# Supplementary material for: Characterization of lncRNA-protein interactions associated with Prostate cancer and Androgen receptors by molecular docking simulations
Source: Biochem Biophys Rep. 2025 Mar 9;42:101959. doi: 10.1016/j.bbrep.2025.101959 (PMC11929892; doi:10.1016/j.bbrep.2025.101959)
Supplement: Multimedia component 1 [file mmc1.zip › bbrep_00101959_ANKRD20A9P -ANG lig_628dcb8434e2f.pdb]

REMARK    3DNA v2.4.3-2019apr06, created and maintained by xiangjun@x3dna.org
ATOM      1  P    DC A   1       9.716  19.7081118.203  1.00  1.00
ATOM      2  OP1  DC A   1       9.761  20.9791118.960  1.00  1.00
ATOM      3  OP2  DC A   1       8.738  19.6461117.095  1.00  1.00
ATOM      4  O5'  DC A   1      11.177  19.3591117.650  1.00  1.00
ATOM      5  C5'  DC A   1      12.094  18.6461118.501  1.00  1.00
ATOM      6  C4'  DC A   1      12.798  17.5611117.710  1.00  1.00
ATOM      7  O4'  DC A   1      12.058  16.3071117.707  1.00  1.00
ATOM      8  C3'  DC A   1      13.024  17.8591116.228  1.00  1.00
ATOM      9  O3'  DC A   1      14.282  17.3221115.837  1.00  1.00
ATOM     10  C2'  DC A   1      11.921  17.0871115.505  1.00  1.00
ATOM     11  C1'  DC A   1      11.986  15.8331116.371  1.00  1.00
ATOM     12  N1   DC A   1      10.784  14.9611116.254  1.00  1.00
ATOM     13  C2   DC A   1      10.969  13.5841116.345  1.00  1.00
ATOM     14  O2   DC A   1      12.112  13.1461116.518  1.00  1.00
ATOM     15  N3   DC A   1       9.886  12.7721116.240  1.00  1.00
ATOM     16  C4   DC A   1       8.663  13.2861116.053  1.00  1.00
ATOM     17  N4   DC A   1       7.639  12.4521115.957  1.00  1.00
ATOM     18  C5   DC A   1       8.451  14.6991115.956  1.00  1.00
ATOM     19  C6   DC A   1       9.546  15.4941116.063  1.00  1.00
ATOM     20  P    DA A   2      15.203  18.1561114.828  1.00  1.00
ATOM     21  OP1  DA A   2      15.986  19.1581115.585  1.00  1.00
ATOM     22  OP2  DA A   2      14.375  18.6811113.720  1.00  1.00
ATOM     23  O5'  DA A   2      16.179  17.0161114.275  1.00  1.00
ATOM     24  C5'  DA A   2      16.502  15.9001115.126  1.00  1.00
ATOM     25  C4'  DA A   2      16.434  14.6081114.335  1.00  1.00
ATOM     26  O4'  DA A   2      15.098  14.0281114.332  1.00  1.00
ATOM     27  C3'  DA A   2      16.792  14.7161112.853  1.00  1.00
ATOM     28  O3'  DA A   2      17.494  13.5421112.462  1.00  1.00
ATOM     29  C2'  DA A   2      15.446  14.7411112.130  1.00  1.00
ATOM     30  C1'  DA A   2      14.761  13.6881112.996  1.00  1.00
ATOM     31  N9   DA A   2      13.276  13.6891112.879  1.00  1.00
ATOM     32  C8   DA A   2      12.441  14.7521112.688  1.00  1.00
ATOM     33  N7   DA A   2      11.186  14.4301112.626  1.00  1.00
ATOM     34  C5   DA A   2      11.187  13.0511112.788  1.00  1.00
ATOM     35  C6   DA A   2      10.154  12.1001112.818  1.00  1.00
ATOM     36  N6   DA A   2       8.857  12.4121112.679  1.00  1.00
ATOM     37  N1   DA A   2      10.502  10.8121112.996  1.00  1.00
ATOM     38  C2   DA A   2      11.792  10.5091113.134  1.00  1.00
ATOM     39  N3   DA A   2      12.838  11.3061113.123  1.00  1.00
ATOM     40  C4   DA A   2      12.462  12.5881112.943  1.00  1.00
ATOM     41  P    DT A   3      18.729  13.6761111.453  1.00  1.00
ATOM     42  OP1  DT A   3      19.952  14.0271112.210  1.00  1.00
ATOM     43  OP2  DT A   3      18.368  14.5881110.345  1.00  1.00
ATOM     44  O5'  DT A   3      18.849  12.1801110.900  1.00  1.00
ATOM     45  C5'  DT A   3      18.454  11.0871111.751  1.00  1.00
ATOM     46  C4'  DT A   3      17.640  10.0821110.960  1.00  1.00
ATOM     47  O4'  DT A   3      16.219  10.3981110.957  1.00  1.00
ATOM     48  C3'  DT A   3      17.993   9.9591109.478  1.00  1.00
ATOM     49  O3'  DT A   3      17.871   8.5971109.087  1.00  1.00
ATOM     50  C2'  DT A   3      16.918  10.7701108.755  1.00  1.00
ATOM     51  C1'  DT A   3      15.746  10.3211109.621  1.00  1.00
ATOM     52  N1   DT A   3      14.545  11.1951109.504  1.00  1.00
ATOM     53  C2   DT A   3      13.317  10.5861109.596  1.00  1.00
ATOM     54  O2   DT A   3      13.182   9.3861109.766  1.00  1.00
ATOM     55  N3   DT A   3      12.227  11.4271109.482  1.00  1.00
ATOM     56  C4   DT A   3      12.264  12.7931109.289  1.00  1.00
ATOM     57  O4   DT A   3      11.220  13.4421109.202  1.00  1.00
ATOM     58  C5   DT A   3      13.598  13.3401109.205  1.00  1.00
ATOM     59  C7   DT A   3      13.728  14.8201108.995  1.00  1.00
ATOM     60  C6   DT A   3      14.675  12.5451109.312  1.00  1.00
ATOM     61  P    DG A   4      18.949   7.9791108.078  1.00  1.00
ATOM     62  OP1  DG A   4      20.144   7.5441108.835  1.00  1.00
ATOM     63  OP2  DG A   4      19.193   8.9291106.970  1.00  1.00
ATOM     64  O5'  DG A   4      18.166   6.6981107.525  1.00  1.00
ATOM     65  C5'  DG A   4      17.205   6.0461108.376  1.00  1.00
ATOM     66  C4'  DG A   4      15.956   5.7121107.585  1.00  1.00
ATOM     67  O4'  DG A   4      14.991   6.8031107.582  1.00  1.00
ATOM     68  C3'  DG A   4      16.169   5.4041106.103  1.00  1.00
ATOM     69  O3'  DG A   4      15.269   4.3741105.712  1.00  1.00
ATOM     70  C2'  DG A   4      15.776   6.6931105.380  1.00  1.00
ATOM     71  C1'  DG A   4      14.563   7.0181106.246  1.00  1.00
ATOM     72  N9   DG A   4      14.105   8.4311106.129  1.00  1.00
ATOM     73  C8   DG A   4      14.849   9.5751105.936  1.00  1.00
ATOM     74  N7   DG A   4      14.135  10.6721105.876  1.00  1.00
ATOM     75  C5   DG A   4      12.825  10.2241106.040  1.00  1.00
ATOM     76  C6   DG A   4      11.607  10.9521106.065  1.00  1.00
ATOM     77  O6   DG A   4      11.430  12.1611105.946  1.00  1.00
ATOM     78  N1   DG A   4      10.508  10.1031106.255  1.00  1.00
ATOM     79  C2   DG A   4      10.577   8.7311106.402  1.00  1.00
ATOM     80  N2   DG A   4       9.412   8.1011106.574  1.00  1.00
ATOM     81  N3   DG A   4      11.720   8.0501106.379  1.00  1.00
ATOM     82  C4   DG A   4      12.796   8.8581106.195  1.00  1.00
ATOM     83  P    DA A   5      15.778   3.2411104.703  1.00  1.00
ATOM     84  OP1  DA A   5      16.490   2.1861105.460  1.00  1.00
ATOM     85  OP2  DA A   5      16.533   3.8661103.595  1.00  1.00
ATOM     86  O5'  DA A   5      14.392   2.6641104.150  1.00  1.00
ATOM     87  C5'  DA A   5      13.231   2.7031105.001  1.00  1.00
ATOM     88  C4'  DA A   5      12.024   3.1661104.210  1.00  1.00
ATOM     89  O4'  DA A   5      11.885   4.6161104.207  1.00  1.00
ATOM     90  C3'  DA A   5      12.016   2.7921102.728  1.00  1.00
ATOM     91  O3'  DA A   5      10.682   2.4881102.337  1.00  1.00
ATOM     92  C2'  DA A   5      12.455   4.0651102.005  1.00  1.00
ATOM     93  C1'  DA A   5      11.665   5.0421102.871  1.00  1.00
ATOM     94  N9   DA A   5      12.125   6.4531102.754  1.00  1.00
ATOM     95  C8   DA A   5      13.395   6.9191102.563  1.00  1.00
ATOM     96  N7   DA A   5      13.475   8.2121102.501  1.00  1.00
ATOM     97  C5   DA A   5      12.164   8.6371102.663  1.00  1.00
ATOM     98  C6   DA A   5      11.579   9.9141102.693  1.00  1.00
ATOM     99  N6   DA A   5      12.276  11.0511102.554  1.00  1.00
ATOM    100  N1   DA A   5      10.247   9.9801102.871  1.00  1.00
ATOM    101  C2   DA A   5       9.560   8.8481103.009  1.00  1.00
ATOM    102  N3   DA A   5       9.994   7.6061102.998  1.00  1.00
ATOM    103  C4   DA A   5      11.330   7.5681102.818  1.00  1.00
ATOM    104  P    DA A   6      10.428   1.2711101.328  1.00  1.00
ATOM    105  OP1  DA A   6      10.384   0.0001102.085  1.00  1.00
ATOM    106  OP2  DA A   6      11.406   1.3331100.220  1.00  1.00
ATOM    107  O5'  DA A   6       8.967   1.6201100.775  1.00  1.00
ATOM    108  C5'  DA A   6       8.051   2.3331101.626  1.00  1.00
ATOM    109  C4'  DA A   6       7.346   3.4181100.835  1.00  1.00
ATOM    110  O4'  DA A   6       8.086   4.6721100.832  1.00  1.00
ATOM    111  C3'  DA A   6       7.120   3.1201099.353  1.00  1.00
ATOM    112  O3'  DA A   6       5.862   3.6571098.962  1.00  1.00
ATOM    113  C2'  DA A   6       8.224   3.8911098.630  1.00  1.00
ATOM    114  C1'  DA A   6       8.159   5.1461099.496  1.00  1.00
ATOM    115  N9   DA A   6       9.361   6.0181099.379  1.00  1.00
ATOM    116  C8   DA A   6      10.661   5.6481099.188  1.00  1.00
ATOM    117  N7   DA A   6      11.487   6.6461099.126  1.00  1.00
ATOM    118  C5   DA A   6      10.676   7.7611099.288  1.00  1.00
ATOM    119  C6   DA A   6      10.953   9.1381099.318  1.00  1.00
ATOM    120  N6   DA A   6      12.185   9.6481099.179  1.00  1.00
ATOM    121  N1   DA A   6       9.914   9.9751099.496  1.00  1.00
ATOM    122  C2   DA A   6       8.692   9.4621099.634  1.00  1.00
ATOM    123  N3   DA A   6       8.314   8.2031099.623  1.00  1.00
ATOM    124  C4   DA A   6       9.372   7.3861099.443  1.00  1.00
ATOM    125  P    DG A   7       4.942   2.8231097.953  1.00  1.00
ATOM    126  OP1  DG A   7       4.159   1.8201098.710  1.00  1.00
ATOM    127  OP2  DG A   7       5.770   2.2981096.845  1.00  1.00
ATOM    128  O5'  DG A   7       3.965   3.9631097.400  1.00  1.00
ATOM    129  C5'  DG A   7       3.643   5.0791098.251  1.00  1.00
ATOM    130  C4'  DG A   7       3.710   6.3701097.460  1.00  1.00
ATOM    131  O4'  DG A   7       5.046   6.9501097.457  1.00  1.00
ATOM    132  C3'  DG A   7       3.352   6.2621095.978  1.00  1.00
ATOM    133  O3'  DG A   7       2.651   7.4361095.587  1.00  1.00
ATOM    134  C2'  DG A   7       4.699   6.2381095.255  1.00  1.00
ATOM    135  C1'  DG A   7       5.383   7.2911096.121  1.00  1.00
ATOM    136  N9   DG A   7       6.868   7.2901096.004  1.00  1.00
ATOM    137  C8   DG A   7       7.726   6.2291095.811  1.00  1.00
ATOM    138  N7   DG A   7       8.991   6.5691095.751  1.00  1.00
ATOM    139  C5   DG A   7       8.969   7.9531095.915  1.00  1.00
ATOM    140  C6   DG A   7      10.038   8.8871095.940  1.00  1.00
ATOM    141  O6   DG A   7      11.243   8.6811095.821  1.00  1.00
ATOM    142  N1   DG A   7       9.570  10.1951096.130  1.00  1.00
ATOM    143  C2   DG A   7       8.244  10.5531096.277  1.00  1.00
ATOM    144  N2   DG A   7       8.004  11.8551096.449  1.00  1.00
ATOM    145  N3   DG A   7       7.243   9.6761096.254  1.00  1.00
ATOM    146  C4   DG A   7       7.679   8.4031096.070  1.00  1.00
ATOM    147  P    DA A   8       1.415   7.3021094.578  1.00  1.00
ATOM    148  OP1  DA A   8       0.192   6.9521095.335  1.00  1.00
ATOM    149  OP2  DA A   8       1.776   6.3911093.470  1.00  1.00
ATOM    150  O5'  DA A   8       1.295   8.7991094.025  1.00  1.00
ATOM    151  C5'  DA A   8       1.690   9.8921094.876  1.00  1.00
ATOM    152  C4'  DA A   8       2.504  10.8971094.085  1.00  1.00
ATOM    153  O4'  DA A   8       3.926  10.5811094.082  1.00  1.00
ATOM    154  C3'  DA A   8       2.151  11.0201092.603  1.00  1.00
ATOM    155  O3'  DA A   8       2.274  12.3821092.212  1.00  1.00
ATOM    156  C2'  DA A   8       3.226  10.2081091.880  1.00  1.00
ATOM    157  C1'  DA A   8       4.399  10.6581092.746  1.00  1.00
ATOM    158  N9   DA A   8       5.599   9.7841092.629  1.00  1.00
ATOM    159  C8   DA A   8       5.650   8.4331092.438  1.00  1.00
ATOM    160  N7   DA A   8       6.855   7.9561092.376  1.00  1.00
ATOM    161  C5   DA A   8       7.664   9.0721092.538  1.00  1.00
ATOM    162  C6   DA A   8       9.059   9.2341092.568  1.00  1.00
ATOM    163  N6   DA A   8       9.925   8.2201092.429  1.00  1.00
ATOM    164  N1   DA A   8       9.534  10.4811092.746  1.00  1.00
ATOM    165  C2   DA A   8       8.669  11.4841092.884  1.00  1.00
ATOM    166  N3   DA A   8       7.355  11.4551092.873  1.00  1.00
ATOM    167  C4   DA A   8       6.905  10.1961092.693  1.00  1.00
ATOM    168  P    DA A   9       1.195  13.0001091.203  1.00  1.00
ATOM    169  OP1  DA A   9       0.000  13.4351091.960  1.00  1.00
ATOM    170  OP2  DA A   9       0.952  12.0501090.095  1.00  1.00
ATOM    171  O5'  DA A   9       1.978  14.2811090.650  1.00  1.00
ATOM    172  C5'  DA A   9       2.940  14.9321091.501  1.00  1.00
ATOM    173  C4'  DA A   9       4.189  15.2671090.710  1.00  1.00
ATOM    174  O4'  DA A   9       5.153  14.1761090.707  1.00  1.00
ATOM    175  C3'  DA A   9       3.975  15.5741089.228  1.00  1.00
ATOM    176  O3'  DA A   9       4.875  16.6041088.837  1.00  1.00
ATOM    177  C2'  DA A   9       4.368  14.2861088.505  1.00  1.00
ATOM    178  C1'  DA A   9       5.581  13.9601089.371  1.00  1.00
ATOM    179  N9   DA A   9       6.039  12.5481089.254  1.00  1.00
ATOM    180  C8   DA A   9       5.286  11.4251089.063  1.00  1.00
ATOM    181  N7   DA A   9       5.980  10.3311089.001  1.00  1.00
ATOM    182  C5   DA A   9       7.291  10.7581089.163  1.00  1.00
ATOM    183  C6   DA A   9       8.515  10.0691089.193  1.00  1.00
ATOM    184  N6   DA A   9       8.619   8.7401089.054  1.00  1.00
ATOM    185  N1   DA A   9       9.632  10.7991089.371  1.00  1.00
ATOM    186  C2   DA A   9       9.522  12.1191089.509  1.00  1.00
ATOM    187  N3   DA A   9       8.441  12.8681089.498  1.00  1.00
ATOM    188  C4   DA A   9       7.337  12.1141089.318  1.00  1.00
ATOM    189  P    DA A  10       4.366  17.7381087.828  1.00  1.00
ATOM    190  OP1  DA A  10       3.655  18.7921088.585  1.00  1.00
ATOM    191  OP2  DA A  10       3.611  17.1131086.720  1.00  1.00
ATOM    192  O5'  DA A  10       5.753  18.3141087.275  1.00  1.00
ATOM    193  C5'  DA A  10       6.914  18.2761088.126  1.00  1.00
ATOM    194  C4'  DA A  10       8.121  17.8131087.335  1.00  1.00
ATOM    195  O4'  DA A  10       8.260  16.3631087.332  1.00  1.00
ATOM    196  C3'  DA A  10       8.129  18.1871085.853  1.00  1.00
ATOM    197  O3'  DA A  10       9.462  18.4911085.462  1.00  1.00
ATOM    198  C2'  DA A  10       7.689  16.9141085.130  1.00  1.00
ATOM    199  C1'  DA A  10       8.479  15.9371085.996  1.00  1.00
ATOM    200  N9   DA A  10       8.019  14.5251085.879  1.00  1.00
ATOM    201  C8   DA A  10       6.750  14.0601085.688  1.00  1.00
ATOM    202  N7   DA A  10       6.669  12.7671085.626  1.00  1.00
ATOM    203  C5   DA A  10       7.980  12.3411085.788  1.00  1.00
ATOM    204  C6   DA A  10       8.565  11.0651085.818  1.00  1.00
ATOM    205  N6   DA A  10       7.869   9.9281085.679  1.00  1.00
ATOM    206  N1   DA A  10       9.898  10.9981085.996  1.00  1.00
ATOM    207  C2   DA A  10      10.585  12.1311086.134  1.00  1.00
ATOM    208  N3   DA A  10      10.151  13.3721086.123  1.00  1.00
ATOM    209  C4   DA A  10       8.814  13.4111085.943  1.00  1.00
ATOM    210  P    DG A  11       9.716  19.7081084.453  1.00  1.00
ATOM    211  OP1  DG A  11       9.761  20.9791085.210  1.00  1.00
ATOM    212  OP2  DG A  11       8.738  19.6461083.345  1.00  1.00
ATOM    213  O5'  DG A  11      11.177  19.3591083.900  1.00  1.00
ATOM    214  C5'  DG A  11      12.094  18.6461084.751  1.00  1.00
ATOM    215  C4'  DG A  11      12.798  17.5611083.960  1.00  1.00
ATOM    216  O4'  DG A  11      12.058  16.3071083.957  1.00  1.00
ATOM    217  C3'  DG A  11      13.024  17.8591082.478  1.00  1.00
ATOM    218  O3'  DG A  11      14.282  17.3221082.087  1.00  1.00
ATOM    219  C2'  DG A  11      11.921  17.0871081.755  1.00  1.00
ATOM    220  C1'  DG A  11      11.986  15.8331082.621  1.00  1.00
ATOM    221  N9   DG A  11      10.784  14.9611082.504  1.00  1.00
ATOM    222  C8   DG A  11       9.466  15.3151082.311  1.00  1.00
ATOM    223  N7   DG A  11       8.643  14.2971082.251  1.00  1.00
ATOM    224  C5   DG A  11       9.474  13.1901082.415  1.00  1.00
ATOM    225  C6   DG A  11       9.158  11.8061082.440  1.00  1.00
ATOM    226  O6   DG A  11       8.062  11.2641082.321  1.00  1.00
ATOM    227  N1   DG A  11      10.305  11.0231082.630  1.00  1.00
ATOM    228  C2   DG A  11      11.588  11.5121082.777  1.00  1.00
ATOM    229  N2   DG A  11      12.548  10.6001082.949  1.00  1.00
ATOM    230  N3   DG A  11      11.883  12.8111082.754  1.00  1.00
ATOM    231  C4   DG A  11      10.782  13.5841082.570  1.00  1.00
ATOM    232  P    DA A  12      15.203  18.1561081.078  1.00  1.00
ATOM    233  OP1  DA A  12      15.986  19.1581081.835  1.00  1.00
ATOM    234  OP2  DA A  12      14.375  18.6811079.970  1.00  1.00
ATOM    235  O5'  DA A  12      16.179  17.0161080.525  1.00  1.00
ATOM    236  C5'  DA A  12      16.502  15.9001081.376  1.00  1.00
ATOM    237  C4'  DA A  12      16.434  14.6081080.585  1.00  1.00
ATOM    238  O4'  DA A  12      15.098  14.0281080.582  1.00  1.00
ATOM    239  C3'  DA A  12      16.792  14.7161079.103  1.00  1.00
ATOM    240  O3'  DA A  12      17.494  13.5421078.712  1.00  1.00
ATOM    241  C2'  DA A  12      15.446  14.7411078.380  1.00  1.00
ATOM    242  C1'  DA A  12      14.761  13.6881079.246  1.00  1.00
ATOM    243  N9   DA A  12      13.276  13.6891079.129  1.00  1.00
ATOM    244  C8   DA A  12      12.441  14.7521078.938  1.00  1.00
ATOM    245  N7   DA A  12      11.186  14.4301078.876  1.00  1.00
ATOM    246  C5   DA A  12      11.187  13.0511079.038  1.00  1.00
ATOM    247  C6   DA A  12      10.154  12.1001079.068  1.00  1.00
ATOM    248  N6   DA A  12       8.857  12.4121078.929  1.00  1.00
ATOM    249  N1   DA A  12      10.502  10.8121079.246  1.00  1.00
ATOM    250  C2   DA A  12      11.792  10.5091079.384  1.00  1.00
ATOM    251  N3   DA A  12      12.838  11.3061079.373  1.00  1.00
ATOM    252  C4   DA A  12      12.462  12.5881079.193  1.00  1.00
ATOM    253  P    DC A  13      18.729  13.6761077.703  1.00  1.00
ATOM    254  OP1  DC A  13      19.952  14.0271078.460  1.00  1.00
ATOM    255  OP2  DC A  13      18.368  14.5881076.595  1.00  1.00
ATOM    256  O5'  DC A  13      18.849  12.1801077.150  1.00  1.00
ATOM    257  C5'  DC A  13      18.454  11.0871078.001  1.00  1.00
ATOM    258  C4'  DC A  13      17.640  10.0821077.210  1.00  1.00
ATOM    259  O4'  DC A  13      16.219  10.3981077.207  1.00  1.00
ATOM    260  C3'  DC A  13      17.993   9.9591075.728  1.00  1.00
ATOM    261  O3'  DC A  13      17.871   8.5971075.337  1.00  1.00
ATOM    262  C2'  DC A  13      16.918  10.7701075.005  1.00  1.00
ATOM    263  C1'  DC A  13      15.746  10.3211075.871  1.00  1.00
ATOM    264  N1   DC A  13      14.545  11.1951075.754  1.00  1.00
ATOM    265  C2   DC A  13      13.293  10.5931075.845  1.00  1.00
ATOM    266  O2   DC A  13      13.230   9.3701076.018  1.00  1.00
ATOM    267  N3   DC A  13      12.185  11.3721075.740  1.00  1.00
ATOM    268  C4   DC A  13      12.296  12.6931075.553  1.00  1.00
ATOM    269  N4   DC A  13      11.187  13.4101075.457  1.00  1.00
ATOM    270  C5   DC A  13      13.575  13.3321075.456  1.00  1.00
ATOM    271  C6   DC A  13      14.669  12.5361075.563  1.00  1.00
ATOM    272  P    DG A  14      18.949   7.9791074.328  1.00  1.00
ATOM    273  OP1  DG A  14      20.144   7.5441075.085  1.00  1.00
ATOM    274  OP2  DG A  14      19.193   8.9291073.220  1.00  1.00
ATOM    275  O5'  DG A  14      18.166   6.6981073.775  1.00  1.00
ATOM    276  C5'  DG A  14      17.205   6.0461074.626  1.00  1.00
ATOM    277  C4'  DG A  14      15.956   5.7121073.835  1.00  1.00
ATOM    278  O4'  DG A  14      14.991   6.8031073.832  1.00  1.00
ATOM    279  C3'  DG A  14      16.169   5.4041072.353  1.00  1.00
ATOM    280  O3'  DG A  14      15.269   4.3741071.962  1.00  1.00
ATOM    281  C2'  DG A  14      15.776   6.6931071.630  1.00  1.00
ATOM    282  C1'  DG A  14      14.563   7.0181072.496  1.00  1.00
ATOM    283  N9   DG A  14      14.105   8.4311072.379  1.00  1.00
ATOM    284  C8   DG A  14      14.849   9.5751072.186  1.00  1.00
ATOM    285  N7   DG A  14      14.135  10.6721072.126  1.00  1.00
ATOM    286  C5   DG A  14      12.825  10.2241072.290  1.00  1.00
ATOM    287  C6   DG A  14      11.607  10.9521072.315  1.00  1.00
ATOM    288  O6   DG A  14      11.430  12.1611072.196  1.00  1.00
ATOM    289  N1   DG A  14      10.508  10.1031072.505  1.00  1.00
ATOM    290  C2   DG A  14      10.577   8.7311072.652  1.00  1.00
ATOM    291  N2   DG A  14       9.412   8.1011072.824  1.00  1.00
ATOM    292  N3   DG A  14      11.720   8.0501072.629  1.00  1.00
ATOM    293  C4   DG A  14      12.796   8.8581072.445  1.00  1.00
ATOM    294  P    DT A  15      15.778   3.2411070.953  1.00  1.00
ATOM    295  OP1  DT A  15      16.490   2.1861071.710  1.00  1.00
ATOM    296  OP2  DT A  15      16.533   3.8661069.845  1.00  1.00
ATOM    297  O5'  DT A  15      14.392   2.6641070.400  1.00  1.00
ATOM    298  C5'  DT A  15      13.231   2.7031071.251  1.00  1.00
ATOM    299  C4'  DT A  15      12.024   3.1661070.460  1.00  1.00
ATOM    300  O4'  DT A  15      11.885   4.6161070.457  1.00  1.00
ATOM    301  C3'  DT A  15      12.016   2.7921068.978  1.00  1.00
ATOM    302  O3'  DT A  15      10.682   2.4881068.587  1.00  1.00
ATOM    303  C2'  DT A  15      12.455   4.0651068.255  1.00  1.00
ATOM    304  C1'  DT A  15      11.665   5.0421069.121  1.00  1.00
ATOM    305  N1   DT A  15      12.125   6.4531069.004  1.00  1.00
ATOM    306  C2   DT A  15      11.166   7.4331069.096  1.00  1.00
ATOM    307  O2   DT A  15       9.984   7.1911069.266  1.00  1.00
ATOM    308  N3   DT A  15      11.630   8.7301068.982  1.00  1.00
ATOM    309  C4   DT A  15      12.941   9.1161068.789  1.00  1.00
ATOM    310  O4   DT A  15      13.235  10.3101068.702  1.00  1.00
ATOM    311  C5   DT A  15      13.873   8.0171068.705  1.00  1.00
ATOM    312  C7   DT A  15      15.321   8.3511068.495  1.00  1.00
ATOM    313  C6   DT A  15      13.450   6.7471068.812  1.00  1.00
ATOM    314  P    DG A  16      10.428   1.2711067.578  1.00  1.00
ATOM    315  OP1  DG A  16      10.384   0.0001068.335  1.00  1.00
ATOM    316  OP2  DG A  16      11.406   1.3331066.470  1.00  1.00
ATOM    317  O5'  DG A  16       8.967   1.6201067.025  1.00  1.00
ATOM    318  C5'  DG A  16       8.051   2.3331067.876  1.00  1.00
ATOM    319  C4'  DG A  16       7.346   3.4181067.085  1.00  1.00
ATOM    320  O4'  DG A  16       8.086   4.6721067.082  1.00  1.00
ATOM    321  C3'  DG A  16       7.120   3.1201065.603  1.00  1.00
ATOM    322  O3'  DG A  16       5.862   3.6571065.212  1.00  1.00
ATOM    323  C2'  DG A  16       8.224   3.8911064.880  1.00  1.00
ATOM    324  C1'  DG A  16       8.159   5.1461065.746  1.00  1.00
ATOM    325  N9   DG A  16       9.361   6.0181065.629  1.00  1.00
ATOM    326  C8   DG A  16      10.678   5.6631065.436  1.00  1.00
ATOM    327  N7   DG A  16      11.502   6.6821065.376  1.00  1.00
ATOM    328  C5   DG A  16      10.671   7.7891065.540  1.00  1.00
ATOM    329  C6   DG A  16      10.986   9.1731065.565  1.00  1.00
ATOM    330  O6   DG A  16      12.082   9.7141065.446  1.00  1.00
ATOM    331  N1   DG A  16       9.839   9.9561065.755  1.00  1.00
ATOM    332  C2   DG A  16       8.556   9.4661065.902  1.00  1.00
ATOM    333  N2   DG A  16       7.597  10.3791066.074  1.00  1.00
ATOM    334  N3   DG A  16       8.261   8.1681065.879  1.00  1.00
ATOM    335  C4   DG A  16       9.363   7.3951065.695  1.00  1.00
ATOM    336  P    DC A  17       4.942   2.8231064.203  1.00  1.00
ATOM    337  OP1  DC A  17       4.159   1.8201064.960  1.00  1.00
ATOM    338  OP2  DC A  17       5.770   2.2981063.095  1.00  1.00
ATOM    339  O5'  DC A  17       3.965   3.9631063.650  1.00  1.00
ATOM    340  C5'  DC A  17       3.643   5.0791064.501  1.00  1.00
ATOM    341  C4'  DC A  17       3.710   6.3701063.710  1.00  1.00
ATOM    342  O4'  DC A  17       5.046   6.9501063.707  1.00  1.00
ATOM    343  C3'  DC A  17       3.352   6.2621062.228  1.00  1.00
ATOM    344  O3'  DC A  17       2.651   7.4361061.837  1.00  1.00
ATOM    345  C2'  DC A  17       4.699   6.2381061.505  1.00  1.00
ATOM    346  C1'  DC A  17       5.383   7.2911062.371  1.00  1.00
ATOM    347  N1   DC A  17       6.868   7.2901062.254  1.00  1.00
ATOM    348  C2   DC A  17       7.528   8.5131062.345  1.00  1.00
ATOM    349  O2   DC A  17       6.860   9.5391062.518  1.00  1.00
ATOM    350  N3   DC A  17       8.881   8.5331062.240  1.00  1.00
ATOM    351  C4   DC A  17       9.568   7.3991062.053  1.00  1.00
ATOM    352  N4   DC A  17      10.887   7.4711061.957  1.00  1.00
ATOM    353  C5   DC A  17       8.909   6.1311061.956  1.00  1.00
ATOM    354  C6   DC A  17       7.556   6.1321062.063  1.00  1.00
ATOM    355  P    DG A  18       1.415   7.3021060.828  1.00  1.00
ATOM    356  OP1  DG A  18       0.192   6.9521061.585  1.00  1.00
ATOM    357  OP2  DG A  18       1.776   6.3911059.720  1.00  1.00
ATOM    358  O5'  DG A  18       1.295   8.7991060.275  1.00  1.00
ATOM    359  C5'  DG A  18       1.690   9.8921061.126  1.00  1.00
ATOM    360  C4'  DG A  18       2.504  10.8971060.335  1.00  1.00
ATOM    361  O4'  DG A  18       3.926  10.5811060.332  1.00  1.00
ATOM    362  C3'  DG A  18       2.151  11.0201058.853  1.00  1.00
ATOM    363  O3'  DG A  18       2.274  12.3821058.462  1.00  1.00
ATOM    364  C2'  DG A  18       3.226  10.2081058.130  1.00  1.00
ATOM    365  C1'  DG A  18       4.399  10.6581058.996  1.00  1.00
ATOM    366  N9   DG A  18       5.599   9.7841058.879  1.00  1.00
ATOM    367  C8   DG A  18       5.670   8.4211058.686  1.00  1.00
ATOM    368  N7   DG A  18       6.893   7.9531058.626  1.00  1.00
ATOM    369  C5   DG A  18       7.689   9.0861058.790  1.00  1.00
ATOM    370  C6   DG A  18       9.102   9.2131058.815  1.00  1.00
ATOM    371  O6   DG A  18       9.956   8.3391058.696  1.00  1.00
ATOM    372  N1   DG A  18       9.493  10.5461059.005  1.00  1.00
ATOM    373  C2   DG A  18       8.631  11.6151059.152  1.00  1.00
ATOM    374  N2   DG A  18       9.202  12.8101059.324  1.00  1.00
ATOM    375  N3   DG A  18       7.305  11.4941059.129  1.00  1.00
ATOM    376  C4   DG A  18       6.910  10.2081058.945  1.00  1.00
ATOM    377  P    DG A  19       1.195  13.0001057.453  1.00  1.00
ATOM    378  OP1  DG A  19       0.000  13.4351058.210  1.00  1.00
ATOM    379  OP2  DG A  19       0.952  12.0501056.345  1.00  1.00
ATOM    380  O5'  DG A  19       1.978  14.2811056.900  1.00  1.00
ATOM    381  C5'  DG A  19       2.940  14.9321057.751  1.00  1.00
ATOM    382  C4'  DG A  19       4.189  15.2671056.960  1.00  1.00
ATOM    383  O4'  DG A  19       5.153  14.1761056.957  1.00  1.00
ATOM    384  C3'  DG A  19       3.975  15.5741055.478  1.00  1.00
ATOM    385  O3'  DG A  19       4.875  16.6041055.087  1.00  1.00
ATOM    386  C2'  DG A  19       4.368  14.2861054.755  1.00  1.00
ATOM    387  C1'  DG A  19       5.581  13.9601055.621  1.00  1.00
ATOM    388  N9   DG A  19       6.039  12.5481055.504  1.00  1.00
ATOM    389  C8   DG A  19       5.295  11.4041055.311  1.00  1.00
ATOM    390  N7   DG A  19       6.009  10.3061055.251  1.00  1.00
ATOM    391  C5   DG A  19       7.319  10.7541055.415  1.00  1.00
ATOM    392  C6   DG A  19       8.537  10.0271055.440  1.00  1.00
ATOM    393  O6   DG A  19       8.714   8.8181055.321  1.00  1.00
ATOM    394  N1   DG A  19       9.637  10.8761055.630  1.00  1.00
ATOM    395  C2   DG A  19       9.568  12.2471055.777  1.00  1.00
ATOM    396  N2   DG A  19      10.732  12.8781055.949  1.00  1.00
ATOM    397  N3   DG A  19       8.424  12.9291055.754  1.00  1.00
ATOM    398  C4   DG A  19       7.348  12.1201055.570  1.00  1.00
ATOM    399  P    DA A  20       4.366  17.7381054.078  1.00  1.00
ATOM    400  OP1  DA A  20       3.655  18.7921054.835  1.00  1.00
ATOM    401  OP2  DA A  20       3.611  17.1131052.970  1.00  1.00
ATOM    402  O5'  DA A  20       5.753  18.3141053.525  1.00  1.00
ATOM    403  C5'  DA A  20       6.914  18.2761054.376  1.00  1.00
ATOM    404  C4'  DA A  20       8.121  17.8131053.585  1.00  1.00
ATOM    405  O4'  DA A  20       8.260  16.3631053.582  1.00  1.00
ATOM    406  C3'  DA A  20       8.129  18.1871052.103  1.00  1.00
ATOM    407  O3'  DA A  20       9.462  18.4911051.712  1.00  1.00
ATOM    408  C2'  DA A  20       7.689  16.9141051.380  1.00  1.00
ATOM    409  C1'  DA A  20       8.479  15.9371052.246  1.00  1.00
ATOM    410  N9   DA A  20       8.019  14.5251052.129  1.00  1.00
ATOM    411  C8   DA A  20       6.750  14.0601051.938  1.00  1.00
ATOM    412  N7   DA A  20       6.669  12.7671051.876  1.00  1.00
ATOM    413  C5   DA A  20       7.980  12.3411052.038  1.00  1.00
ATOM    414  C6   DA A  20       8.565  11.0651052.068  1.00  1.00
ATOM    415  N6   DA A  20       7.869   9.9281051.929  1.00  1.00
ATOM    416  N1   DA A  20       9.898  10.9981052.246  1.00  1.00
ATOM    417  C2   DA A  20      10.585  12.1311052.384  1.00  1.00
ATOM    418  N3   DA A  20      10.151  13.3721052.373  1.00  1.00
ATOM    419  C4   DA A  20       8.814  13.4111052.193  1.00  1.00
ATOM    420  P    DT A  21       9.716  19.7081050.703  1.00  1.00
ATOM    421  OP1  DT A  21       9.761  20.9791051.460  1.00  1.00
ATOM    422  OP2  DT A  21       8.738  19.6461049.595  1.00  1.00
ATOM    423  O5'  DT A  21      11.177  19.3591050.150  1.00  1.00
ATOM    424  C5'  DT A  21      12.094  18.6461051.001  1.00  1.00
ATOM    425  C4'  DT A  21      12.798  17.5611050.210  1.00  1.00
ATOM    426  O4'  DT A  21      12.058  16.3071050.207  1.00  1.00
ATOM    427  C3'  DT A  21      13.024  17.8591048.728  1.00  1.00
ATOM    428  O3'  DT A  21      14.282  17.3221048.337  1.00  1.00
ATOM    429  C2'  DT A  21      11.921  17.0871048.005  1.00  1.00
ATOM    430  C1'  DT A  21      11.986  15.8331048.871  1.00  1.00
ATOM    431  N1   DT A  21      10.784  14.9611048.754  1.00  1.00
ATOM    432  C2   DT A  21      10.983  13.6051048.846  1.00  1.00
ATOM    433  O2   DT A  21      12.082  13.1061049.016  1.00  1.00
ATOM    434  N3   DT A  21       9.846  12.8281048.732  1.00  1.00
ATOM    435  C4   DT A  21       8.559  13.2861048.539  1.00  1.00
ATOM    436  O4   DT A  21       7.619  12.4931048.452  1.00  1.00
ATOM    437  C5   DT A  21       8.450  14.7231048.455  1.00  1.00
ATOM    438  C7   DT A  21       7.083  15.3051048.245  1.00  1.00
ATOM    439  C6   DT A  21       9.539  15.5021048.562  1.00  1.00
ATOM    440  P    DC A  22      15.203  18.1561047.328  1.00  1.00
ATOM    441  OP1  DC A  22      15.986  19.1581048.085  1.00  1.00
ATOM    442  OP2  DC A  22      14.375  18.6811046.220  1.00  1.00
ATOM    443  O5'  DC A  22      16.179  17.0161046.775  1.00  1.00
ATOM    444  C5'  DC A  22      16.502  15.9001047.626  1.00  1.00
ATOM    445  C4'  DC A  22      16.434  14.6081046.835  1.00  1.00
ATOM    446  O4'  DC A  22      15.098  14.0281046.832  1.00  1.00
ATOM    447  C3'  DC A  22      16.792  14.7161045.353  1.00  1.00
ATOM    448  O3'  DC A  22      17.494  13.5421044.962  1.00  1.00
ATOM    449  C2'  DC A  22      15.446  14.7411044.630  1.00  1.00
ATOM    450  C1'  DC A  22      14.761  13.6881045.496  1.00  1.00
ATOM    451  N1   DC A  22      13.276  13.6891045.379  1.00  1.00
ATOM    452  C2   DC A  22      12.617  12.4661045.470  1.00  1.00
ATOM    453  O2   DC A  22      13.285  11.4401045.643  1.00  1.00
ATOM    454  N3   DC A  22      11.263  12.4451045.365  1.00  1.00
ATOM    455  C4   DC A  22      10.576  13.5801045.178  1.00  1.00
ATOM    456  N4   DC A  22       9.257  13.5071045.082  1.00  1.00
ATOM    457  C5   DC A  22      11.235  14.8481045.081  1.00  1.00
ATOM    458  C6   DC A  22      12.588  14.8471045.188  1.00  1.00
ATOM    459  P    DC A  23      18.729  13.6761043.953  1.00  1.00
ATOM    460  OP1  DC A  23      19.952  14.0271044.710  1.00  1.00
ATOM    461  OP2  DC A  23      18.368  14.5881042.845  1.00  1.00
ATOM    462  O5'  DC A  23      18.849  12.1801043.400  1.00  1.00
ATOM    463  C5'  DC A  23      18.454  11.0871044.251  1.00  1.00
ATOM    464  C4'  DC A  23      17.640  10.0821043.460  1.00  1.00
ATOM    465  O4'  DC A  23      16.219  10.3981043.457  1.00  1.00
ATOM    466  C3'  DC A  23      17.993   9.9591041.978  1.00  1.00
ATOM    467  O3'  DC A  23      17.871   8.5971041.587  1.00  1.00
ATOM    468  C2'  DC A  23      16.918  10.7701041.255  1.00  1.00
ATOM    469  C1'  DC A  23      15.746  10.3211042.121  1.00  1.00
ATOM    470  N1   DC A  23      14.545  11.1951042.004  1.00  1.00
ATOM    471  C2   DC A  23      13.293  10.5931042.095  1.00  1.00
ATOM    472  O2   DC A  23      13.230   9.3701042.268  1.00  1.00
ATOM    473  N3   DC A  23      12.185  11.3721041.990  1.00  1.00
ATOM    474  C4   DC A  23      12.296  12.6931041.803  1.00  1.00
ATOM    475  N4   DC A  23      11.187  13.4101041.707  1.00  1.00
ATOM    476  C5   DC A  23      13.575  13.3321041.706  1.00  1.00
ATOM    477  C6   DC A  23      14.669  12.5361041.813  1.00  1.00
ATOM    478  P    DT A  24      18.949   7.9791040.578  1.00  1.00
ATOM    479  OP1  DT A  24      20.144   7.5441041.335  1.00  1.00
ATOM    480  OP2  DT A  24      19.193   8.9291039.470  1.00  1.00
ATOM    481  O5'  DT A  24      18.166   6.6981040.025  1.00  1.00
ATOM    482  C5'  DT A  24      17.205   6.0461040.876  1.00  1.00
ATOM    483  C4'  DT A  24      15.956   5.7121040.085  1.00  1.00
ATOM    484  O4'  DT A  24      14.991   6.8031040.082  1.00  1.00
ATOM    485  C3'  DT A  24      16.169   5.4041038.603  1.00  1.00
ATOM    486  O3'  DT A  24      15.269   4.3741038.212  1.00  1.00
ATOM    487  C2'  DT A  24      15.776   6.6931037.880  1.00  1.00
ATOM    488  C1'  DT A  24      14.563   7.0181038.746  1.00  1.00
ATOM    489  N1   DT A  24      14.105   8.4311038.629  1.00  1.00
ATOM    490  C2   DT A  24      12.754   8.6601038.721  1.00  1.00
ATOM    491  O2   DT A  24      11.940   7.7691038.891  1.00  1.00
ATOM    492  N3   DT A  24      12.367   9.9821038.607  1.00  1.00
ATOM    493  C4   DT A  24      13.200  11.0651038.414  1.00  1.00
ATOM    494  O4   DT A  24      12.736  12.2041038.327  1.00  1.00
ATOM    495  C5   DT A  24      14.600  10.7241038.330  1.00  1.00
ATOM    496  C7   DT A  24      15.576  11.8441038.120  1.00  1.00
ATOM    497  C6   DT A  24      15.004   9.4471038.437  1.00  1.00
ATOM    498  P    DG A  25      15.778   3.2411037.203  1.00  1.00
ATOM    499  OP1  DG A  25      16.490   2.1861037.960  1.00  1.00
ATOM    500  OP2  DG A  25      16.533   3.8661036.095  1.00  1.00
ATOM    501  O5'  DG A  25      14.392   2.6641036.650  1.00  1.00
ATOM    502  C5'  DG A  25      13.231   2.7031037.501  1.00  1.00
ATOM    503  C4'  DG A  25      12.024   3.1661036.710  1.00  1.00
ATOM    504  O4'  DG A  25      11.885   4.6161036.707  1.00  1.00
ATOM    505  C3'  DG A  25      12.016   2.7921035.228  1.00  1.00
ATOM    506  O3'  DG A  25      10.682   2.4881034.837  1.00  1.00
ATOM    507  C2'  DG A  25      12.455   4.0651034.505  1.00  1.00
ATOM    508  C1'  DG A  25      11.665   5.0421035.371  1.00  1.00
ATOM    509  N9   DG A  25      12.125   6.4531035.254  1.00  1.00
ATOM    510  C8   DG A  25      13.399   6.9411035.061  1.00  1.00
ATOM    511  N7   DG A  25      13.467   8.2491035.001  1.00  1.00
ATOM    512  C5   DG A  25      12.144   8.6571035.165  1.00  1.00
ATOM    513  C6   DG A  25      11.586   9.9611035.190  1.00  1.00
ATOM    514  O6   DG A  25      12.154  11.0441035.071  1.00  1.00
ATOM    515  N1   DG A  25      10.197   9.9211035.380  1.00  1.00
ATOM    516  C2   DG A  25       9.447   8.7711035.527  1.00  1.00
ATOM    517  N2   DG A  25       8.135   8.9451035.699  1.00  1.00
ATOM    518  N3   DG A  25       9.972   7.5471035.504  1.00  1.00
ATOM    519  C4   DG A  25      11.317   7.5691035.320  1.00  1.00
ATOM    520  P    DC A  26      10.428   1.2711033.828  1.00  1.00
ATOM    521  OP1  DC A  26      10.384   0.0001034.585  1.00  1.00
ATOM    522  OP2  DC A  26      11.406   1.3331032.720  1.00  1.00
ATOM    523  O5'  DC A  26       8.967   1.6201033.275  1.00  1.00
ATOM    524  C5'  DC A  26       8.051   2.3331034.126  1.00  1.00
ATOM    525  C4'  DC A  26       7.346   3.4181033.335  1.00  1.00
ATOM    526  O4'  DC A  26       8.086   4.6721033.332  1.00  1.00
ATOM    527  C3'  DC A  26       7.120   3.1201031.853  1.00  1.00
ATOM    528  O3'  DC A  26       5.862   3.6571031.462  1.00  1.00
ATOM    529  C2'  DC A  26       8.224   3.8911031.130  1.00  1.00
ATOM    530  C1'  DC A  26       8.159   5.1461031.996  1.00  1.00
ATOM    531  N1   DC A  26       9.361   6.0181031.879  1.00  1.00
ATOM    532  C2   DC A  26       9.175   7.3951031.970  1.00  1.00
ATOM    533  O2   DC A  26       8.032   7.8321032.143  1.00  1.00
ATOM    534  N3   DC A  26      10.259   8.2071031.865  1.00  1.00
ATOM    535  C4   DC A  26      11.481   7.6931031.678  1.00  1.00
ATOM    536  N4   DC A  26      12.505   8.5271031.582  1.00  1.00
ATOM    537  C5   DC A  26      11.693   6.2801031.581  1.00  1.00
ATOM    538  C6   DC A  26      10.598   5.4851031.688  1.00  1.00
ATOM    539  P    DT A  27       4.942   2.8231030.453  1.00  1.00
ATOM    540  OP1  DT A  27       4.159   1.8201031.210  1.00  1.00
ATOM    541  OP2  DT A  27       5.770   2.2981029.345  1.00  1.00
ATOM    542  O5'  DT A  27       3.965   3.9631029.900  1.00  1.00
ATOM    543  C5'  DT A  27       3.643   5.0791030.751  1.00  1.00
ATOM    544  C4'  DT A  27       3.710   6.3701029.960  1.00  1.00
ATOM    545  O4'  DT A  27       5.046   6.9501029.957  1.00  1.00
ATOM    546  C3'  DT A  27       3.352   6.2621028.478  1.00  1.00
ATOM    547  O3'  DT A  27       2.651   7.4361028.087  1.00  1.00
ATOM    548  C2'  DT A  27       4.699   6.2381027.755  1.00  1.00
ATOM    549  C1'  DT A  27       5.383   7.2911028.621  1.00  1.00
ATOM    550  N1   DT A  27       6.868   7.2901028.504  1.00  1.00
ATOM    551  C2   DT A  27       7.504   8.5041028.596  1.00  1.00
ATOM    552  O2   DT A  27       6.908   9.5541028.766  1.00  1.00
ATOM    553  N3   DT A  27       8.880   8.4641028.482  1.00  1.00
ATOM    554  C4   DT A  27       9.653   7.3371028.289  1.00  1.00
ATOM    555  O4   DT A  27      10.879   7.4261028.202  1.00  1.00
ATOM    556  C5   DT A  27       8.896   6.1111028.205  1.00  1.00
ATOM    557  C7   DT A  27       9.660   4.8361027.995  1.00  1.00
ATOM    558  C6   DT A  27       7.557   6.1211028.312  1.00  1.00
ATOM    559  P    DG A  28       1.415   7.3021027.078  1.00  1.00
ATOM    560  OP1  DG A  28       0.192   6.9521027.835  1.00  1.00
ATOM    561  OP2  DG A  28       1.776   6.3911025.970  1.00  1.00
ATOM    562  O5'  DG A  28       1.295   8.7991026.525  1.00  1.00
ATOM    563  C5'  DG A  28       1.690   9.8921027.376  1.00  1.00
ATOM    564  C4'  DG A  28       2.504  10.8971026.585  1.00  1.00
ATOM    565  O4'  DG A  28       3.926  10.5811026.582  1.00  1.00
ATOM    566  C3'  DG A  28       2.151  11.0201025.103  1.00  1.00
ATOM    567  O3'  DG A  28       2.274  12.3821024.712  1.00  1.00
ATOM    568  C2'  DG A  28       3.226  10.2081024.380  1.00  1.00
ATOM    569  C1'  DG A  28       4.399  10.6581025.246  1.00  1.00
ATOM    570  N9   DG A  28       5.599   9.7841025.129  1.00  1.00
ATOM    571  C8   DG A  28       5.670   8.4211024.936  1.00  1.00
ATOM    572  N7   DG A  28       6.893   7.9531024.876  1.00  1.00
ATOM    573  C5   DG A  28       7.689   9.0861025.040  1.00  1.00
ATOM    574  C6   DG A  28       9.102   9.2131025.065  1.00  1.00
ATOM    575  O6   DG A  28       9.956   8.3391024.946  1.00  1.00
ATOM    576  N1   DG A  28       9.493  10.5461025.255  1.00  1.00
ATOM    577  C2   DG A  28       8.631  11.6151025.402  1.00  1.00
ATOM    578  N2   DG A  28       9.202  12.8101025.574  1.00  1.00
ATOM    579  N3   DG A  28       7.305  11.4941025.379  1.00  1.00
ATOM    580  C4   DG A  28       6.910  10.2081025.195  1.00  1.00
ATOM    581  P    DG A  29       1.195  13.0001023.703  1.00  1.00
ATOM    582  OP1  DG A  29       0.000  13.4351024.460  1.00  1.00
ATOM    583  OP2  DG A  29       0.952  12.0501022.595  1.00  1.00
ATOM    584  O5'  DG A  29       1.978  14.2811023.150  1.00  1.00
ATOM    585  C5'  DG A  29       2.940  14.9321024.001  1.00  1.00
ATOM    586  C4'  DG A  29       4.189  15.2671023.210  1.00  1.00
ATOM    587  O4'  DG A  29       5.153  14.1761023.207  1.00  1.00
ATOM    588  C3'  DG A  29       3.975  15.5741021.728  1.00  1.00
ATOM    589  O3'  DG A  29       4.875  16.6041021.337  1.00  1.00
ATOM    590  C2'  DG A  29       4.368  14.2861021.005  1.00  1.00
ATOM    591  C1'  DG A  29       5.581  13.9601021.871  1.00  1.00
ATOM    592  N9   DG A  29       6.039  12.5481021.754  1.00  1.00
ATOM    593  C8   DG A  29       5.295  11.4041021.561  1.00  1.00
ATOM    594  N7   DG A  29       6.009  10.3061021.501  1.00  1.00
ATOM    595  C5   DG A  29       7.319  10.7541021.665  1.00  1.00
ATOM    596  C6   DG A  29       8.537  10.0271021.690  1.00  1.00
ATOM    597  O6   DG A  29       8.714   8.8181021.571  1.00  1.00
ATOM    598  N1   DG A  29       9.637  10.8761021.880  1.00  1.00
ATOM    599  C2   DG A  29       9.568  12.2471022.027  1.00  1.00
ATOM    600  N2   DG A  29      10.732  12.8781022.199  1.00  1.00
ATOM    601  N3   DG A  29       8.424  12.9291022.004  1.00  1.00
ATOM    602  C4   DG A  29       7.348  12.1201021.820  1.00  1.00
ATOM    603  P    DT A  30       4.366  17.7381020.328  1.00  1.00
ATOM    604  OP1  DT A  30       3.655  18.7921021.085  1.00  1.00
ATOM    605  OP2  DT A  30       3.611  17.1131019.220  1.00  1.00
ATOM    606  O5'  DT A  30       5.753  18.3141019.775  1.00  1.00
ATOM    607  C5'  DT A  30       6.914  18.2761020.626  1.00  1.00
ATOM    608  C4'  DT A  30       8.121  17.8131019.835  1.00  1.00
ATOM    609  O4'  DT A  30       8.260  16.3631019.832  1.00  1.00
ATOM    610  C3'  DT A  30       8.129  18.1871018.353  1.00  1.00
ATOM    611  O3'  DT A  30       9.462  18.4911017.962  1.00  1.00
ATOM    612  C2'  DT A  30       7.689  16.9141017.630  1.00  1.00
ATOM    613  C1'  DT A  30       8.479  15.9371018.496  1.00  1.00
ATOM    614  N1   DT A  30       8.019  14.5251018.379  1.00  1.00
ATOM    615  C2   DT A  30       8.978  13.5451018.471  1.00  1.00
ATOM    616  O2   DT A  30      10.160  13.7881018.641  1.00  1.00
ATOM    617  N3   DT A  30       8.514  12.2491018.357  1.00  1.00
ATOM    618  C4   DT A  30       7.204  11.8621018.164  1.00  1.00
ATOM    619  O4   DT A  30       6.909  10.6681018.077  1.00  1.00
ATOM    620  C5   DT A  30       6.271  12.9611018.080  1.00  1.00
ATOM    621  C7   DT A  30       4.823  12.6281017.870  1.00  1.00
ATOM    622  C6   DT A  30       6.695  14.2311018.187  1.00  1.00
ATOM    623  P    DA A  31       9.716  19.7081016.953  1.00  1.00
ATOM    624  OP1  DA A  31       9.761  20.9791017.710  1.00  1.00
ATOM    625  OP2  DA A  31       8.738  19.6461015.845  1.00  1.00
ATOM    626  O5'  DA A  31      11.177  19.3591016.400  1.00  1.00
ATOM    627  C5'  DA A  31      12.094  18.6461017.251  1.00  1.00
ATOM    628  C4'  DA A  31      12.798  17.5611016.460  1.00  1.00
ATOM    629  O4'  DA A  31      12.058  16.3071016.457  1.00  1.00
ATOM    630  C3'  DA A  31      13.024  17.8591014.978  1.00  1.00
ATOM    631  O3'  DA A  31      14.282  17.3221014.587  1.00  1.00
ATOM    632  C2'  DA A  31      11.921  17.0871014.255  1.00  1.00
ATOM    633  C1'  DA A  31      11.986  15.8331015.121  1.00  1.00
ATOM    634  N9   DA A  31      10.784  14.9611015.004  1.00  1.00
ATOM    635  C8   DA A  31       9.483  15.3311014.813  1.00  1.00
ATOM    636  N7   DA A  31       8.658  14.3321014.751  1.00  1.00
ATOM    637  C5   DA A  31       9.468  13.2171014.913  1.00  1.00
ATOM    638  C6   DA A  31       9.191  11.8411014.943  1.00  1.00
ATOM    639  N6   DA A  31       7.959  11.3311014.804  1.00  1.00
ATOM    640  N1   DA A  31      10.230  11.0041015.121  1.00  1.00
ATOM    641  C2   DA A  31      11.452  11.5161015.259  1.00  1.00
ATOM    642  N3   DA A  31      11.830  12.7761015.248  1.00  1.00
ATOM    643  C4   DA A  31      10.772  13.5921015.068  1.00  1.00
ATOM    644  P    DG A  32      15.203  18.1561013.578  1.00  1.00
ATOM    645  OP1  DG A  32      15.986  19.1581014.335  1.00  1.00
ATOM    646  OP2  DG A  32      14.375  18.6811012.470  1.00  1.00
ATOM    647  O5'  DG A  32      16.179  17.0161013.025  1.00  1.00
ATOM    648  C5'  DG A  32      16.502  15.9001013.876  1.00  1.00
ATOM    649  C4'  DG A  32      16.434  14.6081013.085  1.00  1.00
ATOM    650  O4'  DG A  32      15.098  14.0281013.082  1.00  1.00
ATOM    651  C3'  DG A  32      16.792  14.7161011.603  1.00  1.00
ATOM    652  O3'  DG A  32      17.494  13.5421011.212  1.00  1.00
ATOM    653  C2'  DG A  32      15.446  14.7411010.880  1.00  1.00
ATOM    654  C1'  DG A  32      14.761  13.6881011.746  1.00  1.00
ATOM    655  N9   DG A  32      13.276  13.6891011.629  1.00  1.00
ATOM    656  C8   DG A  32      12.418  14.7501011.436  1.00  1.00
ATOM    657  N7   DG A  32      11.154  14.4101011.376  1.00  1.00
ATOM    658  C5   DG A  32      11.175  13.0261011.540  1.00  1.00
ATOM    659  C6   DG A  32      10.107  12.0921011.565  1.00  1.00
ATOM    660  O6   DG A  32       8.902  12.2981011.446  1.00  1.00
ATOM    661  N1   DG A  32      10.574  10.7841011.755  1.00  1.00
ATOM    662  C2   DG A  32      11.900  10.4261011.902  1.00  1.00
ATOM    663  N2   DG A  32      12.140   9.1241012.074  1.00  1.00
ATOM    664  N3   DG A  32      12.902  11.3031011.879  1.00  1.00
ATOM    665  C4   DG A  32      12.465  12.5761011.695  1.00  1.00
ATOM    666  P    DG A  33      18.729  13.6761010.203  1.00  1.00
ATOM    667  OP1  DG A  33      19.952  14.0271010.960  1.00  1.00
ATOM    668  OP2  DG A  33      18.368  14.5881009.095  1.00  1.00
ATOM    669  O5'  DG A  33      18.849  12.1801009.650  1.00  1.00
ATOM    670  C5'  DG A  33      18.454  11.0871010.501  1.00  1.00
ATOM    671  C4'  DG A  33      17.640  10.0821009.710  1.00  1.00
ATOM    672  O4'  DG A  33      16.219  10.3981009.707  1.00  1.00
ATOM    673  C3'  DG A  33      17.993   9.9591008.228  1.00  1.00
ATOM    674  O3'  DG A  33      17.871   8.5971007.837  1.00  1.00
ATOM    675  C2'  DG A  33      16.918  10.7701007.505  1.00  1.00
ATOM    676  C1'  DG A  33      15.746  10.3211008.371  1.00  1.00
ATOM    677  N9   DG A  33      14.545  11.1951008.254  1.00  1.00
ATOM    678  C8   DG A  33      14.475  12.5571008.061  1.00  1.00
ATOM    679  N7   DG A  33      13.252  13.0261008.001  1.00  1.00
ATOM    680  C5   DG A  33      12.455  11.8931008.165  1.00  1.00
ATOM    681  C6   DG A  33      11.042  11.7661008.190  1.00  1.00
ATOM    682  O6   DG A  33      10.188  12.6401008.071  1.00  1.00
ATOM    683  N1   DG A  33      10.651  10.4331008.380  1.00  1.00
ATOM    684  C2   DG A  33      11.514   9.3641008.527  1.00  1.00
ATOM    685  N2   DG A  33      10.942   8.1691008.699  1.00  1.00
ATOM    686  N3   DG A  33      12.839   9.4841008.504  1.00  1.00
ATOM    687  C4   DG A  33      13.235  10.7711008.320  1.00  1.00
ATOM    688  P    DA A  34      18.949   7.9791006.828  1.00  1.00
ATOM    689  OP1  DA A  34      20.144   7.5441007.585  1.00  1.00
ATOM    690  OP2  DA A  34      19.193   8.9291005.720  1.00  1.00
ATOM    691  O5'  DA A  34      18.166   6.6981006.275  1.00  1.00
ATOM    692  C5'  DA A  34      17.205   6.0461007.126  1.00  1.00
ATOM    693  C4'  DA A  34      15.956   5.7121006.335  1.00  1.00
ATOM    694  O4'  DA A  34      14.991   6.8031006.332  1.00  1.00
ATOM    695  C3'  DA A  34      16.169   5.4041004.853  1.00  1.00
ATOM    696  O3'  DA A  34      15.269   4.3741004.462  1.00  1.00
ATOM    697  C2'  DA A  34      15.776   6.6931004.130  1.00  1.00
ATOM    698  C1'  DA A  34      14.563   7.0181004.996  1.00  1.00
ATOM    699  N9   DA A  34      14.105   8.4311004.879  1.00  1.00
ATOM    700  C8   DA A  34      14.859   9.5541004.688  1.00  1.00
ATOM    701  N7   DA A  34      14.164  10.6471004.626  1.00  1.00
ATOM    702  C5   DA A  34      12.853  10.2211004.788  1.00  1.00
ATOM    703  C6   DA A  34      11.630  10.9101004.818  1.00  1.00
ATOM    704  N6   DA A  34      11.525  12.2391004.679  1.00  1.00
ATOM    705  N1   DA A  34      10.512  10.1801004.996  1.00  1.00
ATOM    706  C2   DA A  34      10.623   8.8601005.134  1.00  1.00
ATOM    707  N3   DA A  34      11.703   8.1111005.123  1.00  1.00
ATOM    708  C4   DA A  34      12.807   8.8651004.943  1.00  1.00
ATOM    709  P    DG A  35      15.778   3.2411003.453  1.00  1.00
ATOM    710  OP1  DG A  35      16.490   2.1861004.210  1.00  1.00
ATOM    711  OP2  DG A  35      16.533   3.8661002.345  1.00  1.00
ATOM    712  O5'  DG A  35      14.392   2.6641002.900  1.00  1.00
ATOM    713  C5'  DG A  35      13.231   2.7031003.751  1.00  1.00
ATOM    714  C4'  DG A  35      12.024   3.1661002.960  1.00  1.00
ATOM    715  O4'  DG A  35      11.885   4.6161002.957  1.00  1.00
ATOM    716  C3'  DG A  35      12.016   2.7921001.478  1.00  1.00
ATOM    717  O3'  DG A  35      10.682   2.4881001.087  1.00  1.00
ATOM    718  C2'  DG A  35      12.455   4.0651000.755  1.00  1.00
ATOM    719  C1'  DG A  35      11.665   5.0421001.621  1.00  1.00
ATOM    720  N9   DG A  35      12.125   6.4531001.504  1.00  1.00
ATOM    721  C8   DG A  35      13.399   6.9411001.311  1.00  1.00
ATOM    722  N7   DG A  35      13.467   8.2491001.251  1.00  1.00
ATOM    723  C5   DG A  35      12.144   8.6571001.415  1.00  1.00
ATOM    724  C6   DG A  35      11.586   9.9611001.440  1.00  1.00
ATOM    725  O6   DG A  35      12.154  11.0441001.321  1.00  1.00
ATOM    726  N1   DG A  35      10.197   9.9211001.630  1.00  1.00
ATOM    727  C2   DG A  35       9.447   8.7711001.777  1.00  1.00
ATOM    728  N2   DG A  35       8.135   8.9451001.949  1.00  1.00
ATOM    729  N3   DG A  35       9.972   7.5471001.754  1.00  1.00
ATOM    730  C4   DG A  35      11.317   7.5691001.570  1.00  1.00
ATOM    731  P    DA A  36      10.428   1.2711000.078  1.00  1.00
ATOM    732  OP1  DA A  36      10.384   0.0001000.835  1.00  1.00
ATOM    733  OP2  DA A  36      11.406   1.333 998.970  1.00  1.00
ATOM    734  O5'  DA A  36       8.967   1.620 999.525  1.00  1.00
ATOM    735  C5'  DA A  36       8.051   2.3331000.376  1.00  1.00
ATOM    736  C4'  DA A  36       7.346   3.418 999.585  1.00  1.00
ATOM    737  O4'  DA A  36       8.086   4.672 999.582  1.00  1.00
ATOM    738  C3'  DA A  36       7.120   3.120 998.103  1.00  1.00
ATOM    739  O3'  DA A  36       5.862   3.657 997.712  1.00  1.00
ATOM    740  C2'  DA A  36       8.224   3.891 997.380  1.00  1.00
ATOM    741  C1'  DA A  36       8.159   5.146 998.246  1.00  1.00
ATOM    742  N9   DA A  36       9.361   6.018 998.129  1.00  1.00
ATOM    743  C8   DA A  36      10.661   5.648 997.938  1.00  1.00
ATOM    744  N7   DA A  36      11.487   6.646 997.876  1.00  1.00
ATOM    745  C5   DA A  36      10.676   7.761 998.038  1.00  1.00
ATOM    746  C6   DA A  36      10.953   9.138 998.068  1.00  1.00
ATOM    747  N6   DA A  36      12.185   9.648 997.929  1.00  1.00
ATOM    748  N1   DA A  36       9.914   9.975 998.246  1.00  1.00
ATOM    749  C2   DA A  36       8.692   9.462 998.384  1.00  1.00
ATOM    750  N3   DA A  36       8.314   8.203 998.373  1.00  1.00
ATOM    751  C4   DA A  36       9.372   7.386 998.193  1.00  1.00
ATOM    752  P    DA A  37       4.942   2.823 996.703  1.00  1.00
ATOM    753  OP1  DA A  37       4.159   1.820 997.460  1.00  1.00
ATOM    754  OP2  DA A  37       5.770   2.298 995.595  1.00  1.00
ATOM    755  O5'  DA A  37       3.965   3.963 996.150  1.00  1.00
ATOM    756  C5'  DA A  37       3.643   5.079 997.001  1.00  1.00
ATOM    757  C4'  DA A  37       3.710   6.370 996.210  1.00  1.00
ATOM    758  O4'  DA A  37       5.046   6.950 996.207  1.00  1.00
ATOM    759  C3'  DA A  37       3.352   6.262 994.728  1.00  1.00
ATOM    760  O3'  DA A  37       2.651   7.436 994.337  1.00  1.00
ATOM    761  C2'  DA A  37       4.699   6.238 994.005  1.00  1.00
ATOM    762  C1'  DA A  37       5.383   7.291 994.871  1.00  1.00
ATOM    763  N9   DA A  37       6.868   7.290 994.754  1.00  1.00
ATOM    764  C8   DA A  37       7.703   6.226 994.563  1.00  1.00
ATOM    765  N7   DA A  37       8.958   6.549 994.501  1.00  1.00
ATOM    766  C5   DA A  37       8.957   7.928 994.663  1.00  1.00
ATOM    767  C6   DA A  37       9.991   8.878 994.693  1.00  1.00
ATOM    768  N6   DA A  37      11.287   8.567 994.554  1.00  1.00
ATOM    769  N1   DA A  37       9.642  10.166 994.871  1.00  1.00
ATOM    770  C2   DA A  37       8.352  10.470 995.009  1.00  1.00
ATOM    771  N3   DA A  37       7.306   9.673 994.998  1.00  1.00
ATOM    772  C4   DA A  37       7.682   8.390 994.818  1.00  1.00
ATOM    773  P    DC A  38       1.415   7.302 993.328  1.00  1.00
ATOM    774  OP1  DC A  38       0.192   6.952 994.085  1.00  1.00
ATOM    775  OP2  DC A  38       1.776   6.391 992.220  1.00  1.00
ATOM    776  O5'  DC A  38       1.295   8.799 992.775  1.00  1.00
ATOM    777  C5'  DC A  38       1.690   9.892 993.626  1.00  1.00
ATOM    778  C4'  DC A  38       2.504  10.897 992.835  1.00  1.00
ATOM    779  O4'  DC A  38       3.926  10.581 992.832  1.00  1.00
ATOM    780  C3'  DC A  38       2.151  11.020 991.353  1.00  1.00
ATOM    781  O3'  DC A  38       2.274  12.382 990.962  1.00  1.00
ATOM    782  C2'  DC A  38       3.226  10.208 990.630  1.00  1.00
ATOM    783  C1'  DC A  38       4.399  10.658 991.496  1.00  1.00
ATOM    784  N1   DC A  38       5.599   9.784 991.379  1.00  1.00
ATOM    785  C2   DC A  38       6.852  10.386 991.470  1.00  1.00
ATOM    786  O2   DC A  38       6.915  11.609 991.643  1.00  1.00
ATOM    787  N3   DC A  38       7.959   9.607 991.365  1.00  1.00
ATOM    788  C4   DC A  38       7.848   8.285 991.178  1.00  1.00
ATOM    789  N4   DC A  38       8.958   7.569 991.082  1.00  1.00
ATOM    790  C5   DC A  38       6.569   7.647 991.081  1.00  1.00
ATOM    791  C6   DC A  38       5.475   8.443 991.188  1.00  1.00
ATOM    792  P    DC A  39       1.195  13.000 989.953  1.00  1.00
ATOM    793  OP1  DC A  39       0.000  13.435 990.710  1.00  1.00
ATOM    794  OP2  DC A  39       0.952  12.050 988.845  1.00  1.00
ATOM    795  O5'  DC A  39       1.978  14.281 989.400  1.00  1.00
ATOM    796  C5'  DC A  39       2.940  14.932 990.251  1.00  1.00
ATOM    797  C4'  DC A  39       4.189  15.267 989.460  1.00  1.00
ATOM    798  O4'  DC A  39       5.153  14.176 989.457  1.00  1.00
ATOM    799  C3'  DC A  39       3.975  15.574 987.978  1.00  1.00
ATOM    800  O3'  DC A  39       4.875  16.604 987.587  1.00  1.00
ATOM    801  C2'  DC A  39       4.368  14.286 987.255  1.00  1.00
ATOM    802  C1'  DC A  39       5.581  13.960 988.121  1.00  1.00
ATOM    803  N1   DC A  39       6.039  12.548 988.004  1.00  1.00
ATOM    804  C2   DC A  39       7.406  12.299 988.095  1.00  1.00
ATOM    805  O2   DC A  39       8.176  13.251 988.268  1.00  1.00
ATOM    806  N3   DC A  39       7.844  11.017 987.990  1.00  1.00
ATOM    807  C4   DC A  39       6.978  10.014 987.803  1.00  1.00
ATOM    808  N4   DC A  39       7.454   8.782 987.707  1.00  1.00
ATOM    809  C5   DC A  39       5.568  10.249 987.706  1.00  1.00
ATOM    810  C6   DC A  39       5.150  11.536 987.813  1.00  1.00
ATOM    811  P    DT A  40       4.366  17.738 986.578  1.00  1.00
ATOM    812  OP1  DT A  40       3.655  18.792 987.335  1.00  1.00
ATOM    813  OP2  DT A  40       3.611  17.113 985.470  1.00  1.00
ATOM    814  O5'  DT A  40       5.753  18.314 986.025  1.00  1.00
ATOM    815  C5'  DT A  40       6.914  18.276 986.876  1.00  1.00
ATOM    816  C4'  DT A  40       8.121  17.813 986.085  1.00  1.00
ATOM    817  O4'  DT A  40       8.260  16.363 986.082  1.00  1.00
ATOM    818  C3'  DT A  40       8.129  18.187 984.603  1.00  1.00
ATOM    819  O3'  DT A  40       9.462  18.491 984.212  1.00  1.00
ATOM    820  C2'  DT A  40       7.689  16.914 983.880  1.00  1.00
ATOM    821  C1'  DT A  40       8.479  15.937 984.746  1.00  1.00
ATOM    822  N1   DT A  40       8.019  14.525 984.629  1.00  1.00
ATOM    823  C2   DT A  40       8.978  13.545 984.721  1.00  1.00
ATOM    824  O2   DT A  40      10.160  13.788 984.891  1.00  1.00
ATOM    825  N3   DT A  40       8.514  12.249 984.607  1.00  1.00
ATOM    826  C4   DT A  40       7.204  11.862 984.414  1.00  1.00
ATOM    827  O4   DT A  40       6.909  10.668 984.327  1.00  1.00
ATOM    828  C5   DT A  40       6.271  12.961 984.330  1.00  1.00
ATOM    829  C7   DT A  40       4.823  12.628 984.120  1.00  1.00
ATOM    830  C6   DT A  40       6.695  14.231 984.437  1.00  1.00
ATOM    831  P    DA A  41       9.716  19.708 983.203  1.00  1.00
ATOM    832  OP1  DA A  41       9.761  20.979 983.960  1.00  1.00
ATOM    833  OP2  DA A  41       8.738  19.646 982.095  1.00  1.00
ATOM    834  O5'  DA A  41      11.177  19.359 982.650  1.00  1.00
ATOM    835  C5'  DA A  41      12.094  18.646 983.501  1.00  1.00
ATOM    836  C4'  DA A  41      12.798  17.561 982.710  1.00  1.00
ATOM    837  O4'  DA A  41      12.058  16.307 982.707  1.00  1.00
ATOM    838  C3'  DA A  41      13.024  17.859 981.228  1.00  1.00
ATOM    839  O3'  DA A  41      14.282  17.322 980.837  1.00  1.00
ATOM    840  C2'  DA A  41      11.921  17.087 980.505  1.00  1.00
ATOM    841  C1'  DA A  41      11.986  15.833 981.371  1.00  1.00
ATOM    842  N9   DA A  41      10.784  14.961 981.254  1.00  1.00
ATOM    843  C8   DA A  41       9.483  15.331 981.063  1.00  1.00
ATOM    844  N7   DA A  41       8.658  14.332 981.001  1.00  1.00
ATOM    845  C5   DA A  41       9.468  13.217 981.163  1.00  1.00
ATOM    846  C6   DA A  41       9.191  11.841 981.193  1.00  1.00
ATOM    847  N6   DA A  41       7.959  11.331 981.054  1.00  1.00
ATOM    848  N1   DA A  41      10.230  11.004 981.371  1.00  1.00
ATOM    849  C2   DA A  41      11.452  11.516 981.509  1.00  1.00
ATOM    850  N3   DA A  41      11.830  12.776 981.498  1.00  1.00
ATOM    851  C4   DA A  41      10.772  13.592 981.318  1.00  1.00
ATOM    852  P    DG A  42      15.203  18.156 979.828  1.00  1.00
ATOM    853  OP1  DG A  42      15.986  19.158 980.585  1.00  1.00
ATOM    854  OP2  DG A  42      14.375  18.681 978.720  1.00  1.00
ATOM    855  O5'  DG A  42      16.179  17.016 979.275  1.00  1.00
ATOM    856  C5'  DG A  42      16.502  15.900 980.126  1.00  1.00
ATOM    857  C4'  DG A  42      16.434  14.608 979.335  1.00  1.00
ATOM    858  O4'  DG A  42      15.098  14.028 979.332  1.00  1.00
ATOM    859  C3'  DG A  42      16.792  14.716 977.853  1.00  1.00
ATOM    860  O3'  DG A  42      17.494  13.542 977.462  1.00  1.00
ATOM    861  C2'  DG A  42      15.446  14.741 977.130  1.00  1.00
ATOM    862  C1'  DG A  42      14.761  13.688 977.996  1.00  1.00
ATOM    863  N9   DG A  42      13.276  13.689 977.879  1.00  1.00
ATOM    864  C8   DG A  42      12.418  14.750 977.686  1.00  1.00
ATOM    865  N7   DG A  42      11.154  14.410 977.626  1.00  1.00
ATOM    866  C5   DG A  42      11.175  13.026 977.790  1.00  1.00
ATOM    867  C6   DG A  42      10.107  12.092 977.815  1.00  1.00
ATOM    868  O6   DG A  42       8.902  12.298 977.696  1.00  1.00
ATOM    869  N1   DG A  42      10.574  10.784 978.005  1.00  1.00
ATOM    870  C2   DG A  42      11.900  10.426 978.152  1.00  1.00
ATOM    871  N2   DG A  42      12.140   9.124 978.324  1.00  1.00
ATOM    872  N3   DG A  42      12.902  11.303 978.129  1.00  1.00
ATOM    873  C4   DG A  42      12.465  12.576 977.945  1.00  1.00
ATOM    874  P    DA A  43      18.729  13.676 976.453  1.00  1.00
ATOM    875  OP1  DA A  43      19.952  14.027 977.210  1.00  1.00
ATOM    876  OP2  DA A  43      18.368  14.588 975.345  1.00  1.00
ATOM    877  O5'  DA A  43      18.849  12.180 975.900  1.00  1.00
ATOM    878  C5'  DA A  43      18.454  11.087 976.751  1.00  1.00
ATOM    879  C4'  DA A  43      17.640  10.082 975.960  1.00  1.00
ATOM    880  O4'  DA A  43      16.219  10.398 975.957  1.00  1.00
ATOM    881  C3'  DA A  43      17.993   9.959 974.478  1.00  1.00
ATOM    882  O3'  DA A  43      17.871   8.597 974.087  1.00  1.00
ATOM    883  C2'  DA A  43      16.918  10.770 973.755  1.00  1.00
ATOM    884  C1'  DA A  43      15.746  10.321 974.621  1.00  1.00
ATOM    885  N9   DA A  43      14.545  11.195 974.504  1.00  1.00
ATOM    886  C8   DA A  43      14.494  12.546 974.313  1.00  1.00
ATOM    887  N7   DA A  43      13.290  13.022 974.251  1.00  1.00
ATOM    888  C5   DA A  43      12.480  11.907 974.413  1.00  1.00
ATOM    889  C6   DA A  43      11.085  11.745 974.443  1.00  1.00
ATOM    890  N6   DA A  43      10.219  12.759 974.304  1.00  1.00
ATOM    891  N1   DA A  43      10.610  10.498 974.621  1.00  1.00
ATOM    892  C2   DA A  43      11.475   9.494 974.759  1.00  1.00
ATOM    893  N3   DA A  43      12.790   9.524 974.748  1.00  1.00
ATOM    894  C4   DA A  43      13.240  10.783 974.568  1.00  1.00
ATOM    895  P    DG A  44      18.949   7.979 973.078  1.00  1.00
ATOM    896  OP1  DG A  44      20.144   7.544 973.835  1.00  1.00
ATOM    897  OP2  DG A  44      19.193   8.929 971.970  1.00  1.00
ATOM    898  O5'  DG A  44      18.166   6.698 972.525  1.00  1.00
ATOM    899  C5'  DG A  44      17.205   6.046 973.376  1.00  1.00
ATOM    900  C4'  DG A  44      15.956   5.712 972.585  1.00  1.00
ATOM    901  O4'  DG A  44      14.991   6.803 972.582  1.00  1.00
ATOM    902  C3'  DG A  44      16.169   5.404 971.103  1.00  1.00
ATOM    903  O3'  DG A  44      15.269   4.374 970.712  1.00  1.00
ATOM    904  C2'  DG A  44      15.776   6.693 970.380  1.00  1.00
ATOM    905  C1'  DG A  44      14.563   7.018 971.246  1.00  1.00
ATOM    906  N9   DG A  44      14.105   8.431 971.129  1.00  1.00
ATOM    907  C8   DG A  44      14.849   9.575 970.936  1.00  1.00
ATOM    908  N7   DG A  44      14.135  10.672 970.876  1.00  1.00
ATOM    909  C5   DG A  44      12.825  10.224 971.040  1.00  1.00
ATOM    910  C6   DG A  44      11.607  10.952 971.065  1.00  1.00
ATOM    911  O6   DG A  44      11.430  12.161 970.946  1.00  1.00
ATOM    912  N1   DG A  44      10.508  10.103 971.255  1.00  1.00
ATOM    913  C2   DG A  44      10.577   8.731 971.402  1.00  1.00
ATOM    914  N2   DG A  44       9.412   8.101 971.574  1.00  1.00
ATOM    915  N3   DG A  44      11.720   8.050 971.379  1.00  1.00
ATOM    916  C4   DG A  44      12.796   8.858 971.195  1.00  1.00
ATOM    917  P    DT A  45      15.778   3.241 969.703  1.00  1.00
ATOM    918  OP1  DT A  45      16.490   2.186 970.460  1.00  1.00
ATOM    919  OP2  DT A  45      16.533   3.866 968.595  1.00  1.00
ATOM    920  O5'  DT A  45      14.392   2.664 969.150  1.00  1.00
ATOM    921  C5'  DT A  45      13.231   2.703 970.001  1.00  1.00
ATOM    922  C4'  DT A  45      12.024   3.166 969.210  1.00  1.00
ATOM    923  O4'  DT A  45      11.885   4.616 969.207  1.00  1.00
ATOM    924  C3'  DT A  45      12.016   2.792 967.728  1.00  1.00
ATOM    925  O3'  DT A  45      10.682   2.488 967.337  1.00  1.00
ATOM    926  C2'  DT A  45      12.455   4.065 967.005  1.00  1.00
ATOM    927  C1'  DT A  45      11.665   5.042 967.871  1.00  1.00
ATOM    928  N1   DT A  45      12.125   6.453 967.754  1.00  1.00
ATOM    929  C2   DT A  45      11.166   7.433 967.846  1.00  1.00
ATOM    930  O2   DT A  45       9.984   7.191 968.016  1.00  1.00
ATOM    931  N3   DT A  45      11.630   8.730 967.732  1.00  1.00
ATOM    932  C4   DT A  45      12.941   9.116 967.539  1.00  1.00
ATOM    933  O4   DT A  45      13.235  10.310 967.452  1.00  1.00
ATOM    934  C5   DT A  45      13.873   8.017 967.455  1.00  1.00
ATOM    935  C7   DT A  45      15.321   8.351 967.245  1.00  1.00
ATOM    936  C6   DT A  45      13.450   6.747 967.562  1.00  1.00
ATOM    937  P    DT A  46      10.428   1.271 966.328  1.00  1.00
ATOM    938  OP1  DT A  46      10.384   0.000 967.085  1.00  1.00
ATOM    939  OP2  DT A  46      11.406   1.333 965.220  1.00  1.00
ATOM    940  O5'  DT A  46       8.967   1.620 965.775  1.00  1.00
ATOM    941  C5'  DT A  46       8.051   2.333 966.626  1.00  1.00
ATOM    942  C4'  DT A  46       7.346   3.418 965.835  1.00  1.00
ATOM    943  O4'  DT A  46       8.086   4.672 965.832  1.00  1.00
ATOM    944  C3'  DT A  46       7.120   3.120 964.353  1.00  1.00
ATOM    945  O3'  DT A  46       5.862   3.657 963.962  1.00  1.00
ATOM    946  C2'  DT A  46       8.224   3.891 963.630  1.00  1.00
ATOM    947  C1'  DT A  46       8.159   5.146 964.496  1.00  1.00
ATOM    948  N1   DT A  46       9.361   6.018 964.379  1.00  1.00
ATOM    949  C2   DT A  46       9.161   7.374 964.471  1.00  1.00
ATOM    950  O2   DT A  46       8.062   7.872 964.641  1.00  1.00
ATOM    951  N3   DT A  46      10.298   8.150 964.357  1.00  1.00
ATOM    952  C4   DT A  46      11.586   7.693 964.164  1.00  1.00
ATOM    953  O4   DT A  46      12.526   8.485 964.077  1.00  1.00
ATOM    954  C5   DT A  46      11.694   6.255 964.080  1.00  1.00
ATOM    955  C7   DT A  46      13.062   5.674 963.870  1.00  1.00
ATOM    956  C6   DT A  46      10.605   5.477 964.187  1.00  1.00
ATOM    957  P    DG A  47       4.942   2.823 962.953  1.00  1.00
ATOM    958  OP1  DG A  47       4.159   1.820 963.710  1.00  1.00
ATOM    959  OP2  DG A  47       5.770   2.298 961.845  1.00  1.00
ATOM    960  O5'  DG A  47       3.965   3.963 962.400  1.00  1.00
ATOM    961  C5'  DG A  47       3.643   5.079 963.251  1.00  1.00
ATOM    962  C4'  DG A  47       3.710   6.370 962.460  1.00  1.00
ATOM    963  O4'  DG A  47       5.046   6.950 962.457  1.00  1.00
ATOM    964  C3'  DG A  47       3.352   6.262 960.978  1.00  1.00
ATOM    965  O3'  DG A  47       2.651   7.436 960.587  1.00  1.00
ATOM    966  C2'  DG A  47       4.699   6.238 960.255  1.00  1.00
ATOM    967  C1'  DG A  47       5.383   7.291 961.121  1.00  1.00
ATOM    968  N9   DG A  47       6.868   7.290 961.004  1.00  1.00
ATOM    969  C8   DG A  47       7.726   6.229 960.811  1.00  1.00
ATOM    970  N7   DG A  47       8.991   6.569 960.751  1.00  1.00
ATOM    971  C5   DG A  47       8.969   7.953 960.915  1.00  1.00
ATOM    972  C6   DG A  47      10.038   8.887 960.940  1.00  1.00
ATOM    973  O6   DG A  47      11.243   8.681 960.821  1.00  1.00
ATOM    974  N1   DG A  47       9.570  10.195 961.130  1.00  1.00
ATOM    975  C2   DG A  47       8.244  10.553 961.277  1.00  1.00
ATOM    976  N2   DG A  47       8.004  11.855 961.449  1.00  1.00
ATOM    977  N3   DG A  47       7.243   9.676 961.254  1.00  1.00
ATOM    978  C4   DG A  47       7.679   8.403 961.070  1.00  1.00
ATOM    979  P    DG A  48       1.415   7.302 959.578  1.00  1.00
ATOM    980  OP1  DG A  48       0.192   6.952 960.335  1.00  1.00
ATOM    981  OP2  DG A  48       1.776   6.391 958.470  1.00  1.00
ATOM    982  O5'  DG A  48       1.295   8.799 959.025  1.00  1.00
ATOM    983  C5'  DG A  48       1.690   9.892 959.876  1.00  1.00
ATOM    984  C4'  DG A  48       2.504  10.897 959.085  1.00  1.00
ATOM    985  O4'  DG A  48       3.926  10.581 959.082  1.00  1.00
ATOM    986  C3'  DG A  48       2.151  11.020 957.603  1.00  1.00
ATOM    987  O3'  DG A  48       2.274  12.382 957.212  1.00  1.00
ATOM    988  C2'  DG A  48       3.226  10.208 956.880  1.00  1.00
ATOM    989  C1'  DG A  48       4.399  10.658 957.746  1.00  1.00
ATOM    990  N9   DG A  48       5.599   9.784 957.629  1.00  1.00
ATOM    991  C8   DG A  48       5.670   8.421 957.436  1.00  1.00
ATOM    992  N7   DG A  48       6.893   7.953 957.376  1.00  1.00
ATOM    993  C5   DG A  48       7.689   9.086 957.540  1.00  1.00
ATOM    994  C6   DG A  48       9.102   9.213 957.565  1.00  1.00
ATOM    995  O6   DG A  48       9.956   8.339 957.446  1.00  1.00
ATOM    996  N1   DG A  48       9.493  10.546 957.755  1.00  1.00
ATOM    997  C2   DG A  48       8.631  11.615 957.902  1.00  1.00
ATOM    998  N2   DG A  48       9.202  12.810 958.074  1.00  1.00
ATOM    999  N3   DG A  48       7.305  11.494 957.879  1.00  1.00
ATOM   1000  C4   DG A  48       6.910  10.208 957.695  1.00  1.00
ATOM   1001  P    DG A  49       1.195  13.000 956.203  1.00  1.00
ATOM   1002  OP1  DG A  49       0.000  13.435 956.960  1.00  1.00
ATOM   1003  OP2  DG A  49       0.952  12.050 955.095  1.00  1.00
ATOM   1004  O5'  DG A  49       1.978  14.281 955.650  1.00  1.00
ATOM   1005  C5'  DG A  49       2.940  14.932 956.501  1.00  1.00
ATOM   1006  C4'  DG A  49       4.189  15.267 955.710  1.00  1.00
ATOM   1007  O4'  DG A  49       5.153  14.176 955.707  1.00  1.00
ATOM   1008  C3'  DG A  49       3.975  15.574 954.228  1.00  1.00
ATOM   1009  O3'  DG A  49       4.875  16.604 953.837  1.00  1.00
ATOM   1010  C2'  DG A  49       4.368  14.286 953.505  1.00  1.00
ATOM   1011  C1'  DG A  49       5.581  13.960 954.371  1.00  1.00
ATOM   1012  N9   DG A  49       6.039  12.548 954.254  1.00  1.00
ATOM   1013  C8   DG A  49       5.295  11.404 954.061  1.00  1.00
ATOM   1014  N7   DG A  49       6.009  10.306 954.001  1.00  1.00
ATOM   1015  C5   DG A  49       7.319  10.754 954.165  1.00  1.00
ATOM   1016  C6   DG A  49       8.537  10.027 954.190  1.00  1.00
ATOM   1017  O6   DG A  49       8.714   8.818 954.071  1.00  1.00
ATOM   1018  N1   DG A  49       9.637  10.876 954.380  1.00  1.00
ATOM   1019  C2   DG A  49       9.568  12.247 954.527  1.00  1.00
ATOM   1020  N2   DG A  49      10.732  12.878 954.699  1.00  1.00
ATOM   1021  N3   DG A  49       8.424  12.929 954.504  1.00  1.00
ATOM   1022  C4   DG A  49       7.348  12.120 954.320  1.00  1.00
ATOM   1023  P    DA A  50       4.366  17.738 952.828  1.00  1.00
ATOM   1024  OP1  DA A  50       3.655  18.792 953.585  1.00  1.00
ATOM   1025  OP2  DA A  50       3.611  17.113 951.720  1.00  1.00
ATOM   1026  O5'  DA A  50       5.753  18.314 952.275  1.00  1.00
ATOM   1027  C5'  DA A  50       6.914  18.276 953.126  1.00  1.00
ATOM   1028  C4'  DA A  50       8.121  17.813 952.335  1.00  1.00
ATOM   1029  O4'  DA A  50       8.260  16.363 952.332  1.00  1.00
ATOM   1030  C3'  DA A  50       8.129  18.187 950.853  1.00  1.00
ATOM   1031  O3'  DA A  50       9.462  18.491 950.462  1.00  1.00
ATOM   1032  C2'  DA A  50       7.689  16.914 950.130  1.00  1.00
ATOM   1033  C1'  DA A  50       8.479  15.937 950.996  1.00  1.00
ATOM   1034  N9   DA A  50       8.019  14.525 950.879  1.00  1.00
ATOM   1035  C8   DA A  50       6.750  14.060 950.688  1.00  1.00
ATOM   1036  N7   DA A  50       6.669  12.767 950.626  1.00  1.00
ATOM   1037  C5   DA A  50       7.980  12.341 950.788  1.00  1.00
ATOM   1038  C6   DA A  50       8.565  11.065 950.818  1.00  1.00
ATOM   1039  N6   DA A  50       7.869   9.928 950.679  1.00  1.00
ATOM   1040  N1   DA A  50       9.898  10.998 950.996  1.00  1.00
ATOM   1041  C2   DA A  50      10.585  12.131 951.134  1.00  1.00
ATOM   1042  N3   DA A  50      10.151  13.372 951.123  1.00  1.00
ATOM   1043  C4   DA A  50       8.814  13.411 950.943  1.00  1.00
ATOM   1044  P    DA A  51       9.716  19.708 949.453  1.00  1.00
ATOM   1045  OP1  DA A  51       9.761  20.979 950.210  1.00  1.00
ATOM   1046  OP2  DA A  51       8.738  19.646 948.345  1.00  1.00
ATOM   1047  O5'  DA A  51      11.177  19.359 948.900  1.00  1.00
ATOM   1048  C5'  DA A  51      12.094  18.646 949.751  1.00  1.00
ATOM   1049  C4'  DA A  51      12.798  17.561 948.960  1.00  1.00
ATOM   1050  O4'  DA A  51      12.058  16.307 948.957  1.00  1.00
ATOM   1051  C3'  DA A  51      13.024  17.859 947.478  1.00  1.00
ATOM   1052  O3'  DA A  51      14.282  17.322 947.087  1.00  1.00
ATOM   1053  C2'  DA A  51      11.921  17.087 946.755  1.00  1.00
ATOM   1054  C1'  DA A  51      11.986  15.833 947.621  1.00  1.00
ATOM   1055  N9   DA A  51      10.784  14.961 947.504  1.00  1.00
ATOM   1056  C8   DA A  51       9.483  15.331 947.313  1.00  1.00
ATOM   1057  N7   DA A  51       8.658  14.332 947.251  1.00  1.00
ATOM   1058  C5   DA A  51       9.468  13.217 947.413  1.00  1.00
ATOM   1059  C6   DA A  51       9.191  11.841 947.443  1.00  1.00
ATOM   1060  N6   DA A  51       7.959  11.331 947.304  1.00  1.00
ATOM   1061  N1   DA A  51      10.230  11.004 947.621  1.00  1.00
ATOM   1062  C2   DA A  51      11.452  11.516 947.759  1.00  1.00
ATOM   1063  N3   DA A  51      11.830  12.776 947.748  1.00  1.00
ATOM   1064  C4   DA A  51      10.772  13.592 947.568  1.00  1.00
ATOM   1065  P    DG A  52      15.203  18.156 946.078  1.00  1.00
ATOM   1066  OP1  DG A  52      15.986  19.158 946.835  1.00  1.00
ATOM   1067  OP2  DG A  52      14.375  18.681 944.970  1.00  1.00
ATOM   1068  O5'  DG A  52      16.179  17.016 945.525  1.00  1.00
ATOM   1069  C5'  DG A  52      16.502  15.900 946.376  1.00  1.00
ATOM   1070  C4'  DG A  52      16.434  14.608 945.585  1.00  1.00
ATOM   1071  O4'  DG A  52      15.098  14.028 945.582  1.00  1.00
ATOM   1072  C3'  DG A  52      16.792  14.716 944.103  1.00  1.00
ATOM   1073  O3'  DG A  52      17.494  13.542 943.712  1.00  1.00
ATOM   1074  C2'  DG A  52      15.446  14.741 943.380  1.00  1.00
ATOM   1075  C1'  DG A  52      14.761  13.688 944.246  1.00  1.00
ATOM   1076  N9   DG A  52      13.276  13.689 944.129  1.00  1.00
ATOM   1077  C8   DG A  52      12.418  14.750 943.936  1.00  1.00
ATOM   1078  N7   DG A  52      11.154  14.410 943.876  1.00  1.00
ATOM   1079  C5   DG A  52      11.175  13.026 944.040  1.00  1.00
ATOM   1080  C6   DG A  52      10.107  12.092 944.065  1.00  1.00
ATOM   1081  O6   DG A  52       8.902  12.298 943.946  1.00  1.00
ATOM   1082  N1   DG A  52      10.574  10.784 944.255  1.00  1.00
ATOM   1083  C2   DG A  52      11.900  10.426 944.402  1.00  1.00
ATOM   1084  N2   DG A  52      12.140   9.124 944.574  1.00  1.00
ATOM   1085  N3   DG A  52      12.902  11.303 944.379  1.00  1.00
ATOM   1086  C4   DG A  52      12.465  12.576 944.195  1.00  1.00
ATOM   1087  P    DA A  53      18.729  13.676 942.703  1.00  1.00
ATOM   1088  OP1  DA A  53      19.952  14.027 943.460  1.00  1.00
ATOM   1089  OP2  DA A  53      18.368  14.588 941.595  1.00  1.00
ATOM   1090  O5'  DA A  53      18.849  12.180 942.150  1.00  1.00
ATOM   1091  C5'  DA A  53      18.454  11.087 943.001  1.00  1.00
ATOM   1092  C4'  DA A  53      17.640  10.082 942.210  1.00  1.00
ATOM   1093  O4'  DA A  53      16.219  10.398 942.207  1.00  1.00
ATOM   1094  C3'  DA A  53      17.993   9.959 940.728  1.00  1.00
ATOM   1095  O3'  DA A  53      17.871   8.597 940.337  1.00  1.00
ATOM   1096  C2'  DA A  53      16.918  10.770 940.005  1.00  1.00
ATOM   1097  C1'  DA A  53      15.746  10.321 940.871  1.00  1.00
ATOM   1098  N9   DA A  53      14.545  11.195 940.754  1.00  1.00
ATOM   1099  C8   DA A  53      14.494  12.546 940.563  1.00  1.00
ATOM   1100  N7   DA A  53      13.290  13.022 940.501  1.00  1.00
ATOM   1101  C5   DA A  53      12.480  11.907 940.663  1.00  1.00
ATOM   1102  C6   DA A  53      11.085  11.745 940.693  1.00  1.00
ATOM   1103  N6   DA A  53      10.219  12.759 940.554  1.00  1.00
ATOM   1104  N1   DA A  53      10.610  10.498 940.871  1.00  1.00
ATOM   1105  C2   DA A  53      11.475   9.494 941.009  1.00  1.00
ATOM   1106  N3   DA A  53      12.790   9.524 940.998  1.00  1.00
ATOM   1107  C4   DA A  53      13.240  10.783 940.818  1.00  1.00
ATOM   1108  P    DC A  54      18.949   7.979 939.328  1.00  1.00
ATOM   1109  OP1  DC A  54      20.144   7.544 940.085  1.00  1.00
ATOM   1110  OP2  DC A  54      19.193   8.929 938.220  1.00  1.00
ATOM   1111  O5'  DC A  54      18.166   6.698 938.775  1.00  1.00
ATOM   1112  C5'  DC A  54      17.205   6.046 939.626  1.00  1.00
ATOM   1113  C4'  DC A  54      15.956   5.712 938.835  1.00  1.00
ATOM   1114  O4'  DC A  54      14.991   6.803 938.832  1.00  1.00
ATOM   1115  C3'  DC A  54      16.169   5.404 937.353  1.00  1.00
ATOM   1116  O3'  DC A  54      15.269   4.374 936.962  1.00  1.00
ATOM   1117  C2'  DC A  54      15.776   6.693 936.630  1.00  1.00
ATOM   1118  C1'  DC A  54      14.563   7.018 937.496  1.00  1.00
ATOM   1119  N1   DC A  54      14.105   8.431 937.379  1.00  1.00
ATOM   1120  C2   DC A  54      12.738   8.680 937.470  1.00  1.00
ATOM   1121  O2   DC A  54      11.969   7.728 937.643  1.00  1.00
ATOM   1122  N3   DC A  54      12.301   9.961 937.365  1.00  1.00
ATOM   1123  C4   DC A  54      13.167  10.965 937.178  1.00  1.00
ATOM   1124  N4   DC A  54      12.691  12.197 937.082  1.00  1.00
ATOM   1125  C5   DC A  54      14.577  10.730 937.081  1.00  1.00
ATOM   1126  C6   DC A  54      14.994   9.443 937.188  1.00  1.00
ATOM   1127  P    DG A  55      15.778   3.241 935.953  1.00  1.00
ATOM   1128  OP1  DG A  55      16.490   2.186 936.710  1.00  1.00
ATOM   1129  OP2  DG A  55      16.533   3.866 934.845  1.00  1.00
ATOM   1130  O5'  DG A  55      14.392   2.664 935.400  1.00  1.00
ATOM   1131  C5'  DG A  55      13.231   2.703 936.251  1.00  1.00
ATOM   1132  C4'  DG A  55      12.024   3.166 935.460  1.00  1.00
ATOM   1133  O4'  DG A  55      11.885   4.616 935.457  1.00  1.00
ATOM   1134  C3'  DG A  55      12.016   2.792 933.978  1.00  1.00
ATOM   1135  O3'  DG A  55      10.682   2.488 933.587  1.00  1.00
ATOM   1136  C2'  DG A  55      12.455   4.065 933.255  1.00  1.00
ATOM   1137  C1'  DG A  55      11.665   5.042 934.121  1.00  1.00
ATOM   1138  N9   DG A  55      12.125   6.453 934.004  1.00  1.00
ATOM   1139  C8   DG A  55      13.399   6.941 933.811  1.00  1.00
ATOM   1140  N7   DG A  55      13.467   8.249 933.751  1.00  1.00
ATOM   1141  C5   DG A  55      12.144   8.657 933.915  1.00  1.00
ATOM   1142  C6   DG A  55      11.586   9.961 933.940  1.00  1.00
ATOM   1143  O6   DG A  55      12.154  11.044 933.821  1.00  1.00
ATOM   1144  N1   DG A  55      10.197   9.921 934.130  1.00  1.00
ATOM   1145  C2   DG A  55       9.447   8.771 934.277  1.00  1.00
ATOM   1146  N2   DG A  55       8.135   8.945 934.449  1.00  1.00
ATOM   1147  N3   DG A  55       9.972   7.547 934.254  1.00  1.00
ATOM   1148  C4   DG A  55      11.317   7.569 934.070  1.00  1.00
ATOM   1149  P    DT A  56      10.428   1.271 932.578  1.00  1.00
ATOM   1150  OP1  DT A  56      10.384   0.000 933.335  1.00  1.00
ATOM   1151  OP2  DT A  56      11.406   1.333 931.470  1.00  1.00
ATOM   1152  O5'  DT A  56       8.967   1.620 932.025  1.00  1.00
ATOM   1153  C5'  DT A  56       8.051   2.333 932.876  1.00  1.00
ATOM   1154  C4'  DT A  56       7.346   3.418 932.085  1.00  1.00
ATOM   1155  O4'  DT A  56       8.086   4.672 932.082  1.00  1.00
ATOM   1156  C3'  DT A  56       7.120   3.120 930.603  1.00  1.00
ATOM   1157  O3'  DT A  56       5.862   3.657 930.212  1.00  1.00
ATOM   1158  C2'  DT A  56       8.224   3.891 929.880  1.00  1.00
ATOM   1159  C1'  DT A  56       8.159   5.146 930.746  1.00  1.00
ATOM   1160  N1   DT A  56       9.361   6.018 930.629  1.00  1.00
ATOM   1161  C2   DT A  56       9.161   7.374 930.721  1.00  1.00
ATOM   1162  O2   DT A  56       8.062   7.872 930.891  1.00  1.00
ATOM   1163  N3   DT A  56      10.298   8.150 930.607  1.00  1.00
ATOM   1164  C4   DT A  56      11.586   7.693 930.414  1.00  1.00
ATOM   1165  O4   DT A  56      12.526   8.485 930.327  1.00  1.00
ATOM   1166  C5   DT A  56      11.694   6.255 930.330  1.00  1.00
ATOM   1167  C7   DT A  56      13.062   5.674 930.120  1.00  1.00
ATOM   1168  C6   DT A  56      10.605   5.477 930.437  1.00  1.00
ATOM   1169  P    DC A  57       4.942   2.823 929.203  1.00  1.00
ATOM   1170  OP1  DC A  57       4.159   1.820 929.960  1.00  1.00
ATOM   1171  OP2  DC A  57       5.770   2.298 928.095  1.00  1.00
ATOM   1172  O5'  DC A  57       3.965   3.963 928.650  1.00  1.00
ATOM   1173  C5'  DC A  57       3.643   5.079 929.501  1.00  1.00
ATOM   1174  C4'  DC A  57       3.710   6.370 928.710  1.00  1.00
ATOM   1175  O4'  DC A  57       5.046   6.950 928.707  1.00  1.00
ATOM   1176  C3'  DC A  57       3.352   6.262 927.228  1.00  1.00
ATOM   1177  O3'  DC A  57       2.651   7.436 926.837  1.00  1.00
ATOM   1178  C2'  DC A  57       4.699   6.238 926.505  1.00  1.00
ATOM   1179  C1'  DC A  57       5.383   7.291 927.371  1.00  1.00
ATOM   1180  N1   DC A  57       6.868   7.290 927.254  1.00  1.00
ATOM   1181  C2   DC A  57       7.528   8.513 927.345  1.00  1.00
ATOM   1182  O2   DC A  57       6.860   9.539 927.518  1.00  1.00
ATOM   1183  N3   DC A  57       8.881   8.533 927.240  1.00  1.00
ATOM   1184  C4   DC A  57       9.568   7.399 927.053  1.00  1.00
ATOM   1185  N4   DC A  57      10.887   7.471 926.957  1.00  1.00
ATOM   1186  C5   DC A  57       8.909   6.131 926.956  1.00  1.00
ATOM   1187  C6   DC A  57       7.556   6.132 927.063  1.00  1.00
ATOM   1188  P    DA A  58       1.415   7.302 925.828  1.00  1.00
ATOM   1189  OP1  DA A  58       0.192   6.952 926.585  1.00  1.00
ATOM   1190  OP2  DA A  58       1.776   6.391 924.720  1.00  1.00
ATOM   1191  O5'  DA A  58       1.295   8.799 925.275  1.00  1.00
ATOM   1192  C5'  DA A  58       1.690   9.892 926.126  1.00  1.00
ATOM   1193  C4'  DA A  58       2.504  10.897 925.335  1.00  1.00
ATOM   1194  O4'  DA A  58       3.926  10.581 925.332  1.00  1.00
ATOM   1195  C3'  DA A  58       2.151  11.020 923.853  1.00  1.00
ATOM   1196  O3'  DA A  58       2.274  12.382 923.462  1.00  1.00
ATOM   1197  C2'  DA A  58       3.226  10.208 923.130  1.00  1.00
ATOM   1198  C1'  DA A  58       4.399  10.658 923.996  1.00  1.00
ATOM   1199  N9   DA A  58       5.599   9.784 923.879  1.00  1.00
ATOM   1200  C8   DA A  58       5.650   8.433 923.688  1.00  1.00
ATOM   1201  N7   DA A  58       6.855   7.956 923.626  1.00  1.00
ATOM   1202  C5   DA A  58       7.664   9.072 923.788  1.00  1.00
ATOM   1203  C6   DA A  58       9.059   9.234 923.818  1.00  1.00
ATOM   1204  N6   DA A  58       9.925   8.220 923.679  1.00  1.00
ATOM   1205  N1   DA A  58       9.534  10.481 923.996  1.00  1.00
ATOM   1206  C2   DA A  58       8.669  11.484 924.134  1.00  1.00
ATOM   1207  N3   DA A  58       7.355  11.455 924.123  1.00  1.00
ATOM   1208  C4   DA A  58       6.905  10.196 923.943  1.00  1.00
ATOM   1209  P    DC A  59       1.195  13.000 922.453  1.00  1.00
ATOM   1210  OP1  DC A  59       0.000  13.435 923.210  1.00  1.00
ATOM   1211  OP2  DC A  59       0.952  12.050 921.345  1.00  1.00
ATOM   1212  O5'  DC A  59       1.978  14.281 921.900  1.00  1.00
ATOM   1213  C5'  DC A  59       2.940  14.932 922.751  1.00  1.00
ATOM   1214  C4'  DC A  59       4.189  15.267 921.960  1.00  1.00
ATOM   1215  O4'  DC A  59       5.153  14.176 921.957  1.00  1.00
ATOM   1216  C3'  DC A  59       3.975  15.574 920.478  1.00  1.00
ATOM   1217  O3'  DC A  59       4.875  16.604 920.087  1.00  1.00
ATOM   1218  C2'  DC A  59       4.368  14.286 919.755  1.00  1.00
ATOM   1219  C1'  DC A  59       5.581  13.960 920.621  1.00  1.00
ATOM   1220  N1   DC A  59       6.039  12.548 920.504  1.00  1.00
ATOM   1221  C2   DC A  59       7.406  12.299 920.595  1.00  1.00
ATOM   1222  O2   DC A  59       8.176  13.251 920.768  1.00  1.00
ATOM   1223  N3   DC A  59       7.844  11.017 920.490  1.00  1.00
ATOM   1224  C4   DC A  59       6.978  10.014 920.303  1.00  1.00
ATOM   1225  N4   DC A  59       7.454   8.782 920.207  1.00  1.00
ATOM   1226  C5   DC A  59       5.568  10.249 920.206  1.00  1.00
ATOM   1227  C6   DC A  59       5.150  11.536 920.313  1.00  1.00
ATOM   1228  P    DT A  60       4.366  17.738 919.078  1.00  1.00
ATOM   1229  OP1  DT A  60       3.655  18.792 919.835  1.00  1.00
ATOM   1230  OP2  DT A  60       3.611  17.113 917.970  1.00  1.00
ATOM   1231  O5'  DT A  60       5.753  18.314 918.525  1.00  1.00
ATOM   1232  C5'  DT A  60       6.914  18.276 919.376  1.00  1.00
ATOM   1233  C4'  DT A  60       8.121  17.813 918.585  1.00  1.00
ATOM   1234  O4'  DT A  60       8.260  16.363 918.582  1.00  1.00
ATOM   1235  C3'  DT A  60       8.129  18.187 917.103  1.00  1.00
ATOM   1236  O3'  DT A  60       9.462  18.491 916.712  1.00  1.00
ATOM   1237  C2'  DT A  60       7.689  16.914 916.380  1.00  1.00
ATOM   1238  C1'  DT A  60       8.479  15.937 917.246  1.00  1.00
ATOM   1239  N1   DT A  60       8.019  14.525 917.129  1.00  1.00
ATOM   1240  C2   DT A  60       8.978  13.545 917.221  1.00  1.00
ATOM   1241  O2   DT A  60      10.160  13.788 917.391  1.00  1.00
ATOM   1242  N3   DT A  60       8.514  12.249 917.107  1.00  1.00
ATOM   1243  C4   DT A  60       7.204  11.862 916.914  1.00  1.00
ATOM   1244  O4   DT A  60       6.909  10.668 916.827  1.00  1.00
ATOM   1245  C5   DT A  60       6.271  12.961 916.830  1.00  1.00
ATOM   1246  C7   DT A  60       4.823  12.628 916.620  1.00  1.00
ATOM   1247  C6   DT A  60       6.695  14.231 916.937  1.00  1.00
ATOM   1248  P    DG A  61       9.716  19.708 915.703  1.00  1.00
ATOM   1249  OP1  DG A  61       9.761  20.979 916.460  1.00  1.00
ATOM   1250  OP2  DG A  61       8.738  19.646 914.595  1.00  1.00
ATOM   1251  O5'  DG A  61      11.177  19.359 915.150  1.00  1.00
ATOM   1252  C5'  DG A  61      12.094  18.646 916.001  1.00  1.00
ATOM   1253  C4'  DG A  61      12.798  17.561 915.210  1.00  1.00
ATOM   1254  O4'  DG A  61      12.058  16.307 915.207  1.00  1.00
ATOM   1255  C3'  DG A  61      13.024  17.859 913.728  1.00  1.00
ATOM   1256  O3'  DG A  61      14.282  17.322 913.337  1.00  1.00
ATOM   1257  C2'  DG A  61      11.921  17.087 913.005  1.00  1.00
ATOM   1258  C1'  DG A  61      11.986  15.833 913.871  1.00  1.00
ATOM   1259  N9   DG A  61      10.784  14.961 913.754  1.00  1.00
ATOM   1260  C8   DG A  61       9.466  15.315 913.561  1.00  1.00
ATOM   1261  N7   DG A  61       8.643  14.297 913.501  1.00  1.00
ATOM   1262  C5   DG A  61       9.474  13.190 913.665  1.00  1.00
ATOM   1263  C6   DG A  61       9.158  11.806 913.690  1.00  1.00
ATOM   1264  O6   DG A  61       8.062  11.264 913.571  1.00  1.00
ATOM   1265  N1   DG A  61      10.305  11.023 913.880  1.00  1.00
ATOM   1266  C2   DG A  61      11.588  11.512 914.027  1.00  1.00
ATOM   1267  N2   DG A  61      12.548  10.600 914.199  1.00  1.00
ATOM   1268  N3   DG A  61      11.883  12.811 914.004  1.00  1.00
ATOM   1269  C4   DG A  61      10.782  13.584 913.820  1.00  1.00
ATOM   1270  P    DA A  62      15.203  18.156 912.328  1.00  1.00
ATOM   1271  OP1  DA A  62      15.986  19.158 913.085  1.00  1.00
ATOM   1272  OP2  DA A  62      14.375  18.681 911.220  1.00  1.00
ATOM   1273  O5'  DA A  62      16.179  17.016 911.775  1.00  1.00
ATOM   1274  C5'  DA A  62      16.502  15.900 912.626  1.00  1.00
ATOM   1275  C4'  DA A  62      16.434  14.608 911.835  1.00  1.00
ATOM   1276  O4'  DA A  62      15.098  14.028 911.832  1.00  1.00
ATOM   1277  C3'  DA A  62      16.792  14.716 910.353  1.00  1.00
ATOM   1278  O3'  DA A  62      17.494  13.542 909.962  1.00  1.00
ATOM   1279  C2'  DA A  62      15.446  14.741 909.630  1.00  1.00
ATOM   1280  C1'  DA A  62      14.761  13.688 910.496  1.00  1.00
ATOM   1281  N9   DA A  62      13.276  13.689 910.379  1.00  1.00
ATOM   1282  C8   DA A  62      12.441  14.752 910.188  1.00  1.00
ATOM   1283  N7   DA A  62      11.186  14.430 910.126  1.00  1.00
ATOM   1284  C5   DA A  62      11.187  13.051 910.288  1.00  1.00
ATOM   1285  C6   DA A  62      10.154  12.100 910.318  1.00  1.00
ATOM   1286  N6   DA A  62       8.857  12.412 910.179  1.00  1.00
ATOM   1287  N1   DA A  62      10.502  10.812 910.496  1.00  1.00
ATOM   1288  C2   DA A  62      11.792  10.509 910.634  1.00  1.00
ATOM   1289  N3   DA A  62      12.838  11.306 910.623  1.00  1.00
ATOM   1290  C4   DA A  62      12.462  12.588 910.443  1.00  1.00
ATOM   1291  P    DT A  63      18.729  13.676 908.953  1.00  1.00
ATOM   1292  OP1  DT A  63      19.952  14.027 909.710  1.00  1.00
ATOM   1293  OP2  DT A  63      18.368  14.588 907.845  1.00  1.00
ATOM   1294  O5'  DT A  63      18.849  12.180 908.400  1.00  1.00
ATOM   1295  C5'  DT A  63      18.454  11.087 909.251  1.00  1.00
ATOM   1296  C4'  DT A  63      17.640  10.082 908.460  1.00  1.00
ATOM   1297  O4'  DT A  63      16.219  10.398 908.457  1.00  1.00
ATOM   1298  C3'  DT A  63      17.993   9.959 906.978  1.00  1.00
ATOM   1299  O3'  DT A  63      17.871   8.597 906.587  1.00  1.00
ATOM   1300  C2'  DT A  63      16.918  10.770 906.255  1.00  1.00
ATOM   1301  C1'  DT A  63      15.746  10.321 907.121  1.00  1.00
ATOM   1302  N1   DT A  63      14.545  11.195 907.004  1.00  1.00
ATOM   1303  C2   DT A  63      13.317  10.586 907.096  1.00  1.00
ATOM   1304  O2   DT A  63      13.182   9.386 907.266  1.00  1.00
ATOM   1305  N3   DT A  63      12.227  11.427 906.982  1.00  1.00
ATOM   1306  C4   DT A  63      12.264  12.793 906.789  1.00  1.00
ATOM   1307  O4   DT A  63      11.220  13.442 906.702  1.00  1.00
ATOM   1308  C5   DT A  63      13.598  13.340 906.705  1.00  1.00
ATOM   1309  C7   DT A  63      13.728  14.820 906.495  1.00  1.00
ATOM   1310  C6   DT A  63      14.675  12.545 906.812  1.00  1.00
ATOM   1311  P    DT A  64      18.949   7.979 905.578  1.00  1.00
ATOM   1312  OP1  DT A  64      20.144   7.544 906.335  1.00  1.00
ATOM   1313  OP2  DT A  64      19.193   8.929 904.470  1.00  1.00
ATOM   1314  O5'  DT A  64      18.166   6.698 905.025  1.00  1.00
ATOM   1315  C5'  DT A  64      17.205   6.046 905.876  1.00  1.00
ATOM   1316  C4'  DT A  64      15.956   5.712 905.085  1.00  1.00
ATOM   1317  O4'  DT A  64      14.991   6.803 905.082  1.00  1.00
ATOM   1318  C3'  DT A  64      16.169   5.404 903.603  1.00  1.00
ATOM   1319  O3'  DT A  64      15.269   4.374 903.212  1.00  1.00
ATOM   1320  C2'  DT A  64      15.776   6.693 902.880  1.00  1.00
ATOM   1321  C1'  DT A  64      14.563   7.018 903.746  1.00  1.00
ATOM   1322  N1   DT A  64      14.105   8.431 903.629  1.00  1.00
ATOM   1323  C2   DT A  64      12.754   8.660 903.721  1.00  1.00
ATOM   1324  O2   DT A  64      11.940   7.769 903.891  1.00  1.00
ATOM   1325  N3   DT A  64      12.367   9.982 903.607  1.00  1.00
ATOM   1326  C4   DT A  64      13.200  11.065 903.414  1.00  1.00
ATOM   1327  O4   DT A  64      12.736  12.204 903.327  1.00  1.00
ATOM   1328  C5   DT A  64      14.600  10.724 903.330  1.00  1.00
ATOM   1329  C7   DT A  64      15.576  11.844 903.120  1.00  1.00
ATOM   1330  C6   DT A  64      15.004   9.447 903.437  1.00  1.00
ATOM   1331  P    DA A  65      15.778   3.241 902.203  1.00  1.00
ATOM   1332  OP1  DA A  65      16.490   2.186 902.960  1.00  1.00
ATOM   1333  OP2  DA A  65      16.533   3.866 901.095  1.00  1.00
ATOM   1334  O5'  DA A  65      14.392   2.664 901.650  1.00  1.00
ATOM   1335  C5'  DA A  65      13.231   2.703 902.501  1.00  1.00
ATOM   1336  C4'  DA A  65      12.024   3.166 901.710  1.00  1.00
ATOM   1337  O4'  DA A  65      11.885   4.616 901.707  1.00  1.00
ATOM   1338  C3'  DA A  65      12.016   2.792 900.228  1.00  1.00
ATOM   1339  O3'  DA A  65      10.682   2.488 899.837  1.00  1.00
ATOM   1340  C2'  DA A  65      12.455   4.065 899.505  1.00  1.00
ATOM   1341  C1'  DA A  65      11.665   5.042 900.371  1.00  1.00
ATOM   1342  N9   DA A  65      12.125   6.453 900.254  1.00  1.00
ATOM   1343  C8   DA A  65      13.395   6.919 900.063  1.00  1.00
ATOM   1344  N7   DA A  65      13.475   8.212 900.001  1.00  1.00
ATOM   1345  C5   DA A  65      12.164   8.637 900.163  1.00  1.00
ATOM   1346  C6   DA A  65      11.579   9.914 900.193  1.00  1.00
ATOM   1347  N6   DA A  65      12.276  11.051 900.054  1.00  1.00
ATOM   1348  N1   DA A  65      10.247   9.980 900.371  1.00  1.00
ATOM   1349  C2   DA A  65       9.560   8.848 900.509  1.00  1.00
ATOM   1350  N3   DA A  65       9.994   7.606 900.498  1.00  1.00
ATOM   1351  C4   DA A  65      11.330   7.568 900.318  1.00  1.00
ATOM   1352  P    DT A  66      10.428   1.271 898.828  1.00  1.00
ATOM   1353  OP1  DT A  66      10.384   0.000 899.585  1.00  1.00
ATOM   1354  OP2  DT A  66      11.406   1.333 897.720  1.00  1.00
ATOM   1355  O5'  DT A  66       8.967   1.620 898.275  1.00  1.00
ATOM   1356  C5'  DT A  66       8.051   2.333 899.126  1.00  1.00
ATOM   1357  C4'  DT A  66       7.346   3.418 898.335  1.00  1.00
ATOM   1358  O4'  DT A  66       8.086   4.672 898.332  1.00  1.00
ATOM   1359  C3'  DT A  66       7.120   3.120 896.853  1.00  1.00
ATOM   1360  O3'  DT A  66       5.862   3.657 896.462  1.00  1.00
ATOM   1361  C2'  DT A  66       8.224   3.891 896.130  1.00  1.00
ATOM   1362  C1'  DT A  66       8.159   5.146 896.996  1.00  1.00
ATOM   1363  N1   DT A  66       9.361   6.018 896.879  1.00  1.00
ATOM   1364  C2   DT A  66       9.161   7.374 896.971  1.00  1.00
ATOM   1365  O2   DT A  66       8.062   7.872 897.141  1.00  1.00
ATOM   1366  N3   DT A  66      10.298   8.150 896.857  1.00  1.00
ATOM   1367  C4   DT A  66      11.586   7.693 896.664  1.00  1.00
ATOM   1368  O4   DT A  66      12.526   8.485 896.577  1.00  1.00
ATOM   1369  C5   DT A  66      11.694   6.255 896.580  1.00  1.00
ATOM   1370  C7   DT A  66      13.062   5.674 896.370  1.00  1.00
ATOM   1371  C6   DT A  66      10.605   5.477 896.687  1.00  1.00
ATOM   1372  P    DG A  67       4.942   2.823 895.453  1.00  1.00
ATOM   1373  OP1  DG A  67       4.159   1.820 896.210  1.00  1.00
ATOM   1374  OP2  DG A  67       5.770   2.298 894.345  1.00  1.00
ATOM   1375  O5'  DG A  67       3.965   3.963 894.900  1.00  1.00
ATOM   1376  C5'  DG A  67       3.643   5.079 895.751  1.00  1.00
ATOM   1377  C4'  DG A  67       3.710   6.370 894.960  1.00  1.00
ATOM   1378  O4'  DG A  67       5.046   6.950 894.957  1.00  1.00
ATOM   1379  C3'  DG A  67       3.352   6.262 893.478  1.00  1.00
ATOM   1380  O3'  DG A  67       2.651   7.436 893.087  1.00  1.00
ATOM   1381  C2'  DG A  67       4.699   6.238 892.755  1.00  1.00
ATOM   1382  C1'  DG A  67       5.383   7.291 893.621  1.00  1.00
ATOM   1383  N9   DG A  67       6.868   7.290 893.504  1.00  1.00
ATOM   1384  C8   DG A  67       7.726   6.229 893.311  1.00  1.00
ATOM   1385  N7   DG A  67       8.991   6.569 893.251  1.00  1.00
ATOM   1386  C5   DG A  67       8.969   7.953 893.415  1.00  1.00
ATOM   1387  C6   DG A  67      10.038   8.887 893.440  1.00  1.00
ATOM   1388  O6   DG A  67      11.243   8.681 893.321  1.00  1.00
ATOM   1389  N1   DG A  67       9.570  10.195 893.630  1.00  1.00
ATOM   1390  C2   DG A  67       8.244  10.553 893.777  1.00  1.00
ATOM   1391  N2   DG A  67       8.004  11.855 893.949  1.00  1.00
ATOM   1392  N3   DG A  67       7.243   9.676 893.754  1.00  1.00
ATOM   1393  C4   DG A  67       7.679   8.403 893.570  1.00  1.00
ATOM   1394  P    DT A  68       1.415   7.302 892.078  1.00  1.00
ATOM   1395  OP1  DT A  68       0.192   6.952 892.835  1.00  1.00
ATOM   1396  OP2  DT A  68       1.776   6.391 890.970  1.00  1.00
ATOM   1397  O5'  DT A  68       1.295   8.799 891.525  1.00  1.00
ATOM   1398  C5'  DT A  68       1.690   9.892 892.376  1.00  1.00
ATOM   1399  C4'  DT A  68       2.504  10.897 891.585  1.00  1.00
ATOM   1400  O4'  DT A  68       3.926  10.581 891.582  1.00  1.00
ATOM   1401  C3'  DT A  68       2.151  11.020 890.103  1.00  1.00
ATOM   1402  O3'  DT A  68       2.274  12.382 889.712  1.00  1.00
ATOM   1403  C2'  DT A  68       3.226  10.208 889.380  1.00  1.00
ATOM   1404  C1'  DT A  68       4.399  10.658 890.246  1.00  1.00
ATOM   1405  N1   DT A  68       5.599   9.784 890.129  1.00  1.00
ATOM   1406  C2   DT A  68       6.828  10.393 890.221  1.00  1.00
ATOM   1407  O2   DT A  68       6.962  11.593 890.391  1.00  1.00
ATOM   1408  N3   DT A  68       7.917   9.552 890.107  1.00  1.00
ATOM   1409  C4   DT A  68       7.880   8.186 889.914  1.00  1.00
ATOM   1410  O4   DT A  68       8.925   7.537 889.827  1.00  1.00
ATOM   1411  C5   DT A  68       6.547   7.639 889.830  1.00  1.00
ATOM   1412  C7   DT A  68       6.416   6.158 889.620  1.00  1.00
ATOM   1413  C6   DT A  68       5.470   8.433 889.937  1.00  1.00
ATOM   1414  P    DC A  69       1.195  13.000 888.703  1.00  1.00
ATOM   1415  OP1  DC A  69       0.000  13.435 889.460  1.00  1.00
ATOM   1416  OP2  DC A  69       0.952  12.050 887.595  1.00  1.00
ATOM   1417  O5'  DC A  69       1.978  14.281 888.150  1.00  1.00
ATOM   1418  C5'  DC A  69       2.940  14.932 889.001  1.00  1.00
ATOM   1419  C4'  DC A  69       4.189  15.267 888.210  1.00  1.00
ATOM   1420  O4'  DC A  69       5.153  14.176 888.207  1.00  1.00
ATOM   1421  C3'  DC A  69       3.975  15.574 886.728  1.00  1.00
ATOM   1422  O3'  DC A  69       4.875  16.604 886.337  1.00  1.00
ATOM   1423  C2'  DC A  69       4.368  14.286 886.005  1.00  1.00
ATOM   1424  C1'  DC A  69       5.581  13.960 886.871  1.00  1.00
ATOM   1425  N1   DC A  69       6.039  12.548 886.754  1.00  1.00
ATOM   1426  C2   DC A  69       7.406  12.299 886.845  1.00  1.00
ATOM   1427  O2   DC A  69       8.176  13.251 887.018  1.00  1.00
ATOM   1428  N3   DC A  69       7.844  11.017 886.740  1.00  1.00
ATOM   1429  C4   DC A  69       6.978  10.014 886.553  1.00  1.00
ATOM   1430  N4   DC A  69       7.454   8.782 886.457  1.00  1.00
ATOM   1431  C5   DC A  69       5.568  10.249 886.456  1.00  1.00
ATOM   1432  C6   DC A  69       5.150  11.536 886.563  1.00  1.00
ATOM   1433  P    DT A  70       4.366  17.738 885.328  1.00  1.00
ATOM   1434  OP1  DT A  70       3.655  18.792 886.085  1.00  1.00
ATOM   1435  OP2  DT A  70       3.611  17.113 884.220  1.00  1.00
ATOM   1436  O5'  DT A  70       5.753  18.314 884.775  1.00  1.00
ATOM   1437  C5'  DT A  70       6.914  18.276 885.626  1.00  1.00
ATOM   1438  C4'  DT A  70       8.121  17.813 884.835  1.00  1.00
ATOM   1439  O4'  DT A  70       8.260  16.363 884.832  1.00  1.00
ATOM   1440  C3'  DT A  70       8.129  18.187 883.353  1.00  1.00
ATOM   1441  O3'  DT A  70       9.462  18.491 882.962  1.00  1.00
ATOM   1442  C2'  DT A  70       7.689  16.914 882.630  1.00  1.00
ATOM   1443  C1'  DT A  70       8.479  15.937 883.496  1.00  1.00
ATOM   1444  N1   DT A  70       8.019  14.525 883.379  1.00  1.00
ATOM   1445  C2   DT A  70       8.978  13.545 883.471  1.00  1.00
ATOM   1446  O2   DT A  70      10.160  13.788 883.641  1.00  1.00
ATOM   1447  N3   DT A  70       8.514  12.249 883.357  1.00  1.00
ATOM   1448  C4   DT A  70       7.204  11.862 883.164  1.00  1.00
ATOM   1449  O4   DT A  70       6.909  10.668 883.077  1.00  1.00
ATOM   1450  C5   DT A  70       6.271  12.961 883.080  1.00  1.00
ATOM   1451  C7   DT A  70       4.823  12.628 882.870  1.00  1.00
ATOM   1452  C6   DT A  70       6.695  14.231 883.187  1.00  1.00
ATOM   1453  P    DG A  71       9.716  19.708 881.953  1.00  1.00
ATOM   1454  OP1  DG A  71       9.761  20.979 882.710  1.00  1.00
ATOM   1455  OP2  DG A  71       8.738  19.646 880.845  1.00  1.00
ATOM   1456  O5'  DG A  71      11.177  19.359 881.400  1.00  1.00
ATOM   1457  C5'  DG A  71      12.094  18.646 882.251  1.00  1.00
ATOM   1458  C4'  DG A  71      12.798  17.561 881.460  1.00  1.00
ATOM   1459  O4'  DG A  71      12.058  16.307 881.457  1.00  1.00
ATOM   1460  C3'  DG A  71      13.024  17.859 879.978  1.00  1.00
ATOM   1461  O3'  DG A  71      14.282  17.322 879.587  1.00  1.00
ATOM   1462  C2'  DG A  71      11.921  17.087 879.255  1.00  1.00
ATOM   1463  C1'  DG A  71      11.986  15.833 880.121  1.00  1.00
ATOM   1464  N9   DG A  71      10.784  14.961 880.004  1.00  1.00
ATOM   1465  C8   DG A  71       9.466  15.315 879.811  1.00  1.00
ATOM   1466  N7   DG A  71       8.643  14.297 879.751  1.00  1.00
ATOM   1467  C5   DG A  71       9.474  13.190 879.915  1.00  1.00
ATOM   1468  C6   DG A  71       9.158  11.806 879.940  1.00  1.00
ATOM   1469  O6   DG A  71       8.062  11.264 879.821  1.00  1.00
ATOM   1470  N1   DG A  71      10.305  11.023 880.130  1.00  1.00
ATOM   1471  C2   DG A  71      11.588  11.512 880.277  1.00  1.00
ATOM   1472  N2   DG A  71      12.548  10.600 880.449  1.00  1.00
ATOM   1473  N3   DG A  71      11.883  12.811 880.254  1.00  1.00
ATOM   1474  C4   DG A  71      10.782  13.584 880.070  1.00  1.00
ATOM   1475  P    DG A  72      15.203  18.156 878.578  1.00  1.00
ATOM   1476  OP1  DG A  72      15.986  19.158 879.335  1.00  1.00
ATOM   1477  OP2  DG A  72      14.375  18.681 877.470  1.00  1.00
ATOM   1478  O5'  DG A  72      16.179  17.016 878.025  1.00  1.00
ATOM   1479  C5'  DG A  72      16.502  15.900 878.876  1.00  1.00
ATOM   1480  C4'  DG A  72      16.434  14.608 878.085  1.00  1.00
ATOM   1481  O4'  DG A  72      15.098  14.028 878.082  1.00  1.00
ATOM   1482  C3'  DG A  72      16.792  14.716 876.603  1.00  1.00
ATOM   1483  O3'  DG A  72      17.494  13.542 876.212  1.00  1.00
ATOM   1484  C2'  DG A  72      15.446  14.741 875.880  1.00  1.00
ATOM   1485  C1'  DG A  72      14.761  13.688 876.746  1.00  1.00
ATOM   1486  N9   DG A  72      13.276  13.689 876.629  1.00  1.00
ATOM   1487  C8   DG A  72      12.418  14.750 876.436  1.00  1.00
ATOM   1488  N7   DG A  72      11.154  14.410 876.376  1.00  1.00
ATOM   1489  C5   DG A  72      11.175  13.026 876.540  1.00  1.00
ATOM   1490  C6   DG A  72      10.107  12.092 876.565  1.00  1.00
ATOM   1491  O6   DG A  72       8.902  12.298 876.446  1.00  1.00
ATOM   1492  N1   DG A  72      10.574  10.784 876.755  1.00  1.00
ATOM   1493  C2   DG A  72      11.900  10.426 876.902  1.00  1.00
ATOM   1494  N2   DG A  72      12.140   9.124 877.074  1.00  1.00
ATOM   1495  N3   DG A  72      12.902  11.303 876.879  1.00  1.00
ATOM   1496  C4   DG A  72      12.465  12.576 876.695  1.00  1.00
ATOM   1497  P    DT A  73      18.729  13.676 875.203  1.00  1.00
ATOM   1498  OP1  DT A  73      19.952  14.027 875.960  1.00  1.00
ATOM   1499  OP2  DT A  73      18.368  14.588 874.095  1.00  1.00
ATOM   1500  O5'  DT A  73      18.849  12.180 874.650  1.00  1.00
ATOM   1501  C5'  DT A  73      18.454  11.087 875.501  1.00  1.00
ATOM   1502  C4'  DT A  73      17.640  10.082 874.710  1.00  1.00
ATOM   1503  O4'  DT A  73      16.219  10.398 874.707  1.00  1.00
ATOM   1504  C3'  DT A  73      17.993   9.959 873.228  1.00  1.00
ATOM   1505  O3'  DT A  73      17.871   8.597 872.837  1.00  1.00
ATOM   1506  C2'  DT A  73      16.918  10.770 872.505  1.00  1.00
ATOM   1507  C1'  DT A  73      15.746  10.321 873.371  1.00  1.00
ATOM   1508  N1   DT A  73      14.545  11.195 873.254  1.00  1.00
ATOM   1509  C2   DT A  73      13.317  10.586 873.346  1.00  1.00
ATOM   1510  O2   DT A  73      13.182   9.386 873.516  1.00  1.00
ATOM   1511  N3   DT A  73      12.227  11.427 873.232  1.00  1.00
ATOM   1512  C4   DT A  73      12.264  12.793 873.039  1.00  1.00
ATOM   1513  O4   DT A  73      11.220  13.442 872.952  1.00  1.00
ATOM   1514  C5   DT A  73      13.598  13.340 872.955  1.00  1.00
ATOM   1515  C7   DT A  73      13.728  14.820 872.745  1.00  1.00
ATOM   1516  C6   DT A  73      14.675  12.545 873.062  1.00  1.00
ATOM   1517  P    DC A  74      18.949   7.979 871.828  1.00  1.00
ATOM   1518  OP1  DC A  74      20.144   7.544 872.585  1.00  1.00
ATOM   1519  OP2  DC A  74      19.193   8.929 870.720  1.00  1.00
ATOM   1520  O5'  DC A  74      18.166   6.698 871.275  1.00  1.00
ATOM   1521  C5'  DC A  74      17.205   6.046 872.126  1.00  1.00
ATOM   1522  C4'  DC A  74      15.956   5.712 871.335  1.00  1.00
ATOM   1523  O4'  DC A  74      14.991   6.803 871.332  1.00  1.00
ATOM   1524  C3'  DC A  74      16.169   5.404 869.853  1.00  1.00
ATOM   1525  O3'  DC A  74      15.269   4.374 869.462  1.00  1.00
ATOM   1526  C2'  DC A  74      15.776   6.693 869.130  1.00  1.00
ATOM   1527  C1'  DC A  74      14.563   7.018 869.996  1.00  1.00
ATOM   1528  N1   DC A  74      14.105   8.431 869.879  1.00  1.00
ATOM   1529  C2   DC A  74      12.738   8.680 869.970  1.00  1.00
ATOM   1530  O2   DC A  74      11.969   7.728 870.143  1.00  1.00
ATOM   1531  N3   DC A  74      12.301   9.961 869.865  1.00  1.00
ATOM   1532  C4   DC A  74      13.167  10.965 869.678  1.00  1.00
ATOM   1533  N4   DC A  74      12.691  12.197 869.582  1.00  1.00
ATOM   1534  C5   DC A  74      14.577  10.730 869.581  1.00  1.00
ATOM   1535  C6   DC A  74      14.994   9.443 869.688  1.00  1.00
ATOM   1536  P    DA A  75      15.778   3.241 868.453  1.00  1.00
ATOM   1537  OP1  DA A  75      16.490   2.186 869.210  1.00  1.00
ATOM   1538  OP2  DA A  75      16.533   3.866 867.345  1.00  1.00
ATOM   1539  O5'  DA A  75      14.392   2.664 867.900  1.00  1.00
ATOM   1540  C5'  DA A  75      13.231   2.703 868.751  1.00  1.00
ATOM   1541  C4'  DA A  75      12.024   3.166 867.960  1.00  1.00
ATOM   1542  O4'  DA A  75      11.885   4.616 867.957  1.00  1.00
ATOM   1543  C3'  DA A  75      12.016   2.792 866.478  1.00  1.00
ATOM   1544  O3'  DA A  75      10.682   2.488 866.087  1.00  1.00
ATOM   1545  C2'  DA A  75      12.455   4.065 865.755  1.00  1.00
ATOM   1546  C1'  DA A  75      11.665   5.042 866.621  1.00  1.00
ATOM   1547  N9   DA A  75      12.125   6.453 866.504  1.00  1.00
ATOM   1548  C8   DA A  75      13.395   6.919 866.313  1.00  1.00
ATOM   1549  N7   DA A  75      13.475   8.212 866.251  1.00  1.00
ATOM   1550  C5   DA A  75      12.164   8.637 866.413  1.00  1.00
ATOM   1551  C6   DA A  75      11.579   9.914 866.443  1.00  1.00
ATOM   1552  N6   DA A  75      12.276  11.051 866.304  1.00  1.00
ATOM   1553  N1   DA A  75      10.247   9.980 866.621  1.00  1.00
ATOM   1554  C2   DA A  75       9.560   8.848 866.759  1.00  1.00
ATOM   1555  N3   DA A  75       9.994   7.606 866.748  1.00  1.00
ATOM   1556  C4   DA A  75      11.330   7.568 866.568  1.00  1.00
ATOM   1557  P    DG A  76      10.428   1.271 865.078  1.00  1.00
ATOM   1558  OP1  DG A  76      10.384   0.000 865.835  1.00  1.00
ATOM   1559  OP2  DG A  76      11.406   1.333 863.970  1.00  1.00
ATOM   1560  O5'  DG A  76       8.967   1.620 864.525  1.00  1.00
ATOM   1561  C5'  DG A  76       8.051   2.333 865.376  1.00  1.00
ATOM   1562  C4'  DG A  76       7.346   3.418 864.585  1.00  1.00
ATOM   1563  O4'  DG A  76       8.086   4.672 864.582  1.00  1.00
ATOM   1564  C3'  DG A  76       7.120   3.120 863.103  1.00  1.00
ATOM   1565  O3'  DG A  76       5.862   3.657 862.712  1.00  1.00
ATOM   1566  C2'  DG A  76       8.224   3.891 862.380  1.00  1.00
ATOM   1567  C1'  DG A  76       8.159   5.146 863.246  1.00  1.00
ATOM   1568  N9   DG A  76       9.361   6.018 863.129  1.00  1.00
ATOM   1569  C8   DG A  76      10.678   5.663 862.936  1.00  1.00
ATOM   1570  N7   DG A  76      11.502   6.682 862.876  1.00  1.00
ATOM   1571  C5   DG A  76      10.671   7.789 863.040  1.00  1.00
ATOM   1572  C6   DG A  76      10.986   9.173 863.065  1.00  1.00
ATOM   1573  O6   DG A  76      12.082   9.714 862.946  1.00  1.00
ATOM   1574  N1   DG A  76       9.839   9.956 863.255  1.00  1.00
ATOM   1575  C2   DG A  76       8.556   9.466 863.402  1.00  1.00
ATOM   1576  N2   DG A  76       7.597  10.379 863.574  1.00  1.00
ATOM   1577  N3   DG A  76       8.261   8.168 863.379  1.00  1.00
ATOM   1578  C4   DG A  76       9.363   7.395 863.195  1.00  1.00
ATOM   1579  P    DT A  77       4.942   2.823 861.703  1.00  1.00
ATOM   1580  OP1  DT A  77       4.159   1.820 862.460  1.00  1.00
ATOM   1581  OP2  DT A  77       5.770   2.298 860.595  1.00  1.00
ATOM   1582  O5'  DT A  77       3.965   3.963 861.150  1.00  1.00
ATOM   1583  C5'  DT A  77       3.643   5.079 862.001  1.00  1.00
ATOM   1584  C4'  DT A  77       3.710   6.370 861.210  1.00  1.00
ATOM   1585  O4'  DT A  77       5.046   6.950 861.207  1.00  1.00
ATOM   1586  C3'  DT A  77       3.352   6.262 859.728  1.00  1.00
ATOM   1587  O3'  DT A  77       2.651   7.436 859.337  1.00  1.00
ATOM   1588  C2'  DT A  77       4.699   6.238 859.005  1.00  1.00
ATOM   1589  C1'  DT A  77       5.383   7.291 859.871  1.00  1.00
ATOM   1590  N1   DT A  77       6.868   7.290 859.754  1.00  1.00
ATOM   1591  C2   DT A  77       7.504   8.504 859.846  1.00  1.00
ATOM   1592  O2   DT A  77       6.908   9.554 860.016  1.00  1.00
ATOM   1593  N3   DT A  77       8.880   8.464 859.732  1.00  1.00
ATOM   1594  C4   DT A  77       9.653   7.337 859.539  1.00  1.00
ATOM   1595  O4   DT A  77      10.879   7.426 859.452  1.00  1.00
ATOM   1596  C5   DT A  77       8.896   6.111 859.455  1.00  1.00
ATOM   1597  C7   DT A  77       9.660   4.836 859.245  1.00  1.00
ATOM   1598  C6   DT A  77       7.557   6.121 859.562  1.00  1.00
ATOM   1599  P    DG A  78       1.415   7.302 858.328  1.00  1.00
ATOM   1600  OP1  DG A  78       0.192   6.952 859.085  1.00  1.00
ATOM   1601  OP2  DG A  78       1.776   6.391 857.220  1.00  1.00
ATOM   1602  O5'  DG A  78       1.295   8.799 857.775  1.00  1.00
ATOM   1603  C5'  DG A  78       1.690   9.892 858.626  1.00  1.00
ATOM   1604  C4'  DG A  78       2.504  10.897 857.835  1.00  1.00
ATOM   1605  O4'  DG A  78       3.926  10.581 857.832  1.00  1.00
ATOM   1606  C3'  DG A  78       2.151  11.020 856.353  1.00  1.00
ATOM   1607  O3'  DG A  78       2.274  12.382 855.962  1.00  1.00
ATOM   1608  C2'  DG A  78       3.226  10.208 855.630  1.00  1.00
ATOM   1609  C1'  DG A  78       4.399  10.658 856.496  1.00  1.00
ATOM   1610  N9   DG A  78       5.599   9.784 856.379  1.00  1.00
ATOM   1611  C8   DG A  78       5.670   8.421 856.186  1.00  1.00
ATOM   1612  N7   DG A  78       6.893   7.953 856.126  1.00  1.00
ATOM   1613  C5   DG A  78       7.689   9.086 856.290  1.00  1.00
ATOM   1614  C6   DG A  78       9.102   9.213 856.315  1.00  1.00
ATOM   1615  O6   DG A  78       9.956   8.339 856.196  1.00  1.00
ATOM   1616  N1   DG A  78       9.493  10.546 856.505  1.00  1.00
ATOM   1617  C2   DG A  78       8.631  11.615 856.652  1.00  1.00
ATOM   1618  N2   DG A  78       9.202  12.810 856.824  1.00  1.00
ATOM   1619  N3   DG A  78       7.305  11.494 856.629  1.00  1.00
ATOM   1620  C4   DG A  78       6.910  10.208 856.445  1.00  1.00
ATOM   1621  P    DA A  79       1.195  13.000 854.953  1.00  1.00
ATOM   1622  OP1  DA A  79       0.000  13.435 855.710  1.00  1.00
ATOM   1623  OP2  DA A  79       0.952  12.050 853.845  1.00  1.00
ATOM   1624  O5'  DA A  79       1.978  14.281 854.400  1.00  1.00
ATOM   1625  C5'  DA A  79       2.940  14.932 855.251  1.00  1.00
ATOM   1626  C4'  DA A  79       4.189  15.267 854.460  1.00  1.00
ATOM   1627  O4'  DA A  79       5.153  14.176 854.457  1.00  1.00
ATOM   1628  C3'  DA A  79       3.975  15.574 852.978  1.00  1.00
ATOM   1629  O3'  DA A  79       4.875  16.604 852.587  1.00  1.00
ATOM   1630  C2'  DA A  79       4.368  14.286 852.255  1.00  1.00
ATOM   1631  C1'  DA A  79       5.581  13.960 853.121  1.00  1.00
ATOM   1632  N9   DA A  79       6.039  12.548 853.004  1.00  1.00
ATOM   1633  C8   DA A  79       5.286  11.425 852.813  1.00  1.00
ATOM   1634  N7   DA A  79       5.980  10.331 852.751  1.00  1.00
ATOM   1635  C5   DA A  79       7.291  10.758 852.913  1.00  1.00
ATOM   1636  C6   DA A  79       8.515  10.069 852.943  1.00  1.00
ATOM   1637  N6   DA A  79       8.619   8.740 852.804  1.00  1.00
ATOM   1638  N1   DA A  79       9.632  10.799 853.121  1.00  1.00
ATOM   1639  C2   DA A  79       9.522  12.119 853.259  1.00  1.00
ATOM   1640  N3   DA A  79       8.441  12.868 853.248  1.00  1.00
ATOM   1641  C4   DA A  79       7.337  12.114 853.068  1.00  1.00
ATOM   1642  P    DA A  80       4.366  17.738 851.578  1.00  1.00
ATOM   1643  OP1  DA A  80       3.655  18.792 852.335  1.00  1.00
ATOM   1644  OP2  DA A  80       3.611  17.113 850.470  1.00  1.00
ATOM   1645  O5'  DA A  80       5.753  18.314 851.025  1.00  1.00
ATOM   1646  C5'  DA A  80       6.914  18.276 851.876  1.00  1.00
ATOM   1647  C4'  DA A  80       8.121  17.813 851.085  1.00  1.00
ATOM   1648  O4'  DA A  80       8.260  16.363 851.082  1.00  1.00
ATOM   1649  C3'  DA A  80       8.129  18.187 849.603  1.00  1.00
ATOM   1650  O3'  DA A  80       9.462  18.491 849.212  1.00  1.00
ATOM   1651  C2'  DA A  80       7.689  16.914 848.880  1.00  1.00
ATOM   1652  C1'  DA A  80       8.479  15.937 849.746  1.00  1.00
ATOM   1653  N9   DA A  80       8.019  14.525 849.629  1.00  1.00
ATOM   1654  C8   DA A  80       6.750  14.060 849.438  1.00  1.00
ATOM   1655  N7   DA A  80       6.669  12.767 849.376  1.00  1.00
ATOM   1656  C5   DA A  80       7.980  12.341 849.538  1.00  1.00
ATOM   1657  C6   DA A  80       8.565  11.065 849.568  1.00  1.00
ATOM   1658  N6   DA A  80       7.869   9.928 849.429  1.00  1.00
ATOM   1659  N1   DA A  80       9.898  10.998 849.746  1.00  1.00
ATOM   1660  C2   DA A  80      10.585  12.131 849.884  1.00  1.00
ATOM   1661  N3   DA A  80      10.151  13.372 849.873  1.00  1.00
ATOM   1662  C4   DA A  80       8.814  13.411 849.693  1.00  1.00
ATOM   1663  P    DG A  81       9.716  19.708 848.203  1.00  1.00
ATOM   1664  OP1  DG A  81       9.761  20.979 848.960  1.00  1.00
ATOM   1665  OP2  DG A  81       8.738  19.646 847.095  1.00  1.00
ATOM   1666  O5'  DG A  81      11.177  19.359 847.650  1.00  1.00
ATOM   1667  C5'  DG A  81      12.094  18.646 848.501  1.00  1.00
ATOM   1668  C4'  DG A  81      12.798  17.561 847.710  1.00  1.00
ATOM   1669  O4'  DG A  81      12.058  16.307 847.707  1.00  1.00
ATOM   1670  C3'  DG A  81      13.024  17.859 846.228  1.00  1.00
ATOM   1671  O3'  DG A  81      14.282  17.322 845.837  1.00  1.00
ATOM   1672  C2'  DG A  81      11.921  17.087 845.505  1.00  1.00
ATOM   1673  C1'  DG A  81      11.986  15.833 846.371  1.00  1.00
ATOM   1674  N9   DG A  81      10.784  14.961 846.254  1.00  1.00
ATOM   1675  C8   DG A  81       9.466  15.315 846.061  1.00  1.00
ATOM   1676  N7   DG A  81       8.643  14.297 846.001  1.00  1.00
ATOM   1677  C5   DG A  81       9.474  13.190 846.165  1.00  1.00
ATOM   1678  C6   DG A  81       9.158  11.806 846.190  1.00  1.00
ATOM   1679  O6   DG A  81       8.062  11.264 846.071  1.00  1.00
ATOM   1680  N1   DG A  81      10.305  11.023 846.380  1.00  1.00
ATOM   1681  C2   DG A  81      11.588  11.512 846.527  1.00  1.00
ATOM   1682  N2   DG A  81      12.548  10.600 846.699  1.00  1.00
ATOM   1683  N3   DG A  81      11.883  12.811 846.504  1.00  1.00
ATOM   1684  C4   DG A  81      10.782  13.584 846.320  1.00  1.00
ATOM   1685  P    DA A  82      15.203  18.156 844.828  1.00  1.00
ATOM   1686  OP1  DA A  82      15.986  19.158 845.585  1.00  1.00
ATOM   1687  OP2  DA A  82      14.375  18.681 843.720  1.00  1.00
ATOM   1688  O5'  DA A  82      16.179  17.016 844.275  1.00  1.00
ATOM   1689  C5'  DA A  82      16.502  15.900 845.126  1.00  1.00
ATOM   1690  C4'  DA A  82      16.434  14.608 844.335  1.00  1.00
ATOM   1691  O4'  DA A  82      15.098  14.028 844.332  1.00  1.00
ATOM   1692  C3'  DA A  82      16.792  14.716 842.853  1.00  1.00
ATOM   1693  O3'  DA A  82      17.494  13.542 842.462  1.00  1.00
ATOM   1694  C2'  DA A  82      15.446  14.741 842.130  1.00  1.00
ATOM   1695  C1'  DA A  82      14.761  13.688 842.996  1.00  1.00
ATOM   1696  N9   DA A  82      13.276  13.689 842.879  1.00  1.00
ATOM   1697  C8   DA A  82      12.441  14.752 842.688  1.00  1.00
ATOM   1698  N7   DA A  82      11.186  14.430 842.626  1.00  1.00
ATOM   1699  C5   DA A  82      11.187  13.051 842.788  1.00  1.00
ATOM   1700  C6   DA A  82      10.154  12.100 842.818  1.00  1.00
ATOM   1701  N6   DA A  82       8.857  12.412 842.679  1.00  1.00
ATOM   1702  N1   DA A  82      10.502  10.812 842.996  1.00  1.00
ATOM   1703  C2   DA A  82      11.792  10.509 843.134  1.00  1.00
ATOM   1704  N3   DA A  82      12.838  11.306 843.123  1.00  1.00
ATOM   1705  C4   DA A  82      12.462  12.588 842.943  1.00  1.00
ATOM   1706  P    DA A  83      18.729  13.676 841.453  1.00  1.00
ATOM   1707  OP1  DA A  83      19.952  14.027 842.210  1.00  1.00
ATOM   1708  OP2  DA A  83      18.368  14.588 840.345  1.00  1.00
ATOM   1709  O5'  DA A  83      18.849  12.180 840.900  1.00  1.00
ATOM   1710  C5'  DA A  83      18.454  11.087 841.751  1.00  1.00
ATOM   1711  C4'  DA A  83      17.640  10.082 840.960  1.00  1.00
ATOM   1712  O4'  DA A  83      16.219  10.398 840.957  1.00  1.00
ATOM   1713  C3'  DA A  83      17.993   9.959 839.478  1.00  1.00
ATOM   1714  O3'  DA A  83      17.871   8.597 839.087  1.00  1.00
ATOM   1715  C2'  DA A  83      16.918  10.770 838.755  1.00  1.00
ATOM   1716  C1'  DA A  83      15.746  10.321 839.621  1.00  1.00
ATOM   1717  N9   DA A  83      14.545  11.195 839.504  1.00  1.00
ATOM   1718  C8   DA A  83      14.494  12.546 839.313  1.00  1.00
ATOM   1719  N7   DA A  83      13.290  13.022 839.251  1.00  1.00
ATOM   1720  C5   DA A  83      12.480  11.907 839.413  1.00  1.00
ATOM   1721  C6   DA A  83      11.085  11.745 839.443  1.00  1.00
ATOM   1722  N6   DA A  83      10.219  12.759 839.304  1.00  1.00
ATOM   1723  N1   DA A  83      10.610  10.498 839.621  1.00  1.00
ATOM   1724  C2   DA A  83      11.475   9.494 839.759  1.00  1.00
ATOM   1725  N3   DA A  83      12.790   9.524 839.748  1.00  1.00
ATOM   1726  C4   DA A  83      13.240  10.783 839.568  1.00  1.00
ATOM   1727  P    DT A  84      18.949   7.979 838.078  1.00  1.00
ATOM   1728  OP1  DT A  84      20.144   7.544 838.835  1.00  1.00
ATOM   1729  OP2  DT A  84      19.193   8.929 836.970  1.00  1.00
ATOM   1730  O5'  DT A  84      18.166   6.698 837.525  1.00  1.00
ATOM   1731  C5'  DT A  84      17.205   6.046 838.376  1.00  1.00
ATOM   1732  C4'  DT A  84      15.956   5.712 837.585  1.00  1.00
ATOM   1733  O4'  DT A  84      14.991   6.803 837.582  1.00  1.00
ATOM   1734  C3'  DT A  84      16.169   5.404 836.103  1.00  1.00
ATOM   1735  O3'  DT A  84      15.269   4.374 835.712  1.00  1.00
ATOM   1736  C2'  DT A  84      15.776   6.693 835.380  1.00  1.00
ATOM   1737  C1'  DT A  84      14.563   7.018 836.246  1.00  1.00
ATOM   1738  N1   DT A  84      14.105   8.431 836.129  1.00  1.00
ATOM   1739  C2   DT A  84      12.754   8.660 836.221  1.00  1.00
ATOM   1740  O2   DT A  84      11.940   7.769 836.391  1.00  1.00
ATOM   1741  N3   DT A  84      12.367   9.982 836.107  1.00  1.00
ATOM   1742  C4   DT A  84      13.200  11.065 835.914  1.00  1.00
ATOM   1743  O4   DT A  84      12.736  12.204 835.827  1.00  1.00
ATOM   1744  C5   DT A  84      14.600  10.724 835.830  1.00  1.00
ATOM   1745  C7   DT A  84      15.576  11.844 835.620  1.00  1.00
ATOM   1746  C6   DT A  84      15.004   9.447 835.937  1.00  1.00
ATOM   1747  P    DT A  85      15.778   3.241 834.703  1.00  1.00
ATOM   1748  OP1  DT A  85      16.490   2.186 835.460  1.00  1.00
ATOM   1749  OP2  DT A  85      16.533   3.866 833.595  1.00  1.00
ATOM   1750  O5'  DT A  85      14.392   2.664 834.150  1.00  1.00
ATOM   1751  C5'  DT A  85      13.231   2.703 835.001  1.00  1.00
ATOM   1752  C4'  DT A  85      12.024   3.166 834.210  1.00  1.00
ATOM   1753  O4'  DT A  85      11.885   4.616 834.207  1.00  1.00
ATOM   1754  C3'  DT A  85      12.016   2.792 832.728  1.00  1.00
ATOM   1755  O3'  DT A  85      10.682   2.488 832.337  1.00  1.00
ATOM   1756  C2'  DT A  85      12.455   4.065 832.005  1.00  1.00
ATOM   1757  C1'  DT A  85      11.665   5.042 832.871  1.00  1.00
ATOM   1758  N1   DT A  85      12.125   6.453 832.754  1.00  1.00
ATOM   1759  C2   DT A  85      11.166   7.433 832.846  1.00  1.00
ATOM   1760  O2   DT A  85       9.984   7.191 833.016  1.00  1.00
ATOM   1761  N3   DT A  85      11.630   8.730 832.732  1.00  1.00
ATOM   1762  C4   DT A  85      12.941   9.116 832.539  1.00  1.00
ATOM   1763  O4   DT A  85      13.235  10.310 832.452  1.00  1.00
ATOM   1764  C5   DT A  85      13.873   8.017 832.455  1.00  1.00
ATOM   1765  C7   DT A  85      15.321   8.351 832.245  1.00  1.00
ATOM   1766  C6   DT A  85      13.450   6.747 832.562  1.00  1.00
ATOM   1767  P    DT A  86      10.428   1.271 831.328  1.00  1.00
ATOM   1768  OP1  DT A  86      10.384   0.000 832.085  1.00  1.00
ATOM   1769  OP2  DT A  86      11.406   1.333 830.220  1.00  1.00
ATOM   1770  O5'  DT A  86       8.967   1.620 830.775  1.00  1.00
ATOM   1771  C5'  DT A  86       8.051   2.333 831.626  1.00  1.00
ATOM   1772  C4'  DT A  86       7.346   3.418 830.835  1.00  1.00
ATOM   1773  O4'  DT A  86       8.086   4.672 830.832  1.00  1.00
ATOM   1774  C3'  DT A  86       7.120   3.120 829.353  1.00  1.00
ATOM   1775  O3'  DT A  86       5.862   3.657 828.962  1.00  1.00
ATOM   1776  C2'  DT A  86       8.224   3.891 828.630  1.00  1.00
ATOM   1777  C1'  DT A  86       8.159   5.146 829.496  1.00  1.00
ATOM   1778  N1   DT A  86       9.361   6.018 829.379  1.00  1.00
ATOM   1779  C2   DT A  86       9.161   7.374 829.471  1.00  1.00
ATOM   1780  O2   DT A  86       8.062   7.872 829.641  1.00  1.00
ATOM   1781  N3   DT A  86      10.298   8.150 829.357  1.00  1.00
ATOM   1782  C4   DT A  86      11.586   7.693 829.164  1.00  1.00
ATOM   1783  O4   DT A  86      12.526   8.485 829.077  1.00  1.00
ATOM   1784  C5   DT A  86      11.694   6.255 829.080  1.00  1.00
ATOM   1785  C7   DT A  86      13.062   5.674 828.870  1.00  1.00
ATOM   1786  C6   DT A  86      10.605   5.477 829.187  1.00  1.00
ATOM   1787  P    DC A  87       4.942   2.823 827.953  1.00  1.00
ATOM   1788  OP1  DC A  87       4.159   1.820 828.710  1.00  1.00
ATOM   1789  OP2  DC A  87       5.770   2.298 826.845  1.00  1.00
ATOM   1790  O5'  DC A  87       3.965   3.963 827.400  1.00  1.00
ATOM   1791  C5'  DC A  87       3.643   5.079 828.251  1.00  1.00
ATOM   1792  C4'  DC A  87       3.710   6.370 827.460  1.00  1.00
ATOM   1793  O4'  DC A  87       5.046   6.950 827.457  1.00  1.00
ATOM   1794  C3'  DC A  87       3.352   6.262 825.978  1.00  1.00
ATOM   1795  O3'  DC A  87       2.651   7.436 825.587  1.00  1.00
ATOM   1796  C2'  DC A  87       4.699   6.238 825.255  1.00  1.00
ATOM   1797  C1'  DC A  87       5.383   7.291 826.121  1.00  1.00
ATOM   1798  N1   DC A  87       6.868   7.290 826.004  1.00  1.00
ATOM   1799  C2   DC A  87       7.528   8.513 826.095  1.00  1.00
ATOM   1800  O2   DC A  87       6.860   9.539 826.268  1.00  1.00
ATOM   1801  N3   DC A  87       8.881   8.533 825.990  1.00  1.00
ATOM   1802  C4   DC A  87       9.568   7.399 825.803  1.00  1.00
ATOM   1803  N4   DC A  87      10.887   7.471 825.707  1.00  1.00
ATOM   1804  C5   DC A  87       8.909   6.131 825.706  1.00  1.00
ATOM   1805  C6   DC A  87       7.556   6.132 825.813  1.00  1.00
ATOM   1806  P    DC A  88       1.415   7.302 824.578  1.00  1.00
ATOM   1807  OP1  DC A  88       0.192   6.952 825.335  1.00  1.00
ATOM   1808  OP2  DC A  88       1.776   6.391 823.470  1.00  1.00
ATOM   1809  O5'  DC A  88       1.295   8.799 824.025  1.00  1.00
ATOM   1810  C5'  DC A  88       1.690   9.892 824.876  1.00  1.00
ATOM   1811  C4'  DC A  88       2.504  10.897 824.085  1.00  1.00
ATOM   1812  O4'  DC A  88       3.926  10.581 824.082  1.00  1.00
ATOM   1813  C3'  DC A  88       2.151  11.020 822.603  1.00  1.00
ATOM   1814  O3'  DC A  88       2.274  12.382 822.212  1.00  1.00
ATOM   1815  C2'  DC A  88       3.226  10.208 821.880  1.00  1.00
ATOM   1816  C1'  DC A  88       4.399  10.658 822.746  1.00  1.00
ATOM   1817  N1   DC A  88       5.599   9.784 822.629  1.00  1.00
ATOM   1818  C2   DC A  88       6.852  10.386 822.720  1.00  1.00
ATOM   1819  O2   DC A  88       6.915  11.609 822.893  1.00  1.00
ATOM   1820  N3   DC A  88       7.959   9.607 822.615  1.00  1.00
ATOM   1821  C4   DC A  88       7.848   8.285 822.428  1.00  1.00
ATOM   1822  N4   DC A  88       8.958   7.569 822.332  1.00  1.00
ATOM   1823  C5   DC A  88       6.569   7.647 822.331  1.00  1.00
ATOM   1824  C6   DC A  88       5.475   8.443 822.438  1.00  1.00
ATOM   1825  P    DA A  89       1.195  13.000 821.203  1.00  1.00
ATOM   1826  OP1  DA A  89       0.000  13.435 821.960  1.00  1.00
ATOM   1827  OP2  DA A  89       0.952  12.050 820.095  1.00  1.00
ATOM   1828  O5'  DA A  89       1.978  14.281 820.650  1.00  1.00
ATOM   1829  C5'  DA A  89       2.940  14.932 821.501  1.00  1.00
ATOM   1830  C4'  DA A  89       4.189  15.267 820.710  1.00  1.00
ATOM   1831  O4'  DA A  89       5.153  14.176 820.707  1.00  1.00
ATOM   1832  C3'  DA A  89       3.975  15.574 819.228  1.00  1.00
ATOM   1833  O3'  DA A  89       4.875  16.604 818.837  1.00  1.00
ATOM   1834  C2'  DA A  89       4.368  14.286 818.505  1.00  1.00
ATOM   1835  C1'  DA A  89       5.581  13.960 819.371  1.00  1.00
ATOM   1836  N9   DA A  89       6.039  12.548 819.254  1.00  1.00
ATOM   1837  C8   DA A  89       5.286  11.425 819.063  1.00  1.00
ATOM   1838  N7   DA A  89       5.980  10.331 819.001  1.00  1.00
ATOM   1839  C5   DA A  89       7.291  10.758 819.163  1.00  1.00
ATOM   1840  C6   DA A  89       8.515  10.069 819.193  1.00  1.00
ATOM   1841  N6   DA A  89       8.619   8.740 819.054  1.00  1.00
ATOM   1842  N1   DA A  89       9.632  10.799 819.371  1.00  1.00
ATOM   1843  C2   DA A  89       9.522  12.119 819.509  1.00  1.00
ATOM   1844  N3   DA A  89       8.441  12.868 819.498  1.00  1.00
ATOM   1845  C4   DA A  89       7.337  12.114 819.318  1.00  1.00
ATOM   1846  P    DG A  90       4.366  17.738 817.828  1.00  1.00
ATOM   1847  OP1  DG A  90       3.655  18.792 818.585  1.00  1.00
ATOM   1848  OP2  DG A  90       3.611  17.113 816.720  1.00  1.00
ATOM   1849  O5'  DG A  90       5.753  18.314 817.275  1.00  1.00
ATOM   1850  C5'  DG A  90       6.914  18.276 818.126  1.00  1.00
ATOM   1851  C4'  DG A  90       8.121  17.813 817.335  1.00  1.00
ATOM   1852  O4'  DG A  90       8.260  16.363 817.332  1.00  1.00
ATOM   1853  C3'  DG A  90       8.129  18.187 815.853  1.00  1.00
ATOM   1854  O3'  DG A  90       9.462  18.491 815.462  1.00  1.00
ATOM   1855  C2'  DG A  90       7.689  16.914 815.130  1.00  1.00
ATOM   1856  C1'  DG A  90       8.479  15.937 815.996  1.00  1.00
ATOM   1857  N9   DG A  90       8.019  14.525 815.879  1.00  1.00
ATOM   1858  C8   DG A  90       6.745  14.037 815.686  1.00  1.00
ATOM   1859  N7   DG A  90       6.678  12.729 815.626  1.00  1.00
ATOM   1860  C5   DG A  90       8.001  12.322 815.790  1.00  1.00
ATOM   1861  C6   DG A  90       8.559  11.017 815.815  1.00  1.00
ATOM   1862  O6   DG A  90       7.991   9.935 815.696  1.00  1.00
ATOM   1863  N1   DG A  90       9.947  11.058 816.005  1.00  1.00
ATOM   1864  C2   DG A  90      10.697  12.208 816.152  1.00  1.00
ATOM   1865  N2   DG A  90      12.010  12.034 816.324  1.00  1.00
ATOM   1866  N3   DG A  90      10.173  13.432 816.129  1.00  1.00
ATOM   1867  C4   DG A  90       8.827  13.410 815.945  1.00  1.00
ATOM   1868  P    DA A  91       9.716  19.708 814.453  1.00  1.00
ATOM   1869  OP1  DA A  91       9.761  20.979 815.210  1.00  1.00
ATOM   1870  OP2  DA A  91       8.738  19.646 813.345  1.00  1.00
ATOM   1871  O5'  DA A  91      11.177  19.359 813.900  1.00  1.00
ATOM   1872  C5'  DA A  91      12.094  18.646 814.751  1.00  1.00
ATOM   1873  C4'  DA A  91      12.798  17.561 813.960  1.00  1.00
ATOM   1874  O4'  DA A  91      12.058  16.307 813.957  1.00  1.00
ATOM   1875  C3'  DA A  91      13.024  17.859 812.478  1.00  1.00
ATOM   1876  O3'  DA A  91      14.282  17.322 812.087  1.00  1.00
ATOM   1877  C2'  DA A  91      11.921  17.087 811.755  1.00  1.00
ATOM   1878  C1'  DA A  91      11.986  15.833 812.621  1.00  1.00
ATOM   1879  N9   DA A  91      10.784  14.961 812.504  1.00  1.00
ATOM   1880  C8   DA A  91       9.483  15.331 812.313  1.00  1.00
ATOM   1881  N7   DA A  91       8.658  14.332 812.251  1.00  1.00
ATOM   1882  C5   DA A  91       9.468  13.217 812.413  1.00  1.00
ATOM   1883  C6   DA A  91       9.191  11.841 812.443  1.00  1.00
ATOM   1884  N6   DA A  91       7.959  11.331 812.304  1.00  1.00
ATOM   1885  N1   DA A  91      10.230  11.004 812.621  1.00  1.00
ATOM   1886  C2   DA A  91      11.452  11.516 812.759  1.00  1.00
ATOM   1887  N3   DA A  91      11.830  12.776 812.748  1.00  1.00
ATOM   1888  C4   DA A  91      10.772  13.592 812.568  1.00  1.00
ATOM   1889  P    DA A  92      15.203  18.156 811.078  1.00  1.00
ATOM   1890  OP1  DA A  92      15.986  19.158 811.835  1.00  1.00
ATOM   1891  OP2  DA A  92      14.375  18.681 809.970  1.00  1.00
ATOM   1892  O5'  DA A  92      16.179  17.016 810.525  1.00  1.00
ATOM   1893  C5'  DA A  92      16.502  15.900 811.376  1.00  1.00
ATOM   1894  C4'  DA A  92      16.434  14.608 810.585  1.00  1.00
ATOM   1895  O4'  DA A  92      15.098  14.028 810.582  1.00  1.00
ATOM   1896  C3'  DA A  92      16.792  14.716 809.103  1.00  1.00
ATOM   1897  O3'  DA A  92      17.494  13.542 808.712  1.00  1.00
ATOM   1898  C2'  DA A  92      15.446  14.741 808.380  1.00  1.00
ATOM   1899  C1'  DA A  92      14.761  13.688 809.246  1.00  1.00
ATOM   1900  N9   DA A  92      13.276  13.689 809.129  1.00  1.00
ATOM   1901  C8   DA A  92      12.441  14.752 808.938  1.00  1.00
ATOM   1902  N7   DA A  92      11.186  14.430 808.876  1.00  1.00
ATOM   1903  C5   DA A  92      11.187  13.051 809.038  1.00  1.00
ATOM   1904  C6   DA A  92      10.154  12.100 809.068  1.00  1.00
ATOM   1905  N6   DA A  92       8.857  12.412 808.929  1.00  1.00
ATOM   1906  N1   DA A  92      10.502  10.812 809.246  1.00  1.00
ATOM   1907  C2   DA A  92      11.792  10.509 809.384  1.00  1.00
ATOM   1908  N3   DA A  92      12.838  11.306 809.373  1.00  1.00
ATOM   1909  C4   DA A  92      12.462  12.588 809.193  1.00  1.00
ATOM   1910  P    DG A  93      18.729  13.676 807.703  1.00  1.00
ATOM   1911  OP1  DG A  93      19.952  14.027 808.460  1.00  1.00
ATOM   1912  OP2  DG A  93      18.368  14.588 806.595  1.00  1.00
ATOM   1913  O5'  DG A  93      18.849  12.180 807.150  1.00  1.00
ATOM   1914  C5'  DG A  93      18.454  11.087 808.001  1.00  1.00
ATOM   1915  C4'  DG A  93      17.640  10.082 807.210  1.00  1.00
ATOM   1916  O4'  DG A  93      16.219  10.398 807.207  1.00  1.00
ATOM   1917  C3'  DG A  93      17.993   9.959 805.728  1.00  1.00
ATOM   1918  O3'  DG A  93      17.871   8.597 805.337  1.00  1.00
ATOM   1919  C2'  DG A  93      16.918  10.770 805.005  1.00  1.00
ATOM   1920  C1'  DG A  93      15.746  10.321 805.871  1.00  1.00
ATOM   1921  N9   DG A  93      14.545  11.195 805.754  1.00  1.00
ATOM   1922  C8   DG A  93      14.475  12.557 805.561  1.00  1.00
ATOM   1923  N7   DG A  93      13.252  13.026 805.501  1.00  1.00
ATOM   1924  C5   DG A  93      12.455  11.893 805.665  1.00  1.00
ATOM   1925  C6   DG A  93      11.042  11.766 805.690  1.00  1.00
ATOM   1926  O6   DG A  93      10.188  12.640 805.571  1.00  1.00
ATOM   1927  N1   DG A  93      10.651  10.433 805.880  1.00  1.00
ATOM   1928  C2   DG A  93      11.514   9.364 806.027  1.00  1.00
ATOM   1929  N2   DG A  93      10.942   8.169 806.199  1.00  1.00
ATOM   1930  N3   DG A  93      12.839   9.484 806.004  1.00  1.00
ATOM   1931  C4   DG A  93      13.235  10.771 805.820  1.00  1.00
ATOM   1932  P    DA A  94      18.949   7.979 804.328  1.00  1.00
ATOM   1933  OP1  DA A  94      20.144   7.544 805.085  1.00  1.00
ATOM   1934  OP2  DA A  94      19.193   8.929 803.220  1.00  1.00
ATOM   1935  O5'  DA A  94      18.166   6.698 803.775  1.00  1.00
ATOM   1936  C5'  DA A  94      17.205   6.046 804.626  1.00  1.00
ATOM   1937  C4'  DA A  94      15.956   5.712 803.835  1.00  1.00
ATOM   1938  O4'  DA A  94      14.991   6.803 803.832  1.00  1.00
ATOM   1939  C3'  DA A  94      16.169   5.404 802.353  1.00  1.00
ATOM   1940  O3'  DA A  94      15.269   4.374 801.962  1.00  1.00
ATOM   1941  C2'  DA A  94      15.776   6.693 801.630  1.00  1.00
ATOM   1942  C1'  DA A  94      14.563   7.018 802.496  1.00  1.00
ATOM   1943  N9   DA A  94      14.105   8.431 802.379  1.00  1.00
ATOM   1944  C8   DA A  94      14.859   9.554 802.188  1.00  1.00
ATOM   1945  N7   DA A  94      14.164  10.647 802.126  1.00  1.00
ATOM   1946  C5   DA A  94      12.853  10.221 802.288  1.00  1.00
ATOM   1947  C6   DA A  94      11.630  10.910 802.318  1.00  1.00
ATOM   1948  N6   DA A  94      11.525  12.239 802.179  1.00  1.00
ATOM   1949  N1   DA A  94      10.512  10.180 802.496  1.00  1.00
ATOM   1950  C2   DA A  94      10.623   8.860 802.634  1.00  1.00
ATOM   1951  N3   DA A  94      11.703   8.111 802.623  1.00  1.00
ATOM   1952  C4   DA A  94      12.807   8.865 802.443  1.00  1.00
ATOM   1953  P    DG A  95      15.778   3.241 800.953  1.00  1.00
ATOM   1954  OP1  DG A  95      16.490   2.186 801.710  1.00  1.00
ATOM   1955  OP2  DG A  95      16.533   3.866 799.845  1.00  1.00
ATOM   1956  O5'  DG A  95      14.392   2.664 800.400  1.00  1.00
ATOM   1957  C5'  DG A  95      13.231   2.703 801.251  1.00  1.00
ATOM   1958  C4'  DG A  95      12.024   3.166 800.460  1.00  1.00
ATOM   1959  O4'  DG A  95      11.885   4.616 800.457  1.00  1.00
ATOM   1960  C3'  DG A  95      12.016   2.792 798.978  1.00  1.00
ATOM   1961  O3'  DG A  95      10.682   2.488 798.587  1.00  1.00
ATOM   1962  C2'  DG A  95      12.455   4.065 798.255  1.00  1.00
ATOM   1963  C1'  DG A  95      11.665   5.042 799.121  1.00  1.00
ATOM   1964  N9   DG A  95      12.125   6.453 799.004  1.00  1.00
ATOM   1965  C8   DG A  95      13.399   6.941 798.811  1.00  1.00
ATOM   1966  N7   DG A  95      13.467   8.249 798.751  1.00  1.00
ATOM   1967  C5   DG A  95      12.144   8.657 798.915  1.00  1.00
ATOM   1968  C6   DG A  95      11.586   9.961 798.940  1.00  1.00
ATOM   1969  O6   DG A  95      12.154  11.044 798.821  1.00  1.00
ATOM   1970  N1   DG A  95      10.197   9.921 799.130  1.00  1.00
ATOM   1971  C2   DG A  95       9.447   8.771 799.277  1.00  1.00
ATOM   1972  N2   DG A  95       8.135   8.945 799.449  1.00  1.00
ATOM   1973  N3   DG A  95       9.972   7.547 799.254  1.00  1.00
ATOM   1974  C4   DG A  95      11.317   7.569 799.070  1.00  1.00
ATOM   1975  P    DG A  96      10.428   1.271 797.578  1.00  1.00
ATOM   1976  OP1  DG A  96      10.384   0.000 798.335  1.00  1.00
ATOM   1977  OP2  DG A  96      11.406   1.333 796.470  1.00  1.00
ATOM   1978  O5'  DG A  96       8.967   1.620 797.025  1.00  1.00
ATOM   1979  C5'  DG A  96       8.051   2.333 797.876  1.00  1.00
ATOM   1980  C4'  DG A  96       7.346   3.418 797.085  1.00  1.00
ATOM   1981  O4'  DG A  96       8.086   4.672 797.082  1.00  1.00
ATOM   1982  C3'  DG A  96       7.120   3.120 795.603  1.00  1.00
ATOM   1983  O3'  DG A  96       5.862   3.657 795.212  1.00  1.00
ATOM   1984  C2'  DG A  96       8.224   3.891 794.880  1.00  1.00
ATOM   1985  C1'  DG A  96       8.159   5.146 795.746  1.00  1.00
ATOM   1986  N9   DG A  96       9.361   6.018 795.629  1.00  1.00
ATOM   1987  C8   DG A  96      10.678   5.663 795.436  1.00  1.00
ATOM   1988  N7   DG A  96      11.502   6.682 795.376  1.00  1.00
ATOM   1989  C5   DG A  96      10.671   7.789 795.540  1.00  1.00
ATOM   1990  C6   DG A  96      10.986   9.173 795.565  1.00  1.00
ATOM   1991  O6   DG A  96      12.082   9.714 795.446  1.00  1.00
ATOM   1992  N1   DG A  96       9.839   9.956 795.755  1.00  1.00
ATOM   1993  C2   DG A  96       8.556   9.466 795.902  1.00  1.00
ATOM   1994  N2   DG A  96       7.597  10.379 796.074  1.00  1.00
ATOM   1995  N3   DG A  96       8.261   8.168 795.879  1.00  1.00
ATOM   1996  C4   DG A  96       9.363   7.395 795.695  1.00  1.00
ATOM   1997  P    DT A  97       4.942   2.823 794.203  1.00  1.00
ATOM   1998  OP1  DT A  97       4.159   1.820 794.960  1.00  1.00
ATOM   1999  OP2  DT A  97       5.770   2.298 793.095  1.00  1.00
ATOM   2000  O5'  DT A  97       3.965   3.963 793.650  1.00  1.00
ATOM   2001  C5'  DT A  97       3.643   5.079 794.501  1.00  1.00
ATOM   2002  C4'  DT A  97       3.710   6.370 793.710  1.00  1.00
ATOM   2003  O4'  DT A  97       5.046   6.950 793.707  1.00  1.00
ATOM   2004  C3'  DT A  97       3.352   6.262 792.228  1.00  1.00
ATOM   2005  O3'  DT A  97       2.651   7.436 791.837  1.00  1.00
ATOM   2006  C2'  DT A  97       4.699   6.238 791.505  1.00  1.00
ATOM   2007  C1'  DT A  97       5.383   7.291 792.371  1.00  1.00
ATOM   2008  N1   DT A  97       6.868   7.290 792.254  1.00  1.00
ATOM   2009  C2   DT A  97       7.504   8.504 792.346  1.00  1.00
ATOM   2010  O2   DT A  97       6.908   9.554 792.516  1.00  1.00
ATOM   2011  N3   DT A  97       8.880   8.464 792.232  1.00  1.00
ATOM   2012  C4   DT A  97       9.653   7.337 792.039  1.00  1.00
ATOM   2013  O4   DT A  97      10.879   7.426 791.952  1.00  1.00
ATOM   2014  C5   DT A  97       8.896   6.111 791.955  1.00  1.00
ATOM   2015  C7   DT A  97       9.660   4.836 791.745  1.00  1.00
ATOM   2016  C6   DT A  97       7.557   6.121 792.062  1.00  1.00
ATOM   2017  P    DT A  98       1.415   7.302 790.828  1.00  1.00
ATOM   2018  OP1  DT A  98       0.192   6.952 791.585  1.00  1.00
ATOM   2019  OP2  DT A  98       1.776   6.391 789.720  1.00  1.00
ATOM   2020  O5'  DT A  98       1.295   8.799 790.275  1.00  1.00
ATOM   2021  C5'  DT A  98       1.690   9.892 791.126  1.00  1.00
ATOM   2022  C4'  DT A  98       2.504  10.897 790.335  1.00  1.00
ATOM   2023  O4'  DT A  98       3.926  10.581 790.332  1.00  1.00
ATOM   2024  C3'  DT A  98       2.151  11.020 788.853  1.00  1.00
ATOM   2025  O3'  DT A  98       2.274  12.382 788.462  1.00  1.00
ATOM   2026  C2'  DT A  98       3.226  10.208 788.130  1.00  1.00
ATOM   2027  C1'  DT A  98       4.399  10.658 788.996  1.00  1.00
ATOM   2028  N1   DT A  98       5.599   9.784 788.879  1.00  1.00
ATOM   2029  C2   DT A  98       6.828  10.393 788.971  1.00  1.00
ATOM   2030  O2   DT A  98       6.962  11.593 789.141  1.00  1.00
ATOM   2031  N3   DT A  98       7.917   9.552 788.857  1.00  1.00
ATOM   2032  C4   DT A  98       7.880   8.186 788.664  1.00  1.00
ATOM   2033  O4   DT A  98       8.925   7.537 788.577  1.00  1.00
ATOM   2034  C5   DT A  98       6.547   7.639 788.580  1.00  1.00
ATOM   2035  C7   DT A  98       6.416   6.158 788.370  1.00  1.00
ATOM   2036  C6   DT A  98       5.470   8.433 788.687  1.00  1.00
ATOM   2037  P    DC A  99       1.195  13.000 787.453  1.00  1.00
ATOM   2038  OP1  DC A  99       0.000  13.435 788.210  1.00  1.00
ATOM   2039  OP2  DC A  99       0.952  12.050 786.345  1.00  1.00
ATOM   2040  O5'  DC A  99       1.978  14.281 786.900  1.00  1.00
ATOM   2041  C5'  DC A  99       2.940  14.932 787.751  1.00  1.00
ATOM   2042  C4'  DC A  99       4.189  15.267 786.960  1.00  1.00
ATOM   2043  O4'  DC A  99       5.153  14.176 786.957  1.00  1.00
ATOM   2044  C3'  DC A  99       3.975  15.574 785.478  1.00  1.00
ATOM   2045  O3'  DC A  99       4.875  16.604 785.087  1.00  1.00
ATOM   2046  C2'  DC A  99       4.368  14.286 784.755  1.00  1.00
ATOM   2047  C1'  DC A  99       5.581  13.960 785.621  1.00  1.00
ATOM   2048  N1   DC A  99       6.039  12.548 785.504  1.00  1.00
ATOM   2049  C2   DC A  99       7.406  12.299 785.595  1.00  1.00
ATOM   2050  O2   DC A  99       8.176  13.251 785.768  1.00  1.00
ATOM   2051  N3   DC A  99       7.844  11.017 785.490  1.00  1.00
ATOM   2052  C4   DC A  99       6.978  10.014 785.303  1.00  1.00
ATOM   2053  N4   DC A  99       7.454   8.782 785.207  1.00  1.00
ATOM   2054  C5   DC A  99       5.568  10.249 785.206  1.00  1.00
ATOM   2055  C6   DC A  99       5.150  11.536 785.313  1.00  1.00
ATOM   2056  P    DC A 100       4.366  17.738 784.078  1.00  1.00
ATOM   2057  OP1  DC A 100       3.655  18.792 784.835  1.00  1.00
ATOM   2058  OP2  DC A 100       3.611  17.113 782.970  1.00  1.00
ATOM   2059  O5'  DC A 100       5.753  18.314 783.525  1.00  1.00
ATOM   2060  C5'  DC A 100       6.914  18.276 784.376  1.00  1.00
ATOM   2061  C4'  DC A 100       8.121  17.813 783.585  1.00  1.00
ATOM   2062  O4'  DC A 100       8.260  16.363 783.582  1.00  1.00
ATOM   2063  C3'  DC A 100       8.129  18.187 782.103  1.00  1.00
ATOM   2064  O3'  DC A 100       9.462  18.491 781.712  1.00  1.00
ATOM   2065  C2'  DC A 100       7.689  16.914 781.380  1.00  1.00
ATOM   2066  C1'  DC A 100       8.479  15.937 782.246  1.00  1.00
ATOM   2067  N1   DC A 100       8.019  14.525 782.129  1.00  1.00
ATOM   2068  C2   DC A 100       8.979  13.520 782.220  1.00  1.00
ATOM   2069  O2   DC A 100      10.161  13.838 782.393  1.00  1.00
ATOM   2070  N3   DC A 100       8.580  12.226 782.115  1.00  1.00
ATOM   2071  C4   DC A 100       7.289  11.923 781.928  1.00  1.00
ATOM   2072  N4   DC A 100       6.950  10.647 781.832  1.00  1.00
ATOM   2073  C5   DC A 100       6.286  12.942 781.831  1.00  1.00
ATOM   2074  C6   DC A 100       6.705  14.229 781.938  1.00  1.00
ATOM   2075  P    DT A 101       9.716  19.708 780.703  1.00  1.00
ATOM   2076  OP1  DT A 101       9.761  20.979 781.460  1.00  1.00
ATOM   2077  OP2  DT A 101       8.738  19.646 779.595  1.00  1.00
ATOM   2078  O5'  DT A 101      11.177  19.359 780.150  1.00  1.00
ATOM   2079  C5'  DT A 101      12.094  18.646 781.001  1.00  1.00
ATOM   2080  C4'  DT A 101      12.798  17.561 780.210  1.00  1.00
ATOM   2081  O4'  DT A 101      12.058  16.307 780.207  1.00  1.00
ATOM   2082  C3'  DT A 101      13.024  17.859 778.728  1.00  1.00
ATOM   2083  O3'  DT A 101      14.282  17.322 778.337  1.00  1.00
ATOM   2084  C2'  DT A 101      11.921  17.087 778.005  1.00  1.00
ATOM   2085  C1'  DT A 101      11.986  15.833 778.871  1.00  1.00
ATOM   2086  N1   DT A 101      10.784  14.961 778.754  1.00  1.00
ATOM   2087  C2   DT A 101      10.983  13.605 778.846  1.00  1.00
ATOM   2088  O2   DT A 101      12.082  13.106 779.016  1.00  1.00
ATOM   2089  N3   DT A 101       9.846  12.828 778.732  1.00  1.00
ATOM   2090  C4   DT A 101       8.559  13.286 778.539  1.00  1.00
ATOM   2091  O4   DT A 101       7.619  12.493 778.452  1.00  1.00
ATOM   2092  C5   DT A 101       8.450  14.723 778.455  1.00  1.00
ATOM   2093  C7   DT A 101       7.083  15.305 778.245  1.00  1.00
ATOM   2094  C6   DT A 101       9.539  15.502 778.562  1.00  1.00
ATOM   2095  P    DC A 102      15.203  18.156 777.328  1.00  1.00
ATOM   2096  OP1  DC A 102      15.986  19.158 778.085  1.00  1.00
ATOM   2097  OP2  DC A 102      14.375  18.681 776.220  1.00  1.00
ATOM   2098  O5'  DC A 102      16.179  17.016 776.775  1.00  1.00
ATOM   2099  C5'  DC A 102      16.502  15.900 777.626  1.00  1.00
ATOM   2100  C4'  DC A 102      16.434  14.608 776.835  1.00  1.00
ATOM   2101  O4'  DC A 102      15.098  14.028 776.832  1.00  1.00
ATOM   2102  C3'  DC A 102      16.792  14.716 775.353  1.00  1.00
ATOM   2103  O3'  DC A 102      17.494  13.542 774.962  1.00  1.00
ATOM   2104  C2'  DC A 102      15.446  14.741 774.630  1.00  1.00
ATOM   2105  C1'  DC A 102      14.761  13.688 775.496  1.00  1.00
ATOM   2106  N1   DC A 102      13.276  13.689 775.379  1.00  1.00
ATOM   2107  C2   DC A 102      12.617  12.466 775.470  1.00  1.00
ATOM   2108  O2   DC A 102      13.285  11.440 775.643  1.00  1.00
ATOM   2109  N3   DC A 102      11.263  12.445 775.365  1.00  1.00
ATOM   2110  C4   DC A 102      10.576  13.580 775.178  1.00  1.00
ATOM   2111  N4   DC A 102       9.257  13.507 775.082  1.00  1.00
ATOM   2112  C5   DC A 102      11.235  14.848 775.081  1.00  1.00
ATOM   2113  C6   DC A 102      12.588  14.847 775.188  1.00  1.00
ATOM   2114  P    DC A 103      18.729  13.676 773.953  1.00  1.00
ATOM   2115  OP1  DC A 103      19.952  14.027 774.710  1.00  1.00
ATOM   2116  OP2  DC A 103      18.368  14.588 772.845  1.00  1.00
ATOM   2117  O5'  DC A 103      18.849  12.180 773.400  1.00  1.00
ATOM   2118  C5'  DC A 103      18.454  11.087 774.251  1.00  1.00
ATOM   2119  C4'  DC A 103      17.640  10.082 773.460  1.00  1.00
ATOM   2120  O4'  DC A 103      16.219  10.398 773.457  1.00  1.00
ATOM   2121  C3'  DC A 103      17.993   9.959 771.978  1.00  1.00
ATOM   2122  O3'  DC A 103      17.871   8.597 771.587  1.00  1.00
ATOM   2123  C2'  DC A 103      16.918  10.770 771.255  1.00  1.00
ATOM   2124  C1'  DC A 103      15.746  10.321 772.121  1.00  1.00
ATOM   2125  N1   DC A 103      14.545  11.195 772.004  1.00  1.00
ATOM   2126  C2   DC A 103      13.293  10.593 772.095  1.00  1.00
ATOM   2127  O2   DC A 103      13.230   9.370 772.268  1.00  1.00
ATOM   2128  N3   DC A 103      12.185  11.372 771.990  1.00  1.00
ATOM   2129  C4   DC A 103      12.296  12.693 771.803  1.00  1.00
ATOM   2130  N4   DC A 103      11.187  13.410 771.707  1.00  1.00
ATOM   2131  C5   DC A 103      13.575  13.332 771.706  1.00  1.00
ATOM   2132  C6   DC A 103      14.669  12.536 771.813  1.00  1.00
ATOM   2133  P    DC A 104      18.949   7.979 770.578  1.00  1.00
ATOM   2134  OP1  DC A 104      20.144   7.544 771.335  1.00  1.00
ATOM   2135  OP2  DC A 104      19.193   8.929 769.470  1.00  1.00
ATOM   2136  O5'  DC A 104      18.166   6.698 770.025  1.00  1.00
ATOM   2137  C5'  DC A 104      17.205   6.046 770.876  1.00  1.00
ATOM   2138  C4'  DC A 104      15.956   5.712 770.085  1.00  1.00
ATOM   2139  O4'  DC A 104      14.991   6.803 770.082  1.00  1.00
ATOM   2140  C3'  DC A 104      16.169   5.404 768.603  1.00  1.00
ATOM   2141  O3'  DC A 104      15.269   4.374 768.212  1.00  1.00
ATOM   2142  C2'  DC A 104      15.776   6.693 767.880  1.00  1.00
ATOM   2143  C1'  DC A 104      14.563   7.018 768.746  1.00  1.00
ATOM   2144  N1   DC A 104      14.105   8.431 768.629  1.00  1.00
ATOM   2145  C2   DC A 104      12.738   8.680 768.720  1.00  1.00
ATOM   2146  O2   DC A 104      11.969   7.728 768.893  1.00  1.00
ATOM   2147  N3   DC A 104      12.301   9.961 768.615  1.00  1.00
ATOM   2148  C4   DC A 104      13.167  10.965 768.428  1.00  1.00
ATOM   2149  N4   DC A 104      12.691  12.197 768.332  1.00  1.00
ATOM   2150  C5   DC A 104      14.577  10.730 768.331  1.00  1.00
ATOM   2151  C6   DC A 104      14.994   9.443 768.438  1.00  1.00
ATOM   2152  P    DC A 105      15.778   3.241 767.203  1.00  1.00
ATOM   2153  OP1  DC A 105      16.490   2.186 767.960  1.00  1.00
ATOM   2154  OP2  DC A 105      16.533   3.866 766.095  1.00  1.00
ATOM   2155  O5'  DC A 105      14.392   2.664 766.650  1.00  1.00
ATOM   2156  C5'  DC A 105      13.231   2.703 767.501  1.00  1.00
ATOM   2157  C4'  DC A 105      12.024   3.166 766.710  1.00  1.00
ATOM   2158  O4'  DC A 105      11.885   4.616 766.707  1.00  1.00
ATOM   2159  C3'  DC A 105      12.016   2.792 765.228  1.00  1.00
ATOM   2160  O3'  DC A 105      10.682   2.488 764.837  1.00  1.00
ATOM   2161  C2'  DC A 105      12.455   4.065 764.505  1.00  1.00
ATOM   2162  C1'  DC A 105      11.665   5.042 765.371  1.00  1.00
ATOM   2163  N1   DC A 105      12.125   6.453 765.254  1.00  1.00
ATOM   2164  C2   DC A 105      11.166   7.459 765.345  1.00  1.00
ATOM   2165  O2   DC A 105       9.983   7.141 765.518  1.00  1.00
ATOM   2166  N3   DC A 105      11.565   8.752 765.240  1.00  1.00
ATOM   2167  C4   DC A 105      12.855   9.055 765.053  1.00  1.00
ATOM   2168  N4   DC A 105      13.194  10.332 764.957  1.00  1.00
ATOM   2169  C5   DC A 105      13.858   8.036 764.956  1.00  1.00
ATOM   2170  C6   DC A 105      13.439   6.750 765.063  1.00  1.00
ATOM   2171  P    DG A 106      10.428   1.271 763.828  1.00  1.00
ATOM   2172  OP1  DG A 106      10.384   0.000 764.585  1.00  1.00
ATOM   2173  OP2  DG A 106      11.406   1.333 762.720  1.00  1.00
ATOM   2174  O5'  DG A 106       8.967   1.620 763.275  1.00  1.00
ATOM   2175  C5'  DG A 106       8.051   2.333 764.126  1.00  1.00
ATOM   2176  C4'  DG A 106       7.346   3.418 763.335  1.00  1.00
ATOM   2177  O4'  DG A 106       8.086   4.672 763.332  1.00  1.00
ATOM   2178  C3'  DG A 106       7.120   3.120 761.853  1.00  1.00
ATOM   2179  O3'  DG A 106       5.862   3.657 761.462  1.00  1.00
ATOM   2180  C2'  DG A 106       8.224   3.891 761.130  1.00  1.00
ATOM   2181  C1'  DG A 106       8.159   5.146 761.996  1.00  1.00
ATOM   2182  N9   DG A 106       9.361   6.018 761.879  1.00  1.00
ATOM   2183  C8   DG A 106      10.678   5.663 761.686  1.00  1.00
ATOM   2184  N7   DG A 106      11.502   6.682 761.626  1.00  1.00
ATOM   2185  C5   DG A 106      10.671   7.789 761.790  1.00  1.00
ATOM   2186  C6   DG A 106      10.986   9.173 761.815  1.00  1.00
ATOM   2187  O6   DG A 106      12.082   9.714 761.696  1.00  1.00
ATOM   2188  N1   DG A 106       9.839   9.956 762.005  1.00  1.00
ATOM   2189  C2   DG A 106       8.556   9.466 762.152  1.00  1.00
ATOM   2190  N2   DG A 106       7.597  10.379 762.324  1.00  1.00
ATOM   2191  N3   DG A 106       8.261   8.168 762.129  1.00  1.00
ATOM   2192  C4   DG A 106       9.363   7.395 761.945  1.00  1.00
ATOM   2193  P    DG A 107       4.942   2.823 760.453  1.00  1.00
ATOM   2194  OP1  DG A 107       4.159   1.820 761.210  1.00  1.00
ATOM   2195  OP2  DG A 107       5.770   2.298 759.345  1.00  1.00
ATOM   2196  O5'  DG A 107       3.965   3.963 759.900  1.00  1.00
ATOM   2197  C5'  DG A 107       3.643   5.079 760.751  1.00  1.00
ATOM   2198  C4'  DG A 107       3.710   6.370 759.960  1.00  1.00
ATOM   2199  O4'  DG A 107       5.046   6.950 759.957  1.00  1.00
ATOM   2200  C3'  DG A 107       3.352   6.262 758.478  1.00  1.00
ATOM   2201  O3'  DG A 107       2.651   7.436 758.087  1.00  1.00
ATOM   2202  C2'  DG A 107       4.699   6.238 757.755  1.00  1.00
ATOM   2203  C1'  DG A 107       5.383   7.291 758.621  1.00  1.00
ATOM   2204  N9   DG A 107       6.868   7.290 758.504  1.00  1.00
ATOM   2205  C8   DG A 107       7.726   6.229 758.311  1.00  1.00
ATOM   2206  N7   DG A 107       8.991   6.569 758.251  1.00  1.00
ATOM   2207  C5   DG A 107       8.969   7.953 758.415  1.00  1.00
ATOM   2208  C6   DG A 107      10.038   8.887 758.440  1.00  1.00
ATOM   2209  O6   DG A 107      11.243   8.681 758.321  1.00  1.00
ATOM   2210  N1   DG A 107       9.570  10.195 758.630  1.00  1.00
ATOM   2211  C2   DG A 107       8.244  10.553 758.777  1.00  1.00
ATOM   2212  N2   DG A 107       8.004  11.855 758.949  1.00  1.00
ATOM   2213  N3   DG A 107       7.243   9.676 758.754  1.00  1.00
ATOM   2214  C4   DG A 107       7.679   8.403 758.570  1.00  1.00
ATOM   2215  P    DG A 108       1.415   7.302 757.078  1.00  1.00
ATOM   2216  OP1  DG A 108       0.192   6.952 757.835  1.00  1.00
ATOM   2217  OP2  DG A 108       1.776   6.391 755.970  1.00  1.00
ATOM   2218  O5'  DG A 108       1.295   8.799 756.525  1.00  1.00
ATOM   2219  C5'  DG A 108       1.690   9.892 757.376  1.00  1.00
ATOM   2220  C4'  DG A 108       2.504  10.897 756.585  1.00  1.00
ATOM   2221  O4'  DG A 108       3.926  10.581 756.582  1.00  1.00
ATOM   2222  C3'  DG A 108       2.151  11.020 755.103  1.00  1.00
ATOM   2223  O3'  DG A 108       2.274  12.382 754.712  1.00  1.00
ATOM   2224  C2'  DG A 108       3.226  10.208 754.380  1.00  1.00
ATOM   2225  C1'  DG A 108       4.399  10.658 755.246  1.00  1.00
ATOM   2226  N9   DG A 108       5.599   9.784 755.129  1.00  1.00
ATOM   2227  C8   DG A 108       5.670   8.421 754.936  1.00  1.00
ATOM   2228  N7   DG A 108       6.893   7.953 754.876  1.00  1.00
ATOM   2229  C5   DG A 108       7.689   9.086 755.040  1.00  1.00
ATOM   2230  C6   DG A 108       9.102   9.213 755.065  1.00  1.00
ATOM   2231  O6   DG A 108       9.956   8.339 754.946  1.00  1.00
ATOM   2232  N1   DG A 108       9.493  10.546 755.255  1.00  1.00
ATOM   2233  C2   DG A 108       8.631  11.615 755.402  1.00  1.00
ATOM   2234  N2   DG A 108       9.202  12.810 755.574  1.00  1.00
ATOM   2235  N3   DG A 108       7.305  11.494 755.379  1.00  1.00
ATOM   2236  C4   DG A 108       6.910  10.208 755.195  1.00  1.00
ATOM   2237  P    DC A 109       1.195  13.000 753.703  1.00  1.00
ATOM   2238  OP1  DC A 109       0.000  13.435 754.460  1.00  1.00
ATOM   2239  OP2  DC A 109       0.952  12.050 752.595  1.00  1.00
ATOM   2240  O5'  DC A 109       1.978  14.281 753.150  1.00  1.00
ATOM   2241  C5'  DC A 109       2.940  14.932 754.001  1.00  1.00
ATOM   2242  C4'  DC A 109       4.189  15.267 753.210  1.00  1.00
ATOM   2243  O4'  DC A 109       5.153  14.176 753.207  1.00  1.00
ATOM   2244  C3'  DC A 109       3.975  15.574 751.728  1.00  1.00
ATOM   2245  O3'  DC A 109       4.875  16.604 751.337  1.00  1.00
ATOM   2246  C2'  DC A 109       4.368  14.286 751.005  1.00  1.00
ATOM   2247  C1'  DC A 109       5.581  13.960 751.871  1.00  1.00
ATOM   2248  N1   DC A 109       6.039  12.548 751.754  1.00  1.00
ATOM   2249  C2   DC A 109       7.406  12.299 751.845  1.00  1.00
ATOM   2250  O2   DC A 109       8.176  13.251 752.018  1.00  1.00
ATOM   2251  N3   DC A 109       7.844  11.017 751.740  1.00  1.00
ATOM   2252  C4   DC A 109       6.978  10.014 751.553  1.00  1.00
ATOM   2253  N4   DC A 109       7.454   8.782 751.457  1.00  1.00
ATOM   2254  C5   DC A 109       5.568  10.249 751.456  1.00  1.00
ATOM   2255  C6   DC A 109       5.150  11.536 751.563  1.00  1.00
ATOM   2256  P    DA A 110       4.366  17.738 750.328  1.00  1.00
ATOM   2257  OP1  DA A 110       3.655  18.792 751.085  1.00  1.00
ATOM   2258  OP2  DA A 110       3.611  17.113 749.220  1.00  1.00
ATOM   2259  O5'  DA A 110       5.753  18.314 749.775  1.00  1.00
ATOM   2260  C5'  DA A 110       6.914  18.276 750.626  1.00  1.00
ATOM   2261  C4'  DA A 110       8.121  17.813 749.835  1.00  1.00
ATOM   2262  O4'  DA A 110       8.260  16.363 749.832  1.00  1.00
ATOM   2263  C3'  DA A 110       8.129  18.187 748.353  1.00  1.00
ATOM   2264  O3'  DA A 110       9.462  18.491 747.962  1.00  1.00
ATOM   2265  C2'  DA A 110       7.689  16.914 747.630  1.00  1.00
ATOM   2266  C1'  DA A 110       8.479  15.937 748.496  1.00  1.00
ATOM   2267  N9   DA A 110       8.019  14.525 748.379  1.00  1.00
ATOM   2268  C8   DA A 110       6.750  14.060 748.188  1.00  1.00
ATOM   2269  N7   DA A 110       6.669  12.767 748.126  1.00  1.00
ATOM   2270  C5   DA A 110       7.980  12.341 748.288  1.00  1.00
ATOM   2271  C6   DA A 110       8.565  11.065 748.318  1.00  1.00
ATOM   2272  N6   DA A 110       7.869   9.928 748.179  1.00  1.00
ATOM   2273  N1   DA A 110       9.898  10.998 748.496  1.00  1.00
ATOM   2274  C2   DA A 110      10.585  12.131 748.634  1.00  1.00
ATOM   2275  N3   DA A 110      10.151  13.372 748.623  1.00  1.00
ATOM   2276  C4   DA A 110       8.814  13.411 748.443  1.00  1.00
ATOM   2277  P    DG A 111       9.716  19.708 746.953  1.00  1.00
ATOM   2278  OP1  DG A 111       9.761  20.979 747.710  1.00  1.00
ATOM   2279  OP2  DG A 111       8.738  19.646 745.845  1.00  1.00
ATOM   2280  O5'  DG A 111      11.177  19.359 746.400  1.00  1.00
ATOM   2281  C5'  DG A 111      12.094  18.646 747.251  1.00  1.00
ATOM   2282  C4'  DG A 111      12.798  17.561 746.460  1.00  1.00
ATOM   2283  O4'  DG A 111      12.058  16.307 746.457  1.00  1.00
ATOM   2284  C3'  DG A 111      13.024  17.859 744.978  1.00  1.00
ATOM   2285  O3'  DG A 111      14.282  17.322 744.587  1.00  1.00
ATOM   2286  C2'  DG A 111      11.921  17.087 744.255  1.00  1.00
ATOM   2287  C1'  DG A 111      11.986  15.833 745.121  1.00  1.00
ATOM   2288  N9   DG A 111      10.784  14.961 745.004  1.00  1.00
ATOM   2289  C8   DG A 111       9.466  15.315 744.811  1.00  1.00
ATOM   2290  N7   DG A 111       8.643  14.297 744.751  1.00  1.00
ATOM   2291  C5   DG A 111       9.474  13.190 744.915  1.00  1.00
ATOM   2292  C6   DG A 111       9.158  11.806 744.940  1.00  1.00
ATOM   2293  O6   DG A 111       8.062  11.264 744.821  1.00  1.00
ATOM   2294  N1   DG A 111      10.305  11.023 745.130  1.00  1.00
ATOM   2295  C2   DG A 111      11.588  11.512 745.277  1.00  1.00
ATOM   2296  N2   DG A 111      12.548  10.600 745.449  1.00  1.00
ATOM   2297  N3   DG A 111      11.883  12.811 745.254  1.00  1.00
ATOM   2298  C4   DG A 111      10.782  13.584 745.070  1.00  1.00
ATOM   2299  P    DA A 112      15.203  18.156 743.578  1.00  1.00
ATOM   2300  OP1  DA A 112      15.986  19.158 744.335  1.00  1.00
ATOM   2301  OP2  DA A 112      14.375  18.681 742.470  1.00  1.00
ATOM   2302  O5'  DA A 112      16.179  17.016 743.025  1.00  1.00
ATOM   2303  C5'  DA A 112      16.502  15.900 743.876  1.00  1.00
ATOM   2304  C4'  DA A 112      16.434  14.608 743.085  1.00  1.00
ATOM   2305  O4'  DA A 112      15.098  14.028 743.082  1.00  1.00
ATOM   2306  C3'  DA A 112      16.792  14.716 741.603  1.00  1.00
ATOM   2307  O3'  DA A 112      17.494  13.542 741.212  1.00  1.00
ATOM   2308  C2'  DA A 112      15.446  14.741 740.880  1.00  1.00
ATOM   2309  C1'  DA A 112      14.761  13.688 741.746  1.00  1.00
ATOM   2310  N9   DA A 112      13.276  13.689 741.629  1.00  1.00
ATOM   2311  C8   DA A 112      12.441  14.752 741.438  1.00  1.00
ATOM   2312  N7   DA A 112      11.186  14.430 741.376  1.00  1.00
ATOM   2313  C5   DA A 112      11.187  13.051 741.538  1.00  1.00
ATOM   2314  C6   DA A 112      10.154  12.100 741.568  1.00  1.00
ATOM   2315  N6   DA A 112       8.857  12.412 741.429  1.00  1.00
ATOM   2316  N1   DA A 112      10.502  10.812 741.746  1.00  1.00
ATOM   2317  C2   DA A 112      11.792  10.509 741.884  1.00  1.00
ATOM   2318  N3   DA A 112      12.838  11.306 741.873  1.00  1.00
ATOM   2319  C4   DA A 112      12.462  12.588 741.693  1.00  1.00
ATOM   2320  P    DA A 113      18.729  13.676 740.203  1.00  1.00
ATOM   2321  OP1  DA A 113      19.952  14.027 740.960  1.00  1.00
ATOM   2322  OP2  DA A 113      18.368  14.588 739.095  1.00  1.00
ATOM   2323  O5'  DA A 113      18.849  12.180 739.650  1.00  1.00
ATOM   2324  C5'  DA A 113      18.454  11.087 740.501  1.00  1.00
ATOM   2325  C4'  DA A 113      17.640  10.082 739.710  1.00  1.00
ATOM   2326  O4'  DA A 113      16.219  10.398 739.707  1.00  1.00
ATOM   2327  C3'  DA A 113      17.993   9.959 738.228  1.00  1.00
ATOM   2328  O3'  DA A 113      17.871   8.597 737.837  1.00  1.00
ATOM   2329  C2'  DA A 113      16.918  10.770 737.505  1.00  1.00
ATOM   2330  C1'  DA A 113      15.746  10.321 738.371  1.00  1.00
ATOM   2331  N9   DA A 113      14.545  11.195 738.254  1.00  1.00
ATOM   2332  C8   DA A 113      14.494  12.546 738.063  1.00  1.00
ATOM   2333  N7   DA A 113      13.290  13.022 738.001  1.00  1.00
ATOM   2334  C5   DA A 113      12.480  11.907 738.163  1.00  1.00
ATOM   2335  C6   DA A 113      11.085  11.745 738.193  1.00  1.00
ATOM   2336  N6   DA A 113      10.219  12.759 738.054  1.00  1.00
ATOM   2337  N1   DA A 113      10.610  10.498 738.371  1.00  1.00
ATOM   2338  C2   DA A 113      11.475   9.494 738.509  1.00  1.00
ATOM   2339  N3   DA A 113      12.790   9.524 738.498  1.00  1.00
ATOM   2340  C4   DA A 113      13.240  10.783 738.318  1.00  1.00
ATOM   2341  P    DG A 114      18.949   7.979 736.828  1.00  1.00
ATOM   2342  OP1  DG A 114      20.144   7.544 737.585  1.00  1.00
ATOM   2343  OP2  DG A 114      19.193   8.929 735.720  1.00  1.00
ATOM   2344  O5'  DG A 114      18.166   6.698 736.275  1.00  1.00
ATOM   2345  C5'  DG A 114      17.205   6.046 737.126  1.00  1.00
ATOM   2346  C4'  DG A 114      15.956   5.712 736.335  1.00  1.00
ATOM   2347  O4'  DG A 114      14.991   6.803 736.332  1.00  1.00
ATOM   2348  C3'  DG A 114      16.169   5.404 734.853  1.00  1.00
ATOM   2349  O3'  DG A 114      15.269   4.374 734.462  1.00  1.00
ATOM   2350  C2'  DG A 114      15.776   6.693 734.130  1.00  1.00
ATOM   2351  C1'  DG A 114      14.563   7.018 734.996  1.00  1.00
ATOM   2352  N9   DG A 114      14.105   8.431 734.879  1.00  1.00
ATOM   2353  C8   DG A 114      14.849   9.575 734.686  1.00  1.00
ATOM   2354  N7   DG A 114      14.135  10.672 734.626  1.00  1.00
ATOM   2355  C5   DG A 114      12.825  10.224 734.790  1.00  1.00
ATOM   2356  C6   DG A 114      11.607  10.952 734.815  1.00  1.00
ATOM   2357  O6   DG A 114      11.430  12.161 734.696  1.00  1.00
ATOM   2358  N1   DG A 114      10.508  10.103 735.005  1.00  1.00
ATOM   2359  C2   DG A 114      10.577   8.731 735.152  1.00  1.00
ATOM   2360  N2   DG A 114       9.412   8.101 735.324  1.00  1.00
ATOM   2361  N3   DG A 114      11.720   8.050 735.129  1.00  1.00
ATOM   2362  C4   DG A 114      12.796   8.858 734.945  1.00  1.00
ATOM   2363  P    DA A 115      15.778   3.241 733.453  1.00  1.00
ATOM   2364  OP1  DA A 115      16.490   2.186 734.210  1.00  1.00
ATOM   2365  OP2  DA A 115      16.533   3.866 732.345  1.00  1.00
ATOM   2366  O5'  DA A 115      14.392   2.664 732.900  1.00  1.00
ATOM   2367  C5'  DA A 115      13.231   2.703 733.751  1.00  1.00
ATOM   2368  C4'  DA A 115      12.024   3.166 732.960  1.00  1.00
ATOM   2369  O4'  DA A 115      11.885   4.616 732.957  1.00  1.00
ATOM   2370  C3'  DA A 115      12.016   2.792 731.478  1.00  1.00
ATOM   2371  O3'  DA A 115      10.682   2.488 731.087  1.00  1.00
ATOM   2372  C2'  DA A 115      12.455   4.065 730.755  1.00  1.00
ATOM   2373  C1'  DA A 115      11.665   5.042 731.621  1.00  1.00
ATOM   2374  N9   DA A 115      12.125   6.453 731.504  1.00  1.00
ATOM   2375  C8   DA A 115      13.395   6.919 731.313  1.00  1.00
ATOM   2376  N7   DA A 115      13.475   8.212 731.251  1.00  1.00
ATOM   2377  C5   DA A 115      12.164   8.637 731.413  1.00  1.00
ATOM   2378  C6   DA A 115      11.579   9.914 731.443  1.00  1.00
ATOM   2379  N6   DA A 115      12.276  11.051 731.304  1.00  1.00
ATOM   2380  N1   DA A 115      10.247   9.980 731.621  1.00  1.00
ATOM   2381  C2   DA A 115       9.560   8.848 731.759  1.00  1.00
ATOM   2382  N3   DA A 115       9.994   7.606 731.748  1.00  1.00
ATOM   2383  C4   DA A 115      11.330   7.568 731.568  1.00  1.00
ATOM   2384  P    DA A 116      10.428   1.271 730.078  1.00  1.00
ATOM   2385  OP1  DA A 116      10.384   0.000 730.835  1.00  1.00
ATOM   2386  OP2  DA A 116      11.406   1.333 728.970  1.00  1.00
ATOM   2387  O5'  DA A 116       8.967   1.620 729.525  1.00  1.00
ATOM   2388  C5'  DA A 116       8.051   2.333 730.376  1.00  1.00
ATOM   2389  C4'  DA A 116       7.346   3.418 729.585  1.00  1.00
ATOM   2390  O4'  DA A 116       8.086   4.672 729.582  1.00  1.00
ATOM   2391  C3'  DA A 116       7.120   3.120 728.103  1.00  1.00
ATOM   2392  O3'  DA A 116       5.862   3.657 727.712  1.00  1.00
ATOM   2393  C2'  DA A 116       8.224   3.891 727.380  1.00  1.00
ATOM   2394  C1'  DA A 116       8.159   5.146 728.246  1.00  1.00
ATOM   2395  N9   DA A 116       9.361   6.018 728.129  1.00  1.00
ATOM   2396  C8   DA A 116      10.661   5.648 727.938  1.00  1.00
ATOM   2397  N7   DA A 116      11.487   6.646 727.876  1.00  1.00
ATOM   2398  C5   DA A 116      10.676   7.761 728.038  1.00  1.00
ATOM   2399  C6   DA A 116      10.953   9.138 728.068  1.00  1.00
ATOM   2400  N6   DA A 116      12.185   9.648 727.929  1.00  1.00
ATOM   2401  N1   DA A 116       9.914   9.975 728.246  1.00  1.00
ATOM   2402  C2   DA A 116       8.692   9.462 728.384  1.00  1.00
ATOM   2403  N3   DA A 116       8.314   8.203 728.373  1.00  1.00
ATOM   2404  C4   DA A 116       9.372   7.386 728.193  1.00  1.00
ATOM   2405  P    DA A 117       4.942   2.823 726.703  1.00  1.00
ATOM   2406  OP1  DA A 117       4.159   1.820 727.460  1.00  1.00
ATOM   2407  OP2  DA A 117       5.770   2.298 725.595  1.00  1.00
ATOM   2408  O5'  DA A 117       3.965   3.963 726.150  1.00  1.00
ATOM   2409  C5'  DA A 117       3.643   5.079 727.001  1.00  1.00
ATOM   2410  C4'  DA A 117       3.710   6.370 726.210  1.00  1.00
ATOM   2411  O4'  DA A 117       5.046   6.950 726.207  1.00  1.00
ATOM   2412  C3'  DA A 117       3.352   6.262 724.728  1.00  1.00
ATOM   2413  O3'  DA A 117       2.651   7.436 724.337  1.00  1.00
ATOM   2414  C2'  DA A 117       4.699   6.238 724.005  1.00  1.00
ATOM   2415  C1'  DA A 117       5.383   7.291 724.871  1.00  1.00
ATOM   2416  N9   DA A 117       6.868   7.290 724.754  1.00  1.00
ATOM   2417  C8   DA A 117       7.703   6.226 724.563  1.00  1.00
ATOM   2418  N7   DA A 117       8.958   6.549 724.501  1.00  1.00
ATOM   2419  C5   DA A 117       8.957   7.928 724.663  1.00  1.00
ATOM   2420  C6   DA A 117       9.991   8.878 724.693  1.00  1.00
ATOM   2421  N6   DA A 117      11.287   8.567 724.554  1.00  1.00
ATOM   2422  N1   DA A 117       9.642  10.166 724.871  1.00  1.00
ATOM   2423  C2   DA A 117       8.352  10.470 725.009  1.00  1.00
ATOM   2424  N3   DA A 117       7.306   9.673 724.998  1.00  1.00
ATOM   2425  C4   DA A 117       7.682   8.390 724.818  1.00  1.00
ATOM   2426  P    DT A 118       1.415   7.302 723.328  1.00  1.00
ATOM   2427  OP1  DT A 118       0.192   6.952 724.085  1.00  1.00
ATOM   2428  OP2  DT A 118       1.776   6.391 722.220  1.00  1.00
ATOM   2429  O5'  DT A 118       1.295   8.799 722.775  1.00  1.00
ATOM   2430  C5'  DT A 118       1.690   9.892 723.626  1.00  1.00
ATOM   2431  C4'  DT A 118       2.504  10.897 722.835  1.00  1.00
ATOM   2432  O4'  DT A 118       3.926  10.581 722.832  1.00  1.00
ATOM   2433  C3'  DT A 118       2.151  11.020 721.353  1.00  1.00
ATOM   2434  O3'  DT A 118       2.274  12.382 720.962  1.00  1.00
ATOM   2435  C2'  DT A 118       3.226  10.208 720.630  1.00  1.00
ATOM   2436  C1'  DT A 118       4.399  10.658 721.496  1.00  1.00
ATOM   2437  N1   DT A 118       5.599   9.784 721.379  1.00  1.00
ATOM   2438  C2   DT A 118       6.828  10.393 721.471  1.00  1.00
ATOM   2439  O2   DT A 118       6.962  11.593 721.641  1.00  1.00
ATOM   2440  N3   DT A 118       7.917   9.552 721.357  1.00  1.00
ATOM   2441  C4   DT A 118       7.880   8.186 721.164  1.00  1.00
ATOM   2442  O4   DT A 118       8.925   7.537 721.077  1.00  1.00
ATOM   2443  C5   DT A 118       6.547   7.639 721.080  1.00  1.00
ATOM   2444  C7   DT A 118       6.416   6.158 720.870  1.00  1.00
ATOM   2445  C6   DT A 118       5.470   8.433 721.187  1.00  1.00
ATOM   2446  P    DC A 119       1.195  13.000 719.953  1.00  1.00
ATOM   2447  OP1  DC A 119       0.000  13.435 720.710  1.00  1.00
ATOM   2448  OP2  DC A 119       0.952  12.050 718.845  1.00  1.00
ATOM   2449  O5'  DC A 119       1.978  14.281 719.400  1.00  1.00
ATOM   2450  C5'  DC A 119       2.940  14.932 720.251  1.00  1.00
ATOM   2451  C4'  DC A 119       4.189  15.267 719.460  1.00  1.00
ATOM   2452  O4'  DC A 119       5.153  14.176 719.457  1.00  1.00
ATOM   2453  C3'  DC A 119       3.975  15.574 717.978  1.00  1.00
ATOM   2454  O3'  DC A 119       4.875  16.604 717.587  1.00  1.00
ATOM   2455  C2'  DC A 119       4.368  14.286 717.255  1.00  1.00
ATOM   2456  C1'  DC A 119       5.581  13.960 718.121  1.00  1.00
ATOM   2457  N1   DC A 119       6.039  12.548 718.004  1.00  1.00
ATOM   2458  C2   DC A 119       7.406  12.299 718.095  1.00  1.00
ATOM   2459  O2   DC A 119       8.176  13.251 718.268  1.00  1.00
ATOM   2460  N3   DC A 119       7.844  11.017 717.990  1.00  1.00
ATOM   2461  C4   DC A 119       6.978  10.014 717.803  1.00  1.00
ATOM   2462  N4   DC A 119       7.454   8.782 717.707  1.00  1.00
ATOM   2463  C5   DC A 119       5.568  10.249 717.706  1.00  1.00
ATOM   2464  C6   DC A 119       5.150  11.536 717.813  1.00  1.00
ATOM   2465  P    DA A 120       4.366  17.738 716.578  1.00  1.00
ATOM   2466  OP1  DA A 120       3.655  18.792 717.335  1.00  1.00
ATOM   2467  OP2  DA A 120       3.611  17.113 715.470  1.00  1.00
ATOM   2468  O5'  DA A 120       5.753  18.314 716.025  1.00  1.00
ATOM   2469  C5'  DA A 120       6.914  18.276 716.876  1.00  1.00
ATOM   2470  C4'  DA A 120       8.121  17.813 716.085  1.00  1.00
ATOM   2471  O4'  DA A 120       8.260  16.363 716.082  1.00  1.00
ATOM   2472  C3'  DA A 120       8.129  18.187 714.603  1.00  1.00
ATOM   2473  O3'  DA A 120       9.462  18.491 714.212  1.00  1.00
ATOM   2474  C2'  DA A 120       7.689  16.914 713.880  1.00  1.00
ATOM   2475  C1'  DA A 120       8.479  15.937 714.746  1.00  1.00
ATOM   2476  N9   DA A 120       8.019  14.525 714.629  1.00  1.00
ATOM   2477  C8   DA A 120       6.750  14.060 714.438  1.00  1.00
ATOM   2478  N7   DA A 120       6.669  12.767 714.376  1.00  1.00
ATOM   2479  C5   DA A 120       7.980  12.341 714.538  1.00  1.00
ATOM   2480  C6   DA A 120       8.565  11.065 714.568  1.00  1.00
ATOM   2481  N6   DA A 120       7.869   9.928 714.429  1.00  1.00
ATOM   2482  N1   DA A 120       9.898  10.998 714.746  1.00  1.00
ATOM   2483  C2   DA A 120      10.585  12.131 714.884  1.00  1.00
ATOM   2484  N3   DA A 120      10.151  13.372 714.873  1.00  1.00
ATOM   2485  C4   DA A 120       8.814  13.411 714.693  1.00  1.00
ATOM   2486  P    DC A 121       9.716  19.708 713.203  1.00  1.00
ATOM   2487  OP1  DC A 121       9.761  20.979 713.960  1.00  1.00
ATOM   2488  OP2  DC A 121       8.738  19.646 712.095  1.00  1.00
ATOM   2489  O5'  DC A 121      11.177  19.359 712.650  1.00  1.00
ATOM   2490  C5'  DC A 121      12.094  18.646 713.501  1.00  1.00
ATOM   2491  C4'  DC A 121      12.798  17.561 712.710  1.00  1.00
ATOM   2492  O4'  DC A 121      12.058  16.307 712.707  1.00  1.00
ATOM   2493  C3'  DC A 121      13.024  17.859 711.228  1.00  1.00
ATOM   2494  O3'  DC A 121      14.282  17.322 710.837  1.00  1.00
ATOM   2495  C2'  DC A 121      11.921  17.087 710.505  1.00  1.00
ATOM   2496  C1'  DC A 121      11.986  15.833 711.371  1.00  1.00
ATOM   2497  N1   DC A 121      10.784  14.961 711.254  1.00  1.00
ATOM   2498  C2   DC A 121      10.969  13.584 711.345  1.00  1.00
ATOM   2499  O2   DC A 121      12.112  13.146 711.518  1.00  1.00
ATOM   2500  N3   DC A 121       9.886  12.772 711.240  1.00  1.00
ATOM   2501  C4   DC A 121       8.663  13.286 711.053  1.00  1.00
ATOM   2502  N4   DC A 121       7.639  12.452 710.957  1.00  1.00
ATOM   2503  C5   DC A 121       8.451  14.699 710.956  1.00  1.00
ATOM   2504  C6   DC A 121       9.546  15.494 711.063  1.00  1.00
ATOM   2505  P    DC A 122      15.203  18.156 709.828  1.00  1.00
ATOM   2506  OP1  DC A 122      15.986  19.158 710.585  1.00  1.00
ATOM   2507  OP2  DC A 122      14.375  18.681 708.720  1.00  1.00
ATOM   2508  O5'  DC A 122      16.179  17.016 709.275  1.00  1.00
ATOM   2509  C5'  DC A 122      16.502  15.900 710.126  1.00  1.00
ATOM   2510  C4'  DC A 122      16.434  14.608 709.335  1.00  1.00
ATOM   2511  O4'  DC A 122      15.098  14.028 709.332  1.00  1.00
ATOM   2512  C3'  DC A 122      16.792  14.716 707.853  1.00  1.00
ATOM   2513  O3'  DC A 122      17.494  13.542 707.462  1.00  1.00
ATOM   2514  C2'  DC A 122      15.446  14.741 707.130  1.00  1.00
ATOM   2515  C1'  DC A 122      14.761  13.688 707.996  1.00  1.00
ATOM   2516  N1   DC A 122      13.276  13.689 707.879  1.00  1.00
ATOM   2517  C2   DC A 122      12.617  12.466 707.970  1.00  1.00
ATOM   2518  O2   DC A 122      13.285  11.440 708.143  1.00  1.00
ATOM   2519  N3   DC A 122      11.263  12.445 707.865  1.00  1.00
ATOM   2520  C4   DC A 122      10.576  13.580 707.678  1.00  1.00
ATOM   2521  N4   DC A 122       9.257  13.507 707.582  1.00  1.00
ATOM   2522  C5   DC A 122      11.235  14.848 707.581  1.00  1.00
ATOM   2523  C6   DC A 122      12.588  14.847 707.688  1.00  1.00
ATOM   2524  P    DA A 123      18.729  13.676 706.453  1.00  1.00
ATOM   2525  OP1  DA A 123      19.952  14.027 707.210  1.00  1.00
ATOM   2526  OP2  DA A 123      18.368  14.588 705.345  1.00  1.00
ATOM   2527  O5'  DA A 123      18.849  12.180 705.900  1.00  1.00
ATOM   2528  C5'  DA A 123      18.454  11.087 706.751  1.00  1.00
ATOM   2529  C4'  DA A 123      17.640  10.082 705.960  1.00  1.00
ATOM   2530  O4'  DA A 123      16.219  10.398 705.957  1.00  1.00
ATOM   2531  C3'  DA A 123      17.993   9.959 704.478  1.00  1.00
ATOM   2532  O3'  DA A 123      17.871   8.597 704.087  1.00  1.00
ATOM   2533  C2'  DA A 123      16.918  10.770 703.755  1.00  1.00
ATOM   2534  C1'  DA A 123      15.746  10.321 704.621  1.00  1.00
ATOM   2535  N9   DA A 123      14.545  11.195 704.504  1.00  1.00
ATOM   2536  C8   DA A 123      14.494  12.546 704.313  1.00  1.00
ATOM   2537  N7   DA A 123      13.290  13.022 704.251  1.00  1.00
ATOM   2538  C5   DA A 123      12.480  11.907 704.413  1.00  1.00
ATOM   2539  C6   DA A 123      11.085  11.745 704.443  1.00  1.00
ATOM   2540  N6   DA A 123      10.219  12.759 704.304  1.00  1.00
ATOM   2541  N1   DA A 123      10.610  10.498 704.621  1.00  1.00
ATOM   2542  C2   DA A 123      11.475   9.494 704.759  1.00  1.00
ATOM   2543  N3   DA A 123      12.790   9.524 704.748  1.00  1.00
ATOM   2544  C4   DA A 123      13.240  10.783 704.568  1.00  1.00
ATOM   2545  P    DT A 124      18.949   7.979 703.078  1.00  1.00
ATOM   2546  OP1  DT A 124      20.144   7.544 703.835  1.00  1.00
ATOM   2547  OP2  DT A 124      19.193   8.929 701.970  1.00  1.00
ATOM   2548  O5'  DT A 124      18.166   6.698 702.525  1.00  1.00
ATOM   2549  C5'  DT A 124      17.205   6.046 703.376  1.00  1.00
ATOM   2550  C4'  DT A 124      15.956   5.712 702.585  1.00  1.00
ATOM   2551  O4'  DT A 124      14.991   6.803 702.582  1.00  1.00
ATOM   2552  C3'  DT A 124      16.169   5.404 701.103  1.00  1.00
ATOM   2553  O3'  DT A 124      15.269   4.374 700.712  1.00  1.00
ATOM   2554  C2'  DT A 124      15.776   6.693 700.380  1.00  1.00
ATOM   2555  C1'  DT A 124      14.563   7.018 701.246  1.00  1.00
ATOM   2556  N1   DT A 124      14.105   8.431 701.129  1.00  1.00
ATOM   2557  C2   DT A 124      12.754   8.660 701.221  1.00  1.00
ATOM   2558  O2   DT A 124      11.940   7.769 701.391  1.00  1.00
ATOM   2559  N3   DT A 124      12.367   9.982 701.107  1.00  1.00
ATOM   2560  C4   DT A 124      13.200  11.065 700.914  1.00  1.00
ATOM   2561  O4   DT A 124      12.736  12.204 700.827  1.00  1.00
ATOM   2562  C5   DT A 124      14.600  10.724 700.830  1.00  1.00
ATOM   2563  C7   DT A 124      15.576  11.844 700.620  1.00  1.00
ATOM   2564  C6   DT A 124      15.004   9.447 700.937  1.00  1.00
ATOM   2565  P    DT A 125      15.778   3.241 699.703  1.00  1.00
ATOM   2566  OP1  DT A 125      16.490   2.186 700.460  1.00  1.00
ATOM   2567  OP2  DT A 125      16.533   3.866 698.595  1.00  1.00
ATOM   2568  O5'  DT A 125      14.392   2.664 699.150  1.00  1.00
ATOM   2569  C5'  DT A 125      13.231   2.703 700.001  1.00  1.00
ATOM   2570  C4'  DT A 125      12.024   3.166 699.210  1.00  1.00
ATOM   2571  O4'  DT A 125      11.885   4.616 699.207  1.00  1.00
ATOM   2572  C3'  DT A 125      12.016   2.792 697.728  1.00  1.00
ATOM   2573  O3'  DT A 125      10.682   2.488 697.337  1.00  1.00
ATOM   2574  C2'  DT A 125      12.455   4.065 697.005  1.00  1.00
ATOM   2575  C1'  DT A 125      11.665   5.042 697.871  1.00  1.00
ATOM   2576  N1   DT A 125      12.125   6.453 697.754  1.00  1.00
ATOM   2577  C2   DT A 125      11.166   7.433 697.846  1.00  1.00
ATOM   2578  O2   DT A 125       9.984   7.191 698.016  1.00  1.00
ATOM   2579  N3   DT A 125      11.630   8.730 697.732  1.00  1.00
ATOM   2580  C4   DT A 125      12.941   9.116 697.539  1.00  1.00
ATOM   2581  O4   DT A 125      13.235  10.310 697.452  1.00  1.00
ATOM   2582  C5   DT A 125      13.873   8.017 697.455  1.00  1.00
ATOM   2583  C7   DT A 125      15.321   8.351 697.245  1.00  1.00
ATOM   2584  C6   DT A 125      13.450   6.747 697.562  1.00  1.00
ATOM   2585  P    DC A 126      10.428   1.271 696.328  1.00  1.00
ATOM   2586  OP1  DC A 126      10.384   0.000 697.085  1.00  1.00
ATOM   2587  OP2  DC A 126      11.406   1.333 695.220  1.00  1.00
ATOM   2588  O5'  DC A 126       8.967   1.620 695.775  1.00  1.00
ATOM   2589  C5'  DC A 126       8.051   2.333 696.626  1.00  1.00
ATOM   2590  C4'  DC A 126       7.346   3.418 695.835  1.00  1.00
ATOM   2591  O4'  DC A 126       8.086   4.672 695.832  1.00  1.00
ATOM   2592  C3'  DC A 126       7.120   3.120 694.353  1.00  1.00
ATOM   2593  O3'  DC A 126       5.862   3.657 693.962  1.00  1.00
ATOM   2594  C2'  DC A 126       8.224   3.891 693.630  1.00  1.00
ATOM   2595  C1'  DC A 126       8.159   5.146 694.496  1.00  1.00
ATOM   2596  N1   DC A 126       9.361   6.018 694.379  1.00  1.00
ATOM   2597  C2   DC A 126       9.175   7.395 694.470  1.00  1.00
ATOM   2598  O2   DC A 126       8.032   7.832 694.643  1.00  1.00
ATOM   2599  N3   DC A 126      10.259   8.207 694.365  1.00  1.00
ATOM   2600  C4   DC A 126      11.481   7.693 694.178  1.00  1.00
ATOM   2601  N4   DC A 126      12.505   8.527 694.082  1.00  1.00
ATOM   2602  C5   DC A 126      11.693   6.280 694.081  1.00  1.00
ATOM   2603  C6   DC A 126      10.598   5.485 694.188  1.00  1.00
ATOM   2604  P    DC A 127       4.942   2.823 692.953  1.00  1.00
ATOM   2605  OP1  DC A 127       4.159   1.820 693.710  1.00  1.00
ATOM   2606  OP2  DC A 127       5.770   2.298 691.845  1.00  1.00
ATOM   2607  O5'  DC A 127       3.965   3.963 692.400  1.00  1.00
ATOM   2608  C5'  DC A 127       3.643   5.079 693.251  1.00  1.00
ATOM   2609  C4'  DC A 127       3.710   6.370 692.460  1.00  1.00
ATOM   2610  O4'  DC A 127       5.046   6.950 692.457  1.00  1.00
ATOM   2611  C3'  DC A 127       3.352   6.262 690.978  1.00  1.00
ATOM   2612  O3'  DC A 127       2.651   7.436 690.587  1.00  1.00
ATOM   2613  C2'  DC A 127       4.699   6.238 690.255  1.00  1.00
ATOM   2614  C1'  DC A 127       5.383   7.291 691.121  1.00  1.00
ATOM   2615  N1   DC A 127       6.868   7.290 691.004  1.00  1.00
ATOM   2616  C2   DC A 127       7.528   8.513 691.095  1.00  1.00
ATOM   2617  O2   DC A 127       6.860   9.539 691.268  1.00  1.00
ATOM   2618  N3   DC A 127       8.881   8.533 690.990  1.00  1.00
ATOM   2619  C4   DC A 127       9.568   7.399 690.803  1.00  1.00
ATOM   2620  N4   DC A 127      10.887   7.471 690.707  1.00  1.00
ATOM   2621  C5   DC A 127       8.909   6.131 690.706  1.00  1.00
ATOM   2622  C6   DC A 127       7.556   6.132 690.813  1.00  1.00
ATOM   2623  P    DA A 128       1.415   7.302 689.578  1.00  1.00
ATOM   2624  OP1  DA A 128       0.192   6.952 690.335  1.00  1.00
ATOM   2625  OP2  DA A 128       1.776   6.391 688.470  1.00  1.00
ATOM   2626  O5'  DA A 128       1.295   8.799 689.025  1.00  1.00
ATOM   2627  C5'  DA A 128       1.690   9.892 689.876  1.00  1.00
ATOM   2628  C4'  DA A 128       2.504  10.897 689.085  1.00  1.00
ATOM   2629  O4'  DA A 128       3.926  10.581 689.082  1.00  1.00
ATOM   2630  C3'  DA A 128       2.151  11.020 687.603  1.00  1.00
ATOM   2631  O3'  DA A 128       2.274  12.382 687.212  1.00  1.00
ATOM   2632  C2'  DA A 128       3.226  10.208 686.880  1.00  1.00
ATOM   2633  C1'  DA A 128       4.399  10.658 687.746  1.00  1.00
ATOM   2634  N9   DA A 128       5.599   9.784 687.629  1.00  1.00
ATOM   2635  C8   DA A 128       5.650   8.433 687.438  1.00  1.00
ATOM   2636  N7   DA A 128       6.855   7.956 687.376  1.00  1.00
ATOM   2637  C5   DA A 128       7.664   9.072 687.538  1.00  1.00
ATOM   2638  C6   DA A 128       9.059   9.234 687.568  1.00  1.00
ATOM   2639  N6   DA A 128       9.925   8.220 687.429  1.00  1.00
ATOM   2640  N1   DA A 128       9.534  10.481 687.746  1.00  1.00
ATOM   2641  C2   DA A 128       8.669  11.484 687.884  1.00  1.00
ATOM   2642  N3   DA A 128       7.355  11.455 687.873  1.00  1.00
ATOM   2643  C4   DA A 128       6.905  10.196 687.693  1.00  1.00
ATOM   2644  P    DG A 129       1.195  13.000 686.203  1.00  1.00
ATOM   2645  OP1  DG A 129       0.000  13.435 686.960  1.00  1.00
ATOM   2646  OP2  DG A 129       0.952  12.050 685.095  1.00  1.00
ATOM   2647  O5'  DG A 129       1.978  14.281 685.650  1.00  1.00
ATOM   2648  C5'  DG A 129       2.940  14.932 686.501  1.00  1.00
ATOM   2649  C4'  DG A 129       4.189  15.267 685.710  1.00  1.00
ATOM   2650  O4'  DG A 129       5.153  14.176 685.707  1.00  1.00
ATOM   2651  C3'  DG A 129       3.975  15.574 684.228  1.00  1.00
ATOM   2652  O3'  DG A 129       4.875  16.604 683.837  1.00  1.00
ATOM   2653  C2'  DG A 129       4.368  14.286 683.505  1.00  1.00
ATOM   2654  C1'  DG A 129       5.581  13.960 684.371  1.00  1.00
ATOM   2655  N9   DG A 129       6.039  12.548 684.254  1.00  1.00
ATOM   2656  C8   DG A 129       5.295  11.404 684.061  1.00  1.00
ATOM   2657  N7   DG A 129       6.009  10.306 684.001  1.00  1.00
ATOM   2658  C5   DG A 129       7.319  10.754 684.165  1.00  1.00
ATOM   2659  C6   DG A 129       8.537  10.027 684.190  1.00  1.00
ATOM   2660  O6   DG A 129       8.714   8.818 684.071  1.00  1.00
ATOM   2661  N1   DG A 129       9.637  10.876 684.380  1.00  1.00
ATOM   2662  C2   DG A 129       9.568  12.247 684.527  1.00  1.00
ATOM   2663  N2   DG A 129      10.732  12.878 684.699  1.00  1.00
ATOM   2664  N3   DG A 129       8.424  12.929 684.504  1.00  1.00
ATOM   2665  C4   DG A 129       7.348  12.120 684.320  1.00  1.00
ATOM   2666  P    DC A 130       4.366  17.738 682.828  1.00  1.00
ATOM   2667  OP1  DC A 130       3.655  18.792 683.585  1.00  1.00
ATOM   2668  OP2  DC A 130       3.611  17.113 681.720  1.00  1.00
ATOM   2669  O5'  DC A 130       5.753  18.314 682.275  1.00  1.00
ATOM   2670  C5'  DC A 130       6.914  18.276 683.126  1.00  1.00
ATOM   2671  C4'  DC A 130       8.121  17.813 682.335  1.00  1.00
ATOM   2672  O4'  DC A 130       8.260  16.363 682.332  1.00  1.00
ATOM   2673  C3'  DC A 130       8.129  18.187 680.853  1.00  1.00
ATOM   2674  O3'  DC A 130       9.462  18.491 680.462  1.00  1.00
ATOM   2675  C2'  DC A 130       7.689  16.914 680.130  1.00  1.00
ATOM   2676  C1'  DC A 130       8.479  15.937 680.996  1.00  1.00
ATOM   2677  N1   DC A 130       8.019  14.525 680.879  1.00  1.00
ATOM   2678  C2   DC A 130       8.979  13.520 680.970  1.00  1.00
ATOM   2679  O2   DC A 130      10.161  13.838 681.143  1.00  1.00
ATOM   2680  N3   DC A 130       8.580  12.226 680.865  1.00  1.00
ATOM   2681  C4   DC A 130       7.289  11.923 680.678  1.00  1.00
ATOM   2682  N4   DC A 130       6.950  10.647 680.582  1.00  1.00
ATOM   2683  C5   DC A 130       6.286  12.942 680.581  1.00  1.00
ATOM   2684  C6   DC A 130       6.705  14.229 680.688  1.00  1.00
ATOM   2685  P    DT A 131       9.716  19.708 679.453  1.00  1.00
ATOM   2686  OP1  DT A 131       9.761  20.979 680.210  1.00  1.00
ATOM   2687  OP2  DT A 131       8.738  19.646 678.345  1.00  1.00
ATOM   2688  O5'  DT A 131      11.177  19.359 678.900  1.00  1.00
ATOM   2689  C5'  DT A 131      12.094  18.646 679.751  1.00  1.00
ATOM   2690  C4'  DT A 131      12.798  17.561 678.960  1.00  1.00
ATOM   2691  O4'  DT A 131      12.058  16.307 678.957  1.00  1.00
ATOM   2692  C3'  DT A 131      13.024  17.859 677.478  1.00  1.00
ATOM   2693  O3'  DT A 131      14.282  17.322 677.087  1.00  1.00
ATOM   2694  C2'  DT A 131      11.921  17.087 676.755  1.00  1.00
ATOM   2695  C1'  DT A 131      11.986  15.833 677.621  1.00  1.00
ATOM   2696  N1   DT A 131      10.784  14.961 677.504  1.00  1.00
ATOM   2697  C2   DT A 131      10.983  13.605 677.596  1.00  1.00
ATOM   2698  O2   DT A 131      12.082  13.106 677.766  1.00  1.00
ATOM   2699  N3   DT A 131       9.846  12.828 677.482  1.00  1.00
ATOM   2700  C4   DT A 131       8.559  13.286 677.289  1.00  1.00
ATOM   2701  O4   DT A 131       7.619  12.493 677.202  1.00  1.00
ATOM   2702  C5   DT A 131       8.450  14.723 677.205  1.00  1.00
ATOM   2703  C7   DT A 131       7.083  15.305 676.995  1.00  1.00
ATOM   2704  C6   DT A 131       9.539  15.502 677.312  1.00  1.00
ATOM   2705  P    DG A 132      15.203  18.156 676.078  1.00  1.00
ATOM   2706  OP1  DG A 132      15.986  19.158 676.835  1.00  1.00
ATOM   2707  OP2  DG A 132      14.375  18.681 674.970  1.00  1.00
ATOM   2708  O5'  DG A 132      16.179  17.016 675.525  1.00  1.00
ATOM   2709  C5'  DG A 132      16.502  15.900 676.376  1.00  1.00
ATOM   2710  C4'  DG A 132      16.434  14.608 675.585  1.00  1.00
ATOM   2711  O4'  DG A 132      15.098  14.028 675.582  1.00  1.00
ATOM   2712  C3'  DG A 132      16.792  14.716 674.103  1.00  1.00
ATOM   2713  O3'  DG A 132      17.494  13.542 673.712  1.00  1.00
ATOM   2714  C2'  DG A 132      15.446  14.741 673.380  1.00  1.00
ATOM   2715  C1'  DG A 132      14.761  13.688 674.246  1.00  1.00
ATOM   2716  N9   DG A 132      13.276  13.689 674.129  1.00  1.00
ATOM   2717  C8   DG A 132      12.418  14.750 673.936  1.00  1.00
ATOM   2718  N7   DG A 132      11.154  14.410 673.876  1.00  1.00
ATOM   2719  C5   DG A 132      11.175  13.026 674.040  1.00  1.00
ATOM   2720  C6   DG A 132      10.107  12.092 674.065  1.00  1.00
ATOM   2721  O6   DG A 132       8.902  12.298 673.946  1.00  1.00
ATOM   2722  N1   DG A 132      10.574  10.784 674.255  1.00  1.00
ATOM   2723  C2   DG A 132      11.900  10.426 674.402  1.00  1.00
ATOM   2724  N2   DG A 132      12.140   9.124 674.574  1.00  1.00
ATOM   2725  N3   DG A 132      12.902  11.303 674.379  1.00  1.00
ATOM   2726  C4   DG A 132      12.465  12.576 674.195  1.00  1.00
ATOM   2727  P    DA A 133      18.729  13.676 672.703  1.00  1.00
ATOM   2728  OP1  DA A 133      19.952  14.027 673.460  1.00  1.00
ATOM   2729  OP2  DA A 133      18.368  14.588 671.595  1.00  1.00
ATOM   2730  O5'  DA A 133      18.849  12.180 672.150  1.00  1.00
ATOM   2731  C5'  DA A 133      18.454  11.087 673.001  1.00  1.00
ATOM   2732  C4'  DA A 133      17.640  10.082 672.210  1.00  1.00
ATOM   2733  O4'  DA A 133      16.219  10.398 672.207  1.00  1.00
ATOM   2734  C3'  DA A 133      17.993   9.959 670.728  1.00  1.00
ATOM   2735  O3'  DA A 133      17.871   8.597 670.337  1.00  1.00
ATOM   2736  C2'  DA A 133      16.918  10.770 670.005  1.00  1.00
ATOM   2737  C1'  DA A 133      15.746  10.321 670.871  1.00  1.00
ATOM   2738  N9   DA A 133      14.545  11.195 670.754  1.00  1.00
ATOM   2739  C8   DA A 133      14.494  12.546 670.563  1.00  1.00
ATOM   2740  N7   DA A 133      13.290  13.022 670.501  1.00  1.00
ATOM   2741  C5   DA A 133      12.480  11.907 670.663  1.00  1.00
ATOM   2742  C6   DA A 133      11.085  11.745 670.693  1.00  1.00
ATOM   2743  N6   DA A 133      10.219  12.759 670.554  1.00  1.00
ATOM   2744  N1   DA A 133      10.610  10.498 670.871  1.00  1.00
ATOM   2745  C2   DA A 133      11.475   9.494 671.009  1.00  1.00
ATOM   2746  N3   DA A 133      12.790   9.524 670.998  1.00  1.00
ATOM   2747  C4   DA A 133      13.240  10.783 670.818  1.00  1.00
ATOM   2748  P    DT A 134      18.949   7.979 669.328  1.00  1.00
ATOM   2749  OP1  DT A 134      20.144   7.544 670.085  1.00  1.00
ATOM   2750  OP2  DT A 134      19.193   8.929 668.220  1.00  1.00
ATOM   2751  O5'  DT A 134      18.166   6.698 668.775  1.00  1.00
ATOM   2752  C5'  DT A 134      17.205   6.046 669.626  1.00  1.00
ATOM   2753  C4'  DT A 134      15.956   5.712 668.835  1.00  1.00
ATOM   2754  O4'  DT A 134      14.991   6.803 668.832  1.00  1.00
ATOM   2755  C3'  DT A 134      16.169   5.404 667.353  1.00  1.00
ATOM   2756  O3'  DT A 134      15.269   4.374 666.962  1.00  1.00
ATOM   2757  C2'  DT A 134      15.776   6.693 666.630  1.00  1.00
ATOM   2758  C1'  DT A 134      14.563   7.018 667.496  1.00  1.00
ATOM   2759  N1   DT A 134      14.105   8.431 667.379  1.00  1.00
ATOM   2760  C2   DT A 134      12.754   8.660 667.471  1.00  1.00
ATOM   2761  O2   DT A 134      11.940   7.769 667.641  1.00  1.00
ATOM   2762  N3   DT A 134      12.367   9.982 667.357  1.00  1.00
ATOM   2763  C4   DT A 134      13.200  11.065 667.164  1.00  1.00
ATOM   2764  O4   DT A 134      12.736  12.204 667.077  1.00  1.00
ATOM   2765  C5   DT A 134      14.600  10.724 667.080  1.00  1.00
ATOM   2766  C7   DT A 134      15.576  11.844 666.870  1.00  1.00
ATOM   2767  C6   DT A 134      15.004   9.447 667.187  1.00  1.00
ATOM   2768  P    DG A 135      15.778   3.241 665.953  1.00  1.00
ATOM   2769  OP1  DG A 135      16.490   2.186 666.710  1.00  1.00
ATOM   2770  OP2  DG A 135      16.533   3.866 664.845  1.00  1.00
ATOM   2771  O5'  DG A 135      14.392   2.664 665.400  1.00  1.00
ATOM   2772  C5'  DG A 135      13.231   2.703 666.251  1.00  1.00
ATOM   2773  C4'  DG A 135      12.024   3.166 665.460  1.00  1.00
ATOM   2774  O4'  DG A 135      11.885   4.616 665.457  1.00  1.00
ATOM   2775  C3'  DG A 135      12.016   2.792 663.978  1.00  1.00
ATOM   2776  O3'  DG A 135      10.682   2.488 663.587  1.00  1.00
ATOM   2777  C2'  DG A 135      12.455   4.065 663.255  1.00  1.00
ATOM   2778  C1'  DG A 135      11.665   5.042 664.121  1.00  1.00
ATOM   2779  N9   DG A 135      12.125   6.453 664.004  1.00  1.00
ATOM   2780  C8   DG A 135      13.399   6.941 663.811  1.00  1.00
ATOM   2781  N7   DG A 135      13.467   8.249 663.751  1.00  1.00
ATOM   2782  C5   DG A 135      12.144   8.657 663.915  1.00  1.00
ATOM   2783  C6   DG A 135      11.586   9.961 663.940  1.00  1.00
ATOM   2784  O6   DG A 135      12.154  11.044 663.821  1.00  1.00
ATOM   2785  N1   DG A 135      10.197   9.921 664.130  1.00  1.00
ATOM   2786  C2   DG A 135       9.447   8.771 664.277  1.00  1.00
ATOM   2787  N2   DG A 135       8.135   8.945 664.449  1.00  1.00
ATOM   2788  N3   DG A 135       9.972   7.547 664.254  1.00  1.00
ATOM   2789  C4   DG A 135      11.317   7.569 664.070  1.00  1.00
ATOM   2790  P    DT A 136      10.428   1.271 662.578  1.00  1.00
ATOM   2791  OP1  DT A 136      10.384   0.000 663.335  1.00  1.00
ATOM   2792  OP2  DT A 136      11.406   1.333 661.470  1.00  1.00
ATOM   2793  O5'  DT A 136       8.967   1.620 662.025  1.00  1.00
ATOM   2794  C5'  DT A 136       8.051   2.333 662.876  1.00  1.00
ATOM   2795  C4'  DT A 136       7.346   3.418 662.085  1.00  1.00
ATOM   2796  O4'  DT A 136       8.086   4.672 662.082  1.00  1.00
ATOM   2797  C3'  DT A 136       7.120   3.120 660.603  1.00  1.00
ATOM   2798  O3'  DT A 136       5.862   3.657 660.212  1.00  1.00
ATOM   2799  C2'  DT A 136       8.224   3.891 659.880  1.00  1.00
ATOM   2800  C1'  DT A 136       8.159   5.146 660.746  1.00  1.00
ATOM   2801  N1   DT A 136       9.361   6.018 660.629  1.00  1.00
ATOM   2802  C2   DT A 136       9.161   7.374 660.721  1.00  1.00
ATOM   2803  O2   DT A 136       8.062   7.872 660.891  1.00  1.00
ATOM   2804  N3   DT A 136      10.298   8.150 660.607  1.00  1.00
ATOM   2805  C4   DT A 136      11.586   7.693 660.414  1.00  1.00
ATOM   2806  O4   DT A 136      12.526   8.485 660.327  1.00  1.00
ATOM   2807  C5   DT A 136      11.694   6.255 660.330  1.00  1.00
ATOM   2808  C7   DT A 136      13.062   5.674 660.120  1.00  1.00
ATOM   2809  C6   DT A 136      10.605   5.477 660.437  1.00  1.00
ATOM   2810  P    DC A 137       4.942   2.823 659.203  1.00  1.00
ATOM   2811  OP1  DC A 137       4.159   1.820 659.960  1.00  1.00
ATOM   2812  OP2  DC A 137       5.770   2.298 658.095  1.00  1.00
ATOM   2813  O5'  DC A 137       3.965   3.963 658.650  1.00  1.00
ATOM   2814  C5'  DC A 137       3.643   5.079 659.501  1.00  1.00
ATOM   2815  C4'  DC A 137       3.710   6.370 658.710  1.00  1.00
ATOM   2816  O4'  DC A 137       5.046   6.950 658.707  1.00  1.00
ATOM   2817  C3'  DC A 137       3.352   6.262 657.228  1.00  1.00
ATOM   2818  O3'  DC A 137       2.651   7.436 656.837  1.00  1.00
ATOM   2819  C2'  DC A 137       4.699   6.238 656.505  1.00  1.00
ATOM   2820  C1'  DC A 137       5.383   7.291 657.371  1.00  1.00
ATOM   2821  N1   DC A 137       6.868   7.290 657.254  1.00  1.00
ATOM   2822  C2   DC A 137       7.528   8.513 657.345  1.00  1.00
ATOM   2823  O2   DC A 137       6.860   9.539 657.518  1.00  1.00
ATOM   2824  N3   DC A 137       8.881   8.533 657.240  1.00  1.00
ATOM   2825  C4   DC A 137       9.568   7.399 657.053  1.00  1.00
ATOM   2826  N4   DC A 137      10.887   7.471 656.957  1.00  1.00
ATOM   2827  C5   DC A 137       8.909   6.131 656.956  1.00  1.00
ATOM   2828  C6   DC A 137       7.556   6.132 657.063  1.00  1.00
ATOM   2829  P    DA A 138       1.415   7.302 655.828  1.00  1.00
ATOM   2830  OP1  DA A 138       0.192   6.952 656.585  1.00  1.00
ATOM   2831  OP2  DA A 138       1.776   6.391 654.720  1.00  1.00
ATOM   2832  O5'  DA A 138       1.295   8.799 655.275  1.00  1.00
ATOM   2833  C5'  DA A 138       1.690   9.892 656.126  1.00  1.00
ATOM   2834  C4'  DA A 138       2.504  10.897 655.335  1.00  1.00
ATOM   2835  O4'  DA A 138       3.926  10.581 655.332  1.00  1.00
ATOM   2836  C3'  DA A 138       2.151  11.020 653.853  1.00  1.00
ATOM   2837  O3'  DA A 138       2.274  12.382 653.462  1.00  1.00
ATOM   2838  C2'  DA A 138       3.226  10.208 653.130  1.00  1.00
ATOM   2839  C1'  DA A 138       4.399  10.658 653.996  1.00  1.00
ATOM   2840  N9   DA A 138       5.599   9.784 653.879  1.00  1.00
ATOM   2841  C8   DA A 138       5.650   8.433 653.688  1.00  1.00
ATOM   2842  N7   DA A 138       6.855   7.956 653.626  1.00  1.00
ATOM   2843  C5   DA A 138       7.664   9.072 653.788  1.00  1.00
ATOM   2844  C6   DA A 138       9.059   9.234 653.818  1.00  1.00
ATOM   2845  N6   DA A 138       9.925   8.220 653.679  1.00  1.00
ATOM   2846  N1   DA A 138       9.534  10.481 653.996  1.00  1.00
ATOM   2847  C2   DA A 138       8.669  11.484 654.134  1.00  1.00
ATOM   2848  N3   DA A 138       7.355  11.455 654.123  1.00  1.00
ATOM   2849  C4   DA A 138       6.905  10.196 653.943  1.00  1.00
ATOM   2850  P    DC A 139       1.195  13.000 652.453  1.00  1.00
ATOM   2851  OP1  DC A 139       0.000  13.435 653.210  1.00  1.00
ATOM   2852  OP2  DC A 139       0.952  12.050 651.345  1.00  1.00
ATOM   2853  O5'  DC A 139       1.978  14.281 651.900  1.00  1.00
ATOM   2854  C5'  DC A 139       2.940  14.932 652.751  1.00  1.00
ATOM   2855  C4'  DC A 139       4.189  15.267 651.960  1.00  1.00
ATOM   2856  O4'  DC A 139       5.153  14.176 651.957  1.00  1.00
ATOM   2857  C3'  DC A 139       3.975  15.574 650.478  1.00  1.00
ATOM   2858  O3'  DC A 139       4.875  16.604 650.087  1.00  1.00
ATOM   2859  C2'  DC A 139       4.368  14.286 649.755  1.00  1.00
ATOM   2860  C1'  DC A 139       5.581  13.960 650.621  1.00  1.00
ATOM   2861  N1   DC A 139       6.039  12.548 650.504  1.00  1.00
ATOM   2862  C2   DC A 139       7.406  12.299 650.595  1.00  1.00
ATOM   2863  O2   DC A 139       8.176  13.251 650.768  1.00  1.00
ATOM   2864  N3   DC A 139       7.844  11.017 650.490  1.00  1.00
ATOM   2865  C4   DC A 139       6.978  10.014 650.303  1.00  1.00
ATOM   2866  N4   DC A 139       7.454   8.782 650.207  1.00  1.00
ATOM   2867  C5   DC A 139       5.568  10.249 650.206  1.00  1.00
ATOM   2868  C6   DC A 139       5.150  11.536 650.313  1.00  1.00
ATOM   2869  P    DC A 140       4.366  17.738 649.078  1.00  1.00
ATOM   2870  OP1  DC A 140       3.655  18.792 649.835  1.00  1.00
ATOM   2871  OP2  DC A 140       3.611  17.113 647.970  1.00  1.00
ATOM   2872  O5'  DC A 140       5.753  18.314 648.525  1.00  1.00
ATOM   2873  C5'  DC A 140       6.914  18.276 649.376  1.00  1.00
ATOM   2874  C4'  DC A 140       8.121  17.813 648.585  1.00  1.00
ATOM   2875  O4'  DC A 140       8.260  16.363 648.582  1.00  1.00
ATOM   2876  C3'  DC A 140       8.129  18.187 647.103  1.00  1.00
ATOM   2877  O3'  DC A 140       9.462  18.491 646.712  1.00  1.00
ATOM   2878  C2'  DC A 140       7.689  16.914 646.380  1.00  1.00
ATOM   2879  C1'  DC A 140       8.479  15.937 647.246  1.00  1.00
ATOM   2880  N1   DC A 140       8.019  14.525 647.129  1.00  1.00
ATOM   2881  C2   DC A 140       8.979  13.520 647.220  1.00  1.00
ATOM   2882  O2   DC A 140      10.161  13.838 647.393  1.00  1.00
ATOM   2883  N3   DC A 140       8.580  12.226 647.115  1.00  1.00
ATOM   2884  C4   DC A 140       7.289  11.923 646.928  1.00  1.00
ATOM   2885  N4   DC A 140       6.950  10.647 646.832  1.00  1.00
ATOM   2886  C5   DC A 140       6.286  12.942 646.831  1.00  1.00
ATOM   2887  C6   DC A 140       6.705  14.229 646.938  1.00  1.00
ATOM   2888  P    DC A 141       9.716  19.708 645.703  1.00  1.00
ATOM   2889  OP1  DC A 141       9.761  20.979 646.460  1.00  1.00
ATOM   2890  OP2  DC A 141       8.738  19.646 644.595  1.00  1.00
ATOM   2891  O5'  DC A 141      11.177  19.359 645.150  1.00  1.00
ATOM   2892  C5'  DC A 141      12.094  18.646 646.001  1.00  1.00
ATOM   2893  C4'  DC A 141      12.798  17.561 645.210  1.00  1.00
ATOM   2894  O4'  DC A 141      12.058  16.307 645.207  1.00  1.00
ATOM   2895  C3'  DC A 141      13.024  17.859 643.728  1.00  1.00
ATOM   2896  O3'  DC A 141      14.282  17.322 643.337  1.00  1.00
ATOM   2897  C2'  DC A 141      11.921  17.087 643.005  1.00  1.00
ATOM   2898  C1'  DC A 141      11.986  15.833 643.871  1.00  1.00
ATOM   2899  N1   DC A 141      10.784  14.961 643.754  1.00  1.00
ATOM   2900  C2   DC A 141      10.969  13.584 643.845  1.00  1.00
ATOM   2901  O2   DC A 141      12.112  13.146 644.018  1.00  1.00
ATOM   2902  N3   DC A 141       9.886  12.772 643.740  1.00  1.00
ATOM   2903  C4   DC A 141       8.663  13.286 643.553  1.00  1.00
ATOM   2904  N4   DC A 141       7.639  12.452 643.457  1.00  1.00
ATOM   2905  C5   DC A 141       8.451  14.699 643.456  1.00  1.00
ATOM   2906  C6   DC A 141       9.546  15.494 643.563  1.00  1.00
ATOM   2907  P    DC A 142      15.203  18.156 642.328  1.00  1.00
ATOM   2908  OP1  DC A 142      15.986  19.158 643.085  1.00  1.00
ATOM   2909  OP2  DC A 142      14.375  18.681 641.220  1.00  1.00
ATOM   2910  O5'  DC A 142      16.179  17.016 641.775  1.00  1.00
ATOM   2911  C5'  DC A 142      16.502  15.900 642.626  1.00  1.00
ATOM   2912  C4'  DC A 142      16.434  14.608 641.835  1.00  1.00
ATOM   2913  O4'  DC A 142      15.098  14.028 641.832  1.00  1.00
ATOM   2914  C3'  DC A 142      16.792  14.716 640.353  1.00  1.00
ATOM   2915  O3'  DC A 142      17.494  13.542 639.962  1.00  1.00
ATOM   2916  C2'  DC A 142      15.446  14.741 639.630  1.00  1.00
ATOM   2917  C1'  DC A 142      14.761  13.688 640.496  1.00  1.00
ATOM   2918  N1   DC A 142      13.276  13.689 640.379  1.00  1.00
ATOM   2919  C2   DC A 142      12.617  12.466 640.470  1.00  1.00
ATOM   2920  O2   DC A 142      13.285  11.440 640.643  1.00  1.00
ATOM   2921  N3   DC A 142      11.263  12.445 640.365  1.00  1.00
ATOM   2922  C4   DC A 142      10.576  13.580 640.178  1.00  1.00
ATOM   2923  N4   DC A 142       9.257  13.507 640.082  1.00  1.00
ATOM   2924  C5   DC A 142      11.235  14.848 640.081  1.00  1.00
ATOM   2925  C6   DC A 142      12.588  14.847 640.188  1.00  1.00
ATOM   2926  P    DA A 143      18.729  13.676 638.953  1.00  1.00
ATOM   2927  OP1  DA A 143      19.952  14.027 639.710  1.00  1.00
ATOM   2928  OP2  DA A 143      18.368  14.588 637.845  1.00  1.00
ATOM   2929  O5'  DA A 143      18.849  12.180 638.400  1.00  1.00
ATOM   2930  C5'  DA A 143      18.454  11.087 639.251  1.00  1.00
ATOM   2931  C4'  DA A 143      17.640  10.082 638.460  1.00  1.00
ATOM   2932  O4'  DA A 143      16.219  10.398 638.457  1.00  1.00
ATOM   2933  C3'  DA A 143      17.993   9.959 636.978  1.00  1.00
ATOM   2934  O3'  DA A 143      17.871   8.597 636.587  1.00  1.00
ATOM   2935  C2'  DA A 143      16.918  10.770 636.255  1.00  1.00
ATOM   2936  C1'  DA A 143      15.746  10.321 637.121  1.00  1.00
ATOM   2937  N9   DA A 143      14.545  11.195 637.004  1.00  1.00
ATOM   2938  C8   DA A 143      14.494  12.546 636.813  1.00  1.00
ATOM   2939  N7   DA A 143      13.290  13.022 636.751  1.00  1.00
ATOM   2940  C5   DA A 143      12.480  11.907 636.913  1.00  1.00
ATOM   2941  C6   DA A 143      11.085  11.745 636.943  1.00  1.00
ATOM   2942  N6   DA A 143      10.219  12.759 636.804  1.00  1.00
ATOM   2943  N1   DA A 143      10.610  10.498 637.121  1.00  1.00
ATOM   2944  C2   DA A 143      11.475   9.494 637.259  1.00  1.00
ATOM   2945  N3   DA A 143      12.790   9.524 637.248  1.00  1.00
ATOM   2946  C4   DA A 143      13.240  10.783 637.068  1.00  1.00
ATOM   2947  P    DG A 144      18.949   7.979 635.578  1.00  1.00
ATOM   2948  OP1  DG A 144      20.144   7.544 636.335  1.00  1.00
ATOM   2949  OP2  DG A 144      19.193   8.929 634.470  1.00  1.00
ATOM   2950  O5'  DG A 144      18.166   6.698 635.025  1.00  1.00
ATOM   2951  C5'  DG A 144      17.205   6.046 635.876  1.00  1.00
ATOM   2952  C4'  DG A 144      15.956   5.712 635.085  1.00  1.00
ATOM   2953  O4'  DG A 144      14.991   6.803 635.082  1.00  1.00
ATOM   2954  C3'  DG A 144      16.169   5.404 633.603  1.00  1.00
ATOM   2955  O3'  DG A 144      15.269   4.374 633.212  1.00  1.00
ATOM   2956  C2'  DG A 144      15.776   6.693 632.880  1.00  1.00
ATOM   2957  C1'  DG A 144      14.563   7.018 633.746  1.00  1.00
ATOM   2958  N9   DG A 144      14.105   8.431 633.629  1.00  1.00
ATOM   2959  C8   DG A 144      14.849   9.575 633.436  1.00  1.00
ATOM   2960  N7   DG A 144      14.135  10.672 633.376  1.00  1.00
ATOM   2961  C5   DG A 144      12.825  10.224 633.540  1.00  1.00
ATOM   2962  C6   DG A 144      11.607  10.952 633.565  1.00  1.00
ATOM   2963  O6   DG A 144      11.430  12.161 633.446  1.00  1.00
ATOM   2964  N1   DG A 144      10.508  10.103 633.755  1.00  1.00
ATOM   2965  C2   DG A 144      10.577   8.731 633.902  1.00  1.00
ATOM   2966  N2   DG A 144       9.412   8.101 634.074  1.00  1.00
ATOM   2967  N3   DG A 144      11.720   8.050 633.879  1.00  1.00
ATOM   2968  C4   DG A 144      12.796   8.858 633.695  1.00  1.00
ATOM   2969  P    DA A 145      15.778   3.241 632.203  1.00  1.00
ATOM   2970  OP1  DA A 145      16.490   2.186 632.960  1.00  1.00
ATOM   2971  OP2  DA A 145      16.533   3.866 631.095  1.00  1.00
ATOM   2972  O5'  DA A 145      14.392   2.664 631.650  1.00  1.00
ATOM   2973  C5'  DA A 145      13.231   2.703 632.501  1.00  1.00
ATOM   2974  C4'  DA A 145      12.024   3.166 631.710  1.00  1.00
ATOM   2975  O4'  DA A 145      11.885   4.616 631.707  1.00  1.00
ATOM   2976  C3'  DA A 145      12.016   2.792 630.228  1.00  1.00
ATOM   2977  O3'  DA A 145      10.682   2.488 629.837  1.00  1.00
ATOM   2978  C2'  DA A 145      12.455   4.065 629.505  1.00  1.00
ATOM   2979  C1'  DA A 145      11.665   5.042 630.371  1.00  1.00
ATOM   2980  N9   DA A 145      12.125   6.453 630.254  1.00  1.00
ATOM   2981  C8   DA A 145      13.395   6.919 630.063  1.00  1.00
ATOM   2982  N7   DA A 145      13.475   8.212 630.001  1.00  1.00
ATOM   2983  C5   DA A 145      12.164   8.637 630.163  1.00  1.00
ATOM   2984  C6   DA A 145      11.579   9.914 630.193  1.00  1.00
ATOM   2985  N6   DA A 145      12.276  11.051 630.054  1.00  1.00
ATOM   2986  N1   DA A 145      10.247   9.980 630.371  1.00  1.00
ATOM   2987  C2   DA A 145       9.560   8.848 630.509  1.00  1.00
ATOM   2988  N3   DA A 145       9.994   7.606 630.498  1.00  1.00
ATOM   2989  C4   DA A 145      11.330   7.568 630.318  1.00  1.00
ATOM   2990  P    DG A 146      10.428   1.271 628.828  1.00  1.00
ATOM   2991  OP1  DG A 146      10.384   0.000 629.585  1.00  1.00
ATOM   2992  OP2  DG A 146      11.406   1.333 627.720  1.00  1.00
ATOM   2993  O5'  DG A 146       8.967   1.620 628.275  1.00  1.00
ATOM   2994  C5'  DG A 146       8.051   2.333 629.126  1.00  1.00
ATOM   2995  C4'  DG A 146       7.346   3.418 628.335  1.00  1.00
ATOM   2996  O4'  DG A 146       8.086   4.672 628.332  1.00  1.00
ATOM   2997  C3'  DG A 146       7.120   3.120 626.853  1.00  1.00
ATOM   2998  O3'  DG A 146       5.862   3.657 626.462  1.00  1.00
ATOM   2999  C2'  DG A 146       8.224   3.891 626.130  1.00  1.00
ATOM   3000  C1'  DG A 146       8.159   5.146 626.996  1.00  1.00
ATOM   3001  N9   DG A 146       9.361   6.018 626.879  1.00  1.00
ATOM   3002  C8   DG A 146      10.678   5.663 626.686  1.00  1.00
ATOM   3003  N7   DG A 146      11.502   6.682 626.626  1.00  1.00
ATOM   3004  C5   DG A 146      10.671   7.789 626.790  1.00  1.00
ATOM   3005  C6   DG A 146      10.986   9.173 626.815  1.00  1.00
ATOM   3006  O6   DG A 146      12.082   9.714 626.696  1.00  1.00
ATOM   3007  N1   DG A 146       9.839   9.956 627.005  1.00  1.00
ATOM   3008  C2   DG A 146       8.556   9.466 627.152  1.00  1.00
ATOM   3009  N2   DG A 146       7.597  10.379 627.324  1.00  1.00
ATOM   3010  N3   DG A 146       8.261   8.168 627.129  1.00  1.00
ATOM   3011  C4   DG A 146       9.363   7.395 626.945  1.00  1.00
ATOM   3012  P    DA A 147       4.942   2.823 625.453  1.00  1.00
ATOM   3013  OP1  DA A 147       4.159   1.820 626.210  1.00  1.00
ATOM   3014  OP2  DA A 147       5.770   2.298 624.345  1.00  1.00
ATOM   3015  O5'  DA A 147       3.965   3.963 624.900  1.00  1.00
ATOM   3016  C5'  DA A 147       3.643   5.079 625.751  1.00  1.00
ATOM   3017  C4'  DA A 147       3.710   6.370 624.960  1.00  1.00
ATOM   3018  O4'  DA A 147       5.046   6.950 624.957  1.00  1.00
ATOM   3019  C3'  DA A 147       3.352   6.262 623.478  1.00  1.00
ATOM   3020  O3'  DA A 147       2.651   7.436 623.087  1.00  1.00
ATOM   3021  C2'  DA A 147       4.699   6.238 622.755  1.00  1.00
ATOM   3022  C1'  DA A 147       5.383   7.291 623.621  1.00  1.00
ATOM   3023  N9   DA A 147       6.868   7.290 623.504  1.00  1.00
ATOM   3024  C8   DA A 147       7.703   6.226 623.313  1.00  1.00
ATOM   3025  N7   DA A 147       8.958   6.549 623.251  1.00  1.00
ATOM   3026  C5   DA A 147       8.957   7.928 623.413  1.00  1.00
ATOM   3027  C6   DA A 147       9.991   8.878 623.443  1.00  1.00
ATOM   3028  N6   DA A 147      11.287   8.567 623.304  1.00  1.00
ATOM   3029  N1   DA A 147       9.642  10.166 623.621  1.00  1.00
ATOM   3030  C2   DA A 147       8.352  10.470 623.759  1.00  1.00
ATOM   3031  N3   DA A 147       7.306   9.673 623.748  1.00  1.00
ATOM   3032  C4   DA A 147       7.682   8.390 623.568  1.00  1.00
ATOM   3033  P    DG A 148       1.415   7.302 622.078  1.00  1.00
ATOM   3034  OP1  DG A 148       0.192   6.952 622.835  1.00  1.00
ATOM   3035  OP2  DG A 148       1.776   6.391 620.970  1.00  1.00
ATOM   3036  O5'  DG A 148       1.295   8.799 621.525  1.00  1.00
ATOM   3037  C5'  DG A 148       1.690   9.892 622.376  1.00  1.00
ATOM   3038  C4'  DG A 148       2.504  10.897 621.585  1.00  1.00
ATOM   3039  O4'  DG A 148       3.926  10.581 621.582  1.00  1.00
ATOM   3040  C3'  DG A 148       2.151  11.020 620.103  1.00  1.00
ATOM   3041  O3'  DG A 148       2.274  12.382 619.712  1.00  1.00
ATOM   3042  C2'  DG A 148       3.226  10.208 619.380  1.00  1.00
ATOM   3043  C1'  DG A 148       4.399  10.658 620.246  1.00  1.00
ATOM   3044  N9   DG A 148       5.599   9.784 620.129  1.00  1.00
ATOM   3045  C8   DG A 148       5.670   8.421 619.936  1.00  1.00
ATOM   3046  N7   DG A 148       6.893   7.953 619.876  1.00  1.00
ATOM   3047  C5   DG A 148       7.689   9.086 620.040  1.00  1.00
ATOM   3048  C6   DG A 148       9.102   9.213 620.065  1.00  1.00
ATOM   3049  O6   DG A 148       9.956   8.339 619.946  1.00  1.00
ATOM   3050  N1   DG A 148       9.493  10.546 620.255  1.00  1.00
ATOM   3051  C2   DG A 148       8.631  11.615 620.402  1.00  1.00
ATOM   3052  N2   DG A 148       9.202  12.810 620.574  1.00  1.00
ATOM   3053  N3   DG A 148       7.305  11.494 620.379  1.00  1.00
ATOM   3054  C4   DG A 148       6.910  10.208 620.195  1.00  1.00
ATOM   3055  P    DA A 149       1.195  13.000 618.703  1.00  1.00
ATOM   3056  OP1  DA A 149       0.000  13.435 619.460  1.00  1.00
ATOM   3057  OP2  DA A 149       0.952  12.050 617.595  1.00  1.00
ATOM   3058  O5'  DA A 149       1.978  14.281 618.150  1.00  1.00
ATOM   3059  C5'  DA A 149       2.940  14.932 619.001  1.00  1.00
ATOM   3060  C4'  DA A 149       4.189  15.267 618.210  1.00  1.00
ATOM   3061  O4'  DA A 149       5.153  14.176 618.207  1.00  1.00
ATOM   3062  C3'  DA A 149       3.975  15.574 616.728  1.00  1.00
ATOM   3063  O3'  DA A 149       4.875  16.604 616.337  1.00  1.00
ATOM   3064  C2'  DA A 149       4.368  14.286 616.005  1.00  1.00
ATOM   3065  C1'  DA A 149       5.581  13.960 616.871  1.00  1.00
ATOM   3066  N9   DA A 149       6.039  12.548 616.754  1.00  1.00
ATOM   3067  C8   DA A 149       5.286  11.425 616.563  1.00  1.00
ATOM   3068  N7   DA A 149       5.980  10.331 616.501  1.00  1.00
ATOM   3069  C5   DA A 149       7.291  10.758 616.663  1.00  1.00
ATOM   3070  C6   DA A 149       8.515  10.069 616.693  1.00  1.00
ATOM   3071  N6   DA A 149       8.619   8.740 616.554  1.00  1.00
ATOM   3072  N1   DA A 149       9.632  10.799 616.871  1.00  1.00
ATOM   3073  C2   DA A 149       9.522  12.119 617.009  1.00  1.00
ATOM   3074  N3   DA A 149       8.441  12.868 616.998  1.00  1.00
ATOM   3075  C4   DA A 149       7.337  12.114 616.818  1.00  1.00
ATOM   3076  P    DG A 150       4.366  17.738 615.328  1.00  1.00
ATOM   3077  OP1  DG A 150       3.655  18.792 616.085  1.00  1.00
ATOM   3078  OP2  DG A 150       3.611  17.113 614.220  1.00  1.00
ATOM   3079  O5'  DG A 150       5.753  18.314 614.775  1.00  1.00
ATOM   3080  C5'  DG A 150       6.914  18.276 615.626  1.00  1.00
ATOM   3081  C4'  DG A 150       8.121  17.813 614.835  1.00  1.00
ATOM   3082  O4'  DG A 150       8.260  16.363 614.832  1.00  1.00
ATOM   3083  C3'  DG A 150       8.129  18.187 613.353  1.00  1.00
ATOM   3084  O3'  DG A 150       9.462  18.491 612.962  1.00  1.00
ATOM   3085  C2'  DG A 150       7.689  16.914 612.630  1.00  1.00
ATOM   3086  C1'  DG A 150       8.479  15.937 613.496  1.00  1.00
ATOM   3087  N9   DG A 150       8.019  14.525 613.379  1.00  1.00
ATOM   3088  C8   DG A 150       6.745  14.037 613.186  1.00  1.00
ATOM   3089  N7   DG A 150       6.678  12.729 613.126  1.00  1.00
ATOM   3090  C5   DG A 150       8.001  12.322 613.290  1.00  1.00
ATOM   3091  C6   DG A 150       8.559  11.017 613.315  1.00  1.00
ATOM   3092  O6   DG A 150       7.991   9.935 613.196  1.00  1.00
ATOM   3093  N1   DG A 150       9.947  11.058 613.505  1.00  1.00
ATOM   3094  C2   DG A 150      10.697  12.208 613.652  1.00  1.00
ATOM   3095  N2   DG A 150      12.010  12.034 613.824  1.00  1.00
ATOM   3096  N3   DG A 150      10.173  13.432 613.629  1.00  1.00
ATOM   3097  C4   DG A 150       8.827  13.410 613.445  1.00  1.00
ATOM   3098  P    DT A 151       9.716  19.708 611.953  1.00  1.00
ATOM   3099  OP1  DT A 151       9.761  20.979 612.710  1.00  1.00
ATOM   3100  OP2  DT A 151       8.738  19.646 610.845  1.00  1.00
ATOM   3101  O5'  DT A 151      11.177  19.359 611.400  1.00  1.00
ATOM   3102  C5'  DT A 151      12.094  18.646 612.251  1.00  1.00
ATOM   3103  C4'  DT A 151      12.798  17.561 611.460  1.00  1.00
ATOM   3104  O4'  DT A 151      12.058  16.307 611.457  1.00  1.00
ATOM   3105  C3'  DT A 151      13.024  17.859 609.978  1.00  1.00
ATOM   3106  O3'  DT A 151      14.282  17.322 609.587  1.00  1.00
ATOM   3107  C2'  DT A 151      11.921  17.087 609.255  1.00  1.00
ATOM   3108  C1'  DT A 151      11.986  15.833 610.121  1.00  1.00
ATOM   3109  N1   DT A 151      10.784  14.961 610.004  1.00  1.00
ATOM   3110  C2   DT A 151      10.983  13.605 610.096  1.00  1.00
ATOM   3111  O2   DT A 151      12.082  13.106 610.266  1.00  1.00
ATOM   3112  N3   DT A 151       9.846  12.828 609.982  1.00  1.00
ATOM   3113  C4   DT A 151       8.559  13.286 609.789  1.00  1.00
ATOM   3114  O4   DT A 151       7.619  12.493 609.702  1.00  1.00
ATOM   3115  C5   DT A 151       8.450  14.723 609.705  1.00  1.00
ATOM   3116  C7   DT A 151       7.083  15.305 609.495  1.00  1.00
ATOM   3117  C6   DT A 151       9.539  15.502 609.812  1.00  1.00
ATOM   3118  P    DT A 152      15.203  18.156 608.578  1.00  1.00
ATOM   3119  OP1  DT A 152      15.986  19.158 609.335  1.00  1.00
ATOM   3120  OP2  DT A 152      14.375  18.681 607.470  1.00  1.00
ATOM   3121  O5'  DT A 152      16.179  17.016 608.025  1.00  1.00
ATOM   3122  C5'  DT A 152      16.502  15.900 608.876  1.00  1.00
ATOM   3123  C4'  DT A 152      16.434  14.608 608.085  1.00  1.00
ATOM   3124  O4'  DT A 152      15.098  14.028 608.082  1.00  1.00
ATOM   3125  C3'  DT A 152      16.792  14.716 606.603  1.00  1.00
ATOM   3126  O3'  DT A 152      17.494  13.542 606.212  1.00  1.00
ATOM   3127  C2'  DT A 152      15.446  14.741 605.880  1.00  1.00
ATOM   3128  C1'  DT A 152      14.761  13.688 606.746  1.00  1.00
ATOM   3129  N1   DT A 152      13.276  13.689 606.629  1.00  1.00
ATOM   3130  C2   DT A 152      12.641  12.474 606.721  1.00  1.00
ATOM   3131  O2   DT A 152      13.237  11.425 606.891  1.00  1.00
ATOM   3132  N3   DT A 152      11.264  12.515 606.607  1.00  1.00
ATOM   3133  C4   DT A 152      10.492  13.642 606.414  1.00  1.00
ATOM   3134  O4   DT A 152       9.265  13.553 606.327  1.00  1.00
ATOM   3135  C5   DT A 152      11.249  14.868 606.330  1.00  1.00
ATOM   3136  C7   DT A 152      10.484  16.142 606.120  1.00  1.00
ATOM   3137  C6   DT A 152      12.587  14.858 606.437  1.00  1.00
ATOM   3138  P    DC A 153      18.729  13.676 605.203  1.00  1.00
ATOM   3139  OP1  DC A 153      19.952  14.027 605.960  1.00  1.00
ATOM   3140  OP2  DC A 153      18.368  14.588 604.095  1.00  1.00
ATOM   3141  O5'  DC A 153      18.849  12.180 604.650  1.00  1.00
ATOM   3142  C5'  DC A 153      18.454  11.087 605.501  1.00  1.00
ATOM   3143  C4'  DC A 153      17.640  10.082 604.710  1.00  1.00
ATOM   3144  O4'  DC A 153      16.219  10.398 604.707  1.00  1.00
ATOM   3145  C3'  DC A 153      17.993   9.959 603.228  1.00  1.00
ATOM   3146  O3'  DC A 153      17.871   8.597 602.837  1.00  1.00
ATOM   3147  C2'  DC A 153      16.918  10.770 602.505  1.00  1.00
ATOM   3148  C1'  DC A 153      15.746  10.321 603.371  1.00  1.00
ATOM   3149  N1   DC A 153      14.545  11.195 603.254  1.00  1.00
ATOM   3150  C2   DC A 153      13.293  10.593 603.345  1.00  1.00
ATOM   3151  O2   DC A 153      13.230   9.370 603.518  1.00  1.00
ATOM   3152  N3   DC A 153      12.185  11.372 603.240  1.00  1.00
ATOM   3153  C4   DC A 153      12.296  12.693 603.053  1.00  1.00
ATOM   3154  N4   DC A 153      11.187  13.410 602.957  1.00  1.00
ATOM   3155  C5   DC A 153      13.575  13.332 602.956  1.00  1.00
ATOM   3156  C6   DC A 153      14.669  12.536 603.063  1.00  1.00
ATOM   3157  P    DC A 154      18.949   7.979 601.828  1.00  1.00
ATOM   3158  OP1  DC A 154      20.144   7.544 602.585  1.00  1.00
ATOM   3159  OP2  DC A 154      19.193   8.929 600.720  1.00  1.00
ATOM   3160  O5'  DC A 154      18.166   6.698 601.275  1.00  1.00
ATOM   3161  C5'  DC A 154      17.205   6.046 602.126  1.00  1.00
ATOM   3162  C4'  DC A 154      15.956   5.712 601.335  1.00  1.00
ATOM   3163  O4'  DC A 154      14.991   6.803 601.332  1.00  1.00
ATOM   3164  C3'  DC A 154      16.169   5.404 599.853  1.00  1.00
ATOM   3165  O3'  DC A 154      15.269   4.374 599.462  1.00  1.00
ATOM   3166  C2'  DC A 154      15.776   6.693 599.130  1.00  1.00
ATOM   3167  C1'  DC A 154      14.563   7.018 599.996  1.00  1.00
ATOM   3168  N1   DC A 154      14.105   8.431 599.879  1.00  1.00
ATOM   3169  C2   DC A 154      12.738   8.680 599.970  1.00  1.00
ATOM   3170  O2   DC A 154      11.969   7.728 600.143  1.00  1.00
ATOM   3171  N3   DC A 154      12.301   9.961 599.865  1.00  1.00
ATOM   3172  C4   DC A 154      13.167  10.965 599.678  1.00  1.00
ATOM   3173  N4   DC A 154      12.691  12.197 599.582  1.00  1.00
ATOM   3174  C5   DC A 154      14.577  10.730 599.581  1.00  1.00
ATOM   3175  C6   DC A 154      14.994   9.443 599.688  1.00  1.00
ATOM   3176  P    DA A 155      15.778   3.241 598.453  1.00  1.00
ATOM   3177  OP1  DA A 155      16.490   2.186 599.210  1.00  1.00
ATOM   3178  OP2  DA A 155      16.533   3.866 597.345  1.00  1.00
ATOM   3179  O5'  DA A 155      14.392   2.664 597.900  1.00  1.00
ATOM   3180  C5'  DA A 155      13.231   2.703 598.751  1.00  1.00
ATOM   3181  C4'  DA A 155      12.024   3.166 597.960  1.00  1.00
ATOM   3182  O4'  DA A 155      11.885   4.616 597.957  1.00  1.00
ATOM   3183  C3'  DA A 155      12.016   2.792 596.478  1.00  1.00
ATOM   3184  O3'  DA A 155      10.682   2.488 596.087  1.00  1.00
ATOM   3185  C2'  DA A 155      12.455   4.065 595.755  1.00  1.00
ATOM   3186  C1'  DA A 155      11.665   5.042 596.621  1.00  1.00
ATOM   3187  N9   DA A 155      12.125   6.453 596.504  1.00  1.00
ATOM   3188  C8   DA A 155      13.395   6.919 596.313  1.00  1.00
ATOM   3189  N7   DA A 155      13.475   8.212 596.251  1.00  1.00
ATOM   3190  C5   DA A 155      12.164   8.637 596.413  1.00  1.00
ATOM   3191  C6   DA A 155      11.579   9.914 596.443  1.00  1.00
ATOM   3192  N6   DA A 155      12.276  11.051 596.304  1.00  1.00
ATOM   3193  N1   DA A 155      10.247   9.980 596.621  1.00  1.00
ATOM   3194  C2   DA A 155       9.560   8.848 596.759  1.00  1.00
ATOM   3195  N3   DA A 155       9.994   7.606 596.748  1.00  1.00
ATOM   3196  C4   DA A 155      11.330   7.568 596.568  1.00  1.00
ATOM   3197  P    DA A 156      10.428   1.271 595.078  1.00  1.00
ATOM   3198  OP1  DA A 156      10.384   0.000 595.835  1.00  1.00
ATOM   3199  OP2  DA A 156      11.406   1.333 593.970  1.00  1.00
ATOM   3200  O5'  DA A 156       8.967   1.620 594.525  1.00  1.00
ATOM   3201  C5'  DA A 156       8.051   2.333 595.376  1.00  1.00
ATOM   3202  C4'  DA A 156       7.346   3.418 594.585  1.00  1.00
ATOM   3203  O4'  DA A 156       8.086   4.672 594.582  1.00  1.00
ATOM   3204  C3'  DA A 156       7.120   3.120 593.103  1.00  1.00
ATOM   3205  O3'  DA A 156       5.862   3.657 592.712  1.00  1.00
ATOM   3206  C2'  DA A 156       8.224   3.891 592.380  1.00  1.00
ATOM   3207  C1'  DA A 156       8.159   5.146 593.246  1.00  1.00
ATOM   3208  N9   DA A 156       9.361   6.018 593.129  1.00  1.00
ATOM   3209  C8   DA A 156      10.661   5.648 592.938  1.00  1.00
ATOM   3210  N7   DA A 156      11.487   6.646 592.876  1.00  1.00
ATOM   3211  C5   DA A 156      10.676   7.761 593.038  1.00  1.00
ATOM   3212  C6   DA A 156      10.953   9.138 593.068  1.00  1.00
ATOM   3213  N6   DA A 156      12.185   9.648 592.929  1.00  1.00
ATOM   3214  N1   DA A 156       9.914   9.975 593.246  1.00  1.00
ATOM   3215  C2   DA A 156       8.692   9.462 593.384  1.00  1.00
ATOM   3216  N3   DA A 156       8.314   8.203 593.373  1.00  1.00
ATOM   3217  C4   DA A 156       9.372   7.386 593.193  1.00  1.00
ATOM   3218  P    DC A 157       4.942   2.823 591.703  1.00  1.00
ATOM   3219  OP1  DC A 157       4.159   1.820 592.460  1.00  1.00
ATOM   3220  OP2  DC A 157       5.770   2.298 590.595  1.00  1.00
ATOM   3221  O5'  DC A 157       3.965   3.963 591.150  1.00  1.00
ATOM   3222  C5'  DC A 157       3.643   5.079 592.001  1.00  1.00
ATOM   3223  C4'  DC A 157       3.710   6.370 591.210  1.00  1.00
ATOM   3224  O4'  DC A 157       5.046   6.950 591.207  1.00  1.00
ATOM   3225  C3'  DC A 157       3.352   6.262 589.728  1.00  1.00
ATOM   3226  O3'  DC A 157       2.651   7.436 589.337  1.00  1.00
ATOM   3227  C2'  DC A 157       4.699   6.238 589.005  1.00  1.00
ATOM   3228  C1'  DC A 157       5.383   7.291 589.871  1.00  1.00
ATOM   3229  N1   DC A 157       6.868   7.290 589.754  1.00  1.00
ATOM   3230  C2   DC A 157       7.528   8.513 589.845  1.00  1.00
ATOM   3231  O2   DC A 157       6.860   9.539 590.018  1.00  1.00
ATOM   3232  N3   DC A 157       8.881   8.533 589.740  1.00  1.00
ATOM   3233  C4   DC A 157       9.568   7.399 589.553  1.00  1.00
ATOM   3234  N4   DC A 157      10.887   7.471 589.457  1.00  1.00
ATOM   3235  C5   DC A 157       8.909   6.131 589.456  1.00  1.00
ATOM   3236  C6   DC A 157       7.556   6.132 589.563  1.00  1.00
ATOM   3237  P    DA A 158       1.415   7.302 588.328  1.00  1.00
ATOM   3238  OP1  DA A 158       0.192   6.952 589.085  1.00  1.00
ATOM   3239  OP2  DA A 158       1.776   6.391 587.220  1.00  1.00
ATOM   3240  O5'  DA A 158       1.295   8.799 587.775  1.00  1.00
ATOM   3241  C5'  DA A 158       1.690   9.892 588.626  1.00  1.00
ATOM   3242  C4'  DA A 158       2.504  10.897 587.835  1.00  1.00
ATOM   3243  O4'  DA A 158       3.926  10.581 587.832  1.00  1.00
ATOM   3244  C3'  DA A 158       2.151  11.020 586.353  1.00  1.00
ATOM   3245  O3'  DA A 158       2.274  12.382 585.962  1.00  1.00
ATOM   3246  C2'  DA A 158       3.226  10.208 585.630  1.00  1.00
ATOM   3247  C1'  DA A 158       4.399  10.658 586.496  1.00  1.00
ATOM   3248  N9   DA A 158       5.599   9.784 586.379  1.00  1.00
ATOM   3249  C8   DA A 158       5.650   8.433 586.188  1.00  1.00
ATOM   3250  N7   DA A 158       6.855   7.956 586.126  1.00  1.00
ATOM   3251  C5   DA A 158       7.664   9.072 586.288  1.00  1.00
ATOM   3252  C6   DA A 158       9.059   9.234 586.318  1.00  1.00
ATOM   3253  N6   DA A 158       9.925   8.220 586.179  1.00  1.00
ATOM   3254  N1   DA A 158       9.534  10.481 586.496  1.00  1.00
ATOM   3255  C2   DA A 158       8.669  11.484 586.634  1.00  1.00
ATOM   3256  N3   DA A 158       7.355  11.455 586.623  1.00  1.00
ATOM   3257  C4   DA A 158       6.905  10.196 586.443  1.00  1.00
ATOM   3258  P    DC A 159       1.195  13.000 584.953  1.00  1.00
ATOM   3259  OP1  DC A 159       0.000  13.435 585.710  1.00  1.00
ATOM   3260  OP2  DC A 159       0.952  12.050 583.845  1.00  1.00
ATOM   3261  O5'  DC A 159       1.978  14.281 584.400  1.00  1.00
ATOM   3262  C5'  DC A 159       2.940  14.932 585.251  1.00  1.00
ATOM   3263  C4'  DC A 159       4.189  15.267 584.460  1.00  1.00
ATOM   3264  O4'  DC A 159       5.153  14.176 584.457  1.00  1.00
ATOM   3265  C3'  DC A 159       3.975  15.574 582.978  1.00  1.00
ATOM   3266  O3'  DC A 159       4.875  16.604 582.587  1.00  1.00
ATOM   3267  C2'  DC A 159       4.368  14.286 582.255  1.00  1.00
ATOM   3268  C1'  DC A 159       5.581  13.960 583.121  1.00  1.00
ATOM   3269  N1   DC A 159       6.039  12.548 583.004  1.00  1.00
ATOM   3270  C2   DC A 159       7.406  12.299 583.095  1.00  1.00
ATOM   3271  O2   DC A 159       8.176  13.251 583.268  1.00  1.00
ATOM   3272  N3   DC A 159       7.844  11.017 582.990  1.00  1.00
ATOM   3273  C4   DC A 159       6.978  10.014 582.803  1.00  1.00
ATOM   3274  N4   DC A 159       7.454   8.782 582.707  1.00  1.00
ATOM   3275  C5   DC A 159       5.568  10.249 582.706  1.00  1.00
ATOM   3276  C6   DC A 159       5.150  11.536 582.813  1.00  1.00
ATOM   3277  P    DA A 160       4.366  17.738 581.578  1.00  1.00
ATOM   3278  OP1  DA A 160       3.655  18.792 582.335  1.00  1.00
ATOM   3279  OP2  DA A 160       3.611  17.113 580.470  1.00  1.00
ATOM   3280  O5'  DA A 160       5.753  18.314 581.025  1.00  1.00
ATOM   3281  C5'  DA A 160       6.914  18.276 581.876  1.00  1.00
ATOM   3282  C4'  DA A 160       8.121  17.813 581.085  1.00  1.00
ATOM   3283  O4'  DA A 160       8.260  16.363 581.082  1.00  1.00
ATOM   3284  C3'  DA A 160       8.129  18.187 579.603  1.00  1.00
ATOM   3285  O3'  DA A 160       9.462  18.491 579.212  1.00  1.00
ATOM   3286  C2'  DA A 160       7.689  16.914 578.880  1.00  1.00
ATOM   3287  C1'  DA A 160       8.479  15.937 579.746  1.00  1.00
ATOM   3288  N9   DA A 160       8.019  14.525 579.629  1.00  1.00
ATOM   3289  C8   DA A 160       6.750  14.060 579.438  1.00  1.00
ATOM   3290  N7   DA A 160       6.669  12.767 579.376  1.00  1.00
ATOM   3291  C5   DA A 160       7.980  12.341 579.538  1.00  1.00
ATOM   3292  C6   DA A 160       8.565  11.065 579.568  1.00  1.00
ATOM   3293  N6   DA A 160       7.869   9.928 579.429  1.00  1.00
ATOM   3294  N1   DA A 160       9.898  10.998 579.746  1.00  1.00
ATOM   3295  C2   DA A 160      10.585  12.131 579.884  1.00  1.00
ATOM   3296  N3   DA A 160      10.151  13.372 579.873  1.00  1.00
ATOM   3297  C4   DA A 160       8.814  13.411 579.693  1.00  1.00
ATOM   3298  P    DC A 161       9.716  19.708 578.203  1.00  1.00
ATOM   3299  OP1  DC A 161       9.761  20.979 578.960  1.00  1.00
ATOM   3300  OP2  DC A 161       8.738  19.646 577.095  1.00  1.00
ATOM   3301  O5'  DC A 161      11.177  19.359 577.650  1.00  1.00
ATOM   3302  C5'  DC A 161      12.094  18.646 578.501  1.00  1.00
ATOM   3303  C4'  DC A 161      12.798  17.561 577.710  1.00  1.00
ATOM   3304  O4'  DC A 161      12.058  16.307 577.707  1.00  1.00
ATOM   3305  C3'  DC A 161      13.024  17.859 576.228  1.00  1.00
ATOM   3306  O3'  DC A 161      14.282  17.322 575.837  1.00  1.00
ATOM   3307  C2'  DC A 161      11.921  17.087 575.505  1.00  1.00
ATOM   3308  C1'  DC A 161      11.986  15.833 576.371  1.00  1.00
ATOM   3309  N1   DC A 161      10.784  14.961 576.254  1.00  1.00
ATOM   3310  C2   DC A 161      10.969  13.584 576.345  1.00  1.00
ATOM   3311  O2   DC A 161      12.112  13.146 576.518  1.00  1.00
ATOM   3312  N3   DC A 161       9.886  12.772 576.240  1.00  1.00
ATOM   3313  C4   DC A 161       8.663  13.286 576.053  1.00  1.00
ATOM   3314  N4   DC A 161       7.639  12.452 575.957  1.00  1.00
ATOM   3315  C5   DC A 161       8.451  14.699 575.956  1.00  1.00
ATOM   3316  C6   DC A 161       9.546  15.494 576.063  1.00  1.00
ATOM   3317  P    DA A 162      15.203  18.156 574.828  1.00  1.00
ATOM   3318  OP1  DA A 162      15.986  19.158 575.585  1.00  1.00
ATOM   3319  OP2  DA A 162      14.375  18.681 573.720  1.00  1.00
ATOM   3320  O5'  DA A 162      16.179  17.016 574.275  1.00  1.00
ATOM   3321  C5'  DA A 162      16.502  15.900 575.126  1.00  1.00
ATOM   3322  C4'  DA A 162      16.434  14.608 574.335  1.00  1.00
ATOM   3323  O4'  DA A 162      15.098  14.028 574.332  1.00  1.00
ATOM   3324  C3'  DA A 162      16.792  14.716 572.853  1.00  1.00
ATOM   3325  O3'  DA A 162      17.494  13.542 572.462  1.00  1.00
ATOM   3326  C2'  DA A 162      15.446  14.741 572.130  1.00  1.00
ATOM   3327  C1'  DA A 162      14.761  13.688 572.996  1.00  1.00
ATOM   3328  N9   DA A 162      13.276  13.689 572.879  1.00  1.00
ATOM   3329  C8   DA A 162      12.441  14.752 572.688  1.00  1.00
ATOM   3330  N7   DA A 162      11.186  14.430 572.626  1.00  1.00
ATOM   3331  C5   DA A 162      11.187  13.051 572.788  1.00  1.00
ATOM   3332  C6   DA A 162      10.154  12.100 572.818  1.00  1.00
ATOM   3333  N6   DA A 162       8.857  12.412 572.679  1.00  1.00
ATOM   3334  N1   DA A 162      10.502  10.812 572.996  1.00  1.00
ATOM   3335  C2   DA A 162      11.792  10.509 573.134  1.00  1.00
ATOM   3336  N3   DA A 162      12.838  11.306 573.123  1.00  1.00
ATOM   3337  C4   DA A 162      12.462  12.588 572.943  1.00  1.00
ATOM   3338  P    DT A 163      18.729  13.676 571.453  1.00  1.00
ATOM   3339  OP1  DT A 163      19.952  14.027 572.210  1.00  1.00
ATOM   3340  OP2  DT A 163      18.368  14.588 570.345  1.00  1.00
ATOM   3341  O5'  DT A 163      18.849  12.180 570.900  1.00  1.00
ATOM   3342  C5'  DT A 163      18.454  11.087 571.751  1.00  1.00
ATOM   3343  C4'  DT A 163      17.640  10.082 570.960  1.00  1.00
ATOM   3344  O4'  DT A 163      16.219  10.398 570.957  1.00  1.00
ATOM   3345  C3'  DT A 163      17.993   9.959 569.478  1.00  1.00
ATOM   3346  O3'  DT A 163      17.871   8.597 569.087  1.00  1.00
ATOM   3347  C2'  DT A 163      16.918  10.770 568.755  1.00  1.00
ATOM   3348  C1'  DT A 163      15.746  10.321 569.621  1.00  1.00
ATOM   3349  N1   DT A 163      14.545  11.195 569.504  1.00  1.00
ATOM   3350  C2   DT A 163      13.317  10.586 569.596  1.00  1.00
ATOM   3351  O2   DT A 163      13.182   9.386 569.766  1.00  1.00
ATOM   3352  N3   DT A 163      12.227  11.427 569.482  1.00  1.00
ATOM   3353  C4   DT A 163      12.264  12.793 569.289  1.00  1.00
ATOM   3354  O4   DT A 163      11.220  13.442 569.202  1.00  1.00
ATOM   3355  C5   DT A 163      13.598  13.340 569.205  1.00  1.00
ATOM   3356  C7   DT A 163      13.728  14.820 568.995  1.00  1.00
ATOM   3357  C6   DT A 163      14.675  12.545 569.312  1.00  1.00
ATOM   3358  P    DT A 164      18.949   7.979 568.078  1.00  1.00
ATOM   3359  OP1  DT A 164      20.144   7.544 568.835  1.00  1.00
ATOM   3360  OP2  DT A 164      19.193   8.929 566.970  1.00  1.00
ATOM   3361  O5'  DT A 164      18.166   6.698 567.525  1.00  1.00
ATOM   3362  C5'  DT A 164      17.205   6.046 568.376  1.00  1.00
ATOM   3363  C4'  DT A 164      15.956   5.712 567.585  1.00  1.00
ATOM   3364  O4'  DT A 164      14.991   6.803 567.582  1.00  1.00
ATOM   3365  C3'  DT A 164      16.169   5.404 566.103  1.00  1.00
ATOM   3366  O3'  DT A 164      15.269   4.374 565.712  1.00  1.00
ATOM   3367  C2'  DT A 164      15.776   6.693 565.380  1.00  1.00
ATOM   3368  C1'  DT A 164      14.563   7.018 566.246  1.00  1.00
ATOM   3369  N1   DT A 164      14.105   8.431 566.129  1.00  1.00
ATOM   3370  C2   DT A 164      12.754   8.660 566.221  1.00  1.00
ATOM   3371  O2   DT A 164      11.940   7.769 566.391  1.00  1.00
ATOM   3372  N3   DT A 164      12.367   9.982 566.107  1.00  1.00
ATOM   3373  C4   DT A 164      13.200  11.065 565.914  1.00  1.00
ATOM   3374  O4   DT A 164      12.736  12.204 565.827  1.00  1.00
ATOM   3375  C5   DT A 164      14.600  10.724 565.830  1.00  1.00
ATOM   3376  C7   DT A 164      15.576  11.844 565.620  1.00  1.00
ATOM   3377  C6   DT A 164      15.004   9.447 565.937  1.00  1.00
ATOM   3378  P    DA A 165      15.778   3.241 564.703  1.00  1.00
ATOM   3379  OP1  DA A 165      16.490   2.186 565.460  1.00  1.00
ATOM   3380  OP2  DA A 165      16.533   3.866 563.595  1.00  1.00
ATOM   3381  O5'  DA A 165      14.392   2.664 564.150  1.00  1.00
ATOM   3382  C5'  DA A 165      13.231   2.703 565.001  1.00  1.00
ATOM   3383  C4'  DA A 165      12.024   3.166 564.210  1.00  1.00
ATOM   3384  O4'  DA A 165      11.885   4.616 564.207  1.00  1.00
ATOM   3385  C3'  DA A 165      12.016   2.792 562.728  1.00  1.00
ATOM   3386  O3'  DA A 165      10.682   2.488 562.337  1.00  1.00
ATOM   3387  C2'  DA A 165      12.455   4.065 562.005  1.00  1.00
ATOM   3388  C1'  DA A 165      11.665   5.042 562.871  1.00  1.00
ATOM   3389  N9   DA A 165      12.125   6.453 562.754  1.00  1.00
ATOM   3390  C8   DA A 165      13.395   6.919 562.563  1.00  1.00
ATOM   3391  N7   DA A 165      13.475   8.212 562.501  1.00  1.00
ATOM   3392  C5   DA A 165      12.164   8.637 562.663  1.00  1.00
ATOM   3393  C6   DA A 165      11.579   9.914 562.693  1.00  1.00
ATOM   3394  N6   DA A 165      12.276  11.051 562.554  1.00  1.00
ATOM   3395  N1   DA A 165      10.247   9.980 562.871  1.00  1.00
ATOM   3396  C2   DA A 165       9.560   8.848 563.009  1.00  1.00
ATOM   3397  N3   DA A 165       9.994   7.606 562.998  1.00  1.00
ATOM   3398  C4   DA A 165      11.330   7.568 562.818  1.00  1.00
ATOM   3399  P    DT A 166      10.428   1.271 561.328  1.00  1.00
ATOM   3400  OP1  DT A 166      10.384   0.000 562.085  1.00  1.00
ATOM   3401  OP2  DT A 166      11.406   1.333 560.220  1.00  1.00
ATOM   3402  O5'  DT A 166       8.967   1.620 560.775  1.00  1.00
ATOM   3403  C5'  DT A 166       8.051   2.333 561.626  1.00  1.00
ATOM   3404  C4'  DT A 166       7.346   3.418 560.835  1.00  1.00
ATOM   3405  O4'  DT A 166       8.086   4.672 560.832  1.00  1.00
ATOM   3406  C3'  DT A 166       7.120   3.120 559.353  1.00  1.00
ATOM   3407  O3'  DT A 166       5.862   3.657 558.962  1.00  1.00
ATOM   3408  C2'  DT A 166       8.224   3.891 558.630  1.00  1.00
ATOM   3409  C1'  DT A 166       8.159   5.146 559.496  1.00  1.00
ATOM   3410  N1   DT A 166       9.361   6.018 559.379  1.00  1.00
ATOM   3411  C2   DT A 166       9.161   7.374 559.471  1.00  1.00
ATOM   3412  O2   DT A 166       8.062   7.872 559.641  1.00  1.00
ATOM   3413  N3   DT A 166      10.298   8.150 559.357  1.00  1.00
ATOM   3414  C4   DT A 166      11.586   7.693 559.164  1.00  1.00
ATOM   3415  O4   DT A 166      12.526   8.485 559.077  1.00  1.00
ATOM   3416  C5   DT A 166      11.694   6.255 559.080  1.00  1.00
ATOM   3417  C7   DT A 166      13.062   5.674 558.870  1.00  1.00
ATOM   3418  C6   DT A 166      10.605   5.477 559.187  1.00  1.00
ATOM   3419  P    DA A 167       4.942   2.823 557.953  1.00  1.00
ATOM   3420  OP1  DA A 167       4.159   1.820 558.710  1.00  1.00
ATOM   3421  OP2  DA A 167       5.770   2.298 556.845  1.00  1.00
ATOM   3422  O5'  DA A 167       3.965   3.963 557.400  1.00  1.00
ATOM   3423  C5'  DA A 167       3.643   5.079 558.251  1.00  1.00
ATOM   3424  C4'  DA A 167       3.710   6.370 557.460  1.00  1.00
ATOM   3425  O4'  DA A 167       5.046   6.950 557.457  1.00  1.00
ATOM   3426  C3'  DA A 167       3.352   6.262 555.978  1.00  1.00
ATOM   3427  O3'  DA A 167       2.651   7.436 555.587  1.00  1.00
ATOM   3428  C2'  DA A 167       4.699   6.238 555.255  1.00  1.00
ATOM   3429  C1'  DA A 167       5.383   7.291 556.121  1.00  1.00
ATOM   3430  N9   DA A 167       6.868   7.290 556.004  1.00  1.00
ATOM   3431  C8   DA A 167       7.703   6.226 555.813  1.00  1.00
ATOM   3432  N7   DA A 167       8.958   6.549 555.751  1.00  1.00
ATOM   3433  C5   DA A 167       8.957   7.928 555.913  1.00  1.00
ATOM   3434  C6   DA A 167       9.991   8.878 555.943  1.00  1.00
ATOM   3435  N6   DA A 167      11.287   8.567 555.804  1.00  1.00
ATOM   3436  N1   DA A 167       9.642  10.166 556.121  1.00  1.00
ATOM   3437  C2   DA A 167       8.352  10.470 556.259  1.00  1.00
ATOM   3438  N3   DA A 167       7.306   9.673 556.248  1.00  1.00
ATOM   3439  C4   DA A 167       7.682   8.390 556.068  1.00  1.00
ATOM   3440  P    DG A 168       1.415   7.302 554.578  1.00  1.00
ATOM   3441  OP1  DG A 168       0.192   6.952 555.335  1.00  1.00
ATOM   3442  OP2  DG A 168       1.776   6.391 553.470  1.00  1.00
ATOM   3443  O5'  DG A 168       1.295   8.799 554.025  1.00  1.00
ATOM   3444  C5'  DG A 168       1.690   9.892 554.876  1.00  1.00
ATOM   3445  C4'  DG A 168       2.504  10.897 554.085  1.00  1.00
ATOM   3446  O4'  DG A 168       3.926  10.581 554.082  1.00  1.00
ATOM   3447  C3'  DG A 168       2.151  11.020 552.603  1.00  1.00
ATOM   3448  O3'  DG A 168       2.274  12.382 552.212  1.00  1.00
ATOM   3449  C2'  DG A 168       3.226  10.208 551.880  1.00  1.00
ATOM   3450  C1'  DG A 168       4.399  10.658 552.746  1.00  1.00
ATOM   3451  N9   DG A 168       5.599   9.784 552.629  1.00  1.00
ATOM   3452  C8   DG A 168       5.670   8.421 552.436  1.00  1.00
ATOM   3453  N7   DG A 168       6.893   7.953 552.376  1.00  1.00
ATOM   3454  C5   DG A 168       7.689   9.086 552.540  1.00  1.00
ATOM   3455  C6   DG A 168       9.102   9.213 552.565  1.00  1.00
ATOM   3456  O6   DG A 168       9.956   8.339 552.446  1.00  1.00
ATOM   3457  N1   DG A 168       9.493  10.546 552.755  1.00  1.00
ATOM   3458  C2   DG A 168       8.631  11.615 552.902  1.00  1.00
ATOM   3459  N2   DG A 168       9.202  12.810 553.074  1.00  1.00
ATOM   3460  N3   DG A 168       7.305  11.494 552.879  1.00  1.00
ATOM   3461  C4   DG A 168       6.910  10.208 552.695  1.00  1.00
ATOM   3462  P    DA A 169       1.195  13.000 551.203  1.00  1.00
ATOM   3463  OP1  DA A 169       0.000  13.435 551.960  1.00  1.00
ATOM   3464  OP2  DA A 169       0.952  12.050 550.095  1.00  1.00
ATOM   3465  O5'  DA A 169       1.978  14.281 550.650  1.00  1.00
ATOM   3466  C5'  DA A 169       2.940  14.932 551.501  1.00  1.00
ATOM   3467  C4'  DA A 169       4.189  15.267 550.710  1.00  1.00
ATOM   3468  O4'  DA A 169       5.153  14.176 550.707  1.00  1.00
ATOM   3469  C3'  DA A 169       3.975  15.574 549.228  1.00  1.00
ATOM   3470  O3'  DA A 169       4.875  16.604 548.837  1.00  1.00
ATOM   3471  C2'  DA A 169       4.368  14.286 548.505  1.00  1.00
ATOM   3472  C1'  DA A 169       5.581  13.960 549.371  1.00  1.00
ATOM   3473  N9   DA A 169       6.039  12.548 549.254  1.00  1.00
ATOM   3474  C8   DA A 169       5.286  11.425 549.063  1.00  1.00
ATOM   3475  N7   DA A 169       5.980  10.331 549.001  1.00  1.00
ATOM   3476  C5   DA A 169       7.291  10.758 549.163  1.00  1.00
ATOM   3477  C6   DA A 169       8.515  10.069 549.193  1.00  1.00
ATOM   3478  N6   DA A 169       8.619   8.740 549.054  1.00  1.00
ATOM   3479  N1   DA A 169       9.632  10.799 549.371  1.00  1.00
ATOM   3480  C2   DA A 169       9.522  12.119 549.509  1.00  1.00
ATOM   3481  N3   DA A 169       8.441  12.868 549.498  1.00  1.00
ATOM   3482  C4   DA A 169       7.337  12.114 549.318  1.00  1.00
ATOM   3483  P    DT A 170       4.366  17.738 547.828  1.00  1.00
ATOM   3484  OP1  DT A 170       3.655  18.792 548.585  1.00  1.00
ATOM   3485  OP2  DT A 170       3.611  17.113 546.720  1.00  1.00
ATOM   3486  O5'  DT A 170       5.753  18.314 547.275  1.00  1.00
ATOM   3487  C5'  DT A 170       6.914  18.276 548.126  1.00  1.00
ATOM   3488  C4'  DT A 170       8.121  17.813 547.335  1.00  1.00
ATOM   3489  O4'  DT A 170       8.260  16.363 547.332  1.00  1.00
ATOM   3490  C3'  DT A 170       8.129  18.187 545.853  1.00  1.00
ATOM   3491  O3'  DT A 170       9.462  18.491 545.462  1.00  1.00
ATOM   3492  C2'  DT A 170       7.689  16.914 545.130  1.00  1.00
ATOM   3493  C1'  DT A 170       8.479  15.937 545.996  1.00  1.00
ATOM   3494  N1   DT A 170       8.019  14.525 545.879  1.00  1.00
ATOM   3495  C2   DT A 170       8.978  13.545 545.971  1.00  1.00
ATOM   3496  O2   DT A 170      10.160  13.788 546.141  1.00  1.00
ATOM   3497  N3   DT A 170       8.514  12.249 545.857  1.00  1.00
ATOM   3498  C4   DT A 170       7.204  11.862 545.664  1.00  1.00
ATOM   3499  O4   DT A 170       6.909  10.668 545.577  1.00  1.00
ATOM   3500  C5   DT A 170       6.271  12.961 545.580  1.00  1.00
ATOM   3501  C7   DT A 170       4.823  12.628 545.370  1.00  1.00
ATOM   3502  C6   DT A 170       6.695  14.231 545.687  1.00  1.00
ATOM   3503  P    DT A 171       9.716  19.708 544.453  1.00  1.00
ATOM   3504  OP1  DT A 171       9.761  20.979 545.210  1.00  1.00
ATOM   3505  OP2  DT A 171       8.738  19.646 543.345  1.00  1.00
ATOM   3506  O5'  DT A 171      11.177  19.359 543.900  1.00  1.00
ATOM   3507  C5'  DT A 171      12.094  18.646 544.751  1.00  1.00
ATOM   3508  C4'  DT A 171      12.798  17.561 543.960  1.00  1.00
ATOM   3509  O4'  DT A 171      12.058  16.307 543.957  1.00  1.00
ATOM   3510  C3'  DT A 171      13.024  17.859 542.478  1.00  1.00
ATOM   3511  O3'  DT A 171      14.282  17.322 542.087  1.00  1.00
ATOM   3512  C2'  DT A 171      11.921  17.087 541.755  1.00  1.00
ATOM   3513  C1'  DT A 171      11.986  15.833 542.621  1.00  1.00
ATOM   3514  N1   DT A 171      10.784  14.961 542.504  1.00  1.00
ATOM   3515  C2   DT A 171      10.983  13.605 542.596  1.00  1.00
ATOM   3516  O2   DT A 171      12.082  13.106 542.766  1.00  1.00
ATOM   3517  N3   DT A 171       9.846  12.828 542.482  1.00  1.00
ATOM   3518  C4   DT A 171       8.559  13.286 542.289  1.00  1.00
ATOM   3519  O4   DT A 171       7.619  12.493 542.202  1.00  1.00
ATOM   3520  C5   DT A 171       8.450  14.723 542.205  1.00  1.00
ATOM   3521  C7   DT A 171       7.083  15.305 541.995  1.00  1.00
ATOM   3522  C6   DT A 171       9.539  15.502 542.312  1.00  1.00
ATOM   3523  P    DA A 172      15.203  18.156 541.078  1.00  1.00
ATOM   3524  OP1  DA A 172      15.986  19.158 541.835  1.00  1.00
ATOM   3525  OP2  DA A 172      14.375  18.681 539.970  1.00  1.00
ATOM   3526  O5'  DA A 172      16.179  17.016 540.525  1.00  1.00
ATOM   3527  C5'  DA A 172      16.502  15.900 541.376  1.00  1.00
ATOM   3528  C4'  DA A 172      16.434  14.608 540.585  1.00  1.00
ATOM   3529  O4'  DA A 172      15.098  14.028 540.582  1.00  1.00
ATOM   3530  C3'  DA A 172      16.792  14.716 539.103  1.00  1.00
ATOM   3531  O3'  DA A 172      17.494  13.542 538.712  1.00  1.00
ATOM   3532  C2'  DA A 172      15.446  14.741 538.380  1.00  1.00
ATOM   3533  C1'  DA A 172      14.761  13.688 539.246  1.00  1.00
ATOM   3534  N9   DA A 172      13.276  13.689 539.129  1.00  1.00
ATOM   3535  C8   DA A 172      12.441  14.752 538.938  1.00  1.00
ATOM   3536  N7   DA A 172      11.186  14.430 538.876  1.00  1.00
ATOM   3537  C5   DA A 172      11.187  13.051 539.038  1.00  1.00
ATOM   3538  C6   DA A 172      10.154  12.100 539.068  1.00  1.00
ATOM   3539  N6   DA A 172       8.857  12.412 538.929  1.00  1.00
ATOM   3540  N1   DA A 172      10.502  10.812 539.246  1.00  1.00
ATOM   3541  C2   DA A 172      11.792  10.509 539.384  1.00  1.00
ATOM   3542  N3   DA A 172      12.838  11.306 539.373  1.00  1.00
ATOM   3543  C4   DA A 172      12.462  12.588 539.193  1.00  1.00
ATOM   3544  P    DC A 173      18.729  13.676 537.703  1.00  1.00
ATOM   3545  OP1  DC A 173      19.952  14.027 538.460  1.00  1.00
ATOM   3546  OP2  DC A 173      18.368  14.588 536.595  1.00  1.00
ATOM   3547  O5'  DC A 173      18.849  12.180 537.150  1.00  1.00
ATOM   3548  C5'  DC A 173      18.454  11.087 538.001  1.00  1.00
ATOM   3549  C4'  DC A 173      17.640  10.082 537.210  1.00  1.00
ATOM   3550  O4'  DC A 173      16.219  10.398 537.207  1.00  1.00
ATOM   3551  C3'  DC A 173      17.993   9.959 535.728  1.00  1.00
ATOM   3552  O3'  DC A 173      17.871   8.597 535.337  1.00  1.00
ATOM   3553  C2'  DC A 173      16.918  10.770 535.005  1.00  1.00
ATOM   3554  C1'  DC A 173      15.746  10.321 535.871  1.00  1.00
ATOM   3555  N1   DC A 173      14.545  11.195 535.754  1.00  1.00
ATOM   3556  C2   DC A 173      13.293  10.593 535.845  1.00  1.00
ATOM   3557  O2   DC A 173      13.230   9.370 536.018  1.00  1.00
ATOM   3558  N3   DC A 173      12.185  11.372 535.740  1.00  1.00
ATOM   3559  C4   DC A 173      12.296  12.693 535.553  1.00  1.00
ATOM   3560  N4   DC A 173      11.187  13.410 535.457  1.00  1.00
ATOM   3561  C5   DC A 173      13.575  13.332 535.456  1.00  1.00
ATOM   3562  C6   DC A 173      14.669  12.536 535.563  1.00  1.00
ATOM   3563  P    DT A 174      18.949   7.979 534.328  1.00  1.00
ATOM   3564  OP1  DT A 174      20.144   7.544 535.085  1.00  1.00
ATOM   3565  OP2  DT A 174      19.193   8.929 533.220  1.00  1.00
ATOM   3566  O5'  DT A 174      18.166   6.698 533.775  1.00  1.00
ATOM   3567  C5'  DT A 174      17.205   6.046 534.626  1.00  1.00
ATOM   3568  C4'  DT A 174      15.956   5.712 533.835  1.00  1.00
ATOM   3569  O4'  DT A 174      14.991   6.803 533.832  1.00  1.00
ATOM   3570  C3'  DT A 174      16.169   5.404 532.353  1.00  1.00
ATOM   3571  O3'  DT A 174      15.269   4.374 531.962  1.00  1.00
ATOM   3572  C2'  DT A 174      15.776   6.693 531.630  1.00  1.00
ATOM   3573  C1'  DT A 174      14.563   7.018 532.496  1.00  1.00
ATOM   3574  N1   DT A 174      14.105   8.431 532.379  1.00  1.00
ATOM   3575  C2   DT A 174      12.754   8.660 532.471  1.00  1.00
ATOM   3576  O2   DT A 174      11.940   7.769 532.641  1.00  1.00
ATOM   3577  N3   DT A 174      12.367   9.982 532.357  1.00  1.00
ATOM   3578  C4   DT A 174      13.200  11.065 532.164  1.00  1.00
ATOM   3579  O4   DT A 174      12.736  12.204 532.077  1.00  1.00
ATOM   3580  C5   DT A 174      14.600  10.724 532.080  1.00  1.00
ATOM   3581  C7   DT A 174      15.576  11.844 531.870  1.00  1.00
ATOM   3582  C6   DT A 174      15.004   9.447 532.187  1.00  1.00
ATOM   3583  P    DC A 175      15.778   3.241 530.953  1.00  1.00
ATOM   3584  OP1  DC A 175      16.490   2.186 531.710  1.00  1.00
ATOM   3585  OP2  DC A 175      16.533   3.866 529.845  1.00  1.00
ATOM   3586  O5'  DC A 175      14.392   2.664 530.400  1.00  1.00
ATOM   3587  C5'  DC A 175      13.231   2.703 531.251  1.00  1.00
ATOM   3588  C4'  DC A 175      12.024   3.166 530.460  1.00  1.00
ATOM   3589  O4'  DC A 175      11.885   4.616 530.457  1.00  1.00
ATOM   3590  C3'  DC A 175      12.016   2.792 528.978  1.00  1.00
ATOM   3591  O3'  DC A 175      10.682   2.488 528.587  1.00  1.00
ATOM   3592  C2'  DC A 175      12.455   4.065 528.255  1.00  1.00
ATOM   3593  C1'  DC A 175      11.665   5.042 529.121  1.00  1.00
ATOM   3594  N1   DC A 175      12.125   6.453 529.004  1.00  1.00
ATOM   3595  C2   DC A 175      11.166   7.459 529.095  1.00  1.00
ATOM   3596  O2   DC A 175       9.983   7.141 529.268  1.00  1.00
ATOM   3597  N3   DC A 175      11.565   8.752 528.990  1.00  1.00
ATOM   3598  C4   DC A 175      12.855   9.055 528.803  1.00  1.00
ATOM   3599  N4   DC A 175      13.194  10.332 528.707  1.00  1.00
ATOM   3600  C5   DC A 175      13.858   8.036 528.706  1.00  1.00
ATOM   3601  C6   DC A 175      13.439   6.750 528.813  1.00  1.00
ATOM   3602  P    DA A 176      10.428   1.271 527.578  1.00  1.00
ATOM   3603  OP1  DA A 176      10.384   0.000 528.335  1.00  1.00
ATOM   3604  OP2  DA A 176      11.406   1.333 526.470  1.00  1.00
ATOM   3605  O5'  DA A 176       8.967   1.620 527.025  1.00  1.00
ATOM   3606  C5'  DA A 176       8.051   2.333 527.876  1.00  1.00
ATOM   3607  C4'  DA A 176       7.346   3.418 527.085  1.00  1.00
ATOM   3608  O4'  DA A 176       8.086   4.672 527.082  1.00  1.00
ATOM   3609  C3'  DA A 176       7.120   3.120 525.603  1.00  1.00
ATOM   3610  O3'  DA A 176       5.862   3.657 525.212  1.00  1.00
ATOM   3611  C2'  DA A 176       8.224   3.891 524.880  1.00  1.00
ATOM   3612  C1'  DA A 176       8.159   5.146 525.746  1.00  1.00
ATOM   3613  N9   DA A 176       9.361   6.018 525.629  1.00  1.00
ATOM   3614  C8   DA A 176      10.661   5.648 525.438  1.00  1.00
ATOM   3615  N7   DA A 176      11.487   6.646 525.376  1.00  1.00
ATOM   3616  C5   DA A 176      10.676   7.761 525.538  1.00  1.00
ATOM   3617  C6   DA A 176      10.953   9.138 525.568  1.00  1.00
ATOM   3618  N6   DA A 176      12.185   9.648 525.429  1.00  1.00
ATOM   3619  N1   DA A 176       9.914   9.975 525.746  1.00  1.00
ATOM   3620  C2   DA A 176       8.692   9.462 525.884  1.00  1.00
ATOM   3621  N3   DA A 176       8.314   8.203 525.873  1.00  1.00
ATOM   3622  C4   DA A 176       9.372   7.386 525.693  1.00  1.00
ATOM   3623  P    DG A 177       4.942   2.823 524.203  1.00  1.00
ATOM   3624  OP1  DG A 177       4.159   1.820 524.960  1.00  1.00
ATOM   3625  OP2  DG A 177       5.770   2.298 523.095  1.00  1.00
ATOM   3626  O5'  DG A 177       3.965   3.963 523.650  1.00  1.00
ATOM   3627  C5'  DG A 177       3.643   5.079 524.501  1.00  1.00
ATOM   3628  C4'  DG A 177       3.710   6.370 523.710  1.00  1.00
ATOM   3629  O4'  DG A 177       5.046   6.950 523.707  1.00  1.00
ATOM   3630  C3'  DG A 177       3.352   6.262 522.228  1.00  1.00
ATOM   3631  O3'  DG A 177       2.651   7.436 521.837  1.00  1.00
ATOM   3632  C2'  DG A 177       4.699   6.238 521.505  1.00  1.00
ATOM   3633  C1'  DG A 177       5.383   7.291 522.371  1.00  1.00
ATOM   3634  N9   DG A 177       6.868   7.290 522.254  1.00  1.00
ATOM   3635  C8   DG A 177       7.726   6.229 522.061  1.00  1.00
ATOM   3636  N7   DG A 177       8.991   6.569 522.001  1.00  1.00
ATOM   3637  C5   DG A 177       8.969   7.953 522.165  1.00  1.00
ATOM   3638  C6   DG A 177      10.038   8.887 522.190  1.00  1.00
ATOM   3639  O6   DG A 177      11.243   8.681 522.071  1.00  1.00
ATOM   3640  N1   DG A 177       9.570  10.195 522.380  1.00  1.00
ATOM   3641  C2   DG A 177       8.244  10.553 522.527  1.00  1.00
ATOM   3642  N2   DG A 177       8.004  11.855 522.699  1.00  1.00
ATOM   3643  N3   DG A 177       7.243   9.676 522.504  1.00  1.00
ATOM   3644  C4   DG A 177       7.679   8.403 522.320  1.00  1.00
ATOM   3645  P    DA A 178       1.415   7.302 520.828  1.00  1.00
ATOM   3646  OP1  DA A 178       0.192   6.952 521.585  1.00  1.00
ATOM   3647  OP2  DA A 178       1.776   6.391 519.720  1.00  1.00
ATOM   3648  O5'  DA A 178       1.295   8.799 520.275  1.00  1.00
ATOM   3649  C5'  DA A 178       1.690   9.892 521.126  1.00  1.00
ATOM   3650  C4'  DA A 178       2.504  10.897 520.335  1.00  1.00
ATOM   3651  O4'  DA A 178       3.926  10.581 520.332  1.00  1.00
ATOM   3652  C3'  DA A 178       2.151  11.020 518.853  1.00  1.00
ATOM   3653  O3'  DA A 178       2.274  12.382 518.462  1.00  1.00
ATOM   3654  C2'  DA A 178       3.226  10.208 518.130  1.00  1.00
ATOM   3655  C1'  DA A 178       4.399  10.658 518.996  1.00  1.00
ATOM   3656  N9   DA A 178       5.599   9.784 518.879  1.00  1.00
ATOM   3657  C8   DA A 178       5.650   8.433 518.688  1.00  1.00
ATOM   3658  N7   DA A 178       6.855   7.956 518.626  1.00  1.00
ATOM   3659  C5   DA A 178       7.664   9.072 518.788  1.00  1.00
ATOM   3660  C6   DA A 178       9.059   9.234 518.818  1.00  1.00
ATOM   3661  N6   DA A 178       9.925   8.220 518.679  1.00  1.00
ATOM   3662  N1   DA A 178       9.534  10.481 518.996  1.00  1.00
ATOM   3663  C2   DA A 178       8.669  11.484 519.134  1.00  1.00
ATOM   3664  N3   DA A 178       7.355  11.455 519.123  1.00  1.00
ATOM   3665  C4   DA A 178       6.905  10.196 518.943  1.00  1.00
ATOM   3666  P    DA A 179       1.195  13.000 517.453  1.00  1.00
ATOM   3667  OP1  DA A 179       0.000  13.435 518.210  1.00  1.00
ATOM   3668  OP2  DA A 179       0.952  12.050 516.345  1.00  1.00
ATOM   3669  O5'  DA A 179       1.978  14.281 516.900  1.00  1.00
ATOM   3670  C5'  DA A 179       2.940  14.932 517.751  1.00  1.00
ATOM   3671  C4'  DA A 179       4.189  15.267 516.960  1.00  1.00
ATOM   3672  O4'  DA A 179       5.153  14.176 516.957  1.00  1.00
ATOM   3673  C3'  DA A 179       3.975  15.574 515.478  1.00  1.00
ATOM   3674  O3'  DA A 179       4.875  16.604 515.087  1.00  1.00
ATOM   3675  C2'  DA A 179       4.368  14.286 514.755  1.00  1.00
ATOM   3676  C1'  DA A 179       5.581  13.960 515.621  1.00  1.00
ATOM   3677  N9   DA A 179       6.039  12.548 515.504  1.00  1.00
ATOM   3678  C8   DA A 179       5.286  11.425 515.313  1.00  1.00
ATOM   3679  N7   DA A 179       5.980  10.331 515.251  1.00  1.00
ATOM   3680  C5   DA A 179       7.291  10.758 515.413  1.00  1.00
ATOM   3681  C6   DA A 179       8.515  10.069 515.443  1.00  1.00
ATOM   3682  N6   DA A 179       8.619   8.740 515.304  1.00  1.00
ATOM   3683  N1   DA A 179       9.632  10.799 515.621  1.00  1.00
ATOM   3684  C2   DA A 179       9.522  12.119 515.759  1.00  1.00
ATOM   3685  N3   DA A 179       8.441  12.868 515.748  1.00  1.00
ATOM   3686  C4   DA A 179       7.337  12.114 515.568  1.00  1.00
ATOM   3687  P    DG A 180       4.366  17.738 514.078  1.00  1.00
ATOM   3688  OP1  DG A 180       3.655  18.792 514.835  1.00  1.00
ATOM   3689  OP2  DG A 180       3.611  17.113 512.970  1.00  1.00
ATOM   3690  O5'  DG A 180       5.753  18.314 513.525  1.00  1.00
ATOM   3691  C5'  DG A 180       6.914  18.276 514.376  1.00  1.00
ATOM   3692  C4'  DG A 180       8.121  17.813 513.585  1.00  1.00
ATOM   3693  O4'  DG A 180       8.260  16.363 513.582  1.00  1.00
ATOM   3694  C3'  DG A 180       8.129  18.187 512.103  1.00  1.00
ATOM   3695  O3'  DG A 180       9.462  18.491 511.712  1.00  1.00
ATOM   3696  C2'  DG A 180       7.689  16.914 511.380  1.00  1.00
ATOM   3697  C1'  DG A 180       8.479  15.937 512.246  1.00  1.00
ATOM   3698  N9   DG A 180       8.019  14.525 512.129  1.00  1.00
ATOM   3699  C8   DG A 180       6.745  14.037 511.936  1.00  1.00
ATOM   3700  N7   DG A 180       6.678  12.729 511.876  1.00  1.00
ATOM   3701  C5   DG A 180       8.001  12.322 512.040  1.00  1.00
ATOM   3702  C6   DG A 180       8.559  11.017 512.065  1.00  1.00
ATOM   3703  O6   DG A 180       7.991   9.935 511.946  1.00  1.00
ATOM   3704  N1   DG A 180       9.947  11.058 512.255  1.00  1.00
ATOM   3705  C2   DG A 180      10.697  12.208 512.402  1.00  1.00
ATOM   3706  N2   DG A 180      12.010  12.034 512.574  1.00  1.00
ATOM   3707  N3   DG A 180      10.173  13.432 512.379  1.00  1.00
ATOM   3708  C4   DG A 180       8.827  13.410 512.195  1.00  1.00
ATOM   3709  P    DC A 181       9.716  19.708 510.703  1.00  1.00
ATOM   3710  OP1  DC A 181       9.761  20.979 511.460  1.00  1.00
ATOM   3711  OP2  DC A 181       8.738  19.646 509.595  1.00  1.00
ATOM   3712  O5'  DC A 181      11.177  19.359 510.150  1.00  1.00
ATOM   3713  C5'  DC A 181      12.094  18.646 511.001  1.00  1.00
ATOM   3714  C4'  DC A 181      12.798  17.561 510.210  1.00  1.00
ATOM   3715  O4'  DC A 181      12.058  16.307 510.207  1.00  1.00
ATOM   3716  C3'  DC A 181      13.024  17.859 508.728  1.00  1.00
ATOM   3717  O3'  DC A 181      14.282  17.322 508.337  1.00  1.00
ATOM   3718  C2'  DC A 181      11.921  17.087 508.005  1.00  1.00
ATOM   3719  C1'  DC A 181      11.986  15.833 508.871  1.00  1.00
ATOM   3720  N1   DC A 181      10.784  14.961 508.754  1.00  1.00
ATOM   3721  C2   DC A 181      10.969  13.584 508.845  1.00  1.00
ATOM   3722  O2   DC A 181      12.112  13.146 509.018  1.00  1.00
ATOM   3723  N3   DC A 181       9.886  12.772 508.740  1.00  1.00
ATOM   3724  C4   DC A 181       8.663  13.286 508.553  1.00  1.00
ATOM   3725  N4   DC A 181       7.639  12.452 508.457  1.00  1.00
ATOM   3726  C5   DC A 181       8.451  14.699 508.456  1.00  1.00
ATOM   3727  C6   DC A 181       9.546  15.494 508.563  1.00  1.00
ATOM   3728  P    DA A 182      15.203  18.156 507.328  1.00  1.00
ATOM   3729  OP1  DA A 182      15.986  19.158 508.085  1.00  1.00
ATOM   3730  OP2  DA A 182      14.375  18.681 506.220  1.00  1.00
ATOM   3731  O5'  DA A 182      16.179  17.016 506.775  1.00  1.00
ATOM   3732  C5'  DA A 182      16.502  15.900 507.626  1.00  1.00
ATOM   3733  C4'  DA A 182      16.434  14.608 506.835  1.00  1.00
ATOM   3734  O4'  DA A 182      15.098  14.028 506.832  1.00  1.00
ATOM   3735  C3'  DA A 182      16.792  14.716 505.353  1.00  1.00
ATOM   3736  O3'  DA A 182      17.494  13.542 504.962  1.00  1.00
ATOM   3737  C2'  DA A 182      15.446  14.741 504.630  1.00  1.00
ATOM   3738  C1'  DA A 182      14.761  13.688 505.496  1.00  1.00
ATOM   3739  N9   DA A 182      13.276  13.689 505.379  1.00  1.00
ATOM   3740  C8   DA A 182      12.441  14.752 505.188  1.00  1.00
ATOM   3741  N7   DA A 182      11.186  14.430 505.126  1.00  1.00
ATOM   3742  C5   DA A 182      11.187  13.051 505.288  1.00  1.00
ATOM   3743  C6   DA A 182      10.154  12.100 505.318  1.00  1.00
ATOM   3744  N6   DA A 182       8.857  12.412 505.179  1.00  1.00
ATOM   3745  N1   DA A 182      10.502  10.812 505.496  1.00  1.00
ATOM   3746  C2   DA A 182      11.792  10.509 505.634  1.00  1.00
ATOM   3747  N3   DA A 182      12.838  11.306 505.623  1.00  1.00
ATOM   3748  C4   DA A 182      12.462  12.588 505.443  1.00  1.00
ATOM   3749  P    DG A 183      18.729  13.676 503.953  1.00  1.00
ATOM   3750  OP1  DG A 183      19.952  14.027 504.710  1.00  1.00
ATOM   3751  OP2  DG A 183      18.368  14.588 502.845  1.00  1.00
ATOM   3752  O5'  DG A 183      18.849  12.180 503.400  1.00  1.00
ATOM   3753  C5'  DG A 183      18.454  11.087 504.251  1.00  1.00
ATOM   3754  C4'  DG A 183      17.640  10.082 503.460  1.00  1.00
ATOM   3755  O4'  DG A 183      16.219  10.398 503.457  1.00  1.00
ATOM   3756  C3'  DG A 183      17.993   9.959 501.978  1.00  1.00
ATOM   3757  O3'  DG A 183      17.871   8.597 501.587  1.00  1.00
ATOM   3758  C2'  DG A 183      16.918  10.770 501.255  1.00  1.00
ATOM   3759  C1'  DG A 183      15.746  10.321 502.121  1.00  1.00
ATOM   3760  N9   DG A 183      14.545  11.195 502.004  1.00  1.00
ATOM   3761  C8   DG A 183      14.475  12.557 501.811  1.00  1.00
ATOM   3762  N7   DG A 183      13.252  13.026 501.751  1.00  1.00
ATOM   3763  C5   DG A 183      12.455  11.893 501.915  1.00  1.00
ATOM   3764  C6   DG A 183      11.042  11.766 501.940  1.00  1.00
ATOM   3765  O6   DG A 183      10.188  12.640 501.821  1.00  1.00
ATOM   3766  N1   DG A 183      10.651  10.433 502.130  1.00  1.00
ATOM   3767  C2   DG A 183      11.514   9.364 502.277  1.00  1.00
ATOM   3768  N2   DG A 183      10.942   8.169 502.449  1.00  1.00
ATOM   3769  N3   DG A 183      12.839   9.484 502.254  1.00  1.00
ATOM   3770  C4   DG A 183      13.235  10.771 502.070  1.00  1.00
ATOM   3771  P    DA A 184      18.949   7.979 500.578  1.00  1.00
ATOM   3772  OP1  DA A 184      20.144   7.544 501.335  1.00  1.00
ATOM   3773  OP2  DA A 184      19.193   8.929 499.470  1.00  1.00
ATOM   3774  O5'  DA A 184      18.166   6.698 500.025  1.00  1.00
ATOM   3775  C5'  DA A 184      17.205   6.046 500.876  1.00  1.00
ATOM   3776  C4'  DA A 184      15.956   5.712 500.085  1.00  1.00
ATOM   3777  O4'  DA A 184      14.991   6.803 500.082  1.00  1.00
ATOM   3778  C3'  DA A 184      16.169   5.404 498.603  1.00  1.00
ATOM   3779  O3'  DA A 184      15.269   4.374 498.212  1.00  1.00
ATOM   3780  C2'  DA A 184      15.776   6.693 497.880  1.00  1.00
ATOM   3781  C1'  DA A 184      14.563   7.018 498.746  1.00  1.00
ATOM   3782  N9   DA A 184      14.105   8.431 498.629  1.00  1.00
ATOM   3783  C8   DA A 184      14.859   9.554 498.438  1.00  1.00
ATOM   3784  N7   DA A 184      14.164  10.647 498.376  1.00  1.00
ATOM   3785  C5   DA A 184      12.853  10.221 498.538  1.00  1.00
ATOM   3786  C6   DA A 184      11.630  10.910 498.568  1.00  1.00
ATOM   3787  N6   DA A 184      11.525  12.239 498.429  1.00  1.00
ATOM   3788  N1   DA A 184      10.512  10.180 498.746  1.00  1.00
ATOM   3789  C2   DA A 184      10.623   8.860 498.884  1.00  1.00
ATOM   3790  N3   DA A 184      11.703   8.111 498.873  1.00  1.00
ATOM   3791  C4   DA A 184      12.807   8.865 498.693  1.00  1.00
ATOM   3792  P    DA A 185      15.778   3.241 497.203  1.00  1.00
ATOM   3793  OP1  DA A 185      16.490   2.186 497.960  1.00  1.00
ATOM   3794  OP2  DA A 185      16.533   3.866 496.095  1.00  1.00
ATOM   3795  O5'  DA A 185      14.392   2.664 496.650  1.00  1.00
ATOM   3796  C5'  DA A 185      13.231   2.703 497.501  1.00  1.00
ATOM   3797  C4'  DA A 185      12.024   3.166 496.710  1.00  1.00
ATOM   3798  O4'  DA A 185      11.885   4.616 496.707  1.00  1.00
ATOM   3799  C3'  DA A 185      12.016   2.792 495.228  1.00  1.00
ATOM   3800  O3'  DA A 185      10.682   2.488 494.837  1.00  1.00
ATOM   3801  C2'  DA A 185      12.455   4.065 494.505  1.00  1.00
ATOM   3802  C1'  DA A 185      11.665   5.042 495.371  1.00  1.00
ATOM   3803  N9   DA A 185      12.125   6.453 495.254  1.00  1.00
ATOM   3804  C8   DA A 185      13.395   6.919 495.063  1.00  1.00
ATOM   3805  N7   DA A 185      13.475   8.212 495.001  1.00  1.00
ATOM   3806  C5   DA A 185      12.164   8.637 495.163  1.00  1.00
ATOM   3807  C6   DA A 185      11.579   9.914 495.193  1.00  1.00
ATOM   3808  N6   DA A 185      12.276  11.051 495.054  1.00  1.00
ATOM   3809  N1   DA A 185      10.247   9.980 495.371  1.00  1.00
ATOM   3810  C2   DA A 185       9.560   8.848 495.509  1.00  1.00
ATOM   3811  N3   DA A 185       9.994   7.606 495.498  1.00  1.00
ATOM   3812  C4   DA A 185      11.330   7.568 495.318  1.00  1.00
ATOM   3813  P    DC A 186      10.428   1.271 493.828  1.00  1.00
ATOM   3814  OP1  DC A 186      10.384   0.000 494.585  1.00  1.00
ATOM   3815  OP2  DC A 186      11.406   1.333 492.720  1.00  1.00
ATOM   3816  O5'  DC A 186       8.967   1.620 493.275  1.00  1.00
ATOM   3817  C5'  DC A 186       8.051   2.333 494.126  1.00  1.00
ATOM   3818  C4'  DC A 186       7.346   3.418 493.335  1.00  1.00
ATOM   3819  O4'  DC A 186       8.086   4.672 493.332  1.00  1.00
ATOM   3820  C3'  DC A 186       7.120   3.120 491.853  1.00  1.00
ATOM   3821  O3'  DC A 186       5.862   3.657 491.462  1.00  1.00
ATOM   3822  C2'  DC A 186       8.224   3.891 491.130  1.00  1.00
ATOM   3823  C1'  DC A 186       8.159   5.146 491.996  1.00  1.00
ATOM   3824  N1   DC A 186       9.361   6.018 491.879  1.00  1.00
ATOM   3825  C2   DC A 186       9.175   7.395 491.970  1.00  1.00
ATOM   3826  O2   DC A 186       8.032   7.832 492.143  1.00  1.00
ATOM   3827  N3   DC A 186      10.259   8.207 491.865  1.00  1.00
ATOM   3828  C4   DC A 186      11.481   7.693 491.678  1.00  1.00
ATOM   3829  N4   DC A 186      12.505   8.527 491.582  1.00  1.00
ATOM   3830  C5   DC A 186      11.693   6.280 491.581  1.00  1.00
ATOM   3831  C6   DC A 186      10.598   5.485 491.688  1.00  1.00
ATOM   3832  P    DA A 187       4.942   2.823 490.453  1.00  1.00
ATOM   3833  OP1  DA A 187       4.159   1.820 491.210  1.00  1.00
ATOM   3834  OP2  DA A 187       5.770   2.298 489.345  1.00  1.00
ATOM   3835  O5'  DA A 187       3.965   3.963 489.900  1.00  1.00
ATOM   3836  C5'  DA A 187       3.643   5.079 490.751  1.00  1.00
ATOM   3837  C4'  DA A 187       3.710   6.370 489.960  1.00  1.00
ATOM   3838  O4'  DA A 187       5.046   6.950 489.957  1.00  1.00
ATOM   3839  C3'  DA A 187       3.352   6.262 488.478  1.00  1.00
ATOM   3840  O3'  DA A 187       2.651   7.436 488.087  1.00  1.00
ATOM   3841  C2'  DA A 187       4.699   6.238 487.755  1.00  1.00
ATOM   3842  C1'  DA A 187       5.383   7.291 488.621  1.00  1.00
ATOM   3843  N9   DA A 187       6.868   7.290 488.504  1.00  1.00
ATOM   3844  C8   DA A 187       7.703   6.226 488.313  1.00  1.00
ATOM   3845  N7   DA A 187       8.958   6.549 488.251  1.00  1.00
ATOM   3846  C5   DA A 187       8.957   7.928 488.413  1.00  1.00
ATOM   3847  C6   DA A 187       9.991   8.878 488.443  1.00  1.00
ATOM   3848  N6   DA A 187      11.287   8.567 488.304  1.00  1.00
ATOM   3849  N1   DA A 187       9.642  10.166 488.621  1.00  1.00
ATOM   3850  C2   DA A 187       8.352  10.470 488.759  1.00  1.00
ATOM   3851  N3   DA A 187       7.306   9.673 488.748  1.00  1.00
ATOM   3852  C4   DA A 187       7.682   8.390 488.568  1.00  1.00
ATOM   3853  P    DG A 188       1.415   7.302 487.078  1.00  1.00
ATOM   3854  OP1  DG A 188       0.192   6.952 487.835  1.00  1.00
ATOM   3855  OP2  DG A 188       1.776   6.391 485.970  1.00  1.00
ATOM   3856  O5'  DG A 188       1.295   8.799 486.525  1.00  1.00
ATOM   3857  C5'  DG A 188       1.690   9.892 487.376  1.00  1.00
ATOM   3858  C4'  DG A 188       2.504  10.897 486.585  1.00  1.00
ATOM   3859  O4'  DG A 188       3.926  10.581 486.582  1.00  1.00
ATOM   3860  C3'  DG A 188       2.151  11.020 485.103  1.00  1.00
ATOM   3861  O3'  DG A 188       2.274  12.382 484.712  1.00  1.00
ATOM   3862  C2'  DG A 188       3.226  10.208 484.380  1.00  1.00
ATOM   3863  C1'  DG A 188       4.399  10.658 485.246  1.00  1.00
ATOM   3864  N9   DG A 188       5.599   9.784 485.129  1.00  1.00
ATOM   3865  C8   DG A 188       5.670   8.421 484.936  1.00  1.00
ATOM   3866  N7   DG A 188       6.893   7.953 484.876  1.00  1.00
ATOM   3867  C5   DG A 188       7.689   9.086 485.040  1.00  1.00
ATOM   3868  C6   DG A 188       9.102   9.213 485.065  1.00  1.00
ATOM   3869  O6   DG A 188       9.956   8.339 484.946  1.00  1.00
ATOM   3870  N1   DG A 188       9.493  10.546 485.255  1.00  1.00
ATOM   3871  C2   DG A 188       8.631  11.615 485.402  1.00  1.00
ATOM   3872  N2   DG A 188       9.202  12.810 485.574  1.00  1.00
ATOM   3873  N3   DG A 188       7.305  11.494 485.379  1.00  1.00
ATOM   3874  C4   DG A 188       6.910  10.208 485.195  1.00  1.00
ATOM   3875  P    DA A 189       1.195  13.000 483.703  1.00  1.00
ATOM   3876  OP1  DA A 189       0.000  13.435 484.460  1.00  1.00
ATOM   3877  OP2  DA A 189       0.952  12.050 482.595  1.00  1.00
ATOM   3878  O5'  DA A 189       1.978  14.281 483.150  1.00  1.00
ATOM   3879  C5'  DA A 189       2.940  14.932 484.001  1.00  1.00
ATOM   3880  C4'  DA A 189       4.189  15.267 483.210  1.00  1.00
ATOM   3881  O4'  DA A 189       5.153  14.176 483.207  1.00  1.00
ATOM   3882  C3'  DA A 189       3.975  15.574 481.728  1.00  1.00
ATOM   3883  O3'  DA A 189       4.875  16.604 481.337  1.00  1.00
ATOM   3884  C2'  DA A 189       4.368  14.286 481.005  1.00  1.00
ATOM   3885  C1'  DA A 189       5.581  13.960 481.871  1.00  1.00
ATOM   3886  N9   DA A 189       6.039  12.548 481.754  1.00  1.00
ATOM   3887  C8   DA A 189       5.286  11.425 481.563  1.00  1.00
ATOM   3888  N7   DA A 189       5.980  10.331 481.501  1.00  1.00
ATOM   3889  C5   DA A 189       7.291  10.758 481.663  1.00  1.00
ATOM   3890  C6   DA A 189       8.515  10.069 481.693  1.00  1.00
ATOM   3891  N6   DA A 189       8.619   8.740 481.554  1.00  1.00
ATOM   3892  N1   DA A 189       9.632  10.799 481.871  1.00  1.00
ATOM   3893  C2   DA A 189       9.522  12.119 482.009  1.00  1.00
ATOM   3894  N3   DA A 189       8.441  12.868 481.998  1.00  1.00
ATOM   3895  C4   DA A 189       7.337  12.114 481.818  1.00  1.00
ATOM   3896  P    DG A 190       4.366  17.738 480.328  1.00  1.00
ATOM   3897  OP1  DG A 190       3.655  18.792 481.085  1.00  1.00
ATOM   3898  OP2  DG A 190       3.611  17.113 479.220  1.00  1.00
ATOM   3899  O5'  DG A 190       5.753  18.314 479.775  1.00  1.00
ATOM   3900  C5'  DG A 190       6.914  18.276 480.626  1.00  1.00
ATOM   3901  C4'  DG A 190       8.121  17.813 479.835  1.00  1.00
ATOM   3902  O4'  DG A 190       8.260  16.363 479.832  1.00  1.00
ATOM   3903  C3'  DG A 190       8.129  18.187 478.353  1.00  1.00
ATOM   3904  O3'  DG A 190       9.462  18.491 477.962  1.00  1.00
ATOM   3905  C2'  DG A 190       7.689  16.914 477.630  1.00  1.00
ATOM   3906  C1'  DG A 190       8.479  15.937 478.496  1.00  1.00
ATOM   3907  N9   DG A 190       8.019  14.525 478.379  1.00  1.00
ATOM   3908  C8   DG A 190       6.745  14.037 478.186  1.00  1.00
ATOM   3909  N7   DG A 190       6.678  12.729 478.126  1.00  1.00
ATOM   3910  C5   DG A 190       8.001  12.322 478.290  1.00  1.00
ATOM   3911  C6   DG A 190       8.559  11.017 478.315  1.00  1.00
ATOM   3912  O6   DG A 190       7.991   9.935 478.196  1.00  1.00
ATOM   3913  N1   DG A 190       9.947  11.058 478.505  1.00  1.00
ATOM   3914  C2   DG A 190      10.697  12.208 478.652  1.00  1.00
ATOM   3915  N2   DG A 190      12.010  12.034 478.824  1.00  1.00
ATOM   3916  N3   DG A 190      10.173  13.432 478.629  1.00  1.00
ATOM   3917  C4   DG A 190       8.827  13.410 478.445  1.00  1.00
ATOM   3918  P    DT A 191       9.716  19.708 476.953  1.00  1.00
ATOM   3919  OP1  DT A 191       9.761  20.979 477.710  1.00  1.00
ATOM   3920  OP2  DT A 191       8.738  19.646 475.845  1.00  1.00
ATOM   3921  O5'  DT A 191      11.177  19.359 476.400  1.00  1.00
ATOM   3922  C5'  DT A 191      12.094  18.646 477.251  1.00  1.00
ATOM   3923  C4'  DT A 191      12.798  17.561 476.460  1.00  1.00
ATOM   3924  O4'  DT A 191      12.058  16.307 476.457  1.00  1.00
ATOM   3925  C3'  DT A 191      13.024  17.859 474.978  1.00  1.00
ATOM   3926  O3'  DT A 191      14.282  17.322 474.587  1.00  1.00
ATOM   3927  C2'  DT A 191      11.921  17.087 474.255  1.00  1.00
ATOM   3928  C1'  DT A 191      11.986  15.833 475.121  1.00  1.00
ATOM   3929  N1   DT A 191      10.784  14.961 475.004  1.00  1.00
ATOM   3930  C2   DT A 191      10.983  13.605 475.096  1.00  1.00
ATOM   3931  O2   DT A 191      12.082  13.106 475.266  1.00  1.00
ATOM   3932  N3   DT A 191       9.846  12.828 474.982  1.00  1.00
ATOM   3933  C4   DT A 191       8.559  13.286 474.789  1.00  1.00
ATOM   3934  O4   DT A 191       7.619  12.493 474.702  1.00  1.00
ATOM   3935  C5   DT A 191       8.450  14.723 474.705  1.00  1.00
ATOM   3936  C7   DT A 191       7.083  15.305 474.495  1.00  1.00
ATOM   3937  C6   DT A 191       9.539  15.502 474.812  1.00  1.00
ATOM   3938  P    DG A 192      15.203  18.156 473.578  1.00  1.00
ATOM   3939  OP1  DG A 192      15.986  19.158 474.335  1.00  1.00
ATOM   3940  OP2  DG A 192      14.375  18.681 472.470  1.00  1.00
ATOM   3941  O5'  DG A 192      16.179  17.016 473.025  1.00  1.00
ATOM   3942  C5'  DG A 192      16.502  15.900 473.876  1.00  1.00
ATOM   3943  C4'  DG A 192      16.434  14.608 473.085  1.00  1.00
ATOM   3944  O4'  DG A 192      15.098  14.028 473.082  1.00  1.00
ATOM   3945  C3'  DG A 192      16.792  14.716 471.603  1.00  1.00
ATOM   3946  O3'  DG A 192      17.494  13.542 471.212  1.00  1.00
ATOM   3947  C2'  DG A 192      15.446  14.741 470.880  1.00  1.00
ATOM   3948  C1'  DG A 192      14.761  13.688 471.746  1.00  1.00
ATOM   3949  N9   DG A 192      13.276  13.689 471.629  1.00  1.00
ATOM   3950  C8   DG A 192      12.418  14.750 471.436  1.00  1.00
ATOM   3951  N7   DG A 192      11.154  14.410 471.376  1.00  1.00
ATOM   3952  C5   DG A 192      11.175  13.026 471.540  1.00  1.00
ATOM   3953  C6   DG A 192      10.107  12.092 471.565  1.00  1.00
ATOM   3954  O6   DG A 192       8.902  12.298 471.446  1.00  1.00
ATOM   3955  N1   DG A 192      10.574  10.784 471.755  1.00  1.00
ATOM   3956  C2   DG A 192      11.900  10.426 471.902  1.00  1.00
ATOM   3957  N2   DG A 192      12.140   9.124 472.074  1.00  1.00
ATOM   3958  N3   DG A 192      12.902  11.303 471.879  1.00  1.00
ATOM   3959  C4   DG A 192      12.465  12.576 471.695  1.00  1.00
ATOM   3960  P    DA A 193      18.729  13.676 470.203  1.00  1.00
ATOM   3961  OP1  DA A 193      19.952  14.027 470.960  1.00  1.00
ATOM   3962  OP2  DA A 193      18.368  14.588 469.095  1.00  1.00
ATOM   3963  O5'  DA A 193      18.849  12.180 469.650  1.00  1.00
ATOM   3964  C5'  DA A 193      18.454  11.087 470.501  1.00  1.00
ATOM   3965  C4'  DA A 193      17.640  10.082 469.710  1.00  1.00
ATOM   3966  O4'  DA A 193      16.219  10.398 469.707  1.00  1.00
ATOM   3967  C3'  DA A 193      17.993   9.959 468.228  1.00  1.00
ATOM   3968  O3'  DA A 193      17.871   8.597 467.837  1.00  1.00
ATOM   3969  C2'  DA A 193      16.918  10.770 467.505  1.00  1.00
ATOM   3970  C1'  DA A 193      15.746  10.321 468.371  1.00  1.00
ATOM   3971  N9   DA A 193      14.545  11.195 468.254  1.00  1.00
ATOM   3972  C8   DA A 193      14.494  12.546 468.063  1.00  1.00
ATOM   3973  N7   DA A 193      13.290  13.022 468.001  1.00  1.00
ATOM   3974  C5   DA A 193      12.480  11.907 468.163  1.00  1.00
ATOM   3975  C6   DA A 193      11.085  11.745 468.193  1.00  1.00
ATOM   3976  N6   DA A 193      10.219  12.759 468.054  1.00  1.00
ATOM   3977  N1   DA A 193      10.610  10.498 468.371  1.00  1.00
ATOM   3978  C2   DA A 193      11.475   9.494 468.509  1.00  1.00
ATOM   3979  N3   DA A 193      12.790   9.524 468.498  1.00  1.00
ATOM   3980  C4   DA A 193      13.240  10.783 468.318  1.00  1.00
ATOM   3981  P    DT A 194      18.949   7.979 466.828  1.00  1.00
ATOM   3982  OP1  DT A 194      20.144   7.544 467.585  1.00  1.00
ATOM   3983  OP2  DT A 194      19.193   8.929 465.720  1.00  1.00
ATOM   3984  O5'  DT A 194      18.166   6.698 466.275  1.00  1.00
ATOM   3985  C5'  DT A 194      17.205   6.046 467.126  1.00  1.00
ATOM   3986  C4'  DT A 194      15.956   5.712 466.335  1.00  1.00
ATOM   3987  O4'  DT A 194      14.991   6.803 466.332  1.00  1.00
ATOM   3988  C3'  DT A 194      16.169   5.404 464.853  1.00  1.00
ATOM   3989  O3'  DT A 194      15.269   4.374 464.462  1.00  1.00
ATOM   3990  C2'  DT A 194      15.776   6.693 464.130  1.00  1.00
ATOM   3991  C1'  DT A 194      14.563   7.018 464.996  1.00  1.00
ATOM   3992  N1   DT A 194      14.105   8.431 464.879  1.00  1.00
ATOM   3993  C2   DT A 194      12.754   8.660 464.971  1.00  1.00
ATOM   3994  O2   DT A 194      11.940   7.769 465.141  1.00  1.00
ATOM   3995  N3   DT A 194      12.367   9.982 464.857  1.00  1.00
ATOM   3996  C4   DT A 194      13.200  11.065 464.664  1.00  1.00
ATOM   3997  O4   DT A 194      12.736  12.204 464.577  1.00  1.00
ATOM   3998  C5   DT A 194      14.600  10.724 464.580  1.00  1.00
ATOM   3999  C7   DT A 194      15.576  11.844 464.370  1.00  1.00
ATOM   4000  C6   DT A 194      15.004   9.447 464.687  1.00  1.00
ATOM   4001  P    DG A 195      15.778   3.241 463.453  1.00  1.00
ATOM   4002  OP1  DG A 195      16.490   2.186 464.210  1.00  1.00
ATOM   4003  OP2  DG A 195      16.533   3.866 462.345  1.00  1.00
ATOM   4004  O5'  DG A 195      14.392   2.664 462.900  1.00  1.00
ATOM   4005  C5'  DG A 195      13.231   2.703 463.751  1.00  1.00
ATOM   4006  C4'  DG A 195      12.024   3.166 462.960  1.00  1.00
ATOM   4007  O4'  DG A 195      11.885   4.616 462.957  1.00  1.00
ATOM   4008  C3'  DG A 195      12.016   2.792 461.478  1.00  1.00
ATOM   4009  O3'  DG A 195      10.682   2.488 461.087  1.00  1.00
ATOM   4010  C2'  DG A 195      12.455   4.065 460.755  1.00  1.00
ATOM   4011  C1'  DG A 195      11.665   5.042 461.621  1.00  1.00
ATOM   4012  N9   DG A 195      12.125   6.453 461.504  1.00  1.00
ATOM   4013  C8   DG A 195      13.399   6.941 461.311  1.00  1.00
ATOM   4014  N7   DG A 195      13.467   8.249 461.251  1.00  1.00
ATOM   4015  C5   DG A 195      12.144   8.657 461.415  1.00  1.00
ATOM   4016  C6   DG A 195      11.586   9.961 461.440  1.00  1.00
ATOM   4017  O6   DG A 195      12.154  11.044 461.321  1.00  1.00
ATOM   4018  N1   DG A 195      10.197   9.921 461.630  1.00  1.00
ATOM   4019  C2   DG A 195       9.447   8.771 461.777  1.00  1.00
ATOM   4020  N2   DG A 195       8.135   8.945 461.949  1.00  1.00
ATOM   4021  N3   DG A 195       9.972   7.547 461.754  1.00  1.00
ATOM   4022  C4   DG A 195      11.317   7.569 461.570  1.00  1.00
ATOM   4023  P    DA A 196      10.428   1.271 460.078  1.00  1.00
ATOM   4024  OP1  DA A 196      10.384   0.000 460.835  1.00  1.00
ATOM   4025  OP2  DA A 196      11.406   1.333 458.970  1.00  1.00
ATOM   4026  O5'  DA A 196       8.967   1.620 459.525  1.00  1.00
ATOM   4027  C5'  DA A 196       8.051   2.333 460.376  1.00  1.00
ATOM   4028  C4'  DA A 196       7.346   3.418 459.585  1.00  1.00
ATOM   4029  O4'  DA A 196       8.086   4.672 459.582  1.00  1.00
ATOM   4030  C3'  DA A 196       7.120   3.120 458.103  1.00  1.00
ATOM   4031  O3'  DA A 196       5.862   3.657 457.712  1.00  1.00
ATOM   4032  C2'  DA A 196       8.224   3.891 457.380  1.00  1.00
ATOM   4033  C1'  DA A 196       8.159   5.146 458.246  1.00  1.00
ATOM   4034  N9   DA A 196       9.361   6.018 458.129  1.00  1.00
ATOM   4035  C8   DA A 196      10.661   5.648 457.938  1.00  1.00
ATOM   4036  N7   DA A 196      11.487   6.646 457.876  1.00  1.00
ATOM   4037  C5   DA A 196      10.676   7.761 458.038  1.00  1.00
ATOM   4038  C6   DA A 196      10.953   9.138 458.068  1.00  1.00
ATOM   4039  N6   DA A 196      12.185   9.648 457.929  1.00  1.00
ATOM   4040  N1   DA A 196       9.914   9.975 458.246  1.00  1.00
ATOM   4041  C2   DA A 196       8.692   9.462 458.384  1.00  1.00
ATOM   4042  N3   DA A 196       8.314   8.203 458.373  1.00  1.00
ATOM   4043  C4   DA A 196       9.372   7.386 458.193  1.00  1.00
ATOM   4044  P    DA A 197       4.942   2.823 456.703  1.00  1.00
ATOM   4045  OP1  DA A 197       4.159   1.820 457.460  1.00  1.00
ATOM   4046  OP2  DA A 197       5.770   2.298 455.595  1.00  1.00
ATOM   4047  O5'  DA A 197       3.965   3.963 456.150  1.00  1.00
ATOM   4048  C5'  DA A 197       3.643   5.079 457.001  1.00  1.00
ATOM   4049  C4'  DA A 197       3.710   6.370 456.210  1.00  1.00
ATOM   4050  O4'  DA A 197       5.046   6.950 456.207  1.00  1.00
ATOM   4051  C3'  DA A 197       3.352   6.262 454.728  1.00  1.00
ATOM   4052  O3'  DA A 197       2.651   7.436 454.337  1.00  1.00
ATOM   4053  C2'  DA A 197       4.699   6.238 454.005  1.00  1.00
ATOM   4054  C1'  DA A 197       5.383   7.291 454.871  1.00  1.00
ATOM   4055  N9   DA A 197       6.868   7.290 454.754  1.00  1.00
ATOM   4056  C8   DA A 197       7.703   6.226 454.563  1.00  1.00
ATOM   4057  N7   DA A 197       8.958   6.549 454.501  1.00  1.00
ATOM   4058  C5   DA A 197       8.957   7.928 454.663  1.00  1.00
ATOM   4059  C6   DA A 197       9.991   8.878 454.693  1.00  1.00
ATOM   4060  N6   DA A 197      11.287   8.567 454.554  1.00  1.00
ATOM   4061  N1   DA A 197       9.642  10.166 454.871  1.00  1.00
ATOM   4062  C2   DA A 197       8.352  10.470 455.009  1.00  1.00
ATOM   4063  N3   DA A 197       7.306   9.673 454.998  1.00  1.00
ATOM   4064  C4   DA A 197       7.682   8.390 454.818  1.00  1.00
ATOM   4065  P    DC A 198       1.415   7.302 453.328  1.00  1.00
ATOM   4066  OP1  DC A 198       0.192   6.952 454.085  1.00  1.00
ATOM   4067  OP2  DC A 198       1.776   6.391 452.220  1.00  1.00
ATOM   4068  O5'  DC A 198       1.295   8.799 452.775  1.00  1.00
ATOM   4069  C5'  DC A 198       1.690   9.892 453.626  1.00  1.00
ATOM   4070  C4'  DC A 198       2.504  10.897 452.835  1.00  1.00
ATOM   4071  O4'  DC A 198       3.926  10.581 452.832  1.00  1.00
ATOM   4072  C3'  DC A 198       2.151  11.020 451.353  1.00  1.00
ATOM   4073  O3'  DC A 198       2.274  12.382 450.962  1.00  1.00
ATOM   4074  C2'  DC A 198       3.226  10.208 450.630  1.00  1.00
ATOM   4075  C1'  DC A 198       4.399  10.658 451.496  1.00  1.00
ATOM   4076  N1   DC A 198       5.599   9.784 451.379  1.00  1.00
ATOM   4077  C2   DC A 198       6.852  10.386 451.470  1.00  1.00
ATOM   4078  O2   DC A 198       6.915  11.609 451.643  1.00  1.00
ATOM   4079  N3   DC A 198       7.959   9.607 451.365  1.00  1.00
ATOM   4080  C4   DC A 198       7.848   8.285 451.178  1.00  1.00
ATOM   4081  N4   DC A 198       8.958   7.569 451.082  1.00  1.00
ATOM   4082  C5   DC A 198       6.569   7.647 451.081  1.00  1.00
ATOM   4083  C6   DC A 198       5.475   8.443 451.188  1.00  1.00
ATOM   4084  P    DA A 199       1.195  13.000 449.953  1.00  1.00
ATOM   4085  OP1  DA A 199       0.000  13.435 450.710  1.00  1.00
ATOM   4086  OP2  DA A 199       0.952  12.050 448.845  1.00  1.00
ATOM   4087  O5'  DA A 199       1.978  14.281 449.400  1.00  1.00
ATOM   4088  C5'  DA A 199       2.940  14.932 450.251  1.00  1.00
ATOM   4089  C4'  DA A 199       4.189  15.267 449.460  1.00  1.00
ATOM   4090  O4'  DA A 199       5.153  14.176 449.457  1.00  1.00
ATOM   4091  C3'  DA A 199       3.975  15.574 447.978  1.00  1.00
ATOM   4092  O3'  DA A 199       4.875  16.604 447.587  1.00  1.00
ATOM   4093  C2'  DA A 199       4.368  14.286 447.255  1.00  1.00
ATOM   4094  C1'  DA A 199       5.581  13.960 448.121  1.00  1.00
ATOM   4095  N9   DA A 199       6.039  12.548 448.004  1.00  1.00
ATOM   4096  C8   DA A 199       5.286  11.425 447.813  1.00  1.00
ATOM   4097  N7   DA A 199       5.980  10.331 447.751  1.00  1.00
ATOM   4098  C5   DA A 199       7.291  10.758 447.913  1.00  1.00
ATOM   4099  C6   DA A 199       8.515  10.069 447.943  1.00  1.00
ATOM   4100  N6   DA A 199       8.619   8.740 447.804  1.00  1.00
ATOM   4101  N1   DA A 199       9.632  10.799 448.121  1.00  1.00
ATOM   4102  C2   DA A 199       9.522  12.119 448.259  1.00  1.00
ATOM   4103  N3   DA A 199       8.441  12.868 448.248  1.00  1.00
ATOM   4104  C4   DA A 199       7.337  12.114 448.068  1.00  1.00
ATOM   4105  P    DA A 200       4.366  17.738 446.578  1.00  1.00
ATOM   4106  OP1  DA A 200       3.655  18.792 447.335  1.00  1.00
ATOM   4107  OP2  DA A 200       3.611  17.113 445.470  1.00  1.00
ATOM   4108  O5'  DA A 200       5.753  18.314 446.025  1.00  1.00
ATOM   4109  C5'  DA A 200       6.914  18.276 446.876  1.00  1.00
ATOM   4110  C4'  DA A 200       8.121  17.813 446.085  1.00  1.00
ATOM   4111  O4'  DA A 200       8.260  16.363 446.082  1.00  1.00
ATOM   4112  C3'  DA A 200       8.129  18.187 444.603  1.00  1.00
ATOM   4113  O3'  DA A 200       9.462  18.491 444.212  1.00  1.00
ATOM   4114  C2'  DA A 200       7.689  16.914 443.880  1.00  1.00
ATOM   4115  C1'  DA A 200       8.479  15.937 444.746  1.00  1.00
ATOM   4116  N9   DA A 200       8.019  14.525 444.629  1.00  1.00
ATOM   4117  C8   DA A 200       6.750  14.060 444.438  1.00  1.00
ATOM   4118  N7   DA A 200       6.669  12.767 444.376  1.00  1.00
ATOM   4119  C5   DA A 200       7.980  12.341 444.538  1.00  1.00
ATOM   4120  C6   DA A 200       8.565  11.065 444.568  1.00  1.00
ATOM   4121  N6   DA A 200       7.869   9.928 444.429  1.00  1.00
ATOM   4122  N1   DA A 200       9.898  10.998 444.746  1.00  1.00
ATOM   4123  C2   DA A 200      10.585  12.131 444.884  1.00  1.00
ATOM   4124  N3   DA A 200      10.151  13.372 444.873  1.00  1.00
ATOM   4125  C4   DA A 200       8.814  13.411 444.693  1.00  1.00
ATOM   4126  P    DC A 201       9.716  19.708 443.203  1.00  1.00
ATOM   4127  OP1  DC A 201       9.761  20.979 443.960  1.00  1.00
ATOM   4128  OP2  DC A 201       8.738  19.646 442.095  1.00  1.00
ATOM   4129  O5'  DC A 201      11.177  19.359 442.650  1.00  1.00
ATOM   4130  C5'  DC A 201      12.094  18.646 443.501  1.00  1.00
ATOM   4131  C4'  DC A 201      12.798  17.561 442.710  1.00  1.00
ATOM   4132  O4'  DC A 201      12.058  16.307 442.707  1.00  1.00
ATOM   4133  C3'  DC A 201      13.024  17.859 441.228  1.00  1.00
ATOM   4134  O3'  DC A 201      14.282  17.322 440.837  1.00  1.00
ATOM   4135  C2'  DC A 201      11.921  17.087 440.505  1.00  1.00
ATOM   4136  C1'  DC A 201      11.986  15.833 441.371  1.00  1.00
ATOM   4137  N1   DC A 201      10.784  14.961 441.254  1.00  1.00
ATOM   4138  C2   DC A 201      10.969  13.584 441.345  1.00  1.00
ATOM   4139  O2   DC A 201      12.112  13.146 441.518  1.00  1.00
ATOM   4140  N3   DC A 201       9.886  12.772 441.240  1.00  1.00
ATOM   4141  C4   DC A 201       8.663  13.286 441.053  1.00  1.00
ATOM   4142  N4   DC A 201       7.639  12.452 440.957  1.00  1.00
ATOM   4143  C5   DC A 201       8.451  14.699 440.956  1.00  1.00
ATOM   4144  C6   DC A 201       9.546  15.494 441.063  1.00  1.00
ATOM   4145  P    DT A 202      15.203  18.156 439.828  1.00  1.00
ATOM   4146  OP1  DT A 202      15.986  19.158 440.585  1.00  1.00
ATOM   4147  OP2  DT A 202      14.375  18.681 438.720  1.00  1.00
ATOM   4148  O5'  DT A 202      16.179  17.016 439.275  1.00  1.00
ATOM   4149  C5'  DT A 202      16.502  15.900 440.126  1.00  1.00
ATOM   4150  C4'  DT A 202      16.434  14.608 439.335  1.00  1.00
ATOM   4151  O4'  DT A 202      15.098  14.028 439.332  1.00  1.00
ATOM   4152  C3'  DT A 202      16.792  14.716 437.853  1.00  1.00
ATOM   4153  O3'  DT A 202      17.494  13.542 437.462  1.00  1.00
ATOM   4154  C2'  DT A 202      15.446  14.741 437.130  1.00  1.00
ATOM   4155  C1'  DT A 202      14.761  13.688 437.996  1.00  1.00
ATOM   4156  N1   DT A 202      13.276  13.689 437.879  1.00  1.00
ATOM   4157  C2   DT A 202      12.641  12.474 437.971  1.00  1.00
ATOM   4158  O2   DT A 202      13.237  11.425 438.141  1.00  1.00
ATOM   4159  N3   DT A 202      11.264  12.515 437.857  1.00  1.00
ATOM   4160  C4   DT A 202      10.492  13.642 437.664  1.00  1.00
ATOM   4161  O4   DT A 202       9.265  13.553 437.577  1.00  1.00
ATOM   4162  C5   DT A 202      11.249  14.868 437.580  1.00  1.00
ATOM   4163  C7   DT A 202      10.484  16.142 437.370  1.00  1.00
ATOM   4164  C6   DT A 202      12.587  14.858 437.687  1.00  1.00
ATOM   4165  P    DT A 203      18.729  13.676 436.453  1.00  1.00
ATOM   4166  OP1  DT A 203      19.952  14.027 437.210  1.00  1.00
ATOM   4167  OP2  DT A 203      18.368  14.588 435.345  1.00  1.00
ATOM   4168  O5'  DT A 203      18.849  12.180 435.900  1.00  1.00
ATOM   4169  C5'  DT A 203      18.454  11.087 436.751  1.00  1.00
ATOM   4170  C4'  DT A 203      17.640  10.082 435.960  1.00  1.00
ATOM   4171  O4'  DT A 203      16.219  10.398 435.957  1.00  1.00
ATOM   4172  C3'  DT A 203      17.993   9.959 434.478  1.00  1.00
ATOM   4173  O3'  DT A 203      17.871   8.597 434.087  1.00  1.00
ATOM   4174  C2'  DT A 203      16.918  10.770 433.755  1.00  1.00
ATOM   4175  C1'  DT A 203      15.746  10.321 434.621  1.00  1.00
ATOM   4176  N1   DT A 203      14.545  11.195 434.504  1.00  1.00
ATOM   4177  C2   DT A 203      13.317  10.586 434.596  1.00  1.00
ATOM   4178  O2   DT A 203      13.182   9.386 434.766  1.00  1.00
ATOM   4179  N3   DT A 203      12.227  11.427 434.482  1.00  1.00
ATOM   4180  C4   DT A 203      12.264  12.793 434.289  1.00  1.00
ATOM   4181  O4   DT A 203      11.220  13.442 434.202  1.00  1.00
ATOM   4182  C5   DT A 203      13.598  13.340 434.205  1.00  1.00
ATOM   4183  C7   DT A 203      13.728  14.820 433.995  1.00  1.00
ATOM   4184  C6   DT A 203      14.675  12.545 434.312  1.00  1.00
ATOM   4185  P    DC A 204      18.949   7.979 433.078  1.00  1.00
ATOM   4186  OP1  DC A 204      20.144   7.544 433.835  1.00  1.00
ATOM   4187  OP2  DC A 204      19.193   8.929 431.970  1.00  1.00
ATOM   4188  O5'  DC A 204      18.166   6.698 432.525  1.00  1.00
ATOM   4189  C5'  DC A 204      17.205   6.046 433.376  1.00  1.00
ATOM   4190  C4'  DC A 204      15.956   5.712 432.585  1.00  1.00
ATOM   4191  O4'  DC A 204      14.991   6.803 432.582  1.00  1.00
ATOM   4192  C3'  DC A 204      16.169   5.404 431.103  1.00  1.00
ATOM   4193  O3'  DC A 204      15.269   4.374 430.712  1.00  1.00
ATOM   4194  C2'  DC A 204      15.776   6.693 430.380  1.00  1.00
ATOM   4195  C1'  DC A 204      14.563   7.018 431.246  1.00  1.00
ATOM   4196  N1   DC A 204      14.105   8.431 431.129  1.00  1.00
ATOM   4197  C2   DC A 204      12.738   8.680 431.220  1.00  1.00
ATOM   4198  O2   DC A 204      11.969   7.728 431.393  1.00  1.00
ATOM   4199  N3   DC A 204      12.301   9.961 431.115  1.00  1.00
ATOM   4200  C4   DC A 204      13.167  10.965 430.928  1.00  1.00
ATOM   4201  N4   DC A 204      12.691  12.197 430.832  1.00  1.00
ATOM   4202  C5   DC A 204      14.577  10.730 430.831  1.00  1.00
ATOM   4203  C6   DC A 204      14.994   9.443 430.938  1.00  1.00
ATOM   4204  P    DA A 205      15.778   3.241 429.703  1.00  1.00
ATOM   4205  OP1  DA A 205      16.490   2.186 430.460  1.00  1.00
ATOM   4206  OP2  DA A 205      16.533   3.866 428.595  1.00  1.00
ATOM   4207  O5'  DA A 205      14.392   2.664 429.150  1.00  1.00
ATOM   4208  C5'  DA A 205      13.231   2.703 430.001  1.00  1.00
ATOM   4209  C4'  DA A 205      12.024   3.166 429.210  1.00  1.00
ATOM   4210  O4'  DA A 205      11.885   4.616 429.207  1.00  1.00
ATOM   4211  C3'  DA A 205      12.016   2.792 427.728  1.00  1.00
ATOM   4212  O3'  DA A 205      10.682   2.488 427.337  1.00  1.00
ATOM   4213  C2'  DA A 205      12.455   4.065 427.005  1.00  1.00
ATOM   4214  C1'  DA A 205      11.665   5.042 427.871  1.00  1.00
ATOM   4215  N9   DA A 205      12.125   6.453 427.754  1.00  1.00
ATOM   4216  C8   DA A 205      13.395   6.919 427.563  1.00  1.00
ATOM   4217  N7   DA A 205      13.475   8.212 427.501  1.00  1.00
ATOM   4218  C5   DA A 205      12.164   8.637 427.663  1.00  1.00
ATOM   4219  C6   DA A 205      11.579   9.914 427.693  1.00  1.00
ATOM   4220  N6   DA A 205      12.276  11.051 427.554  1.00  1.00
ATOM   4221  N1   DA A 205      10.247   9.980 427.871  1.00  1.00
ATOM   4222  C2   DA A 205       9.560   8.848 428.009  1.00  1.00
ATOM   4223  N3   DA A 205       9.994   7.606 427.998  1.00  1.00
ATOM   4224  C4   DA A 205      11.330   7.568 427.818  1.00  1.00
ATOM   4225  P    DT A 206      10.428   1.271 426.328  1.00  1.00
ATOM   4226  OP1  DT A 206      10.384   0.000 427.085  1.00  1.00
ATOM   4227  OP2  DT A 206      11.406   1.333 425.220  1.00  1.00
ATOM   4228  O5'  DT A 206       8.967   1.620 425.775  1.00  1.00
ATOM   4229  C5'  DT A 206       8.051   2.333 426.626  1.00  1.00
ATOM   4230  C4'  DT A 206       7.346   3.418 425.835  1.00  1.00
ATOM   4231  O4'  DT A 206       8.086   4.672 425.832  1.00  1.00
ATOM   4232  C3'  DT A 206       7.120   3.120 424.353  1.00  1.00
ATOM   4233  O3'  DT A 206       5.862   3.657 423.962  1.00  1.00
ATOM   4234  C2'  DT A 206       8.224   3.891 423.630  1.00  1.00
ATOM   4235  C1'  DT A 206       8.159   5.146 424.496  1.00  1.00
ATOM   4236  N1   DT A 206       9.361   6.018 424.379  1.00  1.00
ATOM   4237  C2   DT A 206       9.161   7.374 424.471  1.00  1.00
ATOM   4238  O2   DT A 206       8.062   7.872 424.641  1.00  1.00
ATOM   4239  N3   DT A 206      10.298   8.150 424.357  1.00  1.00
ATOM   4240  C4   DT A 206      11.586   7.693 424.164  1.00  1.00
ATOM   4241  O4   DT A 206      12.526   8.485 424.077  1.00  1.00
ATOM   4242  C5   DT A 206      11.694   6.255 424.080  1.00  1.00
ATOM   4243  C7   DT A 206      13.062   5.674 423.870  1.00  1.00
ATOM   4244  C6   DT A 206      10.605   5.477 424.187  1.00  1.00
ATOM   4245  P    DC A 207       4.942   2.823 422.953  1.00  1.00
ATOM   4246  OP1  DC A 207       4.159   1.820 423.710  1.00  1.00
ATOM   4247  OP2  DC A 207       5.770   2.298 421.845  1.00  1.00
ATOM   4248  O5'  DC A 207       3.965   3.963 422.400  1.00  1.00
ATOM   4249  C5'  DC A 207       3.643   5.079 423.251  1.00  1.00
ATOM   4250  C4'  DC A 207       3.710   6.370 422.460  1.00  1.00
ATOM   4251  O4'  DC A 207       5.046   6.950 422.457  1.00  1.00
ATOM   4252  C3'  DC A 207       3.352   6.262 420.978  1.00  1.00
ATOM   4253  O3'  DC A 207       2.651   7.436 420.587  1.00  1.00
ATOM   4254  C2'  DC A 207       4.699   6.238 420.255  1.00  1.00
ATOM   4255  C1'  DC A 207       5.383   7.291 421.121  1.00  1.00
ATOM   4256  N1   DC A 207       6.868   7.290 421.004  1.00  1.00
ATOM   4257  C2   DC A 207       7.528   8.513 421.095  1.00  1.00
ATOM   4258  O2   DC A 207       6.860   9.539 421.268  1.00  1.00
ATOM   4259  N3   DC A 207       8.881   8.533 420.990  1.00  1.00
ATOM   4260  C4   DC A 207       9.568   7.399 420.803  1.00  1.00
ATOM   4261  N4   DC A 207      10.887   7.471 420.707  1.00  1.00
ATOM   4262  C5   DC A 207       8.909   6.131 420.706  1.00  1.00
ATOM   4263  C6   DC A 207       7.556   6.132 420.813  1.00  1.00
ATOM   4264  P    DA A 208       1.415   7.302 419.578  1.00  1.00
ATOM   4265  OP1  DA A 208       0.192   6.952 420.335  1.00  1.00
ATOM   4266  OP2  DA A 208       1.776   6.391 418.470  1.00  1.00
ATOM   4267  O5'  DA A 208       1.295   8.799 419.025  1.00  1.00
ATOM   4268  C5'  DA A 208       1.690   9.892 419.876  1.00  1.00
ATOM   4269  C4'  DA A 208       2.504  10.897 419.085  1.00  1.00
ATOM   4270  O4'  DA A 208       3.926  10.581 419.082  1.00  1.00
ATOM   4271  C3'  DA A 208       2.151  11.020 417.603  1.00  1.00
ATOM   4272  O3'  DA A 208       2.274  12.382 417.212  1.00  1.00
ATOM   4273  C2'  DA A 208       3.226  10.208 416.880  1.00  1.00
ATOM   4274  C1'  DA A 208       4.399  10.658 417.746  1.00  1.00
ATOM   4275  N9   DA A 208       5.599   9.784 417.629  1.00  1.00
ATOM   4276  C8   DA A 208       5.650   8.433 417.438  1.00  1.00
ATOM   4277  N7   DA A 208       6.855   7.956 417.376  1.00  1.00
ATOM   4278  C5   DA A 208       7.664   9.072 417.538  1.00  1.00
ATOM   4279  C6   DA A 208       9.059   9.234 417.568  1.00  1.00
ATOM   4280  N6   DA A 208       9.925   8.220 417.429  1.00  1.00
ATOM   4281  N1   DA A 208       9.534  10.481 417.746  1.00  1.00
ATOM   4282  C2   DA A 208       8.669  11.484 417.884  1.00  1.00
ATOM   4283  N3   DA A 208       7.355  11.455 417.873  1.00  1.00
ATOM   4284  C4   DA A 208       6.905  10.196 417.693  1.00  1.00
ATOM   4285  P    DA A 209       1.195  13.000 416.203  1.00  1.00
ATOM   4286  OP1  DA A 209       0.000  13.435 416.960  1.00  1.00
ATOM   4287  OP2  DA A 209       0.952  12.050 415.095  1.00  1.00
ATOM   4288  O5'  DA A 209       1.978  14.281 415.650  1.00  1.00
ATOM   4289  C5'  DA A 209       2.940  14.932 416.501  1.00  1.00
ATOM   4290  C4'  DA A 209       4.189  15.267 415.710  1.00  1.00
ATOM   4291  O4'  DA A 209       5.153  14.176 415.707  1.00  1.00
ATOM   4292  C3'  DA A 209       3.975  15.574 414.228  1.00  1.00
ATOM   4293  O3'  DA A 209       4.875  16.604 413.837  1.00  1.00
ATOM   4294  C2'  DA A 209       4.368  14.286 413.505  1.00  1.00
ATOM   4295  C1'  DA A 209       5.581  13.960 414.371  1.00  1.00
ATOM   4296  N9   DA A 209       6.039  12.548 414.254  1.00  1.00
ATOM   4297  C8   DA A 209       5.286  11.425 414.063  1.00  1.00
ATOM   4298  N7   DA A 209       5.980  10.331 414.001  1.00  1.00
ATOM   4299  C5   DA A 209       7.291  10.758 414.163  1.00  1.00
ATOM   4300  C6   DA A 209       8.515  10.069 414.193  1.00  1.00
ATOM   4301  N6   DA A 209       8.619   8.740 414.054  1.00  1.00
ATOM   4302  N1   DA A 209       9.632  10.799 414.371  1.00  1.00
ATOM   4303  C2   DA A 209       9.522  12.119 414.509  1.00  1.00
ATOM   4304  N3   DA A 209       8.441  12.868 414.498  1.00  1.00
ATOM   4305  C4   DA A 209       7.337  12.114 414.318  1.00  1.00
ATOM   4306  P    DG A 210       4.366  17.738 412.828  1.00  1.00
ATOM   4307  OP1  DG A 210       3.655  18.792 413.585  1.00  1.00
ATOM   4308  OP2  DG A 210       3.611  17.113 411.720  1.00  1.00
ATOM   4309  O5'  DG A 210       5.753  18.314 412.275  1.00  1.00
ATOM   4310  C5'  DG A 210       6.914  18.276 413.126  1.00  1.00
ATOM   4311  C4'  DG A 210       8.121  17.813 412.335  1.00  1.00
ATOM   4312  O4'  DG A 210       8.260  16.363 412.332  1.00  1.00
ATOM   4313  C3'  DG A 210       8.129  18.187 410.853  1.00  1.00
ATOM   4314  O3'  DG A 210       9.462  18.491 410.462  1.00  1.00
ATOM   4315  C2'  DG A 210       7.689  16.914 410.130  1.00  1.00
ATOM   4316  C1'  DG A 210       8.479  15.937 410.996  1.00  1.00
ATOM   4317  N9   DG A 210       8.019  14.525 410.879  1.00  1.00
ATOM   4318  C8   DG A 210       6.745  14.037 410.686  1.00  1.00
ATOM   4319  N7   DG A 210       6.678  12.729 410.626  1.00  1.00
ATOM   4320  C5   DG A 210       8.001  12.322 410.790  1.00  1.00
ATOM   4321  C6   DG A 210       8.559  11.017 410.815  1.00  1.00
ATOM   4322  O6   DG A 210       7.991   9.935 410.696  1.00  1.00
ATOM   4323  N1   DG A 210       9.947  11.058 411.005  1.00  1.00
ATOM   4324  C2   DG A 210      10.697  12.208 411.152  1.00  1.00
ATOM   4325  N2   DG A 210      12.010  12.034 411.324  1.00  1.00
ATOM   4326  N3   DG A 210      10.173  13.432 411.129  1.00  1.00
ATOM   4327  C4   DG A 210       8.827  13.410 410.945  1.00  1.00
ATOM   4328  P    DA A 211       9.716  19.708 409.453  1.00  1.00
ATOM   4329  OP1  DA A 211       9.761  20.979 410.210  1.00  1.00
ATOM   4330  OP2  DA A 211       8.738  19.646 408.345  1.00  1.00
ATOM   4331  O5'  DA A 211      11.177  19.359 408.900  1.00  1.00
ATOM   4332  C5'  DA A 211      12.094  18.646 409.751  1.00  1.00
ATOM   4333  C4'  DA A 211      12.798  17.561 408.960  1.00  1.00
ATOM   4334  O4'  DA A 211      12.058  16.307 408.957  1.00  1.00
ATOM   4335  C3'  DA A 211      13.024  17.859 407.478  1.00  1.00
ATOM   4336  O3'  DA A 211      14.282  17.322 407.087  1.00  1.00
ATOM   4337  C2'  DA A 211      11.921  17.087 406.755  1.00  1.00
ATOM   4338  C1'  DA A 211      11.986  15.833 407.621  1.00  1.00
ATOM   4339  N9   DA A 211      10.784  14.961 407.504  1.00  1.00
ATOM   4340  C8   DA A 211       9.483  15.331 407.313  1.00  1.00
ATOM   4341  N7   DA A 211       8.658  14.332 407.251  1.00  1.00
ATOM   4342  C5   DA A 211       9.468  13.217 407.413  1.00  1.00
ATOM   4343  C6   DA A 211       9.191  11.841 407.443  1.00  1.00
ATOM   4344  N6   DA A 211       7.959  11.331 407.304  1.00  1.00
ATOM   4345  N1   DA A 211      10.230  11.004 407.621  1.00  1.00
ATOM   4346  C2   DA A 211      11.452  11.516 407.759  1.00  1.00
ATOM   4347  N3   DA A 211      11.830  12.776 407.748  1.00  1.00
ATOM   4348  C4   DA A 211      10.772  13.592 407.568  1.00  1.00
ATOM   4349  P    DA A 212      15.203  18.156 406.078  1.00  1.00
ATOM   4350  OP1  DA A 212      15.986  19.158 406.835  1.00  1.00
ATOM   4351  OP2  DA A 212      14.375  18.681 404.970  1.00  1.00
ATOM   4352  O5'  DA A 212      16.179  17.016 405.525  1.00  1.00
ATOM   4353  C5'  DA A 212      16.502  15.900 406.376  1.00  1.00
ATOM   4354  C4'  DA A 212      16.434  14.608 405.585  1.00  1.00
ATOM   4355  O4'  DA A 212      15.098  14.028 405.582  1.00  1.00
ATOM   4356  C3'  DA A 212      16.792  14.716 404.103  1.00  1.00
ATOM   4357  O3'  DA A 212      17.494  13.542 403.712  1.00  1.00
ATOM   4358  C2'  DA A 212      15.446  14.741 403.380  1.00  1.00
ATOM   4359  C1'  DA A 212      14.761  13.688 404.246  1.00  1.00
ATOM   4360  N9   DA A 212      13.276  13.689 404.129  1.00  1.00
ATOM   4361  C8   DA A 212      12.441  14.752 403.938  1.00  1.00
ATOM   4362  N7   DA A 212      11.186  14.430 403.876  1.00  1.00
ATOM   4363  C5   DA A 212      11.187  13.051 404.038  1.00  1.00
ATOM   4364  C6   DA A 212      10.154  12.100 404.068  1.00  1.00
ATOM   4365  N6   DA A 212       8.857  12.412 403.929  1.00  1.00
ATOM   4366  N1   DA A 212      10.502  10.812 404.246  1.00  1.00
ATOM   4367  C2   DA A 212      11.792  10.509 404.384  1.00  1.00
ATOM   4368  N3   DA A 212      12.838  11.306 404.373  1.00  1.00
ATOM   4369  C4   DA A 212      12.462  12.588 404.193  1.00  1.00
ATOM   4370  P    DA A 213      18.729  13.676 402.703  1.00  1.00
ATOM   4371  OP1  DA A 213      19.952  14.027 403.460  1.00  1.00
ATOM   4372  OP2  DA A 213      18.368  14.588 401.595  1.00  1.00
ATOM   4373  O5'  DA A 213      18.849  12.180 402.150  1.00  1.00
ATOM   4374  C5'  DA A 213      18.454  11.087 403.001  1.00  1.00
ATOM   4375  C4'  DA A 213      17.640  10.082 402.210  1.00  1.00
ATOM   4376  O4'  DA A 213      16.219  10.398 402.207  1.00  1.00
ATOM   4377  C3'  DA A 213      17.993   9.959 400.728  1.00  1.00
ATOM   4378  O3'  DA A 213      17.871   8.597 400.337  1.00  1.00
ATOM   4379  C2'  DA A 213      16.918  10.770 400.005  1.00  1.00
ATOM   4380  C1'  DA A 213      15.746  10.321 400.871  1.00  1.00
ATOM   4381  N9   DA A 213      14.545  11.195 400.754  1.00  1.00
ATOM   4382  C8   DA A 213      14.494  12.546 400.563  1.00  1.00
ATOM   4383  N7   DA A 213      13.290  13.022 400.501  1.00  1.00
ATOM   4384  C5   DA A 213      12.480  11.907 400.663  1.00  1.00
ATOM   4385  C6   DA A 213      11.085  11.745 400.693  1.00  1.00
ATOM   4386  N6   DA A 213      10.219  12.759 400.554  1.00  1.00
ATOM   4387  N1   DA A 213      10.610  10.498 400.871  1.00  1.00
ATOM   4388  C2   DA A 213      11.475   9.494 401.009  1.00  1.00
ATOM   4389  N3   DA A 213      12.790   9.524 400.998  1.00  1.00
ATOM   4390  C4   DA A 213      13.240  10.783 400.818  1.00  1.00
ATOM   4391  P    DT A 214      18.949   7.979 399.328  1.00  1.00
ATOM   4392  OP1  DT A 214      20.144   7.544 400.085  1.00  1.00
ATOM   4393  OP2  DT A 214      19.193   8.929 398.220  1.00  1.00
ATOM   4394  O5'  DT A 214      18.166   6.698 398.775  1.00  1.00
ATOM   4395  C5'  DT A 214      17.205   6.046 399.626  1.00  1.00
ATOM   4396  C4'  DT A 214      15.956   5.712 398.835  1.00  1.00
ATOM   4397  O4'  DT A 214      14.991   6.803 398.832  1.00  1.00
ATOM   4398  C3'  DT A 214      16.169   5.404 397.353  1.00  1.00
ATOM   4399  O3'  DT A 214      15.269   4.374 396.962  1.00  1.00
ATOM   4400  C2'  DT A 214      15.776   6.693 396.630  1.00  1.00
ATOM   4401  C1'  DT A 214      14.563   7.018 397.496  1.00  1.00
ATOM   4402  N1   DT A 214      14.105   8.431 397.379  1.00  1.00
ATOM   4403  C2   DT A 214      12.754   8.660 397.471  1.00  1.00
ATOM   4404  O2   DT A 214      11.940   7.769 397.641  1.00  1.00
ATOM   4405  N3   DT A 214      12.367   9.982 397.357  1.00  1.00
ATOM   4406  C4   DT A 214      13.200  11.065 397.164  1.00  1.00
ATOM   4407  O4   DT A 214      12.736  12.204 397.077  1.00  1.00
ATOM   4408  C5   DT A 214      14.600  10.724 397.080  1.00  1.00
ATOM   4409  C7   DT A 214      15.576  11.844 396.870  1.00  1.00
ATOM   4410  C6   DT A 214      15.004   9.447 397.187  1.00  1.00
ATOM   4411  P    DA A 215      15.778   3.241 395.953  1.00  1.00
ATOM   4412  OP1  DA A 215      16.490   2.186 396.710  1.00  1.00
ATOM   4413  OP2  DA A 215      16.533   3.866 394.845  1.00  1.00
ATOM   4414  O5'  DA A 215      14.392   2.664 395.400  1.00  1.00
ATOM   4415  C5'  DA A 215      13.231   2.703 396.251  1.00  1.00
ATOM   4416  C4'  DA A 215      12.024   3.166 395.460  1.00  1.00
ATOM   4417  O4'  DA A 215      11.885   4.616 395.457  1.00  1.00
ATOM   4418  C3'  DA A 215      12.016   2.792 393.978  1.00  1.00
ATOM   4419  O3'  DA A 215      10.682   2.488 393.587  1.00  1.00
ATOM   4420  C2'  DA A 215      12.455   4.065 393.255  1.00  1.00
ATOM   4421  C1'  DA A 215      11.665   5.042 394.121  1.00  1.00
ATOM   4422  N9   DA A 215      12.125   6.453 394.004  1.00  1.00
ATOM   4423  C8   DA A 215      13.395   6.919 393.813  1.00  1.00
ATOM   4424  N7   DA A 215      13.475   8.212 393.751  1.00  1.00
ATOM   4425  C5   DA A 215      12.164   8.637 393.913  1.00  1.00
ATOM   4426  C6   DA A 215      11.579   9.914 393.943  1.00  1.00
ATOM   4427  N6   DA A 215      12.276  11.051 393.804  1.00  1.00
ATOM   4428  N1   DA A 215      10.247   9.980 394.121  1.00  1.00
ATOM   4429  C2   DA A 215       9.560   8.848 394.259  1.00  1.00
ATOM   4430  N3   DA A 215       9.994   7.606 394.248  1.00  1.00
ATOM   4431  C4   DA A 215      11.330   7.568 394.068  1.00  1.00
ATOM   4432  P    DT A 216      10.428   1.271 392.578  1.00  1.00
ATOM   4433  OP1  DT A 216      10.384   0.000 393.335  1.00  1.00
ATOM   4434  OP2  DT A 216      11.406   1.333 391.470  1.00  1.00
ATOM   4435  O5'  DT A 216       8.967   1.620 392.025  1.00  1.00
ATOM   4436  C5'  DT A 216       8.051   2.333 392.876  1.00  1.00
ATOM   4437  C4'  DT A 216       7.346   3.418 392.085  1.00  1.00
ATOM   4438  O4'  DT A 216       8.086   4.672 392.082  1.00  1.00
ATOM   4439  C3'  DT A 216       7.120   3.120 390.603  1.00  1.00
ATOM   4440  O3'  DT A 216       5.862   3.657 390.212  1.00  1.00
ATOM   4441  C2'  DT A 216       8.224   3.891 389.880  1.00  1.00
ATOM   4442  C1'  DT A 216       8.159   5.146 390.746  1.00  1.00
ATOM   4443  N1   DT A 216       9.361   6.018 390.629  1.00  1.00
ATOM   4444  C2   DT A 216       9.161   7.374 390.721  1.00  1.00
ATOM   4445  O2   DT A 216       8.062   7.872 390.891  1.00  1.00
ATOM   4446  N3   DT A 216      10.298   8.150 390.607  1.00  1.00
ATOM   4447  C4   DT A 216      11.586   7.693 390.414  1.00  1.00
ATOM   4448  O4   DT A 216      12.526   8.485 390.327  1.00  1.00
ATOM   4449  C5   DT A 216      11.694   6.255 390.330  1.00  1.00
ATOM   4450  C7   DT A 216      13.062   5.674 390.120  1.00  1.00
ATOM   4451  C6   DT A 216      10.605   5.477 390.437  1.00  1.00
ATOM   4452  P    DC A 217       4.942   2.823 389.203  1.00  1.00
ATOM   4453  OP1  DC A 217       4.159   1.820 389.960  1.00  1.00
ATOM   4454  OP2  DC A 217       5.770   2.298 388.095  1.00  1.00
ATOM   4455  O5'  DC A 217       3.965   3.963 388.650  1.00  1.00
ATOM   4456  C5'  DC A 217       3.643   5.079 389.501  1.00  1.00
ATOM   4457  C4'  DC A 217       3.710   6.370 388.710  1.00  1.00
ATOM   4458  O4'  DC A 217       5.046   6.950 388.707  1.00  1.00
ATOM   4459  C3'  DC A 217       3.352   6.262 387.228  1.00  1.00
ATOM   4460  O3'  DC A 217       2.651   7.436 386.837  1.00  1.00
ATOM   4461  C2'  DC A 217       4.699   6.238 386.505  1.00  1.00
ATOM   4462  C1'  DC A 217       5.383   7.291 387.371  1.00  1.00
ATOM   4463  N1   DC A 217       6.868   7.290 387.254  1.00  1.00
ATOM   4464  C2   DC A 217       7.528   8.513 387.345  1.00  1.00
ATOM   4465  O2   DC A 217       6.860   9.539 387.518  1.00  1.00
ATOM   4466  N3   DC A 217       8.881   8.533 387.240  1.00  1.00
ATOM   4467  C4   DC A 217       9.568   7.399 387.053  1.00  1.00
ATOM   4468  N4   DC A 217      10.887   7.471 386.957  1.00  1.00
ATOM   4469  C5   DC A 217       8.909   6.131 386.956  1.00  1.00
ATOM   4470  C6   DC A 217       7.556   6.132 387.063  1.00  1.00
ATOM   4471  P    DT A 218       1.415   7.302 385.828  1.00  1.00
ATOM   4472  OP1  DT A 218       0.192   6.952 386.585  1.00  1.00
ATOM   4473  OP2  DT A 218       1.776   6.391 384.720  1.00  1.00
ATOM   4474  O5'  DT A 218       1.295   8.799 385.275  1.00  1.00
ATOM   4475  C5'  DT A 218       1.690   9.892 386.126  1.00  1.00
ATOM   4476  C4'  DT A 218       2.504  10.897 385.335  1.00  1.00
ATOM   4477  O4'  DT A 218       3.926  10.581 385.332  1.00  1.00
ATOM   4478  C3'  DT A 218       2.151  11.020 383.853  1.00  1.00
ATOM   4479  O3'  DT A 218       2.274  12.382 383.462  1.00  1.00
ATOM   4480  C2'  DT A 218       3.226  10.208 383.130  1.00  1.00
ATOM   4481  C1'  DT A 218       4.399  10.658 383.996  1.00  1.00
ATOM   4482  N1   DT A 218       5.599   9.784 383.879  1.00  1.00
ATOM   4483  C2   DT A 218       6.828  10.393 383.971  1.00  1.00
ATOM   4484  O2   DT A 218       6.962  11.593 384.141  1.00  1.00
ATOM   4485  N3   DT A 218       7.917   9.552 383.857  1.00  1.00
ATOM   4486  C4   DT A 218       7.880   8.186 383.664  1.00  1.00
ATOM   4487  O4   DT A 218       8.925   7.537 383.577  1.00  1.00
ATOM   4488  C5   DT A 218       6.547   7.639 383.580  1.00  1.00
ATOM   4489  C7   DT A 218       6.416   6.158 383.370  1.00  1.00
ATOM   4490  C6   DT A 218       5.470   8.433 383.687  1.00  1.00
ATOM   4491  P    DC A 219       1.195  13.000 382.453  1.00  1.00
ATOM   4492  OP1  DC A 219       0.000  13.435 383.210  1.00  1.00
ATOM   4493  OP2  DC A 219       0.952  12.050 381.345  1.00  1.00
ATOM   4494  O5'  DC A 219       1.978  14.281 381.900  1.00  1.00
ATOM   4495  C5'  DC A 219       2.940  14.932 382.751  1.00  1.00
ATOM   4496  C4'  DC A 219       4.189  15.267 381.960  1.00  1.00
ATOM   4497  O4'  DC A 219       5.153  14.176 381.957  1.00  1.00
ATOM   4498  C3'  DC A 219       3.975  15.574 380.478  1.00  1.00
ATOM   4499  O3'  DC A 219       4.875  16.604 380.087  1.00  1.00
ATOM   4500  C2'  DC A 219       4.368  14.286 379.755  1.00  1.00
ATOM   4501  C1'  DC A 219       5.581  13.960 380.621  1.00  1.00
ATOM   4502  N1   DC A 219       6.039  12.548 380.504  1.00  1.00
ATOM   4503  C2   DC A 219       7.406  12.299 380.595  1.00  1.00
ATOM   4504  O2   DC A 219       8.176  13.251 380.768  1.00  1.00
ATOM   4505  N3   DC A 219       7.844  11.017 380.490  1.00  1.00
ATOM   4506  C4   DC A 219       6.978  10.014 380.303  1.00  1.00
ATOM   4507  N4   DC A 219       7.454   8.782 380.207  1.00  1.00
ATOM   4508  C5   DC A 219       5.568  10.249 380.206  1.00  1.00
ATOM   4509  C6   DC A 219       5.150  11.536 380.313  1.00  1.00
ATOM   4510  P    DA A 220       4.366  17.738 379.078  1.00  1.00
ATOM   4511  OP1  DA A 220       3.655  18.792 379.835  1.00  1.00
ATOM   4512  OP2  DA A 220       3.611  17.113 377.970  1.00  1.00
ATOM   4513  O5'  DA A 220       5.753  18.314 378.525  1.00  1.00
ATOM   4514  C5'  DA A 220       6.914  18.276 379.376  1.00  1.00
ATOM   4515  C4'  DA A 220       8.121  17.813 378.585  1.00  1.00
ATOM   4516  O4'  DA A 220       8.260  16.363 378.582  1.00  1.00
ATOM   4517  C3'  DA A 220       8.129  18.187 377.103  1.00  1.00
ATOM   4518  O3'  DA A 220       9.462  18.491 376.712  1.00  1.00
ATOM   4519  C2'  DA A 220       7.689  16.914 376.380  1.00  1.00
ATOM   4520  C1'  DA A 220       8.479  15.937 377.246  1.00  1.00
ATOM   4521  N9   DA A 220       8.019  14.525 377.129  1.00  1.00
ATOM   4522  C8   DA A 220       6.750  14.060 376.938  1.00  1.00
ATOM   4523  N7   DA A 220       6.669  12.767 376.876  1.00  1.00
ATOM   4524  C5   DA A 220       7.980  12.341 377.038  1.00  1.00
ATOM   4525  C6   DA A 220       8.565  11.065 377.068  1.00  1.00
ATOM   4526  N6   DA A 220       7.869   9.928 376.929  1.00  1.00
ATOM   4527  N1   DA A 220       9.898  10.998 377.246  1.00  1.00
ATOM   4528  C2   DA A 220      10.585  12.131 377.384  1.00  1.00
ATOM   4529  N3   DA A 220      10.151  13.372 377.373  1.00  1.00
ATOM   4530  C4   DA A 220       8.814  13.411 377.193  1.00  1.00
ATOM   4531  P    DG A 221       9.716  19.708 375.703  1.00  1.00
ATOM   4532  OP1  DG A 221       9.761  20.979 376.460  1.00  1.00
ATOM   4533  OP2  DG A 221       8.738  19.646 374.595  1.00  1.00
ATOM   4534  O5'  DG A 221      11.177  19.359 375.150  1.00  1.00
ATOM   4535  C5'  DG A 221      12.094  18.646 376.001  1.00  1.00
ATOM   4536  C4'  DG A 221      12.798  17.561 375.210  1.00  1.00
ATOM   4537  O4'  DG A 221      12.058  16.307 375.207  1.00  1.00
ATOM   4538  C3'  DG A 221      13.024  17.859 373.728  1.00  1.00
ATOM   4539  O3'  DG A 221      14.282  17.322 373.337  1.00  1.00
ATOM   4540  C2'  DG A 221      11.921  17.087 373.005  1.00  1.00
ATOM   4541  C1'  DG A 221      11.986  15.833 373.871  1.00  1.00
ATOM   4542  N9   DG A 221      10.784  14.961 373.754  1.00  1.00
ATOM   4543  C8   DG A 221       9.466  15.315 373.561  1.00  1.00
ATOM   4544  N7   DG A 221       8.643  14.297 373.501  1.00  1.00
ATOM   4545  C5   DG A 221       9.474  13.190 373.665  1.00  1.00
ATOM   4546  C6   DG A 221       9.158  11.806 373.690  1.00  1.00
ATOM   4547  O6   DG A 221       8.062  11.264 373.571  1.00  1.00
ATOM   4548  N1   DG A 221      10.305  11.023 373.880  1.00  1.00
ATOM   4549  C2   DG A 221      11.588  11.512 374.027  1.00  1.00
ATOM   4550  N2   DG A 221      12.548  10.600 374.199  1.00  1.00
ATOM   4551  N3   DG A 221      11.883  12.811 374.004  1.00  1.00
ATOM   4552  C4   DG A 221      10.782  13.584 373.820  1.00  1.00
ATOM   4553  P    DG A 222      15.203  18.156 372.328  1.00  1.00
ATOM   4554  OP1  DG A 222      15.986  19.158 373.085  1.00  1.00
ATOM   4555  OP2  DG A 222      14.375  18.681 371.220  1.00  1.00
ATOM   4556  O5'  DG A 222      16.179  17.016 371.775  1.00  1.00
ATOM   4557  C5'  DG A 222      16.502  15.900 372.626  1.00  1.00
ATOM   4558  C4'  DG A 222      16.434  14.608 371.835  1.00  1.00
ATOM   4559  O4'  DG A 222      15.098  14.028 371.832  1.00  1.00
ATOM   4560  C3'  DG A 222      16.792  14.716 370.353  1.00  1.00
ATOM   4561  O3'  DG A 222      17.494  13.542 369.962  1.00  1.00
ATOM   4562  C2'  DG A 222      15.446  14.741 369.630  1.00  1.00
ATOM   4563  C1'  DG A 222      14.761  13.688 370.496  1.00  1.00
ATOM   4564  N9   DG A 222      13.276  13.689 370.379  1.00  1.00
ATOM   4565  C8   DG A 222      12.418  14.750 370.186  1.00  1.00
ATOM   4566  N7   DG A 222      11.154  14.410 370.126  1.00  1.00
ATOM   4567  C5   DG A 222      11.175  13.026 370.290  1.00  1.00
ATOM   4568  C6   DG A 222      10.107  12.092 370.315  1.00  1.00
ATOM   4569  O6   DG A 222       8.902  12.298 370.196  1.00  1.00
ATOM   4570  N1   DG A 222      10.574  10.784 370.505  1.00  1.00
ATOM   4571  C2   DG A 222      11.900  10.426 370.652  1.00  1.00
ATOM   4572  N2   DG A 222      12.140   9.124 370.824  1.00  1.00
ATOM   4573  N3   DG A 222      12.902  11.303 370.629  1.00  1.00
ATOM   4574  C4   DG A 222      12.465  12.576 370.445  1.00  1.00
ATOM   4575  P    DC A 223      18.729  13.676 368.953  1.00  1.00
ATOM   4576  OP1  DC A 223      19.952  14.027 369.710  1.00  1.00
ATOM   4577  OP2  DC A 223      18.368  14.588 367.845  1.00  1.00
ATOM   4578  O5'  DC A 223      18.849  12.180 368.400  1.00  1.00
ATOM   4579  C5'  DC A 223      18.454  11.087 369.251  1.00  1.00
ATOM   4580  C4'  DC A 223      17.640  10.082 368.460  1.00  1.00
ATOM   4581  O4'  DC A 223      16.219  10.398 368.457  1.00  1.00
ATOM   4582  C3'  DC A 223      17.993   9.959 366.978  1.00  1.00
ATOM   4583  O3'  DC A 223      17.871   8.597 366.587  1.00  1.00
ATOM   4584  C2'  DC A 223      16.918  10.770 366.255  1.00  1.00
ATOM   4585  C1'  DC A 223      15.746  10.321 367.121  1.00  1.00
ATOM   4586  N1   DC A 223      14.545  11.195 367.004  1.00  1.00
ATOM   4587  C2   DC A 223      13.293  10.593 367.095  1.00  1.00
ATOM   4588  O2   DC A 223      13.230   9.370 367.268  1.00  1.00
ATOM   4589  N3   DC A 223      12.185  11.372 366.990  1.00  1.00
ATOM   4590  C4   DC A 223      12.296  12.693 366.803  1.00  1.00
ATOM   4591  N4   DC A 223      11.187  13.410 366.707  1.00  1.00
ATOM   4592  C5   DC A 223      13.575  13.332 366.706  1.00  1.00
ATOM   4593  C6   DC A 223      14.669  12.536 366.813  1.00  1.00
ATOM   4594  P    DT A 224      18.949   7.979 365.578  1.00  1.00
ATOM   4595  OP1  DT A 224      20.144   7.544 366.335  1.00  1.00
ATOM   4596  OP2  DT A 224      19.193   8.929 364.470  1.00  1.00
ATOM   4597  O5'  DT A 224      18.166   6.698 365.025  1.00  1.00
ATOM   4598  C5'  DT A 224      17.205   6.046 365.876  1.00  1.00
ATOM   4599  C4'  DT A 224      15.956   5.712 365.085  1.00  1.00
ATOM   4600  O4'  DT A 224      14.991   6.803 365.082  1.00  1.00
ATOM   4601  C3'  DT A 224      16.169   5.404 363.603  1.00  1.00
ATOM   4602  O3'  DT A 224      15.269   4.374 363.212  1.00  1.00
ATOM   4603  C2'  DT A 224      15.776   6.693 362.880  1.00  1.00
ATOM   4604  C1'  DT A 224      14.563   7.018 363.746  1.00  1.00
ATOM   4605  N1   DT A 224      14.105   8.431 363.629  1.00  1.00
ATOM   4606  C2   DT A 224      12.754   8.660 363.721  1.00  1.00
ATOM   4607  O2   DT A 224      11.940   7.769 363.891  1.00  1.00
ATOM   4608  N3   DT A 224      12.367   9.982 363.607  1.00  1.00
ATOM   4609  C4   DT A 224      13.200  11.065 363.414  1.00  1.00
ATOM   4610  O4   DT A 224      12.736  12.204 363.327  1.00  1.00
ATOM   4611  C5   DT A 224      14.600  10.724 363.330  1.00  1.00
ATOM   4612  C7   DT A 224      15.576  11.844 363.120  1.00  1.00
ATOM   4613  C6   DT A 224      15.004   9.447 363.437  1.00  1.00
ATOM   4614  P    DA A 225      15.778   3.241 362.203  1.00  1.00
ATOM   4615  OP1  DA A 225      16.490   2.186 362.960  1.00  1.00
ATOM   4616  OP2  DA A 225      16.533   3.866 361.095  1.00  1.00
ATOM   4617  O5'  DA A 225      14.392   2.664 361.650  1.00  1.00
ATOM   4618  C5'  DA A 225      13.231   2.703 362.501  1.00  1.00
ATOM   4619  C4'  DA A 225      12.024   3.166 361.710  1.00  1.00
ATOM   4620  O4'  DA A 225      11.885   4.616 361.707  1.00  1.00
ATOM   4621  C3'  DA A 225      12.016   2.792 360.228  1.00  1.00
ATOM   4622  O3'  DA A 225      10.682   2.488 359.837  1.00  1.00
ATOM   4623  C2'  DA A 225      12.455   4.065 359.505  1.00  1.00
ATOM   4624  C1'  DA A 225      11.665   5.042 360.371  1.00  1.00
ATOM   4625  N9   DA A 225      12.125   6.453 360.254  1.00  1.00
ATOM   4626  C8   DA A 225      13.395   6.919 360.063  1.00  1.00
ATOM   4627  N7   DA A 225      13.475   8.212 360.001  1.00  1.00
ATOM   4628  C5   DA A 225      12.164   8.637 360.163  1.00  1.00
ATOM   4629  C6   DA A 225      11.579   9.914 360.193  1.00  1.00
ATOM   4630  N6   DA A 225      12.276  11.051 360.054  1.00  1.00
ATOM   4631  N1   DA A 225      10.247   9.980 360.371  1.00  1.00
ATOM   4632  C2   DA A 225       9.560   8.848 360.509  1.00  1.00
ATOM   4633  N3   DA A 225       9.994   7.606 360.498  1.00  1.00
ATOM   4634  C4   DA A 225      11.330   7.568 360.318  1.00  1.00
ATOM   4635  P    DA A 226      10.428   1.271 358.828  1.00  1.00
ATOM   4636  OP1  DA A 226      10.384   0.000 359.585  1.00  1.00
ATOM   4637  OP2  DA A 226      11.406   1.333 357.720  1.00  1.00
ATOM   4638  O5'  DA A 226       8.967   1.620 358.275  1.00  1.00
ATOM   4639  C5'  DA A 226       8.051   2.333 359.126  1.00  1.00
ATOM   4640  C4'  DA A 226       7.346   3.418 358.335  1.00  1.00
ATOM   4641  O4'  DA A 226       8.086   4.672 358.332  1.00  1.00
ATOM   4642  C3'  DA A 226       7.120   3.120 356.853  1.00  1.00
ATOM   4643  O3'  DA A 226       5.862   3.657 356.462  1.00  1.00
ATOM   4644  C2'  DA A 226       8.224   3.891 356.130  1.00  1.00
ATOM   4645  C1'  DA A 226       8.159   5.146 356.996  1.00  1.00
ATOM   4646  N9   DA A 226       9.361   6.018 356.879  1.00  1.00
ATOM   4647  C8   DA A 226      10.661   5.648 356.688  1.00  1.00
ATOM   4648  N7   DA A 226      11.487   6.646 356.626  1.00  1.00
ATOM   4649  C5   DA A 226      10.676   7.761 356.788  1.00  1.00
ATOM   4650  C6   DA A 226      10.953   9.138 356.818  1.00  1.00
ATOM   4651  N6   DA A 226      12.185   9.648 356.679  1.00  1.00
ATOM   4652  N1   DA A 226       9.914   9.975 356.996  1.00  1.00
ATOM   4653  C2   DA A 226       8.692   9.462 357.134  1.00  1.00
ATOM   4654  N3   DA A 226       8.314   8.203 357.123  1.00  1.00
ATOM   4655  C4   DA A 226       9.372   7.386 356.943  1.00  1.00
ATOM   4656  P    DT A 227       4.942   2.823 355.453  1.00  1.00
ATOM   4657  OP1  DT A 227       4.159   1.820 356.210  1.00  1.00
ATOM   4658  OP2  DT A 227       5.770   2.298 354.345  1.00  1.00
ATOM   4659  O5'  DT A 227       3.965   3.963 354.900  1.00  1.00
ATOM   4660  C5'  DT A 227       3.643   5.079 355.751  1.00  1.00
ATOM   4661  C4'  DT A 227       3.710   6.370 354.960  1.00  1.00
ATOM   4662  O4'  DT A 227       5.046   6.950 354.957  1.00  1.00
ATOM   4663  C3'  DT A 227       3.352   6.262 353.478  1.00  1.00
ATOM   4664  O3'  DT A 227       2.651   7.436 353.087  1.00  1.00
ATOM   4665  C2'  DT A 227       4.699   6.238 352.755  1.00  1.00
ATOM   4666  C1'  DT A 227       5.383   7.291 353.621  1.00  1.00
ATOM   4667  N1   DT A 227       6.868   7.290 353.504  1.00  1.00
ATOM   4668  C2   DT A 227       7.504   8.504 353.596  1.00  1.00
ATOM   4669  O2   DT A 227       6.908   9.554 353.766  1.00  1.00
ATOM   4670  N3   DT A 227       8.880   8.464 353.482  1.00  1.00
ATOM   4671  C4   DT A 227       9.653   7.337 353.289  1.00  1.00
ATOM   4672  O4   DT A 227      10.879   7.426 353.202  1.00  1.00
ATOM   4673  C5   DT A 227       8.896   6.111 353.205  1.00  1.00
ATOM   4674  C7   DT A 227       9.660   4.836 352.995  1.00  1.00
ATOM   4675  C6   DT A 227       7.557   6.121 353.312  1.00  1.00
ATOM   4676  P    DG A 228       1.415   7.302 352.078  1.00  1.00
ATOM   4677  OP1  DG A 228       0.192   6.952 352.835  1.00  1.00
ATOM   4678  OP2  DG A 228       1.776   6.391 350.970  1.00  1.00
ATOM   4679  O5'  DG A 228       1.295   8.799 351.525  1.00  1.00
ATOM   4680  C5'  DG A 228       1.690   9.892 352.376  1.00  1.00
ATOM   4681  C4'  DG A 228       2.504  10.897 351.585  1.00  1.00
ATOM   4682  O4'  DG A 228       3.926  10.581 351.582  1.00  1.00
ATOM   4683  C3'  DG A 228       2.151  11.020 350.103  1.00  1.00
ATOM   4684  O3'  DG A 228       2.274  12.382 349.712  1.00  1.00
ATOM   4685  C2'  DG A 228       3.226  10.208 349.380  1.00  1.00
ATOM   4686  C1'  DG A 228       4.399  10.658 350.246  1.00  1.00
ATOM   4687  N9   DG A 228       5.599   9.784 350.129  1.00  1.00
ATOM   4688  C8   DG A 228       5.670   8.421 349.936  1.00  1.00
ATOM   4689  N7   DG A 228       6.893   7.953 349.876  1.00  1.00
ATOM   4690  C5   DG A 228       7.689   9.086 350.040  1.00  1.00
ATOM   4691  C6   DG A 228       9.102   9.213 350.065  1.00  1.00
ATOM   4692  O6   DG A 228       9.956   8.339 349.946  1.00  1.00
ATOM   4693  N1   DG A 228       9.493  10.546 350.255  1.00  1.00
ATOM   4694  C2   DG A 228       8.631  11.615 350.402  1.00  1.00
ATOM   4695  N2   DG A 228       9.202  12.810 350.574  1.00  1.00
ATOM   4696  N3   DG A 228       7.305  11.494 350.379  1.00  1.00
ATOM   4697  C4   DG A 228       6.910  10.208 350.195  1.00  1.00
ATOM   4698  P    DT A 229       1.195  13.000 348.703  1.00  1.00
ATOM   4699  OP1  DT A 229       0.000  13.435 349.460  1.00  1.00
ATOM   4700  OP2  DT A 229       0.952  12.050 347.595  1.00  1.00
ATOM   4701  O5'  DT A 229       1.978  14.281 348.150  1.00  1.00
ATOM   4702  C5'  DT A 229       2.940  14.932 349.001  1.00  1.00
ATOM   4703  C4'  DT A 229       4.189  15.267 348.210  1.00  1.00
ATOM   4704  O4'  DT A 229       5.153  14.176 348.207  1.00  1.00
ATOM   4705  C3'  DT A 229       3.975  15.574 346.728  1.00  1.00
ATOM   4706  O3'  DT A 229       4.875  16.604 346.337  1.00  1.00
ATOM   4707  C2'  DT A 229       4.368  14.286 346.005  1.00  1.00
ATOM   4708  C1'  DT A 229       5.581  13.960 346.871  1.00  1.00
ATOM   4709  N1   DT A 229       6.039  12.548 346.754  1.00  1.00
ATOM   4710  C2   DT A 229       7.391  12.319 346.846  1.00  1.00
ATOM   4711  O2   DT A 229       8.204  13.210 347.016  1.00  1.00
ATOM   4712  N3   DT A 229       7.778  10.997 346.732  1.00  1.00
ATOM   4713  C4   DT A 229       6.945   9.914 346.539  1.00  1.00
ATOM   4714  O4   DT A 229       7.408   8.775 346.452  1.00  1.00
ATOM   4715  C5   DT A 229       5.544  10.255 346.455  1.00  1.00
ATOM   4716  C7   DT A 229       4.569   9.134 346.245  1.00  1.00
ATOM   4717  C6   DT A 229       5.140  11.531 346.562  1.00  1.00
ATOM   4718  P    DC A 230       4.366  17.738 345.328  1.00  1.00
ATOM   4719  OP1  DC A 230       3.655  18.792 346.085  1.00  1.00
ATOM   4720  OP2  DC A 230       3.611  17.113 344.220  1.00  1.00
ATOM   4721  O5'  DC A 230       5.753  18.314 344.775  1.00  1.00
ATOM   4722  C5'  DC A 230       6.914  18.276 345.626  1.00  1.00
ATOM   4723  C4'  DC A 230       8.121  17.813 344.835  1.00  1.00
ATOM   4724  O4'  DC A 230       8.260  16.363 344.832  1.00  1.00
ATOM   4725  C3'  DC A 230       8.129  18.187 343.353  1.00  1.00
ATOM   4726  O3'  DC A 230       9.462  18.491 342.962  1.00  1.00
ATOM   4727  C2'  DC A 230       7.689  16.914 342.630  1.00  1.00
ATOM   4728  C1'  DC A 230       8.479  15.937 343.496  1.00  1.00
ATOM   4729  N1   DC A 230       8.019  14.525 343.379  1.00  1.00
ATOM   4730  C2   DC A 230       8.979  13.520 343.470  1.00  1.00
ATOM   4731  O2   DC A 230      10.161  13.838 343.643  1.00  1.00
ATOM   4732  N3   DC A 230       8.580  12.226 343.365  1.00  1.00
ATOM   4733  C4   DC A 230       7.289  11.923 343.178  1.00  1.00
ATOM   4734  N4   DC A 230       6.950  10.647 343.082  1.00  1.00
ATOM   4735  C5   DC A 230       6.286  12.942 343.081  1.00  1.00
ATOM   4736  C6   DC A 230       6.705  14.229 343.188  1.00  1.00
ATOM   4737  P    DG A 231       9.716  19.708 341.953  1.00  1.00
ATOM   4738  OP1  DG A 231       9.761  20.979 342.710  1.00  1.00
ATOM   4739  OP2  DG A 231       8.738  19.646 340.845  1.00  1.00
ATOM   4740  O5'  DG A 231      11.177  19.359 341.400  1.00  1.00
ATOM   4741  C5'  DG A 231      12.094  18.646 342.251  1.00  1.00
ATOM   4742  C4'  DG A 231      12.798  17.561 341.460  1.00  1.00
ATOM   4743  O4'  DG A 231      12.058  16.307 341.457  1.00  1.00
ATOM   4744  C3'  DG A 231      13.024  17.859 339.978  1.00  1.00
ATOM   4745  O3'  DG A 231      14.282  17.322 339.587  1.00  1.00
ATOM   4746  C2'  DG A 231      11.921  17.087 339.255  1.00  1.00
ATOM   4747  C1'  DG A 231      11.986  15.833 340.121  1.00  1.00
ATOM   4748  N9   DG A 231      10.784  14.961 340.004  1.00  1.00
ATOM   4749  C8   DG A 231       9.466  15.315 339.811  1.00  1.00
ATOM   4750  N7   DG A 231       8.643  14.297 339.751  1.00  1.00
ATOM   4751  C5   DG A 231       9.474  13.190 339.915  1.00  1.00
ATOM   4752  C6   DG A 231       9.158  11.806 339.940  1.00  1.00
ATOM   4753  O6   DG A 231       8.062  11.264 339.821  1.00  1.00
ATOM   4754  N1   DG A 231      10.305  11.023 340.130  1.00  1.00
ATOM   4755  C2   DG A 231      11.588  11.512 340.277  1.00  1.00
ATOM   4756  N2   DG A 231      12.548  10.600 340.449  1.00  1.00
ATOM   4757  N3   DG A 231      11.883  12.811 340.254  1.00  1.00
ATOM   4758  C4   DG A 231      10.782  13.584 340.070  1.00  1.00
ATOM   4759  P    DT A 232      15.203  18.156 338.578  1.00  1.00
ATOM   4760  OP1  DT A 232      15.986  19.158 339.335  1.00  1.00
ATOM   4761  OP2  DT A 232      14.375  18.681 337.470  1.00  1.00
ATOM   4762  O5'  DT A 232      16.179  17.016 338.025  1.00  1.00
ATOM   4763  C5'  DT A 232      16.502  15.900 338.876  1.00  1.00
ATOM   4764  C4'  DT A 232      16.434  14.608 338.085  1.00  1.00
ATOM   4765  O4'  DT A 232      15.098  14.028 338.082  1.00  1.00
ATOM   4766  C3'  DT A 232      16.792  14.716 336.603  1.00  1.00
ATOM   4767  O3'  DT A 232      17.494  13.542 336.212  1.00  1.00
ATOM   4768  C2'  DT A 232      15.446  14.741 335.880  1.00  1.00
ATOM   4769  C1'  DT A 232      14.761  13.688 336.746  1.00  1.00
ATOM   4770  N1   DT A 232      13.276  13.689 336.629  1.00  1.00
ATOM   4771  C2   DT A 232      12.641  12.474 336.721  1.00  1.00
ATOM   4772  O2   DT A 232      13.237  11.425 336.891  1.00  1.00
ATOM   4773  N3   DT A 232      11.264  12.515 336.607  1.00  1.00
ATOM   4774  C4   DT A 232      10.492  13.642 336.414  1.00  1.00
ATOM   4775  O4   DT A 232       9.265  13.553 336.327  1.00  1.00
ATOM   4776  C5   DT A 232      11.249  14.868 336.330  1.00  1.00
ATOM   4777  C7   DT A 232      10.484  16.142 336.120  1.00  1.00
ATOM   4778  C6   DT A 232      12.587  14.858 336.437  1.00  1.00
ATOM   4779  P    DC A 233      18.729  13.676 335.203  1.00  1.00
ATOM   4780  OP1  DC A 233      19.952  14.027 335.960  1.00  1.00
ATOM   4781  OP2  DC A 233      18.368  14.588 334.095  1.00  1.00
ATOM   4782  O5'  DC A 233      18.849  12.180 334.650  1.00  1.00
ATOM   4783  C5'  DC A 233      18.454  11.087 335.501  1.00  1.00
ATOM   4784  C4'  DC A 233      17.640  10.082 334.710  1.00  1.00
ATOM   4785  O4'  DC A 233      16.219  10.398 334.707  1.00  1.00
ATOM   4786  C3'  DC A 233      17.993   9.959 333.228  1.00  1.00
ATOM   4787  O3'  DC A 233      17.871   8.597 332.837  1.00  1.00
ATOM   4788  C2'  DC A 233      16.918  10.770 332.505  1.00  1.00
ATOM   4789  C1'  DC A 233      15.746  10.321 333.371  1.00  1.00
ATOM   4790  N1   DC A 233      14.545  11.195 333.254  1.00  1.00
ATOM   4791  C2   DC A 233      13.293  10.593 333.345  1.00  1.00
ATOM   4792  O2   DC A 233      13.230   9.370 333.518  1.00  1.00
ATOM   4793  N3   DC A 233      12.185  11.372 333.240  1.00  1.00
ATOM   4794  C4   DC A 233      12.296  12.693 333.053  1.00  1.00
ATOM   4795  N4   DC A 233      11.187  13.410 332.957  1.00  1.00
ATOM   4796  C5   DC A 233      13.575  13.332 332.956  1.00  1.00
ATOM   4797  C6   DC A 233      14.669  12.536 333.063  1.00  1.00
ATOM   4798  P    DT A 234      18.949   7.979 331.828  1.00  1.00
ATOM   4799  OP1  DT A 234      20.144   7.544 332.585  1.00  1.00
ATOM   4800  OP2  DT A 234      19.193   8.929 330.720  1.00  1.00
ATOM   4801  O5'  DT A 234      18.166   6.698 331.275  1.00  1.00
ATOM   4802  C5'  DT A 234      17.205   6.046 332.126  1.00  1.00
ATOM   4803  C4'  DT A 234      15.956   5.712 331.335  1.00  1.00
ATOM   4804  O4'  DT A 234      14.991   6.803 331.332  1.00  1.00
ATOM   4805  C3'  DT A 234      16.169   5.404 329.853  1.00  1.00
ATOM   4806  O3'  DT A 234      15.269   4.374 329.462  1.00  1.00
ATOM   4807  C2'  DT A 234      15.776   6.693 329.130  1.00  1.00
ATOM   4808  C1'  DT A 234      14.563   7.018 329.996  1.00  1.00
ATOM   4809  N1   DT A 234      14.105   8.431 329.879  1.00  1.00
ATOM   4810  C2   DT A 234      12.754   8.660 329.971  1.00  1.00
ATOM   4811  O2   DT A 234      11.940   7.769 330.141  1.00  1.00
ATOM   4812  N3   DT A 234      12.367   9.982 329.857  1.00  1.00
ATOM   4813  C4   DT A 234      13.200  11.065 329.664  1.00  1.00
ATOM   4814  O4   DT A 234      12.736  12.204 329.577  1.00  1.00
ATOM   4815  C5   DT A 234      14.600  10.724 329.580  1.00  1.00
ATOM   4816  C7   DT A 234      15.576  11.844 329.370  1.00  1.00
ATOM   4817  C6   DT A 234      15.004   9.447 329.687  1.00  1.00
ATOM   4818  P    DG A 235      15.778   3.241 328.453  1.00  1.00
ATOM   4819  OP1  DG A 235      16.490   2.186 329.210  1.00  1.00
ATOM   4820  OP2  DG A 235      16.533   3.866 327.345  1.00  1.00
ATOM   4821  O5'  DG A 235      14.392   2.664 327.900  1.00  1.00
ATOM   4822  C5'  DG A 235      13.231   2.703 328.751  1.00  1.00
ATOM   4823  C4'  DG A 235      12.024   3.166 327.960  1.00  1.00
ATOM   4824  O4'  DG A 235      11.885   4.616 327.957  1.00  1.00
ATOM   4825  C3'  DG A 235      12.016   2.792 326.478  1.00  1.00
ATOM   4826  O3'  DG A 235      10.682   2.488 326.087  1.00  1.00
ATOM   4827  C2'  DG A 235      12.455   4.065 325.755  1.00  1.00
ATOM   4828  C1'  DG A 235      11.665   5.042 326.621  1.00  1.00
ATOM   4829  N9   DG A 235      12.125   6.453 326.504  1.00  1.00
ATOM   4830  C8   DG A 235      13.399   6.941 326.311  1.00  1.00
ATOM   4831  N7   DG A 235      13.467   8.249 326.251  1.00  1.00
ATOM   4832  C5   DG A 235      12.144   8.657 326.415  1.00  1.00
ATOM   4833  C6   DG A 235      11.586   9.961 326.440  1.00  1.00
ATOM   4834  O6   DG A 235      12.154  11.044 326.321  1.00  1.00
ATOM   4835  N1   DG A 235      10.197   9.921 326.630  1.00  1.00
ATOM   4836  C2   DG A 235       9.447   8.771 326.777  1.00  1.00
ATOM   4837  N2   DG A 235       8.135   8.945 326.949  1.00  1.00
ATOM   4838  N3   DG A 235       9.972   7.547 326.754  1.00  1.00
ATOM   4839  C4   DG A 235      11.317   7.569 326.570  1.00  1.00
ATOM   4840  P    DT A 236      10.428   1.271 325.078  1.00  1.00
ATOM   4841  OP1  DT A 236      10.384   0.000 325.835  1.00  1.00
ATOM   4842  OP2  DT A 236      11.406   1.333 323.970  1.00  1.00
ATOM   4843  O5'  DT A 236       8.967   1.620 324.525  1.00  1.00
ATOM   4844  C5'  DT A 236       8.051   2.333 325.376  1.00  1.00
ATOM   4845  C4'  DT A 236       7.346   3.418 324.585  1.00  1.00
ATOM   4846  O4'  DT A 236       8.086   4.672 324.582  1.00  1.00
ATOM   4847  C3'  DT A 236       7.120   3.120 323.103  1.00  1.00
ATOM   4848  O3'  DT A 236       5.862   3.657 322.712  1.00  1.00
ATOM   4849  C2'  DT A 236       8.224   3.891 322.380  1.00  1.00
ATOM   4850  C1'  DT A 236       8.159   5.146 323.246  1.00  1.00
ATOM   4851  N1   DT A 236       9.361   6.018 323.129  1.00  1.00
ATOM   4852  C2   DT A 236       9.161   7.374 323.221  1.00  1.00
ATOM   4853  O2   DT A 236       8.062   7.872 323.391  1.00  1.00
ATOM   4854  N3   DT A 236      10.298   8.150 323.107  1.00  1.00
ATOM   4855  C4   DT A 236      11.586   7.693 322.914  1.00  1.00
ATOM   4856  O4   DT A 236      12.526   8.485 322.827  1.00  1.00
ATOM   4857  C5   DT A 236      11.694   6.255 322.830  1.00  1.00
ATOM   4858  C7   DT A 236      13.062   5.674 322.620  1.00  1.00
ATOM   4859  C6   DT A 236      10.605   5.477 322.937  1.00  1.00
ATOM   4860  P    DA A 237       4.942   2.823 321.703  1.00  1.00
ATOM   4861  OP1  DA A 237       4.159   1.820 322.460  1.00  1.00
ATOM   4862  OP2  DA A 237       5.770   2.298 320.595  1.00  1.00
ATOM   4863  O5'  DA A 237       3.965   3.963 321.150  1.00  1.00
ATOM   4864  C5'  DA A 237       3.643   5.079 322.001  1.00  1.00
ATOM   4865  C4'  DA A 237       3.710   6.370 321.210  1.00  1.00
ATOM   4866  O4'  DA A 237       5.046   6.950 321.207  1.00  1.00
ATOM   4867  C3'  DA A 237       3.352   6.262 319.728  1.00  1.00
ATOM   4868  O3'  DA A 237       2.651   7.436 319.337  1.00  1.00
ATOM   4869  C2'  DA A 237       4.699   6.238 319.005  1.00  1.00
ATOM   4870  C1'  DA A 237       5.383   7.291 319.871  1.00  1.00
ATOM   4871  N9   DA A 237       6.868   7.290 319.754  1.00  1.00
ATOM   4872  C8   DA A 237       7.703   6.226 319.563  1.00  1.00
ATOM   4873  N7   DA A 237       8.958   6.549 319.501  1.00  1.00
ATOM   4874  C5   DA A 237       8.957   7.928 319.663  1.00  1.00
ATOM   4875  C6   DA A 237       9.991   8.878 319.693  1.00  1.00
ATOM   4876  N6   DA A 237      11.287   8.567 319.554  1.00  1.00
ATOM   4877  N1   DA A 237       9.642  10.166 319.871  1.00  1.00
ATOM   4878  C2   DA A 237       8.352  10.470 320.009  1.00  1.00
ATOM   4879  N3   DA A 237       7.306   9.673 319.998  1.00  1.00
ATOM   4880  C4   DA A 237       7.682   8.390 319.818  1.00  1.00
ATOM   4881  P    DT A 238       1.415   7.302 318.328  1.00  1.00
ATOM   4882  OP1  DT A 238       0.192   6.952 319.085  1.00  1.00
ATOM   4883  OP2  DT A 238       1.776   6.391 317.220  1.00  1.00
ATOM   4884  O5'  DT A 238       1.295   8.799 317.775  1.00  1.00
ATOM   4885  C5'  DT A 238       1.690   9.892 318.626  1.00  1.00
ATOM   4886  C4'  DT A 238       2.504  10.897 317.835  1.00  1.00
ATOM   4887  O4'  DT A 238       3.926  10.581 317.832  1.00  1.00
ATOM   4888  C3'  DT A 238       2.151  11.020 316.353  1.00  1.00
ATOM   4889  O3'  DT A 238       2.274  12.382 315.962  1.00  1.00
ATOM   4890  C2'  DT A 238       3.226  10.208 315.630  1.00  1.00
ATOM   4891  C1'  DT A 238       4.399  10.658 316.496  1.00  1.00
ATOM   4892  N1   DT A 238       5.599   9.784 316.379  1.00  1.00
ATOM   4893  C2   DT A 238       6.828  10.393 316.471  1.00  1.00
ATOM   4894  O2   DT A 238       6.962  11.593 316.641  1.00  1.00
ATOM   4895  N3   DT A 238       7.917   9.552 316.357  1.00  1.00
ATOM   4896  C4   DT A 238       7.880   8.186 316.164  1.00  1.00
ATOM   4897  O4   DT A 238       8.925   7.537 316.077  1.00  1.00
ATOM   4898  C5   DT A 238       6.547   7.639 316.080  1.00  1.00
ATOM   4899  C7   DT A 238       6.416   6.158 315.870  1.00  1.00
ATOM   4900  C6   DT A 238       5.470   8.433 316.187  1.00  1.00
ATOM   4901  P    DA A 239       1.195  13.000 314.953  1.00  1.00
ATOM   4902  OP1  DA A 239       0.000  13.435 315.710  1.00  1.00
ATOM   4903  OP2  DA A 239       0.952  12.050 313.845  1.00  1.00
ATOM   4904  O5'  DA A 239       1.978  14.281 314.400  1.00  1.00
ATOM   4905  C5'  DA A 239       2.940  14.932 315.251  1.00  1.00
ATOM   4906  C4'  DA A 239       4.189  15.267 314.460  1.00  1.00
ATOM   4907  O4'  DA A 239       5.153  14.176 314.457  1.00  1.00
ATOM   4908  C3'  DA A 239       3.975  15.574 312.978  1.00  1.00
ATOM   4909  O3'  DA A 239       4.875  16.604 312.587  1.00  1.00
ATOM   4910  C2'  DA A 239       4.368  14.286 312.255  1.00  1.00
ATOM   4911  C1'  DA A 239       5.581  13.960 313.121  1.00  1.00
ATOM   4912  N9   DA A 239       6.039  12.548 313.004  1.00  1.00
ATOM   4913  C8   DA A 239       5.286  11.425 312.813  1.00  1.00
ATOM   4914  N7   DA A 239       5.980  10.331 312.751  1.00  1.00
ATOM   4915  C5   DA A 239       7.291  10.758 312.913  1.00  1.00
ATOM   4916  C6   DA A 239       8.515  10.069 312.943  1.00  1.00
ATOM   4917  N6   DA A 239       8.619   8.740 312.804  1.00  1.00
ATOM   4918  N1   DA A 239       9.632  10.799 313.121  1.00  1.00
ATOM   4919  C2   DA A 239       9.522  12.119 313.259  1.00  1.00
ATOM   4920  N3   DA A 239       8.441  12.868 313.248  1.00  1.00
ATOM   4921  C4   DA A 239       7.337  12.114 313.068  1.00  1.00
ATOM   4922  P    DG A 240       4.366  17.738 311.578  1.00  1.00
ATOM   4923  OP1  DG A 240       3.655  18.792 312.335  1.00  1.00
ATOM   4924  OP2  DG A 240       3.611  17.113 310.470  1.00  1.00
ATOM   4925  O5'  DG A 240       5.753  18.314 311.025  1.00  1.00
ATOM   4926  C5'  DG A 240       6.914  18.276 311.876  1.00  1.00
ATOM   4927  C4'  DG A 240       8.121  17.813 311.085  1.00  1.00
ATOM   4928  O4'  DG A 240       8.260  16.363 311.082  1.00  1.00
ATOM   4929  C3'  DG A 240       8.129  18.187 309.603  1.00  1.00
ATOM   4930  O3'  DG A 240       9.462  18.491 309.212  1.00  1.00
ATOM   4931  C2'  DG A 240       7.689  16.914 308.880  1.00  1.00
ATOM   4932  C1'  DG A 240       8.479  15.937 309.746  1.00  1.00
ATOM   4933  N9   DG A 240       8.019  14.525 309.629  1.00  1.00
ATOM   4934  C8   DG A 240       6.745  14.037 309.436  1.00  1.00
ATOM   4935  N7   DG A 240       6.678  12.729 309.376  1.00  1.00
ATOM   4936  C5   DG A 240       8.001  12.322 309.540  1.00  1.00
ATOM   4937  C6   DG A 240       8.559  11.017 309.565  1.00  1.00
ATOM   4938  O6   DG A 240       7.991   9.935 309.446  1.00  1.00
ATOM   4939  N1   DG A 240       9.947  11.058 309.755  1.00  1.00
ATOM   4940  C2   DG A 240      10.697  12.208 309.902  1.00  1.00
ATOM   4941  N2   DG A 240      12.010  12.034 310.074  1.00  1.00
ATOM   4942  N3   DG A 240      10.173  13.432 309.879  1.00  1.00
ATOM   4943  C4   DG A 240       8.827  13.410 309.695  1.00  1.00
ATOM   4944  P    DT A 241       9.716  19.708 308.203  1.00  1.00
ATOM   4945  OP1  DT A 241       9.761  20.979 308.960  1.00  1.00
ATOM   4946  OP2  DT A 241       8.738  19.646 307.095  1.00  1.00
ATOM   4947  O5'  DT A 241      11.177  19.359 307.650  1.00  1.00
ATOM   4948  C5'  DT A 241      12.094  18.646 308.501  1.00  1.00
ATOM   4949  C4'  DT A 241      12.798  17.561 307.710  1.00  1.00
ATOM   4950  O4'  DT A 241      12.058  16.307 307.707  1.00  1.00
ATOM   4951  C3'  DT A 241      13.024  17.859 306.228  1.00  1.00
ATOM   4952  O3'  DT A 241      14.282  17.322 305.837  1.00  1.00
ATOM   4953  C2'  DT A 241      11.921  17.087 305.505  1.00  1.00
ATOM   4954  C1'  DT A 241      11.986  15.833 306.371  1.00  1.00
ATOM   4955  N1   DT A 241      10.784  14.961 306.254  1.00  1.00
ATOM   4956  C2   DT A 241      10.983  13.605 306.346  1.00  1.00
ATOM   4957  O2   DT A 241      12.082  13.106 306.516  1.00  1.00
ATOM   4958  N3   DT A 241       9.846  12.828 306.232  1.00  1.00
ATOM   4959  C4   DT A 241       8.559  13.286 306.039  1.00  1.00
ATOM   4960  O4   DT A 241       7.619  12.493 305.952  1.00  1.00
ATOM   4961  C5   DT A 241       8.450  14.723 305.955  1.00  1.00
ATOM   4962  C7   DT A 241       7.083  15.305 305.745  1.00  1.00
ATOM   4963  C6   DT A 241       9.539  15.502 306.062  1.00  1.00
ATOM   4964  P    DG A 242      15.203  18.156 304.828  1.00  1.00
ATOM   4965  OP1  DG A 242      15.986  19.158 305.585  1.00  1.00
ATOM   4966  OP2  DG A 242      14.375  18.681 303.720  1.00  1.00
ATOM   4967  O5'  DG A 242      16.179  17.016 304.275  1.00  1.00
ATOM   4968  C5'  DG A 242      16.502  15.900 305.126  1.00  1.00
ATOM   4969  C4'  DG A 242      16.434  14.608 304.335  1.00  1.00
ATOM   4970  O4'  DG A 242      15.098  14.028 304.332  1.00  1.00
ATOM   4971  C3'  DG A 242      16.792  14.716 302.853  1.00  1.00
ATOM   4972  O3'  DG A 242      17.494  13.542 302.462  1.00  1.00
ATOM   4973  C2'  DG A 242      15.446  14.741 302.130  1.00  1.00
ATOM   4974  C1'  DG A 242      14.761  13.688 302.996  1.00  1.00
ATOM   4975  N9   DG A 242      13.276  13.689 302.879  1.00  1.00
ATOM   4976  C8   DG A 242      12.418  14.750 302.686  1.00  1.00
ATOM   4977  N7   DG A 242      11.154  14.410 302.626  1.00  1.00
ATOM   4978  C5   DG A 242      11.175  13.026 302.790  1.00  1.00
ATOM   4979  C6   DG A 242      10.107  12.092 302.815  1.00  1.00
ATOM   4980  O6   DG A 242       8.902  12.298 302.696  1.00  1.00
ATOM   4981  N1   DG A 242      10.574  10.784 303.005  1.00  1.00
ATOM   4982  C2   DG A 242      11.900  10.426 303.152  1.00  1.00
ATOM   4983  N2   DG A 242      12.140   9.124 303.324  1.00  1.00
ATOM   4984  N3   DG A 242      12.902  11.303 303.129  1.00  1.00
ATOM   4985  C4   DG A 242      12.465  12.576 302.945  1.00  1.00
ATOM   4986  P    DT A 243      18.729  13.676 301.453  1.00  1.00
ATOM   4987  OP1  DT A 243      19.952  14.027 302.210  1.00  1.00
ATOM   4988  OP2  DT A 243      18.368  14.588 300.345  1.00  1.00
ATOM   4989  O5'  DT A 243      18.849  12.180 300.900  1.00  1.00
ATOM   4990  C5'  DT A 243      18.454  11.087 301.751  1.00  1.00
ATOM   4991  C4'  DT A 243      17.640  10.082 300.960  1.00  1.00
ATOM   4992  O4'  DT A 243      16.219  10.398 300.957  1.00  1.00
ATOM   4993  C3'  DT A 243      17.993   9.959 299.478  1.00  1.00
ATOM   4994  O3'  DT A 243      17.871   8.597 299.087  1.00  1.00
ATOM   4995  C2'  DT A 243      16.918  10.770 298.755  1.00  1.00
ATOM   4996  C1'  DT A 243      15.746  10.321 299.621  1.00  1.00
ATOM   4997  N1   DT A 243      14.545  11.195 299.504  1.00  1.00
ATOM   4998  C2   DT A 243      13.317  10.586 299.596  1.00  1.00
ATOM   4999  O2   DT A 243      13.182   9.386 299.766  1.00  1.00
ATOM   5000  N3   DT A 243      12.227  11.427 299.482  1.00  1.00
ATOM   5001  C4   DT A 243      12.264  12.793 299.289  1.00  1.00
ATOM   5002  O4   DT A 243      11.220  13.442 299.202  1.00  1.00
ATOM   5003  C5   DT A 243      13.598  13.340 299.205  1.00  1.00
ATOM   5004  C7   DT A 243      13.728  14.820 298.995  1.00  1.00
ATOM   5005  C6   DT A 243      14.675  12.545 299.312  1.00  1.00
ATOM   5006  P    DA A 244      18.949   7.979 298.078  1.00  1.00
ATOM   5007  OP1  DA A 244      20.144   7.544 298.835  1.00  1.00
ATOM   5008  OP2  DA A 244      19.193   8.929 296.970  1.00  1.00
ATOM   5009  O5'  DA A 244      18.166   6.698 297.525  1.00  1.00
ATOM   5010  C5'  DA A 244      17.205   6.046 298.376  1.00  1.00
ATOM   5011  C4'  DA A 244      15.956   5.712 297.585  1.00  1.00
ATOM   5012  O4'  DA A 244      14.991   6.803 297.582  1.00  1.00
ATOM   5013  C3'  DA A 244      16.169   5.404 296.103  1.00  1.00
ATOM   5014  O3'  DA A 244      15.269   4.374 295.712  1.00  1.00
ATOM   5015  C2'  DA A 244      15.776   6.693 295.380  1.00  1.00
ATOM   5016  C1'  DA A 244      14.563   7.018 296.246  1.00  1.00
ATOM   5017  N9   DA A 244      14.105   8.431 296.129  1.00  1.00
ATOM   5018  C8   DA A 244      14.859   9.554 295.938  1.00  1.00
ATOM   5019  N7   DA A 244      14.164  10.647 295.876  1.00  1.00
ATOM   5020  C5   DA A 244      12.853  10.221 296.038  1.00  1.00
ATOM   5021  C6   DA A 244      11.630  10.910 296.068  1.00  1.00
ATOM   5022  N6   DA A 244      11.525  12.239 295.929  1.00  1.00
ATOM   5023  N1   DA A 244      10.512  10.180 296.246  1.00  1.00
ATOM   5024  C2   DA A 244      10.623   8.860 296.384  1.00  1.00
ATOM   5025  N3   DA A 244      11.703   8.111 296.373  1.00  1.00
ATOM   5026  C4   DA A 244      12.807   8.865 296.193  1.00  1.00
ATOM   5027  P    DT A 245      15.778   3.241 294.703  1.00  1.00
ATOM   5028  OP1  DT A 245      16.490   2.186 295.460  1.00  1.00
ATOM   5029  OP2  DT A 245      16.533   3.866 293.595  1.00  1.00
ATOM   5030  O5'  DT A 245      14.392   2.664 294.150  1.00  1.00
ATOM   5031  C5'  DT A 245      13.231   2.703 295.001  1.00  1.00
ATOM   5032  C4'  DT A 245      12.024   3.166 294.210  1.00  1.00
ATOM   5033  O4'  DT A 245      11.885   4.616 294.207  1.00  1.00
ATOM   5034  C3'  DT A 245      12.016   2.792 292.728  1.00  1.00
ATOM   5035  O3'  DT A 245      10.682   2.488 292.337  1.00  1.00
ATOM   5036  C2'  DT A 245      12.455   4.065 292.005  1.00  1.00
ATOM   5037  C1'  DT A 245      11.665   5.042 292.871  1.00  1.00
ATOM   5038  N1   DT A 245      12.125   6.453 292.754  1.00  1.00
ATOM   5039  C2   DT A 245      11.166   7.433 292.846  1.00  1.00
ATOM   5040  O2   DT A 245       9.984   7.191 293.016  1.00  1.00
ATOM   5041  N3   DT A 245      11.630   8.730 292.732  1.00  1.00
ATOM   5042  C4   DT A 245      12.941   9.116 292.539  1.00  1.00
ATOM   5043  O4   DT A 245      13.235  10.310 292.452  1.00  1.00
ATOM   5044  C5   DT A 245      13.873   8.017 292.455  1.00  1.00
ATOM   5045  C7   DT A 245      15.321   8.351 292.245  1.00  1.00
ATOM   5046  C6   DT A 245      13.450   6.747 292.562  1.00  1.00
ATOM   5047  P    DG A 246      10.428   1.271 291.328  1.00  1.00
ATOM   5048  OP1  DG A 246      10.384   0.000 292.085  1.00  1.00
ATOM   5049  OP2  DG A 246      11.406   1.333 290.220  1.00  1.00
ATOM   5050  O5'  DG A 246       8.967   1.620 290.775  1.00  1.00
ATOM   5051  C5'  DG A 246       8.051   2.333 291.626  1.00  1.00
ATOM   5052  C4'  DG A 246       7.346   3.418 290.835  1.00  1.00
ATOM   5053  O4'  DG A 246       8.086   4.672 290.832  1.00  1.00
ATOM   5054  C3'  DG A 246       7.120   3.120 289.353  1.00  1.00
ATOM   5055  O3'  DG A 246       5.862   3.657 288.962  1.00  1.00
ATOM   5056  C2'  DG A 246       8.224   3.891 288.630  1.00  1.00
ATOM   5057  C1'  DG A 246       8.159   5.146 289.496  1.00  1.00
ATOM   5058  N9   DG A 246       9.361   6.018 289.379  1.00  1.00
ATOM   5059  C8   DG A 246      10.678   5.663 289.186  1.00  1.00
ATOM   5060  N7   DG A 246      11.502   6.682 289.126  1.00  1.00
ATOM   5061  C5   DG A 246      10.671   7.789 289.290  1.00  1.00
ATOM   5062  C6   DG A 246      10.986   9.173 289.315  1.00  1.00
ATOM   5063  O6   DG A 246      12.082   9.714 289.196  1.00  1.00
ATOM   5064  N1   DG A 246       9.839   9.956 289.505  1.00  1.00
ATOM   5065  C2   DG A 246       8.556   9.466 289.652  1.00  1.00
ATOM   5066  N2   DG A 246       7.597  10.379 289.824  1.00  1.00
ATOM   5067  N3   DG A 246       8.261   8.168 289.629  1.00  1.00
ATOM   5068  C4   DG A 246       9.363   7.395 289.445  1.00  1.00
ATOM   5069  P    DC A 247       4.942   2.823 287.953  1.00  1.00
ATOM   5070  OP1  DC A 247       4.159   1.820 288.710  1.00  1.00
ATOM   5071  OP2  DC A 247       5.770   2.298 286.845  1.00  1.00
ATOM   5072  O5'  DC A 247       3.965   3.963 287.400  1.00  1.00
ATOM   5073  C5'  DC A 247       3.643   5.079 288.251  1.00  1.00
ATOM   5074  C4'  DC A 247       3.710   6.370 287.460  1.00  1.00
ATOM   5075  O4'  DC A 247       5.046   6.950 287.457  1.00  1.00
ATOM   5076  C3'  DC A 247       3.352   6.262 285.978  1.00  1.00
ATOM   5077  O3'  DC A 247       2.651   7.436 285.587  1.00  1.00
ATOM   5078  C2'  DC A 247       4.699   6.238 285.255  1.00  1.00
ATOM   5079  C1'  DC A 247       5.383   7.291 286.121  1.00  1.00
ATOM   5080  N1   DC A 247       6.868   7.290 286.004  1.00  1.00
ATOM   5081  C2   DC A 247       7.528   8.513 286.095  1.00  1.00
ATOM   5082  O2   DC A 247       6.860   9.539 286.268  1.00  1.00
ATOM   5083  N3   DC A 247       8.881   8.533 285.990  1.00  1.00
ATOM   5084  C4   DC A 247       9.568   7.399 285.803  1.00  1.00
ATOM   5085  N4   DC A 247      10.887   7.471 285.707  1.00  1.00
ATOM   5086  C5   DC A 247       8.909   6.131 285.706  1.00  1.00
ATOM   5087  C6   DC A 247       7.556   6.132 285.813  1.00  1.00
ATOM   5088  P    DC A 248       1.415   7.302 284.578  1.00  1.00
ATOM   5089  OP1  DC A 248       0.192   6.952 285.335  1.00  1.00
ATOM   5090  OP2  DC A 248       1.776   6.391 283.470  1.00  1.00
ATOM   5091  O5'  DC A 248       1.295   8.799 284.025  1.00  1.00
ATOM   5092  C5'  DC A 248       1.690   9.892 284.876  1.00  1.00
ATOM   5093  C4'  DC A 248       2.504  10.897 284.085  1.00  1.00
ATOM   5094  O4'  DC A 248       3.926  10.581 284.082  1.00  1.00
ATOM   5095  C3'  DC A 248       2.151  11.020 282.603  1.00  1.00
ATOM   5096  O3'  DC A 248       2.274  12.382 282.212  1.00  1.00
ATOM   5097  C2'  DC A 248       3.226  10.208 281.880  1.00  1.00
ATOM   5098  C1'  DC A 248       4.399  10.658 282.746  1.00  1.00
ATOM   5099  N1   DC A 248       5.599   9.784 282.629  1.00  1.00
ATOM   5100  C2   DC A 248       6.852  10.386 282.720  1.00  1.00
ATOM   5101  O2   DC A 248       6.915  11.609 282.893  1.00  1.00
ATOM   5102  N3   DC A 248       7.959   9.607 282.615  1.00  1.00
ATOM   5103  C4   DC A 248       7.848   8.285 282.428  1.00  1.00
ATOM   5104  N4   DC A 248       8.958   7.569 282.332  1.00  1.00
ATOM   5105  C5   DC A 248       6.569   7.647 282.331  1.00  1.00
ATOM   5106  C6   DC A 248       5.475   8.443 282.438  1.00  1.00
ATOM   5107  P    DG A 249       1.195  13.000 281.203  1.00  1.00
ATOM   5108  OP1  DG A 249       0.000  13.435 281.960  1.00  1.00
ATOM   5109  OP2  DG A 249       0.952  12.050 280.095  1.00  1.00
ATOM   5110  O5'  DG A 249       1.978  14.281 280.650  1.00  1.00
ATOM   5111  C5'  DG A 249       2.940  14.932 281.501  1.00  1.00
ATOM   5112  C4'  DG A 249       4.189  15.267 280.710  1.00  1.00
ATOM   5113  O4'  DG A 249       5.153  14.176 280.707  1.00  1.00
ATOM   5114  C3'  DG A 249       3.975  15.574 279.228  1.00  1.00
ATOM   5115  O3'  DG A 249       4.875  16.604 278.837  1.00  1.00
ATOM   5116  C2'  DG A 249       4.368  14.286 278.505  1.00  1.00
ATOM   5117  C1'  DG A 249       5.581  13.960 279.371  1.00  1.00
ATOM   5118  N9   DG A 249       6.039  12.548 279.254  1.00  1.00
ATOM   5119  C8   DG A 249       5.295  11.404 279.061  1.00  1.00
ATOM   5120  N7   DG A 249       6.009  10.306 279.001  1.00  1.00
ATOM   5121  C5   DG A 249       7.319  10.754 279.165  1.00  1.00
ATOM   5122  C6   DG A 249       8.537  10.027 279.190  1.00  1.00
ATOM   5123  O6   DG A 249       8.714   8.818 279.071  1.00  1.00
ATOM   5124  N1   DG A 249       9.637  10.876 279.380  1.00  1.00
ATOM   5125  C2   DG A 249       9.568  12.247 279.527  1.00  1.00
ATOM   5126  N2   DG A 249      10.732  12.878 279.699  1.00  1.00
ATOM   5127  N3   DG A 249       8.424  12.929 279.504  1.00  1.00
ATOM   5128  C4   DG A 249       7.348  12.120 279.320  1.00  1.00
ATOM   5129  P    DT A 250       4.366  17.738 277.828  1.00  1.00
ATOM   5130  OP1  DT A 250       3.655  18.792 278.585  1.00  1.00
ATOM   5131  OP2  DT A 250       3.611  17.113 276.720  1.00  1.00
ATOM   5132  O5'  DT A 250       5.753  18.314 277.275  1.00  1.00
ATOM   5133  C5'  DT A 250       6.914  18.276 278.126  1.00  1.00
ATOM   5134  C4'  DT A 250       8.121  17.813 277.335  1.00  1.00
ATOM   5135  O4'  DT A 250       8.260  16.363 277.332  1.00  1.00
ATOM   5136  C3'  DT A 250       8.129  18.187 275.853  1.00  1.00
ATOM   5137  O3'  DT A 250       9.462  18.491 275.462  1.00  1.00
ATOM   5138  C2'  DT A 250       7.689  16.914 275.130  1.00  1.00
ATOM   5139  C1'  DT A 250       8.479  15.937 275.996  1.00  1.00
ATOM   5140  N1   DT A 250       8.019  14.525 275.879  1.00  1.00
ATOM   5141  C2   DT A 250       8.978  13.545 275.971  1.00  1.00
ATOM   5142  O2   DT A 250      10.160  13.788 276.141  1.00  1.00
ATOM   5143  N3   DT A 250       8.514  12.249 275.857  1.00  1.00
ATOM   5144  C4   DT A 250       7.204  11.862 275.664  1.00  1.00
ATOM   5145  O4   DT A 250       6.909  10.668 275.577  1.00  1.00
ATOM   5146  C5   DT A 250       6.271  12.961 275.580  1.00  1.00
ATOM   5147  C7   DT A 250       4.823  12.628 275.370  1.00  1.00
ATOM   5148  C6   DT A 250       6.695  14.231 275.687  1.00  1.00
ATOM   5149  P    DT A 251       9.716  19.708 274.453  1.00  1.00
ATOM   5150  OP1  DT A 251       9.761  20.979 275.210  1.00  1.00
ATOM   5151  OP2  DT A 251       8.738  19.646 273.345  1.00  1.00
ATOM   5152  O5'  DT A 251      11.177  19.359 273.900  1.00  1.00
ATOM   5153  C5'  DT A 251      12.094  18.646 274.751  1.00  1.00
ATOM   5154  C4'  DT A 251      12.798  17.561 273.960  1.00  1.00
ATOM   5155  O4'  DT A 251      12.058  16.307 273.957  1.00  1.00
ATOM   5156  C3'  DT A 251      13.024  17.859 272.478  1.00  1.00
ATOM   5157  O3'  DT A 251      14.282  17.322 272.087  1.00  1.00
ATOM   5158  C2'  DT A 251      11.921  17.087 271.755  1.00  1.00
ATOM   5159  C1'  DT A 251      11.986  15.833 272.621  1.00  1.00
ATOM   5160  N1   DT A 251      10.784  14.961 272.504  1.00  1.00
ATOM   5161  C2   DT A 251      10.983  13.605 272.596  1.00  1.00
ATOM   5162  O2   DT A 251      12.082  13.106 272.766  1.00  1.00
ATOM   5163  N3   DT A 251       9.846  12.828 272.482  1.00  1.00
ATOM   5164  C4   DT A 251       8.559  13.286 272.289  1.00  1.00
ATOM   5165  O4   DT A 251       7.619  12.493 272.202  1.00  1.00
ATOM   5166  C5   DT A 251       8.450  14.723 272.205  1.00  1.00
ATOM   5167  C7   DT A 251       7.083  15.305 271.995  1.00  1.00
ATOM   5168  C6   DT A 251       9.539  15.502 272.312  1.00  1.00
ATOM   5169  P    DA A 252      15.203  18.156 271.078  1.00  1.00
ATOM   5170  OP1  DA A 252      15.986  19.158 271.835  1.00  1.00
ATOM   5171  OP2  DA A 252      14.375  18.681 269.970  1.00  1.00
ATOM   5172  O5'  DA A 252      16.179  17.016 270.525  1.00  1.00
ATOM   5173  C5'  DA A 252      16.502  15.900 271.376  1.00  1.00
ATOM   5174  C4'  DA A 252      16.434  14.608 270.585  1.00  1.00
ATOM   5175  O4'  DA A 252      15.098  14.028 270.582  1.00  1.00
ATOM   5176  C3'  DA A 252      16.792  14.716 269.103  1.00  1.00
ATOM   5177  O3'  DA A 252      17.494  13.542 268.712  1.00  1.00
ATOM   5178  C2'  DA A 252      15.446  14.741 268.380  1.00  1.00
ATOM   5179  C1'  DA A 252      14.761  13.688 269.246  1.00  1.00
ATOM   5180  N9   DA A 252      13.276  13.689 269.129  1.00  1.00
ATOM   5181  C8   DA A 252      12.441  14.752 268.938  1.00  1.00
ATOM   5182  N7   DA A 252      11.186  14.430 268.876  1.00  1.00
ATOM   5183  C5   DA A 252      11.187  13.051 269.038  1.00  1.00
ATOM   5184  C6   DA A 252      10.154  12.100 269.068  1.00  1.00
ATOM   5185  N6   DA A 252       8.857  12.412 268.929  1.00  1.00
ATOM   5186  N1   DA A 252      10.502  10.812 269.246  1.00  1.00
ATOM   5187  C2   DA A 252      11.792  10.509 269.384  1.00  1.00
ATOM   5188  N3   DA A 252      12.838  11.306 269.373  1.00  1.00
ATOM   5189  C4   DA A 252      12.462  12.588 269.193  1.00  1.00
ATOM   5190  P    DA A 253      18.729  13.676 267.703  1.00  1.00
ATOM   5191  OP1  DA A 253      19.952  14.027 268.460  1.00  1.00
ATOM   5192  OP2  DA A 253      18.368  14.588 266.595  1.00  1.00
ATOM   5193  O5'  DA A 253      18.849  12.180 267.150  1.00  1.00
ATOM   5194  C5'  DA A 253      18.454  11.087 268.001  1.00  1.00
ATOM   5195  C4'  DA A 253      17.640  10.082 267.210  1.00  1.00
ATOM   5196  O4'  DA A 253      16.219  10.398 267.207  1.00  1.00
ATOM   5197  C3'  DA A 253      17.993   9.959 265.728  1.00  1.00
ATOM   5198  O3'  DA A 253      17.871   8.597 265.337  1.00  1.00
ATOM   5199  C2'  DA A 253      16.918  10.770 265.005  1.00  1.00
ATOM   5200  C1'  DA A 253      15.746  10.321 265.871  1.00  1.00
ATOM   5201  N9   DA A 253      14.545  11.195 265.754  1.00  1.00
ATOM   5202  C8   DA A 253      14.494  12.546 265.563  1.00  1.00
ATOM   5203  N7   DA A 253      13.290  13.022 265.501  1.00  1.00
ATOM   5204  C5   DA A 253      12.480  11.907 265.663  1.00  1.00
ATOM   5205  C6   DA A 253      11.085  11.745 265.693  1.00  1.00
ATOM   5206  N6   DA A 253      10.219  12.759 265.554  1.00  1.00
ATOM   5207  N1   DA A 253      10.610  10.498 265.871  1.00  1.00
ATOM   5208  C2   DA A 253      11.475   9.494 266.009  1.00  1.00
ATOM   5209  N3   DA A 253      12.790   9.524 265.998  1.00  1.00
ATOM   5210  C4   DA A 253      13.240  10.783 265.818  1.00  1.00
ATOM   5211  P    DC A 254      18.949   7.979 264.328  1.00  1.00
ATOM   5212  OP1  DC A 254      20.144   7.544 265.085  1.00  1.00
ATOM   5213  OP2  DC A 254      19.193   8.929 263.220  1.00  1.00
ATOM   5214  O5'  DC A 254      18.166   6.698 263.775  1.00  1.00
ATOM   5215  C5'  DC A 254      17.205   6.046 264.626  1.00  1.00
ATOM   5216  C4'  DC A 254      15.956   5.712 263.835  1.00  1.00
ATOM   5217  O4'  DC A 254      14.991   6.803 263.832  1.00  1.00
ATOM   5218  C3'  DC A 254      16.169   5.404 262.353  1.00  1.00
ATOM   5219  O3'  DC A 254      15.269   4.374 261.962  1.00  1.00
ATOM   5220  C2'  DC A 254      15.776   6.693 261.630  1.00  1.00
ATOM   5221  C1'  DC A 254      14.563   7.018 262.496  1.00  1.00
ATOM   5222  N1   DC A 254      14.105   8.431 262.379  1.00  1.00
ATOM   5223  C2   DC A 254      12.738   8.680 262.470  1.00  1.00
ATOM   5224  O2   DC A 254      11.969   7.728 262.643  1.00  1.00
ATOM   5225  N3   DC A 254      12.301   9.961 262.365  1.00  1.00
ATOM   5226  C4   DC A 254      13.167  10.965 262.178  1.00  1.00
ATOM   5227  N4   DC A 254      12.691  12.197 262.082  1.00  1.00
ATOM   5228  C5   DC A 254      14.577  10.730 262.081  1.00  1.00
ATOM   5229  C6   DC A 254      14.994   9.443 262.188  1.00  1.00
ATOM   5230  P    DA A 255      15.778   3.241 260.953  1.00  1.00
ATOM   5231  OP1  DA A 255      16.490   2.186 261.710  1.00  1.00
ATOM   5232  OP2  DA A 255      16.533   3.866 259.845  1.00  1.00
ATOM   5233  O5'  DA A 255      14.392   2.664 260.400  1.00  1.00
ATOM   5234  C5'  DA A 255      13.231   2.703 261.251  1.00  1.00
ATOM   5235  C4'  DA A 255      12.024   3.166 260.460  1.00  1.00
ATOM   5236  O4'  DA A 255      11.885   4.616 260.457  1.00  1.00
ATOM   5237  C3'  DA A 255      12.016   2.792 258.978  1.00  1.00
ATOM   5238  O3'  DA A 255      10.682   2.488 258.587  1.00  1.00
ATOM   5239  C2'  DA A 255      12.455   4.065 258.255  1.00  1.00
ATOM   5240  C1'  DA A 255      11.665   5.042 259.121  1.00  1.00
ATOM   5241  N9   DA A 255      12.125   6.453 259.004  1.00  1.00
ATOM   5242  C8   DA A 255      13.395   6.919 258.813  1.00  1.00
ATOM   5243  N7   DA A 255      13.475   8.212 258.751  1.00  1.00
ATOM   5244  C5   DA A 255      12.164   8.637 258.913  1.00  1.00
ATOM   5245  C6   DA A 255      11.579   9.914 258.943  1.00  1.00
ATOM   5246  N6   DA A 255      12.276  11.051 258.804  1.00  1.00
ATOM   5247  N1   DA A 255      10.247   9.980 259.121  1.00  1.00
ATOM   5248  C2   DA A 255       9.560   8.848 259.259  1.00  1.00
ATOM   5249  N3   DA A 255       9.994   7.606 259.248  1.00  1.00
ATOM   5250  C4   DA A 255      11.330   7.568 259.068  1.00  1.00
ATOM   5251  P    DA A 256      10.428   1.271 257.578  1.00  1.00
ATOM   5252  OP1  DA A 256      10.384   0.000 258.335  1.00  1.00
ATOM   5253  OP2  DA A 256      11.406   1.333 256.470  1.00  1.00
ATOM   5254  O5'  DA A 256       8.967   1.620 257.025  1.00  1.00
ATOM   5255  C5'  DA A 256       8.051   2.333 257.876  1.00  1.00
ATOM   5256  C4'  DA A 256       7.346   3.418 257.085  1.00  1.00
ATOM   5257  O4'  DA A 256       8.086   4.672 257.082  1.00  1.00
ATOM   5258  C3'  DA A 256       7.120   3.120 255.603  1.00  1.00
ATOM   5259  O3'  DA A 256       5.862   3.657 255.212  1.00  1.00
ATOM   5260  C2'  DA A 256       8.224   3.891 254.880  1.00  1.00
ATOM   5261  C1'  DA A 256       8.159   5.146 255.746  1.00  1.00
ATOM   5262  N9   DA A 256       9.361   6.018 255.629  1.00  1.00
ATOM   5263  C8   DA A 256      10.661   5.648 255.438  1.00  1.00
ATOM   5264  N7   DA A 256      11.487   6.646 255.376  1.00  1.00
ATOM   5265  C5   DA A 256      10.676   7.761 255.538  1.00  1.00
ATOM   5266  C6   DA A 256      10.953   9.138 255.568  1.00  1.00
ATOM   5267  N6   DA A 256      12.185   9.648 255.429  1.00  1.00
ATOM   5268  N1   DA A 256       9.914   9.975 255.746  1.00  1.00
ATOM   5269  C2   DA A 256       8.692   9.462 255.884  1.00  1.00
ATOM   5270  N3   DA A 256       8.314   8.203 255.873  1.00  1.00
ATOM   5271  C4   DA A 256       9.372   7.386 255.693  1.00  1.00
ATOM   5272  P    DC A 257       4.942   2.823 254.203  1.00  1.00
ATOM   5273  OP1  DC A 257       4.159   1.820 254.960  1.00  1.00
ATOM   5274  OP2  DC A 257       5.770   2.298 253.095  1.00  1.00
ATOM   5275  O5'  DC A 257       3.965   3.963 253.650  1.00  1.00
ATOM   5276  C5'  DC A 257       3.643   5.079 254.501  1.00  1.00
ATOM   5277  C4'  DC A 257       3.710   6.370 253.710  1.00  1.00
ATOM   5278  O4'  DC A 257       5.046   6.950 253.707  1.00  1.00
ATOM   5279  C3'  DC A 257       3.352   6.262 252.228  1.00  1.00
ATOM   5280  O3'  DC A 257       2.651   7.436 251.837  1.00  1.00
ATOM   5281  C2'  DC A 257       4.699   6.238 251.505  1.00  1.00
ATOM   5282  C1'  DC A 257       5.383   7.291 252.371  1.00  1.00
ATOM   5283  N1   DC A 257       6.868   7.290 252.254  1.00  1.00
ATOM   5284  C2   DC A 257       7.528   8.513 252.345  1.00  1.00
ATOM   5285  O2   DC A 257       6.860   9.539 252.518  1.00  1.00
ATOM   5286  N3   DC A 257       8.881   8.533 252.240  1.00  1.00
ATOM   5287  C4   DC A 257       9.568   7.399 252.053  1.00  1.00
ATOM   5288  N4   DC A 257      10.887   7.471 251.957  1.00  1.00
ATOM   5289  C5   DC A 257       8.909   6.131 251.956  1.00  1.00
ATOM   5290  C6   DC A 257       7.556   6.132 252.063  1.00  1.00
ATOM   5291  P    DA A 258       1.415   7.302 250.828  1.00  1.00
ATOM   5292  OP1  DA A 258       0.192   6.952 251.585  1.00  1.00
ATOM   5293  OP2  DA A 258       1.776   6.391 249.720  1.00  1.00
ATOM   5294  O5'  DA A 258       1.295   8.799 250.275  1.00  1.00
ATOM   5295  C5'  DA A 258       1.690   9.892 251.126  1.00  1.00
ATOM   5296  C4'  DA A 258       2.504  10.897 250.335  1.00  1.00
ATOM   5297  O4'  DA A 258       3.926  10.581 250.332  1.00  1.00
ATOM   5298  C3'  DA A 258       2.151  11.020 248.853  1.00  1.00
ATOM   5299  O3'  DA A 258       2.274  12.382 248.462  1.00  1.00
ATOM   5300  C2'  DA A 258       3.226  10.208 248.130  1.00  1.00
ATOM   5301  C1'  DA A 258       4.399  10.658 248.996  1.00  1.00
ATOM   5302  N9   DA A 258       5.599   9.784 248.879  1.00  1.00
ATOM   5303  C8   DA A 258       5.650   8.433 248.688  1.00  1.00
ATOM   5304  N7   DA A 258       6.855   7.956 248.626  1.00  1.00
ATOM   5305  C5   DA A 258       7.664   9.072 248.788  1.00  1.00
ATOM   5306  C6   DA A 258       9.059   9.234 248.818  1.00  1.00
ATOM   5307  N6   DA A 258       9.925   8.220 248.679  1.00  1.00
ATOM   5308  N1   DA A 258       9.534  10.481 248.996  1.00  1.00
ATOM   5309  C2   DA A 258       8.669  11.484 249.134  1.00  1.00
ATOM   5310  N3   DA A 258       7.355  11.455 249.123  1.00  1.00
ATOM   5311  C4   DA A 258       6.905  10.196 248.943  1.00  1.00
ATOM   5312  P    DA A 259       1.195  13.000 247.453  1.00  1.00
ATOM   5313  OP1  DA A 259       0.000  13.435 248.210  1.00  1.00
ATOM   5314  OP2  DA A 259       0.952  12.050 246.345  1.00  1.00
ATOM   5315  O5'  DA A 259       1.978  14.281 246.900  1.00  1.00
ATOM   5316  C5'  DA A 259       2.940  14.932 247.751  1.00  1.00
ATOM   5317  C4'  DA A 259       4.189  15.267 246.960  1.00  1.00
ATOM   5318  O4'  DA A 259       5.153  14.176 246.957  1.00  1.00
ATOM   5319  C3'  DA A 259       3.975  15.574 245.478  1.00  1.00
ATOM   5320  O3'  DA A 259       4.875  16.604 245.087  1.00  1.00
ATOM   5321  C2'  DA A 259       4.368  14.286 244.755  1.00  1.00
ATOM   5322  C1'  DA A 259       5.581  13.960 245.621  1.00  1.00
ATOM   5323  N9   DA A 259       6.039  12.548 245.504  1.00  1.00
ATOM   5324  C8   DA A 259       5.286  11.425 245.313  1.00  1.00
ATOM   5325  N7   DA A 259       5.980  10.331 245.251  1.00  1.00
ATOM   5326  C5   DA A 259       7.291  10.758 245.413  1.00  1.00
ATOM   5327  C6   DA A 259       8.515  10.069 245.443  1.00  1.00
ATOM   5328  N6   DA A 259       8.619   8.740 245.304  1.00  1.00
ATOM   5329  N1   DA A 259       9.632  10.799 245.621  1.00  1.00
ATOM   5330  C2   DA A 259       9.522  12.119 245.759  1.00  1.00
ATOM   5331  N3   DA A 259       8.441  12.868 245.748  1.00  1.00
ATOM   5332  C4   DA A 259       7.337  12.114 245.568  1.00  1.00
ATOM   5333  P    DG A 260       4.366  17.738 244.078  1.00  1.00
ATOM   5334  OP1  DG A 260       3.655  18.792 244.835  1.00  1.00
ATOM   5335  OP2  DG A 260       3.611  17.113 242.970  1.00  1.00
ATOM   5336  O5'  DG A 260       5.753  18.314 243.525  1.00  1.00
ATOM   5337  C5'  DG A 260       6.914  18.276 244.376  1.00  1.00
ATOM   5338  C4'  DG A 260       8.121  17.813 243.585  1.00  1.00
ATOM   5339  O4'  DG A 260       8.260  16.363 243.582  1.00  1.00
ATOM   5340  C3'  DG A 260       8.129  18.187 242.103  1.00  1.00
ATOM   5341  O3'  DG A 260       9.462  18.491 241.712  1.00  1.00
ATOM   5342  C2'  DG A 260       7.689  16.914 241.380  1.00  1.00
ATOM   5343  C1'  DG A 260       8.479  15.937 242.246  1.00  1.00
ATOM   5344  N9   DG A 260       8.019  14.525 242.129  1.00  1.00
ATOM   5345  C8   DG A 260       6.745  14.037 241.936  1.00  1.00
ATOM   5346  N7   DG A 260       6.678  12.729 241.876  1.00  1.00
ATOM   5347  C5   DG A 260       8.001  12.322 242.040  1.00  1.00
ATOM   5348  C6   DG A 260       8.559  11.017 242.065  1.00  1.00
ATOM   5349  O6   DG A 260       7.991   9.935 241.946  1.00  1.00
ATOM   5350  N1   DG A 260       9.947  11.058 242.255  1.00  1.00
ATOM   5351  C2   DG A 260      10.697  12.208 242.402  1.00  1.00
ATOM   5352  N2   DG A 260      12.010  12.034 242.574  1.00  1.00
ATOM   5353  N3   DG A 260      10.173  13.432 242.379  1.00  1.00
ATOM   5354  C4   DG A 260       8.827  13.410 242.195  1.00  1.00
ATOM   5355  P    DC A 261       9.716  19.708 240.703  1.00  1.00
ATOM   5356  OP1  DC A 261       9.761  20.979 241.460  1.00  1.00
ATOM   5357  OP2  DC A 261       8.738  19.646 239.595  1.00  1.00
ATOM   5358  O5'  DC A 261      11.177  19.359 240.150  1.00  1.00
ATOM   5359  C5'  DC A 261      12.094  18.646 241.001  1.00  1.00
ATOM   5360  C4'  DC A 261      12.798  17.561 240.210  1.00  1.00
ATOM   5361  O4'  DC A 261      12.058  16.307 240.207  1.00  1.00
ATOM   5362  C3'  DC A 261      13.024  17.859 238.728  1.00  1.00
ATOM   5363  O3'  DC A 261      14.282  17.322 238.337  1.00  1.00
ATOM   5364  C2'  DC A 261      11.921  17.087 238.005  1.00  1.00
ATOM   5365  C1'  DC A 261      11.986  15.833 238.871  1.00  1.00
ATOM   5366  N1   DC A 261      10.784  14.961 238.754  1.00  1.00
ATOM   5367  C2   DC A 261      10.969  13.584 238.845  1.00  1.00
ATOM   5368  O2   DC A 261      12.112  13.146 239.018  1.00  1.00
ATOM   5369  N3   DC A 261       9.886  12.772 238.740  1.00  1.00
ATOM   5370  C4   DC A 261       8.663  13.286 238.553  1.00  1.00
ATOM   5371  N4   DC A 261       7.639  12.452 238.457  1.00  1.00
ATOM   5372  C5   DC A 261       8.451  14.699 238.456  1.00  1.00
ATOM   5373  C6   DC A 261       9.546  15.494 238.563  1.00  1.00
ATOM   5374  P    DA A 262      15.203  18.156 237.328  1.00  1.00
ATOM   5375  OP1  DA A 262      15.986  19.158 238.085  1.00  1.00
ATOM   5376  OP2  DA A 262      14.375  18.681 236.220  1.00  1.00
ATOM   5377  O5'  DA A 262      16.179  17.016 236.775  1.00  1.00
ATOM   5378  C5'  DA A 262      16.502  15.900 237.626  1.00  1.00
ATOM   5379  C4'  DA A 262      16.434  14.608 236.835  1.00  1.00
ATOM   5380  O4'  DA A 262      15.098  14.028 236.832  1.00  1.00
ATOM   5381  C3'  DA A 262      16.792  14.716 235.353  1.00  1.00
ATOM   5382  O3'  DA A 262      17.494  13.542 234.962  1.00  1.00
ATOM   5383  C2'  DA A 262      15.446  14.741 234.630  1.00  1.00
ATOM   5384  C1'  DA A 262      14.761  13.688 235.496  1.00  1.00
ATOM   5385  N9   DA A 262      13.276  13.689 235.379  1.00  1.00
ATOM   5386  C8   DA A 262      12.441  14.752 235.188  1.00  1.00
ATOM   5387  N7   DA A 262      11.186  14.430 235.126  1.00  1.00
ATOM   5388  C5   DA A 262      11.187  13.051 235.288  1.00  1.00
ATOM   5389  C6   DA A 262      10.154  12.100 235.318  1.00  1.00
ATOM   5390  N6   DA A 262       8.857  12.412 235.179  1.00  1.00
ATOM   5391  N1   DA A 262      10.502  10.812 235.496  1.00  1.00
ATOM   5392  C2   DA A 262      11.792  10.509 235.634  1.00  1.00
ATOM   5393  N3   DA A 262      12.838  11.306 235.623  1.00  1.00
ATOM   5394  C4   DA A 262      12.462  12.588 235.443  1.00  1.00
ATOM   5395  P    DT A 263      18.729  13.676 233.953  1.00  1.00
ATOM   5396  OP1  DT A 263      19.952  14.027 234.710  1.00  1.00
ATOM   5397  OP2  DT A 263      18.368  14.588 232.845  1.00  1.00
ATOM   5398  O5'  DT A 263      18.849  12.180 233.400  1.00  1.00
ATOM   5399  C5'  DT A 263      18.454  11.087 234.251  1.00  1.00
ATOM   5400  C4'  DT A 263      17.640  10.082 233.460  1.00  1.00
ATOM   5401  O4'  DT A 263      16.219  10.398 233.457  1.00  1.00
ATOM   5402  C3'  DT A 263      17.993   9.959 231.978  1.00  1.00
ATOM   5403  O3'  DT A 263      17.871   8.597 231.587  1.00  1.00
ATOM   5404  C2'  DT A 263      16.918  10.770 231.255  1.00  1.00
ATOM   5405  C1'  DT A 263      15.746  10.321 232.121  1.00  1.00
ATOM   5406  N1   DT A 263      14.545  11.195 232.004  1.00  1.00
ATOM   5407  C2   DT A 263      13.317  10.586 232.096  1.00  1.00
ATOM   5408  O2   DT A 263      13.182   9.386 232.266  1.00  1.00
ATOM   5409  N3   DT A 263      12.227  11.427 231.982  1.00  1.00
ATOM   5410  C4   DT A 263      12.264  12.793 231.789  1.00  1.00
ATOM   5411  O4   DT A 263      11.220  13.442 231.702  1.00  1.00
ATOM   5412  C5   DT A 263      13.598  13.340 231.705  1.00  1.00
ATOM   5413  C7   DT A 263      13.728  14.820 231.495  1.00  1.00
ATOM   5414  C6   DT A 263      14.675  12.545 231.812  1.00  1.00
ATOM   5415  P    DT A 264      18.949   7.979 230.578  1.00  1.00
ATOM   5416  OP1  DT A 264      20.144   7.544 231.335  1.00  1.00
ATOM   5417  OP2  DT A 264      19.193   8.929 229.470  1.00  1.00
ATOM   5418  O5'  DT A 264      18.166   6.698 230.025  1.00  1.00
ATOM   5419  C5'  DT A 264      17.205   6.046 230.876  1.00  1.00
ATOM   5420  C4'  DT A 264      15.956   5.712 230.085  1.00  1.00
ATOM   5421  O4'  DT A 264      14.991   6.803 230.082  1.00  1.00
ATOM   5422  C3'  DT A 264      16.169   5.404 228.603  1.00  1.00
ATOM   5423  O3'  DT A 264      15.269   4.374 228.212  1.00  1.00
ATOM   5424  C2'  DT A 264      15.776   6.693 227.880  1.00  1.00
ATOM   5425  C1'  DT A 264      14.563   7.018 228.746  1.00  1.00
ATOM   5426  N1   DT A 264      14.105   8.431 228.629  1.00  1.00
ATOM   5427  C2   DT A 264      12.754   8.660 228.721  1.00  1.00
ATOM   5428  O2   DT A 264      11.940   7.769 228.891  1.00  1.00
ATOM   5429  N3   DT A 264      12.367   9.982 228.607  1.00  1.00
ATOM   5430  C4   DT A 264      13.200  11.065 228.414  1.00  1.00
ATOM   5431  O4   DT A 264      12.736  12.204 228.327  1.00  1.00
ATOM   5432  C5   DT A 264      14.600  10.724 228.330  1.00  1.00
ATOM   5433  C7   DT A 264      15.576  11.844 228.120  1.00  1.00
ATOM   5434  C6   DT A 264      15.004   9.447 228.437  1.00  1.00
ATOM   5435  P    DC A 265      15.778   3.241 227.203  1.00  1.00
ATOM   5436  OP1  DC A 265      16.490   2.186 227.960  1.00  1.00
ATOM   5437  OP2  DC A 265      16.533   3.866 226.095  1.00  1.00
ATOM   5438  O5'  DC A 265      14.392   2.664 226.650  1.00  1.00
ATOM   5439  C5'  DC A 265      13.231   2.703 227.501  1.00  1.00
ATOM   5440  C4'  DC A 265      12.024   3.166 226.710  1.00  1.00
ATOM   5441  O4'  DC A 265      11.885   4.616 226.707  1.00  1.00
ATOM   5442  C3'  DC A 265      12.016   2.792 225.228  1.00  1.00
ATOM   5443  O3'  DC A 265      10.682   2.488 224.837  1.00  1.00
ATOM   5444  C2'  DC A 265      12.455   4.065 224.505  1.00  1.00
ATOM   5445  C1'  DC A 265      11.665   5.042 225.371  1.00  1.00
ATOM   5446  N1   DC A 265      12.125   6.453 225.254  1.00  1.00
ATOM   5447  C2   DC A 265      11.166   7.459 225.345  1.00  1.00
ATOM   5448  O2   DC A 265       9.983   7.141 225.518  1.00  1.00
ATOM   5449  N3   DC A 265      11.565   8.752 225.240  1.00  1.00
ATOM   5450  C4   DC A 265      12.855   9.055 225.053  1.00  1.00
ATOM   5451  N4   DC A 265      13.194  10.332 224.957  1.00  1.00
ATOM   5452  C5   DC A 265      13.858   8.036 224.956  1.00  1.00
ATOM   5453  C6   DC A 265      13.439   6.750 225.063  1.00  1.00
ATOM   5454  P    DT A 266      10.428   1.271 223.828  1.00  1.00
ATOM   5455  OP1  DT A 266      10.384   0.000 224.585  1.00  1.00
ATOM   5456  OP2  DT A 266      11.406   1.333 222.720  1.00  1.00
ATOM   5457  O5'  DT A 266       8.967   1.620 223.275  1.00  1.00
ATOM   5458  C5'  DT A 266       8.051   2.333 224.126  1.00  1.00
ATOM   5459  C4'  DT A 266       7.346   3.418 223.335  1.00  1.00
ATOM   5460  O4'  DT A 266       8.086   4.672 223.332  1.00  1.00
ATOM   5461  C3'  DT A 266       7.120   3.120 221.853  1.00  1.00
ATOM   5462  O3'  DT A 266       5.862   3.657 221.462  1.00  1.00
ATOM   5463  C2'  DT A 266       8.224   3.891 221.130  1.00  1.00
ATOM   5464  C1'  DT A 266       8.159   5.146 221.996  1.00  1.00
ATOM   5465  N1   DT A 266       9.361   6.018 221.879  1.00  1.00
ATOM   5466  C2   DT A 266       9.161   7.374 221.971  1.00  1.00
ATOM   5467  O2   DT A 266       8.062   7.872 222.141  1.00  1.00
ATOM   5468  N3   DT A 266      10.298   8.150 221.857  1.00  1.00
ATOM   5469  C4   DT A 266      11.586   7.693 221.664  1.00  1.00
ATOM   5470  O4   DT A 266      12.526   8.485 221.577  1.00  1.00
ATOM   5471  C5   DT A 266      11.694   6.255 221.580  1.00  1.00
ATOM   5472  C7   DT A 266      13.062   5.674 221.370  1.00  1.00
ATOM   5473  C6   DT A 266      10.605   5.477 221.687  1.00  1.00
ATOM   5474  P    DA A 267       4.942   2.823 220.453  1.00  1.00
ATOM   5475  OP1  DA A 267       4.159   1.820 221.210  1.00  1.00
ATOM   5476  OP2  DA A 267       5.770   2.298 219.345  1.00  1.00
ATOM   5477  O5'  DA A 267       3.965   3.963 219.900  1.00  1.00
ATOM   5478  C5'  DA A 267       3.643   5.079 220.751  1.00  1.00
ATOM   5479  C4'  DA A 267       3.710   6.370 219.960  1.00  1.00
ATOM   5480  O4'  DA A 267       5.046   6.950 219.957  1.00  1.00
ATOM   5481  C3'  DA A 267       3.352   6.262 218.478  1.00  1.00
ATOM   5482  O3'  DA A 267       2.651   7.436 218.087  1.00  1.00
ATOM   5483  C2'  DA A 267       4.699   6.238 217.755  1.00  1.00
ATOM   5484  C1'  DA A 267       5.383   7.291 218.621  1.00  1.00
ATOM   5485  N9   DA A 267       6.868   7.290 218.504  1.00  1.00
ATOM   5486  C8   DA A 267       7.703   6.226 218.313  1.00  1.00
ATOM   5487  N7   DA A 267       8.958   6.549 218.251  1.00  1.00
ATOM   5488  C5   DA A 267       8.957   7.928 218.413  1.00  1.00
ATOM   5489  C6   DA A 267       9.991   8.878 218.443  1.00  1.00
ATOM   5490  N6   DA A 267      11.287   8.567 218.304  1.00  1.00
ATOM   5491  N1   DA A 267       9.642  10.166 218.621  1.00  1.00
ATOM   5492  C2   DA A 267       8.352  10.470 218.759  1.00  1.00
ATOM   5493  N3   DA A 267       7.306   9.673 218.748  1.00  1.00
ATOM   5494  C4   DA A 267       7.682   8.390 218.568  1.00  1.00
ATOM   5495  P    DT A 268       1.415   7.302 217.078  1.00  1.00
ATOM   5496  OP1  DT A 268       0.192   6.952 217.835  1.00  1.00
ATOM   5497  OP2  DT A 268       1.776   6.391 215.970  1.00  1.00
ATOM   5498  O5'  DT A 268       1.295   8.799 216.525  1.00  1.00
ATOM   5499  C5'  DT A 268       1.690   9.892 217.376  1.00  1.00
ATOM   5500  C4'  DT A 268       2.504  10.897 216.585  1.00  1.00
ATOM   5501  O4'  DT A 268       3.926  10.581 216.582  1.00  1.00
ATOM   5502  C3'  DT A 268       2.151  11.020 215.103  1.00  1.00
ATOM   5503  O3'  DT A 268       2.274  12.382 214.712  1.00  1.00
ATOM   5504  C2'  DT A 268       3.226  10.208 214.380  1.00  1.00
ATOM   5505  C1'  DT A 268       4.399  10.658 215.246  1.00  1.00
ATOM   5506  N1   DT A 268       5.599   9.784 215.129  1.00  1.00
ATOM   5507  C2   DT A 268       6.828  10.393 215.221  1.00  1.00
ATOM   5508  O2   DT A 268       6.962  11.593 215.391  1.00  1.00
ATOM   5509  N3   DT A 268       7.917   9.552 215.107  1.00  1.00
ATOM   5510  C4   DT A 268       7.880   8.186 214.914  1.00  1.00
ATOM   5511  O4   DT A 268       8.925   7.537 214.827  1.00  1.00
ATOM   5512  C5   DT A 268       6.547   7.639 214.830  1.00  1.00
ATOM   5513  C7   DT A 268       6.416   6.158 214.620  1.00  1.00
ATOM   5514  C6   DT A 268       5.470   8.433 214.937  1.00  1.00
ATOM   5515  P    DT A 269       1.195  13.000 213.703  1.00  1.00
ATOM   5516  OP1  DT A 269       0.000  13.435 214.460  1.00  1.00
ATOM   5517  OP2  DT A 269       0.952  12.050 212.595  1.00  1.00
ATOM   5518  O5'  DT A 269       1.978  14.281 213.150  1.00  1.00
ATOM   5519  C5'  DT A 269       2.940  14.932 214.001  1.00  1.00
ATOM   5520  C4'  DT A 269       4.189  15.267 213.210  1.00  1.00
ATOM   5521  O4'  DT A 269       5.153  14.176 213.207  1.00  1.00
ATOM   5522  C3'  DT A 269       3.975  15.574 211.728  1.00  1.00
ATOM   5523  O3'  DT A 269       4.875  16.604 211.337  1.00  1.00
ATOM   5524  C2'  DT A 269       4.368  14.286 211.005  1.00  1.00
ATOM   5525  C1'  DT A 269       5.581  13.960 211.871  1.00  1.00
ATOM   5526  N1   DT A 269       6.039  12.548 211.754  1.00  1.00
ATOM   5527  C2   DT A 269       7.391  12.319 211.846  1.00  1.00
ATOM   5528  O2   DT A 269       8.204  13.210 212.016  1.00  1.00
ATOM   5529  N3   DT A 269       7.778  10.997 211.732  1.00  1.00
ATOM   5530  C4   DT A 269       6.945   9.914 211.539  1.00  1.00
ATOM   5531  O4   DT A 269       7.408   8.775 211.452  1.00  1.00
ATOM   5532  C5   DT A 269       5.544  10.255 211.455  1.00  1.00
ATOM   5533  C7   DT A 269       4.569   9.134 211.245  1.00  1.00
ATOM   5534  C6   DT A 269       5.140  11.531 211.562  1.00  1.00
ATOM   5535  P    DG A 270       4.366  17.738 210.328  1.00  1.00
ATOM   5536  OP1  DG A 270       3.655  18.792 211.085  1.00  1.00
ATOM   5537  OP2  DG A 270       3.611  17.113 209.220  1.00  1.00
ATOM   5538  O5'  DG A 270       5.753  18.314 209.775  1.00  1.00
ATOM   5539  C5'  DG A 270       6.914  18.276 210.626  1.00  1.00
ATOM   5540  C4'  DG A 270       8.121  17.813 209.835  1.00  1.00
ATOM   5541  O4'  DG A 270       8.260  16.363 209.832  1.00  1.00
ATOM   5542  C3'  DG A 270       8.129  18.187 208.353  1.00  1.00
ATOM   5543  O3'  DG A 270       9.462  18.491 207.962  1.00  1.00
ATOM   5544  C2'  DG A 270       7.689  16.914 207.630  1.00  1.00
ATOM   5545  C1'  DG A 270       8.479  15.937 208.496  1.00  1.00
ATOM   5546  N9   DG A 270       8.019  14.525 208.379  1.00  1.00
ATOM   5547  C8   DG A 270       6.745  14.037 208.186  1.00  1.00
ATOM   5548  N7   DG A 270       6.678  12.729 208.126  1.00  1.00
ATOM   5549  C5   DG A 270       8.001  12.322 208.290  1.00  1.00
ATOM   5550  C6   DG A 270       8.559  11.017 208.315  1.00  1.00
ATOM   5551  O6   DG A 270       7.991   9.935 208.196  1.00  1.00
ATOM   5552  N1   DG A 270       9.947  11.058 208.505  1.00  1.00
ATOM   5553  C2   DG A 270      10.697  12.208 208.652  1.00  1.00
ATOM   5554  N2   DG A 270      12.010  12.034 208.824  1.00  1.00
ATOM   5555  N3   DG A 270      10.173  13.432 208.629  1.00  1.00
ATOM   5556  C4   DG A 270       8.827  13.410 208.445  1.00  1.00
ATOM   5557  P    DA A 271       9.716  19.708 206.953  1.00  1.00
ATOM   5558  OP1  DA A 271       9.761  20.979 207.710  1.00  1.00
ATOM   5559  OP2  DA A 271       8.738  19.646 205.845  1.00  1.00
ATOM   5560  O5'  DA A 271      11.177  19.359 206.400  1.00  1.00
ATOM   5561  C5'  DA A 271      12.094  18.646 207.251  1.00  1.00
ATOM   5562  C4'  DA A 271      12.798  17.561 206.460  1.00  1.00
ATOM   5563  O4'  DA A 271      12.058  16.307 206.457  1.00  1.00
ATOM   5564  C3'  DA A 271      13.024  17.859 204.978  1.00  1.00
ATOM   5565  O3'  DA A 271      14.282  17.322 204.587  1.00  1.00
ATOM   5566  C2'  DA A 271      11.921  17.087 204.255  1.00  1.00
ATOM   5567  C1'  DA A 271      11.986  15.833 205.121  1.00  1.00
ATOM   5568  N9   DA A 271      10.784  14.961 205.004  1.00  1.00
ATOM   5569  C8   DA A 271       9.483  15.331 204.813  1.00  1.00
ATOM   5570  N7   DA A 271       8.658  14.332 204.751  1.00  1.00
ATOM   5571  C5   DA A 271       9.468  13.217 204.913  1.00  1.00
ATOM   5572  C6   DA A 271       9.191  11.841 204.943  1.00  1.00
ATOM   5573  N6   DA A 271       7.959  11.331 204.804  1.00  1.00
ATOM   5574  N1   DA A 271      10.230  11.004 205.121  1.00  1.00
ATOM   5575  C2   DA A 271      11.452  11.516 205.259  1.00  1.00
ATOM   5576  N3   DA A 271      11.830  12.776 205.248  1.00  1.00
ATOM   5577  C4   DA A 271      10.772  13.592 205.068  1.00  1.00
ATOM   5578  P    DT A 272      15.203  18.156 203.578  1.00  1.00
ATOM   5579  OP1  DT A 272      15.986  19.158 204.335  1.00  1.00
ATOM   5580  OP2  DT A 272      14.375  18.681 202.470  1.00  1.00
ATOM   5581  O5'  DT A 272      16.179  17.016 203.025  1.00  1.00
ATOM   5582  C5'  DT A 272      16.502  15.900 203.876  1.00  1.00
ATOM   5583  C4'  DT A 272      16.434  14.608 203.085  1.00  1.00
ATOM   5584  O4'  DT A 272      15.098  14.028 203.082  1.00  1.00
ATOM   5585  C3'  DT A 272      16.792  14.716 201.603  1.00  1.00
ATOM   5586  O3'  DT A 272      17.494  13.542 201.212  1.00  1.00
ATOM   5587  C2'  DT A 272      15.446  14.741 200.880  1.00  1.00
ATOM   5588  C1'  DT A 272      14.761  13.688 201.746  1.00  1.00
ATOM   5589  N1   DT A 272      13.276  13.689 201.629  1.00  1.00
ATOM   5590  C2   DT A 272      12.641  12.474 201.721  1.00  1.00
ATOM   5591  O2   DT A 272      13.237  11.425 201.891  1.00  1.00
ATOM   5592  N3   DT A 272      11.264  12.515 201.607  1.00  1.00
ATOM   5593  C4   DT A 272      10.492  13.642 201.414  1.00  1.00
ATOM   5594  O4   DT A 272       9.265  13.553 201.327  1.00  1.00
ATOM   5595  C5   DT A 272      11.249  14.868 201.330  1.00  1.00
ATOM   5596  C7   DT A 272      10.484  16.142 201.120  1.00  1.00
ATOM   5597  C6   DT A 272      12.587  14.858 201.437  1.00  1.00
ATOM   5598  P    DA A 273      18.729  13.676 200.203  1.00  1.00
ATOM   5599  OP1  DA A 273      19.952  14.027 200.960  1.00  1.00
ATOM   5600  OP2  DA A 273      18.368  14.588 199.095  1.00  1.00
ATOM   5601  O5'  DA A 273      18.849  12.180 199.650  1.00  1.00
ATOM   5602  C5'  DA A 273      18.454  11.087 200.501  1.00  1.00
ATOM   5603  C4'  DA A 273      17.640  10.082 199.710  1.00  1.00
ATOM   5604  O4'  DA A 273      16.219  10.398 199.707  1.00  1.00
ATOM   5605  C3'  DA A 273      17.993   9.959 198.228  1.00  1.00
ATOM   5606  O3'  DA A 273      17.871   8.597 197.837  1.00  1.00
ATOM   5607  C2'  DA A 273      16.918  10.770 197.505  1.00  1.00
ATOM   5608  C1'  DA A 273      15.746  10.321 198.371  1.00  1.00
ATOM   5609  N9   DA A 273      14.545  11.195 198.254  1.00  1.00
ATOM   5610  C8   DA A 273      14.494  12.546 198.063  1.00  1.00
ATOM   5611  N7   DA A 273      13.290  13.022 198.001  1.00  1.00
ATOM   5612  C5   DA A 273      12.480  11.907 198.163  1.00  1.00
ATOM   5613  C6   DA A 273      11.085  11.745 198.193  1.00  1.00
ATOM   5614  N6   DA A 273      10.219  12.759 198.054  1.00  1.00
ATOM   5615  N1   DA A 273      10.610  10.498 198.371  1.00  1.00
ATOM   5616  C2   DA A 273      11.475   9.494 198.509  1.00  1.00
ATOM   5617  N3   DA A 273      12.790   9.524 198.498  1.00  1.00
ATOM   5618  C4   DA A 273      13.240  10.783 198.318  1.00  1.00
ATOM   5619  P    DA A 274      18.949   7.979 196.828  1.00  1.00
ATOM   5620  OP1  DA A 274      20.144   7.544 197.585  1.00  1.00
ATOM   5621  OP2  DA A 274      19.193   8.929 195.720  1.00  1.00
ATOM   5622  O5'  DA A 274      18.166   6.698 196.275  1.00  1.00
ATOM   5623  C5'  DA A 274      17.205   6.046 197.126  1.00  1.00
ATOM   5624  C4'  DA A 274      15.956   5.712 196.335  1.00  1.00
ATOM   5625  O4'  DA A 274      14.991   6.803 196.332  1.00  1.00
ATOM   5626  C3'  DA A 274      16.169   5.404 194.853  1.00  1.00
ATOM   5627  O3'  DA A 274      15.269   4.374 194.462  1.00  1.00
ATOM   5628  C2'  DA A 274      15.776   6.693 194.130  1.00  1.00
ATOM   5629  C1'  DA A 274      14.563   7.018 194.996  1.00  1.00
ATOM   5630  N9   DA A 274      14.105   8.431 194.879  1.00  1.00
ATOM   5631  C8   DA A 274      14.859   9.554 194.688  1.00  1.00
ATOM   5632  N7   DA A 274      14.164  10.647 194.626  1.00  1.00
ATOM   5633  C5   DA A 274      12.853  10.221 194.788  1.00  1.00
ATOM   5634  C6   DA A 274      11.630  10.910 194.818  1.00  1.00
ATOM   5635  N6   DA A 274      11.525  12.239 194.679  1.00  1.00
ATOM   5636  N1   DA A 274      10.512  10.180 194.996  1.00  1.00
ATOM   5637  C2   DA A 274      10.623   8.860 195.134  1.00  1.00
ATOM   5638  N3   DA A 274      11.703   8.111 195.123  1.00  1.00
ATOM   5639  C4   DA A 274      12.807   8.865 194.943  1.00  1.00
ATOM   5640  P    DG A 275      15.778   3.241 193.453  1.00  1.00
ATOM   5641  OP1  DG A 275      16.490   2.186 194.210  1.00  1.00
ATOM   5642  OP2  DG A 275      16.533   3.866 192.345  1.00  1.00
ATOM   5643  O5'  DG A 275      14.392   2.664 192.900  1.00  1.00
ATOM   5644  C5'  DG A 275      13.231   2.703 193.751  1.00  1.00
ATOM   5645  C4'  DG A 275      12.024   3.166 192.960  1.00  1.00
ATOM   5646  O4'  DG A 275      11.885   4.616 192.957  1.00  1.00
ATOM   5647  C3'  DG A 275      12.016   2.792 191.478  1.00  1.00
ATOM   5648  O3'  DG A 275      10.682   2.488 191.087  1.00  1.00
ATOM   5649  C2'  DG A 275      12.455   4.065 190.755  1.00  1.00
ATOM   5650  C1'  DG A 275      11.665   5.042 191.621  1.00  1.00
ATOM   5651  N9   DG A 275      12.125   6.453 191.504  1.00  1.00
ATOM   5652  C8   DG A 275      13.399   6.941 191.311  1.00  1.00
ATOM   5653  N7   DG A 275      13.467   8.249 191.251  1.00  1.00
ATOM   5654  C5   DG A 275      12.144   8.657 191.415  1.00  1.00
ATOM   5655  C6   DG A 275      11.586   9.961 191.440  1.00  1.00
ATOM   5656  O6   DG A 275      12.154  11.044 191.321  1.00  1.00
ATOM   5657  N1   DG A 275      10.197   9.921 191.630  1.00  1.00
ATOM   5658  C2   DG A 275       9.447   8.771 191.777  1.00  1.00
ATOM   5659  N2   DG A 275       8.135   8.945 191.949  1.00  1.00
ATOM   5660  N3   DG A 275       9.972   7.547 191.754  1.00  1.00
ATOM   5661  C4   DG A 275      11.317   7.569 191.570  1.00  1.00
ATOM   5662  P    DG A 276      10.428   1.271 190.078  1.00  1.00
ATOM   5663  OP1  DG A 276      10.384   0.000 190.835  1.00  1.00
ATOM   5664  OP2  DG A 276      11.406   1.333 188.970  1.00  1.00
ATOM   5665  O5'  DG A 276       8.967   1.620 189.525  1.00  1.00
ATOM   5666  C5'  DG A 276       8.051   2.333 190.376  1.00  1.00
ATOM   5667  C4'  DG A 276       7.346   3.418 189.585  1.00  1.00
ATOM   5668  O4'  DG A 276       8.086   4.672 189.582  1.00  1.00
ATOM   5669  C3'  DG A 276       7.120   3.120 188.103  1.00  1.00
ATOM   5670  O3'  DG A 276       5.862   3.657 187.712  1.00  1.00
ATOM   5671  C2'  DG A 276       8.224   3.891 187.380  1.00  1.00
ATOM   5672  C1'  DG A 276       8.159   5.146 188.246  1.00  1.00
ATOM   5673  N9   DG A 276       9.361   6.018 188.129  1.00  1.00
ATOM   5674  C8   DG A 276      10.678   5.663 187.936  1.00  1.00
ATOM   5675  N7   DG A 276      11.502   6.682 187.876  1.00  1.00
ATOM   5676  C5   DG A 276      10.671   7.789 188.040  1.00  1.00
ATOM   5677  C6   DG A 276      10.986   9.173 188.065  1.00  1.00
ATOM   5678  O6   DG A 276      12.082   9.714 187.946  1.00  1.00
ATOM   5679  N1   DG A 276       9.839   9.956 188.255  1.00  1.00
ATOM   5680  C2   DG A 276       8.556   9.466 188.402  1.00  1.00
ATOM   5681  N2   DG A 276       7.597  10.379 188.574  1.00  1.00
ATOM   5682  N3   DG A 276       8.261   8.168 188.379  1.00  1.00
ATOM   5683  C4   DG A 276       9.363   7.395 188.195  1.00  1.00
ATOM   5684  P    DT A 277       4.942   2.823 186.703  1.00  1.00
ATOM   5685  OP1  DT A 277       4.159   1.820 187.460  1.00  1.00
ATOM   5686  OP2  DT A 277       5.770   2.298 185.595  1.00  1.00
ATOM   5687  O5'  DT A 277       3.965   3.963 186.150  1.00  1.00
ATOM   5688  C5'  DT A 277       3.643   5.079 187.001  1.00  1.00
ATOM   5689  C4'  DT A 277       3.710   6.370 186.210  1.00  1.00
ATOM   5690  O4'  DT A 277       5.046   6.950 186.207  1.00  1.00
ATOM   5691  C3'  DT A 277       3.352   6.262 184.728  1.00  1.00
ATOM   5692  O3'  DT A 277       2.651   7.436 184.337  1.00  1.00
ATOM   5693  C2'  DT A 277       4.699   6.238 184.005  1.00  1.00
ATOM   5694  C1'  DT A 277       5.383   7.291 184.871  1.00  1.00
ATOM   5695  N1   DT A 277       6.868   7.290 184.754  1.00  1.00
ATOM   5696  C2   DT A 277       7.504   8.504 184.846  1.00  1.00
ATOM   5697  O2   DT A 277       6.908   9.554 185.016  1.00  1.00
ATOM   5698  N3   DT A 277       8.880   8.464 184.732  1.00  1.00
ATOM   5699  C4   DT A 277       9.653   7.337 184.539  1.00  1.00
ATOM   5700  O4   DT A 277      10.879   7.426 184.452  1.00  1.00
ATOM   5701  C5   DT A 277       8.896   6.111 184.455  1.00  1.00
ATOM   5702  C7   DT A 277       9.660   4.836 184.245  1.00  1.00
ATOM   5703  C6   DT A 277       7.557   6.121 184.562  1.00  1.00
ATOM   5704  P    DA A 278       1.415   7.302 183.328  1.00  1.00
ATOM   5705  OP1  DA A 278       0.192   6.952 184.085  1.00  1.00
ATOM   5706  OP2  DA A 278       1.776   6.391 182.220  1.00  1.00
ATOM   5707  O5'  DA A 278       1.295   8.799 182.775  1.00  1.00
ATOM   5708  C5'  DA A 278       1.690   9.892 183.626  1.00  1.00
ATOM   5709  C4'  DA A 278       2.504  10.897 182.835  1.00  1.00
ATOM   5710  O4'  DA A 278       3.926  10.581 182.832  1.00  1.00
ATOM   5711  C3'  DA A 278       2.151  11.020 181.353  1.00  1.00
ATOM   5712  O3'  DA A 278       2.274  12.382 180.962  1.00  1.00
ATOM   5713  C2'  DA A 278       3.226  10.208 180.630  1.00  1.00
ATOM   5714  C1'  DA A 278       4.399  10.658 181.496  1.00  1.00
ATOM   5715  N9   DA A 278       5.599   9.784 181.379  1.00  1.00
ATOM   5716  C8   DA A 278       5.650   8.433 181.188  1.00  1.00
ATOM   5717  N7   DA A 278       6.855   7.956 181.126  1.00  1.00
ATOM   5718  C5   DA A 278       7.664   9.072 181.288  1.00  1.00
ATOM   5719  C6   DA A 278       9.059   9.234 181.318  1.00  1.00
ATOM   5720  N6   DA A 278       9.925   8.220 181.179  1.00  1.00
ATOM   5721  N1   DA A 278       9.534  10.481 181.496  1.00  1.00
ATOM   5722  C2   DA A 278       8.669  11.484 181.634  1.00  1.00
ATOM   5723  N3   DA A 278       7.355  11.455 181.623  1.00  1.00
ATOM   5724  C4   DA A 278       6.905  10.196 181.443  1.00  1.00
ATOM   5725  P    DA A 279       1.195  13.000 179.953  1.00  1.00
ATOM   5726  OP1  DA A 279       0.000  13.435 180.710  1.00  1.00
ATOM   5727  OP2  DA A 279       0.952  12.050 178.845  1.00  1.00
ATOM   5728  O5'  DA A 279       1.978  14.281 179.400  1.00  1.00
ATOM   5729  C5'  DA A 279       2.940  14.932 180.251  1.00  1.00
ATOM   5730  C4'  DA A 279       4.189  15.267 179.460  1.00  1.00
ATOM   5731  O4'  DA A 279       5.153  14.176 179.457  1.00  1.00
ATOM   5732  C3'  DA A 279       3.975  15.574 177.978  1.00  1.00
ATOM   5733  O3'  DA A 279       4.875  16.604 177.587  1.00  1.00
ATOM   5734  C2'  DA A 279       4.368  14.286 177.255  1.00  1.00
ATOM   5735  C1'  DA A 279       5.581  13.960 178.121  1.00  1.00
ATOM   5736  N9   DA A 279       6.039  12.548 178.004  1.00  1.00
ATOM   5737  C8   DA A 279       5.286  11.425 177.813  1.00  1.00
ATOM   5738  N7   DA A 279       5.980  10.331 177.751  1.00  1.00
ATOM   5739  C5   DA A 279       7.291  10.758 177.913  1.00  1.00
ATOM   5740  C6   DA A 279       8.515  10.069 177.943  1.00  1.00
ATOM   5741  N6   DA A 279       8.619   8.740 177.804  1.00  1.00
ATOM   5742  N1   DA A 279       9.632  10.799 178.121  1.00  1.00
ATOM   5743  C2   DA A 279       9.522  12.119 178.259  1.00  1.00
ATOM   5744  N3   DA A 279       8.441  12.868 178.248  1.00  1.00
ATOM   5745  C4   DA A 279       7.337  12.114 178.068  1.00  1.00
ATOM   5746  P    DC A 280       4.366  17.738 176.578  1.00  1.00
ATOM   5747  OP1  DC A 280       3.655  18.792 177.335  1.00  1.00
ATOM   5748  OP2  DC A 280       3.611  17.113 175.470  1.00  1.00
ATOM   5749  O5'  DC A 280       5.753  18.314 176.025  1.00  1.00
ATOM   5750  C5'  DC A 280       6.914  18.276 176.876  1.00  1.00
ATOM   5751  C4'  DC A 280       8.121  17.813 176.085  1.00  1.00
ATOM   5752  O4'  DC A 280       8.260  16.363 176.082  1.00  1.00
ATOM   5753  C3'  DC A 280       8.129  18.187 174.603  1.00  1.00
ATOM   5754  O3'  DC A 280       9.462  18.491 174.212  1.00  1.00
ATOM   5755  C2'  DC A 280       7.689  16.914 173.880  1.00  1.00
ATOM   5756  C1'  DC A 280       8.479  15.937 174.746  1.00  1.00
ATOM   5757  N1   DC A 280       8.019  14.525 174.629  1.00  1.00
ATOM   5758  C2   DC A 280       8.979  13.520 174.720  1.00  1.00
ATOM   5759  O2   DC A 280      10.161  13.838 174.893  1.00  1.00
ATOM   5760  N3   DC A 280       8.580  12.226 174.615  1.00  1.00
ATOM   5761  C4   DC A 280       7.289  11.923 174.428  1.00  1.00
ATOM   5762  N4   DC A 280       6.950  10.647 174.332  1.00  1.00
ATOM   5763  C5   DC A 280       6.286  12.942 174.331  1.00  1.00
ATOM   5764  C6   DC A 280       6.705  14.229 174.438  1.00  1.00
ATOM   5765  P    DA A 281       9.716  19.708 173.203  1.00  1.00
ATOM   5766  OP1  DA A 281       9.761  20.979 173.960  1.00  1.00
ATOM   5767  OP2  DA A 281       8.738  19.646 172.095  1.00  1.00
ATOM   5768  O5'  DA A 281      11.177  19.359 172.650  1.00  1.00
ATOM   5769  C5'  DA A 281      12.094  18.646 173.501  1.00  1.00
ATOM   5770  C4'  DA A 281      12.798  17.561 172.710  1.00  1.00
ATOM   5771  O4'  DA A 281      12.058  16.307 172.707  1.00  1.00
ATOM   5772  C3'  DA A 281      13.024  17.859 171.228  1.00  1.00
ATOM   5773  O3'  DA A 281      14.282  17.322 170.837  1.00  1.00
ATOM   5774  C2'  DA A 281      11.921  17.087 170.505  1.00  1.00
ATOM   5775  C1'  DA A 281      11.986  15.833 171.371  1.00  1.00
ATOM   5776  N9   DA A 281      10.784  14.961 171.254  1.00  1.00
ATOM   5777  C8   DA A 281       9.483  15.331 171.063  1.00  1.00
ATOM   5778  N7   DA A 281       8.658  14.332 171.001  1.00  1.00
ATOM   5779  C5   DA A 281       9.468  13.217 171.163  1.00  1.00
ATOM   5780  C6   DA A 281       9.191  11.841 171.193  1.00  1.00
ATOM   5781  N6   DA A 281       7.959  11.331 171.054  1.00  1.00
ATOM   5782  N1   DA A 281      10.230  11.004 171.371  1.00  1.00
ATOM   5783  C2   DA A 281      11.452  11.516 171.509  1.00  1.00
ATOM   5784  N3   DA A 281      11.830  12.776 171.498  1.00  1.00
ATOM   5785  C4   DA A 281      10.772  13.592 171.318  1.00  1.00
ATOM   5786  P    DA A 282      15.203  18.156 169.828  1.00  1.00
ATOM   5787  OP1  DA A 282      15.986  19.158 170.585  1.00  1.00
ATOM   5788  OP2  DA A 282      14.375  18.681 168.720  1.00  1.00
ATOM   5789  O5'  DA A 282      16.179  17.016 169.275  1.00  1.00
ATOM   5790  C5'  DA A 282      16.502  15.900 170.126  1.00  1.00
ATOM   5791  C4'  DA A 282      16.434  14.608 169.335  1.00  1.00
ATOM   5792  O4'  DA A 282      15.098  14.028 169.332  1.00  1.00
ATOM   5793  C3'  DA A 282      16.792  14.716 167.853  1.00  1.00
ATOM   5794  O3'  DA A 282      17.494  13.542 167.462  1.00  1.00
ATOM   5795  C2'  DA A 282      15.446  14.741 167.130  1.00  1.00
ATOM   5796  C1'  DA A 282      14.761  13.688 167.996  1.00  1.00
ATOM   5797  N9   DA A 282      13.276  13.689 167.879  1.00  1.00
ATOM   5798  C8   DA A 282      12.441  14.752 167.688  1.00  1.00
ATOM   5799  N7   DA A 282      11.186  14.430 167.626  1.00  1.00
ATOM   5800  C5   DA A 282      11.187  13.051 167.788  1.00  1.00
ATOM   5801  C6   DA A 282      10.154  12.100 167.818  1.00  1.00
ATOM   5802  N6   DA A 282       8.857  12.412 167.679  1.00  1.00
ATOM   5803  N1   DA A 282      10.502  10.812 167.996  1.00  1.00
ATOM   5804  C2   DA A 282      11.792  10.509 168.134  1.00  1.00
ATOM   5805  N3   DA A 282      12.838  11.306 168.123  1.00  1.00
ATOM   5806  C4   DA A 282      12.462  12.588 167.943  1.00  1.00
ATOM   5807  P    DG A 283      18.729  13.676 166.453  1.00  1.00
ATOM   5808  OP1  DG A 283      19.952  14.027 167.210  1.00  1.00
ATOM   5809  OP2  DG A 283      18.368  14.588 165.345  1.00  1.00
ATOM   5810  O5'  DG A 283      18.849  12.180 165.900  1.00  1.00
ATOM   5811  C5'  DG A 283      18.454  11.087 166.751  1.00  1.00
ATOM   5812  C4'  DG A 283      17.640  10.082 165.960  1.00  1.00
ATOM   5813  O4'  DG A 283      16.219  10.398 165.957  1.00  1.00
ATOM   5814  C3'  DG A 283      17.993   9.959 164.478  1.00  1.00
ATOM   5815  O3'  DG A 283      17.871   8.597 164.087  1.00  1.00
ATOM   5816  C2'  DG A 283      16.918  10.770 163.755  1.00  1.00
ATOM   5817  C1'  DG A 283      15.746  10.321 164.621  1.00  1.00
ATOM   5818  N9   DG A 283      14.545  11.195 164.504  1.00  1.00
ATOM   5819  C8   DG A 283      14.475  12.557 164.311  1.00  1.00
ATOM   5820  N7   DG A 283      13.252  13.026 164.251  1.00  1.00
ATOM   5821  C5   DG A 283      12.455  11.893 164.415  1.00  1.00
ATOM   5822  C6   DG A 283      11.042  11.766 164.440  1.00  1.00
ATOM   5823  O6   DG A 283      10.188  12.640 164.321  1.00  1.00
ATOM   5824  N1   DG A 283      10.651  10.433 164.630  1.00  1.00
ATOM   5825  C2   DG A 283      11.514   9.364 164.777  1.00  1.00
ATOM   5826  N2   DG A 283      10.942   8.169 164.949  1.00  1.00
ATOM   5827  N3   DG A 283      12.839   9.484 164.754  1.00  1.00
ATOM   5828  C4   DG A 283      13.235  10.771 164.570  1.00  1.00
ATOM   5829  P    DT A 284      18.949   7.979 163.078  1.00  1.00
ATOM   5830  OP1  DT A 284      20.144   7.544 163.835  1.00  1.00
ATOM   5831  OP2  DT A 284      19.193   8.929 161.970  1.00  1.00
ATOM   5832  O5'  DT A 284      18.166   6.698 162.525  1.00  1.00
ATOM   5833  C5'  DT A 284      17.205   6.046 163.376  1.00  1.00
ATOM   5834  C4'  DT A 284      15.956   5.712 162.585  1.00  1.00
ATOM   5835  O4'  DT A 284      14.991   6.803 162.582  1.00  1.00
ATOM   5836  C3'  DT A 284      16.169   5.404 161.103  1.00  1.00
ATOM   5837  O3'  DT A 284      15.269   4.374 160.712  1.00  1.00
ATOM   5838  C2'  DT A 284      15.776   6.693 160.380  1.00  1.00
ATOM   5839  C1'  DT A 284      14.563   7.018 161.246  1.00  1.00
ATOM   5840  N1   DT A 284      14.105   8.431 161.129  1.00  1.00
ATOM   5841  C2   DT A 284      12.754   8.660 161.221  1.00  1.00
ATOM   5842  O2   DT A 284      11.940   7.769 161.391  1.00  1.00
ATOM   5843  N3   DT A 284      12.367   9.982 161.107  1.00  1.00
ATOM   5844  C4   DT A 284      13.200  11.065 160.914  1.00  1.00
ATOM   5845  O4   DT A 284      12.736  12.204 160.827  1.00  1.00
ATOM   5846  C5   DT A 284      14.600  10.724 160.830  1.00  1.00
ATOM   5847  C7   DT A 284      15.576  11.844 160.620  1.00  1.00
ATOM   5848  C6   DT A 284      15.004   9.447 160.937  1.00  1.00
ATOM   5849  P    DC A 285      15.778   3.241 159.703  1.00  1.00
ATOM   5850  OP1  DC A 285      16.490   2.186 160.460  1.00  1.00
ATOM   5851  OP2  DC A 285      16.533   3.866 158.595  1.00  1.00
ATOM   5852  O5'  DC A 285      14.392   2.664 159.150  1.00  1.00
ATOM   5853  C5'  DC A 285      13.231   2.703 160.001  1.00  1.00
ATOM   5854  C4'  DC A 285      12.024   3.166 159.210  1.00  1.00
ATOM   5855  O4'  DC A 285      11.885   4.616 159.207  1.00  1.00
ATOM   5856  C3'  DC A 285      12.016   2.792 157.728  1.00  1.00
ATOM   5857  O3'  DC A 285      10.682   2.488 157.337  1.00  1.00
ATOM   5858  C2'  DC A 285      12.455   4.065 157.005  1.00  1.00
ATOM   5859  C1'  DC A 285      11.665   5.042 157.871  1.00  1.00
ATOM   5860  N1   DC A 285      12.125   6.453 157.754  1.00  1.00
ATOM   5861  C2   DC A 285      11.166   7.459 157.845  1.00  1.00
ATOM   5862  O2   DC A 285       9.983   7.141 158.018  1.00  1.00
ATOM   5863  N3   DC A 285      11.565   8.752 157.740  1.00  1.00
ATOM   5864  C4   DC A 285      12.855   9.055 157.553  1.00  1.00
ATOM   5865  N4   DC A 285      13.194  10.332 157.457  1.00  1.00
ATOM   5866  C5   DC A 285      13.858   8.036 157.456  1.00  1.00
ATOM   5867  C6   DC A 285      13.439   6.750 157.563  1.00  1.00
ATOM   5868  P    DG A 286      10.428   1.271 156.328  1.00  1.00
ATOM   5869  OP1  DG A 286      10.384   0.000 157.085  1.00  1.00
ATOM   5870  OP2  DG A 286      11.406   1.333 155.220  1.00  1.00
ATOM   5871  O5'  DG A 286       8.967   1.620 155.775  1.00  1.00
ATOM   5872  C5'  DG A 286       8.051   2.333 156.626  1.00  1.00
ATOM   5873  C4'  DG A 286       7.346   3.418 155.835  1.00  1.00
ATOM   5874  O4'  DG A 286       8.086   4.672 155.832  1.00  1.00
ATOM   5875  C3'  DG A 286       7.120   3.120 154.353  1.00  1.00
ATOM   5876  O3'  DG A 286       5.862   3.657 153.962  1.00  1.00
ATOM   5877  C2'  DG A 286       8.224   3.891 153.630  1.00  1.00
ATOM   5878  C1'  DG A 286       8.159   5.146 154.496  1.00  1.00
ATOM   5879  N9   DG A 286       9.361   6.018 154.379  1.00  1.00
ATOM   5880  C8   DG A 286      10.678   5.663 154.186  1.00  1.00
ATOM   5881  N7   DG A 286      11.502   6.682 154.126  1.00  1.00
ATOM   5882  C5   DG A 286      10.671   7.789 154.290  1.00  1.00
ATOM   5883  C6   DG A 286      10.986   9.173 154.315  1.00  1.00
ATOM   5884  O6   DG A 286      12.082   9.714 154.196  1.00  1.00
ATOM   5885  N1   DG A 286       9.839   9.956 154.505  1.00  1.00
ATOM   5886  C2   DG A 286       8.556   9.466 154.652  1.00  1.00
ATOM   5887  N2   DG A 286       7.597  10.379 154.824  1.00  1.00
ATOM   5888  N3   DG A 286       8.261   8.168 154.629  1.00  1.00
ATOM   5889  C4   DG A 286       9.363   7.395 154.445  1.00  1.00
ATOM   5890  P    DA A 287       4.942   2.823 152.953  1.00  1.00
ATOM   5891  OP1  DA A 287       4.159   1.820 153.710  1.00  1.00
ATOM   5892  OP2  DA A 287       5.770   2.298 151.845  1.00  1.00
ATOM   5893  O5'  DA A 287       3.965   3.963 152.400  1.00  1.00
ATOM   5894  C5'  DA A 287       3.643   5.079 153.251  1.00  1.00
ATOM   5895  C4'  DA A 287       3.710   6.370 152.460  1.00  1.00
ATOM   5896  O4'  DA A 287       5.046   6.950 152.457  1.00  1.00
ATOM   5897  C3'  DA A 287       3.352   6.262 150.978  1.00  1.00
ATOM   5898  O3'  DA A 287       2.651   7.436 150.587  1.00  1.00
ATOM   5899  C2'  DA A 287       4.699   6.238 150.255  1.00  1.00
ATOM   5900  C1'  DA A 287       5.383   7.291 151.121  1.00  1.00
ATOM   5901  N9   DA A 287       6.868   7.290 151.004  1.00  1.00
ATOM   5902  C8   DA A 287       7.703   6.226 150.813  1.00  1.00
ATOM   5903  N7   DA A 287       8.958   6.549 150.751  1.00  1.00
ATOM   5904  C5   DA A 287       8.957   7.928 150.913  1.00  1.00
ATOM   5905  C6   DA A 287       9.991   8.878 150.943  1.00  1.00
ATOM   5906  N6   DA A 287      11.287   8.567 150.804  1.00  1.00
ATOM   5907  N1   DA A 287       9.642  10.166 151.121  1.00  1.00
ATOM   5908  C2   DA A 287       8.352  10.470 151.259  1.00  1.00
ATOM   5909  N3   DA A 287       7.306   9.673 151.248  1.00  1.00
ATOM   5910  C4   DA A 287       7.682   8.390 151.068  1.00  1.00
ATOM   5911  P    DT A 288       1.415   7.302 149.578  1.00  1.00
ATOM   5912  OP1  DT A 288       0.192   6.952 150.335  1.00  1.00
ATOM   5913  OP2  DT A 288       1.776   6.391 148.470  1.00  1.00
ATOM   5914  O5'  DT A 288       1.295   8.799 149.025  1.00  1.00
ATOM   5915  C5'  DT A 288       1.690   9.892 149.876  1.00  1.00
ATOM   5916  C4'  DT A 288       2.504  10.897 149.085  1.00  1.00
ATOM   5917  O4'  DT A 288       3.926  10.581 149.082  1.00  1.00
ATOM   5918  C3'  DT A 288       2.151  11.020 147.603  1.00  1.00
ATOM   5919  O3'  DT A 288       2.274  12.382 147.212  1.00  1.00
ATOM   5920  C2'  DT A 288       3.226  10.208 146.880  1.00  1.00
ATOM   5921  C1'  DT A 288       4.399  10.658 147.746  1.00  1.00
ATOM   5922  N1   DT A 288       5.599   9.784 147.629  1.00  1.00
ATOM   5923  C2   DT A 288       6.828  10.393 147.721  1.00  1.00
ATOM   5924  O2   DT A 288       6.962  11.593 147.891  1.00  1.00
ATOM   5925  N3   DT A 288       7.917   9.552 147.607  1.00  1.00
ATOM   5926  C4   DT A 288       7.880   8.186 147.414  1.00  1.00
ATOM   5927  O4   DT A 288       8.925   7.537 147.327  1.00  1.00
ATOM   5928  C5   DT A 288       6.547   7.639 147.330  1.00  1.00
ATOM   5929  C7   DT A 288       6.416   6.158 147.120  1.00  1.00
ATOM   5930  C6   DT A 288       5.470   8.433 147.437  1.00  1.00
ATOM   5931  P    DG A 289       1.195  13.000 146.203  1.00  1.00
ATOM   5932  OP1  DG A 289       0.000  13.435 146.960  1.00  1.00
ATOM   5933  OP2  DG A 289       0.952  12.050 145.095  1.00  1.00
ATOM   5934  O5'  DG A 289       1.978  14.281 145.650  1.00  1.00
ATOM   5935  C5'  DG A 289       2.940  14.932 146.501  1.00  1.00
ATOM   5936  C4'  DG A 289       4.189  15.267 145.710  1.00  1.00
ATOM   5937  O4'  DG A 289       5.153  14.176 145.707  1.00  1.00
ATOM   5938  C3'  DG A 289       3.975  15.574 144.228  1.00  1.00
ATOM   5939  O3'  DG A 289       4.875  16.604 143.837  1.00  1.00
ATOM   5940  C2'  DG A 289       4.368  14.286 143.505  1.00  1.00
ATOM   5941  C1'  DG A 289       5.581  13.960 144.371  1.00  1.00
ATOM   5942  N9   DG A 289       6.039  12.548 144.254  1.00  1.00
ATOM   5943  C8   DG A 289       5.295  11.404 144.061  1.00  1.00
ATOM   5944  N7   DG A 289       6.009  10.306 144.001  1.00  1.00
ATOM   5945  C5   DG A 289       7.319  10.754 144.165  1.00  1.00
ATOM   5946  C6   DG A 289       8.537  10.027 144.190  1.00  1.00
ATOM   5947  O6   DG A 289       8.714   8.818 144.071  1.00  1.00
ATOM   5948  N1   DG A 289       9.637  10.876 144.380  1.00  1.00
ATOM   5949  C2   DG A 289       9.568  12.247 144.527  1.00  1.00
ATOM   5950  N2   DG A 289      10.732  12.878 144.699  1.00  1.00
ATOM   5951  N3   DG A 289       8.424  12.929 144.504  1.00  1.00
ATOM   5952  C4   DG A 289       7.348  12.120 144.320  1.00  1.00
ATOM   5953  P    DG A 290       4.366  17.738 142.828  1.00  1.00
ATOM   5954  OP1  DG A 290       3.655  18.792 143.585  1.00  1.00
ATOM   5955  OP2  DG A 290       3.611  17.113 141.720  1.00  1.00
ATOM   5956  O5'  DG A 290       5.753  18.314 142.275  1.00  1.00
ATOM   5957  C5'  DG A 290       6.914  18.276 143.126  1.00  1.00
ATOM   5958  C4'  DG A 290       8.121  17.813 142.335  1.00  1.00
ATOM   5959  O4'  DG A 290       8.260  16.363 142.332  1.00  1.00
ATOM   5960  C3'  DG A 290       8.129  18.187 140.853  1.00  1.00
ATOM   5961  O3'  DG A 290       9.462  18.491 140.462  1.00  1.00
ATOM   5962  C2'  DG A 290       7.689  16.914 140.130  1.00  1.00
ATOM   5963  C1'  DG A 290       8.479  15.937 140.996  1.00  1.00
ATOM   5964  N9   DG A 290       8.019  14.525 140.879  1.00  1.00
ATOM   5965  C8   DG A 290       6.745  14.037 140.686  1.00  1.00
ATOM   5966  N7   DG A 290       6.678  12.729 140.626  1.00  1.00
ATOM   5967  C5   DG A 290       8.001  12.322 140.790  1.00  1.00
ATOM   5968  C6   DG A 290       8.559  11.017 140.815  1.00  1.00
[truncated: 509,406 more chars]
