# Supplementary material for: Characterization of lncRNA-protein interactions associated with Prostate cancer and Androgen receptors by molecular docking simulations
Source: Biochem Biophys Rep. 2025 Mar 9;42:101959. doi: 10.1016/j.bbrep.2025.101959 (PMC11929892; doi:10.1016/j.bbrep.2025.101959)
Supplement: Multimedia component 2 [file mmc2.zip › bbrep_00101959_ANKRD20A9P -ANG model_1 _spl_3_spl_.pdb]

REMARK Number:     1
REMARK Ligand:     lig_628dcb8434e2f.pdb
REMARK Contact:     0     0     0
REMARK Score:  -220.15
REMARK RMSD:    803.24
MODEL        1
ATOM      1  N   ALA A  24      30.357  -5.473 -24.875 
ATOM      2  CA  ALA A  24      30.515  -4.000 -24.871 
ATOM      3  CB  ALA A  24      29.364  -3.347 -25.653 
ATOM      4  C   ALA A  24      30.496  -3.471 -23.474 
ATOM      5  O   ALA A  24      31.409  -3.720 -22.690 
ATOM      6  N   GLN A  25      29.435  -2.716 -23.129 
ATOM      7  CA  GLN A  25      29.334  -2.167 -21.810 
ATOM      8  CB  GLN A  25      28.209  -1.135 -21.640 
ATOM      9  CG  GLN A  25      28.449   0.131 -22.464 
ATOM     10  CD  GLN A  25      27.291   1.085 -22.227 
ATOM     11  OE1 GLN A  25      26.895   1.324 -21.089 
ATOM     12  NE2 GLN A  25      26.734   1.652 -23.331 
ATOM     13  C   GLN A  25      29.084  -3.296 -20.876 
ATOM     14  O   GLN A  25      28.668  -4.376 -21.290 
ATOM     15  N   ASP A  26      29.382  -3.075 -19.584 
ATOM     16  CA  ASP A  26      29.211  -4.105 -18.606 
ATOM     17  CB  ASP A  26      30.274  -4.043 -17.495 
ATOM     18  CG  ASP A  26      30.054  -5.171 -16.494 
ATOM     19  OD1 ASP A  26      28.986  -5.191 -15.826 
ATOM     20  OD2 ASP A  26      30.966  -6.032 -16.381 
ATOM     21  C   ASP A  26      27.866  -3.939 -17.988 
ATOM     22  O   ASP A  26      27.612  -2.985 -17.253 
ATOM     23  N   ASN A  27      26.945  -4.872 -18.288 
ATOM     24  CA  ASN A  27      25.662  -4.773 -17.669 
ATOM     25  CB  ASN A  27      24.503  -4.752 -18.683 
ATOM     26  CG  ASN A  27      24.583  -3.452 -19.471 
ATOM     27  OD1 ASN A  27      24.658  -2.366 -18.897 
ATOM     28  ND2 ASN A  27      24.568  -3.560 -20.827 
ATOM     29  C   ASN A  27      25.467  -5.984 -16.812 
ATOM     30  O   ASN A  27      24.473  -6.696 -16.949 
ATOM     31  N   SER A  28      26.402  -6.226 -15.873 
ATOM     32  CA  SER A  28      26.317  -7.361 -15.002 
ATOM     33  CB  SER A  28      27.559  -7.517 -14.112 
ATOM     34  OG  SER A  28      28.707  -7.731 -14.919 
ATOM     35  C   SER A  28      25.149  -7.145 -14.100 
ATOM     36  O   SER A  28      24.492  -8.089 -13.668 
ATOM     37  N   ARG A  29      24.868  -5.864 -13.806 
ATOM     38  CA  ARG A  29      23.821  -5.471 -12.913 
ATOM     39  CB  ARG A  29      23.787  -3.948 -12.704 
ATOM     40  CG  ARG A  29      25.152  -3.369 -12.324 
ATOM     41  CD  ARG A  29      25.113  -1.897 -11.913 
ATOM     42  NE  ARG A  29      26.512  -1.383 -11.942 
ATOM     43  CZ  ARG A  29      27.390  -1.720 -10.952 
ATOM     44  NH1 ARG A  29      27.024  -2.618  -9.991 
ATOM     45  NH2 ARG A  29      28.642  -1.178 -10.929 
ATOM     46  C   ARG A  29      22.506  -5.884 -13.504 
ATOM     47  O   ARG A  29      21.579  -6.255 -12.784 
ATOM     48  N   TYR A  30      22.378  -5.784 -14.840 
ATOM     49  CA  TYR A  30      21.164  -6.163 -15.505 
ATOM     50  CB  TYR A  30      21.186  -5.817 -17.003 
ATOM     51  CG  TYR A  30      19.900  -6.271 -17.606 
ATOM     52  CD1 TYR A  30      18.727  -5.600 -17.348 
ATOM     53  CD2 TYR A  30      19.876  -7.357 -18.449 
ATOM     54  CE1 TYR A  30      17.543  -6.018 -17.911 
ATOM     55  CE2 TYR A  30      18.698  -7.778 -19.016 
ATOM     56  CZ  TYR A  30      17.529  -7.109 -18.746 
ATOM     57  OH  TYR A  30      16.316  -7.539 -19.327 
ATOM     58  C   TYR A  30      20.959  -7.638 -15.363 
ATOM     59  O   TYR A  30      19.855  -8.092 -15.068 
ATOM     60  N   THR A  31      22.033  -8.431 -15.551 
ATOM     61  CA  THR A  31      21.926  -9.861 -15.473 
ATOM     62  CB  THR A  31      23.230 -10.559 -15.736 
ATOM     63  OG1 THR A  31      23.715 -10.225 -17.028 
ATOM     64  CG2 THR A  31      23.003 -12.080 -15.628 
ATOM     65  C   THR A  31      21.490 -10.229 -14.091 
ATOM     66  O   THR A  31      20.646 -11.105 -13.907 
ATOM     67  N   HIS A  32      22.064  -9.557 -13.079 
ATOM     68  CA  HIS A  32      21.744  -9.842 -11.711 
ATOM     69  ND1 HIS A  32      22.771 -10.826  -8.882 
ATOM     70  CG  HIS A  32      22.450  -9.554  -9.301 
ATOM     71  CB  HIS A  32      22.623  -9.069 -10.710 
ATOM     72  NE2 HIS A  32      22.010  -9.743  -7.096 
ATOM     73  CD2 HIS A  32      21.986  -8.905  -8.198 
ATOM     74  CE1 HIS A  32      22.488 -10.885  -7.556 
ATOM     75  C   HIS A  32      20.311  -9.481 -11.477 
ATOM     76  O   HIS A  32      19.604 -10.145 -10.722 
ATOM     77  N   PHE A  33      19.841  -8.406 -12.133 
ATOM     78  CA  PHE A  33      18.494  -7.942 -11.975 
ATOM     79  CB  PHE A  33      18.233  -6.698 -12.850 
ATOM     80  CG  PHE A  33      16.831  -6.221 -12.683 
ATOM     81  CD1 PHE A  33      15.822  -6.729 -13.471 
ATOM     82  CD2 PHE A  33      16.525  -5.261 -11.749 
ATOM     83  CE1 PHE A  33      14.528  -6.288 -13.327 
ATOM     84  CE2 PHE A  33      15.232  -4.815 -11.599 
ATOM     85  CZ  PHE A  33      14.232  -5.330 -12.388 
ATOM     86  C   PHE A  33      17.577  -9.044 -12.410 
ATOM     87  O   PHE A  33      16.584  -9.337 -11.745 
ATOM     88  N   LEU A  34      17.891  -9.694 -13.546 
ATOM     89  CA  LEU A  34      17.052 -10.740 -14.056 
ATOM     90  CB  LEU A  34      17.509 -11.262 -15.429 
ATOM     91  CG  LEU A  34      17.352 -10.227 -16.561 
ATOM     92  CD1 LEU A  34      17.815 -10.799 -17.911 
ATOM     93  CD2 LEU A  34      15.914  -9.684 -16.622 
ATOM     94  C   LEU A  34      17.034 -11.895 -13.105 
ATOM     95  O   LEU A  34      15.977 -12.463 -12.835 
ATOM     96  N   THR A  35      18.201 -12.276 -12.555 
ATOM     97  CA  THR A  35      18.222 -13.429 -11.706 
ATOM     98  CB  THR A  35      19.611 -13.827 -11.277 
ATOM     99  OG1 THR A  35      19.582 -15.110 -10.672 
ATOM    100  CG2 THR A  35      20.183 -12.793 -10.291 
ATOM    101  C   THR A  35      17.370 -13.183 -10.496 
ATOM    102  O   THR A  35      16.600 -14.054 -10.093 
ATOM    103  N   GLN A  36      17.510 -12.004  -9.861 
ATOM    104  CA  GLN A  36      16.760 -11.714  -8.673 
ATOM    105  CB  GLN A  36      17.330 -10.515  -7.900 
ATOM    106  CG  GLN A  36      18.719 -10.776  -7.318 
ATOM    107  CD  GLN A  36      19.161  -9.521  -6.583 
ATOM    108  OE1 GLN A  36      18.999  -8.403  -7.076 
ATOM    109  NE2 GLN A  36      19.727  -9.702  -5.360 
ATOM    110  C   GLN A  36      15.306 -11.414  -8.928 
ATOM    111  O   GLN A  36      14.428 -11.820  -8.172 
ATOM    112  N   HIS A  37      15.041 -10.560  -9.926 
ATOM    113  CA  HIS A  37      13.739 -10.030 -10.232 
ATOM    114  ND1 HIS A  37      13.488  -7.875  -7.943 
ATOM    115  CG  HIS A  37      14.262  -7.931  -9.081 
ATOM    116  CB  HIS A  37      13.787  -8.508 -10.384 
ATOM    117  NE2 HIS A  37      15.483  -7.062  -7.395 
ATOM    118  CD2 HIS A  37      15.476  -7.429  -8.730 
ATOM    119  CE1 HIS A  37      14.268  -7.348  -6.966 
ATOM    120  C   HIS A  37      12.906 -10.649 -11.327 
ATOM    121  O   HIS A  37      11.752 -10.256 -11.466 
ATOM    122  N   TYR A  38      13.434 -11.530 -12.202 
ATOM    123  CA  TYR A  38      12.632 -11.883 -13.350 
ATOM    124  CB  TYR A  38      13.334 -11.414 -14.642 
ATOM    125  CG  TYR A  38      12.655 -11.872 -15.887 
ATOM    126  CD1 TYR A  38      11.465 -11.319 -16.304 
ATOM    127  CD2 TYR A  38      13.246 -12.841 -16.668 
ATOM    128  CE1 TYR A  38      10.868 -11.746 -17.467 
ATOM    129  CE2 TYR A  38      12.653 -13.271 -17.830 
ATOM    130  CZ  TYR A  38      11.459 -12.724 -18.231 
ATOM    131  OH  TYR A  38      10.848 -13.164 -19.425 
ATOM    132  C   TYR A  38      12.379 -13.364 -13.432 
ATOM    133  O   TYR A  38      13.285 -14.174 -13.250 
ATOM    134  N   ASP A  39      11.102 -13.741 -13.690 
ATOM    135  CA  ASP A  39      10.698 -15.112 -13.886 
ATOM    136  CB  ASP A  39      10.028 -15.729 -12.643 
ATOM    137  CG  ASP A  39       9.940 -17.238 -12.841 
ATOM    138  OD1 ASP A  39      10.562 -17.742 -13.815 
ATOM    139  OD2 ASP A  39       9.249 -17.904 -12.025 
ATOM    140  C   ASP A  39       9.669 -15.081 -14.984 
ATOM    141  O   ASP A  39       8.529 -14.682 -14.754 
ATOM    142  N   ALA A  40      10.037 -15.519 -16.207 
ATOM    143  CA  ALA A  40       9.168 -15.355 -17.343 
ATOM    144  CB  ALA A  40       9.809 -15.843 -18.652 
ATOM    145  C   ALA A  40       7.861 -16.082 -17.196 
ATOM    146  O   ALA A  40       6.812 -15.469 -17.390 
ATOM    147  N   LYS A  41       7.868 -17.386 -16.837 
ATOM    148  CA  LYS A  41       6.612 -18.091 -16.756 
ATOM    149  CB  LYS A  41       6.394 -19.072 -17.922 
ATOM    150  CG  LYS A  41       6.320 -18.394 -19.293 
ATOM    151  CD  LYS A  41       6.383 -19.380 -20.462 
ATOM    152  CE  LYS A  41       6.315 -18.723 -21.842 
ATOM    153  NZ  LYS A  41       6.395 -19.761 -22.893 
ATOM    154  C   LYS A  41       6.607 -18.900 -15.492 
ATOM    155  O   LYS A  41       6.979 -20.072 -15.469 
ATOM    156  N   PRO A  42       6.164 -18.261 -14.447 
ATOM    157  CA  PRO A  42       6.146 -18.766 -13.096 
ATOM    158  CD  PRO A  42       5.459 -16.998 -14.579 
ATOM    159  CB  PRO A  42       5.693 -17.583 -12.242 
ATOM    160  CG  PRO A  42       4.817 -16.760 -13.203 
ATOM    161  C   PRO A  42       5.350 -19.982 -12.740 
ATOM    162  O   PRO A  42       5.866 -20.776 -11.954 
ATOM    163  N   GLN A  43       4.106 -20.125 -13.253 
ATOM    164  CA  GLN A  43       3.233 -21.210 -12.882 
ATOM    165  CB  GLN A  43       3.921 -22.559 -12.575 
ATOM    166  CG  GLN A  43       2.969 -23.746 -12.437 
ATOM    167  CD  GLN A  43       2.653 -24.258 -13.835 
ATOM    168  OE1 GLN A  43       2.011 -23.577 -14.631 
ATOM    169  NE2 GLN A  43       3.125 -25.496 -14.144 
ATOM    170  C   GLN A  43       2.428 -20.772 -11.677 
ATOM    171  O   GLN A  43       1.781 -19.726 -11.696 
ATOM    172  N   GLY A  44       2.476 -21.564 -10.580 
ATOM    173  CA  GLY A  44       1.617 -21.423  -9.423 
ATOM    174  C   GLY A  44       1.682 -20.099  -8.711 
ATOM    175  O   GLY A  44       0.636 -19.515  -8.436 
ATOM    176  N   ARG A  45       2.881 -19.573  -8.391 
ATOM    177  CA  ARG A  45       2.966 -18.320  -7.681 
ATOM    178  CB  ARG A  45       2.277 -17.177  -8.444 
ATOM    179  CG  ARG A  45       2.951 -16.883  -9.786 
ATOM    180  CD  ARG A  45       2.084 -16.065 -10.743 
ATOM    181  NE  ARG A  45       2.134 -14.640 -10.313 
ATOM    182  CZ  ARG A  45       1.083 -13.819 -10.595 
ATOM    183  NH1 ARG A  45      -0.026 -14.325 -11.205 
ATOM    184  NH2 ARG A  45       1.132 -12.493 -10.270 
ATOM    185  C   ARG A  45       2.353 -18.422  -6.307 
ATOM    186  O   ARG A  45       1.777 -17.453  -5.809 
ATOM    187  N   ASP A  46       2.452 -19.607  -5.663 
ATOM    188  CA  ASP A  46       1.984 -19.790  -4.311 
ATOM    189  CB  ASP A  46       1.250 -21.127  -4.079 
ATOM    190  CG  ASP A  46       2.197 -22.277  -4.390 
ATOM    191  OD1 ASP A  46       3.256 -22.021  -5.022 
ATOM    192  OD2 ASP A  46       1.866 -23.431  -4.005 
ATOM    193  C   ASP A  46       3.161 -19.699  -3.376 
ATOM    194  O   ASP A  46       4.259 -19.317  -3.777 
ATOM    195  N   ASP A  47       2.954 -20.056  -2.089 
ATOM    196  CA  ASP A  47       3.986 -19.963  -1.086 
ATOM    197  CB  ASP A  47       3.505 -20.399   0.311 
ATOM    198  CG  ASP A  47       2.512 -19.366   0.829 
ATOM    199  OD1 ASP A  47       2.392 -18.285   0.192 
ATOM    200  OD2 ASP A  47       1.859 -19.643   1.870 
ATOM    201  C   ASP A  47       5.122 -20.868  -1.453 
ATOM    202  O   ASP A  47       6.290 -20.503  -1.321 
ATOM    203  N   ARG A  48       4.797 -22.077  -1.942 
ATOM    204  CA  ARG A  48       5.781 -23.061  -2.293 
ATOM    205  CB  ARG A  48       5.140 -24.351  -2.823 
ATOM    206  CG  ARG A  48       6.146 -25.430  -3.211 
ATOM    207  CD  ARG A  48       5.521 -26.560  -4.029 
ATOM    208  NE  ARG A  48       5.134 -25.982  -5.348 
ATOM    209  CZ  ARG A  48       4.541 -26.764  -6.297 
ATOM    210  NH1 ARG A  48       4.304 -28.084  -6.046 
ATOM    211  NH2 ARG A  48       4.179 -26.221  -7.497 
ATOM    212  C   ARG A  48       6.632 -22.511  -3.395 
ATOM    213  O   ARG A  48       7.843 -22.722  -3.421 
ATOM    214  N   TYR A  49       6.004 -21.778  -4.332 
ATOM    215  CA  TYR A  49       6.690 -21.207  -5.452 
ATOM    216  CB  TYR A  49       5.716 -20.385  -6.317 
ATOM    217  CG  TYR A  49       6.455 -19.484  -7.246 
ATOM    218  CD1 TYR A  49       6.995 -19.944  -8.423 
ATOM    219  CD2 TYR A  49       6.580 -18.149  -6.930 
ATOM    220  CE1 TYR A  49       7.662 -19.084  -9.266 
ATOM    221  CE2 TYR A  49       7.244 -17.287  -7.767 
ATOM    222  CZ  TYR A  49       7.787 -17.755  -8.938 
ATOM    223  OH  TYR A  49       8.468 -16.868  -9.798 
ATOM    224  C   TYR A  49       7.763 -20.299  -4.937 
ATOM    225  O   TYR A  49       8.907 -20.361  -5.387 
ATOM    226  N   CYS A  50       7.427 -19.442  -3.956 
ATOM    227  CA  CYS A  50       8.387 -18.513  -3.432 
ATOM    228  CB  CYS A  50       7.789 -17.543  -2.401 
ATOM    229  SG  CYS A  50       6.919 -16.168  -3.203 
ATOM    230  C   CYS A  50       9.521 -19.233  -2.772 
ATOM    231  O   CYS A  50      10.680 -18.874  -2.966 
ATOM    232  N   GLU A  51       9.232 -20.282  -1.984 
ATOM    233  CA  GLU A  51      10.291 -20.937  -1.274 
ATOM    234  CB  GLU A  51       9.814 -22.052  -0.328 
ATOM    235  CG  GLU A  51       9.046 -21.500   0.875 
ATOM    236  CD  GLU A  51       8.647 -22.660   1.776 
ATOM    237  OE1 GLU A  51       8.797 -23.834   1.341 
ATOM    238  OE2 GLU A  51       8.191 -22.384   2.918 
ATOM    239  C   GLU A  51      11.271 -21.539  -2.238 
ATOM    240  O   GLU A  51      12.477 -21.471  -2.014 
ATOM    241  N   SER A  52      10.782 -22.163  -3.323 
ATOM    242  CA  SER A  52      11.648 -22.819  -4.266 
ATOM    243  CB  SER A  52      10.871 -23.670  -5.287 
ATOM    244  OG  SER A  52      11.770 -24.296  -6.189 
ATOM    245  C   SER A  52      12.484 -21.840  -5.041 
ATOM    246  O   SER A  52      13.695 -22.015  -5.173 
ATOM    247  N   ILE A  53      11.853 -20.774  -5.572 
ATOM    248  CA  ILE A  53      12.510 -19.830  -6.436 
ATOM    249  CB  ILE A  53      11.569 -18.839  -7.063 
ATOM    250  CG1 ILE A  53      12.268 -18.100  -8.213 
ATOM    251  CG2 ILE A  53      11.022 -17.910  -5.967 
ATOM    252  CD1 ILE A  53      11.307 -17.285  -9.080 
ATOM    253  C   ILE A  53      13.564 -19.071  -5.697 
ATOM    254  O   ILE A  53      14.625 -18.777  -6.243 
ATOM    255  N   MET A  54      13.288 -18.724  -4.431 
ATOM    256  CA  MET A  54      14.208 -17.931  -3.681 
ATOM    257  CB  MET A  54      13.657 -17.630  -2.278 
ATOM    258  CG  MET A  54      14.129 -16.292  -1.716 
ATOM    259  SD  MET A  54      13.400 -14.851  -2.557 
ATOM    260  CE  MET A  54      13.965 -13.641  -1.327 
ATOM    261  C   MET A  54      15.482 -18.715  -3.574 
ATOM    262  O   MET A  54      16.577 -18.162  -3.661 
ATOM    263  N   ARG A  55      15.360 -20.040  -3.377 
ATOM    264  CA  ARG A  55      16.487 -20.926  -3.259 
ATOM    265  CB  ARG A  55      16.035 -22.353  -2.921 
ATOM    266  CG  ARG A  55      15.198 -22.413  -1.641 
ATOM    267  CD  ARG A  55      14.502 -23.757  -1.423 
ATOM    268  NE  ARG A  55      15.339 -24.566  -0.498 
ATOM    269  CZ  ARG A  55      15.110 -25.907  -0.399 
ATOM    270  NH1 ARG A  55      14.168 -26.490  -1.198 
ATOM    271  NH2 ARG A  55      15.823 -26.659   0.486 
ATOM    272  C   ARG A  55      17.249 -20.983  -4.555 
ATOM    273  O   ARG A  55      18.476 -20.907  -4.565 
ATOM    274  N   ARG A  56      16.538 -21.101  -5.694 
ATOM    275  CA  ARG A  56      17.186 -21.258  -6.971 
ATOM    276  CB  ARG A  56      16.203 -21.454  -8.140 
ATOM    277  CG  ARG A  56      15.409 -22.759  -8.083 
ATOM    278  CD  ARG A  56      14.767 -23.128  -9.423 
ATOM    279  NE  ARG A  56      13.877 -22.004  -9.821 
ATOM    280  CZ  ARG A  56      12.561 -22.008  -9.459 
ATOM    281  NH1 ARG A  56      12.047 -23.057  -8.752 
ATOM    282  NH2 ARG A  56      11.757 -20.960  -9.804 
ATOM    283  C   ARG A  56      17.993 -20.038  -7.297 
ATOM    284  O   ARG A  56      19.094 -20.132  -7.842 
ATOM    285  N   ARG A  57      17.434 -18.858  -6.981 
ATOM    286  CA  ARG A  57      17.989 -17.566  -7.272 
ATOM    287  CB  ARG A  57      16.981 -16.432  -7.028 
ATOM    288  CG  ARG A  57      15.720 -16.618  -7.872 
ATOM    289  CD  ARG A  57      16.007 -16.749  -9.368 
ATOM    290  NE  ARG A  57      14.774 -17.286 -10.009 
ATOM    291  CZ  ARG A  57      14.462 -16.937 -11.292 
ATOM    292  NH1 ARG A  57      15.255 -16.058 -11.970 
ATOM    293  NH2 ARG A  57      13.356 -17.462 -11.896 
ATOM    294  C   ARG A  57      19.215 -17.308  -6.446 
ATOM    295  O   ARG A  57      20.047 -16.489  -6.833 
ATOM    296  N   GLY A  58      19.345 -17.952  -5.266 
ATOM    297  CA  GLY A  58      20.518 -17.749  -4.452 
ATOM    298  C   GLY A  58      20.249 -16.676  -3.435 
ATOM    299  O   GLY A  58      21.171 -16.056  -2.910 
ATOM    300  N   LEU A  59      18.957 -16.404  -3.197 
ATOM    301  CA  LEU A  59      18.390 -15.442  -2.291 
ATOM    302  CB  LEU A  59      16.997 -14.993  -2.748 
ATOM    303  CG  LEU A  59      17.057 -14.335  -4.141 
ATOM    304  CD1 LEU A  59      15.690 -13.786  -4.573 
ATOM    305  CD2 LEU A  59      18.175 -13.282  -4.214 
ATOM    306  C   LEU A  59      18.342 -15.875  -0.842 
ATOM    307  O   LEU A  59      17.877 -15.107  -0.005 
ATOM    308  N   THR A  60      18.628 -17.158  -0.543 
ATOM    309  CA  THR A  60      18.521 -17.780   0.758 
ATOM    310  CB  THR A  60      18.422 -19.273   0.655 
ATOM    311  OG1 THR A  60      19.592 -19.810   0.057 
ATOM    312  CG2 THR A  60      17.192 -19.608  -0.204 
ATOM    313  C   THR A  60      19.582 -17.448   1.776 
ATOM    314  O   THR A  60      19.306 -17.592   2.964 
ATOM    315  N   SER A  61      20.833 -17.093   1.412 
ATOM    316  CA  SER A  61      21.758 -16.859   2.493 
ATOM    317  CB  SER A  61      22.957 -17.826   2.485 
ATOM    318  OG  SER A  61      22.517 -19.158   2.702 
ATOM    319  C   SER A  61      22.320 -15.475   2.407 
ATOM    320  O   SER A  61      23.186 -15.209   1.575 
ATOM    321  N   PRO A  62      21.889 -14.572   3.254 
ATOM    322  CA  PRO A  62      20.832 -14.844   4.197 
ATOM    323  CD  PRO A  62      22.847 -13.617   3.787 
ATOM    324  CB  PRO A  62      20.985 -13.822   5.320 
ATOM    325  CG  PRO A  62      22.467 -13.428   5.263 
ATOM    326  C   PRO A  62      19.514 -14.718   3.499 
ATOM    327  O   PRO A  62      19.488 -14.279   2.350 
ATOM    328  N   CYS A  63      18.409 -15.091   4.176 
ATOM    329  CA  CYS A  63      17.107 -15.029   3.577 
ATOM    330  CB  CYS A  63      15.980 -15.525   4.508 
ATOM    331  SG  CYS A  63      16.264 -17.191   5.180 
ATOM    332  C   CYS A  63      16.811 -13.590   3.286 
ATOM    333  O   CYS A  63      16.979 -12.728   4.148 
ATOM    334  N   LYS A  64      16.363 -13.286   2.050 
ATOM    335  CA  LYS A  64      16.024 -11.933   1.733 
ATOM    336  CB  LYS A  64      15.958 -11.675   0.217 
ATOM    337  CG  LYS A  64      15.947 -10.196  -0.175 
ATOM    338  CD  LYS A  64      16.188  -9.974  -1.671 
ATOM    339  CE  LYS A  64      16.192  -8.501  -2.084 
ATOM    340  NZ  LYS A  64      16.367  -8.389  -3.549 
ATOM    341  C   LYS A  64      14.671 -11.685   2.334 
ATOM    342  O   LYS A  64      13.782 -12.531   2.250 
ATOM    343  N   ASP A  65      14.485 -10.514   2.975 
ATOM    344  CA  ASP A  65      13.252 -10.245   3.660 
ATOM    345  CB  ASP A  65      13.310  -8.967   4.522 
ATOM    346  CG  ASP A  65      13.625  -7.757   3.647 
ATOM    347  OD1 ASP A  65      14.224  -7.939   2.553 
ATOM    348  OD2 ASP A  65      13.278  -6.626   4.077 
ATOM    349  C   ASP A  65      12.107 -10.144   2.699 
ATOM    350  O   ASP A  65      11.037 -10.700   2.946 
ATOM    351  N   ILE A  66      12.280  -9.419   1.579 
ATOM    352  CA  ILE A  66      11.198  -9.300   0.645 
ATOM    353  CB  ILE A  66      10.432  -8.019   0.848 
ATOM    354  CG1 ILE A  66       9.083  -8.013   0.109 
ATOM    355  CG2 ILE A  66      11.366  -6.859   0.468 
ATOM    356  CD1 ILE A  66       9.205  -8.016  -1.410 
ATOM    357  C   ILE A  66      11.805  -9.311  -0.725 
ATOM    358  O   ILE A  66      12.863  -8.720  -0.940 
ATOM    359  N   ASN A  67      11.179 -10.019  -1.688 
ATOM    360  CA  ASN A  67      11.720 -10.015  -3.017 
ATOM    361  CB  ASN A  67      12.741 -11.139  -3.259 
ATOM    362  CG  ASN A  67      13.477 -10.847  -4.558 
ATOM    363  OD1 ASN A  67      14.272  -9.911  -4.638 
ATOM    364  ND2 ASN A  67      13.214 -11.676  -5.603 
ATOM    365  C   ASN A  67      10.584 -10.205  -3.973 
ATOM    366  O   ASN A  67       9.740 -11.082  -3.786 
ATOM    367  N   THR A  68      10.556  -9.392  -5.048 
ATOM    368  CA  THR A  68       9.471  -9.467  -5.982 
ATOM    369  CB  THR A  68       8.762  -8.158  -6.145 
ATOM    370  OG1 THR A  68       8.269  -7.721  -4.886 
ATOM    371  CG2 THR A  68       7.598  -8.348  -7.130 
ATOM    372  C   THR A  68       9.996  -9.879  -7.324 
ATOM    373  O   THR A  68      11.059  -9.439  -7.762 
ATOM    374  N   PHE A  69       9.236 -10.761  -8.006 
ATOM    375  CA  PHE A  69       9.601 -11.241  -9.309 
ATOM    376  CB  PHE A  69       9.527 -12.774  -9.435 
ATOM    377  CG  PHE A  69      10.543 -13.384  -8.526 
ATOM    378  CD1 PHE A  69      11.831 -13.609  -8.956 
ATOM    379  CD2 PHE A  69      10.207 -13.734  -7.237 
ATOM    380  CE1 PHE A  69      12.768 -14.171  -8.120 
ATOM    381  CE2 PHE A  69      11.140 -14.295  -6.395 
ATOM    382  CZ  PHE A  69      12.423 -14.515  -6.835 
ATOM    383  C   PHE A  69       8.608 -10.690 -10.287 
ATOM    384  O   PHE A  69       7.415 -10.605 -10.001 
ATOM    385  N   ILE A  70       9.099 -10.300 -11.480 
ATOM    386  CA  ILE A  70       8.279  -9.766 -12.530 
ATOM    387  CB  ILE A  70       8.894  -8.585 -13.228 
ATOM    388  CG1 ILE A  70       9.137  -7.438 -12.235 
ATOM    389  CG2 ILE A  70       7.982  -8.201 -14.407 
ATOM    390  CD1 ILE A  70      10.026  -6.325 -12.786 
ATOM    391  C   ILE A  70       8.146 -10.852 -13.550 
ATOM    392  O   ILE A  70       9.106 -11.572 -13.824 
ATOM    393  N   HIS A  71       6.934 -11.011 -14.122 
ATOM    394  CA  HIS A  71       6.704 -12.056 -15.078 
ATOM    395  ND1 HIS A  71       6.623 -14.322 -12.875 
ATOM    396  CG  HIS A  71       5.646 -13.442 -13.288 
ATOM    397  CB  HIS A  71       5.509 -12.942 -14.696 
ATOM    398  NE2 HIS A  71       5.416 -13.823 -11.074 
ATOM    399  CD2 HIS A  71       4.918 -13.148 -12.176 
ATOM    400  CE1 HIS A  71       6.439 -14.514 -11.544 
ATOM    401  C   HIS A  71       6.415 -11.410 -16.399 
ATOM    402  O   HIS A  71       6.310 -10.188 -16.486 
ATOM    403  N   GLY A  72       6.286 -12.218 -17.476 
ATOM    404  CA  GLY A  72       6.017 -11.656 -18.772 
ATOM    405  C   GLY A  72       7.295 -11.593 -19.560 
ATOM    406  O   GLY A  72       8.294 -12.209 -19.193 
ATOM    407  N   ASN A  73       7.269 -10.867 -20.702 
ATOM    408  CA  ASN A  73       8.405 -10.782 -21.584 
ATOM    409  CB  ASN A  73       8.034 -10.508 -23.057 
ATOM    410  CG  ASN A  73       7.346  -9.151 -23.163 
ATOM    411  OD1 ASN A  73       7.968  -8.146 -23.502 
ATOM    412  ND2 ASN A  73       6.017  -9.119 -22.872 
ATOM    413  C   ASN A  73       9.371  -9.723 -21.133 
ATOM    414  O   ASN A  73       8.994  -8.716 -20.538 
ATOM    415  N   LYS A  74      10.668  -9.952 -21.434 
ATOM    416  CA  LYS A  74      11.764  -9.101 -21.052 
ATOM    417  CB  LYS A  74      13.152  -9.709 -21.329 
ATOM    418  CG  LYS A  74      13.502 -10.903 -20.438 
ATOM    419  CD  LYS A  74      14.866 -11.514 -20.762 
ATOM    420  CE  LYS A  74      14.989 -11.999 -22.206 
ATOM    421  NZ  LYS A  74      16.380 -12.427 -22.480 
ATOM    422  C   LYS A  74      11.726  -7.769 -21.741 
ATOM    423  O   LYS A  74      12.108  -6.759 -21.152 
ATOM    424  N   ARG A  75      11.268  -7.726 -23.005 
ATOM    425  CA  ARG A  75      11.336  -6.518 -23.783 
ATOM    426  CB  ARG A  75      10.706  -6.680 -25.174 
ATOM    427  CG  ARG A  75      11.275  -7.856 -25.964 
ATOM    428  CD  ARG A  75      10.777  -7.928 -27.407 
ATOM    429  NE  ARG A  75       9.288  -7.909 -27.372 
ATOM    430  CZ  ARG A  75       8.587  -9.047 -27.093 
ATOM    431  NH1 ARG A  75       9.247 -10.192 -26.754 
ATOM    432  NH2 ARG A  75       7.223  -9.036 -27.147 
ATOM    433  C   ARG A  75      10.568  -5.434 -23.096 
ATOM    434  O   ARG A  75      11.000  -4.283 -23.058 
ATOM    435  N   SER A  76       9.396  -5.775 -22.533 
ATOM    436  CA  SER A  76       8.562  -4.791 -21.905 
ATOM    437  CB  SER A  76       7.236  -5.385 -21.396 
ATOM    438  OG  SER A  76       6.471  -5.878 -22.487 
ATOM    439  C   SER A  76       9.281  -4.196 -20.730 
ATOM    440  O   SER A  76       9.132  -3.009 -20.441 
ATOM    441  N   ILE A  77      10.063  -5.017 -20.003 
ATOM    442  CA  ILE A  77      10.777  -4.552 -18.848 
ATOM    443  CB  ILE A  77      11.426  -5.664 -18.076 
ATOM    444  CG1 ILE A  77      10.357  -6.647 -17.572 
ATOM    445  CG2 ILE A  77      12.260  -5.039 -16.946 
ATOM    446  CD1 ILE A  77      10.932  -7.947 -17.010 
ATOM    447  C   ILE A  77      11.850  -3.586 -19.254 
ATOM    448  O   ILE A  77      12.029  -2.547 -18.626 
ATOM    449  N   LYS A  78      12.600  -3.902 -20.324 
ATOM    450  CA  LYS A  78      13.670  -3.048 -20.763 
ATOM    451  CB  LYS A  78      14.457  -3.613 -21.957 
ATOM    452  CG  LYS A  78      15.314  -4.836 -21.619 
ATOM    453  CD  LYS A  78      15.896  -5.526 -22.854 
ATOM    454  CE  LYS A  78      16.828  -6.696 -22.531 
ATOM    455  NZ  LYS A  78      16.037  -7.912 -22.246 
ATOM    456  C   LYS A  78      13.105  -1.727 -21.186 
ATOM    457  O   LYS A  78      13.736  -0.686 -21.012 
ATOM    458  N   ALA A  79      11.881  -1.748 -21.741 
ATOM    459  CA  ALA A  79      11.200  -0.603 -22.284 
ATOM    460  CB  ALA A  79       9.821  -0.951 -22.871 
ATOM    461  C   ALA A  79      10.987   0.445 -21.231 
ATOM    462  O   ALA A  79      10.878   1.630 -21.545 
ATOM    463  N   ILE A  80      10.868   0.044 -19.956 
ATOM    464  CA  ILE A  80      10.626   1.016 -18.927 
ATOM    465  CB  ILE A  80      10.255   0.446 -17.581 
ATOM    466  CG1 ILE A  80      11.316  -0.473 -16.984 
ATOM    467  CG2 ILE A  80       8.892  -0.240 -17.747 
ATOM    468  CD1 ILE A  80      10.900  -1.026 -15.623 
ATOM    469  C   ILE A  80      11.745   2.022 -18.874 
ATOM    470  O   ILE A  80      11.546   3.160 -18.452 
ATOM    471  N   CYS A  81      12.966   1.624 -19.275 
ATOM    472  CA  CYS A  81      14.117   2.486 -19.280 
ATOM    473  CB  CYS A  81      15.428   1.734 -19.567 
ATOM    474  SG  CYS A  81      15.754   0.459 -18.312 
ATOM    475  C   CYS A  81      13.959   3.596 -20.289 
ATOM    476  O   CYS A  81      14.689   4.586 -20.237 
ATOM    477  N   GLU A  82      13.062   3.434 -21.284 
ATOM    478  CA  GLU A  82      12.862   4.454 -22.277 
ATOM    479  CB  GLU A  82      12.970   3.920 -23.715 
ATOM    480  CG  GLU A  82      11.961   2.809 -24.013 
ATOM    481  CD  GLU A  82      12.156   2.352 -25.452 
ATOM    482  OE1 GLU A  82      12.213   3.228 -26.356 
ATOM    483  OE2 GLU A  82      12.249   1.114 -25.666 
ATOM    484  C   GLU A  82      11.484   5.028 -22.107 
ATOM    485  O   GLU A  82      10.696   4.562 -21.287 
ATOM    486  N   ASN A  83      11.173   6.085 -22.884 
ATOM    487  CA  ASN A  83       9.911   6.767 -22.808 
ATOM    488  CB  ASN A  83       9.851   8.042 -23.664 
ATOM    489  CG  ASN A  83      10.676   9.103 -22.944 
ATOM    490  OD1 ASN A  83      10.664   9.185 -21.715 
ATOM    491  ND2 ASN A  83      11.416   9.938 -23.723 
ATOM    492  C   ASN A  83       8.817   5.839 -23.229 
ATOM    493  O   ASN A  83       7.665   6.001 -22.831 
ATOM    494  N   LYS A  84       9.156   4.826 -24.043 
ATOM    495  CA  LYS A  84       8.180   3.925 -24.580 
ATOM    496  CB  LYS A  84       8.857   2.817 -25.416 
ATOM    497  CG  LYS A  84       7.921   1.834 -26.122 
ATOM    498  CD  LYS A  84       7.153   0.911 -25.178 
ATOM    499  CE  LYS A  84       6.396  -0.197 -25.909 
ATOM    500  NZ  LYS A  84       7.357  -1.190 -26.441 
ATOM    501  C   LYS A  84       7.386   3.298 -23.466 
ATOM    502  O   LYS A  84       6.161   3.232 -23.563 
ATOM    503  N   ASN A  85       8.029   2.807 -22.383 
ATOM    504  CA  ASN A  85       7.206   2.217 -21.358 
ATOM    505  CB  ASN A  85       7.343   0.680 -21.318 
ATOM    506  CG  ASN A  85       6.232   0.074 -20.468 
ATOM    507  OD1 ASN A  85       5.067   0.455 -20.576 
ATOM    508  ND2 ASN A  85       6.604  -0.897 -19.592 
ATOM    509  C   ASN A  85       7.600   2.737 -20.000 
ATOM    510  O   ASN A  85       7.516   2.004 -19.015 
ATOM    511  N   GLY A  86       7.987   4.025 -19.869 
ATOM    512  CA  GLY A  86       8.358   4.440 -18.541 
ATOM    513  C   GLY A  86       8.406   5.935 -18.432 
ATOM    514  O   GLY A  86       8.529   6.651 -19.426 
ATOM    515  N   ASN A  87       8.313   6.432 -17.176 
ATOM    516  CA  ASN A  87       8.388   7.834 -16.866 
ATOM    517  CB  ASN A  87       7.070   8.434 -16.338 
ATOM    518  CG  ASN A  87       6.033   8.383 -17.450 
ATOM    519  OD1 ASN A  87       5.564   7.312 -17.828 
ATOM    520  ND2 ASN A  87       5.650   9.574 -17.983 
ATOM    521  C   ASN A  87       9.381   7.966 -15.753 
ATOM    522  O   ASN A  87       9.660   7.005 -15.039 
ATOM    523  N   PRO A  88       9.943   9.130 -15.590 
ATOM    524  CA  PRO A  88      10.890   9.367 -14.542 
ATOM    525  CD  PRO A  88       9.915  10.189 -16.582 
ATOM    526  CB  PRO A  88      11.522  10.727 -14.851 
ATOM    527  CG  PRO A  88      10.555  11.384 -15.857 
ATOM    528  C   PRO A  88      10.168   9.304 -13.236 
ATOM    529  O   PRO A  88       9.050   9.812 -13.144 
ATOM    530  N   HIS A  89      10.804   8.706 -12.212 
ATOM    531  CA  HIS A  89      10.210   8.527 -10.923 
ATOM    532  ND1 HIS A  89       7.895   6.729  -9.424 
ATOM    533  CG  HIS A  89       9.268   6.743  -9.344 
ATOM    534  CB  HIS A  89      10.169   7.046 -10.506 
ATOM    535  NE2 HIS A  89       8.415   6.182  -7.333 
ATOM    536  CD2 HIS A  89       9.569   6.408  -8.061 
ATOM    537  CE1 HIS A  89       7.434   6.387  -8.195 
ATOM    538  C   HIS A  89      11.094   9.291 -10.006 
ATOM    539  O   HIS A  89      12.249   9.524 -10.348 
ATOM    540  N   ARG A  90      10.614   9.570  -8.777 
ATOM    541  CA  ARG A  90      11.134  10.633  -7.973 
ATOM    542  CB  ARG A  90      10.638  10.532  -6.524 
ATOM    543  CG  ARG A  90       9.118  10.621  -6.401 
ATOM    544  CD  ARG A  90       8.581  12.052  -6.436 
ATOM    545  NE  ARG A  90       7.099  11.972  -6.308 
ATOM    546  CZ  ARG A  90       6.398  13.027  -5.801 
ATOM    547  NH1 ARG A  90       7.050  14.164  -5.418 
ATOM    548  NH2 ARG A  90       5.043  12.938  -5.660 
ATOM    549  C   ARG A  90      12.627  10.723  -7.915 
ATOM    550  O   ARG A  90      13.186  11.625  -8.535 
ATOM    551  N   GLU A  91      13.353   9.801  -7.262 
ATOM    552  CA  GLU A  91      14.755  10.115  -7.224 
ATOM    553  CB  GLU A  91      15.367  10.061  -5.812 
ATOM    554  CG  GLU A  91      14.958  11.232  -4.914 
ATOM    555  CD  GLU A  91      13.537  11.000  -4.427 
ATOM    556  OE1 GLU A  91      13.280   9.918  -3.836 
ATOM    557  OE2 GLU A  91      12.688  11.907  -4.644 
ATOM    558  C   GLU A  91      15.504   9.143  -8.074 
ATOM    559  O   GLU A  91      15.859   8.056  -7.623 
ATOM    560  N   ASN A  92      15.780   9.542  -9.330 
ATOM    561  CA  ASN A  92      16.570   8.776 -10.253 
ATOM    562  CB  ASN A  92      18.015   8.583  -9.762 
ATOM    563  CG  ASN A  92      18.669   9.953  -9.678 
ATOM    564  OD1 ASN A  92      18.547  10.766 -10.593 
ATOM    565  ND2 ASN A  92      19.371  10.227  -8.547 
ATOM    566  C   ASN A  92      15.991   7.412 -10.460 
ATOM    567  O   ASN A  92      16.733   6.456 -10.678 
ATOM    568  N   LEU A  93      14.653   7.283 -10.421 
ATOM    569  CA  LEU A  93      14.046   5.998 -10.644 
ATOM    570  CB  LEU A  93      13.196   5.499  -9.462 
ATOM    571  CG  LEU A  93      14.013   5.127  -8.208 
ATOM    572  CD1 LEU A  93      13.097   4.644  -7.072 
ATOM    573  CD2 LEU A  93      15.107   4.099  -8.543 
ATOM    574  C   LEU A  93      13.141   6.137 -11.825 
ATOM    575  O   LEU A  93      12.979   7.226 -12.373 
ATOM    576  N   ARG A  94      12.563   5.007 -12.286 
ATOM    577  CA  ARG A  94      11.651   5.047 -13.395 
ATOM    578  CB  ARG A  94      12.264   4.533 -14.706 
ATOM    579  CG  ARG A  94      13.421   5.410 -15.185 
ATOM    580  CD  ARG A  94      13.981   5.008 -16.550 
ATOM    581  NE  ARG A  94      12.929   5.315 -17.557 
ATOM    582  CZ  ARG A  94      12.803   6.585 -18.040 
ATOM    583  NH1 ARG A  94      13.625   7.577 -17.590 
ATOM    584  NH2 ARG A  94      11.843   6.868 -18.966 
ATOM    585  C   ARG A  94      10.481   4.169 -13.054 
ATOM    586  O   ARG A  94      10.637   3.137 -12.403 
ATOM    587  N   ILE A  95       9.268   4.577 -13.488 
ATOM    588  CA  ILE A  95       8.059   3.839 -13.228 
ATOM    589  CB  ILE A  95       7.025   4.653 -12.501 
ATOM    590  CG1 ILE A  95       5.820   3.791 -12.084 
ATOM    591  CG2 ILE A  95       6.656   5.846 -13.397 
ATOM    592  CD1 ILE A  95       6.118   2.807 -10.956 
ATOM    593  C   ILE A  95       7.471   3.433 -14.552 
ATOM    594  O   ILE A  95       7.417   4.230 -15.487 
ATOM    595  N   SER A  96       7.017   2.167 -14.668 
ATOM    596  CA  SER A  96       6.520   1.669 -15.924 
ATOM    597  CB  SER A  96       6.521   0.132 -16.021 
ATOM    598  OG  SER A  96       5.638  -0.423 -15.057 
ATOM    599  C   SER A  96       5.122   2.137 -16.200 
ATOM    600  O   SER A  96       4.324   2.355 -15.289 
ATOM    601  N   LYS A  97       4.824   2.366 -17.497 
ATOM    602  CA  LYS A  97       3.513   2.735 -17.955 
ATOM    603  CB  LYS A  97       3.499   3.283 -19.390 
ATOM    604  CG  LYS A  97       4.096   4.687 -19.504 
ATOM    605  CD  LYS A  97       4.273   5.153 -20.949 
ATOM    606  CE  LYS A  97       4.718   6.611 -21.063 
ATOM    607  NZ  LYS A  97       6.152   6.728 -20.709 
ATOM    608  C   LYS A  97       2.610   1.543 -17.924 
ATOM    609  O   LYS A  97       1.429   1.655 -17.600 
ATOM    610  N   SER A  98       3.157   0.372 -18.304 
ATOM    611  CA  SER A  98       2.430  -0.864 -18.402 
ATOM    612  CB  SER A  98       3.113  -1.826 -19.387 
ATOM    613  OG  SER A  98       2.438  -3.069 -19.433 
ATOM    614  C   SER A  98       2.391  -1.529 -17.062 
ATOM    615  O   SER A  98       3.191  -1.233 -16.178 
ATOM    616  N   SER A  99       1.438  -2.468 -16.892 
ATOM    617  CA  SER A  99       1.316  -3.181 -15.654 
ATOM    618  CB  SER A  99      -0.138  -3.329 -15.182 
ATOM    619  OG  SER A  99      -0.171  -4.036 -13.953 
ATOM    620  C   SER A  99       1.866  -4.551 -15.901 
ATOM    621  O   SER A  99       1.756  -5.075 -17.006 
ATOM    622  N   PHE A 100       2.499  -5.160 -14.875 
ATOM    623  CA  PHE A 100       3.096  -6.452 -15.063 
ATOM    624  CB  PHE A 100       4.625  -6.462 -14.858 
ATOM    625  CG  PHE A 100       5.327  -5.637 -15.887 
ATOM    626  CD1 PHE A 100       5.439  -4.271 -15.743 
ATOM    627  CD2 PHE A 100       5.897  -6.234 -16.988 
ATOM    628  CE1 PHE A 100       6.097  -3.516 -16.687 
ATOM    629  CE2 PHE A 100       6.556  -5.484 -17.934 
ATOM    630  CZ  PHE A 100       6.657  -4.121 -17.787 
ATOM    631  C   PHE A 100       2.572  -7.384 -14.016 
ATOM    632  O   PHE A 100       2.195  -6.966 -12.922 
ATOM    633  N   GLN A 101       2.513  -8.691 -14.344 
ATOM    634  CA  GLN A 101       2.171  -9.658 -13.345 
ATOM    635  CB  GLN A 101       1.839 -11.052 -13.904 
ATOM    636  CG  GLN A 101       0.489 -11.131 -14.617 
ATOM    637  CD  GLN A 101      -0.593 -11.194 -13.547 
ATOM    638  OE1 GLN A 101      -0.366 -11.697 -12.449 
ATOM    639  NE2 GLN A 101      -1.804 -10.667 -13.873 
ATOM    640  C   GLN A 101       3.394  -9.793 -12.496 
ATOM    641  O   GLN A 101       4.508  -9.873 -13.015 
ATOM    642  N   VAL A 102       3.218  -9.802 -11.161 
ATOM    643  CA  VAL A 102       4.354  -9.886 -10.293 
ATOM    644  CB  VAL A 102       4.759  -8.562  -9.714 
ATOM    645  CG1 VAL A 102       5.195  -7.637 -10.861 
ATOM    646  CG2 VAL A 102       3.584  -8.007  -8.887 
ATOM    647  C   VAL A 102       4.011 -10.774  -9.139 
ATOM    648  O   VAL A 102       2.841 -11.025  -8.854 
ATOM    649  N   THR A 103       5.050 -11.314  -8.467 
ATOM    650  CA  THR A 103       4.829 -12.120  -7.304 
ATOM    651  CB  THR A 103       5.112 -13.577  -7.530 
ATOM    652  OG1 THR A 103       4.295 -14.080  -8.577 
ATOM    653  CG2 THR A 103       4.826 -14.343  -6.226 
ATOM    654  C   THR A 103       5.781 -11.637  -6.255 
ATOM    655  O   THR A 103       6.988 -11.574  -6.489 
ATOM    656  N   THR A 104       5.262 -11.297  -5.057 
ATOM    657  CA  THR A 104       6.109 -10.812  -4.005 
ATOM    658  CB  THR A 104       5.546  -9.614  -3.295 
ATOM    659  OG1 THR A 104       5.356  -8.546  -4.210 
ATOM    660  CG2 THR A 104       6.514  -9.193  -2.176 
ATOM    661  C   THR A 104       6.242 -11.896  -2.986 
ATOM    662  O   THR A 104       5.251 -12.502  -2.581 
ATOM    663  N   CYS A 105       7.490 -12.172  -2.555 
ATOM    664  CA  CYS A 105       7.738 -13.200  -1.586 
ATOM    665  CB  CYS A 105       8.849 -14.165  -2.029 
ATOM    666  SG  CYS A 105       8.448 -14.908  -3.639 
ATOM    667  C   CYS A 105       8.189 -12.511  -0.339 
ATOM    668  O   CYS A 105       9.178 -11.779  -0.349 
ATOM    669  N   LYS A 106       7.459 -12.730   0.774 
ATOM    670  CA  LYS A 106       7.781 -12.086   2.014 
ATOM    671  CB  LYS A 106       6.585 -11.338   2.628 
ATOM    672  CG  LYS A 106       6.127 -10.139   1.793 
ATOM    673  CD  LYS A 106       4.735  -9.634   2.178 
ATOM    674  CE  LYS A 106       4.309  -8.374   1.425 
ATOM    675  NZ  LYS A 106       5.014  -7.194   1.974 
ATOM    676  C   LYS A 106       8.204 -13.134   2.988 
ATOM    677  O   LYS A 106       7.514 -14.131   3.203 
ATOM    678  N   LEU A 107       9.370 -12.908   3.618 
ATOM    679  CA  LEU A 107       9.910 -13.866   4.533 
ATOM    680  CB  LEU A 107      11.381 -13.570   4.883 
ATOM    681  CG  LEU A 107      12.026 -14.570   5.857 
ATOM    682  CD1 LEU A 107      12.138 -15.973   5.238 
ATOM    683  CD2 LEU A 107      13.375 -14.044   6.370 
ATOM    684  C   LEU A 107       9.105 -13.824   5.787 
ATOM    685  O   LEU A 107       8.661 -12.764   6.225 
ATOM    686  N   HIS A 108       8.855 -15.005   6.380 
ATOM    687  CA  HIS A 108       8.191 -15.020   7.648 
ATOM    688  ND1 HIS A 108       6.503 -17.160   5.722 
ATOM    689  CG  HIS A 108       6.507 -16.861   7.063 
ATOM    690  CB  HIS A 108       6.725 -15.489   7.618 
ATOM    691  NE2 HIS A 108       6.076 -19.059   6.793 
ATOM    692  CD2 HIS A 108       6.247 -18.033   7.703 
ATOM    693  CE1 HIS A 108       6.239 -18.488   5.615 
ATOM    694  C   HIS A 108       8.993 -15.906   8.534 
ATOM    695  O   HIS A 108       9.644 -16.843   8.076 
ATOM    696  N   GLY A 109       8.958 -15.620   9.846 
ATOM    697  CA  GLY A 109       9.793 -16.334  10.759 
ATOM    698  C   GLY A 109      10.861 -15.362  11.144 
ATOM    699  O   GLY A 109      11.206 -14.465  10.376 
ATOM    700  N   GLY A 110      11.378 -15.513  12.376 
ATOM    701  CA  GLY A 110      12.344 -14.642  12.983 
ATOM    702  C   GLY A 110      13.717 -14.700  12.379 
ATOM    703  O   GLY A 110      14.419 -13.689  12.376 
ATOM    704  N   SER A 111      14.166 -15.876  11.892 
ATOM    705  CA  SER A 111      15.555 -15.993  11.521 
ATOM    706  CB  SER A 111      16.129 -17.404  11.740 
ATOM    707  OG  SER A 111      17.494 -17.439  11.353 
ATOM    708  C   SER A 111      15.827 -15.629  10.092 
ATOM    709  O   SER A 111      15.060 -15.888   9.167 
ATOM    710  N   PRO A 112      16.953 -14.967   9.967 
ATOM    711  CA  PRO A 112      17.492 -14.571   8.686 
ATOM    712  CD  PRO A 112      17.334 -14.031  11.015 
ATOM    713  CB  PRO A 112      18.504 -13.462   8.973 
ATOM    714  CG  PRO A 112      18.025 -12.860  10.301 
ATOM    715  C   PRO A 112      18.112 -15.709   7.930 
ATOM    716  O   PRO A 112      18.498 -15.507   6.778 
ATOM    717  N   TRP A 113      18.254 -16.900   8.543 
ATOM    718  CA  TRP A 113      18.952 -17.947   7.848 
ATOM    719  CB  TRP A 113      20.140 -18.493   8.653 
ATOM    720  CG  TRP A 113      21.239 -17.473   8.801 
ATOM    721  CD2 TRP A 113      22.171 -17.157   7.757 
ATOM    722  CD1 TRP A 113      21.549 -16.668   9.857 
ATOM    723  NE1 TRP A 113      22.625 -15.874   9.541 
ATOM    724  CE2 TRP A 113      23.017 -16.164   8.250 
ATOM    725  CE3 TRP A 113      22.310 -17.654   6.495 
ATOM    726  CZ2 TRP A 113      24.022 -15.652   7.480 
ATOM    727  CZ3 TRP A 113      23.322 -17.137   5.721 
ATOM    728  CH2 TRP A 113      24.162 -16.156   6.206 
ATOM    729  C   TRP A 113      18.019 -19.078   7.526 
ATOM    730  O   TRP A 113      16.980 -19.259   8.157 
ATOM    731  N   PRO A 114      18.387 -19.844   6.525 
ATOM    732  CA  PRO A 114      17.605 -20.941   6.018 
ATOM    733  CD  PRO A 114      19.726 -19.807   5.959 
ATOM    734  CB  PRO A 114      18.412 -21.510   4.849 
ATOM    735  CG  PRO A 114      19.865 -21.131   5.190 
ATOM    736  C   PRO A 114      17.349 -21.963   7.077 
ATOM    737  O   PRO A 114      18.132 -22.055   8.021 
ATOM    738  N   PRO A 115      16.287 -22.717   6.949 
ATOM    739  CA  PRO A 115      15.417 -22.592   5.810 
ATOM    740  CD  PRO A 115      16.308 -24.080   7.460 
ATOM    741  CB  PRO A 115      14.554 -23.850   5.796 
ATOM    742  CG  PRO A 115      15.436 -24.898   6.494 
ATOM    743  C   PRO A 115      14.624 -21.326   5.826 
ATOM    744  O   PRO A 115      14.324 -20.822   6.907 
ATOM    745  N   CYS A 116      14.262 -20.805   4.637 
ATOM    746  CA  CYS A 116      13.552 -19.559   4.576 
ATOM    747  CB  CYS A 116      14.136 -18.609   3.509 
ATOM    748  SG  CYS A 116      15.947 -18.432   3.606 
ATOM    749  C   CYS A 116      12.141 -19.851   4.153 
ATOM    750  O   CYS A 116      11.913 -20.416   3.083 
ATOM    751  N   GLN A 117      11.145 -19.461   4.980 
ATOM    752  CA  GLN A 117       9.776 -19.689   4.605 
ATOM    753  CB  GLN A 117       8.829 -20.057   5.761 
ATOM    754  CG  GLN A 117       9.262 -21.272   6.578 
ATOM    755  CD  GLN A 117       9.944 -20.724   7.818 
ATOM    756  OE1 GLN A 117      10.525 -19.641   7.791 
ATOM    757  NE2 GLN A 117       9.847 -21.480   8.943 
ATOM    758  C   GLN A 117       9.264 -18.399   4.045 
ATOM    759  O   GLN A 117       9.593 -17.322   4.542 
ATOM    760  N   TYR A 118       8.444 -18.476   2.979 
ATOM    761  CA  TYR A 118       7.961 -17.279   2.352 
ATOM    762  CB  TYR A 118       8.554 -17.047   0.952 
ATOM    763  CG  TYR A 118      10.003 -16.728   1.079 
ATOM    764  CD1 TYR A 118      10.406 -15.445   1.371 
ATOM    765  CD2 TYR A 118      10.958 -17.702   0.895 
ATOM    766  CE1 TYR A 118      11.740 -15.138   1.486 
ATOM    767  CE2 TYR A 118      12.294 -17.401   1.008 
ATOM    768  CZ  TYR A 118      12.686 -16.117   1.304 
ATOM    769  OH  TYR A 118      14.057 -15.806   1.420 
ATOM    770  C   TYR A 118       6.480 -17.356   2.150 
ATOM    771  O   TYR A 118       5.907 -18.436   2.018 
ATOM    772  N   ARG A 119       5.827 -16.174   2.139 
ATOM    773  CA  ARG A 119       4.427 -16.059   1.843 
ATOM    774  CB  ARG A 119       3.652 -15.202   2.858 
ATOM    775  CG  ARG A 119       3.673 -15.788   4.269 
ATOM    776  CD  ARG A 119       2.594 -16.840   4.518 
ATOM    777  NE  ARG A 119       2.885 -17.449   5.844 
ATOM    778  CZ  ARG A 119       1.863 -17.879   6.638 
ATOM    779  NH1 ARG A 119       0.571 -17.731   6.223 
ATOM    780  NH2 ARG A 119       2.135 -18.448   7.848 
ATOM    781  C   ARG A 119       4.365 -15.344   0.526 
ATOM    782  O   ARG A 119       5.061 -14.349   0.325 
ATOM    783  N   ALA A 120       3.524 -15.828  -0.411 
ATOM    784  CA  ALA A 120       3.516 -15.241  -1.722 
ATOM    785  CB  ALA A 120       3.540 -16.279  -2.857 
ATOM    786  C   ALA A 120       2.290 -14.411  -1.918 
ATOM    787  O   ALA A 120       1.191 -14.774  -1.498 
ATOM    788  N   THR A 121       2.473 -13.235  -2.553 
ATOM    789  CA  THR A 121       1.362 -12.387  -2.858 
ATOM    790  CB  THR A 121       1.414 -11.077  -2.132 
ATOM    791  OG1 THR A 121       1.493 -11.279  -0.729 
ATOM    792  CG2 THR A 121       0.136 -10.304  -2.467 
ATOM    793  C   THR A 121       1.454 -12.058  -4.319 
ATOM    794  O   THR A 121       2.368 -11.355  -4.746 
ATOM    795  N   ALA A 122       0.503 -12.561  -5.131 
ATOM    796  CA  ALA A 122       0.506 -12.258  -6.535 
ATOM    797  CB  ALA A 122      -0.363 -13.214  -7.372 
ATOM    798  C   ALA A 122      -0.051 -10.879  -6.695 
ATOM    799  O   ALA A 122      -0.797 -10.403  -5.841 
ATOM    800  N   GLY A 123       0.311 -10.190  -7.800 
ATOM    801  CA  GLY A 123      -0.202  -8.866  -8.009 
ATOM    802  C   GLY A 123      -0.066  -8.514  -9.455 
ATOM    803  O   GLY A 123       0.601  -9.210 -10.221 
ATOM    804  N   PHE A 124      -0.738  -7.418  -9.864 
ATOM    805  CA  PHE A 124      -0.677  -6.940 -11.215 
ATOM    806  CB  PHE A 124      -1.952  -7.333 -11.988 
ATOM    807  CG  PHE A 124      -1.880  -6.953 -13.427 
ATOM    808  CD1 PHE A 124      -1.110  -7.677 -14.309 
ATOM    809  CD2 PHE A 124      -2.620  -5.893 -13.902 
ATOM    810  CE1 PHE A 124      -1.058  -7.330 -15.640 
ATOM    811  CE2 PHE A 124      -2.573  -5.544 -15.231 
ATOM    812  CZ  PHE A 124      -1.789  -6.263 -16.103 
ATOM    813  C   PHE A 124      -0.614  -5.444 -11.112 
ATOM    814  O   PHE A 124      -1.586  -4.807 -10.707 
ATOM    815  N   ARG A 125       0.538  -4.838 -11.470 
ATOM    816  CA  ARG A 125       0.653  -3.408 -11.368 
ATOM    817  CB  ARG A 125       0.731  -2.905  -9.919 
ATOM    818  CG  ARG A 125       1.922  -3.477  -9.148 
ATOM    819  CD  ARG A 125       2.201  -2.737  -7.841 
ATOM    820  NE  ARG A 125       2.654  -1.368  -8.212 
ATOM    821  CZ  ARG A 125       2.539  -0.343  -7.320 
ATOM    822  NH1 ARG A 125       2.021  -0.575  -6.078 
ATOM    823  NH2 ARG A 125       2.940   0.912  -7.672 
ATOM    824  C   ARG A 125       1.930  -2.974 -12.029 
ATOM    825  O   ARG A 125       2.704  -3.796 -12.517 
ATOM    826  N   ASN A 126       2.164  -1.643 -12.058 
ATOM    827  CA  ASN A 126       3.348  -1.060 -12.631 
ATOM    828  CB  ASN A 126       3.319   0.475 -12.733 
ATOM    829  CG  ASN A 126       2.288   0.920 -13.750 
ATOM    830  OD1 ASN A 126       1.798   0.128 -14.551 
ATOM    831  ND2 ASN A 126       1.954   2.238 -13.724 
ATOM    832  C   ASN A 126       4.475  -1.326 -11.687 
ATOM    833  O   ASN A 126       4.252  -1.649 -10.522 
ATOM    834  N   VAL A 127       5.728  -1.187 -12.170 
ATOM    835  CA  VAL A 127       6.853  -1.442 -11.318 
ATOM    836  CB  VAL A 127       7.620  -2.670 -11.710 
ATOM    837  CG1 VAL A 127       6.692  -3.888 -11.560 
ATOM    838  CG2 VAL A 127       8.164  -2.479 -13.137 
ATOM    839  C   VAL A 127       7.801  -0.286 -11.389 
ATOM    840  O   VAL A 127       7.791   0.482 -12.349 
ATOM    841  N   VAL A 128       8.640  -0.129 -10.338 
ATOM    842  CA  VAL A 128       9.608   0.932 -10.290 
ATOM    843  CB  VAL A 128       9.558   1.739  -9.024 
ATOM    844  CG1 VAL A 128      10.684   2.788  -9.058 
ATOM    845  CG2 VAL A 128       8.156   2.343  -8.876 
ATOM    846  C   VAL A 128      10.968   0.306 -10.332 
ATOM    847  O   VAL A 128      11.242  -0.659  -9.620 
ATOM    848  N   VAL A 129      11.864   0.853 -11.180 
ATOM    849  CA  VAL A 129      13.192   0.316 -11.293 
ATOM    850  CB  VAL A 129      13.377  -0.597 -12.470 
ATOM    851  CG1 VAL A 129      12.475  -1.829 -12.285 
ATOM    852  CG2 VAL A 129      13.103   0.196 -13.761 
ATOM    853  C   VAL A 129      14.143   1.454 -11.487 
ATOM    854  O   VAL A 129      13.740   2.610 -11.599 
ATOM    855  N   ALA A 130      15.453   1.141 -11.469 
ATOM    856  CA  ALA A 130      16.471   2.102 -11.776 
ATOM    857  CB  ALA A 130      17.570   2.201 -10.704 
ATOM    858  C   ALA A 130      17.107   1.586 -13.029 
ATOM    859  O   ALA A 130      17.251   0.376 -13.195 
ATOM    860  N   CYS A 131      17.489   2.483 -13.964 
ATOM    861  CA  CYS A 131      18.044   1.992 -15.195 
ATOM    862  CB  CYS A 131      17.222   2.356 -16.450 
ATOM    863  SG  CYS A 131      15.649   1.450 -16.538 
ATOM    864  C   CYS A 131      19.424   2.528 -15.408 
ATOM    865  O   CYS A 131      19.772   3.615 -14.946 
ATOM    866  N   GLU A 132      20.255   1.724 -16.108 
ATOM    867  CA  GLU A 132      21.592   2.093 -16.475 
ATOM    868  CB  GLU A 132      22.653   1.496 -15.531 
ATOM    869  CG  GLU A 132      24.095   1.876 -15.875 
ATOM    870  CD  GLU A 132      25.017   1.153 -14.901 
ATOM    871  OE1 GLU A 132      24.867  -0.090 -14.759 
ATOM    872  OE2 GLU A 132      25.883   1.833 -14.288 
ATOM    873  C   GLU A 132      21.835   1.497 -17.828 
ATOM    874  O   GLU A 132      21.581   0.315 -18.054 
ATOM    875  N   ASN A 133      22.341   2.307 -18.771 
ATOM    876  CA  ASN A 133      22.633   1.807 -20.081 
ATOM    877  CB  ASN A 133      23.666   0.669 -20.045 
ATOM    878  CG  ASN A 133      24.142   0.395 -21.460 
ATOM    879  OD1 ASN A 133      23.716   1.047 -22.412 
ATOM    880  ND2 ASN A 133      25.042  -0.612 -21.602 
ATOM    881  C   ASN A 133      21.369   1.284 -20.700 
ATOM    882  O   ASN A 133      21.405   0.415 -21.569 
ATOM    883  N   GLY A 134      20.206   1.809 -20.274 
ATOM    884  CA  GLY A 134      18.973   1.431 -20.908 
ATOM    885  C   GLY A 134      18.488   0.100 -20.407 
ATOM    886  O   GLY A 134      17.601  -0.497 -21.016 
ATOM    887  N   LEU A 135      19.052  -0.410 -19.291 
ATOM    888  CA  LEU A 135      18.626  -1.689 -18.777 
ATOM    889  CB  LEU A 135      19.722  -2.763 -18.865 
ATOM    890  CG  LEU A 135      20.118  -3.122 -20.306 
ATOM    891  CD1 LEU A 135      21.217  -4.195 -20.327 
ATOM    892  CD2 LEU A 135      18.890  -3.538 -21.130 
ATOM    893  C   LEU A 135      18.301  -1.547 -17.317 
ATOM    894  O   LEU A 135      18.890  -0.715 -16.629 
ATOM    895  N   PRO A 136      17.352  -2.313 -16.825 
ATOM    896  CA  PRO A 136      17.021  -2.252 -15.420 
ATOM    897  CD  PRO A 136      16.196  -2.669 -17.633 
ATOM    898  CB  PRO A 136      15.657  -2.921 -15.271 
ATOM    899  CG  PRO A 136      15.011  -2.730 -16.653 
ATOM    900  C   PRO A 136      18.077  -2.865 -14.544 
ATOM    901  O   PRO A 136      18.366  -4.050 -14.698 
ATOM    902  N   VAL A 137      18.700  -2.052 -13.670 
ATOM    903  CA  VAL A 137      19.685  -2.428 -12.695 
ATOM    904  CB  VAL A 137      20.708  -1.352 -12.497 
ATOM    905  CG1 VAL A 137      21.444  -1.158 -13.835 
ATOM    906  CG2 VAL A 137      20.006  -0.082 -11.995 
ATOM    907  C   VAL A 137      19.111  -2.788 -11.354 
ATOM    908  O   VAL A 137      19.737  -3.522 -10.593 
ATOM    909  N   HIS A 138      17.948  -2.222 -10.978 
ATOM    910  CA  HIS A 138      17.482  -2.425  -9.634 
ATOM    911  ND1 HIS A 138      17.868  -2.477  -6.392 
ATOM    912  CG  HIS A 138      17.517  -1.474  -7.267 
ATOM    913  CB  HIS A 138      18.027  -1.352  -8.671 
ATOM    914  NE2 HIS A 138      16.458  -1.147  -5.302 
ATOM    915  CD2 HIS A 138      16.654  -0.671  -6.586 
ATOM    916  CE1 HIS A 138      17.208  -2.233  -5.232 
ATOM    917  C   HIS A 138      15.989  -2.347  -9.596 
ATOM    918  O   HIS A 138      15.368  -1.672 -10.416 
ATOM    919  N   LEU A 139      15.380  -3.059  -8.624 
ATOM    920  CA  LEU A 139      13.959  -3.022  -8.464 
ATOM    921  CB  LEU A 139      13.328  -4.424  -8.387 
ATOM    922  CG  LEU A 139      11.796  -4.427  -8.219 
ATOM    923  CD1 LEU A 139      11.097  -3.859  -9.466 
ATOM    924  CD2 LEU A 139      11.275  -5.821  -7.830 
ATOM    925  C   LEU A 139      13.692  -2.338  -7.155 
ATOM    926  O   LEU A 139      14.328  -2.642  -6.146 
ATOM    927  N   ASP A 140      12.744  -1.377  -7.146 
ATOM    928  CA  ASP A 140      12.392  -0.683  -5.938 
ATOM    929  CB  ASP A 140      11.787   0.709  -6.222 
ATOM    930  CG  ASP A 140      11.444   1.439  -4.927 
ATOM    931  OD1 ASP A 140      10.721   0.858  -4.076 
ATOM    932  OD2 ASP A 140      11.902   2.602  -4.774 
ATOM    933  C   ASP A 140      11.357  -1.523  -5.257 
ATOM    934  O   ASP A 140      10.230  -1.654  -5.728 
ATOM    935  N   GLN A 141      11.749  -2.130  -4.123 
ATOM    936  CA  GLN A 141      10.948  -3.011  -3.316 
ATOM    937  CB  GLN A 141      11.779  -3.783  -2.278 
ATOM    938  CG  GLN A 141      12.762  -4.776  -2.905 
ATOM    939  CD  GLN A 141      11.952  -5.908  -3.523 
ATOM    940  OE1 GLN A 141      12.497  -6.786  -4.190 
ATOM    941  NE2 GLN A 141      10.610  -5.884  -3.303 
ATOM    942  C   GLN A 141       9.851  -2.293  -2.576 
ATOM    943  O   GLN A 141       8.819  -2.893  -2.282 
ATOM    944  N   SER A 142      10.034  -0.997  -2.253 
ATOM    945  CA  SER A 142       9.150  -0.301  -1.351 
ATOM    946  CB  SER A 142       9.491   1.193  -1.188 
ATOM    947  OG  SER A 142       9.124   1.919  -2.352 
ATOM    948  C   SER A 142       7.710  -0.375  -1.771 
ATOM    949  O   SER A 142       6.824  -0.464  -0.923 
ATOM    950  N   ILE A 143       7.420  -0.350  -3.080 
ATOM    951  CA  ILE A 143       6.051  -0.356  -3.517 
ATOM    952  CB  ILE A 143       5.929  -0.210  -5.009 
ATOM    953  CG1 ILE A 143       6.581  -1.395  -5.742 
ATOM    954  CG2 ILE A 143       6.534   1.151  -5.388 
ATOM    955  CD1 ILE A 143       6.281  -1.418  -7.241 
ATOM    956  C   ILE A 143       5.389  -1.633  -3.085 
ATOM    957  O   ILE A 143       4.203  -1.660  -2.760 
ATOM    958  N   PHE A 144       6.139  -2.743  -3.129 
ATOM    959  CA  PHE A 144       5.663  -4.054  -2.785 
ATOM    960  CB  PHE A 144       6.569  -5.164  -3.332 
ATOM    961  CG  PHE A 144       6.507  -4.997  -4.812 
ATOM    962  CD1 PHE A 144       5.397  -5.403  -5.519 
ATOM    963  CD2 PHE A 144       7.560  -4.429  -5.496 
ATOM    964  CE1 PHE A 144       5.340  -5.244  -6.884 
ATOM    965  CE2 PHE A 144       7.507  -4.271  -6.860 
ATOM    966  CZ  PHE A 144       6.396  -4.677  -7.557 
ATOM    967  C   PHE A 144       5.482  -4.230  -1.309 
ATOM    968  O   PHE A 144       4.699  -5.077  -0.876 
ATOM    969  N   ARG A 145       6.264  -3.500  -0.495 
ATOM    970  CA  ARG A 145       6.177  -3.640   0.929 
ATOM    971  CB  ARG A 145       7.187  -2.736   1.646 
ATOM    972  CG  ARG A 145       8.616  -2.950   1.149 
ATOM    973  CD  ARG A 145       9.671  -2.223   1.979 
ATOM    974  NE  ARG A 145       9.994  -3.112   3.127 
ATOM    975  CZ  ARG A 145      10.901  -4.116   2.955 
ATOM    976  NH1 ARG A 145      11.537  -4.250   1.755 
ATOM    977  NH2 ARG A 145      11.162  -4.987   3.973 
ATOM    978  C   ARG A 145       4.810  -3.223   1.343 
ATOM    979  O   ARG A 145       4.160  -3.893   2.145 
ATOM    980  N   ARG A 146       4.339  -2.101   0.769 
ATOM    981  CA  ARG A 146       3.061  -1.554   1.109 
ATOM    982  CB  ARG A 146       2.944  -0.061   0.750 
ATOM    983  CG  ARG A 146       4.017   0.799   1.422 
ATOM    984  CD  ARG A 146       3.933   2.291   1.088 
ATOM    985  NE  ARG A 146       5.205   2.914   1.552 
ATOM    986  CZ  ARG A 146       6.283   2.930   0.714 
ATOM    987  NH1 ARG A 146       6.168   2.412  -0.544 
ATOM    988  NH2 ARG A 146       7.470   3.456   1.131 
ATOM    989  C   ARG A 146       2.016  -2.301   0.298 
ATOM    990  O   ARG A 146       1.257  -1.625  -0.446 
ATOM    991  OXT ARG A 146       1.959  -3.554   0.415 
TER
HEADER lig_1.pdb
ATOM      1  P    DC A   1     -42.789-550.217-258.769 
ATOM      2  OP1  DC A   1     -43.891-550.587-259.685 
ATOM      3  OP2  DC A   1     -42.117-548.929-259.048 
ATOM      4  O5'  DC A   1     -43.317-550.231-257.258 
ATOM      5  C5'  DC A   1     -43.309-551.471-256.527 
ATOM      6  C4'  DC A   1     -42.788-551.240-255.122 
ATOM      7  O4'  DC A   1     -41.339-551.353-255.041 
ATOM      8  C3'  DC A   1     -43.084-549.866-254.520 
ATOM      9  O3'  DC A   1     -43.351-550.019-253.131 
ATOM     10  C2'  DC A   1     -41.781-549.084-254.681 
ATOM     11  C1'  DC A   1     -40.841-550.231-254.327 
ATOM     12  N1   DC A   1     -39.431-550.003-254.750 
ATOM     13  C2   DC A   1     -38.419-550.507-253.937 
ATOM     14  O2   DC A   1     -38.730-551.118-252.908 
ATOM     15  N3   DC A   1     -37.128-550.309-254.305 
ATOM     16  C4   DC A   1     -36.832-549.641-255.428 
ATOM     17  N4   DC A   1     -35.557-549.474-255.743 
ATOM     18  C5   DC A   1     -37.858-549.114-256.278 
ATOM     19  C6   DC A   1     -39.143-549.323-255.893 
ATOM     20  P    DA A   2     -44.509-549.141-252.461 
ATOM     21  OP1  DA A   2     -45.817-549.800-252.676 
ATOM     22  OP2  DA A   2     -44.403-547.741-252.927 
ATOM     23  O5'  DA A   2     -44.113-549.223-250.914 
ATOM     24  C5'  DA A   2     -43.433-550.396-250.428 
ATOM     25  C4'  DA A   2     -42.299-549.994-249.506 
ATOM     26  O4'  DA A   2     -41.056-549.753-250.225 
ATOM     27  C3'  DA A   2     -42.516-548.709-248.706 
ATOM     28  O3'  DA A   2     -41.943-548.869-247.414 
ATOM     29  C2'  DA A   2     -41.723-547.644-249.462 
ATOM     30  C1'  DA A   2     -40.515-548.518-249.783 
ATOM     31  N9   DA A   2     -39.654-547.974-250.870 
ATOM     32  C8   DA A   2     -40.030-547.271-251.979 
ATOM     33  N7   DA A   2     -39.041-546.931-252.746 
ATOM     34  C5   DA A   2     -37.925-547.447-252.100 
ATOM     35  C6   DA A   2     -36.556-547.424-252.411 
ATOM     36  N6   DA A   2     -36.056-546.833-253.506 
ATOM     37  N1   DA A   2     -35.715-548.032-251.554 
ATOM     38  C2   DA A   2     -36.218-548.618-250.469 
ATOM     39  N3   DA A   2     -37.471-548.703-250.076 
ATOM     40  C4   DA A   2     -38.290-548.087-250.951 
ATOM     41  P    DT A   3     -42.711-548.269-246.145 
ATOM     42  OP1  DT A   3     -43.742-549.230-245.689 
ATOM     43  OP2  DT A   3     -43.189-546.903-246.453 
ATOM     44  O5'  DT A   3     -41.531-548.194-245.067 
ATOM     45  C5'  DT A   3     -40.457-549.150-245.141 
ATOM     46  C4'  DT A   3     -39.127-548.452-244.935 
ATOM     47  O4'  DT A   3     -38.566-547.948-246.180 
ATOM     48  C3'  DT A   3     -39.153-547.228-244.021 
ATOM     49  O3'  DT A   3     -37.951-547.195-243.260 
ATOM     50  C2'  DT A   3     -39.157-546.033-244.973 
ATOM     51  C1'  DT A   3     -38.161-546.603-245.977 
ATOM     52  N1   DT A   3     -38.175-545.911-247.296 
ATOM     53  C2   DT A   3     -36.976-545.797-247.956 
ATOM     54  O2   DT A   3     -35.928-546.232-247.509 
ATOM     55  N3   DT A   3     -37.028-545.149-249.174 
ATOM     56  C4   DT A   3     -38.153-544.619-249.772 
ATOM     57  O4   DT A   3     -38.077-544.060-250.868 
ATOM     58  C5   DT A   3     -39.364-544.788-249.003 
ATOM     59  C7   DT A   3     -40.635-544.240-249.582 
ATOM     60  C6   DT A   3     -39.341-545.414-247.815 
ATOM     61  P    DG A   4     -38.016-546.750-241.724 
ATOM     62  OP1  DG A   4     -38.389-547.911-240.886 
ATOM     63  OP2  DG A   4     -38.874-545.551-241.591 
ATOM     64  O5'  DG A   4     -36.491-546.353-241.446 
ATOM     65  C5'  DG A   4     -35.450-547.026-242.178 
ATOM     66  C4'  DG A   4     -34.416-546.021-242.649 
ATOM     67  O4'  DG A   4     -34.750-545.445-243.944 
ATOM     68  C3'  DG A   4     -34.211-544.805-241.746 
ATOM     69  O3'  DG A   4     -32.832-544.456-241.750 
ATOM     70  C2'  DG A   4     -34.998-543.683-242.424 
ATOM     71  C1'  DG A   4     -34.609-544.036-243.857 
ATOM     72  N9   DG A   4     -35.492-543.418-244.886 
ATOM     73  C8   DG A   4     -36.844-543.155-244.830 
ATOM     74  N7   DG A   4     -37.324-542.598-245.915 
ATOM     75  C5   DG A   4     -36.212-542.484-246.749 
ATOM     76  C6   DG A   4     -36.105-541.955-248.061 
ATOM     77  O6   DG A   4     -36.983-541.473-248.771 
ATOM     78  N1   DG A   4     -34.790-542.033-248.538 
ATOM     79  C2   DG A   4     -33.718-542.553-247.838 
ATOM     80  N2   DG A   4     -32.542-542.537-248.471 
ATOM     81  N3   DG A   4     -33.820-543.049-246.608 
ATOM     82  C4   DG A   4     -35.089-542.981-246.130 
ATOM     83  P    DA A   5     -32.148-543.980-240.383 
ATOM     84  OP1  DA A   5     -31.738-545.165-239.595 
ATOM     85  OP2  DA A   5     -33.036-543.018-239.693 
ATOM     86  O5'  DA A   5     -30.850-543.219-240.927 
ATOM     87  C5'  DA A   5     -30.258-543.649-242.167 
ATOM     88  C4'  DA A   5     -29.899-542.445-243.014 
ATOM     89  O4'  DA A   5     -31.001-542.016-243.864 
ATOM     90  C3'  DA A   5     -29.512-541.182-242.246 
ATOM     91  O3'  DA A   5     -28.475-540.512-242.954 
ATOM     92  C2'  DA A   5     -30.765-540.308-242.282 
ATOM     93  C1'  DA A   5     -31.152-540.611-243.726 
ATOM     94  N9   DA A   5     -32.562-540.264-244.055 
ATOM     95  C8   DA A   5     -33.664-540.337-243.250 
ATOM     96  N7   DA A   5     -34.761-539.960-243.829 
ATOM     97  C5   DA A   5     -34.361-539.611-245.111 
ATOM     98  C6   DA A   5     -35.067-539.127-246.225 
ATOM     99  N6   DA A   5     -36.389-538.902-246.223 
ATOM    100  N1   DA A   5     -34.363-538.882-247.345 
ATOM    101  C2   DA A   5     -33.051-539.108-247.342 
ATOM    102  N3   DA A   5     -32.287-539.556-246.368 
ATOM    103  C4   DA A   5     -33.017-539.793-245.259 
ATOM    104  P    DA A   6     -27.283-539.834-242.126 
ATOM    105  OP1  DA A   6     -26.261-540.855-241.804 
ATOM    106  OP2  DA A   6     -27.840-539.088-240.977 
ATOM    107  O5'  DA A   6     -26.697-538.805-243.203 
ATOM    108  C5'  DA A   6     -26.795-539.128-244.602 
ATOM    109  C4'  DA A   6     -27.233-537.906-245.387 
ATOM    110  O4'  DA A   6     -28.682-537.787-245.466 
ATOM    111  C3'  DA A   6     -26.783-536.558-244.824 
ATOM    112  O3'  DA A   6     -26.475-535.687-245.906 
ATOM    113  C2'  DA A   6     -28.010-536.013-244.094 
ATOM    114  C1'  DA A   6     -29.041-536.456-245.129 
ATOM    115  N9   DA A   6     -30.439-536.469-244.614 
ATOM    116  C8   DA A   6     -30.876-536.774-243.357 
ATOM    117  N7   DA A   6     -32.163-536.694-243.216 
ATOM    118  C5   DA A   6     -32.614-536.308-244.471 
ATOM    119  C6   DA A   6     -33.898-536.051-244.979 
ATOM    120  N6   DA A   6     -35.017-536.149-244.246 
ATOM    121  N1   DA A   6     -33.991-535.687-246.271 
ATOM    122  C2   DA A   6     -32.876-535.591-246.994 
ATOM    123  N3   DA A   6     -31.631-535.805-246.631 
ATOM    124  C4   DA A   6     -31.564-536.167-245.334 
ATOM    125  P    DG A   7     -25.213-534.712-245.783 
ATOM    126  OP1  DG A   7     -23.983-535.444-246.162 
ATOM    127  OP2  DG A   7     -25.204-534.078-244.447 
ATOM    128  O5'  DG A   7     -25.551-533.615-246.897 
ATOM    129  C5'  DG A   7     -26.320-534.005-248.050 
ATOM    130  C4'  DG A   7     -27.370-532.955-248.352 
ATOM    131  O4'  DG A   7     -28.613-533.190-247.629 
ATOM    132  C3'  DG A   7     -26.999-531.518-247.987 
ATOM    133  O3'  DG A   7     -27.532-530.641-248.972 
ATOM    134  C2'  DG A   7     -27.718-531.255-246.664 
ATOM    135  C1'  DG A   7     -29.016-531.971-247.023 
ATOM    136  N9   DG A   7     -29.864-532.300-245.844 
ATOM    137  C8   DG A   7     -29.483-532.657-244.568 
ATOM    138  N7   DG A   7     -30.486-532.883-243.755 
ATOM    139  C5   DG A   7     -31.611-532.659-244.547 
ATOM    140  C6   DG A   7     -32.990-532.747-244.221 
ATOM    141  O6   DG A   7     -33.510-533.047-243.150 
ATOM    142  N1   DG A   7     -33.797-532.436-245.325 
ATOM    143  C2   DG A   7     -33.333-532.087-246.578 
ATOM    144  N2   DG A   7     -34.266-531.828-247.498 
ATOM    145  N3   DG A   7     -32.040-532.005-246.882 
ATOM    146  C4   DG A   7     -31.243-532.303-245.823 
ATOM    147  P    DA A   8     -26.658-529.387-249.449 
ATOM    148  OP1  DA A   8     -25.707-529.816-250.500 
ATOM    149  OP2  DA A   8     -26.065-528.718-248.271 
ATOM    150  O5'  DA A   8     -27.781-528.446-250.093 
ATOM    151  C5'  DA A   8     -28.944-529.052-250.687 
ATOM    152  C4'  DA A   8     -30.192-528.298-250.272 
ATOM    153  O4'  DA A   8     -30.754-528.796-249.024 
ATOM    154  C3'  DA A   8     -30.012-526.801-250.023 
ATOM    155  O3'  DA A   8     -31.173-526.115-250.475 
ATOM    156  C2'  DA A   8     -29.931-526.668-248.502 
ATOM    157  C1'  DA A   8     -31.019-527.688-248.178 
ATOM    158  N9   DA A   8     -30.992-528.165-246.768 
ATOM    159  C8   DA A   8     -29.909-528.364-245.960 
ATOM    160  N7   DA A   8     -30.211-528.788-244.771 
ATOM    161  C5   DA A   8     -31.596-528.877-244.791 
ATOM    162  C6   DA A   8     -32.534-529.271-243.822 
ATOM    163  N6   DA A   8     -32.198-529.668-242.586 
ATOM    164  N1   DA A   8     -33.834-529.243-244.170 
ATOM    165  C2   DA A   8     -34.161-528.849-245.400 
ATOM    166  N3   DA A   8     -33.379-528.461-246.383 
ATOM    167  C4   DA A   8     -32.084-528.498-246.008 
ATOM    168  P    DA A   9     -31.003-524.708-251.219 
ATOM    169  OP1  DA A   9     -30.709-524.936-252.652 
ATOM    170  OP2  DA A   9     -30.031-523.872-250.482 
ATOM    171  O5'  DA A   9     -32.470-524.089-251.063 
ATOM    172  C5'  DA A   9     -33.600-524.980-250.998 
ATOM    173  C4'  DA A   9     -34.552-524.531-249.907 
ATOM    174  O4'  DA A   9     -34.217-525.102-248.610 
ATOM    175  C3'  DA A   9     -34.602-523.026-249.646 
ATOM    176  O3'  DA A   9     -35.940-522.657-249.335 
ATOM    177  C2'  DA A   9     -33.740-522.820-248.400 
ATOM    178  C1'  DA A   9     -34.218-524.058-247.648 
ATOM    179  N9   DA A   9     -33.324-524.461-246.527 
ATOM    180  C8   DA A   9     -31.964-524.363-246.449 
ATOM    181  N7   DA A   9     -31.469-524.801-245.334 
ATOM    182  C5   DA A   9     -32.581-525.221-244.617 
ATOM    183  C6   DA A   9     -32.726-525.791-243.341 
ATOM    184  N6   DA A   9     -31.694-526.047-242.524 
ATOM    185  N1   DA A   9     -33.974-526.088-242.934 
ATOM    186  C2   DA A   9     -34.995-525.831-243.750 
ATOM    187  N3   DA A   9     -34.982-525.305-244.955 
ATOM    188  C4   DA A   9     -33.722-525.016-245.339 
ATOM    189  P    DA A  10     -36.519-521.280-249.910 
ATOM    190  OP1  DA A  10     -37.009-521.486-251.291 
ATOM    191  OP2  DA A  10     -35.517-520.207-249.729 
ATOM    192  O5'  DA A  10     -37.759-521.026-248.931 
ATOM    193  C5'  DA A  10     -38.442-522.158-248.360 
ATOM    194  C4'  DA A  10     -38.718-521.909-246.891 
ATOM    195  O4'  DA A  10     -37.616-522.333-246.038 
ATOM    196  C3'  DA A  10     -38.951-520.452-246.495 
ATOM    197  O3'  DA A  10     -39.947-520.403-245.481 
ATOM    198  C2'  DA A  10     -37.622-519.997-245.892 
ATOM    199  C1'  DA A  10     -37.325-521.284-245.128 
ATOM    200  N9   DA A  10     -35.902-521.417-244.707 
ATOM    201  C8   DA A  10     -34.782-520.993-245.361 
ATOM    202  N7   DA A  10     -33.677-521.256-244.734 
ATOM    203  C5   DA A  10     -34.094-521.903-243.579 
ATOM    204  C6   DA A  10     -33.391-522.442-242.489 
ATOM    205  N6   DA A  10     -32.056-522.412-242.381 
ATOM    206  N1   DA A  10     -34.114-523.014-241.508 
ATOM    207  C2   DA A  10     -35.441-523.041-241.620 
ATOM    208  N3   DA A  10     -36.203-522.574-242.584 
ATOM    209  C4   DA A  10     -35.455-522.005-243.554 
ATOM    210  P    DG A  11     -41.033-519.227-245.516 
ATOM    211  OP1  DG A  11     -42.135-519.598-246.432 
ATOM    212  OP2  DG A  11     -40.361-517.939-245.795 
ATOM    213  O5'  DG A  11     -41.562-519.241-244.005 
ATOM    214  C5'  DG A  11     -41.553-520.482-243.273 
ATOM    215  C4'  DG A  11     -41.032-520.251-241.868 
ATOM    216  O4'  DG A  11     -39.583-520.364-241.787 
ATOM    217  C3'  DG A  11     -41.328-518.877-241.267 
ATOM    218  O3'  DG A  11     -41.595-519.030-239.878 
ATOM    219  C2'  DG A  11     -40.026-518.095-241.428 
ATOM    220  C1'  DG A  11     -39.085-519.242-241.074 
ATOM    221  N9   DG A  11     -37.675-519.014-241.497 
ATOM    222  C8   DG A  11     -37.195-518.356-242.608 
ATOM    223  N7   DG A  11     -35.887-518.330-242.689 
ATOM    224  C5   DG A  11     -35.471-519.019-241.551 
ATOM    225  C6   DG A  11     -34.162-519.317-241.091 
ATOM    226  O6   DG A  11     -33.082-519.030-241.602 
ATOM    227  N1   DG A  11     -34.194-520.036-239.888 
ATOM    228  C2   DG A  11     -35.340-520.418-239.219 
ATOM    229  N2   DG A  11     -35.158-521.100-238.085 
ATOM    230  N3   DG A  11     -36.568-520.138-239.652 
ATOM    231  C4   DG A  11     -36.554-519.440-240.817 
ATOM    232  P    DA A  12     -42.753-518.152-239.208 
ATOM    233  OP1  DA A  12     -44.061-518.811-239.423 
ATOM    234  OP2  DA A  12     -42.647-516.752-239.674 
ATOM    235  O5'  DA A  12     -42.357-518.234-237.661 
ATOM    236  C5'  DA A  12     -41.677-519.407-237.175 
ATOM    237  C4'  DA A  12     -40.543-519.004-236.252 
ATOM    238  O4'  DA A  12     -39.300-518.764-236.972 
ATOM    239  C3'  DA A  12     -40.760-517.720-235.453 
ATOM    240  O3'  DA A  12     -40.187-517.879-234.161 
ATOM    241  C2'  DA A  12     -39.968-516.654-236.208 
ATOM    242  C1'  DA A  12     -38.759-517.529-236.530 
ATOM    243  N9   DA A  12     -37.898-516.985-237.617 
ATOM    244  C8   DA A  12     -38.274-516.282-238.725 
ATOM    245  N7   DA A  12     -37.285-515.942-239.493 
ATOM    246  C5   DA A  12     -36.169-516.458-238.847 
ATOM    247  C6   DA A  12     -34.800-516.435-239.158 
ATOM    248  N6   DA A  12     -34.300-515.844-240.253 
ATOM    249  N1   DA A  12     -33.959-517.043-238.301 
ATOM    250  C2   DA A  12     -34.463-517.629-237.215 
ATOM    251  N3   DA A  12     -35.715-517.714-236.823 
ATOM    252  C4   DA A  12     -36.534-517.097-237.698 
ATOM    253  P    DC A  13     -40.955-517.280-232.891 
ATOM    254  OP1  DC A  13     -41.986-518.240-232.436 
ATOM    255  OP2  DC A  13     -41.434-515.914-233.200 
ATOM    256  O5'  DC A  13     -39.776-517.205-231.814 
ATOM    257  C5'  DC A  13     -38.701-518.161-231.888 
ATOM    258  C4'  DC A  13     -37.371-517.463-231.682 
ATOM    259  O4'  DC A  13     -36.810-516.959-232.927 
ATOM    260  C3'  DC A  13     -37.397-516.239-230.767 
ATOM    261  O3'  DC A  13     -36.195-516.206-230.007 
ATOM    262  C2'  DC A  13     -37.401-515.044-231.720 
ATOM    263  C1'  DC A  13     -36.405-515.614-232.723 
ATOM    264  N1   DC A  13     -36.420-514.922-234.043 
ATOM    265  C2   DC A  13     -35.212-514.798-234.724 
ATOM    266  O2   DC A  13     -34.187-515.263-234.212 
ATOM    267  N3   DC A  13     -35.203-514.169-235.928 
ATOM    268  C4   DC A  13     -36.335-513.679-236.449 
ATOM    269  N4   DC A  13     -36.276-513.074-237.625 
ATOM    270  C5   DC A  13     -37.588-513.795-235.763 
ATOM    271  C6   DC A  13     -37.575-514.426-234.562 
ATOM    272  P    DG A  14     -36.260-515.761-228.471 
ATOM    273  OP1  DG A  14     -36.633-516.922-227.633 
ATOM    274  OP2  DG A  14     -37.118-514.562-228.338 
ATOM    275  O5'  DG A  14     -34.735-515.364-228.193 
ATOM    276  C5'  DG A  14     -33.694-516.036-228.925 
ATOM    277  C4'  DG A  14     -32.661-515.032-229.396 
ATOM    278  O4'  DG A  14     -32.994-514.456-230.691 
ATOM    279  C3'  DG A  14     -32.455-513.816-228.493 
ATOM    280  O3'  DG A  14     -31.076-513.467-228.497 
ATOM    281  C2'  DG A  14     -33.242-512.694-229.171 
ATOM    282  C1'  DG A  14     -32.854-513.046-230.603 
ATOM    283  N9   DG A  14     -33.736-512.429-231.633 
ATOM    284  C8   DG A  14     -35.088-512.166-231.577 
ATOM    285  N7   DG A  14     -35.568-511.609-232.662 
ATOM    286  C5   DG A  14     -34.456-511.494-233.495 
ATOM    287  C6   DG A  14     -34.350-510.966-234.808 
ATOM    288  O6   DG A  14     -35.228-510.483-235.518 
ATOM    289  N1   DG A  14     -33.034-511.044-235.285 
ATOM    290  C2   DG A  14     -31.962-511.564-234.585 
ATOM    291  N2   DG A  14     -30.786-511.547-235.217 
ATOM    292  N3   DG A  14     -32.064-512.060-233.354 
ATOM    293  C4   DG A  14     -33.334-511.991-232.876 
ATOM    294  P    DT A  15     -30.393-512.991-227.130 
ATOM    295  OP1  DT A  15     -29.982-514.175-226.342 
ATOM    296  OP2  DT A  15     -31.280-512.029-226.440 
ATOM    297  O5'  DT A  15     -29.095-512.230-227.674 
ATOM    298  C5'  DT A  15     -28.502-512.660-228.913 
ATOM    299  C4'  DT A  15     -28.143-511.456-229.761 
ATOM    300  O4'  DT A  15     -29.245-511.027-230.611 
ATOM    301  C3'  DT A  15     -27.756-510.192-228.993 
ATOM    302  O3'  DT A  15     -26.719-509.523-229.701 
ATOM    303  C2'  DT A  15     -29.010-509.319-229.028 
ATOM    304  C1'  DT A  15     -29.396-509.622-230.473 
ATOM    305  N1   DT A  15     -30.806-509.275-230.801 
ATOM    306  C2   DT A  15     -31.058-508.817-232.072 
ATOM    307  O2   DT A  15     -30.188-508.690-232.916 
ATOM    308  N3   DT A  15     -32.377-508.504-232.340 
ATOM    309  C4   DT A  15     -33.437-508.608-231.463 
ATOM    310  O4   DT A  15     -34.576-508.297-231.818 
ATOM    311  C5   DT A  15     -33.074-509.097-230.154 
ATOM    312  C7   DT A  15     -34.169-509.241-229.139 
ATOM    313  C6   DT A  15     -31.800-509.409-229.866 
ATOM    314  P    DG A  16     -25.528-508.845-228.873 
ATOM    315  OP1  DG A  16     -24.505-509.865-228.551 
ATOM    316  OP2  DG A  16     -26.084-508.098-227.724 
ATOM    317  O5'  DG A  16     -24.942-507.816-229.950 
ATOM    318  C5'  DG A  16     -25.040-508.139-231.349 
ATOM    319  C4'  DG A  16     -25.477-506.917-232.134 
ATOM    320  O4'  DG A  16     -26.926-506.798-232.212 
ATOM    321  C3'  DG A  16     -25.027-505.569-231.571 
ATOM    322  O3'  DG A  16     -24.720-504.698-232.653 
ATOM    323  C2'  DG A  16     -26.254-505.024-230.841 
ATOM    324  C1'  DG A  16     -27.285-505.466-231.875 
ATOM    325  N9   DG A  16     -28.683-505.480-231.361 
ATOM    326  C8   DG A  16     -29.143-505.784-230.098 
ATOM    327  N7   DG A  16     -30.445-505.700-229.969 
ATOM    328  C5   DG A  16     -30.878-505.312-231.237 
ATOM    329  C6   DG A  16     -32.190-505.059-231.717 
ATOM    330  O6   DG A  16     -33.256-505.128-231.112 
ATOM    331  N1   DG A  16     -32.177-504.689-233.069 
ATOM    332  C2   DG A  16     -31.046-504.577-233.854 
ATOM    333  N2   DG A  16     -31.247-504.211-235.122 
ATOM    334  N3   DG A  16     -29.816-504.815-233.403 
ATOM    335  C4   DG A  16     -29.811-505.175-232.093 
ATOM    336  P    DC A  17     -23.457-503.723-232.530 
ATOM    337  OP1  DC A  17     -22.227-504.455-232.909 
ATOM    338  OP2  DC A  17     -23.448-503.088-231.193 
ATOM    339  O5'  DC A  17     -23.795-502.625-233.644 
ATOM    340  C5'  DC A  17     -24.564-503.015-234.797 
ATOM    341  C4'  DC A  17     -25.614-501.965-235.098 
ATOM    342  O4'  DC A  17     -26.857-502.201-234.376 
ATOM    343  C3'  DC A  17     -25.243-500.528-234.734 
ATOM    344  O3'  DC A  17     -25.776-499.651-235.718 
ATOM    345  C2'  DC A  17     -25.962-500.266-233.410 
ATOM    346  C1'  DC A  17     -27.260-500.982-233.770 
ATOM    347  N1   DC A  17     -28.109-501.311-232.591 
ATOM    348  C2   DC A  17     -29.491-501.263-232.751 
ATOM    349  O2   DC A  17     -29.952-500.953-233.856 
ATOM    350  N3   DC A  17     -30.282-501.558-231.688 
ATOM    351  C4   DC A  17     -29.743-501.890-230.508 
ATOM    352  N4   DC A  17     -30.557-502.170-229.501 
ATOM    353  C5   DC A  17     -28.324-501.945-230.321 
ATOM    354  C6   DC A  17     -27.551-501.645-231.396 
ATOM    355  P    DG A  18     -24.902-498.398-236.196 
ATOM    356  OP1  DG A  18     -23.951-498.827-237.246 
ATOM    357  OP2  DG A  18     -24.309-497.728-235.017 
ATOM    358  O5'  DG A  18     -26.025-497.456-236.840 
ATOM    359  C5'  DG A  18     -27.189-498.063-237.434 
ATOM    360  C4'  DG A  18     -28.436-497.308-237.019 
ATOM    361  O4'  DG A  18     -28.998-497.807-235.771 
ATOM    362  C3'  DG A  18     -28.256-495.811-236.769 
ATOM    363  O3'  DG A  18     -29.418-495.126-237.222 
ATOM    364  C2'  DG A  18     -28.176-495.679-235.248 
ATOM    365  C1'  DG A  18     -29.264-496.699-234.925 
ATOM    366  N9   DG A  18     -29.236-497.176-233.515 
ATOM    367  C8   DG A  18     -28.155-497.382-232.684 
ATOM    368  N7   DG A  18     -28.475-497.811-231.487 
ATOM    369  C5   DG A  18     -29.866-497.894-231.527 
ATOM    370  C6   DG A  18     -30.785-498.298-230.524 
ATOM    371  O6   DG A  18     -30.559-498.672-229.377 
ATOM    372  N1   DG A  18     -32.108-498.232-230.985 
ATOM    373  C2   DG A  18     -32.491-497.830-232.250 
ATOM    374  N2   DG A  18     -33.803-497.838-232.496 
ATOM    375  N3   DG A  18     -31.627-497.452-233.190 
ATOM    376  C4   DG A  18     -30.341-497.509-232.758 
ATOM    377  P    DG A  19     -29.247-493.719-237.966 
ATOM    378  OP1  DG A  19     -28.953-493.947-239.398 
ATOM    379  OP2  DG A  19     -28.275-492.883-237.228 
ATOM    380  O5'  DG A  19     -30.715-493.100-237.810 
ATOM    381  C5'  DG A  19     -31.844-493.991-237.745 
ATOM    382  C4'  DG A  19     -32.796-493.542-236.654 
ATOM    383  O4'  DG A  19     -32.461-494.112-235.357 
ATOM    384  C3'  DG A  19     -32.846-492.037-236.393 
ATOM    385  O3'  DG A  19     -34.184-491.668-236.082 
ATOM    386  C2'  DG A  19     -31.984-491.831-235.147 
ATOM    387  C1'  DG A  19     -32.462-493.069-234.395 
ATOM    388  N9   DG A  19     -31.568-493.471-233.274 
ATOM    389  C8   DG A  19     -30.197-493.380-233.178 
ATOM    390  N7   DG A  19     -29.709-493.826-232.045 
ATOM    391  C5   DG A  19     -30.838-494.243-231.341 
ATOM    392  C6   DG A  19     -30.948-494.816-230.048 
ATOM    393  O6   DG A  19     -30.058-495.081-229.245 
ATOM    394  N1   DG A  19     -32.284-495.088-229.720 
ATOM    395  C2   DG A  19     -33.371-494.838-230.535 
ATOM    396  N2   DG A  19     -34.565-495.170-230.038 
ATOM    397  N3   DG A  19     -33.266-494.300-231.749 
ATOM    398  C4   DG A  19     -31.977-494.030-232.081 
ATOM    399  P    DA A  20     -34.763-490.291-236.657 
ATOM    400  OP1  DA A  20     -35.253-490.497-238.038 
ATOM    401  OP2  DA A  20     -33.761-489.218-236.476 
ATOM    402  O5'  DA A  20     -36.004-490.037-235.677 
ATOM    403  C5'  DA A  20     -36.686-491.169-235.106 
ATOM    404  C4'  DA A  20     -36.963-490.920-233.637 
ATOM    405  O4'  DA A  20     -35.860-491.344-232.785 
ATOM    406  C3'  DA A  20     -37.195-489.462-233.241 
ATOM    407  O3'  DA A  20     -38.191-489.414-232.227 
ATOM    408  C2'  DA A  20     -35.866-489.008-232.639 
ATOM    409  C1'  DA A  20     -35.569-490.295-231.875 
ATOM    410  N9   DA A  20     -34.146-490.428-231.454 
ATOM    411  C8   DA A  20     -33.026-490.004-232.108 
ATOM    412  N7   DA A  20     -31.921-490.267-231.481 
ATOM    413  C5   DA A  20     -32.338-490.914-230.326 
ATOM    414  C6   DA A  20     -31.636-491.452-229.236 
ATOM    415  N6   DA A  20     -30.300-491.423-229.128 
ATOM    416  N1   DA A  20     -32.358-492.025-228.255 
ATOM    417  C2   DA A  20     -33.685-492.052-228.367 
ATOM    418  N3   DA A  20     -34.447-491.584-229.331 
ATOM    419  C4   DA A  20     -33.699-491.016-230.300 
ATOM    420  P    DT A  21     -39.277-488.238-232.263 
ATOM    421  OP1  DT A  21     -40.379-488.608-233.179 
ATOM    422  OP2  DT A  21     -38.606-486.950-232.542 
ATOM    423  O5'  DT A  21     -39.806-488.252-230.752 
ATOM    424  C5'  DT A  21     -39.797-489.492-230.020 
ATOM    425  C4'  DT A  21     -39.276-489.261-228.615 
ATOM    426  O4'  DT A  21     -37.827-489.375-228.534 
ATOM    427  C3'  DT A  21     -39.573-487.888-228.014 
ATOM    428  O3'  DT A  21     -39.839-488.041-226.625 
ATOM    429  C2'  DT A  21     -38.270-487.105-228.175 
ATOM    430  C1'  DT A  21     -37.330-488.253-227.821 
ATOM    431  N1   DT A  21     -35.920-488.025-228.244 
ATOM    432  C2   DT A  21     -34.933-488.528-227.431 
ATOM    433  O2   DT A  21     -35.168-489.140-226.403 
ATOM    434  N3   DT A  21     -33.638-488.296-227.855 
ATOM    435  C4   DT A  21     -33.260-487.620-228.996 
ATOM    436  O4   DT A  21     -32.067-487.475-229.271 
ATOM    437  C5   DT A  21     -34.365-487.128-229.784 
ATOM    438  C7   DT A  21     -34.041-486.379-231.043 
ATOM    439  C6   DT A  21     -35.633-487.339-229.396 
ATOM    440  P    DC A  22     -40.998-487.163-225.955 
ATOM    441  OP1  DC A  22     -42.305-487.821-226.169 
ATOM    442  OP2  DC A  22     -40.891-485.763-226.421 
ATOM    443  O5'  DC A  22     -40.601-487.245-224.407 
ATOM    444  C5'  DC A  22     -39.922-488.418-223.922 
ATOM    445  C4'  DC A  22     -38.787-488.015-222.999 
ATOM    446  O4'  DC A  22     -37.544-487.775-223.719 
ATOM    447  C3'  DC A  22     -39.005-486.731-222.200 
ATOM    448  O3'  DC A  22     -38.431-486.890-220.907 
ATOM    449  C2'  DC A  22     -38.212-485.665-222.955 
ATOM    450  C1'  DC A  22     -37.003-486.539-223.277 
ATOM    451  N1   DC A  22     -36.142-485.996-224.364 
ATOM    452  C2   DC A  22     -34.770-486.211-224.274 
ATOM    453  O2   DC A  22     -34.327-486.839-223.305 
ATOM    454  N3   DC A  22     -33.967-485.723-225.255 
ATOM    455  C4   DC A  22     -34.487-485.047-226.288 
ATOM    456  N4   DC A  22     -33.663-484.592-227.219 
ATOM    457  C5   DC A  22     -35.896-484.815-226.399 
ATOM    458  C6   DC A  22     -36.681-485.310-225.409 
ATOM    459  P    DC A  23     -39.200-486.291-219.638 
ATOM    460  OP1  DC A  23     -40.230-487.251-219.183 
ATOM    461  OP2  DC A  23     -39.678-484.925-219.947 
ATOM    462  O5'  DC A  23     -38.020-486.216-218.561 
ATOM    463  C5'  DC A  23     -36.945-487.172-218.635 
ATOM    464  C4'  DC A  23     -35.615-486.474-218.428 
ATOM    465  O4'  DC A  23     -35.054-485.970-219.674 
ATOM    466  C3'  DC A  23     -35.641-485.250-217.514 
ATOM    467  O3'  DC A  23     -34.440-485.217-216.754 
ATOM    468  C2'  DC A  23     -35.646-484.054-218.467 
ATOM    469  C1'  DC A  23     -34.649-484.625-219.470 
ATOM    470  N1   DC A  23     -34.664-483.933-220.789 
ATOM    471  C2   DC A  23     -33.456-483.809-221.471 
ATOM    472  O2   DC A  23     -32.431-484.274-220.958 
ATOM    473  N3   DC A  23     -33.448-483.180-222.675 
ATOM    474  C4   DC A  23     -34.579-482.689-223.195 
ATOM    475  N4   DC A  23     -34.520-482.085-224.372 
ATOM    476  C5   DC A  23     -35.832-482.806-222.510 
ATOM    477  C6   DC A  23     -35.819-483.437-221.309 
ATOM    478  P    DT A  24     -34.504-484.771-215.218 
ATOM    479  OP1  DT A  24     -34.877-485.933-214.380 
ATOM    480  OP2  DT A  24     -35.362-483.573-215.085 
ATOM    481  O5'  DT A  24     -32.979-484.374-214.940 
ATOM    482  C5'  DT A  24     -31.938-485.047-215.672 
ATOM    483  C4'  DT A  24     -30.905-484.043-216.142 
ATOM    484  O4'  DT A  24     -31.239-483.467-217.438 
ATOM    485  C3'  DT A  24     -30.699-482.827-215.240 
ATOM    486  O3'  DT A  24     -29.320-482.477-215.243 
ATOM    487  C2'  DT A  24     -31.487-481.705-215.918 
ATOM    488  C1'  DT A  24     -31.098-482.057-217.350 
ATOM    489  N1   DT A  24     -31.980-481.440-218.379 
ATOM    490  C2   DT A  24     -31.393-481.066-219.564 
ATOM    491  O2   DT A  24     -30.206-481.221-219.794 
ATOM    492  N3   DT A  24     -32.243-480.497-220.493 
ATOM    493  C4   DT A  24     -33.596-480.276-220.339 
ATOM    494  O4   DT A  24     -34.253-479.757-221.244 
ATOM    495  C5   DT A  24     -34.120-480.700-219.063 
ATOM    496  C7   DT A  24     -35.585-480.496-218.811 
ATOM    497  C6   DT A  24     -33.317-481.257-218.140 
ATOM    498  P    DG A  25     -28.637-482.002-213.877 
ATOM    499  OP1  DG A  25     -28.226-483.186-213.089 
ATOM    500  OP2  DG A  25     -29.524-481.040-213.187 
ATOM    501  O5'  DG A  25     -27.339-481.240-214.420 
ATOM    502  C5'  DG A  25     -26.746-481.671-215.660 
ATOM    503  C4'  DG A  25     -26.387-480.467-216.508 
ATOM    504  O4'  DG A  25     -27.489-480.038-217.358 
ATOM    505  C3'  DG A  25     -26.000-479.203-215.740 
ATOM    506  O3'  DG A  25     -24.963-478.533-216.448 
ATOM    507  C2'  DG A  25     -27.254-478.330-215.775 
ATOM    508  C1'  DG A  25     -27.641-478.633-217.220 
ATOM    509  N9   DG A  25     -29.050-478.285-217.548 
ATOM    510  C8   DG A  25     -30.173-478.352-216.751 
ATOM    511  N7   DG A  25     -31.275-477.969-217.348 
ATOM    512  C5   DG A  25     -30.854-477.623-218.631 
ATOM    513  C6   DG A  25     -31.598-477.135-219.736 
ATOM    514  O6   DG A  25     -32.802-476.905-219.813 
ATOM    515  N1   DG A  25     -30.775-476.913-220.850 
ATOM    516  C2   DG A  25     -29.412-477.133-220.889 
ATOM    517  N2   DG A  25     -28.807-476.860-222.047 
ATOM    518  N3   DG A  25     -28.715-477.592-219.851 
ATOM    519  C4   DG A  25     -29.499-477.812-218.764 
ATOM    520  P    DC A  26     -23.772-477.856-215.620 
ATOM    521  OP1  DC A  26     -22.749-478.876-215.298 
ATOM    522  OP2  DC A  26     -24.328-477.109-214.471 
ATOM    523  O5'  DC A  26     -23.186-476.827-216.696 
ATOM    524  C5'  DC A  26     -23.284-477.149-218.096 
ATOM    525  C4'  DC A  26     -23.721-475.928-218.880 
ATOM    526  O4'  DC A  26     -25.171-475.809-218.959 
ATOM    527  C3'  DC A  26     -23.271-474.580-218.318 
ATOM    528  O3'  DC A  26     -22.964-473.709-219.400 
ATOM    529  C2'  DC A  26     -24.498-474.035-217.588 
ATOM    530  C1'  DC A  26     -25.530-474.477-218.622 
ATOM    531  N1   DC A  26     -26.927-474.491-218.107 
ATOM    532  C2   DC A  26     -27.948-474.153-218.993 
ATOM    533  O2   DC A  26     -27.655-473.861-220.157 
ATOM    534  N3   DC A  26     -29.230-474.159-218.542 
ATOM    535  C4   DC A  26     -29.505-474.483-217.272 
ATOM    536  N4   DC A  26     -30.770-474.474-216.882 
ATOM    537  C5   DC A  26     -28.469-474.832-216.346 
ATOM    538  C6   DC A  26     -27.196-474.820-216.815 
ATOM    539  P    DT A  27     -21.701-472.734-219.277 
ATOM    540  OP1  DT A  27     -20.471-473.466-219.656 
ATOM    541  OP2  DT A  27     -21.692-472.099-217.940 
ATOM    542  O5'  DT A  27     -22.039-471.636-220.390 
ATOM    543  C5'  DT A  27     -22.808-472.026-221.544 
ATOM    544  C4'  DT A  27     -23.859-470.976-221.845 
ATOM    545  O4'  DT A  27     -25.101-471.211-221.123 
ATOM    546  C3'  DT A  27     -23.487-469.539-221.481 
ATOM    547  O3'  DT A  27     -24.020-468.662-222.465 
ATOM    548  C2'  DT A  27     -24.206-469.277-220.157 
ATOM    549  C1'  DT A  27     -25.504-469.993-220.516 
ATOM    550  N1   DT A  27     -26.353-470.322-219.337 
ATOM    551  C2   DT A  27     -27.714-470.270-219.512 
ATOM    552  O2   DT A  27     -28.236-469.972-220.573 
ATOM    553  N3   DT A  27     -28.469-470.580-218.397 
ATOM    554  C4   DT A  27     -27.985-470.929-217.153 
ATOM    555  O4   DT A  27     -28.759-471.186-216.229 
ATOM    556  C5   DT A  27     -26.544-470.956-217.067 
ATOM    557  C7   DT A  27     -25.934-471.327-215.747 
ATOM    558  C6   DT A  27     -25.786-470.659-218.136 
ATOM    559  P    DG A  28     -23.146-467.408-222.943 
ATOM    560  OP1  DG A  28     -22.196-467.837-223.993 
ATOM    561  OP2  DG A  28     -22.554-466.739-221.764 
ATOM    562  O5'  DG A  28     -24.269-466.467-223.586 
ATOM    563  C5'  DG A  28     -25.433-467.074-224.181 
ATOM    564  C4'  DG A  28     -26.680-466.319-223.766 
ATOM    565  O4'  DG A  28     -27.242-466.818-222.517 
ATOM    566  C3'  DG A  28     -26.500-464.822-223.516 
ATOM    567  O3'  DG A  28     -27.662-464.137-223.969 
ATOM    568  C2'  DG A  28     -26.420-464.690-221.995 
ATOM    569  C1'  DG A  28     -27.508-465.710-221.672 
ATOM    570  N9   DG A  28     -27.480-466.187-220.261 
ATOM    571  C8   DG A  28     -26.399-466.393-219.431 
ATOM    572  N7   DG A  28     -26.719-466.821-218.234 
ATOM    573  C5   DG A  28     -28.111-466.904-218.274 
ATOM    574  C6   DG A  28     -29.030-467.308-217.271 
ATOM    575  O6   DG A  28     -28.803-467.682-216.124 
ATOM    576  N1   DG A  28     -30.352-467.243-217.732 
ATOM    577  C2   DG A  28     -30.735-466.841-218.997 
ATOM    578  N2   DG A  28     -32.048-466.848-219.243 
ATOM    579  N3   DG A  28     -29.871-466.463-219.937 
ATOM    580  C4   DG A  28     -28.585-466.520-219.505 
ATOM    581  P    DG A  29     -27.492-462.729-224.713 
ATOM    582  OP1  DG A  29     -27.197-462.958-226.145 
ATOM    583  OP2  DG A  29     -26.519-461.893-223.975 
ATOM    584  O5'  DG A  29     -28.959-462.111-224.557 
ATOM    585  C5'  DG A  29     -30.088-463.002-224.492 
ATOM    586  C4'  DG A  29     -31.040-462.553-223.400 
ATOM    587  O4'  DG A  29     -30.706-463.123-222.103 
ATOM    588  C3'  DG A  29     -31.090-461.048-223.139 
ATOM    589  O3'  DG A  29     -32.429-460.679-222.829 
ATOM    590  C2'  DG A  29     -30.228-460.842-221.894 
ATOM    591  C1'  DG A  29     -30.707-462.080-221.141 
ATOM    592  N9   DG A  29     -29.813-462.482-220.021 
ATOM    593  C8   DG A  29     -28.441-462.391-219.924 
ATOM    594  N7   DG A  29     -27.954-462.837-218.792 
ATOM    595  C5   DG A  29     -29.082-463.253-218.087 
ATOM    596  C6   DG A  29     -29.192-463.827-216.795 
ATOM    597  O6   DG A  29     -28.302-464.091-215.992 
ATOM    598  N1   DG A  29     -30.529-464.099-216.467 
ATOM    599  C2   DG A  29     -31.615-463.849-217.281 
ATOM    600  N2   DG A  29     -32.809-464.181-216.785 
ATOM    601  N3   DG A  29     -31.511-463.311-218.495 
ATOM    602  C4   DG A  29     -30.221-463.041-218.828 
ATOM    603  P    DT A  30     -33.008-459.301-223.403 
ATOM    604  OP1  DT A  30     -33.497-459.507-224.784 
ATOM    605  OP2  DT A  30     -32.005-458.229-223.223 
ATOM    606  O5'  DT A  30     -34.248-459.048-222.424 
ATOM    607  C5'  DT A  30     -34.930-460.180-221.853 
ATOM    608  C4'  DT A  30     -35.207-459.931-220.384 
ATOM    609  O4'  DT A  30     -34.104-460.355-219.532 
ATOM    610  C3'  DT A  30     -35.439-458.473-219.988 
ATOM    611  O3'  DT A  30     -36.435-458.425-218.974 
ATOM    612  C2'  DT A  30     -34.110-458.019-219.386 
ATOM    613  C1'  DT A  30     -33.813-459.306-218.621 
ATOM    614  N1   DT A  30     -32.391-459.439-218.201 
ATOM    615  C2   DT A  30     -32.149-460.065-217.002 
ATOM    616  O2   DT A  30     -33.037-460.504-216.292 
ATOM    617  N3   DT A  30     -30.818-460.169-216.645 
ATOM    618  C4   DT A  30     -29.738-459.710-217.370 
ATOM    619  O4   DT A  30     -28.589-459.861-216.947 
ATOM    620  C5   DT A  30     -30.092-459.067-218.613 
ATOM    621  C7   DT A  30     -28.975-458.538-219.464 
ATOM    622  C6   DT A  30     -31.378-458.952-218.984 
ATOM    623  P    DA A  31     -37.522-457.249-219.009 
ATOM    624  OP1  DA A  31     -38.624-457.619-219.925 
ATOM    625  OP2  DA A  31     -36.850-455.961-219.288 
ATOM    626  O5'  DA A  31     -38.050-457.263-217.499 
ATOM    627  C5'  DA A  31     -38.041-458.503-216.767 
ATOM    628  C4'  DA A  31     -37.521-458.272-215.362 
ATOM    629  O4'  DA A  31     -36.071-458.386-215.281 
ATOM    630  C3'  DA A  31     -37.817-456.898-214.761 
ATOM    631  O3'  DA A  31     -38.083-457.052-213.372 
ATOM    632  C2'  DA A  31     -36.514-456.116-214.921 
ATOM    633  C1'  DA A  31     -35.574-457.264-214.568 
ATOM    634  N9   DA A  31     -34.164-457.036-214.990 
ATOM    635  C8   DA A  31     -33.706-456.380-216.098 
ATOM    636  N7   DA A  31     -32.413-456.346-216.189 
ATOM    637  C5   DA A  31     -31.978-457.029-215.062 
ATOM    638  C6   DA A  31     -30.698-457.342-214.578 
ATOM    639  N6   DA A  31     -29.565-456.988-215.202 
ATOM    640  N1   DA A  31     -30.623-458.033-213.426 
ATOM    641  C2   DA A  31     -31.752-458.382-212.811 
ATOM    642  N3   DA A  31     -32.997-458.148-213.166 
ATOM    643  C4   DA A  31     -33.044-457.455-214.321 
ATOM    644  P    DG A  32     -39.242-456.174-212.701 
ATOM    645  OP1  DG A  32     -40.550-456.832-212.916 
ATOM    646  OP2  DG A  32     -39.135-454.774-213.168 
ATOM    647  O5'  DG A  32     -38.846-456.256-211.154 
ATOM    648  C5'  DG A  32     -38.166-457.429-210.668 
ATOM    649  C4'  DG A  32     -37.032-457.026-209.746 
ATOM    650  O4'  DG A  32     -35.789-456.785-210.466 
ATOM    651  C3'  DG A  32     -37.249-455.742-208.946 
ATOM    652  O3'  DG A  32     -36.676-455.901-207.654 
ATOM    653  C2'  DG A  32     -36.456-454.676-209.702 
ATOM    654  C1'  DG A  32     -35.248-455.550-210.023 
ATOM    655  N9   DG A  32     -34.387-455.006-211.111 
ATOM    656  C8   DG A  32     -34.748-454.295-212.235 
ATOM    657  N7   DG A  32     -33.739-453.959-213.000 
ATOM    658  C5   DG A  32     -32.631-454.484-212.338 
ATOM    659  C6   DG A  32     -31.255-454.442-212.682 
ATOM    660  O6   DG A  32     -30.722-453.924-213.660 
ATOM    661  N1   DG A  32     -30.467-455.102-211.729 
ATOM    662  C2   DG A  32     -30.947-455.721-210.591 
ATOM    663  N2   DG A  32     -30.032-456.296-209.806 
ATOM    664  N3   DG A  32     -32.238-455.761-210.268 
ATOM    665  C4   DG A  32     -33.015-455.125-211.183 
ATOM    666  P    DG A  33     -37.444-455.301-206.385 
ATOM    667  OP1  DG A  33     -38.474-456.262-205.930 
ATOM    668  OP2  DG A  33     -37.922-453.935-206.694 
ATOM    669  O5'  DG A  33     -36.264-455.227-205.307 
ATOM    670  C5'  DG A  33     -35.189-456.183-205.381 
ATOM    671  C4'  DG A  33     -33.859-455.485-205.175 
ATOM    672  O4'  DG A  33     -33.298-454.981-206.420 
ATOM    673  C3'  DG A  33     -33.885-454.260-204.261 
ATOM    674  O3'  DG A  33     -32.684-454.228-203.500 
ATOM    675  C2'  DG A  33     -33.890-453.065-205.214 
ATOM    676  C1'  DG A  33     -32.893-453.636-206.217 
ATOM    677  N9   DG A  33     -32.908-452.943-207.536 
ATOM    678  C8   DG A  33     -33.969-452.383-208.213 
ATOM    679  N7   DG A  33     -33.643-451.844-209.364 
ATOM    680  C5   DG A  33     -32.268-452.062-209.454 
ATOM    681  C6   DG A  33     -31.352-451.704-210.476 
ATOM    682  O6   DG A  33     -31.567-451.112-211.530 
ATOM    683  N1   DG A  33     -30.049-452.119-210.164 
ATOM    684  C2   DG A  33     -29.682-452.791-209.014 
ATOM    685  N2   DG A  33     -28.387-453.099-208.904 
ATOM    686  N3   DG A  33     -30.542-453.127-208.056 
ATOM    687  C4   DG A  33     -31.811-452.732-208.343 
ATOM    688  P    DA A  34     -32.748-453.782-201.964 
ATOM    689  OP1  DA A  34     -33.122-454.944-201.127 
ATOM    690  OP2  DA A  34     -33.606-452.584-201.831 
ATOM    691  O5'  DA A  34     -31.224-453.385-201.686 
ATOM    692  C5'  DA A  34     -30.182-454.058-202.419 
ATOM    693  C4'  DA A  34     -29.149-453.054-202.889 
ATOM    694  O4'  DA A  34     -29.483-452.478-204.184 
ATOM    695  C3'  DA A  34     -28.944-451.837-201.986 
ATOM    696  O3'  DA A  34     -27.564-451.488-201.990 
ATOM    697  C2'  DA A  34     -29.731-450.715-202.664 
ATOM    698  C1'  DA A  34     -29.342-451.068-204.097 
ATOM    699  N9   DA A  34     -30.225-450.450-205.126 
ATOM    700  C8   DA A  34     -31.565-450.198-205.053 
ATOM    701  N7   DA A  34     -32.053-449.646-206.120 
ATOM    702  C5   DA A  34     -30.958-449.523-206.965 
ATOM    703  C6   DA A  34     -30.817-449.008-208.264 
ATOM    704  N6   DA A  34     -31.833-448.497-208.972 
ATOM    705  N1   DA A  34     -29.587-449.038-208.811 
ATOM    706  C2   DA A  34     -28.581-449.548-208.103 
ATOM    707  N3   DA A  34     -28.592-450.054-206.890 
ATOM    708  C4   DA A  34     -29.834-450.013-206.364 
ATOM    709  P    DG A  35     -26.881-451.012-200.623 
ATOM    710  OP1  DG A  35     -26.470-452.197-199.836 
ATOM    711  OP2  DG A  35     -27.768-450.050-199.934 
ATOM    712  O5'  DG A  35     -25.583-450.251-201.167 
ATOM    713  C5'  DG A  35     -24.990-450.681-202.407 
ATOM    714  C4'  DG A  35     -24.631-449.478-203.255 
ATOM    715  O4'  DG A  35     -25.734-449.048-204.105 
ATOM    716  C3'  DG A  35     -24.244-448.214-202.487 
ATOM    717  O3'  DG A  35     -23.207-447.544-203.194 
ATOM    718  C2'  DG A  35     -25.498-447.340-202.522 
ATOM    719  C1'  DG A  35     -25.885-447.644-203.967 
ATOM    720  N9   DG A  35     -27.295-447.296-204.295 
ATOM    721  C8   DG A  35     -28.417-447.363-203.498 
ATOM    722  N7   DG A  35     -29.520-446.980-204.095 
ATOM    723  C5   DG A  35     -29.099-446.634-205.378 
ATOM    724  C6   DG A  35     -29.842-446.146-206.483 
ATOM    725  O6   DG A  35     -31.047-445.916-206.560 
ATOM    726  N1   DG A  35     -29.019-445.924-207.597 
ATOM    727  C2   DG A  35     -27.656-446.144-207.636 
ATOM    728  N2   DG A  35     -27.051-445.871-208.793 
ATOM    729  N3   DG A  35     -26.959-446.603-206.597 
ATOM    730  C4   DG A  35     -27.743-446.823-205.510 
ATOM    731  P    DA A  36     -22.016-446.867-202.367 
ATOM    732  OP1  DA A  36     -20.993-447.887-202.044 
ATOM    733  OP2  DA A  36     -22.572-446.120-201.217 
ATOM    734  O5'  DA A  36     -21.430-445.837-203.443 
ATOM    735  C5'  DA A  36     -21.528-446.160-204.842 
ATOM    736  C4'  DA A  36     -21.966-444.938-205.627 
ATOM    737  O4'  DA A  36     -23.415-444.819-205.706 
ATOM    738  C3'  DA A  36     -21.515-443.591-205.064 
ATOM    739  O3'  DA A  36     -21.208-442.719-206.146 
ATOM    740  C2'  DA A  36     -22.743-443.046-204.334 
ATOM    741  C1'  DA A  36     -23.774-443.488-205.369 
ATOM    742  N9   DA A  36     -25.172-443.502-204.854 
ATOM    743  C8   DA A  36     -25.609-443.806-203.598 
ATOM    744  N7   DA A  36     -26.896-443.726-203.456 
ATOM    745  C5   DA A  36     -27.346-443.341-204.711 
ATOM    746  C6   DA A  36     -28.631-443.083-205.219 
ATOM    747  N6   DA A  36     -29.749-443.182-204.487 
ATOM    748  N1   DA A  36     -28.724-442.719-206.511 
ATOM    749  C2   DA A  36     -27.609-442.623-207.234 
ATOM    750  N3   DA A  36     -26.363-442.837-206.871 
ATOM    751  C4   DA A  36     -26.297-443.200-205.574 
ATOM    752  P    DA A  37     -19.945-441.745-206.023 
ATOM    753  OP1  DA A  37     -18.715-442.477-206.402 
ATOM    754  OP2  DA A  37     -19.936-441.110-204.687 
ATOM    755  O5'  DA A  37     -20.283-440.647-207.137 
ATOM    756  C5'  DA A  37     -21.052-441.037-208.290 
ATOM    757  C4'  DA A  37     -22.103-439.987-208.592 
ATOM    758  O4'  DA A  37     -23.345-440.222-207.870 
ATOM    759  C3'  DA A  37     -21.731-438.550-208.227 
ATOM    760  O3'  DA A  37     -22.265-437.673-209.212 
ATOM    761  C2'  DA A  37     -22.450-438.288-206.904 
ATOM    762  C1'  DA A  37     -23.748-439.004-207.263 
ATOM    763  N9   DA A  37     -24.597-439.333-206.084 
ATOM    764  C8   DA A  37     -24.200-439.685-204.825 
ATOM    765  N7   DA A  37     -25.184-439.911-204.010 
ATOM    766  C5   DA A  37     -26.316-439.693-204.783 
ATOM    767  C6   DA A  37     -27.689-439.771-204.494 
ATOM    768  N6   DA A  37     -28.175-440.107-203.291 
ATOM    769  N1   DA A  37     -28.547-439.489-205.492 
ATOM    770  C2   DA A  37     -28.059-439.157-206.686 
ATOM    771  N3   DA A  37     -26.806-439.051-207.070 
ATOM    772  C4   DA A  37     -25.967-439.338-206.053 
ATOM    773  P    DC A  38     -21.391-436.419-209.690 
ATOM    774  OP1  DC A  38     -20.440-436.848-210.740 
ATOM    775  OP2  DC A  38     -20.798-435.750-208.511 
ATOM    776  O5'  DC A  38     -22.514-435.478-210.333 
ATOM    777  C5'  DC A  38     -23.677-436.085-210.928 
ATOM    778  C4'  DC A  38     -24.925-435.330-210.512 
ATOM    779  O4'  DC A  38     -25.486-435.829-209.264 
ATOM    780  C3'  DC A  38     -24.745-433.833-210.263 
ATOM    781  O3'  DC A  38     -25.906-433.148-210.715 
ATOM    782  C2'  DC A  38     -24.664-433.701-208.742 
ATOM    783  C1'  DC A  38     -25.752-434.720-208.418 
ATOM    784  N1   DC A  38     -25.725-435.198-207.008 
ATOM    785  C2   DC A  38     -26.942-435.489-206.397 
ATOM    786  O2   DC A  38     -27.985-435.341-207.046 
ATOM    787  N3   DC A  38     -26.939-435.925-205.111 
ATOM    788  C4   DC A  38     -25.787-436.072-204.443 
ATOM    789  N4   DC A  38     -25.838-436.500-203.191 
ATOM    790  C5   DC A  38     -24.525-435.777-205.053 
ATOM    791  C6   DC A  38     -24.549-435.343-206.339 
ATOM    792  P    DC A  39     -25.736-431.740-211.460 
ATOM    793  OP1  DC A  39     -25.441-431.969-212.892 
ATOM    794  OP2  DC A  39     -24.763-430.904-210.722 
ATOM    795  O5'  DC A  39     -27.203-431.122-211.303 
ATOM    796  C5'  DC A  39     -28.333-432.012-211.238 
ATOM    797  C4'  DC A  39     -29.284-431.564-210.147 
ATOM    798  O4'  DC A  39     -28.950-432.134-208.850 
ATOM    799  C3'  DC A  39     -29.334-430.058-209.886 
ATOM    800  O3'  DC A  39     -30.673-429.690-209.575 
ATOM    801  C2'  DC A  39     -28.473-429.852-208.641 
ATOM    802  C1'  DC A  39     -28.951-431.090-207.888 
ATOM    803  N1   DC A  39     -28.057-431.493-206.767 
ATOM    804  C2   DC A  39     -28.646-432.044-205.632 
ATOM    805  O2   DC A  39     -29.875-432.176-205.602 
ATOM    806  N3   DC A  39     -27.847-432.417-204.598 
ATOM    807  C4   DC A  39     -26.521-432.258-204.670 
ATOM    808  N4   DC A  39     -25.785-432.637-203.636 
ATOM    809  C5   DC A  39     -25.895-431.692-205.828 
ATOM    810  C6   DC A  39     -26.709-431.326-206.850 
ATOM    811  P    DT A  40     -31.252-428.312-210.150 
ATOM    812  OP1  DT A  40     -31.741-428.518-211.531 
ATOM    813  OP2  DT A  40     -30.249-427.239-209.970 
ATOM    814  O5'  DT A  40     -32.492-428.058-209.171 
ATOM    815  C5'  DT A  40     -33.174-429.191-208.600 
ATOM    816  C4'  DT A  40     -33.451-428.942-207.131 
ATOM    817  O4'  DT A  40     -32.348-429.366-206.279 
ATOM    818  C3'  DT A  40     -33.684-427.484-206.735 
ATOM    819  O3'  DT A  40     -34.679-427.435-205.721 
ATOM    820  C2'  DT A  40     -32.354-427.030-206.133 
ATOM    821  C1'  DT A  40     -32.058-428.316-205.368 
ATOM    822  N1   DT A  40     -30.635-428.449-204.947 
ATOM    823  C2   DT A  40     -30.393-429.076-203.749 
ATOM    824  O2   DT A  40     -31.281-429.515-203.039 
ATOM    825  N3   DT A  40     -29.062-429.180-203.392 
ATOM    826  C4   DT A  40     -27.982-428.721-204.116 
ATOM    827  O4   DT A  40     -26.834-428.872-203.694 
ATOM    828  C5   DT A  40     -28.336-428.078-205.360 
ATOM    829  C7   DT A  40     -27.219-427.548-206.211 
ATOM    830  C6   DT A  40     -29.622-427.963-205.731 
ATOM    831  P    DA A  41     -35.766-426.260-205.756 
ATOM    832  OP1  DA A  41     -36.868-426.630-206.672 
ATOM    833  OP2  DA A  41     -35.094-424.972-206.035 
ATOM    834  O5'  DA A  41     -36.294-426.274-204.245 
ATOM    835  C5'  DA A  41     -36.285-427.514-203.514 
ATOM    836  C4'  DA A  41     -35.765-427.283-202.109 
ATOM    837  O4'  DA A  41     -34.316-427.396-202.028 
ATOM    838  C3'  DA A  41     -36.061-425.909-201.507 
ATOM    839  O3'  DA A  41     -36.328-426.062-200.118 
ATOM    840  C2'  DA A  41     -34.758-425.127-201.668 
ATOM    841  C1'  DA A  41     -33.818-426.275-201.314 
ATOM    842  N9   DA A  41     -32.408-426.046-201.737 
ATOM    843  C8   DA A  41     -31.950-425.391-202.845 
ATOM    844  N7   DA A  41     -30.657-425.357-202.936 
ATOM    845  C5   DA A  41     -30.223-426.040-201.809 
ATOM    846  C6   DA A  41     -28.942-426.352-201.325 
ATOM    847  N6   DA A  41     -27.809-425.999-201.948 
ATOM    848  N1   DA A  41     -28.867-427.043-200.173 
ATOM    849  C2   DA A  41     -29.996-427.393-199.558 
ATOM    850  N3   DA A  41     -31.241-427.159-199.912 
ATOM    851  C4   DA A  41     -31.288-426.466-201.068 
ATOM    852  P    DG A  42     -37.486-425.185-199.448 
ATOM    853  OP1  DG A  42     -38.794-425.843-199.663 
ATOM    854  OP2  DG A  42     -37.380-423.784-199.914 
ATOM    855  O5'  DG A  42     -37.090-425.266-197.901 
ATOM    856  C5'  DG A  42     -36.410-426.439-197.415 
ATOM    857  C4'  DG A  42     -35.276-426.037-196.493 
ATOM    858  O4'  DG A  42     -34.033-425.796-197.212 
ATOM    859  C3'  DG A  42     -35.493-424.752-195.693 
ATOM    860  O3'  DG A  42     -34.920-424.912-194.401 
ATOM    861  C2'  DG A  42     -34.700-423.687-196.449 
ATOM    862  C1'  DG A  42     -33.492-424.561-196.770 
ATOM    863  N9   DG A  42     -32.631-424.017-197.857 
ATOM    864  C8   DG A  42     -32.992-423.306-198.981 
ATOM    865  N7   DG A  42     -31.983-422.970-199.747 
ATOM    866  C5   DG A  42     -30.875-423.495-199.084 
ATOM    867  C6   DG A  42     -29.499-423.453-199.429 
ATOM    868  O6   DG A  42     -28.966-422.935-200.407 
ATOM    869  N1   DG A  42     -28.711-424.112-198.475 
ATOM    870  C2   DG A  42     -29.191-424.732-197.338 
ATOM    871  N2   DG A  42     -28.276-425.306-196.553 
ATOM    872  N3   DG A  42     -30.482-424.772-197.015 
ATOM    873  C4   DG A  42     -31.259-424.136-197.930 
ATOM    874  P    DA A  43     -35.688-424.312-193.131 
ATOM    875  OP1  DA A  43     -36.719-425.273-192.676 
ATOM    876  OP2  DA A  43     -36.166-422.946-193.440 
ATOM    877  O5'  DA A  43     -34.508-424.238-192.054 
ATOM    878  C5'  DA A  43     -33.433-425.194-192.128 
ATOM    879  C4'  DA A  43     -32.104-424.496-191.922 
ATOM    880  O4'  DA A  43     -31.542-423.992-193.167 
ATOM    881  C3'  DA A  43     -32.130-423.271-191.008 
ATOM    882  O3'  DA A  43     -30.928-423.239-190.247 
ATOM    883  C2'  DA A  43     -32.134-422.076-191.960 
ATOM    884  C1'  DA A  43     -31.138-422.647-192.964 
ATOM    885  N9   DA A  43     -31.152-421.954-194.283 
ATOM    886  C8   DA A  43     -32.215-421.404-194.941 
ATOM    887  N7   DA A  43     -31.906-420.867-196.079 
ATOM    888  C5   DA A  43     -30.538-421.075-196.188 
ATOM    889  C6   DA A  43     -29.604-420.736-197.181 
ATOM    890  N6   DA A  43     -29.925-420.085-198.308 
ATOM    891  N1   DA A  43     -28.322-421.092-196.972 
ATOM    892  C2   DA A  43     -28.009-421.739-195.851 
ATOM    893  N3   DA A  43     -28.791-422.107-194.859 
ATOM    894  C4   DA A  43     -30.068-421.739-195.092 
ATOM    895  P    DG A  44     -30.993-422.793-188.711 
ATOM    896  OP1  DG A  44     -31.366-423.955-187.873 
ATOM    897  OP2  DG A  44     -31.850-421.595-188.578 
ATOM    898  O5'  DG A  44     -29.468-422.396-188.433 
ATOM    899  C5'  DG A  44     -28.427-423.069-189.165 
ATOM    900  C4'  DG A  44     -27.393-422.065-189.636 
ATOM    901  O4'  DG A  44     -27.727-421.488-190.931 
ATOM    902  C3'  DG A  44     -27.188-420.848-188.733 
ATOM    903  O3'  DG A  44     -25.809-420.499-188.737 
ATOM    904  C2'  DG A  44     -27.975-419.726-189.411 
ATOM    905  C1'  DG A  44     -27.586-420.079-190.843 
ATOM    906  N9   DG A  44     -28.469-419.461-191.873 
ATOM    907  C8   DG A  44     -29.820-419.198-191.817 
ATOM    908  N7   DG A  44     -30.301-418.642-192.902 
ATOM    909  C5   DG A  44     -29.189-418.527-193.736 
ATOM    910  C6   DG A  44     -29.082-417.999-195.048 
ATOM    911  O6   DG A  44     -29.960-417.516-195.758 
ATOM    912  N1   DG A  44     -27.766-418.076-195.525 
ATOM    913  C2   DG A  44     -26.695-418.596-194.825 
ATOM    914  N2   DG A  44     -25.519-418.580-195.458 
ATOM    915  N3   DG A  44     -26.797-419.092-193.594 
ATOM    916  C4   DG A  44     -28.066-419.024-193.117 
ATOM    917  P    DT A  45     -25.125-420.023-187.370 
ATOM    918  OP1  DT A  45     -24.714-421.208-186.582 
ATOM    919  OP2  DT A  45     -26.013-419.061-186.680 
ATOM    920  O5'  DT A  45     -23.827-419.262-187.914 
ATOM    921  C5'  DT A  45     -23.234-419.692-189.154 
ATOM    922  C4'  DT A  45     -22.875-418.488-190.001 
ATOM    923  O4'  DT A  45     -23.978-418.059-190.851 
ATOM    924  C3'  DT A  45     -22.489-417.225-189.233 
ATOM    925  O3'  DT A  45     -21.452-416.555-189.941 
ATOM    926  C2'  DT A  45     -23.742-416.351-189.269 
ATOM    927  C1'  DT A  45     -24.129-416.655-190.713 
ATOM    928  N1   DT A  45     -25.539-416.307-191.042 
ATOM    929  C2   DT A  45     -25.790-415.849-192.313 
ATOM    930  O2   DT A  45     -24.921-415.723-193.157 
ATOM    931  N3   DT A  45     -27.110-415.536-192.580 
ATOM    932  C4   DT A  45     -28.170-415.641-191.703 
ATOM    933  O4   DT A  45     -29.309-415.330-192.058 
ATOM    934  C5   DT A  45     -27.806-416.130-190.394 
ATOM    935  C7   DT A  45     -28.902-416.273-189.379 
ATOM    936  C6   DT A  45     -26.532-416.441-190.107 
ATOM    937  P    DT A  46     -20.260-415.878-189.113 
ATOM    938  OP1  DT A  46     -19.238-416.898-188.791 
ATOM    939  OP2  DT A  46     -20.817-415.131-187.964 
ATOM    940  O5'  DT A  46     -19.674-414.848-190.190 
ATOM    941  C5'  DT A  46     -19.772-415.171-191.589 
ATOM    942  C4'  DT A  46     -20.210-413.949-192.374 
ATOM    943  O4'  DT A  46     -21.659-413.830-192.452 
ATOM    944  C3'  DT A  46     -19.760-412.601-191.811 
ATOM    945  O3'  DT A  46     -19.452-411.730-192.893 
ATOM    946  C2'  DT A  46     -20.987-412.057-191.081 
ATOM    947  C1'  DT A  46     -22.018-412.499-192.116 
ATOM    948  N1   DT A  46     -23.416-412.512-191.601 
ATOM    949  C2   DT A  46     -24.411-412.178-192.486 
ATOM    950  O2   DT A  46     -24.193-411.879-193.647 
ATOM    951  N3   DT A  46     -25.694-412.200-191.973 
ATOM    952  C4   DT A  46     -26.053-412.523-190.680 
ATOM    953  O4   DT A  46     -27.236-412.508-190.336 
ATOM    954  C5   DT A  46     -24.938-412.860-189.826 
ATOM    955  C7   DT A  46     -25.241-413.223-188.401 
ATOM    956  C6   DT A  46     -23.681-412.845-190.299 
ATOM    957  P    DG A  47     -18.189-410.755-192.770 
ATOM    958  OP1  DG A  47     -16.960-411.487-193.149 
ATOM    959  OP2  DG A  47     -18.181-410.121-191.434 
ATOM    960  O5'  DG A  47     -18.528-409.658-193.884 
ATOM    961  C5'  DG A  47     -19.297-410.048-195.037 
ATOM    962  C4'  DG A  47     -20.347-408.998-195.339 
ATOM    963  O4'  DG A  47     -21.590-409.233-194.616 
ATOM    964  C3'  DG A  47     -19.976-407.561-194.974 
ATOM    965  O3'  DG A  47     -20.509-406.684-195.959 
ATOM    966  C2'  DG A  47     -20.694-407.299-193.651 
ATOM    967  C1'  DG A  47     -21.993-408.014-194.010 
ATOM    968  N9   DG A  47     -22.841-408.343-192.831 
ATOM    969  C8   DG A  47     -22.460-408.700-191.555 
ATOM    970  N7   DG A  47     -23.463-408.926-190.742 
ATOM    971  C5   DG A  47     -24.588-408.702-191.534 
ATOM    972  C6   DG A  47     -25.967-408.790-191.208 
ATOM    973  O6   DG A  47     -26.487-409.090-190.137 
ATOM    974  N1   DG A  47     -26.774-408.480-192.312 
ATOM    975  C2   DG A  47     -26.310-408.130-193.565 
ATOM    976  N2   DG A  47     -27.242-407.871-194.485 
ATOM    977  N3   DG A  47     -25.017-408.048-193.869 
ATOM    978  C4   DG A  47     -24.220-408.346-192.810 
ATOM    979  P    DG A  48     -19.635-405.430-196.436 
ATOM    980  OP1  DG A  48     -18.684-405.859-197.487 
ATOM    981  OP2  DG A  48     -19.042-404.761-195.258 
ATOM    982  O5'  DG A  48     -20.758-404.489-197.080 
ATOM    983  C5'  DG A  48     -21.921-405.095-197.674 
ATOM    984  C4'  DG A  48     -23.169-404.341-197.259 
ATOM    985  O4'  DG A  48     -23.730-404.840-196.011 
ATOM    986  C3'  DG A  48     -22.989-402.844-197.010 
ATOM    987  O3'  DG A  48     -24.150-402.159-197.462 
ATOM    988  C2'  DG A  48     -22.908-402.711-195.489 
ATOM    989  C1'  DG A  48     -23.996-403.731-195.165 
ATOM    990  N9   DG A  48     -23.969-404.209-193.755 
ATOM    991  C8   DG A  48     -22.888-404.415-192.925 
ATOM    992  N7   DG A  48     -23.208-404.843-191.728 
ATOM    993  C5   DG A  48     -24.599-404.926-191.767 
ATOM    994  C6   DG A  48     -25.518-405.330-190.764 
ATOM    995  O6   DG A  48     -25.291-405.704-189.617 
ATOM    996  N1   DG A  48     -26.841-405.265-191.226 
ATOM    997  C2   DG A  48     -27.223-404.862-192.490 
ATOM    998  N2   DG A  48     -28.536-404.870-192.736 
ATOM    999  N3   DG A  48     -26.360-404.484-193.430 
ATOM   1000  C4   DG A  48     -25.073-404.541-192.999 
ATOM   1001  P    DG A  49     -23.980-400.751-198.206 
ATOM   1002  OP1  DG A  49     -23.686-400.980-199.639 
ATOM   1003  OP2  DG A  49     -23.007-399.915-197.469 
ATOM   1004  O5'  DG A  49     -25.447-400.132-198.050 
ATOM   1005  C5'  DG A  49     -26.577-401.023-197.985 
ATOM   1006  C4'  DG A  49     -27.529-400.574-196.894 
ATOM   1007  O4'  DG A  49     -27.194-401.145-195.597 
ATOM   1008  C3'  DG A  49     -27.579-399.069-196.633 
ATOM   1009  O3'  DG A  49     -28.917-398.700-196.322 
ATOM   1010  C2'  DG A  49     -26.717-398.863-195.387 
ATOM   1011  C1'  DG A  49     -27.195-400.101-194.635 
ATOM   1012  N9   DG A  49     -26.301-400.504-193.514 
ATOM   1013  C8   DG A  49     -24.929-400.412-193.418 
ATOM   1014  N7   DG A  49     -24.442-400.859-192.286 
ATOM   1015  C5   DG A  49     -25.571-401.275-191.581 
ATOM   1016  C6   DG A  49     -25.681-401.849-190.288 
ATOM   1017  O6   DG A  49     -24.791-402.113-189.485 
ATOM   1018  N1   DG A  49     -27.017-402.120-189.960 
ATOM   1019  C2   DG A  49     -28.103-401.870-190.775 
ATOM   1020  N2   DG A  49     -29.298-402.202-190.279 
ATOM   1021  N3   DG A  49     -27.999-401.332-191.989 
ATOM   1022  C4   DG A  49     -26.710-401.062-192.322 
ATOM   1023  P    DA A  50     -29.496-397.323-196.897 
ATOM   1024  OP1  DA A  50     -29.986-397.529-198.278 
ATOM   1025  OP2  DA A  50     -28.494-396.250-196.716 
ATOM   1026  O5'  DA A  50     -30.736-397.069-195.918 
ATOM   1027  C5'  DA A  50     -31.419-398.201-195.347 
ATOM   1028  C4'  DA A  50     -31.695-397.953-193.878 
ATOM   1029  O4'  DA A  50     -30.593-398.376-193.025 
ATOM   1030  C3'  DA A  50     -31.928-396.495-193.482 
ATOM   1031  O3'  DA A  50     -32.924-396.446-192.468 
ATOM   1032  C2'  DA A  50     -30.598-396.040-192.879 
ATOM   1033  C1'  DA A  50     -30.302-397.327-192.115 
ATOM   1034  N9   DA A  50     -28.879-397.460-191.694 
ATOM   1035  C8   DA A  50     -27.759-397.036-192.348 
ATOM   1036  N7   DA A  50     -26.654-397.299-191.721 
ATOM   1037  C5   DA A  50     -27.070-397.946-190.566 
ATOM   1038  C6   DA A  50     -26.368-398.485-189.476 
ATOM   1039  N6   DA A  50     -25.033-398.455-189.368 
ATOM   1040  N1   DA A  50     -27.091-399.057-188.495 
ATOM   1041  C2   DA A  50     -28.418-399.084-188.607 
ATOM   1042  N3   DA A  50     -29.180-398.617-189.571 
ATOM   1043  C4   DA A  50     -28.432-398.049-190.541 
ATOM   1044  P    DA A  51     -34.010-395.271-192.503 
ATOM   1045  OP1  DA A  51     -35.112-395.641-193.419 
ATOM   1046  OP2  DA A  51     -33.338-393.983-192.782 
ATOM   1047  O5'  DA A  51     -34.539-395.285-190.992 
ATOM   1048  C5'  DA A  51     -34.530-396.525-190.260 
ATOM   1049  C4'  DA A  51     -34.009-396.294-188.855 
ATOM   1050  O4'  DA A  51     -32.560-396.407-188.774 
ATOM   1051  C3'  DA A  51     -34.305-394.920-188.254 
ATOM   1052  O3'  DA A  51     -34.572-395.073-186.865 
ATOM   1053  C2'  DA A  51     -33.002-394.138-188.415 
ATOM   1054  C1'  DA A  51     -32.062-395.285-188.061 
ATOM   1055  N9   DA A  51     -30.652-395.057-188.484 
ATOM   1056  C8   DA A  51     -30.194-394.401-189.591 
ATOM   1057  N7   DA A  51     -28.901-394.368-189.683 
ATOM   1058  C5   DA A  51     -28.467-395.051-188.556 
ATOM   1059  C6   DA A  51     -27.186-395.363-188.072 
ATOM   1060  N6   DA A  51     -26.053-395.010-188.695 
ATOM   1061  N1   DA A  51     -27.112-396.054-186.919 
ATOM   1062  C2   DA A  51     -28.241-396.404-186.304 
ATOM   1063  N3   DA A  51     -29.485-396.169-186.659 
ATOM   1064  C4   DA A  51     -29.532-395.476-187.815 
ATOM   1065  P    DG A  52     -35.730-394.195-186.195 
ATOM   1066  OP1  DG A  52     -37.038-394.854-186.410 
ATOM   1067  OP2  DG A  52     -35.624-392.795-186.661 
ATOM   1068  O5'  DG A  52     -35.334-394.277-184.648 
ATOM   1069  C5'  DG A  52     -34.654-395.450-184.162 
ATOM   1070  C4'  DG A  52     -33.520-395.048-183.239 
ATOM   1071  O4'  DG A  52     -32.277-394.807-183.959 
ATOM   1072  C3'  DG A  52     -33.737-393.763-182.440 
ATOM   1073  O3'  DG A  52     -33.164-393.922-181.148 
ATOM   1074  C2'  DG A  52     -32.945-392.698-183.195 
ATOM   1075  C1'  DG A  52     -31.736-393.572-183.517 
ATOM   1076  N9   DG A  52     -30.875-393.028-184.604 
ATOM   1077  C8   DG A  52     -31.236-392.317-185.728 
ATOM   1078  N7   DG A  52     -30.227-391.981-186.494 
ATOM   1079  C5   DG A  52     -29.119-392.506-185.831 
ATOM   1080  C6   DG A  52     -27.743-392.464-186.176 
ATOM   1081  O6   DG A  52     -27.211-391.946-187.154 
ATOM   1082  N1   DG A  52     -26.955-393.123-185.222 
ATOM   1083  C2   DG A  52     -27.435-393.743-184.084 
ATOM   1084  N2   DG A  52     -26.520-394.317-183.300 
ATOM   1085  N3   DG A  52     -28.726-393.782-183.762 
ATOM   1086  C4   DG A  52     -29.503-393.147-184.677 
ATOM   1087  P    DA A  53     -33.932-393.323-179.878 
ATOM   1088  OP1  DA A  53     -34.963-394.284-179.423 
ATOM   1089  OP2  DA A  53     -34.411-391.957-180.187 
ATOM   1090  O5'  DA A  53     -32.753-393.248-178.801 
ATOM   1091  C5'  DA A  53     -31.678-394.204-178.875 
ATOM   1092  C4'  DA A  53     -30.348-393.506-178.669 
ATOM   1093  O4'  DA A  53     -29.787-393.002-179.914 
ATOM   1094  C3'  DA A  53     -30.374-392.282-177.754 
ATOM   1095  O3'  DA A  53     -29.172-392.249-176.994 
ATOM   1096  C2'  DA A  53     -30.378-391.087-178.707 
ATOM   1097  C1'  DA A  53     -29.382-391.657-179.710 
ATOM   1098  N9   DA A  53     -29.396-390.965-181.030 
ATOM   1099  C8   DA A  53     -30.459-390.415-181.688 
ATOM   1100  N7   DA A  53     -30.150-389.878-182.826 
ATOM   1101  C5   DA A  53     -28.783-390.086-182.935 
ATOM   1102  C6   DA A  53     -27.848-389.747-183.927 
ATOM   1103  N6   DA A  53     -28.169-389.095-185.054 
ATOM   1104  N1   DA A  53     -26.567-390.103-183.719 
ATOM   1105  C2   DA A  53     -26.253-390.750-182.597 
ATOM   1106  N3   DA A  53     -27.035-391.118-181.605 
ATOM   1107  C4   DA A  53     -28.312-390.750-181.838 
ATOM   1108  P    DC A  54     -29.237-391.804-175.458 
ATOM   1109  OP1  DC A  54     -29.610-392.965-174.620 
ATOM   1110  OP2  DC A  54     -30.095-390.605-175.325 
ATOM   1111  O5'  DC A  54     -27.712-391.407-175.180 
ATOM   1112  C5'  DC A  54     -26.671-392.079-175.912 
ATOM   1113  C4'  DC A  54     -25.638-391.075-176.383 
ATOM   1114  O4'  DC A  54     -25.971-390.499-177.678 
ATOM   1115  C3'  DC A  54     -25.432-389.859-175.480 
ATOM   1116  O3'  DC A  54     -24.053-389.510-175.484 
ATOM   1117  C2'  DC A  54     -26.219-388.737-176.158 
ATOM   1118  C1'  DC A  54     -25.830-389.090-177.590 
ATOM   1119  N1   DC A  54     -26.713-388.472-178.620 
ATOM   1120  C2   DC A  54     -26.133-388.088-179.826 
ATOM   1121  O2   DC A  54     -24.922-388.274-179.991 
ATOM   1122  N3   DC A  54     -26.921-387.523-180.776 
ATOM   1123  C4   DC A  54     -28.229-387.338-180.558 
ATOM   1124  N4   DC A  54     -28.954-386.783-181.517 
ATOM   1125  C5   DC A  54     -28.845-387.725-179.324 
ATOM   1126  C6   DC A  54     -28.041-388.288-178.387 
ATOM   1127  P    DG A  55     -23.370-389.034-174.117 
ATOM   1128  OP1  DG A  55     -22.959-390.219-173.329 
ATOM   1129  OP2  DG A  55     -24.257-388.072-173.427 
ATOM   1130  O5'  DG A  55     -22.072-388.273-174.661 
ATOM   1131  C5'  DG A  55     -21.479-388.703-175.900 
ATOM   1132  C4'  DG A  55     -21.120-387.499-176.748 
ATOM   1133  O4'  DG A  55     -22.222-387.070-177.598 
ATOM   1134  C3'  DG A  55     -20.733-386.236-175.980 
ATOM   1135  O3'  DG A  55     -19.696-385.566-176.688 
ATOM   1136  C2'  DG A  55     -21.987-385.362-176.015 
ATOM   1137  C1'  DG A  55     -22.373-385.665-177.460 
ATOM   1138  N9   DG A  55     -23.783-385.318-177.788 
ATOM   1139  C8   DG A  55     -24.905-385.385-176.991 
ATOM   1140  N7   DG A  55     -26.008-385.002-177.588 
ATOM   1141  C5   DG A  55     -25.587-384.655-178.871 
ATOM   1142  C6   DG A  55     -26.330-384.168-179.977 
ATOM   1143  O6   DG A  55     -27.535-383.937-180.053 
ATOM   1144  N1   DG A  55     -25.507-383.945-181.090 
ATOM   1145  C2   DG A  55     -24.145-384.166-181.129 
ATOM   1146  N2   DG A  55     -23.540-383.892-182.287 
ATOM   1147  N3   DG A  55     -23.448-384.624-180.091 
ATOM   1148  C4   DG A  55     -24.231-384.844-179.004 
ATOM   1149  P    DT A  56     -18.504-384.888-175.860 
ATOM   1150  OP1  DT A  56     -17.482-385.909-175.538 
ATOM   1151  OP2  DT A  56     -19.061-384.142-174.711 
ATOM   1152  O5'  DT A  56     -17.918-383.859-176.937 
ATOM   1153  C5'  DT A  56     -18.017-384.182-178.336 
ATOM   1154  C4'  DT A  56     -18.454-382.960-179.121 
ATOM   1155  O4'  DT A  56     -19.903-382.841-179.199 
ATOM   1156  C3'  DT A  56     -18.004-381.612-178.558 
ATOM   1157  O3'  DT A  56     -17.697-380.741-179.640 
ATOM   1158  C2'  DT A  56     -19.231-381.067-177.828 
ATOM   1159  C1'  DT A  56     -20.262-381.510-178.862 
ATOM   1160  N1   DT A  56     -21.660-381.523-178.348 
ATOM   1161  C2   DT A  56     -22.656-381.188-179.233 
ATOM   1162  O2   DT A  56     -22.437-380.889-180.394 
ATOM   1163  N3   DT A  56     -23.938-381.211-178.720 
ATOM   1164  C4   DT A  56     -24.297-381.533-177.427 
ATOM   1165  O4   DT A  56     -25.480-381.519-177.083 
ATOM   1166  C5   DT A  56     -23.182-381.871-176.573 
ATOM   1167  C7   DT A  56     -23.486-382.234-175.148 
ATOM   1168  C6   DT A  56     -21.926-381.856-177.045 
ATOM   1169  P    DC A  57     -16.434-379.766-179.517 
ATOM   1170  OP1  DC A  57     -15.204-380.498-179.896 
ATOM   1171  OP2  DC A  57     -16.425-379.132-178.180 
ATOM   1172  O5'  DC A  57     -16.772-378.669-180.631 
ATOM   1173  C5'  DC A  57     -17.541-379.059-181.784 
ATOM   1174  C4'  DC A  57     -18.591-378.009-182.085 
ATOM   1175  O4'  DC A  57     -19.834-378.244-181.363 
ATOM   1176  C3'  DC A  57     -18.220-376.571-181.721 
ATOM   1177  O3'  DC A  57     -18.753-375.694-182.705 
ATOM   1178  C2'  DC A  57     -18.939-376.309-180.397 
ATOM   1179  C1'  DC A  57     -20.237-377.025-180.757 
ATOM   1180  N1   DC A  57     -21.086-377.354-179.578 
ATOM   1181  C2   DC A  57     -22.468-377.306-179.738 
ATOM   1182  O2   DC A  57     -22.929-376.996-180.843 
ATOM   1183  N3   DC A  57     -23.259-377.602-178.675 
ATOM   1184  C4   DC A  57     -22.720-377.933-177.495 
ATOM   1185  N4   DC A  57     -23.533-378.213-176.488 
ATOM   1186  C5   DC A  57     -21.301-377.988-177.308 
ATOM   1187  C6   DC A  57     -20.528-377.689-178.383 
ATOM   1188  P    DA A  58     -17.879-374.441-183.183 
ATOM   1189  OP1  DA A  58     -16.928-374.870-184.233 
ATOM   1190  OP2  DA A  58     -17.286-373.772-182.004 
ATOM   1191  O5'  DA A  58     -19.002-373.500-183.827 
ATOM   1192  C5'  DA A  58     -20.166-374.106-184.421 
ATOM   1193  C4'  DA A  58     -21.413-373.352-184.006 
ATOM   1194  O4'  DA A  58     -21.975-373.850-182.758 
ATOM   1195  C3'  DA A  58     -21.233-371.855-183.756 
ATOM   1196  O3'  DA A  58     -22.394-371.169-184.209 
ATOM   1197  C2'  DA A  58     -21.152-371.722-182.235 
ATOM   1198  C1'  DA A  58     -22.240-372.742-181.912 
ATOM   1199  N9   DA A  58     -22.213-373.219-180.502 
ATOM   1200  C8   DA A  58     -21.130-373.418-179.693 
ATOM   1201  N7   DA A  58     -21.433-373.842-178.505 
ATOM   1202  C5   DA A  58     -22.817-373.931-178.525 
ATOM   1203  C6   DA A  58     -23.755-374.325-177.556 
ATOM   1204  N6   DA A  58     -23.420-374.722-176.320 
ATOM   1205  N1   DA A  58     -25.055-374.297-177.904 
ATOM   1206  C2   DA A  58     -25.382-373.903-179.133 
ATOM   1207  N3   DA A  58     -24.600-373.514-180.117 
ATOM   1208  C4   DA A  58     -23.305-373.552-179.742 
ATOM   1209  P    DC A  59     -22.224-369.762-184.953 
ATOM   1210  OP1  DC A  59     -21.930-369.990-186.385 
ATOM   1211  OP2  DC A  59     -21.252-368.926-184.215 
ATOM   1212  O5'  DC A  59     -23.691-369.143-184.797 
ATOM   1213  C5'  DC A  59     -24.821-370.034-184.732 
ATOM   1214  C4'  DC A  59     -25.773-369.585-183.641 
ATOM   1215  O4'  DC A  59     -25.438-370.156-182.344 
ATOM   1216  C3'  DC A  59     -25.823-368.080-183.380 
ATOM   1217  O3'  DC A  59     -27.161-367.711-183.069 
ATOM   1218  C2'  DC A  59     -24.961-367.874-182.134 
ATOM   1219  C1'  DC A  59     -25.439-369.112-181.382 
ATOM   1220  N1   DC A  59     -24.545-369.515-180.261 
ATOM   1221  C2   DC A  59     -25.135-370.066-179.126 
ATOM   1222  O2   DC A  59     -26.364-370.197-179.096 
ATOM   1223  N3   DC A  59     -24.336-370.439-178.092 
ATOM   1224  C4   DC A  59     -23.009-370.280-178.164 
ATOM   1225  N4   DC A  59     -22.274-370.659-177.130 
ATOM   1226  C5   DC A  59     -22.383-369.714-179.322 
ATOM   1227  C6   DC A  59     -23.198-369.347-180.344 
ATOM   1228  P    DT A  60     -27.740-366.334-183.644 
ATOM   1229  OP1  DT A  60     -28.230-366.540-185.025 
ATOM   1230  OP2  DT A  60     -26.738-365.261-183.463 
ATOM   1231  O5'  DT A  60     -28.981-366.080-182.664 
ATOM   1232  C5'  DT A  60     -29.663-367.212-182.093 
ATOM   1233  C4'  DT A  60     -29.940-366.963-180.624 
ATOM   1234  O4'  DT A  60     -28.837-367.387-179.772 
ATOM   1235  C3'  DT A  60     -30.172-365.506-180.228 
ATOM   1236  O3'  DT A  60     -31.168-365.457-179.214 
ATOM   1237  C2'  DT A  60     -28.843-365.051-179.626 
ATOM   1238  C1'  DT A  60     -28.546-366.338-178.862 
ATOM   1239  N1   DT A  60     -27.123-366.471-178.441 
ATOM   1240  C2   DT A  60     -26.881-367.098-177.242 
ATOM   1241  O2   DT A  60     -27.769-367.536-176.532 
ATOM   1242  N3   DT A  60     -25.551-367.201-176.885 
ATOM   1243  C4   DT A  60     -24.470-366.743-177.610 
ATOM   1244  O4   DT A  60     -23.322-366.894-177.187 
ATOM   1245  C5   DT A  60     -24.825-366.099-178.853 
ATOM   1246  C7   DT A  60     -23.708-365.570-179.704 
ATOM   1247  C6   DT A  60     -26.110-365.984-179.224 
ATOM   1248  P    DG A  61     -32.254-364.281-179.250 
ATOM   1249  OP1  DG A  61     -33.356-364.652-180.166 
ATOM   1250  OP2  DG A  61     -31.583-362.993-179.529 
ATOM   1251  O5'  DG A  61     -32.783-364.295-177.739 
ATOM   1252  C5'  DG A  61     -32.774-365.536-177.007 
ATOM   1253  C4'  DG A  61     -32.253-365.305-175.602 
ATOM   1254  O4'  DG A  61     -30.804-365.418-175.521 
ATOM   1255  C3'  DG A  61     -32.550-363.931-175.001 
ATOM   1256  O3'  DG A  61     -32.816-364.084-173.612 
ATOM   1257  C2'  DG A  61     -31.247-363.149-175.162 
ATOM   1258  C1'  DG A  61     -30.306-364.296-174.808 
ATOM   1259  N9   DG A  61     -28.896-364.068-175.231 
ATOM   1260  C8   DG A  61     -28.416-363.410-176.342 
ATOM   1261  N7   DG A  61     -27.108-363.384-176.423 
ATOM   1262  C5   DG A  61     -26.692-364.073-175.285 
ATOM   1263  C6   DG A  61     -25.383-364.371-174.825 
ATOM   1264  O6   DG A  61     -24.303-364.084-175.335 
ATOM   1265  N1   DG A  61     -25.415-365.090-173.622 
ATOM   1266  C2   DG A  61     -26.561-365.472-172.952 
ATOM   1267  N2   DG A  61     -26.379-366.154-171.819 
ATOM   1268  N3   DG A  61     -27.789-365.192-173.386 
ATOM   1269  C4   DG A  61     -27.776-364.494-174.551 
ATOM   1270  P    DA A  62     -33.975-363.206-172.942 
ATOM   1271  OP1  DA A  62     -35.282-363.865-173.157 
ATOM   1272  OP2  DA A  62     -33.868-361.806-173.408 
ATOM   1273  O5'  DA A  62     -33.578-363.288-171.394 
ATOM   1274  C5'  DA A  62     -32.898-364.461-170.909 
ATOM   1275  C4'  DA A  62     -31.764-364.058-169.986 
ATOM   1276  O4'  DA A  62     -30.521-363.818-170.706 
ATOM   1277  C3'  DA A  62     -31.982-362.774-169.187 
ATOM   1278  O3'  DA A  62     -31.408-362.933-167.894 
ATOM   1279  C2'  DA A  62     -31.189-361.708-169.942 
ATOM   1280  C1'  DA A  62     -29.980-362.582-170.264 
ATOM   1281  N9   DA A  62     -29.119-362.039-171.351 
ATOM   1282  C8   DA A  62     -29.495-361.336-172.459 
ATOM   1283  N7   DA A  62     -28.506-360.996-173.227 
ATOM   1284  C5   DA A  62     -27.390-361.512-172.581 
ATOM   1285  C6   DA A  62     -26.021-361.489-172.892 
ATOM   1286  N6   DA A  62     -25.521-360.898-173.987 
ATOM   1287  N1   DA A  62     -25.180-362.097-172.035 
ATOM   1288  C2   DA A  62     -25.684-362.683-170.949 
ATOM   1289  N3   DA A  62     -26.936-362.768-170.556 
ATOM   1290  C4   DA A  62     -27.756-362.151-171.431 
ATOM   1291  P    DT A  63     -32.177-362.334-166.625 
ATOM   1292  OP1  DT A  63     -33.207-363.295-166.170 
ATOM   1293  OP2  DT A  63     -32.655-360.968-166.934 
ATOM   1294  O5'  DT A  63     -30.997-362.259-165.548 
ATOM   1295  C5'  DT A  63     -29.922-363.215-165.622 
ATOM   1296  C4'  DT A  63     -28.592-362.517-165.415 
ATOM   1297  O4'  DT A  63     -28.031-362.013-166.660 
ATOM   1298  C3'  DT A  63     -28.618-361.293-164.501 
ATOM   1299  O3'  DT A  63     -27.416-361.260-163.741 
ATOM   1300  C2'  DT A  63     -28.622-360.098-165.454 
ATOM   1301  C1'  DT A  63     -27.626-360.668-166.457 
ATOM   1302  N1   DT A  63     -27.641-359.976-167.776 
ATOM   1303  C2   DT A  63     -26.441-359.862-168.436 
ATOM   1304  O2   DT A  63     -25.393-360.297-167.989 
ATOM   1305  N3   DT A  63     -26.493-359.213-169.655 
ATOM   1306  C4   DT A  63     -27.619-358.684-170.253 
ATOM   1307  O4   DT A  63     -27.542-358.125-171.348 
ATOM   1308  C5   DT A  63     -28.829-358.853-169.483 
ATOM   1309  C7   DT A  63     -30.100-358.304-170.062 
ATOM   1310  C6   DT A  63     -28.807-359.479-168.295 
ATOM   1311  P    DT A  64     -27.481-360.815-162.205 
ATOM   1312  OP1  DT A  64     -27.854-361.976-161.367 
ATOM   1313  OP2  DT A  64     -28.339-359.616-162.072 
ATOM   1314  O5'  DT A  64     -25.956-360.418-161.927 
ATOM   1315  C5'  DT A  64     -24.915-361.090-162.659 
ATOM   1316  C4'  DT A  64     -23.882-360.086-163.129 
ATOM   1317  O4'  DT A  64     -24.215-359.510-164.425 
ATOM   1318  C3'  DT A  64     -23.676-358.870-162.227 
ATOM   1319  O3'  DT A  64     -22.297-358.520-162.230 
ATOM   1320  C2'  DT A  64     -24.463-357.748-162.905 
ATOM   1321  C1'  DT A  64     -24.075-358.100-164.337 
ATOM   1322  N1   DT A  64     -24.957-357.483-165.366 
ATOM   1323  C2   DT A  64     -24.370-357.110-166.551 
ATOM   1324  O2   DT A  64     -23.183-357.264-166.781 
ATOM   1325  N3   DT A  64     -25.220-356.540-167.480 
ATOM   1326  C4   DT A  64     -26.573-356.319-167.326 
ATOM   1327  O4   DT A  64     -27.230-355.800-168.231 
ATOM   1328  C5   DT A  64     -27.097-356.744-166.050 
ATOM   1329  C7   DT A  64     -28.562-356.539-165.798 
ATOM   1330  C6   DT A  64     -26.294-357.300-165.127 
ATOM   1331  P    DA A  65     -21.614-358.045-160.864 
ATOM   1332  OP1  DA A  65     -21.203-359.229-160.076 
ATOM   1333  OP2  DA A  65     -22.501-357.083-160.174 
ATOM   1334  O5'  DA A  65     -20.316-357.284-161.407 
ATOM   1335  C5'  DA A  65     -19.723-357.714-162.647 
ATOM   1336  C4'  DA A  65     -19.364-356.510-163.495 
ATOM   1337  O4'  DA A  65     -20.466-356.081-164.345 
ATOM   1338  C3'  DA A  65     -18.977-355.246-162.727 
ATOM   1339  O3'  DA A  65     -17.940-354.577-163.435 
ATOM   1340  C2'  DA A  65     -20.231-354.373-162.762 
ATOM   1341  C1'  DA A  65     -20.618-354.676-164.207 
ATOM   1342  N9   DA A  65     -22.027-354.329-164.535 
ATOM   1343  C8   DA A  65     -23.129-354.402-163.731 
ATOM   1344  N7   DA A  65     -24.227-354.025-164.310 
ATOM   1345  C5   DA A  65     -23.826-353.676-165.592 
ATOM   1346  C6   DA A  65     -24.533-353.192-166.706 
ATOM   1347  N6   DA A  65     -25.854-352.966-166.704 
ATOM   1348  N1   DA A  65     -23.828-352.947-167.826 
ATOM   1349  C2   DA A  65     -22.516-353.173-167.822 
ATOM   1350  N3   DA A  65     -21.753-353.620-166.849 
ATOM   1351  C4   DA A  65     -22.482-353.857-165.739 
ATOM   1352  P    DT A  66     -16.749-353.899-162.607 
ATOM   1353  OP1  DT A  66     -15.726-354.919-162.285 
ATOM   1354  OP2  DT A  66     -17.305-353.152-161.458 
ATOM   1355  O5'  DT A  66     -16.163-352.870-163.683 
ATOM   1356  C5'  DT A  66     -16.261-353.193-165.083 
ATOM   1357  C4'  DT A  66     -16.698-351.971-165.867 
ATOM   1358  O4'  DT A  66     -18.147-351.852-165.946 
ATOM   1359  C3'  DT A  66     -16.248-350.623-165.305 
ATOM   1360  O3'  DT A  66     -15.941-349.752-166.387 
ATOM   1361  C2'  DT A  66     -17.475-350.078-164.575 
ATOM   1362  C1'  DT A  66     -18.507-350.520-165.609 
ATOM   1363  N1   DT A  66     -19.904-350.534-165.094 
ATOM   1364  C2   DT A  66     -20.900-350.199-165.980 
ATOM   1365  O2   DT A  66     -20.682-349.900-167.141 
ATOM   1366  N3   DT A  66     -22.182-350.222-165.467 
ATOM   1367  C4   DT A  66     -22.541-350.544-164.174 
ATOM   1368  O4   DT A  66     -23.725-350.530-163.829 
ATOM   1369  C5   DT A  66     -21.426-350.881-163.319 
ATOM   1370  C7   DT A  66     -21.730-351.245-161.895 
ATOM   1371  C6   DT A  66     -20.170-350.867-163.792 
ATOM   1372  P    DG A  67     -14.678-348.777-166.264 
ATOM   1373  OP1  DG A  67     -13.448-349.509-166.643 
ATOM   1374  OP2  DG A  67     -14.669-348.142-164.927 
ATOM   1375  O5'  DG A  67     -15.016-347.679-167.377 
ATOM   1376  C5'  DG A  67     -15.785-348.069-168.530 
ATOM   1377  C4'  DG A  67     -16.835-347.019-168.832 
ATOM   1378  O4'  DG A  67     -18.078-347.255-168.110 
ATOM   1379  C3'  DG A  67     -16.464-345.582-168.468 
ATOM   1380  O3'  DG A  67     -16.997-344.705-169.452 
ATOM   1381  C2'  DG A  67     -17.183-345.320-167.144 
ATOM   1382  C1'  DG A  67     -18.481-346.036-167.503 
ATOM   1383  N9   DG A  67     -19.330-346.365-166.324 
ATOM   1384  C8   DG A  67     -18.949-346.722-165.049 
ATOM   1385  N7   DG A  67     -19.952-346.948-164.235 
ATOM   1386  C5   DG A  67     -21.077-346.724-165.027 
ATOM   1387  C6   DG A  67     -22.456-346.812-164.702 
ATOM   1388  O6   DG A  67     -22.976-347.111-163.630 
ATOM   1389  N1   DG A  67     -23.263-346.501-165.805 
ATOM   1390  C2   DG A  67     -22.798-346.152-167.058 
ATOM   1391  N2   DG A  67     -23.731-345.893-167.978 
ATOM   1392  N3   DG A  67     -21.505-346.070-167.362 
ATOM   1393  C4   DG A  67     -20.708-346.368-166.303 
ATOM   1394  P    DT A  68     -16.123-343.452-169.930 
ATOM   1395  OP1  DT A  68     -15.172-343.881-170.980 
ATOM   1396  OP2  DT A  68     -15.531-342.782-168.751 
ATOM   1397  O5'  DT A  68     -17.246-342.510-170.573 
ATOM   1398  C5'  DT A  68     -18.410-343.117-171.168 
ATOM   1399  C4'  DT A  68     -19.657-342.362-170.753 
ATOM   1400  O4'  DT A  68     -20.219-342.861-169.504 
ATOM   1401  C3'  DT A  68     -19.477-340.865-170.503 
ATOM   1402  O3'  DT A  68     -20.639-340.180-170.956 
ATOM   1403  C2'  DT A  68     -19.397-340.733-168.982 
ATOM   1404  C1'  DT A  68     -20.485-341.753-168.659 
ATOM   1405  N1   DT A  68     -20.457-342.230-167.248 
ATOM   1406  C2   DT A  68     -21.667-342.513-166.660 
ATOM   1407  O2   DT A  68     -22.732-342.390-167.241 
ATOM   1408  N3   DT A  68     -21.602-342.952-165.352 
ATOM   1409  C4   DT A  68     -20.457-343.127-164.603 
ATOM   1410  O4   DT A  68     -20.525-343.527-163.438 
ATOM   1411  C5   DT A  68     -19.238-342.804-165.306 
ATOM   1412  C7   DT A  68     -17.944-342.967-164.562 
ATOM   1413  C6   DT A  68     -19.271-342.375-166.577 
ATOM   1414  P    DC A  69     -20.468-338.773-171.700 
ATOM   1415  OP1  DC A  69     -20.174-339.001-173.132 
ATOM   1416  OP2  DC A  69     -19.496-337.937-170.962 
ATOM   1417  O5'  DC A  69     -21.936-338.154-171.544 
ATOM   1418  C5'  DC A  69     -23.065-339.045-171.479 
ATOM   1419  C4'  DC A  69     -24.017-338.596-170.387 
ATOM   1420  O4'  DC A  69     -23.682-339.166-169.090 
ATOM   1421  C3'  DC A  69     -24.067-337.091-170.126 
ATOM   1422  O3'  DC A  69     -25.405-336.722-169.816 
ATOM   1423  C2'  DC A  69     -23.205-336.885-168.881 
ATOM   1424  C1'  DC A  69     -23.683-338.123-168.128 
ATOM   1425  N1   DC A  69     -22.790-338.525-167.008 
ATOM   1426  C2   DC A  69     -23.379-339.076-165.873 
ATOM   1427  O2   DC A  69     -24.608-339.208-165.842 
ATOM   1428  N3   DC A  69     -22.580-339.449-164.839 
ATOM   1429  C4   DC A  69     -21.253-339.290-164.910 
ATOM   1430  N4   DC A  69     -20.518-339.670-163.877 
ATOM   1431  C5   DC A  69     -20.627-338.725-166.069 
ATOM   1432  C6   DC A  69     -21.442-338.358-167.091 
ATOM   1433  P    DT A  70     -25.985-335.345-170.390 
ATOM   1434  OP1  DT A  70     -26.474-335.551-171.771 
ATOM   1435  OP2  DT A  70     -24.982-334.272-170.210 
ATOM   1436  O5'  DT A  70     -27.225-335.091-169.411 
ATOM   1437  C5'  DT A  70     -27.907-336.223-168.840 
ATOM   1438  C4'  DT A  70     -28.184-335.974-167.371 
ATOM   1439  O4'  DT A  70     -27.081-336.398-166.519 
ATOM   1440  C3'  DT A  70     -28.416-334.516-166.975 
ATOM   1441  O3'  DT A  70     -29.412-334.468-165.961 
ATOM   1442  C2'  DT A  70     -27.087-334.062-166.373 
ATOM   1443  C1'  DT A  70     -26.790-335.349-165.608 
ATOM   1444  N1   DT A  70     -25.367-335.482-165.188 
ATOM   1445  C2   DT A  70     -25.125-336.108-163.989 
ATOM   1446  O2   DT A  70     -26.014-336.547-163.279 
ATOM   1447  N3   DT A  70     -23.795-336.212-163.632 
ATOM   1448  C4   DT A  70     -22.715-335.753-164.357 
ATOM   1449  O4   DT A  70     -21.566-335.904-163.934 
ATOM   1450  C5   DT A  70     -23.069-335.110-165.600 
ATOM   1451  C7   DT A  70     -21.952-334.581-166.451 
ATOM   1452  C6   DT A  70     -24.355-334.995-165.971 
ATOM   1453  P    DG A  71     -30.499-333.292-165.996 
ATOM   1454  OP1  DG A  71     -31.601-333.663-166.912 
ATOM   1455  OP2  DG A  71     -29.827-332.004-166.275 
ATOM   1456  O5'  DG A  71     -31.027-333.306-164.486 
ATOM   1457  C5'  DG A  71     -31.018-334.546-163.754 
ATOM   1458  C4'  DG A  71     -30.498-334.315-162.349 
ATOM   1459  O4'  DG A  71     -29.048-334.429-162.268 
ATOM   1460  C3'  DG A  71     -30.794-332.942-161.748 
ATOM   1461  O3'  DG A  71     -31.060-333.095-160.359 
ATOM   1462  C2'  DG A  71     -29.491-332.159-161.908 
ATOM   1463  C1'  DG A  71     -28.551-333.307-161.555 
ATOM   1464  N9   DG A  71     -27.141-333.079-161.977 
ATOM   1465  C8   DG A  71     -26.660-332.420-163.089 
ATOM   1466  N7   DG A  71     -25.352-332.394-163.170 
ATOM   1467  C5   DG A  71     -24.937-333.083-162.032 
ATOM   1468  C6   DG A  71     -23.627-333.382-161.571 
ATOM   1469  O6   DG A  71     -22.547-333.095-162.082 
ATOM   1470  N1   DG A  71     -23.659-334.101-160.369 
ATOM   1471  C2   DG A  71     -24.805-334.483-159.699 
ATOM   1472  N2   DG A  71     -24.623-335.165-158.566 
ATOM   1473  N3   DG A  71     -26.033-334.203-160.133 
ATOM   1474  C4   DG A  71     -26.020-333.505-161.297 
ATOM   1475  P    DG A  72     -32.219-332.217-159.688 
ATOM   1476  OP1  DG A  72     -33.527-332.875-159.903 
ATOM   1477  OP2  DG A  72     -32.112-330.817-160.155 
ATOM   1478  O5'  DG A  72     -31.823-332.299-158.141 
ATOM   1479  C5'  DG A  72     -31.143-333.472-157.655 
ATOM   1480  C4'  DG A  72     -30.009-333.069-156.733 
ATOM   1481  O4'  DG A  72     -28.765-332.828-157.453 
ATOM   1482  C3'  DG A  72     -30.226-331.785-155.933 
ATOM   1483  O3'  DG A  72     -29.652-331.944-154.641 
ATOM   1484  C2'  DG A  72     -29.433-330.719-156.689 
ATOM   1485  C1'  DG A  72     -28.224-331.593-157.010 
ATOM   1486  N9   DG A  72     -27.364-331.050-158.098 
ATOM   1487  C8   DG A  72     -27.724-330.338-159.221 
ATOM   1488  N7   DG A  72     -26.716-330.003-159.987 
ATOM   1489  C5   DG A  72     -25.607-330.527-159.325 
ATOM   1490  C6   DG A  72     -24.232-330.485-159.669 
ATOM   1491  O6   DG A  72     -23.699-329.967-160.647 
ATOM   1492  N1   DG A  72     -23.444-331.145-158.716 
ATOM   1493  C2   DG A  72     -23.923-331.764-157.578 
ATOM   1494  N2   DG A  72     -23.009-332.339-156.793 
ATOM   1495  N3   DG A  72     -25.215-331.804-157.255 
ATOM   1496  C4   DG A  72     -25.992-331.168-158.170 
ATOM   1497  P    DT A  73     -30.421-331.345-153.372 
ATOM   1498  OP1  DT A  73     -31.451-332.305-152.916 
ATOM   1499  OP2  DT A  73     -30.899-329.979-153.681 
ATOM   1500  O5'  DT A  73     -29.241-331.270-152.294 
ATOM   1501  C5'  DT A  73     -28.166-332.226-152.368 
ATOM   1502  C4'  DT A  73     -26.836-331.528-152.162 
ATOM   1503  O4'  DT A  73     -26.275-331.024-153.407 
ATOM   1504  C3'  DT A  73     -26.862-330.304-151.248 
ATOM   1505  O3'  DT A  73     -25.661-330.271-150.487 
ATOM   1506  C2'  DT A  73     -26.867-329.108-152.201 
ATOM   1507  C1'  DT A  73     -25.870-329.679-153.204 
ATOM   1508  N1   DT A  73     -25.885-328.987-154.523 
ATOM   1509  C2   DT A  73     -24.685-328.872-155.183 
ATOM   1510  O2   DT A  73     -23.638-329.308-154.736 
ATOM   1511  N3   DT A  73     -24.737-328.224-156.402 
ATOM   1512  C4   DT A  73     -25.863-327.694-156.999 
ATOM   1513  O4   DT A  73     -25.786-327.136-158.095 
ATOM   1514  C5   DT A  73     -27.073-327.863-156.230 
ATOM   1515  C7   DT A  73     -28.344-327.315-156.809 
ATOM   1516  C6   DT A  73     -27.051-328.489-155.042 
ATOM   1517  P    DC A  74     -25.725-329.825-148.951 
ATOM   1518  OP1  DC A  74     -26.098-330.987-148.114 
ATOM   1519  OP2  DC A  74     -26.583-328.627-148.818 
ATOM   1520  O5'  DC A  74     -24.200-329.428-148.673 
ATOM   1521  C5'  DC A  74     -23.159-330.101-149.406 
ATOM   1522  C4'  DC A  74     -22.126-329.097-149.876 
ATOM   1523  O4'  DC A  74     -22.460-328.521-151.171 
ATOM   1524  C3'  DC A  74     -21.920-327.881-148.973 
ATOM   1525  O3'  DC A  74     -20.541-327.531-148.977 
ATOM   1526  C2'  DC A  74     -22.708-326.759-149.651 
ATOM   1527  C1'  DC A  74     -22.319-327.111-151.084 
ATOM   1528  N1   DC A  74     -23.201-326.494-152.113 
ATOM   1529  C2   DC A  74     -22.622-326.109-153.319 
ATOM   1530  O2   DC A  74     -21.411-326.296-153.485 
ATOM   1531  N3   DC A  74     -23.409-325.544-154.270 
ATOM   1532  C4   DC A  74     -24.717-325.360-154.052 
ATOM   1533  N4   DC A  74     -25.443-324.804-155.010 
ATOM   1534  C5   DC A  74     -25.333-325.747-152.817 
ATOM   1535  C6   DC A  74     -24.529-326.310-151.880 
ATOM   1536  P    DA A  75     -19.858-327.056-147.610 
ATOM   1537  OP1  DA A  75     -19.447-328.240-146.823 
ATOM   1538  OP2  DA A  75     -20.745-326.094-146.921 
ATOM   1539  O5'  DA A  75     -18.560-326.294-148.154 
ATOM   1540  C5'  DA A  75     -17.967-326.725-149.394 
ATOM   1541  C4'  DA A  75     -17.608-325.521-150.242 
ATOM   1542  O4'  DA A  75     -18.711-325.092-151.092 
ATOM   1543  C3'  DA A  75     -17.221-324.257-149.474 
ATOM   1544  O3'  DA A  75     -16.184-323.587-150.181 
ATOM   1545  C2'  DA A  75     -18.475-323.384-149.509 
ATOM   1546  C1'  DA A  75     -18.862-323.687-150.954 
ATOM   1547  N9   DA A  75     -20.272-323.339-151.282 
ATOM   1548  C8   DA A  75     -21.374-323.413-150.477 
ATOM   1549  N7   DA A  75     -22.471-323.036-151.056 
ATOM   1550  C5   DA A  75     -22.071-322.686-152.338 
ATOM   1551  C6   DA A  75     -22.777-322.203-153.453 
ATOM   1552  N6   DA A  75     -24.098-321.977-153.451 
ATOM   1553  N1   DA A  75     -22.072-321.957-154.572 
ATOM   1554  C2   DA A  75     -20.760-322.184-154.569 
ATOM   1555  N3   DA A  75     -19.997-322.631-153.595 
ATOM   1556  C4   DA A  75     -20.726-322.868-152.486 
ATOM   1557  P    DG A  76     -14.993-322.910-149.354 
ATOM   1558  OP1  DG A  76     -13.970-323.930-149.031 
ATOM   1559  OP2  DG A  76     -15.549-322.163-148.204 
ATOM   1560  O5'  DG A  76     -14.407-321.881-150.430 
ATOM   1561  C5'  DG A  76     -14.505-322.203-151.829 
ATOM   1562  C4'  DG A  76     -14.943-320.982-152.614 
ATOM   1563  O4'  DG A  76     -16.392-320.863-152.693 
ATOM   1564  C3'  DG A  76     -14.492-319.634-152.051 
ATOM   1565  O3'  DG A  76     -14.185-318.763-153.133 
ATOM   1566  C2'  DG A  76     -15.720-319.089-151.321 
ATOM   1567  C1'  DG A  76     -16.751-319.531-152.356 
ATOM   1568  N9   DG A  76     -18.149-319.545-151.841 
ATOM   1569  C8   DG A  76     -18.608-319.849-150.578 
ATOM   1570  N7   DG A  76     -19.911-319.764-150.450 
ATOM   1571  C5   DG A  76     -20.343-319.377-151.717 
ATOM   1572  C6   DG A  76     -21.655-319.124-152.198 
ATOM   1573  O6   DG A  76     -22.722-319.193-151.593 
ATOM   1574  N1   DG A  76     -21.643-318.753-153.549 
ATOM   1575  C2   DG A  76     -20.511-318.642-154.334 
ATOM   1576  N2   DG A  76     -20.712-318.276-155.602 
ATOM   1577  N3   DG A  76     -19.281-318.880-153.883 
ATOM   1578  C4   DG A  76     -19.276-319.240-152.573 
ATOM   1579  P    DT A  77     -12.922-317.788-153.010 
ATOM   1580  OP1  DT A  77     -11.692-318.520-153.389 
ATOM   1581  OP2  DT A  77     -12.913-317.153-151.674 
ATOM   1582  O5'  DT A  77     -13.260-316.690-154.124 
ATOM   1583  C5'  DT A  77     -14.029-317.080-155.277 
ATOM   1584  C4'  DT A  77     -15.080-316.030-155.579 
ATOM   1585  O4'  DT A  77     -16.322-316.265-154.857 
ATOM   1586  C3'  DT A  77     -14.708-314.593-155.214 
ATOM   1587  O3'  DT A  77     -15.241-313.716-156.199 
ATOM   1588  C2'  DT A  77     -15.427-314.331-153.891 
ATOM   1589  C1'  DT A  77     -16.725-315.047-154.250 
ATOM   1590  N1   DT A  77     -17.574-315.376-153.071 
ATOM   1591  C2   DT A  77     -18.935-315.324-153.246 
ATOM   1592  O2   DT A  77     -19.457-315.026-154.307 
ATOM   1593  N3   DT A  77     -19.690-315.634-152.131 
ATOM   1594  C4   DT A  77     -19.206-315.983-150.886 
ATOM   1595  O4   DT A  77     -19.980-316.240-149.963 
ATOM   1596  C5   DT A  77     -17.765-316.010-150.801 
ATOM   1597  C7   DT A  77     -17.155-316.381-149.481 
ATOM   1598  C6   DT A  77     -17.007-315.713-151.869 
ATOM   1599  P    DG A  78     -14.367-312.462-156.677 
ATOM   1600  OP1  DG A  78     -13.417-312.891-157.727 
ATOM   1601  OP2  DG A  78     -13.775-311.793-155.498 
ATOM   1602  O5'  DG A  78     -15.491-311.521-157.320 
ATOM   1603  C5'  DG A  78     -16.654-312.128-157.915 
ATOM   1604  C4'  DG A  78     -17.902-311.373-157.499 
ATOM   1605  O4'  DG A  78     -18.463-311.872-156.251 
ATOM   1606  C3'  DG A  78     -17.721-309.876-157.250 
ATOM   1607  O3'  DG A  78     -18.883-309.191-157.702 
ATOM   1608  C2'  DG A  78     -17.641-309.744-155.729 
ATOM   1609  C1'  DG A  78     -18.729-310.764-155.405 
ATOM   1610  N9   DG A  78     -18.701-311.241-153.995 
ATOM   1611  C8   DG A  78     -17.621-311.447-153.165 
ATOM   1612  N7   DG A  78     -17.940-311.875-151.968 
ATOM   1613  C5   DG A  78     -19.332-311.958-152.007 
ATOM   1614  C6   DG A  78     -20.251-312.362-151.005 
ATOM   1615  O6   DG A  78     -20.024-312.736-149.857 
ATOM   1616  N1   DG A  78     -21.573-312.297-151.466 
ATOM   1617  C2   DG A  78     -21.956-311.895-152.730 
ATOM   1618  N2   DG A  78     -23.269-311.902-152.976 
ATOM   1619  N3   DG A  78     -21.092-311.517-153.671 
ATOM   1620  C4   DG A  78     -19.806-311.574-153.239 
ATOM   1621  P    DA A  79     -18.713-307.783-158.447 
ATOM   1622  OP1  DA A  79     -18.418-308.012-159.879 
ATOM   1623  OP2  DA A  79     -17.740-306.947-157.709 
ATOM   1624  O5'  DA A  79     -20.180-307.165-158.290 
ATOM   1625  C5'  DA A  79     -21.309-308.055-158.225 
ATOM   1626  C4'  DA A  79     -22.261-307.607-157.134 
ATOM   1627  O4'  DA A  79     -21.927-308.177-155.837 
ATOM   1628  C3'  DA A  79     -22.311-306.102-156.873 
ATOM   1629  O3'  DA A  79     -23.650-305.733-156.562 
ATOM   1630  C2'  DA A  79     -21.450-305.896-155.628 
ATOM   1631  C1'  DA A  79     -21.928-307.134-154.875 
ATOM   1632  N9   DA A  79     -21.034-307.536-153.754 
ATOM   1633  C8   DA A  79     -19.674-307.438-153.677 
ATOM   1634  N7   DA A  79     -19.178-307.876-152.561 
ATOM   1635  C5   DA A  79     -20.290-308.296-151.844 
ATOM   1636  C6   DA A  79     -20.435-308.866-150.568 
ATOM   1637  N6   DA A  79     -19.404-309.123-149.751 
ATOM   1638  N1   DA A  79     -21.684-309.163-150.161 
ATOM   1639  C2   DA A  79     -22.704-308.907-150.977 
ATOM   1640  N3   DA A  79     -22.692-308.380-152.182 
ATOM   1641  C4   DA A  79     -21.431-308.091-152.566 
ATOM   1642  P    DA A  80     -24.229-304.355-157.137 
ATOM   1643  OP1  DA A  80     -24.718-304.561-158.518 
ATOM   1644  OP2  DA A  80     -23.226-303.283-156.957 
ATOM   1645  O5'  DA A  80     -25.469-304.102-156.158 
ATOM   1646  C5'  DA A  80     -26.151-305.234-155.587 
ATOM   1647  C4'  DA A  80     -26.428-304.985-154.118 
ATOM   1648  O4'  DA A  80     -25.325-305.409-153.266 
ATOM   1649  C3'  DA A  80     -26.661-303.527-153.722 
ATOM   1650  O3'  DA A  80     -27.656-303.479-152.708 
ATOM   1651  C2'  DA A  80     -25.331-303.073-153.120 
ATOM   1652  C1'  DA A  80     -25.034-304.360-152.355 
ATOM   1653  N9   DA A  80     -23.612-304.493-151.934 
ATOM   1654  C8   DA A  80     -22.491-304.068-152.588 
ATOM   1655  N7   DA A  80     -21.387-304.332-151.962 
ATOM   1656  C5   DA A  80     -21.803-304.979-150.806 
ATOM   1657  C6   DA A  80     -21.101-305.517-149.716 
ATOM   1658  N6   DA A  80     -19.765-305.488-149.608 
ATOM   1659  N1   DA A  80     -21.824-306.090-148.735 
ATOM   1660  C2   DA A  80     -23.151-306.117-148.847 
ATOM   1661  N3   DA A  80     -23.912-305.649-149.812 
ATOM   1662  C4   DA A  80     -23.164-305.081-150.781 
ATOM   1663  P    DG A  81     -28.743-302.303-152.743 
ATOM   1664  OP1  DG A  81     -29.845-302.673-153.659 
ATOM   1665  OP2  DG A  81     -28.071-301.015-153.022 
ATOM   1666  O5'  DG A  81     -29.271-302.317-151.232 
ATOM   1667  C5'  DG A  81     -29.262-303.557-150.501 
ATOM   1668  C4'  DG A  81     -28.742-303.326-149.096 
ATOM   1669  O4'  DG A  81     -27.292-303.440-149.015 
ATOM   1670  C3'  DG A  81     -29.038-301.952-148.494 
ATOM   1671  O3'  DG A  81     -29.305-302.106-147.105 
ATOM   1672  C2'  DG A  81     -27.735-301.170-148.655 
ATOM   1673  C1'  DG A  81     -26.795-302.318-148.301 
ATOM   1674  N9   DG A  81     -25.385-302.089-148.724 
ATOM   1675  C8   DG A  81     -24.904-301.431-149.836 
ATOM   1676  N7   DG A  81     -23.596-301.405-149.917 
ATOM   1677  C5   DG A  81     -23.181-302.094-148.778 
ATOM   1678  C6   DG A  81     -21.871-302.392-148.318 
ATOM   1679  O6   DG A  81     -20.791-302.106-148.829 
ATOM   1680  N1   DG A  81     -21.903-303.112-147.116 
ATOM   1681  C2   DG A  81     -23.049-303.493-146.446 
ATOM   1682  N2   DG A  81     -22.867-304.176-145.313 
ATOM   1683  N3   DG A  81     -24.278-303.213-146.879 
ATOM   1684  C4   DG A  81     -24.264-302.516-148.044 
ATOM   1685  P    DA A  82     -30.463-301.228-146.435 
ATOM   1686  OP1  DA A  82     -31.771-301.886-146.650 
ATOM   1687  OP2  DA A  82     -30.356-299.828-146.901 
ATOM   1688  O5'  DA A  82     -30.067-301.310-144.888 
ATOM   1689  C5'  DA A  82     -29.387-302.483-144.402 
ATOM   1690  C4'  DA A  82     -28.253-302.080-143.480 
ATOM   1691  O4'  DA A  82     -27.010-301.839-144.199 
ATOM   1692  C3'  DA A  82     -28.470-300.796-142.680 
ATOM   1693  O3'  DA A  82     -27.897-300.955-141.388 
ATOM   1694  C2'  DA A  82     -27.677-299.730-143.436 
ATOM   1695  C1'  DA A  82     -26.469-300.604-143.757 
ATOM   1696  N9   DA A  82     -25.608-300.060-144.844 
ATOM   1697  C8   DA A  82     -25.984-299.357-145.953 
ATOM   1698  N7   DA A  82     -24.995-299.017-146.720 
ATOM   1699  C5   DA A  82     -23.879-299.533-146.074 
ATOM   1700  C6   DA A  82     -22.510-299.510-146.385 
ATOM   1701  N6   DA A  82     -22.009-298.919-147.480 
ATOM   1702  N1   DA A  82     -21.669-300.119-145.528 
ATOM   1703  C2   DA A  82     -22.172-300.705-144.443 
ATOM   1704  N3   DA A  82     -23.424-300.790-144.050 
ATOM   1705  C4   DA A  82     -24.244-300.173-144.925 
ATOM   1706  P    DA A  83     -28.665-300.355-140.118 
ATOM   1707  OP1  DA A  83     -29.695-301.316-139.663 
ATOM   1708  OP2  DA A  83     -29.143-298.989-140.427 
ATOM   1709  O5'  DA A  83     -27.485-300.281-139.041 
ATOM   1710  C5'  DA A  83     -26.410-301.237-139.115 
ATOM   1711  C4'  DA A  83     -25.080-300.539-138.909 
ATOM   1712  O4'  DA A  83     -24.519-300.035-140.154 
ATOM   1713  C3'  DA A  83     -25.106-299.314-137.995 
ATOM   1714  O3'  DA A  83     -23.905-299.282-137.234 
ATOM   1715  C2'  DA A  83     -25.111-298.119-138.947 
ATOM   1716  C1'  DA A  83     -24.114-298.690-139.951 
ATOM   1717  N9   DA A  83     -24.129-297.997-141.270 
ATOM   1718  C8   DA A  83     -25.192-297.448-141.928 
ATOM   1719  N7   DA A  83     -24.883-296.911-143.066 
ATOM   1720  C5   DA A  83     -23.515-297.118-143.175 
ATOM   1721  C6   DA A  83     -22.581-296.779-144.168 
ATOM   1722  N6   DA A  83     -22.902-296.128-145.295 
ATOM   1723  N1   DA A  83     -21.299-297.135-143.959 
ATOM   1724  C2   DA A  83     -20.986-297.783-142.838 
ATOM   1725  N3   DA A  83     -21.768-298.151-141.846 
ATOM   1726  C4   DA A  83     -23.044-297.783-142.079 
ATOM   1727  P    DT A  84     -23.969-298.836-135.698 
ATOM   1728  OP1  DT A  84     -24.343-299.998-134.860 
ATOM   1729  OP2  DT A  84     -24.827-297.638-135.565 
ATOM   1730  O5'  DT A  84     -22.445-298.439-135.420 
ATOM   1731  C5'  DT A  84     -21.403-299.112-136.152 
ATOM   1732  C4'  DT A  84     -20.370-298.108-136.623 
ATOM   1733  O4'  DT A  84     -20.704-297.531-137.918 
ATOM   1734  C3'  DT A  84     -20.165-296.891-135.720 
ATOM   1735  O3'  DT A  84     -18.786-296.542-135.724 
ATOM   1736  C2'  DT A  84     -20.952-295.769-136.398 
ATOM   1737  C1'  DT A  84     -20.563-296.122-137.830 
ATOM   1738  N1   DT A  84     -21.446-295.504-138.860 
ATOM   1739  C2   DT A  84     -20.859-295.131-140.044 
ATOM   1740  O2   DT A  84     -19.672-295.285-140.274 
ATOM   1741  N3   DT A  84     -21.708-294.561-140.974 
ATOM   1742  C4   DT A  84     -23.061-294.341-140.819 
ATOM   1743  O4   DT A  84     -23.718-293.822-141.724 
ATOM   1744  C5   DT A  84     -23.586-294.765-139.543 
ATOM   1745  C7   DT A  84     -25.051-294.561-139.292 
ATOM   1746  C6   DT A  84     -22.782-295.322-138.621 
ATOM   1747  P    DT A  85     -18.102-296.066-134.357 
ATOM   1748  OP1  DT A  85     -17.691-297.251-133.569 
ATOM   1749  OP2  DT A  85     -18.989-295.104-133.667 
ATOM   1750  O5'  DT A  85     -16.804-295.305-134.901 
ATOM   1751  C5'  DT A  85     -16.211-295.735-136.141 
ATOM   1752  C4'  DT A  85     -15.852-294.532-136.988 
ATOM   1753  O4'  DT A  85     -16.955-294.102-137.838 
ATOM   1754  C3'  DT A  85     -15.466-293.268-136.220 
ATOM   1755  O3'  DT A  85     -14.429-292.598-136.928 
ATOM   1756  C2'  DT A  85     -16.719-292.394-136.256 
ATOM   1757  C1'  DT A  85     -17.106-292.698-137.700 
ATOM   1758  N1   DT A  85     -18.516-292.350-138.029 
ATOM   1759  C2   DT A  85     -18.767-291.893-139.300 
ATOM   1760  O2   DT A  85     -17.898-291.766-140.144 
ATOM   1761  N3   DT A  85     -20.087-291.579-139.567 
ATOM   1762  C4   DT A  85     -21.147-291.684-138.690 
ATOM   1763  O4   DT A  85     -22.286-291.373-139.045 
ATOM   1764  C5   DT A  85     -20.783-292.173-137.381 
ATOM   1765  C7   DT A  85     -21.879-292.316-136.366 
ATOM   1766  C6   DT A  85     -19.509-292.485-137.094 
ATOM   1767  P    DT A  86     -13.237-291.921-136.100 
ATOM   1768  OP1  DT A  86     -12.214-292.941-135.778 
ATOM   1769  OP2  DT A  86     -13.794-291.174-134.951 
ATOM   1770  O5'  DT A  86     -12.651-290.891-137.177 
ATOM   1771  C5'  DT A  86     -12.749-291.214-138.576 
ATOM   1772  C4'  DT A  86     -13.187-289.992-139.361 
ATOM   1773  O4'  DT A  86     -14.636-289.873-139.439 
ATOM   1774  C3'  DT A  86     -12.736-288.645-138.798 
ATOM   1775  O3'  DT A  86     -12.429-287.773-139.880 
ATOM   1776  C2'  DT A  86     -13.964-288.100-138.068 
ATOM   1777  C1'  DT A  86     -14.995-288.542-139.103 
ATOM   1778  N1   DT A  86     -16.393-288.556-138.588 
ATOM   1779  C2   DT A  86     -17.388-288.221-139.473 
ATOM   1780  O2   DT A  86     -17.170-287.922-140.634 
ATOM   1781  N3   DT A  86     -18.670-288.243-138.960 
ATOM   1782  C4   DT A  86     -19.030-288.566-137.667 
ATOM   1783  O4   DT A  86     -20.213-288.551-137.323 
ATOM   1784  C5   DT A  86     -17.915-288.903-136.813 
ATOM   1785  C7   DT A  86     -18.218-289.266-135.388 
ATOM   1786  C6   DT A  86     -16.658-288.888-137.286 
ATOM   1787  P    DC A  87     -11.166-286.799-139.757 
ATOM   1788  OP1  DC A  87      -9.936-287.531-140.136 
ATOM   1789  OP2  DC A  87     -11.158-286.164-138.421 
ATOM   1790  O5'  DC A  87     -11.504-285.701-140.871 
ATOM   1791  C5'  DC A  87     -12.273-286.091-142.024 
ATOM   1792  C4'  DC A  87     -13.324-285.041-142.326 
ATOM   1793  O4'  DC A  87     -14.567-285.276-141.603 
ATOM   1794  C3'  DC A  87     -12.952-283.604-141.961 
ATOM   1795  O3'  DC A  87     -13.486-282.727-142.946 
ATOM   1796  C2'  DC A  87     -13.671-283.342-140.638 
ATOM   1797  C1'  DC A  87     -14.969-284.058-140.997 
ATOM   1798  N1   DC A  87     -15.818-284.387-139.818 
ATOM   1799  C2   DC A  87     -17.201-284.339-139.978 
ATOM   1800  O2   DC A  87     -17.662-284.028-141.083 
ATOM   1801  N3   DC A  87     -17.991-284.634-138.915 
ATOM   1802  C4   DC A  87     -17.452-284.966-137.735 
ATOM   1803  N4   DC A  87     -18.266-285.245-136.729 
ATOM   1804  C5   DC A  87     -16.033-285.020-137.548 
ATOM   1805  C6   DC A  87     -15.260-284.721-138.623 
ATOM   1806  P    DC A  88     -12.612-281.473-143.423 
ATOM   1807  OP1  DC A  88     -11.661-281.902-144.474 
ATOM   1808  OP2  DC A  88     -12.019-280.804-142.245 
ATOM   1809  O5'  DC A  88     -13.735-280.532-144.067 
ATOM   1810  C5'  DC A  88     -14.898-281.139-144.661 
ATOM   1811  C4'  DC A  88     -16.146-280.384-144.246 
ATOM   1812  O4'  DC A  88     -16.707-280.883-142.998 
ATOM   1813  C3'  DC A  88     -15.966-278.887-143.997 
ATOM   1814  O3'  DC A  88     -17.127-278.202-144.449 
ATOM   1815  C2'  DC A  88     -15.885-278.755-142.476 
ATOM   1816  C1'  DC A  88     -16.973-279.774-142.152 
ATOM   1817  N1   DC A  88     -16.946-280.252-140.742 
ATOM   1818  C2   DC A  88     -18.163-280.543-140.131 
ATOM   1819  O2   DC A  88     -19.206-280.395-140.779 
ATOM   1820  N3   DC A  88     -18.160-280.979-138.845 
ATOM   1821  C4   DC A  88     -17.008-281.126-138.177 
ATOM   1822  N4   DC A  88     -17.059-281.554-136.925 
ATOM   1823  C5   DC A  88     -15.746-280.831-138.787 
ATOM   1824  C6   DC A  88     -15.770-280.397-140.072 
ATOM   1825  P    DA A  89     -16.957-276.794-145.193 
ATOM   1826  OP1  DA A  89     -16.663-277.023-146.626 
ATOM   1827  OP2  DA A  89     -15.984-275.958-144.456 
ATOM   1828  O5'  DA A  89     -18.424-276.176-145.037 
ATOM   1829  C5'  DA A  89     -19.554-277.066-144.972 
ATOM   1830  C4'  DA A  89     -20.505-276.618-143.881 
ATOM   1831  O4'  DA A  89     -20.171-277.188-142.584 
ATOM   1832  C3'  DA A  89     -20.555-275.112-143.620 
ATOM   1833  O3'  DA A  89     -21.894-274.744-143.309 
ATOM   1834  C2'  DA A  89     -19.694-274.906-142.374 
ATOM   1835  C1'  DA A  89     -20.172-276.144-141.622 
ATOM   1836  N9   DA A  89     -19.278-276.547-140.501 
ATOM   1837  C8   DA A  89     -17.918-276.449-140.423 
ATOM   1838  N7   DA A  89     -17.423-276.887-139.308 
ATOM   1839  C5   DA A  89     -18.535-277.307-138.591 
ATOM   1840  C6   DA A  89     -18.680-277.877-137.315 
ATOM   1841  N6   DA A  89     -17.648-278.133-136.498 
ATOM   1842  N1   DA A  89     -19.928-278.174-136.908 
ATOM   1843  C2   DA A  89     -20.948-277.918-137.724 
ATOM   1844  N3   DA A  89     -20.936-277.391-138.929 
ATOM   1845  C4   DA A  89     -19.675-277.102-139.313 
ATOM   1846  P    DG A  90     -22.473-273.366-143.884 
ATOM   1847  OP1  DG A  90     -22.962-273.572-145.265 
ATOM   1848  OP2  DG A  90     -21.471-272.293-143.703 
ATOM   1849  O5'  DG A  90     -23.713-273.112-142.905 
ATOM   1850  C5'  DG A  90     -24.396-274.245-142.334 
ATOM   1851  C4'  DG A  90     -24.672-273.996-140.865 
ATOM   1852  O4'  DG A  90     -23.569-274.419-140.012 
ATOM   1853  C3'  DG A  90     -24.905-272.538-140.469 
ATOM   1854  O3'  DG A  90     -25.900-272.489-139.455 
ATOM   1855  C2'  DG A  90     -23.575-272.083-139.866 
ATOM   1856  C1'  DG A  90     -23.279-273.370-139.102 
ATOM   1857  N9   DG A  90     -21.856-273.503-138.681 
ATOM   1858  C8   DG A  90     -20.714-273.082-139.326 
ATOM   1859  N7   DG A  90     -19.605-273.355-138.682 
ATOM   1860  C5   DG A  90     -20.044-274.002-137.528 
ATOM   1861  C6   DG A  90     -19.302-274.536-136.442 
ATOM   1862  O6   DG A  90     -18.086-274.548-136.272 
ATOM   1863  N1   DG A  90     -20.146-275.107-135.479 
ATOM   1864  C2   DG A  90     -21.523-275.156-135.555 
ATOM   1865  N2   DG A  90     -22.147-275.746-134.532 
ATOM   1866  N3   DG A  90     -22.219-274.656-136.575 
ATOM   1867  C4   DG A  90     -21.415-274.098-137.518 
ATOM   1868  P    DA A  91     -26.987-271.314-139.490 
ATOM   1869  OP1  DA A  91     -28.089-271.684-140.406 
ATOM   1870  OP2  DA A  91     -26.315-270.026-139.769 
ATOM   1871  O5'  DA A  91     -27.515-271.328-137.979 
ATOM   1872  C5'  DA A  91     -27.506-272.568-137.247 
ATOM   1873  C4'  DA A  91     -26.986-272.337-135.842 
ATOM   1874  O4'  DA A  91     -25.537-272.450-135.761 
ATOM   1875  C3'  DA A  91     -27.282-270.963-135.241 
ATOM   1876  O3'  DA A  91     -27.549-271.116-133.852 
ATOM   1877  C2'  DA A  91     -25.979-270.181-135.402 
ATOM   1878  C1'  DA A  91     -25.039-271.329-135.048 
ATOM   1879  N9   DA A  91     -23.629-271.100-135.471 
ATOM   1880  C8   DA A  91     -23.171-270.445-136.578 
ATOM   1881  N7   DA A  91     -21.878-270.411-136.670 
ATOM   1882  C5   DA A  91     -21.444-271.094-135.543 
ATOM   1883  C6   DA A  91     -20.163-271.406-135.059 
ATOM   1884  N6   DA A  91     -19.030-271.053-135.682 
ATOM   1885  N1   DA A  91     -20.088-272.097-133.906 
ATOM   1886  C2   DA A  91     -21.217-272.447-133.291 
ATOM   1887  N3   DA A  91     -22.462-272.212-133.646 
ATOM   1888  C4   DA A  91     -22.509-271.520-134.802 
ATOM   1889  P    DA A  92     -28.707-270.238-133.182 
ATOM   1890  OP1  DA A  92     -30.015-270.897-133.397 
ATOM   1891  OP2  DA A  92     -28.601-268.838-133.648 
ATOM   1892  O5'  DA A  92     -28.311-270.320-131.635 
ATOM   1893  C5'  DA A  92     -27.631-271.493-131.149 
ATOM   1894  C4'  DA A  92     -26.497-271.091-130.226 
ATOM   1895  O4'  DA A  92     -25.254-270.850-130.946 
ATOM   1896  C3'  DA A  92     -26.714-269.806-129.427 
ATOM   1897  O3'  DA A  92     -26.141-269.966-128.135 
ATOM   1898  C2'  DA A  92     -25.921-268.741-130.182 
ATOM   1899  C1'  DA A  92     -24.713-269.615-130.504 
ATOM   1900  N9   DA A  92     -23.852-269.071-131.591 
ATOM   1901  C8   DA A  92     -24.228-268.368-132.699 
ATOM   1902  N7   DA A  92     -23.239-268.028-133.467 
ATOM   1903  C5   DA A  92     -22.123-268.544-132.821 
ATOM   1904  C6   DA A  92     -20.754-268.521-133.132 
ATOM   1905  N6   DA A  92     -20.254-267.930-134.227 
ATOM   1906  N1   DA A  92     -19.913-269.129-132.275 
ATOM   1907  C2   DA A  92     -20.416-269.715-131.189 
ATOM   1908  N3   DA A  92     -21.669-269.800-130.797 
ATOM   1909  C4   DA A  92     -22.488-269.184-131.672 
ATOM   1910  P    DG A  93     -26.909-269.366-126.865 
ATOM   1911  OP1  DG A  93     -27.940-270.327-126.410 
ATOM   1912  OP2  DG A  93     -27.387-268.000-127.174 
ATOM   1913  O5'  DG A  93     -25.729-269.291-125.788 
ATOM   1914  C5'  DG A  93     -24.655-270.248-125.862 
ATOM   1915  C4'  DG A  93     -23.325-269.550-125.656 
ATOM   1916  O4'  DG A  93     -22.763-269.046-126.901 
ATOM   1917  C3'  DG A  93     -23.351-268.325-124.741 
ATOM   1918  O3'  DG A  93     -22.149-268.293-123.981 
ATOM   1919  C2'  DG A  93     -23.355-267.130-125.694 
ATOM   1920  C1'  DG A  93     -22.359-267.701-126.697 
ATOM   1921  N9   DG A  93     -22.373-267.008-128.017 
ATOM   1922  C8   DG A  93     -23.434-266.448-128.694 
ATOM   1923  N7   DG A  93     -23.109-265.909-129.844 
ATOM   1924  C5   DG A  93     -21.734-266.127-129.934 
ATOM   1925  C6   DG A  93     -20.817-265.769-130.957 
ATOM   1926  O6   DG A  93     -21.032-265.177-132.010 
ATOM   1927  N1   DG A  93     -19.515-266.183-130.645 
ATOM   1928  C2   DG A  93     -19.148-266.856-129.495 
ATOM   1929  N2   DG A  93     -17.852-267.164-129.385 
ATOM   1930  N3   DG A  93     -20.008-267.192-128.537 
ATOM   1931  C4   DG A  93     -21.276-266.797-128.824 
ATOM   1932  P    DA A  94     -22.214-267.847-122.445 
ATOM   1933  OP1  DA A  94     -22.587-269.009-121.607 
ATOM   1934  OP2  DA A  94     -23.072-266.648-122.312 
ATOM   1935  O5'  DA A  94     -20.689-267.450-122.167 
ATOM   1936  C5'  DA A  94     -19.648-268.123-122.899 
ATOM   1937  C4'  DA A  94     -18.614-267.119-123.370 
ATOM   1938  O4'  DA A  94     -18.948-266.542-124.665 
ATOM   1939  C3'  DA A  94     -18.409-265.902-122.467 
ATOM   1940  O3'  DA A  94     -17.030-265.553-122.471 
ATOM   1941  C2'  DA A  94     -19.196-264.780-123.145 
ATOM   1942  C1'  DA A  94     -18.807-265.133-124.577 
ATOM   1943  N9   DA A  94     -19.690-264.515-125.607 
ATOM   1944  C8   DA A  94     -21.030-264.262-125.534 
ATOM   1945  N7   DA A  94     -21.518-263.711-126.601 
ATOM   1946  C5   DA A  94     -20.424-263.588-127.446 
ATOM   1947  C6   DA A  94     -20.283-263.073-128.744 
ATOM   1948  N6   DA A  94     -21.299-262.561-129.453 
ATOM   1949  N1   DA A  94     -19.052-263.103-129.292 
ATOM   1950  C2   DA A  94     -18.047-263.613-128.583 
ATOM   1951  N3   DA A  94     -18.057-264.119-127.370 
ATOM   1952  C4   DA A  94     -19.299-264.077-126.845 
ATOM   1953  P    DG A  95     -16.346-265.077-121.104 
ATOM   1954  OP1  DG A  95     -15.936-266.262-120.316 
ATOM   1955  OP2  DG A  95     -17.234-264.115-120.414 
ATOM   1956  O5'  DG A  95     -15.048-264.316-121.647 
ATOM   1957  C5'  DG A  95     -14.456-264.746-122.887 
ATOM   1958  C4'  DG A  95     -14.097-263.542-123.735 
ATOM   1959  O4'  DG A  95     -15.199-263.113-124.585 
ATOM   1960  C3'  DG A  95     -13.710-262.279-122.967 
ATOM   1961  O3'  DG A  95     -12.673-261.609-123.675 
ATOM   1962  C2'  DG A  95     -14.963-261.405-123.002 
ATOM   1963  C1'  DG A  95     -15.350-261.709-124.447 
ATOM   1964  N9   DG A  95     -16.760-261.361-124.775 
ATOM   1965  C8   DG A  95     -17.882-261.428-123.978 
ATOM   1966  N7   DG A  95     -18.985-261.045-124.575 
ATOM   1967  C5   DG A  95     -18.564-260.699-125.858 
ATOM   1968  C6   DG A  95     -19.307-260.211-126.964 
ATOM   1969  O6   DG A  95     -20.512-259.980-127.040 
ATOM   1970  N1   DG A  95     -18.484-259.988-128.077 
ATOM   1971  C2   DG A  95     -17.122-260.209-128.116 
ATOM   1972  N2   DG A  95     -16.517-259.935-129.274 
ATOM   1973  N3   DG A  95     -16.425-260.668-127.078 
ATOM   1974  C4   DG A  95     -17.208-260.888-125.991 
ATOM   1975  P    DG A  96     -11.481-260.932-122.847 
ATOM   1976  OP1  DG A  96     -10.459-261.952-122.525 
ATOM   1977  OP2  DG A  96     -12.038-260.185-121.698 
ATOM   1978  O5'  DG A  96     -10.895-259.902-123.924 
ATOM   1979  C5'  DG A  96     -10.993-260.225-125.323 
ATOM   1980  C4'  DG A  96     -11.431-259.003-126.108 
ATOM   1981  O4'  DG A  96     -12.880-258.884-126.186 
ATOM   1982  C3'  DG A  96     -10.981-257.655-125.545 
ATOM   1983  O3'  DG A  96     -10.673-256.784-126.627 
ATOM   1984  C2'  DG A  96     -12.208-257.111-124.815 
ATOM   1985  C1'  DG A  96     -13.239-257.553-125.849 
ATOM   1986  N9   DG A  96     -14.637-257.566-125.335 
ATOM   1987  C8   DG A  96     -15.096-257.870-124.072 
ATOM   1988  N7   DG A  96     -16.399-257.786-123.943 
ATOM   1989  C5   DG A  96     -16.832-257.398-125.210 
ATOM   1990  C6   DG A  96     -18.143-257.146-125.691 
ATOM   1991  O6   DG A  96     -19.210-257.214-125.086 
ATOM   1992  N1   DG A  96     -18.131-256.775-127.043 
ATOM   1993  C2   DG A  96     -17.000-256.664-127.828 
ATOM   1994  N2   DG A  96     -17.201-256.297-129.096 
ATOM   1995  N3   DG A  96     -15.770-256.901-127.377 
ATOM   1996  C4   DG A  96     -15.765-257.261-126.067 
ATOM   1997  P    DT A  97      -9.411-255.809-126.504 
ATOM   1998  OP1  DT A  97      -8.181-256.541-126.883 
ATOM   1999  OP2  DT A  97      -9.402-255.175-125.167 
ATOM   2000  O5'  DT A  97      -9.749-254.712-127.618 
ATOM   2001  C5'  DT A  97     -10.518-255.102-128.771 
ATOM   2002  C4'  DT A  97     -11.568-254.052-129.072 
ATOM   2003  O4'  DT A  97     -12.811-254.287-128.350 
ATOM   2004  C3'  DT A  97     -11.197-252.615-128.708 
ATOM   2005  O3'  DT A  97     -11.730-251.738-129.692 
ATOM   2006  C2'  DT A  97     -11.916-252.353-127.384 
ATOM   2007  C1'  DT A  97     -13.214-253.068-127.744 
ATOM   2008  N1   DT A  97     -14.062-253.397-126.565 
ATOM   2009  C2   DT A  97     -15.424-253.346-126.739 
ATOM   2010  O2   DT A  97     -15.946-253.047-127.800 
ATOM   2011  N3   DT A  97     -16.178-253.655-125.624 
ATOM   2012  C4   DT A  97     -15.694-254.005-124.380 
ATOM   2013  O4   DT A  97     -16.469-254.261-123.456 
ATOM   2014  C5   DT A  97     -14.254-254.032-124.294 
ATOM   2015  C7   DT A  97     -13.643-254.402-122.974 
ATOM   2016  C6   DT A  97     -13.496-253.734-125.363 
ATOM   2017  P    DT A  98     -10.856-250.484-130.170 
ATOM   2018  OP1  DT A  98      -9.905-250.913-131.220 
ATOM   2019  OP2  DT A  98     -10.263-249.815-128.991 
ATOM   2020  O5'  DT A  98     -11.979-249.543-130.814 
ATOM   2021  C5'  DT A  98     -13.142-250.149-131.408 
ATOM   2022  C4'  DT A  98     -14.390-249.395-130.993 
ATOM   2023  O4'  DT A  98     -14.951-249.894-129.745 
ATOM   2024  C3'  DT A  98     -14.210-247.898-130.743 
ATOM   2025  O3'  DT A  98     -15.371-247.213-131.196 
ATOM   2026  C2'  DT A  98     -14.129-247.765-129.222 
ATOM   2027  C1'  DT A  98     -15.217-248.785-128.899 
ATOM   2028  N1   DT A  98     -15.190-249.263-127.489 
ATOM   2029  C2   DT A  98     -16.400-249.546-126.900 
ATOM   2030  O2   DT A  98     -17.464-249.422-127.481 
ATOM   2031  N3   DT A  98     -16.335-249.984-125.593 
ATOM   2032  C4   DT A  98     -15.190-250.160-124.843 
ATOM   2033  O4   DT A  98     -15.258-250.559-123.678 
ATOM   2034  C5   DT A  98     -13.971-249.837-125.546 
ATOM   2035  C7   DT A  98     -12.677-249.999-124.802 
ATOM   2036  C6   DT A  98     -14.004-249.408-126.817 
ATOM   2037  P    DC A  99     -15.201-245.805-131.940 
ATOM   2038  OP1  DC A  99     -14.907-246.034-133.372 
ATOM   2039  OP2  DC A  99     -14.229-244.969-131.202 
ATOM   2040  O5'  DC A  99     -16.668-245.186-131.784 
ATOM   2041  C5'  DC A  99     -17.798-246.077-131.719 
ATOM   2042  C4'  DC A  99     -18.750-245.628-130.628 
ATOM   2043  O4'  DC A  99     -18.415-246.199-129.331 
ATOM   2044  C3'  DC A  99     -18.800-244.123-130.367 
ATOM   2045  O3'  DC A  99     -20.138-243.754-130.056 
ATOM   2046  C2'  DC A  99     -17.938-243.917-129.121 
ATOM   2047  C1'  DC A  99     -18.416-245.155-128.369 
ATOM   2048  N1   DC A  99     -17.522-245.558-127.248 
ATOM   2049  C2   DC A  99     -18.112-246.109-126.113 
ATOM   2050  O2   DC A  99     -19.341-246.240-126.083 
ATOM   2051  N3   DC A  99     -17.313-246.482-125.079 
ATOM   2052  C4   DC A  99     -15.986-246.323-125.151 
ATOM   2053  N4   DC A  99     -15.250-246.702-124.117 
ATOM   2054  C5   DC A  99     -15.360-245.757-126.309 
ATOM   2055  C6   DC A  99     -16.175-245.390-127.331 
ATOM   2056  P    DC A 100     -20.717-242.377-130.631 
ATOM   2057  OP1  DC A 100     -21.207-242.583-132.012 
ATOM   2058  OP2  DC A 100     -19.715-241.304-130.450 
ATOM   2059  O5'  DC A 100     -21.957-242.123-129.651 
ATOM   2060  C5'  DC A 100     -22.640-243.255-129.080 
ATOM   2061  C4'  DC A 100     -22.916-243.007-127.611 
ATOM   2062  O4'  DC A 100     -21.814-243.430-126.759 
ATOM   2063  C3'  DC A 100     -23.149-241.549-127.215 
ATOM   2064  O3'  DC A 100     -24.145-241.500-126.201 
ATOM   2065  C2'  DC A 100     -21.820-241.094-126.613 
ATOM   2066  C1'  DC A 100     -21.523-242.381-125.849 
ATOM   2067  N1   DC A 100     -20.100-242.514-125.428 
ATOM   2068  C2   DC A 100     -19.838-243.147-124.215 
ATOM   2069  O2   DC A 100     -20.788-243.568-123.545 
ATOM   2070  N3   DC A 100     -18.547-243.277-123.813 
ATOM   2071  C4   DC A 100     -17.547-242.807-124.569 
ATOM   2072  N4   DC A 100     -16.306-242.959-124.134 
ATOM   2073  C5   DC A 100     -17.795-242.153-125.819 
ATOM   2074  C6   DC A 100     -19.092-242.032-126.203 
ATOM   2075  P    DT A 101     -25.231-240.325-126.237 
ATOM   2076  OP1  DT A 101     -26.333-240.695-127.153 
ATOM   2077  OP2  DT A 101     -24.559-239.037-126.516 
ATOM   2078  O5'  DT A 101     -25.760-240.339-124.726 
ATOM   2079  C5'  DT A 101     -25.751-241.579-123.994 
ATOM   2080  C4'  DT A 101     -25.230-241.348-122.589 
ATOM   2081  O4'  DT A 101     -23.781-241.461-122.508 
ATOM   2082  C3'  DT A 101     -25.526-239.974-121.988 
ATOM   2083  O3'  DT A 101     -25.793-240.127-120.599 
ATOM   2084  C2'  DT A 101     -24.224-239.192-122.149 
ATOM   2085  C1'  DT A 101     -23.283-240.339-121.795 
ATOM   2086  N1   DT A 101     -21.873-240.111-122.218 
ATOM   2087  C2   DT A 101     -20.887-240.615-121.405 
ATOM   2088  O2   DT A 101     -21.122-241.226-120.377 
ATOM   2089  N3   DT A 101     -19.592-240.383-121.829 
ATOM   2090  C4   DT A 101     -19.214-239.706-122.970 
ATOM   2091  O4   DT A 101     -18.021-239.561-123.245 
ATOM   2092  C5   DT A 101     -20.319-239.215-123.758 
ATOM   2093  C7   DT A 101     -19.995-238.466-125.017 
ATOM   2094  C6   DT A 101     -21.587-239.425-123.370 
ATOM   2095  P    DC A 102     -26.951-239.249-119.929 
ATOM   2096  OP1  DC A 102     -28.259-239.908-120.143 
ATOM   2097  OP2  DC A 102     -26.845-237.849-120.395 
ATOM   2098  O5'  DC A 102     -26.555-239.331-118.381 
ATOM   2099  C5'  DC A 102     -25.875-240.504-117.896 
ATOM   2100  C4'  DC A 102     -24.741-240.102-116.973 
ATOM   2101  O4'  DC A 102     -23.498-239.861-117.693 
ATOM   2102  C3'  DC A 102     -24.958-238.817-116.174 
ATOM   2103  O3'  DC A 102     -24.385-238.976-114.881 
ATOM   2104  C2'  DC A 102     -24.166-237.752-116.929 
ATOM   2105  C1'  DC A 102     -22.957-238.626-117.251 
ATOM   2106  N1   DC A 102     -22.096-238.082-118.338 
ATOM   2107  C2   DC A 102     -20.724-238.297-118.248 
ATOM   2108  O2   DC A 102     -20.281-238.925-117.279 
ATOM   2109  N3   DC A 102     -19.921-237.809-119.229 
ATOM   2110  C4   DC A 102     -20.441-237.134-120.262 
ATOM   2111  N4   DC A 102     -19.616-236.678-121.193 
ATOM   2112  C5   DC A 102     -21.850-236.901-120.373 
ATOM   2113  C6   DC A 102     -22.634-237.397-119.383 
ATOM   2114  P    DC A 103     -25.153-238.377-113.612 
ATOM   2115  OP1  DC A 103     -26.184-239.338-113.157 
ATOM   2116  OP2  DC A 103     -25.632-237.011-113.921 
ATOM   2117  O5'  DC A 103     -23.974-238.302-112.535 
ATOM   2118  C5'  DC A 103     -22.899-239.258-112.608 
ATOM   2119  C4'  DC A 103     -21.569-238.560-112.402 
ATOM   2120  O4'  DC A 103     -21.008-238.056-113.647 
ATOM   2121  C3'  DC A 103     -21.595-237.336-111.488 
ATOM   2122  O3'  DC A 103     -20.393-237.303-110.728 
ATOM   2123  C2'  DC A 103     -21.599-236.141-112.441 
ATOM   2124  C1'  DC A 103     -20.603-236.711-113.444 
ATOM   2125  N1   DC A 103     -20.618-236.019-114.763 
ATOM   2126  C2   DC A 103     -19.410-235.895-115.445 
ATOM   2127  O2   DC A 103     -18.385-236.361-114.932 
ATOM   2128  N3   DC A 103     -19.401-235.266-116.649 
ATOM   2129  C4   DC A 103     -20.533-234.776-117.169 
ATOM   2130  N4   DC A 103     -20.474-234.171-118.346 
ATOM   2131  C5   DC A 103     -21.786-234.892-116.484 
ATOM   2132  C6   DC A 103     -21.773-235.523-115.283 
ATOM   2133  P    DC A 104     -20.458-236.858-109.192 
ATOM   2134  OP1  DC A 104     -20.831-238.019-108.354 
ATOM   2135  OP2  DC A 104     -21.316-235.659-109.059 
ATOM   2136  O5'  DC A 104     -18.933-236.461-108.914 
ATOM   2137  C5'  DC A 104     -17.892-237.133-109.646 
ATOM   2138  C4'  DC A 104     -16.859-236.129-110.116 
ATOM   2139  O4'  DC A 104     -17.192-235.553-111.412 
ATOM   2140  C3'  DC A 104     -16.653-234.913-109.214 
ATOM   2141  O3'  DC A 104     -15.274-234.564-109.217 
ATOM   2142  C2'  DC A 104     -17.440-233.791-109.892 
ATOM   2143  C1'  DC A 104     -17.052-234.144-111.324 
ATOM   2144  N1   DC A 104     -17.934-233.526-112.353 
ATOM   2145  C2   DC A 104     -17.354-233.142-113.560 
ATOM   2146  O2   DC A 104     -16.144-233.328-113.725 
ATOM   2147  N3   DC A 104     -18.142-232.577-114.510 
ATOM   2148  C4   DC A 104     -19.450-232.392-114.292 
ATOM   2149  N4   DC A 104     -20.176-231.836-115.250 
ATOM   2150  C5   DC A 104     -20.066-232.779-113.058 
ATOM   2151  C6   DC A 104     -19.262-233.342-112.120 
ATOM   2152  P    DC A 105     -14.591-234.088-107.851 
ATOM   2153  OP1  DC A 105     -14.180-235.273-107.063 
ATOM   2154  OP2  DC A 105     -15.478-233.126-107.161 
ATOM   2155  O5'  DC A 105     -13.293-233.327-108.394 
ATOM   2156  C5'  DC A 105     -12.700-233.757-109.634 
ATOM   2157  C4'  DC A 105     -12.341-232.553-110.482 
ATOM   2158  O4'  DC A 105     -13.443-232.124-111.332 
ATOM   2159  C3'  DC A 105     -11.954-231.290-109.714 
ATOM   2160  O3'  DC A 105     -10.917-230.620-110.422 
ATOM   2161  C2'  DC A 105     -13.208-230.416-109.749 
ATOM   2162  C1'  DC A 105     -13.594-230.719-111.194 
ATOM   2163  N1   DC A 105     -15.004-230.372-111.522 
ATOM   2164  C2   DC A 105     -15.277-229.906-112.806 
ATOM   2165  O2   DC A 105     -14.345-229.802-113.613 
ATOM   2166  N3   DC A 105     -16.556-229.583-113.125 
ATOM   2167  C4   DC A 105     -17.537-229.710-112.223 
ATOM   2168  N4   DC A 105     -18.769-229.381-112.583 
ATOM   2169  C5   DC A 105     -17.278-230.186-110.896 
ATOM   2170  C6   DC A 105     -15.994-230.503-110.597 
ATOM   2171  P    DG A 106      -9.726-229.942-109.594 
ATOM   2172  OP1  DG A 106      -8.703-230.963-109.272 
ATOM   2173  OP2  DG A 106     -10.282-229.196-108.445 
ATOM   2174  O5'  DG A 106      -9.140-228.913-110.670 
ATOM   2175  C5'  DG A 106      -9.238-229.236-112.070 
ATOM   2176  C4'  DG A 106      -9.675-228.014-112.854 
ATOM   2177  O4'  DG A 106     -11.124-227.895-112.933 
ATOM   2178  C3'  DG A 106      -9.225-226.666-112.292 
ATOM   2179  O3'  DG A 106      -8.918-225.795-113.373 
ATOM   2180  C2'  DG A 106     -10.452-226.121-111.562 
ATOM   2181  C1'  DG A 106     -11.483-226.564-112.596 
ATOM   2182  N9   DG A 106     -12.881-226.577-112.081 
ATOM   2183  C8   DG A 106     -13.340-226.881-110.819 
ATOM   2184  N7   DG A 106     -14.643-226.797-110.690 
ATOM   2185  C5   DG A 106     -15.076-226.409-111.957 
ATOM   2186  C6   DG A 106     -16.388-226.156-112.438 
ATOM   2187  O6   DG A 106     -17.454-226.225-111.833 
ATOM   2188  N1   DG A 106     -16.375-225.786-113.790 
ATOM   2189  C2   DG A 106     -15.244-225.674-114.574 
ATOM   2190  N2   DG A 106     -15.445-225.308-115.842 
ATOM   2191  N3   DG A 106     -14.014-225.912-114.123 
ATOM   2192  C4   DG A 106     -14.009-226.272-112.813 
ATOM   2193  P    DG A 107      -7.655-224.820-113.251 
ATOM   2194  OP1  DG A 107      -6.425-225.552-113.630 
ATOM   2195  OP2  DG A 107      -7.646-224.186-111.914 
ATOM   2196  O5'  DG A 107      -7.993-223.723-114.364 
ATOM   2197  C5'  DG A 107      -8.762-224.113-115.517 
ATOM   2198  C4'  DG A 107      -9.812-223.063-115.819 
ATOM   2199  O4'  DG A 107     -11.055-223.298-115.097 
ATOM   2200  C3'  DG A 107      -9.441-221.625-115.455 
ATOM   2201  O3'  DG A 107      -9.974-220.748-116.439 
ATOM   2202  C2'  DG A 107     -10.160-221.363-114.131 
ATOM   2203  C1'  DG A 107     -11.458-222.079-114.490 
ATOM   2204  N9   DG A 107     -12.307-222.408-113.311 
ATOM   2205  C8   DG A 107     -11.926-222.765-112.036 
ATOM   2206  N7   DG A 107     -12.929-222.991-111.222 
ATOM   2207  C5   DG A 107     -14.053-222.767-112.014 
ATOM   2208  C6   DG A 107     -15.432-222.855-111.689 
ATOM   2209  O6   DG A 107     -15.953-223.154-110.617 
ATOM   2210  N1   DG A 107     -16.240-222.544-112.792 
ATOM   2211  C2   DG A 107     -15.775-222.195-114.045 
ATOM   2212  N2   DG A 107     -16.708-221.936-114.965 
ATOM   2213  N3   DG A 107     -14.482-222.113-114.349 
ATOM   2214  C4   DG A 107     -13.685-222.411-113.290 
ATOM   2215  P    DG A 108      -9.100-219.495-116.917 
ATOM   2216  OP1  DG A 108      -8.149-219.924-117.967 
ATOM   2217  OP2  DG A 108      -8.507-218.826-115.738 
ATOM   2218  O5'  DG A 108     -10.223-218.554-117.560 
ATOM   2219  C5'  DG A 108     -11.387-219.160-118.155 
ATOM   2220  C4'  DG A 108     -12.634-218.406-117.740 
ATOM   2221  O4'  DG A 108     -13.196-218.904-116.491 
ATOM   2222  C3'  DG A 108     -12.454-216.909-117.490 
ATOM   2223  O3'  DG A 108     -13.615-216.223-117.943 
ATOM   2224  C2'  DG A 108     -12.374-216.776-115.969 
ATOM   2225  C1'  DG A 108     -13.462-217.796-115.646 
ATOM   2226  N9   DG A 108     -13.434-218.273-114.235 
ATOM   2227  C8   DG A 108     -12.353-218.479-113.405 
ATOM   2228  N7   DG A 108     -12.673-218.908-112.208 
ATOM   2229  C5   DG A 108     -14.064-218.991-112.248 
ATOM   2230  C6   DG A 108     -14.983-219.395-111.245 
ATOM   2231  O6   DG A 108     -14.756-219.769-110.098 
ATOM   2232  N1   DG A 108     -16.306-219.329-111.706 
ATOM   2233  C2   DG A 108     -16.689-218.927-112.971 
ATOM   2234  N2   DG A 108     -18.001-218.935-113.217 
ATOM   2235  N3   DG A 108     -15.825-218.549-113.911 
ATOM   2236  C4   DG A 108     -14.539-218.606-113.479 
ATOM   2237  P    DC A 109     -13.445-214.816-118.687 
ATOM   2238  OP1  DC A 109     -13.151-215.044-120.119 
ATOM   2239  OP2  DC A 109     -12.473-213.980-117.949 
ATOM   2240  O5'  DC A 109     -14.913-214.197-118.531 
ATOM   2241  C5'  DC A 109     -16.042-215.088-118.466 
ATOM   2242  C4'  DC A 109     -16.994-214.639-117.374 
ATOM   2243  O4'  DC A 109     -16.659-215.210-116.077 
ATOM   2244  C3'  DC A 109     -17.044-213.134-117.113 
ATOM   2245  O3'  DC A 109     -18.382-212.765-116.803 
ATOM   2246  C2'  DC A 109     -16.182-212.928-115.868 
ATOM   2247  C1'  DC A 109     -16.660-214.166-115.115 
ATOM   2248  N1   DC A 109     -15.766-214.568-113.995 
ATOM   2249  C2   DC A 109     -16.356-215.120-112.860 
ATOM   2250  O2   DC A 109     -17.585-215.251-112.829 
ATOM   2251  N3   DC A 109     -15.557-215.493-111.826 
ATOM   2252  C4   DC A 109     -14.230-215.333-111.897 
ATOM   2253  N4   DC A 109     -13.495-215.713-110.864 
ATOM   2254  C5   DC A 109     -13.604-214.768-113.055 
ATOM   2255  C6   DC A 109     -14.419-214.401-114.078 
ATOM   2256  P    DA A 110     -18.961-211.388-117.377 
ATOM   2257  OP1  DA A 110     -19.451-211.594-118.758 
ATOM   2258  OP2  DA A 110     -17.959-210.315-117.197 
ATOM   2259  O5'  DA A 110     -20.202-211.134-116.398 
ATOM   2260  C5'  DA A 110     -20.884-212.266-115.827 
ATOM   2261  C4'  DA A 110     -21.161-212.017-114.358 
ATOM   2262  O4'  DA A 110     -20.058-212.441-113.506 
ATOM   2263  C3'  DA A 110     -21.393-210.560-113.962 
ATOM   2264  O3'  DA A 110     -22.389-210.511-112.948 
ATOM   2265  C2'  DA A 110     -20.064-210.105-113.360 
ATOM   2266  C1'  DA A 110     -19.767-211.392-112.595 
ATOM   2267  N9   DA A 110     -18.344-211.525-112.175 
ATOM   2268  C8   DA A 110     -17.224-211.101-112.829 
ATOM   2269  N7   DA A 110     -16.119-211.364-112.202 
ATOM   2270  C5   DA A 110     -16.536-212.011-111.047 
ATOM   2271  C6   DA A 110     -15.834-212.549-109.957 
ATOM   2272  N6   DA A 110     -14.498-212.520-109.849 
ATOM   2273  N1   DA A 110     -16.556-213.122-108.975 
ATOM   2274  C2   DA A 110     -17.883-213.149-109.088 
ATOM   2275  N3   DA A 110     -18.645-212.682-110.052 
ATOM   2276  C4   DA A 110     -17.897-212.113-111.021 
ATOM   2277  P    DG A 111     -23.475-209.335-112.983 
ATOM   2278  OP1  DG A 111     -24.577-209.706-113.899 
ATOM   2279  OP2  DG A 111     -22.804-208.047-113.262 
ATOM   2280  O5'  DG A 111     -24.004-209.349-111.473 
ATOM   2281  C5'  DG A 111     -23.995-210.590-110.741 
ATOM   2282  C4'  DG A 111     -23.474-210.359-109.336 
ATOM   2283  O4'  DG A 111     -22.025-210.472-109.255 
ATOM   2284  C3'  DG A 111     -23.771-208.985-108.735 
ATOM   2285  O3'  DG A 111     -24.037-209.138-107.346 
ATOM   2286  C2'  DG A 111     -22.468-208.202-108.895 
ATOM   2287  C1'  DG A 111     -21.527-209.350-108.542 
ATOM   2288  N9   DG A 111     -20.118-209.122-108.964 
ATOM   2289  C8   DG A 111     -19.637-208.464-110.076 
ATOM   2290  N7   DG A 111     -18.329-208.438-110.157 
ATOM   2291  C5   DG A 111     -17.914-209.127-109.019 
ATOM   2292  C6   DG A 111     -16.604-209.425-108.558 
ATOM   2293  O6   DG A 111     -15.524-209.138-109.069 
ATOM   2294  N1   DG A 111     -16.636-210.144-107.356 
ATOM   2295  C2   DG A 111     -17.782-210.526-106.686 
ATOM   2296  N2   DG A 111     -17.600-211.208-105.553 
ATOM   2297  N3   DG A 111     -19.010-210.246-107.120 
ATOM   2298  C4   DG A 111     -18.997-209.548-108.284 
ATOM   2299  P    DA A 112     -25.196-208.260-106.675 
ATOM   2300  OP1  DA A 112     -26.503-208.919-106.890 
ATOM   2301  OP2  DA A 112     -25.089-206.860-107.142 
ATOM   2302  O5'  DA A 112     -24.799-208.342-105.128 
ATOM   2303  C5'  DA A 112     -24.120-209.515-104.642 
ATOM   2304  C4'  DA A 112     -22.985-209.112-103.720 
ATOM   2305  O4'  DA A 112     -21.742-208.872-104.440 
ATOM   2306  C3'  DA A 112     -23.203-207.828-102.920 
ATOM   2307  O3'  DA A 112     -22.629-207.987-101.628 
ATOM   2308  C2'  DA A 112     -22.410-206.762-103.676 
ATOM   2309  C1'  DA A 112     -21.201-207.636-103.997 
ATOM   2310  N9   DA A 112     -20.340-207.093-105.085 
ATOM   2311  C8   DA A 112     -20.716-206.390-106.193 
ATOM   2312  N7   DA A 112     -19.727-206.050-106.960 
ATOM   2313  C5   DA A 112     -18.612-206.566-106.315 
ATOM   2314  C6   DA A 112     -17.242-206.543-106.626 
ATOM   2315  N6   DA A 112     -16.742-205.952-107.721 
ATOM   2316  N1   DA A 112     -16.401-207.151-105.768 
ATOM   2317  C2   DA A 112     -16.905-207.737-104.683 
ATOM   2318  N3   DA A 112     -18.157-207.822-104.290 
ATOM   2319  C4   DA A 112     -18.977-207.205-105.165 
ATOM   2320  P    DA A 113     -23.398-207.388-100.359 
ATOM   2321  OP1  DA A 113     -24.428-208.348 -99.903 
ATOM   2322  OP2  DA A 113     -23.876-206.022-100.668 
ATOM   2323  O5'  DA A 113     -22.218-207.313 -99.281 
ATOM   2324  C5'  DA A 113     -21.143-208.269 -99.355 
ATOM   2325  C4'  DA A 113     -19.813-207.571 -99.149 
ATOM   2326  O4'  DA A 113     -19.252-207.067-100.394 
ATOM   2327  C3'  DA A 113     -19.839-206.347 -98.235 
ATOM   2328  O3'  DA A 113     -18.638-206.314 -97.474 
ATOM   2329  C2'  DA A 113     -19.844-205.152 -99.187 
ATOM   2330  C1'  DA A 113     -18.847-205.722-100.191 
ATOM   2331  N9   DA A 113     -18.862-205.030-101.510 
ATOM   2332  C8   DA A 113     -19.924-204.480-102.168 
ATOM   2333  N7   DA A 113     -19.616-203.943-103.307 
ATOM   2334  C5   DA A 113     -18.248-204.151-103.415 
ATOM   2335  C6   DA A 113     -17.314-203.812-104.408 
ATOM   2336  N6   DA A 113     -17.634-203.160-105.535 
ATOM   2337  N1   DA A 113     -16.032-204.167-104.199 
ATOM   2338  C2   DA A 113     -15.719-204.815-103.078 
ATOM   2339  N3   DA A 113     -16.500-205.183-102.086 
ATOM   2340  C4   DA A 113     -17.777-204.815-102.319 
ATOM   2341  P    DG A 114     -18.702-205.868 -95.938 
ATOM   2342  OP1  DG A 114     -19.075-207.030 -95.101 
ATOM   2343  OP2  DG A 114     -19.560-204.670 -95.805 
ATOM   2344  O5'  DG A 114     -17.177-205.472 -95.660 
ATOM   2345  C5'  DG A 114     -16.136-206.144 -96.393 
ATOM   2346  C4'  DG A 114     -15.103-205.140 -96.863 
ATOM   2347  O4'  DG A 114     -15.437-204.564 -98.158 
ATOM   2348  C3'  DG A 114     -14.897-203.924 -95.960 
ATOM   2349  O3'  DG A 114     -13.518-203.574 -95.964 
ATOM   2350  C2'  DG A 114     -15.685-202.802 -96.638 
ATOM   2351  C1'  DG A 114     -15.296-203.154 -98.071 
ATOM   2352  N9   DG A 114     -16.178-202.537 -99.100 
ATOM   2353  C8   DG A 114     -17.530-202.274 -99.045 
ATOM   2354  N7   DG A 114     -18.010-201.717-100.129 
ATOM   2355  C5   DG A 114     -16.899-201.602-100.963 
ATOM   2356  C6   DG A 114     -16.792-201.074-102.276 
ATOM   2357  O6   DG A 114     -17.670-200.591-102.985 
ATOM   2358  N1   DG A 114     -15.476-201.152-102.752 
ATOM   2359  C2   DG A 114     -14.404-201.672-102.052 
ATOM   2360  N2   DG A 114     -13.228-201.655-102.685 
ATOM   2361  N3   DG A 114     -14.506-202.167-100.822 
ATOM   2362  C4   DG A 114     -15.776-202.099-100.344 
ATOM   2363  P    DA A 115     -12.835-203.099 -94.597 
ATOM   2364  OP1  DA A 115     -12.424-204.283 -93.810 
ATOM   2365  OP2  DA A 115     -13.722-202.137 -93.908 
ATOM   2366  O5'  DA A 115     -11.537-202.338 -95.141 
ATOM   2367  C5'  DA A 115     -10.944-202.768 -96.381 
ATOM   2368  C4'  DA A 115     -10.585-201.564 -97.229 
ATOM   2369  O4'  DA A 115     -11.687-201.135 -98.079 
ATOM   2370  C3'  DA A 115     -10.198-200.300 -96.461 
ATOM   2371  O3'  DA A 115      -9.161-199.631 -97.168 
ATOM   2372  C2'  DA A 115     -11.452-199.427 -96.496 
ATOM   2373  C1'  DA A 115     -11.839-199.730 -97.941 
ATOM   2374  N9   DA A 115     -13.248-199.383 -98.269 
ATOM   2375  C8   DA A 115     -14.350-199.456 -97.464 
ATOM   2376  N7   DA A 115     -15.448-199.079 -98.043 
ATOM   2377  C5   DA A 115     -15.048-198.730 -99.325 
ATOM   2378  C6   DA A 115     -15.754-198.246-100.440 
ATOM   2379  N6   DA A 115     -17.075-198.020-100.438 
ATOM   2380  N1   DA A 115     -15.049-198.001-101.559 
ATOM   2381  C2   DA A 115     -13.737-198.227-101.556 
ATOM   2382  N3   DA A 115     -12.974-198.674-100.582 
ATOM   2383  C4   DA A 115     -13.703-198.911 -99.473 
ATOM   2384  P    DA A 116      -7.970-198.953 -96.341 
ATOM   2385  OP1  DA A 116      -6.947-199.973 -96.018 
ATOM   2386  OP2  DA A 116      -8.526-198.206 -95.191 
ATOM   2387  O5'  DA A 116      -7.384-197.924 -97.417 
ATOM   2388  C5'  DA A 116      -7.482-198.247 -98.816 
ATOM   2389  C4'  DA A 116      -7.919-197.025 -99.601 
ATOM   2390  O4'  DA A 116      -9.368-196.906 -99.680 
ATOM   2391  C3'  DA A 116      -7.469-195.677 -99.038 
ATOM   2392  O3'  DA A 116      -7.162-194.806-100.120 
ATOM   2393  C2'  DA A 116      -8.696-195.132 -98.308 
ATOM   2394  C1'  DA A 116      -9.728-195.574 -99.343 
ATOM   2395  N9   DA A 116     -11.125-195.588 -98.828 
ATOM   2396  C8   DA A 116     -11.563-195.893 -97.571 
ATOM   2397  N7   DA A 116     -12.849-195.813 -97.430 
ATOM   2398  C5   DA A 116     -13.300-195.427 -98.685 
ATOM   2399  C6   DA A 116     -14.584-195.169 -99.193 
ATOM   2400  N6   DA A 116     -15.703-195.268 -98.461 
ATOM   2401  N1   DA A 116     -14.678-194.805-100.485 
ATOM   2402  C2   DA A 116     -13.562-194.710-101.208 
ATOM   2403  N3   DA A 116     -12.317-194.923-100.845 
ATOM   2404  C4   DA A 116     -12.251-195.286 -99.548 
ATOM   2405  P    DA A 117      -5.899-193.831 -99.997 
ATOM   2406  OP1  DA A 117      -4.669-194.563-100.376 
ATOM   2407  OP2  DA A 117      -5.890-193.196 -98.661 
ATOM   2408  O5'  DA A 117      -6.237-192.733-101.111 
ATOM   2409  C5'  DA A 117      -7.006-193.123-102.264 
ATOM   2410  C4'  DA A 117      -8.057-192.073-102.566 
ATOM   2411  O4'  DA A 117      -9.299-192.309-101.844 
ATOM   2412  C3'  DA A 117      -7.685-190.636-102.201 
ATOM   2413  O3'  DA A 117      -8.218-189.759-103.186 
ATOM   2414  C2'  DA A 117      -8.404-190.374-100.878 
ATOM   2415  C1'  DA A 117      -9.702-191.090-101.237 
ATOM   2416  N9   DA A 117     -10.551-191.419-100.058 
ATOM   2417  C8   DA A 117     -10.154-191.772 -98.799 
ATOM   2418  N7   DA A 117     -11.138-191.997 -97.984 
ATOM   2419  C5   DA A 117     -12.270-191.779 -98.757 
ATOM   2420  C6   DA A 117     -13.642-191.857 -98.468 
ATOM   2421  N6   DA A 117     -14.128-192.193 -97.265 
ATOM   2422  N1   DA A 117     -14.501-191.576 -99.466 
ATOM   2423  C2   DA A 117     -14.013-191.243-100.660 
ATOM   2424  N3   DA A 117     -12.760-191.138-101.044 
ATOM   2425  C4   DA A 117     -11.920-191.424-100.027 
ATOM   2426  P    DT A 118      -7.344-188.506-103.663 
ATOM   2427  OP1  DT A 118      -6.394-188.935-104.714 
ATOM   2428  OP2  DT A 118      -6.752-187.836-102.485 
ATOM   2429  O5'  DT A 118      -8.467-187.564-104.307 
ATOM   2430  C5'  DT A 118      -9.631-188.171-104.902 
ATOM   2431  C4'  DT A 118     -10.878-187.416-104.486 
ATOM   2432  O4'  DT A 118     -11.440-187.915-103.238 
ATOM   2433  C3'  DT A 118     -10.698-185.919-104.237 
ATOM   2434  O3'  DT A 118     -11.860-185.234-104.689 
ATOM   2435  C2'  DT A 118     -10.618-185.787-102.716 
ATOM   2436  C1'  DT A 118     -11.706-186.807-102.392 
ATOM   2437  N1   DT A 118     -11.678-187.284-100.982 
ATOM   2438  C2   DT A 118     -12.888-187.567-100.394 
ATOM   2439  O2   DT A 118     -13.953-187.444-100.975 
ATOM   2440  N3   DT A 118     -12.824-188.006 -99.086 
ATOM   2441  C4   DT A 118     -11.678-188.181 -98.337 
ATOM   2442  O4   DT A 118     -11.746-188.581 -97.172 
ATOM   2443  C5   DT A 118     -10.459-187.858 -99.039 
ATOM   2444  C7   DT A 118      -9.165-188.021 -98.296 
ATOM   2445  C6   DT A 118     -10.492-187.429-100.311 
ATOM   2446  P    DC A 119     -11.690-183.827-105.434 
ATOM   2447  OP1  DC A 119     -11.395-184.055-106.866 
ATOM   2448  OP2  DC A 119     -10.717-182.991-104.696 
ATOM   2449  O5'  DC A 119     -13.157-183.208-105.277 
ATOM   2450  C5'  DC A 119     -14.286-184.099-105.212 
ATOM   2451  C4'  DC A 119     -15.238-183.650-104.121 
ATOM   2452  O4'  DC A 119     -14.904-184.220-102.824 
ATOM   2453  C3'  DC A 119     -15.288-182.145-103.860 
ATOM   2454  O3'  DC A 119     -16.626-181.776-103.549 
ATOM   2455  C2'  DC A 119     -14.426-181.939-102.615 
ATOM   2456  C1'  DC A 119     -14.905-183.177-101.862 
ATOM   2457  N1   DC A 119     -14.011-183.579-100.741 
ATOM   2458  C2   DC A 119     -14.600-184.130 -99.606 
ATOM   2459  O2   DC A 119     -15.829-184.262 -99.576 
ATOM   2460  N3   DC A 119     -13.801-184.503 -98.572 
ATOM   2461  C4   DC A 119     -12.474-184.344 -98.644 
ATOM   2462  N4   DC A 119     -11.739-184.724 -97.610 
ATOM   2463  C5   DC A 119     -11.849-183.779 -99.802 
ATOM   2464  C6   DC A 119     -12.663-183.412-100.824 
ATOM   2465  P    DA A 120     -17.206-180.398-104.124 
ATOM   2466  OP1  DA A 120     -17.695-180.605-105.505 
ATOM   2467  OP2  DA A 120     -16.203-179.326-103.944 
ATOM   2468  O5'  DA A 120     -18.446-180.145-103.145 
ATOM   2469  C5'  DA A 120     -19.128-181.277-102.574 
ATOM   2470  C4'  DA A 120     -19.405-181.028-101.105 
ATOM   2471  O4'  DA A 120     -18.302-181.452-100.253 
ATOM   2472  C3'  DA A 120     -19.637-179.570-100.709 
ATOM   2473  O3'  DA A 120     -20.633-179.522 -99.695 
ATOM   2474  C2'  DA A 120     -18.308-179.116-100.107 
ATOM   2475  C1'  DA A 120     -18.011-180.403 -99.342 
ATOM   2476  N9   DA A 120     -16.589-180.536 -98.921 
ATOM   2477  C8   DA A 120     -15.468-180.112 -99.575 
ATOM   2478  N7   DA A 120     -14.364-180.375 -98.949 
ATOM   2479  C5   DA A 120     -14.780-181.022 -97.793 
ATOM   2480  C6   DA A 120     -14.078-181.560 -96.703 
ATOM   2481  N6   DA A 120     -12.742-181.531 -96.595 
ATOM   2482  N1   DA A 120     -14.801-182.133 -95.722 
ATOM   2483  C2   DA A 120     -16.128-182.160 -95.834 
ATOM   2484  N3   DA A 120     -16.889-181.692 -96.799 
ATOM   2485  C4   DA A 120     -16.141-181.124 -97.768 
ATOM   2486  P    DC A 121     -21.720-178.346 -99.730 
ATOM   2487  OP1  DC A 121     -22.822-178.716-100.646 
ATOM   2488  OP2  DC A 121     -21.048-177.058-100.009 
ATOM   2489  O5'  DC A 121     -22.248-178.360 -98.219 
ATOM   2490  C5'  DC A 121     -22.239-179.600 -97.488 
ATOM   2491  C4'  DC A 121     -21.719-179.369 -96.083 
ATOM   2492  O4'  DC A 121     -20.269-179.483 -96.002 
ATOM   2493  C3'  DC A 121     -22.015-177.996 -95.481 
ATOM   2494  O3'  DC A 121     -22.281-178.149 -94.092 
ATOM   2495  C2'  DC A 121     -20.712-177.213 -95.642 
ATOM   2496  C1'  DC A 121     -19.772-178.361 -95.288 
ATOM   2497  N1   DC A 121     -18.362-178.133 -95.711 
ATOM   2498  C2   DC A 121     -17.350-178.637 -94.898 
ATOM   2499  O2   DC A 121     -17.660-179.248 -93.869 
ATOM   2500  N3   DC A 121     -16.058-178.438 -95.266 
ATOM   2501  C4   DC A 121     -15.763-177.771 -96.389 
ATOM   2502  N4   DC A 121     -14.488-177.604 -96.704 
ATOM   2503  C5   DC A 121     -16.788-177.244 -97.239 
ATOM   2504  C6   DC A 121     -18.073-177.452 -96.854 
ATOM   2505  P    DC A 122     -23.440-177.271 -93.422 
ATOM   2506  OP1  DC A 122     -24.748-177.929 -93.637 
ATOM   2507  OP2  DC A 122     -23.333-175.871 -93.888 
ATOM   2508  O5'  DC A 122     -23.044-177.353 -91.875 
ATOM   2509  C5'  DC A 122     -22.364-178.526 -91.389 
ATOM   2510  C4'  DC A 122     -21.230-178.123 -90.467 
ATOM   2511  O4'  DC A 122     -19.987-177.882 -91.186 
ATOM   2512  C3'  DC A 122     -21.447-176.839 -89.667 
ATOM   2513  O3'  DC A 122     -20.873-176.998 -88.375 
ATOM   2514  C2'  DC A 122     -20.654-175.773 -90.423 
ATOM   2515  C1'  DC A 122     -19.446-176.647 -90.744 
ATOM   2516  N1   DC A 122     -18.585-176.104 -91.831 
ATOM   2517  C2   DC A 122     -17.212-176.319 -91.741 
ATOM   2518  O2   DC A 122     -16.769-176.947 -90.773 
ATOM   2519  N3   DC A 122     -16.409-175.831 -92.722 
ATOM   2520  C4   DC A 122     -16.929-175.155 -93.756 
ATOM   2521  N4   DC A 122     -16.105-174.699 -94.687 
ATOM   2522  C5   DC A 122     -18.338-174.923 -93.867 
ATOM   2523  C6   DC A 122     -19.123-175.418 -92.876 
ATOM   2524  P    DA A 123     -21.642-176.398 -87.105 
ATOM   2525  OP1  DA A 123     -22.672-177.359 -86.650 
ATOM   2526  OP2  DA A 123     -22.120-175.033 -87.414 
ATOM   2527  O5'  DA A 123     -20.462-176.324 -86.028 
ATOM   2528  C5'  DA A 123     -19.387-177.280 -86.102 
ATOM   2529  C4'  DA A 123     -18.057-176.582 -85.896 
ATOM   2530  O4'  DA A 123     -17.496-176.078 -87.141 
ATOM   2531  C3'  DA A 123     -18.083-175.358 -84.981 
ATOM   2532  O3'  DA A 123     -16.882-175.325 -84.221 
ATOM   2533  C2'  DA A 123     -18.088-174.162 -85.934 
ATOM   2534  C1'  DA A 123     -17.091-174.733 -86.938 
ATOM   2535  N9   DA A 123     -17.106-174.040 -88.257 
ATOM   2536  C8   DA A 123     -18.169-173.491 -88.915 
ATOM   2537  N7   DA A 123     -17.860-172.954 -90.053 
ATOM   2538  C5   DA A 123     -16.492-173.161 -90.162 
ATOM   2539  C6   DA A 123     -15.558-172.822 -91.155 
ATOM   2540  N6   DA A 123     -15.879-172.171 -92.281 
ATOM   2541  N1   DA A 123     -14.276-173.178 -90.946 
ATOM   2542  C2   DA A 123     -13.963-173.826 -89.825 
ATOM   2543  N3   DA A 123     -14.745-174.194 -88.833 
ATOM   2544  C4   DA A 123     -16.021-173.826 -89.066 
ATOM   2545  P    DT A 124     -16.946-174.879 -82.685 
ATOM   2546  OP1  DT A 124     -17.320-176.041 -81.847 
ATOM   2547  OP2  DT A 124     -17.804-173.681 -82.552 
ATOM   2548  O5'  DT A 124     -15.422-174.482 -82.407 
ATOM   2549  C5'  DT A 124     -14.380-175.155 -83.139 
ATOM   2550  C4'  DT A 124     -13.347-174.151 -83.610 
ATOM   2551  O4'  DT A 124     -13.681-173.575 -84.905 
ATOM   2552  C3'  DT A 124     -13.141-172.935 -82.707 
ATOM   2553  O3'  DT A 124     -11.762-172.585 -82.711 
ATOM   2554  C2'  DT A 124     -13.929-171.813 -83.385 
ATOM   2555  C1'  DT A 124     -13.540-172.165 -84.817 
ATOM   2556  N1   DT A 124     -14.422-171.548 -85.847 
ATOM   2557  C2   DT A 124     -13.836-171.174 -87.031 
ATOM   2558  O2   DT A 124     -12.649-171.329 -87.261 
ATOM   2559  N3   DT A 124     -14.685-170.605 -87.961 
ATOM   2560  C4   DT A 124     -16.038-170.384 -87.806 
ATOM   2561  O4   DT A 124     -16.695-169.865 -88.711 
ATOM   2562  C5   DT A 124     -16.562-170.808 -86.530 
ATOM   2563  C7   DT A 124     -18.027-170.604 -86.279 
ATOM   2564  C6   DT A 124     -15.759-171.365 -85.608 
ATOM   2565  P    DT A 125     -11.079-172.110 -81.344 
ATOM   2566  OP1  DT A 125     -10.668-173.294 -80.556 
ATOM   2567  OP2  DT A 125     -11.966-171.148 -80.654 
ATOM   2568  O5'  DT A 125      -9.781-171.348 -81.888 
ATOM   2569  C5'  DT A 125      -9.188-171.779 -83.127 
ATOM   2570  C4'  DT A 125      -8.829-170.575 -83.975 
ATOM   2571  O4'  DT A 125      -9.932-170.146 -84.825 
ATOM   2572  C3'  DT A 125      -8.442-169.311 -83.207 
ATOM   2573  O3'  DT A 125      -7.405-168.641 -83.915 
ATOM   2574  C2'  DT A 125      -9.696-168.438 -83.243 
ATOM   2575  C1'  DT A 125     -10.083-168.741 -84.687 
ATOM   2576  N1   DT A 125     -11.493-168.393 -85.016 
ATOM   2577  C2   DT A 125     -11.744-167.936 -86.287 
ATOM   2578  O2   DT A 125     -10.875-167.809 -87.131 
ATOM   2579  N3   DT A 125     -13.064-167.622 -86.554 
ATOM   2580  C4   DT A 125     -14.124-167.727 -85.677 
ATOM   2581  O4   DT A 125     -15.262-167.416 -86.032 
ATOM   2582  C5   DT A 125     -13.760-168.216 -84.368 
ATOM   2583  C7   DT A 125     -14.856-168.359 -83.353 
ATOM   2584  C6   DT A 125     -12.486-168.528 -84.081 
ATOM   2585  P    DC A 126      -6.214-167.964 -83.087 
ATOM   2586  OP1  DC A 126      -5.191-168.984 -82.765 
ATOM   2587  OP2  DC A 126      -6.770-167.217 -81.938 
ATOM   2588  O5'  DC A 126      -5.628-166.935 -84.164 
ATOM   2589  C5'  DC A 126      -5.726-167.257 -85.563 
ATOM   2590  C4'  DC A 126      -6.164-166.036 -86.348 
ATOM   2591  O4'  DC A 126      -7.613-165.917 -86.426 
ATOM   2592  C3'  DC A 126      -5.713-164.688 -85.785 
ATOM   2593  O3'  DC A 126      -5.406-163.817 -86.867 
ATOM   2594  C2'  DC A 126      -6.941-164.143 -85.055 
ATOM   2595  C1'  DC A 126      -7.972-164.585 -86.090 
ATOM   2596  N1   DC A 126      -9.370-164.599 -85.575 
ATOM   2597  C2   DC A 126     -10.390-164.261 -86.460 
ATOM   2598  O2   DC A 126     -10.097-163.969 -87.624 
ATOM   2599  N3   DC A 126     -11.672-164.267 -86.009 
ATOM   2600  C4   DC A 126     -11.947-164.591 -84.740 
ATOM   2601  N4   DC A 126     -13.212-164.582 -84.349 
ATOM   2602  C5   DC A 126     -10.912-164.940 -83.814 
ATOM   2603  C6   DC A 126      -9.638-164.928 -84.283 
ATOM   2604  P    DC A 127      -4.143-162.842 -86.744 
ATOM   2605  OP1  DC A 127      -2.913-163.574 -87.123 
ATOM   2606  OP2  DC A 127      -4.134-162.207 -85.408 
ATOM   2607  O5'  DC A 127      -4.481-161.744 -87.858 
ATOM   2608  C5'  DC A 127      -5.250-162.134 -89.011 
ATOM   2609  C4'  DC A 127      -6.301-161.084 -89.313 
ATOM   2610  O4'  DC A 127      -7.543-161.319 -88.590 
ATOM   2611  C3'  DC A 127      -5.929-159.647 -88.948 
ATOM   2612  O3'  DC A 127      -6.463-158.770 -89.933 
ATOM   2613  C2'  DC A 127      -6.648-159.385 -87.625 
ATOM   2614  C1'  DC A 127      -7.946-160.101 -87.984 
ATOM   2615  N1   DC A 127      -8.795-160.430 -86.805 
ATOM   2616  C2   DC A 127     -10.178-160.382 -86.965 
ATOM   2617  O2   DC A 127     -10.639-160.072 -88.070 
ATOM   2618  N3   DC A 127     -10.968-160.677 -85.902 
ATOM   2619  C4   DC A 127     -10.429-161.009 -84.722 
ATOM   2620  N4   DC A 127     -11.243-161.289 -83.716 
ATOM   2621  C5   DC A 127      -9.010-161.063 -84.535 
ATOM   2622  C6   DC A 127      -8.237-160.764 -85.610 
ATOM   2623  P    DA A 128      -5.589-157.516 -90.410 
ATOM   2624  OP1  DA A 128      -4.638-157.945 -91.461 
ATOM   2625  OP2  DA A 128      -4.996-156.847 -89.232 
ATOM   2626  O5'  DA A 128      -6.712-156.575 -91.054 
ATOM   2627  C5'  DA A 128      -7.875-157.182 -91.648 
ATOM   2628  C4'  DA A 128      -9.123-156.427 -91.233 
ATOM   2629  O4'  DA A 128      -9.684-156.926 -89.985 
ATOM   2630  C3'  DA A 128      -8.942-154.930 -90.984 
ATOM   2631  O3'  DA A 128     -10.104-154.245 -91.436 
ATOM   2632  C2'  DA A 128      -8.862-154.798 -89.463 
ATOM   2633  C1'  DA A 128      -9.950-155.818 -89.139 
ATOM   2634  N9   DA A 128      -9.922-156.295 -87.729 
ATOM   2635  C8   DA A 128      -8.840-156.494 -86.921 
ATOM   2636  N7   DA A 128      -9.142-156.917 -85.732 
ATOM   2637  C5   DA A 128     -10.527-157.007 -85.752 
ATOM   2638  C6   DA A 128     -11.464-157.401 -84.783 
ATOM   2639  N6   DA A 128     -11.129-157.797 -83.547 
ATOM   2640  N1   DA A 128     -12.764-157.372 -85.131 
ATOM   2641  C2   DA A 128     -13.091-156.978 -86.361 
ATOM   2642  N3   DA A 128     -12.310-156.590 -87.344 
ATOM   2643  C4   DA A 128     -11.014-156.627 -86.969 
ATOM   2644  P    DG A 129      -9.934-152.837 -92.180 
ATOM   2645  OP1  DG A 129      -9.639-153.066 -93.613 
ATOM   2646  OP2  DG A 129      -8.961-152.001 -91.443 
ATOM   2647  O5'  DG A 129     -11.401-152.219 -92.024 
ATOM   2648  C5'  DG A 129     -12.531-153.109 -91.959 
ATOM   2649  C4'  DG A 129     -13.482-152.661 -90.868 
ATOM   2650  O4'  DG A 129     -13.148-153.231 -89.571 
ATOM   2651  C3'  DG A 129     -13.532-151.156 -90.607 
ATOM   2652  O3'  DG A 129     -14.871-150.787 -90.296 
ATOM   2653  C2'  DG A 129     -12.671-150.950 -89.361 
ATOM   2654  C1'  DG A 129     -13.149-152.187 -88.609 
ATOM   2655  N9   DG A 129     -12.255-152.590 -87.488 
ATOM   2656  C8   DG A 129     -10.883-152.499 -87.392 
ATOM   2657  N7   DG A 129     -10.396-152.945 -86.260 
ATOM   2658  C5   DG A 129     -11.525-153.361 -85.555 
ATOM   2659  C6   DG A 129     -11.635-153.935 -84.262 
ATOM   2660  O6   DG A 129     -10.744-154.199 -83.459 
ATOM   2661  N1   DG A 129     -12.971-154.207 -83.934 
ATOM   2662  C2   DG A 129     -14.057-153.957 -84.749 
ATOM   2663  N2   DG A 129     -15.251-154.289 -84.253 
ATOM   2664  N3   DG A 129     -13.953-153.418 -85.963 
ATOM   2665  C4   DG A 129     -12.663-153.149 -86.296 
ATOM   2666  P    DC A 130     -15.450-149.409 -90.871 
ATOM   2667  OP1  DC A 130     -15.939-149.615 -92.252 
ATOM   2668  OP2  DC A 130     -14.447-148.336 -90.690 
ATOM   2669  O5'  DC A 130     -16.690-149.156 -89.892 
ATOM   2670  C5'  DC A 130     -17.372-150.288 -89.321 
ATOM   2671  C4'  DC A 130     -17.649-150.039 -87.852 
ATOM   2672  O4'  DC A 130     -16.546-150.463 -86.999 
ATOM   2673  C3'  DC A 130     -17.882-148.581 -87.456 
ATOM   2674  O3'  DC A 130     -18.877-148.533 -86.442 
ATOM   2675  C2'  DC A 130     -16.552-148.127 -86.853 
ATOM   2676  C1'  DC A 130     -16.256-149.414 -86.089 
ATOM   2677  N1   DC A 130     -14.833-149.547 -85.668 
ATOM   2678  C2   DC A 130     -14.571-150.179 -84.455 
ATOM   2679  O2   DC A 130     -15.520-150.601 -83.785 
ATOM   2680  N3   DC A 130     -13.280-150.310 -84.054 
ATOM   2681  C4   DC A 130     -12.279-149.840 -84.809 
ATOM   2682  N4   DC A 130     -11.038-149.991 -84.374 
ATOM   2683  C5   DC A 130     -12.527-149.185 -86.060 
ATOM   2684  C6   DC A 130     -13.824-149.064 -86.443 
ATOM   2685  P    DT A 131     -19.964-147.357 -86.477 
ATOM   2686  OP1  DT A 131     -21.066-147.727 -87.393 
ATOM   2687  OP2  DT A 131     -19.292-146.069 -86.756 
ATOM   2688  O5'  DT A 131     -20.492-147.371 -84.966 
ATOM   2689  C5'  DT A 131     -20.483-148.611 -84.234 
ATOM   2690  C4'  DT A 131     -19.963-148.380 -82.829 
ATOM   2691  O4'  DT A 131     -18.514-148.494 -82.748 
ATOM   2692  C3'  DT A 131     -20.259-147.006 -82.228 
ATOM   2693  O3'  DT A 131     -20.526-147.160 -80.839 
ATOM   2694  C2'  DT A 131     -18.956-146.224 -82.389 
ATOM   2695  C1'  DT A 131     -18.016-147.372 -82.035 
ATOM   2696  N1   DT A 131     -16.606-147.143 -82.458 
ATOM   2697  C2   DT A 131     -15.619-147.647 -81.645 
ATOM   2698  O2   DT A 131     -15.855-148.258 -80.618 
ATOM   2699  N3   DT A 131     -14.325-147.415 -82.069 
ATOM   2700  C4   DT A 131     -13.947-146.738 -83.210 
ATOM   2701  O4   DT A 131     -12.754-146.593 -83.485 
ATOM   2702  C5   DT A 131     -15.051-146.247 -83.998 
ATOM   2703  C7   DT A 131     -14.728-145.498 -85.258 
ATOM   2704  C6   DT A 131     -16.320-146.458 -83.610 
ATOM   2705  P    DG A 132     -21.684-146.282 -80.169 
ATOM   2706  OP1  DG A 132     -22.992-146.940 -80.384 
ATOM   2707  OP2  DG A 132     -21.578-144.882 -80.635 
ATOM   2708  O5'  DG A 132     -21.288-146.364 -78.622 
ATOM   2709  C5'  DG A 132     -20.608-147.537 -78.136 
ATOM   2710  C4'  DG A 132     -19.474-147.134 -77.213 
ATOM   2711  O4'  DG A 132     -18.231-146.893 -77.933 
ATOM   2712  C3'  DG A 132     -19.691-145.850 -76.414 
ATOM   2713  O3'  DG A 132     -19.118-146.009 -75.122 
ATOM   2714  C2'  DG A 132     -18.898-144.784 -77.169 
ATOM   2715  C1'  DG A 132     -17.690-145.658 -77.491 
ATOM   2716  N9   DG A 132     -16.829-145.114 -78.578 
ATOM   2717  C8   DG A 132     -17.190-144.403 -79.702 
ATOM   2718  N7   DG A 132     -16.181-144.067 -80.468 
ATOM   2719  C5   DG A 132     -15.073-144.592 -79.805 
ATOM   2720  C6   DG A 132     -13.697-144.550 -80.150 
ATOM   2721  O6   DG A 132     -13.164-144.032 -81.128 
ATOM   2722  N1   DG A 132     -12.909-145.209 -79.196 
ATOM   2723  C2   DG A 132     -13.389-145.829 -78.058 
ATOM   2724  N2   DG A 132     -12.474-146.404 -77.274 
ATOM   2725  N3   DG A 132     -14.680-145.869 -77.736 
ATOM   2726  C4   DG A 132     -15.457-145.233 -78.651 
ATOM   2727  P    DA A 133     -19.886-145.409 -73.852 
ATOM   2728  OP1  DA A 133     -20.917-146.370 -73.397 
ATOM   2729  OP2  DA A 133     -20.364-144.043 -74.161 
ATOM   2730  O5'  DA A 133     -18.706-145.335 -72.775 
ATOM   2731  C5'  DA A 133     -17.631-146.291 -72.849 
ATOM   2732  C4'  DA A 133     -16.302-145.593 -72.643 
ATOM   2733  O4'  DA A 133     -15.740-145.089 -73.888 
ATOM   2734  C3'  DA A 133     -16.328-144.368 -71.728 
ATOM   2735  O3'  DA A 133     -15.126-144.336 -70.968 
ATOM   2736  C2'  DA A 133     -16.332-143.173 -72.681 
ATOM   2737  C1'  DA A 133     -15.335-143.744 -73.684 
ATOM   2738  N9   DA A 133     -15.350-143.051 -75.004 
ATOM   2739  C8   DA A 133     -16.413-142.502 -75.662 
ATOM   2740  N7   DA A 133     -16.104-141.965 -76.800 
ATOM   2741  C5   DA A 133     -14.736-142.172 -76.909 
ATOM   2742  C6   DA A 133     -13.802-141.833 -77.901 
ATOM   2743  N6   DA A 133     -14.123-141.182 -79.028 
ATOM   2744  N1   DA A 133     -12.520-142.189 -77.693 
ATOM   2745  C2   DA A 133     -12.207-142.837 -76.571 
ATOM   2746  N3   DA A 133     -12.989-143.205 -75.579 
ATOM   2747  C4   DA A 133     -14.266-142.837 -75.812 
ATOM   2748  P    DT A 134     -15.191-143.890 -69.432 
ATOM   2749  OP1  DT A 134     -15.564-145.052 -68.594 
ATOM   2750  OP2  DT A 134     -16.048-142.692 -69.299 
ATOM   2751  O5'  DT A 134     -13.666-143.493 -69.154 
ATOM   2752  C5'  DT A 134     -12.625-144.166 -69.886 
ATOM   2753  C4'  DT A 134     -11.591-143.162 -70.356 
ATOM   2754  O4'  DT A 134     -11.925-142.585 -71.652 
ATOM   2755  C3'  DT A 134     -11.386-141.945 -69.454 
ATOM   2756  O3'  DT A 134     -10.007-141.596 -69.458 
ATOM   2757  C2'  DT A 134     -12.173-140.823 -70.132 
ATOM   2758  C1'  DT A 134     -11.784-141.176 -71.564 
ATOM   2759  N1   DT A 134     -12.667-140.558 -72.594 
ATOM   2760  C2   DT A 134     -12.080-140.185 -73.778 
ATOM   2761  O2   DT A 134     -10.893-140.339 -74.008 
ATOM   2762  N3   DT A 134     -12.929-139.615 -74.708 
ATOM   2763  C4   DT A 134     -14.282-139.395 -74.553 
ATOM   2764  O4   DT A 134     -14.940-138.876 -75.458 
ATOM   2765  C5   DT A 134     -14.807-139.819 -73.277 
ATOM   2766  C7   DT A 134     -16.272-139.615 -73.025 
ATOM   2767  C6   DT A 134     -14.003-140.376 -72.355 
ATOM   2768  P    DG A 135      -9.323-141.120 -68.091 
ATOM   2769  OP1  DG A 135      -8.912-142.305 -67.303 
ATOM   2770  OP2  DG A 135     -10.210-140.158 -67.401 
ATOM   2771  O5'  DG A 135      -8.025-140.359 -68.634 
ATOM   2772  C5'  DG A 135      -7.432-140.789 -69.874 
ATOM   2773  C4'  DG A 135      -7.073-139.586 -70.722 
ATOM   2774  O4'  DG A 135      -8.176-139.156 -71.572 
ATOM   2775  C3'  DG A 135      -6.687-138.322 -69.954 
ATOM   2776  O3'  DG A 135      -5.650-137.652 -70.662 
ATOM   2777  C2'  DG A 135      -7.940-137.448 -69.989 
ATOM   2778  C1'  DG A 135      -8.327-137.752 -71.434 
ATOM   2779  N9   DG A 135      -9.737-137.404 -71.762 
ATOM   2780  C8   DG A 135     -10.859-137.471 -70.965 
ATOM   2781  N7   DG A 135     -11.962-137.088 -71.562 
ATOM   2782  C5   DG A 135     -11.541-136.742 -72.845 
ATOM   2783  C6   DG A 135     -12.284-136.254 -73.951 
ATOM   2784  O6   DG A 135     -13.489-136.024 -74.027 
ATOM   2785  N1   DG A 135     -11.461-136.032 -75.064 
ATOM   2786  C2   DG A 135     -10.099-136.252 -75.103 
ATOM   2787  N2   DG A 135      -9.494-135.979 -76.261 
ATOM   2788  N3   DG A 135      -9.402-136.711 -74.065 
ATOM   2789  C4   DG A 135     -10.185-136.931 -72.978 
ATOM   2790  P    DT A 136      -4.458-136.975 -69.834 
ATOM   2791  OP1  DT A 136      -3.436-137.995 -69.512 
ATOM   2792  OP2  DT A 136      -5.015-136.228 -68.685 
ATOM   2793  O5'  DT A 136      -3.872-135.945 -70.911 
ATOM   2794  C5'  DT A 136      -3.970-136.268 -72.310 
ATOM   2795  C4'  DT A 136      -4.408-135.046 -73.095 
ATOM   2796  O4'  DT A 136      -5.857-134.927 -73.173 
ATOM   2797  C3'  DT A 136      -3.957-133.699 -72.532 
ATOM   2798  O3'  DT A 136      -3.650-132.827 -73.614 
ATOM   2799  C2'  DT A 136      -5.185-133.154 -71.802 
ATOM   2800  C1'  DT A 136      -6.216-133.596 -72.836 
ATOM   2801  N1   DT A 136      -7.614-133.610 -72.322 
ATOM   2802  C2   DT A 136      -8.609-133.275 -73.207 
ATOM   2803  O2   DT A 136      -8.391-132.976 -74.368 
ATOM   2804  N3   DT A 136      -9.892-133.297 -72.694 
ATOM   2805  C4   DT A 136     -10.251-133.620 -71.401 
ATOM   2806  O4   DT A 136     -11.434-133.605 -71.057 
ATOM   2807  C5   DT A 136      -9.136-133.957 -70.547 
ATOM   2808  C7   DT A 136      -9.439-134.320 -69.122 
ATOM   2809  C6   DT A 136      -7.879-133.942 -71.019 
ATOM   2810  P    DC A 137      -2.387-131.853 -73.491 
ATOM   2811  OP1  DC A 137      -1.158-132.585 -73.870 
ATOM   2812  OP2  DC A 137      -2.379-131.218 -72.154 
ATOM   2813  O5'  DC A 137      -2.726-130.755 -74.605 
ATOM   2814  C5'  DC A 137      -3.494-131.145 -75.758 
ATOM   2815  C4'  DC A 137      -4.545-130.095 -76.059 
ATOM   2816  O4'  DC A 137      -5.788-130.330 -75.337 
ATOM   2817  C3'  DC A 137      -4.173-128.658 -75.695 
ATOM   2818  O3'  DC A 137      -4.707-127.781 -76.679 
ATOM   2819  C2'  DC A 137      -4.892-128.396 -74.371 
ATOM   2820  C1'  DC A 137      -6.191-129.112 -74.731 
ATOM   2821  N1   DC A 137      -7.039-129.440 -73.551 
ATOM   2822  C2   DC A 137      -8.422-129.392 -73.712 
ATOM   2823  O2   DC A 137      -8.883-129.082 -74.817 
ATOM   2824  N3   DC A 137      -9.212-129.688 -72.649 
ATOM   2825  C4   DC A 137      -8.673-130.020 -71.469 
ATOM   2826  N4   DC A 137      -9.487-130.299 -70.462 
ATOM   2827  C5   DC A 137      -7.254-130.074 -71.282 
ATOM   2828  C6   DC A 137      -6.481-129.775 -72.357 
ATOM   2829  P    DA A 138      -3.833-126.527 -77.157 
ATOM   2830  OP1  DA A 138      -2.882-126.956 -78.207 
ATOM   2831  OP2  DA A 138      -3.240-125.858 -75.978 
ATOM   2832  O5'  DA A 138      -4.956-125.586 -77.801 
ATOM   2833  C5'  DA A 138      -6.119-126.193 -78.395 
ATOM   2834  C4'  DA A 138      -7.367-125.438 -77.980 
ATOM   2835  O4'  DA A 138      -7.928-125.937 -76.732 
ATOM   2836  C3'  DA A 138      -7.187-123.941 -77.730 
ATOM   2837  O3'  DA A 138      -8.348-123.256 -78.183 
ATOM   2838  C2'  DA A 138      -7.106-123.809 -76.209 
ATOM   2839  C1'  DA A 138      -8.194-124.828 -75.886 
ATOM   2840  N9   DA A 138      -8.167-125.306 -74.476 
ATOM   2841  C8   DA A 138      -7.084-125.505 -73.667 
ATOM   2842  N7   DA A 138      -7.386-125.928 -72.479 
ATOM   2843  C5   DA A 138      -8.771-126.018 -72.499 
ATOM   2844  C6   DA A 138      -9.709-126.412 -71.530 
ATOM   2845  N6   DA A 138      -9.373-126.808 -70.294 
ATOM   2846  N1   DA A 138     -11.009-126.383 -71.878 
ATOM   2847  C2   DA A 138     -11.336-125.989 -73.107 
ATOM   2848  N3   DA A 138     -10.554-125.601 -74.090 
ATOM   2849  C4   DA A 138      -9.259-125.638 -73.716 
ATOM   2850  P    DC A 139      -8.178-121.848 -78.927 
ATOM   2851  OP1  DC A 139      -7.884-122.077 -80.359 
ATOM   2852  OP2  DC A 139      -7.205-121.012 -78.189 
ATOM   2853  O5'  DC A 139      -9.645-121.230 -78.771 
ATOM   2854  C5'  DC A 139     -10.775-122.120 -78.706 
ATOM   2855  C4'  DC A 139     -11.727-121.672 -77.615 
ATOM   2856  O4'  DC A 139     -11.392-122.242 -76.318 
ATOM   2857  C3'  DC A 139     -11.777-120.166 -77.354 
ATOM   2858  O3'  DC A 139     -13.115-119.798 -77.043 
ATOM   2859  C2'  DC A 139     -10.915-119.960 -76.108 
ATOM   2860  C1'  DC A 139     -11.393-121.198 -75.356 
ATOM   2861  N1   DC A 139     -10.499-121.601 -74.235 
ATOM   2862  C2   DC A 139     -11.088-122.152 -73.100 
ATOM   2863  O2   DC A 139     -12.318-122.284 -73.070 
ATOM   2864  N3   DC A 139     -10.290-122.525 -72.066 
ATOM   2865  C4   DC A 139      -8.963-122.366 -72.138 
ATOM   2866  N4   DC A 139      -8.227-122.745 -71.104 
ATOM   2867  C5   DC A 139      -8.337-121.800 -73.296 
ATOM   2868  C6   DC A 139      -9.151-121.434 -74.318 
ATOM   2869  P    DC A 140     -13.694-118.420 -77.618 
ATOM   2870  OP1  DC A 140     -14.183-118.626 -78.999 
ATOM   2871  OP2  DC A 140     -12.692-117.347 -77.437 
ATOM   2872  O5'  DC A 140     -14.934-118.166 -76.638 
ATOM   2873  C5'  DC A 140     -15.617-119.299 -76.067 
ATOM   2874  C4'  DC A 140     -15.893-119.050 -74.598 
ATOM   2875  O4'  DC A 140     -14.791-119.473 -73.746 
ATOM   2876  C3'  DC A 140     -16.126-117.592 -74.202 
ATOM   2877  O3'  DC A 140     -17.122-117.543 -73.188 
ATOM   2878  C2'  DC A 140     -14.796-117.137 -73.600 
ATOM   2879  C1'  DC A 140     -14.500-118.424 -72.835 
ATOM   2880  N1   DC A 140     -13.077-118.557 -72.415 
ATOM   2881  C2   DC A 140     -12.815-119.190 -71.202 
ATOM   2882  O2   DC A 140     -13.765-119.611 -70.532 
ATOM   2883  N3   DC A 140     -11.524-119.321 -70.800 
ATOM   2884  C4   DC A 140     -10.524-118.851 -71.556 
ATOM   2885  N4   DC A 140      -9.282-119.002 -71.121 
ATOM   2886  C5   DC A 140     -10.772-118.196 -72.806 
ATOM   2887  C6   DC A 140     -12.068-118.075 -73.190 
ATOM   2888  P    DC A 141     -18.208-116.368 -73.224 
ATOM   2889  OP1  DC A 141     -19.310-116.738 -74.140 
ATOM   2890  OP2  DC A 141     -17.536-115.080 -73.503 
ATOM   2891  O5'  DC A 141     -18.736-116.382 -71.713 
ATOM   2892  C5'  DC A 141     -18.728-117.622 -70.981 
ATOM   2893  C4'  DC A 141     -18.207-117.391 -69.576 
ATOM   2894  O4'  DC A 141     -16.758-117.504 -69.495 
ATOM   2895  C3'  DC A 141     -18.503-116.017 -68.975 
ATOM   2896  O3'  DC A 141     -18.770-116.170 -67.586 
ATOM   2897  C2'  DC A 141     -17.200-115.235 -69.136 
ATOM   2898  C1'  DC A 141     -16.260-116.383 -68.782 
ATOM   2899  N1   DC A 141     -14.850-116.154 -69.205 
ATOM   2900  C2   DC A 141     -13.838-116.658 -68.392 
ATOM   2901  O2   DC A 141     -14.149-117.269 -67.363 
ATOM   2902  N3   DC A 141     -12.547-116.460 -68.759 
ATOM   2903  C4   DC A 141     -12.251-115.792 -69.883 
ATOM   2904  N4   DC A 141     -10.976-115.626 -70.198 
ATOM   2905  C5   DC A 141     -13.277-115.265 -70.732 
ATOM   2906  C6   DC A 141     -14.562-115.474 -70.348 
ATOM   2907  P    DC A 142     -19.928-115.292 -66.916 
ATOM   2908  OP1  DC A 142     -21.236-115.951 -67.130 
ATOM   2909  OP2  DC A 142     -19.822-113.892 -67.382 
ATOM   2910  O5'  DC A 142     -19.532-115.374 -65.368 
ATOM   2911  C5'  DC A 142     -18.852-116.547 -64.883 
ATOM   2912  C4'  DC A 142     -17.718-116.145 -63.960 
ATOM   2913  O4'  DC A 142     -16.475-115.904 -64.680 
ATOM   2914  C3'  DC A 142     -17.935-114.860 -63.161 
ATOM   2915  O3'  DC A 142     -17.362-115.020 -61.868 
ATOM   2916  C2'  DC A 142     -17.143-113.795 -63.916 
ATOM   2917  C1'  DC A 142     -15.934-114.669 -64.238 
ATOM   2918  N1   DC A 142     -15.073-114.125 -65.325 
ATOM   2919  C2   DC A 142     -13.701-114.340 -65.235 
ATOM   2920  O2   DC A 142     -13.258-114.968 -64.266 
ATOM   2921  N3   DC A 142     -12.898-113.852 -66.216 
ATOM   2922  C4   DC A 142     -13.418-113.177 -67.249 
ATOM   2923  N4   DC A 142     -12.593-112.721 -68.180 
ATOM   2924  C5   DC A 142     -14.827-112.944 -67.360 
ATOM   2925  C6   DC A 142     -15.611-113.440 -66.370 
ATOM   2926  P    DA A 143     -18.130-114.420 -60.599 
ATOM   2927  OP1  DA A 143     -19.161-115.381 -60.144 
ATOM   2928  OP2  DA A 143     -18.609-113.054 -60.908 
ATOM   2929  O5'  DA A 143     -16.951-114.345 -59.522 
ATOM   2930  C5'  DA A 143     -15.876-115.302 -59.595 
ATOM   2931  C4'  DA A 143     -14.546-114.604 -59.389 
ATOM   2932  O4'  DA A 143     -13.985-114.100 -60.634 
ATOM   2933  C3'  DA A 143     -14.572-113.379 -58.475 
ATOM   2934  O3'  DA A 143     -13.370-113.346 -57.715 
ATOM   2935  C2'  DA A 143     -14.576-112.184 -59.428 
ATOM   2936  C1'  DA A 143     -13.580-112.754 -60.431 
ATOM   2937  N9   DA A 143     -13.594-112.062 -61.750 
ATOM   2938  C8   DA A 143     -14.657-111.512 -62.408 
ATOM   2939  N7   DA A 143     -14.348-110.975 -63.547 
ATOM   2940  C5   DA A 143     -12.981-111.183 -63.655 
ATOM   2941  C6   DA A 143     -12.046-110.844 -64.648 
ATOM   2942  N6   DA A 143     -12.367-110.193 -65.775 
ATOM   2943  N1   DA A 143     -10.765-111.200 -64.440 
ATOM   2944  C2   DA A 143     -10.451-111.847 -63.318 
ATOM   2945  N3   DA A 143     -11.233-112.215 -62.326 
ATOM   2946  C4   DA A 143     -12.510-111.847 -62.559 
ATOM   2947  P    DG A 144     -13.435-112.901 -56.179 
ATOM   2948  OP1  DG A 144     -13.808-114.062 -55.341 
ATOM   2949  OP2  DG A 144     -14.293-111.702 -56.046 
ATOM   2950  O5'  DG A 144     -11.910-112.504 -55.901 
ATOM   2951  C5'  DG A 144     -10.869-113.177 -56.633 
ATOM   2952  C4'  DG A 144      -9.835-112.173 -57.103 
ATOM   2953  O4'  DG A 144     -10.169-111.596 -58.399 
ATOM   2954  C3'  DG A 144      -9.630-110.956 -56.201 
ATOM   2955  O3'  DG A 144      -8.251-110.607 -56.204 
ATOM   2956  C2'  DG A 144     -10.417-109.834 -56.879 
ATOM   2957  C1'  DG A 144     -10.028-110.187 -58.311 
ATOM   2958  N9   DG A 144     -10.911-109.569 -59.340 
ATOM   2959  C8   DG A 144     -12.263-109.306 -59.285 
ATOM   2960  N7   DG A 144     -12.743-108.750 -60.370 
ATOM   2961  C5   DG A 144     -11.631-108.635 -61.203 
ATOM   2962  C6   DG A 144     -11.524-108.107 -62.516 
ATOM   2963  O6   DG A 144     -12.402-107.624 -63.225 
ATOM   2964  N1   DG A 144     -10.209-108.184 -62.993 
ATOM   2965  C2   DG A 144      -9.137-108.704 -62.293 
ATOM   2966  N2   DG A 144      -7.961-108.688 -62.925 
ATOM   2967  N3   DG A 144      -9.239-109.200 -61.062 
ATOM   2968  C4   DG A 144     -10.508-109.132 -60.584 
ATOM   2969  P    DA A 145      -7.568-110.131 -54.838 
ATOM   2970  OP1  DA A 145      -7.157-111.316 -54.050 
ATOM   2971  OP2  DA A 145      -8.455-109.169 -54.148 
ATOM   2972  O5'  DA A 145      -6.270-109.370 -55.381 
ATOM   2973  C5'  DA A 145      -5.677-109.800 -56.621 
ATOM   2974  C4'  DA A 145      -5.318-108.596 -57.469 
ATOM   2975  O4'  DA A 145      -6.420-108.167 -58.319 
ATOM   2976  C3'  DA A 145      -4.931-107.333 -56.701 
ATOM   2977  O3'  DA A 145      -3.894-106.663 -57.409 
ATOM   2978  C2'  DA A 145      -6.185-106.459 -56.736 
ATOM   2979  C1'  DA A 145      -6.571-106.763 -58.181 
ATOM   2980  N9   DA A 145      -7.981-106.415 -58.509 
ATOM   2981  C8   DA A 145      -9.083-106.488 -57.705 
ATOM   2982  N7   DA A 145     -10.181-106.111 -58.284 
ATOM   2983  C5   DA A 145      -9.780-105.762 -59.566 
ATOM   2984  C6   DA A 145     -10.486-105.278 -60.680 
ATOM   2985  N6   DA A 145     -11.808-105.053 -60.678 
ATOM   2986  N1   DA A 145      -9.782-105.033 -61.800 
ATOM   2987  C2   DA A 145      -8.470-105.259 -61.796 
ATOM   2988  N3   DA A 145      -7.706-105.707 -60.823 
ATOM   2989  C4   DA A 145      -8.436-105.944 -59.713 
ATOM   2990  P    DG A 146      -2.702-105.986 -56.581 
ATOM   2991  OP1  DG A 146      -1.680-107.006 -56.259 
ATOM   2992  OP2  DG A 146      -3.259-105.239 -55.432 
ATOM   2993  O5'  DG A 146      -2.116-104.956 -57.657 
ATOM   2994  C5'  DG A 146      -2.214-105.279 -59.057 
ATOM   2995  C4'  DG A 146      -2.652-104.057 -59.841 
ATOM   2996  O4'  DG A 146      -4.101-103.938 -59.920 
ATOM   2997  C3'  DG A 146      -2.202-102.709 -59.279 
ATOM   2998  O3'  DG A 146      -1.894-101.838 -60.360 
ATOM   2999  C2'  DG A 146      -3.429-102.164 -58.549 
ATOM   3000  C1'  DG A 146      -4.460-102.607 -59.583 
ATOM   3001  N9   DG A 146      -5.858-102.620 -59.068 
ATOM   3002  C8   DG A 146      -6.317-102.924 -57.806 
ATOM   3003  N7   DG A 146      -7.620-102.840 -57.677 
ATOM   3004  C5   DG A 146      -8.053-102.452 -58.944 
ATOM   3005  C6   DG A 146      -9.364-102.200 -59.425 
ATOM   3006  O6   DG A 146     -10.431-102.268 -58.820 
ATOM   3007  N1   DG A 146      -9.352-101.829 -60.777 
ATOM   3008  C2   DG A 146      -8.221-101.718 -61.561 
ATOM   3009  N2   DG A 146      -8.422-101.351 -62.829 
ATOM   3010  N3   DG A 146      -6.991-101.955 -61.110 
ATOM   3011  C4   DG A 146      -6.986-102.315 -59.800 
ATOM   3012  P    DA A 147      -0.632-100.863 -60.237 
ATOM   3013  OP1  DA A 147       0.598-101.595 -60.617 
ATOM   3014  OP2  DA A 147      -0.623-100.229 -58.901 
ATOM   3015  O5'  DA A 147      -0.970 -99.766 -61.351 
ATOM   3016  C5'  DA A 147      -1.739-100.156 -62.504 
ATOM   3017  C4'  DA A 147      -2.789 -99.106 -62.806 
ATOM   3018  O4'  DA A 147      -4.032 -99.341 -62.084 
ATOM   3019  C3'  DA A 147      -2.418 -97.669 -62.442 
ATOM   3020  O3'  DA A 147      -2.951 -96.792 -63.426 
ATOM   3021  C2'  DA A 147      -3.137 -97.407 -61.118 
ATOM   3022  C1'  DA A 147      -4.435 -98.122 -61.477 
ATOM   3023  N9   DA A 147      -5.283 -98.451 -60.298 
ATOM   3024  C8   DA A 147      -4.887 -98.804 -59.040 
ATOM   3025  N7   DA A 147      -5.870 -99.030 -58.224 
ATOM   3026  C5   DA A 147      -7.003 -98.811 -58.997 
ATOM   3027  C6   DA A 147      -8.375 -98.890 -58.708 
ATOM   3028  N6   DA A 147      -8.861 -99.225 -57.505 
ATOM   3029  N1   DA A 147      -9.234 -98.608 -59.706 
ATOM   3030  C2   DA A 147      -8.746 -98.275 -60.900 
ATOM   3031  N3   DA A 147      -7.492 -98.170 -61.284 
ATOM   3032  C4   DA A 147      -6.653 -98.456 -60.268 
ATOM   3033  P    DG A 148      -2.077 -95.538 -63.904 
ATOM   3034  OP1  DG A 148      -1.126 -95.967 -64.954 
ATOM   3035  OP2  DG A 148      -1.484 -94.869 -62.725 
ATOM   3036  O5'  DG A 148      -3.200 -94.597 -64.547 
ATOM   3037  C5'  DG A 148      -4.363 -95.203 -65.142 
ATOM   3038  C4'  DG A 148      -5.611 -94.449 -64.727 
ATOM   3039  O4'  DG A 148      -6.173 -94.948 -63.478 
ATOM   3040  C3'  DG A 148      -5.431 -92.952 -64.477 
ATOM   3041  O3'  DG A 148      -6.592 -92.267 -64.930 
ATOM   3042  C2'  DG A 148      -5.350 -92.819 -62.956 
ATOM   3043  C1'  DG A 148      -6.438 -93.839 -62.633 
ATOM   3044  N9   DG A 148      -6.411 -94.317 -61.222 
ATOM   3045  C8   DG A 148      -5.330 -94.523 -60.392 
ATOM   3046  N7   DG A 148      -5.650 -94.951 -59.195 
ATOM   3047  C5   DG A 148      -7.041 -95.034 -59.235 
ATOM   3048  C6   DG A 148      -7.960 -95.438 -58.232 
ATOM   3049  O6   DG A 148      -7.733 -95.812 -57.085 
ATOM   3050  N1   DG A 148      -9.283 -95.373 -58.693 
ATOM   3051  C2   DG A 148      -9.666 -94.970 -59.958 
ATOM   3052  N2   DG A 148     -10.978 -94.978 -60.204 
ATOM   3053  N3   DG A 148      -8.802 -94.592 -60.898 
ATOM   3054  C4   DG A 148      -7.516 -94.649 -60.466 
ATOM   3055  P    DA A 149      -6.422 -90.859 -65.674 
ATOM   3056  OP1  DA A 149      -6.128 -91.088 -67.106 
ATOM   3057  OP2  DA A 149      -5.450 -90.023 -64.936 
ATOM   3058  O5'  DA A 149      -7.889 -90.240 -65.518 
ATOM   3059  C5'  DA A 149      -9.019 -91.131 -65.453 
ATOM   3060  C4'  DA A 149      -9.971 -90.682 -64.361 
ATOM   3061  O4'  DA A 149      -9.636 -91.253 -63.064 
ATOM   3062  C3'  DA A 149     -10.021 -89.177 -64.100 
ATOM   3063  O3'  DA A 149     -11.359 -88.808 -63.790 
ATOM   3064  C2'  DA A 149      -9.159 -88.971 -62.855 
ATOM   3065  C1'  DA A 149      -9.637 -90.209 -62.102 
ATOM   3066  N9   DA A 149      -8.743 -90.612 -60.981 
ATOM   3067  C8   DA A 149      -7.384 -90.514 -60.904 
ATOM   3068  N7   DA A 149      -6.888 -90.952 -59.788 
ATOM   3069  C5   DA A 149      -8.000 -91.372 -59.071 
ATOM   3070  C6   DA A 149      -8.145 -91.942 -57.795 
ATOM   3071  N6   DA A 149      -7.114 -92.198 -56.978 
ATOM   3072  N1   DA A 149      -9.393 -92.239 -57.388 
ATOM   3073  C2   DA A 149     -10.414 -91.982 -58.204 
ATOM   3074  N3   DA A 149     -10.401 -91.456 -59.410 
ATOM   3075  C4   DA A 149      -9.141 -91.167 -59.794 
ATOM   3076  P    DG A 150     -11.938 -87.431 -64.364 
ATOM   3077  OP1  DG A 150     -12.428 -87.637 -65.745 
ATOM   3078  OP2  DG A 150     -10.936 -86.358 -64.184 
ATOM   3079  O5'  DG A 150     -13.179 -87.177 -63.385 
ATOM   3080  C5'  DG A 150     -13.861 -88.309 -62.814 
ATOM   3081  C4'  DG A 150     -14.138 -88.061 -61.345 
ATOM   3082  O4'  DG A 150     -13.035 -88.484 -60.493 
ATOM   3083  C3'  DG A 150     -14.370 -86.603 -60.949 
ATOM   3084  O3'  DG A 150     -15.366 -86.554 -59.935 
ATOM   3085  C2'  DG A 150     -13.041 -86.148 -60.347 
ATOM   3086  C1'  DG A 150     -12.744 -87.435 -59.582 
ATOM   3087  N9   DG A 150     -11.321 -87.568 -59.162 
ATOM   3088  C8   DG A 150     -10.179 -87.147 -59.807 
ATOM   3089  N7   DG A 150      -9.070 -87.420 -59.162 
ATOM   3090  C5   DG A 150      -9.509 -88.067 -58.009 
ATOM   3091  C6   DG A 150      -8.768 -88.601 -56.922 
ATOM   3092  O6   DG A 150      -7.552 -88.613 -56.753 
ATOM   3093  N1   DG A 150      -9.611 -89.172 -55.959 
ATOM   3094  C2   DG A 150     -10.989 -89.221 -56.036 
ATOM   3095  N2   DG A 150     -11.612 -89.811 -55.012 
ATOM   3096  N3   DG A 150     -11.684 -88.721 -57.055 
ATOM   3097  C4   DG A 150     -10.881 -88.163 -57.998 
ATOM   3098  P    DT A 151     -16.452 -85.379 -59.970 
ATOM   3099  OP1  DT A 151     -17.554 -85.749 -60.886 
ATOM   3100  OP2  DT A 151     -15.781 -84.091 -60.249 
ATOM   3101  O5'  DT A 151     -16.981 -85.393 -58.460 
ATOM   3102  C5'  DT A 151     -16.972 -86.633 -57.728 
ATOM   3103  C4'  DT A 151     -16.451 -86.402 -56.323 
ATOM   3104  O4'  DT A 151     -15.002 -86.515 -56.242 
ATOM   3105  C3'  DT A 151     -16.748 -85.028 -55.722 
ATOM   3106  O3'  DT A 151     -17.014 -85.181 -54.333 
ATOM   3107  C2'  DT A 151     -15.445 -84.246 -55.882 
ATOM   3108  C1'  DT A 151     -14.504 -85.393 -55.528 
ATOM   3109  N1   DT A 151     -13.094 -85.165 -55.951 
ATOM   3110  C2   DT A 151     -12.108 -85.669 -55.139 
ATOM   3111  O2   DT A 151     -12.343 -86.280 -54.111 
ATOM   3112  N3   DT A 151     -10.813 -85.437 -55.562 
ATOM   3113  C4   DT A 151     -10.435 -84.760 -56.703 
ATOM   3114  O4   DT A 151      -9.242 -84.615 -56.979 
ATOM   3115  C5   DT A 151     -11.540 -84.269 -57.492 
ATOM   3116  C7   DT A 151     -11.216 -83.520 -58.751 
ATOM   3117  C6   DT A 151     -12.808 -84.479 -57.104 
ATOM   3118  P    DT A 152     -18.172 -84.303 -53.662 
ATOM   3119  OP1  DT A 152     -19.480 -84.962 -53.877 
ATOM   3120  OP2  DT A 152     -18.066 -82.903 -54.129 
ATOM   3121  O5'  DT A 152     -17.776 -84.385 -52.115 
ATOM   3122  C5'  DT A 152     -17.096 -85.558 -51.629 
ATOM   3123  C4'  DT A 152     -15.962 -85.156 -50.707 
ATOM   3124  O4'  DT A 152     -14.719 -84.915 -51.427 
ATOM   3125  C3'  DT A 152     -16.180 -83.871 -49.907 
ATOM   3126  O3'  DT A 152     -15.606 -84.030 -48.615 
ATOM   3127  C2'  DT A 152     -15.387 -82.805 -50.663 
ATOM   3128  C1'  DT A 152     -14.178 -83.680 -50.984 
ATOM   3129  N1   DT A 152     -13.317 -83.136 -52.072 
ATOM   3130  C2   DT A 152     -11.965 -83.357 -51.968 
ATOM   3131  O2   DT A 152     -11.462 -83.967 -51.041 
ATOM   3132  N3   DT A 152     -11.199 -82.837 -52.994 
ATOM   3133  C4   DT A 152     -11.664 -82.134 -54.087 
ATOM   3134  O4   DT A 152     -10.879 -81.717 -54.943 
ATOM   3135  C5   DT A 152     -13.095 -81.953 -54.106 
ATOM   3136  C7   DT A 152     -13.683 -81.197 -55.262 
ATOM   3137  C6   DT A 152     -13.864 -82.447 -53.122 
ATOM   3138  P    DC A 153     -16.375 -83.431 -47.346 
ATOM   3139  OP1  DC A 153     -17.405 -84.392 -46.890 
ATOM   3140  OP2  DC A 153     -16.853 -82.065 -47.655 
ATOM   3141  O5'  DC A 153     -15.195 -83.356 -46.268 
ATOM   3142  C5'  DC A 153     -14.120 -84.312 -46.342 
ATOM   3143  C4'  DC A 153     -12.790 -83.614 -46.136 
ATOM   3144  O4'  DC A 153     -12.229 -83.110 -47.381 
ATOM   3145  C3'  DC A 153     -12.816 -82.390 -45.222 
ATOM   3146  O3'  DC A 153     -11.614 -82.357 -44.461 
ATOM   3147  C2'  DC A 153     -12.820 -81.195 -46.174 
ATOM   3148  C1'  DC A 153     -11.824 -81.765 -47.178 
ATOM   3149  N1   DC A 153     -11.839 -81.073 -48.497 
ATOM   3150  C2   DC A 153     -10.631 -80.949 -49.178 
ATOM   3151  O2   DC A 153      -9.606 -81.415 -48.666 
ATOM   3152  N3   DC A 153     -10.622 -80.320 -50.383 
ATOM   3153  C4   DC A 153     -11.754 -79.830 -50.903 
ATOM   3154  N4   DC A 153     -11.695 -79.225 -52.080 
ATOM   3155  C5   DC A 153     -13.007 -79.946 -50.218 
ATOM   3156  C6   DC A 153     -12.994 -80.577 -49.016 
ATOM   3157  P    DC A 154     -11.679 -81.912 -42.925 
ATOM   3158  OP1  DC A 154     -12.052 -83.073 -42.088 
ATOM   3159  OP2  DC A 154     -12.537 -80.713 -42.792 
ATOM   3160  O5'  DC A 154     -10.154 -81.515 -42.647 
ATOM   3161  C5'  DC A 154      -9.113 -82.187 -43.380 
ATOM   3162  C4'  DC A 154      -8.080 -81.183 -43.850 
ATOM   3163  O4'  DC A 154      -8.413 -80.607 -45.145 
ATOM   3164  C3'  DC A 154      -7.874 -79.967 -42.947 
ATOM   3165  O3'  DC A 154      -6.495 -79.618 -42.951 
ATOM   3166  C2'  DC A 154      -8.661 -78.845 -43.625 
ATOM   3167  C1'  DC A 154      -8.273 -79.198 -45.058 
ATOM   3168  N1   DC A 154      -9.155 -78.580 -46.087 
ATOM   3169  C2   DC A 154      -8.575 -78.196 -47.293 
ATOM   3170  O2   DC A 154      -7.365 -78.382 -47.459 
ATOM   3171  N3   DC A 154      -9.363 -77.631 -48.244 
ATOM   3172  C4   DC A 154     -10.671 -77.446 -48.026 
ATOM   3173  N4   DC A 154     -11.397 -76.890 -48.984 
ATOM   3174  C5   DC A 154     -11.287 -77.833 -46.791 
ATOM   3175  C6   DC A 154     -10.483 -78.396 -45.854 
ATOM   3176  P    DA A 155      -5.812 -79.142 -41.584 
ATOM   3177  OP1  DA A 155      -5.401 -80.327 -40.797 
ATOM   3178  OP2  DA A 155      -6.699 -78.180 -40.895 
ATOM   3179  O5'  DA A 155      -4.514 -78.381 -42.128 
ATOM   3180  C5'  DA A 155      -3.921 -78.811 -43.368 
ATOM   3181  C4'  DA A 155      -3.562 -77.607 -44.216 
ATOM   3182  O4'  DA A 155      -4.664 -77.178 -45.066 
ATOM   3183  C3'  DA A 155      -3.175 -76.344 -43.448 
ATOM   3184  O3'  DA A 155      -2.138 -75.674 -44.155 
ATOM   3185  C2'  DA A 155      -4.429 -75.470 -43.483 
ATOM   3186  C1'  DA A 155      -4.815 -75.773 -44.928 
ATOM   3187  N9   DA A 155      -6.225 -75.426 -45.256 
ATOM   3188  C8   DA A 155      -7.327 -75.499 -44.451 
ATOM   3189  N7   DA A 155      -8.425 -75.122 -45.030 
ATOM   3190  C5   DA A 155      -8.024 -74.773 -46.312 
ATOM   3191  C6   DA A 155      -8.730 -74.289 -47.427 
ATOM   3192  N6   DA A 155     -10.052 -74.064 -47.425 
ATOM   3193  N1   DA A 155      -8.026 -74.044 -48.546 
ATOM   3194  C2   DA A 155      -6.714 -74.270 -48.543 
ATOM   3195  N3   DA A 155      -5.951 -74.718 -47.569 
ATOM   3196  C4   DA A 155      -6.680 -74.955 -46.460 
ATOM   3197  P    DA A 156      -0.947 -74.996 -43.328 
ATOM   3198  OP1  DA A 156       0.076 -76.017 -43.005 
ATOM   3199  OP2  DA A 156      -1.503 -74.250 -42.178 
ATOM   3200  O5'  DA A 156      -0.361 -73.967 -44.404 
ATOM   3201  C5'  DA A 156      -0.459 -74.290 -45.803 
ATOM   3202  C4'  DA A 156      -0.896 -73.068 -46.588 
ATOM   3203  O4'  DA A 156      -2.345 -72.949 -46.667 
ATOM   3204  C3'  DA A 156      -0.446 -71.720 -46.025 
ATOM   3205  O3'  DA A 156      -0.139 -70.849 -47.107 
ATOM   3206  C2'  DA A 156      -1.673 -71.175 -45.295 
ATOM   3207  C1'  DA A 156      -2.705 -71.618 -46.330 
ATOM   3208  N9   DA A 156      -4.102 -71.631 -45.815 
ATOM   3209  C8   DA A 156      -4.540 -71.936 -44.558 
ATOM   3210  N7   DA A 156      -5.826 -71.856 -44.417 
ATOM   3211  C5   DA A 156      -6.277 -71.470 -45.672 
ATOM   3212  C6   DA A 156      -7.561 -71.213 -46.180 
ATOM   3213  N6   DA A 156      -8.680 -71.311 -45.448 
ATOM   3214  N1   DA A 156      -7.655 -70.848 -47.472 
ATOM   3215  C2   DA A 156      -6.539 -70.753 -48.195 
ATOM   3216  N3   DA A 156      -5.294 -70.967 -47.832 
ATOM   3217  C4   DA A 156      -5.228 -71.329 -46.535 
ATOM   3218  P    DC A 157       1.124 -69.874 -46.984 
ATOM   3219  OP1  DC A 157       2.354 -70.606 -47.363 
ATOM   3220  OP2  DC A 157       1.133 -69.240 -45.648 
ATOM   3221  O5'  DC A 157       0.786 -68.776 -48.098 
ATOM   3222  C5'  DC A 157       0.017 -69.166 -49.251 
ATOM   3223  C4'  DC A 157      -1.033 -68.117 -49.553 
ATOM   3224  O4'  DC A 157      -2.276 -68.352 -48.831 
ATOM   3225  C3'  DC A 157      -0.662 -66.679 -49.188 
ATOM   3226  O3'  DC A 157      -1.195 -65.802 -50.173 
ATOM   3227  C2'  DC A 157      -1.381 -66.417 -47.865 
ATOM   3228  C1'  DC A 157      -2.679 -67.133 -48.224 
ATOM   3229  N1   DC A 157      -3.528 -67.462 -47.045 
ATOM   3230  C2   DC A 157      -4.910 -67.414 -47.206 
ATOM   3231  O2   DC A 157      -5.371 -67.104 -48.310 
ATOM   3232  N3   DC A 157      -5.701 -67.710 -46.143 
ATOM   3233  C4   DC A 157      -5.162 -68.041 -44.963 
ATOM   3234  N4   DC A 157      -5.976 -68.321 -43.956 
ATOM   3235  C5   DC A 157      -3.743 -68.096 -44.776 
ATOM   3236  C6   DC A 157      -2.970 -67.797 -45.850 
ATOM   3237  P    DA A 158      -0.321 -64.549 -50.650 
ATOM   3238  OP1  DA A 158       0.630 -64.978 -51.701 
ATOM   3239  OP2  DA A 158       0.271 -63.880 -49.472 
ATOM   3240  O5'  DA A 158      -1.444 -63.608 -51.294 
ATOM   3241  C5'  DA A 158      -2.608 -64.214 -51.888 
ATOM   3242  C4'  DA A 158      -3.855 -63.460 -51.473 
ATOM   3243  O4'  DA A 158      -4.417 -63.958 -50.225 
ATOM   3244  C3'  DA A 158      -3.675 -61.963 -51.224 
ATOM   3245  O3'  DA A 158      -4.837 -61.277 -51.676 
ATOM   3246  C2'  DA A 158      -3.595 -61.830 -49.703 
ATOM   3247  C1'  DA A 158      -4.683 -62.850 -49.379 
ATOM   3248  N9   DA A 158      -4.655 -63.327 -47.969 
ATOM   3249  C8   DA A 158      -3.573 -63.526 -47.161 
ATOM   3250  N7   DA A 158      -3.875 -63.950 -45.972 
ATOM   3251  C5   DA A 158      -5.260 -64.039 -45.992 
ATOM   3252  C6   DA A 158      -6.197 -64.433 -45.023 
ATOM   3253  N6   DA A 158      -5.862 -64.830 -43.787 
ATOM   3254  N1   DA A 158      -7.497 -64.405 -45.372 
ATOM   3255  C2   DA A 158      -7.824 -64.011 -46.601 
ATOM   3256  N3   DA A 158      -7.043 -63.622 -47.584 
ATOM   3257  C4   DA A 158      -5.747 -63.660 -47.210 
ATOM   3258  P    DC A 159      -4.666 -59.870 -52.421 
ATOM   3259  OP1  DC A 159      -4.372 -60.098 -53.853 
ATOM   3260  OP2  DC A 159      -3.694 -59.034 -51.683 
ATOM   3261  O5'  DC A 159      -6.134 -59.251 -52.264 
ATOM   3262  C5'  DC A 159      -7.263 -60.142 -52.199 
ATOM   3263  C4'  DC A 159      -8.215 -59.693 -51.108 
ATOM   3264  O4'  DC A 159      -7.880 -60.263 -49.811 
ATOM   3265  C3'  DC A 159      -8.265 -58.188 -50.847 
ATOM   3266  O3'  DC A 159      -9.603 -57.819 -50.536 
ATOM   3267  C2'  DC A 159      -7.403 -57.982 -49.602 
ATOM   3268  C1'  DC A 159      -7.881 -59.220 -48.849 
ATOM   3269  N1   DC A 159      -6.988 -59.622 -47.728 
ATOM   3270  C2   DC A 159      -7.577 -60.174 -46.593 
ATOM   3271  O2   DC A 159      -8.806 -60.305 -46.563 
ATOM   3272  N3   DC A 159      -6.778 -60.547 -45.559 
ATOM   3273  C4   DC A 159      -5.451 -60.387 -45.631 
ATOM   3274  N4   DC A 159      -4.716 -60.767 -44.597 
ATOM   3275  C5   DC A 159      -4.825 -59.822 -46.789 
ATOM   3276  C6   DC A 159      -5.640 -59.455 -47.811 
ATOM   3277  P    DA A 160     -10.183 -56.442 -51.111 
ATOM   3278  OP1  DA A 160     -10.672 -56.648 -52.492 
ATOM   3279  OP2  DA A 160      -9.180 -55.369 -50.931 
ATOM   3280  O5'  DA A 160     -11.423 -56.188 -50.132 
ATOM   3281  C5'  DA A 160     -12.105 -57.320 -49.561 
ATOM   3282  C4'  DA A 160     -12.382 -57.071 -48.092 
ATOM   3283  O4'  DA A 160     -11.279 -57.495 -47.240 
ATOM   3284  C3'  DA A 160     -12.614 -55.614 -47.696 
ATOM   3285  O3'  DA A 160     -13.610 -55.565 -46.682 
ATOM   3286  C2'  DA A 160     -11.285 -55.159 -47.094 
ATOM   3287  C1'  DA A 160     -10.988 -56.446 -46.329 
ATOM   3288  N9   DA A 160      -9.565 -56.579 -45.908 
ATOM   3289  C8   DA A 160      -8.445 -56.155 -46.562 
ATOM   3290  N7   DA A 160      -7.340 -56.418 -45.936 
ATOM   3291  C5   DA A 160      -7.757 -57.065 -44.780 
ATOM   3292  C6   DA A 160      -7.055 -57.603 -43.690 
ATOM   3293  N6   DA A 160      -5.719 -57.574 -43.582 
ATOM   3294  N1   DA A 160      -7.777 -58.176 -42.709 
ATOM   3295  C2   DA A 160      -9.105 -58.203 -42.821 
ATOM   3296  N3   DA A 160      -9.866 -57.736 -43.786 
ATOM   3297  C4   DA A 160      -9.118 -57.167 -44.755 
ATOM   3298  P    DC A 161     -14.697 -54.389 -46.717 
ATOM   3299  OP1  DC A 161     -15.798 -54.760 -47.633 
ATOM   3300  OP2  DC A 161     -14.025 -53.101 -46.996 
ATOM   3301  O5'  DC A 161     -15.225 -54.403 -45.206 
ATOM   3302  C5'  DC A 161     -15.216 -55.644 -44.475 
ATOM   3303  C4'  DC A 161     -14.696 -55.413 -43.070 
ATOM   3304  O4'  DC A 161     -13.246 -55.526 -42.988 
ATOM   3305  C3'  DC A 161     -14.992 -54.039 -42.468 
ATOM   3306  O3'  DC A 161     -15.258 -54.192 -41.079 
ATOM   3307  C2'  DC A 161     -13.689 -53.256 -42.629 
ATOM   3308  C1'  DC A 161     -12.749 -54.404 -42.275 
ATOM   3309  N1   DC A 161     -11.339 -54.176 -42.698 
ATOM   3310  C2   DC A 161     -10.327 -54.680 -41.885 
ATOM   3311  O2   DC A 161     -10.637 -55.291 -40.856 
ATOM   3312  N3   DC A 161      -9.035 -54.482 -42.253 
ATOM   3313  C4   DC A 161      -8.740 -53.814 -43.376 
ATOM   3314  N4   DC A 161      -7.465 -53.647 -43.691 
ATOM   3315  C5   DC A 161      -9.765 -53.287 -44.226 
ATOM   3316  C6   DC A 161     -11.050 -53.495 -43.841 
ATOM   3317  P    DA A 162     -16.417 -53.314 -40.409 
ATOM   3318  OP1  DA A 162     -17.725 -53.972 -40.624 
ATOM   3319  OP2  DA A 162     -16.310 -51.914 -40.875 
ATOM   3320  O5'  DA A 162     -16.020 -53.396 -38.862 
ATOM   3321  C5'  DA A 162     -15.341 -54.569 -38.376 
ATOM   3322  C4'  DA A 162     -14.206 -54.166 -37.454 
ATOM   3323  O4'  DA A 162     -12.963 -53.926 -38.173 
ATOM   3324  C3'  DA A 162     -14.424 -52.882 -36.654 
ATOM   3325  O3'  DA A 162     -13.850 -53.041 -35.362 
ATOM   3326  C2'  DA A 162     -13.631 -51.816 -37.410 
ATOM   3327  C1'  DA A 162     -12.422 -52.690 -37.731 
ATOM   3328  N9   DA A 162     -11.561 -52.147 -38.818 
ATOM   3329  C8   DA A 162     -11.937 -51.444 -39.926 
ATOM   3330  N7   DA A 162     -10.948 -51.104 -40.694 
ATOM   3331  C5   DA A 162      -9.833 -51.620 -40.048 
ATOM   3332  C6   DA A 162      -8.463 -51.597 -40.359 
ATOM   3333  N6   DA A 162      -7.963 -51.005 -41.454 
ATOM   3334  N1   DA A 162      -7.623 -52.205 -39.502 
ATOM   3335  C2   DA A 162      -8.126 -52.791 -38.417 
ATOM   3336  N3   DA A 162      -9.378 -52.876 -38.024 
ATOM   3337  C4   DA A 162     -10.198 -52.259 -38.899 
ATOM   3338  P    DT A 163     -14.619 -52.442 -34.092 
ATOM   3339  OP1  DT A 163     -15.649 -53.402 -33.637 
ATOM   3340  OP2  DT A 163     -15.097 -51.076 -34.401 
ATOM   3341  O5'  DT A 163     -13.439 -52.367 -33.015 
ATOM   3342  C5'  DT A 163     -12.364 -53.323 -33.089 
ATOM   3343  C4'  DT A 163     -11.034 -52.625 -32.883 
ATOM   3344  O4'  DT A 163     -10.473 -52.121 -34.128 
ATOM   3345  C3'  DT A 163     -11.060 -51.401 -31.968 
ATOM   3346  O3'  DT A 163      -9.859 -51.368 -31.208 
ATOM   3347  C2'  DT A 163     -11.065 -50.206 -32.921 
ATOM   3348  C1'  DT A 163     -10.068 -50.776 -33.925 
ATOM   3349  N1   DT A 163     -10.083 -50.084 -35.244 
ATOM   3350  C2   DT A 163      -8.883 -49.970 -35.904 
ATOM   3351  O2   DT A 163      -7.836 -50.405 -35.457 
ATOM   3352  N3   DT A 163      -8.935 -49.321 -37.122 
ATOM   3353  C4   DT A 163     -10.061 -48.792 -37.720 
ATOM   3354  O4   DT A 163      -9.984 -48.233 -38.816 
ATOM   3355  C5   DT A 163     -11.271 -48.961 -36.951 
ATOM   3356  C7   DT A 163     -12.542 -48.412 -37.530 
ATOM   3357  C6   DT A 163     -11.249 -49.587 -35.763 
ATOM   3358  P    DT A 164      -9.923 -50.922 -29.672 
ATOM   3359  OP1  DT A 164     -10.296 -52.084 -28.834 
ATOM   3360  OP2  DT A 164     -10.781 -49.724 -29.539 
ATOM   3361  O5'  DT A 164      -8.398 -50.526 -29.394 
ATOM   3362  C5'  DT A 164      -7.357 -51.198 -30.126 
ATOM   3363  C4'  DT A 164      -6.324 -50.194 -30.597 
ATOM   3364  O4'  DT A 164      -6.658 -49.618 -31.892 
ATOM   3365  C3'  DT A 164      -6.118 -48.978 -29.694 
ATOM   3366  O3'  DT A 164      -4.739 -48.628 -29.698 
ATOM   3367  C2'  DT A 164      -6.906 -47.856 -30.372 
ATOM   3368  C1'  DT A 164      -6.517 -48.208 -31.804 
ATOM   3369  N1   DT A 164      -7.399 -47.591 -32.834 
ATOM   3370  C2   DT A 164      -6.812 -47.218 -34.018 
ATOM   3371  O2   DT A 164      -5.626 -47.372 -34.248 
ATOM   3372  N3   DT A 164      -7.662 -46.648 -34.948 
ATOM   3373  C4   DT A 164      -9.015 -46.427 -34.793 
ATOM   3374  O4   DT A 164      -9.672 -45.908 -35.698 
ATOM   3375  C5   DT A 164      -9.539 -46.852 -33.517 
ATOM   3376  C7   DT A 164     -11.004 -46.647 -33.266 
ATOM   3377  C6   DT A 164      -8.736 -47.408 -32.595 
ATOM   3378  P    DA A 165      -4.056 -48.153 -28.331 
ATOM   3379  OP1  DA A 165      -3.645 -49.337 -27.543 
ATOM   3380  OP2  DA A 165      -4.943 -47.191 -27.641 
ATOM   3381  O5'  DA A 165      -2.758 -47.392 -28.875 
ATOM   3382  C5'  DA A 165      -2.165 -47.822 -30.114 
ATOM   3383  C4'  DA A 165      -1.806 -46.618 -30.962 
ATOM   3384  O4'  DA A 165      -2.908 -46.189 -31.812 
ATOM   3385  C3'  DA A 165      -1.419 -45.354 -30.194 
ATOM   3386  O3'  DA A 165      -0.382 -44.685 -30.902 
ATOM   3387  C2'  DA A 165      -2.673 -44.481 -30.230 
ATOM   3388  C1'  DA A 165      -3.060 -44.784 -31.674 
ATOM   3389  N9   DA A 165      -4.470 -44.437 -32.003 
ATOM   3390  C8   DA A 165      -5.571 -44.510 -31.198 
ATOM   3391  N7   DA A 165      -6.669 -44.133 -31.777 
ATOM   3392  C5   DA A 165      -6.269 -43.784 -33.059 
ATOM   3393  C6   DA A 165      -6.975 -43.300 -34.173 
ATOM   3394  N6   DA A 165      -8.296 -43.074 -34.171 
ATOM   3395  N1   DA A 165      -6.270 -43.055 -35.293 
ATOM   3396  C2   DA A 165      -4.958 -43.281 -35.290 
ATOM   3397  N3   DA A 165      -4.195 -43.728 -34.316 
ATOM   3398  C4   DA A 165      -4.924 -43.965 -33.207 
ATOM   3399  P    DT A 166       0.809 -44.007 -30.074 
ATOM   3400  OP1  DT A 166       1.832 -45.027 -29.752 
ATOM   3401  OP2  DT A 166       0.253 -43.260 -28.925 
ATOM   3402  O5'  DT A 166       1.395 -42.978 -31.151 
ATOM   3403  C5'  DT A 166       1.297 -43.301 -32.550 
ATOM   3404  C4'  DT A 166       0.859 -42.079 -33.335 
ATOM   3405  O4'  DT A 166      -0.590 -41.960 -33.413 
ATOM   3406  C3'  DT A 166       1.310 -40.731 -32.772 
ATOM   3407  O3'  DT A 166       1.617 -39.860 -33.854 
ATOM   3408  C2'  DT A 166       0.082 -40.186 -32.042 
ATOM   3409  C1'  DT A 166      -0.949 -40.628 -33.077 
ATOM   3410  N1   DT A 166      -2.347 -40.642 -32.562 
ATOM   3411  C2   DT A 166      -3.342 -40.307 -33.447 
ATOM   3412  O2   DT A 166      -3.124 -40.008 -34.608 
ATOM   3413  N3   DT A 166      -4.624 -40.330 -32.934 
ATOM   3414  C4   DT A 166      -4.984 -40.652 -31.641 
ATOM   3415  O4   DT A 166      -6.167 -40.638 -31.297 
ATOM   3416  C5   DT A 166      -3.869 -40.989 -30.787 
ATOM   3417  C7   DT A 166      -4.172 -41.352 -29.362 
ATOM   3418  C6   DT A 166      -2.612 -40.975 -31.260 
ATOM   3419  P    DA A 167       2.880 -38.885 -33.731 
ATOM   3420  OP1  DA A 167       4.110 -39.617 -34.110 
ATOM   3421  OP2  DA A 167       2.889 -38.250 -32.395 
ATOM   3422  O5'  DA A 167       2.542 -37.787 -34.845 
ATOM   3423  C5'  DA A 167       1.773 -38.177 -35.998 
ATOM   3424  C4'  DA A 167       0.722 -37.127 -36.300 
ATOM   3425  O4'  DA A 167      -0.520 -37.362 -35.577 
ATOM   3426  C3'  DA A 167       1.094 -35.690 -35.935 
ATOM   3427  O3'  DA A 167       0.561 -34.813 -36.920 
ATOM   3428  C2'  DA A 167       0.375 -35.428 -34.611 
ATOM   3429  C1'  DA A 167      -0.923 -36.144 -34.971 
ATOM   3430  N9   DA A 167      -1.772 -36.473 -33.792 
ATOM   3431  C8   DA A 167      -1.375 -36.826 -32.533 
ATOM   3432  N7   DA A 167      -2.359 -37.051 -31.717 
ATOM   3433  C5   DA A 167      -3.491 -36.833 -32.490 
ATOM   3434  C6   DA A 167      -4.864 -36.911 -32.202 
ATOM   3435  N6   DA A 167      -5.349 -37.247 -30.999 
ATOM   3436  N1   DA A 167      -5.722 -36.630 -33.199 
ATOM   3437  C2   DA A 167      -5.234 -36.297 -34.394 
ATOM   3438  N3   DA A 167      -3.981 -36.192 -34.778 
ATOM   3439  C4   DA A 167      -3.142 -36.478 -33.761 
ATOM   3440  P    DG A 168       1.435 -33.559 -37.397 
ATOM   3441  OP1  DG A 168       2.385 -33.989 -38.448 
ATOM   3442  OP2  DG A 168       2.027 -32.890 -36.219 
ATOM   3443  O5'  DG A 168       0.311 -32.618 -38.041 
ATOM   3444  C5'  DG A 168      -0.852 -33.225 -38.635 
ATOM   3445  C4'  DG A 168      -2.100 -32.470 -38.220 
ATOM   3446  O4'  DG A 168      -2.661 -32.969 -36.972 
ATOM   3447  C3'  DG A 168      -1.919 -30.973 -37.971 
ATOM   3448  O3'  DG A 168      -3.081 -30.288 -38.423 
ATOM   3449  C2'  DG A 168      -1.839 -30.841 -36.450 
ATOM   3450  C1'  DG A 168      -2.927 -31.861 -36.126 
ATOM   3451  N9   DG A 168      -2.899 -32.338 -34.716 
ATOM   3452  C8   DG A 168      -1.819 -32.544 -33.885 
ATOM   3453  N7   DG A 168      -2.138 -32.973 -32.689 
ATOM   3454  C5   DG A 168      -3.530 -33.056 -32.728 
ATOM   3455  C6   DG A 168      -4.449 -33.460 -31.725 
ATOM   3456  O6   DG A 168      -4.222 -33.833 -30.578 
ATOM   3457  N1   DG A 168      -5.771 -33.394 -32.187 
ATOM   3458  C2   DG A 168      -6.154 -32.992 -33.451 
ATOM   3459  N2   DG A 168      -7.467 -33.000 -33.697 
ATOM   3460  N3   DG A 168      -5.290 -32.614 -34.391 
ATOM   3461  C4   DG A 168      -4.004 -32.671 -33.960 
ATOM   3462  P    DA A 169      -2.911 -28.881 -39.167 
ATOM   3463  OP1  DA A 169      -2.616 -29.109 -40.600 
ATOM   3464  OP2  DA A 169      -1.938 -28.045 -38.429 
ATOM   3465  O5'  DA A 169      -4.378 -28.262 -39.011 
ATOM   3466  C5'  DA A 169      -5.507 -29.153 -38.946 
ATOM   3467  C4'  DA A 169      -6.459 -28.704 -37.855 
ATOM   3468  O4'  DA A 169      -6.125 -29.274 -36.558 
ATOM   3469  C3'  DA A 169      -6.509 -27.199 -37.594 
ATOM   3470  O3'  DA A 169      -7.848 -26.830 -37.283 
ATOM   3471  C2'  DA A 169      -5.648 -26.993 -36.348 
ATOM   3472  C1'  DA A 169      -6.126 -28.231 -35.596 
ATOM   3473  N9   DA A 169      -5.232 -28.633 -34.475 
ATOM   3474  C8   DA A 169      -3.872 -28.535 -34.397 
ATOM   3475  N7   DA A 169      -3.376 -28.973 -33.282 
ATOM   3476  C5   DA A 169      -4.488 -29.393 -32.565 
ATOM   3477  C6   DA A 169      -4.633 -29.963 -31.289 
ATOM   3478  N6   DA A 169      -3.602 -30.220 -30.472 
ATOM   3479  N1   DA A 169      -5.882 -30.261 -30.882 
ATOM   3480  C2   DA A 169      -6.902 -30.004 -31.698 
ATOM   3481  N3   DA A 169      -6.890 -29.477 -32.903 
ATOM   3482  C4   DA A 169      -5.629 -29.188 -33.287 
ATOM   3483  P    DT A 170      -8.427 -25.452 -37.858 
ATOM   3484  OP1  DT A 170      -8.916 -25.659 -39.239 
ATOM   3485  OP2  DT A 170      -7.424 -24.380 -37.677 
ATOM   3486  O5'  DT A 170      -9.667 -25.199 -36.879 
ATOM   3487  C5'  DT A 170     -10.349 -26.331 -36.308 
ATOM   3488  C4'  DT A 170     -10.626 -26.082 -34.839 
ATOM   3489  O4'  DT A 170      -9.523 -26.506 -33.986 
ATOM   3490  C3'  DT A 170     -10.859 -24.624 -34.443 
ATOM   3491  O3'  DT A 170     -11.854 -24.576 -33.429 
ATOM   3492  C2'  DT A 170      -9.529 -24.170 -33.840 
ATOM   3493  C1'  DT A 170      -9.232 -25.457 -33.076 
ATOM   3494  N1   DT A 170      -7.810 -25.590 -32.655 
ATOM   3495  C2   DT A 170      -7.568 -26.216 -31.456 
ATOM   3496  O2   DT A 170      -8.456 -26.655 -30.746 
ATOM   3497  N3   DT A 170      -6.237 -26.320 -31.100 
ATOM   3498  C4   DT A 170      -5.157 -25.861 -31.824 
ATOM   3499  O4   DT A 170      -4.008 -26.012 -31.402 
ATOM   3500  C5   DT A 170      -5.511 -25.218 -33.067 
ATOM   3501  C7   DT A 170      -4.394 -24.689 -33.918 
ATOM   3502  C6   DT A 170      -6.797 -25.103 -33.439 
ATOM   3503  P    DT A 171     -12.941 -23.400 -33.464 
ATOM   3504  OP1  DT A 171     -14.043 -23.770 -34.380 
ATOM   3505  OP2  DT A 171     -12.269 -22.112 -33.743 
ATOM   3506  O5'  DT A 171     -13.469 -23.414 -31.953 
ATOM   3507  C5'  DT A 171     -13.460 -24.654 -31.221 
ATOM   3508  C4'  DT A 171     -12.940 -24.423 -29.816 
ATOM   3509  O4'  DT A 171     -11.490 -24.537 -29.735 
ATOM   3510  C3'  DT A 171     -13.236 -23.050 -29.215 
ATOM   3511  O3'  DT A 171     -13.502 -23.203 -27.826 
ATOM   3512  C2'  DT A 171     -11.933 -22.267 -29.376 
ATOM   3513  C1'  DT A 171     -10.993 -23.415 -29.022 
ATOM   3514  N1   DT A 171      -9.583 -23.187 -29.445 
ATOM   3515  C2   DT A 171      -8.596 -23.690 -28.632 
ATOM   3516  O2   DT A 171      -8.831 -24.302 -27.605 
ATOM   3517  N3   DT A 171      -7.301 -23.458 -29.056 
ATOM   3518  C4   DT A 171      -6.923 -22.781 -30.197 
ATOM   3519  O4   DT A 171      -5.730 -22.637 -30.472 
ATOM   3520  C5   DT A 171      -8.028 -22.290 -30.985 
ATOM   3521  C7   DT A 171      -7.704 -21.541 -32.245 
ATOM   3522  C6   DT A 171      -9.297 -22.501 -30.597 
ATOM   3523  P    DA A 172     -14.661 -22.325 -27.156 
ATOM   3524  OP1  DA A 172     -15.969 -22.983 -27.371 
ATOM   3525  OP2  DA A 172     -14.554 -20.925 -27.622 
ATOM   3526  O5'  DA A 172     -14.265 -22.407 -25.609 
ATOM   3527  C5'  DA A 172     -13.585 -23.580 -25.123 
ATOM   3528  C4'  DA A 172     -12.451 -23.177 -24.200 
ATOM   3529  O4'  DA A 172     -11.208 -22.936 -24.920 
ATOM   3530  C3'  DA A 172     -12.668 -21.893 -23.401 
ATOM   3531  O3'  DA A 172     -12.095 -22.052 -22.109 
ATOM   3532  C2'  DA A 172     -11.875 -20.827 -24.156 
ATOM   3533  C1'  DA A 172     -10.667 -21.701 -24.478 
ATOM   3534  N9   DA A 172      -9.806 -21.158 -25.565 
ATOM   3535  C8   DA A 172     -10.182 -20.454 -26.673 
ATOM   3536  N7   DA A 172      -9.193 -20.115 -27.441 
ATOM   3537  C5   DA A 172      -8.077 -20.630 -26.795 
ATOM   3538  C6   DA A 172      -6.708 -20.608 -27.106 
ATOM   3539  N6   DA A 172      -6.207 -20.016 -28.201 
ATOM   3540  N1   DA A 172      -5.867 -21.216 -26.249 
ATOM   3541  C2   DA A 172      -6.370 -21.802 -25.163 
ATOM   3542  N3   DA A 172      -7.622 -21.887 -24.771 
ATOM   3543  C4   DA A 172      -8.442 -21.270 -25.645 
ATOM   3544  P    DC A 173     -12.863 -21.452 -20.839 
ATOM   3545  OP1  DC A 173     -13.893 -22.413 -20.384 
ATOM   3546  OP2  DC A 173     -13.341 -20.087 -21.148 
ATOM   3547  O5'  DC A 173     -11.683 -21.378 -19.762 
ATOM   3548  C5'  DC A 173     -10.608 -22.334 -19.836 
ATOM   3549  C4'  DC A 173      -9.278 -21.636 -19.630 
ATOM   3550  O4'  DC A 173      -8.717 -21.132 -20.875 
ATOM   3551  C3'  DC A 173      -9.304 -20.412 -18.715 
ATOM   3552  O3'  DC A 173      -8.103 -20.379 -17.955 
ATOM   3553  C2'  DC A 173      -9.309 -19.216 -19.668 
ATOM   3554  C1'  DC A 173      -8.312 -19.787 -20.671 
ATOM   3555  N1   DC A 173      -8.327 -19.094 -21.990 
ATOM   3556  C2   DC A 173      -7.119 -18.971 -22.672 
ATOM   3557  O2   DC A 173      -6.095 -19.436 -22.159 
ATOM   3558  N3   DC A 173      -7.111 -18.342 -23.876 
ATOM   3559  C4   DC A 173      -8.243 -17.851 -24.397 
ATOM   3560  N4   DC A 173      -8.183 -17.247 -25.573 
ATOM   3561  C5   DC A 173      -9.496 -17.968 -23.711 
ATOM   3562  C6   DC A 173      -9.482 -18.599 -22.510 
ATOM   3563  P    DT A 174      -8.167 -19.933 -16.419 
ATOM   3564  OP1  DT A 174      -8.541 -21.095 -15.581 
ATOM   3565  OP2  DT A 174      -9.025 -18.735 -16.286 
ATOM   3566  O5'  DT A 174      -6.643 -19.536 -16.141 
ATOM   3567  C5'  DT A 174      -5.601 -20.209 -16.873 
ATOM   3568  C4'  DT A 174      -4.568 -19.205 -17.343 
ATOM   3569  O4'  DT A 174      -4.902 -18.629 -18.639 
ATOM   3570  C3'  DT A 174      -4.363 -17.989 -16.441 
ATOM   3571  O3'  DT A 174      -2.984 -17.639 -16.444 
ATOM   3572  C2'  DT A 174      -5.150 -16.867 -17.119 
ATOM   3573  C1'  DT A 174      -4.761 -17.219 -18.551 
ATOM   3574  N1   DT A 174      -5.644 -16.601 -19.581 
ATOM   3575  C2   DT A 174      -5.057 -16.228 -20.765 
ATOM   3576  O2   DT A 174      -3.870 -16.383 -20.995 
ATOM   3577  N3   DT A 174      -5.906 -15.659 -21.695 
ATOM   3578  C4   DT A 174      -7.259 -15.438 -21.540 
ATOM   3579  O4   DT A 174      -7.916 -14.919 -22.445 
ATOM   3580  C5   DT A 174      -7.784 -15.862 -20.264 
ATOM   3581  C7   DT A 174      -9.248 -15.658 -20.012 
ATOM   3582  C6   DT A 174      -6.980 -16.419 -19.342 
ATOM   3583  P    DC A 175      -2.300 -17.164 -15.078 
ATOM   3584  OP1  DC A 175      -1.889 -18.348 -14.290 
ATOM   3585  OP2  DC A 175      -3.187 -16.202 -14.388 
ATOM   3586  O5'  DC A 175      -1.002 -16.402 -15.621 
ATOM   3587  C5'  DC A 175      -0.409 -16.833 -16.861 
ATOM   3588  C4'  DC A 175      -0.050 -15.629 -17.709 
ATOM   3589  O4'  DC A 175      -1.153 -15.200 -18.559 
ATOM   3590  C3'  DC A 175       0.336 -14.365 -16.941 
ATOM   3591  O3'  DC A 175       1.373 -13.695 -17.649 
ATOM   3592  C2'  DC A 175      -0.917 -13.492 -16.976 
ATOM   3593  C1'  DC A 175      -1.304 -13.795 -18.421 
ATOM   3594  N1   DC A 175      -2.714 -13.447 -18.749 
ATOM   3595  C2   DC A 175      -2.986 -12.982 -20.033 
ATOM   3596  O2   DC A 175      -2.054 -12.878 -20.840 
ATOM   3597  N3   DC A 175      -4.266 -12.659 -20.352 
ATOM   3598  C4   DC A 175      -5.246 -12.785 -19.450 
ATOM   3599  N4   DC A 175      -6.478 -12.457 -19.810 
ATOM   3600  C5   DC A 175      -4.988 -13.261 -18.124 
ATOM   3601  C6   DC A 175      -3.703 -13.579 -17.825 
ATOM   3602  P    DA A 176       2.565 -13.018 -16.821 
ATOM   3603  OP1  DA A 176       3.588 -14.038 -16.499 
ATOM   3604  OP2  DA A 176       2.008 -12.271 -15.672 
ATOM   3605  O5'  DA A 176       3.151 -11.989 -17.898 
ATOM   3606  C5'  DA A 176       3.053 -12.311 -19.297 
ATOM   3607  C4'  DA A 176       2.615 -11.090 -20.082 
ATOM   3608  O4'  DA A 176       1.166 -10.970 -20.160 
ATOM   3609  C3'  DA A 176       3.066  -9.742 -19.519 
ATOM   3610  O3'  DA A 176       3.373  -8.871 -20.601 
ATOM   3611  C2'  DA A 176       1.838  -9.197 -18.789 
ATOM   3612  C1'  DA A 176       0.807  -9.639 -19.823 
ATOM   3613  N9   DA A 176      -0.591  -9.653 -19.309 
ATOM   3614  C8   DA A 176      -1.028  -9.957 -18.052 
ATOM   3615  N7   DA A 176      -2.315  -9.877 -17.910 
ATOM   3616  C5   DA A 176      -2.765  -9.492 -19.165 
ATOM   3617  C6   DA A 176      -4.050  -9.234 -19.673 
ATOM   3618  N6   DA A 176      -5.168  -9.333 -18.941 
ATOM   3619  N1   DA A 176      -4.143  -8.870 -20.966 
ATOM   3620  C2   DA A 176      -3.028  -8.774 -21.689 
ATOM   3621  N3   DA A 176      -1.782  -8.988 -21.326 
ATOM   3622  C4   DA A 176      -1.716  -9.351 -20.028 
ATOM   3623  P    DG A 177       4.636  -7.896 -20.478 
ATOM   3624  OP1  DG A 177       5.866  -8.628 -20.857 
ATOM   3625  OP2  DG A 177       4.644  -7.261 -19.141 
ATOM   3626  O5'  DG A 177       4.298  -6.798 -21.592 
ATOM   3627  C5'  DG A 177       3.529  -7.188 -22.745 
ATOM   3628  C4'  DG A 177       2.478  -6.138 -23.046 
ATOM   3629  O4'  DG A 177       1.235  -6.373 -22.324 
ATOM   3630  C3'  DG A 177       2.850  -4.701 -22.682 
ATOM   3631  O3'  DG A 177       2.316  -3.824 -23.666 
ATOM   3632  C2'  DG A 177       2.131  -4.439 -21.358 
ATOM   3633  C1'  DG A 177       0.833  -5.155 -21.718 
ATOM   3634  N9   DG A 177      -0.016  -5.484 -20.538 
ATOM   3635  C8   DG A 177       0.365  -5.840 -19.263 
ATOM   3636  N7   DG A 177      -0.638  -6.066 -18.449 
ATOM   3637  C5   DG A 177      -1.763  -5.842 -19.242 
ATOM   3638  C6   DG A 177      -3.142  -5.931 -18.916 
ATOM   3639  O6   DG A 177      -3.662  -6.230 -17.844 
ATOM   3640  N1   DG A 177      -3.949  -5.620 -20.020 
ATOM   3641  C2   DG A 177      -3.485  -5.270 -21.273 
ATOM   3642  N2   DG A 177      -4.417  -5.012 -22.192 
ATOM   3643  N3   DG A 177      -2.191  -5.189 -21.577 
ATOM   3644  C4   DG A 177      -1.395  -5.486 -20.518 
ATOM   3645  P    DA A 178       3.190  -2.570 -24.144 
ATOM   3646  OP1  DA A 178       4.141  -2.999 -25.194 
ATOM   3647  OP2  DA A 178       3.783  -1.901 -22.965 
ATOM   3648  O5'  DA A 178       2.067  -1.629 -24.788 
ATOM   3649  C5'  DA A 178       0.904  -2.236 -25.382 
ATOM   3650  C4'  DA A 178      -0.344  -1.481 -24.967 
ATOM   3651  O4'  DA A 178      -0.905  -1.980 -23.719 
ATOM   3652  C3'  DA A 178      -0.164   0.016 -24.717 
ATOM   3653  O3'  DA A 178      -1.325   0.701 -25.170 
ATOM   3654  C2'  DA A 178      -0.083   0.148 -23.196 
ATOM   3655  C1'  DA A 178      -1.171  -0.872 -22.873 
ATOM   3656  N9   DA A 178      -1.144  -1.349 -21.463 
ATOM   3657  C8   DA A 178      -0.061  -1.548 -20.654 
ATOM   3658  N7   DA A 178      -0.363  -1.971 -19.466 
ATOM   3659  C5   DA A 178      -1.748  -2.061 -19.486 
ATOM   3660  C6   DA A 178      -2.685  -2.455 -18.517 
ATOM   3661  N6   DA A 178      -2.350  -2.851 -17.281 
ATOM   3662  N1   DA A 178      -3.986  -2.426 -18.865 
ATOM   3663  C2   DA A 178      -4.312  -2.032 -20.094 
ATOM   3664  N3   DA A 178      -3.531  -1.644 -21.077 
ATOM   3665  C4   DA A 178      -2.235  -1.681 -20.703 
ATOM   3666  P    DA A 179      -1.155   2.109 -25.914 
ATOM   3667  OP1  DA A 179      -0.860   1.880 -27.346 
ATOM   3668  OP2  DA A 179      -0.182   2.945 -25.176 
ATOM   3669  O5'  DA A 179      -2.622   2.727 -25.758 
ATOM   3670  C5'  DA A 179      -3.752   1.837 -25.693 
ATOM   3671  C4'  DA A 179      -4.703   2.285 -24.602 
ATOM   3672  O4'  DA A 179      -4.369   1.715 -23.305 
ATOM   3673  C3'  DA A 179      -4.753   3.791 -24.341 
ATOM   3674  O3'  DA A 179      -6.092   4.159 -24.030 
ATOM   3675  C2'  DA A 179      -3.892   3.996 -23.095 
ATOM   3676  C1'  DA A 179      -4.370   2.759 -22.342 
ATOM   3677  N9   DA A 179      -3.476   2.356 -21.222 
ATOM   3678  C8   DA A 179      -2.116   2.454 -21.144 
ATOM   3679  N7   DA A 179      -1.621   2.016 -20.028 
ATOM   3680  C5   DA A 179      -2.733   1.596 -19.311 
ATOM   3681  C6   DA A 179      -2.878   1.026 -18.035 
ATOM   3682  N6   DA A 179      -1.846   0.769 -17.219 
ATOM   3683  N1   DA A 179      -4.126   0.729 -17.628 
ATOM   3684  C2   DA A 179      -5.146   0.985 -18.445 
ATOM   3685  N3   DA A 179      -5.134   1.512 -19.650 
ATOM   3686  C4   DA A 179      -3.873   1.801 -20.034 
ATOM   3687  P    DG A 180      -6.671   5.537 -24.604 
ATOM   3688  OP1  DG A 180      -7.160   5.331 -25.986 
ATOM   3689  OP2  DG A 180      -5.669   6.610 -24.424 
ATOM   3690  O5'  DG A 180      -7.911   5.791 -23.625 
ATOM   3691  C5'  DG A 180      -8.593   4.658 -23.054 
ATOM   3692  C4'  DG A 180      -8.870   4.907 -21.585 
ATOM   3693  O4'  DG A 180      -7.767   4.483 -20.733 
ATOM   3694  C3'  DG A 180      -9.103   6.365 -21.189 
ATOM   3695  O3'  DG A 180     -10.098   6.413 -20.175 
ATOM   3696  C2'  DG A 180      -7.773   6.819 -20.587 
ATOM   3697  C1'  DG A 180      -7.477   5.533 -19.822 
ATOM   3698  N9   DG A 180      -6.054   5.399 -19.402 
ATOM   3699  C8   DG A 180      -4.912   5.821 -20.047 
ATOM   3700  N7   DG A 180      -3.803   5.548 -19.403 
ATOM   3701  C5   DG A 180      -4.242   4.901 -18.249 
ATOM   3702  C6   DG A 180      -3.500   4.367 -17.162 
ATOM   3703  O6   DG A 180      -2.284   4.355 -16.993 
ATOM   3704  N1   DG A 180      -4.343   3.796 -16.199 
ATOM   3705  C2   DG A 180      -5.721   3.746 -16.276 
ATOM   3706  N2   DG A 180      -6.345   3.157 -15.253 
ATOM   3707  N3   DG A 180      -6.416   4.247 -17.296 
ATOM   3708  C4   DG A 180      -5.613   4.805 -18.239 
ATOM   3709  P    DC A 181     -11.185   7.589 -20.211 
ATOM   3710  OP1  DC A 181     -12.287   7.219 -21.127 
ATOM   3711  OP2  DC A 181     -10.513   8.877 -20.490 
ATOM   3712  O5'  DC A 181     -11.713   7.575 -18.700 
ATOM   3713  C5'  DC A 181     -11.704   6.335 -17.968 
ATOM   3714  C4'  DC A 181     -11.184   6.566 -16.563 
ATOM   3715  O4'  DC A 181      -9.735   6.452 -16.482 
ATOM   3716  C3'  DC A 181     -11.480   7.940 -15.962 
ATOM   3717  O3'  DC A 181     -11.747   7.786 -14.573 
ATOM   3718  C2'  DC A 181     -10.177   8.722 -16.123 
ATOM   3719  C1'  DC A 181      -9.237   7.574 -15.769 
ATOM   3720  N1   DC A 181      -7.827   7.803 -16.192 
ATOM   3721  C2   DC A 181      -6.815   7.299 -15.379 
ATOM   3722  O2   DC A 181      -7.126   6.688 -14.350 
ATOM   3723  N3   DC A 181      -5.523   7.497 -15.746 
ATOM   3724  C4   DC A 181      -5.228   8.164 -16.870 
ATOM   3725  N4   DC A 181      -3.953   8.331 -17.185 
ATOM   3726  C5   DC A 181      -6.254   8.691 -17.719 
ATOM   3727  C6   DC A 181      -7.539   8.483 -17.335 
ATOM   3728  P    DA A 182     -12.905   8.664 -13.903 
ATOM   3729  OP1  DA A 182     -14.213   8.006 -14.117 
ATOM   3730  OP2  DA A 182     -12.799  10.064 -14.369 
ATOM   3731  O5'  DA A 182     -12.509   8.582 -12.355 
ATOM   3732  C5'  DA A 182     -11.829   7.409 -11.870 
ATOM   3733  C4'  DA A 182     -10.695   7.812 -10.947 
ATOM   3734  O4'  DA A 182      -9.452   8.053 -11.667 
ATOM   3735  C3'  DA A 182     -10.912   9.096 -10.148 
ATOM   3736  O3'  DA A 182     -10.339   8.937  -8.855 
ATOM   3737  C2'  DA A 182     -10.119  10.162 -10.903 
ATOM   3738  C1'  DA A 182      -8.911   9.288 -11.225 
ATOM   3739  N9   DA A 182      -8.050   9.832 -12.312 
ATOM   3740  C8   DA A 182      -8.426  10.535 -13.420 
ATOM   3741  N7   DA A 182      -7.437  10.875 -14.187 
ATOM   3742  C5   DA A 182      -6.321  10.359 -13.542 
ATOM   3743  C6   DA A 182      -4.952  10.382 -13.853 
ATOM   3744  N6   DA A 182      -4.452  10.973 -14.948 
ATOM   3745  N1   DA A 182      -4.111   9.773 -12.996 
ATOM   3746  C2   DA A 182      -4.614   9.187 -11.910 
ATOM   3747  N3   DA A 182      -5.867   9.102 -11.517 
ATOM   3748  C4   DA A 182      -6.686   9.719 -12.392 
ATOM   3749  P    DG A 183     -11.107   9.537  -7.586 
ATOM   3750  OP1  DG A 183     -12.138   8.576  -7.131 
ATOM   3751  OP2  DG A 183     -11.585  10.903  -7.895 
ATOM   3752  O5'  DG A 183      -9.927   9.611  -6.509 
ATOM   3753  C5'  DG A 183      -8.853   8.655  -6.582 
ATOM   3754  C4'  DG A 183      -7.523   9.353  -6.376 
ATOM   3755  O4'  DG A 183      -6.961   9.857  -7.621 
ATOM   3756  C3'  DG A 183      -7.549  10.578  -5.462 
ATOM   3757  O3'  DG A 183      -6.347  10.610  -4.702 
ATOM   3758  C2'  DG A 183      -7.553  11.773  -6.415 
ATOM   3759  C1'  DG A 183      -6.557  11.202  -7.418 
ATOM   3760  N9   DG A 183      -6.571  11.895  -8.737 
ATOM   3761  C8   DG A 183      -7.632  12.455  -9.415 
ATOM   3762  N7   DG A 183      -7.307  12.994 -10.565 
ATOM   3763  C5   DG A 183      -5.932  12.776 -10.655 
ATOM   3764  C6   DG A 183      -5.015  13.134 -11.677 
ATOM   3765  O6   DG A 183      -5.230  13.726 -12.731 
ATOM   3766  N1   DG A 183      -3.713  12.720 -11.365 
ATOM   3767  C2   DG A 183      -3.346  12.047 -10.216 
ATOM   3768  N2   DG A 183      -2.050  11.739 -10.105 
ATOM   3769  N3   DG A 183      -4.206  11.711  -9.258 
ATOM   3770  C4   DG A 183      -5.474  12.106  -9.545 
ATOM   3771  P    DA A 184      -6.412  11.056  -3.166 
ATOM   3772  OP1  DA A 184      -6.785   9.894  -2.328 
ATOM   3773  OP2  DA A 184      -7.269  12.254  -3.033 
ATOM   3774  O5'  DA A 184      -4.887  11.453  -2.888 
ATOM   3775  C5'  DA A 184      -3.846  10.780  -3.620 
ATOM   3776  C4'  DA A 184      -2.812  11.784  -4.090 
ATOM   3777  O4'  DA A 184      -3.146  12.361  -5.386 
ATOM   3778  C3'  DA A 184      -2.607  13.001  -3.188 
ATOM   3779  O3'  DA A 184      -1.228  13.350  -3.191 
ATOM   3780  C2'  DA A 184      -3.394  14.123  -3.866 
ATOM   3781  C1'  DA A 184      -3.005  13.770  -5.298 
ATOM   3782  N9   DA A 184      -3.888  14.388  -6.327 
ATOM   3783  C8   DA A 184      -5.228  14.640  -6.254 
ATOM   3784  N7   DA A 184      -5.716  15.192  -7.322 
ATOM   3785  C5   DA A 184      -4.622  15.315  -8.166 
ATOM   3786  C6   DA A 184      -4.480  15.830  -9.465 
ATOM   3787  N6   DA A 184      -5.497  16.342 -10.173 
ATOM   3788  N1   DA A 184      -3.250  15.800 -10.013 
ATOM   3789  C2   DA A 184      -2.245  15.290  -9.304 
ATOM   3790  N3   DA A 184      -2.255  14.784  -8.091 
ATOM   3791  C4   DA A 184      -3.497  14.825  -7.566 
ATOM   3792  P    DA A 185      -0.544  13.826  -1.825 
ATOM   3793  OP1  DA A 185      -0.134  12.641  -1.037 
ATOM   3794  OP2  DA A 185      -1.432  14.788  -1.135 
ATOM   3795  O5'  DA A 185       0.754  14.587  -2.368 
ATOM   3796  C5'  DA A 185       1.347  14.157  -3.608 
ATOM   3797  C4'  DA A 185       1.705  15.360  -4.456 
ATOM   3798  O4'  DA A 185       0.603  15.790  -5.306 
ATOM   3799  C3'  DA A 185       2.092  16.624  -3.688 
ATOM   3800  O3'  DA A 185       3.129  17.294  -4.396 
ATOM   3801  C2'  DA A 185       0.839  17.498  -3.723 
ATOM   3802  C1'  DA A 185       0.452  17.194  -5.168 
ATOM   3803  N9   DA A 185      -0.958  17.542  -5.496 
ATOM   3804  C8   DA A 185      -2.060  17.468  -4.692 
ATOM   3805  N7   DA A 185      -3.157  17.846  -5.271 
ATOM   3806  C5   DA A 185      -2.757  18.195  -6.553 
ATOM   3807  C6   DA A 185      -3.463  18.679  -7.667 
ATOM   3808  N6   DA A 185      -4.785  18.904  -7.665 
ATOM   3809  N1   DA A 185      -2.759  18.924  -8.787 
ATOM   3810  C2   DA A 185      -1.447  18.698  -8.783 
ATOM   3811  N3   DA A 185      -0.683  18.250  -7.810 
ATOM   3812  C4   DA A 185      -1.413  18.013  -6.700 
ATOM   3813  P    DC A 186       4.321  17.971  -3.568 
ATOM   3814  OP1  DC A 186       5.343  16.951  -3.246 
ATOM   3815  OP2  DC A 186       3.764  18.718  -2.419 
ATOM   3816  O5'  DC A 186       4.907  19.001  -4.644 
ATOM   3817  C5'  DC A 186       4.809  18.678  -6.044 
ATOM   3818  C4'  DC A 186       4.371  19.900  -6.828 
ATOM   3819  O4'  DC A 186       2.922  20.019  -6.907 
ATOM   3820  C3'  DC A 186       4.821  21.248  -6.266 
ATOM   3821  O3'  DC A 186       5.129  22.119  -7.347 
ATOM   3822  C2'  DC A 186       3.594  21.792  -5.536 
ATOM   3823  C1'  DC A 186       2.563  21.350  -6.570 
ATOM   3824  N1   DC A 186       1.165  21.337  -6.055 
ATOM   3825  C2   DC A 186       0.144  21.674  -6.941 
ATOM   3826  O2   DC A 186       0.438  21.967  -8.105 
ATOM   3827  N3   DC A 186      -1.137  21.668  -6.490 
ATOM   3828  C4   DC A 186      -1.412  21.344  -5.220 
ATOM   3829  N4   DC A 186      -2.678  21.354  -4.830 
ATOM   3830  C5   DC A 186      -0.377  20.995  -4.294 
ATOM   3831  C6   DC A 186       0.897  21.007  -4.763 
ATOM   3832  P    DA A 187       6.392  23.093  -7.224 
ATOM   3833  OP1  DA A 187       7.621  22.361  -7.604 
ATOM   3834  OP2  DA A 187       6.400  23.728  -5.888 
ATOM   3835  O5'  DA A 187       6.053  24.191  -8.338 
ATOM   3836  C5'  DA A 187       5.284  23.801  -9.491 
ATOM   3837  C4'  DA A 187       4.234  24.851  -9.793 
ATOM   3838  O4'  DA A 187       2.991  24.616  -9.071 
ATOM   3839  C3'  DA A 187       4.605  26.288  -9.429 
ATOM   3840  O3'  DA A 187       4.072  27.165 -10.413 
ATOM   3841  C2'  DA A 187       3.886  26.550  -8.105 
ATOM   3842  C1'  DA A 187       2.588  25.834  -8.464 
ATOM   3843  N9   DA A 187       1.740  25.506  -7.285 
ATOM   3844  C8   DA A 187       2.136  25.153  -6.027 
ATOM   3845  N7   DA A 187       1.153  24.927  -5.211 
ATOM   3846  C5   DA A 187       0.020  25.146  -5.984 
ATOM   3847  C6   DA A 187      -1.352  25.067  -5.695 
ATOM   3848  N6   DA A 187      -1.838  24.732  -4.492 
ATOM   3849  N1   DA A 187      -2.211  25.349  -6.693 
ATOM   3850  C2   DA A 187      -1.722  25.682  -7.887 
ATOM   3851  N3   DA A 187      -0.469  25.787  -8.271 
ATOM   3852  C4   DA A 187       0.370  25.500  -7.255 
ATOM   3853  P    DG A 188       4.946  28.419 -10.891 
ATOM   3854  OP1  DG A 188       5.897  27.990 -11.941 
ATOM   3855  OP2  DG A 188       5.539  29.088  -9.712 
ATOM   3856  O5'  DG A 188       3.823  29.360 -11.534 
ATOM   3857  C5'  DG A 188       2.660  28.753 -12.129 
ATOM   3858  C4'  DG A 188       1.412  29.508 -11.714 
ATOM   3859  O4'  DG A 188       0.851  29.009 -10.465 
ATOM   3860  C3'  DG A 188       1.592  31.005 -11.464 
ATOM   3861  O3'  DG A 188       0.431  31.690 -11.917 
ATOM   3862  C2'  DG A 188       1.673  31.137  -9.943 
ATOM   3863  C1'  DG A 188       0.585  30.118  -9.620 
ATOM   3864  N9   DG A 188       0.612  29.640  -8.209 
ATOM   3865  C8   DG A 188       1.693  29.434  -7.379 
ATOM   3866  N7   DG A 188       1.373  29.006  -6.182 
ATOM   3867  C5   DG A 188      -0.018  28.923  -6.222 
ATOM   3868  C6   DG A 188      -0.937  28.519  -5.219 
ATOM   3869  O6   DG A 188      -0.710  28.145  -4.072 
ATOM   3870  N1   DG A 188      -2.260  28.584  -5.680 
ATOM   3871  C2   DG A 188      -2.643  28.987  -6.945 
ATOM   3872  N2   DG A 188      -3.955  28.979  -7.191 
ATOM   3873  N3   DG A 188      -1.779  29.365  -7.885 
ATOM   3874  C4   DG A 188      -0.492  29.308  -7.453 
ATOM   3875  P    DA A 189       0.601  33.098 -12.661 
ATOM   3876  OP1  DA A 189       0.895  32.869 -14.093 
ATOM   3877  OP2  DA A 189       1.573  33.934 -11.923 
ATOM   3878  O5'  DA A 189      -0.866  33.716 -12.505 
ATOM   3879  C5'  DA A 189      -1.996  32.826 -12.440 
ATOM   3880  C4'  DA A 189      -2.948  33.275 -11.348 
ATOM   3881  O4'  DA A 189      -2.613  32.704 -10.051 
ATOM   3882  C3'  DA A 189      -2.998  34.780 -11.087 
ATOM   3883  O3'  DA A 189      -4.336  35.148 -10.777 
ATOM   3884  C2'  DA A 189      -2.136  34.986  -9.842 
ATOM   3885  C1'  DA A 189      -2.614  33.748  -9.089 
ATOM   3886  N9   DA A 189      -1.720  33.345  -7.968 
ATOM   3887  C8   DA A 189      -0.360  33.443  -7.891 
ATOM   3888  N7   DA A 189       0.135  33.005  -6.775 
ATOM   3889  C5   DA A 189      -0.977  32.585  -6.058 
ATOM   3890  C6   DA A 189      -1.122  32.015  -4.782 
ATOM   3891  N6   DA A 189      -0.090  31.759  -3.965 
ATOM   3892  N1   DA A 189      -2.370  31.718  -4.375 
ATOM   3893  C2   DA A 189      -3.390  31.974  -5.191 
ATOM   3894  N3   DA A 189      -3.378  32.501  -6.397 
ATOM   3895  C4   DA A 189      -2.117  32.790  -6.781 
ATOM   3896  P    DG A 190      -4.915  36.526 -11.351 
ATOM   3897  OP1  DG A 190      -5.405  36.320 -12.732 
ATOM   3898  OP2  DG A 190      -3.913  37.599 -11.171 
ATOM   3899  O5'  DG A 190      -6.155  36.780 -10.372 
ATOM   3900  C5'  DG A 190      -6.838  35.647  -9.801 
ATOM   3901  C4'  DG A 190      -7.114  35.896  -8.332 
ATOM   3902  O4'  DG A 190      -6.012  35.473  -7.480 
ATOM   3903  C3'  DG A 190      -7.347  37.354  -7.936 
ATOM   3904  O3'  DG A 190      -8.343  37.403  -6.922 
ATOM   3905  C2'  DG A 190      -6.017  37.809  -7.334 
ATOM   3906  C1'  DG A 190      -5.721  36.522  -6.569 
ATOM   3907  N9   DG A 190      -4.298  36.389  -6.149 
ATOM   3908  C8   DG A 190      -3.156  36.810  -6.794 
ATOM   3909  N7   DG A 190      -2.047  36.537  -6.149 
ATOM   3910  C5   DG A 190      -2.486  35.890  -4.996 
ATOM   3911  C6   DG A 190      -1.745  35.356  -3.909 
ATOM   3912  O6   DG A 190      -0.529  35.344  -3.740 
ATOM   3913  N1   DG A 190      -2.588  34.785  -2.946 
ATOM   3914  C2   DG A 190      -3.965  34.736  -3.023 
ATOM   3915  N2   DG A 190      -4.589  34.146  -1.999 
ATOM   3916  N3   DG A 190      -4.661  35.236  -4.042 
ATOM   3917  C4   DG A 190      -3.858  35.794  -4.985 
ATOM   3918  P    DT A 191      -9.429  38.578  -6.957 
ATOM   3919  OP1  DT A 191     -10.531  38.208  -7.873 
ATOM   3920  OP2  DT A 191      -8.757  39.866  -7.236 
ATOM   3921  O5'  DT A 191      -9.958  38.564  -5.446 
ATOM   3922  C5'  DT A 191      -9.949  37.324  -4.715 
ATOM   3923  C4'  DT A 191      -9.428  37.555  -3.310 
ATOM   3924  O4'  DT A 191      -7.979  37.442  -3.229 
ATOM   3925  C3'  DT A 191      -9.724  38.929  -2.709 
ATOM   3926  O3'  DT A 191      -9.991  38.776  -1.320 
ATOM   3927  C2'  DT A 191      -8.422  39.711  -2.869 
ATOM   3928  C1'  DT A 191      -7.481  38.563  -2.515 
ATOM   3929  N1   DT A 191      -6.071  38.792  -2.938 
ATOM   3930  C2   DT A 191      -5.085  38.288  -2.126 
ATOM   3931  O2   DT A 191      -5.320  37.677  -1.098 
ATOM   3932  N3   DT A 191      -3.790  38.520  -2.549 
ATOM   3933  C4   DT A 191      -3.412  39.197  -3.690 
ATOM   3934  O4   DT A 191      -2.219  39.342  -3.966 
ATOM   3935  C5   DT A 191      -4.517  39.688  -4.479 
ATOM   3936  C7   DT A 191      -4.193  40.437  -5.738 
ATOM   3937  C6   DT A 191      -5.785  39.477  -4.091 
ATOM   3938  P    DG A 192     -11.149  39.654  -0.649 
ATOM   3939  OP1  DG A 192     -12.457  38.995  -0.864 
ATOM   3940  OP2  DG A 192     -11.043  41.054  -1.116 
ATOM   3941  O5'  DG A 192     -10.753  39.572   0.898 
ATOM   3942  C5'  DG A 192     -10.073  38.399   1.384 
ATOM   3943  C4'  DG A 192      -8.939  38.801   2.306 
ATOM   3944  O4'  DG A 192      -7.696  39.042   1.586 
ATOM   3945  C3'  DG A 192      -9.156  40.086   3.106 
ATOM   3946  O3'  DG A 192      -8.583  39.926   4.398 
ATOM   3947  C2'  DG A 192      -8.364  41.151   2.350 
ATOM   3948  C1'  DG A 192      -7.155  40.277   2.029 
ATOM   3949  N9   DG A 192      -6.294  40.821   0.941 
ATOM   3950  C8   DG A 192      -6.655  41.532  -0.182 
ATOM   3951  N7   DG A 192      -5.646  41.868  -0.948 
ATOM   3952  C5   DG A 192      -4.538  41.343  -0.286 
ATOM   3953  C6   DG A 192      -3.162  41.385  -0.630 
ATOM   3954  O6   DG A 192      -2.630  41.903  -1.608 
ATOM   3955  N1   DG A 192      -2.374  40.726   0.323 
ATOM   3956  C2   DG A 192      -2.854  40.106   1.461 
ATOM   3957  N2   DG A 192      -1.939  39.532   2.246 
ATOM   3958  N3   DG A 192      -4.146  40.067   1.784 
ATOM   3959  C4   DG A 192      -4.922  40.702   0.869 
ATOM   3960  P    DA A 193      -9.351  40.526   5.667 
ATOM   3961  OP1  DA A 193     -10.382  39.565   6.123 
ATOM   3962  OP2  DA A 193      -9.830  41.892   5.358 
ATOM   3963  O5'  DA A 193      -8.172  40.601   6.745 
ATOM   3964  C5'  DA A 193      -7.097  39.644   6.671 
ATOM   3965  C4'  DA A 193      -5.767  40.342   6.877 
ATOM   3966  O4'  DA A 193      -5.206  40.846   5.632 
ATOM   3967  C3'  DA A 193      -5.793  41.567   7.791 
ATOM   3968  O3'  DA A 193      -4.591  41.600   8.552 
ATOM   3969  C2'  DA A 193      -5.797  42.762   6.839 
ATOM   3970  C1'  DA A 193      -4.801  42.192   5.835 
ATOM   3971  N9   DA A 193      -4.816  42.884   4.516 
ATOM   3972  C8   DA A 193      -5.878  43.434   3.858 
ATOM   3973  N7   DA A 193      -5.569  43.971   2.719 
ATOM   3974  C5   DA A 193      -4.202  43.763   2.611 
ATOM   3975  C6   DA A 193      -3.267  44.102   1.618 
ATOM   3976  N6   DA A 193      -3.588  44.754   0.491 
ATOM   3977  N1   DA A 193      -1.986  43.746   1.827 
ATOM   3978  C2   DA A 193      -1.672  43.099   2.948 
ATOM   3979  N3   DA A 193      -2.454  42.731   3.940 
ATOM   3980  C4   DA A 193      -3.731  43.099   3.707 
ATOM   3981  P    DT A 194      -4.656  42.045  10.088 
ATOM   3982  OP1  DT A 194      -5.029  40.884  10.925 
ATOM   3983  OP2  DT A 194      -5.514  43.244  10.221 
ATOM   3984  O5'  DT A 194      -3.131  42.442  10.366 
ATOM   3985  C5'  DT A 194      -2.090  41.769   9.633 
ATOM   3986  C4'  DT A 194      -1.057  42.774   9.163 
ATOM   3987  O4'  DT A 194      -1.390  43.350   7.868 
ATOM   3988  C3'  DT A 194      -0.851  43.990  10.066 
ATOM   3989  O3'  DT A 194       0.528  44.339  10.062 
ATOM   3990  C2'  DT A 194      -1.638  45.112   9.388 
ATOM   3991  C1'  DT A 194      -1.249  44.759   7.955 
ATOM   3992  N1   DT A 194      -2.132  45.377   6.926 
ATOM   3993  C2   DT A 194      -1.545  45.750   5.742 
ATOM   3994  O2   DT A 194      -0.358  45.596   5.512 
ATOM   3995  N3   DT A 194      -2.394  46.320   4.812 
ATOM   3996  C4   DT A 194      -3.748  46.541   4.967 
ATOM   3997  O4   DT A 194      -4.405  47.060   4.062 
ATOM   3998  C5   DT A 194      -4.272  46.116   6.243 
ATOM   3999  C7   DT A 194      -5.737  46.320   6.494 
ATOM   4000  C6   DT A 194      -3.469  45.560   7.165 
ATOM   4001  P    DG A 195       1.211  44.815  11.429 
ATOM   4002  OP1  DG A 195       1.622  43.630  12.216 
ATOM   4003  OP2  DG A 195       0.324  45.777  12.118 
ATOM   4004  O5'  DG A 195       2.509  45.576  10.885 
ATOM   4005  C5'  DG A 195       3.102  45.146   9.645 
ATOM   4006  C4'  DG A 195       3.461  46.350   8.797 
ATOM   4007  O4'  DG A 195       2.359  46.779   7.947 
ATOM   4008  C3'  DG A 195       3.848  47.613   9.565 
ATOM   4009  O3'  DG A 195       4.885  48.283   8.858 
ATOM   4010  C2'  DG A 195       2.594  48.487   9.530 
ATOM   4011  C1'  DG A 195       2.208  48.183   8.085 
ATOM   4012  N9   DG A 195       0.798  48.531   7.757 
ATOM   4013  C8   DG A 195      -0.324  48.464   8.554 
ATOM   4014  N7   DG A 195      -1.427  48.847   7.957 
ATOM   4015  C5   DG A 195      -1.006  49.193   6.674 
ATOM   4016  C6   DG A 195      -1.750  49.681   5.569 
ATOM   4017  O6   DG A 195      -2.954  49.912   5.492 
ATOM   4018  N1   DG A 195      -0.926  49.904   4.455 
ATOM   4019  C2   DG A 195       0.436  49.683   4.416 
ATOM   4020  N2   DG A 195       1.041  49.957   3.259 
ATOM   4021  N3   DG A 195       1.133  49.225   5.455 
ATOM   4022  C4   DG A 195       0.350  49.004   6.542 
ATOM   4023  P    DA A 196       6.076  48.960   9.685 
ATOM   4024  OP1  DA A 196       7.099  47.940  10.008 
ATOM   4025  OP2  DA A 196       5.520  49.707  10.835 
ATOM   4026  O5'  DA A 196       6.662  49.990   8.609 
ATOM   4027  C5'  DA A 196       6.564  49.667   7.210 
ATOM   4028  C4'  DA A 196       6.127  50.889   6.425 
ATOM   4029  O4'  DA A 196       4.678  51.008   6.346 
ATOM   4030  C3'  DA A 196       6.577  52.237   6.988 
ATOM   4031  O3'  DA A 196       6.884  53.108   5.906 
ATOM   4032  C2'  DA A 196       5.350  52.782   7.718 
ATOM   4033  C1'  DA A 196       4.319  52.339   6.683 
ATOM   4034  N9   DA A 196       2.921  52.326   7.198 
ATOM   4035  C8   DA A 196       2.483  52.021   8.455 
ATOM   4036  N7   DA A 196       1.197  52.101   8.596 
ATOM   4037  C5   DA A 196       0.746  52.487   7.341 
ATOM   4038  C6   DA A 196      -0.538  52.744   6.833 
ATOM   4039  N6   DA A 196      -1.657  52.646   7.565 
ATOM   4040  N1   DA A 196      -0.631  53.108   5.541 
ATOM   4041  C2   DA A 196       0.484  53.204   4.818 
ATOM   4042  N3   DA A 196       1.729  52.990   5.181 
ATOM   4043  C4   DA A 196       1.795  52.628   6.478 
ATOM   4044  P    DA A 197       8.147  54.083   6.029 
ATOM   4045  OP1  DA A 197       9.377  53.351   5.650 
ATOM   4046  OP2  DA A 197       8.156  54.717   7.365 
ATOM   4047  O5'  DA A 197       7.809  55.180   4.915 
ATOM   4048  C5'  DA A 197       7.040  54.790   3.762 
ATOM   4049  C4'  DA A 197       5.990  55.840   3.460 
ATOM   4050  O4'  DA A 197       4.747  55.605   4.182 
ATOM   4051  C3'  DA A 197       6.361  57.277   3.825 
ATOM   4052  O3'  DA A 197       5.828  58.154   2.840 
ATOM   4053  C2'  DA A 197       5.642  57.539   5.148 
ATOM   4054  C1'  DA A 197       4.344  56.824   4.789 
ATOM   4055  N9   DA A 197       3.495  56.495   5.968 
ATOM   4056  C8   DA A 197       3.892  56.142   7.227 
ATOM   4057  N7   DA A 197       2.909  55.916   8.042 
ATOM   4058  C5   DA A 197       1.776  56.135   7.269 
ATOM   4059  C6   DA A 197       0.404  56.056   7.558 
ATOM   4060  N6   DA A 197      -0.082  55.721   8.761 
ATOM   4061  N1   DA A 197      -0.455  56.338   6.560 
ATOM   4062  C2   DA A 197       0.033  56.671   5.366 
ATOM   4063  N3   DA A 197       1.287  56.776   4.982 
ATOM   4064  C4   DA A 197       2.126  56.490   5.999 
ATOM   4065  P    DC A 198       6.702  59.408   2.363 
ATOM   4066  OP1  DC A 198       7.653  58.979   1.312 
ATOM   4067  OP2  DC A 198       7.295  60.077   3.541 
ATOM   4068  O5'  DC A 198       5.579  60.349   1.719 
ATOM   4069  C5'  DC A 198       4.415  59.743   1.125 
ATOM   4070  C4'  DC A 198       3.168  60.497   1.540 
ATOM   4071  O4'  DC A 198       2.606  59.998   2.788 
ATOM   4072  C3'  DC A 198       3.348  61.994   1.789 
ATOM   4073  O3'  DC A 198       2.187  62.679   1.337 
ATOM   4074  C2'  DC A 198       3.428  62.127   3.310 
ATOM   4075  C1'  DC A 198       2.340  61.107   3.634 
ATOM   4076  N1   DC A 198       2.368  60.630   5.044 
ATOM   4077  C2   DC A 198       1.150  60.338   5.655 
ATOM   4078  O2   DC A 198       0.107  60.486   5.006 
ATOM   4079  N3   DC A 198       1.153  59.903   6.941 
ATOM   4080  C4   DC A 198       2.305  59.755   7.609 
ATOM   4081  N4   DC A 198       2.255  59.327   8.861 
ATOM   4082  C5   DC A 198       3.568  60.050   6.999 
ATOM   4083  C6   DC A 198       3.543  60.485   5.713 
ATOM   4084  P    DA A 199       2.357  64.087   0.592 
ATOM   4085  OP1  DA A 199       2.651  63.858  -0.840 
ATOM   4086  OP2  DA A 199       3.329  64.923   1.330 
ATOM   4087  O5'  DA A 199       0.889  64.706   0.749 
ATOM   4088  C5'  DA A 199      -0.240  63.815   0.814 
ATOM   4089  C4'  DA A 199      -1.192  64.264   1.905 
ATOM   4090  O4'  DA A 199      -0.857  63.693   3.202 
ATOM   4091  C3'  DA A 199      -1.242  65.769   2.166 
ATOM   4092  O3'  DA A 199      -2.580  66.138   2.477 
ATOM   4093  C2'  DA A 199      -0.380  65.975   3.411 
ATOM   4094  C1'  DA A 199      -0.858  64.737   4.164 
ATOM   4095  N9   DA A 199       0.036  64.334   5.285 
ATOM   4096  C8   DA A 199       1.395  64.432   5.362 
ATOM   4097  N7   DA A 199       1.891  63.994   6.478 
ATOM   4098  C5   DA A 199       0.779  63.574   7.195 
ATOM   4099  C6   DA A 199       0.634  63.004   8.471 
ATOM   4100  N6   DA A 199       1.665  62.748   9.288 
ATOM   4101  N1   DA A 199      -0.614  62.707   8.878 
ATOM   4102  C2   DA A 199      -1.635  62.964   8.062 
ATOM   4103  N3   DA A 199      -1.622  63.490   6.857 
ATOM   4104  C4   DA A 199      -0.362  63.779   6.473 
ATOM   4105  P    DA A 200      -3.159  67.515   1.902 
ATOM   4106  OP1  DA A 200      -3.649  67.309   0.521 
ATOM   4107  OP2  DA A 200      -2.157  68.588   2.082 
ATOM   4108  O5'  DA A 200      -4.400  67.769   2.881 
ATOM   4109  C5'  DA A 200      -5.082  66.637   3.452 
ATOM   4110  C4'  DA A 200      -5.359  66.885   4.921 
ATOM   4111  O4'  DA A 200      -4.256  66.462   5.773 
ATOM   4112  C3'  DA A 200      -5.591  68.343   5.317 
ATOM   4113  O3'  DA A 200      -6.587  68.392   6.331 
ATOM   4114  C2'  DA A 200      -4.262  68.798   5.920 
ATOM   4115  C1'  DA A 200      -3.965  67.511   6.684 
ATOM   4116  N9   DA A 200      -2.542  67.378   7.105 
ATOM   4117  C8   DA A 200      -1.422  67.802   6.451 
ATOM   4118  N7   DA A 200      -0.317  67.539   7.077 
ATOM   4119  C5   DA A 200      -0.734  66.892   8.233 
ATOM   4120  C6   DA A 200      -0.032  66.353   9.323 
ATOM   4121  N6   DA A 200       1.304  66.383   9.431 
ATOM   4122  N1   DA A 200      -0.754  65.781  10.304 
ATOM   4123  C2   DA A 200      -2.081  65.754  10.192 
ATOM   4124  N3   DA A 200      -2.843  66.221   9.227 
ATOM   4125  C4   DA A 200      -2.095  66.789   8.258 
ATOM   4126  P    DC A 201      -7.673  69.567   6.296 
ATOM   4127  OP1  DC A 201      -8.775  69.197   5.380 
ATOM   4128  OP2  DC A 201      -7.002  70.855   6.017 
ATOM   4129  O5'  DC A 201      -8.202  69.553   7.807 
ATOM   4130  C5'  DC A 201      -8.193  68.313   8.538 
ATOM   4131  C4'  DC A 201      -7.672  68.544   9.943 
ATOM   4132  O4'  DC A 201      -6.223  68.431  10.025 
ATOM   4133  C3'  DC A 201      -7.969  69.918  10.545 
ATOM   4134  O3'  DC A 201      -8.235  69.765  11.934 
ATOM   4135  C2'  DC A 201      -6.666  70.700  10.384 
ATOM   4136  C1'  DC A 201      -5.725  69.553  10.738 
ATOM   4137  N1   DC A 201      -4.316  69.781  10.315 
ATOM   4138  C2   DC A 201      -3.304  69.277  11.128 
ATOM   4139  O2   DC A 201      -3.614  68.666  12.157 
ATOM   4140  N3   DC A 201      -2.012  69.475  10.760 
ATOM   4141  C4   DC A 201      -1.717  70.143   9.637 
ATOM   4142  N4   DC A 201      -0.441  70.310   9.322 
ATOM   4143  C5   DC A 201      -2.742  70.670   8.787 
ATOM   4144  C6   DC A 201      -4.027  70.462   9.172 
ATOM   4145  P    DT A 202      -9.394  70.643  12.604 
ATOM   4146  OP1  DT A 202     -10.701  69.984  12.389 
ATOM   4147  OP2  DT A 202      -9.287  72.043  12.138 
ATOM   4148  O5'  DT A 202      -8.997  70.561  14.151 
ATOM   4149  C5'  DT A 202      -8.318  69.388  14.637 
ATOM   4150  C4'  DT A 202      -7.183  69.791  15.559 
ATOM   4151  O4'  DT A 202      -5.940  70.031  14.840 
ATOM   4152  C3'  DT A 202      -7.401  71.075  16.359 
ATOM   4153  O3'  DT A 202      -6.827  70.916  17.651 
ATOM   4154  C2'  DT A 202      -6.608  72.141  15.603 
ATOM   4155  C1'  DT A 202      -5.399  71.266  15.282 
ATOM   4156  N1   DT A 202      -4.538  71.810  14.195 
ATOM   4157  C2   DT A 202      -3.186  71.589  14.298 
ATOM   4158  O2   DT A 202      -2.683  70.979  15.225 
ATOM   4159  N3   DT A 202      -2.420  72.109  13.272 
ATOM   4160  C4   DT A 202      -2.885  72.812  12.180 
ATOM   4161  O4   DT A 202      -2.101  73.229  11.324 
ATOM   4162  C5   DT A 202      -4.316  72.993  12.160 
ATOM   4163  C7   DT A 202      -4.904  73.749  11.004 
ATOM   4164  C6   DT A 202      -5.085  72.500  13.144 
ATOM   4165  P    DT A 203      -7.596  71.515  18.921 
ATOM   4166  OP1  DT A 203      -8.626  70.554  19.376 
ATOM   4167  OP2  DT A 203      -8.074  72.881  18.612 
ATOM   4168  O5'  DT A 203      -6.416  71.590  19.998 
ATOM   4169  C5'  DT A 203      -5.341  70.634  19.924 
ATOM   4170  C4'  DT A 203      -4.011  71.332  20.130 
ATOM   4171  O4'  DT A 203      -3.450  71.836  18.885 
ATOM   4172  C3'  DT A 203      -4.037  72.556  21.045 
ATOM   4173  O3'  DT A 203      -2.836  72.589  21.805 
ATOM   4174  C2'  DT A 203      -4.042  73.751  20.092 
ATOM   4175  C1'  DT A 203      -3.045  73.181  19.088 
ATOM   4176  N1   DT A 203      -3.060  73.873  17.769 
ATOM   4177  C2   DT A 203      -1.860  73.987  17.109 
ATOM   4178  O2   DT A 203      -0.813  73.552  17.556 
ATOM   4179  N3   DT A 203      -1.912  74.636  15.891 
ATOM   4180  C4   DT A 203      -3.038  75.165  15.293 
ATOM   4181  O4   DT A 203      -2.961  75.724  14.197 
ATOM   4182  C5   DT A 203      -4.248  74.996  16.062 
ATOM   4183  C7   DT A 203      -5.519  75.544  15.483 
ATOM   4184  C6   DT A 203      -4.226  74.370  17.250 
ATOM   4185  P    DC A 204      -2.900  73.034  23.341 
ATOM   4186  OP1  DC A 204      -3.273  71.873  24.179 
ATOM   4187  OP2  DC A 204      -3.758  74.233  23.474 
ATOM   4188  O5'  DC A 204      -1.375  73.431  23.619 
ATOM   4189  C5'  DC A 204      -0.334  72.759  22.887 
ATOM   4190  C4'  DC A 204       0.699  73.763  22.416 
ATOM   4191  O4'  DC A 204       0.366  74.339  21.121 
ATOM   4192  C3'  DC A 204       0.905  74.979  23.319 
ATOM   4193  O3'  DC A 204       2.284  75.328  23.315 
ATOM   4194  C2'  DC A 204       0.117  76.101  22.641 
ATOM   4195  C1'  DC A 204       0.506  75.748  21.209 
ATOM   4196  N1   DC A 204      -0.376  76.366  20.179 
ATOM   4197  C2   DC A 204       0.204  76.750  18.973 
ATOM   4198  O2   DC A 204       1.414  76.564  18.807 
ATOM   4199  N3   DC A 204      -0.584  77.316  18.023 
ATOM   4200  C4   DC A 204      -1.892  77.500  18.241 
ATOM   4201  N4   DC A 204      -2.618  78.056  17.282 
ATOM   4202  C5   DC A 204      -2.508  77.113  19.475 
ATOM   4203  C6   DC A 204      -1.704  76.550  20.412 
ATOM   4204  P    DA A 205       2.967  75.804  24.682 
ATOM   4205  OP1  DA A 205       3.378  74.619  25.470 
ATOM   4206  OP2  DA A 205       2.080  76.766  25.372 
ATOM   4207  O5'  DA A 205       4.265  76.565  24.138 
ATOM   4208  C5'  DA A 205       4.858  76.135  22.899 
ATOM   4209  C4'  DA A 205       5.217  77.339  22.051 
ATOM   4210  O4'  DA A 205       4.115  77.768  21.201 
ATOM   4211  C3'  DA A 205       5.604  78.603  22.819 
ATOM   4212  O3'  DA A 205       6.641  79.272  22.111 
ATOM   4213  C2'  DA A 205       4.350  79.476  22.783 
ATOM   4214  C1'  DA A 205       3.963  79.173  21.339 
ATOM   4215  N9   DA A 205       2.554  79.520  21.011 
ATOM   4216  C8   DA A 205       1.452  79.447  21.815 
ATOM   4217  N7   DA A 205       0.354  79.824  21.236 
ATOM   4218  C5   DA A 205       0.754  80.173  19.954 
ATOM   4219  C6   DA A 205       0.048  80.657  18.840 
ATOM   4220  N6   DA A 205      -1.273  80.882  18.842 
ATOM   4221  N1   DA A 205       0.753  80.902  17.720 
ATOM   4222  C2   DA A 205       2.065  80.676  17.723 
ATOM   4223  N3   DA A 205       2.828  80.228  18.697 
ATOM   4224  C4   DA A 205       2.099  79.991  19.806 
ATOM   4225  P    DT A 206       7.832  79.950  22.939 
ATOM   4226  OP1  DT A 206       8.855  78.929  23.261 
ATOM   4227  OP2  DT A 206       7.276  80.696  24.088 
ATOM   4228  O5'  DT A 206       8.418  80.979  21.862 
ATOM   4229  C5'  DT A 206       8.320  80.656  20.463 
ATOM   4230  C4'  DT A 206       7.883  81.878  19.678 
ATOM   4231  O4'  DT A 206       6.434  81.997  19.600 
ATOM   4232  C3'  DT A 206       8.333  83.226  20.241 
ATOM   4233  O3'  DT A 206       8.640  84.097  19.159 
ATOM   4234  C2'  DT A 206       7.106  83.771  20.971 
ATOM   4235  C1'  DT A 206       6.074  83.328  19.936 
ATOM   4236  N1   DT A 206       4.677  83.315  20.451 
ATOM   4237  C2   DT A 206       3.681  83.650  19.566 
ATOM   4238  O2   DT A 206       3.899  83.949  18.405 
ATOM   4239  N3   DT A 206       2.399  83.627  20.079 
ATOM   4240  C4   DT A 206       2.040  83.305  21.372 
ATOM   4241  O4   DT A 206       0.856  83.319  21.716 
ATOM   4242  C5   DT A 206       3.155  82.968  22.226 
ATOM   4243  C7   DT A 206       2.851  82.604  23.651 
ATOM   4244  C6   DT A 206       4.411  82.982  21.753 
ATOM   4245  P    DC A 207       9.903  85.072  19.282 
ATOM   4246  OP1  DC A 207      11.133  84.340  18.903 
ATOM   4247  OP2  DC A 207       9.912  85.706  20.618 
ATOM   4248  O5'  DC A 207       9.565  86.170  18.168 
ATOM   4249  C5'  DC A 207       8.796  85.780  17.015 
ATOM   4250  C4'  DC A 207       7.746  86.830  16.713 
ATOM   4251  O4'  DC A 207       6.503  86.594  17.436 
ATOM   4252  C3'  DC A 207       8.117  88.267  17.078 
ATOM   4253  O3'  DC A 207       7.584  89.144  16.093 
ATOM   4254  C2'  DC A 207       7.398  88.529  18.402 
ATOM   4255  C1'  DC A 207       6.100  87.813  18.042 
ATOM   4256  N1   DC A 207       5.251  87.484  19.221 
ATOM   4257  C2   DC A 207       3.869  87.532  19.061 
ATOM   4258  O2   DC A 207       3.408  87.842  17.956 
ATOM   4259  N3   DC A 207       3.078  87.236  20.124 
ATOM   4260  C4   DC A 207       3.617  86.905  21.304 
ATOM   4261  N4   DC A 207       2.803  86.625  22.310 
ATOM   4262  C5   DC A 207       5.036  86.850  21.491 
ATOM   4263  C6   DC A 207       5.809  87.149  20.416 
ATOM   4264  P    DA A 208       8.458  90.397  15.616 
ATOM   4265  OP1  DA A 208       9.408  89.968  14.565 
ATOM   4266  OP2  DA A 208       9.050  91.066  16.794 
ATOM   4267  O5'  DA A 208       7.335  91.338  14.972 
ATOM   4268  C5'  DA A 208       6.171  90.732  14.378 
ATOM   4269  C4'  DA A 208       4.924  91.486  14.793 
ATOM   4270  O4'  DA A 208       4.362  90.988  16.041 
ATOM   4271  C3'  DA A 208       5.104  92.984  15.042 
ATOM   4272  O3'  DA A 208       3.942  93.669  14.590 
ATOM   4273  C2'  DA A 208       5.184  93.116  16.563 
ATOM   4274  C1'  DA A 208       4.096  92.096  16.887 
ATOM   4275  N9   DA A 208       4.124  91.619  18.297 
ATOM   4276  C8   DA A 208       5.206  91.420  19.105 
ATOM   4277  N7   DA A 208       4.904  90.996  20.294 
ATOM   4278  C5   DA A 208       3.519  90.907  20.274 
ATOM   4279  C6   DA A 208       2.582  90.513  21.243 
ATOM   4280  N6   DA A 208       2.917  90.116  22.479 
ATOM   4281  N1   DA A 208       1.282  90.542  20.895 
ATOM   4282  C2   DA A 208       0.955  90.935  19.665 
ATOM   4283  N3   DA A 208       1.736  91.324  18.682 
ATOM   4284  C4   DA A 208       3.032  91.286  19.057 
ATOM   4285  P    DA A 209       4.112  95.076  13.846 
ATOM   4286  OP1  DA A 209       4.407  94.848  12.413 
ATOM   4287  OP2  DA A 209       5.085  95.912  14.584 
ATOM   4288  O5'  DA A 209       2.645  95.695  14.002 
ATOM   4289  C5'  DA A 209       1.516  94.804  14.067 
ATOM   4290  C4'  DA A 209       0.564  95.253  15.158 
ATOM   4291  O4'  DA A 209       0.898  94.683  16.455 
ATOM   4292  C3'  DA A 209       0.514  96.758  15.419 
ATOM   4293  O3'  DA A 209      -0.824  97.127  15.730 
ATOM   4294  C2'  DA A 209       1.376  96.964  16.665 
ATOM   4295  C1'  DA A 209       0.898  95.726  17.417 
ATOM   4296  N9   DA A 209       1.791  95.324  18.538 
ATOM   4297  C8   DA A 209       3.151  95.421  18.616 
ATOM   4298  N7   DA A 209       3.647  94.984  19.731 
ATOM   4299  C5   DA A 209       2.535  94.564  20.448 
ATOM   4300  C6   DA A 209       2.390  93.993  21.724 
ATOM   4301  N6   DA A 209       3.421  93.737  22.541 
ATOM   4302  N1   DA A 209       1.142  93.696  22.131 
ATOM   4303  C2   DA A 209       0.121  93.953  21.315 
ATOM   4304  N3   DA A 209       0.134  94.480  20.110 
ATOM   4305  C4   DA A 209       1.394  94.768  19.726 
ATOM   4306  P    DG A 210      -1.404  98.504  15.155 
ATOM   4307  OP1  DG A 210      -1.893  98.298  13.774 
ATOM   4308  OP2  DG A 210      -0.401  99.577  15.336 
ATOM   4309  O5'  DG A 210      -2.644  98.758  16.134 
ATOM   4310  C5'  DG A 210      -3.326  97.626  16.705 
ATOM   4311  C4'  DG A 210      -3.603  97.875  18.174 
ATOM   4312  O4'  DG A 210      -2.500  97.451  19.027 
ATOM   4313  C3'  DG A 210      -3.835  99.333  18.570 
ATOM   4314  O3'  DG A 210      -4.831  99.381  19.584 
ATOM   4315  C2'  DG A 210      -2.506  99.787  19.173 
ATOM   4316  C1'  DG A 210      -2.209  98.500  19.937 
ATOM   4317  N9   DG A 210      -0.786  98.367  20.358 
ATOM   4318  C8   DG A 210       0.356  98.788  19.713 
ATOM   4319  N7   DG A 210       1.464  98.515  20.357 
ATOM   4320  C5   DG A 210       1.025  97.868  21.511 
ATOM   4321  C6   DG A 210       1.767  97.334  22.597 
ATOM   4322  O6   DG A 210       2.983  97.323  22.767 
ATOM   4323  N1   DG A 210       0.924  96.763  23.560 
ATOM   4324  C2   DG A 210      -0.454  96.714  23.484 
ATOM   4325  N2   DG A 210      -1.078  96.124  24.507 
ATOM   4326  N3   DG A 210      -1.149  97.214  22.464 
ATOM   4327  C4   DG A 210      -0.346  97.773  21.521 
ATOM   4328  P    DA A 211      -5.918 100.557  19.549 
ATOM   4329  OP1  DA A 211      -7.020 100.186  18.633 
ATOM   4330  OP2  DA A 211      -5.246 101.845  19.270 
ATOM   4331  O5'  DA A 211      -6.446 100.543  21.060 
ATOM   4332  C5'  DA A 211      -6.437  99.302  21.792 
ATOM   4333  C4'  DA A 211      -5.917  99.534  23.197 
ATOM   4334  O4'  DA A 211      -4.467  99.420  23.278 
ATOM   4335  C3'  DA A 211      -6.213 100.907  23.798 
ATOM   4336  O3'  DA A 211      -6.479 100.754  25.187 
ATOM   4337  C2'  DA A 211      -4.910 101.690  23.637 
ATOM   4338  C1'  DA A 211      -3.970 100.542  23.991 
ATOM   4339  N9   DA A 211      -2.560 100.770  23.568 
ATOM   4340  C8   DA A 211      -2.102 101.426  22.461 
ATOM   4341  N7   DA A 211      -0.809 101.459  22.369 
ATOM   4342  C5   DA A 211      -0.374 100.776  23.496 
ATOM   4343  C6   DA A 211       0.906 100.464  23.980 
ATOM   4344  N6   DA A 211       2.039 100.818  23.357 
ATOM   4345  N1   DA A 211       0.981  99.773  25.133 
ATOM   4346  C2   DA A 211      -0.148  99.424  25.748 
ATOM   4347  N3   DA A 211      -1.393  99.658  25.393 
ATOM   4348  C4   DA A 211      -1.440 100.351  24.237 
ATOM   4349  P    DA A 212      -7.638 101.632  25.857 
ATOM   4350  OP1  DA A 212      -8.946 100.974  25.642 
ATOM   4351  OP2  DA A 212      -7.531 103.032  25.391 
ATOM   4352  O5'  DA A 212      -7.242 101.550  27.405 
ATOM   4353  C5'  DA A 212      -6.562 100.377  27.890 
ATOM   4354  C4'  DA A 212      -5.428 100.780  28.813 
ATOM   4355  O4'  DA A 212      -4.185 101.020  28.093 
ATOM   4356  C3'  DA A 212      -5.645 102.064  29.612 
ATOM   4357  O3'  DA A 212      -5.071 101.905  30.904 
ATOM   4358  C2'  DA A 212      -4.852 103.130  28.857 
ATOM   4359  C1'  DA A 212      -3.644 102.256  28.535 
ATOM   4360  N9   DA A 212      -2.783 102.799  27.448 
ATOM   4361  C8   DA A 212      -3.159 103.502  26.340 
ATOM   4362  N7   DA A 212      -2.170 103.842  25.572 
ATOM   4363  C5   DA A 212      -1.054 103.326  26.218 
ATOM   4364  C6   DA A 212       0.316 103.349  25.907 
ATOM   4365  N6   DA A 212       0.816 103.941  24.812 
ATOM   4366  N1   DA A 212       1.156 102.741  26.764 
ATOM   4367  C2   DA A 212       0.653 102.155  27.850 
ATOM   4368  N3   DA A 212      -0.599 102.070  28.242 
ATOM   4369  C4   DA A 212      -1.419 102.687  27.368 
ATOM   4370  P    DA A 213      -5.840 102.504  32.174 
ATOM   4371  OP1  DA A 213      -6.870 101.544  32.629 
ATOM   4372  OP2  DA A 213      -6.318 103.870  31.865 
ATOM   4373  O5'  DA A 213      -4.660 102.579  33.251 
ATOM   4374  C5'  DA A 213      -3.585 101.623  33.177 
ATOM   4375  C4'  DA A 213      -2.255 102.321  33.383 
ATOM   4376  O4'  DA A 213      -1.694 102.825  32.138 
ATOM   4377  C3'  DA A 213      -2.281 103.545  34.298 
ATOM   4378  O3'  DA A 213      -1.080 103.578  35.058 
ATOM   4379  C2'  DA A 213      -2.286 104.740  33.345 
ATOM   4380  C1'  DA A 213      -1.289 104.170  32.342 
ATOM   4381  N9   DA A 213      -1.304 104.862  31.023 
ATOM   4382  C8   DA A 213      -2.367 105.412  30.364 
ATOM   4383  N7   DA A 213      -2.058 105.949  29.226 
ATOM   4384  C5   DA A 213      -0.690 105.742  29.117 
ATOM   4385  C6   DA A 213       0.244 106.080  28.125 
ATOM   4386  N6   DA A 213      -0.077 106.732  26.998 
ATOM   4387  N1   DA A 213       1.526 105.725  28.333 
ATOM   4388  C2   DA A 213       1.839 105.077  29.455 
ATOM   4389  N3   DA A 213       1.057 104.709  30.447 
ATOM   4390  C4   DA A 213      -0.219 105.077  30.214 
ATOM   4391  P    DT A 214      -1.144 104.024  36.594 
ATOM   4392  OP1  DT A 214      -1.517 102.862  37.432 
ATOM   4393  OP2  DT A 214      -2.002 105.222  36.727 
ATOM   4394  O5'  DT A 214       0.380 104.421  36.872 
ATOM   4395  C5'  DT A 214       1.422 103.748  36.140 
ATOM   4396  C4'  DT A 214       2.455 104.752  35.670 
ATOM   4397  O4'  DT A 214       2.121 105.328  34.374 
ATOM   4398  C3'  DT A 214       2.661 105.968  36.572 
ATOM   4399  O3'  DT A 214       4.040 106.318  36.569 
ATOM   4400  C2'  DT A 214       1.873 107.090  35.894 
ATOM   4401  C1'  DT A 214       2.262 106.738  34.462 
ATOM   4402  N1   DT A 214       1.380 107.355  33.432 
ATOM   4403  C2   DT A 214       1.966 107.728  32.248 
ATOM   4404  O2   DT A 214       3.153 107.574  32.018 
ATOM   4405  N3   DT A 214       1.117 108.298  31.318 
ATOM   4406  C4   DT A 214      -0.236 108.519  31.473 
ATOM   4407  O4   DT A 214      -0.893 109.038  30.568 
ATOM   4408  C5   DT A 214      -0.760 108.094  32.749 
ATOM   4409  C7   DT A 214      -2.225 108.299  33.001 
ATOM   4410  C6   DT A 214       0.043 107.538  33.671 
ATOM   4411  P    DA A 215       4.723 106.793  37.935 
ATOM   4412  OP1  DA A 215       5.134 105.609  38.723 
ATOM   4413  OP2  DA A 215       3.836 107.755  38.625 
ATOM   4414  O5'  DA A 215       6.021 107.554  37.392 
ATOM   4415  C5'  DA A 215       6.614 107.124  36.152 
ATOM   4416  C4'  DA A 215       6.973 108.328  35.304 
ATOM   4417  O4'  DA A 215       5.870 108.757  34.454 
ATOM   4418  C3'  DA A 215       7.360 109.592  36.072 
ATOM   4419  O3'  DA A 215       8.397 110.261  35.364 
ATOM   4420  C2'  DA A 215       6.106 110.465  36.037 
ATOM   4421  C1'  DA A 215       5.719 110.162  34.592 
ATOM   4422  N9   DA A 215       4.309 110.509  34.264 
ATOM   4423  C8   DA A 215       3.207 110.436  35.068 
ATOM   4424  N7   DA A 215       2.110 110.813  34.489 
ATOM   4425  C5   DA A 215       2.510 111.162  33.207 
ATOM   4426  C6   DA A 215       1.804 111.646  32.093 
ATOM   4427  N6   DA A 215       0.482 111.872  32.095 
ATOM   4428  N1   DA A 215       2.509 111.891  30.973 
ATOM   4429  C2   DA A 215       3.821 111.665  30.977 
ATOM   4430  N3   DA A 215       4.584 111.218  31.950 
ATOM   4431  C4   DA A 215       3.855 110.981  33.059 
ATOM   4432  P    DT A 216       9.588 110.939  36.192 
ATOM   4433  OP1  DT A 216      10.611 109.919  36.514 
ATOM   4434  OP2  DT A 216       9.032 111.686  37.341 
ATOM   4435  O5'  DT A 216      10.174 111.968  35.115 
ATOM   4436  C5'  DT A 216      10.076 111.645  33.716 
ATOM   4437  C4'  DT A 216       9.638 112.867  32.932 
ATOM   4438  O4'  DT A 216       8.189 112.986  32.853 
ATOM   4439  C3'  DT A 216      10.089 114.215  33.494 
ATOM   4440  O3'  DT A 216      10.396 115.086  32.412 
ATOM   4441  C2'  DT A 216       8.861 114.760  34.224 
ATOM   4442  C1'  DT A 216       7.830 114.318  33.190 
ATOM   4443  N1   DT A 216       6.432 114.304  33.704 
ATOM   4444  C2   DT A 216       5.437 114.639  32.819 
ATOM   4445  O2   DT A 216       5.655 114.938  31.658 
ATOM   4446  N3   DT A 216       4.155 114.616  33.332 
ATOM   4447  C4   DT A 216       3.795 114.294  34.625 
ATOM   4448  O4   DT A 216       2.612 114.308  34.970 
ATOM   4449  C5   DT A 216       4.910 113.957  35.479 
ATOM   4450  C7   DT A 216       4.607 113.594  36.904 
ATOM   4451  C6   DT A 216       6.167 113.971  35.007 
ATOM   4452  P    DC A 217      11.659 116.061  32.535 
ATOM   4453  OP1  DC A 217      12.889 115.329  32.156 
ATOM   4454  OP2  DC A 217      11.668 116.696  33.872 
ATOM   4455  O5'  DC A 217      11.321 117.159  31.421 
ATOM   4456  C5'  DC A 217      10.552 116.769  30.268 
ATOM   4457  C4'  DC A 217       9.501 117.819  29.967 
ATOM   4458  O4'  DC A 217       8.259 117.584  30.689 
ATOM   4459  C3'  DC A 217       9.873 119.256  30.331 
ATOM   4460  O3'  DC A 217       9.339 120.133  29.347 
ATOM   4461  C2'  DC A 217       9.154 119.518  31.655 
ATOM   4462  C1'  DC A 217       7.856 118.802  31.295 
ATOM   4463  N1   DC A 217       7.007 118.473  32.475 
ATOM   4464  C2   DC A 217       5.624 118.521  32.314 
ATOM   4465  O2   DC A 217       5.163 118.831  31.209 
ATOM   4466  N3   DC A 217       4.834 118.226  33.377 
ATOM   4467  C4   DC A 217       5.373 117.894  34.557 
ATOM   4468  N4   DC A 217       4.559 117.614  35.564 
ATOM   4469  C5   DC A 217       6.792 117.839  34.744 
ATOM   4470  C6   DC A 217       7.565 118.139  33.669 
ATOM   4471  P    DT A 218      10.213 121.387  28.869 
ATOM   4472  OP1  DT A 218      11.164 120.957  27.819 
ATOM   4473  OP2  DT A 218      10.806 122.056  30.048 
ATOM   4474  O5'  DT A 218       9.090 122.328  28.225 
ATOM   4475  C5'  DT A 218       7.927 121.721  27.631 
ATOM   4476  C4'  DT A 218       6.679 122.476  28.046 
ATOM   4477  O4'  DT A 218       6.118 121.977  29.294 
ATOM   4478  C3'  DT A 218       6.860 123.973  28.296 
ATOM   4479  O3'  DT A 218       5.698 124.658  27.843 
ATOM   4480  C2'  DT A 218       6.940 124.105  29.817 
ATOM   4481  C1'  DT A 218       5.852 123.085  30.140 
ATOM   4482  N1   DT A 218       5.880 122.608  31.551 
ATOM   4483  C2   DT A 218       4.670 122.325  32.139 
ATOM   4484  O2   DT A 218       3.605 122.448  31.558 
ATOM   4485  N3   DT A 218       4.734 121.886  33.446 
ATOM   4486  C4   DT A 218       5.880 121.711  34.196 
ATOM   4487  O4   DT A 218       5.812 121.311  35.361 
ATOM   4488  C5   DT A 218       7.098 122.034  33.493 
ATOM   4489  C7   DT A 218       8.393 121.871  34.237 
ATOM   4490  C6   DT A 218       7.066 122.463  32.222 
ATOM   4491  P    DC A 219       5.868 126.065  27.099 
ATOM   4492  OP1  DC A 219       6.163 125.837  25.667 
ATOM   4493  OP2  DC A 219       6.841 126.902  27.837 
ATOM   4494  O5'  DC A 219       4.401 126.684  27.255 
ATOM   4495  C5'  DC A 219       3.271 125.793  27.320 
ATOM   4496  C4'  DC A 219       2.320 126.242  28.411 
ATOM   4497  O4'  DC A 219       2.654 125.672  29.708 
ATOM   4498  C3'  DC A 219       2.270 127.747  28.672 
ATOM   4499  O3'  DC A 219       0.931 128.116  28.983 
ATOM   4500  C2'  DC A 219       3.131 127.953  29.918 
ATOM   4501  C1'  DC A 219       2.653 126.715  30.671 
ATOM   4502  N1   DC A 219       3.547 126.313  31.791 
ATOM   4503  C2   DC A 219       2.958 125.762  32.926 
ATOM   4504  O2   DC A 219       1.729 125.630  32.956 
ATOM   4505  N3   DC A 219       3.757 125.389  33.960 
ATOM   4506  C4   DC A 219       5.083 125.548  33.888 
ATOM   4507  N4   DC A 219       5.819 125.169  34.922 
ATOM   4508  C5   DC A 219       5.709 126.113  32.730 
ATOM   4509  C6   DC A 219       4.895 126.480  31.708 
ATOM   4510  P    DA A 220       0.352 129.494  28.409 
ATOM   4511  OP1  DA A 220      -0.137 129.288  27.027 
ATOM   4512  OP2  DA A 220       1.355 130.566  28.589 
ATOM   4513  O5'  DA A 220      -0.888 129.747  29.388 
ATOM   4514  C5'  DA A 220      -1.570 128.615  29.959 
ATOM   4515  C4'  DA A 220      -1.847 128.864  31.428 
ATOM   4516  O4'  DA A 220      -0.744 128.440  32.280 
ATOM   4517  C3'  DA A 220      -2.080 130.322  31.824 
ATOM   4518  O3'  DA A 220      -3.075 130.370  32.838 
ATOM   4519  C2'  DA A 220      -0.750 130.776  32.426 
ATOM   4520  C1'  DA A 220      -0.454 129.489  33.191 
ATOM   4521  N9   DA A 220       0.969 129.356  33.611 
ATOM   4522  C8   DA A 220       2.090 129.780  32.957 
ATOM   4523  N7   DA A 220       3.194 129.517  33.584 
ATOM   4524  C5   DA A 220       2.778 128.870  34.739 
ATOM   4525  C6   DA A 220       3.480 128.332  35.829 
ATOM   4526  N6   DA A 220       4.816 128.361  35.937 
ATOM   4527  N1   DA A 220       2.757 127.759  36.811 
ATOM   4528  C2   DA A 220       1.430 127.732  36.698 
ATOM   4529  N3   DA A 220       0.669 128.200  35.734 
ATOM   4530  C4   DA A 220       1.417 128.768  34.765 
ATOM   4531  P    DG A 221      -4.162 131.546  32.802 
ATOM   4532  OP1  DG A 221      -5.264 131.176  31.886 
ATOM   4533  OP2  DG A 221      -3.490 132.834  32.523 
ATOM   4534  O5'  DG A 221      -4.690 131.532  34.313 
ATOM   4535  C5'  DG A 221      -4.681 130.292  35.045 
ATOM   4536  C4'  DG A 221      -4.161 130.523  36.450 
ATOM   4537  O4'  DG A 221      -2.711 130.409  36.531 
ATOM   4538  C3'  DG A 221      -4.457 131.896  37.051 
ATOM   4539  O3'  DG A 221      -4.724 131.743  38.440 
ATOM   4540  C2'  DG A 221      -3.154 132.679  36.890 
ATOM   4541  C1'  DG A 221      -2.214 131.531  37.244 
ATOM   4542  N9   DG A 221      -0.804 131.759  36.821 
ATOM   4543  C8   DG A 221      -0.323 132.418  35.710 
ATOM   4544  N7   DG A 221       0.984 132.444  35.629 
ATOM   4545  C5   DG A 221       1.400 131.755  36.767 
ATOM   4546  C6   DG A 221       2.710 131.456  37.227 
ATOM   4547  O6   DG A 221       3.789 131.743  36.717 
ATOM   4548  N1   DG A 221       2.677 130.737  38.430 
ATOM   4549  C2   DG A 221       1.532 130.355  39.100 
ATOM   4550  N2   DG A 221       1.713 129.673  40.233 
ATOM   4551  N3   DG A 221       0.303 130.635  38.666 
ATOM   4552  C4   DG A 221       0.317 131.333  37.501 
ATOM   4553  P    DG A 222      -5.882 132.621  39.110 
ATOM   4554  OP1  DG A 222      -7.190 131.963  38.896 
ATOM   4555  OP2  DG A 222      -5.775 134.021  38.644 
ATOM   4556  O5'  DG A 222      -5.486 132.539  40.658 
ATOM   4557  C5'  DG A 222      -4.806 131.366  41.143 
ATOM   4558  C4'  DG A 222      -3.672 131.769  42.066 
ATOM   4559  O4'  DG A 222      -2.429 132.010  41.346 
ATOM   4560  C3'  DG A 222      -3.889 133.053  42.865 
ATOM   4561  O3'  DG A 222      -3.316 132.894  44.158 
ATOM   4562  C2'  DG A 222      -3.096 134.119  42.110 
ATOM   4563  C1'  DG A 222      -1.888 133.245  41.788 
ATOM   4564  N9   DG A 222      -1.027 133.788  40.701 
ATOM   4565  C8   DG A 222      -1.388 134.500  39.577 
ATOM   4566  N7   DG A 222      -0.379 134.835  38.811 
ATOM   4567  C5   DG A 222       0.729 134.311  39.474 
ATOM   4568  C6   DG A 222       2.105 134.353  39.130 
ATOM   4569  O6   DG A 222       2.638 134.871  38.151 
ATOM   4570  N1   DG A 222       2.893 133.693  40.083 
ATOM   4571  C2   DG A 222       2.413 133.074  41.221 
ATOM   4572  N2   DG A 222       3.328 132.499  42.005 
ATOM   4573  N3   DG A 222       1.122 133.034  41.544 
ATOM   4574  C4   DG A 222       0.345 133.670  40.628 
ATOM   4575  P    DC A 223      -4.084 133.494  45.427 
ATOM   4576  OP1  DC A 223      -5.114 132.533  45.882 
ATOM   4577  OP2  DC A 223      -4.562 134.859  45.118 
ATOM   4578  O5'  DC A 223      -2.904 133.568  46.504 
ATOM   4579  C5'  DC A 223      -1.829 132.612  46.431 
ATOM   4580  C4'  DC A 223      -0.500 133.310  46.637 
ATOM   4581  O4'  DC A 223       0.062 133.814  45.392 
ATOM   4582  C3'  DC A 223      -0.526 134.535  47.551 
ATOM   4583  O3'  DC A 223       0.676 134.567  48.311 
ATOM   4584  C2'  DC A 223      -0.530 135.730  46.598 
ATOM   4585  C1'  DC A 223       0.467 135.159  45.595 
ATOM   4586  N1   DC A 223       0.452 135.852  44.276 
ATOM   4587  C2   DC A 223       1.659 135.975  43.594 
ATOM   4588  O2   DC A 223       2.684 135.510  44.107 
ATOM   4589  N3   DC A 223       1.668 136.604  42.390 
ATOM   4590  C4   DC A 223       0.536 137.095  41.870 
ATOM   4591  N4   DC A 223       0.596 137.699  40.693 
ATOM   4592  C5   DC A 223      -0.717 136.978  42.555 
ATOM   4593  C6   DC A 223      -0.704 136.347  43.756 
ATOM   4594  P    DT A 224       0.611 135.013  49.847 
ATOM   4595  OP1  DT A 224       0.238 133.851  50.685 
ATOM   4596  OP2  DT A 224      -0.246 136.211  49.980 
ATOM   4597  O5'  DT A 224       2.136 135.410  50.125 
ATOM   4598  C5'  DT A 224       3.177 134.737  49.393 
ATOM   4599  C4'  DT A 224       4.211 135.741  48.923 
ATOM   4600  O4'  DT A 224       3.877 136.317  47.627 
ATOM   4601  C3'  DT A 224       4.416 136.957  49.825 
ATOM   4602  O3'  DT A 224       5.795 137.307  49.822 
ATOM   4603  C2'  DT A 224       3.629 138.080  49.147 
ATOM   4604  C1'  DT A 224       4.018 137.727  47.715 
ATOM   4605  N1   DT A 224       3.135 138.345  46.686 
ATOM   4606  C2   DT A 224       3.722 138.718  45.501 
ATOM   4607  O2   DT A 224       4.909 138.564  45.272 
ATOM   4608  N3   DT A 224       2.873 139.287  44.572 
ATOM   4609  C4   DT A 224       1.520 139.508  44.726 
ATOM   4610  O4   DT A 224       0.862 140.027  43.821 
ATOM   4611  C5   DT A 224       0.995 139.084  46.002 
ATOM   4612  C7   DT A 224      -0.470 139.288  46.254 
ATOM   4613  C6   DT A 224       1.799 138.527  46.925 
ATOM   4614  P    DA A 225       6.479 137.783  51.188 
ATOM   4615  OP1  DA A 225       6.890 136.598  51.976 
ATOM   4616  OP2  DA A 225       5.592 138.744  51.878 
ATOM   4617  O5'  DA A 225       7.777 138.544  50.645 
ATOM   4618  C5'  DA A 225       8.370 138.113  49.405 
ATOM   4619  C4'  DA A 225       8.729 139.317  48.557 
ATOM   4620  O4'  DA A 225       7.626 139.746  47.707 
ATOM   4621  C3'  DA A 225       9.115 140.581  49.325 
ATOM   4622  O3'  DA A 225      10.152 141.251  48.617 
ATOM   4623  C2'  DA A 225       7.862 141.454  49.290 
ATOM   4624  C1'  DA A 225       7.475 141.151  47.845 
ATOM   4625  N9   DA A 225       6.065 141.499  47.517 
ATOM   4626  C8   DA A 225       4.963 141.425  48.321 
ATOM   4627  N7   DA A 225       3.866 141.802  47.742 
ATOM   4628  C5   DA A 225       4.266 142.152  46.460 
ATOM   4629  C6   DA A 225       3.560 142.635  45.346 
ATOM   4630  N6   DA A 225       2.238 142.861  45.348 
ATOM   4631  N1   DA A 225       4.264 142.881  44.226 
ATOM   4632  C2   DA A 225       5.576 142.655  44.230 
ATOM   4633  N3   DA A 225       6.340 142.207  45.203 
ATOM   4634  C4   DA A 225       5.610 141.970  46.313 
ATOM   4635  P    DA A 226      11.344 141.928  49.445 
ATOM   4636  OP1  DA A 226      12.366 140.908  49.767 
ATOM   4637  OP2  DA A 226      10.787 142.675  50.594 
ATOM   4638  O5'  DA A 226      11.930 142.958  48.369 
ATOM   4639  C5'  DA A 226      11.832 142.635  46.969 
ATOM   4640  C4'  DA A 226      11.394 143.857  46.185 
ATOM   4641  O4'  DA A 226       9.945 143.976  46.106 
ATOM   4642  C3'  DA A 226      11.845 145.204  46.747 
ATOM   4643  O3'  DA A 226      12.152 146.076  45.666 
ATOM   4644  C2'  DA A 226      10.617 145.749  47.477 
ATOM   4645  C1'  DA A 226       9.586 145.307  46.443 
ATOM   4646  N9   DA A 226       8.188 145.293  46.958 
ATOM   4647  C8   DA A 226       7.751 144.989  48.214 
ATOM   4648  N7   DA A 226       6.464 145.069  48.356 
ATOM   4649  C5   DA A 226       6.014 145.454  47.101 
ATOM   4650  C6   DA A 226       4.729 145.712  46.593 
ATOM   4651  N6   DA A 226       3.611 145.613  47.325 
ATOM   4652  N1   DA A 226       4.636 146.076  45.300 
ATOM   4653  C2   DA A 226       5.751 146.172  44.578 
ATOM   4654  N3   DA A 226       6.997 145.958  44.941 
ATOM   4655  C4   DA A 226       7.063 145.595  46.238 
ATOM   4656  P    DT A 227      13.415 147.050  45.789 
ATOM   4657  OP1  DT A 227      14.645 146.318  45.409 
ATOM   4658  OP2  DT A 227      13.423 147.685  47.125 
ATOM   4659  O5'  DT A 227      13.077 148.148  44.675 
ATOM   4660  C5'  DT A 227      12.308 147.758  43.522 
ATOM   4661  C4'  DT A 227      11.257 148.808  43.220 
ATOM   4662  O4'  DT A 227      10.014 148.573  43.942 
ATOM   4663  C3'  DT A 227      11.629 150.245  43.584 
ATOM   4664  O3'  DT A 227      11.095 151.122  42.600 
ATOM   4665  C2'  DT A 227      10.910 150.507  44.908 
ATOM   4666  C1'  DT A 227       9.612 149.791  44.549 
ATOM   4667  N1   DT A 227       8.763 149.462  45.728 
ATOM   4668  C2   DT A 227       7.401 149.514  45.553 
ATOM   4669  O2   DT A 227       6.879 149.812  44.492 
ATOM   4670  N3   DT A 227       6.647 149.204  46.668 
ATOM   4671  C4   DT A 227       7.131 148.855  47.912 
ATOM   4672  O4   DT A 227       6.356 148.598  48.836 
ATOM   4673  C5   DT A 227       8.571 148.828  47.998 
ATOM   4674  C7   DT A 227       9.182 148.458  49.318 
ATOM   4675  C6   DT A 227       9.329 149.126  46.929 
ATOM   4676  P    DG A 228      11.969 152.376  42.122 
ATOM   4677  OP1  DG A 228      12.920 151.947  41.072 
ATOM   4678  OP2  DG A 228      12.562 153.045  43.301 
ATOM   4679  O5'  DG A 228      10.846 153.317  41.479 
ATOM   4680  C5'  DG A 228       9.683 152.710  40.884 
ATOM   4681  C4'  DG A 228       8.435 153.465  41.299 
ATOM   4682  O4'  DG A 228       7.874 152.966  42.548 
ATOM   4683  C3'  DG A 228       8.615 154.962  41.549 
ATOM   4684  O3'  DG A 228       7.454 155.647  41.096 
ATOM   4685  C2'  DG A 228       8.696 155.094  43.070 
ATOM   4686  C1'  DG A 228       7.608 154.074  43.393 
ATOM   4687  N9   DG A 228       7.635 153.597  44.804 
ATOM   4688  C8   DG A 228       8.716 153.391  45.634 
ATOM   4689  N7   DG A 228       8.396 152.963  46.831 
ATOM   4690  C5   DG A 228       7.005 152.880  46.792 
ATOM   4691  C6   DG A 228       6.086 152.476  47.794 
ATOM   4692  O6   DG A 228       6.313 152.102  48.941 
ATOM   4693  N1   DG A 228       4.763 152.541  47.333 
ATOM   4694  C2   DG A 228       4.381 152.943  46.068 
ATOM   4695  N2   DG A 228       3.068 152.936  45.822 
ATOM   4696  N3   DG A 228       5.245 153.322  45.128 
ATOM   4697  C4   DG A 228       6.531 153.264  45.560 
ATOM   4698  P    DT A 229       7.624 157.055  40.352 
ATOM   4699  OP1  DT A 229       7.918 156.826  38.920 
ATOM   4700  OP2  DT A 229       8.597 157.891  41.090 
ATOM   4701  O5'  DT A 229       6.157 157.673  40.508 
ATOM   4702  C5'  DT A 229       5.027 156.783  40.573 
ATOM   4703  C4'  DT A 229       4.075 157.231  41.665 
ATOM   4704  O4'  DT A 229       4.410 156.661  42.962 
ATOM   4705  C3'  DT A 229       4.025 158.737  41.926 
ATOM   4706  O3'  DT A 229       2.687 159.105  42.236 
ATOM   4707  C2'  DT A 229       4.887 158.943  43.171 
ATOM   4708  C1'  DT A 229       4.409 157.705  43.924 
ATOM   4709  N1   DT A 229       5.303 157.302  45.045 
ATOM   4710  C2   DT A 229       4.706 156.760  46.157 
ATOM   4711  O2   DT A 229       3.502 156.602  46.253 
ATOM   4712  N3   DT A 229       5.567 156.399  47.177 
ATOM   4713  C4   DT A 229       6.940 156.533  47.173 
ATOM   4714  O4   DT A 229       7.607 156.174  48.146 
ATOM   4715  C5   DT A 229       7.474 157.112  45.963 
ATOM   4716  C7   DT A 229       8.961 157.293  45.877 
ATOM   4717  C6   DT A 229       6.660 157.472  44.957 
ATOM   4718  P    DC A 230       2.108 160.483  41.662 
ATOM   4719  OP1  DC A 230       1.619 160.277  40.281 
ATOM   4720  OP2  DC A 230       3.110 161.556  41.842 
ATOM   4721  O5'  DC A 230       0.868 160.737  42.641 
ATOM   4722  C5'  DC A 230       0.185 159.604  43.212 
ATOM   4723  C4'  DC A 230      -0.091 159.853  44.681 
ATOM   4724  O4'  DC A 230       1.011 159.429  45.533 
ATOM   4725  C3'  DC A 230      -0.324 161.311  45.077 
ATOM   4726  O3'  DC A 230      -1.320 161.359  46.091 
ATOM   4727  C2'  DC A 230       1.006 161.765  45.679 
ATOM   4728  C1'  DC A 230       1.302 160.479  46.444 
ATOM   4729  N1   DC A 230       2.725 160.345  46.864 
ATOM   4730  C2   DC A 230       2.987 159.713  48.077 
ATOM   4731  O2   DC A 230       2.037 159.292  48.747 
ATOM   4732  N3   DC A 230       4.278 159.582  48.479 
ATOM   4733  C4   DC A 230       5.278 160.052  47.723 
ATOM   4734  N4   DC A 230       6.520 159.901  48.158 
ATOM   4735  C5   DC A 230       5.030 160.707  46.473 
ATOM   4736  C6   DC A 230       3.734 160.828  46.089 
ATOM   4737  P    DG A 231      -2.406 162.535  46.056 
ATOM   4738  OP1  DG A 231      -3.508 162.165  45.140 
ATOM   4739  OP2  DG A 231      -1.734 163.823  45.777 
ATOM   4740  O5'  DG A 231      -2.934 162.521  47.567 
ATOM   4741  C5'  DG A 231      -2.926 161.281  48.298 
ATOM   4742  C4'  DG A 231      -2.405 161.512  49.703 
ATOM   4743  O4'  DG A 231      -0.956 161.398  49.784 
ATOM   4744  C3'  DG A 231      -2.701 162.886  50.304 
ATOM   4745  O3'  DG A 231      -2.968 162.733  51.693 
ATOM   4746  C2'  DG A 231      -1.398 163.668  50.144 
ATOM   4747  C1'  DG A 231      -0.458 162.520  50.498 
ATOM   4748  N9   DG A 231       0.952 162.749  50.075 
ATOM   4749  C8   DG A 231       1.433 163.407  48.963 
ATOM   4750  N7   DG A 231       2.740 163.433  48.882 
ATOM   4751  C5   DG A 231       3.156 162.744  50.020 
ATOM   4752  C6   DG A 231       4.465 162.446  50.481 
ATOM   4753  O6   DG A 231       5.545 162.732  49.970 
ATOM   4754  N1   DG A 231       4.433 161.726  51.683 
ATOM   4755  C2   DG A 231       3.288 161.345  52.353 
ATOM   4756  N2   DG A 231       3.469 160.662  53.486 
ATOM   4757  N3   DG A 231       2.059 161.625  51.919 
ATOM   4758  C4   DG A 231       2.073 162.322  50.755 
ATOM   4759  P    DT A 232      -4.126 163.610  52.364 
ATOM   4760  OP1  DT A 232      -5.434 162.952  52.149 
ATOM   4761  OP2  DT A 232      -4.020 165.010  51.897 
ATOM   4762  O5'  DT A 232      -3.730 163.528  53.911 
ATOM   4763  C5'  DT A 232      -3.050 162.355  54.397 
ATOM   4764  C4'  DT A 232      -1.916 162.758  55.319 
ATOM   4765  O4'  DT A 232      -0.673 162.999  54.599 
ATOM   4766  C3'  DT A 232      -2.133 164.043  56.119 
ATOM   4767  O3'  DT A 232      -1.560 163.883  57.411 
ATOM   4768  C2'  DT A 232      -1.340 165.108  55.363 
ATOM   4769  C1'  DT A 232      -0.132 164.234  55.042 
ATOM   4770  N1   DT A 232       0.729 164.778  53.954 
ATOM   4771  C2   DT A 232       2.081 164.556  54.058 
ATOM   4772  O2   DT A 232       2.584 163.946  54.985 
ATOM   4773  N3   DT A 232       2.847 165.076  53.032 
ATOM   4774  C4   DT A 232       2.383 165.780  51.939 
ATOM   4775  O4   DT A 232       3.167 166.196  51.083 
ATOM   4776  C5   DT A 232       0.951 165.961  51.920 
ATOM   4777  C7   DT A 232       0.363 166.717  50.764 
ATOM   4778  C6   DT A 232       0.182 165.467  52.904 
ATOM   4779  P    DC A 233      -2.328 164.483  58.680 
ATOM   4780  OP1  DC A 233      -3.359 163.522  59.136 
ATOM   4781  OP2  DC A 233      -2.807 165.849  58.371 
ATOM   4782  O5'  DC A 233      -1.148 164.557  59.758 
ATOM   4783  C5'  DC A 233      -0.074 163.601  59.684 
ATOM   4784  C4'  DC A 233       1.256 164.299  59.890 
ATOM   4785  O4'  DC A 233       1.817 164.803  58.645 
ATOM   4786  C3'  DC A 233       1.230 165.524  60.804 
ATOM   4787  O3'  DC A 233       2.432 165.556  61.565 
ATOM   4788  C2'  DC A 233       1.226 166.719  59.852 
ATOM   4789  C1'  DC A 233       2.222 166.148  58.848 
ATOM   4790  N1   DC A 233       2.208 166.841  57.529 
ATOM   4791  C2   DC A 233       3.415 166.965  56.848 
ATOM   4792  O2   DC A 233       4.440 166.499  57.360 
ATOM   4793  N3   DC A 233       3.424 167.594  55.643 
ATOM   4794  C4   DC A 233       2.292 168.084  55.123 
ATOM   4795  N4   DC A 233       2.351 168.688  53.946 
ATOM   4796  C5   DC A 233       1.039 167.968  55.808 
ATOM   4797  C6   DC A 233       1.052 167.336  57.010 
ATOM   4798  P    DT A 234       2.367 166.002  63.101 
ATOM   4799  OP1  DT A 234       1.994 164.840  63.938 
ATOM   4800  OP2  DT A 234       1.509 167.200  63.234 
ATOM   4801  O5'  DT A 234       3.892 166.399  63.379 
ATOM   4802  C5'  DT A 234       4.933 165.726  62.647 
ATOM   4803  C4'  DT A 234       5.967 166.730  62.176 
ATOM   4804  O4'  DT A 234       5.633 167.307  60.881 
ATOM   4805  C3'  DT A 234       6.172 167.947  63.079 
ATOM   4806  O3'  DT A 234       7.551 168.296  63.075 
ATOM   4807  C2'  DT A 234       5.385 169.069  62.401 
ATOM   4808  C1'  DT A 234       5.774 168.716  60.968 
ATOM   4809  N1   DT A 234       4.891 169.334  59.939 
ATOM   4810  C2   DT A 234       5.478 169.707  58.755 
ATOM   4811  O2   DT A 234       6.665 169.553  58.525 
ATOM   4812  N3   DT A 234       4.629 170.277  57.825 
ATOM   4813  C4   DT A 234       3.275 170.497  57.980 
ATOM   4814  O4   DT A 234       2.618 171.016  57.075 
ATOM   4815  C5   DT A 234       2.751 170.073  59.256 
ATOM   4816  C7   DT A 234       1.286 170.277  59.507 
ATOM   4817  C6   DT A 234       3.554 169.516  60.178 
ATOM   4818  P    DG A 235       8.234 168.772  64.442 
ATOM   4819  OP1  DG A 235       8.645 167.587  65.230 
ATOM   4820  OP2  DG A 235       7.347 169.734  65.131 
ATOM   4821  O5'  DG A 235       9.533 169.533  63.898 
ATOM   4822  C5'  DG A 235      10.125 169.103  62.658 
ATOM   4823  C4'  DG A 235      10.484 170.306  61.810 
ATOM   4824  O4'  DG A 235       9.382 170.736  60.960 
ATOM   4825  C3'  DG A 235      10.871 171.570  62.578 
ATOM   4826  O3'  DG A 235      11.908 172.240  61.871 
ATOM   4827  C2'  DG A 235       9.618 172.444  62.543 
ATOM   4828  C1'  DG A 235       9.231 172.140  61.098 
ATOM   4829  N9   DG A 235       7.821 172.488  60.770 
ATOM   4830  C8   DG A 235       6.699 172.421  61.567 
ATOM   4831  N7   DG A 235       5.596 172.804  60.970 
ATOM   4832  C5   DG A 235       6.017 173.150  59.687 
ATOM   4833  C6   DG A 235       5.274 173.638  58.582 
ATOM   4834  O6   DG A 235       4.069 173.868  58.505 
ATOM   4835  N1   DG A 235       6.097 173.861  57.468 
ATOM   4836  C2   DG A 235       7.459 173.640  57.429 
ATOM   4837  N2   DG A 235       8.064 173.913  56.272 
ATOM   4838  N3   DG A 235       8.156 173.181  58.468 
ATOM   4839  C4   DG A 235       7.373 172.961  59.555 
ATOM   4840  P    DT A 236      13.100 172.917  62.698 
ATOM   4841  OP1  DT A 236      14.122 171.897  63.021 
ATOM   4842  OP2  DT A 236      12.543 173.664  63.848 
ATOM   4843  O5'  DT A 236      13.686 173.947  61.622 
ATOM   4844  C5'  DT A 236      13.588 173.624  60.223 
ATOM   4845  C4'  DT A 236      13.150 174.846  59.438 
ATOM   4846  O4'  DT A 236      11.701 174.965  59.359 
ATOM   4847  C3'  DT A 236      13.600 176.194  60.001 
ATOM   4848  O3'  DT A 236      13.908 177.065  58.919 
ATOM   4849  C2'  DT A 236      12.373 176.738  60.731 
ATOM   4850  C1'  DT A 236      11.342 176.296  59.696 
ATOM   4851  N1   DT A 236       9.944 176.283  60.211 
ATOM   4852  C2   DT A 236       8.948 176.617  59.325 
ATOM   4853  O2   DT A 236       9.167 176.916  58.165 
ATOM   4854  N3   DT A 236       7.666 176.595  59.839 
ATOM   4855  C4   DT A 236       7.307 176.272  61.132 
ATOM   4856  O4   DT A 236       6.124 176.287  61.476 
ATOM   4857  C5   DT A 236       8.422 175.935  61.986 
ATOM   4858  C7   DT A 236       8.118 175.572  63.410 
ATOM   4859  C6   DT A 236       9.678 175.950  61.513 
ATOM   4860  P    DA A 237      15.170 178.039  59.042 
ATOM   4861  OP1  DA A 237      16.400 177.307  58.663 
ATOM   4862  OP2  DA A 237      15.179 178.674  60.378 
ATOM   4863  O5'  DA A 237      14.832 179.137  57.928 
ATOM   4864  C5'  DA A 237      14.063 178.747  56.775 
ATOM   4865  C4'  DA A 237      13.013 179.797  56.473 
ATOM   4866  O4'  DA A 237      11.770 179.562  57.195 
ATOM   4867  C3'  DA A 237      13.384 181.234  56.838 
ATOM   4868  O3'  DA A 237      12.851 182.111  55.853 
ATOM   4869  C2'  DA A 237      12.665 181.496  58.161 
ATOM   4870  C1'  DA A 237      11.367 180.780  57.802 
ATOM   4871  N9   DA A 237      10.519 180.452  58.981 
ATOM   4872  C8   DA A 237      10.915 180.099  60.240 
ATOM   4873  N7   DA A 237       9.932 179.873  61.055 
ATOM   4874  C5   DA A 237       8.799 180.092  60.282 
ATOM   4875  C6   DA A 237       7.427 180.013  60.571 
ATOM   4876  N6   DA A 237       6.941 179.678  61.774 
ATOM   4877  N1   DA A 237       6.568 180.295  59.573 
ATOM   4878  C2   DA A 237       7.056 180.628  58.379 
ATOM   4879  N3   DA A 237       8.310 180.733  57.995 
ATOM   4880  C4   DA A 237       9.149 180.446  59.012 
ATOM   4881  P    DT A 238      13.725 183.365  55.376 
ATOM   4882  OP1  DT A 238      14.676 182.936  54.325 
ATOM   4883  OP2  DT A 238      14.318 184.034  56.554 
ATOM   4884  O5'  DT A 238      12.602 184.306  54.732 
ATOM   4885  C5'  DT A 238      11.439 183.699  54.138 
ATOM   4886  C4'  DT A 238      10.191 184.454  54.553 
ATOM   4887  O4'  DT A 238       9.629 183.955  55.801 
ATOM   4888  C3'  DT A 238      10.371 185.951  54.802 
ATOM   4889  O3'  DT A 238       9.210 186.636  54.350 
ATOM   4890  C2'  DT A 238      10.452 186.083  56.323 
ATOM   4891  C1'  DT A 238       9.364 185.064  56.647 
ATOM   4892  N1   DT A 238       9.391 184.586  58.057 
ATOM   4893  C2   DT A 238       8.181 184.303  58.645 
ATOM   4894  O2   DT A 238       7.117 184.427  58.064 
ATOM   4895  N3   DT A 238       8.246 183.864  59.953 
ATOM   4896  C4   DT A 238       9.391 183.689  60.702 
ATOM   4897  O4   DT A 238       9.323 183.290  61.867 
ATOM   4898  C5   DT A 238      10.610 184.012  60.000 
ATOM   4899  C7   DT A 238      11.904 183.850  60.743 
ATOM   4900  C6   DT A 238      10.577 184.441  58.728 
ATOM   4901  P    DA A 239       9.380 188.044  53.605 
ATOM   4902  OP1  DA A 239       9.674 187.815  52.173 
ATOM   4903  OP2  DA A 239      10.352 188.880  54.343 
ATOM   4904  O5'  DA A 239       7.913 188.662  53.762 
ATOM   4905  C5'  DA A 239       6.783 187.772  53.827 
ATOM   4906  C4'  DA A 239       5.831 188.221  54.918 
ATOM   4907  O4'  DA A 239       6.166 187.650  56.215 
ATOM   4908  C3'  DA A 239       5.781 189.726  55.179 
ATOM   4909  O3'  DA A 239       4.443 190.094  55.490 
ATOM   4910  C2'  DA A 239       6.643 189.932  56.424 
ATOM   4911  C1'  DA A 239       6.165 188.694  57.177 
ATOM   4912  N9   DA A 239       7.059 188.291  58.298 
ATOM   4913  C8   DA A 239       8.419 188.389  58.375 
ATOM   4914  N7   DA A 239       8.914 187.951  59.491 
ATOM   4915  C5   DA A 239       7.802 187.531  60.208 
ATOM   4916  C6   DA A 239       7.657 186.961  61.484 
ATOM   4917  N6   DA A 239       8.688 186.705  62.301 
ATOM   4918  N1   DA A 239       6.409 186.664  61.891 
ATOM   4919  C2   DA A 239       5.388 186.920  61.075 
ATOM   4920  N3   DA A 239       5.401 187.447  59.870 
ATOM   4921  C4   DA A 239       6.661 187.736  59.486 
ATOM   4922  P    DG A 240       3.864 191.472  54.915 
ATOM   4923  OP1  DG A 240       3.374 191.266  53.534 
ATOM   4924  OP2  DG A 240       4.866 192.545  55.095 
ATOM   4925  O5'  DG A 240       2.623 191.726  55.894 
ATOM   4926  C5'  DG A 240       1.941 190.593  56.465 
ATOM   4927  C4'  DG A 240       1.665 190.842  57.934 
ATOM   4928  O4'  DG A 240       2.767 190.419  58.786 
ATOM   4929  C3'  DG A 240       1.432 192.300  58.330 
ATOM   4930  O3'  DG A 240       0.436 192.349  59.344 
ATOM   4931  C2'  DG A 240       2.761 192.755  58.933 
ATOM   4932  C1'  DG A 240       3.058 191.468  59.697 
ATOM   4933  N9   DG A 240       4.481 191.335  60.118 
ATOM   4934  C8   DG A 240       5.623 191.756  59.472 
ATOM   4935  N7   DG A 240       6.732 191.483  60.117 
ATOM   4936  C5   DG A 240       6.293 190.836  61.271 
ATOM   4937  C6   DG A 240       7.034 190.302  62.357 
ATOM   4938  O6   DG A 240       8.250 190.290  62.526 
ATOM   4939  N1   DG A 240       6.191 189.731  63.320 
ATOM   4940  C2   DG A 240       4.813 189.682  63.244 
ATOM   4941  N2   DG A 240       4.190 189.092  64.267 
ATOM   4942  N3   DG A 240       4.118 190.182  62.224 
ATOM   4943  C4   DG A 240       4.921 190.740  61.281 
ATOM   4944  P    DT A 241      -0.650 193.524  59.309 
ATOM   4945  OP1  DT A 241      -1.752 193.154  58.393 
ATOM   4946  OP2  DT A 241       0.021 194.812  59.030 
ATOM   4947  O5'  DT A 241      -1.179 193.510  60.820 
ATOM   4948  C5'  DT A 241      -1.170 192.270  61.551 
ATOM   4949  C4'  DT A 241      -0.649 192.501  62.956 
ATOM   4950  O4'  DT A 241       0.800 192.388  63.038 
ATOM   4951  C3'  DT A 241      -0.945 193.875  63.558 
ATOM   4952  O3'  DT A 241      -1.212 193.722  64.947 
ATOM   4953  C2'  DT A 241       0.357 194.657  63.397 
ATOM   4954  C1'  DT A 241       1.298 193.509  63.751 
ATOM   4955  N1   DT A 241       2.708 193.738  63.328 
ATOM   4956  C2   DT A 241       3.694 193.234  64.140 
ATOM   4957  O2   DT A 241       3.459 192.623  65.168 
ATOM   4958  N3   DT A 241       4.989 193.466  63.717 
ATOM   4959  C4   DT A 241       5.367 194.143  62.576 
ATOM   4960  O4   DT A 241       6.560 194.288  62.300 
ATOM   4961  C5   DT A 241       4.262 194.634  61.787 
ATOM   4962  C7   DT A 241       4.586 195.383  60.528 
ATOM   4963  C6   DT A 241       2.994 194.423  62.176 
ATOM   4964  P    DG A 242      -2.370 194.600  65.617 
ATOM   4965  OP1  DG A 242      -3.678 193.941  65.402 
ATOM   4966  OP2  DG A 242      -2.264 196.000  65.151 
ATOM   4967  O5'  DG A 242      -1.974 194.518  67.164 
ATOM   4968  C5'  DG A 242      -1.294 193.345  67.650 
ATOM   4969  C4'  DG A 242      -0.160 193.747  68.572 
ATOM   4970  O4'  DG A 242       1.083 193.988  67.853 
ATOM   4971  C3'  DG A 242      -0.378 195.032  69.372 
ATOM   4972  O3'  DG A 242       0.196 194.872  70.664 
ATOM   4973  C2'  DG A 242       0.415 196.097  68.616 
ATOM   4974  C1'  DG A 242       1.624 195.223  68.295 
ATOM   4975  N9   DG A 242       2.485 195.767  67.208 
ATOM   4976  C8   DG A 242       2.124 196.478  66.084 
ATOM   4977  N7   DG A 242       3.133 196.814  65.318 
ATOM   4978  C5   DG A 242       4.241 196.289  65.981 
ATOM   4979  C6   DG A 242       5.617 196.331  65.636 
ATOM   4980  O6   DG A 242       6.149 196.849  64.658 
ATOM   4981  N1   DG A 242       6.405 195.672  66.590 
ATOM   4982  C2   DG A 242       5.925 195.052  67.727 
ATOM   4983  N2   DG A 242       6.840 194.478  68.512 
ATOM   4984  N3   DG A 242       4.633 195.013  68.050 
ATOM   4985  C4   DG A 242       3.856 195.648  67.135 
ATOM   4986  P    DT A 243      -0.573 195.472  71.934 
ATOM   4987  OP1  DT A 243      -1.603 194.511  72.389 
ATOM   4988  OP2  DT A 243      -1.051 196.838  71.625 
ATOM   4989  O5'  DT A 243       0.607 195.547  73.011 
ATOM   4990  C5'  DT A 243       1.682 194.591  72.937 
ATOM   4991  C4'  DT A 243       3.012 195.289  73.143 
ATOM   4992  O4'  DT A 243       3.573 195.792  71.898 
ATOM   4993  C3'  DT A 243       2.986 196.513  74.058 
ATOM   4994  O3'  DT A 243       4.188 196.546  74.818 
ATOM   4995  C2'  DT A 243       2.982 197.708  73.105 
ATOM   4996  C1'  DT A 243       3.978 197.138  72.101 
ATOM   4997  N1   DT A 243       3.963 197.830  70.782 
ATOM   4998  C2   DT A 243       5.163 197.944  70.122 
ATOM   4999  O2   DT A 243       6.211 197.508  70.569 
ATOM   5000  N3   DT A 243       5.111 198.592  68.904 
ATOM   5001  C4   DT A 243       3.985 199.122  68.306 
ATOM   5002  O4   DT A 243       4.062 199.681  67.210 
ATOM   5003  C5   DT A 243       2.775 198.953  69.075 
ATOM   5004  C7   DT A 243       1.504 199.501  68.496 
ATOM   5005  C6   DT A 243       2.797 198.327  70.263 
ATOM   5006  P    DA A 244       4.123 196.991  76.354 
ATOM   5007  OP1  DA A 244       3.750 195.830  77.192 
ATOM   5008  OP2  DA A 244       3.265 198.190  76.487 
ATOM   5009  O5'  DA A 244       5.648 197.388  76.632 
ATOM   5010  C5'  DA A 244       6.689 196.715  75.900 
ATOM   5011  C4'  DA A 244       7.722 197.720  75.429 
ATOM   5012  O4'  DA A 244       7.389 198.296  74.134 
ATOM   5013  C3'  DA A 244       7.928 198.936  76.332 
ATOM   5014  O3'  DA A 244       9.307 199.285  76.328 
ATOM   5015  C2'  DA A 244       7.141 200.058  75.654 
ATOM   5016  C1'  DA A 244       7.529 199.705  74.222 
ATOM   5017  N9   DA A 244       6.647 200.323  73.192 
ATOM   5018  C8   DA A 244       5.306 200.576  73.265 
ATOM   5019  N7   DA A 244       4.819 201.127  72.198 
ATOM   5020  C5   DA A 244       5.913 201.250  71.353 
ATOM   5021  C6   DA A 244       6.054 201.765  70.055 
ATOM   5022  N6   DA A 244       5.038 202.277  69.346 
ATOM   5023  N1   DA A 244       7.285 201.735  69.507 
ATOM   5024  C2   DA A 244       8.290 201.225  70.216 
ATOM   5025  N3   DA A 244       8.279 200.719  71.429 
ATOM   5026  C4   DA A 244       7.037 200.761  71.954 
ATOM   5027  P    DT A 245       9.990 199.761  77.695 
ATOM   5028  OP1  DT A 245      10.401 198.576  78.483 
ATOM   5029  OP2  DT A 245       9.103 200.723  78.385 
ATOM   5030  O5'  DT A 245      11.288 200.522  77.151 
ATOM   5031  C5'  DT A 245      11.881 200.092  75.912 
ATOM   5032  C4'  DT A 245      12.240 201.296  75.064 
ATOM   5033  O4'  DT A 245      11.138 201.725  74.214 
ATOM   5034  C3'  DT A 245      12.627 202.559  75.832 
ATOM   5035  O3'  DT A 245      13.664 203.229  75.124 
ATOM   5036  C2'  DT A 245      11.373 203.433  75.796 
ATOM   5037  C1'  DT A 245      10.987 203.129  74.352 
ATOM   5038  N1   DT A 245       9.577 203.477  74.024 
ATOM   5039  C2   DT A 245       9.325 203.935  72.752 
ATOM   5040  O2   DT A 245      10.195 204.061  71.908 
ATOM   5041  N3   DT A 245       8.006 204.248  72.485 
ATOM   5042  C4   DT A 245       6.946 204.143  73.362 
ATOM   5043  O4   DT A 245       5.807 204.454  73.007 
ATOM   5044  C5   DT A 245       7.309 203.654  74.671 
ATOM   5045  C7   DT A 245       6.214 203.511  75.686 
ATOM   5046  C6   DT A 245       8.583 203.343  74.959 
ATOM   5047  P    DG A 246      14.855 203.906  75.952 
ATOM   5048  OP1  DG A 246      15.878 202.886  76.274 
ATOM   5049  OP2  DG A 246      14.299 204.653  77.101 
ATOM   5050  O5'  DG A 246      15.441 204.936  74.875 
ATOM   5051  C5'  DG A 246      15.343 204.613  73.476 
ATOM   5052  C4'  DG A 246      14.906 205.835  72.691 
ATOM   5053  O4'  DG A 246      13.457 205.954  72.613 
ATOM   5054  C3'  DG A 246      15.356 207.183  73.254 
ATOM   5055  O3'  DG A 246      15.663 208.054  72.172 
ATOM   5056  C2'  DG A 246      14.129 207.728  73.984 
ATOM   5057  C1'  DG A 246      13.098 207.285  72.949 
ATOM   5058  N9   DG A 246      11.700 207.272  73.464 
ATOM   5059  C8   DG A 246      11.240 206.968  74.727 
ATOM   5060  N7   DG A 246       9.938 207.052  74.855 
ATOM   5061  C5   DG A 246       9.505 207.440  73.588 
ATOM   5062  C6   DG A 246       8.193 207.693  73.108 
ATOM   5063  O6   DG A 246       7.127 207.624  73.712 
ATOM   5064  N1   DG A 246       8.206 208.063  71.756 
ATOM   5065  C2   DG A 246       9.337 208.174  70.971 
ATOM   5066  N2   DG A 246       9.136 208.541  69.703 
ATOM   5067  N3   DG A 246      10.567 207.937  71.422 
ATOM   5068  C4   DG A 246      10.572 207.577  72.732 
ATOM   5069  P    DC A 247      16.926 209.029  72.295 
ATOM   5070  OP1  DC A 247      18.156 208.297  71.916 
ATOM   5071  OP2  DC A 247      16.935 209.663  73.631 
ATOM   5072  O5'  DC A 247      16.588 210.126  71.181 
ATOM   5073  C5'  DC A 247      15.819 209.736  70.028 
ATOM   5074  C4'  DC A 247      14.769 210.786  69.726 
ATOM   5075  O4'  DC A 247      13.526 210.551  70.449 
ATOM   5076  C3'  DC A 247      15.140 212.223  70.091 
ATOM   5077  O3'  DC A 247      14.607 213.100  69.106 
ATOM   5078  C2'  DC A 247      14.421 212.486  71.415 
ATOM   5079  C1'  DC A 247      13.123 211.770  71.055 
ATOM   5080  N1   DC A 247      12.274 211.441  72.234 
ATOM   5081  C2   DC A 247      10.892 211.489  72.074 
ATOM   5082  O2   DC A 247      10.431 211.799  70.969 
ATOM   5083  N3   DC A 247      10.101 211.193  73.137 
ATOM   5084  C4   DC A 247      10.640 210.862  74.317 
ATOM   5085  N4   DC A 247       9.826 210.582  75.323 
ATOM   5086  C5   DC A 247      12.059 210.807  74.504 
ATOM   5087  C6   DC A 247      12.832 211.106  73.429 
ATOM   5088  P    DC A 248      15.481 214.354  68.629 
ATOM   5089  OP1  DC A 248      16.432 213.925  67.579 
ATOM   5090  OP2  DC A 248      16.073 215.023  69.807 
ATOM   5091  O5'  DC A 248      14.358 215.295  67.985 
ATOM   5092  C5'  DC A 248      13.194 214.689  67.391 
ATOM   5093  C4'  DC A 248      11.947 215.443  67.806 
ATOM   5094  O4'  DC A 248      11.385 214.945  69.054 
ATOM   5095  C3'  DC A 248      12.127 216.940  68.055 
ATOM   5096  O3'  DC A 248      10.965 217.625  67.603 
ATOM   5097  C2'  DC A 248      12.207 217.073  69.577 
ATOM   5098  C1'  DC A 248      11.119 216.053  69.900 
ATOM   5099  N1   DC A 248      11.147 215.576  71.310 
ATOM   5100  C2   DC A 248       9.929 215.284  71.921 
ATOM   5101  O2   DC A 248       8.886 215.432  71.273 
ATOM   5102  N3   DC A 248       9.932 214.849  73.207 
ATOM   5103  C4   DC A 248      11.084 214.701  73.875 
ATOM   5104  N4   DC A 248      11.034 214.273  75.127 
ATOM   5105  C5   DC A 248      12.347 214.996  73.265 
ATOM   5106  C6   DC A 248      12.322 215.431  71.980 
ATOM   5107  P    DG A 249      11.136 219.033  66.859 
ATOM   5108  OP1  DG A 249      11.430 218.805  65.426 
ATOM   5109  OP2  DG A 249      12.108 219.869  67.597 
ATOM   5110  O5'  DG A 249       9.668 219.652  67.015 
ATOM   5111  C5'  DG A 249       8.539 218.761  67.080 
ATOM   5112  C4'  DG A 249       7.587 219.210  68.171 
ATOM   5113  O4'  DG A 249       7.922 218.639  69.468 
ATOM   5114  C3'  DG A 249       7.537 220.715  68.432 
ATOM   5115  O3'  DG A 249       6.199 221.084  68.743 
ATOM   5116  C2'  DG A 249       8.399 220.921  69.678 
ATOM   5117  C1'  DG A 249       7.921 219.683  70.430 
ATOM   5118  N9   DG A 249       8.815 219.280  71.551 
ATOM   5119  C8   DG A 249      10.186 219.372  71.647 
ATOM   5120  N7   DG A 249      10.674 218.925  72.779 
ATOM   5121  C5   DG A 249       9.545 218.509  73.484 
ATOM   5122  C6   DG A 249       9.435 217.935  74.777 
ATOM   5123  O6   DG A 249      10.325 217.671  75.580 
ATOM   5124  N1   DG A 249       8.098 217.664  75.105 
ATOM   5125  C2   DG A 249       7.012 217.914  74.290 
ATOM   5126  N2   DG A 249       5.818 217.582  74.786 
ATOM   5127  N3   DG A 249       7.116 218.452  73.076 
ATOM   5128  C4   DG A 249       8.406 218.722  72.743 
ATOM   5129  P    DT A 250       5.619 222.461  68.168 
ATOM   5130  OP1  DT A 250       5.130 222.255  66.787 
ATOM   5131  OP2  DT A 250       6.622 223.534  68.349 
ATOM   5132  O5'  DT A 250       4.379 222.715  69.147 
ATOM   5133  C5'  DT A 250       3.697 221.583  69.718 
ATOM   5134  C4'  DT A 250       3.420 221.831  71.188 
ATOM   5135  O4'  DT A 250       4.523 221.408  72.040 
ATOM   5136  C3'  DT A 250       3.188 223.289  71.583 
ATOM   5137  O3'  DT A 250       2.192 223.338  72.598 
ATOM   5138  C2'  DT A 250       4.517 223.744  72.186 
ATOM   5139  C1'  DT A 250       4.814 222.457  72.950 
ATOM   5140  N1   DT A 250       6.237 222.324  73.371 
ATOM   5141  C2   DT A 250       6.479 221.697  74.570 
ATOM   5142  O2   DT A 250       5.590 221.259  75.280 
ATOM   5143  N3   DT A 250       7.809 221.593  74.926 
ATOM   5144  C4   DT A 250       8.890 222.052  74.202 
ATOM   5145  O4   DT A 250      10.038 221.901  74.625 
ATOM   5146  C5   DT A 250       8.535 222.696  72.959 
ATOM   5147  C7   DT A 250       9.652 223.225  72.108 
ATOM   5148  C6   DT A 250       7.249 222.811  72.587 
ATOM   5149  P    DT A 251       1.106 224.513  72.562 
ATOM   5150  OP1  DT A 251       0.004 224.143  71.646 
ATOM   5151  OP2  DT A 251       1.777 225.801  72.283 
ATOM   5152  O5'  DT A 251       0.577 224.500  74.073 
ATOM   5153  C5'  DT A 251       0.586 223.259  74.805 
ATOM   5154  C4'  DT A 251       1.106 223.490  76.210 
ATOM   5155  O4'  DT A 251       2.556 223.377  76.291 
ATOM   5156  C3'  DT A 251       0.810 224.864  76.811 
ATOM   5157  O3'  DT A 251       0.544 224.711  78.200 
ATOM   5158  C2'  DT A 251       2.113 225.646  76.650 
ATOM   5159  C1'  DT A 251       3.053 224.499  77.004 
ATOM   5160  N1   DT A 251       4.463 224.727  76.581 
ATOM   5161  C2   DT A 251       5.450 224.224  77.394 
ATOM   5162  O2   DT A 251       5.215 223.612  78.421 
ATOM   5163  N3   DT A 251       6.745 224.455  76.970 
ATOM   5164  C4   DT A 251       7.123 225.132  75.829 
ATOM   5165  O4   DT A 251       8.316 225.277  75.554 
ATOM   5166  C5   DT A 251       6.018 225.623  75.041 
ATOM   5167  C7   DT A 251       6.342 226.372  73.781 
ATOM   5168  C6   DT A 251       4.749 225.413  75.429 
ATOM   5169  P    DA A 252      -0.615 225.589  78.870 
ATOM   5170  OP1  DA A 252      -1.923 224.930  78.655 
ATOM   5171  OP2  DA A 252      -0.508 226.989  78.404 
ATOM   5172  O5'  DA A 252      -0.218 225.507  80.418 
ATOM   5173  C5'  DA A 252       0.461 224.334  80.903 
ATOM   5174  C4'  DA A 252       1.596 224.737  81.826 
ATOM   5175  O4'  DA A 252       2.839 224.977  81.106 
ATOM   5176  C3'  DA A 252       1.378 226.021  82.625 
ATOM   5177  O3'  DA A 252       1.952 225.862  83.917 
ATOM   5178  C2'  DA A 252       2.171 227.087  81.870 
ATOM   5179  C1'  DA A 252       3.380 226.212  81.548 
ATOM   5180  N9   DA A 252       4.241 226.756  80.461 
ATOM   5181  C8   DA A 252       3.865 227.459  79.353 
ATOM   5182  N7   DA A 252       4.854 227.799  78.585 
ATOM   5183  C5   DA A 252       5.969 227.283  79.231 
ATOM   5184  C6   DA A 252       7.339 227.306  78.920 
ATOM   5185  N6   DA A 252       7.839 227.897  77.825 
ATOM   5186  N1   DA A 252       8.179 226.698  79.777 
ATOM   5187  C2   DA A 252       7.676 226.112  80.863 
ATOM   5188  N3   DA A 252       6.424 226.027  81.255 
ATOM   5189  C4   DA A 252       5.604 226.643  80.381 
ATOM   5190  P    DA A 253       1.183 226.461  85.187 
ATOM   5191  OP1  DA A 253       0.153 225.500  85.642 
ATOM   5192  OP2  DA A 253       0.705 227.827  84.878 
ATOM   5193  O5'  DA A 253       2.363 226.536  86.264 
ATOM   5194  C5'  DA A 253       3.438 225.580  86.190 
ATOM   5195  C4'  DA A 253       4.768 226.278  86.396 
ATOM   5196  O4'  DA A 253       5.329 226.782  85.151 
ATOM   5197  C3'  DA A 253       4.742 227.502  87.311 
ATOM   5198  O3'  DA A 253       5.943 227.535  88.071 
ATOM   5199  C2'  DA A 253       4.737 228.697  86.358 
ATOM   5200  C1'  DA A 253       5.734 228.127  85.355 
ATOM   5201  N9   DA A 253       5.719 228.819  84.036 
ATOM   5202  C8   DA A 253       4.657 229.369  83.378 
ATOM   5203  N7   DA A 253       4.965 229.906  82.239 
ATOM   5204  C5   DA A 253       6.333 229.698  82.130 
ATOM   5205  C6   DA A 253       7.267 230.037  81.138 
ATOM   5206  N6   DA A 253       6.947 230.689  80.011 
ATOM   5207  N1   DA A 253       8.549 229.682  81.346 
ATOM   5208  C2   DA A 253       8.862 229.034  82.468 
ATOM   5209  N3   DA A 253       8.081 228.666  83.460 
ATOM   5210  C4   DA A 253       6.804 229.034  83.227 
ATOM   5211  P    DC A 254       5.879 227.980  89.607 
ATOM   5212  OP1  DC A 254       5.506 226.819  90.445 
ATOM   5213  OP2  DC A 254       5.021 229.179  89.740 
ATOM   5214  O5'  DC A 254       7.404 228.377  89.885 
ATOM   5215  C5'  DC A 254       8.445 227.705  89.153 
ATOM   5216  C4'  DC A 254       9.478 228.709  88.683 
ATOM   5217  O4'  DC A 254       9.144 229.285  87.387 
ATOM   5218  C3'  DC A 254       9.684 229.925  89.585 
ATOM   5219  O3'  DC A 254      11.063 230.274  89.582 
ATOM   5220  C2'  DC A 254       8.896 231.047  88.907 
ATOM   5221  C1'  DC A 254       9.285 230.695  87.475 
ATOM   5222  N1   DC A 254       8.403 231.312  86.445 
ATOM   5223  C2   DC A 254       8.983 231.696  85.239 
ATOM   5224  O2   DC A 254      10.193 231.510  85.074 
ATOM   5225  N3   DC A 254       8.195 232.262  84.289 
ATOM   5226  C4   DC A 254       6.887 232.446  84.507 
ATOM   5227  N4   DC A 254       6.161 233.002  83.549 
ATOM   5228  C5   DC A 254       6.271 232.059  85.741 
ATOM   5229  C6   DC A 254       7.075 231.496  86.679 
ATOM   5230  P    DA A 255      11.746 230.750  90.948 
ATOM   5231  OP1  DA A 255      12.157 229.565  91.736 
ATOM   5232  OP2  DA A 255      10.859 231.712  91.638 
ATOM   5233  O5'  DA A 255      13.044 231.511  90.405 
ATOM   5234  C5'  DA A 255      13.637 231.081  89.165 
ATOM   5235  C4'  DA A 255      13.996 232.285  88.317 
ATOM   5236  O4'  DA A 255      12.894 232.714  87.467 
ATOM   5237  C3'  DA A 255      14.383 233.549  89.085 
ATOM   5238  O3'  DA A 255      15.420 234.218  88.377 
ATOM   5239  C2'  DA A 255      13.129 234.422  89.050 
ATOM   5240  C1'  DA A 255      12.742 234.119  87.605 
ATOM   5241  N9   DA A 255      11.332 234.466  87.277 
ATOM   5242  C8   DA A 255      10.231 234.393  88.081 
ATOM   5243  N7   DA A 255       9.133 234.770  87.502 
ATOM   5244  C5   DA A 255       9.533 235.119  86.220 
ATOM   5245  C6   DA A 255       8.827 235.603  85.106 
ATOM   5246  N6   DA A 255       7.506 235.829  85.108 
ATOM   5247  N1   DA A 255       9.532 235.848  83.986 
ATOM   5248  C2   DA A 255      10.844 235.622  83.990 
ATOM   5249  N3   DA A 255      11.607 235.175  84.963 
ATOM   5250  C4   DA A 255      10.878 234.937  86.072 
ATOM   5251  P    DA A 256      16.611 234.896  89.205 
ATOM   5252  OP1  DA A 256      17.634 233.875  89.527 
ATOM   5253  OP2  DA A 256      16.055 235.642  90.354 
ATOM   5254  O5'  DA A 256      17.197 235.925  88.128 
ATOM   5255  C5'  DA A 256      17.099 235.602  86.729 
ATOM   5256  C4'  DA A 256      16.662 236.824  85.945 
ATOM   5257  O4'  DA A 256      15.212 236.943  85.866 
ATOM   5258  C3'  DA A 256      17.112 238.172  86.507 
ATOM   5259  O3'  DA A 256      17.419 239.043  85.425 
ATOM   5260  C2'  DA A 256      15.885 238.717  87.237 
ATOM   5261  C1'  DA A 256      14.853 238.274  86.203 
ATOM   5262  N9   DA A 256      13.456 238.261  86.717 
ATOM   5263  C8   DA A 256      13.018 237.956  87.974 
ATOM   5264  N7   DA A 256      11.731 238.036  88.116 
ATOM   5265  C5   DA A 256      11.281 238.422  86.861 
ATOM   5266  C6   DA A 256       9.997 238.679  86.353 
ATOM   5267  N6   DA A 256       8.878 238.581  87.085 
ATOM   5268  N1   DA A 256       9.903 239.044  85.060 
ATOM   5269  C2   DA A 256      11.019 239.139  84.337 
ATOM   5270  N3   DA A 256      12.264 238.925  84.700 
ATOM   5271  C4   DA A 256      12.330 238.563  85.998 
ATOM   5272  P    DC A 257      18.682 240.018  85.548 
ATOM   5273  OP1  DC A 257      19.912 239.286  85.169 
ATOM   5274  OP2  DC A 257      18.691 240.653  86.885 
ATOM   5275  O5'  DC A 257      18.344 241.116  84.435 
ATOM   5276  C5'  DC A 257      17.575 240.726  83.281 
ATOM   5277  C4'  DC A 257      16.524 241.775  82.980 
ATOM   5278  O4'  DC A 257      15.282 241.540  83.702 
ATOM   5279  C3'  DC A 257      16.896 243.213  83.344 
ATOM   5280  O3'  DC A 257      16.363 244.090  82.360 
ATOM   5281  C2'  DC A 257      16.177 243.475  84.668 
ATOM   5282  C1'  DC A 257      14.879 242.759  84.308 
ATOM   5283  N1   DC A 257      14.030 242.430  85.488 
ATOM   5284  C2   DC A 257      12.648 242.478  85.327 
ATOM   5285  O2   DC A 257      12.187 242.788  84.222 
ATOM   5286  N3   DC A 257      11.857 242.183  86.390 
ATOM   5287  C4   DC A 257      12.396 241.851  87.570 
ATOM   5288  N4   DC A 257      11.582 241.571  88.577 
ATOM   5289  C5   DC A 257      13.815 241.796  87.757 
ATOM   5290  C6   DC A 257      14.588 242.095  86.682 
ATOM   5291  P    DA A 258      17.237 245.343  81.882 
ATOM   5292  OP1  DA A 258      18.187 244.914  80.832 
ATOM   5293  OP2  DA A 258      17.829 246.012  83.061 
ATOM   5294  O5'  DA A 258      16.113 246.285  81.239 
ATOM   5295  C5'  DA A 258      14.950 245.678  80.644 
ATOM   5296  C4'  DA A 258      13.702 246.432  81.059 
ATOM   5297  O4'  DA A 258      13.141 245.934  82.307 
ATOM   5298  C3'  DA A 258      13.883 247.930  81.309 
ATOM   5299  O3'  DA A 258      12.721 248.615  80.856 
ATOM   5300  C2'  DA A 258      13.963 248.062  82.830 
ATOM   5301  C1'  DA A 258      12.875 247.042  83.153 
ATOM   5302  N9   DA A 258      12.903 246.565  84.564 
ATOM   5303  C8   DA A 258      13.985 246.366  85.372 
ATOM   5304  N7   DA A 258      13.683 245.942  86.560 
ATOM   5305  C5   DA A 258      12.298 245.853  86.540 
ATOM   5306  C6   DA A 258      11.361 245.459  87.509 
ATOM   5307  N6   DA A 258      11.696 245.062  88.745 
ATOM   5308  N1   DA A 258      10.061 245.488  87.161 
ATOM   5309  C2   DA A 258       9.734 245.882  85.932 
ATOM   5310  N3   DA A 258      10.515 246.270  84.949 
ATOM   5311  C4   DA A 258      11.811 246.232  85.323 
ATOM   5312  P    DA A 259      12.891 250.022  80.112 
ATOM   5313  OP1  DA A 259      13.186 249.794  78.680 
ATOM   5314  OP2  DA A 259      13.864 250.858  80.850 
ATOM   5315  O5'  DA A 259      11.424 250.641  80.268 
ATOM   5316  C5'  DA A 259      10.295 249.750  80.333 
ATOM   5317  C4'  DA A 259       9.343 250.199  81.424 
ATOM   5318  O4'  DA A 259       9.677 249.629  82.721 
ATOM   5319  C3'  DA A 259       9.293 251.704  81.685 
ATOM   5320  O3'  DA A 259       7.954 252.073  81.996 
ATOM   5321  C2'  DA A 259      10.155 251.910  82.931 
ATOM   5322  C1'  DA A 259       9.676 250.672  83.684 
ATOM   5323  N9   DA A 259      10.570 250.270  84.804 
ATOM   5324  C8   DA A 259      11.930 250.367  84.882 
ATOM   5325  N7   DA A 259      12.426 249.930  85.998 
ATOM   5326  C5   DA A 259      11.314 249.510  86.715 
ATOM   5327  C6   DA A 259      11.169 248.939  87.991 
ATOM   5328  N6   DA A 259      12.200 248.683  88.807 
ATOM   5329  N1   DA A 259       9.920 248.642  88.398 
ATOM   5330  C2   DA A 259       8.900 248.899  87.581 
ATOM   5331  N3   DA A 259       8.913 249.426  86.376 
ATOM   5332  C4   DA A 259      10.173 249.714  85.992 
ATOM   5333  P    DG A 260       7.375 253.450  81.422 
ATOM   5334  OP1  DG A 260       6.886 253.244  80.040 
ATOM   5335  OP2  DG A 260       8.378 254.523  81.602 
ATOM   5336  O5'  DG A 260       6.135 253.704  82.401 
ATOM   5337  C5'  DG A 260       5.453 252.572  82.972 
ATOM   5338  C4'  DG A 260       5.176 252.821  84.441 
ATOM   5339  O4'  DG A 260       6.279 252.397  85.293 
ATOM   5340  C3'  DG A 260       4.944 254.279  84.837 
ATOM   5341  O3'  DG A 260       3.948 254.327  85.851 
ATOM   5342  C2'  DG A 260       6.273 254.733  85.439 
ATOM   5343  C1'  DG A 260       6.570 253.446  86.204 
ATOM   5344  N9   DG A 260       7.992 253.313  86.624 
ATOM   5345  C8   DG A 260       9.135 253.735  85.979 
ATOM   5346  N7   DG A 260      10.243 253.461  86.623 
ATOM   5347  C5   DG A 260       9.804 252.814  87.777 
ATOM   5348  C6   DG A 260      10.546 252.280  88.864 
ATOM   5349  O6   DG A 260      11.762 252.269  89.033 
ATOM   5350  N1   DG A 260       9.703 251.709  89.827 
ATOM   5351  C2   DG A 260       8.325 251.660  89.750 
ATOM   5352  N2   DG A 260       7.701 251.070  90.773 
ATOM   5353  N3   DG A 260       7.630 252.160  88.730 
ATOM   5354  C4   DG A 260       8.433 252.719  87.787 
ATOM   5355  P    DC A 261       2.861 255.503  85.815 
ATOM   5356  OP1  DC A 261       1.759 255.132  84.899 
ATOM   5357  OP2  DC A 261       3.533 256.791  85.536 
ATOM   5358  O5'  DC A 261       2.333 255.489  87.326 
ATOM   5359  C5'  DC A 261       2.342 254.249  88.058 
ATOM   5360  C4'  DC A 261       2.862 254.480  89.463 
ATOM   5361  O4'  DC A 261       4.312 254.366  89.544 
ATOM   5362  C3'  DC A 261       2.566 255.853  90.064 
ATOM   5363  O3'  DC A 261       2.300 255.700  91.453 
ATOM   5364  C2'  DC A 261       3.869 256.636  89.903 
ATOM   5365  C1'  DC A 261       4.809 255.488  90.257 
ATOM   5366  N1   DC A 261       6.219 255.716  89.834 
ATOM   5367  C2   DC A 261       7.231 255.212  90.647 
ATOM   5368  O2   DC A 261       6.921 254.601  91.676 
ATOM   5369  N3   DC A 261       8.523 255.411  90.280 
ATOM   5370  C4   DC A 261       8.818 256.078  89.156 
ATOM   5371  N4   DC A 261      10.093 256.245  88.841 
ATOM   5372  C5   DC A 261       7.793 256.605  88.307 
ATOM   5373  C6   DC A 261       6.508 256.397  88.691 
ATOM   5374  P    DA A 262       1.141 256.578  92.123 
ATOM   5375  OP1  DA A 262      -0.167 255.920  91.909 
ATOM   5376  OP2  DA A 262       1.248 257.978  91.657 
ATOM   5377  O5'  DA A 262       1.537 256.496  93.671 
ATOM   5378  C5'  DA A 262       2.217 255.323  94.156 
ATOM   5379  C4'  DA A 262       3.351 255.726  95.079 
ATOM   5380  O4'  DA A 262       4.594 255.966  94.359 
ATOM   5381  C3'  DA A 262       3.134 257.010  95.879 
ATOM   5382  O3'  DA A 262       3.707 256.851  97.171 
ATOM   5383  C2'  DA A 262       3.927 258.076  95.123 
ATOM   5384  C1'  DA A 262       5.135 257.202  94.801 
ATOM   5385  N9   DA A 262       5.996 257.745  93.714 
ATOM   5386  C8   DA A 262       5.620 258.449  92.606 
ATOM   5387  N7   DA A 262       6.609 258.788  91.839 
ATOM   5388  C5   DA A 262       7.725 258.272  92.484 
ATOM   5389  C6   DA A 262       9.094 258.295  92.173 
ATOM   5390  N6   DA A 262       9.595 258.887  91.078 
ATOM   5391  N1   DA A 262       9.935 257.687  93.030 
ATOM   5392  C2   DA A 262       9.432 257.101  94.116 
ATOM   5393  N3   DA A 262       8.180 257.016  94.509 
ATOM   5394  C4   DA A 262       7.360 257.633  93.634 
ATOM   5395  P    DT A 263       2.939 257.450  98.440 
ATOM   5396  OP1  DT A 263       1.909 256.490  98.895 
ATOM   5397  OP2  DT A 263       2.461 258.816  98.131 
ATOM   5398  O5'  DT A 263       4.119 257.525  99.517 
ATOM   5399  C5'  DT A 263       5.194 256.569  99.444 
ATOM   5400  C4'  DT A 263       6.524 257.267  99.650 
ATOM   5401  O4'  DT A 263       7.085 257.771  98.405 
ATOM   5402  C3'  DT A 263       6.498 258.491 100.564 
ATOM   5403  O3'  DT A 263       7.699 258.524 101.324 
ATOM   5404  C2'  DT A 263       6.493 259.686  99.611 
ATOM   5405  C1'  DT A 263       7.490 259.116  98.608 
ATOM   5406  N1   DT A 263       7.475 259.808  97.289 
ATOM   5407  C2   DT A 263       8.674 259.922  96.629 
ATOM   5408  O2   DT A 263       9.722 259.487  97.076 
ATOM   5409  N3   DT A 263       8.622 260.571  95.410 
ATOM   5410  C4   DT A 263       7.497 261.100  94.812 
ATOM   5411  O4   DT A 263       7.574 261.659  93.717 
ATOM   5412  C5   DT A 263       6.287 260.931  95.582 
ATOM   5413  C7   DT A 263       5.015 261.480  95.003 
ATOM   5414  C6   DT A 263       6.309 260.306  96.770 
ATOM   5415  P    DT A 264       7.635 258.970 102.860 
ATOM   5416  OP1  DT A 264       7.261 257.808 103.698 
ATOM   5417  OP2  DT A 264       6.777 260.168 102.993 
ATOM   5418  O5'  DT A 264       9.159 259.367 103.138 
ATOM   5419  C5'  DT A 264      10.201 258.694 102.406 
ATOM   5420  C4'  DT A 264      11.234 259.698 101.936 
ATOM   5421  O4'  DT A 264      10.900 260.274 100.640 
ATOM   5422  C3'  DT A 264      11.439 260.914 102.839 
ATOM   5423  O3'  DT A 264      12.819 261.264 102.835 
ATOM   5424  C2'  DT A 264      10.652 262.036 102.160 
ATOM   5425  C1'  DT A 264      11.041 261.684 100.728 
ATOM   5426  N1   DT A 264      10.158 262.301  99.699 
ATOM   5427  C2   DT A 264      10.745 262.674  98.514 
ATOM   5428  O2   DT A 264      11.932 262.520  98.285 
ATOM   5429  N3   DT A 264       9.896 263.244  97.585 
ATOM   5430  C4   DT A 264       8.543 263.465  97.739 
ATOM   5431  O4   DT A 264       7.886 263.984  96.834 
ATOM   5432  C5   DT A 264       8.019 263.040  99.015 
ATOM   5433  C7   DT A 264       6.554 263.245  99.267 
ATOM   5434  C6   DT A 264       8.822 262.484  99.938 
ATOM   5435  P    DC A 265      13.502 261.739 104.201 
ATOM   5436  OP1  DC A 265      13.913 260.555 104.989 
ATOM   5437  OP2  DC A 265      12.615 262.701 104.891 
ATOM   5438  O5'  DC A 265      14.800 262.501 103.658 
ATOM   5439  C5'  DC A 265      15.393 262.070 102.418 
ATOM   5440  C4'  DC A 265      15.752 263.274 101.570 
ATOM   5441  O4'  DC A 265      14.649 263.703 100.720 
ATOM   5442  C3'  DC A 265      16.139 264.538 102.338 
ATOM   5443  O3'  DC A 265      17.175 265.208 101.630 
ATOM   5444  C2'  DC A 265      14.885 265.411 102.303 
ATOM   5445  C1'  DC A 265      14.498 265.108 100.858 
ATOM   5446  N1   DC A 265      13.088 265.456 100.530 
ATOM   5447  C2   DC A 265      12.816 265.921  99.246 
ATOM   5448  O2   DC A 265      13.748 266.025  98.439 
ATOM   5449  N3   DC A 265      11.537 266.244  98.927 
ATOM   5450  C4   DC A 265      10.556 266.118  99.829 
ATOM   5451  N4   DC A 265       9.324 266.446  99.469 
ATOM   5452  C5   DC A 265      10.814 265.641 101.156 
ATOM   5453  C6   DC A 265      12.099 265.324 101.455 
ATOM   5454  P    DT A 266      18.367 265.885 102.458 
ATOM   5455  OP1  DT A 266      19.390 264.865 102.780 
ATOM   5456  OP2  DT A 266      17.810 266.632 103.607 
ATOM   5457  O5'  DT A 266      18.953 266.914 101.382 
ATOM   5458  C5'  DT A 266      18.855 266.591  99.982 
ATOM   5459  C4'  DT A 266      18.417 267.813  99.198 
ATOM   5460  O4'  DT A 266      16.968 267.932  99.119 
ATOM   5461  C3'  DT A 266      18.868 269.161  99.760 
ATOM   5462  O3'  DT A 266      19.175 270.032  98.679 
ATOM   5463  C2'  DT A 266      17.640 269.706 100.490 
ATOM   5464  C1'  DT A 266      16.609 269.264  99.456 
ATOM   5465  N1   DT A 266      15.211 269.250  99.971 
ATOM   5466  C2   DT A 266      14.216 269.585  99.085 
ATOM   5467  O2   DT A 266      14.434 269.884  97.924 
ATOM   5468  N3   DT A 266      12.934 269.562  99.599 
ATOM   5469  C4   DT A 266      12.574 269.240 100.892 
ATOM   5470  O4   DT A 266      11.391 269.254 101.236 
ATOM   5471  C5   DT A 266      13.689 268.903 101.746 
ATOM   5472  C7   DT A 266      13.386 268.540 103.170 
ATOM   5473  C6   DT A 266      14.946 268.917 101.273 
ATOM   5474  P    DA A 267      20.438 271.007  98.802 
ATOM   5475  OP1  DA A 267      21.668 270.275  98.422 
ATOM   5476  OP2  DA A 267      20.447 271.642 100.138 
ATOM   5477  O5'  DA A 267      20.100 272.105  97.688 
ATOM   5478  C5'  DA A 267      19.331 271.715  96.535 
ATOM   5479  C4'  DA A 267      18.280 272.765  96.233 
ATOM   5480  O4'  DA A 267      17.037 272.530  96.955 
ATOM   5481  C3'  DA A 267      18.652 274.202  96.597 
ATOM   5482  O3'  DA A 267      18.118 275.079  95.613 
ATOM   5483  C2'  DA A 267      17.933 274.464  97.921 
ATOM   5484  C1'  DA A 267      16.635 273.748  97.562 
ATOM   5485  N9   DA A 267      15.786 273.419  98.741 
ATOM   5486  C8   DA A 267      16.183 273.067  99.999 
ATOM   5487  N7   DA A 267      15.199 272.841 100.815 
ATOM   5488  C5   DA A 267      14.067 273.059 100.042 
ATOM   5489  C6   DA A 267      12.694 272.981 100.331 
ATOM   5490  N6   DA A 267      12.208 272.645 101.534 
ATOM   5491  N1   DA A 267      11.836 273.262  99.333 
ATOM   5492  C2   DA A 267      12.324 273.595  98.139 
ATOM   5493  N3   DA A 267      13.577 273.700  97.755 
ATOM   5494  C4   DA A 267      14.416 273.414  98.771 
ATOM   5495  P    DT A 268      18.992 276.333  95.135 
ATOM   5496  OP1  DT A 268      19.943 275.903  94.085 
ATOM   5497  OP2  DT A 268      19.585 277.002  96.314 
ATOM   5498  O5'  DT A 268      17.869 277.274  94.492 
ATOM   5499  C5'  DT A 268      16.706 276.667  93.897 
ATOM   5500  C4'  DT A 268      15.458 277.422  94.312 
ATOM   5501  O4'  DT A 268      14.897 276.923  95.561 
ATOM   5502  C3'  DT A 268      15.638 278.919  94.562 
ATOM   5503  O3'  DT A 268      14.477 279.604  94.109 
ATOM   5504  C2'  DT A 268      15.719 279.051  96.083 
ATOM   5505  C1'  DT A 268      14.631 278.031  96.406 
ATOM   5506  N1   DT A 268      14.658 277.554  97.817 
ATOM   5507  C2   DT A 268      13.449 277.271  98.405 
ATOM   5508  O2   DT A 268      12.384 277.394  97.824 
ATOM   5509  N3   DT A 268      13.513 276.832  99.713 
ATOM   5510  C4   DT A 268      14.659 276.657 100.462 
ATOM   5511  O4   DT A 268      14.590 276.257 101.627 
ATOM   5512  C5   DT A 268      15.877 276.980  99.759 
ATOM   5513  C7   DT A 268      17.172 276.817 100.503 
ATOM   5514  C6   DT A 268      15.845 277.409  98.488 
ATOM   5515  P    DT A 269      14.647 281.011  93.365 
ATOM   5516  OP1  DT A 269      14.942 280.783  91.933 
ATOM   5517  OP2  DT A 269      15.620 281.848  94.103 
ATOM   5518  O5'  DT A 269      13.180 281.630  93.521 
ATOM   5519  C5'  DT A 269      12.050 280.739  93.586 
ATOM   5520  C4'  DT A 269      11.099 281.188  94.678 
ATOM   5521  O4'  DT A 269      11.433 280.618  95.975 
ATOM   5522  C3'  DT A 269      11.049 282.693  94.939 
ATOM   5523  O3'  DT A 269       9.710 283.062  95.249 
ATOM   5524  C2'  DT A 269      11.910 282.899  96.184 
ATOM   5525  C1'  DT A 269      11.432 281.661  96.937 
ATOM   5526  N1   DT A 269      12.326 281.259  98.058 
ATOM   5527  C2   DT A 269      11.729 280.717  99.170 
ATOM   5528  O2   DT A 269      10.525 280.559  99.266 
ATOM   5529  N3   DT A 269      12.590 280.356 100.190 
ATOM   5530  C4   DT A 269      13.964 280.490 100.186 
ATOM   5531  O4   DT A 269      14.630 280.131 101.159 
ATOM   5532  C5   DT A 269      14.497 281.069  98.976 
ATOM   5533  C7   DT A 269      15.984 281.250  98.890 
ATOM   5534  C6   DT A 269      13.684 281.429  97.970 
ATOM   5535  P    DG A 270       9.131 284.440  94.675 
ATOM   5536  OP1  DG A 270       8.642 284.234  93.294 
ATOM   5537  OP2  DG A 270      10.134 285.512  94.855 
ATOM   5538  O5'  DG A 270       7.891 284.693  95.654 
ATOM   5539  C5'  DG A 270       7.209 283.561  96.225 
ATOM   5540  C4'  DG A 270       6.932 283.810  97.694 
ATOM   5541  O4'  DG A 270       8.035 283.386  98.546 
ATOM   5542  C3'  DG A 270       6.699 285.268  98.090 
ATOM   5543  O3'  DG A 270       5.704 285.316  99.104 
ATOM   5544  C2'  DG A 270       8.029 285.722  98.692 
ATOM   5545  C1'  DG A 270       8.325 284.435  99.457 
ATOM   5546  N9   DG A 270       9.748 284.302  99.877 
ATOM   5547  C8   DG A 270      10.890 284.724  99.232 
ATOM   5548  N7   DG A 270      11.999 284.451  99.877 
ATOM   5549  C5   DG A 270      11.560 283.803 101.030 
ATOM   5550  C6   DG A 270      12.302 283.270 102.117 
ATOM   5551  O6   DG A 270      13.518 283.258 102.286 
ATOM   5552  N1   DG A 270      11.459 282.699 103.080 
ATOM   5553  C2   DG A 270      10.081 282.649 103.003 
ATOM   5554  N2   DG A 270       9.457 282.060 104.027 
ATOM   5555  N3   DG A 270       9.386 283.150 101.984 
ATOM   5556  C4   DG A 270      10.189 283.708 101.041 
ATOM   5557  P    DA A 271       4.617 286.492  99.069 
ATOM   5558  OP1  DA A 271       3.515 286.122  98.153 
ATOM   5559  OP2  DA A 271       5.289 287.780  98.790 
ATOM   5560  O5'  DA A 271       4.089 286.478 100.580 
ATOM   5561  C5'  DA A 271       4.098 285.238 101.311 
ATOM   5562  C4'  DA A 271       4.618 285.469 102.716 
ATOM   5563  O4'  DA A 271       6.067 285.355 102.797 
ATOM   5564  C3'  DA A 271       4.322 286.842 103.317 
ATOM   5565  O3'  DA A 271       4.055 286.689 104.706 
ATOM   5566  C2'  DA A 271       5.625 287.625 103.157 
ATOM   5567  C1'  DA A 271       6.565 286.477 103.511 
ATOM   5568  N9   DA A 271       7.975 286.705 103.088 
ATOM   5569  C8   DA A 271       8.433 287.361 101.980 
ATOM   5570  N7   DA A 271       9.726 287.395 101.889 
ATOM   5571  C5   DA A 271      10.160 286.712 103.016 
ATOM   5572  C6   DA A 271      11.441 286.399 103.500 
ATOM   5573  N6   DA A 271      12.574 286.753 102.877 
ATOM   5574  N1   DA A 271      11.516 285.708 104.652 
ATOM   5575  C2   DA A 271      10.387 285.359 105.267 
ATOM   5576  N3   DA A 271       9.142 285.593 104.912 
ATOM   5577  C4   DA A 271       9.095 286.286 103.757 
ATOM   5578  P    DT A 272       2.897 287.567 105.377 
ATOM   5579  OP1  DT A 272       1.589 286.909 105.162 
ATOM   5580  OP2  DT A 272       3.003 288.967 104.910 
ATOM   5581  O5'  DT A 272       3.293 287.485 106.924 
ATOM   5582  C5'  DT A 272       3.973 286.312 107.410 
ATOM   5583  C4'  DT A 272       5.107 286.715 108.332 
ATOM   5584  O4'  DT A 272       6.350 286.956 107.612 
ATOM   5585  C3'  DT A 272       4.890 287.999 109.132 
ATOM   5586  O3'  DT A 272       5.463 287.840 110.424 
ATOM   5587  C2'  DT A 272       5.683 289.065 108.376 
ATOM   5588  C1'  DT A 272       6.891 288.191 108.055 
ATOM   5589  N1   DT A 272       7.752 288.734 106.967 
ATOM   5590  C2   DT A 272       9.104 288.513 107.071 
ATOM   5591  O2   DT A 272       9.608 287.903 107.998 
ATOM   5592  N3   DT A 272       9.870 289.033 106.045 
ATOM   5593  C4   DT A 272       9.406 289.737 104.952 
ATOM   5594  O4   DT A 272      10.190 290.153 104.096 
ATOM   5595  C5   DT A 272       7.974 289.918 104.933 
ATOM   5596  C7   DT A 272       7.387 290.674 103.777 
ATOM   5597  C6   DT A 272       7.206 289.424 105.917 
ATOM   5598  P    DA A 273       4.695 288.440 111.693 
ATOM   5599  OP1  DA A 273       3.664 287.479 112.149 
ATOM   5600  OP2  DA A 273       4.217 289.805 111.384 
ATOM   5601  O5'  DA A 273       5.875 288.514 112.771 
ATOM   5602  C5'  DA A 273       6.949 287.558 112.697 
ATOM   5603  C4'  DA A 273       8.279 288.256 112.903 
ATOM   5604  O4'  DA A 273       8.841 288.760 111.658 
ATOM   5605  C3'  DA A 273       8.253 289.481 113.817 
ATOM   5606  O3'  DA A 273       9.455 289.513 114.578 
ATOM   5607  C2'  DA A 273       8.249 290.676 112.865 
ATOM   5608  C1'  DA A 273       9.245 290.105 111.861 
ATOM   5609  N9   DA A 273       9.231 290.798 110.542 
ATOM   5610  C8   DA A 273       8.168 291.347 109.884 
ATOM   5611  N7   DA A 273       8.477 291.884 108.745 
ATOM   5612  C5   DA A 273       9.845 291.677 108.637 
ATOM   5613  C6   DA A 273      10.779 292.016 107.644 
ATOM   5614  N6   DA A 273      10.458 292.667 106.517 
ATOM   5615  N1   DA A 273      12.060 291.660 107.853 
ATOM   5616  C2   DA A 273      12.374 291.012 108.974 
ATOM   5617  N3   DA A 273      11.592 290.644 109.966 
ATOM   5618  C4   DA A 273      10.315 291.012 109.733 
ATOM   5619  P    DA A 274       9.390 289.959 116.114 
ATOM   5620  OP1  DA A 274       9.017 288.797 116.951 
ATOM   5621  OP2  DA A 274       8.533 291.157 116.247 
ATOM   5622  O5'  DA A 274      10.915 290.356 116.392 
ATOM   5623  C5'  DA A 274      11.956 289.683 115.660 
ATOM   5624  C4'  DA A 274      12.990 290.687 115.189 
ATOM   5625  O4'  DA A 274      12.656 291.263 113.894 
ATOM   5626  C3'  DA A 274      13.195 291.904 116.092 
ATOM   5627  O3'  DA A 274      14.574 292.253 116.088 
ATOM   5628  C2'  DA A 274      12.408 293.026 115.414 
ATOM   5629  C1'  DA A 274      12.797 292.673 113.981 
ATOM   5630  N9   DA A 274      11.914 293.291 112.952 
ATOM   5631  C8   DA A 274      10.574 293.543 113.025 
ATOM   5632  N7   DA A 274      10.086 294.095 111.958 
ATOM   5633  C5   DA A 274      11.180 294.218 111.113 
ATOM   5634  C6   DA A 274      11.322 294.732 109.814 
ATOM   5635  N6   DA A 274      10.305 295.244 109.106 
ATOM   5636  N1   DA A 274      12.552 294.703 109.267 
ATOM   5637  C2   DA A 274      13.557 294.193 109.975 
ATOM   5638  N3   DA A 274      13.547 293.687 111.188 
ATOM   5639  C4   DA A 274      12.305 293.728 111.714 
ATOM   5640  P    DG A 275      15.258 292.729 117.455 
ATOM   5641  OP1  DG A 275      15.668 291.544 118.243 
ATOM   5642  OP2  DG A 275      14.370 293.690 118.144 
ATOM   5643  O5'  DG A 275      16.556 293.490 116.911 
ATOM   5644  C5'  DG A 275      17.149 293.060 115.671 
ATOM   5645  C4'  DG A 275      17.508 294.263 114.823 
ATOM   5646  O4'  DG A 275      16.405 294.692 113.974 
ATOM   5647  C3'  DG A 275      17.894 295.527 115.591 
ATOM   5648  O3'  DG A 275      18.931 296.197 114.884 
ATOM   5649  C2'  DG A 275      16.641 296.400 115.556 
ATOM   5650  C1'  DG A 275      16.254 296.097 114.111 
ATOM   5651  N9   DG A 275      14.844 296.445 113.783 
ATOM   5652  C8   DG A 275      13.722 296.378 114.580 
ATOM   5653  N7   DG A 275      12.619 296.761 113.983 
ATOM   5654  C5   DG A 275      13.040 297.107 112.700 
ATOM   5655  C6   DG A 275      12.297 297.595 111.595 
ATOM   5656  O6   DG A 275      11.092 297.825 111.518 
ATOM   5657  N1   DG A 275      13.120 297.817 110.481 
ATOM   5658  C2   DG A 275      14.482 297.597 110.442 
ATOM   5659  N2   DG A 275      15.087 297.870 109.285 
ATOM   5660  N3   DG A 275      15.179 297.138 111.481 
ATOM   5661  C4   DG A 275      14.396 296.918 112.568 
ATOM   5662  P    DG A 276      20.123 296.874 115.711 
ATOM   5663  OP1  DG A 276      21.145 295.854 116.034 
ATOM   5664  OP2  DG A 276      19.566 297.621 116.861 
ATOM   5665  O5'  DG A 276      20.709 297.904 114.635 
ATOM   5666  C5'  DG A 276      20.611 297.581 113.236 
ATOM   5667  C4'  DG A 276      20.173 298.803 112.451 
ATOM   5668  O4'  DG A 276      18.724 298.922 112.372 
ATOM   5669  C3'  DG A 276      20.623 300.150 113.014 
ATOM   5670  O3'  DG A 276      20.931 301.022 111.932 
ATOM   5671  C2'  DG A 276      19.396 300.695 113.744 
ATOM   5672  C1'  DG A 276      18.365 300.253 112.709 
ATOM   5673  N9   DG A 276      16.967 300.239 113.224 
ATOM   5674  C8   DG A 276      16.508 299.936 114.487 
ATOM   5675  N7   DG A 276      15.205 300.020 114.615 
ATOM   5676  C5   DG A 276      14.772 300.408 113.348 
ATOM   5677  C6   DG A 276      13.461 300.660 112.867 
ATOM   5678  O6   DG A 276      12.394 300.592 113.472 
ATOM   5679  N1   DG A 276      13.473 301.031 111.516 
ATOM   5680  C2   DG A 276      14.604 301.142 110.731 
ATOM   5681  N2   DG A 276      14.403 301.508 109.463 
ATOM   5682  N3   DG A 276      15.834 300.905 111.182 
ATOM   5683  C4   DG A 276      15.839 300.544 112.492 
ATOM   5684  P    DT A 277      22.194 301.996 112.055 
ATOM   5685  OP1  DT A 277      23.423 301.264 111.676 
ATOM   5686  OP2  DT A 277      22.202 302.631 113.391 
ATOM   5687  O5'  DT A 277      21.855 303.094 110.941 
ATOM   5688  C5'  DT A 277      21.086 302.704 109.788 
ATOM   5689  C4'  DT A 277      20.036 303.754 109.486 
ATOM   5690  O4'  DT A 277      18.793 303.519 110.208 
ATOM   5691  C3'  DT A 277      20.407 305.191 109.851 
ATOM   5692  O3'  DT A 277      19.874 306.068 108.866 
ATOM   5693  C2'  DT A 277      19.688 305.453 111.174 
ATOM   5694  C1'  DT A 277      18.390 304.737 110.815 
ATOM   5695  N1   DT A 277      17.542 304.408 111.994 
ATOM   5696  C2   DT A 277      16.180 304.460 111.819 
ATOM   5697  O2   DT A 277      15.658 304.758 110.758 
ATOM   5698  N3   DT A 277      15.426 304.150 112.934 
ATOM   5699  C4   DT A 277      15.910 303.801 114.179 
ATOM   5700  O4   DT A 277      15.135 303.544 115.102 
ATOM   5701  C5   DT A 277      17.350 303.774 114.264 
ATOM   5702  C7   DT A 277      17.961 303.404 115.584 
ATOM   5703  C6   DT A 277      18.108 304.072 113.196 
ATOM   5704  P    DA A 278      20.748 307.322 108.389 
ATOM   5705  OP1  DA A 278      21.699 306.893 107.338 
ATOM   5706  OP2  DA A 278      21.341 307.991 109.567 
ATOM   5707  O5'  DA A 278      19.625 308.263 107.745 
ATOM   5708  C5'  DA A 278      18.462 307.656 107.151 
ATOM   5709  C4'  DA A 278      17.214 308.411 107.566 
ATOM   5710  O4'  DA A 278      16.653 307.912 108.814 
ATOM   5711  C3'  DA A 278      17.394 309.908 107.815 
ATOM   5712  O3'  DA A 278      16.233 310.593 107.363 
ATOM   5713  C2'  DA A 278      17.475 310.040 109.336 
ATOM   5714  C1'  DA A 278      16.387 309.020 109.660 
ATOM   5715  N9   DA A 278      16.414 308.543 111.070 
ATOM   5716  C8   DA A 278      17.497 308.344 111.878 
ATOM   5717  N7   DA A 278      17.195 307.921 113.067 
ATOM   5718  C5   DA A 278      15.810 307.831 113.047 
ATOM   5719  C6   DA A 278      14.872 307.437 114.016 
ATOM   5720  N6   DA A 278      15.208 307.041 115.252 
ATOM   5721  N1   DA A 278      13.572 307.466 113.667 
ATOM   5722  C2   DA A 278      13.245 307.860 112.438 
ATOM   5723  N3   DA A 278      14.027 308.248 111.455 
ATOM   5724  C4   DA A 278      15.322 308.211 111.829 
ATOM   5725  P    DA A 279      16.403 312.001 106.618 
ATOM   5726  OP1  DA A 279      16.697 311.772 105.186 
ATOM   5727  OP2  DA A 279      17.375 312.837 107.356 
ATOM   5728  O5'  DA A 279      14.936 312.619 106.775 
ATOM   5729  C5'  DA A 279      13.806 311.729 106.840 
ATOM   5730  C4'  DA A 279      12.854 312.177 107.931 
ATOM   5731  O4'  DA A 279      13.189 311.607 109.228 
ATOM   5732  C3'  DA A 279      12.804 313.683 108.192 
ATOM   5733  O3'  DA A 279      11.466 314.051 108.503 
ATOM   5734  C2'  DA A 279      13.666 313.889 109.437 
ATOM   5735  C1'  DA A 279      13.188 312.651 110.190 
ATOM   5736  N9   DA A 279      14.082 312.248 111.311 
ATOM   5737  C8   DA A 279      15.442 312.346 111.388 
ATOM   5738  N7   DA A 279      15.937 311.908 112.504 
ATOM   5739  C5   DA A 279      14.825 311.488 113.221 
ATOM   5740  C6   DA A 279      14.680 310.918 114.497 
ATOM   5741  N6   DA A 279      15.712 310.661 115.314 
ATOM   5742  N1   DA A 279      13.432 310.621 114.904 
ATOM   5743  C2   DA A 279      12.412 310.877 114.088 
ATOM   5744  N3   DA A 279      12.424 311.404 112.883 
ATOM   5745  C4   DA A 279      13.685 311.693 112.499 
ATOM   5746  P    DC A 280      10.887 315.429 107.928 
ATOM   5747  OP1  DC A 280      10.397 315.223 106.547 
ATOM   5748  OP2  DC A 280      11.889 316.502 108.108 
ATOM   5749  O5'  DC A 280       9.647 315.683 108.907 
ATOM   5750  C5'  DC A 280       8.964 314.550 109.478 
ATOM   5751  C4'  DC A 280       8.688 314.799 110.947 
ATOM   5752  O4'  DC A 280       9.790 314.375 111.799 
ATOM   5753  C3'  DC A 280       8.455 316.257 111.343 
ATOM   5754  O3'  DC A 280       7.459 316.306 112.357 
ATOM   5755  C2'  DC A 280       9.785 316.711 111.946 
ATOM   5756  C1'  DC A 280      10.081 315.425 112.710 
ATOM   5757  N1   DC A 280      11.504 315.291 113.131 
ATOM   5758  C2   DC A 280      11.766 314.659 114.343 
ATOM   5759  O2   DC A 280      10.816 314.238 115.014 
ATOM   5760  N3   DC A 280      13.057 314.528 114.745 
ATOM   5761  C4   DC A 280      14.057 314.998 113.990 
ATOM   5762  N4   DC A 280      15.298 314.847 114.424 
ATOM   5763  C5   DC A 280      13.809 315.653 112.739 
ATOM   5764  C6   DC A 280      12.513 315.774 112.355 
ATOM   5765  P    DA A 281       6.373 317.481 112.322 
ATOM   5766  OP1  DA A 281       5.271 317.111 111.406 
ATOM   5767  OP2  DA A 281       7.045 318.769 112.043 
ATOM   5768  O5'  DA A 281       5.844 317.467 113.833 
ATOM   5769  C5'  DA A 281       5.853 316.227 114.564 
ATOM   5770  C4'  DA A 281       6.374 316.458 115.969 
ATOM   5771  O4'  DA A 281       7.823 316.344 116.051 
ATOM   5772  C3'  DA A 281       6.078 317.832 116.571 
ATOM   5773  O3'  DA A 281       5.811 317.679 117.960 
ATOM   5774  C2'  DA A 281       7.380 318.614 116.410 
ATOM   5775  C1'  DA A 281       8.321 317.466 116.764 
ATOM   5776  N9   DA A 281       9.731 317.695 116.341 
ATOM   5777  C8   DA A 281      10.189 318.350 115.233 
ATOM   5778  N7   DA A 281      11.482 318.384 115.142 
ATOM   5779  C5   DA A 281      11.916 317.701 116.269 
ATOM   5780  C6   DA A 281      13.197 317.389 116.753 
ATOM   5781  N6   DA A 281      14.330 317.742 116.130 
ATOM   5782  N1   DA A 281      13.271 316.698 117.906 
ATOM   5783  C2   DA A 281      12.142 316.348 118.520 
ATOM   5784  N3   DA A 281      10.898 316.582 118.166 
ATOM   5785  C4   DA A 281      10.851 317.275 117.010 
ATOM   5786  P    DA A 282       4.653 318.556 118.630 
ATOM   5787  OP1  DA A 282       3.345 317.898 118.415 
ATOM   5788  OP2  DA A 282       4.759 319.957 118.164 
ATOM   5789  O5'  DA A 282       5.049 318.475 120.177 
ATOM   5790  C5'  DA A 282       5.729 317.301 120.663 
ATOM   5791  C4'  DA A 282       6.863 317.704 121.585 
ATOM   5792  O4'  DA A 282       8.106 317.945 120.866 
ATOM   5793  C3'  DA A 282       6.646 318.989 122.385 
ATOM   5794  O3'  DA A 282       7.219 318.829 123.677 
ATOM   5795  C2'  DA A 282       7.438 320.054 121.629 
ATOM   5796  C1'  DA A 282       8.647 319.180 121.308 
ATOM   5797  N9   DA A 282       9.508 319.724 120.221 
ATOM   5798  C8   DA A 282       9.132 320.427 119.113 
ATOM   5799  N7   DA A 282      10.121 320.767 118.345 
ATOM   5800  C5   DA A 282      11.237 320.251 118.991 
ATOM   5801  C6   DA A 282      12.606 320.274 118.680 
ATOM   5802  N6   DA A 282      13.106 320.865 117.585 
ATOM   5803  N1   DA A 282      13.447 319.665 119.537 
ATOM   5804  C2   DA A 282      12.943 319.079 120.622 
ATOM   5805  N3   DA A 282      11.691 318.995 121.015 
ATOM   5806  C4   DA A 282      10.872 319.611 120.140 
ATOM   5807  P    DG A 283       6.451 319.429 124.947 
ATOM   5808  OP1  DG A 283       5.420 318.468 125.402 
ATOM   5809  OP2  DG A 283       5.972 320.795 124.638 
ATOM   5810  O5'  DG A 283       7.630 319.503 126.024 
ATOM   5811  C5'  DG A 283       8.705 318.547 125.950 
ATOM   5812  C4'  DG A 283      10.035 319.245 126.156 
ATOM   5813  O4'  DG A 283      10.596 319.749 124.911 
ATOM   5814  C3'  DG A 283      10.009 320.470 127.071 
ATOM   5815  O3'  DG A 283      11.211 320.502 127.831 
ATOM   5816  C2'  DG A 283      10.005 321.665 126.118 
ATOM   5817  C1'  DG A 283      11.001 321.094 125.115 
ATOM   5818  N9   DG A 283      10.986 321.787 123.795 
ATOM   5819  C8   DG A 283       9.926 322.347 123.118 
ATOM   5820  N7   DG A 283      10.251 322.886 121.968 
ATOM   5821  C5   DG A 283      11.626 322.668 121.877 
ATOM   5822  C6   DG A 283      12.543 323.026 120.855 
ATOM   5823  O6   DG A 283      12.328 323.618 119.801 
ATOM   5824  N1   DG A 283      13.845 322.612 121.167 
ATOM   5825  C2   DG A 283      14.212 321.939 122.317 
ATOM   5826  N2   DG A 283      15.508 321.631 122.427 
ATOM   5827  N3   DG A 283      13.352 321.603 123.275 
ATOM   5828  C4   DG A 283      12.084 321.998 122.988 
ATOM   5829  P    DT A 284      11.146 320.948 129.367 
ATOM   5830  OP1  DT A 284      10.773 319.786 130.205 
ATOM   5831  OP2  DT A 284      10.288 322.146 129.500 
ATOM   5832  O5'  DT A 284      12.671 321.345 129.645 
ATOM   5833  C5'  DT A 284      13.712 320.672 128.913 
ATOM   5834  C4'  DT A 284      14.745 321.676 128.442 
ATOM   5835  O4'  DT A 284      14.412 322.253 127.147 
ATOM   5836  C3'  DT A 284      14.951 322.893 129.345 
ATOM   5837  O3'  DT A 284      16.330 323.242 129.341 
ATOM   5838  C2'  DT A 284      14.164 324.015 128.667 
ATOM   5839  C1'  DT A 284      14.553 323.662 127.235 
ATOM   5840  N1   DT A 284      13.670 324.280 126.205 
ATOM   5841  C2   DT A 284      14.257 324.653 125.021 
ATOM   5842  O2   DT A 284      15.444 324.499 124.791 
ATOM   5843  N3   DT A 284      13.408 325.223 124.091 
ATOM   5844  C4   DT A 284      12.054 325.443 124.246 
ATOM   5845  O4   DT A 284      11.397 325.962 123.341 
ATOM   5846  C5   DT A 284      11.530 325.019 125.522 
ATOM   5847  C7   DT A 284      10.065 325.223 125.773 
ATOM   5848  C6   DT A 284      12.333 324.462 126.444 
ATOM   5849  P    DC A 285      17.013 323.718 130.708 
ATOM   5850  OP1  DC A 285      17.424 322.533 131.496 
ATOM   5851  OP2  DC A 285      16.126 324.680 131.398 
ATOM   5852  O5'  DC A 285      18.311 324.479 130.164 
ATOM   5853  C5'  DC A 285      18.904 324.049 128.925 
ATOM   5854  C4'  DC A 285      19.263 325.252 128.077 
ATOM   5855  O4'  DC A 285      18.161 325.682 127.227 
ATOM   5856  C3'  DC A 285      19.650 326.516 128.845 
ATOM   5857  O3'  DC A 285      20.687 327.186 128.137 
ATOM   5858  C2'  DC A 285      18.396 327.390 128.809 
ATOM   5859  C1'  DC A 285      18.010 327.086 127.365 
ATOM   5860  N1   DC A 285      16.600 327.434 127.037 
ATOM   5861  C2   DC A 285      16.327 327.899 125.752 
ATOM   5862  O2   DC A 285      17.259 328.003 124.946 
ATOM   5863  N3   DC A 285      15.048 328.223 125.434 
ATOM   5864  C4   DC A 285      14.067 328.096 126.335 
ATOM   5865  N4   DC A 285      12.835 328.424 125.976 
ATOM   5866  C5   DC A 285      14.326 327.620 127.662 
ATOM   5867  C6   DC A 285      15.610 327.303 127.961 
ATOM   5868  P    DG A 286      21.879 327.863 128.965 
ATOM   5869  OP1  DG A 286      22.901 326.843 129.287 
ATOM   5870  OP2  DG A 286      21.322 328.610 130.114 
ATOM   5871  O5'  DG A 286      22.464 328.893 127.888 
ATOM   5872  C5'  DG A 286      22.366 328.570 126.489 
ATOM   5873  C4'  DG A 286      21.929 329.792 125.704 
ATOM   5874  O4'  DG A 286      20.480 329.911 125.626 
ATOM   5875  C3'  DG A 286      22.379 331.140 126.267 
ATOM   5876  O3'  DG A 286      22.686 332.011 125.185 
ATOM   5877  C2'  DG A 286      21.152 331.684 126.997 
ATOM   5878  C1'  DG A 286      20.121 331.242 125.962 
ATOM   5879  N9   DG A 286      18.723 331.229 126.477 
ATOM   5880  C8   DG A 286      18.264 330.925 127.740 
ATOM   5881  N7   DG A 286      16.961 331.009 127.868 
ATOM   5882  C5   DG A 286      16.528 331.397 126.601 
ATOM   5883  C6   DG A 286      15.217 331.649 126.121 
ATOM   5884  O6   DG A 286      14.150 331.581 126.725 
ATOM   5885  N1   DG A 286      15.229 332.020 124.769 
ATOM   5886  C2   DG A 286      16.360 332.131 123.984 
ATOM   5887  N2   DG A 286      16.159 332.498 122.716 
ATOM   5888  N3   DG A 286      17.590 331.894 124.435 
ATOM   5889  C4   DG A 286      17.595 331.534 125.745 
ATOM   5890  P    DA A 287      23.949 332.985 125.308 
ATOM   5891  OP1  DA A 287      25.179 332.253 124.929 
ATOM   5892  OP2  DA A 287      23.958 333.620 126.644 
ATOM   5893  O5'  DA A 287      23.611 334.083 124.194 
ATOM   5894  C5'  DA A 287      22.842 333.693 123.041 
ATOM   5895  C4'  DA A 287      21.792 334.743 122.739 
ATOM   5896  O4'  DA A 287      20.549 334.508 123.462 
ATOM   5897  C3'  DA A 287      22.163 336.180 123.104 
ATOM   5898  O3'  DA A 287      21.630 337.057 122.119 
ATOM   5899  C2'  DA A 287      21.444 336.442 124.428 
ATOM   5900  C1'  DA A 287      20.146 335.726 124.068 
ATOM   5901  N9   DA A 287      19.297 335.398 125.247 
ATOM   5902  C8   DA A 287      19.694 335.045 126.506 
ATOM   5903  N7   DA A 287      18.711 334.819 127.322 
ATOM   5904  C5   DA A 287      17.578 335.038 126.549 
ATOM   5905  C6   DA A 287      16.206 334.959 126.837 
ATOM   5906  N6   DA A 287      15.720 334.624 128.040 
ATOM   5907  N1   DA A 287      15.347 335.241 125.840 
ATOM   5908  C2   DA A 287      15.835 335.574 124.645 
ATOM   5909  N3   DA A 287      17.089 335.679 124.261 
ATOM   5910  C4   DA A 287      17.928 335.392 125.278 
ATOM   5911  P    DT A 288      22.504 338.311 121.642 
ATOM   5912  OP1  DT A 288      23.455 337.882 120.592 
ATOM   5913  OP2  DT A 288      23.097 338.980 122.820 
ATOM   5914  O5'  DT A 288      21.381 339.252 120.998 
ATOM   5915  C5'  DT A 288      20.217 338.645 120.404 
ATOM   5916  C4'  DT A 288      18.970 339.400 120.819 
ATOM   5917  O4'  DT A 288      18.408 338.901 122.067 
ATOM   5918  C3'  DT A 288      19.150 340.897 121.068 
ATOM   5919  O3'  DT A 288      17.989 341.582 120.616 
ATOM   5920  C2'  DT A 288      19.230 341.030 122.590 
ATOM   5921  C1'  DT A 288      18.143 340.010 122.913 
ATOM   5922  N1   DT A 288      18.170 339.532 124.323 
ATOM   5923  C2   DT A 288      16.960 339.249 124.912 
ATOM   5924  O2   DT A 288      15.896 339.373 124.331 
ATOM   5925  N3   DT A 288      17.025 338.810 126.219 
ATOM   5926  C4   DT A 288      18.170 338.635 126.969 
ATOM   5927  O4   DT A 288      18.102 338.236 128.133 
ATOM   5928  C5   DT A 288      19.389 338.958 126.266 
ATOM   5929  C7   DT A 288      20.683 338.796 127.009 
ATOM   5930  C6   DT A 288      19.356 339.387 124.994 
ATOM   5931  P    DG A 289      18.159 342.990 119.872 
ATOM   5932  OP1  DG A 289      18.453 342.761 118.439 
ATOM   5933  OP2  DG A 289      19.131 343.826 120.610 
ATOM   5934  O5'  DG A 289      16.691 343.608 120.028 
ATOM   5935  C5'  DG A 289      15.562 342.718 120.093 
ATOM   5936  C4'  DG A 289      14.610 343.167 121.184 
ATOM   5937  O4'  DG A 289      14.945 342.596 122.481 
ATOM   5938  C3'  DG A 289      14.560 344.672 121.445 
ATOM   5939  O3'  DG A 289      13.222 345.041 121.756 
ATOM   5940  C2'  DG A 289      15.422 344.878 122.691 
ATOM   5941  C1'  DG A 289      14.944 343.640 123.443 
ATOM   5942  N9   DG A 289      15.838 343.237 124.564 
ATOM   5943  C8   DG A 289      17.209 343.329 124.660 
ATOM   5944  N7   DG A 289      17.697 342.882 125.792 
ATOM   5945  C5   DG A 289      16.568 342.466 126.497 
ATOM   5946  C6   DG A 289      16.458 341.892 127.790 
ATOM   5947  O6   DG A 289      17.348 341.628 128.593 
ATOM   5948  N1   DG A 289      15.122 341.621 128.118 
ATOM   5949  C2   DG A 289      14.035 341.871 127.303 
ATOM   5950  N2   DG A 289      12.841 341.539 127.799 
ATOM   5951  N3   DG A 289      14.140 342.409 126.089 
ATOM   5952  C4   DG A 289      15.429 342.679 125.757 
ATOM   5953  P    DG A 290      12.643 346.418 121.181 
ATOM   5954  OP1  DG A 290      12.153 346.212 119.800 
ATOM   5955  OP2  DG A 290      13.645 347.491 121.362 
ATOM   5956  O5'  DG A 290      11.402 346.672 122.160 
ATOM   5957  C5'  DG A 290      10.720 345.539 122.731 
ATOM   5958  C4'  DG A 290      10.443 345.788 124.201 
ATOM   5959  O4'  DG A 290      11.546 345.365 125.053 
ATOM   5960  C3'  DG A 290      10.211 347.246 124.596 
ATOM   5961  O3'  DG A 290       9.215 347.295 125.611 
ATOM   5962  C2'  DG A 290      11.540 347.701 125.199 
ATOM   5963  C1'  DG A 290      11.837 346.414 125.963 
ATOM   5964  N9   DG A 290      13.260 346.281 126.384 
ATOM   5965  C8   DG A 290      14.402 346.702 125.739 
ATOM   5966  N7   DG A 290      15.511 346.429 126.383 
ATOM   5967  C5   DG A 290      15.072 345.782 127.537 
ATOM   5968  C6   DG A 290      15.813 345.248 128.623 
ATOM   5969  O6   DG A 290      17.029 345.236 128.793 
ATOM   5970  N1   DG A 290      14.970 344.677 129.586 
ATOM   5971  C2   DG A 290      13.592 344.628 129.510 
ATOM   5972  N2   DG A 290      12.969 344.038 130.533 
ATOM   5973  N3   DG A 290      12.897 345.128 128.490 
ATOM   5974  C4   DG A 290      13.700 345.686 127.547 
ATOM   5975  P    DA A 291       8.129 348.470 125.575 
ATOM   5976  OP1  DA A 291       7.027 348.100 124.659 
ATOM   5977  OP2  DA A 291       8.800 349.758 125.296 
ATOM   5978  O5'  DA A 291       7.600 348.456 127.086 
ATOM   5979  C5'  DA A 291       7.609 347.216 127.818 
ATOM   5980  C4'  DA A 291       8.130 347.447 129.223 
ATOM   5981  O4'  DA A 291       9.579 347.334 129.304 
ATOM   5982  C3'  DA A 291       7.833 348.821 129.824 
ATOM   5983  O3'  DA A 291       7.567 348.668 131.213 
ATOM   5984  C2'  DA A 291       9.136 349.603 129.663 
ATOM   5985  C1'  DA A 291      10.077 348.455 130.017 
ATOM   5986  N9   DA A 291      11.487 348.684 129.594 
ATOM   5987  C8   DA A 291      11.944 349.340 128.487 
ATOM   5988  N7   DA A 291      13.238 349.373 128.395 
ATOM   5989  C5   DA A 291      13.672 348.690 129.522 
ATOM   5990  C6   DA A 291      14.952 348.378 130.006 
ATOM   5991  N6   DA A 291      16.085 348.731 129.383 
ATOM   5992  N1   DA A 291      15.027 347.687 131.159 
ATOM   5993  C2   DA A 291      13.898 347.337 131.774 
ATOM   5994  N3   DA A 291      12.653 347.572 131.419 
ATOM   5995  C4   DA A 291      12.607 348.265 130.263 
ATOM   5996  P    DT A 292       6.408 349.546 131.883 
ATOM   5997  OP1  DT A 292       5.101 348.887 131.668 
ATOM   5998  OP2  DT A 292       6.515 350.946 131.417 
ATOM   5999  O5'  DT A 292       6.805 349.464 133.431 
ATOM   6000  C5'  DT A 292       7.485 348.291 133.916 
ATOM   6001  C4'  DT A 292       8.619 348.693 134.839 
ATOM   6002  O4'  DT A 292       9.862 348.934 134.119 
ATOM   6003  C3'  DT A 292       8.401 349.978 135.638 
ATOM   6004  O3'  DT A 292       8.975 349.818 136.930 
ATOM   6005  C2'  DT A 292       9.194 351.043 134.883 
ATOM   6006  C1'  DT A 292      10.403 350.169 134.561 
ATOM   6007  N1   DT A 292      11.264 350.713 133.474 
ATOM   6008  C2   DT A 292      12.616 350.492 133.578 
ATOM   6009  O2   DT A 292      13.119 349.882 134.504 
ATOM   6010  N3   DT A 292      13.382 351.012 132.551 
ATOM   6011  C4   DT A 292      12.917 351.715 131.459 
ATOM   6012  O4   DT A 292      13.701 352.132 130.603 
ATOM   6013  C5   DT A 292      11.486 351.896 131.439 
ATOM   6014  C7   DT A 292      10.898 352.652 130.284 
ATOM   6015  C6   DT A 292      10.717 351.402 132.423 
ATOM   6016  P    DT A 293       8.206 350.418 138.200 
ATOM   6017  OP1  DT A 293       7.176 349.457 138.655 
ATOM   6018  OP2  DT A 293       7.728 351.784 137.891 
ATOM   6019  O5'  DT A 293       9.386 350.493 139.277 
ATOM   6020  C5'  DT A 293      10.461 349.537 139.203 
ATOM   6021  C4'  DT A 293      11.791 350.235 139.409 
ATOM   6022  O4'  DT A 293      12.352 350.738 138.164 
ATOM   6023  C3'  DT A 293      11.765 351.459 140.324 
ATOM   6024  O3'  DT A 293      12.967 351.492 141.084 
ATOM   6025  C2'  DT A 293      11.761 352.654 139.371 
ATOM   6026  C1'  DT A 293      12.757 352.084 138.368 
ATOM   6027  N1   DT A 293      12.742 352.776 137.049 
ATOM   6028  C2   DT A 293      13.942 352.890 136.389 
ATOM   6029  O2   DT A 293      14.989 352.454 136.836 
ATOM   6030  N3   DT A 293      13.890 353.538 135.170 
ATOM   6031  C4   DT A 293      12.764 354.068 134.572 
ATOM   6032  O4   DT A 293      12.841 354.627 133.476 
ATOM   6033  C5   DT A 293      11.554 353.899 135.342 
ATOM   6034  C7   DT A 293      10.283 354.447 134.763 
ATOM   6035  C6   DT A 293      11.576 353.273 136.529 
ATOM   6036  P    DC A 294      12.902 351.937 142.620 
ATOM   6037  OP1  DC A 294      12.529 350.776 143.458 
ATOM   6038  OP2  DC A 294      12.044 353.136 142.753 
ATOM   6039  O5'  DC A 294      14.427 352.334 142.898 
ATOM   6040  C5'  DC A 294      15.468 351.661 142.166 
ATOM   6041  C4'  DC A 294      16.501 352.666 141.696 
ATOM   6042  O4'  DC A 294      16.168 353.242 140.400 
ATOM   6043  C3'  DC A 294      16.707 353.882 142.598 
ATOM   6044  O3'  DC A 294      18.086 354.231 142.595 
ATOM   6045  C2'  DC A 294      15.920 355.004 141.920 
ATOM   6046  C1'  DC A 294      16.308 354.651 140.488 
ATOM   6047  N1   DC A 294      15.426 355.269 139.458 
ATOM   6048  C2   DC A 294      16.006 355.653 138.252 
ATOM   6049  O2   DC A 294      17.216 355.467 138.087 
ATOM   6050  N3   DC A 294      15.218 356.218 137.302 
ATOM   6051  C4   DC A 294      13.910 356.403 137.520 
ATOM   6052  N4   DC A 294      13.184 356.958 136.562 
ATOM   6053  C5   DC A 294      13.294 356.016 138.754 
ATOM   6054  C6   DC A 294      14.098 355.453 139.692 
ATOM   6055  P    DC A 295      18.769 354.707 143.961 
ATOM   6056  OP1  DC A 295      19.180 353.522 144.749 
ATOM   6057  OP2  DC A 295      17.882 355.669 144.651 
ATOM   6058  O5'  DC A 295      20.067 355.468 143.418 
ATOM   6059  C5'  DC A 295      20.660 355.038 142.178 
ATOM   6060  C4'  DC A 295      21.019 356.242 141.330 
ATOM   6061  O4'  DC A 295      19.917 356.671 140.480 
ATOM   6062  C3'  DC A 295      21.406 357.505 142.098 
ATOM   6063  O3'  DC A 295      22.443 358.175 141.390 
ATOM   6064  C2'  DC A 295      20.152 358.379 142.063 
ATOM   6065  C1'  DC A 295      19.765 358.076 140.618 
ATOM   6066  N1   DC A 295      18.356 358.423 140.290 
ATOM   6067  C2   DC A 295      18.083 358.889 139.006 
ATOM   6068  O2   DC A 295      19.015 358.993 138.199 
ATOM   6069  N3   DC A 295      16.804 359.212 138.687 
ATOM   6070  C4   DC A 295      15.823 359.085 139.589 
ATOM   6071  N4   DC A 295      14.591 359.414 139.229 
ATOM   6072  C5   DC A 295      16.081 358.609 140.915 
ATOM   6073  C6   DC A 295      17.366 358.292 141.214 
ATOM   6074  P    DT A 296      23.634 358.853 142.218 
ATOM   6075  OP1  DT A 296      24.657 357.832 142.540 
ATOM   6076  OP2  DT A 296      23.078 359.599 143.367 
ATOM   6077  O5'  DT A 296      24.220 359.882 141.141 
ATOM   6078  C5'  DT A 296      24.122 359.559 139.742 
ATOM   6079  C4'  DT A 296      23.685 360.781 138.958 
ATOM   6080  O4'  DT A 296      22.236 360.900 138.879 
ATOM   6081  C3'  DT A 296      24.135 362.129 139.520 
ATOM   6082  O3'  DT A 296      24.442 363.000 138.438 
ATOM   6083  C2'  DT A 296      22.908 362.674 140.250 
ATOM   6084  C1'  DT A 296      21.876 362.231 139.216 
ATOM   6085  N1   DT A 296      20.479 362.218 139.730 
ATOM   6086  C2   DT A 296      19.483 362.553 138.845 
ATOM   6087  O2   DT A 296      19.701 362.852 137.684 
ATOM   6088  N3   DT A 296      18.201 362.530 139.358 
ATOM   6089  C4   DT A 296      17.842 362.207 140.651 
ATOM   6090  O4   DT A 296      16.658 362.222 140.996 
ATOM   6091  C5   DT A 296      18.957 361.870 141.506 
ATOM   6092  C7   DT A 296      18.653 361.507 142.930 
ATOM   6093  C6   DT A 296      20.213 361.885 141.033 
ATOM   6094  P    DC A 297      25.705 363.975 138.561 
ATOM   6095  OP1  DC A 297      26.935 363.243 138.182 
ATOM   6096  OP2  DC A 297      25.714 364.609 139.898 
ATOM   6097  O5'  DC A 297      25.367 365.072 137.448 
ATOM   6098  C5'  DC A 297      24.598 364.682 136.294 
ATOM   6099  C4'  DC A 297      23.548 365.732 135.993 
ATOM   6100  O4'  DC A 297      22.305 365.497 136.715 
ATOM   6101  C3'  DC A 297      23.919 367.169 136.357 
ATOM   6102  O3'  DC A 297      23.386 368.047 135.373 
ATOM   6103  C2'  DC A 297      23.200 367.432 137.681 
ATOM   6104  C1'  DC A 297      21.902 366.716 137.321 
ATOM   6105  N1   DC A 297      21.053 366.387 138.501 
ATOM   6106  C2   DC A 297      19.671 366.435 138.340 
ATOM   6107  O2   DC A 297      19.210 366.745 137.235 
ATOM   6108  N3   DC A 297      18.880 366.139 139.403 
ATOM   6109  C4   DC A 297      19.419 365.808 140.583 
ATOM   6110  N4   DC A 297      18.605 365.528 141.590 
ATOM   6111  C5   DC A 297      20.838 365.753 140.770 
ATOM   6112  C6   DC A 297      21.611 366.052 139.695 
ATOM   6113  P    DT A 298      24.260 369.300 134.895 
ATOM   6114  OP1  DT A 298      25.211 368.871 133.845 
ATOM   6115  OP2  DT A 298      24.852 369.969 136.074 
ATOM   6116  O5'  DT A 298      23.137 370.241 134.252 
ATOM   6117  C5'  DT A 298      21.973 369.635 133.657 
ATOM   6118  C4'  DT A 298      20.726 370.389 134.072 
ATOM   6119  O4'  DT A 298      20.164 369.891 135.320 
ATOM   6120  C3'  DT A 298      20.906 371.886 134.322 
ATOM   6121  O3'  DT A 298      19.744 372.572 133.869 
ATOM   6122  C2'  DT A 298      20.986 372.019 135.843 
ATOM   6123  C1'  DT A 298      19.898 370.999 136.166 
ATOM   6124  N1   DT A 298      19.926 370.522 137.577 
ATOM   6125  C2   DT A 298      18.716 370.238 138.165 
ATOM   6126  O2   DT A 298      17.651 370.362 137.584 
ATOM   6127  N3   DT A 298      18.781 369.800 139.472 
ATOM   6128  C4   DT A 298      19.926 369.624 140.222 
ATOM   6129  O4   DT A 298      19.858 369.225 141.387 
ATOM   6130  C5   DT A 298      21.145 369.947 139.519 
ATOM   6131  C7   DT A 298      22.439 369.785 140.263 
ATOM   6132  C6   DT A 298      21.112 370.376 138.248 
ATOM   6133  P    DC A 299      19.915 373.979 133.125 
ATOM   6134  OP1  DC A 299      20.209 373.751 131.693 
ATOM   6135  OP2  DC A 299      20.887 374.815 133.863 
ATOM   6136  O5'  DC A 299      18.447 374.598 133.281 
ATOM   6137  C5'  DC A 299      17.318 373.707 133.346 
ATOM   6138  C4'  DC A 299      16.366 374.156 134.437 
ATOM   6139  O4'  DC A 299      16.700 373.585 135.734 
ATOM   6140  C3'  DC A 299      16.316 375.661 134.698 
ATOM   6141  O3'  DC A 299      14.978 376.030 135.009 
ATOM   6142  C2'  DC A 299      17.178 375.867 135.944 
ATOM   6143  C1'  DC A 299      16.700 374.629 136.697 
ATOM   6144  N1   DC A 299      17.593 374.226 137.817 
ATOM   6145  C2   DC A 299      17.004 373.675 138.952 
ATOM   6146  O2   DC A 299      15.775 373.544 138.982 
ATOM   6147  N3   DC A 299      17.803 373.302 139.986 
ATOM   6148  C4   DC A 299      19.130 373.461 139.914
[truncated: 415,700 more chars]
