# Supplementary material for: Characterization of lncRNA-protein interactions associated with Prostate cancer and Androgen receptors by molecular docking simulations
Source: Biochem Biophys Rep. 2025 Mar 9;42:101959. doi: 10.1016/j.bbrep.2025.101959 (PMC11929892; doi:10.1016/j.bbrep.2025.101959)
Supplement: Multimedia component 4 [file mmc4.zip › bbrep_00101959_lig_627ce8493c4ac.pdb]

ATOM      2  O5' DG5 A   1       0.434   9.092   1.638  1.00  0.00
ATOM      3  C5' DG5 A   1       1.480   8.396   2.301  1.00  0.00
ATOM      6  C4' DG5 A   1       2.062   7.223   1.495  1.00  0.00
ATOM      8  O4' DG5 A   1       1.155   6.146   1.364  1.00  0.00
ATOM      9  C1' DG5 A   1       1.576   5.400   0.236  1.00  0.00
ATOM     11  N9  DG5 A   1       0.502   4.473  -0.175  1.00  0.00
ATOM     12  C8  DG5 A   1      -0.838   4.728  -0.308  1.00  0.00
ATOM     14  N7  DG5 A   1      -1.585   3.659  -0.362  1.00  0.00
ATOM     15  C5  DG5 A   1      -0.661   2.604  -0.306  1.00  0.00
ATOM     16  C6  DG5 A   1      -0.823   1.171  -0.238  1.00  0.00
ATOM     17  O6  DG5 A   1      -1.846   0.486  -0.185  1.00  0.00
ATOM     18  N1  DG5 A   1       0.379   0.493  -0.170  1.00  0.00
ATOM     20  C2  DG5 A   1       1.591   1.095  -0.160  1.00  0.00
ATOM     21  N2  DG5 A   1       2.645   0.334  -0.205  1.00  0.00
ATOM     24  N3  DG5 A   1       1.792   2.403  -0.184  1.00  0.00
ATOM     25  C4  DG5 A   1       0.624   3.108  -0.252  1.00  0.00
ATOM     26  C3' DG5 A   1       2.522   7.579   0.077  1.00  0.00
ATOM     28  C2' DG5 A   1       1.945   6.455  -0.796  1.00  0.00
ATOM     31  O3' DG5 A   1       3.934   7.630   0.105  1.00  0.00
ATOM     32  P    DG A   2       4.787   8.137  -1.159  1.00  0.00
ATOM     33  OP1  DG A   2       6.012   8.775  -0.640  1.00  0.00
ATOM     34  OP2  DG A   2       3.863   8.880  -2.045  1.00  0.00
ATOM     35  O5'  DG A   2       5.150   6.716  -1.832  1.00  0.00
ATOM     36  C5'  DG A   2       6.032   5.813  -1.175  1.00  0.00
ATOM     39  C4'  DG A   2       6.231   4.483  -1.918  1.00  0.00
ATOM     41  O4'  DG A   2       5.025   3.725  -1.960  1.00  0.00
ATOM     42  C1'  DG A   2       4.811   3.255  -3.284  1.00  0.00
ATOM     44  N9   DG A   2       3.352   3.133  -3.538  1.00  0.00
ATOM     45  C8   DG A   2       2.435   4.139  -3.705  1.00  0.00
ATOM     47  N7   DG A   2       1.197   3.736  -3.802  1.00  0.00
ATOM     48  C5   DG A   2       1.295   2.343  -3.694  1.00  0.00
ATOM     49  C6   DG A   2       0.285   1.316  -3.655  1.00  0.00
ATOM     50  O6   DG A   2      -0.941   1.411  -3.674  1.00  0.00
ATOM     51  N1   DG A   2       0.803   0.046  -3.532  1.00  0.00
ATOM     53  C2   DG A   2       2.126  -0.229  -3.471  1.00  0.00
ATOM     54  N2   DG A   2       2.488  -1.479  -3.386  1.00  0.00
ATOM     57  N3   DG A   2       3.096   0.681  -3.482  1.00  0.00
ATOM     58  C4   DG A   2       2.619   1.962  -3.582  1.00  0.00
ATOM     59  C3'  DG A   2       6.745   4.661  -3.353  1.00  0.00
ATOM     61  C2'  DG A   2       5.517   4.276  -4.177  1.00  0.00
ATOM     64  O3'  DG A   2       7.871   3.805  -3.490  1.00  0.00
ATOM     65  P    DA A   3       8.640   3.544  -4.880  1.00  0.00
ATOM     66  OP1  DA A   3      10.054   3.245  -4.572  1.00  0.00
ATOM     67  OP2  DA A   3       8.285   4.588  -5.867  1.00  0.00
ATOM     68  O5'  DA A   3       7.899   2.178  -5.282  1.00  0.00
ATOM     69  C5'  DA A   3       8.107   0.995  -4.523  1.00  0.00
ATOM     72  C4'  DA A   3       7.562  -0.241  -5.242  1.00  0.00
ATOM     74  O4'  DA A   3       6.137  -0.206  -5.308  1.00  0.00
ATOM     75  C1'  DA A   3       5.720  -0.270  -6.660  1.00  0.00
ATOM     77  N9   DA A   3       4.533   0.601  -6.846  1.00  0.00
ATOM     78  C8   DA A   3       4.492   1.971  -6.969  1.00  0.00
ATOM     80  N7   DA A   3       3.293   2.474  -7.123  1.00  0.00
ATOM     81  C5   DA A   3       2.472   1.334  -7.055  1.00  0.00
ATOM     82  C6   DA A   3       1.074   1.111  -7.066  1.00  0.00
ATOM     83  N6   DA A   3       0.157   2.062  -7.091  1.00  0.00
ATOM     86  N1   DA A   3       0.577  -0.123  -6.974  1.00  0.00
ATOM     87  C2   DA A   3       1.423  -1.137  -6.870  1.00  0.00
ATOM     89  N3   DA A   3       2.752  -1.087  -6.825  1.00  0.00
ATOM     90  C4   DA A   3       3.218   0.192  -6.905  1.00  0.00
ATOM     91  C3'  DA A   3       8.118  -0.332  -6.664  1.00  0.00
ATOM     93  C2'  DA A   3       6.935   0.162  -7.485  1.00  0.00
ATOM     96  O3'  DA A   3       8.466  -1.678  -6.909  1.00  0.00
ATOM     97  P    DC A   4       9.044  -2.198  -8.316  1.00  0.00
ATOM     98  OP1  DC A   4      10.166  -3.120  -8.049  1.00  0.00
ATOM     99  OP2  DC A   4       9.181  -1.074  -9.267  1.00  0.00
ATOM    100  O5'  DC A   4       7.771  -3.042  -8.762  1.00  0.00
ATOM    101  C5'  DC A   4       7.348  -4.149  -7.990  1.00  0.00
ATOM    104  C4'  DC A   4       6.099  -4.774  -8.603  1.00  0.00
ATOM    106  O4'  DC A   4       5.043  -3.811  -8.606  1.00  0.00
ATOM    107  C1'  DC A   4       4.523  -3.688  -9.917  1.00  0.00
ATOM    109  N1   DC A   4       4.104  -2.271 -10.149  1.00  0.00
ATOM    110  C6   DC A   4       5.030  -1.251 -10.159  1.00  0.00
ATOM    112  C5   DC A   4       4.627   0.040 -10.303  1.00  0.00
ATOM    114  C4   DC A   4       3.227   0.280 -10.418  1.00  0.00
ATOM    115  N4   DC A   4       2.760   1.495 -10.447  1.00  0.00
ATOM    118  N3   DC A   4       2.330  -0.679 -10.411  1.00  0.00
ATOM    119  C2   DC A   4       2.740  -1.963 -10.291  1.00  0.00
ATOM    120  O2   DC A   4       1.870  -2.838 -10.321  1.00  0.00
ATOM    121  C3'  DC A   4       6.372  -5.231 -10.041  1.00  0.00
ATOM    123  C2'  DC A   4       5.633  -4.172 -10.854  1.00  0.00
ATOM    126  O3'  DC A   4       5.888  -6.555 -10.189  1.00  0.00
ATOM    127  P    DC A   5       5.880  -7.332 -11.599  1.00  0.00
ATOM    128  OP1  DC A   5       6.051  -8.775 -11.336  1.00  0.00
ATOM    129  OP2  DC A   5       6.752  -6.624 -12.559  1.00  0.00
ATOM    130  O5'  DC A   5       4.361  -7.057 -12.010  1.00  0.00
ATOM    131  C5'  DC A   5       3.311  -7.531 -11.186  1.00  0.00
ATOM    134  C4'  DC A   5       1.951  -7.254 -11.818  1.00  0.00
ATOM    136  O4'  DC A   5       1.720  -5.848 -11.889  1.00  0.00
ATOM    137  C1'  DC A   5       1.335  -5.498 -13.206  1.00  0.00
ATOM    139  N1   DC A   5       1.873  -4.137 -13.510  1.00  0.00
ATOM    140  C6   DC A   5       3.228  -3.908 -13.533  1.00  0.00
ATOM    142  C5   DC A   5       3.707  -2.643 -13.684  1.00  0.00
ATOM    144  C4   DC A   5       2.746  -1.599 -13.792  1.00  0.00
ATOM    145  N4   DC A   5       3.107  -0.350 -13.782  1.00  0.00
ATOM    148  N3   DC A   5       1.450  -1.797 -13.800  1.00  0.00
ATOM    149  C2   DC A   5       0.982  -3.063 -13.677  1.00  0.00
ATOM    150  O2   DC A   5      -0.237  -3.219 -13.732  1.00  0.00
ATOM    151  C3'  DC A   5       1.865  -7.859 -13.225  1.00  0.00
ATOM    153  C2'  DC A   5       1.879  -6.611 -14.105  1.00  0.00
ATOM    156  O3'  DC A   5       0.693  -8.660 -13.317  1.00  0.00
ATOM    157  P    DT A   6       0.268  -9.432 -14.667  1.00  0.00
ATOM    158  OP1  DT A   6      -0.519 -10.627 -14.295  1.00  0.00
ATOM    159  OP2  DT A   6       1.436  -9.535 -15.568  1.00  0.00
ATOM    160  O5'  DT A   6      -0.729  -8.328 -15.261  1.00  0.00
ATOM    161  C5'  DT A   6      -1.922  -8.004 -14.566  1.00  0.00
ATOM    164  C4'  DT A   6      -2.727  -6.962 -15.336  1.00  0.00
ATOM    166  O4'  DT A   6      -2.021  -5.724 -15.360  1.00  0.00
ATOM    167  C1'  DT A   6      -2.030  -5.220 -16.681  1.00  0.00
ATOM    169  N1   DT A   6      -0.791  -4.417 -16.906  1.00  0.00
ATOM    170  C6   DT A   6       0.451  -5.020 -16.957  1.00  0.00
ATOM    172  C5   DT A   6       1.587  -4.284 -17.093  1.00  0.00
ATOM    173  C7   DT A   6       2.932  -4.986 -17.144  1.00  0.00
ATOM    177  C4   DT A   6       1.528  -2.825 -17.157  1.00  0.00
ATOM    178  O4   DT A   6       2.488  -2.055 -17.176  1.00  0.00
ATOM    179  N3   DT A   6       0.255  -2.311 -17.153  1.00  0.00
ATOM    181  C2   DT A   6      -0.912  -3.026 -17.015  1.00  0.00
ATOM    182  O2   DT A   6      -1.985  -2.432 -17.001  1.00  0.00
ATOM    183  C3'  DT A   6      -2.999  -7.423 -16.774  1.00  0.00
ATOM    185  C2'  DT A   6      -2.165  -6.442 -17.591  1.00  0.00
ATOM    188  O3'  DT A   6      -4.392  -7.350 -17.019  1.00  0.00
ATOM    189  P    DT A   7      -5.051  -7.675 -18.448  1.00  0.00
ATOM    190  OP1  DT A   7      -6.339  -8.359 -18.218  1.00  0.00
ATOM    191  OP2  DT A   7      -4.028  -8.236 -19.356  1.00  0.00
ATOM    192  O5'  DT A   7      -5.328  -6.168 -18.899  1.00  0.00
ATOM    193  C5'  DT A   7      -6.207  -5.355 -18.141  1.00  0.00
ATOM    196  C4'  DT A   7      -6.464  -4.022 -18.834  1.00  0.00
ATOM    198  O4'  DT A   7      -5.271  -3.249 -18.865  1.00  0.00
ATOM    199  C1'  DT A   7      -4.938  -2.938 -20.206  1.00  0.00
ATOM    201  N1   DT A   7      -3.459  -3.054 -20.364  1.00  0.00
ATOM    202  C6   DT A   7      -2.826  -4.281 -20.487  1.00  0.00
ATOM    204  C5   DT A   7      -1.470  -4.360 -20.586  1.00  0.00
ATOM    205  C7   DT A   7      -0.814  -5.721 -20.740  1.00  0.00
ATOM    209  C4   DT A   7      -0.644  -3.155 -20.528  1.00  0.00
ATOM    210  O4   DT A   7       0.587  -3.112 -20.502  1.00  0.00
ATOM    211  N3   DT A   7      -1.353  -1.983 -20.443  1.00  0.00
ATOM    213  C2   DT A   7      -2.717  -1.864 -20.344  1.00  0.00
ATOM    214  O2   DT A   7      -3.209  -0.742 -20.267  1.00  0.00
ATOM    215  C3'  DT A   7      -6.965  -4.244 -20.264  1.00  0.00
ATOM    217  C2'  DT A   7      -5.761  -3.854 -21.116  1.00  0.00
ATOM    220  O3'  DT A   7      -8.109  -3.439 -20.453  1.00  0.00
ATOM    221  P    DT A   8      -8.864  -3.326 -21.867  1.00  0.00
ATOM    222  OP1  DT A   8     -10.297  -3.091 -21.607  1.00  0.00
ATOM    223  OP2  DT A   8      -8.418  -4.417 -22.759  1.00  0.00
ATOM    224  O5'  DT A   8      -8.198  -1.965 -22.359  1.00  0.00
ATOM    225  C5'  DT A   8      -8.322  -0.798 -21.566  1.00  0.00
ATOM    228  C4'  DT A   8      -7.551   0.351 -22.195  1.00  0.00
ATOM    230  O4'  DT A   8      -6.171   0.035 -22.263  1.00  0.00
ATOM    231  C1'  DT A   8      -5.672   0.458 -23.517  1.00  0.00
ATOM    233  N1   DT A   8      -4.563  -0.461 -23.874  1.00  0.00
ATOM    234  C6   DT A   8      -4.779  -1.820 -24.025  1.00  0.00
ATOM    236  C5   DT A   8      -3.733  -2.688 -24.103  1.00  0.00
ATOM    237  C7   DT A   8      -4.004  -4.177 -24.237  1.00  0.00
ATOM    241  C4   DT A   8      -2.357  -2.198 -24.028  1.00  0.00
ATOM    242  O4   DT A   8      -1.333  -2.876 -23.953  1.00  0.00
ATOM    243  N3   DT A   8      -2.242  -0.831 -23.981  1.00  0.00
ATOM    245  C2   DT A   8      -3.271   0.070 -23.880  1.00  0.00
ATOM    246  O2   DT A   8      -3.009   1.267 -23.784  1.00  0.00
ATOM    247  C3'  DT A   8      -8.071   0.645 -23.602  1.00  0.00
ATOM    249  C2'  DT A   8      -6.847   0.442 -24.495  1.00  0.00
ATOM    252  O3'  DT A   8      -8.580   1.963 -23.560  1.00  0.00
ATOM    253  P    DG A   9      -9.344   2.629 -24.805  1.00  0.00
ATOM    254  OP1  DG A   9     -10.238   3.681 -24.280  1.00  0.00
ATOM    255  OP2  DG A   9      -9.856   1.565 -25.693  1.00  0.00
ATOM    256  O5'  DG A   9      -8.086   3.325 -25.491  1.00  0.00
ATOM    257  C5'  DG A   9      -7.362   4.311 -24.778  1.00  0.00
ATOM    260  C4'  DG A   9      -6.061   4.641 -25.496  1.00  0.00
ATOM    262  O4'  DG A   9      -5.211   3.505 -25.564  1.00  0.00
ATOM    263  C1'  DG A   9      -4.510   3.571 -26.788  1.00  0.00
ATOM    265  N9   DG A   9      -4.005   2.224 -27.124  1.00  0.00
ATOM    266  C8   DG A   9      -4.712   1.068 -27.345  1.00  0.00
ATOM    268  N7   DG A   9      -3.974  -0.008 -27.412  1.00  0.00
ATOM    269  C5   DG A   9      -2.666   0.479 -27.251  1.00  0.00
ATOM    270  C6   DG A   9      -1.388  -0.183 -27.156  1.00  0.00
ATOM    271  O6   DG A   9      -1.116  -1.385 -27.157  1.00  0.00
ATOM    272  N1   DG A   9      -0.330   0.689 -26.997  1.00  0.00
ATOM    274  C2   DG A   9      -0.457   2.033 -26.897  1.00  0.00
ATOM    275  N2   DG A   9       0.631   2.747 -26.757  1.00  0.00
ATOM    278  N3   DG A   9      -1.611   2.686 -26.939  1.00  0.00
ATOM    279  C4   DG A   9      -2.683   1.853 -27.115  1.00  0.00
ATOM    280  C3'  DG A   9      -6.305   5.135 -26.924  1.00  0.00
ATOM    282  C2'  DG A   9      -5.516   4.143 -27.781  1.00  0.00
ATOM    285  O3'  DG A   9      -5.813   6.459 -26.954  1.00  0.00
ATOM    286  P    DG A  10      -5.894   7.394 -28.250  1.00  0.00
ATOM    287  OP1  DG A  10      -6.033   8.795 -27.802  1.00  0.00
ATOM    288  OP2  DG A  10      -6.823   6.810 -29.241  1.00  0.00
ATOM    289  O5'  DG A  10      -4.401   7.158 -28.760  1.00  0.00
ATOM    290  C5'  DG A  10      -3.295   7.589 -27.986  1.00  0.00
ATOM    293  C4'  DG A  10      -1.981   7.332 -28.723  1.00  0.00
ATOM    295  O4'  DG A  10      -1.697   5.936 -28.787  1.00  0.00
ATOM    296  C1'  DG A  10      -1.427   5.589 -30.135  1.00  0.00
ATOM    298  N9   DG A  10      -1.809   4.179 -30.385  1.00  0.00
ATOM    299  C8   DG A  10      -3.068   3.649 -30.532  1.00  0.00
ATOM    301  N7   DG A  10      -3.098   2.350 -30.637  1.00  0.00
ATOM    302  C5   DG A  10      -1.751   1.980 -30.536  1.00  0.00
ATOM    303  C6   DG A  10      -1.114   0.692 -30.473  1.00  0.00
ATOM    304  O6   DG A  10      -1.610  -0.431 -30.434  1.00  0.00
ATOM    305  N1   DG A  10       0.258   0.759 -30.390  1.00  0.00
ATOM    307  C2   DG A  10       0.957   1.913 -30.331  1.00  0.00
ATOM    308  N2   DG A  10       2.262   1.827 -30.293  1.00  0.00
ATOM    311  N3   DG A  10       0.418   3.129 -30.362  1.00  0.00
ATOM    312  C4   DG A  10      -0.950   3.101 -30.444  1.00  0.00
ATOM    313  C3'  DG A  10      -2.044   7.877 -30.154  1.00  0.00
ATOM    315  C2'  DG A  10      -2.225   6.596 -30.961  1.00  0.00
ATOM    318  O3'  DG A  10      -0.830   8.555 -30.402  1.00  0.00
ATOM    319  P    DC A  11      -0.467   9.233 -31.813  1.00  0.00
ATOM    320  OP1  DC A  11       0.205  10.519 -31.550  1.00  0.00
ATOM    321  OP2  DC A  11      -1.605   9.135 -32.756  1.00  0.00
ATOM    322  O5'  DC A  11       0.631   8.151 -32.246  1.00  0.00
ATOM    323  C5'  DC A  11       1.831   8.013 -31.501  1.00  0.00
ATOM    326  C4'  DC A  11       2.834   7.112 -32.218  1.00  0.00
ATOM    328  O4'  DC A  11       2.353   5.772 -32.261  1.00  0.00
ATOM    329  C1'  DC A  11       2.212   5.356 -33.608  1.00  0.00
ATOM    331  N1   DC A  11       0.965   4.537 -33.726  1.00  0.00
ATOM    332  C6   DC A  11      -0.282   5.119 -33.661  1.00  0.00
ATOM    334  C5   DC A  11      -1.405   4.355 -33.762  1.00  0.00
ATOM    336  C4   DC A  11      -1.226   2.950 -33.917  1.00  0.00
ATOM    337  N4   DC A  11      -2.249   2.148 -33.947  1.00  0.00
ATOM    340  N3   DC A  11      -0.047   2.374 -33.946  1.00  0.00
ATOM    341  C2   DC A  11       1.063   3.139 -33.835  1.00  0.00
ATOM    342  O2   DC A  11       2.145   2.550 -33.842  1.00  0.00
ATOM    343  C3'  DC A  11       3.091   7.604 -33.648  1.00  0.00
ATOM    345  C2'  DC A  11       2.245   6.630 -34.464  1.00  0.00
ATOM    348  O3'  DC A  11       4.490   7.558 -33.874  1.00  0.00
ATOM    349  P    DC A  12       5.180   7.854 -35.300  1.00  0.00
ATOM    350  OP1  DC A  12       6.520   8.424 -35.053  1.00  0.00
ATOM    351  OP2  DC A  12       4.217   8.528 -36.201  1.00  0.00
ATOM    352  O5'  DC A  12       5.348   6.320 -35.746  1.00  0.00
ATOM    353  C5'  DC A  12       6.154   5.448 -34.965  1.00  0.00
ATOM    356  C4'  DC A  12       6.323   4.076 -35.612  1.00  0.00
ATOM    358  O4'  DC A  12       5.073   3.393 -35.664  1.00  0.00
ATOM    359  C1'  DC A  12       4.820   2.958 -36.989  1.00  0.00
ATOM    361  N1   DC A  12       3.351   3.081 -37.239  1.00  0.00
ATOM    362  C6   DC A  12       2.727   4.304 -37.165  1.00  0.00
ATOM    364  C5   DC A  12       1.370   4.390 -37.219  1.00  0.00
ATOM    366  C4   DC A  12       0.653   3.170 -37.378  1.00  0.00
ATOM    367  N4   DC A  12      -0.647   3.144 -37.322  1.00  0.00
ATOM    370  N3   DC A  12       1.228   1.998 -37.486  1.00  0.00
ATOM    371  C2   DC A  12       2.581   1.918 -37.416  1.00  0.00
ATOM    372  O2   DC A  12       3.079   0.797 -37.505  1.00  0.00
ATOM    373  C3'  DC A  12       6.903   4.200 -37.022  1.00  0.00
ATOM    375  C2'  DC A  12       5.697   3.829 -37.890  1.00  0.00
ATOM    378  O3'  DC A  12       8.047   3.359 -37.112  1.00  0.00
ATOM    379  P    DT A  13       8.869   3.135 -38.479  1.00  0.00
ATOM    380  OP1  DT A  13      10.266   2.784 -38.141  1.00  0.00
ATOM    381  OP2  DT A  13       8.562   4.241 -39.411  1.00  0.00
ATOM    382  O5'  DT A  13       8.097   1.816 -38.956  1.00  0.00
ATOM    383  C5'  DT A  13       8.135   0.639 -38.163  1.00  0.00
ATOM    386  C4'  DT A  13       7.405  -0.502 -38.863  1.00  0.00
ATOM    388  O4'  DT A  13       6.018  -0.218 -38.976  1.00  0.00
ATOM    389  C1'  DT A  13       5.599  -0.486 -40.302  1.00  0.00
ATOM    391  N1   DT A  13       4.514   0.481 -40.630  1.00  0.00
ATOM    392  C6   DT A  13       4.764   1.835 -40.767  1.00  0.00
ATOM    394  C5   DT A  13       3.740   2.728 -40.866  1.00  0.00
ATOM    395  C7   DT A  13       4.046   4.208 -41.010  1.00  0.00
ATOM    399  C4   DT A  13       2.349   2.277 -40.806  1.00  0.00
ATOM    400  O4   DT A  13       1.346   2.988 -40.763  1.00  0.00
ATOM    401  N3   DT A  13       2.196   0.913 -40.749  1.00  0.00
ATOM    403  C2   DT A  13       3.203  -0.012 -40.655  1.00  0.00
ATOM    404  O2   DT A  13       2.916  -1.206 -40.602  1.00  0.00
ATOM    405  C3'  DT A  13       8.001  -0.740 -40.250  1.00  0.00
ATOM    407  C2'  DT A  13       6.843  -0.412 -41.192  1.00  0.00
ATOM    410  O3'  DT A  13       8.456  -2.081 -40.280  1.00  0.00
ATOM    411  P    DG A  14       9.203  -2.715 -41.545  1.00  0.00
ATOM    412  OP1  DG A  14      10.097  -3.788 -41.063  1.00  0.00
ATOM    413  OP2  DG A  14       9.702  -1.636 -42.424  1.00  0.00
ATOM    414  O5'  DG A  14       7.923  -3.382 -42.224  1.00  0.00
ATOM    415  C5'  DG A  14       7.244  -4.440 -41.578  1.00  0.00
ATOM    418  C4'  DG A  14       5.978  -4.797 -42.346  1.00  0.00
ATOM    420  O4'  DG A  14       5.057  -3.712 -42.286  1.00  0.00
ATOM    421  C1'  DG A  14       4.466  -3.583 -43.567  1.00  0.00
ATOM    423  N9   DG A  14       3.944  -2.213 -43.779  1.00  0.00
ATOM    424  C8   DG A  14       4.635  -1.035 -43.931  1.00  0.00
ATOM    426  N7   DG A  14       3.878   0.024 -44.043  1.00  0.00
ATOM    427  C5   DG A  14       2.577  -0.493 -43.963  1.00  0.00
ATOM    428  C6   DG A  14       1.286   0.146 -43.955  1.00  0.00
ATOM    429  O6   DG A  14       1.006   1.345 -43.977  1.00  0.00
ATOM    430  N1   DG A  14       0.237  -0.744 -43.874  1.00  0.00
ATOM    432  C2   DG A  14       0.378  -2.088 -43.801  1.00  0.00
ATOM    433  N2   DG A  14      -0.703  -2.823 -43.739  1.00  0.00
ATOM    436  N3   DG A  14       1.546  -2.719 -43.769  1.00  0.00
ATOM    437  C4   DG A  14       2.614  -1.867 -43.845  1.00  0.00
ATOM    438  C3'  DG A  14       6.279  -5.107 -43.819  1.00  0.00
ATOM    440  C2'  DG A  14       5.574  -3.962 -44.539  1.00  0.00
ATOM    443  O3'  DG A  14       5.757  -6.390 -44.112  1.00  0.00
ATOM    444  P    DT A  15       5.825  -7.060 -45.575  1.00  0.00
ATOM    445  OP1  DT A  15       6.141  -8.495 -45.420  1.00  0.00
ATOM    446  OP2  DT A  15       6.606  -6.199 -46.491  1.00  0.00
ATOM    447  O5'  DT A  15       4.271  -6.905 -45.939  1.00  0.00
ATOM    448  C5'  DT A  15       3.290  -7.550 -45.137  1.00  0.00
ATOM    451  C4'  DT A  15       1.898  -7.461 -45.758  1.00  0.00
ATOM    453  O4'  DT A  15       1.456  -6.108 -45.772  1.00  0.00
ATOM    454  C1'  DT A  15       1.243  -5.687 -47.110  1.00  0.00
ATOM    456  N1   DT A  15       1.771  -4.300 -47.287  1.00  0.00
ATOM    457  C6   DT A  15       3.129  -4.040 -47.373  1.00  0.00
ATOM    459  C5   DT A  15       3.592  -2.770 -47.538  1.00  0.00
ATOM    460  C7   DT A  15       5.084  -2.525 -47.669  1.00  0.00
ATOM    464  C4   DT A  15       2.666  -1.639 -47.584  1.00  0.00
ATOM    465  O4   DT A  15       2.968  -0.449 -47.643  1.00  0.00
ATOM    466  N3   DT A  15       1.335  -1.980 -47.516  1.00  0.00
ATOM    468  C2   DT A  15       0.837  -3.254 -47.365  1.00  0.00
ATOM    469  O2   DT A  15      -0.381  -3.411 -47.320  1.00  0.00
ATOM    470  C3'  DT A  15       1.894  -8.012 -47.185  1.00  0.00
ATOM    472  C2'  DT A  15       1.884  -6.738 -48.022  1.00  0.00
ATOM    475  O3'  DT A  15       0.755  -8.840 -47.340  1.00  0.00
ATOM    476  P    DT A  16       0.365  -9.518 -48.746  1.00  0.00
ATOM    477  OP1  DT A  16      -0.314 -10.798 -48.468  1.00  0.00
ATOM    478  OP2  DT A  16       1.523  -9.448 -49.661  1.00  0.00
ATOM    479  O5'  DT A  16      -0.719  -8.449 -49.230  1.00  0.00
ATOM    480  C5'  DT A  16      -1.893  -8.233 -48.468  1.00  0.00
ATOM    483  C4'  DT A  16      -2.740  -7.129 -49.087  1.00  0.00
ATOM    485  O4'  DT A  16      -2.013  -5.908 -49.096  1.00  0.00
ATOM    486  C1'  DT A  16      -2.205  -5.280 -50.350  1.00  0.00
ATOM    488  N1   DT A  16      -0.994  -4.473 -50.654  1.00  0.00
ATOM    489  C6   DT A  16       0.247  -5.072 -50.775  1.00  0.00
ATOM    491  C5   DT A  16       1.376  -4.323 -50.896  1.00  0.00
ATOM    492  C7   DT A  16       2.722  -5.012 -51.033  1.00  0.00
ATOM    496  C4   DT A  16       1.302  -2.864 -50.881  1.00  0.00
ATOM    497  O4   DT A  16       2.250  -2.083 -50.872  1.00  0.00
ATOM    498  N3   DT A  16       0.026  -2.357 -50.843  1.00  0.00
ATOM    500  C2   DT A  16      -1.134  -3.084 -50.735  1.00  0.00
ATOM    501  O2   DT A  16      -2.210  -2.495 -50.706  1.00  0.00
ATOM    502  C3'  DT A  16      -3.144  -7.485 -50.521  1.00  0.00
ATOM    504  C2'  DT A  16      -2.464  -6.400 -51.357  1.00  0.00
ATOM    507  O3'  DT A  16      -4.560  -7.490 -50.569  1.00  0.00
ATOM    508  P    DA A  17      -5.378  -7.871 -51.904  1.00  0.00
ATOM    509  OP1  DA A  17      -6.708  -8.374 -51.507  1.00  0.00
ATOM    510  OP2  DA A  17      -4.505  -8.650 -52.806  1.00  0.00
ATOM    511  O5'  DA A  17      -5.547  -6.399 -52.491  1.00  0.00
ATOM    512  C5'  DA A  17      -6.285  -5.422 -51.779  1.00  0.00
ATOM    515  C4'  DA A  17      -6.249  -4.092 -52.523  1.00  0.00
ATOM    517  O4'  DA A  17      -4.923  -3.589 -52.577  1.00  0.00
ATOM    518  C1'  DA A  17      -4.735  -2.961 -53.830  1.00  0.00
ATOM    520  N9   DA A  17      -3.290  -3.005 -54.145  1.00  0.00
ATOM    521  C8   DA A  17      -2.493  -4.106 -54.349  1.00  0.00
ATOM    523  N7   DA A  17      -1.209  -3.845 -54.433  1.00  0.00
ATOM    524  C5   DA A  17      -1.173  -2.443 -54.297  1.00  0.00
ATOM    525  C6   DA A  17      -0.150  -1.464 -54.248  1.00  0.00
ATOM    526  N6   DA A  17       1.153  -1.696 -54.317  1.00  0.00
ATOM    529  N1   DA A  17      -0.442  -0.176 -54.080  1.00  0.00
ATOM    530  C2   DA A  17      -1.719   0.175 -53.979  1.00  0.00
ATOM    532  N3   DA A  17      -2.783  -0.620 -53.997  1.00  0.00
ATOM    533  C4   DA A  17      -2.437  -1.927 -54.151  1.00  0.00
ATOM    534  C3'  DA A  17      -6.776  -4.240 -53.952  1.00  0.00
ATOM    536  C2'  DA A  17      -5.620  -3.730 -54.813  1.00  0.00
ATOM    539  O3'  DA A  17      -7.964  -3.478 -54.029  1.00  0.00
ATOM    540  P    DA A  18      -8.882  -3.432 -55.344  1.00  0.00
ATOM    541  OP1  DA A  18     -10.276  -3.172 -54.932  1.00  0.00
ATOM    542  OP2  DA A  18      -8.540  -4.565 -56.228  1.00  0.00
ATOM    543  O5'  DA A  18      -8.281  -2.100 -55.982  1.00  0.00
ATOM    544  C5'  DA A  18      -8.356  -0.877 -55.274  1.00  0.00
ATOM    547  C4'  DA A  18      -7.552   0.197 -55.992  1.00  0.00
ATOM    549  O4'  DA A  18      -6.171  -0.142 -56.038  1.00  0.00
ATOM    550  C1'  DA A  18      -5.675   0.222 -57.314  1.00  0.00
ATOM    552  N9   DA A  18      -4.487  -0.607 -57.608  1.00  0.00
ATOM    553  C8   DA A  18      -4.406  -1.970 -57.759  1.00  0.00
ATOM    555  N7   DA A  18      -3.186  -2.433 -57.826  1.00  0.00
ATOM    556  C5   DA A  18      -2.405  -1.268 -57.730  1.00  0.00
ATOM    557  C6   DA A  18      -1.017  -0.988 -57.662  1.00  0.00
ATOM    558  N6   DA A  18      -0.063  -1.900 -57.607  1.00  0.00
ATOM    561  N1   DA A  18      -0.572   0.263 -57.565  1.00  0.00
ATOM    562  C2   DA A  18      -1.463   1.245 -57.525  1.00  0.00
ATOM    564  N3   DA A  18      -2.783   1.145 -57.549  1.00  0.00
ATOM    565  C4   DA A  18      -3.193  -0.151 -57.647  1.00  0.00
ATOM    566  C3'  DA A  18      -8.045   0.389 -57.427  1.00  0.00
ATOM    568  C2'  DA A  18      -6.835  -0.009 -58.273  1.00  0.00
ATOM    571  O3'  DA A  18      -8.424   1.746 -57.522  1.00  0.00
ATOM    572  P    DA A  19      -8.936   2.390 -58.889  1.00  0.00
ATOM    573  OP1  DA A  19      -9.887   3.467 -58.556  1.00  0.00
ATOM    574  OP2  DA A  19      -9.306   1.308 -59.822  1.00  0.00
ATOM    575  O5'  DA A  19      -7.562   3.047 -59.370  1.00  0.00
ATOM    576  C5'  DA A  19      -6.970   4.069 -58.589  1.00  0.00
ATOM    579  C4'  DA A  19      -5.767   4.693 -59.286  1.00  0.00
ATOM    581  O4'  DA A  19      -4.679   3.783 -59.375  1.00  0.00
ATOM    582  C1'  DA A  19      -4.188   3.746 -60.704  1.00  0.00
ATOM    584  N9   DA A  19      -3.859   2.335 -61.005  1.00  0.00
ATOM    585  C8   DA A  19      -4.724   1.280 -61.174  1.00  0.00
ATOM    587  N7   DA A  19      -4.147   0.110 -61.260  1.00  0.00
ATOM    588  C5   DA A  19      -2.785   0.434 -61.153  1.00  0.00
ATOM    589  C6   DA A  19      -1.584  -0.312 -61.121  1.00  0.00
ATOM    590  N6   DA A  19      -1.500  -1.626 -61.204  1.00  0.00
ATOM    593  N1   DA A  19      -0.404   0.278 -60.958  1.00  0.00
ATOM    594  C2   DA A  19      -0.377   1.601 -60.852  1.00  0.00
ATOM    596  N3   DA A  19      -1.403   2.441 -60.885  1.00  0.00
ATOM    597  C4   DA A  19      -2.595   1.787 -61.023  1.00  0.00
ATOM    598  C3'  DA A  19      -6.137   5.191 -60.682  1.00  0.00
ATOM    600  C2'  DA A  19      -5.282   4.324 -61.606  1.00  0.00
ATOM    603  O3'  DA A  19      -5.854   6.575 -60.693  1.00  0.00
ATOM    604  P    DG A  20      -6.108   7.508 -61.969  1.00  0.00
ATOM    605  OP1  DG A  20      -6.287   8.893 -61.493  1.00  0.00
ATOM    606  OP2  DG A  20      -7.106   6.872 -62.851  1.00  0.00
ATOM    607  O5'  DG A  20      -4.667   7.390 -62.633  1.00  0.00
ATOM    608  C5'  DG A  20      -3.526   7.784 -61.895  1.00  0.00
ATOM    611  C4'  DG A  20      -2.253   7.294 -62.570  1.00  0.00
ATOM    613  O4'  DG A  20      -2.191   5.875 -62.630  1.00  0.00
ATOM    614  C1'  DG A  20      -1.581   5.531 -63.861  1.00  0.00
ATOM    616  N9   DG A  20      -1.952   4.144 -64.215  1.00  0.00
ATOM    617  C8   DG A  20      -3.196   3.624 -64.470  1.00  0.00
ATOM    619  N7   DG A  20      -3.222   2.323 -64.583  1.00  0.00
ATOM    620  C5   DG A  20      -1.879   1.950 -64.414  1.00  0.00
ATOM    621  C6   DG A  20      -1.225   0.664 -64.368  1.00  0.00
ATOM    622  O6   DG A  20      -1.693  -0.474 -64.447  1.00  0.00
ATOM    623  N1   DG A  20       0.136   0.754 -64.163  1.00  0.00
ATOM    625  C2   DG A  20       0.807   1.916 -63.998  1.00  0.00
ATOM    626  N2   DG A  20       2.095   1.863 -63.802  1.00  0.00
ATOM    629  N3   DG A  20       0.252   3.119 -64.018  1.00  0.00
ATOM    630  C4   DG A  20      -1.098   3.071 -64.222  1.00  0.00
ATOM    631  C3'  DG A  20      -2.130   7.837 -63.992  1.00  0.00
ATOM    633  C2'  DG A  20      -2.071   6.579 -64.854  1.00  0.00
ATOM    636  O3'  DG A  20      -0.937   8.585 -63.985  1.00  0.00
ATOM    637  P    DG A  21      -0.415   9.374 -65.259  1.00  0.00
ATOM    638  OP1  DG A  21       0.342  10.542 -64.781  1.00  0.00
ATOM    639  OP2  DG A  21      -1.508   9.517 -66.239  1.00  0.00
ATOM    640  O5'  DG A  21       0.623   8.299 -65.786  1.00  0.00
ATOM    641  C5'  DG A  21       1.776   8.034 -65.017  1.00  0.00
ATOM    644  C4'  DG A  21       2.701   7.064 -65.732  1.00  0.00
ATOM    646  O4'  DG A  21       2.106   5.770 -65.788  1.00  0.00
ATOM    647  C1'  DG A  21       2.164   5.299 -67.122  1.00  0.00
ATOM    649  N9   DG A  21       1.007   4.409 -67.398  1.00  0.00
ATOM    650  C8   DG A  21      -0.312   4.743 -67.570  1.00  0.00
ATOM    652  N7   DG A  21      -1.117   3.722 -67.698  1.00  0.00
ATOM    653  C5   DG A  21      -0.264   2.615 -67.612  1.00  0.00
ATOM    654  C6   DG A  21      -0.522   1.197 -67.619  1.00  0.00
ATOM    655  O6   DG A  21      -1.584   0.576 -67.684  1.00  0.00
ATOM    656  N1   DG A  21       0.622   0.439 -67.492  1.00  0.00
ATOM    658  C2   DG A  21       1.865   0.961 -67.415  1.00  0.00
ATOM    659  N2   DG A  21       2.864   0.132 -67.409  1.00  0.00
ATOM    662  N3   DG A  21       2.158   2.253 -67.399  1.00  0.00
ATOM    663  C4   DG A  21       1.043   3.037 -67.475  1.00  0.00
ATOM    664  C3'  DG A  21       2.988   7.537 -67.159  1.00  0.00
ATOM    666  C2'  DG A  21       2.167   6.555 -67.984  1.00  0.00
ATOM    669  O3'  DG A  21       4.381   7.438 -67.363  1.00  0.00
ATOM    670  P    DT A  22       5.060   7.734 -68.783  1.00  0.00
ATOM    671  OP1  DT A  22       6.383   8.338 -68.548  1.00  0.00
ATOM    672  OP2  DT A  22       4.086   8.351 -69.707  1.00  0.00
ATOM    673  O5'  DT A  22       5.275   6.226 -69.241  1.00  0.00
ATOM    674  C5'  DT A  22       6.197   5.411 -68.545  1.00  0.00
ATOM    677  C4'  DT A  22       6.430   4.106 -69.291  1.00  0.00
ATOM    679  O4'  DT A  22       5.216   3.363 -69.315  1.00  0.00
ATOM    680  C1'  DT A  22       4.869   3.094 -70.661  1.00  0.00
ATOM    682  N1   DT A  22       3.382   3.127 -70.808  1.00  0.00
ATOM    683  C6   DT A  22       2.676   4.320 -70.857  1.00  0.00
ATOM    685  C5   DT A  22       1.326   4.323 -71.032  1.00  0.00
ATOM    686  C7   DT A  22       0.593   5.651 -71.161  1.00  0.00
ATOM    690  C4   DT A  22       0.576   3.068 -71.072  1.00  0.00
ATOM    691  O4   DT A  22      -0.643   2.942 -71.133  1.00  0.00
ATOM    692  N3   DT A  22       1.350   1.938 -71.024  1.00  0.00
ATOM    694  C2   DT A  22       2.720   1.897 -70.932  1.00  0.00
ATOM    695  O2   DT A  22       3.289   0.810 -70.990  1.00  0.00
ATOM    696  C3'  DT A  22       6.889   4.375 -70.729  1.00  0.00
ATOM    698  C2'  DT A  22       5.620   4.107 -71.528  1.00  0.00
ATOM    701  O3'  DT A  22       7.960   3.498 -71.011  1.00  0.00
ATOM    702  P    DC A  23       8.651   3.396 -72.456  1.00  0.00
ATOM    703  OP1  DC A  23      10.103   3.228 -72.266  1.00  0.00
ATOM    704  OP2  DC A  23       8.109   4.444 -73.346  1.00  0.00
ATOM    705  O5'  DC A  23       8.012   1.999 -72.887  1.00  0.00
ATOM    706  C5'  DC A  23       8.258   0.840 -72.107  1.00  0.00
ATOM    709  C4'  DC A  23       7.606  -0.393 -72.719  1.00  0.00
ATOM    711  O4'  DC A  23       6.189  -0.249 -72.722  1.00  0.00
ATOM    712  C1'  DC A  23       5.694  -0.455 -74.034  1.00  0.00
ATOM    714  N1   DC A  23       4.570   0.492 -74.269  1.00  0.00
ATOM    715  C6   DC A  23       4.771   1.852 -74.224  1.00  0.00
ATOM    717  C5   DC A  23       3.714   2.701 -74.304  1.00  0.00
ATOM    719  C4   DC A  23       2.423   2.120 -74.441  1.00  0.00
ATOM    720  N4   DC A  23       1.352   2.856 -74.363  1.00  0.00
ATOM    723  N3   DC A  23       2.215   0.827 -74.509  1.00  0.00
ATOM    724  C2   DC A  23       3.274  -0.015 -74.434  1.00  0.00
ATOM    725  O2   DC A  23       3.042  -1.222 -74.517  1.00  0.00
ATOM    726  C3'  DC A  23       8.096  -0.606 -74.152  1.00  0.00
ATOM    728  C2'  DC A  23       6.870  -0.238 -74.984  1.00  0.00
ATOM    731  O3'  DC A  23       8.512  -1.951 -74.258  1.00  0.00
ATOM    732  P    DT A  24       9.007  -2.588 -75.641  1.00  0.00
ATOM    733  OP1  DT A  24       9.950  -3.676 -75.329  1.00  0.00
ATOM    734  OP2  DT A  24       9.367  -1.514 -76.589  1.00  0.00
ATOM    735  O5'  DT A  24       7.632  -3.229 -76.103  1.00  0.00
ATOM    736  C5'  DT A  24       7.011  -4.205 -75.292  1.00  0.00
ATOM    739  C4'  DT A  24       5.744  -4.705 -75.965  1.00  0.00
ATOM    741  O4'  DT A  24       4.805  -3.647 -76.095  1.00  0.00
ATOM    742  C1'  DT A  24       4.281  -3.656 -77.410  1.00  0.00
ATOM    744  N1   DT A  24       3.955  -2.249 -77.776  1.00  0.00
ATOM    745  C6   DT A  24       4.943  -1.297 -77.961  1.00  0.00
ATOM    747  C5   DT A  24       4.625   0.016 -78.133  1.00  0.00
ATOM    748  C7   DT A  24       5.744   1.022 -78.350  1.00  0.00
ATOM    752  C4   DT A  24       3.228   0.454 -78.122  1.00  0.00
ATOM    753  O4   DT A  24       2.813   1.612 -78.181  1.00  0.00
ATOM    754  N3   DT A  24       2.316  -0.563 -77.989  1.00  0.00
ATOM    756  C2   DT A  24       2.601  -1.895 -77.825  1.00  0.00
ATOM    757  O2   DT A  24       1.675  -2.699 -77.757  1.00  0.00
ATOM    758  C3'  DT A  24       6.061  -5.275 -77.348  1.00  0.00
ATOM    760  C2'  DT A  24       5.320  -4.342 -78.302  1.00  0.00
ATOM    763  O3'  DT A  24       5.607  -6.612 -77.342  1.00  0.00
ATOM    764  P    DG A  25       5.842  -7.610 -78.570  1.00  0.00
ATOM    765  OP1  DG A  25       5.922  -8.984 -78.033  1.00  0.00
ATOM    766  OP2  DG A  25       6.894  -7.070 -79.457  1.00  0.00
ATOM    767  O5'  DG A  25       4.425  -7.416 -79.274  1.00  0.00
ATOM    768  C5'  DG A  25       3.248  -7.857 -78.625  1.00  0.00
ATOM    771  C4'  DG A  25       2.012  -7.400 -79.390  1.00  0.00
ATOM    773  O4'  DG A  25       1.910  -5.982 -79.348  1.00  0.00
ATOM    774  C1'  DG A  25       1.464  -5.548 -80.620  1.00  0.00
ATOM    776  N9   DG A  25       1.834  -4.133 -80.848  1.00  0.00
ATOM    777  C8   DG A  25       3.082  -3.587 -81.030  1.00  0.00
ATOM    779  N7   DG A  25       3.086  -2.290 -81.176  1.00  0.00
ATOM    780  C5   DG A  25       1.731  -1.946 -81.082  1.00  0.00
ATOM    781  C6   DG A  25       1.065  -0.670 -81.100  1.00  0.00
ATOM    782  O6   DG A  25       1.555   0.459 -81.159  1.00  0.00
ATOM    783  N1   DG A  25      -0.308  -0.768 -81.004  1.00  0.00
ATOM    785  C2   DG A  25      -0.984  -1.934 -80.848  1.00  0.00
ATOM    786  N2   DG A  25      -2.292  -1.895 -80.756  1.00  0.00
ATOM    789  N3   DG A  25      -0.405  -3.130 -80.779  1.00  0.00
ATOM    790  C4   DG A  25       0.957  -3.073 -80.907  1.00  0.00
ATOM    791  C3'  DG A  25       2.052  -7.841 -80.860  1.00  0.00
ATOM    793  C2'  DG A  25       2.115  -6.509 -81.607  1.00  0.00
ATOM    796  O3'  DG A  25       0.880  -8.596 -81.106  1.00  0.00
ATOM    797  P    DT A  26       0.521  -9.220 -82.545  1.00  0.00
ATOM    798  OP1  DT A  26      -0.157 -10.514 -82.333  1.00  0.00
ATOM    799  OP2  DT A  26       1.695  -9.114 -83.438  1.00  0.00
ATOM    800  O5'  DT A  26      -0.573  -8.129 -82.985  1.00  0.00
ATOM    801  C5'  DT A  26      -1.747  -7.959 -82.201  1.00  0.00
ATOM    804  C4'  DT A  26      -2.772  -7.051 -82.873  1.00  0.00
ATOM    806  O4'  DT A  26      -2.288  -5.718 -82.941  1.00  0.00
ATOM    807  C1'  DT A  26      -2.295  -5.279 -84.286  1.00  0.00
ATOM    809  N1   DT A  26      -1.045  -4.504 -84.523  1.00  0.00
ATOM    810  C6   DT A  26       0.190  -5.123 -84.623  1.00  0.00
ATOM    812  C5   DT A  26       1.318  -4.397 -84.858  1.00  0.00
ATOM    813  C7   DT A  26       2.652  -5.108 -84.979  1.00  0.00
ATOM    817  C4   DT A  26       1.253  -2.942 -84.985  1.00  0.00
ATOM    818  O4   DT A  26       2.192  -2.179 -85.186  1.00  0.00
ATOM    819  N3   DT A  26      -0.004  -2.407 -84.845  1.00  0.00
ATOM    821  C2   DT A  26      -1.156  -3.110 -84.603  1.00  0.00
ATOM    822  O2   DT A  26      -2.209  -2.493 -84.482  1.00  0.00
ATOM    823  C3'  DT A  26      -3.125  -7.550 -84.275  1.00  0.00
ATOM    825  C2'  DT A  26      -2.464  -6.513 -85.180  1.00  0.00
ATOM    828  O3'  DT A  26      -4.538  -7.628 -84.349  1.00  0.00
ATOM    829  P    DA A  27      -5.326  -8.059 -85.681  1.00  0.00
ATOM    830  OP1  DA A  27      -6.615  -8.654 -85.281  1.00  0.00
ATOM    831  OP2  DA A  27      -4.400  -8.766 -86.593  1.00  0.00
ATOM    832  O5'  DA A  27      -5.588  -6.590 -86.250  1.00  0.00
ATOM    833  C5'  DA A  27      -6.348  -5.662 -85.493  1.00  0.00
ATOM    836  C4'  DA A  27      -6.329  -4.287 -86.147  1.00  0.00
ATOM    838  O4'  DA A  27      -4.999  -3.785 -86.196  1.00  0.00
ATOM    839  C1'  DA A  27      -4.811  -3.155 -87.451  1.00  0.00
ATOM    841  N9   DA A  27      -3.368  -3.158 -87.797  1.00  0.00
ATOM    842  C8   DA A  27      -2.544  -4.217 -88.092  1.00  0.00
ATOM    844  N7   DA A  27      -1.292  -3.889 -88.312  1.00  0.00
ATOM    845  C5   DA A  27      -1.298  -2.497 -88.128  1.00  0.00
ATOM    846  C6   DA A  27      -0.311  -1.479 -88.139  1.00  0.00
ATOM    847  N6   DA A  27       0.980  -1.665 -88.361  1.00  0.00
ATOM    850  N1   DA A  27      -0.638  -0.214 -87.911  1.00  0.00
ATOM    851  C2   DA A  27      -1.914   0.078 -87.689  1.00  0.00
ATOM    853  N3   DA A  27      -2.938  -0.758 -87.633  1.00  0.00
ATOM    854  C4   DA A  27      -2.559  -2.047 -87.844  1.00  0.00
ATOM    855  C3'  DA A  27      -6.890  -4.343 -87.569  1.00  0.00
ATOM    857  C2'  DA A  27      -5.686  -3.944 -88.422  1.00  0.00
ATOM    860  O3'  DA A  27      -7.996  -3.454 -87.610  1.00  0.00
ATOM    861  P    DA A  28      -8.882  -3.233 -88.938  1.00  0.00
ATOM    862  OP1  DA A  28     -10.263  -2.879 -88.543  1.00  0.00
ATOM    863  OP2  DA A  28      -8.614  -4.330 -89.891  1.00  0.00
ATOM    864  O5'  DA A  28      -8.130  -1.921 -89.457  1.00  0.00
ATOM    865  C5'  DA A  28      -8.206  -0.708 -88.725  1.00  0.00
ATOM    868  C4'  DA A  28      -7.548   0.435 -89.500  1.00  0.00
ATOM    870  O4'  DA A  28      -6.129   0.276 -89.515  1.00  0.00
ATOM    871  C1'  DA A  28      -5.651   0.430 -90.838  1.00  0.00
ATOM    873  N9   DA A  28      -4.461  -0.438 -91.043  1.00  0.00
ATOM    874  C8   DA A  28      -4.408  -1.810 -91.147  1.00  0.00
ATOM    876  N7   DA A  28      -3.203  -2.310 -91.274  1.00  0.00
ATOM    877  C5   DA A  28      -2.394  -1.161 -91.257  1.00  0.00
ATOM    878  C6   DA A  28      -0.998  -0.926 -91.311  1.00  0.00
ATOM    879  N6   DA A  28      -0.070  -1.870 -91.347  1.00  0.00
ATOM    882  N1   DA A  28      -0.510   0.309 -91.251  1.00  0.00
ATOM    883  C2   DA A  28      -1.366   1.320 -91.144  1.00  0.00
ATOM    885  N3   DA A  28      -2.693   1.259 -91.081  1.00  0.00
ATOM    886  C4   DA A  28      -3.150  -0.024 -91.127  1.00  0.00
ATOM    887  C3'  DA A  28      -8.073   0.473 -90.939  1.00  0.00
ATOM    889  C2'  DA A  28      -6.836   0.061 -91.730  1.00  0.00
ATOM    892  O3'  DA A  28      -8.565   1.768 -91.226  1.00  0.00
ATOM    893  P    DT A  29      -9.100   2.196 -92.686  1.00  0.00
ATOM    894  OP1  DT A  29     -10.259   3.100 -92.532  1.00  0.00
ATOM    895  OP2  DT A  29      -9.157   1.021 -93.582  1.00  0.00
ATOM    896  O5'  DT A  29      -7.832   3.058 -93.134  1.00  0.00
ATOM    897  C5'  DT A  29      -7.429   4.192 -92.386  1.00  0.00
ATOM    900  C4'  DT A  29      -6.169   4.801 -92.993  1.00  0.00
ATOM    902  O4'  DT A  29      -5.118   3.835 -92.953  1.00  0.00
ATOM    903  C1'  DT A  29      -4.559   3.706 -94.249  1.00  0.00
ATOM    905  N1   DT A  29      -4.112   2.298 -94.471  1.00  0.00
ATOM    906  C6   DT A  29      -5.032   1.271 -94.572  1.00  0.00
ATOM    908  C5   DT A  29      -4.629  -0.014 -94.769  1.00  0.00
ATOM    909  C7   DT A  29      -5.667  -1.118 -94.892  1.00  0.00
ATOM    913  C4   DT A  29      -3.209  -0.346 -94.834  1.00  0.00
ATOM    914  O4   DT A  29      -2.730  -1.470 -94.942  1.00  0.00
ATOM    915  N3   DT A  29      -2.362   0.732 -94.741  1.00  0.00
ATOM    917  C2   DT A  29      -2.739   2.046 -94.589  1.00  0.00
ATOM    918  O2   DT A  29      -1.873   2.915 -94.583  1.00  0.00
ATOM    919  C3'  DT A  29      -6.414   5.219 -94.448  1.00  0.00
ATOM    921  C2'  DT A  29      -5.647   4.157 -95.225  1.00  0.00
ATOM    924  O3'  DT A  29      -5.935   6.539 -94.633  1.00  0.00
ATOM    925  P    DC A  30      -5.936   7.275 -96.068  1.00  0.00
ATOM    926  OP1  DC A  30      -6.144   8.720 -95.848  1.00  0.00
ATOM    927  OP2  DC A  30      -6.784   6.517 -97.013  1.00  0.00
ATOM    928  O5'  DC A  30      -4.405   7.020 -96.462  1.00  0.00
ATOM    929  C5'  DC A  30      -3.368   7.558 -95.657  1.00  0.00
ATOM    932  C4'  DC A  30      -1.995   7.313 -96.279  1.00  0.00
ATOM    934  O4'  DC A  30      -1.712   5.918 -96.310  1.00  0.00
ATOM    935  C1'  DC A  30      -1.341   5.532 -97.621  1.00  0.00
ATOM    937  N1   DC A  30      -1.868   4.159 -97.878  1.00  0.00
ATOM    938  C6   DC A  30      -3.220   3.915 -97.908  1.00  0.00
ATOM    940  C5   DC A  30      -3.689   2.649 -98.066  1.00  0.00
ATOM    942  C4   DC A  30      -2.724   1.610 -98.176  1.00  0.00
ATOM    943  N4   DC A  30      -3.086   0.359 -98.199  1.00  0.00
ATOM    946  N3   DC A  30      -1.430   1.823 -98.150  1.00  0.00
ATOM    947  C2   DC A  30      -0.973   3.089 -98.017  1.00  0.00
ATOM    948  O2   DC A  30       0.248   3.257 -98.068  1.00  0.00
ATOM    949  C3'  DC A  30      -1.934   7.869 -97.704  1.00  0.00
ATOM    951  C2'  DC A  30      -1.913   6.602 -98.554  1.00  0.00
ATOM    954  O3'  DC A  30      -0.777   8.674 -97.817  1.00  0.00
ATOM    955  P    DT A  31      -0.364   9.386 -99.196  1.00  0.00
ATOM    956  OP1  DT A  31       0.395  10.610 -98.880  1.00  0.00
ATOM    957  OP2  DT A  31      -1.528   9.423-100.106  1.00  0.00
ATOM    958  O5'  DT A  31       0.657   8.288 -99.738  1.00  0.00
ATOM    959  C5'  DT A  31       1.835   8.006 -99.011  1.00  0.00
ATOM    962  C4'  DT A  31       2.685   6.981 -99.753  1.00  0.00
ATOM    964  O4'  DT A  31       1.993   5.738 -99.805  1.00  0.00
ATOM    965  C1'  DT A  31       2.040   5.243-101.127  1.00  0.00
ATOM    967  N1   DT A  31       0.808   4.437-101.370  1.00  0.00
ATOM    968  C6   DT A  31      -0.435   5.033-101.477  1.00  0.00
ATOM    970  C5   DT A  31      -1.563   4.284-101.620  1.00  0.00
ATOM    971  C7   DT A  31      -2.900   4.990-101.744  1.00  0.00
ATOM    975  C4   DT A  31      -1.498   2.821-101.602  1.00  0.00
ATOM    976  O4   DT A  31      -2.454   2.043-101.602  1.00  0.00
ATOM    977  N3   DT A  31      -0.226   2.315-101.531  1.00  0.00
ATOM    979  C2   DT A  31       0.938   3.044-101.426  1.00  0.00
ATOM    980  O2   DT A  31       2.016   2.458-101.400  1.00  0.00
ATOM    981  C3'  DT A  31       3.003   7.447-101.180  1.00  0.00
ATOM    983  C2'  DT A  31       2.209   6.461-102.035  1.00  0.00
ATOM    986  O3'  DT A  31       4.409   7.419-101.362  1.00  0.00
ATOM    987  P    DT A  32       5.115   7.753-102.769  1.00  0.00
ATOM    988  OP1  DT A  32       6.425   8.379-102.499  1.00  0.00
ATOM    989  OP2  DT A  32       4.132   8.400-103.664  1.00  0.00
ATOM    990  O5'  DT A  32       5.344   6.240-103.252  1.00  0.00
ATOM    991  C5'  DT A  32       6.167   5.371-102.485  1.00  0.00
ATOM    994  C4'  DT A  32       6.376   4.026-103.173  1.00  0.00
ATOM    996  O4'  DT A  32       5.154   3.307-103.251  1.00  0.00
ATOM    997  C1'  DT A  32       4.936   2.872-104.580  1.00  0.00
ATOM    999  N1   DT A  32       3.475   3.002-104.843  1.00  0.00
ATOM   1000  C6   DT A  32       2.868   4.239-104.996  1.00  0.00
ATOM   1002  C5   DT A  32       1.511   4.343-105.062  1.00  0.00
ATOM   1003  C7   DT A  32       0.868   5.713-105.202  1.00  0.00
ATOM   1007  C4   DT A  32       0.665   3.153-104.956  1.00  0.00
ATOM   1008  O4   DT A  32      -0.564   3.134-104.883  1.00  0.00
ATOM   1009  N3   DT A  32       1.351   1.967-104.863  1.00  0.00
ATOM   1011  C2   DT A  32       2.712   1.829-104.778  1.00  0.00
ATOM   1012  O2   DT A  32       3.181   0.702-104.637  1.00  0.00
ATOM   1013  C3'  DT A  32       6.964   4.210-104.574  1.00  0.00
ATOM   1015  C2'  DT A  32       5.856   3.689-105.493  1.00  0.00
ATOM   1018  O3'  DT A  32       8.182   3.485-104.597  1.00  0.00
ATOM   1019  P    DG A  33       9.134   3.402-105.889  1.00  0.00
ATOM   1020  OP1  DG A  33      10.510   3.119-105.434  1.00  0.00
ATOM   1021  OP2  DG A  33       8.849   4.544-106.784  1.00  0.00
ATOM   1022  O5'  DG A  33       8.532   2.073-106.536  1.00  0.00
ATOM   1023  C5'  DG A  33       8.535   0.864-105.797  1.00  0.00
ATOM   1026  C4'  DG A  33       7.669  -0.193-106.471  1.00  0.00
ATOM   1028  O4'  DG A  33       6.307   0.211-106.522  1.00  0.00
ATOM   1029  C1'  DG A  33       5.773  -0.238-107.752  1.00  0.00
ATOM   1031  N9   DG A  33       4.569   0.553-108.082  1.00  0.00
ATOM   1032  C8   DG A  33       4.454   1.901-108.320  1.00  0.00
ATOM   1034  N7   DG A  33       3.221   2.332-108.383  1.00  0.00
ATOM   1035  C5   DG A  33       2.459   1.162-108.215  1.00  0.00
ATOM   1036  C6   DG A  33       1.037   0.927-108.142  1.00  0.00
ATOM   1037  O6   DG A  33       0.100   1.728-108.178  1.00  0.00
ATOM   1038  N1   DG A  33       0.704  -0.401-107.976  1.00  0.00
ATOM   1040  C2   DG A  33       1.603  -1.409-107.877  1.00  0.00
ATOM   1041  N2   DG A  33       1.157  -2.638-107.754  1.00  0.00
ATOM   1044  N3   DG A  33       2.920  -1.241-107.917  1.00  0.00
ATOM   1045  C4   DG A  33       3.287   0.068-108.078  1.00  0.00
ATOM   1046  C3'  DG A  33       8.136  -0.477-107.900  1.00  0.00
ATOM   1048  C2'  DG A  33       6.921  -0.101-108.747  1.00  0.00
ATOM   1051  O3'  DG A  33       8.466  -1.850-107.926  1.00  0.00
ATOM   1052  P    DG A  34       9.078  -2.574-109.214  1.00  0.00
ATOM   1053  OP1  DG A  34       9.941  -3.680-108.754  1.00  0.00
ATOM   1054  OP2  DG A  34       9.577  -1.564-110.171  1.00  0.00
ATOM   1055  O5'  DG A  34       7.713  -3.188-109.771  1.00  0.00
ATOM   1056  C5'  DG A  34       7.053  -4.208-109.040  1.00  0.00
ATOM   1059  C4'  DG A  34       5.852  -4.752-109.804  1.00  0.00
ATOM   1061  O4'  DG A  34       4.785  -3.812-109.818  1.00  0.00
ATOM   1062  C1'  DG A  34       4.344  -3.639-111.158  1.00  0.00
ATOM   1064  N9   DG A  34       3.850  -2.255-111.346  1.00  0.00
ATOM   1065  C8   DG A  34       4.561  -1.083-111.431  1.00  0.00
ATOM   1067  N7   DG A  34       3.823  -0.006-111.491  1.00  0.00
ATOM   1068  C5   DG A  34       2.517  -0.504-111.435  1.00  0.00
ATOM   1069  C6   DG A  34       1.240   0.156-111.386  1.00  0.00
ATOM   1070  O6   DG A  34       0.976   1.359-111.363  1.00  0.00
ATOM   1071  N1   DG A  34       0.177  -0.715-111.328  1.00  0.00
ATOM   1073  C2   DG A  34       0.297  -2.062-111.336  1.00  0.00
ATOM   1074  N2   DG A  34      -0.792  -2.775-111.415  1.00  0.00
ATOM   1077  N3   DG A  34       1.448  -2.719-111.379  1.00  0.00
ATOM   1078  C4   DG A  34       2.529  -1.882-111.399  1.00  0.00
ATOM   1079  C3'  DG A  34       6.218  -5.091-111.249  1.00  0.00
ATOM   1081  C2'  DG A  34       5.538  -3.979-112.041  1.00  0.00
ATOM   1084  O3'  DG A  34       5.694  -6.375-111.493  1.00  0.00
ATOM   1085  P    DT A  35       5.776  -7.084-112.923  1.00  0.00
ATOM   1086  OP1  DT A  35       5.971  -8.526-112.698  1.00  0.00
ATOM   1087  OP2  DT A  35       6.672  -6.318-113.812  1.00  0.00
ATOM   1088  O5'  DT A  35       4.266  -6.841-113.365  1.00  0.00
ATOM   1089  C5'  DT A  35       3.237  -7.412-112.580  1.00  0.00
ATOM   1092  C4'  DT A  35       1.872  -7.255-113.226  1.00  0.00
ATOM   1094  O4'  DT A  35       1.504  -5.887-113.300  1.00  0.00
ATOM   1095  C1'  DT A  35       1.196  -5.547-114.639  1.00  0.00
ATOM   1097  N1   DT A  35       1.744  -4.181-114.878  1.00  0.00
ATOM   1098  C6   DT A  35       3.104  -3.955-115.009  1.00  0.00
ATOM   1100  C5   DT A  35       3.598  -2.692-115.128  1.00  0.00
ATOM   1101  C7   DT A  35       5.091  -2.499-115.336  1.00  0.00
ATOM   1105  C4   DT A  35       2.703  -1.537-115.080  1.00  0.00
ATOM   1106  O4   DT A  35       3.033  -0.353-115.102  1.00  0.00
ATOM   1107  N3   DT A  35       1.370  -1.849-114.965  1.00  0.00
ATOM   1109  C2   DT A  35       0.838  -3.112-114.866  1.00  0.00
ATOM   1110  O2   DT A  35      -0.381  -3.240-114.775  1.00  0.00
ATOM   1111  C3'  DT A  35       1.848  -7.870-114.623  1.00  0.00
ATOM   1113  C2'  DT A  35       1.748  -6.656-115.544  1.00  0.00
ATOM   1116  O3'  DT A  35       0.737  -8.743-114.639  1.00  0.00
ATOM   1117  P    DG A  36       0.363  -9.646-115.908  1.00  0.00
ATOM   1118  OP1  DG A  36      -0.351 -10.839-115.408  1.00  0.00
ATOM   1119  OP2  DG A  36       1.541  -9.765-116.789  1.00  0.00
ATOM   1120  O5'  DG A  36      -0.692  -8.648-116.560  1.00  0.00
ATOM   1121  C5'  DG A  36      -1.873  -8.331-115.850  1.00  0.00
ATOM   1124  C4'  DG A  36      -2.620  -7.204-116.540  1.00  0.00
ATOM   1126  O4'  DG A  36      -1.824  -6.029-116.586  1.00  0.00
ATOM   1127  C1'  DG A  36      -2.102  -5.388-117.815  1.00  0.00
ATOM   1129  N9   DG A  36      -0.980  -4.487-118.149  1.00  0.00
ATOM   1130  C8   DG A  36       0.331  -4.791-118.411  1.00  0.00
ATOM   1132  N7   DG A  36       1.110  -3.747-118.530  1.00  0.00
ATOM   1133  C5   DG A  36       0.237  -2.663-118.346  1.00  0.00
ATOM   1134  C6   DG A  36       0.453  -1.241-118.288  1.00  0.00
ATOM   1135  O6   DG A  36       1.500  -0.590-118.350  1.00  0.00
ATOM   1136  N1   DG A  36      -0.708  -0.523-118.100  1.00  0.00
ATOM   1138  C2   DG A  36      -1.933  -1.080-117.954  1.00  0.00
ATOM   1139  N2   DG A  36      -2.953  -0.283-117.829  1.00  0.00
ATOM   1142  N3   DG A  36      -2.178  -2.378-117.944  1.00  0.00
ATOM   1143  C4   DG A  36      -1.052  -3.120-118.149  1.00  0.00
ATOM   1144  C3'  DG A  36      -3.011  -7.574-117.973  1.00  0.00
ATOM   1146  C2'  DG A  36      -2.320  -6.510-118.825  1.00  0.00
ATOM   1149  O3'  DG A  36      -4.418  -7.500-118.001  1.00  0.00
ATOM   1150  P    DG A  37      -5.286  -7.923-119.278  1.00  0.00
ATOM   1151  OP1  DG A  37      -6.595  -8.393-118.787  1.00  0.00
ATOM   1152  OP2  DG A  37      -4.475  -8.746-120.198  1.00  0.00
ATOM   1153  O5'  DG A  37      -5.488  -6.472-119.889  1.00  0.00
ATOM   1154  C5'  DG A  37      -6.242  -5.530-119.153  1.00  0.00
ATOM   1157  C4'  DG A  37      -6.314  -4.198-119.879  1.00  0.00
ATOM   1159  O4'  DG A  37      -5.033  -3.590-119.952  1.00  0.00
ATOM   1160  C1'  DG A  37      -4.853  -3.081-121.261  1.00  0.00
ATOM   1162  N9   DG A  37      -3.402  -3.056-121.559  1.00  0.00
ATOM   1163  C8   DG A  37      -2.537  -4.100-121.758  1.00  0.00
ATOM   1165  N7   DG A  37      -1.282  -3.749-121.856  1.00  0.00
ATOM   1166  C5   DG A  37      -1.318  -2.353-121.723  1.00  0.00
ATOM   1167  C6   DG A  37      -0.285  -1.353-121.684  1.00  0.00
ATOM   1168  O6   DG A  37       0.941  -1.472-121.738  1.00  0.00
ATOM   1169  N1   DG A  37      -0.770  -0.071-121.530  1.00  0.00
ATOM   1171  C2   DG A  37      -2.086   0.233-121.427  1.00  0.00
ATOM   1172  N2   DG A  37      -2.421   1.486-121.338  1.00  0.00
ATOM   1175  N3   DG A  37      -3.071  -0.648-121.441  1.00  0.00
ATOM   1176  C4   DG A  37      -2.624  -1.929-121.578  1.00  0.00
ATOM   1177  C3'  DG A  37      -6.855  -4.371-121.299  1.00  0.00
ATOM   1179  C2'  DG A  37      -5.667  -3.988-122.179  1.00  0.00
ATOM   1182  O3'  DG A  37      -7.956  -3.493-121.382  1.00  0.00
ATOM   1183  P    DG A  38      -8.831  -3.317-122.706  1.00  0.00
ATOM   1184  OP1  DG A  38     -10.209  -3.004-122.286  1.00  0.00
ATOM   1185  OP2  DG A  38      -8.547  -4.411-123.658  1.00  0.00
ATOM   1186  O5'  DG A  38      -8.150  -1.984-123.252  1.00  0.00
ATOM   1187  C5'  DG A  38      -8.283  -0.782-122.524  1.00  0.00
ATOM   1190  C4'  DG A  38      -7.608   0.374-123.248  1.00  0.00
ATOM   1192  O4'  DG A  38      -6.196   0.196-123.283  1.00  0.00
ATOM   1193  C1'  DG A  38      -5.747   0.399-124.613  1.00  0.00
ATOM   1195  N9   DG A  38      -4.522  -0.403-124.850  1.00  0.00
ATOM   1196  C8   DG A  38      -4.403  -1.760-125.017  1.00  0.00
ATOM   1198  N7   DG A  38      -3.177  -2.186-125.166  1.00  0.00
ATOM   1199  C5   DG A  38      -2.413  -1.013-125.055  1.00  0.00
ATOM   1200  C6   DG A  38      -0.993  -0.789-125.043  1.00  0.00
ATOM   1201  O6   DG A  38      -0.064  -1.595-125.096  1.00  0.00
ATOM   1202  N1   DG A  38      -0.647   0.537-124.907  1.00  0.00
ATOM   1204  C2   DG A  38      -1.541   1.545-124.789  1.00  0.00
ATOM   1205  N2   DG A  38      -1.079   2.759-124.682  1.00  0.00
ATOM   1208  N3   DG A  38      -2.858   1.394-124.787  1.00  0.00
ATOM   1209  C4   DG A  38      -3.236   0.085-124.902  1.00  0.00
ATOM   1210  C3'  DG A  38      -8.110   0.504-124.688  1.00  0.00
ATOM   1212  C2'  DG A  38      -6.923  -0.006-125.498  1.00  0.00
ATOM   1215  O3'  DG A  38      -8.392   1.873-124.874  1.00  0.00
ATOM   1216  P    DC A  39      -8.922   2.477-126.263  1.00  0.00
ATOM   1217  OP1  DC A  39      -9.897   3.538-125.946  1.00  0.00
ATOM   1218  OP2  DC A  39      -9.261   1.376-127.189  1.00  0.00
ATOM   1219  O5'  DC A  39      -7.551   3.149-126.738  1.00  0.00
ATOM   1220  C5'  DC A  39      -6.980   4.178-125.948  1.00  0.00
ATOM   1223  C4'  DC A  39      -5.771   4.819-126.617  1.00  0.00
ATOM   1225  O4'  DC A  39      -4.684   3.908-126.716  1.00  0.00
ATOM   1226  C1'  DC A  39      -4.264   3.802-128.066  1.00  0.00
ATOM   1228  N1   DC A  39      -3.946   2.366-128.314  1.00  0.00
ATOM   1229  C6   DC A  39      -4.926   1.401-128.289  1.00  0.00
ATOM   1231  C5   DC A  39      -4.595   0.085-128.373  1.00  0.00
ATOM   1233  C4   DC A  39      -3.211  -0.231-128.481  1.00  0.00
ATOM   1234  N4   DC A  39      -2.797  -1.465-128.431  1.00  0.00
ATOM   1237  N3   DC A  39      -2.260   0.676-128.478  1.00  0.00
ATOM   1238  C2   DC A  39      -2.602   1.981-128.412  1.00  0.00
ATOM   1239  O2   DC A  39      -1.683   2.799-128.430  1.00  0.00
ATOM   1240  C3'  DC A  39      -6.119   5.343-128.008  1.00  0.00
ATOM   1242  C2'  DC A  39      -5.381   4.384-128.941  1.00  0.00
ATOM   1245  O3'  DC A  39      -5.668   6.682-128.033  1.00  0.00
ATOM   1246  P    DG A  40      -5.863   7.641-129.295  1.00  0.00
ATOM   1247  OP1  DG A  40      -5.920   9.026-128.795  1.00  0.00
ATOM   1248  OP2  DG A  40      -6.915   7.093-130.176  1.00  0.00
ATOM   1249  O5'  DG A  40      -4.444   7.402-129.972  1.00  0.00
ATOM   1250  C5'  DG A  40      -3.276   7.817-129.296  1.00  0.00
ATOM   1253  C4'  DG A  40      -2.032   7.358-130.041  1.00  0.00
ATOM   1255  O4'  DG A  40      -1.953   5.935-130.049  1.00  0.00
ATOM   1256  C1'  DG A  40      -1.526   5.546-131.342  1.00  0.00
ATOM   1258  N9   DG A  40      -1.915   4.143-131.602  1.00  0.00
ATOM   1259  C8   DG A  40      -3.164   3.612-131.813  1.00  0.00
ATOM   1261  N7   DG A  40      -3.187   2.309-131.903  1.00  0.00
ATOM   1262  C5   DG A  40      -1.843   1.947-131.723  1.00  0.00
ATOM   1263  C6   DG A  40      -1.198   0.663-131.637  1.00  0.00
ATOM   1264  O6   DG A  40      -1.686  -0.466-131.660  1.00  0.00
ATOM   1265  N1   DG A  40       0.171   0.751-131.522  1.00  0.00
ATOM   1267  C2   DG A  40       0.862   1.912-131.498  1.00  0.00
ATOM   1268  N2   DG A  40       2.167   1.844-131.516  1.00  0.00
ATOM   1271  N3   DG A  40       0.309   3.119-131.513  1.00  0.00
ATOM   1272  C4   DG A  40      -1.054   3.071-131.616  1.00  0.00
ATOM   1273  C3'  DG A  40      -2.024   7.857-131.490  1.00  0.00
ATOM   1275  C2'  DG A  40      -2.167   6.559-132.282  1.00  0.00
ATOM   1278  O3'  DG A  40      -0.793   8.535-131.667  1.00  0.00
ATOM   1279  P    DA A  41      -0.326   9.147-133.072  1.00  0.00
ATOM   1280  OP1  DA A  41       0.432  10.388-132.801  1.00  0.00
ATOM   1281  OP2  DA A  41      -1.460   9.145-134.017  1.00  0.00
ATOM   1282  O5'  DA A  41       0.693   7.978-133.474  1.00  0.00
ATOM   1283  C5'  DA A  41       1.866   7.778-132.702  1.00  0.00
ATOM   1286  C4'  DA A  41       2.926   6.972-133.449  1.00  0.00
ATOM   1288  O4'  DA A  41       2.572   5.594-133.532  1.00  0.00
ATOM   1289  C1'  DA A  41       2.396   5.227-134.889  1.00  0.00
ATOM   1291  N9   DA A  41       1.156   4.422-134.989  1.00  0.00
ATOM   1292  C8   DA A  41      -0.153   4.850-135.000  1.00  0.00
ATOM   1294  N7   DA A  41      -1.041   3.887-135.016  1.00  0.00
ATOM   1295  C5   DA A  41      -0.241   2.735-134.973  1.00  0.00
ATOM   1296  C6   DA A  41      -0.502   1.351-134.856  1.00  0.00
ATOM   1297  N6   DA A  41      -1.701   0.821-134.686  1.00  0.00
ATOM   1300  N1   DA A  41       0.494   0.472-134.784  1.00  0.00
ATOM   1301  C2   DA A  41       1.739   0.917-134.846  1.00  0.00
ATOM   1303  N3   DA A  41       2.144   2.180-134.944  1.00  0.00
ATOM   1304  C4   DA A  41       1.093   3.049-134.981  1.00  0.00
ATOM   1305  C3'  DA A  41       3.134   7.529-134.859  1.00  0.00
ATOM   1307  C2'  DA A  41       2.361   6.521-135.706  1.00  0.00
ATOM   1310  O3'  DA A  41       4.526   7.595-135.095  1.00  0.00
ATOM   1311  P    DT A  42       5.148   7.940-136.536  1.00  0.00
ATOM   1312  OP1  DT A  42       6.436   8.636-136.346  1.00  0.00
ATOM   1313  OP2  DT A  42       4.097   8.498-137.410  1.00  0.00
ATOM   1314  O5'  DT A  42       5.436   6.440-136.997  1.00  0.00
ATOM   1315  C5'  DT A  42       6.306   5.628-136.227  1.00  0.00
ATOM   1318  C4'  DT A  42       6.395   4.229-136.815  1.00  0.00
ATOM   1320  O4'  DT A  42       5.111   3.619-136.801  1.00  0.00
ATOM   1321  C1'  DT A  42       4.888   3.004-138.055  1.00  0.00
ATOM   1323  N1   DT A  42       3.430   3.053-138.330  1.00  0.00
ATOM   1324  C6   DT A  42       2.775   4.261-138.476  1.00  0.00
ATOM   1326  C5   DT A  42       1.426   4.306-138.641  1.00  0.00
ATOM   1327  C7   DT A  42       0.746   5.648-138.834  1.00  0.00
ATOM   1331  C4   DT A  42       0.635   3.075-138.632  1.00  0.00
ATOM   1332  O4   DT A  42      -0.584   2.985-138.733  1.00  0.00
ATOM   1333  N3   DT A  42       1.367   1.922-138.492  1.00  0.00
ATOM   1335  C2   DT A  42       2.730   1.843-138.381  1.00  0.00
ATOM   1336  O2   DT A  42       3.262   0.737-138.361  1.00  0.00
ATOM   1337  C3'  DT A  42       6.918   4.275-138.251  1.00  0.00
ATOM   1339  C2'  DT A  42       5.739   3.764-139.075  1.00  0.00
ATOM   1342  O3'  DT A  42       8.073   3.459-138.304  1.00  0.00
ATOM   1343  P    DA A  43       8.957   3.327-139.637  1.00  0.00
ATOM   1344  OP1  DA A  43      10.351   3.029-139.251  1.00  0.00
ATOM   1345  OP2  DA A  43       8.630   4.434-140.560  1.00  0.00
ATOM   1346  O5'  DA A  43       8.294   2.000-140.215  1.00  0.00
ATOM   1347  C5'  DA A  43       8.369   0.782-139.498  1.00  0.00
ATOM   1350  C4'  DA A  43       7.555  -0.275-140.229  1.00  0.00
ATOM   1352  O4'  DA A  43       6.182   0.095-140.230  1.00  0.00
ATOM   1353  C1'  DA A  43       5.653  -0.222-141.500  1.00  0.00
ATOM   1355  N9   DA A  43       4.454   0.608-141.751  1.00  0.00
ATOM   1356  C8   DA A  43       4.363   1.967-141.935  1.00  0.00
ATOM   1358  N7   DA A  43       3.141   2.416-142.079  1.00  0.00
ATOM   1359  C5   DA A  43       2.366   1.248-141.941  1.00  0.00
ATOM   1360  C6   DA A  43       0.979   0.958-141.881  1.00  0.00
ATOM   1361  N6   DA A  43       0.008   1.855-141.919  1.00  0.00
ATOM   1364  N1   DA A  43       0.548  -0.285-141.693  1.00  0.00
ATOM   1365  C2   DA A  43       1.444  -1.257-141.598  1.00  0.00
ATOM   1367  N3   DA A  43       2.765  -1.149-141.622  1.00  0.00
ATOM   1368  C4   DA A  43       3.162   0.145-141.771  1.00  0.00
ATOM   1369  C3'  DA A  43       8.020  -0.419-141.684  1.00  0.00
ATOM   1371  C2'  DA A  43       6.796   0.038-142.475  1.00  0.00
ATOM   1374  O3'  DA A  43       8.377  -1.772-141.883  1.00  0.00
ATOM   1375  P    DC A  44       8.910  -2.331-143.293  1.00  0.00
ATOM   1376  OP1  DC A  44       9.942  -3.356-143.034  1.00  0.00
ATOM   1377  OP2  DC A  44       9.166  -1.198-144.207  1.00  0.00
ATOM   1378  O5'  DC A  44       7.561  -3.049-143.768  1.00  0.00
ATOM   1379  C5'  DC A  44       7.009  -4.093-142.984  1.00  0.00
ATOM   1382  C4'  DC A  44       5.791  -4.733-143.643  1.00  0.00
ATOM   1384  O4'  DC A  44       4.718  -3.804-143.747  1.00  0.00
ATOM   1385  C1'  DC A  44       4.293  -3.704-145.096  1.00  0.00
ATOM   1387  N1   DC A  44       3.976  -2.271-145.363  1.00  0.00
ATOM   1388  C6   DC A  44       4.960  -1.305-145.386  1.00  0.00
ATOM   1390  C5   DC A  44       4.628   0.012-145.467  1.00  0.00
ATOM   1392  C4   DC A  44       3.241   0.328-145.516  1.00  0.00
ATOM   1393  N4   DC A  44       2.826   1.558-145.429  1.00  0.00
ATOM   1396  N3   DC A  44       2.292  -0.576-145.517  1.00  0.00
ATOM   1397  C2   DC A  44       2.632  -1.881-145.451  1.00  0.00
ATOM   1398  O2   DC A  44       1.708  -2.695-145.469  1.00  0.00
ATOM   1399  C3'  DC A  44       6.134  -5.267-145.033  1.00  0.00
ATOM   1401  C2'  DC A  44       5.407  -4.296-145.966  1.00  0.00
ATOM   1404  O3'  DC A  44       5.694  -6.614-145.069  1.00  0.00
ATOM   1405  P    DA A  45       5.787  -7.515-146.389  1.00  0.00
ATOM   1406  OP1  DA A  45       5.859  -8.930-145.982  1.00  0.00
ATOM   1407  OP2  DA A  45       6.782  -6.925-147.307  1.00  0.00
ATOM   1408  O5'  DA A  45       4.329  -7.219-146.955  1.00  0.00
ATOM   1409  C5'  DA A  45       3.187  -7.596-146.211  1.00  0.00
ATOM   1412  C4'  DA A  45       1.921  -7.165-146.939  1.00  0.00
ATOM   1414  O4'  DA A  45       1.842  -5.746-147.016  1.00  0.00
ATOM   1415  C1'  DA A  45       1.317  -5.391-148.282  1.00  0.00
ATOM   1417  N9   DA A  45       1.826  -4.041-148.620  1.00  0.00
ATOM   1418  C8   DA A  45       3.119  -3.637-148.861  1.00  0.00
ATOM   1420  N7   DA A  45       3.266  -2.344-149.022  1.00  0.00
ATOM   1421  C5   DA A  45       1.952  -1.860-148.855  1.00  0.00
ATOM   1422  C6   DA A  45       1.343  -0.578-148.815  1.00  0.00
ATOM   1423  N6   DA A  45       1.956   0.587-148.945  1.00  0.00
ATOM   1426  N1   DA A  45       0.036  -0.451-148.597  1.00  0.00
ATOM   1427  C2   DA A  45      -0.691  -1.548-148.443  1.00  0.00
ATOM   1429  N3   DA A  45      -0.266  -2.805-148.441  1.00  0.00
ATOM   1430  C4   DA A  45       1.076  -2.892-148.636  1.00  0.00
ATOM   1431  C3'  DA A  45       1.879  -7.750-148.356  1.00  0.00
ATOM   1433  C2'  DA A  45       1.755  -6.503-149.240  1.00  0.00
ATOM   1436  O3'  DA A  45       0.794  -8.663-148.399  1.00  0.00
ATOM   1437  P    DG A  46       0.432  -9.548-149.701  1.00  0.00
ATOM   1438  OP1  DG A  46      -0.243 -10.787-149.254  1.00  0.00
ATOM   1439  OP2  DG A  46       1.595  -9.599-150.615  1.00  0.00
ATOM   1440  O5'  DG A  46      -0.663  -8.558-150.326  1.00  0.00
ATOM   1441  C5'  DG A  46      -1.863  -8.270-149.624  1.00  0.00
ATOM   1444  C4'  DG A  46      -2.672  -7.187-150.337  1.00  0.00
ATOM   1446  O4'  DG A  46      -1.980  -5.941-150.317  1.00  0.00
ATOM   1447  C1'  DG A  46      -2.108  -5.346-151.598  1.00  0.00
ATOM   1449  N9   DG A  46      -0.982  -4.418-151.851  1.00  0.00
ATOM   1450  C8   DG A  46       0.341  -4.714-152.074  1.00  0.00
ATOM   1452  N7   DG A  46       1.118  -3.670-152.196  1.00  0.00
ATOM   1453  C5   DG A  46       0.234  -2.588-152.052  1.00  0.00
ATOM   1454  C6   DG A  46       0.452  -1.162-152.044  1.00  0.00
ATOM   1455  O6   DG A  46       1.499  -0.522-152.170  1.00  0.00
ATOM   1456  N1   DG A  46      -0.701  -0.435-151.829  1.00  0.00
ATOM   1458  C2   DG A  46      -1.925  -0.983-151.634  1.00  0.00
ATOM   1459  N2   DG A  46      -2.942  -0.183-151.429  1.00  0.00
ATOM   1462  N3   DG A  46      -2.176  -2.287-151.647  1.00  0.00
ATOM   1463  C4   DG A  46      -1.053  -3.043-151.852  1.00  0.00
ATOM   1464  C3'  DG A  46      -2.962  -7.562-151.797  1.00  0.00
ATOM   1466  C2'  DG A  46      -2.159  -6.518-152.574  1.00  0.00
ATOM   1469  O3'  DG A  46      -4.366  -7.494-151.963  1.00  0.00
ATOM   1470  P    DA A  47      -5.105  -7.741-153.368  1.00  0.00
ATOM   1471  OP1  DA A  47      -6.442  -8.304-153.077  1.00  0.00
ATOM   1472  OP2  DA A  47      -4.189  -8.427-154.305  1.00  0.00
ATOM   1473  O5'  DA A  47      -5.266  -6.200-153.799  1.00  0.00
ATOM   1474  C5'  DA A  47      -6.026  -5.323-152.981  1.00  0.00
ATOM   1477  C4'  DA A  47      -6.243  -3.961-153.630  1.00  0.00
ATOM   1479  O4'  DA A  47      -5.023  -3.249-153.766  1.00  0.00
ATOM   1480  C1'  DA A  47      -4.875  -2.811-155.105  1.00  0.00
ATOM   1482  N9   DA A  47      -3.439  -2.953-155.437  1.00  0.00
ATOM   1483  C8   DA A  47      -2.726  -4.102-155.691  1.00  0.00
ATOM   1485  N7   DA A  47      -1.439  -3.920-155.841  1.00  0.00
ATOM   1486  C5   DA A  47      -1.297  -2.535-155.650  1.00  0.00
ATOM   1487  C6   DA A  47      -0.204  -1.640-155.601  1.00  0.00
ATOM   1488  N6   DA A  47       1.070  -1.973-155.706  1.00  0.00
ATOM   1491  N1   DA A  47      -0.389  -0.342-155.372  1.00  0.00
ATOM   1492  C2   DA A  47      -1.627   0.099-155.208  1.00  0.00
ATOM   1494  N3   DA A  47      -2.748  -0.610-155.211  1.00  0.00
ATOM   1495  C4   DA A  47      -2.510  -1.937-155.425  1.00  0.00
ATOM   1496  C3'  DA A  47      -6.907  -4.108-154.998  1.00  0.00
ATOM   1498  C2'  DA A  47      -5.815  -3.661-155.967  1.00  0.00
ATOM   1501  O3'  DA A  47      -8.065  -3.295-154.965  1.00  0.00
ATOM   1502  P    DG A  48      -9.157  -3.282-156.146  1.00  0.00
ATOM   1503  OP1  DG A  48     -10.468  -2.927-155.558  1.00  0.00
ATOM   1504  OP2  DG A  48      -9.000  -4.486-156.985  1.00  0.00
ATOM   1505  O5'  DG A  48      -8.586  -2.016-156.936  1.00  0.00
ATOM   1506  C5'  DG A  48      -8.562  -0.744-156.314  1.00  0.00
ATOM   1509  C4'  DG A  48      -7.671   0.226-157.083  1.00  0.00
ATOM   1511  O4'  DG A  48      -6.303  -0.179-157.043  1.00  0.00
ATOM   1512  C1'  DG A  48      -5.731   0.173-158.291  1.00  0.00
ATOM   1514  N9   DG A  48      -4.489  -0.589-158.567  1.00  0.00
ATOM   1515  C8   DG A  48      -4.340  -1.936-158.787  1.00  0.00
ATOM   1517  N7   DG A  48      -3.105  -2.324-158.954  1.00  0.00
ATOM   1518  C5   DG A  48      -2.371  -1.138-158.827  1.00  0.00
ATOM   1519  C6   DG A  48      -0.954  -0.892-158.811  1.00  0.00
ATOM   1520  O6   DG A  48      -0.016  -1.688-158.847  1.00  0.00
ATOM   1521  N1   DG A  48      -0.633   0.441-158.694  1.00  0.00
ATOM   1523  C2   DG A  48      -1.546   1.433-158.598  1.00  0.00
ATOM   1524  N2   DG A  48      -1.090   2.655-158.557  1.00  0.00
ATOM   1527  N3   DG A  48      -2.865   1.257-158.566  1.00  0.00
ATOM   1528  C4   DG A  48      -3.219  -0.062-158.662  1.00  0.00
ATOM   1529  C3'  DG A  48      -8.089   0.349-158.553  1.00  0.00
ATOM   1531  C2'  DG A  48      -6.840  -0.127-159.288  1.00  0.00
ATOM   1534  O3'  DG A  48      -8.411   1.706-158.793  1.00  0.00
ATOM   1535  P    DT A  49      -8.866   2.261-160.233  1.00  0.00
ATOM   1536  OP1  DT A  49      -9.944   3.252-160.035  1.00  0.00
ATOM   1537  OP2  DT A  49      -9.028   1.134-161.178  1.00  0.00
ATOM   1538  O5'  DT A  49      -7.507   3.034-160.592  1.00  0.00
ATOM   1539  C5'  DT A  49      -7.072   4.117-159.782  1.00  0.00
ATOM   1542  C4'  DT A  49      -5.910   4.873-160.421  1.00  0.00
ATOM   1544  O4'  DT A  49      -4.752   4.046-160.465  1.00  0.00
ATOM   1545  C1'  DT A  49      -4.372   3.828-161.813  1.00  0.00
ATOM   1547  N1   DT A  49      -3.978   2.396-161.989  1.00  0.00
ATOM   1548  C6   DT A  49      -4.917   1.382-162.092  1.00  0.00
ATOM   1550  C5   DT A  49      -4.536   0.087-162.279  1.00  0.00
ATOM   1551  C7   DT A  49      -5.594  -0.989-162.443  1.00  0.00
ATOM   1555  C4   DT A  49      -3.119  -0.275-162.323  1.00  0.00
ATOM   1556  O4   DT A  49      -2.652  -1.407-162.440  1.00  0.00
ATOM   1557  N3   DT A  49      -2.251   0.787-162.212  1.00  0.00
ATOM   1559  C2   DT A  49      -2.608   2.106-162.065  1.00  0.00
ATOM   1560  O2   DT A  49      -1.725   2.960-162.046  1.00  0.00
ATOM   1561  C3'  DT A  49      -6.268   5.326-161.838  1.00  0.00
ATOM   1563  C2'  DT A  49      -5.532   4.302-162.697  1.00  0.00
ATOM   1566  O3'  DT A  49      -5.838   6.665-161.997  1.00  0.00
ATOM   1567  P    DT A  50      -5.935   7.448-163.399  1.00  0.00
ATOM   1568  OP1  DT A  50      -6.129   8.883-163.119  1.00  0.00
ATOM   1569  OP2  DT A  50      -6.838   6.715-164.312  1.00  0.00
ATOM   1570  O5'  DT A  50      -4.434   7.215-163.891  1.00  0.00
ATOM   1571  C5'  DT A  50      -3.357   7.728-163.128  1.00  0.00
ATOM   1574  C4'  DT A  50      -2.024   7.350-163.761  1.00  0.00
ATOM   1576  O4'  DT A  50      -1.879   5.935-163.790  1.00  0.00
ATOM   1577  C1'  DT A  50      -1.406   5.552-165.068  1.00  0.00
ATOM   1579  N1   DT A  50      -1.917   4.185-165.359  1.00  0.00
ATOM   1580  C6   DT A  50      -3.275   3.940-165.452  1.00  0.00
ATOM   1582  C5   DT A  50      -3.752   2.670-165.561  1.00  0.00
ATOM   1583  C7   DT A  50      -5.252   2.439-165.680  1.00  0.00
ATOM   1587  C4   DT A  50      -2.832   1.534-165.550  1.00  0.00
ATOM   1588  O4   DT A  50      -3.140   0.346-165.552  1.00  0.00
ATOM   1589  N3   DT A  50      -1.500   1.872-165.527  1.00  0.00
ATOM   1591  C2   DT A  50      -0.989   3.144-165.455  1.00  0.00
ATOM   1592  O2   DT A  50       0.228   3.297-165.481  1.00  0.00
ATOM   1593  C3'  DT A  50      -1.932   7.891-165.188  1.00  0.00
ATOM   1595  C2'  DT A  50      -1.894   6.625-166.041  1.00  0.00
ATOM   1598  O3'  DT A  50      -0.767   8.692-165.254  1.00  0.00
ATOM   1599  P    DA A  51      -0.341   9.471-166.593  1.00  0.00
ATOM   1600  OP1  DA A  51       0.453  10.658-166.217  1.00  0.00
ATOM   1601  OP2  DA A  51      -1.507   9.574-167.494  1.00  0.00
ATOM   1602  O5'  DA A  51       0.644   8.358-167.170  1.00  0.00
ATOM   1603  C5'  DA A  51       1.834   8.029-166.479  1.00  0.00
ATOM   1606  C4'  DA A  51       2.624   6.990-167.265  1.00  0.00
ATOM   1608  O4'  DA A  51       1.944   5.740-167.269  1.00  0.00
ATOM   1609  C1'  DA A  51       2.017   5.191-168.572  1.00  0.00
ATOM   1611  N9   DA A  51       0.834   4.329-168.789  1.00  0.00
ATOM   1612  C8   DA A  51      -0.493   4.685-168.802  1.00  0.00
ATOM   1614  N7   DA A  51      -1.329   3.676-168.834  1.00  0.00
ATOM   1615  C5   DA A  51      -0.467   2.566-168.866  1.00  0.00
ATOM   1616  C6   DA A  51      -0.640   1.163-168.833  1.00  0.00
ATOM   1617  N6   DA A  51      -1.800   0.540-168.693  1.00  0.00
ATOM   1620  N1   DA A  51       0.405   0.348-168.884  1.00  0.00
ATOM   1621  C2   DA A  51       1.620   0.871-168.966  1.00  0.00
ATOM   1623  N3   DA A  51       1.946   2.159-168.961  1.00  0.00
ATOM   1624  C4   DA A  51       0.846   2.959-168.893  1.00  0.00
ATOM   1625  C3'  DA A  51       2.826   7.444-168.714  1.00  0.00
ATOM   1627  C2'  DA A  51       2.064   6.389-169.511  1.00  0.00
ATOM   1630  O3'  DA A  51       4.215   7.471-168.957  1.00  0.00
ATOM   1631  P    DT A  52       4.831   7.827-170.393  1.00  0.00
ATOM   1632  OP1  DT A  52       6.066   8.607-170.193  1.00  0.00
ATOM   1633  OP2  DT A  52       3.760   8.310-171.287  1.00  0.00
ATOM   1634  O5'  DT A  52       5.226   6.348-170.832  1.00  0.00
ATOM   1635  C5'  DT A  52       6.136   5.613-170.038  1.00  0.00
ATOM   1638  C4'  DT A  52       6.379   4.225-170.609  1.00  0.00
ATOM   1640  O4'  DT A  52       5.163   3.494-170.651  1.00  0.00
ATOM   1641  C1'  DT A  52       4.963   2.978-171.955  1.00  0.00
ATOM   1643  N1   DT A  52       3.509   3.064-172.260  1.00  0.00
ATOM   1644  C6   DT A  52       2.874   4.286-172.398  1.00  0.00
ATOM   1646  C5   DT A  52       1.525   4.356-172.572  1.00  0.00
ATOM   1647  C7   DT A  52       0.857   5.711-172.732  1.00  0.00
ATOM   1651  C4   DT A  52       0.713   3.140-172.572  1.00  0.00
ATOM   1652  O4   DT A  52      -0.514   3.075-172.602  1.00  0.00
ATOM   1653  N3   DT A  52       1.426   1.972-172.468  1.00  0.00
ATOM   1655  C2   DT A  52       2.785   1.867-172.318  1.00  0.00
ATOM   1656  O2   DT A  52       3.285   0.746-172.239  1.00  0.00
ATOM   1657  C3'  DT A  52       6.974   4.301-172.015  1.00  0.00
ATOM   1659  C2'  DT A  52       5.855   3.775-172.911  1.00  0.00
ATOM   1662  O3'  DT A  52       8.143   3.507-171.989  1.00  0.00
ATOM   1663  P    DG A  53       9.130   3.395-173.243  1.00  0.00
ATOM   1664  OP1  DG A  53      10.482   3.074-172.744  1.00  0.00
ATOM   1665  OP2  DG A  53       8.899   4.543-174.142  1.00  0.00
ATOM   1666  O5'  DG A  53       8.510   2.088-173.909  1.00  0.00
ATOM   1667  C5'  DG A  53       8.532   0.857-173.211  1.00  0.00
ATOM   1670  C4'  DG A  53       7.678  -0.182-173.927  1.00  0.00
ATOM   1672  O4'  DG A  53       6.306   0.194-173.903  1.00  0.00
ATOM   1673  C1'  DG A  53       5.744  -0.192-175.144  1.00  0.00
ATOM   1675  N9   DG A  53       4.499   0.564-175.421  1.00  0.00
ATOM   1676  C8   DG A  53       4.343   1.904-175.678  1.00  0.00
ATOM   1678  N7   DG A  53       3.101   2.288-175.809  1.00  0.00
ATOM   1679  C5   DG A  53       2.370   1.104-175.620  1.00  0.00
ATOM   1680  C6   DG A  53       0.954   0.850-175.548  1.00  0.00
ATOM   1681  O6   DG A  53       0.005   1.633-175.583  1.00  0.00
ATOM   1682  N1   DG A  53       0.653  -0.485-175.383  1.00  0.00
ATOM   1684  C2   DG A  53       1.578  -1.463-175.253  1.00  0.00
ATOM   1685  N2   DG A  53       1.139  -2.683-175.142  1.00  0.00
ATOM   1688  N3   DG A  53       2.891  -1.274-175.251  1.00  0.00
ATOM   1689  C4   DG A  53       3.228   0.038-175.434  1.00  0.00
ATOM   1690  C3'  DG A  53       8.101  -0.355-175.391  1.00  0.00
ATOM   1692  C2'  DG A  53       6.852   0.080-176.152  1.00  0.00
ATOM   1695  O3'  DG A  53       8.437  -1.715-175.580  1.00  0.00
ATOM   1696  P    DT A  54       8.902  -2.310-176.999  1.00  0.00
ATOM   1697  OP1  DT A  54       9.908  -3.360-176.747  1.00  0.00
ATOM   1698  OP2  DT A  54       9.181  -1.199-177.935  1.00  0.00
ATOM   1699  O5'  DT A  54       7.515  -3.003-177.406  1.00  0.00
ATOM   1700  C5'  DT A  54       6.991  -4.037-176.590  1.00  0.00
ATOM   1703  C4'  DT A  54       5.793  -4.734-177.226  1.00  0.00
ATOM   1705  O4'  DT A  54       4.683  -3.855-177.317  1.00  0.00
ATOM   1706  C1'  DT A  54       4.253  -3.765-178.663  1.00  0.00
ATOM   1708  N1   DT A  54       3.900  -2.340-178.919  1.00  0.00
ATOM   1709  C6   DT A  54       4.868  -1.354-178.994  1.00  0.00
ATOM   1711  C5   DT A  54       4.526  -0.048-179.176  1.00  0.00
ATOM   1712  C7   DT A  54       5.614   1.004-179.291  1.00  0.00
ATOM   1716  C4   DT A  54       3.120   0.348-179.255  1.00  0.00
ATOM   1717  O4   DT A  54       2.678   1.485-179.400  1.00  0.00
ATOM   1718  N3   DT A  54       2.226  -0.687-179.137  1.00  0.00
ATOM   1720  C2   DT A  54       2.540  -2.014-179.002  1.00  0.00
ATOM   1721  O2   DT A  54       1.628  -2.837-178.987  1.00  0.00
ATOM   1722  C3'  DT A  54       6.128  -5.279-178.614  1.00  0.00
ATOM   1724  C2'  DT A  54       5.366  -4.342-179.548  1.00  0.00
ATOM   1727  O3'  DT A  54       5.697  -6.627-178.628  1.00  0.00
ATOM   1728  P    DG A  55       5.956  -7.615-179.865  1.00  0.00
ATOM   1729  OP1  DG A  55       6.038  -8.990-179.331  1.00  0.00
ATOM   1730  OP2  DG A  55       7.021  -7.059-180.723  1.00  0.00
ATOM   1731  O5'  DG A  55       4.550  -7.427-180.597  1.00  0.00
ATOM   1732  C5'  DG A  55       3.361  -7.842-179.952  1.00  0.00
ATOM   1735  C4'  DG A  55       2.132  -7.340-180.701  1.00  0.00
ATOM   1737  O4'  DG A  55       2.075  -5.918-180.669  1.00  0.00
ATOM   1738  C1'  DG A  55       1.543  -5.496-181.911  1.00  0.00
ATOM   1740  N9   DG A  55       1.893  -4.085-182.187  1.00  0.00
ATOM   1741  C8   DG A  55       3.133  -3.529-182.384  1.00  0.00
ATOM   1743  N7   DG A  55       3.124  -2.230-182.519  1.00  0.00
ATOM   1744  C5   DG A  55       1.768  -1.895-182.401  1.00  0.00
ATOM   1745  C6   DG A  55       1.096  -0.622-182.368  1.00  0.00
ATOM   1746  O6   DG A  55       1.561   0.518-182.386  1.00  0.00
ATOM   1747  N1   DG A  55      -0.272  -0.740-182.266  1.00  0.00
ATOM   1749  C2   DG A  55      -0.933  -1.917-182.164  1.00  0.00
ATOM   1750  N2   DG A  55      -2.236  -1.869-182.111  1.00  0.00
ATOM   1753  N3   DG A  55      -0.355  -3.114-182.147  1.00  0.00
ATOM   1754  C4   DG A  55       1.005  -3.037-182.258  1.00  0.00
ATOM   1755  C3'  DG A  55       2.126  -7.789-182.167  1.00  0.00
ATOM   1757  C2'  DG A  55       2.140  -6.464-182.924  1.00  0.00
ATOM   1760  O3'  DG A  55       0.951  -8.551-182.372  1.00  0.00
ATOM   1761  P    DT A  56       0.549  -9.179-183.798  1.00  0.00
ATOM   1762  OP1  DT A  56      -0.110 -10.478-183.559  1.00  0.00
ATOM   1763  OP2  DT A  56       1.695  -9.068-184.727  1.00  0.00
ATOM   1764  O5'  DT A  56      -0.563  -8.097-184.205  1.00  0.00
ATOM   1765  C5'  DT A  56      -1.706  -7.926-183.379  1.00  0.00
ATOM   1768  C4'  DT A  56      -2.746  -7.000-184.003  1.00  0.00
ATOM   1770  O4'  DT A  56      -2.247  -5.673-184.101  1.00  0.00
ATOM   1771  C1'  DT A  56      -2.325  -5.228-185.443  1.00  0.00
ATOM   1773  N1   DT A  56      -1.088  -4.454-185.738  1.00  0.00
ATOM   1774  C6   DT A  56       0.150  -5.071-185.819  1.00  0.00
ATOM   1776  C5   DT A  56       1.282  -4.346-186.033  1.00  0.00
ATOM   1777  C7   DT A  56       2.622  -5.054-186.123  1.00  0.00
ATOM   1781  C4   DT A  56       1.220  -2.891-186.165  1.00  0.00
ATOM   1782  O4   DT A  56       2.164  -2.122-186.326  1.00  0.00
ATOM   1783  N3   DT A  56      -0.042  -2.358-186.059  1.00  0.00
ATOM   1785  C2   DT A  56      -1.202  -3.062-185.859  1.00  0.00
ATOM   1786  O2   DT A  56      -2.262  -2.445-185.809  1.00  0.00
ATOM   1787  C3'  DT A  56      -3.176  -7.494-185.386  1.00  0.00
ATOM   1789  C2'  DT A  56      -2.546  -6.464-186.324  1.00  0.00
ATOM   1792  O3'  DT A  56      -4.594  -7.558-185.386  1.00  0.00
ATOM   1793  P    DG A  57      -5.441  -8.094-186.644  1.00  0.00
ATOM   1794  OP1  DG A  57      -6.736  -8.613-186.150  1.00  0.00
ATOM   1795  OP2  DG A  57      -4.566  -8.919-187.498  1.00  0.00
ATOM   1796  O5'  DG A  57      -5.689  -6.687-187.362  1.00  0.00
ATOM   1797  C5'  DG A  57      -6.430  -5.671-186.711  1.00  0.00
ATOM   1800  C4'  DG A  57      -6.300  -4.345-187.456  1.00  0.00
ATOM   1802  O4'  DG A  57      -4.951  -3.876-187.426  1.00  0.00
ATOM   1803  C1'  DG A  57      -4.705  -3.239-188.666  1.00  0.00
ATOM   1805  N9   DG A  57      -3.256  -3.133-188.961  1.00  0.00
ATOM   1806  C8   DG A  57      -2.343  -4.137-189.173  1.00  0.00
ATOM   1808  N7   DG A  57      -1.114  -3.723-189.337  1.00  0.00
ATOM   1809  C5   DG A  57      -1.220  -2.330-189.237  1.00  0.00
ATOM   1810  C6   DG A  57      -0.223  -1.291-189.250  1.00  0.00
ATOM   1811  O6   DG A  57       1.002  -1.371-189.331  1.00  0.00
ATOM   1812  N1   DG A  57      -0.754  -0.028-189.116  1.00  0.00
ATOM   1814  C2   DG A  57      -2.076   0.234-189.036  1.00  0.00
ATOM   1815  N2   DG A  57      -2.433   1.485-188.970  1.00  0.00
ATOM   1818  N3   DG A  57      -3.032  -0.688-188.990  1.00  0.00
ATOM   1819  C4   DG A  57      -2.539  -1.961-189.068  1.00  0.00
ATOM   1820  C3'  DG A  57      -6.732  -4.467-188.922  1.00  0.00
ATOM   1822  C2'  DG A  57      -5.448  -4.113-189.664  1.00  0.00
ATOM   1825  O3'  DG A  57      -7.797  -3.562-189.153  1.00  0.00
ATOM   1826  P    DT A  58      -8.492  -3.389-190.597  1.00  0.00
ATOM   1827  OP1  DT A  58      -9.952  -3.242-190.416  1.00  0.00
ATOM   1828  OP2  DT A  58      -7.934  -4.386-191.535  1.00  0.00
ATOM   1829  O5'  DT A  58      -7.868  -1.957-190.966  1.00  0.00
ATOM   1830  C5'  DT A  58      -8.161  -0.822-190.164  1.00  0.00
ATOM   1833  C4'  DT A  58      -7.669   0.471-190.811  1.00  0.00
ATOM   1835  O4'  DT A  58      -6.246   0.491-190.837  1.00  0.00
ATOM   1836  C1'  DT A  58      -5.794   0.535-192.180  1.00  0.00
ATOM   1838  N1   DT A  58      -4.629  -0.386-192.347  1.00  0.00
ATOM   1839  C6   DT A  58      -4.788  -1.759-192.432  1.00  0.00
ATOM   1841  C5   DT A  58      -3.723  -2.576-192.660  1.00  0.00
ATOM   1842  C7   DT A  58      -3.947  -4.069-192.820  1.00  0.00
ATOM   1846  C4   DT A  58      -2.370  -2.030-192.765  1.00  0.00
ATOM   1847  O4   DT A  58      -1.335  -2.666-192.945  1.00  0.00
ATOM   1848  N3   DT A  58      -2.293  -0.662-192.637  1.00  0.00
ATOM   1850  C2   DT A  58      -3.356   0.191-192.466  1.00  0.00
ATOM   1851  O2   DT A  58      -3.154   1.402-192.482  1.00  0.00
ATOM   1852  C3'  DT A  58      -8.209   0.610-192.238  1.00  0.00
ATOM   1854  C2'  DT A  58      -6.996   0.221-193.078  1.00  0.00
ATOM   1857  O3'  DT A  58      -8.663   1.940-192.427  1.00  0.00
ATOM   1858  P    DT A  59      -9.199   2.478-193.849  1.00  0.00
ATOM   1859  OP1  DT A  59     -10.253   3.480-193.599  1.00  0.00
ATOM   1860  OP2  DT A  59      -9.425   1.335-194.759  1.00  0.00
ATOM   1861  O5'  DT A  59      -7.875   3.225-194.340  1.00  0.00
ATOM   1862  C5'  DT A  59      -7.345   4.305-193.594  1.00  0.00
ATOM   1865  C4'  DT A  59      -6.045   4.795-194.220  1.00  0.00
ATOM   1867  O4'  DT A  59      -5.082   3.747-194.195  1.00  0.00
ATOM   1868  C1'  DT A  59      -4.439   3.695-195.454  1.00  0.00
ATOM   1870  N1   DT A  59      -4.027   2.292-195.731  1.00  0.00
ATOM   1871  C6   DT A  59      -4.972   1.290-195.842  1.00  0.00
ATOM   1873  C5   DT A  59      -4.594  -0.007-195.991  1.00  0.00
ATOM   1874  C7   DT A  59      -5.649  -1.087-196.130  1.00  0.00
ATOM   1878  C4   DT A  59      -3.182  -0.376-196.012  1.00  0.00
ATOM   1879  O4   DT A  59      -2.733  -1.520-196.046  1.00  0.00
ATOM   1880  N3   DT A  59      -2.315   0.690-195.968  1.00  0.00
ATOM   1882  C2   DT A  59      -2.659   2.016-195.851  1.00  0.00
ATOM   1883  O2   DT A  59      -1.782   2.876-195.868  1.00  0.00
ATOM   1884  C3'  DT A  59      -6.263   5.235-195.670  1.00  0.00
ATOM   1886  C2'  DT A  59      -5.450   4.225-196.470  1.00  0.00
ATOM   1889  O3'  DT A  59      -5.801   6.562-195.808  1.00  0.00
ATOM   1890  P    DC A  60      -5.864   7.347-197.214  1.00  0.00
ATOM   1891  OP1  DC A  60      -6.057   8.783-196.936  1.00  0.00
ATOM   1892  OP2  DC A  60      -6.754   6.620-198.146  1.00  0.00
ATOM   1893  O5'  DC A  60      -4.357   7.110-197.675  1.00  0.00
ATOM   1894  C5'  DC A  60      -3.297   7.610-196.882  1.00  0.00
ATOM   1897  C4'  DC A  60      -1.960   7.266-197.521  1.00  0.00
ATOM   1899  O4'  DC A  60      -1.790   5.856-197.565  1.00  0.00
ATOM   1900  C1'  DC A  60      -1.315   5.480-198.844  1.00  0.00
ATOM   1902  N1   DC A  60      -1.890   4.141-199.152  1.00  0.00
ATOM   1903  C6   DC A  60      -3.247   3.963-199.297  1.00  0.00
ATOM   1905  C5   DC A  60      -3.762   2.713-199.430  1.00  0.00
ATOM   1907  C4   DC A  60      -2.845   1.624-199.387  1.00  0.00
ATOM   1908  N4   DC A  60      -3.242   0.386-199.482  1.00  0.00
ATOM   1911  N3   DC A  60      -1.548   1.779-199.262  1.00  0.00
ATOM   1912  C2   DC A  60      -1.041   3.030-199.166  1.00  0.00
ATOM   1913  O2   DC A  60       0.183   3.142-199.128  1.00  0.00
ATOM   1914  C3'  DC A  60      -1.878   7.826-198.940  1.00  0.00
ATOM   1916  C2'  DC A  60      -1.726   6.587-199.819  1.00  0.00
ATOM   1919  O3'  DC A  60      -0.774   8.703-198.966  1.00  0.00
ATOM   1920  P    DA A  61      -0.391   9.548-200.268  1.00  0.00
ATOM   1921  OP1  DA A  61       0.302  10.775-199.837  1.00  0.00
ATOM   1922  OP2  DA A  61      -1.544   9.588-201.191  1.00  0.00
ATOM   1923  O5'  DA A  61       0.681   8.552-200.882  1.00  0.00
ATOM   1924  C5'  DA A  61       1.850   8.234-200.161  1.00  0.00
ATOM   1927  C4'  DA A  61       2.619   7.154-200.908  1.00  0.00
ATOM   1929  O4'  DA A  61       1.863   5.945-200.935  1.00  0.00
ATOM   1930  C1'  DA A  61       1.934   5.426-202.249  1.00  0.00
ATOM   1932  N9   DA A  61       0.778   4.541-202.508  1.00  0.00
ATOM   1933  C8   DA A  61      -0.547   4.867-202.689  1.00  0.00
ATOM   1935  N7   DA A  61      -1.346   3.839-202.814  1.00  0.00
ATOM   1936  C5   DA A  61      -0.462   2.746-202.701  1.00  0.00
ATOM   1937  C6   DA A  61      -0.603   1.338-202.676  1.00  0.00
ATOM   1938  N6   DA A  61      -1.757   0.705-202.705  1.00  0.00
ATOM   1941  N1   DA A  61       0.458   0.545-202.569  1.00  0.00
ATOM   1942  C2   DA A  61       1.658   1.104-202.490  1.00  0.00
ATOM   1944  N3   DA A  61       1.950   2.400-202.464  1.00  0.00
ATOM   1945  C4   DA A  61       0.832   3.169-202.561  1.00  0.00
ATOM   1946  C3'  DA A  61       2.902   7.576-202.356  1.00  0.00
ATOM   1948  C2'  DA A  61       1.982   6.653-203.150  1.00  0.00
ATOM   1951  O3'  DA A  61       4.277   7.357-202.594  1.00  0.00
ATOM   1952  P    DC A  62       4.982   7.690-203.995  1.00  0.00
ATOM   1953  OP1  DC A  62       6.273   8.349-203.714  1.00  0.00
ATOM   1954  OP2  DC A  62       4.000   8.294-204.921  1.00  0.00
ATOM   1955  O5'  DC A  62       5.252   6.188-204.469  1.00  0.00
ATOM   1956  C5'  DC A  62       6.123   5.358-203.720  1.00  0.00
ATOM   1959  C4'  DC A  62       6.416   4.043-204.440  1.00  0.00
ATOM   1961  O4'  DC A  62       5.240   3.237-204.496  1.00  0.00
ATOM   1962  C1'  DC A  62       4.904   2.954-205.844  1.00  0.00
ATOM   1964  N1   DC A  62       3.420   3.075-206.008  1.00  0.00
ATOM   1965  C6   DC A  62       2.786   4.293-205.910  1.00  0.00
ATOM   1967  C5   DC A  62       1.430   4.373-205.998  1.00  0.00
ATOM   1969  C4   DC A  62       0.718   3.155-206.180  1.00  0.00
ATOM   1970  N4   DC A  62      -0.581   3.119-206.067  1.00  0.00
ATOM   1973  N3   DC A  62       1.302   1.985-206.265  1.00  0.00
ATOM   1974  C2   DC A  62       2.651   1.915-206.188  1.00  0.00
ATOM   1975  O2   DC A  62       3.150   0.793-206.271  1.00  0.00
ATOM   1976  C3'  DC A  62       6.941   4.294-205.860  1.00  0.00
ATOM   1978  C2'  DC A  62       5.725   3.920-206.707  1.00  0.00
ATOM   1981  O3'  DC A  62       8.113   3.512-206.045  1.00  0.00
ATOM   1982  P    DT A  63       8.843   3.311-207.469  1.00  0.00
ATOM   1983  OP1  DT A  63      10.272   3.034-207.219  1.00  0.00
ATOM   1984  OP2  DT A  63       8.425   4.375-208.408  1.00  0.00
ATOM   1985  O5'  DT A  63       8.116   1.944-207.879  1.00  0.00
ATOM   1986  C5'  DT A  63       8.228   0.802-207.042  1.00  0.00
ATOM   1989  C4'  DT A  63       7.459  -0.377-207.624  1.00  0.00
ATOM   1991  O4'  DT A  63       6.070  -0.078-207.686  1.00  0.00
ATOM   1992  C1'  DT A  63       5.565  -0.473-208.949  1.00  0.00
ATOM   1994  N1   DT A  63       4.467   0.471-209.307  1.00  0.00
ATOM   1995  C6   DT A  63       4.705   1.828-209.439  1.00  0.00
ATOM   1997  C5   DT A  63       3.677   2.715-209.571  1.00  0.00
ATOM   1998  C7   DT A  63       3.974   4.199-209.707  1.00  0.00
ATOM   2002  C4   DT A  63       2.290   2.249-209.560  1.00  0.00
ATOM   2003  O4   DT A  63       1.277   2.948-209.567  1.00  0.00
ATOM   2004  N3   DT A  63       2.150   0.886-209.495  1.00  0.00
ATOM   2006  C2   DT A  63       3.163  -0.032-209.372  1.00  0.00
ATOM   2007  O2   DT A  63       2.884  -1.228-209.332  1.00  0.00
ATOM   2008  C3'  DT A  63       7.980  -0.723-209.022  1.00  0.00
ATOM   2010  C2'  DT A  63       6.758  -0.487-209.912  1.00  0.00
ATOM   2013  O3'  DT A  63       8.467  -2.058-208.963  1.00  0.00
ATOM   2014  P    DG A  64       9.245  -2.770-210.180  1.00  0.00
ATOM   2015  OP1  DG A  64      10.080  -3.855-209.622  1.00  0.00
ATOM   2016  OP2  DG A  64       9.826  -1.742-211.068  1.00  0.00
ATOM   2017  O5'  DG A  64       7.975  -3.422-210.900  1.00  0.00
ATOM   2018  C5'  DG A  64       7.252  -4.460-210.261  1.00  0.00
ATOM   2021  C4'  DG A  64       5.980  -4.799-211.032  1.00  0.00
ATOM   2023  O4'  DG A  64       5.071  -3.705-210.987  1.00  0.00
ATOM   2024  C1'  DG A  64       4.445  -3.620-212.254  1.00  0.00
ATOM   2026  N9   DG A  64       3.912  -2.256-212.489  1.00  0.00
ATOM   2027  C8   DG A  64       4.595  -1.083-212.686  1.00  0.00
ATOM   2029  N7   DG A  64       3.836  -0.029-212.831  1.00  0.00
ATOM   2030  C5   DG A  64       2.538  -0.543-212.708  1.00  0.00
ATOM   2031  C6   DG A  64       1.252   0.102-212.688  1.00  0.00
ATOM   2032  O6   DG A  64       0.971   1.302-212.739  1.00  0.00
ATOM   2033  N1   DG A  64       0.207  -0.790-212.557  1.00  0.00
ATOM   2035  C2   DG A  64       0.357  -2.132-212.472  1.00  0.00
ATOM   2036  N2   DG A  64      -0.721  -2.856-212.395  1.00  0.00
ATOM   2039  N3   DG A  64       1.520  -2.767-212.437  1.00  0.00
ATOM   2040  C4   DG A  64       2.581  -1.914-212.548  1.00  0.00
ATOM   2041  C3'  DG A  64       6.256  -5.137-212.503  1.00  0.00
ATOM   2043  C2'  DG A  64       5.529  -4.017-213.246  1.00  0.00
ATOM   2046  O3'  DG A  64       5.728  -6.426-212.753  1.00  0.00
ATOM   2047  P    DT A  65       5.793  -7.133-214.196  1.00  0.00
ATOM   2048  OP1  DT A  65       6.007  -8.580-213.990  1.00  0.00
ATOM   2049  OP2  DT A  65       6.678  -6.354-215.089  1.00  0.00
ATOM   2050  O5'  DT A  65       4.265  -6.884-214.627  1.00  0.00
ATOM   2051  C5'  DT A  65       3.223  -7.484-213.872  1.00  0.00
ATOM   2054  C4'  DT A  65       1.859  -7.331-214.535  1.00  0.00
ATOM   2056  O4'  DT A  65       1.494  -5.959-214.589  1.00  0.00
ATOM   2057  C1'  DT A  65       1.227  -5.591-215.928  1.00  0.00
ATOM   2059  N1   DT A  65       1.777  -4.226-216.160  1.00  0.00
ATOM   2060  C6   DT A  65       3.138  -3.997-216.292  1.00  0.00
ATOM   2062  C5   DT A  65       3.617  -2.744-216.527  1.00  0.00
ATOM   2063  C7   DT A  65       5.113  -2.550-216.701  1.00  0.00
ATOM   2067  C4   DT A  65       2.706  -1.598-216.584  1.00  0.00
ATOM   2068  O4   DT A  65       3.009  -0.418-216.738  1.00  0.00
ATOM   2069  N3   DT A  65       1.378  -1.913-216.434  1.00  0.00
ATOM   2071  C2   DT A  65       0.864  -3.167-216.226  1.00  0.00
ATOM   2072  O2   DT A  65      -0.352  -3.295-216.119  1.00  0.00
ATOM   2073  C3'  DT A  65       1.841  -7.922-215.945  1.00  0.00
ATOM   2075  C2'  DT A  65       1.811  -6.681-216.834  1.00  0.00
ATOM   2078  O3'  DT A  65       0.704  -8.762-216.036  1.00  0.00
ATOM   2079  P    DA A  66       0.303  -9.536-217.385  1.00  0.00
ATOM   2080  OP1  DA A  66      -0.404 -10.778-217.012  1.00  0.00
ATOM   2081  OP2  DA A  66       1.465  -9.551-218.298  1.00  0.00
ATOM   2082  O5'  DA A  66      -0.754  -8.476-217.941  1.00  0.00
ATOM   2083  C5'  DA A  66      -1.913  -8.157-217.192  1.00  0.00
ATOM   2086  C4'  DA A  66      -2.681  -7.029-217.869  1.00  0.00
ATOM   2088  O4'  DA A  66      -1.899  -5.844-217.919  1.00  0.00
ATOM   2089  C1'  DA A  66      -2.155  -5.195-219.150  1.00  0.00
ATOM   2091  N9   DA A  66      -0.974  -4.365-219.482  1.00  0.00
ATOM   2092  C8   DA A  66       0.315  -4.767-219.733  1.00  0.00
ATOM   2094  N7   DA A  66       1.163  -3.784-219.903  1.00  0.00
ATOM   2095  C5   DA A  66       0.364  -2.643-219.741  1.00  0.00
ATOM   2096  C6   DA A  66       0.598  -1.247-219.739  1.00  0.00
ATOM   2097  N6   DA A  66       1.764  -0.659-219.927  1.00  0.00
ATOM   2100  N1   DA A  66      -0.396  -0.391-219.538  1.00  0.00
ATOM   2101  C2   DA A  66      -1.619  -0.871-219.354  1.00  0.00
ATOM   2103  N3   DA A  66      -1.989  -2.145-219.311  1.00  0.00
ATOM   2104  C4   DA A  66      -0.941  -2.989-219.503  1.00  0.00
ATOM   2105  C3'  DA A  66      -3.079  -7.413-219.298  1.00  0.00
ATOM   2107  C2'  DA A  66      -2.443  -6.313-220.153  1.00  0.00
ATOM   2110  O3'  DA A  66      -4.495  -7.461-219.314  1.00  0.00
ATOM   2111  P    DA A  67      -5.339  -7.938-220.600  1.00  0.00
ATOM   2112  OP1  DA A  67      -6.649  -8.439-220.139  1.00  0.00
ATOM   2113  OP2  DA A  67      -4.477  -8.745-221.488  1.00  0.00
ATOM   2114  O5'  DA A  67      -5.544  -6.497-221.248  1.00  0.00
ATOM   2115  C5'  DA A  67      -6.268  -5.501-220.547  1.00  0.00
ATOM   2118  C4'  DA A  67      -6.215  -4.176-221.299  1.00  0.00
ATOM   2120  O4'  DA A  67      -4.893  -3.662-221.343  1.00  0.00
ATOM   2121  C1'  DA A  67      -4.721  -2.995-222.579  1.00  0.00
ATOM   2123  N9   DA A  67      -3.279  -3.028-222.909  1.00  0.00
ATOM   2124  C8   DA A  67      -2.477  -4.125-223.114  1.00  0.00
ATOM   2126  N7   DA A  67      -1.198  -3.855-223.207  1.00  0.00
ATOM   2127  C5   DA A  67      -1.173  -2.454-223.083  1.00  0.00
ATOM   2128  C6   DA A  67      -0.159  -1.468-223.054  1.00  0.00
ATOM   2129  N6   DA A  67       1.141  -1.699-223.085  1.00  0.00
ATOM   2132  N1   DA A  67      -0.451  -0.180-222.900  1.00  0.00
ATOM   2133  C2   DA A  67      -1.727   0.163-222.770  1.00  0.00
ATOM   2135  N3   DA A  67      -2.785  -0.638-222.770  1.00  0.00
ATOM   2136  C4   DA A  67      -2.436  -1.944-222.929  1.00  0.00
ATOM   2137  C3'  DA A  67      -6.729  -4.335-222.732  1.00  0.00
ATOM   2139  C2'  DA A  67      -5.604  -3.739-223.582  1.00  0.00
ATOM   2142  O3'  DA A  67      -7.966  -3.652-222.787  1.00  0.00
ATOM   2143  P    DG A  68      -8.883  -3.596-224.105  1.00  0.00
ATOM   2144  OP1  DG A  68     -10.287  -3.423-223.679  1.00  0.00
ATOM   2145  OP2  DG A  68      -8.500  -4.679-225.033  1.00  0.00
ATOM   2146  O5'  DG A  68      -8.360  -2.207-224.686  1.00  0.00
ATOM   2147  C5'  DG A  68      -8.503  -1.024-223.919  1.00  0.00
ATOM   2150  C4'  DG A  68      -7.671   0.106-224.511  1.00  0.00
ATOM   2152  O4'  DG A  68      -6.287  -0.224-224.538  1.00  0.00
ATOM   2153  C1'  DG A  68      -5.756   0.273-225.754  1.00  0.00
ATOM   2155  N9   DG A  68      -4.540  -0.492-226.098  1.00  0.00
ATOM   2156  C8   DG A  68      -4.415  -1.831-226.366  1.00  0.00
ATOM   2158  N7   DG A  68      -3.180  -2.244-226.479  1.00  0.00
ATOM   2159  C5   DG A  68      -2.430  -1.069-226.315  1.00  0.00
ATOM   2160  C6   DG A  68      -1.010  -0.823-226.301  1.00  0.00
ATOM   2161  O6   DG A  68      -0.071  -1.613-226.412  1.00  0.00
ATOM   2162  N1   DG A  68      -0.686   0.505-226.100  1.00  0.00
ATOM   2164  C2   DG A  68      -1.599   1.485-225.895  1.00  0.00
ATOM   2165  N2   DG A  68      -1.166   2.695-225.697  1.00  0.00
ATOM   2168  N3   DG A  68      -2.911   1.309-225.877  1.00  0.00
ATOM   2169  C4   DG A  68      -3.264   0.008-226.100  1.00  0.00
ATOM   2170  C3'  DG A  68      -8.112   0.430-225.938  1.00  0.00
ATOM   2172  C2'  DG A  68      -6.875   0.128-226.779  1.00  0.00
ATOM   2175  O3'  DG A  68      -8.452   1.798-225.913  1.00  0.00
ATOM   2176  P    DG A  69      -9.103   2.533-227.167  1.00  0.00
ATOM   2177  OP1  DG A  69      -9.939   3.629-226.649  1.00  0.00
ATOM   2178  OP2  DG A  69      -9.657   1.530-228.098  1.00  0.00
ATOM   2179  O5'  DG A  69      -7.795   3.173-227.794  1.00  0.00
ATOM   2180  C5'  DG A  69      -7.131   4.186-227.069  1.00  0.00
ATOM   2183  C4'  DG A  69      -5.895   4.673-227.804  1.00  0.00
ATOM   2185  O4'  DG A  69      -4.921   3.642-227.892  1.00  0.00
ATOM   2186  C1'  DG A  69      -4.385   3.649-229.203  1.00  0.00
ATOM   2188  N9   DG A  69      -3.907   2.285-229.524  1.00  0.00
ATOM   2189  C8   DG A  69      -4.631   1.143-229.740  1.00  0.00
ATOM   2191  N7   DG A  69      -3.910   0.060-229.869  1.00  0.00
ATOM   2192  C5   DG A  69      -2.596   0.525-229.727  1.00  0.00
ATOM   2193  C6   DG A  69      -1.326  -0.154-229.708  1.00  0.00
ATOM   2194  O6   DG A  69      -1.055  -1.349-229.818  1.00  0.00
ATOM   2195  N1   DG A  69      -0.260   0.697-229.508  1.00  0.00
ATOM   2197  C2   DG A  69      -0.374   2.037-229.383  1.00  0.00
ATOM   2198  N2   DG A  69       0.716   2.735-229.306  1.00  0.00
ATOM   2201  N3   DG A  69      -1.511   2.711-229.392  1.00  0.00
ATOM   2202  C4   DG A  69      -2.593   1.893-229.548  1.00  0.00
ATOM   2203  C3'  DG A  69      -6.229   5.146-229.220  1.00  0.00
ATOM   2205  C2'  DG A  69      -5.510   4.141-230.112  1.00  0.00
ATOM   2208  O3'  DG A  69      -5.696   6.447-229.310  1.00  0.00
ATOM   2209  P    DG A  70      -5.833   7.361-230.610  1.00  0.00
ATOM   2210  OP1  DG A  70      -5.930   8.757-230.151  1.00  0.00
ATOM   2211  OP2  DG A  70      -6.818   6.786-231.546  1.00  0.00
ATOM   2212  O5'  DG A  70      -4.379   7.137-231.201  1.00  0.00
ATOM   2213  C5'  DG A  70      -3.269   7.633-230.486  1.00  0.00
ATOM   2216  C4'  DG A  70      -1.969   7.357-231.228  1.00  0.00
ATOM   2218  O4'  DG A  70      -1.694   5.959-231.256  1.00  0.00
ATOM   2219  C1'  DG A  70      -1.394   5.588-232.591  1.00  0.00
ATOM   2221  N9   DG A  70      -1.795   4.180-232.818  1.00  0.00
ATOM   2222  C8   DG A  70      -3.062   3.665-232.928  1.00  0.00
ATOM   2224  N7   DG A  70      -3.109   2.366-233.050  1.00  0.00
ATOM   2225  C5   DG A  70      -1.760   1.985-232.999  1.00  0.00
ATOM   2226  C6   DG A  70      -1.122   0.692-232.992  1.00  0.00
ATOM   2227  O6   DG A  70      -1.612  -0.435-233.013  1.00  0.00
ATOM   2228  N1   DG A  70       0.249   0.757-232.902  1.00  0.00
ATOM   2230  C2   DG A  70       0.951   1.911-232.849  1.00  0.00
ATOM   2231  N2   DG A  70       2.252   1.819-232.834  1.00  0.00
ATOM   2234  N3   DG A  70       0.418   3.129-232.843  1.00  0.00
ATOM   2235  C4   DG A  70      -0.950   3.099-232.897  1.00  0.00
ATOM   2236  C3'  DG A  70      -2.027   7.864-232.671  1.00  0.00
ATOM   2238  C2'  DG A  70      -2.164   6.573-233.466  1.00  0.00
ATOM   2241  O3'  DG A  70      -0.809   8.533-232.897  1.00  0.00
ATOM   2242  P    DC A  71      -0.409   9.162-234.310  1.00  0.00
ATOM   2243  OP1  DC A  71       0.307  10.418-234.042  1.00  0.00
ATOM   2244  OP2  DC A  71      -1.565   9.121-235.228  1.00  0.00
ATOM   2245  O5'  DC A  71       0.649   8.068-234.768  1.00  0.00
ATOM   2246  C5'  DC A  71       1.829   7.915-234.009  1.00  0.00
ATOM   2249  C4'  DC A  71       2.818   6.974-234.677  1.00  0.00
ATOM   2251  O4'  DC A  71       2.296   5.652-234.741  1.00  0.00
ATOM   2252  C1'  DC A  71       2.291   5.213-236.089  1.00  0.00
ATOM   2254  N1   DC A  71       1.031   4.450-236.305  1.00  0.00
ATOM   2255  C6   DC A  71      -0.193   5.073-236.255  1.00  0.00
ATOM   2257  C5   DC A  71      -1.333   4.337-236.322  1.00  0.00
ATOM   2259  C4   DC A  71      -1.195   2.927-236.446  1.00  0.00
ATOM   2260  N4   DC A  71      -2.239   2.155-236.382  1.00  0.00
ATOM   2263  N3   DC A  71      -0.033   2.318-236.487  1.00  0.00
ATOM   2264  C2   DC A  71       1.100   3.060-236.417  1.00  0.00
ATOM   2265  O2   DC A  71       2.170   2.452-236.435  1.00  0.00
ATOM   2266  C3'  DC A  71       3.170   7.439-236.089  1.00  0.00
ATOM   2268  C2'  DC A  71       2.441   6.445-236.987  1.00  0.00
ATOM   2271  O3'  DC A  71       4.574   7.370-236.164  1.00  0.00
ATOM   2272  P    DA A  72       5.388   7.779-237.474  1.00  0.00
ATOM   2273  OP1  DA A  72       6.708   8.265-237.036  1.00  0.00
ATOM   2274  OP2  DA A  72       4.525   8.573-238.371  1.00  0.00
ATOM   2275  O5'  DA A  72       5.557   6.324-238.070  1.00  0.00
ATOM   2276  C5'  DA A  72       6.297   5.371-237.340  1.00  0.00
ATOM   2279  C4'  DA A  72       6.258   4.039-238.063  1.00  0.00
ATOM   2281  O4'  DA A  72       4.928   3.538-238.132  1.00  0.00
ATOM   2282  C1'  DA A  72       4.763   2.923-239.395  1.00  0.00
ATOM   2284  N9   DA A  72       3.333   2.996-239.745  1.00  0.00
ATOM   2285  C8   DA A  72       2.557   4.106-239.979  1.00  0.00
ATOM   2287  N7   DA A  72       1.281   3.851-240.123  1.00  0.00
ATOM   2288  C5   DA A  72       1.227   2.457-239.969  1.00  0.00
ATOM   2289  C6   DA A  72       0.196   1.496-239.953  1.00  0.00
ATOM   2290  N6   DA A  72      -1.085   1.755-240.125  1.00  0.00
ATOM   2293  N1   DA A  72       0.456   0.209-239.760  1.00  0.00
ATOM   2294  C2   DA A  72       1.718  -0.162-239.598  1.00  0.00
ATOM   2296  N3   DA A  72       2.796   0.615-239.590  1.00  0.00
ATOM   2297  C4   DA A  72       2.474   1.927-239.772  1.00  0.00
ATOM   2298  C3'  DA A  72       6.802   4.187-239.484  1.00  0.00
ATOM   2300  C2'  DA A  72       5.669   3.675-240.370  1.00  0.00
ATOM   2303  O3'  DA A  72       7.971   3.405-239.515  1.00  0.00
ATOM   2304  P    DG A  73       8.919   3.332-240.795  1.00  0.00
ATOM   2305  OP1  DG A  73      10.285   3.052-240.321  1.00  0.00
ATOM   2306  OP2  DG A  73       8.633   4.466-241.695  1.00  0.00
ATOM   2307  O5'  DG A  73       8.341   2.005-241.440  1.00  0.00
ATOM   2308  C5'  DG A  73       8.450   0.789-240.739  1.00  0.00
ATOM   2311  C4'  DG A  73       7.674  -0.303-241.457  1.00  0.00
ATOM   2313  O4'  DG A  73       6.279  -0.006-241.458  1.00  0.00
ATOM   2314  C1'  DG A  73       5.761  -0.336-242.733  1.00  0.00
ATOM   2316  N9   DG A  73       4.531   0.442-243.012  1.00  0.00
ATOM   2317  C8   DG A  73       4.398   1.789-243.252  1.00  0.00
ATOM   2319  N7   DG A  73       3.163   2.198-243.378  1.00  0.00
ATOM   2320  C5   DG A  73       2.415   1.022-243.214  1.00  0.00
ATOM   2321  C6   DG A  73       0.996   0.783-243.178  1.00  0.00
ATOM   2322  O6   DG A  73       0.069   1.587-243.253  1.00  0.00
ATOM   2323  N1   DG A  73       0.659  -0.542-243.002  1.00  0.00
ATOM   2325  C2   DG A  73       1.563  -1.538-242.850  1.00  0.00
ATOM   2326  N2   DG A  73       1.113  -2.755-242.702  1.00  0.00
ATOM   2329  N3   DG A  73       2.882  -1.364-242.847  1.00  0.00
ATOM   2330  C4   DG A  73       3.251  -0.059-243.027  1.00  0.00
ATOM   2331  C3'  DG A  73       8.144  -0.463-242.907  1.00  0.00
ATOM   2333  C2'  DG A  73       6.905  -0.040-243.697  1.00  0.00
ATOM   2336  O3'  DG A  73       8.542  -1.814-243.053  1.00  0.00
ATOM   2337  P    DA A  74       8.989  -2.448-244.451  1.00  0.00
ATOM   2338  OP1  DA A  74       9.971  -3.524-244.188  1.00  0.00
ATOM   2339  OP2  DA A  74       9.267  -1.378-245.430  1.00  0.00
ATOM   2340  O5'  DA A  74       7.574  -3.103-244.820  1.00  0.00
ATOM   2341  C5'  DA A  74       7.033  -4.157-244.038  1.00  0.00
ATOM   2344  C4'  DA A  74       5.847  -4.797-244.757  1.00  0.00
ATOM   2346  O4'  DA A  74       4.741  -3.902-244.822  1.00  0.00
ATOM   2347  C1'  DA A  74       4.361  -3.713-246.174  1.00  0.00
ATOM   2349  N9   DA A  74       3.929  -2.306-246.362  1.00  0.00
ATOM   2350  C8   DA A  74       4.713  -1.184-246.481  1.00  0.00
ATOM   2352  N7   DA A  74       4.049  -0.068-246.622  1.00  0.00
ATOM   2353  C5   DA A  74       2.711  -0.493-246.551  1.00  0.00
ATOM   2354  C6   DA A  74       1.456   0.161-246.549  1.00  0.00
ATOM   2355  N6   DA A  74       1.291   1.469-246.542  1.00  0.00
ATOM   2358  N1   DA A  74       0.323  -0.530-246.461  1.00  0.00
ATOM   2359  C2   DA A  74       0.395  -1.847-246.381  1.00  0.00
ATOM   2361  N3   DA A  74       1.488  -2.601-246.346  1.00  0.00
ATOM   2362  C4   DA A  74       2.628  -1.854-246.417  1.00  0.00
ATOM   2363  C3'  DA A  74       6.252  -5.183-246.182  1.00  0.00
ATOM   2365  C2'  DA A  74       5.590  -4.085-247.003  1.00  0.00
ATOM   2368  O3'  DA A  74       5.767  -6.484-246.443  1.00  0.00
ATOM   2369  P    DC A  75       5.911  -7.184-247.884  1.00  0.00
ATOM   2370  OP1  DC A  75       6.255  -8.604-247.680  1.00  0.00
ATOM   2371  OP2  DC A  75       6.696  -6.324-248.794  1.00  0.00
ATOM   2372  O5'  DC A  75       4.390  -7.071-248.334  1.00  0.00
ATOM   2373  C5'  DC A  75       3.378  -7.719-247.590  1.00  0.00
ATOM   2376  C4'  DC A  75       2.013  -7.494-248.233  1.00  0.00
ATOM   2378  O4'  DC A  75       1.713  -6.096-248.230  1.00  0.00
ATOM   2379  C1'  DC A  75       1.405  -5.671-249.548  1.00  0.00
ATOM   2381  N1   DC A  75       1.929  -4.283-249.735  1.00  0.00
ATOM   2382  C6   DC A  75       3.281  -4.033-249.697  1.00  0.00
ATOM   2384  C5   DC A  75       3.750  -2.757-249.768  1.00  0.00
ATOM   2386  C4   DC A  75       2.783  -1.722-249.913  1.00  0.00
ATOM   2387  N4   DC A  75       3.137  -0.473-249.930  1.00  0.00
ATOM   2390  N3   DC A  75       1.492  -1.940-249.951  1.00  0.00
ATOM   2391  C2   DC A  75       1.036  -3.209-249.850  1.00  0.00
ATOM   2392  O2   DC A  75      -0.185  -3.367-249.867  1.00  0.00
ATOM   2393  C3'  DC A  75       1.987  -8.019-249.675  1.00  0.00
ATOM   2395  C2'  DC A  75       2.024  -6.719-250.482  1.00  0.00
ATOM   2398  O3'  DC A  75       0.831  -8.829-249.835  1.00  0.00
ATOM   2399  P    DC A  76       0.385  -9.468-251.250  1.00  0.00
ATOM   2400  OP1  DC A  76      -0.380 -10.705-250.986  1.00  0.00
ATOM   2401  OP2  DC A  76       1.548  -9.484-252.167  1.00  0.00
ATOM   2402  O5'  DC A  76      -0.647  -8.318-251.701  1.00  0.00
ATOM   2403  C5'  DC A  76      -1.800  -8.048-250.911  1.00  0.00
ATOM   2406  C4'  DC A  76      -2.715  -6.998-251.542  1.00  0.00
ATOM   2408  O4'  DC A  76      -2.059  -5.736-251.593  1.00  0.00
ATOM   2409  C1'  DC A  76      -2.196  -5.182-252.889  1.00  0.00
ATOM   2411  N1   DC A  76      -0.942  -4.423-253.183  1.00  0.00
ATOM   2412  C6   DC A  76       0.279  -5.052-253.217  1.00  0.00
ATOM   2414  C5   DC A  76       1.426  -4.330-253.339  1.00  0.00
ATOM   2416  C4   DC A  76       1.291  -2.914-253.415  1.00  0.00
ATOM   2417  N4   DC A  76       2.338  -2.138-253.397  1.00  0.00
ATOM   2420  N3   DC A  76       0.135  -2.296-253.402  1.00  0.00
ATOM   2421  C2   DC A  76      -0.998  -3.029-253.301  1.00  0.00
ATOM   2422  O2   DC A  76      -2.066  -2.421-253.337  1.00  0.00
ATOM   2423  C3'  DC A  76      -3.172  -7.411-252.946  1.00  0.00
ATOM   2425  C2'  DC A  76      -2.475  -6.363-253.827  1.00  0.00
ATOM   2428  O3'  DC A  76      -4.602  -7.455-252.957  1.00  0.00
ATOM   2429  P    DA A  77      -5.470  -7.816-254.275  1.00  0.00
ATOM   2430  OP1  DA A  77      -6.804  -8.308-253.855  1.00  0.00
ATOM   2431  OP2  DA A  77      -4.627  -8.595-255.210  1.00  0.00
ATOM   2432  O5'  DA A  77      -5.615  -6.316-254.843  1.00  0.00
ATOM   2433  C5'  DA A  77      -6.274  -5.304-254.091  1.00  0.00
ATOM   2436  C4'  DA A  77      -6.286  -3.983-254.858  1.00  0.00
ATOM   2438  O4'  DA A  77      -4.981  -3.425-254.982  1.00  0.00
ATOM   2439  C1'  DA A  77      -4.827  -2.921-256.299  1.00  0.00
ATOM   2441  N9   DA A  77      -3.381  -2.945-256.634  1.00  0.00
ATOM   2442  C8   DA A  77      -2.562  -4.029-256.849  1.00  0.00
ATOM   2444  N7   DA A  77      -1.285  -3.740-256.934  1.00  0.00
ATOM   2445  C5   DA A  77      -1.270  -2.344-256.781  1.00  0.00
ATOM   2446  C6   DA A  77      -0.263  -1.349-256.712  1.00  0.00
ATOM   2447  N6   DA A  77       1.043  -1.557-256.792  1.00  0.00
ATOM   2450  N1   DA A  77      -0.584  -0.070-256.553  1.00  0.00
ATOM   2451  C2   DA A  77      -1.862   0.264-256.473  1.00  0.00
ATOM   2453  N3   DA A  77      -2.911  -0.549-256.512  1.00  0.00
ATOM   2454  C4   DA A  77      -2.544  -1.852-256.648  1.00  0.00
ATOM   2455  C3'  DA A  77      -6.878  -4.168-256.255  1.00  0.00
ATOM   2457  C2'  DA A  77      -5.706  -3.818-257.171  1.00  0.00
ATOM   2460  O3'  DA A  77      -7.998  -3.307-256.342  1.00  0.00
ATOM   2461  P    DA A  78      -8.908  -3.204-257.655  1.00  0.00
ATOM   2462  OP1  DA A  78     -10.291  -2.886-257.244  1.00  0.00
ATOM   2463  OP2  DA A  78      -8.602  -4.337-258.551  1.00  0.00
ATOM   2464  O5'  DA A  78      -8.226  -1.900-258.277  1.00  0.00
ATOM   2465  C5'  DA A  78      -8.296  -0.660-257.595  1.00  0.00
ATOM   2468  C4'  DA A  78      -7.554   0.411-258.386  1.00  0.00
ATOM   2470  O4'  DA A  78      -6.153   0.153-258.389  1.00  0.00
ATOM   2471  C1'  DA A  78      -5.657   0.362-259.700  1.00  0.00
ATOM   2473  N9   DA A  78      -4.473  -0.505-259.914  1.00  0.00
ATOM   2474  C8   DA A  78      -4.421  -1.876-259.998  1.00  0.00
ATOM   2476  N7   DA A  78      -3.216  -2.372-260.097  1.00  0.00
ATOM   2477  C5   DA A  78      -2.409  -1.223-260.065  1.00  0.00
ATOM   2478  C6   DA A  78      -1.015  -0.981-260.045  1.00  0.00
ATOM   2479  N6   DA A  78      -0.084  -1.917-259.986  1.00  0.00
ATOM   2482  N1   DA A  78      -0.536   0.255-259.988  1.00  0.00
ATOM   2483  C2   DA A  78      -1.391   1.265-259.961  1.00  0.00
ATOM   2485  N3   DA A  78      -2.717   1.204-259.960  1.00  0.00
ATOM   2486  C4   DA A  78      -3.166  -0.082-259.991  1.00  0.00
ATOM   2487  C3'  DA A  78      -8.053   0.470-259.835  1.00  0.00
ATOM   2489  C2'  DA A  78      -6.824   0.024-260.624  1.00  0.00
ATOM   2492  O3'  DA A  78      -8.502   1.791-260.081  1.00  0.00
ATOM   2493  P    DC A  79      -9.007   2.301-261.519  1.00  0.00
ATOM   2494  OP1  DC A  79     -10.088   3.287-261.311  1.00  0.00
ATOM   2495  OP2  DC A  79      -9.190   1.140-262.416  1.00  0.00
ATOM   2496  O5'  DC A  79      -7.664   3.063-261.950  1.00  0.00
ATOM   2497  C5'  DC A  79      -7.165   4.118-261.142  1.00  0.00
ATOM   2500  C4'  DC A  79      -5.902   4.743-261.729  1.00  0.00
ATOM   2502  O4'  DC A  79      -4.837   3.803-261.750  1.00  0.00
ATOM   2503  C1'  DC A  79      -4.288   3.731-263.053  1.00  0.00
ATOM   2505  N1   DC A  79      -3.952   2.303-263.321  1.00  0.00
ATOM   2506  C6   DC A  79      -4.934   1.345-263.431  1.00  0.00
ATOM   2508  C5   DC A  79      -4.600   0.033-263.559  1.00  0.00
ATOM   2510  C4   DC A  79      -3.213  -0.288-263.545  1.00  0.00
ATOM   2511  N4   DC A  79      -2.802  -1.523-263.500  1.00  0.00
ATOM   2514  N3   DC A  79      -2.264   0.613-263.450  1.00  0.00
ATOM   2515  C2   DC A  79      -2.606   1.918-263.348  1.00  0.00
ATOM   2516  O2   DC A  79      -1.684   2.732-263.291  1.00  0.00
ATOM   2517  C3'  DC A  79      -6.145   5.269-263.143  1.00  0.00
ATOM   2519  C2'  DC A  79      -5.317   4.329-264.018  1.00  0.00
ATOM   2522  O3'  DC A  79      -5.732   6.621-263.156  1.00  0.00
ATOM   2523  P    DA A  80      -5.880   7.557-264.448  1.00  0.00
ATOM   2524  OP1  DA A  80      -6.001   8.953-263.983  1.00  0.00
ATOM   2525  OP2  DA A  80      -6.865   6.963-265.376  1.00  0.00
ATOM   2526  O5'  DA A  80      -4.423   7.338-265.051  1.00  0.00
ATOM   2527  C5'  DA A  80      -3.281   7.709-264.304  1.00  0.00
ATOM   2530  C4'  DA A  80      -2.022   7.274-265.040  1.00  0.00
ATOM   2532  O4'  DA A  80      -1.959   5.852-265.103  1.00  0.00
ATOM   2533  C1'  DA A  80      -1.519   5.505-266.400  1.00  0.00
ATOM   2535  N9   DA A  80      -1.948   4.126-266.711  1.00  0.00
ATOM   2536  C8   DA A  80      -3.198   3.646-267.027  1.00  0.00
ATOM   2538  N7   DA A  80      -3.251   2.350-267.222  1.00  0.00
ATOM   2539  C5   DA A  80      -1.920   1.953-266.979  1.00  0.00
ATOM   2540  C6   DA A  80      -1.233   0.717-266.930  1.00  0.00
ATOM   2541  N6   DA A  80      -1.789  -0.466-267.118  1.00  0.00
ATOM   2544  N1   DA A  80       0.076   0.667-266.695  1.00  0.00
ATOM   2545  C2   DA A  80       0.728   1.807-266.504  1.00  0.00
ATOM   2547  N3   DA A  80       0.217   3.028-266.465  1.00  0.00
ATOM   2548  C4   DA A  80      -1.123   3.031-266.704  1.00  0.00
ATOM   2549  C3'  DA A  80      -1.992   7.834-266.469  1.00  0.00
ATOM   2551  C2'  DA A  80      -2.106   6.569-267.321  1.00  0.00
ATOM   2554  O3'  DA A  80      -0.782   8.558-266.620  1.00  0.00
ATOM   2555  P    DA A  81      -0.347   9.226-268.010  1.00  0.00
ATOM   2556  OP1  DA A  81       0.419  10.454-267.714  1.00  0.00
ATOM   2557  OP2  DA A  81      -1.514   9.254-268.912  1.00  0.00
ATOM   2558  O5'  DA A  81       0.662   8.086-268.510  1.00  0.00
ATOM   2559  C5'  DA A  81       1.852   7.831-267.783  1.00  0.00
ATOM   2562  C4'  DA A  81       2.796   6.902-268.543  1.00  0.00
ATOM   2564  O4'  DA A  81       2.316   5.564-268.567  1.00  0.00
ATOM   2565  C1'  DA A  81       2.317   5.073-269.894  1.00  0.00
ATOM   2567  N9   DA A  81       1.063   4.307-270.067  1.00  0.00
ATOM   2568  C8   DA A  81      -0.224   4.785-270.134  1.00  0.00
ATOM   2570  N7   DA A  81      -1.145   3.859-270.214  1.00  0.00
ATOM   2571  C5   DA A  81      -0.389   2.675-270.196  1.00  0.00
ATOM   2572  C6   DA A  81      -0.699   1.296-270.217  1.00  0.00
ATOM   2573  N6   DA A  81      -1.920   0.799-270.236  1.00  0.00
ATOM   2576  N1   DA A  81       0.245   0.369-270.132  1.00  0.00
ATOM   2577  C2   DA A  81       1.506   0.769-270.036  1.00  0.00
ATOM   2579  N3   DA A  81       1.959   2.016-270.022  1.00  0.00
ATOM   2580  C4   DA A  81       0.951   2.935-270.096  1.00  0.00
ATOM   2581  C3'  DA A  81       3.035   7.399-269.973  1.00  0.00
ATOM   2583  C2'  DA A  81       2.434   6.282-270.827  1.00  0.00
ATOM   2586  O3'  DA A  81       4.431   7.613-270.112  1.00  0.00
ATOM   2587  P    DG A  82       5.132   8.082-271.477  1.00  0.00
ATOM   2588  OP1  DG A  82       6.381   8.787-271.126  1.00  0.00
ATOM   2589  OP2  DG A  82       4.136   8.707-272.372  1.00  0.00
ATOM   2590  O5'  DG A  82       5.503   6.631-272.039  1.00  0.00
ATOM   2591  C5'  DG A  82       6.323   5.762-271.275  1.00  0.00
ATOM   2594  C4'  DG A  82       6.313   4.351-271.849  1.00  0.00
ATOM   2596  O4'  DG A  82       4.997   3.811-271.847  1.00  0.00
ATOM   2597  C1'  DG A  82       4.814   3.104-273.062  1.00  0.00
ATOM   2599  N9   DG A  82       3.367   3.022-273.383  1.00  0.00
ATOM   2600  C8   DG A  82       2.482   4.033-273.657  1.00  0.00
ATOM   2602  N7   DG A  82       1.239   3.644-273.791  1.00  0.00
ATOM   2603  C5   DG A  82       1.304   2.254-273.604  1.00  0.00
ATOM   2604  C6   DG A  82       0.286   1.226-273.575  1.00  0.00
ATOM   2605  O6   DG A  82      -0.941   1.300-273.690  1.00  0.00
ATOM   2606  N1   DG A  82       0.802  -0.032-273.346  1.00  0.00
ATOM   2608  C2   DG A  82       2.114  -0.294-273.148  1.00  0.00
ATOM   2609  N2   DG A  82       2.461  -1.526-272.918  1.00  0.00
ATOM   2612  N3   DG A  82       3.083   0.608-273.154  1.00  0.00
ATOM   2613  C4   DG A  82       2.613   1.871-273.383  1.00  0.00
ATOM   2614  C3'  DG A  82       6.853   4.329-273.282  1.00  0.00
ATOM   2616  C2'  DG A  82       5.635   3.872-274.093  1.00  0.00
ATOM   2619  O3'  DG A  82       7.962   3.442-273.272  1.00  0.00
ATOM   2620  P    DA A  83       8.879   3.171-274.565  1.00  0.00
ATOM   2621  OP1  DA A  83      10.218   2.757-274.094  1.00  0.00
ATOM   2622  OP2  DA A  83       8.721   4.284-275.526  1.00  0.00
ATOM   2623  O5'  DA A  83       8.089   1.886-275.108  1.00  0.00
ATOM   2624  C5'  DA A  83       8.066   0.685-274.352  1.00  0.00
ATOM   2627  C4'  DA A  83       7.353  -0.431-275.112  1.00  0.00
ATOM   2629  O4'  DA A  83       5.961  -0.170-275.244  1.00  0.00
ATOM   2630  C1'  DA A  83       5.547  -0.503-276.557  1.00  0.00
ATOM   2632  N9   DA A  83       4.415   0.385-276.922  1.00  0.00
ATOM   2633  C8   DA A  83       4.444   1.715-277.266  1.00  0.00
ATOM   2635  N7   DA A  83       3.267   2.271-277.405  1.00  0.00
ATOM   2636  C5   DA A  83       2.389   1.209-277.142  1.00  0.00
ATOM   2637  C6   DA A  83       0.981   1.069-277.072  1.00  0.00
ATOM   2638  N6   DA A  83       0.098   2.042-277.234  1.00  0.00
ATOM   2641  N1   DA A  83       0.427  -0.107-276.788  1.00  0.00
ATOM   2642  C2   DA A  83       1.219  -1.152-276.590  1.00  0.00
ATOM   2644  N3   DA A  83       2.548  -1.175-276.612  1.00  0.00
ATOM   2645  C4   DA A  83       3.078   0.052-276.881  1.00  0.00
ATOM   2646  C3'  DA A  83       7.963  -0.618-276.501  1.00  0.00
ATOM   2648  C2'  DA A  83       6.789  -0.342-277.439  1.00  0.00
ATOM   2651  O3'  DA A  83       8.483  -1.931-276.560  1.00  0.00
ATOM   2652  P    DA A  84       9.241  -2.499-277.854  1.00  0.00
ATOM   2653  OP1  DA A  84      10.224  -3.510-277.420  1.00  0.00
ATOM   2654  OP2  DA A  84       9.616  -1.381-278.744  1.00  0.00
ATOM   2655  O5'  DA A  84       7.998  -3.245-278.511  1.00  0.00
ATOM   2656  C5'  DA A  84       7.334  -4.283-277.818  1.00  0.00
ATOM   2659  C4'  DA A  84       6.057  -4.642-278.565  1.00  0.00
ATOM   2661  O4'  DA A  84       5.158  -3.535-278.576  1.00  0.00
ATOM   2662  C1'  DA A  84       4.597  -3.461-279.874  1.00  0.00
ATOM   2664  N9   DA A  84       4.098  -2.094-280.145  1.00  0.00
ATOM   2665  C8   DA A  84       4.817  -0.941-280.343  1.00  0.00
ATOM   2667  N7   DA A  84       4.091   0.134-280.478  1.00  0.00
ATOM   2668  C5   DA A  84       2.779  -0.360-280.377  1.00  0.00
ATOM   2669  C6   DA A  84       1.491   0.224-280.384  1.00  0.00
ATOM   2670  N6   DA A  84       1.270   1.525-280.446  1.00  0.00
ATOM   2673  N1   DA A  84       0.397  -0.529-280.255  1.00  0.00
ATOM   2674  C2   DA A  84       0.552  -1.841-280.142  1.00  0.00
ATOM   2676  N3   DA A  84       1.685  -2.537-280.121  1.00  0.00
ATOM   2677  C4   DA A  84       2.773  -1.722-280.217  1.00  0.00
ATOM   2678  C3'  DA A  84       6.373  -5.022-280.017  1.00  0.00
ATOM   2680  C2'  DA A  84       5.734  -3.881-280.798  1.00  0.00
ATOM   2683  O3'  DA A  84       5.785  -6.285-280.254  1.00  0.00
ATOM   2684  P    DC A  85       5.909  -7.062-281.654  1.00  0.00
ATOM   2685  OP1  DC A  85       6.245  -8.475-281.380  1.00  0.00
ATOM   2686  OP2  DC A  85       6.700  -6.259-282.611  1.00  0.00
ATOM   2687  O5'  DC A  85       4.370  -6.963-282.070  1.00  0.00
ATOM   2688  C5'  DC A  85       3.380  -7.574-281.257  1.00  0.00
ATOM   2691  C4'  DC A  85       1.984  -7.463-281.865  1.00  0.00
ATOM   2693  O4'  DC A  85       1.566  -6.098-281.895  1.00  0.00
ATOM   2694  C1'  DC A  85       1.322  -5.693-283.233  1.00  0.00
ATOM   2696  N1   DC A  85       1.871  -4.314-283.439  1.00  0.00
ATOM   2697  C6   DC A  85       3.229  -4.081-283.451  1.00  0.00
ATOM   2699  C5   DC A  85       3.710  -2.818-283.602  1.00  0.00
ATOM   2701  C4   DC A  85       2.755  -1.771-283.728  1.00  0.00
ATOM   2702  N4   DC A  85       3.121  -0.521-283.754  1.00  0.00
ATOM   2705  N3   DC A  85       1.458  -1.969-283.714  1.00  0.00
ATOM   2706  C2   DC A  85       0.991  -3.231-283.582  1.00  0.00
ATOM   2707  O2   DC A  85      -0.231  -3.367-283.622  1.00  0.00
ATOM   2708  C3'  DC A  85       1.963  -8.034-283.281  1.00  0.00
ATOM   2710  C2'  DC A  85       1.947  -6.768-284.133  1.00  0.00
ATOM   2713  O3'  DC A  85       0.822  -8.863-283.405  1.00  0.00
ATOM   2714  P    DT A  86       0.410  -9.539-284.797  1.00  0.00
ATOM   2715  OP1  DT A  86      -0.339 -10.776-284.512  1.00  0.00
ATOM   2716  OP2  DT A  86       1.578  -9.543-285.701  1.00  0.00
ATOM   2717  O5'  DT A  86      -0.619  -8.436-285.313  1.00  0.00
ATOM   2718  C5'  DT A  86      -1.798  -8.183-284.575  1.00  0.00
ATOM   2721  C4'  DT A  86      -2.620  -7.099-285.256  1.00  0.00
ATOM   2723  O4'  DT A  86      -1.884  -5.878-285.245  1.00  0.00
ATOM   2724  C1'  DT A  86      -1.971  -5.294-286.529  1.00  0.00
ATOM   2726  N1   DT A  86      -0.762  -4.464-286.792  1.00  0.00
ATOM   2727  C6   DT A  86       0.488  -5.041-286.915  1.00  0.00
ATOM   2729  C5   DT A  86       1.598  -4.277-287.104  1.00  0.00
ATOM   2730  C7   DT A  86       2.949  -4.958-287.249  1.00  0.00
ATOM   2734  C4   DT A  86       1.500  -2.817-287.127  1.00  0.00
ATOM   2735  O4   DT A  86       2.435  -2.018-287.159  1.00  0.00
ATOM   2736  N3   DT A  86       0.216  -2.331-287.070  1.00  0.00
ATOM   2738  C2   DT A  86      -0.927  -3.077-286.900  1.00  0.00
ATOM   2739  O2   DT A  86      -2.017  -2.514-286.859  1.00  0.00
ATOM   2740  C3'  DT A  86      -2.940  -7.485-286.706  1.00  0.00
ATOM   2742  C2'  DT A  86      -2.146  -6.459-287.502  1.00  0.00
ATOM   2745  O3'  DT A  86      -4.339  -7.414-286.898  1.00  0.00
ATOM   2746  P    DT A  87      -5.036  -7.714-288.314  1.00  0.00
ATOM   2747  OP1  DT A  87      -6.331  -8.379-288.060  1.00  0.00
ATOM   2748  OP2  DT A  87      -4.044  -8.282-289.252  1.00  0.00
ATOM   2749  O5'  DT A  87      -5.305  -6.201-288.748  1.00  0.00
ATOM   2750  C5'  DT A  87      -6.172  -5.388-287.978  1.00  0.00
ATOM   2753  C4'  DT A  87      -6.435  -4.060-288.681  1.00  0.00
ATOM   2755  O4'  DT A  87      -5.236  -3.293-288.718  1.00  0.00
ATOM   2756  C1'  DT A  87      -4.897  -3.008-290.062  1.00  0.00
ATOM   2758  N1   DT A  87      -3.420  -3.117-290.239  1.00  0.00
ATOM   2759  C6   DT A  87      -2.777  -4.341-290.345  1.00  0.00
ATOM   2761  C5   DT A  87      -1.421  -4.414-290.454  1.00  0.00
ATOM   2762  C7   DT A  87      -0.758  -5.770-290.625  1.00  0.00
ATOM   2766  C4   DT A  87      -0.605  -3.201-290.411  1.00  0.00
ATOM   2767  O4   DT A  87       0.623  -3.140-290.379  1.00  0.00
ATOM   2768  N3   DT A  87      -1.326  -2.032-290.367  1.00  0.00
ATOM   2770  C2   DT A  87      -2.691  -1.922-290.287  1.00  0.00
ATOM   2771  O2   DT A  87      -3.197  -0.804-290.275  1.00  0.00
ATOM   2772  C3'  DT A  87      -6.932  -4.304-290.109  1.00  0.00
ATOM   2774  C2'  DT A  87      -5.714  -3.945-290.951  1.00  0.00
ATOM   2777  O3'  DT A  87      -8.067  -3.498-290.349  1.00  0.00
ATOM   2778  P    DT A  88      -8.758  -3.414-291.802  1.00  0.00
ATOM   2779  OP1  DT A  88     -10.213  -3.235-291.626  1.00  0.00
ATOM   2780  OP2  DT A  88      -8.214  -4.475-292.679  1.00  0.00
ATOM   2781  O5'  DT A  88      -8.118  -2.032-292.273  1.00  0.00
ATOM   2782  C5'  DT A  88      -8.333  -0.854-291.515  1.00  0.00
ATOM   2785  C4'  DT A  88      -7.610   0.314-292.168  1.00  0.00
ATOM   2787  O4'  DT A  88      -6.209   0.064-292.137  1.00  0.00
ATOM   2788  C1'  DT A  88      -5.667   0.306-293.420  1.00  0.00
ATOM   2790  N1   DT A  88      -4.528  -0.621-293.655  1.00  0.00
ATOM   2791  C6   DT A  88      -4.727  -1.985-293.770  1.00  0.00
ATOM   2793  C5   DT A  88      -3.674  -2.839-293.891  1.00  0.00
ATOM   2794  C7   DT A  88      -3.935  -4.328-294.039  1.00  0.00
ATOM   2798  C4   DT A  88      -2.302  -2.333-293.842  1.00  0.00
ATOM   2799  O4   DT A  88      -1.272  -3.002-293.786  1.00  0.00
ATOM   2800  N3   DT A  88      -2.201  -0.963-293.830  1.00  0.00
ATOM   2802  C2   DT A  88      -3.242  -0.073-293.741  1.00  0.00
ATOM   2803  O2   DT A  88      -3.004   1.132-293.752  1.00  0.00
ATOM   2804  C3'  DT A  88      -8.061   0.480-293.623  1.00  0.00
ATOM   2806  C2'  DT A  88      -6.809   0.126-294.416  1.00  0.00
ATOM   2809  O3'  DT A  88      -8.508   1.804-293.817  1.00  0.00
ATOM   2810  P    DT A  89      -8.991   2.341-295.254  1.00  0.00
ATOM   2811  OP1  DT A  89     -10.075   3.322-295.052  1.00  0.00
ATOM   2812  OP2  DT A  89      -9.147   1.201-296.183  1.00  0.00
ATOM   2813  O5'  DT A  89      -7.655   3.114-295.659  1.00  0.00
ATOM   2814  C5'  DT A  89      -7.181   4.182-294.860  1.00  0.00
ATOM   2817  C4'  DT A  89      -5.938   4.792-295.494  1.00  0.00
ATOM   2819  O4'  DT A  89      -4.910   3.811-295.552  1.00  0.00
ATOM   2820  C1'  DT A  89      -4.420   3.731-296.875  1.00  0.00
ATOM   2822  N1   DT A  89      -4.052   2.317-297.154  1.00  0.00
ATOM   2823  C6   DT A  89      -5.013   1.329-297.291  1.00  0.00
ATOM   2825  C5   DT A  89      -4.656   0.023-297.430  1.00  0.00
ATOM   2826  C7   DT A  89      -5.741  -1.027-297.602  1.00  0.00
ATOM   2830  C4   DT A  89      -3.247  -0.372-297.393  1.00  0.00
ATOM   2831  O4   DT A  89      -2.799  -1.517-297.415  1.00  0.00
ATOM   2832  N3   DT A  89      -2.365   0.677-297.298  1.00  0.00
ATOM   2834  C2   DT A  89      -2.690   2.008-297.218  1.00  0.00
ATOM   2835  O2   DT A  89      -1.792   2.847-297.240  1.00  0.00
ATOM   2836  C3'  DT A  89      -6.248   5.279-296.911  1.00  0.00
ATOM   2838  C2'  DT A  89      -5.503   4.290-297.796  1.00  0.00
ATOM   2841  O3'  DT A  89      -5.789   6.607-297.039  1.00  0.00
ATOM   2842  P    DT A  90      -5.964   7.443-298.401  1.00  0.00
ATOM   2843  OP1  DT A  90      -6.224   8.853-298.054  1.00  0.00
ATOM   2844  OP2  DT A  90      -6.846   6.705-299.332  1.00  0.00
ATOM   2845  O5'  DT A  90      -4.473   7.303-298.941  1.00  0.00
ATOM   2846  C5'  DT A  90      -3.386   7.796-298.180  1.00  0.00
ATOM   2849  C4'  DT A  90      -2.077   7.442-298.873  1.00  0.00
ATOM   2851  O4'  DT A  90      -1.939   6.027-298.913  1.00  0.00
ATOM   2852  C1'  DT A  90      -1.515   5.649-300.206  1.00  0.00
ATOM   2854  N1   DT A  90      -2.001   4.273-300.488  1.00  0.00
ATOM   2855  C6   DT A  90      -3.352   4.008-300.633  1.00  0.00
ATOM   2857  C5   DT A  90      -3.804   2.729-300.740  1.00  0.00
ATOM   2858  C7   DT A  90      -5.289   2.473-300.916  1.00  0.00
ATOM   2862  C4   DT A  90      -2.872   1.605-300.659  1.00  0.00
ATOM   2863  O4   DT A  90      -3.171   0.416-300.562  1.00  0.00
ATOM   2864  N3   DT A  90      -1.546   1.964-300.651  1.00  0.00
ATOM   2866  C2   DT A  90      -1.054   3.241-300.537  1.00  0.00
ATOM   2867  O2   DT A  90       0.162   3.417-300.489  1.00  0.00
ATOM   2868  C3'  DT A  90      -2.059   7.982-300.305  1.00  0.00
ATOM   2870  C2'  DT A  90      -2.065   6.714-301.152  1.00  0.00
ATOM   2873  O3'  DT A  90      -0.905   8.777-300.474  1.00  0.00
ATOM   2874  P    DC A  91      -0.545   9.457-301.885  1.00  0.00
ATOM   2875  OP1  DC A  91       0.114  10.751-301.630  1.00  0.00
ATOM   2876  OP2  DC A  91      -1.704   9.351-302.800  1.00  0.00
ATOM   2877  O5'  DC A  91       0.552   8.404-302.375  1.00  0.00
ATOM   2878  C5'  DC A  91       1.739   8.216-301.626  1.00  0.00
ATOM   2881  C4'  DC A  91       2.642   7.189-302.300  1.00  0.00
ATOM   2883  O4'  DC A  91       1.966   5.937-302.328  1.00  0.00
ATOM   2884  C1'  DC A  91       2.027   5.406-303.637  1.00  0.00
ATOM   2886  N1   DC A  91       0.812   4.568-303.873  1.00  0.00
ATOM   2887  C6   DC A  91      -0.441   5.132-303.967  1.00  0.00
ATOM   2889  C5   DC A  91      -1.543   4.345-304.115  1.00  0.00
ATOM   2891  C4   DC A  91      -1.334   2.938-304.116  1.00  0.00
ATOM   2892  N4   DC A  91      -2.340   2.115-304.158  1.00  0.00
ATOM   2895  N3   DC A  91      -0.149   2.387-304.034  1.00  0.00
ATOM   2896  C2   DC A  91       0.949   3.175-303.944  1.00  0.00
ATOM   2897  O2   DC A  91       2.043   2.613-303.959  1.00  0.00
ATOM   2898  C3'  DC A  91       2.990   7.600-303.736  1.00  0.00
ATOM   2900  C2'  DC A  91       2.164   6.617-304.561  1.00  0.00
ATOM   2903  O3'  DC A  91       4.396   7.501-303.910  1.00  0.00
ATOM   2904  P    DC A  92       5.126   7.780-305.323  1.00  0.00
ATOM   2905  OP1  DC A  92       6.440   8.405-305.061  1.00  0.00
ATOM   2906  OP2  DC A  92       4.160   8.388-306.267  1.00  0.00
ATOM   2907  O5'  DC A  92       5.344   6.253-305.762  1.00  0.00
ATOM   2908  C5'  DC A  92       6.161   5.397-304.981  1.00  0.00
ATOM   2911  C4'  DC A  92       6.421   4.065-305.683  1.00  0.00
ATOM   2913  O4'  DC A  92       5.224   3.294-305.762  1.00  0.00
ATOM   2914  C1'  DC A  92       4.939   2.971-307.111  1.00  0.00
ATOM   2916  N1   DC A  92       3.465   3.100-307.321  1.00  0.00
ATOM   2917  C6   DC A  92       2.846   4.329-307.289  1.00  0.00
ATOM   2919  C5   DC A  92       1.491   4.423-307.383  1.00  0.00
ATOM   2921  C4   DC A  92       0.767   3.207-307.514  1.00  0.00
ATOM   2922  N4   DC A  92      -0.538   3.204-307.455  1.00  0.00
ATOM   2925  N3   DC A  92       1.337   2.025-307.550  1.00  0.00
ATOM   2926  C2   DC A  92       2.688   1.940-307.454  1.00  0.00
ATOM   2927  O2   DC A  92       3.183   0.813-307.489  1.00  0.00
ATOM   2928  C3'  DC A  92       6.989   4.266-307.090  1.00  0.00
ATOM   2930  C2'  DC A  92       5.794   3.904-307.975  1.00  0.00
ATOM   2933  O3'  DC A  92       8.139   3.445-307.220  1.00  0.00
ATOM   2934  P    DT A  93       8.895   3.213-308.618  1.00  0.00
ATOM   2935  OP1  DT A  93      10.309   2.893-308.341  1.00  0.00
ATOM   2936  OP2  DT A  93       8.523   4.287-309.567  1.00  0.00
ATOM   2937  O5'  DT A  93       8.136   1.878-309.055  1.00  0.00
ATOM   2938  C5'  DT A  93       8.216   0.720-308.244  1.00  0.00
ATOM   2941  C4'  DT A  93       7.505  -0.441-308.923  1.00  0.00
ATOM   2943  O4'  DT A  93       6.114  -0.169-309.036  1.00  0.00
ATOM   2944  C1'  DT A  93       5.695  -0.472-310.353  1.00  0.00
ATOM   2946  N1   DT A  93       4.571   0.450-310.681  1.00  0.00
ATOM   2947  C6   DT A  93       4.777   1.808-310.848  1.00  0.00
ATOM   2949  C5   DT A  93       3.725   2.664-310.963  1.00  0.00
ATOM   2950  C7   DT A  93       3.984   4.149-311.138  1.00  0.00
ATOM   2954  C4   DT A  93       2.352   2.173-310.887  1.00  0.00
ATOM   2955  O4   DT A  93       1.330   2.855-310.870  1.00  0.00
ATOM   2956  N3   DT A  93       2.242   0.812-310.778  1.00  0.00
ATOM   2958  C2   DT A  93       3.276  -0.081-310.667  1.00  0.00
ATOM   2959  O2   DT A  93       3.024  -1.277-310.558  1.00  0.00
ATOM   2960  C3'  DT A  93       8.090  -0.687-310.314  1.00  0.00
ATOM   2962  C2'  DT A  93       6.930  -0.348-311.249  1.00  0.00
ATOM   2965  O3'  DT A  93       8.523  -2.032-310.347  1.00  0.00
ATOM   2966  P    DA A  94       9.191  -2.683-311.645  1.00  0.00
ATOM   2967  OP1  DA A  94      10.112  -3.752-311.212  1.00  0.00
ATOM   2968  OP2  DA A  94       9.619  -1.614-312.572  1.00  0.00
ATOM   2969  O5'  DA A  94       7.877  -3.348-312.244  1.00  0.00
ATOM   2970  C5'  DA A  94       7.205  -4.380-311.548  1.00  0.00
ATOM   2973  C4'  DA A  94       5.966  -4.780-312.337  1.00  0.00
ATOM   2975  O4'  DA A  94       5.029  -3.705-312.344  1.00  0.00
ATOM   2976  C1'  DA A  94       4.502  -3.596-313.652  1.00  0.00
ATOM   2978  N9   DA A  94       4.018  -2.214-313.886  1.00  0.00
ATOM   2979  C8   DA A  94       4.749  -1.062-314.062  1.00  0.00
ATOM   2981  N7   DA A  94       4.034   0.027-314.188  1.00  0.00
ATOM   2982  C5   DA A  94       2.719  -0.458-314.074  1.00  0.00
ATOM   2983  C6   DA A  94       1.437   0.136-314.035  1.00  0.00
ATOM   2984  N6   DA A  94       1.208   1.436-314.059  1.00  0.00
ATOM   2987  N1   DA A  94       0.343  -0.606-313.897  1.00  0.00
ATOM   2988  C2   DA A  94       0.477  -1.920-313.816  1.00  0.00
ATOM   2990  N3   DA A  94       1.607  -2.624-313.806  1.00  0.00
ATOM   2991  C4   DA A  94       2.701  -1.822-313.923  1.00  0.00
ATOM   2992  C3'  DA A  94       6.333  -5.124-313.788  1.00  0.00
ATOM   2994  C2'  DA A  94       5.658  -3.996-314.563  1.00  0.00
ATOM   2997  O3'  DA A  94       5.835  -6.419-314.063  1.00  0.00
ATOM   2998  P    DC A  95       5.948  -7.124-315.505  1.00  0.00
ATOM   2999  OP1  DC A  95       6.279  -8.550-315.311  1.00  0.00
ATOM   3000  OP2  DC A  95       6.730  -6.273-316.428  1.00  0.00
ATOM   3001  O5'  DC A  95       4.405  -6.992-315.897  1.00  0.00
ATOM   3002  C5'  DC A  95       3.419  -7.614-315.091  1.00  0.00
ATOM   3005  C4'  DC A  95       2.024  -7.473-315.691  1.00  0.00
ATOM   3007  O4'  DC A  95       1.643  -6.100-315.710  1.00  0.00
ATOM   3008  C1'  DC A  95       1.367  -5.690-317.039  1.00  0.00
ATOM   3010  N1   DC A  95       1.909  -4.310-317.250  1.00  0.00
ATOM   3011  C6   DC A  95       3.265  -4.074-317.300  1.00  0.00
ATOM   3013  C5   DC A  95       3.737  -2.806-317.460  1.00  0.00
ATOM   3015  C4   DC A  95       2.776  -1.761-317.552  1.00  0.00
ATOM   3016  N4   DC A  95       3.132  -0.506-317.534  1.00  0.00
ATOM   3019  N3   DC A  95       1.482  -1.967-317.496  1.00  0.00
ATOM   3020  C2   DC A  95       1.020  -3.230-317.346  1.00  0.00
ATOM   3021  O2   DC A  95      -0.202  -3.374-317.317  1.00  0.00
ATOM   3022  C3'  DC A  95       1.983  -8.035-317.114  1.00  0.00
ATOM   3024  C2'  DC A  95       1.969  -6.762-317.956  1.00  0.00
ATOM   3027  O3'  DC A  95       0.839  -8.865-317.232  1.00  0.00
ATOM   3028  P    DT A  96       0.394  -9.544-318.620  1.00  0.00
ATOM   3029  OP1  DT A  96      -0.359 -10.775-318.310  1.00  0.00
ATOM   3030  OP2  DT A  96       1.535  -9.561-319.560  1.00  0.00
ATOM   3031  O5'  DT A  96      -0.637  -8.418-319.100  1.00  0.00
ATOM   3032  C5'  DT A  96      -1.808  -8.159-318.344  1.00  0.00
ATOM   3035  C4'  DT A  96      -2.649  -7.083-319.020  1.00  0.00
ATOM   3037  O4'  DT A  96      -1.931  -5.852-319.025  1.00  0.00
ATOM   3038  C1'  DT A  96      -2.015  -5.287-320.320  1.00  0.00
ATOM   3040  N1   DT A  96      -0.794  -4.472-320.579  1.00  0.00
ATOM   3041  C6   DT A  96       0.448  -5.065-320.703  1.00  0.00
ATOM   3043  C5   DT A  96       1.575  -4.316-320.839  1.00  0.00
ATOM   3044  C7   DT A  96       2.913  -5.010-321.013  1.00  0.00
ATOM   3048  C4   DT A  96       1.505  -2.854-320.825  1.00  0.00
ATOM   3049  O4   DT A  96       2.456  -2.074-320.848  1.00  0.00
ATOM   3050  N3   DT A  96       0.228  -2.349-320.768  1.00  0.00
ATOM   3052  C2   DT A  96      -0.932  -3.081-320.665  1.00  0.00
ATOM   3053  O2   DT A  96      -2.011  -2.497-320.680  1.00  0.00
ATOM   3054  C3'  DT A  96      -2.979  -7.480-320.464  1.00  0.00
ATOM   3056  C2'  DT A  96      -2.189  -6.467-321.278  1.00  0.00
ATOM   3059  O3'  DT A  96      -4.374  -7.392-320.660  1.00  0.00
ATOM   3060  P    DT A  97      -5.064  -7.717-322.073  1.00  0.00
ATOM   3061  OP1  DT A  97      -6.361  -8.365-321.807  1.00  0.00
ATOM   3062  OP2  DT A  97      -4.073  -8.318-322.990  1.00  0.00
ATOM   3063  O5'  DT A  97      -5.324  -6.219-322.551  1.00  0.00
ATOM   3064  C5'  DT A  97      -6.204  -5.389-321.817  1.00  0.00
ATOM   3067  C4'  DT A  97      -6.391  -4.050-322.520  1.00  0.00
ATOM   3069  O4'  DT A  97      -5.157  -3.341-322.521  1.00  0.00
ATOM   3070  C1'  DT A  97      -4.811  -3.000-323.851  1.00  0.00
ATOM   3072  N1   DT A  97      -3.333  -3.109-324.020  1.00  0.00
ATOM   3073  C6   DT A  97      -2.699  -4.334-324.147  1.00  0.00
ATOM   3075  C5   DT A  97      -1.344  -4.415-324.248  1.00  0.00
ATOM   3076  C7   DT A  97      -0.692  -5.772-324.454  1.00  0.00
ATOM   3080  C4   DT A  97      -0.518  -3.209-324.178  1.00  0.00
ATOM   3081  O4   DT A  97       0.710  -3.157-324.143  1.00  0.00
ATOM   3082  N3   DT A  97      -1.229  -2.037-324.110  1.00  0.00
ATOM   3084  C2   DT A  97      -2.595  -1.919-324.045  1.00  0.00
ATOM   3085  O2   DT A  97      -3.090  -0.795-324.041  1.00  0.00
ATOM   3086  C3'  DT A  97      -6.857  -4.262-323.964  1.00  0.00
ATOM   3088  C2'  DT A  97      -5.620  -3.907-324.779  1.00  0.00
ATOM   3091  O3'  DT A  97      -7.966  -3.427-324.218  1.00  0.00
ATOM   3092  P    DT A  98      -8.663  -3.353-325.665  1.00  0.00
ATOM   3093  OP1  DT A  98     -10.118  -3.195-325.477  1.00  0.00
ATOM   3094  OP2  DT A  98      -8.112  -4.409-326.542  1.00  0.00
ATOM   3095  O5'  DT A  98      -8.046  -1.960-326.137  1.00  0.00
ATOM   3096  C5'  DT A  98      -8.280  -0.789-325.373  1.00  0.00
ATOM   3099  C4'  DT A  98      -7.599   0.407-326.024  1.00  0.00
ATOM   3101  O4'  DT A  98      -6.194   0.194-326.018  1.00  0.00
ATOM   3102  C1'  DT A  98      -5.689   0.398-327.324  1.00  0.00
ATOM   3104  N1   DT A  98      -4.557  -0.542-327.549  1.00  0.00
ATOM   3105  C6   DT A  98      -4.761  -1.904-327.692  1.00  0.00
ATOM   3107  C5   DT A  98      -3.708  -2.762-327.774  1.00  0.00
ATOM   3108  C7   DT A  98      -3.973  -4.249-327.940  1.00  0.00
ATOM   3112  C4   DT A  98      -2.334  -2.265-327.692  1.00  0.00
ATOM   3113  O4   DT A  98      -1.307  -2.942-327.632  1.00  0.00
ATOM   3114  N3   DT A  98      -2.226  -0.898-327.633  1.00  0.00
ATOM   3116  C2   DT A  98      -3.265  -0.003-327.547  1.00  0.00
ATOM   3117  O2   DT A  98      -3.018   1.198-327.477  1.00  0.00
ATOM   3118  C3'  DT A  98      -8.077   0.585-327.467  1.00  0.00
ATOM   3120  C2'  DT A  98      -6.853   0.210-328.294  1.00  0.00
ATOM   3123  O3'  DT A  98      -8.498   1.921-327.645  1.00  0.00
ATOM   3124  P    DT A  99      -9.037   2.461-329.060  1.00  0.00
ATOM   3125  OP1  DT A  99     -10.090   3.462-328.803  1.00  0.00
ATOM   3126  OP2  DT A  99      -9.273   1.318-329.968  1.00  0.00
ATOM   3127  O5'  DT A  99      -7.716   3.210-329.542  1.00  0.00
ATOM   3128  C5'  DT A  99      -7.180   4.265-328.765  1.00  0.00
ATOM   3131  C4'  DT A  99      -5.905   4.796-329.407  1.00  0.00
ATOM   3133  O4'  DT A  99      -4.923   3.775-329.453  1.00  0.00
ATOM   3134  C1'  DT A  99      -4.307   3.778-330.726  1.00  0.00
ATOM   3136  N1   DT A  99      -3.939   2.373-331.037  1.00  0.00
ATOM   3137  C6   DT A  99      -4.909   1.400-331.211  1.00  0.00
ATOM   3139  C5   DT A  99      -4.572   0.083-331.275  1.00  0.00
ATOM   3140  C7   DT A  99      -5.663  -0.961-331.446  1.00  0.00
ATOM   3144  C4   DT A  99      -3.174  -0.330-331.147  1.00  0.00
ATOM   3145  O4   DT A  99      -2.755  -1.483-331.059  1.00  0.00
ATOM   3146  N3   DT A  99      -2.272   0.705-331.067  1.00  0.00
ATOM   3148  C2   DT A  99      -2.581   2.040-330.999  1.00  0.00
ATOM   3149  O2   DT A  99      -1.669   2.859-330.903  1.00  0.00
ATOM   3150  C3'  DT A  99      -6.175   5.302-330.825  1.00  0.00
ATOM   3152  C2'  DT A  99      -5.300   4.409-331.704  1.00  0.00
ATOM   3155  O3'  DT A  99      -5.837   6.675-330.842  1.00  0.00
ATOM   3156  P    DG A 100      -6.015   7.591-332.150  1.00  0.00
ATOM   3157  OP1  DG A 100      -6.218   8.984-331.707  1.00  0.00
ATOM   3158  OP2  DG A 100      -6.961   6.937-333.079  1.00  0.00
ATOM   3159  O5'  DG A 100      -4.542   7.450-332.735  1.00  0.00
ATOM   3160  C5'  DG A 100      -3.435   7.875-331.964  1.00  0.00
ATOM   3163  C4'  DG A 100      -2.139   7.405-332.608  1.00  0.00
ATOM   3165  O4'  DG A 100      -2.092   5.983-332.652  1.00  0.00
ATOM   3166  C1'  DG A 100      -1.500   5.616-333.884  1.00  0.00
ATOM   3168  N9   DG A 100      -1.876   4.224-334.217  1.00  0.00
ATOM   3169  C8   DG A 100      -3.116   3.698-334.486  1.00  0.00
ATOM   3171  N7   DG A 100      -3.136   2.394-334.589  1.00  0.00
ATOM   3172  C5   DG A 100      -1.795   2.024-334.379  1.00  0.00
ATOM   3173  C6   DG A 100      -1.136   0.739-334.294  1.00  0.00
ATOM   3174  O6   DG A 100      -1.606  -0.401-334.343  1.00  0.00
ATOM   3175  N1   DG A 100       0.227   0.841-334.098  1.00  0.00
ATOM   3177  C2   DG A 100       0.892   2.014-333.951  1.00  0.00
ATOM   3178  N2   DG A 100       2.191   1.978-333.797  1.00  0.00
ATOM   3181  N3   DG A 100       0.327   3.212-333.984  1.00  0.00
ATOM   3182  C4   DG A 100      -1.020   3.152-334.199  1.00  0.00
ATOM   3183  C3'  DG A 100      -1.993   7.935-334.037  1.00  0.00
ATOM   3185  C2'  DG A 100      -1.990   6.661-334.883  1.00  0.00
ATOM   3188  O3'  DG A 100      -0.780   8.654-334.053  1.00  0.00
ATOM   3189  P    DA A 101      -0.243   9.421-335.349  1.00  0.00
ATOM   3190  OP1  DA A 101       0.589  10.548-334.892  1.00  0.00
ATOM   3191  OP2  DA A 101      -1.354   9.628-336.301  1.00  0.00
ATOM   3192  O5'  DA A 101       0.713   8.275-335.898  1.00  0.00
ATOM   3193  C5'  DA A 101       1.857   7.914-335.154  1.00  0.00
ATOM   3196  C4'  DA A 101       2.700   6.908-335.921  1.00  0.00
ATOM   3198  O4'  DA A 101       2.046   5.649-336.001  1.00  0.00
ATOM   3199  C1'  DA A 101       2.195   5.131-337.310  1.00  0.00
ATOM   3201  N9   DA A 101       0.978   4.341-337.618  1.00  0.00
ATOM   3202  C8   DA A 101      -0.304   4.782-337.850  1.00  0.00
ATOM   3204  N7   DA A 101      -1.196   3.831-337.967  1.00  0.00
ATOM   3205  C5   DA A 101      -0.431   2.668-337.788  1.00  0.00
ATOM   3206  C6   DA A 101      -0.715   1.284-337.717  1.00  0.00
ATOM   3207  N6   DA A 101      -1.923   0.745-337.731  1.00  0.00
ATOM   3210  N1   DA A 101       0.258   0.399-337.523  1.00  0.00
ATOM   3211  C2   DA A 101       1.501   0.840-337.390  1.00  0.00
ATOM   3213  N3   DA A 101       1.919   2.097-337.403  1.00  0.00
ATOM   3214  C4   DA A 101       0.894   2.970-337.604  1.00  0.00
ATOM   3215  C3'  DA A 101       3.010   7.411-337.335  1.00  0.00
ATOM   3217  C2'  DA A 101       2.414   6.329-338.235  1.00  0.00
ATOM   3220  O3'  DA A 101       4.415   7.563-337.409  1.00  0.00
ATOM   3221  P    DG A 102       5.167   8.087-338.725  1.00  0.00
ATOM   3222  OP1  DG A 102       6.417   8.755-338.311  1.00  0.00
ATOM   3223  OP2  DG A 102       4.201   8.748-339.626  1.00  0.00
ATOM   3224  O5'  DG A 102       5.533   6.665-339.352  1.00  0.00
ATOM   3225  C5'  DG A 102       6.349   5.753-338.641  1.00  0.00
ATOM   3228  C4'  DG A 102       6.345   4.391-339.331  1.00  0.00
ATOM   3230  O4'  DG A 102       5.037   3.814-339.311  1.00  0.00
ATOM   3231  C1'  DG A 102       4.788   3.264-340.595  1.00  0.00
ATOM   3233  N9   DG A 102       3.334   3.149-340.862  1.00  0.00
ATOM   3234  C8   DG A 102       2.423   4.154-341.076  1.00  0.00
ATOM   3236  N7   DG A 102       1.190   3.750-341.213  1.00  0.00
ATOM   3237  C5   DG A 102       1.289   2.357-341.072  1.00  0.00
ATOM   3238  C6   DG A 102       0.288   1.323-341.024  1.00  0.00
ATOM   3239  O6   DG A 102      -0.938   1.413-341.022  1.00  0.00
ATOM   3240  N1   DG A 102       0.810   0.055-340.908  1.00  0.00
ATOM   3242  C2   DG A 102       2.130  -0.217-340.813  1.00  0.00
ATOM   3243  N2   DG A 102       2.477  -1.475-340.730  1.00  0.00
ATOM   3246  N3   DG A 102       3.094   0.703-340.813  1.00  0.00
ATOM   3247  C4   DG A 102       2.608   1.979-340.925  1.00  0.00
ATOM   3248  C3'  DG A 102       6.793   4.509-340.791  1.00  0.00
ATOM   3250  C2'  DG A 102       5.500   4.221-341.545  1.00  0.00
ATOM   3253  O3'  DG A 102       7.804   3.544-340.999  1.00  0.00
ATOM   3254  P    DC A 103       8.543   3.356-342.410  1.00  0.00
ATOM   3255  OP1  DC A 103       9.981   3.132-342.151  1.00  0.00
ATOM   3256  OP2  DC A 103       8.093   4.402-343.354  1.00  0.00
ATOM   3257  O5'  DC A 103       7.860   1.971-342.831  1.00  0.00
ATOM   3258  C5'  DC A 103       8.094   0.807-342.057  1.00  0.00
ATOM   3261  C4'  DC A 103       7.563  -0.454-342.736  1.00  0.00
ATOM   3263  O4'  DC A 103       6.138  -0.450-342.763  1.00  0.00
ATOM   3264  C1'  DC A 103       5.680  -0.513-344.103  1.00  0.00
ATOM   3266  N1   DC A 103       4.537   0.437-344.261  1.00  0.00
ATOM   3267  C6   DC A 103       4.726   1.799-344.209  1.00  0.00
ATOM   3269  C5   DC A 103       3.663   2.645-344.311  1.00  0.00
ATOM   3271  C4   DC A 103       2.376   2.061-344.456  1.00  0.00
ATOM   3272  N4   DC A 103       1.307   2.810-344.428  1.00  0.00
ATOM   3275  N3   DC A 103       2.177   0.763-344.490  1.00  0.00
ATOM   3276  C2   DC A 103       3.241  -0.076-344.404  1.00  0.00
ATOM   3277  O2   DC A 103       3.008  -1.282-344.459  1.00  0.00
ATOM   3278  C3'  DC A 103       8.106  -0.588-344.161  1.00  0.00
ATOM   3280  C2'  DC A 103       6.885  -0.217-345.003  1.00  0.00
ATOM   3283  O3'  DC A 103       8.601  -1.910-344.308  1.00  0.00
ATOM   3284  P    DT A 104       9.084  -2.512-345.717  1.00  0.00
ATOM   3285  OP1  DT A 104      10.062  -3.582-345.452  1.00  0.00
ATOM   3286  OP2  DT A 104       9.389  -1.406-346.648  1.00  0.00
ATOM   3287  O5'  DT A 104       7.707  -3.186-346.150  1.00  0.00
ATOM   3288  C5'  DT A 104       7.132  -4.189-345.330  1.00  0.00
ATOM   3291  C4'  DT A 104       5.840  -4.701-345.946  1.00  0.00
ATOM   3293  O4'  DT A 104       4.887  -3.648-346.041  1.00  0.00
ATOM   3294  C1'  DT A 104       4.318  -3.677-347.336  1.00  0.00
ATOM   3296  N1   DT A 104       3.942  -2.287-347.700  1.00  0.00
ATOM   3297  C6   DT A 104       4.900  -1.295-347.822  1.00  0.00
ATOM   3299  C5   DT A 104       4.538   0.011-347.953  1.00  0.00
ATOM   3300  C7   DT A 104       5.611   1.078-348.096  1.00  0.00
ATOM   3304  C4   DT A 104       3.126   0.391-347.937  1.00  0.00
ATOM   3305  O4   DT A 104       2.674   1.532-347.918  1.00  0.00
ATOM   3306  N3   DT A 104       2.251  -0.664-347.910  1.00  0.00
ATOM   3308  C2   DT A 104       2.580  -1.989-347.794  1.00  0.00
ATOM   3309  O2   DT A 104       1.686  -2.828-347.762  1.00  0.00
ATOM   3310  C3'  DT A 104       6.108  -5.265-347.339  1.00  0.00
ATOM   3312  C2'  DT A 104       5.360  -4.309-348.261  1.00  0.00
ATOM   3315  O3'  DT A 104       5.604  -6.579-347.341  1.00  0.00
ATOM   3316  P    DA A 105       5.762  -7.534-348.603  1.00  0.00
ATOM   3317  OP1  DA A 105       5.802  -8.924-348.119  1.00  0.00
ATOM   3318  OP2  DA A 105       6.795  -6.991-349.506  1.00  0.00
ATOM   3319  O5'  DA A 105       4.349  -7.277-349.267  1.00  0.00
ATOM   3320  C5'  DA A 105       3.180  -7.717-348.620  1.00  0.00
ATOM   3323  C4'  DA A 105       1.973  -7.325-349.458  1.00  0.00
ATOM   3325  O4'  DA A 105       1.847  -5.906-349.486  1.00  0.00
ATOM   3326  C1'  DA A 105       1.509  -5.520-350.804  1.00  0.00
ATOM   3328  N9   DA A 105       1.943  -4.123-351.050  1.00  0.00
ATOM   3329  C8   DA A 105       3.219  -3.637-351.216  1.00  0.00
ATOM   3331  N7   DA A 105       3.297  -2.338-351.353  1.00  0.00
ATOM   3332  C5   DA A 105       1.949  -1.941-351.265  1.00  0.00
ATOM   3333  C6   DA A 105       1.274  -0.696-351.253  1.00  0.00
ATOM   3334  N6   DA A 105       1.870   0.484-351.286  1.00  0.00
ATOM   3337  N1   DA A 105      -0.047  -0.640-351.121  1.00  0.00
ATOM   3338  C2   DA A 105      -0.725  -1.777-351.023  1.00  0.00
ATOM   3340  N3   DA A 105      -0.238  -3.012-351.012  1.00  0.00
ATOM   3341  C4   DA A 105       1.120  -3.022-351.113  1.00  0.00
ATOM   3342  C3'  DA A 105       2.118  -7.836-350.898  1.00  0.00
ATOM   3344  C2'  DA A 105       2.223  -6.537-351.690  1.00  0.00
ATOM   3347  O3'  DA A 105       0.979  -8.617-351.193  1.00  0.00
ATOM   3348  P    DC A 106       0.730  -9.295-352.627  1.00  0.00
ATOM   3349  OP1  DC A 106       0.209 -10.660-352.429  1.00  0.00
ATOM   3350  OP2  DC A 106       1.878  -9.035-353.522  1.00  0.00
ATOM   3351  O5'  DC A 106      -0.469  -8.344-353.080  1.00  0.00
ATOM   3352  C5'  DC A 106      -1.651  -8.285-352.297  1.00  0.00
ATOM   3355  C4'  DC A 106      -2.681  -7.329-352.886  1.00  0.00
ATOM   3357  O4'  DC A 106      -2.173  -5.996-352.879  1.00  0.00
ATOM   3358  C1'  DC A 106      -2.180  -5.468-354.197  1.00  0.00
ATOM   3360  N1   DC A 106      -0.958  -4.627-354.395  1.00  0.00
ATOM   3361  C6   DC A 106       0.294  -5.200-354.430  1.00  0.00
ATOM   3363  C5   DC A 106       1.403  -4.426-354.576  1.00  0.00
ATOM   3365  C4   DC A 106       1.203  -3.020-354.690  1.00  0.00
ATOM   3366  N4   DC A 106       2.205  -2.192-354.736  1.00  0.00
ATOM   3369  N3   DC A 106       0.021  -2.455-354.646  1.00  0.00
ATOM   3370  C2   DC A 106      -1.078  -3.232-354.495  1.00  0.00
ATOM   3371  O2   DC A 106      -2.164  -2.655-354.460  1.00  0.00
ATOM   3372  C3'  DC A 106      -3.034  -7.719-354.318  1.00  0.00
ATOM   3374  C2'  DC A 106      -2.275  -6.680-355.134  1.00  0.00
ATOM   3377  O3'  DC A 106      -4.439  -7.652-354.435  1.00  0.00
ATOM   3378  P    DC A 107      -5.191  -7.889-355.828  1.00  0.00
ATOM   3379  OP1  DC A 107      -6.507  -8.492-355.547  1.00  0.00
ATOM   3380  OP2  DC A 107      -4.254  -8.512-356.785  1.00  0.00
ATOM   3381  O5'  DC A 107      -5.401  -6.367-356.251  1.00  0.00
ATOM   3382  C5'  DC A 107      -6.191  -5.527-355.431  1.00  0.00
ATOM   3385  C4'  DC A 107      -6.343  -4.150-356.063  1.00  0.00
ATOM   3387  O4'  DC A 107      -5.077  -3.498-356.113  1.00  0.00
ATOM   3388  C1'  DC A 107      -4.857  -2.992-357.417  1.00  0.00
ATOM   3390  N1   DC A 107      -3.396  -3.065-357.709  1.00  0.00
ATOM   3391  C6   DC A 107      -2.750  -4.279-357.737  1.00  0.00
ATOM   3393  C5   DC A 107      -1.401  -4.339-357.891  1.00  0.00
ATOM   3395  C4   DC A 107      -0.709  -3.099-358.007  1.00  0.00
ATOM   3396  N4   DC A 107       0.592  -3.045-358.063  1.00  0.00
ATOM   3399  N3   DC A 107      -1.311  -1.933-358.010  1.00  0.00
ATOM   3400  C2   DC A 107      -2.655  -1.888-357.884  1.00  0.00
ATOM   3401  O2   DC A 107      -3.183  -0.780-357.980  1.00  0.00
ATOM   3402  C3'  DC A 107      -6.916  -4.259-357.478  1.00  0.00
ATOM   3404  C2'  DC A 107      -5.729  -3.848-358.344  1.00  0.00
ATOM   3407  O3'  DC A 107      -8.038  -3.400-357.569  1.00  0.00
ATOM   3408  P    DT A 108      -8.879  -3.237-358.920  1.00  0.00
ATOM   3409  OP1  DT A 108     -10.277  -2.938-358.555  1.00  0.00
ATOM   3410  OP2  DT A 108      -8.539  -4.333-359.847  1.00  0.00
ATOM   3411  O5'  DT A 108      -8.196  -1.911-359.476  1.00  0.00
ATOM   3412  C5'  DT A 108      -8.286  -0.702-358.752  1.00  0.00
ATOM   3415  C4'  DT A 108      -7.569   0.407-359.514  1.00  0.00
ATOM   3417  O4'  DT A 108      -6.170   0.133-359.562  1.00  0.00
ATOM   3418  C1'  DT A 108      -5.721   0.299-360.894  1.00  0.00
ATOM   3420  N1   DT A 108      -4.548  -0.594-361.133  1.00  0.00
ATOM   3421  C6   DT A 108      -4.700  -1.967-361.203  1.00  0.00
ATOM   3423  C5   DT A 108      -3.623  -2.788-361.332  1.00  0.00
ATOM   3424  C7   DT A 108      -3.833  -4.288-361.412  1.00  0.00
ATOM   3428  C4   DT A 108      -2.269  -2.242-361.376  1.00  0.00
ATOM   3429  O4   DT A 108      -1.225  -2.891-361.398  1.00  0.00
ATOM   3430  N3   DT A 108      -2.210  -0.871-361.353  1.00  0.00
ATOM   3432  C2   DT A 108      -3.276  -0.010-361.235  1.00  0.00
ATOM   3433  O2   DT A 108      -3.075   1.201-361.234  1.00  0.00
ATOM   3434  C3'  DT A 108      -8.111   0.532-360.945  1.00  0.00
ATOM   3436  C2'  DT A 108      -6.941   0.008-361.772  1.00  0.00
ATOM   3439  O3'  DT A 108      -8.449   1.889-361.167  1.00  0.00
ATOM   3440  P    DC A 109      -8.935   2.458-362.585  1.00  0.00
ATOM   3441  OP1  DC A 109      -9.956   3.495-362.340  1.00  0.00
ATOM   3442  OP2  DC A 109      -9.179   1.338-363.518  1.00  0.00
ATOM   3443  O5'  DC A 109      -7.558   3.157-362.993  1.00  0.00
ATOM   3444  C5'  DC A 109      -7.044   4.218-362.204  1.00  0.00
ATOM   3447  C4'  DC A 109      -5.844   4.883-362.870  1.00  0.00
ATOM   3449  O4'  DC A 109      -4.746   3.974-362.906  1.00  0.00
ATOM   3450  C1'  DC A 109      -4.310   3.799-364.241  1.00  0.00
ATOM   3452  N1   DC A 109      -3.960   2.361-364.453  1.00  0.00
ATOM   3453  C6   DC A 109      -4.931   1.385-364.472  1.00  0.00
ATOM   3455  C5   DC A 109      -4.594   0.080-364.662  1.00  0.00
ATOM   3457  C4   DC A 109      -3.209  -0.213-364.803  1.00  0.00
ATOM   3458  N4   DC A 109      -2.780  -1.442-364.862  1.00  0.00
ATOM   3461  N3   DC A 109      -2.270   0.700-364.779  1.00  0.00
ATOM   3462  C2   DC A 109      -2.615   1.996-364.617  1.00  0.00
ATOM   3463  O2   DC A 109      -1.700   2.815-364.659  1.00  0.00
ATOM   3464  C3'  DC A 109      -6.203   5.328-364.290  1.00  0.00
ATOM   3466  C2'  DC A 109      -5.446   4.309-365.137  1.00  0.00
ATOM   3469  O3'  DC A 109      -5.809   6.680-364.456  1.00  0.00
ATOM   3470  P    DT A 110      -5.889   7.437-365.870  1.00  0.00
ATOM   3471  OP1  DT A 110      -6.064   8.881-365.619  1.00  0.00
ATOM   3472  OP2  DT A 110      -6.790   6.703-366.783  1.00  0.00
ATOM   3473  O5'  DT A 110      -4.391   7.180-366.354  1.00  0.00
ATOM   3474  C5'  DT A 110      -3.301   7.676-365.598  1.00  0.00
ATOM   3477  C4'  DT A 110      -1.991   7.324-366.292  1.00  0.00
ATOM   3479  O4'  DT A 110      -1.832   5.906-366.306  1.00  0.00
ATOM   3480  C1'  DT A 110      -1.466   5.505-367.612  1.00  0.00
ATOM   3482  N1   DT A 110      -1.980   4.128-367.877  1.00  0.00
ATOM   3483  C6   DT A 110      -3.337   3.880-367.958  1.00  0.00
ATOM   3485  C5   DT A 110      -3.811   2.614-368.120  1.00  0.00
ATOM   3486  C7   DT A 110      -5.310   2.384-368.207  1.00  0.00
ATOM   3490  C4   DT A 110      -2.894   1.478-368.194  1.00  0.00
ATOM   3491  O4   DT A 110      -3.202   0.288-368.263  1.00  0.00
ATOM   3492  N3   DT A 110      -1.563   1.820-368.166  1.00  0.00
ATOM   3494  C2   DT A 110      -1.051   3.089-368.016  1.00  0.00
ATOM   3495  O2   DT A 110       0.164   3.260-368.027  1.00  0.00
ATOM   3496  C3'  DT A 110      -1.982   7.856-367.732  1.00  0.00
ATOM   3498  C2'  DT A 110      -2.039   6.569-368.545  1.00  0.00
ATOM   3501  O3'  DT A 110      -0.819   8.635-367.942  1.00  0.00
ATOM   3502  P    DT A 111      -0.439   9.255-369.379  1.00  0.00
ATOM   3503  OP1  DT A 111       0.204  10.568-369.168  1.00  0.00
ATOM   3504  OP2  DT A 111      -1.579   9.096-370.306  1.00  0.00
ATOM   3505  O5'  DT A 111       0.673   8.178-369.782  1.00  0.00
ATOM   3506  C5'  DT A 111       1.846   8.036-368.997  1.00  0.00
ATOM   3509  C4'  DT A 111       2.835   7.089-369.673  1.00  0.00
ATOM   3511  O4'  DT A 111       2.299   5.769-369.706  1.00  0.00
ATOM   3512  C1'  DT A 111       2.257   5.301-371.043  1.00  0.00
ATOM   3514  N1   DT A 111       1.008   4.508-371.247  1.00  0.00
ATOM   3515  C6   DT A 111      -0.232   5.121-371.320  1.00  0.00
ATOM   3517  C5   DT A 111      -1.373   4.388-371.440  1.00  0.00
ATOM   3518  C7   DT A 111      -2.713   5.095-371.565  1.00  0.00
ATOM   3522  C4   DT A 111      -1.321   2.927-371.439  1.00  0.00
ATOM   3523  O4   DT A 111      -2.284   2.165-371.415  1.00  0.00
ATOM   3524  N3   DT A 111      -0.051   2.398-371.421  1.00  0.00
ATOM   3526  C2   DT A 111       1.120   3.113-371.337  1.00  0.00
ATOM   3527  O2   DT A 111       2.184   2.504-371.364  1.00  0.00
ATOM   3528  C3'  DT A 111       3.132   7.555-371.100  1.00  0.00
ATOM   3530  C2'  DT A 111       2.380   6.534-371.944  1.00  0.00
ATOM   3533  O3'  DT A 111       4.531   7.573-371.300  1.00  0.00
ATOM   3534  P    DT A 112       5.191   7.955-372.714  1.00  0.00
ATOM   3535  OP1  DT A 112       6.500   8.590-372.466  1.00  0.00
ATOM   3536  OP2  DT A 112       4.180   8.599-373.580  1.00  0.00
ATOM   3537  O5'  DT A 112       5.435   6.471-373.249  1.00  0.00
ATOM   3538  C5'  DT A 112       6.277   5.590-372.525  1.00  0.00
ATOM   3541  C4'  DT A 112       6.311   4.224-373.196  1.00  0.00
ATOM   3543  O4'  DT A 112       4.997   3.674-373.190  1.00  0.00
ATOM   3544  C1'  DT A 112       4.743   3.124-374.468  1.00  0.00
ATOM   3546  N1   DT A 112       3.283   3.162-374.755  1.00  0.00
ATOM   3547  C6   DT A 112       2.611   4.366-374.865  1.00  0.00
ATOM   3549  C5   DT A 112       1.261   4.401-375.028  1.00  0.00
ATOM   3550  C7   DT A 112       0.576   5.751-375.182  1.00  0.00
ATOM   3554  C4   DT A 112       0.488   3.158-375.065  1.00  0.00
ATOM   3555  O4   DT A 112      -0.736   3.055-375.066  1.00  0.00
ATOM   3556  N3   DT A 112       1.246   2.012-375.062  1.00  0.00
ATOM   3558  C2   DT A 112       2.608   1.943-374.898  1.00  0.00
ATOM   3559  O2   DT A 112       3.158   0.845-374.891  1.00  0.00
ATOM   3560  C3'  DT A 112       6.795   4.338-374.645  1.00  0.00
ATOM   3562  C2'  DT A 112       5.561   3.956-375.449  1.00  0.00
ATOM   3565  O3'  DT A 112       7.877   3.456-374.845  1.00  0.00
ATOM   3566  P    DT A 113       8.619   3.334-376.268  1.00  0.00
ATOM   3567  OP1  DT A 113      10.070   3.201-376.033  1.00  0.00
ATOM   3568  OP2  DT A 113       8.083   4.351-377.199  1.00  0.00
ATOM   3569  O5'  DT A 113       8.032   1.919-376.713  1.00  0.00
ATOM   3570  C5'  DT A 113       8.311   0.767-375.940  1.00  0.00
ATOM   3573  C4'  DT A 113       7.726  -0.478-376.596  1.00  0.00
ATOM   3575  O4'  DT A 113       6.310  -0.360-376.643  1.00  0.00
ATOM   3576  C1'  DT A 113       5.862  -0.504-377.979  1.00  0.00
ATOM   3578  N1   DT A 113       4.724   0.430-378.217  1.00  0.00
ATOM   3579  C6   DT A 113       4.914   1.797-378.334  1.00  0.00
ATOM   3581  C5   DT A 113       3.853   2.639-378.473  1.00  0.00
ATOM   3582  C7   DT A 113       4.092   4.131-378.619  1.00  0.00
ATOM   3586  C4   DT A 113       2.485   2.123-378.467  1.00  0.00
ATOM   3587  O4   DT A 113       1.450   2.791-378.452  1.00  0.00
ATOM   3588  N3   DT A 113       2.391   0.753-378.426  1.00  0.00
ATOM   3590  C2   DT A 113       3.438  -0.125-378.283  1.00  0.00
ATOM   3591  O2   DT A 113       3.200  -1.330-378.238  1.00  0.00
ATOM   3592  C3'  DT A 113       8.261  -0.663-378.020  1.00  0.00
ATOM   3594  C2'  DT A 113       7.069  -0.272-378.889  1.00  0.00
ATOM   3597  O3'  DT A 113       8.671  -2.008-378.159  1.00  0.00
ATOM   3598  P    DT A 114       9.216  -2.605-379.550  1.00  0.00
ATOM   3599  OP1  DT A 114      10.218  -3.647-379.249  1.00  0.00
ATOM   3600  OP2  DT A 114       9.525  -1.495-380.476  1.00  0.00
ATOM   3601  O5'  DT A 114       7.872  -3.308-380.047  1.00  0.00
ATOM   3602  C5'  DT A 114       7.267  -4.315-379.256  1.00  0.00
ATOM   3605  C4'  DT A 114       5.982  -4.804-379.909  1.00  0.00
ATOM   3607  O4'  DT A 114       5.044  -3.740-379.970  1.00  0.00
ATOM   3608  C1'  DT A 114       4.418  -3.754-381.236  1.00  0.00
ATOM   3610  N1   DT A 114       4.034  -2.354-381.554  1.00  0.00
ATOM   3611  C6   DT A 114       4.995  -1.370-381.714  1.00  0.00
ATOM   3613  C5   DT A 114       4.640  -0.062-381.826  1.00  0.00
ATOM   3614  C7   DT A 114       5.718   0.998-381.967  1.00  0.00
ATOM   3618  C4   DT A 114       3.233   0.333-381.777  1.00  0.00
ATOM   3619  O4   DT A 114       2.794   1.480-381.767  1.00  0.00
ATOM   3620  N3   DT A 114       2.347  -0.713-381.697  1.00  0.00
ATOM   3622  C2   DT A 114       2.670  -2.038-381.550  1.00  0.00
ATOM   3623  O2   DT A 114       1.767  -2.861-381.427  1.00  0.00
ATOM   3624  C3'  DT A 114       6.244  -5.323-381.326  1.00  0.00
ATOM   3626  C2'  DT A 114       5.426  -4.375-382.205  1.00  0.00
ATOM   3629  O3'  DT A 114       5.840  -6.679-381.361  1.00  0.00
ATOM   3630  P    DA A 115       5.962  -7.578-382.687  1.00  0.00
ATOM   3631  OP1  DA A 115       6.099  -8.994-382.287  1.00  0.00
ATOM   3632  OP2  DA A 115       6.915  -6.945-383.623  1.00  0.00
ATOM   3633  O5'  DA A 115       4.486  -7.342-383.242  1.00  0.00
ATOM   3634  C5'  DA A 115       3.361  -7.740-382.481  1.00  0.00
ATOM   3637  C4'  DA A 115       2.086  -7.275-383.170  1.00  0.00
ATOM   3639  O4'  DA A 115       2.044  -5.853-383.227  1.00  0.00
ATOM   3640  C1'  DA A 115       1.520  -5.482-384.488  1.00  0.00
ATOM   3642  N9   DA A 115       1.983  -4.111-384.809  1.00  0.00
ATOM   3643  C8   DA A 115       3.256  -3.658-385.066  1.00  0.00
ATOM   3645  N7   DA A 115       3.357  -2.356-385.189  1.00  0.00
ATOM   3646  C5   DA A 115       2.033  -1.925-384.995  1.00  0.00
ATOM   3647  C6   DA A 115       1.382  -0.667-384.925  1.00  0.00
ATOM   3648  N6   DA A 115       1.981   0.508-385.003  1.00  0.00
ATOM   3651  N1   DA A 115       0.067  -0.587-384.749  1.00  0.00
ATOM   3652  C2   DA A 115      -0.627  -1.712-384.640  1.00  0.00
ATOM   3654  N3   DA A 115      -0.160  -2.952-384.637  1.00  0.00
ATOM   3655  C4   DA A 115       1.190  -2.990-384.809  1.00  0.00
ATOM   3656  C3'  DA A 115       1.994  -7.823-384.596  1.00  0.00
ATOM   3658  C2'  DA A 115       1.998  -6.562-385.457  1.00  0.00
ATOM   3661  O3'  DA A 115       0.800  -8.579-384.666  1.00  0.00
ATOM   3662  P    DA A 116       0.382  -9.414-385.971  1.00  0.00
ATOM   3663  OP1  DA A 116      -0.357 -10.615-385.532  1.00  0.00
ATOM   3664  OP2  DA A 116       1.538  -9.515-386.885  1.00  0.00
ATOM   3665  O5'  DA A 116      -0.653  -8.356-386.578  1.00  0.00
ATOM   3666  C5'  DA A 116      -1.846  -8.061-385.876  1.00  0.00
ATOM   3669  C4'  DA A 116      -2.713  -7.068-386.644  1.00  0.00
ATOM   3671  O4'  DA A 116      -2.123  -5.773-386.621  1.00  0.00
ATOM   3672  C1'  DA A 116      -2.128  -5.247-387.936  1.00  0.00
ATOM   3674  N9   DA A 116      -0.951  -4.365-388.093  1.00  0.00
ATOM   3675  C8   DA A 116       0.379  -4.714-388.155  1.00  0.00
ATOM   3677  N7   DA A 116       1.205  -3.704-388.227  1.00  0.00
ATOM   3678  C5   DA A 116       0.337  -2.600-388.199  1.00  0.00
ATOM   3679  C6   DA A 116       0.518  -1.199-388.177  1.00  0.00
ATOM   3680  N6   DA A 116       1.696  -0.610-388.122  1.00  0.00
ATOM   3683  N1   DA A 116      -0.522  -0.372-388.125  1.00  0.00
ATOM   3684  C2   DA A 116      -1.740  -0.898-388.111  1.00  0.00
ATOM   3686  N3   DA A 116      -2.070  -2.184-388.111  1.00  0.00
ATOM   3687  C4   DA A 116      -0.973  -2.991-388.138  1.00  0.00
ATOM   3688  C3'  DA A 116      -2.912  -7.505-388.100  1.00  0.00
ATOM   3690  C2'  DA A 116      -2.106  -6.459-388.863  1.00  0.00
ATOM   3693  O3'  DA A 116      -4.302  -7.490-388.363  1.00  0.00
ATOM   3694  P    DT A 117      -4.927  -7.815-389.805  1.00  0.00
ATOM   3695  OP1  DT A 117      -6.180  -8.572-389.607  1.00  0.00
ATOM   3696  OP2  DT A 117      -3.871  -8.315-390.711  1.00  0.00
ATOM   3697  O5'  DT A 117      -5.289  -6.318-390.238  1.00  0.00
ATOM   3698  C5'  DT A 117      -6.203  -5.567-389.458  1.00  0.00
ATOM   3701  C4'  DT A 117      -6.452  -4.185-390.051  1.00  0.00
ATOM   3703  O4'  DT A 117      -5.244  -3.435-390.056  1.00  0.00
ATOM   3704  C1'  DT A 117      -4.984  -2.970-391.368  1.00  0.00
ATOM   3706  N1   DT A 117      -3.516  -3.043-391.605  1.00  0.00
ATOM   3707  C6   DT A 117      -2.865  -4.258-391.738  1.00  0.00
ATOM   3709  C5   DT A 117      -1.515  -4.313-391.892  1.00  0.00
ATOM   3710  C7   DT A 117      -0.840  -5.665-392.064  1.00  0.00
ATOM   3714  C4   DT A 117      -0.716  -3.088-391.885  1.00  0.00
ATOM   3715  O4   DT A 117       0.508  -3.012-391.944  1.00  0.00
ATOM   3716  N3   DT A 117      -1.443  -1.927-391.768  1.00  0.00
ATOM   3718  C2   DT A 117      -2.806  -1.837-391.635  1.00  0.00
ATOM   3719  O2   DT A 117      -3.320  -0.726-391.551  1.00  0.00
ATOM   3720  C3'  DT A 117      -6.998  -4.277-391.477  1.00  0.00
ATOM   3722  C2'  DT A 117      -5.819  -3.818-392.332  1.00  0.00
ATOM   3725  O3'  DT A 117      -8.142  -3.449-391.542  1.00  0.00
ATOM   3726  P    DA A 118      -9.026  -3.296-392.874  1.00  0.00
ATOM   3727  OP1  DA A 118     -10.407  -2.963-392.469  1.00  0.00
ATOM   3728  OP2  DA A 118      -8.745  -4.429-393.781  1.00  0.00
ATOM   3729  O5'  DA A 118      -8.321  -1.986-393.447  1.00  0.00
ATOM   3730  C5'  DA A 118      -8.352  -0.778-392.708  1.00  0.00
ATOM   3733  C4'  DA A 118      -7.513   0.280-393.410  1.00  0.00
ATOM   3735  O4'  DA A 118      -6.145  -0.095-393.445  1.00  0.00
ATOM   3736  C1'  DA A 118      -5.591   0.374-394.657  1.00  0.00
ATOM   3738  N9   DA A 118      -4.447  -0.500-394.985  1.00  0.00
ATOM   3739  C8   DA A 118      -4.451  -1.849-395.252  1.00  0.00
ATOM   3741  N7   DA A 118      -3.263  -2.379-395.387  1.00  0.00
ATOM   3742  C5   DA A 118      -2.414  -1.274-395.209  1.00  0.00
ATOM   3743  C6   DA A 118      -1.012  -1.086-395.197  1.00  0.00
ATOM   3744  N6   DA A 118      -0.114  -2.033-395.391  1.00  0.00
ATOM   3747  N1   DA A 118      -0.477   0.106-394.959  1.00  0.00
ATOM   3748  C2   DA A 118      -1.297   1.130-394.752  1.00  0.00
ATOM   3750  N3   DA A 118      -2.622   1.118-394.732  1.00  0.00
ATOM   3751  C4   DA A 118      -3.124  -0.128-394.965  1.00  0.00
ATOM   3752  C3'  DA A 118      -7.995   0.505-394.845  1.00  0.00
ATOM   3754  C2'  DA A 118      -6.726   0.333-395.682  1.00  0.00
ATOM   3757  O3'  DA A 118      -8.566   1.797-394.868  1.00  0.00
ATOM   3758  P    DG A 119      -9.302   2.397-396.161  1.00  0.00
ATOM   3759  OP1  DG A 119     -10.282   3.402-395.706  1.00  0.00
ATOM   3760  OP2  DG A 119      -9.704   1.297-397.062  1.00  0.00
ATOM   3761  O5'  DG A 119      -8.053   3.162-396.788  1.00  0.00
ATOM   3762  C5'  DG A 119      -7.425   4.192-396.050  1.00  0.00
ATOM   3765  C4'  DG A 119      -6.097   4.574-396.684  1.00  0.00
ATOM   3767  O4'  DG A 119      -5.201   3.471-396.696  1.00  0.00
ATOM   3768  C1'  DG A 119      -4.475   3.524-397.912  1.00  0.00
ATOM   3770  N9   DG A 119      -3.931   2.183-398.227  1.00  0.00
ATOM   3771  C8   DG A 119      -4.604   1.016-398.500  1.00  0.00
ATOM   3773  N7   DG A 119      -3.834  -0.035-398.621  1.00  0.00
ATOM   3774  C5   DG A 119      -2.543   0.483-398.439  1.00  0.00
ATOM   3775  C6   DG A 119      -1.247  -0.147-398.403  1.00  0.00
ATOM   3776  O6   DG A 119      -0.944  -1.339-398.491  1.00  0.00
ATOM   3777  N1   DG A 119      -0.212   0.739-398.201  1.00  0.00
ATOM   3779  C2   DG A 119      -0.380   2.062-397.955  1.00  0.00
ATOM   3780  N2   DG A 119       0.691   2.782-397.751  1.00  0.00
ATOM   3783  N3   DG A 119      -1.552   2.685-397.948  1.00  0.00
ATOM   3784  C4   DG A 119      -2.600   1.844-398.206  1.00  0.00
ATOM   3785  C3'  DG A 119      -6.292   5.060-398.122  1.00  0.00
ATOM   3787  C2'  DG A 119      -5.460   4.068-398.941  1.00  0.00
ATOM   3790  O3'  DG A 119      -5.845   6.405-398.136  1.00  0.00
ATOM   3791  P    DG A 120      -5.938   7.332-399.440  1.00  0.00
ATOM   3792  OP1  DG A 120      -6.095   8.735-398.999  1.00  0.00
ATOM   3793  OP2  DG A 120      -6.892   6.726-400.394  1.00  0.00
ATOM   3794  O5'  DG A 120      -4.445   7.119-399.980  1.00  0.00
ATOM   3795  C5'  DG A 120      -3.342   7.584-399.220  1.00  0.00
ATOM   3798  C4'  DG A 120      -2.017   7.281-399.911  1.00  0.00
ATOM   3800  O4'  DG A 120      -1.793   5.883-399.977  1.00  0.00
ATOM   3801  C1'  DG A 120      -1.338   5.556-401.278  1.00  0.00
ATOM   3803  N9   DG A 120      -1.732   4.163-401.585  1.00  0.00
ATOM   3804  C8   DG A 120      -2.985   3.646-401.801  1.00  0.00
ATOM   3806  N7   DG A 120      -3.020   2.346-401.926  1.00  0.00
ATOM   3807  C5   DG A 120      -1.676   1.967-401.792  1.00  0.00
ATOM   3808  C6   DG A 120      -1.041   0.677-401.774  1.00  0.00
ATOM   3809  O6   DG A 120      -1.535  -0.447-401.870  1.00  0.00
ATOM   3810  N1   DG A 120       0.326   0.745-401.586  1.00  0.00
ATOM   3812  C2   DG A 120       1.017   1.900-401.418  1.00  0.00
ATOM   3813  N2   DG A 120       2.310   1.824-401.277  1.00  0.00
ATOM   3816  N3   DG A 120       0.474   3.110-401.416  1.00  0.00
ATOM   3817  C4   DG A 120      -0.882   3.083-401.600  1.00  0.00
ATOM   3818  C3'  DG A 120      -1.958   7.862-401.327  1.00  0.00
ATOM   3820  C2'  DG A 120      -1.942   6.608-402.205  1.00  0.00
ATOM   3823  O3'  DG A 120      -0.794   8.672-401.379  1.00  0.00
ATOM   3824  P    DG A 121      -0.378   9.520-402.681  1.00  0.00
ATOM   3825  OP1  DG A 121       0.359  10.724-402.234  1.00  0.00
ATOM   3826  OP2  DG A 121      -1.547   9.636-403.578  1.00  0.00
ATOM   3827  O5'  DG A 121       0.663   8.464-403.295  1.00  0.00
ATOM   3828  C5'  DG A 121       1.852   8.143-402.592  1.00  0.00
ATOM   3831  C4'  DG A 121       2.667   7.080-403.324  1.00  0.00
ATOM   3833  O4'  DG A 121       1.958   5.851-403.385  1.00  0.00
ATOM   3834  C1'  DG A 121       2.121   5.310-404.687  1.00  0.00
ATOM   3836  N9   DG A 121       0.976   4.427-404.997  1.00  0.00
ATOM   3837  C8   DG A 121      -0.345   4.762-405.172  1.00  0.00
ATOM   3839  N7   DG A 121      -1.144   3.736-405.307  1.00  0.00
ATOM   3840  C5   DG A 121      -0.284   2.630-405.224  1.00  0.00
ATOM   3841  C6   DG A 121      -0.529   1.210-405.237  1.00  0.00
ATOM   3842  O6   DG A 121      -1.590   0.592-405.347  1.00  0.00
ATOM   3843  N1   DG A 121       0.610   0.455-405.066  1.00  0.00
ATOM   3845  C2   DG A 121       1.856   0.969-404.928  1.00  0.00
ATOM   3846  N2   DG A 121       2.874   0.142-404.852  1.00  0.00
ATOM   3849  N3   DG A 121       2.136   2.267-404.930  1.00  0.00
ATOM   3850  C4   DG A 121       1.020   3.054-405.058  1.00  0.00
ATOM   3851  C3'  DG A 121       3.025   7.514-404.748  1.00  0.00
ATOM   3853  C2'  DG A 121       2.259   6.514-405.613  1.00  0.00
ATOM   3856  O3'  DG A 121       4.437   7.447-404.846  1.00  0.00
ATOM   3857  P    DG A 122       5.246   7.861-406.172  1.00  0.00
ATOM   3858  OP1  DG A 122       6.566   8.397-405.768  1.00  0.00
ATOM   3859  OP2  DG A 122       4.358   8.628-407.070  1.00  0.00
ATOM   3860  O5'  DG A 122       5.442   6.382-406.761  1.00  0.00
ATOM   3861  C5'  DG A 122       6.246   5.445-406.063  1.00  0.00
ATOM   3864  C4'  DG A 122       6.367   4.126-406.824  1.00  0.00
ATOM   3866  O4'  DG A 122       5.130   3.421-406.836  1.00  0.00
ATOM   3867  C1'  DG A 122       4.842   3.028-408.170  1.00  0.00
ATOM   3869  N9   DG A 122       3.377   2.972-408.377  1.00  0.00
ATOM   3870  C8   DG A 122       2.483   4.008-408.494  1.00  0.00
ATOM   3872  N7   DG A 122       1.236   3.636-408.596  1.00  0.00
ATOM   3873  C5   DG A 122       1.302   2.239-408.526  1.00  0.00
ATOM   3874  C6   DG A 122       0.275   1.231-408.505  1.00  0.00
ATOM   3875  O6   DG A 122      -0.950   1.350-408.539  1.00  0.00
ATOM   3876  N1   DG A 122       0.769  -0.049-408.392  1.00  0.00
ATOM   3878  C2   DG A 122       2.087  -0.353-408.332  1.00  0.00
ATOM   3879  N2   DG A 122       2.406  -1.619-408.339  1.00  0.00
ATOM   3882  N3   DG A 122       3.073   0.537-408.357  1.00  0.00
ATOM   3883  C4   DG A 122       2.617   1.826-408.429  1.00  0.00
ATOM   3884  C3'  DG A 122       6.816   4.355-408.271  1.00  0.00
ATOM   3886  C2'  DG A 122       5.545   4.052-409.057  1.00  0.00
ATOM   3889  O3'  DG A 122       7.882   3.459-408.504  1.00  0.00
ATOM   3890  P    DT A 123       8.625   3.301-409.923  1.00  0.00
ATOM   3891  OP1  DT A 123      10.052   3.038-409.654  1.00  0.00
ATOM   3892  OP2  DT A 123       8.209   4.381-410.847  1.00  0.00
ATOM   3893  O5'  DT A 123       7.909   1.926-410.344  1.00  0.00
ATOM   3894  C5'  DT A 123       8.102   0.770-409.539  1.00  0.00
ATOM   3897  C4'  DT A 123       7.520  -0.490-410.171  1.00  0.00
ATOM   3899  O4'  DT A 123       6.105  -0.416-410.245  1.00  0.00
ATOM   3900  C1'  DT A 123       5.685  -0.614-411.582  1.00  0.00
ATOM   3902  N1   DT A 123       4.566   0.337-411.828  1.00  0.00
ATOM   3903  C6   DT A 123       4.779   1.700-411.938  1.00  0.00
ATOM   3905  C5   DT A 123       3.737   2.562-412.080  1.00  0.00
ATOM   3906  C7   DT A 123       4.011   4.048-412.238  1.00  0.00
ATOM   3910  C4   DT A 123       2.360   2.070-412.073  1.00  0.00
ATOM   3911  O4   DT A 123       1.341   2.753-412.134  1.00  0.00
ATOM   3912  N3   DT A 123       2.236   0.706-411.951  1.00  0.00
ATOM   3914  C2   DT A 123       3.270  -0.190-411.842  1.00  0.00
ATOM   3915  O2   DT A 123       3.013  -1.391-411.765  1.00  0.00
ATOM   3916  C3'  DT A 123       8.103  -0.730-411.561  1.00  0.00
ATOM   3918  C2'  DT A 123       6.914  -0.451-412.483  1.00  0.00
ATOM   3921  O3'  DT A 123       8.606  -2.056-411.569  1.00  0.00
ATOM   3922  P    DG A 124       9.343  -2.690-412.850  1.00  0.00
ATOM   3923  OP1  DG A 124      10.272  -3.741-412.385  1.00  0.00
ATOM   3924  OP2  DG A 124       9.803  -1.596-413.732  1.00  0.00
ATOM   3925  O5'  DG A 124       8.063  -3.380-413.513  1.00  0.00
ATOM   3926  C5'  DG A 124       7.365  -4.401-412.823  1.00  0.00
ATOM   3929  C4'  DG A 124       6.067  -4.743-413.546  1.00  0.00
ATOM   3931  O4'  DG A 124       5.179  -3.629-413.554  1.00  0.00
ATOM   3932  C1'  DG A 124       4.535  -3.606-414.816  1.00  0.00
ATOM   3934  N9   DG A 124       4.004  -2.251-415.099  1.00  0.00
ATOM   3935  C8   DG A 124       4.689  -1.085-415.334  1.00  0.00
ATOM   3937  N7   DG A 124       3.933  -0.023-415.437  1.00  0.00
ATOM   3938  C5   DG A 124       2.636  -0.528-415.261  1.00  0.00
ATOM   3939  C6   DG A 124       1.349   0.120-415.203  1.00  0.00
ATOM   3940  O6   DG A 124       1.057   1.314-415.266  1.00  0.00
ATOM   3941  N1   DG A 124       0.304  -0.759-415.040  1.00  0.00
ATOM   3943  C2   DG A 124       0.443  -2.100-414.969  1.00  0.00
ATOM   3944  N2   DG A 124      -0.644  -2.818-414.905  1.00  0.00
ATOM   3947  N3   DG A 124       1.604  -2.743-414.992  1.00  0.00
ATOM   3948  C4   DG A 124       2.673  -1.900-415.120  1.00  0.00
ATOM   3949  C3'  DG A 124       6.327  -5.168-414.996  1.00  0.00
ATOM   3951  C2'  DG A 124       5.612  -4.074-415.789  1.00  0.00
ATOM   3954  O3'  DG A 124       5.794  -6.473-415.145  1.00  0.00
ATOM   3955  P    DA A 125       5.801  -7.271-416.538  1.00  0.00
ATOM   3956  OP1  DA A 125       5.928  -8.715-416.247  1.00  0.00
ATOM   3957  OP2  DA A 125       6.712  -6.606-417.493  1.00  0.00
ATOM   3958  O5'  DA A 125       4.285  -6.946-416.952  1.00  0.00
ATOM   3959  C5'  DA A 125       3.208  -7.471-416.189  1.00  0.00
ATOM   3962  C4'  DA A 125       1.874  -7.339-416.924  1.00  0.00
ATOM   3964  O4'  DA A 125       1.422  -5.986-416.928  1.00  0.00
ATOM   3965  C1'  DA A 125       1.236  -5.555-418.267  1.00  0.00
ATOM   3967  N9   DA A 125       1.707  -4.155-418.404  1.00  0.00
ATOM   3968  C8   DA A 125       3.003  -3.692-418.437  1.00  0.00
ATOM   3970  N7   DA A 125       3.119  -2.391-418.477  1.00  0.00
ATOM   3971  C5   DA A 125       1.783  -1.971-418.468  1.00  0.00
ATOM   3972  C6   DA A 125       1.151  -0.712-418.423  1.00  0.00
ATOM   3973  N6   DA A 125       1.798   0.431-418.322  1.00  0.00
ATOM   3976  N1   DA A 125      -0.172  -0.607-418.376  1.00  0.00
ATOM   3977  C2   DA A 125      -0.896  -1.717-418.406  1.00  0.00
ATOM   3979  N3   DA A 125      -0.449  -2.969-418.453  1.00  0.00
ATOM   3980  C4   DA A 125       0.916  -3.029-418.455  1.00  0.00
ATOM   3981  C3'  DA A 125       2.014  -7.836-418.366  1.00  0.00
ATOM   3983  C2'  DA A 125       2.029  -6.525-419.139  1.00  0.00
ATOM   3986  O3'  DA A 125       0.930  -8.691-418.661  1.00  0.00
ATOM   3987  P    DT A 126       0.656  -9.280-420.131  1.00  0.00
ATOM   3988  OP1  DT A 126       0.109 -10.645-419.997  1.00  0.00
ATOM   3989  OP2  DT A 126       1.801  -8.995-421.021  1.00  0.00
ATOM   3990  O5'  DT A 126      -0.525  -8.281-420.513  1.00  0.00
ATOM   3991  C5'  DT A 126      -1.699  -8.242-419.720  1.00  0.00
ATOM   3994  C4'  DT A 126      -2.685  -7.236-420.292  1.00  0.00
ATOM   3996  O4'  DT A 126      -2.100  -5.936-420.264  1.00  0.00
ATOM   3997  C1'  DT A 126      -2.169  -5.363-421.558  1.00  0.00
ATOM   3999  N1   DT A 126      -0.948  -4.533-421.787  1.00  0.00
ATOM   4000  C6   DT A 126       0.298  -5.118-421.914  1.00  0.00
ATOM   4002  C5   DT A 126       1.417  -4.356-422.052  1.00  0.00
ATOM   4003  C7   DT A 126       2.763  -5.031-422.246  1.00  0.00
ATOM   4007  C4   DT A 126       1.337  -2.897-421.996  1.00  0.00
ATOM   4008  O4   DT A 126       2.279  -2.107-422.000  1.00  0.00
ATOM   4009  N3   DT A 126       0.060  -2.398-421.922  1.00  0.00
ATOM   4011  C2   DT A 126      -1.094  -3.139-421.856  1.00  0.00
ATOM   4012  O2   DT A 126      -2.174  -2.555-421.890  1.00  0.00
ATOM   4013  C3'  DT A 126      -3.037  -7.612-421.732  1.00  0.00
ATOM   4015  C2'  DT A 126      -2.334  -6.527-422.538  1.00  0.00
ATOM   4018  O3'  DT A 126      -4.445  -7.628-421.864  1.00  0.00
ATOM   4019  P    DT A 127      -5.172  -7.992-423.252  1.00  0.00
ATOM   4020  OP1  DT A 127      -6.464  -8.637-422.944  1.00  0.00
ATOM   4021  OP2  DT A 127      -4.202  -8.616-424.177  1.00  0.00
ATOM   4022  O5'  DT A 127      -5.435  -6.498-423.758  1.00  0.00
ATOM   4023  C5'  DT A 127      -6.265  -5.619-423.018  1.00  0.00
ATOM   4026  C4'  DT A 127      -6.304  -4.252-423.694  1.00  0.00
ATOM   4028  O4'  DT A 127      -4.998  -3.687-423.679  1.00  0.00
ATOM   4029  C1'  DT A 127      -4.727  -3.143-424.956  1.00  0.00
ATOM   4031  N1   DT A 127      -3.259  -3.178-425.200  1.00  0.00
ATOM   4032  C6   DT A 127      -2.589  -4.382-425.317  1.00  0.00
ATOM   4034  C5   DT A 127      -1.234  -4.423-425.427  1.00  0.00
ATOM   4035  C7   DT A 127      -0.535  -5.763-425.579  1.00  0.00
ATOM   4039  C4   DT A 127      -0.450  -3.191-425.385  1.00  0.00
ATOM   4040  O4   DT A 127       0.774  -3.109-425.346  1.00  0.00
ATOM   4041  N3   DT A 127      -1.199  -2.040-425.360  1.00  0.00
ATOM   4043  C2   DT A 127      -2.570  -1.962-425.282  1.00  0.00
ATOM   4044  O2   DT A 127      -3.120  -0.865-425.306  1.00  0.00
ATOM   4045  C3'  DT A 127      -6.780  -4.372-425.148  1.00  0.00
ATOM   4047  C2'  DT A 127      -5.539  -3.982-425.942  1.00  0.00
ATOM   4050  O3'  DT A 127      -7.887  -3.514-425.356  1.00  0.00
ATOM   4051  P    DC A 128      -8.631  -3.396-426.786  1.00  0.00
ATOM   4052  OP1  DC A 128     -10.083  -3.234-426.558  1.00  0.00
ATOM   4053  OP2  DC A 128      -8.106  -4.437-427.699  1.00  0.00
ATOM   4054  O5'  DC A 128      -8.004  -1.993-427.241  1.00  0.00
ATOM   4055  C5'  DC A 128      -8.223  -0.831-426.456  1.00  0.00
ATOM   4058  C4'  DC A 128      -7.604   0.403-427.108  1.00  0.00
ATOM   4060  O4'  DC A 128      -6.187   0.271-427.163  1.00  0.00
ATOM   4061  C1'  DC A 128      -5.734   0.448-428.494  1.00  0.00
ATOM   4063  N1   DC A 128      -4.605  -0.496-428.754  1.00  0.00
ATOM   4064  C6   DC A 128      -4.806  -1.859-428.787  1.00  0.00
ATOM   4066  C5   DC A 128      -3.747  -2.706-428.915  1.00  0.00
ATOM   4068  C4   DC A 128      -2.455  -2.118-429.003  1.00  0.00
ATOM   4069  N4   DC A 128      -1.380  -2.858-428.968  1.00  0.00
ATOM   4072  N3   DC A 128      -2.245  -0.823-428.990  1.00  0.00
ATOM   4073  C2   DC A 128      -3.304   0.013-428.884  1.00  0.00
ATOM   4074  O2   DC A 128      -3.066   1.219-428.912  1.00  0.00
ATOM   4075  C3'  DC A 128      -8.146   0.605-428.525  1.00  0.00
ATOM   4077  C2'  DC A 128      -6.952   0.231-429.396  1.00  0.00
ATOM   4080  O3'  DC A 128      -8.572   1.949-428.653  1.00  0.00
ATOM   4081  P    DT A 129      -9.133   2.547-430.034  1.00  0.00
ATOM   4082  OP1  DT A 129     -10.128   3.591-429.718  1.00  0.00
ATOM   4083  OP2  DT A 129      -9.448   1.444-430.966  1.00  0.00
ATOM   4084  O5'  DT A 129      -7.795   3.252-430.544  1.00  0.00
ATOM   4085  C5'  DT A 129      -7.188   4.269-429.768  1.00  0.00
ATOM   4088  C4'  DT A 129      -5.919   4.759-430.453  1.00  0.00
ATOM   4090  O4'  DT A 129      -4.961   3.706-430.498  1.00  0.00
ATOM   4091  C1'  DT A 129      -4.444   3.618-431.810  1.00  0.00
ATOM   4093  N1   DT A 129      -4.057   2.205-432.083  1.00  0.00
ATOM   4094  C6   DT A 129      -5.010   1.210-432.213  1.00  0.00
ATOM   4096  C5   DT A 129      -4.649  -0.097-432.334  1.00  0.00
ATOM   4097  C7   DT A 129      -5.724  -1.160-432.482  1.00  0.00
ATOM   4101  C4   DT A 129      -3.239  -0.483-432.292  1.00  0.00
ATOM   4102  O4   DT A 129      -2.791  -1.629-432.269  1.00  0.00
ATOM   4103  N3   DT A 129      -2.359   0.572-432.245  1.00  0.00
ATOM   4105  C2   DT A 129      -2.691   1.903-432.140  1.00  0.00
ATOM   4106  O2   DT A 129      -1.799   2.747-432.111  1.00  0.00
ATOM   4107  C3'  DT A 129      -6.228   5.224-431.879  1.00  0.00
ATOM   4109  C2'  DT A 129      -5.534   4.167-432.728  1.00  0.00
ATOM   4112  O3'  DT A 129      -5.712   6.529-432.047  1.00  0.00
ATOM   4113  P    DT A 130      -5.778   7.302-433.450  1.00  0.00
ATOM   4114  OP1  DT A 130      -5.990   8.734-433.170  1.00  0.00
ATOM   4115  OP2  DT A 130      -6.634   6.562-434.401  1.00  0.00
ATOM   4116  O5'  DT A 130      -4.269   7.073-433.897  1.00  0.00
ATOM   4117  C5'  DT A 130      -3.210   7.646-433.155  1.00  0.00
ATOM   4120  C4'  DT A 130      -1.891   7.440-433.891  1.00  0.00
ATOM   4122  O4'  DT A 130      -1.590   6.049-433.934  1.00  0.00
ATOM   4123  C1'  DT A 130      -1.402   5.646-435.277  1.00  0.00
ATOM   4125  N1   DT A 130      -1.932   4.263-435.443  1.00  0.00
ATOM   4126  C6   DT A 130      -3.292   4.007-435.544  1.00  0.00
ATOM   4128  C5   DT A 130      -3.759   2.731-435.621  1.00  0.00
ATOM   4129  C7   DT A 130      -5.249   2.485-435.763  1.00  0.00
ATOM   4133  C4   DT A 130      -2.842   1.595-435.551  1.00  0.00
ATOM   4134  O4   DT A 130      -3.154   0.408-435.515  1.00  0.00
ATOM   4135  N3   DT A 130      -1.513   1.937-435.490  1.00  0.00
ATOM   4137  C2   DT A 130      -1.004   3.210-435.447  1.00  0.00
ATOM   4138  O2   DT A 130       0.214   3.364-435.431  1.00  0.00
ATOM   4139  C3'  DT A 130      -1.983   7.985-435.323  1.00  0.00
ATOM   4141  C2'  DT A 130      -2.068   6.709-436.155  1.00  0.00
ATOM   4144  O3'  DT A 130      -0.848   8.792-435.574  1.00  0.00
ATOM   4145  P    DC A 131      -0.520   9.400-437.026  1.00  0.00
ATOM   4146  OP1  DC A 131       0.101  10.727-436.856  1.00  0.00
ATOM   4147  OP2  DC A 131      -1.677   9.206-437.927  1.00  0.00
ATOM   4148  O5'  DC A 131       0.602   8.351-437.459  1.00  0.00
ATOM   4149  C5'  DC A 131       1.771   8.186-436.677  1.00  0.00
ATOM   4152  C4'  DC A 131       2.699   7.159-437.318  1.00  0.00
ATOM   4154  O4'  DC A 131       2.052   5.890-437.343  1.00  0.00
ATOM   4155  C1'  DC A 131       2.142   5.342-438.646  1.00  0.00
ATOM   4157  N1   DC A 131       0.916   4.531-438.906  1.00  0.00
ATOM   4158  C6   DC A 131      -0.328   5.116-438.965  1.00  0.00
ATOM   4160  C5   DC A 131      -1.445   4.348-439.089  1.00  0.00
ATOM   4162  C4   DC A 131      -1.262   2.937-439.119  1.00  0.00
ATOM   4163  N4   DC A 131      -2.278   2.123-439.058  1.00  0.00
ATOM   4166  N3   DC A 131      -0.083   2.365-439.075  1.00  0.00
ATOM   4167  C2   DC A 131       1.028   3.136-438.984  1.00  0.00
ATOM   4168  O2   DC A 131       2.111   2.555-438.959  1.00  0.00
ATOM   4169  C3'  DC A 131       3.077   7.564-438.746  1.00  0.00
ATOM   4171  C2'  DC A 131       2.324   6.534-439.590  1.00  0.00
ATOM   4174  O3'  DC A 131       4.491   7.536-438.852  1.00  0.00
ATOM   4175  P    DC A 132       5.271   7.856-440.223  1.00  0.00
ATOM   4176  OP1  DC A 132       6.603   8.400-439.888  1.00  0.00
ATOM   4177  OP2  DC A 132       4.366   8.585-441.140  1.00  0.00
ATOM   4178  O5'  DC A 132       5.445   6.346-440.736  1.00  0.00
ATOM   4179  C5'  DC A 132       6.167   5.413-439.946  1.00  0.00
ATOM   4182  C4'  DC A 132       6.288   4.051-440.623  1.00  0.00
ATOM   4184  O4'  DC A 132       5.008   3.444-440.766  1.00  0.00
ATOM   4185  C1'  DC A 132       4.860   2.973-442.093  1.00  0.00
ATOM   4187  N1   DC A 132       3.419   3.094-442.454  1.00  0.00
ATOM   4188  C6   DC A 132       2.800   4.324-442.499  1.00  0.00
ATOM   4190  C5   DC A 132       1.446   4.406-442.612  1.00  0.00
ATOM   4192  C4   DC A 132       0.726   3.182-442.673  1.00  0.00
ATOM   4193  N4   DC A 132      -0.576   3.168-442.583  1.00  0.00
ATOM   4196  N3   DC A 132       1.302   2.003-442.671  1.00  0.00
ATOM   4197  C2   DC A 132       2.648   1.932-442.580  1.00  0.00
ATOM   4198  O2   DC A 132       3.153   0.807-442.589  1.00  0.00
ATOM   4199  C3'  DC A 132       6.953   4.167-441.996  1.00  0.00
ATOM   4201  C2'  DC A 132       5.815   3.804-442.955  1.00  0.00
ATOM   4204  O3'  DC A 132       8.072   3.295-441.985  1.00  0.00
ATOM   4205  P    DA A 133       9.018   3.078-443.261  1.00  0.00
ATOM   4206  OP1  DA A 133      10.357   2.670-442.786  1.00  0.00
ATOM   4207  OP2  DA A 133       8.847   4.215-444.192  1.00  0.00
ATOM   4208  O5'  DA A 133       8.267   1.803-443.865  1.00  0.00
ATOM   4209  C5'  DA A 133       8.210   0.589-443.137  1.00  0.00
ATOM   4212  C4'  DA A 133       7.437  -0.467-443.918  1.00  0.00
ATOM   4214  O4'  DA A 133       6.060  -0.124-444.029  1.00  0.00
ATOM   4215  C1'  DA A 133       5.615  -0.445-445.337  1.00  0.00
ATOM   4217  N9   DA A 133       4.503   0.474-445.683  1.00  0.00
ATOM   4218  C8   DA A 133       4.548   1.831-445.913  1.00  0.00
ATOM   4220  N7   DA A 133       3.377   2.404-446.047  1.00  0.00
ATOM   4221  C5   DA A 133       2.486   1.319-445.905  1.00  0.00
ATOM   4222  C6   DA A 133       1.076   1.167-445.884  1.00  0.00
ATOM   4223  N6   DA A 133       0.184   2.123-446.050  1.00  0.00
ATOM   4226  N1   DA A 133       0.522  -0.021-445.694  1.00  0.00
ATOM   4227  C2   DA A 133       1.310  -1.076-445.547  1.00  0.00
ATOM   4229  N3   DA A 133       2.636  -1.099-445.553  1.00  0.00
ATOM   4230  C4   DA A 133       3.168   0.144-445.717  1.00  0.00
ATOM   4231  C3'  DA A 133       8.029  -0.651-445.319  1.00  0.00
ATOM   4233  C2'  DA A 133       6.848  -0.313-446.233  1.00  0.00
ATOM   4236  O3'  DA A 133       8.522  -1.981-445.386  1.00  0.00
ATOM   4237  P    DG A 134       9.242  -2.596-446.688  1.00  0.00
ATOM   4238  OP1  DG A 134      10.173  -3.658-446.253  1.00  0.00
ATOM   4239  OP2  DG A 134       9.685  -1.509-447.586  1.00  0.00
ATOM   4240  O5'  DG A 134       7.939  -3.284-447.312  1.00  0.00
ATOM   4241  C5'  DG A 134       7.296  -4.353-446.634  1.00  0.00
ATOM   4244  C4'  DG A 134       6.027  -4.775-447.368  1.00  0.00
ATOM   4246  O4'  DG A 134       5.049  -3.739-447.306  1.00  0.00
ATOM   4247  C1'  DG A 134       4.460  -3.613-448.591  1.00  0.00
ATOM   4249  N9   DG A 134       3.919  -2.246-448.811  1.00  0.00
ATOM   4250  C8   DG A 134       4.604  -1.069-448.979  1.00  0.00
ATOM   4252  N7   DG A 134       3.848  -0.013-449.096  1.00  0.00
ATOM   4253  C5   DG A 134       2.548  -0.528-449.016  1.00  0.00
ATOM   4254  C6   DG A 134       1.262   0.118-449.015  1.00  0.00
ATOM   4255  O6   DG A 134       0.982   1.319-449.060  1.00  0.00
ATOM   4256  N1   DG A 134       0.211  -0.769-448.910  1.00  0.00
ATOM   4258  C2   DG A 134       0.353  -2.113-448.842  1.00  0.00
ATOM   4259  N2   DG A 134      -0.732  -2.835-448.757  1.00  0.00
ATOM   4262  N3   DG A 134       1.519  -2.752-448.828  1.00  0.00
ATOM   4263  C4   DG A 134       2.587  -1.902-448.892  1.00  0.00
ATOM   4264  C3'  DG A 134       6.319  -5.087-448.841  1.00  0.00
ATOM   4266  C2'  DG A 134       5.588  -3.956-449.552  1.00  0.00
ATOM   4269  O3'  DG A 134       5.818  -6.382-449.127  1.00  0.00
ATOM   4270  P    DT A 135       5.835  -7.034-450.601  1.00  0.00
ATOM   4271  OP1  DT A 135       6.119  -8.478-450.466  1.00  0.00
ATOM   4272  OP2  DT A 135       6.619  -6.184-451.524  1.00  0.00
ATOM   4273  O5'  DT A 135       4.278  -6.838-450.924  1.00  0.00
ATOM   4274  C5'  DT A 135       3.298  -7.454-450.097  1.00  0.00
ATOM   4277  C4'  DT A 135       1.901  -7.339-450.701  1.00  0.00
ATOM   4279  O4'  DT A 135       1.481  -5.979-450.725  1.00  0.00
ATOM   4280  C1'  DT A 135       1.252  -5.573-452.064  1.00  0.00
ATOM   4282  N1   DT A 135       1.794  -4.196-452.254  1.00  0.00
ATOM   4283  C6   DT A 135       3.154  -3.955-452.356  1.00  0.00
ATOM   4285  C5   DT A 135       3.636  -2.692-452.514  1.00  0.00
ATOM   4286  C7   DT A 135       5.129  -2.468-452.664  1.00  0.00
ATOM   4290  C4   DT A 135       2.731  -1.546-452.524  1.00  0.00
ATOM   4291  O4   DT A 135       3.055  -0.360-452.561  1.00  0.00
ATOM   4292  N3   DT A 135       1.398  -1.874-452.443  1.00  0.00
ATOM   4294  C2   DT A 135       0.876  -3.139-452.318  1.00  0.00
ATOM   4295  O2   DT A 135      -0.344  -3.281-452.281  1.00  0.00
ATOM   4296  C3'  DT A 135       1.888  -7.899-452.124  1.00  0.00
ATOM   4298  C2'  DT A 135       1.870  -6.637-452.978  1.00  0.00
ATOM   4301  O3'  DT A 135       0.748  -8.721-452.261  1.00  0.00
ATOM   4302  P    DT A 136       0.375  -9.444-453.647  1.00  0.00
ATOM   4303  OP1  DT A 136      -0.306 -10.714-453.330  1.00  0.00
ATOM   4304  OP2  DT A 136       1.541  -9.403-454.554  1.00  0.00
ATOM   4305  O5'  DT A 136      -0.704  -8.389-454.156  1.00  0.00
ATOM   4306  C5'  DT A 136      -1.876  -8.160-453.399  1.00  0.00
ATOM   4309  C4'  DT A 136      -2.707  -7.066-454.054  1.00  0.00
ATOM   4311  O4'  DT A 136      -1.985  -5.843-454.071  1.00  0.00
ATOM   4312  C1'  DT A 136      -2.163  -5.224-455.329  1.00  0.00
ATOM   4314  N1   DT A 136      -0.938  -4.444-455.625  1.00  0.00
ATOM   4315  C6   DT A 136       0.292  -5.059-455.768  1.00  0.00
ATOM   4317  C5   DT A 136       1.438  -4.328-455.855  1.00  0.00
ATOM   4318  C7   DT A 136       2.768  -5.041-456.035  1.00  0.00
ATOM   4322  C4   DT A 136       1.388  -2.868-455.748  1.00  0.00
ATOM   4323  O4   DT A 136       2.344  -2.099-455.672  1.00  0.00
ATOM   4324  N3   DT A 136       0.120  -2.343-455.694  1.00  0.00
ATOM   4326  C2   DT A 136      -1.054  -3.053-455.656  1.00  0.00
ATOM   4327  O2   DT A 136      -2.121  -2.446-455.652  1.00  0.00
ATOM   4328  C3'  DT A 136      -3.072  -7.445-455.489  1.00  0.00
ATOM   4330  C2'  DT A 136      -2.465  -6.333-456.336  1.00  0.00
ATOM   4333  O3'  DT A 136      -4.477  -7.501-455.555  1.00  0.00
ATOM   4334  P    DG A 137      -5.246  -8.021-456.864  1.00  0.00
ATOM   4335  OP1  DG A 137      -6.514  -8.653-456.442  1.00  0.00
ATOM   4336  OP2  DG A 137      -4.297  -8.714-457.761  1.00  0.00
ATOM   4337  O5'  DG A 137      -5.565  -6.595-457.498  1.00  0.00
ATOM   4338  C5'  DG A 137      -6.394  -5.682-456.807  1.00  0.00
ATOM   4341  C4'  DG A 137      -6.378  -4.335-457.517  1.00  0.00
ATOM   4343  O4'  DG A 137      -5.072  -3.767-457.469  1.00  0.00
ATOM   4344  C1'  DG A 137      -4.778  -3.243-458.753  1.00  0.00
ATOM   4346  N9   DG A 137      -3.313  -3.163-458.957  1.00  0.00
ATOM   4347  C8   DG A 137      -2.400  -4.183-459.072  1.00  0.00
ATOM   4349  N7   DG A 137      -1.155  -3.788-459.106  1.00  0.00
ATOM   4350  C5   DG A 137      -1.252  -2.391-459.029  1.00  0.00
ATOM   4351  C6   DG A 137      -0.249  -1.360-458.955  1.00  0.00
ATOM   4352  O6   DG A 137       0.975  -1.462-458.891  1.00  0.00
ATOM   4353  N1   DG A 137      -0.776  -0.089-458.912  1.00  0.00
ATOM   4355  C2   DG A 137      -2.100   0.189-458.923  1.00  0.00
ATOM   4356  N2   DG A 137      -2.465   1.444-458.872  1.00  0.00
ATOM   4359  N3   DG A 137      -3.063  -0.726-458.955  1.00  0.00
ATOM   4360  C4   DG A 137      -2.574  -2.003-458.995  1.00  0.00
ATOM   4361  C3'  DG A 137      -6.783  -4.479-458.987  1.00  0.00
ATOM   4363  C2'  DG A 137      -5.477  -4.190-459.720  1.00  0.00
ATOM   4366  O3'  DG A 137      -7.802  -3.530-459.225  1.00  0.00
ATOM   4367  P    DC A 138      -8.512  -3.350-460.650  1.00  0.00
ATOM   4368  OP1  DC A 138      -9.954  -3.134-460.422  1.00  0.00
ATOM   4369  OP2  DC A 138      -8.032  -4.390-461.585  1.00  0.00
ATOM   4370  O5'  DC A 138      -7.826  -1.959-461.046  1.00  0.00
ATOM   4371  C5'  DC A 138      -8.034  -0.814-460.237  1.00  0.00
ATOM   4374  C4'  DC A 138      -7.498   0.456-460.892  1.00  0.00
ATOM   4376  O4'  DC A 138      -6.076   0.433-460.968  1.00  0.00
ATOM   4377  C1'  DC A 138      -5.663   0.522-462.321  1.00  0.00
ATOM   4379  N1   DC A 138      -4.533  -0.433-462.530  1.00  0.00
ATOM   4380  C6   DC A 138      -4.727  -1.793-462.457  1.00  0.00
ATOM   4382  C5   DC A 138      -3.668  -2.644-462.534  1.00  0.00
ATOM   4384  C4   DC A 138      -2.376  -2.067-462.668  1.00  0.00
ATOM   4385  N4   DC A 138      -1.311  -2.818-462.552  1.00  0.00
ATOM   4388  N3   DC A 138      -2.171  -0.771-462.740  1.00  0.00
ATOM   4389  C2   DC A 138      -3.234   0.072-462.687  1.00  0.00
ATOM   4390  O2   DC A 138      -3.002   1.277-462.766  1.00  0.00
ATOM   4391  C3'  DC A 138      -8.074   0.637-462.298  1.00  0.00
ATOM   4393  C2'  DC A 138      -6.896   0.247-463.188  1.00  0.00
ATOM   4396  O3'  DC A 138      -8.505   1.981-462.409  1.00  0.00
ATOM   4397  P    DT A 139      -9.060   2.605-463.779  1.00  0.00
ATOM   4398  OP1  DT A 139     -10.015   3.673-463.435  1.00  0.00
ATOM   4399  OP2  DT A 139      -9.426   1.518-464.711  1.00  0.00
ATOM   4400  O5'  DT A 139      -7.709   3.274-464.283  1.00  0.00
ATOM   4401  C5'  DT A 139      -7.097   4.282-463.503  1.00  0.00
ATOM   4404  C4'  DT A 139      -5.807   4.744-464.158  1.00  0.00
ATOM   4406  O4'  DT A 139      -4.871   3.676-464.228  1.00  0.00
ATOM   4407  C1'  DT A 139      -4.270   3.685-465.512  1.00  0.00
ATOM   4409  N1   DT A 139      -3.900   2.284-465.847  1.00  0.00
ATOM   4410  C6   DT A 139      -4.865   1.307-466.003  1.00  0.00
ATOM   4412  C5   DT A 139      -4.525  -0.006-466.111  1.00  0.00
ATOM   4413  C7   DT A 139      -5.617  -1.051-466.274  1.00  0.00
ATOM   4417  C4   DT A 139      -3.124  -0.419-466.040  1.00  0.00
ATOM   4418  O4   DT A 139      -2.704  -1.575-466.000  1.00  0.00
ATOM   4419  N3   DT A 139      -2.230   0.623-465.959  1.00  0.00
ATOM   4421  C2   DT A 139      -2.539   1.960-465.865  1.00  0.00
ATOM   4422  O2   DT A 139      -1.631   2.784-465.788  1.00  0.00
ATOM   4423  C3'  DT A 139      -6.080   5.264-465.567  1.00  0.00
ATOM   4425  C2'  DT A 139      -5.280   4.326-466.467  1.00  0.00
ATOM   4428  O3'  DT A 139      -5.642   6.602-465.570  1.00  0.00
ATOM   4429  P    DG A 140      -5.828   7.548-466.843  1.00  0.00
ATOM   4430  OP1  DG A 140      -5.918   8.943-466.370  1.00  0.00
ATOM   4431  OP2  DG A 140      -6.854   6.970-467.733  1.00  0.00
ATOM   4432  O5'  DG A 140      -4.395   7.323-467.488  1.00  0.00
ATOM   4433  C5'  DG A 140      -3.250   7.764-466.793  1.00  0.00
ATOM   4436  C4'  DG A 140      -1.991   7.332-467.527  1.00  0.00
ATOM   4438  O4'  DG A 140      -1.893   5.916-467.540  1.00  0.00
ATOM   4439  C1'  DG A 140      -1.375   5.532-468.800  1.00  0.00
ATOM   4441  N9   DG A 140      -1.773   4.134-469.074  1.00  0.00
ATOM   4442  C8   DG A 140      -3.029   3.611-469.248  1.00  0.00
ATOM   4444  N7   DG A 140      -3.069   2.306-469.324  1.00  0.00
ATOM   4445  C5   DG A 140      -1.718   1.934-469.212  1.00  0.00
ATOM   4446  C6   DG A 140      -1.068   0.647-469.161  1.00  0.00
ATOM   4447  O6   DG A 140      -1.553  -0.486-469.186  1.00  0.00
ATOM   4448  N1   DG A 140       0.305   0.737-469.027  1.00  0.00
ATOM   4450  C2   DG A 140       0.986   1.904-468.934  1.00  0.00
ATOM   4451  N2   DG A 140       2.279   1.860-468.799  1.00  0.00
ATOM   4454  N3   DG A 140       0.433   3.106-468.943  1.00  0.00
ATOM   4455  C4   DG A 140      -0.924   3.056-469.084  1.00  0.00
ATOM   4456  C3'  DG A 140      -1.969   7.831-468.975  1.00  0.00
ATOM   4458  C2'  DG A 140      -1.932   6.543-469.798  1.00  0.00
ATOM   4461  O3'  DG A 140      -0.810   8.626-469.081  1.00  0.00
ATOM   4462  P    DG A 141      -0.415   9.415-470.417  1.00  0.00
ATOM   4463  OP1  DG A 141       0.288  10.649-470.016  1.00  0.00
ATOM   4464  OP2  DG A 141      -1.570   9.461-471.336  1.00  0.00
ATOM   4465  O5'  DG A 141       0.663   8.390-470.986  1.00  0.00
ATOM   4466  C5'  DG A 141       1.844   8.158-470.246  1.00  0.00
ATOM   4469  C4'  DG A 141       2.742   7.124-470.913  1.00  0.00
ATOM   4471  O4'  DG A 141       2.107   5.851-470.957  1.00  0.00
ATOM   4472  C1'  DG A 141       2.244   5.311-472.259  1.00  0.00
ATOM   4474  N9   DG A 141       1.094   4.418-472.541  1.00  0.00
ATOM   4475  C8   DG A 141      -0.225   4.742-472.756  1.00  0.00
ATOM   4477  N7   DG A 141      -1.026   3.712-472.863  1.00  0.00
ATOM   4478  C5   DG A 141      -0.168   2.615-472.696  1.00  0.00
ATOM   4479  C6   DG A 141      -0.413   1.195-472.637  1.00  0.00
ATOM   4480  O6   DG A 141      -1.472   0.570-472.708  1.00  0.00
ATOM   4481  N1   DG A 141       0.729   0.448-472.439  1.00  0.00
ATOM   4483  C2   DG A 141       1.969   0.972-472.318  1.00  0.00
ATOM   4484  N2   DG A 141       2.970   0.152-472.143  1.00  0.00
ATOM   4487  N3   DG A 141       2.247   2.267-472.357  1.00  0.00
ATOM   4488  C4   DG A 141       1.134   3.043-472.535  1.00  0.00
ATOM   4489  C3'  DG A 141       3.120   7.528-472.338  1.00  0.00
ATOM   4491  C2'  DG A 141       2.350   6.518-473.189  1.00  0.00
ATOM   4494  O3'  DG A 141       4.529   7.421-472.405  1.00  0.00
ATOM   4495  P    DA A 142       5.360   7.748-473.736  1.00  0.00
ATOM   4496  OP1  DA A 142       6.705   8.209-473.333  1.00  0.00
ATOM   4497  OP2  DA A 142       4.521   8.547-474.651  1.00  0.00
ATOM   4498  O5'  DA A 142       5.467   6.255-474.289  1.00  0.00
ATOM   4499  C5'  DA A 142       6.186   5.290-473.546  1.00  0.00
ATOM   4502  C4'  DA A 142       6.235   3.963-474.287  1.00  0.00
ATOM   4504  O4'  DA A 142       4.953   3.354-474.359  1.00  0.00
ATOM   4505  C1'  DA A 142       4.761   2.818-475.654  1.00  0.00
ATOM   4507  N9   DA A 142       3.316   2.932-475.948  1.00  0.00
ATOM   4508  C8   DA A 142       2.553   4.068-476.088  1.00  0.00
ATOM   4510  N7   DA A 142       1.265   3.849-476.196  1.00  0.00
ATOM   4511  C5   DA A 142       1.183   2.446-476.120  1.00  0.00
ATOM   4512  C6   DA A 142       0.130   1.501-476.117  1.00  0.00
ATOM   4513  N6   DA A 142      -1.160   1.776-476.186  1.00  0.00
ATOM   4516  N1   DA A 142       0.381   0.203-475.970  1.00  0.00
ATOM   4517  C2   DA A 142       1.642  -0.194-475.862  1.00  0.00
ATOM   4519  N3   DA A 142       2.729   0.566-475.864  1.00  0.00
ATOM   4520  C4   DA A 142       2.428   1.887-475.984  1.00  0.00
ATOM   4521  C3'  DA A 142       6.792   4.135-475.700  1.00  0.00
ATOM   4523  C2'  DA A 142       5.664   3.618-476.597  1.00  0.00
ATOM   4526  O3'  DA A 142       7.992   3.385-475.724  1.00  0.00
ATOM   4527  P    DG A 143       8.990   3.388-476.980  1.00  0.00
ATOM   4528  OP1  DG A 143      10.354   3.123-476.481  1.00  0.00
ATOM   4529  OP2  DG A 143       8.702   4.552-477.843  1.00  0.00
ATOM   4530  O5'  DG A 143       8.446   2.070-477.701  1.00  0.00
ATOM   4531  C5'  DG A 143       8.532   0.820-477.043  1.00  0.00
ATOM   4534  C4'  DG A 143       7.661  -0.220-477.738  1.00  0.00
ATOM   4536  O4'  DG A 143       6.287   0.158-477.718  1.00  0.00
ATOM   4537  C1'  DG A 143       5.723  -0.245-478.954  1.00  0.00
ATOM   4539  N9   DG A 143       4.483   0.517-479.230  1.00  0.00
ATOM   4540  C8   DG A 143       4.331   1.854-479.495  1.00  0.00
ATOM   4542  N7   DG A 143       3.090   2.244-479.635  1.00  0.00
ATOM   4543  C5   DG A 143       2.354   1.062-479.448  1.00  0.00
ATOM   4544  C6   DG A 143       0.934   0.803-479.406  1.00  0.00
ATOM   4545  O6   DG A 143      -0.022   1.577-479.483  1.00  0.00
ATOM   4546  N1   DG A 143       0.632  -0.528-479.210  1.00  0.00
ATOM   4548  C2   DG A 143       1.556  -1.496-479.016  1.00  0.00
ATOM   4549  N2   DG A 143       1.122  -2.706-478.807  1.00  0.00
ATOM   4552  N3   DG A 143       2.869  -1.306-479.008  1.00  0.00
ATOM   4553  C4   DG A 143       3.209  -0.001-479.231  1.00  0.00
ATOM   4554  C3'  DG A 143       8.077  -0.431-479.197  1.00  0.00
ATOM   4556  C2'  DG A 143       6.831  -0.009-479.975  1.00  0.00
ATOM   4559  O3'  DG A 143       8.404  -1.800-479.316  1.00  0.00
ATOM   4560  P    DA A 144       8.882  -2.455-480.698  1.00  0.00
ATOM   4561  OP1  DA A 144       9.824  -3.547-480.377  1.00  0.00
ATOM   4562  OP2  DA A 144       9.263  -1.384-481.643  1.00  0.00
ATOM   4563  O5'  DA A 144       7.486  -3.087-481.157  1.00  0.00
ATOM   4564  C5'  DA A 144       6.903  -4.112-480.377  1.00  0.00
ATOM   4567  C4'  DA A 144       5.705  -4.753-481.071  1.00  0.00
ATOM   4569  O4'  DA A 144       4.596  -3.865-481.127  1.00  0.00
ATOM   4570  C1'  DA A 144       4.116  -3.781-482.457  1.00  0.00
ATOM   4572  N9   DA A 144       3.752  -2.367-482.699  1.00  0.00
ATOM   4573  C8   DA A 144       4.591  -1.286-482.836  1.00  0.00
ATOM   4575  N7   DA A 144       3.982  -0.129-482.900  1.00  0.00
ATOM   4576  C5   DA A 144       2.629  -0.491-482.791  1.00  0.00
ATOM   4577  C6   DA A 144       1.411   0.224-482.723  1.00  0.00
ATOM   4578  N6   DA A 144       1.301   1.542-482.726  1.00  0.00
ATOM   4581  N1   DA A 144       0.249  -0.407-482.566  1.00  0.00
ATOM   4582  C2   DA A 144       0.253  -1.732-482.504  1.00  0.00
ATOM   4584  N3   DA A 144       1.307  -2.540-482.559  1.00  0.00
ATOM   4585  C4   DA A 144       2.478  -1.850-482.692  1.00  0.00
ATOM   4586  C3'  DA A 144       6.064  -5.219-482.484  1.00  0.00
ATOM   4588  C2'  DA A 144       5.232  -4.297-483.373  1.00  0.00
ATOM   4591  O3'  DA A 144       5.729  -6.590-482.554  1.00  0.00
ATOM   4592  P    DG A 145       6.009  -7.491-483.853  1.00  0.00
ATOM   4593  OP1  DG A 145       6.199  -8.886-483.409  1.00  0.00
ATOM   4594  OP2  DG A 145       7.005  -6.823-484.717  1.00  0.00
ATOM   4595  O5'  DG A 145       4.573  -7.368-484.537  1.00  0.00
ATOM   4596  C5'  DG A 145       3.428  -7.847-483.860  1.00  0.00
ATOM   4599  C4'  DG A 145       2.159  -7.352-484.539  1.00  0.00
ATOM   4601  O4'  DG A 145       2.082  -5.929-484.514  1.00  0.00
ATOM   4602  C1'  DG A 145       1.528  -5.511-485.749  1.00  0.00
ATOM   4604  N9   DG A 145       1.891  -4.103-486.020  1.00  0.00
ATOM   4605  C8   DG A 145       3.131  -3.558-486.251  1.00  0.00
ATOM   4607  N7   DG A 145       3.139  -2.254-486.346  1.00  0.00
ATOM   4608  C5   DG A 145       1.787  -1.908-486.178  1.00  0.00
ATOM   4609  C6   DG A 145       1.111  -0.633-486.141  1.00  0.00
ATOM   4610  O6   DG A 145       1.561   0.509-486.247  1.00  0.00
ATOM   4611  N1   DG A 145      -0.247  -0.742-485.921  1.00  0.00
ATOM   4613  C2   DG A 145      -0.904  -1.917-485.775  1.00  0.00
ATOM   4614  N2   DG A 145      -2.199  -1.867-485.607  1.00  0.00
ATOM   4617  N3   DG A 145      -0.335  -3.116-485.817  1.00  0.00
ATOM   4618  C4   DG A 145       1.019  -3.043-486.008  1.00  0.00
ATOM   4619  C3'  DG A 145       2.078  -7.807-485.996  1.00  0.00
ATOM   4621  C2'  DG A 145       2.082  -6.492-486.774  1.00  0.00
ATOM   4624  O3'  DG A 145       0.878  -8.541-486.108  1.00  0.00
ATOM   4625  P    DA A 146       0.394  -9.167-487.494  1.00  0.00
ATOM   4626  OP1  DA A 146      -0.331 -10.420-487.193  1.00  0.00
ATOM   4627  OP2  DA A 146       1.517  -9.150-488.452  1.00  0.00
ATOM   4628  O5'  DA A 146      -0.654  -8.045-487.929  1.00  0.00
ATOM   4629  C5'  DA A 146      -1.789  -7.817-487.122  1.00  0.00
ATOM   4632  C4'  DA A 146      -2.797  -6.911-487.817  1.00  0.00
ATOM   4634  O4'  DA A 146      -2.311  -5.580-487.941  1.00  0.00
ATOM   4635  C1'  DA A 146      -2.351  -5.184-489.301  1.00  0.00
ATOM   4637  N9   DA A 146      -1.114  -4.415-489.554  1.00  0.00
ATOM   4638  C8   DA A 146       0.154  -4.884-489.794  1.00  0.00
ATOM   4640  N7   DA A 146       1.065  -3.951-489.898  1.00  0.00
ATOM   4641  C5   DA A 146       0.329  -2.777-489.667  1.00  0.00
ATOM   4642  C6   DA A 146       0.649  -1.405-489.556  1.00  0.00
ATOM   4643  N6   DA A 146       1.865  -0.900-489.650  1.00  0.00
ATOM   4646  N1   DA A 146      -0.286  -0.499-489.288  1.00  0.00
ATOM   4647  C2   DA A 146      -1.539  -0.905-489.162  1.00  0.00
ATOM   4649  N3   DA A 146      -1.999  -2.147-489.229  1.00  0.00
ATOM   4650  C4   DA A 146      -1.002  -3.047-489.473  1.00  0.00
ATOM   4651  C3'  DA A 146      -3.159  -7.440-489.206  1.00  0.00
ATOM   4653  C2'  DA A 146      -2.488  -6.449-490.152  1.00  0.00
ATOM   4656  O3'  DA A 146      -4.565  -7.452-489.263  1.00  0.00
ATOM   4657  P    DA A 147      -5.363  -7.934-490.558  1.00  0.00
ATOM   4658  OP1  DA A 147      -6.652  -8.496-490.116  1.00  0.00
ATOM   4659  OP2  DA A 147      -4.452  -8.691-491.438  1.00  0.00
ATOM   4660  O5'  DA A 147      -5.619  -6.509-491.203  1.00  0.00
ATOM   4661  C5'  DA A 147      -6.342  -5.536-490.481  1.00  0.00
ATOM   4664  C4'  DA A 147      -6.260  -4.200-491.202  1.00  0.00
ATOM   4666  O4'  DA A 147      -4.916  -3.743-491.288  1.00  0.00
ATOM   4667  C1'  DA A 147      -4.770  -3.079-492.527  1.00  0.00
ATOM   4669  N9   DA A 147      -3.335  -3.075-492.901  1.00  0.00
ATOM   4670  C8   DA A 147      -2.533  -4.135-493.250  1.00  0.00
ATOM   4672  N7   DA A 147      -1.270  -3.833-493.393  1.00  0.00
ATOM   4673  C5   DA A 147      -1.242  -2.462-493.107  1.00  0.00
ATOM   4674  C6   DA A 147      -0.225  -1.478-493.011  1.00  0.00
ATOM   4675  N6   DA A 147       1.061  -1.713-493.213  1.00  0.00
ATOM   4678  N1   DA A 147      -0.513  -0.217-492.701  1.00  0.00
ATOM   4679  C2   DA A 147      -1.788   0.103-492.525  1.00  0.00
ATOM   4681  N3   DA A 147      -2.848  -0.694-492.593  1.00  0.00
ATOM   4682  C4   DA A 147      -2.502  -1.983-492.864  1.00  0.00
ATOM   4683  C3'  DA A 147      -6.829  -4.314-492.619  1.00  0.00
ATOM   4685  C2'  DA A 147      -5.665  -3.851-493.494  1.00  0.00
ATOM   4688  O3'  DA A 147      -7.981  -3.493-492.661  1.00  0.00
ATOM   4689  P    DA A 148      -8.916  -3.376-493.959  1.00  0.00
ATOM   4690  OP1  DA A 148     -10.289  -3.061-493.516  1.00  0.00
ATOM   4691  OP2  DA A 148      -8.641  -4.500-494.876  1.00  0.00
ATOM   4692  O5'  DA A 148      -8.254  -2.054-494.566  1.00  0.00
ATOM   4693  C5'  DA A 148      -8.338  -0.828-493.865  1.00  0.00
ATOM   4696  C4'  DA A 148      -7.590   0.266-494.618  1.00  0.00
ATOM   4698  O4'  DA A 148      -6.191  -0.001-494.595  1.00  0.00
ATOM   4699  C1'  DA A 148      -5.677   0.256-495.886  1.00  0.00
ATOM   4701  N9   DA A 148      -4.473  -0.570-496.115  1.00  0.00
ATOM   4702  C8   DA A 148      -4.377  -1.935-496.246  1.00  0.00
ATOM   4704  N7   DA A 148      -3.153  -2.389-496.328  1.00  0.00
ATOM   4705  C5   DA A 148      -2.388  -1.213-496.264  1.00  0.00
ATOM   4706  C6   DA A 148      -1.004  -0.930-496.239  1.00  0.00
ATOM   4707  N6   DA A 148      -0.067  -1.858-496.186  1.00  0.00
ATOM   4710  N1   DA A 148      -0.558   0.322-496.165  1.00  0.00
ATOM   4711  C2   DA A 148      -1.454   1.302-496.128  1.00  0.00
ATOM   4713  N3   DA A 148      -2.779   1.195-496.124  1.00  0.00
ATOM   4714  C4   DA A 148      -3.183  -0.104-496.176  1.00  0.00
ATOM   4715  C3'  DA A 148      -8.052   0.356-496.077  1.00  0.00
ATOM   4717  C2'  DA A 148      -6.812  -0.086-496.841  1.00  0.00
ATOM   4720  O3'  DA A 148      -8.433   1.690-496.342  1.00  0.00
ATOM   4721  P    DT A 149      -8.937   2.179-497.787  1.00  0.00
ATOM   4722  OP1  DT A 149     -10.060   3.120-497.599  1.00  0.00
ATOM   4723  OP2  DT A 149      -9.054   1.024-498.704  1.00  0.00
ATOM   4724  O5'  DT A 149      -7.637   3.008-498.203  1.00  0.00
ATOM   4725  C5'  DT A 149      -7.256   4.138-497.437  1.00  0.00
ATOM   4728  C4'  DT A 149      -6.052   4.844-498.049  1.00  0.00
ATOM   4730  O4'  DT A 149      -4.931   3.968-498.033  1.00  0.00
ATOM   4731  C1'  DT A 149      -4.452   3.786-499.355  1.00  0.00
ATOM   4733  N1   DT A 149      -4.047   2.361-499.547  1.00  0.00
ATOM   4734  C6   DT A 149      -4.984   1.347-499.672  1.00  0.00
ATOM   4736  C5   DT A 149      -4.596   0.052-499.830  1.00  0.00
ATOM   4737  C7   DT A 149      -5.652  -1.029-499.998  1.00  0.00
ATOM   4741  C4   DT A 149      -3.179  -0.311-499.818  1.00  0.00
ATOM   4742  O4   DT A 149      -2.713  -1.448-499.841  1.00  0.00
ATOM   4743  N3   DT A 149      -2.318   0.757-499.727  1.00  0.00
ATOM   4745  C2   DT A 149      -2.676   2.078-499.595  1.00  0.00
ATOM   4746  O2   DT A 149      -1.791   2.926-499.535  1.00  0.00
ATOM   4747  C3'  DT A 149      -6.340   5.276-499.488  1.00  0.00
ATOM   4749  C2'  DT A 149      -5.552   4.260-500.306  1.00  0.00
ATOM   4752  O3'  DT A 149      -5.912   6.614-499.636  1.00  0.00
ATOM   4753  P    DT A 150      -5.959   7.387-501.044  1.00  0.00
ATOM   4754  OP1  DT A 150      -6.149   8.825-500.770  1.00  0.00
ATOM   4755  OP2  DT A 150      -6.851   6.665-501.977  1.00  0.00
ATOM   4756  O5'  DT A 150      -4.448   7.140-501.485  1.00  0.00
ATOM   4757  C5'  DT A 150      -3.396   7.646-500.684  1.00  0.00
ATOM   4760  C4'  DT A 150      -2.049   7.255-501.275  1.00  0.00
ATOM   4762  O4'  DT A 150      -1.910   5.842-501.291  1.00  0.00
ATOM   4763  C1'  DT A 150      -1.334   5.450-502.523  1.00  0.00
ATOM   4765  N1   DT A 150      -1.842   4.089-502.850  1.00  0.00
ATOM   4766  C6   DT A 150      -3.195   3.858-503.011  1.00  0.00
ATOM   4768  C5   DT A 150      -3.681   2.592-503.140  1.00  0.00
ATOM   4769  C7   DT A 150      -5.176   2.377-503.310  1.00  0.00
ATOM   4773  C4   DT A 150      -2.776   1.443-503.094  1.00  0.00
ATOM   4774  O4   DT A 150      -3.095   0.254-503.099  1.00  0.00
ATOM   4775  N3   DT A 150      -1.444   1.768-502.993  1.00  0.00
ATOM   4777  C2   DT A 150      -0.925   3.034-502.887  1.00  0.00
ATOM   4778  O2   DT A 150       0.295   3.174-502.849  1.00  0.00
ATOM   4779  C3'  DT A 150      -1.908   7.790-502.700  1.00  0.00
ATOM   4781  C2'  DT A 150      -1.706   6.530-503.540  1.00  0.00
ATOM   4784  O3'  DT A 150      -0.808   8.674-502.693  1.00  0.00
ATOM   4785  P    DG A 151      -0.428   9.573-503.963  1.00  0.00
ATOM   4786  OP1  DG A 151       0.290  10.770-503.480  1.00  0.00
ATOM   4787  OP2  DG A 151      -1.601   9.692-504.854  1.00  0.00
ATOM   4788  O5'  DG A 151       0.626   8.585-504.637  1.00  0.00
ATOM   4789  C5'  DG A 151       1.839   8.295-503.974  1.00  0.00
ATOM   4792  C4'  DG A 151       2.586   7.189-504.706  1.00  0.00
ATOM   4794  O4'  DG A 151       1.832   5.985-504.661  1.00  0.00
ATOM   4795  C1'  DG A 151       1.968   5.347-505.917  1.00  0.00
ATOM   4797  N9   DG A 151       0.835   4.418-506.143  1.00  0.00
ATOM   4798  C8   DG A 151      -0.504   4.697-506.256  1.00  0.00
ATOM   4800  N7   DG A 151      -1.276   3.644-506.320  1.00  0.00
ATOM   4801  C5   DG A 151      -0.369   2.577-506.275  1.00  0.00
ATOM   4802  C6   DG A 151      -0.569   1.153-506.265  1.00  0.00
ATOM   4803  O6   DG A 151      -1.619   0.507-506.274  1.00  0.00
ATOM   4804  N1   DG A 151       0.610   0.441-506.208  1.00  0.00
ATOM   4806  C2   DG A 151       1.838   1.006-506.157  1.00  0.00
ATOM   4807  N2   DG A 151       2.865   0.209-506.104  1.00  0.00
ATOM   4810  N3   DG A 151       2.074   2.310-506.147  1.00  0.00
ATOM   4811  C4   DG A 151       0.926   3.048-506.201  1.00  0.00
ATOM   4812  C3'  DG A 151       2.843   7.541-506.178  1.00  0.00
ATOM   4814  C2'  DG A 151       2.035   6.483-506.928  1.00  0.00
ATOM   4817  O3'  DG A 151       4.241   7.456-506.387  1.00  0.00
ATOM   4818  P    DT A 152       4.940   7.746-507.808  1.00  0.00
ATOM   4819  OP1  DT A 152       6.241   8.397-507.550  1.00  0.00
ATOM   4820  OP2  DT A 152       3.956   8.355-508.728  1.00  0.00
ATOM   4821  O5'  DT A 152       5.191   6.220-508.243  1.00  0.00
ATOM   4822  C5'  DT A 152       6.008   5.390-507.429  1.00  0.00
ATOM   4825  C4'  DT A 152       6.300   4.034-508.066  1.00  0.00
ATOM   4827  O4'  DT A 152       5.118   3.255-508.188  1.00  0.00
ATOM   4828  C1'  DT A 152       4.936   2.858-509.536  1.00  0.00
ATOM   4830  N1   DT A 152       3.481   2.972-509.837  1.00  0.00
ATOM   4831  C6   DT A 152       2.860   4.204-509.963  1.00  0.00
ATOM   4833  C5   DT A 152       1.509   4.297-510.100  1.00  0.00
ATOM   4834  C7   DT A 152       0.868   5.666-510.226  1.00  0.00
ATOM   4838  C4   DT A 152       0.673   3.096-510.094  1.00  0.00
ATOM   4839  O4   DT A 152      -0.556   3.052-510.109  1.00  0.00
ATOM   4840  N3   DT A 152       1.371   1.914-510.013  1.00  0.00
ATOM   4842  C2   DT A 152       2.729   1.789-509.853  1.00  0.00
ATOM   4843  O2   DT A 152       3.202   0.665-509.704  1.00  0.00
ATOM   4844  C3'  DT A 152       6.959   4.184-509.437  1.00  0.00
ATOM   4846  C2'  DT A 152       5.865   3.721-510.400  1.00  0.00
ATOM   4849  O3'  DT A 152       8.139   3.396-509.411  1.00  0.00
ATOM   4850  P    DG A 153       9.158   3.310-510.652  1.00  0.00
ATOM   4851  OP1  DG A 153      10.494   2.962-510.125  1.00  0.00
ATOM   4852  OP2  DG A 153       8.963   4.492-511.516  1.00  0.00
ATOM   4853  O5'  DG A 153       8.534   2.022-511.364  1.00  0.00
ATOM   4854  C5'  DG A 153       8.508   0.783-510.678  1.00  0.00
ATOM   4857  C4'  DG A 153       7.640  -0.237-511.406  1.00  0.00
ATOM   4859  O4'  DG A 153       6.282   0.183-511.452  1.00  0.00
ATOM   4860  C1'  DG A 153       5.748  -0.253-512.689  1.00  0.00
ATOM   4862  N9   DG A 153       4.542   0.534-513.022  1.00  0.00
ATOM   4863  C8   DG A 153       4.423   1.878-513.276  1.00  0.00
ATOM   4865  N7   DG A 153       3.190   2.297-513.393  1.00  0.00
ATOM   4866  C5   DG A 153       2.430   1.128-513.234  1.00  0.00
ATOM   4867  C6   DG A 153       1.005   0.898-513.205  1.00  0.00
ATOM   4868  O6   DG A 153       0.069   1.695-513.293  1.00  0.00
ATOM   4869  N1   DG A 153       0.675  -0.425-513.017  1.00  0.00
ATOM   4871  C2   DG A 153       1.574  -1.423-512.847  1.00  0.00
ATOM   4872  N2   DG A 153       1.125  -2.643-512.699  1.00  0.00
ATOM   4875  N3   DG A 153       2.891  -1.261-512.848  1.00  0.00
ATOM   4876  C4   DG A 153       3.260   0.043-513.040  1.00  0.00
ATOM   4877  C3'  DG A 153       8.117  -0.489-512.840  1.00  0.00
ATOM   4879  C2'  DG A 153       6.899  -0.099-513.677  1.00  0.00
ATOM   4882  O3'  DG A 153       8.474  -1.860-512.909  1.00  0.00
ATOM   4883  P    DG A 154       9.058  -2.552-514.239  1.00  0.00
ATOM   4884  OP1  DG A 154       9.973  -3.645-513.845  1.00  0.00
ATOM   4885  OP2  DG A 154       9.490  -1.509-515.192  1.00  0.00
ATOM   4886  O5'  DG A 154       7.686  -3.193-514.758  1.00  0.00
ATOM   4887  C5'  DG A 154       7.059  -4.226-514.012  1.00  0.00
ATOM   4890  C4'  DG A 154       5.849  -4.799-514.749  1.00  0.00
ATOM   4892  O4'  DG A 154       4.767  -3.873-514.740  1.00  0.00
ATOM   4893  C1'  DG A 154       4.313  -3.686-516.072  1.00  0.00
ATOM   4895  N9   DG A 154       3.820  -2.299-516.247  1.00  0.00
ATOM   4896  C8   DG A 154       4.536  -1.132-516.350  1.00  0.00
ATOM   4898  N7   DG A 154       3.805  -0.054-516.460  1.00  0.00
ATOM   4899  C5   DG A 154       2.493  -0.549-516.414  1.00  0.00
ATOM   4900  C6   DG A 154       1.214   0.111-516.428  1.00  0.00
ATOM   4901  O6   DG A 154       0.952   1.312-516.469  1.00  0.00
ATOM   4902  N1   DG A 154       0.145  -0.754-516.350  1.00  0.00
ATOM   4904  C2   DG A 154       0.268  -2.099-516.271  1.00  0.00
ATOM   4905  N2   DG A 154      -0.817  -2.818-516.252  1.00  0.00
ATOM   4908  N3   DG A 154       1.418  -2.757-516.255  1.00  0.00
ATOM   4909  C4   DG A 154       2.501  -1.923-516.310  1.00  0.00
ATOM   4910  C3'  DG A 154       6.192  -5.138-516.204  1.00  0.00
ATOM   4912  C2'  DG A 154       5.502  -4.016-516.968  1.00  0.00
ATOM   4915  O3'  DG A 154       5.656  -6.415-516.475  1.00  0.00
ATOM   4916  P    DT A 155       5.741  -7.123-517.912  1.00  0.00
ATOM   4917  OP1  DT A 155       5.910  -8.569-517.684  1.00  0.00
ATOM   4918  OP2  DT A 155       6.657  -6.382-518.805  1.00  0.00
ATOM   4919  O5'  DT A 155       4.230  -6.866-518.361  1.00  0.00
ATOM   4920  C5'  DT A 155       3.195  -7.479-517.613  1.00  0.00
ATOM   4923  C4'  DT A 155       1.833  -7.341-518.274  1.00  0.00
ATOM   4925  O4'  DT A 155       1.436  -5.980-518.311  1.00  0.00
ATOM   4926  C1'  DT A 155       1.180  -5.599-519.651  1.00  0.00
ATOM   4928  N1   DT A 155       1.729  -4.228-519.837  1.00  0.00
ATOM   4929  C6   DT A 155       3.092  -3.997-519.900  1.00  0.00
ATOM   4931  C5   DT A 155       3.579  -2.735-520.037  1.00  0.00
ATOM   4932  C7   DT A 155       5.078  -2.519-520.158  1.00  0.00
ATOM   4936  C4   DT A 155       2.674  -1.589-520.074  1.00  0.00
ATOM   4937  O4   DT A 155       2.998  -0.409-520.154  1.00  0.00
ATOM   4938  N3   DT A 155       1.339  -1.905-519.989  1.00  0.00
ATOM   4940  C2   DT A 155       0.813  -3.170-519.882  1.00  0.00
ATOM   4941  O2   DT A 155      -0.406  -3.307-519.828  1.00  0.00
ATOM   4942  C3'  DT A 155       1.837  -7.908-519.693  1.00  0.00
ATOM   4944  C2'  DT A 155       1.784  -6.663-520.573  1.00  0.00
ATOM   4947  O3'  DT A 155       0.706  -8.745-519.781  1.00  0.00
ATOM   4948  P    DA A 156       0.311  -9.535-521.117  1.00  0.00
ATOM   4949  OP1  DA A 156      -0.399 -10.764-520.718  1.00  0.00
ATOM   4950  OP2  DA A 156       1.475  -9.569-522.027  1.00  0.00
ATOM   4951  O5'  DA A 156      -0.739  -8.485-521.677  1.00  0.00
ATOM   4952  C5'  DA A 156      -1.888  -8.167-520.918  1.00  0.00
ATOM   4955  C4'  DA A 156      -2.634  -7.028-521.596  1.00  0.00
ATOM   4957  O4'  DA A 156      -1.820  -5.864-521.667  1.00  0.00
ATOM   4958  C1'  DA A 156      -2.115  -5.208-522.885  1.00  0.00
ATOM   4960  N9   DA A 156      -0.947  -4.396-523.280  1.00  0.00
ATOM   4961  C8   DA A 156       0.314  -4.814-523.635  1.00  0.00
ATOM   4963  N7   DA A 156       1.176  -3.846-523.808  1.00  0.00
ATOM   4964  C5   DA A 156       0.415  -2.703-523.533  1.00  0.00
ATOM   4965  C6   DA A 156       0.688  -1.317-523.456  1.00  0.00
ATOM   4966  N6   DA A 156       1.876  -0.778-523.643  1.00  0.00
ATOM   4969  N1   DA A 156      -0.261  -0.443-523.146  1.00  0.00
ATOM   4970  C2   DA A 156      -1.489  -0.901-522.937  1.00  0.00
ATOM   4972  N3   DA A 156      -1.902  -2.162-522.960  1.00  0.00
ATOM   4973  C4   DA A 156      -0.886  -3.025-523.253  1.00  0.00
ATOM   4974  C3'  DA A 156      -3.039  -7.421-523.017  1.00  0.00
ATOM   4976  C2'  DA A 156      -2.469  -6.305-523.887  1.00  0.00
ATOM   4979  O3'  DA A 156      -4.445  -7.495-523.032  1.00  0.00
ATOM   4980  P    DA A 157      -5.249  -8.029-524.312  1.00  0.00
ATOM   4981  OP1  DA A 157      -6.514  -8.636-523.858  1.00  0.00
ATOM   4982  OP2  DA A 157      -4.331  -8.745-525.221  1.00  0.00
ATOM   4983  O5'  DA A 157      -5.580  -6.627-524.971  1.00  0.00
ATOM   4984  C5'  DA A 157      -6.346  -5.677-524.265  1.00  0.00
ATOM   4987  C4'  DA A 157      -6.300  -4.345-525.001  1.00  0.00
ATOM   4989  O4'  DA A 157      -4.971  -3.826-525.007  1.00  0.00
ATOM   4990  C1'  DA A 157      -4.727  -3.298-526.296  1.00  0.00
ATOM   4992  N9   DA A 157      -3.270  -3.236-526.543  1.00  0.00
ATOM   4993  C8   DA A 157      -2.390  -4.273-526.751  1.00  0.00
ATOM   4995  N7   DA A 157      -1.143  -3.906-526.890  1.00  0.00
ATOM   4996  C5   DA A 157      -1.218  -2.506-526.750  1.00  0.00
ATOM   4997  C6   DA A 157      -0.274  -1.453-526.715  1.00  0.00
ATOM   4998  N6   DA A 157       1.032  -1.638-526.702  1.00  0.00
ATOM   5001  N1   DA A 157      -0.654  -0.187-526.587  1.00  0.00
ATOM   5002  C2   DA A 157      -1.951   0.065-526.473  1.00  0.00
ATOM   5004  N3   DA A 157      -2.951  -0.809-526.434  1.00  0.00
ATOM   5005  C4   DA A 157      -2.510  -2.091-526.573  1.00  0.00
ATOM   5006  C3'  DA A 157      -6.751  -4.509-526.458  1.00  0.00
ATOM   5008  C2'  DA A 157      -5.463  -4.250-527.231  1.00  0.00
ATOM   5011  O3'  DA A 157      -7.759  -3.550-526.694  1.00  0.00
ATOM   5012  P    DC A 158      -8.504  -3.402-528.108  1.00  0.00
ATOM   5013  OP1  DC A 158      -9.947  -3.219-527.854  1.00  0.00
ATOM   5014  OP2  DC A 158      -8.018  -4.438-529.045  1.00  0.00
ATOM   5015  O5'  DC A 158      -7.869  -2.003-528.548  1.00  0.00
ATOM   5016  C5'  DC A 158      -8.110  -0.842-527.773  1.00  0.00
ATOM   5019  C4'  DC A 158      -7.559   0.416-528.441  1.00  0.00
ATOM   5021  O4'  DC A 158      -6.133   0.381-528.481  1.00  0.00
ATOM   5022  C1'  DC A 158      -5.677   0.452-529.821  1.00  0.00
ATOM   5024  N1   DC A 158      -4.540  -0.510-529.983  1.00  0.00
ATOM   5025  C6   DC A 158      -4.742  -1.871-529.956  1.00  0.00
ATOM   5027  C5   DC A 158      -3.686  -2.726-530.036  1.00  0.00
ATOM   5029  C4   DC A 158      -2.390  -2.148-530.128  1.00  0.00
ATOM   5030  N4   DC A 158      -1.317  -2.887-530.069  1.00  0.00
ATOM   5033  N3   DC A 158      -2.174  -0.855-530.136  1.00  0.00
ATOM   5034  C2   DC A 158      -3.229  -0.015-530.065  1.00  0.00
ATOM   5035  O2   DC A 158      -2.977   1.190-530.094  1.00  0.00
ATOM   5036  C3'  DC A 158      -8.105   0.573-529.863  1.00  0.00
ATOM   5038  C2'  DC A 158      -6.896   0.180-530.713  1.00  0.00
ATOM   5041  O3'  DC A 158      -8.570   1.906-530.011  1.00  0.00
ATOM   5042  P    DT A 159      -9.062   2.520-531.416  1.00  0.00
ATOM   5043  OP1  DT A 159     -10.045   3.585-531.138  1.00  0.00
ATOM   5044  OP2  DT A 159      -9.367   1.427-532.363  1.00  0.00
ATOM   5045  O5'  DT A 159      -7.681   3.194-531.845  1.00  0.00
ATOM   5046  C5'  DT A 159      -7.095   4.190-531.024  1.00  0.00
ATOM   5049  C4'  DT A 159      -5.792   4.684-531.634  1.00  0.00
ATOM   5051  O4'  DT A 159      -4.847   3.622-531.698  1.00  0.00
ATOM   5052  C1'  DT A 159      -4.232   3.635-532.974  1.00  0.00
ATOM   5054  N1   DT A 159      -3.881   2.231-533.321  1.00  0.00
ATOM   5055  C6   DT A 159      -4.859   1.268-533.490  1.00  0.00
ATOM   5057  C5   DT A 159      -4.533  -0.047-533.619  1.00  0.00
ATOM   5058  C7   DT A 159      -5.637  -1.076-533.784  1.00  0.00
ATOM   5062  C4   DT A 159      -3.137  -0.477-533.564  1.00  0.00
ATOM   5063  O4   DT A 159      -2.725  -1.638-533.532  1.00  0.00
ATOM   5064  N3   DT A 159      -2.233   0.552-533.479  1.00  0.00
ATOM   5066  C2   DT A 159      -2.525   1.888-533.345  1.00  0.00
ATOM   5067  O2   DT A 159      -1.606   2.695-533.236  1.00  0.00
ATOM   5068  C3'  DT A 159      -6.044   5.235-533.043  1.00  0.00
ATOM   5070  C2'  DT A 159      -5.219   4.305-533.934  1.00  0.00
ATOM   5073  O3'  DT A 159      -5.653   6.600-533.038  1.00  0.00
ATOM   5074  P    DG A 160      -5.846   7.571-534.310  1.00  0.00
ATOM   5075  OP1  DG A 160      -5.937   8.963-533.819  1.00  0.00
ATOM   5076  OP2  DG A 160      -6.880   7.012-535.205  1.00  0.00
ATOM   5077  O5'  DG A 160      -4.408   7.356-534.976  1.00  0.00
ATOM   5078  C5'  DG A 160      -3.234   7.766-534.289  1.00  0.00
ATOM   5081  C4'  DG A 160      -1.978   7.341-535.041  1.00  0.00
ATOM   5083  O4'  DG A 160      -1.853   5.926-535.052  1.00  0.00
ATOM   5084  C1'  DG A 160      -1.370   5.537-536.324  1.00  0.00
ATOM   5086  N9   DG A 160      -1.789   4.140-536.579  1.00  0.00
ATOM   5087  C8   DG A 160      -3.052   3.626-536.736  1.00  0.00
ATOM   5089  N7   DG A 160      -3.105   2.322-536.803  1.00  0.00
ATOM   5090  C5   DG A 160      -1.756   1.940-536.712  1.00  0.00
ATOM   5091  C6   DG A 160      -1.116   0.649-536.685  1.00  0.00
ATOM   5092  O6   DG A 160      -1.610  -0.480-536.725  1.00  0.00
ATOM   5093  N1   DG A 160       0.260   0.722-536.570  1.00  0.00
ATOM   5095  C2   DG A 160       0.951   1.882-536.479  1.00  0.00
ATOM   5096  N2   DG A 160       2.242   1.826-536.362  1.00  0.00
ATOM   5099  N3   DG A 160       0.411   3.087-536.471  1.00  0.00
ATOM   5100  C4   DG A 160      -0.950   3.054-536.591  1.00  0.00
ATOM   5101  C3'  DG A 160      -1.979   7.846-536.487  1.00  0.00
ATOM   5103  C2'  DG A 160      -1.944   6.554-537.307  1.00  0.00
ATOM   5106  O3'  DG A 160      -0.838   8.674-536.598  1.00  0.00
ATOM   5107  P    DG A 161      -0.426   9.438-537.945  1.00  0.00
ATOM   5108  OP1  DG A 161       0.290  10.670-537.563  1.00  0.00
ATOM   5109  OP2  DG A 161      -1.577   9.484-538.871  1.00  0.00
ATOM   5110  O5'  DG A 161       0.650   8.383-538.486  1.00  0.00
ATOM   5111  C5'  DG A 161       1.826   8.152-537.731  1.00  0.00
ATOM   5114  C4'  DG A 161       2.738   7.119-538.381  1.00  0.00
ATOM   5116  O4'  DG A 161       2.105   5.848-538.429  1.00  0.00
ATOM   5117  C1'  DG A 161       2.251   5.308-539.733  1.00  0.00
ATOM   5119  N9   DG A 161       1.097   4.423-540.029  1.00  0.00
ATOM   5120  C8   DG A 161      -0.221   4.757-540.225  1.00  0.00
ATOM   5122  N7   DG A 161      -1.027   3.732-540.336  1.00  0.00
ATOM   5123  C5   DG A 161      -0.174   2.623-540.206  1.00  0.00
ATOM   5124  C6   DG A 161      -0.425   1.201-540.170  1.00  0.00
ATOM   5125  O6   DG A 161      -1.482   0.574-540.247  1.00  0.00
ATOM   5126  N1   DG A 161       0.717   0.449-539.987  1.00  0.00
ATOM   5128  C2   DG A 161       1.962   0.967-539.864  1.00  0.00
ATOM   5129  N2   DG A 161       2.963   0.152-539.672  1.00  0.00
ATOM   5132  N3   DG A 161       2.241   2.263-539.898  1.00  0.00
ATOM   5133  C4   DG A 161       1.132   3.047-540.054  1.00  0.00
ATOM   5134  C3'  DG A 161       3.137   7.524-539.801  1.00  0.00
ATOM   5136  C2'  DG A 161       2.383   6.511-540.664  1.00  0.00
ATOM   5139  O3'  DG A 161       4.550   7.446-539.850  1.00  0.00
ATOM   5140  P    DA A 162       5.395   7.817-541.166  1.00  0.00
ATOM   5141  OP1  DA A 162       6.724   8.306-540.741  1.00  0.00
ATOM   5142  OP2  DA A 162       4.544   8.613-542.077  1.00  0.00
ATOM   5143  O5'  DA A 162       5.533   6.333-541.744  1.00  0.00
ATOM   5144  C5'  DA A 162       6.241   5.348-541.012  1.00  0.00
ATOM   5147  C4'  DA A 162       6.218   4.018-541.755  1.00  0.00
ATOM   5149  O4'  DA A 162       4.901   3.495-541.845  1.00  0.00
ATOM   5150  C1'  DA A 162       4.745   2.880-543.113  1.00  0.00
ATOM   5152  N9   DA A 162       3.309   2.953-543.470  1.00  0.00
ATOM   5153  C8   DA A 162       2.543   4.073-543.680  1.00  0.00
ATOM   5155  N7   DA A 162       1.265   3.840-543.825  1.00  0.00
ATOM   5156  C5   DA A 162       1.186   2.446-543.693  1.00  0.00
ATOM   5157  C6   DA A 162       0.130   1.503-543.672  1.00  0.00
ATOM   5158  N6   DA A 162      -1.156   1.779-543.787  1.00  0.00
ATOM   5161  N1   DA A 162       0.369   0.212-543.476  1.00  0.00
ATOM   5162  C2   DA A 162       1.625  -0.179-543.330  1.00  0.00
ATOM   5164  N3   DA A 162       2.720   0.570-543.343  1.00  0.00
ATOM   5165  C4   DA A 162       2.428   1.894-543.507  1.00  0.00
ATOM   5166  C3'  DA A 162       6.795   4.161-543.164  1.00  0.00
ATOM   5168  C2'  DA A 162       5.673   3.640-544.065  1.00  0.00
ATOM   5171  O3'  DA A 162       7.991   3.404-543.176  1.00  0.00
ATOM   5172  P    DG A 163       9.022   3.416-544.412  1.00  0.00
ATOM   5173  OP1  DG A 163      10.378   3.131-543.895  1.00  0.00
ATOM   5174  OP2  DG A 163       8.763   4.596-545.261  1.00  0.00
ATOM   5175  O5'  DG A 163       8.473   2.113-545.158  1.00  0.00
ATOM   5176  C5'  DG A 163       8.525   0.851-544.517  1.00  0.00
ATOM   5179  C4'  DG A 163       7.638  -0.160-545.238  1.00  0.00
ATOM   5181  O4'  DG A 163       6.268   0.231-545.201  1.00  0.00
ATOM   5182  C1'  DG A 163       5.685  -0.175-546.429  1.00  0.00
ATOM   5184  N9   DG A 163       4.445   0.583-546.710  1.00  0.00
ATOM   5185  C8   DG A 163       4.297   1.932-546.917  1.00  0.00
ATOM   5187  N7   DG A 163       3.058   2.323-547.052  1.00  0.00
ATOM   5188  C5   DG A 163       2.325   1.134-546.935  1.00  0.00
ATOM   5189  C6   DG A 163       0.907   0.880-546.907  1.00  0.00
ATOM   5190  O6   DG A 163      -0.035   1.674-546.930  1.00  0.00
ATOM   5191  N1   DG A 163       0.592  -0.457-546.800  1.00  0.00
ATOM   5193  C2   DG A 163       1.507  -1.450-546.697  1.00  0.00
ATOM   5194  N2   DG A 163       1.058  -2.680-546.637  1.00  0.00
ATOM   5197  N3   DG A 163       2.826  -1.263-546.677  1.00  0.00
ATOM   5198  C4   DG A 163       3.175   0.057-546.786  1.00  0.00
ATOM   5199  C3'  DG A 163       8.038  -0.337-546.707  1.00  0.00
ATOM   5201  C2'  DG A 163       6.776   0.076-547.460  1.00  0.00
ATOM   5204  O3'  DG A 163       8.384  -1.698-546.882  1.00  0.00
ATOM   5205  P    DT A 164       8.892  -2.298-548.287  1.00  0.00
ATOM   5206  OP1  DT A 164       9.919  -3.320-548.002  1.00  0.00
ATOM   5207  OP2  DT A 164       9.166  -1.190-549.229  1.00  0.00
ATOM   5208  O5'  DT A 164       7.529  -3.033-548.723  1.00  0.00
ATOM   5209  C5'  DT A 164       7.026  -4.098-547.927  1.00  0.00
ATOM   5212  C4'  DT A 164       5.833  -4.802-548.567  1.00  0.00
ATOM   5214  O4'  DT A 164       4.713  -3.932-548.635  1.00  0.00
ATOM   5215  C1'  DT A 164       4.257  -3.840-549.971  1.00  0.00
ATOM   5217  N1   DT A 164       3.894  -2.416-550.215  1.00  0.00
ATOM   5218  C6   DT A 164       4.859  -1.436-550.369  1.00  0.00
ATOM   5220  C5   DT A 164       4.512  -0.134-550.564  1.00  0.00
ATOM   5221  C7   DT A 164       5.604   0.906-550.755  1.00  0.00
ATOM   5225  C4   DT A 164       3.103   0.267-550.575  1.00  0.00
ATOM   5226  O4   DT A 164       2.657   1.405-550.707  1.00  0.00
ATOM   5227  N3   DT A 164       2.212  -0.764-550.390  1.00  0.00
ATOM   5229  C2   DT A 164       2.532  -2.086-550.212  1.00  0.00
ATOM   5230  O2   DT A 164       1.624  -2.901-550.066  1.00  0.00
ATOM   5231  C3'  DT A 164       6.164  -5.323-549.967  1.00  0.00
ATOM   5233  C2'  DT A 164       5.354  -4.406-550.881  1.00  0.00
ATOM   5236  O3'  DT A 164       5.787  -6.688-550.000  1.00  0.00
ATOM   5237  P    DG A 165       6.001  -7.622-551.290  1.00  0.00
ATOM   5238  OP1  DG A 165       6.133  -9.016-550.826  1.00  0.00
ATOM   5239  OP2  DG A 165       7.014  -7.008-552.175  1.00  0.00
ATOM   5240  O5'  DG A 165       4.562  -7.444-551.960  1.00  0.00
ATOM   5241  C5'  DG A 165       3.407  -7.884-551.270  1.00  0.00
ATOM   5244  C4'  DG A 165       2.135  -7.405-551.960  1.00  0.00
ATOM   5246  O4'  DG A 165       2.069  -5.985-551.955  1.00  0.00
ATOM   5247  C1'  DG A 165       1.514  -5.585-553.194  1.00  0.00
ATOM   5249  N9   DG A 165       1.870  -4.180-553.477  1.00  0.00
ATOM   5250  C8   DG A 165       3.109  -3.634-553.715  1.00  0.00
ATOM   5252  N7   DG A 165       3.108  -2.332-553.836  1.00  0.00
ATOM   5253  C5   DG A 165       1.757  -1.991-553.662  1.00  0.00
ATOM   5254  C6   DG A 165       1.086  -0.717-553.608  1.00  0.00
ATOM   5255  O6   DG A 165       1.550   0.422-553.676  1.00  0.00
ATOM   5256  N1   DG A 165      -0.275  -0.823-553.434  1.00  0.00
ATOM   5258  C2   DG A 165      -0.946  -1.990-553.294  1.00  0.00
ATOM   5259  N2   DG A 165      -2.255  -1.934-553.183  1.00  0.00
ATOM   5262  N3   DG A 165      -0.364  -3.188-553.293  1.00  0.00
ATOM   5263  C4   DG A 165       0.992  -3.123-553.479  1.00  0.00
ATOM   5264  C3'  DG A 165       2.046  -7.888-553.412  1.00  0.00
ATOM   5266  C2'  DG A 165       2.070  -6.582-554.205  1.00  0.00
ATOM   5269  O3'  DG A 165       0.841  -8.624-553.517  1.00  0.00
ATOM   5270  P    DA A 166       0.345  -9.296-554.893  1.00  0.00
ATOM   5271  OP1  DA A 166      -0.444 -10.498-554.554  1.00  0.00
ATOM   5272  OP2  DA A 166       1.481  -9.378-555.835  1.00  0.00
ATOM   5273  O5'  DA A 166      -0.655  -8.131-555.366  1.00  0.00
ATOM   5274  C5'  DA A 166      -1.812  -7.850-554.594  1.00  0.00
ATOM   5277  C4'  DA A 166      -2.783  -6.916-555.313  1.00  0.00
ATOM   5279  O4'  DA A 166      -2.316  -5.572-555.343  1.00  0.00
ATOM   5280  C1'  DA A 166      -2.365  -5.072-556.669  1.00  0.00
ATOM   5282  N9   DA A 166      -1.140  -4.262-556.856  1.00  0.00
ATOM   5283  C8   DA A 166       0.160  -4.702-556.944  1.00  0.00
ATOM   5285  N7   DA A 166       1.055  -3.750-556.999  1.00  0.00
ATOM   5286  C5   DA A 166       0.271  -2.589-556.927  1.00  0.00
ATOM   5287  C6   DA A 166       0.554  -1.207-556.859  1.00  0.00
ATOM   5288  N6   DA A 166       1.771  -0.697-556.796  1.00  0.00
ATOM   5291  N1   DA A 166      -0.419  -0.311-556.729  1.00  0.00
ATOM   5292  C2   DA A 166      -1.673  -0.742-556.673  1.00  0.00
ATOM   5294  N3   DA A 166      -2.094  -2.001-556.718  1.00  0.00
ATOM   5295  C4   DA A 166      -1.062  -2.887-556.838  1.00  0.00
ATOM   5296  C3'  DA A 166      -3.076  -7.392-556.736  1.00  0.00
ATOM   5298  C2'  DA A 166      -2.472  -6.284-557.602  1.00  0.00
ATOM   5301  O3'  DA A 166      -4.481  -7.542-556.820  1.00  0.00
ATOM   5302  P    DG A 167      -5.232  -8.068-558.138  1.00  0.00
ATOM   5303  OP1  DG A 167      -6.494  -8.711-557.721  1.00  0.00
ATOM   5304  OP2  DG A 167      -4.270  -8.767-559.014  1.00  0.00
ATOM   5305  O5'  DG A 167      -5.578  -6.650-558.783  1.00  0.00
ATOM   5306  C5'  DG A 167      -6.403  -5.738-558.082  1.00  0.00
ATOM   5309  C4'  DG A 167      -6.350  -4.362-558.733  1.00  0.00
ATOM   5311  O4'  DG A 167      -5.023  -3.840-558.708  1.00  0.00
ATOM   5312  C1'  DG A 167      -4.808  -3.169-559.936  1.00  0.00
ATOM   5314  N9   DG A 167      -3.357  -3.074-560.218  1.00  0.00
ATOM   5315  C8   DG A 167      -2.459  -4.080-560.476  1.00  0.00
ATOM   5317  N7   DG A 167      -1.217  -3.682-560.592  1.00  0.00
ATOM   5318  C5   DG A 167      -1.305  -2.288-560.414  1.00  0.00
ATOM   5319  C6   DG A 167      -0.307  -1.245-560.394  1.00  0.00
ATOM   5320  O6   DG A 167       0.917  -1.311-560.515  1.00  0.00
ATOM   5321  N1   DG A 167      -0.838   0.014-560.186  1.00  0.00
ATOM   5323  C2   DG A 167      -2.154   0.264-559.989  1.00  0.00
ATOM   5324  N2   DG A 167      -2.516   1.497-559.774  1.00  0.00
ATOM   5327  N3   DG A 167      -3.106  -0.658-559.994  1.00  0.00
ATOM   5328  C4   DG A 167      -2.619  -1.917-560.207  1.00  0.00
ATOM   5329  C3'  DG A 167      -6.826  -4.405-560.188  1.00  0.00
ATOM   5331  C2'  DG A 167      -5.578  -3.990-560.965  1.00  0.00
ATOM   5334  O3'  DG A 167      -7.905  -3.496-560.283  1.00  0.00
ATOM   5335  P    DA A 168      -8.698  -3.233-561.653  1.00  0.00
ATOM   5336  OP1  DA A 168     -10.091  -2.878-561.309  1.00  0.00
ATOM   5337  OP2  DA A 168      -8.410  -4.323-562.608  1.00  0.00
ATOM   5338  O5'  DA A 168      -7.919  -1.913-562.117  1.00  0.00
ATOM   5339  C5'  DA A 168      -8.017  -0.738-561.335  1.00  0.00
ATOM   5342  C4'  DA A 168      -7.380   0.463-562.027  1.00  0.00
ATOM   5344  O4'  DA A 168      -5.962   0.360-562.075  1.00  0.00
ATOM   5345  C1'  DA A 168      -5.504   0.599-563.395  1.00  0.00
ATOM   5347  N9   DA A 168      -4.392  -0.346-563.644  1.00  0.00
ATOM   5348  C8   DA A 168      -4.458  -1.711-563.789  1.00  0.00
ATOM   5350  N7   DA A 168      -3.299  -2.305-563.905  1.00  0.00
ATOM   5351  C5   DA A 168      -2.395  -1.233-563.824  1.00  0.00
ATOM   5352  C6   DA A 168      -0.984  -1.115-563.829  1.00  0.00
ATOM   5353  N6   DA A 168      -0.134  -2.123-563.883  1.00  0.00
ATOM   5356  N1   DA A 168      -0.388   0.069-563.701  1.00  0.00
ATOM   5357  C2   DA A 168      -1.152   1.145-563.581  1.00  0.00
ATOM   5359  N3   DA A 168      -2.477   1.197-563.549  1.00  0.00
ATOM   5360  C4   DA A 168      -3.049  -0.037-563.670  1.00  0.00
ATOM   5361  C3'  DA A 168      -7.924   0.635-563.447  1.00  0.00
ATOM   5363  C2'  DA A 168      -6.702   0.407-564.333  1.00  0.00
ATOM   5366  O3'  DA A 168      -8.456   1.939-563.510  1.00  0.00
ATOM   5367  P    DG A 169      -9.255   2.488-564.787  1.00  0.00
ATOM   5368  OP1  DG A 169     -10.228   3.493-564.314  1.00  0.00
ATOM   5369  OP2  DG A 169      -9.675   1.358-565.640  1.00  0.00
ATOM   5370  O5'  DG A 169      -8.053   3.248-565.501  1.00  0.00
ATOM   5371  C5'  DG A 169      -7.410   4.315-564.834  1.00  0.00
ATOM   5374  C4'  DG A 169      -6.092   4.656-565.515  1.00  0.00
ATOM   5376  O4'  DG A 169      -5.204   3.544-565.485  1.00  0.00
ATOM   5377  C1'  DG A 169      -4.505   3.536-566.717  1.00  0.00
ATOM   5379  N9   DG A 169      -3.957   2.189-566.988  1.00  0.00
ATOM   5380  C8   DG A 169      -4.632   1.021-567.239  1.00  0.00
ATOM   5382  N7   DG A 169      -3.863  -0.027-567.373  1.00  0.00
ATOM   5383  C5   DG A 169      -2.570   0.490-567.197  1.00  0.00
ATOM   5384  C6   DG A 169      -1.274  -0.142-567.166  1.00  0.00
ATOM   5385  O6   DG A 169      -0.968  -1.331-567.262  1.00  0.00
ATOM   5386  N1   DG A 169      -0.240   0.746-566.961  1.00  0.00
ATOM   5388  C2   DG A 169      -0.401   2.079-566.797  1.00  0.00
ATOM   5389  N2   DG A 169       0.678   2.789-566.609  1.00  0.00
ATOM   5392  N3   DG A 169      -1.572   2.707-566.792  1.00  0.00
ATOM   5393  C4   DG A 169      -2.624   1.854-566.993  1.00  0.00
ATOM   5394  C3'  DG A 169      -6.300   5.069-566.977  1.00  0.00
ATOM   5396  C2'  DG A 169      -5.529   3.997-567.748  1.00  0.00
ATOM   5399  O3'  DG A 169      -5.774   6.378-567.095  1.00  0.00
ATOM   5400  P    DA A 170      -5.764   7.201-568.475  1.00  0.00
ATOM   5401  OP1  DA A 170      -5.886   8.634-568.135  1.00  0.00
ATOM   5402  OP2  DA A 170      -6.697   6.576-569.439  1.00  0.00
ATOM   5403  O5'  DA A 170      -4.250   6.895-568.915  1.00  0.00
ATOM   5404  C5'  DA A 170      -3.182   7.355-568.101  1.00  0.00
ATOM   5407  C4'  DA A 170      -1.820   7.190-568.770  1.00  0.00
ATOM   5409  O4'  DA A 170      -1.447   5.823-568.887  1.00  0.00
ATOM   5410  C1'  DA A 170      -1.144   5.517-570.237  1.00  0.00
ATOM   5412  N9   DA A 170      -1.728   4.186-570.523  1.00  0.00
ATOM   5413  C8   DA A 170      -3.048   3.855-570.714  1.00  0.00
ATOM   5415  N7   DA A 170      -3.280   2.571-570.817  1.00  0.00
ATOM   5416  C5   DA A 170      -1.997   2.015-570.691  1.00  0.00
ATOM   5417  C6   DA A 170      -1.481   0.699-570.669  1.00  0.00
ATOM   5418  N6   DA A 170      -2.197  -0.408-570.757  1.00  0.00
ATOM   5421  N1   DA A 170      -0.182   0.473-570.480  1.00  0.00
ATOM   5422  C2   DA A 170       0.623   1.516-570.348  1.00  0.00
ATOM   5424  N3   DA A 170       0.297   2.803-570.364  1.00  0.00
ATOM   5425  C4   DA A 170      -1.045   2.989-570.524  1.00  0.00
ATOM   5426  C3'  DA A 170      -1.797   7.846-570.149  1.00  0.00
ATOM   5428  C2'  DA A 170      -1.710   6.655-571.098  1.00  0.00
ATOM   5431  O3'  DA A 170      -0.676   8.704-570.156  1.00  0.00
ATOM   5432  P    DG A 171      -0.337   9.692-571.375  1.00  0.00
ATOM   5433  OP1  DG A 171       0.392  10.854-570.826  1.00  0.00
ATOM   5434  OP2  DG A 171      -1.532   9.869-572.223  1.00  0.00
ATOM   5435  O5'  DG A 171       0.702   8.745-572.134  1.00  0.00
ATOM   5436  C5'  DG A 171       1.902   8.364-571.488  1.00  0.00
ATOM   5439  C4'  DG A 171       2.580   7.214-572.222  1.00  0.00
ATOM   5441  O4'  DG A 171       1.783   6.031-572.187  1.00  0.00
ATOM   5442  C1'  DG A 171       1.961   5.368-573.428  1.00  0.00
ATOM   5444  N9   DG A 171       0.847   4.428-573.694  1.00  0.00
ATOM   5445  C8   DG A 171      -0.482   4.715-573.886  1.00  0.00
ATOM   5447  N7   DG A 171      -1.245   3.664-574.016  1.00  0.00
ATOM   5448  C5   DG A 171      -0.354   2.589-573.902  1.00  0.00
ATOM   5449  C6   DG A 171      -0.568   1.164-573.877  1.00  0.00
ATOM   5450  O6   DG A 171      -1.619   0.520-573.910  1.00  0.00
ATOM   5451  N1   DG A 171       0.598   0.441-573.762  1.00  0.00
ATOM   5453  C2   DG A 171       1.831   0.992-573.662  1.00  0.00
ATOM   5454  N2   DG A 171       2.847   0.168-573.615  1.00  0.00
ATOM   5457  N3   DG A 171       2.079   2.302-573.659  1.00  0.00
ATOM   5458  C4   DG A 171       0.939   3.054-573.762  1.00  0.00
ATOM   5459  C3'  DG A 171       2.856   7.553-573.690  1.00  0.00
ATOM   5461  C2'  DG A 171       2.042   6.503-574.441  1.00  0.00
ATOM   5464  O3'  DG A 171       4.251   7.428-573.880  1.00  0.00
ATOM   5465  P    DT A 172       4.966   7.710-575.287  1.00  0.00
ATOM   5466  OP1  DT A 172       6.263   8.363-575.019  1.00  0.00
ATOM   5467  OP2  DT A 172       3.995   8.314-576.226  1.00  0.00
ATOM   5468  O5'  DT A 172       5.231   6.187-575.718  1.00  0.00
ATOM   5469  C5'  DT A 172       6.106   5.389-574.934  1.00  0.00
ATOM   5472  C4'  DT A 172       6.404   4.037-575.575  1.00  0.00
ATOM   5474  O4'  DT A 172       5.227   3.244-575.632  1.00  0.00
ATOM   5475  C1'  DT A 172       4.967   2.877-576.975  1.00  0.00
ATOM   5477  N1   DT A 172       3.495   2.956-577.189  1.00  0.00
ATOM   5478  C6   DT A 172       2.844   4.172-577.305  1.00  0.00
ATOM   5480  C5   DT A 172       1.496   4.231-577.479  1.00  0.00
ATOM   5481  C7   DT A 172       0.824   5.579-577.643  1.00  0.00
ATOM   5485  C4   DT A 172       0.696   3.009-577.515  1.00  0.00
ATOM   5486  O4   DT A 172      -0.522   2.931-577.647  1.00  0.00
ATOM   5487  N3   DT A 172       1.416   1.848-577.379  1.00  0.00
ATOM   5489  C2   DT A 172       2.774   1.754-577.215  1.00  0.00
ATOM   5490  O2   DT A 172       3.286   0.641-577.120  1.00  0.00
ATOM   5491  C3'  DT A 172       6.978   4.186-576.984  1.00  0.00
ATOM   5493  C2'  DT A 172       5.808   3.786-577.879  1.00  0.00
ATOM   5496  O3'  DT A 172       8.099   3.328-577.060  1.00  0.00
ATOM   5497  P    DA A 173       9.003   3.208-578.381  1.00  0.00
ATOM   5498  OP1  DA A 173      10.373   2.862-577.957  1.00  0.00
ATOM   5499  OP2  DA A 173       8.735   4.368-579.256  1.00  0.00
ATOM   5500  O5'  DA A 173       8.315   1.918-579.009  1.00  0.00
ATOM   5501  C5'  DA A 173       8.340   0.693-578.304  1.00  0.00
ATOM   5504  C4'  DA A 173       7.498  -0.346-579.031  1.00  0.00
ATOM   5506  O4'  DA A 173       6.133   0.044-579.072  1.00  0.00
ATOM   5507  C1'  DA A 173       5.584  -0.404-580.294  1.00  0.00
ATOM   5509  N9   DA A 173       4.444   0.478-580.618  1.00  0.00
ATOM   5510  C8   DA A 173       4.451   1.835-580.856  1.00  0.00
ATOM   5512  N7   DA A 173       3.263   2.363-581.037  1.00  0.00
ATOM   5513  C5   DA A 173       2.417   1.251-580.894  1.00  0.00
ATOM   5514  C6   DA A 173       1.018   1.070-580.913  1.00  0.00
ATOM   5515  N6   DA A 173       0.136   2.035-581.104  1.00  0.00
ATOM   5518  N1   DA A 173       0.475  -0.125-580.710  1.00  0.00
ATOM   5519  C2   DA A 173       1.287  -1.155-580.492  1.00  0.00
ATOM   5521  N3   DA A 173       2.618  -1.141-580.441  1.00  0.00
ATOM   5522  C4   DA A 173       3.124   0.106-580.645  1.00  0.00
ATOM   5523  C3'  DA A 173       7.992  -0.558-580.464  1.00  0.00
ATOM   5525  C2'  DA A 173       6.731  -0.357-581.308  1.00  0.00
ATOM   5528  O3'  DA A 173       8.545  -1.858-580.498  1.00  0.00
ATOM   5529  P    DG A 174       9.324  -2.449-581.775  1.00  0.00
ATOM   5530  OP1  DG A 174      10.292  -3.460-581.302  1.00  0.00
ATOM   5531  OP2  DG A 174       9.754  -1.341-582.654  1.00  0.00
ATOM   5532  O5'  DG A 174       8.091  -3.206-582.454  1.00  0.00
ATOM   5533  C5'  DG A 174       7.440  -4.256-581.758  1.00  0.00
ATOM   5536  C4'  DG A 174       6.108  -4.602-582.411  1.00  0.00
ATOM   5538  O4'  DG A 174       5.224  -3.488-582.390  1.00  0.00
ATOM   5539  C1'  DG A 174       4.467  -3.525-583.587  1.00  0.00
ATOM   5541  N9   DG A 174       3.925  -2.177-583.871  1.00  0.00
ATOM   5542  C8   DG A 174       4.601  -1.007-584.118  1.00  0.00
ATOM   5544  N7   DG A 174       3.838   0.049-584.218  1.00  0.00
ATOM   5545  C5   DG A 174       2.542  -0.469-584.066  1.00  0.00
ATOM   5546  C6   DG A 174       1.246   0.164-584.060  1.00  0.00
ATOM   5547  O6   DG A 174       0.941   1.356-584.152  1.00  0.00
ATOM   5548  N1   DG A 174       0.208  -0.727-583.893  1.00  0.00
ATOM   5550  C2   DG A 174       0.370  -2.053-583.671  1.00  0.00
ATOM   5551  N2   DG A 174      -0.703  -2.770-583.487  1.00  0.00
ATOM   5554  N3   DG A 174       1.539  -2.681-583.642  1.00  0.00
ATOM   5555  C4   DG A 174       2.593  -1.834-583.858  1.00  0.00
ATOM   5556  C3'  DG A 174       6.287  -5.057-583.863  1.00  0.00
ATOM   5558  C2'  DG A 174       5.431  -4.054-584.645  1.00  0.00
ATOM   5561  O3'  DG A 174       5.855  -6.409-583.904  1.00  0.00
ATOM   5562  P    DG A 175       5.895  -7.312-585.234  1.00  0.00
ATOM   5563  OP1  DG A 175       6.024  -8.726-584.823  1.00  0.00
ATOM   5564  OP2  DG A 175       6.832  -6.718-586.213  1.00  0.00
ATOM   5565  O5'  DG A 175       4.384  -7.059-585.718  1.00  0.00
ATOM   5566  C5'  DG A 175       3.300  -7.537-584.937  1.00  0.00
ATOM   5569  C4'  DG A 175       1.951  -7.259-585.597  1.00  0.00
ATOM   5571  O4'  DG A 175       1.699  -5.864-585.657  1.00  0.00
ATOM   5572  C1'  DG A 175       1.261  -5.535-586.962  1.00  0.00
ATOM   5574  N9   DG A 175       1.661  -4.136-587.248  1.00  0.00
ATOM   5575  C8   DG A 175       2.913  -3.622-587.479  1.00  0.00
ATOM   5577  N7   DG A 175       2.952  -2.319-587.604  1.00  0.00
ATOM   5578  C5   DG A 175       1.609  -1.936-587.451  1.00  0.00
ATOM   5579  C6   DG A 175       0.966  -0.643-587.444  1.00  0.00
ATOM   5580  O6   DG A 175       1.447   0.484-587.552  1.00  0.00
ATOM   5581  N1   DG A 175      -0.399  -0.714-587.251  1.00  0.00
ATOM   5583  C2   DG A 175      -1.084  -1.868-587.075  1.00  0.00
ATOM   5584  N2   DG A 175      -2.376  -1.814-586.918  1.00  0.00
ATOM   5587  N3   DG A 175      -0.537  -3.076-587.061  1.00  0.00
ATOM   5588  C4   DG A 175       0.818  -3.050-587.249  1.00  0.00
ATOM   5589  C3'  DG A 175       1.873  -7.841-587.012  1.00  0.00
ATOM   5591  C2'  DG A 175       1.882  -6.583-587.883  1.00  0.00
ATOM   5594  O3'  DG A 175       0.702  -8.640-587.060  1.00  0.00
ATOM   5595  P    DA A 176       0.240  -9.449-588.372  1.00  0.00
ATOM   5596  OP1  DA A 176      -0.553 -10.622-587.944  1.00  0.00
ATOM   5597  OP2  DA A 176       1.399  -9.602-589.281  1.00  0.00
ATOM   5598  O5'  DA A 176      -0.746  -8.323-588.956  1.00  0.00
ATOM   5599  C5'  DA A 176      -1.915  -7.950-588.241  1.00  0.00
ATOM   5602  C4'  DA A 176      -2.704  -6.893-589.006  1.00  0.00
ATOM   5604  O4'  DA A 176      -1.979  -5.673-589.103  1.00  0.00
ATOM   5605  C1'  DA A 176      -2.168  -5.132-590.401  1.00  0.00
ATOM   5607  N9   DA A 176      -0.965  -4.328-590.741  1.00  0.00
ATOM   5608  C8   DA A 176       0.313  -4.773-590.982  1.00  0.00
ATOM   5610  N7   DA A 176       1.200  -3.826-591.142  1.00  0.00
ATOM   5611  C5   DA A 176       0.441  -2.658-590.988  1.00  0.00
ATOM   5612  C6   DA A 176       0.735  -1.271-590.975  1.00  0.00
ATOM   5613  N6   DA A 176       1.938  -0.736-591.093  1.00  0.00
ATOM   5616  N1   DA A 176      -0.231  -0.376-590.796  1.00  0.00
ATOM   5617  C2   DA A 176      -1.472  -0.803-590.628  1.00  0.00
ATOM   5619  N3   DA A 176      -1.904  -2.060-590.602  1.00  0.00
ATOM   5620  C4   DA A 176      -0.882  -2.952-590.773  1.00  0.00
ATOM   5621  C3'  DA A 176      -3.055  -7.390-590.409  1.00  0.00
ATOM   5623  C2'  DA A 176      -2.404  -6.340-591.312  1.00  0.00
ATOM   5626  O3'  DA A 176      -4.470  -7.484-590.480  1.00  0.00
ATOM   5627  P    DA A 177      -5.248  -7.983-591.797  1.00  0.00
ATOM   5628  OP1  DA A 177      -6.542  -8.566-591.391  1.00  0.00
ATOM   5629  OP2  DA A 177      -4.311  -8.708-592.681  1.00  0.00
ATOM   5630  O5'  DA A 177      -5.508  -6.541-592.440  1.00  0.00
ATOM   5631  C5'  DA A 177      -6.287  -5.573-591.759  1.00  0.00
ATOM   5634  C4'  DA A 177      -6.226  -4.243-592.501  1.00  0.00
ATOM   5636  O4'  DA A 177      -4.894  -3.737-592.512  1.00  0.00
ATOM   5637  C1'  DA A 177      -4.649  -3.188-593.793  1.00  0.00
ATOM   5639  N9   DA A 177      -3.189  -3.189-594.051  1.00  0.00
ATOM   5640  C8   DA A 177      -2.343  -4.263-594.193  1.00  0.00
ATOM   5642  N7   DA A 177      -1.086  -3.944-594.354  1.00  0.00
ATOM   5643  C5   DA A 177      -1.109  -2.543-594.305  1.00  0.00
ATOM   5644  C6   DA A 177      -0.123  -1.522-594.352  1.00  0.00
ATOM   5645  N6   DA A 177       1.183  -1.737-594.391  1.00  0.00
ATOM   5648  N1   DA A 177      -0.466  -0.239-594.284  1.00  0.00
ATOM   5649  C2   DA A 177      -1.756   0.058-594.176  1.00  0.00
ATOM   5651  N3   DA A 177      -2.785  -0.771-594.095  1.00  0.00
ATOM   5652  C4   DA A 177      -2.387  -2.076-594.149  1.00  0.00
ATOM   5653  C3'  DA A 177      -6.699  -4.408-593.951  1.00  0.00
ATOM   5655  C2'  DA A 177      -5.442  -4.071-594.750  1.00  0.00
ATOM   5658  O3'  DA A 177      -7.794  -3.528-594.147  1.00  0.00
ATOM   5659  P    DC A 178      -8.580  -3.391-595.551  1.00  0.00
ATOM   5660  OP1  DC A 178     -10.014  -3.173-595.270  1.00  0.00
ATOM   5661  OP2  DC A 178      -8.137  -4.461-596.472  1.00  0.00
ATOM   5662  O5'  DC A 178      -7.921  -2.005-596.023  1.00  0.00
ATOM   5663  C5'  DC A 178      -8.129  -0.827-595.255  1.00  0.00
ATOM   5666  C4'  DC A 178      -7.509   0.415-595.893  1.00  0.00
ATOM   5668  O4'  DC A 178      -6.091   0.305-595.959  1.00  0.00
ATOM   5669  C1'  DC A 178      -5.649   0.498-597.291  1.00  0.00
ATOM   5671  N1   DC A 178      -4.543  -0.474-597.546  1.00  0.00
ATOM   5672  C6   DC A 178      -4.769  -1.831-597.556  1.00  0.00
ATOM   5674  C5   DC A 178      -3.728  -2.701-597.655  1.00  0.00
ATOM   5676  C4   DC A 178      -2.424  -2.138-597.745  1.00  0.00
ATOM   5677  N4   DC A 178      -1.363  -2.890-597.681  1.00  0.00
ATOM   5680  N3   DC A 178      -2.189  -0.849-597.739  1.00  0.00
ATOM   5681  C2   DC A 178      -3.229   0.006-597.641  1.00  0.00
ATOM   5682  O2   DC A 178      -2.965   1.209-597.643  1.00  0.00
ATOM   5683  C3'  DC A 178      -8.071   0.656-597.295  1.00  0.00
ATOM   5685  C2'  DC A 178      -6.875   0.329-598.195  1.00  0.00
ATOM   5688  O3'  DC A 178      -8.552   1.994-597.321  1.00  0.00
ATOM   5689  P    DA A 179      -9.169   2.677-598.640  1.00  0.00
ATOM   5690  OP1  DA A 179     -10.071   3.771-598.220  1.00  0.00
ATOM   5691  OP2  DA A 179      -9.627   1.618-599.567  1.00  0.00
ATOM   5692  O5'  DA A 179      -7.807   3.301-599.204  1.00  0.00
ATOM   5693  C5'  DA A 179      -7.087   4.264-598.453  1.00  0.00
ATOM   5696  C4'  DA A 179      -5.805   4.650-599.179  1.00  0.00
ATOM   5698  O4'  DA A 179      -4.915   3.546-599.276  1.00  0.00
ATOM   5699  C1'  DA A 179      -4.270   3.602-600.533  1.00  0.00
ATOM   5701  N9   DA A 179      -3.886   2.219-600.895  1.00  0.00
ATOM   5702  C8   DA A 179      -4.696   1.139-601.162  1.00  0.00
ATOM   5704  N7   DA A 179      -4.056   0.008-601.335  1.00  0.00
ATOM   5705  C5   DA A 179      -2.709   0.387-601.165  1.00  0.00
ATOM   5706  C6   DA A 179      -1.462  -0.288-601.170  1.00  0.00
ATOM   5707  N6   DA A 179      -1.274  -1.577-601.396  1.00  0.00
ATOM   5710  N1   DA A 179      -0.331   0.368-600.942  1.00  0.00
ATOM   5711  C2   DA A 179      -0.386   1.674-600.721  1.00  0.00
ATOM   5713  N3   DA A 179      -1.467   2.440-600.688  1.00  0.00
ATOM   5714  C4   DA A 179      -2.604   1.729-600.909  1.00  0.00
ATOM   5715  C3'  DA A 179      -6.113   5.173-600.585  1.00  0.00
ATOM   5717  C2'  DA A 179      -5.271   4.259-601.486  1.00  0.00
ATOM   5720  O3'  DA A 179      -5.793   6.557-600.579  1.00  0.00
ATOM   5721  P    DG A 180      -6.029   7.513-601.855  1.00  0.00
ATOM   5722  OP1  DG A 180      -6.198   8.906-601.384  1.00  0.00
ATOM   5723  OP2  DG A 180      -7.020   6.886-602.755  1.00  0.00
ATOM   5724  O5'  DG A 180      -4.570   7.361-602.503  1.00  0.00
ATOM   5725  C5'  DG A 180      -3.420   7.802-601.795  1.00  0.00
ATOM   5728  C4'  DG A 180      -2.140   7.365-602.499  1.00  0.00
ATOM   5730  O4'  DG A 180      -2.029   5.948-602.525  1.00  0.00
ATOM   5731  C1'  DG A 180      -1.479   5.579-603.779  1.00  0.00
ATOM   5733  N9   DG A 180      -1.841   4.177-604.093  1.00  0.00
ATOM   5734  C8   DG A 180      -3.078   3.640-604.357  1.00  0.00
ATOM   5736  N7   DG A 180      -3.085   2.340-604.495  1.00  0.00
ATOM   5737  C5   DG A 180      -1.737   1.986-604.339  1.00  0.00
ATOM   5738  C6   DG A 180      -1.069   0.709-604.345  1.00  0.00
ATOM   5739  O6   DG A 180      -1.535  -0.425-604.489  1.00  0.00
ATOM   5740  N1   DG A 180       0.290   0.803-604.131  1.00  0.00
ATOM   5742  C2   DG A 180       0.947   1.965-603.896  1.00  0.00
ATOM   5743  N2   DG A 180       2.238   1.921-603.684  1.00  0.00
ATOM   5746  N3   DG A 180       0.376   3.163-603.874  1.00  0.00
ATOM   5747  C4   DG A 180      -0.973   3.111-604.101  1.00  0.00
ATOM   5748  C3'  DG A 180      -2.069   7.888-603.937  1.00  0.00
ATOM   5750  C2'  DG A 180      -2.022   6.604-604.770  1.00  0.00
ATOM   5753  O3'  DG A 180      -0.912   8.705-604.000  1.00  0.00
ATOM   5754  P    DG A 181      -0.457   9.490-605.325  1.00  0.00
ATOM   5755  OP1  DG A 181       0.280  10.703-604.910  1.00  0.00
ATOM   5756  OP2  DG A 181      -1.596   9.581-606.264  1.00  0.00
ATOM   5757  O5'  DG A 181       0.593   8.406-605.866  1.00  0.00
ATOM   5758  C5'  DG A 181       1.753   8.103-605.107  1.00  0.00
ATOM   5761  C4'  DG A 181       2.629   7.065-605.802  1.00  0.00
ATOM   5763  O4'  DG A 181       1.978   5.805-605.880  1.00  0.00
ATOM   5764  C1'  DG A 181       2.129   5.297-607.196  1.00  0.00
ATOM   5766  N9   DG A 181       0.976   4.421-607.497  1.00  0.00
ATOM   5767  C8   DG A 181      -0.343   4.756-607.681  1.00  0.00
ATOM   5769  N7   DG A 181      -1.149   3.733-607.789  1.00  0.00
ATOM   5770  C5   DG A 181      -0.291   2.630-607.683  1.00  0.00
ATOM   5771  C6   DG A 181      -0.540   1.213-607.666  1.00  0.00
ATOM   5772  O6   DG A 181      -1.605   0.599-607.742  1.00  0.00
ATOM   5773  N1   DG A 181       0.602   0.457-607.502  1.00  0.00
ATOM   5775  C2   DG A 181       1.849   0.973-607.394  1.00  0.00
ATOM   5776  N2   DG A 181       2.869   0.156-607.310  1.00  0.00
ATOM   5779  N3   DG A 181       2.130   2.267-607.403  1.00  0.00
ATOM   5780  C4   DG A 181       1.015   3.050-607.533  1.00  0.00
ATOM   5781  C3'  DG A 181       3.003   7.507-607.217  1.00  0.00
ATOM   5783  C2'  DG A 181       2.244   6.520-608.101  1.00  0.00
ATOM   5786  O3'  DG A 181       4.409   7.403-607.302  1.00  0.00
ATOM   5787  P    DG A 182       5.239   7.830-608.607  1.00  0.00
ATOM   5788  OP1  DG A 182       6.538   8.382-608.171  1.00  0.00
ATOM   5789  OP2  DG A 182       4.365   8.571-609.541  1.00  0.00
ATOM   5790  O5'  DG A 182       5.469   6.362-609.188  1.00  0.00
ATOM   5791  C5'  DG A 182       6.263   5.435-608.470  1.00  0.00
ATOM   5794  C4'  DG A 182       6.381   4.120-609.230  1.00  0.00
ATOM   5796  O4'  DG A 182       5.138   3.422-609.263  1.00  0.00
ATOM   5797  C1'  DG A 182       4.873   3.028-610.602  1.00  0.00
ATOM   5799  N9   DG A 182       3.406   2.959-610.827  1.00  0.00
ATOM   5800  C8   DG A 182       2.514   3.993-610.972  1.00  0.00
ATOM   5802  N7   DG A 182       1.268   3.621-611.096  1.00  0.00
ATOM   5803  C5   DG A 182       1.330   2.224-610.999  1.00  0.00
ATOM   5804  C6   DG A 182       0.303   1.212-610.957  1.00  0.00
ATOM   5805  O6   DG A 182      -0.924   1.313-610.960  1.00  0.00
ATOM   5806  N1   DG A 182       0.801  -0.065-610.853  1.00  0.00
ATOM   5808  C2   DG A 182       2.117  -0.362-610.798  1.00  0.00
ATOM   5809  N2   DG A 182       2.443  -1.621-610.780  1.00  0.00
ATOM   5812  N3   DG A 182       3.103   0.525-610.797  1.00  0.00
ATOM   5813  C4   DG A 182       2.644   1.812-610.882  1.00  0.00
ATOM   5814  C3'  DG A 182       6.837   4.354-610.671  1.00  0.00
ATOM   5816  C2'  DG A 182       5.570   4.073-611.469  1.00  0.00
ATOM   5819  O3'  DG A 182       7.875   3.429-610.895  1.00  0.00
ATOM   5820  P    DC A 183       8.593   3.245-612.309  1.00  0.00
ATOM   5821  OP1  DC A 183      10.013   2.956-612.048  1.00  0.00
ATOM   5822  OP2  DC A 183       8.182   4.325-613.228  1.00  0.00
ATOM   5823  O5'  DC A 183       7.870   1.899-612.749  1.00  0.00
ATOM   5824  C5'  DC A 183       8.068   0.739-611.967  1.00  0.00
ATOM   5827  C4'  DC A 183       7.464  -0.492-612.622  1.00  0.00
ATOM   5829  O4'  DC A 183       6.049  -0.381-612.706  1.00  0.00
ATOM   5830  C1'  DC A 183       5.639  -0.541-614.052  1.00  0.00
ATOM   5832  N1   DC A 183       4.536   0.425-614.306  1.00  0.00
ATOM   5833  C6   DC A 183       4.759   1.783-614.283  1.00  0.00
ATOM   5835  C5   DC A 183       3.715   2.645-614.397  1.00  0.00
ATOM   5837  C4   DC A 183       2.414   2.078-614.512  1.00  0.00
ATOM   5838  N4   DC A 183       1.352   2.821-614.512  1.00  0.00
ATOM   5841  N3   DC A 183       2.184   0.789-614.538  1.00  0.00
ATOM   5842  C2   DC A 183       3.231  -0.060-614.446  1.00  0.00
ATOM   5843  O2   DC A 183       2.982  -1.266-614.484  1.00  0.00
ATOM   5844  C3'  DC A 183       8.037  -0.700-614.023  1.00  0.00
ATOM   5846  C2'  DC A 183       6.871  -0.333-614.937  1.00  0.00
ATOM   5849  O3'  DC A 183       8.456  -2.046-614.086  1.00  0.00
ATOM   5850  P    DA A 184       9.134  -2.667-615.397  1.00  0.00
ATOM   5851  OP1  DA A 184      10.034  -3.758-614.977  1.00  0.00
ATOM   5852  OP2  DA A 184       9.597  -1.575-616.277  1.00  0.00
ATOM   5853  O5'  DA A 184       7.817  -3.297-616.019  1.00  0.00
ATOM   5854  C5'  DA A 184       7.136  -4.322-615.327  1.00  0.00
ATOM   5857  C4'  DA A 184       5.873  -4.678-616.089  1.00  0.00
ATOM   5859  O4'  DA A 184       4.974  -3.571-616.111  1.00  0.00
ATOM   5860  C1'  DA A 184       4.407  -3.512-617.405  1.00  0.00
ATOM   5862  N9   DA A 184       3.960  -2.132-617.693  1.00  0.00
ATOM   5863  C8   DA A 184       4.710  -0.988-617.848  1.00  0.00
ATOM   5865  N7   DA A 184       4.006   0.106-617.998  1.00  0.00
ATOM   5866  C5   DA A 184       2.687  -0.369-617.928  1.00  0.00
ATOM   5867  C6   DA A 184       1.408   0.232-617.939  1.00  0.00
ATOM   5868  N6   DA A 184       1.203   1.537-618.018  1.00  0.00
ATOM   5871  N1   DA A 184       0.302  -0.505-617.855  1.00  0.00
ATOM   5872  C2   DA A 184       0.431  -1.824-617.779  1.00  0.00
ATOM   5874  N3   DA A 184       1.556  -2.532-617.738  1.00  0.00
ATOM   5875  C4   DA A 184       2.654  -1.732-617.794  1.00  0.00
ATOM   5876  C3'  DA A 184       6.206  -5.072-617.530  1.00  0.00
ATOM   5878  C2'  DA A 184       5.501  -3.996-618.348  1.00  0.00
ATOM   5881  O3'  DA A 184       5.697  -6.372-617.709  1.00  0.00
ATOM   5882  P    DT A 185       5.808  -7.165-619.093  1.00  0.00
ATOM   5883  OP1  DT A 185       6.060  -8.585-618.786  1.00  0.00
ATOM   5884  OP2  DT A 185       6.672  -6.414-620.027  1.00  0.00
ATOM   5885  O5'  DT A 185       4.291  -7.003-619.559  1.00  0.00
ATOM   5886  C5'  DT A 185       3.268  -7.569-618.760  1.00  0.00
ATOM   5889  C4'  DT A 185       1.897  -7.410-619.397  1.00  0.00
ATOM   5891  O4'  DT A 185       1.545  -6.034-619.440  1.00  0.00
ATOM   5892  C1'  DT A 185       1.229  -5.663-620.769  1.00  0.00
ATOM   5894  N1   DT A 185       1.801  -4.310-621.015  1.00  0.00
ATOM   5895  C6   DT A 185       3.163  -4.116-621.181  1.00  0.00
ATOM   5897  C5   DT A 185       3.669  -2.873-621.412  1.00  0.00
ATOM   5898  C7   DT A 185       5.164  -2.700-621.627  1.00  0.00
ATOM   5902  C4   DT A 185       2.790  -1.704-621.428  1.00  0.00
ATOM   5903  O4   DT A 185       3.134  -0.532-621.552  1.00  0.00
ATOM   5904  N3   DT A 185       1.460  -1.983-621.234  1.00  0.00
ATOM   5906  C2   DT A 185       0.916  -3.225-621.037  1.00  0.00
ATOM   5907  O2   DT A 185      -0.301  -3.319-620.903  1.00  0.00
ATOM   5908  C3'  DT A 185       1.862  -7.995-620.809  1.00  0.00
ATOM   5910  C2'  DT A 185       1.751  -6.762-621.702  1.00  0.00
ATOM   5913  O3'  DT A 185       0.754  -8.872-620.856  1.00  0.00
ATOM   5914  P    DG A 186       0.389  -9.723-622.161  1.00  0.00
ATOM   5915  OP1  DG A 186      -0.341 -10.937-621.744  1.00  0.00
ATOM   5916  OP2  DG A 186       1.576  -9.804-623.035  1.00  0.00
ATOM   5917  O5'  DG A 186      -0.652  -8.702-622.805  1.00  0.00
ATOM   5918  C5'  DG A 186      -1.832  -8.355-622.102  1.00  0.00
ATOM   5921  C4'  DG A 186      -2.560  -7.220-622.810  1.00  0.00
ATOM   5923  O4'  DG A 186      -1.791  -6.023-622.744  1.00  0.00
ATOM   5924  C1'  DG A 186      -1.928  -5.362-623.990  1.00  0.00
ATOM   5926  N9   DG A 186      -0.810  -4.422-624.236  1.00  0.00
ATOM   5927  C8   DG A 186       0.524  -4.702-624.410  1.00  0.00
ATOM   5929  N7   DG A 186       1.284  -3.646-624.531  1.00  0.00
ATOM   5930  C5   DG A 186       0.379  -2.579-624.440  1.00  0.00
ATOM   5931  C6   DG A 186       0.577  -1.153-624.423  1.00  0.00
ATOM   5932  O6   DG A 186       1.624  -0.506-624.433  1.00  0.00
ATOM   5933  N1   DG A 186      -0.592  -0.436-624.351  1.00  0.00
ATOM   5935  C2   DG A 186      -1.822  -0.992-624.265  1.00  0.00
ATOM   5936  N2   DG A 186      -2.854  -0.184-624.214  1.00  0.00
ATOM   5939  N3   DG A 186      -2.055  -2.304-624.237  1.00  0.00
ATOM   5940  C4   DG A 186      -0.910  -3.051-624.315  1.00  0.00
ATOM   5941  C3'  DG A 186      -2.815  -7.556-624.286  1.00  0.00
ATOM   5943  C2'  DG A 186      -1.987  -6.497-625.002  1.00  0.00
ATOM   5946  O3'  DG A 186      -4.207  -7.462-624.532  1.00  0.00
ATOM   5947  P    DT A 187      -4.857  -7.694-625.985  1.00  0.00
ATOM   5948  OP1  DT A 187      -6.141  -8.402-625.815  1.00  0.00
ATOM   5949  OP2  DT A 187      -3.829  -8.185-626.928  1.00  0.00
ATOM   5950  O5'  DT A 187      -5.150  -6.161-626.331  1.00  0.00
ATOM   5951  C5'  DT A 187      -6.050  -5.410-625.531  1.00  0.00
ATOM   5954  C4'  DT A 187      -6.407  -4.083-626.196  1.00  0.00
ATOM   5956  O4'  DT A 187      -5.265  -3.234-626.230  1.00  0.00
ATOM   5957  C1'  DT A 187      -4.913  -2.958-627.573  1.00  0.00
ATOM   5959  N1   DT A 187      -3.430  -3.030-627.730  1.00  0.00
ATOM   5960  C6   DT A 187      -2.758  -4.241-627.791  1.00  0.00
ATOM   5962  C5   DT A 187      -1.404  -4.289-627.933  1.00  0.00
ATOM   5963  C7   DT A 187      -0.713  -5.636-628.060  1.00  0.00
ATOM   5967  C4   DT A 187      -0.616  -3.058-627.968  1.00  0.00
ATOM   5968  O4   DT A 187       0.607  -2.971-628.037  1.00  0.00
ATOM   5969  N3   DT A 187      -1.357  -1.902-627.904  1.00  0.00
ATOM   5971  C2   DT A 187      -2.728  -1.821-627.830  1.00  0.00
ATOM   5972  O2   DT A 187      -3.263  -0.718-627.886  1.00  0.00
ATOM   5973  C3'  DT A 187      -6.914  -4.315-627.623  1.00  0.00
ATOM   5975  C2'  DT A 187      -5.699  -3.928-628.456  1.00  0.00
ATOM   5978  O3'  DT A 187      -8.067  -3.525-627.853  1.00  0.00
ATOM   5979  P    DT A 188      -8.761  -3.411-629.303  1.00  0.00
ATOM   5980  OP1  DT A 188     -10.218  -3.276-629.117  1.00  0.00
ATOM   5981  OP2  DT A 188      -8.190  -4.425-630.217  1.00  0.00
ATOM   5982  O5'  DT A 188      -8.157  -2.001-629.733  1.00  0.00
ATOM   5983  C5'  DT A 188      -8.428  -0.841-628.970  1.00  0.00
ATOM   5986  C4'  DT A 188      -7.704   0.354-629.579  1.00  0.00
ATOM   5988  O4'  DT A 188      -6.301   0.103-629.565  1.00  0.00
ATOM   5989  C1'  DT A 188      -5.775   0.379-630.850  1.00  0.00
ATOM   5991  N1   DT A 188      -4.617  -0.521-631.112  1.00  0.00
ATOM   5992  C6   DT A 188      -4.794  -1.889-631.226  1.00  0.00
ATOM   5994  C5   DT A 188      -3.732  -2.730-631.351  1.00  0.00
ATOM   5995  C7   DT A 188      -3.967  -4.224-631.478  1.00  0.00
ATOM   5999  C4   DT A 188      -2.370  -2.206-631.348  1.00  0.00
ATOM   6000  O4   DT A 188      -1.340  -2.875-631.350  1.00  0.00
ATOM   6001  N3   DT A 188      -2.290  -0.835-631.319  1.00  0.00
ATOM   6003  C2   DT A 188      -3.340   0.045-631.198  1.00  0.00
ATOM   6004  O2   DT A 188      -3.117   1.252-631.176  1.00  0.00
ATOM   6005  C3'  DT A 188      -8.155   0.584-631.024  1.00  0.00
ATOM   6007  C2'  DT A 188      -6.928   0.182-631.835  1.00  0.00
ATOM   6010  O3'  DT A 188      -8.518   1.940-631.178  1.00  0.00
ATOM   6011  P    DC A 189      -9.051   2.521-632.583  1.00  0.00
ATOM   6012  OP1  DC A 189     -10.037   3.585-632.306  1.00  0.00
ATOM   6013  OP2  DC A 189      -9.380   1.393-633.483  1.00  0.00
ATOM   6014  O5'  DC A 189      -7.697   3.189-633.104  1.00  0.00
ATOM   6015  C5'  DC A 189      -7.072   4.209-632.347  1.00  0.00
ATOM   6018  C4'  DC A 189      -5.815   4.719-633.042  1.00  0.00
ATOM   6020  O4'  DC A 189      -4.846   3.684-633.153  1.00  0.00
ATOM   6021  C1'  DC A 189      -4.329   3.670-634.472  1.00  0.00
ATOM   6023  N1   DC A 189      -4.004   2.260-634.807  1.00  0.00
ATOM   6024  C6   DC A 189      -4.982   1.291-634.803  1.00  0.00
ATOM   6026  C5   DC A 189      -4.645  -0.021-634.905  1.00  0.00
ATOM   6028  C4   DC A 189      -3.259  -0.324-635.002  1.00  0.00
ATOM   6029  N4   DC A 189      -2.844  -1.554-634.914  1.00  0.00
ATOM   6032  N3   DC A 189      -2.318   0.587-635.032  1.00  0.00
ATOM   6033  C2   DC A 189      -2.662   1.892-634.955  1.00  0.00
ATOM   6034  O2   DC A 189      -1.746   2.716-634.984  1.00  0.00
ATOM   6035  C3'  DC A 189      -6.131   5.258-634.439  1.00  0.00
ATOM   6037  C2'  DC A 189      -5.404   4.286-635.369  1.00  0.00
ATOM   6040  O3'  DC A 189      -5.667   6.593-634.468  1.00  0.00
ATOM   6041  P    DA A 190      -5.749   7.501-635.782  1.00  0.00
ATOM   6042  OP1  DA A 190      -5.802   8.912-635.361  1.00  0.00
ATOM   6043  OP2  DA A 190      -6.752   6.934-636.708  1.00  0.00
ATOM   6044  O5'  DA A 190      -4.293   7.190-636.345  1.00  0.00
ATOM   6045  C5'  DA A 190      -3.157   7.580-635.602  1.00  0.00
ATOM   6048  C4'  DA A 190      -1.893   7.195-636.354  1.00  0.00
ATOM   6050  O4'  DA A 190      -1.770   5.781-636.452  1.00  0.00
ATOM   6051  C1'  DA A 190      -1.285   5.458-637.741  1.00  0.00
ATOM   6053  N9   DA A 190      -1.795   4.107-638.076  1.00  0.00
ATOM   6054  C8   DA A 190      -3.095   3.694-638.266  1.00  0.00
ATOM   6056  N7   DA A 190      -3.244   2.396-638.371  1.00  0.00
ATOM   6057  C5   DA A 190      -1.922   1.923-638.248  1.00  0.00
ATOM   6058  C6   DA A 190      -1.300   0.647-638.209  1.00  0.00
ATOM   6059  N6   DA A 190      -1.913  -0.520-638.285  1.00  0.00
ATOM   6062  N1   DA A 190       0.015   0.532-638.059  1.00  0.00
ATOM   6063  C2   DA A 190       0.739   1.633-637.952  1.00  0.00
ATOM   6065  N3   DA A 190       0.311   2.888-637.961  1.00  0.00
ATOM   6066  C4   DA A 190      -1.041   2.962-638.102  1.00  0.00
ATOM   6067  C3'  DA A 190      -1.884   7.802-637.761  1.00  0.00
ATOM   6069  C2'  DA A 190      -1.771   6.573-638.670  1.00  0.00
ATOM   6072  O3'  DA A 190      -0.800   8.715-637.787  1.00  0.00
ATOM   6073  P    DG A 191      -0.433   9.614-639.069  1.00  0.00
ATOM   6074  OP1  DG A 191       0.240  10.843-638.597  1.00  0.00
ATOM   6075  OP2  DG A 191      -1.596   9.687-639.979  1.00  0.00
ATOM   6076  O5'  DG A 191       0.667   8.637-639.696  1.00  0.00
ATOM   6077  C5'  DG A 191       1.841   8.327-638.963  1.00  0.00
ATOM   6080  C4'  DG A 191       2.634   7.220-639.645  1.00  0.00
ATOM   6082  O4'  DG A 191       1.895   6.007-639.671  1.00  0.00
ATOM   6083  C1'  DG A 191       2.134   5.378-640.918  1.00  0.00
ATOM   6085  N9   DG A 191       1.017   4.460-641.236  1.00  0.00
ATOM   6086  C8   DG A 191      -0.303   4.756-641.481  1.00  0.00
ATOM   6088  N7   DG A 191      -1.074   3.710-641.625  1.00  0.00
ATOM   6089  C5   DG A 191      -0.194   2.629-641.468  1.00  0.00
ATOM   6090  C6   DG A 191      -0.418   1.202-641.431  1.00  0.00
ATOM   6091  O6   DG A 191      -1.469   0.565-641.512  1.00  0.00
ATOM   6092  N1   DG A 191       0.736   0.476-641.231  1.00  0.00
ATOM   6094  C2   DG A 191       1.959   1.024-641.035  1.00  0.00
ATOM   6095  N2   DG A 191       2.974   0.223-640.821  1.00  0.00
ATOM   6098  N3   DG A 191       2.210   2.328-641.031  1.00  0.00
ATOM   6099  C4   DG A 191       1.089   3.085-641.252  1.00  0.00
ATOM   6100  C3'  DG A 191       3.010   7.602-641.080  1.00  0.00
ATOM   6102  C2'  DG A 191       2.315   6.521-641.914  1.00  0.00
ATOM   6105  O3'  DG A 191       4.427   7.611-641.115  1.00  0.00
ATOM   6106  P    DG A 192       5.277   7.994-642.423  1.00  0.00
ATOM   6107  OP1  DG A 192       6.583   8.532-641.982  1.00  0.00
ATOM   6108  OP2  DG A 192       4.422   8.753-643.363  1.00  0.00
ATOM   6109  O5'  DG A 192       5.491   6.503-642.974  1.00  0.00
ATOM   6110  C5'  DG A 192       6.239   5.564-642.219  1.00  0.00
ATOM   6113  C4'  DG A 192       6.287   4.206-642.911  1.00  0.00
ATOM   6115  O4'  DG A 192       4.990   3.635-642.985  1.00  0.00
ATOM   6116  C1'  DG A 192       4.832   3.071-644.275  1.00  0.00
ATOM   6118  N9   DG A 192       3.394   3.022-644.604  1.00  0.00
ATOM   6119  C8   DG A 192       2.519   4.059-644.823  1.00  0.00
ATOM   6121  N7   DG A 192       1.270   3.693-644.947  1.00  0.00
ATOM   6122  C5   DG A 192       1.326   2.298-644.818  1.00  0.00
ATOM   6123  C6   DG A 192       0.294   1.290-644.811  1.00  0.00
ATOM   6124  O6   DG A 192      -0.922   1.405-644.940  1.00  0.00
ATOM   6125  N1   DG A 192       0.781   0.016-644.596  1.00  0.00
ATOM   6127  C2   DG A 192       2.091  -0.293-644.452  1.00  0.00
ATOM   6128  N2   DG A 192       2.433  -1.551-644.293  1.00  0.00
ATOM   6131  N3   DG A 192       3.075   0.597-644.468  1.00  0.00
ATOM   6132  C4   DG A 192       2.626   1.883-644.634  1.00  0.00
ATOM   6133  C3'  DG A 192       6.860   4.311-644.327  1.00  0.00
ATOM   6135  C2'  DG A 192       5.668   3.943-645.208  1.00  0.00
ATOM   6138  O3'  DG A 192       7.948   3.409-644.391  1.00  0.00
ATOM   6139  P    DG A 193       8.883   3.265-645.692  1.00  0.00
ATOM   6140  OP1  DG A 193      10.253   2.919-645.253  1.00  0.00
ATOM   6141  OP2  DG A 193       8.640   4.400-646.606  1.00  0.00
ATOM   6142  O5'  DG A 193       8.182   1.955-646.292  1.00  0.00
ATOM   6143  C5'  DG A 193       8.260   0.726-645.589  1.00  0.00
ATOM   6146  C4'  DG A 193       7.558  -0.397-646.345  1.00  0.00
ATOM   6148  O4'  DG A 193       6.145  -0.210-646.362  1.00  0.00
ATOM   6149  C1'  DG A 193       5.682  -0.403-647.691  1.00  0.00
ATOM   6151  N9   DG A 193       4.458   0.401-647.921  1.00  0.00
ATOM   6152  C8   DG A 193       4.343   1.764-648.060  1.00  0.00
ATOM   6154  N7   DG A 193       3.114   2.192-648.168  1.00  0.00
ATOM   6155  C5   DG A 193       2.350   1.022-648.085  1.00  0.00
ATOM   6156  C6   DG A 193       0.924   0.810-648.052  1.00  0.00
ATOM   6157  O6   DG A 193       0.004   1.628-648.077  1.00  0.00
ATOM   6158  N1   DG A 193       0.572  -0.516-647.947  1.00  0.00
ATOM   6160  C2   DG A 193       1.457  -1.538-647.904  1.00  0.00
ATOM   6161  N2   DG A 193       0.982  -2.758-647.901  1.00  0.00
ATOM   6164  N3   DG A 193       2.780  -1.394-647.911  1.00  0.00
ATOM   6165  C4   DG A 193       3.168  -0.081-647.980  1.00  0.00
ATOM   6166  C3'  DG A 193       8.052  -0.486-647.789  1.00  0.00
ATOM   6168  C2'  DG A 193       6.849   0.005-648.585  1.00  0.00
ATOM   6171  O3'  DG A 193       8.368  -1.841-648.012  1.00  0.00
ATOM   6172  P    DT A 194       8.881  -2.400-649.422  1.00  0.00
ATOM   6173  OP1  DT A 194       9.872  -3.457-649.154  1.00  0.00
ATOM   6174  OP2  DT A 194       9.185  -1.276-650.332  1.00  0.00
ATOM   6175  O5'  DT A 194       7.518  -3.094-649.876  1.00  0.00
ATOM   6176  C5'  DT A 194       7.014  -4.161-649.090  1.00  0.00
ATOM   6179  C4'  DT A 194       5.811  -4.830-649.731  1.00  0.00
ATOM   6181  O4'  DT A 194       4.728  -3.920-649.812  1.00  0.00
ATOM   6182  C1'  DT A 194       4.289  -3.830-651.154  1.00  0.00
ATOM   6184  N1   DT A 194       3.923  -2.410-651.412  1.00  0.00
ATOM   6185  C6   DT A 194       4.885  -1.414-651.475  1.00  0.00
ATOM   6187  C5   DT A 194       4.528  -0.111-651.629  1.00  0.00
ATOM   6188  C7   DT A 194       5.603   0.956-651.740  1.00  0.00
ATOM   6192  C4   DT A 194       3.119   0.272-651.683  1.00  0.00
ATOM   6193  O4   DT A 194       2.676   1.411-651.754  1.00  0.00
ATOM   6194  N3   DT A 194       2.233  -0.774-651.634  1.00  0.00
ATOM   6196  C2   DT A 194       2.561  -2.099-651.510  1.00  0.00
ATOM   6197  O2   DT A 194       1.660  -2.933-651.502  1.00  0.00
ATOM   6198  C3'  DT A 194       6.150  -5.345-651.128  1.00  0.00
ATOM   6200  C2'  DT A 194       5.406  -4.382-652.046  1.00  0.00
ATOM   6203  O3'  DT A 194       5.697  -6.683-651.180  1.00  0.00
ATOM   6204  P    DA A 195       5.914  -7.617-652.462  1.00  0.00
ATOM   6205  OP1  DA A 195       6.014  -9.012-651.994  1.00  0.00
ATOM   6206  OP2  DA A 195       6.941  -7.016-653.337  1.00  0.00
ATOM   6207  O5'  DA A 195       4.488  -7.394-653.131  1.00  0.00
ATOM   6208  C5'  DA A 195       3.315  -7.808-652.460  1.00  0.00
ATOM   6211  C4'  DA A 195       2.092  -7.294-653.208  1.00  0.00
ATOM   6213  O4'  DA A 195       2.066  -5.870-653.190  1.00  0.00
ATOM   6214  C1'  DA A 195       1.563  -5.437-654.438  1.00  0.00
ATOM   6216  N9   DA A 195       2.004  -4.052-654.720  1.00  0.00
ATOM   6217  C8   DA A 195       3.281  -3.572-654.887  1.00  0.00
ATOM   6219  N7   DA A 195       3.353  -2.284-655.101  1.00  0.00
ATOM   6220  C5   DA A 195       2.006  -1.889-655.071  1.00  0.00
ATOM   6221  C6   DA A 195       1.329  -0.652-655.172  1.00  0.00
ATOM   6222  N6   DA A 195       1.930   0.519-655.274  1.00  0.00
ATOM   6225  N1   DA A 195       0.000  -0.593-655.109  1.00  0.00
ATOM   6226  C2   DA A 195      -0.672  -1.725-654.959  1.00  0.00
ATOM   6228  N3   DA A 195      -0.181  -2.952-654.815  1.00  0.00
ATOM   6229  C4   DA A 195       1.178  -2.961-654.863  1.00  0.00
ATOM   6230  C3'  DA A 195       2.101  -7.764-654.666  1.00  0.00
ATOM   6232  C2'  DA A 195       2.110  -6.449-655.439  1.00  0.00
ATOM   6235  O3'  DA A 195       0.947  -8.549-654.892  1.00  0.00
ATOM   6236  P    DT A 196       0.629  -9.227-656.317  1.00  0.00
ATOM   6237  OP1  DT A 196       0.082 -10.579-656.092  1.00  0.00
ATOM   6238  OP2  DT A 196       1.759  -9.004-657.245  1.00  0.00
ATOM   6239  O5'  DT A 196      -0.560  -8.261-656.766  1.00  0.00
ATOM   6240  C5'  DT A 196      -1.771  -8.240-656.031  1.00  0.00
ATOM   6243  C4'  DT A 196      -2.782  -7.287-656.662  1.00  0.00
ATOM   6245  O4'  DT A 196      -2.261  -5.962-656.633  1.00  0.00
ATOM   6246  C1'  DT A 196      -2.233  -5.437-657.948  1.00  0.00
ATOM   6248  N1   DT A 196      -1.019  -4.586-658.129  1.00  0.00
ATOM   6249  C6   DT A 196       0.241  -5.143-658.269  1.00  0.00
ATOM   6251  C5   DT A 196       1.334  -4.360-658.488  1.00  0.00
ATOM   6252  C7   DT A 196       2.697  -5.009-658.662  1.00  0.00
ATOM   6256  C4   DT A 196       1.210  -2.904-658.546  1.00  0.00
ATOM   6257  O4   DT A 196       2.116  -2.097-658.730  1.00  0.00
ATOM   6258  N3   DT A 196      -0.069  -2.432-658.373  1.00  0.00
ATOM   6260  C2   DT A 196      -1.196  -3.195-658.179  1.00  0.00
ATOM   6261  O2   DT A 196      -2.287  -2.637-658.089  1.00  0.00
ATOM   6262  C3'  DT A 196      -3.085  -7.679-658.112  1.00  0.00
ATOM   6264  C2'  DT A 196      -2.310  -6.632-658.903  1.00  0.00
ATOM   6267  O3'  DT A 196      -4.487  -7.637-658.302  1.00  0.00
ATOM   6268  P    DC A 197      -5.182  -7.897-659.733  1.00  0.00
ATOM   6269  OP1  DC A 197      -6.503  -8.515-659.497  1.00  0.00
ATOM   6270  OP2  DC A 197      -4.204  -8.517-660.653  1.00  0.00
ATOM   6271  O5'  DC A 197      -5.388  -6.375-660.175  1.00  0.00
ATOM   6272  C5'  DC A 197      -6.182  -5.519-659.373  1.00  0.00
ATOM   6275  C4'  DC A 197      -6.282  -4.127-659.983  1.00  0.00
ATOM   6277  O4'  DC A 197      -4.999  -3.510-660.031  1.00  0.00
ATOM   6278  C1'  DC A 197      -4.802  -2.937-661.313  1.00  0.00
ATOM   6280  N1   DC A 197      -3.350  -3.036-661.628  1.00  0.00
ATOM   6281  C6   DC A 197      -2.728  -4.261-661.676  1.00  0.00
ATOM   6283  C5   DC A 197      -1.377  -4.341-661.792  1.00  0.00
ATOM   6285  C4   DC A 197      -0.659  -3.115-661.850  1.00  0.00
ATOM   6286  N4   DC A 197       0.643  -3.106-661.804  1.00  0.00
ATOM   6289  N3   DC A 197      -1.237  -1.937-661.830  1.00  0.00
ATOM   6290  C2   DC A 197      -2.582  -1.870-661.730  1.00  0.00
ATOM   6291  O2   DC A 197      -3.087  -0.748-661.733  1.00  0.00
ATOM   6292  C3'  DC A 197      -6.867  -4.185-661.396  1.00  0.00
ATOM   6294  C2'  DC A 197      -5.705  -3.720-662.273  1.00  0.00
ATOM   6297  O3'  DC A 197      -8.001  -3.341-661.400  1.00  0.00
ATOM   6298  P    DA A 198      -8.915  -3.134-662.700  1.00  0.00
ATOM   6299  OP1  DA A 198     -10.259  -2.727-662.248  1.00  0.00
ATOM   6300  OP2  DA A 198      -8.722  -4.269-663.625  1.00  0.00
ATOM   6301  O5'  DA A 198      -8.176  -1.858-663.288  1.00  0.00
ATOM   6302  C5'  DA A 198      -8.173  -0.652-662.554  1.00  0.00
ATOM   6305  C4'  DA A 198      -7.414   0.422-663.318  1.00  0.00
ATOM   6307  O4'  DA A 198      -6.028   0.102-663.398  1.00  0.00
ATOM   6308  C1'  DA A 198      -5.561   0.433-664.691  1.00  0.00
ATOM   6310  N9   DA A 198      -4.422  -0.465-664.991  1.00  0.00
ATOM   6311  C8   DA A 198      -4.413  -1.831-665.165  1.00  0.00
ATOM   6313  N7   DA A 198      -3.219  -2.359-665.287  1.00  0.00
ATOM   6314  C5   DA A 198      -2.379  -1.237-665.179  1.00  0.00
ATOM   6315  C6   DA A 198      -0.977  -1.031-665.168  1.00  0.00
ATOM   6316  N6   DA A 198      -0.070  -1.983-665.279  1.00  0.00
ATOM   6319  N1   DA A 198      -0.465   0.186-665.039  1.00  0.00
ATOM   6320  C2   DA A 198      -1.295   1.212-664.916  1.00  0.00
ATOM   6322  N3   DA A 198      -2.621   1.179-664.893  1.00  0.00
ATOM   6323  C4   DA A 198      -3.104  -0.087-665.024  1.00  0.00
ATOM   6324  C3'  DA A 198      -7.986   0.588-664.732  1.00  0.00
ATOM   6326  C2'  DA A 198      -6.769   0.289-665.620  1.00  0.00
ATOM   6329  O3'  DA A 198      -8.554   1.891-664.788  1.00  0.00
ATOM   6330  P    DG A 199      -9.276   2.496-666.098  1.00  0.00
ATOM   6331  OP1  DG A 199     -10.254   3.523-665.671  1.00  0.00
ATOM   6332  OP2  DG A 199      -9.672   1.397-667.005  1.00  0.00
ATOM   6333  O5'  DG A 199      -7.980   3.235-666.700  1.00  0.00
ATOM   6334  C5'  DG A 199      -7.337   4.279-665.977  1.00  0.00
ATOM   6337  C4'  DG A 199      -6.052   4.721-666.669  1.00  0.00
ATOM   6339  O4'  DG A 199      -5.089   3.676-666.683  1.00  0.00
ATOM   6340  C1'  DG A 199      -4.442   3.692-667.946  1.00  0.00
ATOM   6342  N9   DG A 199      -3.911   2.339-668.232  1.00  0.00
ATOM   6343  C8   DG A 199      -4.592   1.174-668.479  1.00  0.00
ATOM   6345  N7   DG A 199      -3.833   0.116-668.606  1.00  0.00
ATOM   6346  C5   DG A 199      -2.536   0.625-668.444  1.00  0.00
ATOM   6347  C6   DG A 199      -1.243  -0.019-668.429  1.00  0.00
ATOM   6348  O6   DG A 199      -0.947  -1.211-668.524  1.00  0.00
ATOM   6349  N1   DG A 199      -0.201   0.872-668.250  1.00  0.00
ATOM   6351  C2   DG A 199      -0.360   2.201-668.053  1.00  0.00
ATOM   6352  N2   DG A 199       0.697   2.929-667.856  1.00  0.00
ATOM   6355  N3   DG A 199      -1.524   2.834-668.025  1.00  0.00
ATOM   6356  C4   DG A 199      -2.580   1.988-668.234  1.00  0.00
ATOM   6357  C3'  DG A 199      -6.306   5.174-668.109  1.00  0.00
ATOM   6359  C2'  DG A 199      -5.496   4.175-668.938  1.00  0.00
ATOM   6362  O3'  DG A 199      -5.867   6.519-668.169  1.00  0.00
ATOM   6363  P    DG A 200      -5.972   7.425-669.490  1.00  0.00
ATOM   6364  OP1  DG A 200      -6.079   8.836-669.063  1.00  0.00
ATOM   6365  OP2  DG A 200      -6.952   6.837-670.429  1.00  0.00
ATOM   6366  O5'  DG A 200      -4.491   7.170-670.032  1.00  0.00
ATOM   6367  C5'  DG A 200      -3.383   7.605-669.262  1.00  0.00
ATOM   6370  C4'  DG A 200      -2.068   7.238-669.935  1.00  0.00
ATOM   6372  O4'  DG A 200      -1.919   5.829-670.011  1.00  0.00
ATOM   6373  C1'  DG A 200      -1.413   5.510-671.293  1.00  0.00
ATOM   6375  N9   DG A 200      -1.815   4.125-671.617  1.00  0.00
ATOM   6376  C8   DG A 200      -3.070   3.617-671.834  1.00  0.00
ATOM   6378  N7   DG A 200      -3.113   2.317-671.963  1.00  0.00
ATOM   6379  C5   DG A 200      -1.773   1.931-671.822  1.00  0.00
ATOM   6380  C6   DG A 200      -1.137   0.636-671.805  1.00  0.00
ATOM   6381  O6   DG A 200      -1.617  -0.489-671.911  1.00  0.00
ATOM   6382  N1   DG A 200       0.229   0.710-671.608  1.00  0.00
ATOM   6384  C2   DG A 200       0.914   1.863-671.464  1.00  0.00
ATOM   6385  N2   DG A 200       2.208   1.807-671.356  1.00  0.00
ATOM   6388  N3   DG A 200       0.379   3.072-671.476  1.00  0.00
ATOM   6389  C4   DG A 200      -0.976   3.040-671.643  1.00  0.00
ATOM   6390  C3'  DG A 200      -1.989   7.811-671.351  1.00  0.00
ATOM   6392  C2'  DG A 200      -1.979   6.568-672.235  1.00  0.00
ATOM   6395  O3'  DG A 200      -0.792   8.556-671.406  1.00  0.00
ATOM   6396  P    DG A 201      -0.363   9.411-672.690  1.00  0.00
ATOM   6397  OP1  DG A 201       0.367  10.606-672.221  1.00  0.00
ATOM   6398  OP2  DG A 201      -1.496   9.523-673.632  1.00  0.00
ATOM   6399  O5'  DG A 201       0.687   8.373-673.289  1.00  0.00
ATOM   6400  C5'  DG A 201       1.878   8.084-672.582  1.00  0.00
ATOM   6403  C4'  DG A 201       2.744   7.092-673.355  1.00  0.00
ATOM   6405  O4'  DG A 201       2.138   5.801-673.399  1.00  0.00
ATOM   6406  C1'  DG A 201       2.118   5.358-674.748  1.00  0.00
ATOM   6408  N9   DG A 201       0.973   4.440-674.971  1.00  0.00
ATOM   6409  C8   DG A 201      -0.357   4.746-675.129  1.00  0.00
ATOM   6411  N7   DG A 201      -1.142   3.712-675.262  1.00  0.00
ATOM   6412  C5   DG A 201      -0.262   2.624-675.157  1.00  0.00
ATOM   6413  C6   DG A 201      -0.488   1.202-675.143  1.00  0.00
ATOM   6414  O6   DG A 201      -1.536   0.568-675.182  1.00  0.00
ATOM   6415  N1   DG A 201       0.666   0.460-675.027  1.00  0.00
ATOM   6417  C2   DG A 201       1.903   0.996-674.963  1.00  0.00
ATOM   6418  N2   DG A 201       2.914   0.172-674.950  1.00  0.00
ATOM   6421  N3   DG A 201       2.170   2.297-674.970  1.00  0.00
ATOM   6422  C4   DG A 201       1.039   3.066-675.037  1.00  0.00
ATOM   6423  C3'  DG A 201       2.968   7.561-674.795  1.00  0.00
ATOM   6425  C2'  DG A 201       2.043   6.638-675.576  1.00  0.00
ATOM   6428  O3'  DG A 201       4.332   7.341-675.071  1.00  0.00
ATOM   6429  P    DC A 202       5.005   7.659-676.483  1.00  0.00
ATOM   6430  OP1  DC A 202       6.295   8.319-676.234  1.00  0.00
ATOM   6431  OP2  DC A 202       4.014   8.226-677.420  1.00  0.00
ATOM   6432  O5'  DC A 202       5.283   6.159-676.923  1.00  0.00
ATOM   6433  C5'  DC A 202       6.198   5.376-676.183  1.00  0.00
ATOM   6436  C4'  DC A 202       6.514   4.065-676.892  1.00  0.00
ATOM   6438  O4'  DC A 202       5.362   3.227-676.918  1.00  0.00
ATOM   6439  C1'  DC A 202       4.986   2.974-678.262  1.00  0.00
ATOM   6441  N1   DC A 202       3.498   3.051-678.375  1.00  0.00
ATOM   6442  C6   DC A 202       2.831   4.252-678.274  1.00  0.00
ATOM   6444  C5   DC A 202       1.475   4.287-678.330  1.00  0.00
ATOM   6446  C4   DC A 202       0.792   3.048-678.483  1.00  0.00
ATOM   6447  N4   DC A 202      -0.509   3.016-678.467  1.00  0.00
ATOM   6450  N3   DC A 202       1.414   1.894-678.567  1.00  0.00
ATOM   6451  C2   DC A 202       2.768   1.861-678.512  1.00  0.00
ATOM   6452  O2   DC A 202       3.305   0.754-678.574  1.00  0.00
ATOM   6453  C3'  DC A 202       6.990   4.321-678.325  1.00  0.00
ATOM   6455  C2'  DC A 202       5.741   3.982-679.137  1.00  0.00
ATOM   6458  O3'  DC A 202       8.120   3.496-678.543  1.00  0.00
ATOM   6459  P    DC A 203       8.784   3.278-679.984  1.00  0.00
ATOM   6460  OP1  DC A 203      10.212   2.986-679.780  1.00  0.00
ATOM   6461  OP2  DC A 203       8.341   4.344-680.907  1.00  0.00
ATOM   6462  O5'  DC A 203       8.039   1.929-680.374  1.00  0.00
ATOM   6463  C5'  DC A 203       8.209   0.784-679.561  1.00  0.00
ATOM   6466  C4'  DC A 203       7.484  -0.415-680.154  1.00  0.00
ATOM   6468  O4'  DC A 203       6.081  -0.180-680.209  1.00  0.00
ATOM   6469  C1'  DC A 203       5.608  -0.481-681.512  1.00  0.00
ATOM   6471  N1   DC A 203       4.502   0.464-681.831  1.00  0.00
ATOM   6472  C6   DC A 203       4.719   1.819-681.826  1.00  0.00
ATOM   6474  C5   DC A 203       3.669   2.678-681.919  1.00  0.00
ATOM   6476  C4   DC A 203       2.371   2.105-682.035  1.00  0.00
ATOM   6477  N4   DC A 203       1.302   2.845-682.013  1.00  0.00
ATOM   6480  N3   DC A 203       2.151   0.814-682.100  1.00  0.00
ATOM   6481  C2   DC A 203       3.203  -0.033-682.005  1.00  0.00
ATOM   6482  O2   DC A 203       2.961  -1.239-682.067  1.00  0.00
ATOM   6483  C3'  DC A 203       7.997  -0.708-681.563  1.00  0.00
ATOM   6485  C2'  DC A 203       6.807  -0.360-682.454  1.00  0.00
ATOM   6488  O3'  DC A 203       8.368  -2.067-681.581  1.00  0.00
ATOM   6489  P    DA A 204       8.996  -2.749-682.874  1.00  0.00
ATOM   6490  OP1  DA A 204       9.868  -3.848-682.425  1.00  0.00
ATOM   6491  OP2  DA A 204       9.481  -1.698-683.791  1.00  0.00
ATOM   6492  O5'  DA A 204       7.665  -3.357-683.485  1.00  0.00
ATOM   6493  C5'  DA A 204       6.956  -4.351-682.783  1.00  0.00
ATOM   6496  C4'  DA A 204       5.737  -4.775-683.590  1.00  0.00
ATOM   6498  O4'  DA A 204       4.792  -3.712-683.658  1.00  0.00
ATOM   6499  C1'  DA A 204       4.326  -3.623-684.991  1.00  0.00
ATOM   6501  N9   DA A 204       3.894  -2.233-685.254  1.00  0.00
ATOM   6502  C8   DA A 204       4.654  -1.098-685.414  1.00  0.00
ATOM   6504  N7   DA A 204       3.963   0.007-685.528  1.00  0.00
ATOM   6505  C5   DA A 204       2.637  -0.454-685.436  1.00  0.00
ATOM   6506  C6   DA A 204       1.362   0.156-685.430  1.00  0.00
ATOM   6507  N6   DA A 204       1.153   1.456-685.532  1.00  0.00
ATOM   6510  N1   DA A 204       0.251  -0.568-685.333  1.00  0.00
ATOM   6511  C2   DA A 204       0.361  -1.884-685.239  1.00  0.00
ATOM   6513  N3   DA A 204       1.477  -2.599-685.208  1.00  0.00
ATOM   6514  C4   DA A 204       2.587  -1.816-685.302  1.00  0.00
ATOM   6515  C3'  DA A 204       6.139  -5.184-685.015  1.00  0.00
ATOM   6517  C2'  DA A 204       5.486  -4.088-685.864  1.00  0.00
ATOM   6520  O3'  DA A 204       5.673  -6.508-685.211  1.00  0.00
ATOM   6521  P    DA A 205       5.739  -7.266-686.623  1.00  0.00
ATOM   6522  OP1  DA A 205       5.858  -8.716-686.364  1.00  0.00
ATOM   6523  OP2  DA A 205       6.689  -6.569-687.516  1.00  0.00
ATOM   6524  O5'  DA A 205       4.237  -6.931-687.085  1.00  0.00
ATOM   6525  C5'  DA A 205       3.141  -7.412-686.320  1.00  0.00
ATOM   6528  C4'  DA A 205       1.808  -7.239-687.044  1.00  0.00
ATOM   6530  O4'  DA A 205       1.411  -5.876-687.094  1.00  0.00
ATOM   6531  C1'  DA A 205       1.105  -5.507-688.428  1.00  0.00
ATOM   6533  N9   DA A 205       1.691  -4.166-688.663  1.00  0.00
ATOM   6534  C8   DA A 205       3.018  -3.821-688.768  1.00  0.00
ATOM   6536  N7   DA A 205       3.241  -2.537-688.887  1.00  0.00
ATOM   6537  C5   DA A 205       1.946  -1.997-688.846  1.00  0.00
ATOM   6538  C6   DA A 205       1.414  -0.687-688.864  1.00  0.00
ATOM   6539  N6   DA A 205       2.133   0.420-688.918  1.00  0.00
ATOM   6542  N1   DA A 205       0.106  -0.468-688.756  1.00  0.00
ATOM   6543  C2   DA A 205      -0.696  -1.524-688.645  1.00  0.00
ATOM   6545  N3   DA A 205      -0.353  -2.806-688.633  1.00  0.00
ATOM   6546  C4   DA A 205       0.996  -2.978-688.723  1.00  0.00
ATOM   6547  C3'  DA A 205       1.873  -7.818-688.457  1.00  0.00
ATOM   6549  C2'  DA A 205       1.683  -6.589-689.346  1.00  0.00
ATOM   6552  O3'  DA A 205       0.864  -8.809-688.526  1.00  0.00
ATOM   6553  P    DG A 206       0.533  -9.653-689.850  1.00  0.00
ATOM   6554  OP1  DG A 206      -0.114 -10.915-689.436  1.00  0.00
ATOM   6555  OP2  DG A 206       1.702  -9.661-690.753  1.00  0.00
ATOM   6556  O5'  DG A 206      -0.586  -8.687-690.445  1.00  0.00
ATOM   6557  C5'  DG A 206      -1.744  -8.404-689.677  1.00  0.00
ATOM   6560  C4'  DG A 206      -2.530  -7.257-690.294  1.00  0.00
ATOM   6562  O4'  DG A 206      -1.776  -6.050-690.320  1.00  0.00
ATOM   6563  C1'  DG A 206      -2.056  -5.397-691.546  1.00  0.00
ATOM   6565  N9   DG A 206      -0.941  -4.486-691.888  1.00  0.00
ATOM   6566  C8   DG A 206       0.371  -4.783-692.159  1.00  0.00
ATOM   6568  N7   DG A 206       1.145  -3.737-692.288  1.00  0.00
ATOM   6569  C5   DG A 206       0.267  -2.657-692.113  1.00  0.00
ATOM   6570  C6   DG A 206       0.482  -1.232-692.072  1.00  0.00
ATOM   6571  O6   DG A 206       1.527  -0.584-692.160  1.00  0.00
ATOM   6572  N1   DG A 206      -0.679  -0.514-691.860  1.00  0.00
ATOM   6574  C2   DG A 206      -1.893  -1.078-691.661  1.00  0.00
ATOM   6575  N2   DG A 206      -2.900  -0.294-691.418  1.00  0.00
ATOM   6578  N3   DG A 206      -2.138  -2.378-691.655  1.00  0.00
ATOM   6579  C4   DG A 206      -1.015  -3.117-691.893  1.00  0.00
ATOM   6580  C3'  DG A 206      -2.953  -7.588-691.723  1.00  0.00
ATOM   6582  C2'  DG A 206      -2.269  -6.514-692.563  1.00  0.00
ATOM   6585  O3'  DG A 206      -4.357  -7.495-691.710  1.00  0.00
ATOM   6586  P    DG A 207      -5.245  -7.868-692.974  1.00  0.00
ATOM   6587  OP1  DG A 207      -6.546  -8.343-692.474  1.00  0.00
ATOM   6588  OP2  DG A 207      -4.449  -8.676-693.918  1.00  0.00
ATOM   6589  O5'  DG A 207      -5.446  -6.410-693.558  1.00  0.00
ATOM   6590  C5'  DG A 207      -6.202  -5.485-692.808  1.00  0.00
ATOM   6593  C4'  DG A 207      -6.297  -4.147-693.518  1.00  0.00
ATOM   6595  O4'  DG A 207      -5.026  -3.517-693.586  1.00  0.00
ATOM   6596  C1'  DG A 207      -4.843  -3.029-694.904  1.00  0.00
ATOM   6598  N9   DG A 207      -3.394  -2.997-695.202  1.00  0.00
ATOM   6599  C8   DG A 207      -2.531  -4.041-695.415  1.00  0.00
ATOM   6601  N7   DG A 207      -1.279  -3.690-695.535  1.00  0.00
ATOM   6602  C5   DG A 207      -1.314  -2.296-695.407  1.00  0.00
ATOM   6603  C6   DG A 207      -0.274  -1.297-695.403  1.00  0.00
ATOM   6604  O6   DG A 207       0.946  -1.417-695.502  1.00  0.00
ATOM   6605  N1   DG A 207      -0.755  -0.016-695.231  1.00  0.00
ATOM   6607  C2   DG A 207      -2.064   0.292-695.105  1.00  0.00
ATOM   6608  N2   DG A 207      -2.401   1.547-695.038  1.00  0.00
ATOM   6611  N3   DG A 207      -3.054  -0.585-695.080  1.00  0.00
ATOM   6612  C4   DG A 207      -2.613  -1.869-695.228  1.00  0.00
ATOM   6613  C3'  DG A 207      -6.840  -4.308-694.937  1.00  0.00
ATOM   6615  C2'  DG A 207      -5.644  -3.957-695.815  1.00  0.00
ATOM   6618  O3'  DG A 207      -7.906  -3.391-695.026  1.00  0.00
ATOM   6619  P    DG A 208      -8.806  -3.245-696.332  1.00  0.00
ATOM   6620  OP1  DG A 208     -10.160  -2.870-695.889  1.00  0.00
ATOM   6621  OP2  DG A 208      -8.582  -4.385-697.243  1.00  0.00
ATOM   6622  O5'  DG A 208      -8.098  -1.952-696.925  1.00  0.00
ATOM   6623  C5'  DG A 208      -8.210  -0.734-696.218  1.00  0.00
ATOM   6626  C4'  DG A 208      -7.563   0.405-696.988  1.00  0.00
ATOM   6628  O4'  DG A 208      -6.147   0.254-697.026  1.00  0.00
ATOM   6629  C1'  DG A 208      -5.711   0.396-698.367  1.00  0.00
ATOM   6631  N9   DG A 208      -4.483  -0.413-698.578  1.00  0.00
ATOM   6632  C8   DG A 208      -4.365  -1.776-698.672  1.00  0.00
ATOM   6634  N7   DG A 208      -3.136  -2.210-698.747  1.00  0.00
ATOM   6635  C5   DG A 208      -2.371  -1.038-698.694  1.00  0.00
ATOM   6636  C6   DG A 208      -0.948  -0.822-698.659  1.00  0.00
ATOM   6637  O6   DG A 208      -0.026  -1.633-698.652  1.00  0.00
ATOM   6638  N1   DG A 208      -0.597   0.508-698.590  1.00  0.00
ATOM   6640  C2   DG A 208      -1.485   1.525-698.610  1.00  0.00
ATOM   6641  N2   DG A 208      -1.015   2.740-698.638  1.00  0.00
ATOM   6644  N3   DG A 208      -2.806   1.381-698.635  1.00  0.00
ATOM   6645  C4   DG A 208      -3.193   0.069-698.646  1.00  0.00
ATOM   6646  C3'  DG A 208      -8.088   0.458-698.423  1.00  0.00
ATOM   6648  C2'  DG A 208      -6.894  -0.056-699.217  1.00  0.00
ATOM   6651  O3'  DG A 208      -8.418   1.807-698.665  1.00  0.00
ATOM   6652  P    DT A 209      -8.878   2.347-700.094  1.00  0.00
ATOM   6653  OP1  DT A 209      -9.897   3.390-699.886  1.00  0.00
ATOM   6654  OP2  DT A 209      -9.109   1.221-701.021  1.00  0.00
ATOM   6655  O5'  DT A 209      -7.505   3.051-700.483  1.00  0.00
ATOM   6656  C5'  DT A 209      -7.047   4.148-699.712  1.00  0.00
ATOM   6659  C4'  DT A 209      -5.892   4.865-700.401  1.00  0.00
ATOM   6661  O4'  DT A 209      -4.757   4.007-700.466  1.00  0.00
ATOM   6662  C1'  DT A 209      -4.421   3.765-701.821  1.00  0.00
ATOM   6664  N1   DT A 209      -4.021   2.334-701.968  1.00  0.00
ATOM   6665  C6   DT A 209      -4.960   1.317-702.020  1.00  0.00
ATOM   6667  C5   DT A 209      -4.573   0.016-702.141  1.00  0.00
ATOM   6668  C7   DT A 209      -5.622  -1.071-702.270  1.00  0.00
ATOM   6672  C4   DT A 209      -3.157  -0.347-702.150  1.00  0.00
ATOM   6673  O4   DT A 209      -2.701  -1.485-702.187  1.00  0.00
ATOM   6674  N3   DT A 209      -2.293   0.718-702.105  1.00  0.00
ATOM   6676  C2   DT A 209      -2.648   2.044-702.050  1.00  0.00
ATOM   6677  O2   DT A 209      -1.763   2.894-702.108  1.00  0.00
ATOM   6678  C3'  DT A 209      -6.294   5.277-701.820  1.00  0.00
ATOM   6680  C2'  DT A 209      -5.623   4.204-702.666  1.00  0.00
ATOM   6683  O3'  DT A 209      -5.817   6.586-702.048  1.00  0.00
ATOM   6684  P    DC A 210      -5.971   7.335-703.460  1.00  0.00
ATOM   6685  OP1  DC A 210      -6.211   8.766-703.205  1.00  0.00
ATOM   6686  OP2  DC A 210      -6.854   6.553-704.352  1.00  0.00
ATOM   6687  O5'  DC A 210      -4.470   7.142-703.968  1.00  0.00
ATOM   6688  C5'  DC A 210      -3.396   7.713-703.239  1.00  0.00
ATOM   6691  C4'  DC A 210      -2.057   7.370-703.883  1.00  0.00
ATOM   6693  O4'  DC A 210      -1.864   5.960-703.853  1.00  0.00
ATOM   6694  C1'  DC A 210      -1.468   5.528-705.141  1.00  0.00
ATOM   6696  N1   DC A 210      -1.967   4.143-705.359  1.00  0.00
ATOM   6697  C6   DC A 210      -3.315   3.874-705.343  1.00  0.00
ATOM   6699  C5   DC A 210      -3.759   2.591-705.419  1.00  0.00
ATOM   6701  C4   DC A 210      -2.770   1.568-705.487  1.00  0.00
ATOM   6702  N4   DC A 210      -3.106   0.311-705.496  1.00  0.00
ATOM   6705  N3   DC A 210      -1.482   1.813-705.552  1.00  0.00
ATOM   6706  C2   DC A 210      -1.045   3.097-705.509  1.00  0.00
ATOM   6707  O2   DC A 210       0.166   3.292-705.623  1.00  0.00
ATOM   6708  C3'  DC A 210      -2.009   7.854-705.337  1.00  0.00
ATOM   6710  C2'  DC A 210      -2.053   6.547-706.119  1.00  0.00
ATOM   6713  O3'  DC A 210      -0.821   8.602-705.522  1.00  0.00
ATOM   6714  P    DC A 211      -0.407   9.229-706.945  1.00  0.00
ATOM   6715  OP1  DC A 211       0.283  10.510-706.703  1.00  0.00
ATOM   6716  OP2  DC A 211      -1.549   9.141-707.879  1.00  0.00
ATOM   6717  O5'  DC A 211       0.670   8.132-707.381  1.00  0.00
ATOM   6718  C5'  DC A 211       1.830   7.923-706.595  1.00  0.00
ATOM   6721  C4'  DC A 211       2.804   6.964-707.278  1.00  0.00
ATOM   6723  O4'  DC A 211       2.239   5.658-707.370  1.00  0.00
ATOM   6724  C1'  DC A 211       2.244   5.226-708.718  1.00  0.00
ATOM   6726  N1   DC A 211       0.980   4.479-708.989  1.00  0.00
ATOM   6727  C6   DC A 211      -0.240   5.117-708.954  1.00  0.00
ATOM   6729  C5   DC A 211      -1.392   4.401-709.051  1.00  0.00
ATOM   6731  C4   DC A 211      -1.269   2.995-709.187  1.00  0.00
ATOM   6732  N4   DC A 211      -2.325   2.238-709.073  1.00  0.00
ATOM   6735  N3   DC A 211      -0.114   2.370-709.255  1.00  0.00
ATOM   6736  C2   DC A 211       1.031   3.089-709.163  1.00  0.00
ATOM   6737  O2   DC A 211       2.093   2.464-709.223  1.00  0.00
ATOM   6738  C3'  DC A 211       3.177   7.456-708.681  1.00  0.00
ATOM   6740  C2'  DC A 211       2.421   6.478-709.580  1.00  0.00
ATOM   6743  O3'  DC A 211       4.591   7.428-708.801  1.00  0.00
ATOM   6744  P    DT A 212       5.359   7.739-710.177  1.00  0.00
ATOM   6745  OP1  DT A 212       6.689   8.281-709.839  1.00  0.00
ATOM   6746  OP2  DT A 212       4.459   8.454-711.109  1.00  0.00
ATOM   6747  O5'  DT A 212       5.528   6.231-710.677  1.00  0.00
ATOM   6748  C5'  DT A 212       6.286   5.315-709.908  1.00  0.00
ATOM   6751  C4'  DT A 212       6.388   3.971-710.614  1.00  0.00
ATOM   6753  O4'  DT A 212       5.100   3.381-710.736  1.00  0.00
ATOM   6754  C1'  DT A 212       4.925   2.930-712.066  1.00  0.00
ATOM   6756  N1   DT A 212       3.474   3.024-712.380  1.00  0.00
ATOM   6757  C6   DT A 212       2.840   4.248-712.500  1.00  0.00
ATOM   6759  C5   DT A 212       1.485   4.327-712.608  1.00  0.00
ATOM   6760  C7   DT A 212       0.822   5.688-712.735  1.00  0.00
ATOM   6764  C4   DT A 212       0.665   3.116-712.578  1.00  0.00
ATOM   6765  O4   DT A 212      -0.563   3.064-712.578  1.00  0.00
ATOM   6766  N3   DT A 212       1.381   1.946-712.515  1.00  0.00
ATOM   6768  C2   DT A 212       2.744   1.831-712.402  1.00  0.00
ATOM   6769  O2   DT A 212       3.246   0.714-712.315  1.00  0.00
ATOM   6770  C3'  DT A 212       7.001   4.127-712.003  1.00  0.00
ATOM   6772  C2'  DT A 212       5.842   3.786-712.941  1.00  0.00
ATOM   6775  O3'  DT A 212       8.101   3.246-712.060  1.00  0.00
ATOM   6776  P    DA A 213       8.976   3.071-713.386  1.00  0.00
ATOM   6777  OP1  DA A 213      10.351   2.712-712.986  1.00  0.00
ATOM   6778  OP2  DA A 213       8.703   4.209-714.290  1.00  0.00
ATOM   6779  O5'  DA A 213       8.236   1.786-713.967  1.00  0.00
ATOM   6780  C5'  DA A 213       8.234   0.578-713.234  1.00  0.00
ATOM   6783  C4'  DA A 213       7.450  -0.481-713.997  1.00  0.00
ATOM   6785  O4'  DA A 213       6.071  -0.134-714.073  1.00  0.00
ATOM   6786  C1'  DA A 213       5.592  -0.484-715.359  1.00  0.00
ATOM   6788  N9   DA A 213       4.462   0.414-715.679  1.00  0.00
ATOM   6789  C8   DA A 213       4.479   1.773-715.897  1.00  0.00
ATOM   6791  N7   DA A 213       3.295   2.327-715.978  1.00  0.00
ATOM   6792  C5   DA A 213       2.434   1.228-715.813  1.00  0.00
ATOM   6793  C6   DA A 213       1.031   1.062-715.734  1.00  0.00
ATOM   6794  N6   DA A 213       0.144   2.038-715.796  1.00  0.00
ATOM   6797  N1   DA A 213       0.490  -0.131-715.524  1.00  0.00
ATOM   6798  C2   DA A 213       1.295  -1.182-715.427  1.00  0.00
ATOM   6800  N3   DA A 213       2.621  -1.194-715.484  1.00  0.00
ATOM   6801  C4   DA A 213       3.134   0.058-715.664  1.00  0.00
ATOM   6802  C3'  DA A 213       8.002  -0.661-715.415  1.00  0.00
ATOM   6804  C2'  DA A 213       6.790  -0.352-716.299  1.00  0.00
ATOM   6807  O3'  DA A 213       8.508  -1.981-715.491  1.00  0.00
ATOM   6808  P    DA A 214       9.209  -2.568-716.812  1.00  0.00
ATOM   6809  OP1  DA A 214      10.154  -3.630-716.414  1.00  0.00
ATOM   6810  OP2  DA A 214       9.628  -1.452-717.687  1.00  0.00
ATOM   6811  O5'  DA A 214       7.911  -3.245-717.450  1.00  0.00
ATOM   6812  C5'  DA A 214       7.213  -4.258-716.748  1.00  0.00
ATOM   6815  C4'  DA A 214       5.910  -4.593-717.461  1.00  0.00
ATOM   6817  O4'  DA A 214       5.028  -3.479-717.483  1.00  0.00
ATOM   6818  C1'  DA A 214       4.336  -3.489-718.721  1.00  0.00
ATOM   6820  N9   DA A 214       3.904  -2.102-719.025  1.00  0.00
ATOM   6821  C8   DA A 214       4.680  -0.980-719.192  1.00  0.00
ATOM   6823  N7   DA A 214       4.005   0.139-719.265  1.00  0.00
ATOM   6824  C5   DA A 214       2.671  -0.292-719.164  1.00  0.00
ATOM   6825  C6   DA A 214       1.404   0.347-719.108  1.00  0.00
ATOM   6826  N6   DA A 214       1.201   1.652-719.052  1.00  0.00
ATOM   6829  N1   DA A 214       0.285  -0.359-719.020  1.00  0.00
ATOM   6830  C2   DA A 214       0.377  -1.683-718.970  1.00  0.00
ATOM   6832  N3   DA A 214       1.477  -2.420-718.973  1.00  0.00
ATOM   6833  C4   DA A 214       2.603  -1.657-719.066  1.00  0.00
ATOM   6834  C3'  DA A 214       6.167  -5.046-718.900  1.00  0.00
ATOM   6836  C2'  DA A 214       5.322  -4.074-719.730  1.00  0.00
ATOM   6839  O3'  DA A 214       5.792  -6.412-718.953  1.00  0.00
ATOM   6840  P    DA A 215       5.923  -7.296-720.286  1.00  0.00
ATOM   6841  OP1  DA A 215       6.066  -8.712-719.888  1.00  0.00
ATOM   6842  OP2  DA A 215       6.897  -6.659-721.195  1.00  0.00
ATOM   6843  O5'  DA A 215       4.443  -7.056-720.849  1.00  0.00
ATOM   6844  C5'  DA A 215       3.321  -7.473-720.089  1.00  0.00
ATOM   6847  C4'  DA A 215       2.004  -7.154-720.791  1.00  0.00
ATOM   6849  O4'  DA A 215       1.774  -5.753-720.873  1.00  0.00
ATOM   6850  C1'  DA A 215       1.289  -5.427-722.166  1.00  0.00
ATOM   6852  N9   DA A 215       1.814  -4.087-722.506  1.00  0.00
ATOM   6853  C8   DA A 215       3.126  -3.728-722.714  1.00  0.00
ATOM   6855  N7   DA A 215       3.329  -2.438-722.803  1.00  0.00
ATOM   6856  C5   DA A 215       2.033  -1.914-722.657  1.00  0.00
ATOM   6857  C6   DA A 215       1.487  -0.611-722.587  1.00  0.00
ATOM   6858  N6   DA A 215       2.179   0.513-722.628  1.00  0.00
ATOM   6861  N1   DA A 215       0.185  -0.413-722.412  1.00  0.00
ATOM   6862  C2   DA A 215      -0.603  -1.479-722.314  1.00  0.00
ATOM   6864  N3   DA A 215      -0.249  -2.757-722.354  1.00  0.00
ATOM   6865  C4   DA A 215       1.100  -2.909-722.517  1.00  0.00
ATOM   6866  C3'  DA A 215       1.971  -7.749-722.197  1.00  0.00
ATOM   6868  C2'  DA A 215       1.784  -6.532-723.103  1.00  0.00
ATOM   6871  O3'  DA A 215       0.902  -8.669-722.207  1.00  0.00
ATOM   6872  P    DG A 216       0.573  -9.601-723.468  1.00  0.00
ATOM   6873  OP1  DG A 216      -0.074 -10.834-722.975  1.00  0.00
ATOM   6874  OP2  DG A 216       1.752  -9.660-724.355  1.00  0.00
ATOM   6875  O5'  DG A 216      -0.539  -8.677-724.137  1.00  0.00
ATOM   6876  C5'  DG A 216      -1.708  -8.351-723.408  1.00  0.00
ATOM   6879  C4'  DG A 216      -2.436  -7.188-724.068  1.00  0.00
ATOM   6881  O4'  DG A 216      -1.629  -6.017-724.102  1.00  0.00
ATOM   6882  C1'  DG A 216      -1.951  -5.328-725.296  1.00  0.00
ATOM   6884  N9   DG A 216      -0.856  -4.402-725.647  1.00  0.00
ATOM   6885  C8   DG A 216       0.455  -4.689-725.935  1.00  0.00
ATOM   6887  N7   DG A 216       1.219  -3.637-726.073  1.00  0.00
ATOM   6888  C5   DG A 216       0.337  -2.562-725.876  1.00  0.00
ATOM   6889  C6   DG A 216       0.546  -1.136-725.817  1.00  0.00
ATOM   6890  O6   DG A 216       1.589  -0.481-725.892  1.00  0.00
ATOM   6891  N1   DG A 216      -0.615  -0.424-725.598  1.00  0.00
ATOM   6893  C2   DG A 216      -1.831  -0.988-725.397  1.00  0.00
ATOM   6894  N2   DG A 216      -2.845  -0.200-725.157  1.00  0.00
ATOM   6897  N3   DG A 216      -2.065  -2.294-725.397  1.00  0.00
ATOM   6898  C4   DG A 216      -0.941  -3.032-725.646  1.00  0.00
ATOM   6899  C3'  DG A 216      -2.848  -7.521-725.503  1.00  0.00
ATOM   6901  C2'  DG A 216      -2.192  -6.420-726.335  1.00  0.00
ATOM   6904  O3'  DG A 216      -4.255  -7.475-725.508  1.00  0.00
ATOM   6905  P    DG A 217      -5.116  -7.842-726.795  1.00  0.00
ATOM   6906  OP1  DG A 217      -6.404  -8.390-726.330  1.00  0.00
ATOM   6907  OP2  DG A 217      -4.276  -8.578-727.759  1.00  0.00
ATOM   6908  O5'  DG A 217      -5.372  -6.375-727.352  1.00  0.00
ATOM   6909  C5'  DG A 217      -6.128  -5.471-726.575  1.00  0.00
ATOM   6912  C4'  DG A 217      -6.284  -4.132-727.278  1.00  0.00
ATOM   6914  O4'  DG A 217      -5.030  -3.475-727.404  1.00  0.00
ATOM   6915  C1'  DG A 217      -4.882  -3.034-728.746  1.00  0.00
ATOM   6917  N9   DG A 217      -3.439  -2.999-729.084  1.00  0.00
ATOM   6918  C8   DG A 217      -2.585  -4.035-729.367  1.00  0.00
ATOM   6920  N7   DG A 217      -1.337  -3.680-729.518  1.00  0.00
ATOM   6921  C5   DG A 217      -1.359  -2.295-729.305  1.00  0.00
ATOM   6922  C6   DG A 217      -0.313  -1.303-729.260  1.00  0.00
ATOM   6923  O6   DG A 217       0.907  -1.422-729.375  1.00  0.00
ATOM   6924  N1   DG A 217      -0.788  -0.029-729.034  1.00  0.00
ATOM   6926  C2   DG A 217      -2.093   0.281-728.881  1.00  0.00
ATOM   6927  N2   DG A 217      -2.420   1.536-728.784  1.00  0.00
ATOM   6930  N3   DG A 217      -3.085  -0.591-728.882  1.00  0.00
ATOM   6931  C4   DG A 217      -2.653  -1.871-729.086  1.00  0.00
ATOM   6932  C3'  DG A 217      -6.879  -4.299-728.676  1.00  0.00
ATOM   6934  C2'  DG A 217      -5.701  -4.001-729.598  1.00  0.00
ATOM   6937  O3'  DG A 217      -7.920  -3.350-728.755  1.00  0.00
ATOM   6938  P    DA A 218      -8.834  -3.175-730.053  1.00  0.00
ATOM   6939  OP1  DA A 218     -10.176  -2.773-729.598  1.00  0.00
ATOM   6940  OP2  DA A 218      -8.631  -4.308-730.979  1.00  0.00
ATOM   6941  O5'  DA A 218      -8.103  -1.900-730.654  1.00  0.00
ATOM   6942  C5'  DA A 218      -8.178  -0.673-729.962  1.00  0.00
ATOM   6945  C4'  DA A 218      -7.527   0.442-730.769  1.00  0.00
ATOM   6947  O4'  DA A 218      -6.114   0.257-730.821  1.00  0.00
ATOM   6948  C1'  DA A 218      -5.686   0.364-732.166  1.00  0.00
ATOM   6950  N9   DA A 218      -4.498  -0.502-732.379  1.00  0.00
ATOM   6951  C8   DA A 218      -4.452  -1.872-732.484  1.00  0.00
ATOM   6953  N7   DA A 218      -3.254  -2.371-732.626  1.00  0.00
ATOM   6954  C5   DA A 218      -2.434  -1.231-732.594  1.00  0.00
ATOM   6955  C6   DA A 218      -1.035  -1.004-732.637  1.00  0.00
ATOM   6956  N6   DA A 218      -0.121  -1.955-732.705  1.00  0.00
ATOM   6959  N1   DA A 218      -0.543   0.231-732.546  1.00  0.00
ATOM   6960  C2   DA A 218      -1.397   1.245-732.456  1.00  0.00
ATOM   6962  N3   DA A 218      -2.724   1.191-732.426  1.00  0.00
ATOM   6963  C4   DA A 218      -3.185  -0.089-732.472  1.00  0.00
ATOM   6964  C3'  DA A 218      -8.077   0.482-732.198  1.00  0.00
ATOM   6966  C2'  DA A 218      -6.898  -0.062-732.996  1.00  0.00
ATOM   6969  O3'  DA A 218      -8.417   1.824-732.479  1.00  0.00
ATOM   6970  P    DC A 219      -8.995   2.311-733.898  1.00  0.00
ATOM   6971  OP1  DC A 219     -10.102   3.258-733.654  1.00  0.00
ATOM   6972  OP2  DC A 219      -9.157   1.152-734.800  1.00  0.00
ATOM   6973  O5'  DC A 219      -7.699   3.123-734.362  1.00  0.00
ATOM   6974  C5'  DC A 219      -7.255   4.233-733.599  1.00  0.00
ATOM   6977  C4'  DC A 219      -6.017   4.879-734.212  1.00  0.00
ATOM   6979  O4'  DC A 219      -4.921   3.966-734.184  1.00  0.00
ATOM   6980  C1'  DC A 219      -4.413   3.786-735.497  1.00  0.00
ATOM   6982  N1   DC A 219      -4.044   2.351-735.692  1.00  0.00
ATOM   6983  C6   DC A 219      -5.005   1.365-735.678  1.00  0.00
ATOM   6985  C5   DC A 219      -4.647   0.059-735.784  1.00  0.00
ATOM   6987  C4   DC A 219      -3.258  -0.232-735.880  1.00  0.00
ATOM   6988  N4   DC A 219      -2.822  -1.461-735.883  1.00  0.00
ATOM   6991  N3   DC A 219      -2.330   0.696-735.926  1.00  0.00
ATOM   6992  C2   DC A 219      -2.695   1.996-735.847  1.00  0.00
ATOM   6993  O2   DC A 219      -1.794   2.832-735.945  1.00  0.00
ATOM   6994  C3'  DC A 219      -6.293   5.307-735.655  1.00  0.00
ATOM   6996  C2'  DC A 219      -5.503   4.277-736.456  1.00  0.00
ATOM   6999  O3'  DC A 219      -5.868   6.648-735.802  1.00  0.00
ATOM   7000  P    DT A 220      -5.883   7.400-737.218  1.00  0.00
ATOM   7001  OP1  DT A 220      -6.035   8.843-736.967  1.00  0.00
ATOM   7002  OP2  DT A 220      -6.781   6.688-738.151  1.00  0.00
ATOM   7003  O5'  DT A 220      -4.378   7.121-737.671  1.00  0.00
ATOM   7004  C5'  DT A 220      -3.302   7.630-736.908  1.00  0.00
ATOM   7007  C4'  DT A 220      -1.975   7.275-737.570  1.00  0.00
ATOM   7009  O4'  DT A 220      -1.819   5.860-737.573  1.00  0.00
ATOM   7010  C1'  DT A 220      -1.425   5.449-738.868  1.00  0.00
ATOM   7012  N1   DT A 220      -1.939   4.072-739.115  1.00  0.00
ATOM   7013  C6   DT A 220      -3.293   3.830-739.236  1.00  0.00
ATOM   7015  C5   DT A 220      -3.771   2.564-739.370  1.00  0.00
ATOM   7016  C7   DT A 220      -5.267   2.348-739.513  1.00  0.00
ATOM   7020  C4   DT A 220      -2.859   1.419-739.369  1.00  0.00
ATOM   7021  O4   DT A 220      -3.171   0.229-739.393  1.00  0.00
ATOM   7022  N3   DT A 220      -1.529   1.751-739.305  1.00  0.00
ATOM   7024  C2   DT A 220      -1.015   3.020-739.171  1.00  0.00
ATOM   7025  O2   DT A 220       0.203   3.172-739.125  1.00  0.00
ATOM   7026  C3'  DT A 220      -1.918   7.796-739.015  1.00  0.00
ATOM   7028  C2'  DT A 220      -1.959   6.506-739.833  1.00  0.00
ATOM   7031  O3'  DT A 220      -0.745   8.578-739.189  1.00  0.00
ATOM   7032  P    DT A 221      -0.362   9.268-740.595  1.00  0.00
ATOM   7033  OP1  DT A 221       0.332  10.544-740.316  1.00  0.00
ATOM   7034  OP2  DT A 221      -1.539   9.221-741.489  1.00  0.00
ATOM   7035  O5'  DT A 221       0.710   8.180-741.096  1.00  0.00
ATOM   7036  C5'  DT A 221       1.893   7.946-740.344  1.00  0.00
ATOM   7039  C4'  DT A 221       2.848   6.994-741.060  1.00  0.00
ATOM   7041  O4'  DT A 221       2.281   5.699-741.174  1.00  0.00
ATOM   7042  C1'  DT A 221       2.322   5.279-742.524  1.00  0.00
ATOM   7044  N1   DT A 221       1.072   4.511-742.778  1.00  0.00
ATOM   7045  C6   DT A 221      -0.167   5.127-742.872  1.00  0.00
ATOM   7047  C5   DT A 221      -1.311   4.388-742.902  1.00  0.00
ATOM   7048  C7   DT A 221      -2.653   5.092-742.999  1.00  0.00
ATOM   7052  C4   DT A 221      -1.258   2.928-742.809  1.00  0.00
ATOM   7053  O4   DT A 221      -2.215   2.162-742.701  1.00  0.00
ATOM   7054  N3   DT A 221       0.009   2.404-742.802  1.00  0.00
ATOM   7056  C2   DT A 221       1.180   3.116-742.769  1.00  0.00
ATOM   7057  O2   DT A 221       2.245   2.504-742.731  1.00  0.00
ATOM   7058  C3'  DT A 221       3.214   7.516-742.450  1.00  0.00
ATOM   7060  C2'  DT A 221       2.527   6.524-743.389  1.00  0.00
ATOM   7063  O3'  DT A 221       4.630   7.546-742.520  1.00  0.00
ATOM   7064  P    DA A 222       5.423   8.025-743.830  1.00  0.00
ATOM   7065  OP1  DA A 222       6.718   8.594-743.406  1.00  0.00
ATOM   7066  OP2  DA A 222       4.503   8.781-744.704  1.00  0.00
ATOM   7067  O5'  DA A 222       5.666   6.584-744.468  1.00  0.00
ATOM   7068  C5'  DA A 222       6.405   5.604-743.763  1.00  0.00
ATOM   7071  C4'  DA A 222       6.293   4.259-744.466  1.00  0.00
ATOM   7073  O4'  DA A 222       4.943   3.824-744.504  1.00  0.00
ATOM   7074  C1'  DA A 222       4.767   3.060-745.680  1.00  0.00
ATOM   7076  N9   DA A 222       3.333   3.089-746.046  1.00  0.00
ATOM   7077  C8   DA A 222       2.544   4.171-746.348  1.00  0.00
ATOM   7079  N7   DA A 222       1.276   3.890-746.509  1.00  0.00
ATOM   7080  C5   DA A 222       1.238   2.502-746.311  1.00  0.00
ATOM   7081  C6   DA A 222       0.217   1.521-746.289  1.00  0.00
ATOM   7082  N6   DA A 222      -1.071   1.752-746.476  1.00  0.00
ATOM   7085  N1   DA A 222       0.499   0.246-746.038  1.00  0.00
ATOM   7086  C2   DA A 222       1.764  -0.088-745.826  1.00  0.00
ATOM   7088  N3   DA A 222       2.824   0.706-745.807  1.00  0.00
ATOM   7089  C4   DA A 222       2.488   2.005-746.051  1.00  0.00
ATOM   7090  C3'  DA A 222       6.818   4.335-745.900  1.00  0.00
ATOM   7092  C2'  DA A 222       5.692   3.695-746.719  1.00  0.00
ATOM   7095  O3'  DA A 222       8.063   3.654-745.918  1.00  0.00
ATOM   7096  P    DG A 223       8.974   3.549-747.239  1.00  0.00
ATOM   7097  OP1  DG A 223      10.378   3.345-746.829  1.00  0.00
ATOM   7098  OP2  DG A 223       8.599   4.619-748.187  1.00  0.00
ATOM   7099  O5'  DG A 223       8.408   2.170-747.809  1.00  0.00
ATOM   7100  C5'  DG A 223       8.513   0.972-747.057  1.00  0.00
ATOM   7103  C4'  DG A 223       7.743  -0.154-747.746  1.00  0.00
ATOM   7105  O4'  DG A 223       6.340   0.108-747.734  1.00  0.00
ATOM   7106  C1'  DG A 223       5.832  -0.168-749.031  1.00  0.00
ATOM   7108  N9   DG A 223       4.589   0.596-749.290  1.00  0.00
ATOM   7109  C8   DG A 223       4.446   1.943-749.526  1.00  0.00
ATOM   7111  N7   DG A 223       3.213   2.341-749.666  1.00  0.00
ATOM   7112  C5   DG A 223       2.467   1.161-749.502  1.00  0.00
ATOM   7113  C6   DG A 223       1.048   0.920-749.454  1.00  0.00
ATOM   7114  O6   DG A 223       0.110   1.716-749.466  1.00  0.00
ATOM   7115  N1   DG A 223       0.722  -0.411-749.309  1.00  0.00
ATOM   7117  C2   DG A 223       1.627  -1.410-749.182  1.00  0.00
ATOM   7118  N2   DG A 223       1.163  -2.631-749.063  1.00  0.00
ATOM   7121  N3   DG A 223       2.947  -1.233-749.178  1.00  0.00
ATOM   7122  C4   DG A 223       3.310   0.081-749.328  1.00  0.00
ATOM   7123  C3'  DG A 223       8.186  -0.316-749.202  1.00  0.00
ATOM   7125  C2'  DG A 223       6.978   0.214-749.963  1.00  0.00
ATOM   7128  O3'  DG A 223       8.435  -1.690-749.412  1.00  0.00
ATOM   7129  P    DC A 224       8.897  -2.280-750.825  1.00  0.00
ATOM   7130  OP1  DC A 224       9.929  -3.303-750.577  1.00  0.00
ATOM   7131  OP2  DC A 224       9.130  -1.177-751.782  1.00  0.00
ATOM   7132  O5'  DC A 224       7.523  -3.002-751.200  1.00  0.00
ATOM   7133  C5'  DC A 224       7.048  -4.064-750.390  1.00  0.00
ATOM   7136  C4'  DC A 224       5.849  -4.768-751.015  1.00  0.00
ATOM   7138  O4'  DC A 224       4.722  -3.896-751.055  1.00  0.00
ATOM   7139  C1'  DC A 224       4.305  -3.718-752.398  1.00  0.00
ATOM   7141  N1   DC A 224       3.944  -2.284-752.598  1.00  0.00
ATOM   7142  C6   DC A 224       4.898  -1.296-752.552  1.00  0.00
ATOM   7144  C5   DC A 224       4.538   0.007-752.680  1.00  0.00
ATOM   7146  C4   DC A 224       3.158   0.289-752.855  1.00  0.00
ATOM   7147  N4   DC A 224       2.730   1.514-752.872  1.00  0.00
ATOM   7150  N3   DC A 224       2.230  -0.636-752.876  1.00  0.00
ATOM   7151  C2   DC A 224       2.595  -1.933-752.753  1.00  0.00
ATOM   7152  O2   DC A 224       1.697  -2.775-752.795  1.00  0.00
ATOM   7153  C3'  DC A 224       6.177  -5.238-752.433  1.00  0.00
ATOM   7155  C2'  DC A 224       5.451  -4.206-753.291  1.00  0.00
ATOM   7158  O3'  DC A 224       5.708  -6.565-752.573  1.00  0.00
ATOM   7159  P    DT A 225       5.798  -7.360-753.964  1.00  0.00
ATOM   7160  OP1  DT A 225       5.923  -8.796-753.662  1.00  0.00
ATOM   7161  OP2  DT A 225       6.740  -6.677-754.873  1.00  0.00
ATOM   7162  O5'  DT A 225       4.320  -7.081-754.485  1.00  0.00
ATOM   7163  C5'  DT A 225       3.212  -7.567-753.754  1.00  0.00
ATOM   7166  C4'  DT A 225       1.922  -7.208-754.476  1.00  0.00
ATOM   7168  O4'  DT A 225       1.763  -5.791-754.519  1.00  0.00
ATOM   7169  C1'  DT A 225       1.407  -5.415-755.837  1.00  0.00
ATOM   7171  N1   DT A 225       1.950  -4.053-756.101  1.00  0.00
ATOM   7172  C6   DT A 225       3.311  -3.830-756.160  1.00  0.00
ATOM   7174  C5   DT A 225       3.809  -2.568-756.256  1.00  0.00
ATOM   7175  C7   DT A 225       5.312  -2.367-756.344  1.00  0.00
ATOM   7179  C4   DT A 225       2.911  -1.412-756.248  1.00  0.00
ATOM   7180  O4   DT A 225       3.244  -0.228-756.182  1.00  0.00
ATOM   7181  N3   DT A 225       1.576  -1.729-756.288  1.00  0.00
ATOM   7183  C2   DT A 225       1.043  -2.994-756.214  1.00  0.00
ATOM   7184  O2   DT A 225      -0.175  -3.139-756.252  1.00  0.00
ATOM   7185  C3'  DT A 225       1.939  -7.762-755.905  1.00  0.00
ATOM   7187  C2'  DT A 225       1.963  -6.499-756.761  1.00  0.00
ATOM   7190  O3'  DT A 225       0.792  -8.570-756.065  1.00  0.00
ATOM   7191  P    DT A 226       0.412  -9.268-757.459  1.00  0.00
ATOM   7192  OP1  DT A 226      -0.294 -10.527-757.161  1.00  0.00
ATOM   7193  OP2  DT A 226       1.578  -9.235-758.367  1.00  0.00
ATOM   7194  O5'  DT A 226      -0.658  -8.185-757.945  1.00  0.00
ATOM   7195  C5'  DT A 226      -1.835  -7.974-757.182  1.00  0.00
ATOM   7198  C4'  DT A 226      -2.761  -6.978-757.866  1.00  0.00
ATOM   7200  O4'  DT A 226      -2.141  -5.704-757.931  1.00  0.00
ATOM   7201  C1'  DT A 226      -2.226  -5.204-759.252  1.00  0.00
ATOM   7203  N1   DT A 226      -0.968  -4.455-759.522  1.00  0.00
ATOM   7204  C6   DT A 226       0.251  -5.097-759.680  1.00  0.00
ATOM   7206  C5   DT A 226       1.410  -4.384-759.765  1.00  0.00
ATOM   7207  C7   DT A 226       2.731  -5.114-759.936  1.00  0.00
ATOM   7211  C4   DT A 226       1.394  -2.922-759.667  1.00  0.00
ATOM   7212  O4   DT A 226       2.370  -2.175-759.608  1.00  0.00
ATOM   7213  N3   DT A 226       0.141  -2.372-759.577  1.00  0.00
ATOM   7215  C2   DT A 226      -1.042  -3.057-759.491  1.00  0.00
ATOM   7216  O2   DT A 226      -2.089  -2.419-759.406  1.00  0.00
ATOM   7217  C3'  DT A 226      -3.119  -7.451-759.274  1.00  0.00
ATOM   7219  C2'  DT A 226      -2.502  -6.389-760.183  1.00  0.00
ATOM   7222  O3'  DT A 226      -4.530  -7.547-759.326  1.00  0.00
ATOM   7223  P    DG A 227      -5.314  -8.070-760.622  1.00  0.00
ATOM   7224  OP1  DG A 227      -6.589  -8.674-760.183  1.00  0.00
ATOM   7225  OP2  DG A 227      -4.382  -8.804-761.503  1.00  0.00
ATOM   7226  O5'  DG A 227      -5.620  -6.645-761.270  1.00  0.00
ATOM   7227  C5'  DG A 227      -6.421  -5.709-760.573  1.00  0.00
ATOM   7230  C4'  DG A 227      -6.372  -4.355-761.268  1.00  0.00
ATOM   7232  O4'  DG A 227      -5.052  -3.821-761.218  1.00  0.00
ATOM   7233  C1'  DG A 227      -4.791  -3.210-762.469  1.00  0.00
ATOM   7235  N9   DG A 227      -3.335  -3.105-762.721  1.00  0.00
ATOM   7236  C8   DG A 227      -2.419  -4.105-762.946  1.00  0.00
ATOM   7238  N7   DG A 227      -1.181  -3.695-763.036  1.00  0.00
ATOM   7239  C5   DG A 227      -1.287  -2.305-762.863  1.00  0.00
ATOM   7240  C6   DG A 227      -0.289  -1.268-762.768  1.00  0.00
ATOM   7241  O6   DG A 227       0.941  -1.352-762.776  1.00  0.00
ATOM   7242  N1   DG A 227      -0.824  -0.010-762.598  1.00  0.00
ATOM   7244  C2   DG A 227      -2.152   0.252-762.513  1.00  0.00
ATOM   7245  N2   DG A 227      -2.515   1.498-762.351  1.00  0.00
ATOM   7248  N3   DG A 227      -3.108  -0.671-762.565  1.00  0.00
ATOM   7249  C4   DG A 227      -2.610  -1.936-762.728  1.00  0.00
ATOM   7250  C3'  DG A 227      -6.793  -4.469-762.738  1.00  0.00
ATOM   7252  C2'  DG A 227      -5.515  -4.088-763.480  1.00  0.00
ATOM   7255  O3'  DG A 227      -7.873  -3.577-762.934  1.00  0.00
ATOM   7256  P    DT A 228      -8.591  -3.369-764.359  1.00  0.00
ATOM   7257  OP1  DT A 228     -10.028  -3.125-764.123  1.00  0.00
ATOM   7258  OP2  DT A 228      -8.141  -4.418-765.300  1.00  0.00
ATOM   7259  O5'  DT A 228      -7.882  -1.982-764.745  1.00  0.00
ATOM   7260  C5'  DT A 228      -8.054  -0.851-763.901  1.00  0.00
ATOM   7263  C4'  DT A 228      -7.473   0.423-764.507  1.00  0.00
ATOM   7265  O4'  DT A 228      -6.057   0.335-764.608  1.00  0.00
ATOM   7266  C1'  DT A 228      -5.660   0.550-765.951  1.00  0.00
ATOM   7268  N1   DT A 228      -4.560  -0.406-766.258  1.00  0.00
ATOM   7269  C6   DT A 228      -4.788  -1.768-766.363  1.00  0.00
ATOM   7271  C5   DT A 228      -3.756  -2.637-766.548  1.00  0.00
ATOM   7272  C7   DT A 228      -4.040  -4.124-766.675  1.00  0.00
ATOM   7276  C4   DT A 228      -2.375  -2.152-766.602  1.00  0.00
ATOM   7277  O4   DT A 228      -1.357  -2.838-766.660  1.00  0.00
ATOM   7278  N3   DT A 228      -2.240  -0.788-766.521  1.00  0.00
ATOM   7280  C2   DT A 228      -3.261   0.113-766.352  1.00  0.00
ATOM   7281  O2   DT A 228      -2.985   1.309-766.287  1.00  0.00
ATOM   7282  C3'  DT A 228      -8.068   0.712-765.885  1.00  0.00
ATOM   7284  C2'  DT A 228      -6.907   0.415-766.833  1.00  0.00
ATOM   7287  O3'  DT A 228      -8.511   2.057-765.868  1.00  0.00
ATOM   7288  P    DG A 229      -9.324   2.718-767.087  1.00  0.00
ATOM   7289  OP1  DG A 229     -10.184   3.792-766.550  1.00  0.00
ATOM   7290  OP2  DG A 229      -9.879   1.648-767.941  1.00  0.00
ATOM   7291  O5'  DG A 229      -8.080   3.383-767.836  1.00  0.00
ATOM   7292  C5'  DG A 229      -7.333   4.406-767.200  1.00  0.00
ATOM   7295  C4'  DG A 229      -6.034   4.675-767.952  1.00  0.00
ATOM   7297  O4'  DG A 229      -5.176   3.537-767.916  1.00  0.00
ATOM   7298  C1'  DG A 229      -4.500   3.486-769.162  1.00  0.00
ATOM   7300  N9   DG A 229      -3.957   2.140-769.450  1.00  0.00
ATOM   7301  C8   DG A 229      -4.636   0.964-769.659  1.00  0.00
ATOM   7303  N7   DG A 229      -3.868  -0.077-769.838  1.00  0.00
ATOM   7304  C5   DG A 229      -2.572   0.453-769.736  1.00  0.00
ATOM   7305  C6   DG A 229      -1.276  -0.173-769.754  1.00  0.00
ATOM   7306  O6   DG A 229      -0.984  -1.365-769.842  1.00  0.00
ATOM   7307  N1   DG A 229      -0.234   0.713-769.609  1.00  0.00
ATOM   7309  C2   DG A 229      -0.384   2.053-769.473  1.00  0.00
ATOM   7310  N2   DG A 229       0.700   2.789-769.395  1.00  0.00
ATOM   7313  N3   DG A 229      -1.562   2.678-769.436  1.00  0.00
ATOM   7314  C4   DG A 229      -2.623   1.818-769.550  1.00  0.00
ATOM   7315  C3'  DG A 229      -6.297   5.027-769.422  1.00  0.00
ATOM   7317  C2'  DG A 229      -5.559   3.919-770.164  1.00  0.00
ATOM   7320  O3'  DG A 229      -5.772   6.319-769.662  1.00  0.00
ATOM   7321  P    DT A 230      -5.827   7.034-771.104  1.00  0.00
ATOM   7322  OP1  DT A 230      -6.122   8.467-770.907  1.00  0.00
ATOM   7323  OP2  DT A 230      -6.620   6.211-772.045  1.00  0.00
ATOM   7324  O5'  DT A 230      -4.278   6.869-771.475  1.00  0.00
ATOM   7325  C5'  DT A 230      -3.288   7.486-770.663  1.00  0.00
ATOM   7328  C4'  DT A 230      -1.903   7.416-771.301  1.00  0.00
ATOM   7330  O4'  DT A 230      -1.457   6.065-771.352  1.00  0.00
ATOM   7331  C1'  DT A 230      -1.280   5.671-772.701  1.00  0.00
ATOM   7333  N1   DT A 230      -1.812   4.287-772.885  1.00  0.00
ATOM   7334  C6   DT A 230      -3.170   4.029-772.984  1.00  0.00
ATOM   7336  C5   DT A 230      -3.631   2.765-773.197  1.00  0.00
ATOM   7337  C7   DT A 230      -5.123   2.529-773.354  1.00  0.00
ATOM   7341  C4   DT A 230      -2.705   1.636-773.284  1.00  0.00
ATOM   7342  O4   DT A 230      -3.000   0.455-773.457  1.00  0.00
ATOM   7343  N3   DT A 230      -1.377   1.973-773.155  1.00  0.00
ATOM   7345  C2   DT A 230      -0.880   3.242-772.978  1.00  0.00
ATOM   7346  O2   DT A 230       0.336   3.407-772.957  1.00  0.00
ATOM   7347  C3'  DT A 230      -1.925   7.999-772.716  1.00  0.00
ATOM   7349  C2'  DT A 230      -1.935   6.742-773.580  1.00  0.00
ATOM   7352  O3'  DT A 230      -0.789   8.830-772.877  1.00  0.00
ATOM   7353  P    DT A 231      -0.409   9.520-774.282  1.00  0.00
ATOM   7354  OP1  DT A 231       0.275  10.796-774.000  1.00  0.00
ATOM   7355  OP2  DT A 231      -1.572   9.456-775.192  1.00  0.00
ATOM   7356  O5'  DT A 231       0.669   8.450-774.775  1.00  0.00
ATOM   7357  C5'  DT A 231       1.843   8.235-774.013  1.00  0.00
ATOM   7360  C4'  DT A 231       2.703   7.145-774.637  1.00  0.00
ATOM   7362  O4'  DT A 231       1.986   5.916-774.664  1.00  0.00
ATOM   7363  C1'  DT A 231       2.154   5.316-775.935  1.00  0.00
ATOM   7365  N1   DT A 231       0.932   4.518-776.236  1.00  0.00
ATOM   7366  C6   DT A 231      -0.308   5.123-776.338  1.00  0.00
ATOM   7368  C5   DT A 231      -1.443   4.382-776.459  1.00  0.00
ATOM   7369  C7   DT A 231      -2.788   5.083-776.588  1.00  0.00
ATOM   7373  C4   DT A 231      -1.376   2.921-776.458  1.00  0.00
ATOM   7374  O4   DT A 231      -2.326   2.144-776.489  1.00  0.00
ATOM   7375  N3   DT A 231      -0.102   2.405-776.416  1.00  0.00
ATOM   7377  C2   DT A 231       1.062   3.129-776.336  1.00  0.00
ATOM   7378  O2   DT A 231       2.134   2.533-776.364  1.00  0.00
ATOM   7379  C3'  DT A 231       3.110   7.525-776.062  1.00  0.00
ATOM   7381  C2'  DT A 231       2.413   6.464-776.912  1.00  0.00
ATOM   7384  O3'  DT A 231       4.527   7.505-776.105  1.00  0.00
ATOM   7385  P    DA A 232       5.355   7.890-777.425  1.00  0.00
ATOM   7386  OP1  DA A 232       6.696   8.360-777.022  1.00  0.00
ATOM   7387  OP2  DA A 232       4.498   8.687-778.325  1.00  0.00
ATOM   7388  O5'  DA A 232       5.494   6.422-778.036  1.00  0.00
ATOM   7389  C5'  DA A 232       6.246   5.430-777.362  1.00  0.00
ATOM   7392  C4'  DA A 232       6.240   4.129-778.159  1.00  0.00
ATOM   7394  O4'  DA A 232       4.940   3.553-778.171  1.00  0.00
ATOM   7395  C1'  DA A 232       4.690   3.051-779.471  1.00  0.00
ATOM   7397  N9   DA A 232       3.229   3.042-779.693  1.00  0.00
ATOM   7398  C8   DA A 232       2.359   4.106-779.711  1.00  0.00
ATOM   7400  N7   DA A 232       1.094   3.776-779.759  1.00  0.00
ATOM   7401  C5   DA A 232       1.148   2.370-779.780  1.00  0.00
ATOM   7402  C6   DA A 232       0.191   1.328-779.749  1.00  0.00
ATOM   7403  N6   DA A 232      -1.114   1.499-779.617  1.00  0.00
ATOM   7406  N1   DA A 232       0.566   0.055-779.802  1.00  0.00
ATOM   7407  C2   DA A 232       1.860  -0.223-779.871  1.00  0.00
ATOM   7409  N3   DA A 232       2.872   0.633-779.846  1.00  0.00
ATOM   7410  C4   DA A 232       2.443   1.923-779.792  1.00  0.00
ATOM   7411  C3'  DA A 232       6.679   4.361-779.609  1.00  0.00
ATOM   7413  C2'  DA A 232       5.437   3.986-780.413  1.00  0.00
ATOM   7416  O3'  DA A 232       7.787   3.522-779.840  1.00  0.00
ATOM   7417  P    DT A 233       8.497   3.415-781.268  1.00  0.00
ATOM   7418  OP1  DT A 233       9.944   3.248-781.053  1.00  0.00
ATOM   7419  OP2  DT A 233       7.975   4.465-782.165  1.00  0.00
ATOM   7420  O5'  DT A 233       7.888   2.014-781.716  1.00  0.00
ATOM   7421  C5'  DT A 233       8.142   0.869-780.926  1.00  0.00
ATOM   7424  C4'  DT A 233       7.572  -0.390-781.560  1.00  0.00
ATOM   7426  O4'  DT A 233       6.159  -0.293-781.647  1.00  0.00
ATOM   7427  C1'  DT A 233       5.744  -0.536-782.978  1.00  0.00
ATOM   7429  N1   DT A 233       4.625   0.399-783.280  1.00  0.00
ATOM   7430  C6   DT A 233       4.837   1.760-783.419  1.00  0.00
ATOM   7432  C5   DT A 233       3.792   2.617-783.577  1.00  0.00
ATOM   7433  C7   DT A 233       4.064   4.106-783.712  1.00  0.00
ATOM   7437  C4   DT A 233       2.415   2.121-783.572  1.00  0.00
ATOM   7438  O4   DT A 233       1.390   2.800-783.581  1.00  0.00
ATOM   7439  N3   DT A 233       2.298   0.756-783.478  1.00  0.00
ATOM   7441  C2   DT A 233       3.330  -0.132-783.307  1.00  0.00
ATOM   7442  O2   DT A 233       3.064  -1.323-783.164  1.00  0.00
ATOM   7443  C3'  DT A 233       8.164  -0.629-782.953  1.00  0.00
ATOM   7445  C2'  DT A 233       6.973  -0.385-783.881  1.00  0.00
ATOM   7448  O3'  DT A 233       8.702  -1.942-782.952  1.00  0.00
ATOM   7449  P    DG A 234       9.407  -2.608-784.235  1.00  0.00
ATOM   7450  OP1  DG A 234      10.318  -3.666-783.752  1.00  0.00
ATOM   7451  OP2  DG A 234       9.889  -1.544-785.141  1.00  0.00
ATOM   7452  O5'  DG A 234       8.111  -3.297-784.869  1.00  0.00
ATOM   7453  C5'  DG A 234       7.395  -4.270-784.127  1.00  0.00
ATOM   7456  C4'  DG A 234       6.078  -4.622-784.809  1.00  0.00
ATOM   7458  O4'  DG A 234       5.209  -3.498-784.866  1.00  0.00
ATOM   7459  C1'  DG A 234       4.498  -3.573-786.086  1.00  0.00
ATOM   7461  N9   DG A 234       3.992  -2.230-786.438  1.00  0.00
ATOM   7462  C8   DG A 234       4.693  -1.083-786.708  1.00  0.00
ATOM   7464  N7   DG A 234       3.950  -0.014-786.833  1.00  0.00
ATOM   7465  C5   DG A 234       2.644  -0.499-786.653  1.00  0.00
ATOM   7466  C6   DG A 234       1.361   0.163-786.607  1.00  0.00
ATOM   7467  O6   DG A 234       1.074   1.356-786.690  1.00  0.00
ATOM   7468  N1   DG A 234       0.312  -0.711-786.402  1.00  0.00
ATOM   7470  C2   DG A 234       0.449  -2.046-786.244  1.00  0.00
ATOM   7471  N2   DG A 234      -0.629  -2.771-786.115  1.00  0.00
ATOM   7474  N3   DG A 234       1.605  -2.693-786.241  1.00  0.00
ATOM   7475  C4   DG A 234       2.669  -1.861-786.446  1.00  0.00
ATOM   7476  C3'  DG A 234       6.294  -5.133-786.235  1.00  0.00
ATOM   7478  C2'  DG A 234       5.494  -4.149-787.087  1.00  0.00
ATOM   7481  O3'  DG A 234       5.795  -6.454-786.260  1.00  0.00
ATOM   7482  P    DG A 235       5.876  -7.391-787.559  1.00  0.00
ATOM   7483  OP1  DG A 235       5.988  -8.795-787.112  1.00  0.00
ATOM   7484  OP2  DG A 235       6.820  -6.820-788.541  1.00  0.00
ATOM   7485  O5'  DG A 235       4.395  -7.145-788.086  1.00  0.00
ATOM   7486  C5'  DG A 235       3.290  -7.598-787.330  1.00  0.00
ATOM   7489  C4'  DG A 235       1.983  -7.347-788.076  1.00  0.00
ATOM   7491  O4'  DG A 235       1.677  -5.954-788.121  1.00  0.00
ATOM   7492  C1'  DG A 235       1.422  -5.583-789.466  1.00  0.00
ATOM   7494  N9   DG A 235       1.817  -4.170-789.681  1.00  0.00
ATOM   7495  C8   DG A 235       3.077  -3.642-789.816  1.00  0.00
ATOM   7497  N7   DG A 235       3.116  -2.343-789.936  1.00  0.00
ATOM   7498  C5   DG A 235       1.768  -1.972-789.864  1.00  0.00
ATOM   7499  C6   DG A 235       1.131  -0.680-789.869  1.00  0.00
ATOM   7500  O6   DG A 235       1.624   0.443-789.915  1.00  0.00
ATOM   7501  N1   DG A 235      -0.240  -0.751-789.769  1.00  0.00
ATOM   7503  C2   DG A 235      -0.934  -1.906-789.701  1.00  0.00
ATOM   7504  N2   DG A 235      -2.232  -1.835-789.674  1.00  0.00
ATOM   7507  N3   DG A 235      -0.399  -3.120-789.683  1.00  0.00
ATOM   7508  C4   DG A 235       0.967  -3.088-789.745  1.00  0.00
ATOM   7509  C3'  DG A 235       2.056  -7.863-789.514  1.00  0.00
ATOM   7511  C2'  DG A 235       2.222  -6.574-790.309  1.00  0.00
ATOM   7514  O3'  DG A 235       0.834  -8.518-789.760  1.00  0.00
ATOM   7515  P    DC A 236       0.474  -9.177-791.169  1.00  0.00
ATOM   7516  OP1  DC A 236      -0.196 -10.461-790.915  1.00  0.00
ATOM   7517  OP2  DC A 236       1.625  -9.080-792.090  1.00  0.00
ATOM   7518  O5'  DC A 236      -0.624  -8.121-791.620  1.00  0.00
ATOM   7519  C5'  DC A 236      -1.823  -8.025-790.878  1.00  0.00
ATOM   7522  C4'  DC A 236      -2.858  -7.151-791.572  1.00  0.00
ATOM   7524  O4'  DC A 236      -2.412  -5.795-791.602  1.00  0.00
ATOM   7525  C1'  DC A 236      -2.294  -5.353-792.945  1.00  0.00
ATOM   7527  N1   DC A 236      -1.049  -4.525-793.062  1.00  0.00
ATOM   7528  C6   DC A 236       0.198  -5.101-792.983  1.00  0.00
ATOM   7530  C5   DC A 236       1.323  -4.338-793.058  1.00  0.00
ATOM   7532  C4   DC A 236       1.150  -2.934-793.208  1.00  0.00
ATOM   7533  N4   DC A 236       2.185  -2.148-793.246  1.00  0.00
ATOM   7536  N3   DC A 236      -0.032  -2.358-793.232  1.00  0.00
ATOM   7537  C2   DC A 236      -1.144  -3.128-793.159  1.00  0.00
ATOM   7538  O2   DC A 236      -2.228  -2.544-793.182  1.00  0.00
ATOM   7539  C3'  DC A 236      -3.126  -7.636-792.999  1.00  0.00
ATOM   7541  C2'  DC A 236      -2.332  -6.618-793.818  1.00  0.00
ATOM   7544  O3'  DC A 236      -4.533  -7.658-793.190  1.00  0.00
ATOM   7545  P    DC A 237      -5.226  -7.882-794.624  1.00  0.00
ATOM   7546  OP1  DC A 237      -6.555  -8.492-794.415  1.00  0.00
ATOM   7547  OP2  DC A 237      -4.244  -8.484-795.550  1.00  0.00
ATOM   7548  O5'  DC A 237      -5.420  -6.345-795.023  1.00  0.00
ATOM   7549  C5'  DC A 237      -6.208  -5.497-794.206  1.00  0.00
ATOM   7552  C4'  DC A 237      -6.331  -4.103-794.810  1.00  0.00
ATOM   7554  O4'  DC A 237      -5.054  -3.477-794.886  1.00  0.00
ATOM   7555  C1'  DC A 237      -4.859  -2.952-796.186  1.00  0.00
ATOM   7557  N1   DC A 237      -3.407  -3.081-796.504  1.00  0.00
ATOM   7558  C6   DC A 237      -2.790  -4.309-796.493  1.00  0.00
ATOM   7560  C5   DC A 237      -1.434  -4.396-796.552  1.00  0.00
ATOM   7562  C4   DC A 237      -0.710  -3.171-796.630  1.00  0.00
ATOM   7563  N4   DC A 237       0.594  -3.153-796.626  1.00  0.00
ATOM   7566  N3   DC A 237      -1.288  -1.995-796.711  1.00  0.00
ATOM   7567  C2   DC A 237      -2.638  -1.921-796.659  1.00  0.00
ATOM   7568  O2   DC A 237      -3.144  -0.802-796.756  1.00  0.00
ATOM   7569  C3'  DC A 237      -6.949  -4.162-796.209  1.00  0.00
ATOM   7571  C2'  DC A 237      -5.785  -3.741-797.113  1.00  0.00
ATOM   7574  O3'  DC A 237      -8.089  -3.311-796.208  1.00  0.00
ATOM   7575  P    DA A 238      -9.042  -3.148-797.491  1.00  0.00
ATOM   7576  OP1  DA A 238     -10.399  -2.778-797.032  1.00  0.00
ATOM   7577  OP2  DA A 238      -8.813  -4.285-798.406  1.00  0.00
ATOM   7578  O5'  DA A 238      -8.329  -1.862-798.132  1.00  0.00
ATOM   7579  C5'  DA A 238      -8.330  -0.611-797.460  1.00  0.00
ATOM   7582  C4'  DA A 238      -7.591   0.440-798.287  1.00  0.00
ATOM   7584  O4'  DA A 238      -6.195   0.148-798.328  1.00  0.00
ATOM   7585  C1'  DA A 238      -5.761   0.286-799.670  1.00  0.00
ATOM   7587  N9   DA A 238      -4.564  -0.552-799.910  1.00  0.00
ATOM   7588  C8   DA A 238      -4.477  -1.918-800.039  1.00  0.00
ATOM   7590  N7   DA A 238      -3.256  -2.376-800.156  1.00  0.00
ATOM   7591  C5   DA A 238      -2.478  -1.204-800.070  1.00  0.00
ATOM   7592  C6   DA A 238      -1.091  -0.916-800.017  1.00  0.00
ATOM   7593  N6   DA A 238      -0.124  -1.816-800.037  1.00  0.00
ATOM   7596  N1   DA A 238      -0.653   0.336-799.910  1.00  0.00
ATOM   7597  C2   DA A 238      -1.544   1.317-799.887  1.00  0.00
ATOM   7599  N3   DA A 238      -2.868   1.212-799.930  1.00  0.00
ATOM   7600  C4   DA A 238      -3.271  -0.089-799.985  1.00  0.00
ATOM   7601  C3'  DA A 238      -8.117   0.511-799.727  1.00  0.00
ATOM   7603  C2'  DA A 238      -6.968  -0.110-800.515  1.00  0.00
ATOM   7606  O3'  DA A 238      -8.345   1.878-800.015  1.00  0.00
ATOM   7607  P    DC A 239      -8.876   2.418-801.427  1.00  0.00
ATOM   7608  OP1  DC A 239      -9.882   3.463-801.159  1.00  0.00
ATOM   7609  OP2  DC A 239      -9.162   1.286-802.332  1.00  0.00
ATOM   7610  O5'  DC A 239      -7.521   3.115-801.904  1.00  0.00
ATOM   7611  C5'  DC A 239      -6.990   4.195-801.156  1.00  0.00
ATOM   7614  C4'  DC A 239      -5.818   4.867-801.861  1.00  0.00
ATOM   7616  O4'  DC A 239      -4.684   4.007-801.897  1.00  0.00
ATOM   7617  C1'  DC A 239      -4.278   3.794-803.238  1.00  0.00
ATOM   7619  N1   DC A 239      -3.923   2.353-803.400  1.00  0.00
ATOM   7620  C6   DC A 239      -4.868   1.369-803.217  1.00  0.00
ATOM   7622  C5   DC A 239      -4.516   0.059-803.270  1.00  0.00
ATOM   7624  C4   DC A 239      -3.147  -0.239-803.519  1.00  0.00
ATOM   7625  N4   DC A 239      -2.705  -1.463-803.414  1.00  0.00
ATOM   7628  N3   DC A 239      -2.231   0.686-803.694  1.00  0.00
ATOM   7629  C2   DC A 239      -2.587   1.994-803.629  1.00  0.00
ATOM   7630  O2   DC A 239      -1.688   2.826-803.743  1.00  0.00
ATOM   7631  C3'  DC A 239      -6.196   5.275-803.284  1.00  0.00
ATOM   7633  C2'  DC A 239      -5.440   4.247-804.125  1.00  0.00
ATOM   7636  O3'  DC A 239      -5.802   6.624-803.450  1.00  0.00
ATOM   7637  P    DT A 240      -5.818   7.356-804.872  1.00  0.00
ATOM   7638  OP1  DT A 240      -6.008   8.799-804.641  1.00  0.00
ATOM   7639  OP2  DT A 240      -6.690   6.607-805.799  1.00  0.00
ATOM   7640  O5'  DT A 240      -4.305   7.103-805.289  1.00  0.00
ATOM   7641  C5'  DT A 240      -3.266   7.589-804.463  1.00  0.00
ATOM   7644  C4'  DT A 240      -1.915   7.236-805.062  1.00  0.00
ATOM   7646  O4'  DT A 240      -1.757   5.825-805.118  1.00  0.00
ATOM   7647  C1'  DT A 240      -1.242   5.471-806.387  1.00  0.00
ATOM   7649  N1   DT A 240      -1.788   4.133-806.738  1.00  0.00
ATOM   7650  C6   DT A 240      -3.146   3.937-806.910  1.00  0.00
ATOM   7652  C5   DT A 240      -3.661   2.683-807.044  1.00  0.00
ATOM   7653  C7   DT A 240      -5.158   2.504-807.211  1.00  0.00
ATOM   7657  C4   DT A 240      -2.788   1.510-806.996  1.00  0.00
ATOM   7658  O4   DT A 240      -3.138   0.330-806.997  1.00  0.00
ATOM   7659  N3   DT A 240      -1.450   1.805-806.896  1.00  0.00
ATOM   7661  C2   DT A 240      -0.899   3.054-806.755  1.00  0.00
ATOM   7662  O2   DT A 240       0.319   3.165-806.657  1.00  0.00
ATOM   7663  C3'  DT A 240      -1.778   7.821-806.468  1.00  0.00
ATOM   7665  C2'  DT A 240      -1.625   6.591-807.360  1.00  0.00
ATOM   7668  O3'  DT A 240      -0.654   8.674-806.438  1.00  0.00
ATOM   7669  P    DG A 241      -0.243   9.587-807.682  1.00  0.00
ATOM   7670  OP1  DG A 241       0.495  10.755-807.161  1.00  0.00
ATOM   7671  OP2  DG A 241      -1.402   9.749-808.583  1.00  0.00
ATOM   7672  O5'  DG A 241       0.794   8.586-808.353  1.00  0.00
ATOM   7673  C5'  DG A 241       1.984   8.257-807.674  1.00  0.00
ATOM   7676  C4'  DG A 241       2.739   7.170-808.426  1.00  0.00
ATOM   7678  O4'  DG A 241       1.995   5.958-808.418  1.00  0.00
ATOM   7679  C1'  DG A 241       2.121   5.369-809.699  1.00  0.00
ATOM   7681  N9   DG A 241       0.989   4.445-809.942  1.00  0.00
ATOM   7682  C8   DG A 241      -0.336   4.735-810.152  1.00  0.00
ATOM   7684  N7   DG A 241      -1.111   3.687-810.258  1.00  0.00
ATOM   7685  C5   DG A 241      -0.223   2.611-810.103  1.00  0.00
ATOM   7686  C6   DG A 241      -0.435   1.185-810.066  1.00  0.00
ATOM   7687  O6   DG A 241      -1.486   0.542-810.128  1.00  0.00
ATOM   7688  N1   DG A 241       0.736   0.468-809.922  1.00  0.00
ATOM   7690  C2   DG A 241       1.967   1.025-809.815  1.00  0.00
ATOM   7691  N2   DG A 241       2.996   0.232-809.708  1.00  0.00
ATOM   7694  N3   DG A 241       2.208   2.329-809.802  1.00  0.00
ATOM   7695  C4   DG A 241       1.069   3.073-809.948  1.00  0.00
ATOM   7696  C3'  DG A 241       3.015   7.562-809.883  1.00  0.00
ATOM   7698  C2'  DG A 241       2.181   6.547-810.665  1.00  0.00
ATOM   7701  O3'  DG A 241       4.416   7.466-810.069  1.00  0.00
ATOM   7702  P    DA A 242       5.130   7.708-811.487  1.00  0.00
ATOM   7703  OP1  DA A 242       6.478   8.253-811.228  1.00  0.00
ATOM   7704  OP2  DA A 242       4.194   8.399-812.397  1.00  0.00
ATOM   7705  O5'  DA A 242       5.265   6.175-811.932  1.00  0.00
ATOM   7706  C5'  DA A 242       6.050   5.296-811.146  1.00  0.00
ATOM   7709  C4'  DA A 242       6.292   3.957-811.834  1.00  0.00
ATOM   7711  O4'  DA A 242       5.121   3.154-811.876  1.00  0.00
ATOM   7712  C1'  DA A 242       4.878   2.722-813.203  1.00  0.00
ATOM   7714  N9   DA A 242       3.416   2.810-813.407  1.00  0.00
ATOM   7715  C8   DA A 242       2.632   3.939-813.454  1.00  0.00
ATOM   7717  N7   DA A 242       1.344   3.707-813.474  1.00  0.00
ATOM   7718  C5   DA A 242       1.287   2.304-813.450  1.00  0.00
ATOM   7719  C6   DA A 242       0.244   1.352-813.407  1.00  0.00
ATOM   7720  N6   DA A 242      -1.038   1.649-813.334  1.00  0.00
ATOM   7723  N1   DA A 242       0.495   0.051-813.324  1.00  0.00
ATOM   7724  C2   DA A 242       1.760  -0.344-813.308  1.00  0.00
ATOM   7726  N3   DA A 242       2.844   0.420-813.359  1.00  0.00
ATOM   7727  C4   DA A 242       2.538   1.750-813.417  1.00  0.00
ATOM   7728  C3'  DA A 242       6.830   4.151-813.252  1.00  0.00
ATOM   7730  C2'  DA A 242       5.696   3.625-814.132  1.00  0.00
ATOM   7733  O3'  DA A 242       8.040   3.422-813.316  1.00  0.00
ATOM   7734  P    DG A 243       8.988   3.416-814.612  1.00  0.00
ATOM   7735  OP1  DG A 243      10.374   3.185-814.157  1.00  0.00
ATOM   7736  OP2  DG A 243       8.649   4.557-815.486  1.00  0.00
ATOM   7737  O5'  DG A 243       8.440   2.075-815.278  1.00  0.00
ATOM   7738  C5'  DG A 243       8.547   0.847-814.583  1.00  0.00
ATOM   7741  C4'  DG A 243       7.693  -0.223-815.250  1.00  0.00
ATOM   7743  O4'  DG A 243       6.316   0.148-815.230  1.00  0.00
ATOM   7744  C1'  DG A 243       5.749  -0.260-816.460  1.00  0.00
ATOM   7746  N9   DG A 243       4.524   0.522-816.745  1.00  0.00
ATOM   7747  C8   DG A 243       4.390   1.861-817.018  1.00  0.00
ATOM   7749  N7   DG A 243       3.153   2.266-817.162  1.00  0.00
ATOM   7750  C5   DG A 243       2.404   1.096-816.962  1.00  0.00
ATOM   7751  C6   DG A 243       0.982   0.855-816.920  1.00  0.00
ATOM   7752  O6   DG A 243       0.037   1.640-817.026  1.00  0.00
ATOM   7753  N1   DG A 243       0.661  -0.466-816.691  1.00  0.00
ATOM   7755  C2   DG A 243       1.572  -1.447-816.513  1.00  0.00
ATOM   7756  N2   DG A 243       1.116  -2.647-816.297  1.00  0.00
ATOM   7759  N3   DG A 243       2.887  -1.277-816.514  1.00  0.00
ATOM   7760  C4   DG A 243       3.244   0.023-816.740  1.00  0.00
ATOM   7761  C3'  DG A 243       8.109  -0.464-816.705  1.00  0.00
ATOM   7763  C2'  DG A 243       6.858  -0.059-817.487  1.00  0.00
ATOM   7766  O3'  DG A 243       8.452  -1.834-816.799  1.00  0.00
ATOM   7767  P    DA A 244       8.936  -2.517-818.169  1.00  0.00
ATOM   7768  OP1  DA A 244       9.859  -3.620-817.830  1.00  0.00
ATOM   7769  OP2  DA A 244       9.337  -1.465-819.127  1.00  0.00
ATOM   7770  O5'  DA A 244       7.525  -3.136-818.620  1.00  0.00
ATOM   7771  C5'  DA A 244       6.914  -4.136-817.821  1.00  0.00
ATOM   7774  C4'  DA A 244       5.698  -4.759-818.501  1.00  0.00
ATOM   7776  O4'  DA A 244       4.610  -3.845-818.582  1.00  0.00
ATOM   7777  C1'  DA A 244       4.119  -3.795-819.911  1.00  0.00
ATOM   7779  N9   DA A 244       3.768  -2.383-820.186  1.00  0.00
ATOM   7780  C8   DA A 244       4.615  -1.318-820.382  1.00  0.00
ATOM   7782  N7   DA A 244       4.019  -0.158-820.466  1.00  0.00
ATOM   7783  C5   DA A 244       2.667  -0.497-820.334  1.00  0.00
ATOM   7784  C6   DA A 244       1.460   0.237-820.317  1.00  0.00
ATOM   7785  N6   DA A 244       1.379   1.550-820.449  1.00  0.00
ATOM   7788  N1   DA A 244       0.292  -0.367-820.114  1.00  0.00
ATOM   7789  C2   DA A 244       0.279  -1.685-819.957  1.00  0.00
ATOM   7791  N3   DA A 244       1.320  -2.509-819.975  1.00  0.00
ATOM   7792  C4   DA A 244       2.501  -1.846-820.162  1.00  0.00
ATOM   7793  C3'  DA A 244       6.044  -5.267-819.901  1.00  0.00
ATOM   7795  C2'  DA A 244       5.224  -4.355-820.815  1.00  0.00
ATOM   7798  O3'  DA A 244       5.690  -6.638-819.932  1.00  0.00
ATOM   7799  P    DG A 245       5.973  -7.585-821.198  1.00  0.00
ATOM   7800  OP1  DG A 245       6.097  -8.973-820.709  1.00  0.00
ATOM   7801  OP2  DG A 245       7.018  -6.979-822.047  1.00  0.00
ATOM   7802  O5'  DG A 245       4.560  -7.428-821.926  1.00  0.00
ATOM   7803  C5'  DG A 245       3.380  -7.869-821.280  1.00  0.00
ATOM   7806  C4'  DG A 245       2.137  -7.359-822.000  1.00  0.00
ATOM   7808  O4'  DG A 245       2.067  -5.934-821.972  1.00  0.00
ATOM   7809  C1'  DG A 245       1.568  -5.508-823.227  1.00  0.00
ATOM   7811  N9   DG A 245       1.925  -4.091-823.474  1.00  0.00
ATOM   7812  C8   DG A 245       3.158  -3.539-823.719  1.00  0.00
ATOM   7814  N7   DG A 245       3.163  -2.235-823.791  1.00  0.00
ATOM   7815  C5   DG A 245       1.816  -1.893-823.596  1.00  0.00
ATOM   7816  C6   DG A 245       1.143  -0.619-823.541  1.00  0.00
ATOM   7817  O6   DG A 245       1.599   0.521-823.621  1.00  0.00
ATOM   7818  N1   DG A 245      -0.220  -0.724-823.378  1.00  0.00
ATOM   7820  C2   DG A 245      -0.880  -1.897-823.273  1.00  0.00
ATOM   7821  N2   DG A 245      -2.176  -1.839-823.143  1.00  0.00
ATOM   7824  N3   DG A 245      -0.309  -3.096-823.304  1.00  0.00
ATOM   7825  C4   DG A 245       1.049  -3.031-823.455  1.00  0.00
ATOM   7826  C3'  DG A 245       2.096  -7.811-823.463  1.00  0.00
ATOM   7828  C2'  DG A 245       2.183  -6.488-824.220  1.00  0.00
ATOM   7831  O3'  DG A 245       0.872  -8.500-823.632  1.00  0.00
ATOM   7832  P    DA A 246       0.406  -9.125-825.030  1.00  0.00
ATOM   7833  OP1  DA A 246      -0.332 -10.374-824.743  1.00  0.00
ATOM   7834  OP2  DA A 246       1.536  -9.122-825.982  1.00  0.00
ATOM   7835  O5'  DA A 246      -0.641  -7.983-825.452  1.00  0.00
ATOM   7836  C5'  DA A 246      -1.837  -7.818-824.707  1.00  0.00
ATOM   7839  C4'  DA A 246      -2.857  -6.939-825.432  1.00  0.00
ATOM   7841  O4'  DA A 246      -2.415  -5.586-825.471  1.00  0.00
ATOM   7842  C1'  DA A 246      -2.272  -5.176-826.822  1.00  0.00
ATOM   7844  N9   DA A 246      -1.033  -4.374-826.933  1.00  0.00
ATOM   7845  C8   DA A 246       0.274  -4.803-826.920  1.00  0.00
ATOM   7847  N7   DA A 246       1.162  -3.842-826.893  1.00  0.00
ATOM   7848  C5   DA A 246       0.364  -2.688-826.884  1.00  0.00
ATOM   7849  C6   DA A 246       0.619  -1.301-826.784  1.00  0.00
ATOM   7850  N6   DA A 246       1.813  -0.769-826.590  1.00  0.00
ATOM   7853  N1   DA A 246      -0.380  -0.420-826.775  1.00  0.00
ATOM   7854  C2   DA A 246      -1.622  -0.867-826.886  1.00  0.00
ATOM   7856  N3   DA A 246      -2.020  -2.130-826.976  1.00  0.00
ATOM   7857  C4   DA A 246      -0.969  -3.001-826.947  1.00  0.00
ATOM   7858  C3'  DA A 246      -3.097  -7.424-826.864  1.00  0.00
ATOM   7860  C2'  DA A 246      -2.261  -6.442-827.675  1.00  0.00
ATOM   7863  O3'  DA A 246      -4.489  -7.358-827.118  1.00  0.00
ATOM   7864  P    DT A 247      -5.138  -7.731-828.542  1.00  0.00
ATOM   7865  OP1  DT A 247      -6.378  -8.497-828.305  1.00  0.00
ATOM   7866  OP2  DT A 247      -4.090  -8.241-829.448  1.00  0.00
ATOM   7867  O5'  DT A 247      -5.528  -6.258-829.015  1.00  0.00
ATOM   7868  C5'  DT A 247      -6.459  -5.504-828.260  1.00  0.00
ATOM   7871  C4'  DT A 247      -6.573  -4.080-828.791  1.00  0.00
ATOM   7873  O4'  DT A 247      -5.290  -3.463-828.753  1.00  0.00
ATOM   7874  C1'  DT A 247      -5.013  -2.892-830.019  1.00  0.00
ATOM   7876  N1   DT A 247      -3.548  -2.968-830.275  1.00  0.00
ATOM   7877  C6   DT A 247      -2.906  -4.182-830.447  1.00  0.00
ATOM   7879  C5   DT A 247      -1.556  -4.248-830.605  1.00  0.00
ATOM   7880  C7   DT A 247      -0.890  -5.598-830.816  1.00  0.00
ATOM   7884  C4   DT A 247      -0.745  -3.031-830.566  1.00  0.00
ATOM   7885  O4   DT A 247       0.480  -2.963-830.632  1.00  0.00
ATOM   7886  N3   DT A 247      -1.461  -1.866-830.423  1.00  0.00
ATOM   7888  C2   DT A 247      -2.823  -1.770-830.280  1.00  0.00
ATOM   7889  O2   DT A 247      -3.328  -0.656-830.168  1.00  0.00
ATOM   7890  C3'  DT A 247      -7.103  -4.047-830.227  1.00  0.00
ATOM   7892  C2'  DT A 247      -5.878  -3.641-831.038  1.00  0.00
ATOM   7895  O3'  DT A 247      -8.164  -3.106-830.270  1.00  0.00
ATOM   7896  P   DG3 A 248      -9.058  -2.874-831.581  1.00  0.00
ATOM   7897  OP1 DG3 A 248     -10.426  -2.488-831.176  1.00  0.00
ATOM   7898  OP2 DG3 A 248      -8.827  -3.972-832.540  1.00  0.00
ATOM   7899  O5' DG3 A 248      -8.339  -1.575-832.162  1.00  0.00
ATOM   7900  C5' DG3 A 248      -8.358  -0.360-831.438  1.00  0.00
ATOM   7903  C4' DG3 A 248      -7.457   0.663-832.127  1.00  0.00
ATOM   7905  O4' DG3 A 248      -6.113   0.210-832.041  1.00  0.00
ATOM   7906  C1' DG3 A 248      -5.512   0.419-833.299  1.00  0.00
ATOM   7908  N9  DG3 A 248      -4.332  -0.451-833.481  1.00  0.00
ATOM   7909  C8  DG3 A 248      -4.269  -1.805-833.702  1.00  0.00
ATOM   7911  N7  DG3 A 248      -3.057  -2.270-833.843  1.00  0.00
ATOM   7912  C5  DG3 A 248      -2.248  -1.130-833.698  1.00  0.00
ATOM   7913  C6  DG3 A 248      -0.818  -0.949-833.724  1.00  0.00
ATOM   7914  O6  DG3 A 248       0.084  -1.776-833.864  1.00  0.00
ATOM   7915  N1  DG3 A 248      -0.434   0.365-833.562  1.00  0.00
ATOM   7917  C2  DG3 A 248      -1.287   1.399-833.388  1.00  0.00
ATOM   7918  N2  DG3 A 248      -0.776   2.592-833.234  1.00  0.00
ATOM   7921  N3  DG3 A 248      -2.610   1.284-833.357  1.00  0.00
ATOM   7922  C4  DG3 A 248      -3.030  -0.012-833.501  1.00  0.00
ATOM   7923  C3' DG3 A 248      -7.813   0.819-833.619  1.00  0.00
ATOM   7925  C2' DG3 A 248      -6.624   0.168-834.316  1.00  0.00
ATOM   7928  O3' DG3 A 248      -7.915   2.183-834.008  1.00  0.00
ATOM   7931  O5' DC5 A 249       8.217   2.896-835.140  1.00  0.00
ATOM   7932  C5' DC5 A 249       7.472   3.808-835.939  1.00  0.00
ATOM   7935  C4' DC5 A 249       6.205   4.324-835.239  1.00  0.00
ATOM   7937  O4' DC5 A 249       5.268   3.267-835.101  1.00  0.00
ATOM   7938  C1' DC5 A 249       4.653   3.364-833.832  1.00  0.00
ATOM   7940  N1  DC5 A 249       4.213   2.000-833.431  1.00  0.00
ATOM   7941  C6  DC5 A 249       5.114   0.969-833.302  1.00  0.00
ATOM   7943  C5  DC5 A 249       4.677  -0.295-833.056  1.00  0.00
ATOM   7945  C4  DC5 A 249       3.268  -0.490-832.977  1.00  0.00
ATOM   7946  N4  DC5 A 249       2.754  -1.675-832.828  1.00  0.00
ATOM   7949  N3  DC5 A 249       2.401   0.483-833.120  1.00  0.00
ATOM   7950  C2  DC5 A 249       2.845   1.739-833.327  1.00  0.00
ATOM   7951  O2  DC5 A 249       2.002   2.624-833.450  1.00  0.00
ATOM   7952  C3' DC5 A 249       6.470   4.909-833.849  1.00  0.00
ATOM   7954  C2' DC5 A 249       5.700   3.981-832.911  1.00  0.00
ATOM   7957  O3' DC5 A 249       6.002   6.240-833.831  1.00  0.00
ATOM   7958  P    DA A 250       6.213   7.184-832.553  1.00  0.00
ATOM   7959  OP1  DA A 250       6.420   8.558-833.040  1.00  0.00
ATOM   7960  OP2  DA A 250       7.198   6.521-831.671  1.00  0.00
ATOM   7961  O5'  DA A 250       4.760   7.055-831.896  1.00  0.00
ATOM   7962  C5'  DA A 250       3.620   7.549-832.579  1.00  0.00
ATOM   7965  C4'  DA A 250       2.326   7.222-831.835  1.00  0.00
ATOM   7967  O4'  DA A 250       2.106   5.813-831.801  1.00  0.00
ATOM   7968  C1'  DA A 250       1.709   5.444-830.491  1.00  0.00
ATOM   7970  N9   DA A 250       2.106   4.037-830.221  1.00  0.00
ATOM   7971  C8   DA A 250       3.367   3.514-830.065  1.00  0.00
ATOM   7973  N7   DA A 250       3.406   2.213-829.924  1.00  0.00
ATOM   7974  C5   DA A 250       2.048   1.854-829.976  1.00  0.00
ATOM   7975  C6   DA A 250       1.331   0.632-829.939  1.00  0.00
ATOM   7976  N6   DA A 250       1.871  -0.572-829.853  1.00  0.00
ATOM   7979  N1   DA A 250       0.005   0.616-830.035  1.00  0.00
ATOM   7980  C2   DA A 250      -0.635   1.772-830.131  1.00  0.00
ATOM   7982  N3   DA A 250      -0.108   2.991-830.193  1.00  0.00
ATOM   7983  C4   DA A 250       1.252   2.961-830.128  1.00  0.00
ATOM   7984  C3'  DA A 250       2.350   7.744-830.394  1.00  0.00
ATOM   7986  C2'  DA A 250       2.401   6.456-829.584  1.00  0.00
ATOM   7989  O3'  DA A 250       1.163   8.488-830.184  1.00  0.00
ATOM   7990  P    DT A 251       0.802   9.197-828.788  1.00  0.00
ATOM   7991  OP1  DT A 251       0.232  10.523-829.085  1.00  0.00
ATOM   7992  OP2  DT A 251       1.909   9.032-827.823  1.00  0.00
ATOM   7993  O5'  DT A 251      -0.380   8.233-828.322  1.00  0.00
ATOM   7994  C5'  DT A 251      -1.596   8.201-829.048  1.00  0.00
ATOM   7997  C4'  DT A 251      -2.623   7.288-828.380  1.00  0.00
ATOM   7999  O4'  DT A 251      -2.131   5.952-828.396  1.00  0.00
ATOM   8000  C1'  DT A 251      -2.084   5.455-827.071  1.00  0.00
ATOM   8002  N1   DT A 251      -0.888   4.580-826.900  1.00  0.00
ATOM   8003  C6   DT A 251       0.386   5.118-826.843  1.00  0.00
ATOM   8005  C5   DT A 251       1.469   4.328-826.613  1.00  0.00
ATOM   8006  C7   DT A 251       2.846   4.957-826.479  1.00  0.00
ATOM   8010  C4   DT A 251       1.322   2.880-826.495  1.00  0.00
ATOM   8011  O4   DT A 251       2.232   2.068-826.360  1.00  0.00
ATOM   8012  N3   DT A 251       0.029   2.425-826.572  1.00  0.00
ATOM   8014  C2   DT A 251      -1.093   3.201-826.738  1.00  0.00
ATOM   8015  O2   DT A 251      -2.198   2.666-826.709  1.00  0.00
ATOM   8016  C3'  DT A 251      -2.896   7.706-826.928  1.00  0.00
ATOM   8018  C2'  DT A 251      -2.090   6.677-826.149  1.00  0.00
ATOM   8021  O3'  DT A 251      -4.291   7.652-826.691  1.00  0.00
ATOM   8022  P    DC A 252      -4.953   7.903-825.244  1.00  0.00
ATOM   8023  OP1  DC A 252      -6.226   8.626-825.434  1.00  0.00
ATOM   8024  OP2  DC A 252      -3.927   8.398-824.302  1.00  0.00
ATOM   8025  O5'  DC A 252      -5.266   6.377-824.886  1.00  0.00
ATOM   8026  C5'  DC A 252      -6.114   5.612-825.727  1.00  0.00
ATOM   8029  C4'  DC A 252      -6.357   4.215-825.163  1.00  0.00
ATOM   8031  O4'  DC A 252      -5.143   3.474-825.134  1.00  0.00
ATOM   8032  C1'  DC A 252      -4.896   2.988-823.826  1.00  0.00
ATOM   8034  N1   DC A 252      -3.428   3.083-823.575  1.00  0.00
ATOM   8035  C6   DC A 252      -2.800   4.305-823.570  1.00  0.00
ATOM   8037  C5   DC A 252      -1.452   4.391-823.416  1.00  0.00
ATOM   8039  C4   DC A 252      -0.742   3.168-823.289  1.00  0.00
ATOM   8040  N4   DC A 252       0.556   3.149-823.198  1.00  0.00
ATOM   8043  N3   DC A 252      -1.320   1.990-823.299  1.00  0.00
ATOM   8044  C2   DC A 252      -2.665   1.917-823.412  1.00  0.00
ATOM   8045  O2   DC A 252      -3.170   0.797-823.306  1.00  0.00
ATOM   8046  C3'  DC A 252      -6.930   4.294-823.749  1.00  0.00
ATOM   8048  C2'  DC A 252      -5.750   3.850-822.888  1.00  0.00
ATOM   8051  O3'  DC A 252      -8.058   3.446-823.683  1.00  0.00
ATOM   8052  P    DT A 253      -8.916   3.276-822.337  1.00  0.00
ATOM   8053  OP1  DT A 253     -10.308   2.959-822.711  1.00  0.00
ATOM   8054  OP2  DT A 253      -8.601   4.378-821.402  1.00  0.00
ATOM   8055  O5'  DT A 253      -8.219   1.956-821.776  1.00  0.00
ATOM   8056  C5'  DT A 253      -8.299   0.744-822.497  1.00  0.00
ATOM   8059  C4'  DT A 253      -7.574  -0.358-821.735  1.00  0.00
ATOM   8061  O4'  DT A 253      -6.186  -0.045-821.669  1.00  0.00
ATOM   8062  C1'  DT A 253      -5.751  -0.219-820.336  1.00  0.00
ATOM   8064  N1   DT A 253      -4.577   0.669-820.085  1.00  0.00
ATOM   8065  C6   DT A 253      -4.714   2.044-819.995  1.00  0.00
ATOM   8067  C5   DT A 253      -3.623   2.854-819.926  1.00  0.00
ATOM   8068  C7   DT A 253      -3.818   4.356-819.811  1.00  0.00
ATOM   8072  C4   DT A 253      -2.272   2.295-819.951  1.00  0.00
ATOM   8073  O4   DT A 253      -1.218   2.929-819.967  1.00  0.00
ATOM   8074  N3   DT A 253      -2.231   0.922-819.958  1.00  0.00
ATOM   8076  C2   DT A 253      -3.311   0.071-820.004  1.00  0.00
ATOM   8077  O2   DT A 253      -3.129  -1.143-819.949  1.00  0.00
ATOM   8078  C3'  DT A 253      -8.126  -0.504-820.309  1.00  0.00
ATOM   8080  C2'  DT A 253      -6.980   0.058-819.471  1.00  0.00
ATOM   8083  O3'  DT A 253      -8.438  -1.871-820.083  1.00  0.00
ATOM   8084  P    DC A 254      -8.960  -2.437-818.667  1.00  0.00
ATOM   8085  OP1  DC A 254      -9.995  -3.462-818.922  1.00  0.00
ATOM   8086  OP2  DC A 254      -9.207  -1.307-817.745  1.00  0.00
ATOM   8087  O5'  DC A 254      -7.593  -3.150-818.215  1.00  0.00
ATOM   8088  C5'  DC A 254      -7.071  -4.239-818.965  1.00  0.00
ATOM   8091  C4'  DC A 254      -5.874  -4.885-818.268  1.00  0.00
ATOM   8093  O4'  DC A 254      -4.758  -3.999-818.268  1.00  0.00
ATOM   8094  C1'  DC A 254      -4.311  -3.777-816.943  1.00  0.00
ATOM   8096  N1   DC A 254      -3.967  -2.331-816.786  1.00  0.00
ATOM   8097  C6   DC A 254      -4.939  -1.357-816.838  1.00  0.00
ATOM   8099  C5   DC A 254      -4.604  -0.043-816.728  1.00  0.00
ATOM   8101  C4   DC A 254      -3.220   0.265-816.598  1.00  0.00
ATOM   8102  N4   DC A 254      -2.803   1.504-816.591  1.00  0.00
ATOM   8105  N3   DC A 254      -2.281  -0.652-816.552  1.00  0.00
ATOM   8106  C2   DC A 254      -2.627  -1.959-816.615  1.00  0.00
ATOM   8107  O2   DC A 254      -1.721  -2.781-816.481  1.00  0.00
ATOM   8108  C3'  DC A 254      -6.230  -5.273-816.829  1.00  0.00
ATOM   8110  C2'  DC A 254      -5.431  -4.257-816.015  1.00  0.00
ATOM   8113  O3'  DC A 254      -5.884  -6.634-816.626  1.00  0.00
ATOM   8114  P    DT A 255      -5.936  -7.335-815.179  1.00  0.00
ATOM   8115  OP1  DT A 255      -6.183  -8.777-815.361  1.00  0.00
ATOM   8116  OP2  DT A 255      -6.762  -6.526-814.257  1.00  0.00
ATOM   8117  O5'  DT A 255      -4.412  -7.135-814.749  1.00  0.00
ATOM   8118  C5'  DT A 255      -3.366  -7.682-815.529  1.00  0.00
ATOM   8121  C4'  DT A 255      -2.022  -7.399-814.867  1.00  0.00
ATOM   8123  O4'  DT A 255      -1.806  -5.992-814.813  1.00  0.00
ATOM   8124  C1'  DT A 255      -1.452  -5.641-813.489  1.00  0.00
ATOM   8126  N1   DT A 255      -1.948  -4.267-813.204  1.00  0.00
ATOM   8127  C6   DT A 255      -3.303  -3.999-813.120  1.00  0.00
ATOM   8129  C5   DT A 255      -3.757  -2.724-812.984  1.00  0.00
ATOM   8130  C7   DT A 255      -5.251  -2.467-812.889  1.00  0.00
ATOM   8134  C4   DT A 255      -2.822  -1.602-812.932  1.00  0.00
ATOM   8135  O4   DT A 255      -3.118  -0.410-812.891  1.00  0.00
ATOM   8136  N3   DT A 255      -1.497  -1.965-812.957  1.00  0.00
ATOM   8138  C2   DT A 255      -1.002  -3.242-813.085  1.00  0.00
ATOM   8139  O2   DT A 255       0.213  -3.427-813.083  1.00  0.00
ATOM   8140  C3'  DT A 255      -1.977  -7.966-813.442  1.00  0.00
ATOM   8142  C2'  DT A 255      -2.052  -6.711-812.579  1.00  0.00
ATOM   8145  O3'  DT A 255      -0.782  -8.706-813.293  1.00  0.00
ATOM   8146  P    DC A 256      -0.341  -9.365-811.895  1.00  0.00
ATOM   8147  OP1  DC A 256       0.393 -10.611-812.193  1.00  0.00
ATOM   8148  OP2  DC A 256      -1.492  -9.361-810.966  1.00  0.00
ATOM   8149  O5'  DC A 256       0.694  -8.242-811.419  1.00  0.00
ATOM   8150  C5'  DC A 256       1.843  -7.972-812.203  1.00  0.00
ATOM   8153  C4'  DC A 256       2.774  -6.976-811.520  1.00  0.00
ATOM   8155  O4'  DC A 256       2.172  -5.691-811.416  1.00  0.00
ATOM   8156  C1'  DC A 256       2.268  -5.221-810.082  1.00  0.00
ATOM   8158  N1   DC A 256       1.017  -4.467-809.788  1.00  0.00
ATOM   8159  C6   DC A 256      -0.204  -5.102-809.776  1.00  0.00
ATOM   8161  C5   DC A 256      -1.350  -4.380-809.668  1.00  0.00
ATOM   8163  C4   DC A 256      -1.223  -2.965-809.596  1.00  0.00
ATOM   8164  N4   DC A 256      -2.283  -2.210-809.659  1.00  0.00
ATOM   8167  N3   DC A 256      -0.068  -2.343-809.590  1.00  0.00
ATOM   8168  C2   DC A 256       1.070  -3.071-809.677  1.00  0.00
ATOM   8169  O2   DC A 256       2.134  -2.448-809.658  1.00  0.00
ATOM   8170  C3'  DC A 256       3.176  -7.455-810.126  1.00  0.00
ATOM   8172  C2'  DC A 256       2.494  -6.450-809.196  1.00  0.00
ATOM   8175  O3'  DC A 256       4.588  -7.444-810.103  1.00  0.00
ATOM   8176  P    DA A 257       5.428  -7.834-808.801  1.00  0.00
ATOM   8177  OP1  DA A 257       6.748  -8.320-809.240  1.00  0.00
ATOM   8178  OP2  DA A 257       4.580  -8.628-807.888  1.00  0.00
ATOM   8179  O5'  DA A 257       5.602  -6.374-808.204  1.00  0.00
ATOM   8180  C5'  DA A 257       6.311  -5.397-808.938  1.00  0.00
ATOM   8183  C4'  DA A 257       6.295  -4.073-808.190  1.00  0.00
ATOM   8185  O4'  DA A 257       4.971  -3.565-808.100  1.00  0.00
ATOM   8186  C1'  DA A 257       4.801  -2.986-806.821  1.00  0.00
ATOM   8188  N9   DA A 257       3.360  -3.035-806.478  1.00  0.00
ATOM   8189  C8   DA A 257       2.562  -4.132-806.244  1.00  0.00
ATOM   8191  N7   DA A 257       1.287  -3.863-806.119  1.00  0.00
ATOM   8192  C5   DA A 257       1.252  -2.466-806.280  1.00  0.00
ATOM   8193  C6   DA A 257       0.229  -1.484-806.326  1.00  0.00
ATOM   8194  N6   DA A 257      -1.060  -1.733-806.192  1.00  0.00
ATOM   8197  N1   DA A 257       0.518  -0.198-806.513  1.00  0.00
ATOM   8198  C2   DA A 257       1.788   0.149-806.642  1.00  0.00
ATOM   8200  N3   DA A 257       2.850  -0.647-806.626  1.00  0.00
ATOM   8201  C4   DA A 257       2.509  -1.956-806.459  1.00  0.00
ATOM   8202  C3'  DA A 257       6.868  -4.239-806.776  1.00  0.00
ATOM   8204  C2'  DA A 257       5.710  -3.783-805.885  1.00  0.00
ATOM   8207  O3'  DA A 257       8.055  -3.464-806.715  1.00  0.00
ATOM   8208  P    DG A 258       9.003  -3.393-805.414  1.00  0.00
ATOM   8209  OP1  DG A 258      10.391  -3.133-805.859  1.00  0.00
ATOM   8210  OP2  DG A 258       8.689  -4.508-804.496  1.00  0.00
ATOM   8211  O5'  DG A 258       8.384  -2.041-804.813  1.00  0.00
ATOM   8212  C5'  DG A 258       8.504  -0.815-805.520  1.00  0.00
ATOM   8215  C4'  DG A 258       7.744   0.301-804.810  1.00  0.00
ATOM   8217  O4'  DG A 258       6.342   0.060-804.862  1.00  0.00
ATOM   8218  C1'  DG A 258       5.803   0.339-803.579  1.00  0.00
ATOM   8220  N9   DG A 258       4.562  -0.432-803.350  1.00  0.00
ATOM   8221  C8   DG A 258       4.420  -1.783-803.144  1.00  0.00
ATOM   8223  N7   DG A 258       3.186  -2.179-802.991  1.00  0.00
ATOM   8224  C5   DG A 258       2.445  -0.999-803.122  1.00  0.00
ATOM   8225  C6   DG A 258       1.025  -0.766-803.143  1.00  0.00
ATOM   8226  O6   DG A 258       0.098  -1.578-803.081  1.00  0.00
ATOM   8227  N1   DG A 258       0.695   0.562-803.301  1.00  0.00
ATOM   8229  C2   DG A 258       1.599   1.558-803.463  1.00  0.00
ATOM   8230  N2   DG A 258       1.143   2.774-803.624  1.00  0.00
ATOM   8233  N3   DG A 258       2.918   1.391-803.471  1.00  0.00
ATOM   8234  C4   DG A 258       3.284   0.081-803.308  1.00  0.00
ATOM   8235  C3'  DG A 258       8.167   0.427-803.342  1.00  0.00
ATOM   8237  C2'  DG A 258       6.912  -0.025-802.601  1.00  0.00
ATOM   8240  O3'  DG A 258       8.530   1.776-803.118  1.00  0.00
ATOM   8241  P    DT A 259       8.973   2.344-801.679  1.00  0.00
ATOM   8242  OP1  DT A 259       9.979   3.403-801.899  1.00  0.00
ATOM   8243  OP2  DT A 259       9.249   1.214-800.764  1.00  0.00
ATOM   8244  O5'  DT A 259       7.575   3.027-801.272  1.00  0.00
ATOM   8245  C5'  DT A 259       7.038   4.063-802.088  1.00  0.00
ATOM   8248  C4'  DT A 259       5.796   4.708-801.478  1.00  0.00
ATOM   8250  O4'  DT A 259       4.717   3.786-801.411  1.00  0.00
ATOM   8251  C1'  DT A 259       4.192   3.759-800.097  1.00  0.00
ATOM   8253  N1   DT A 259       3.835   2.343-799.804  1.00  0.00
ATOM   8254  C6   DT A 259       4.811   1.369-799.701  1.00  0.00
ATOM   8256  C5   DT A 259       4.478   0.064-799.514  1.00  0.00
ATOM   8257  C7   DT A 259       5.576  -0.975-799.388  1.00  0.00
ATOM   8261  C4   DT A 259       3.076  -0.348-799.460  1.00  0.00
ATOM   8262  O4   DT A 259       2.653  -1.499-799.382  1.00  0.00
ATOM   8263  N3   DT A 259       2.172   0.683-799.564  1.00  0.00
ATOM   8265  C2   DT A 259       2.475   2.009-799.744  1.00  0.00
ATOM   8266  O2   DT A 259       1.556   2.817-799.859  1.00  0.00
ATOM   8267  C3'  DT A 259       6.088   5.265-800.085  1.00  0.00
ATOM   8269  C2'  DT A 259       5.252   4.368-799.171  1.00  0.00
ATOM   8272  O3'  DT A 259       5.728   6.635-800.111  1.00  0.00
ATOM   8273  P    DG A 260       5.972   7.624-798.865  1.00  0.00
ATOM   8274  OP1  DG A 260       6.058   9.006-799.382  1.00  0.00
ATOM   8275  OP2  DG A 260       7.033   7.065-798.004  1.00  0.00
ATOM   8276  O5'  DG A 260       4.555   7.430-798.150  1.00  0.00
ATOM   8277  C5'  DG A 260       3.367   7.786-798.832  1.00  0.00
ATOM   8280  C4'  DG A 260       2.135   7.285-798.090  1.00  0.00
ATOM   8282  O4'  DG A 260       2.106   5.865-798.020  1.00  0.00
ATOM   8283  C1'  DG A 260       1.509   5.509-796.788  1.00  0.00
ATOM   8285  N9   DG A 260       1.882   4.117-796.452  1.00  0.00
ATOM   8286  C8   DG A 260       3.131   3.584-796.248  1.00  0.00
ATOM   8288  N7   DG A 260       3.149   2.281-796.157  1.00  0.00
ATOM   8289  C5   DG A 260       1.800   1.922-796.286  1.00  0.00
ATOM   8290  C6   DG A 260       1.140   0.642-796.343  1.00  0.00
ATOM   8291  O6   DG A 260       1.617  -0.492-796.306  1.00  0.00
ATOM   8292  N1   DG A 260      -0.224   0.730-796.504  1.00  0.00
ATOM   8294  C2   DG A 260      -0.898   1.896-796.630  1.00  0.00
ATOM   8295  N2   DG A 260      -2.198   1.848-796.765  1.00  0.00
ATOM   8298  N3   DG A 260      -0.337   3.099-796.608  1.00  0.00
ATOM   8299  C4   DG A 260       1.019   3.049-796.437  1.00  0.00
ATOM   8300  C3'  DG A 260       2.065   7.841-796.664  1.00  0.00
ATOM   8302  C2'  DG A 260       2.006   6.569-795.810  1.00  0.00
ATOM   8305  O3'  DG A 260       0.914   8.672-796.630  1.00  0.00
ATOM   8306  P    DG A 261       0.446   9.467-795.313  1.00  0.00
ATOM   8307  OP1  DG A 261      -0.288  10.684-795.726  1.00  0.00
ATOM   8308  OP2  DG A 261       1.567   9.544-794.353  1.00  0.00
ATOM   8309  O5'  DG A 261      -0.612   8.381-794.775  1.00  0.00
ATOM   8310  C5'  DG A 261      -1.801   8.096-795.500  1.00  0.00
ATOM   8313  C4'  DG A 261      -2.722   7.135-794.743  1.00  0.00
ATOM   8315  O4'  DG A 261      -2.173   5.821-794.702  1.00  0.00
ATOM   8316  C1'  DG A 261      -2.140   5.372-793.356  1.00  0.00
ATOM   8318  N9   DG A 261      -0.995   4.445-793.162  1.00  0.00
ATOM   8319  C8   DG A 261       0.339   4.751-793.068  1.00  0.00
ATOM   8321  N7   DG A 261       1.131   3.718-792.975  1.00  0.00
ATOM   8322  C5   DG A 261       0.249   2.628-793.022  1.00  0.00
ATOM   8323  C6   DG A 261       0.481   1.207-793.047  1.00  0.00
ATOM   8324  O6   DG A 261       1.536   0.581-793.071  1.00  0.00
ATOM   8325  N1   DG A 261      -0.673   0.459-793.099  1.00  0.00
ATOM   8327  C2   DG A 261      -1.917   0.988-793.125  1.00  0.00
ATOM   8328  N2   DG A 261      -2.928   0.163-793.166  1.00  0.00
ATOM   8331  N3   DG A 261      -2.187   2.292-793.122  1.00  0.00
ATOM   8332  C4   DG A 261      -1.058   3.069-793.092  1.00  0.00
ATOM   8333  C3'  DG A 261      -2.966   7.602-793.303  1.00  0.00
ATOM   8335  C2'  DG A 261      -2.062   6.653-792.523  1.00  0.00
ATOM   8338  O3'  DG A 261      -4.352   7.456-793.048  1.00  0.00
ATOM   8339  P    DC A 262      -5.039   7.784-791.628  1.00  0.00
ATOM   8340  OP1  DC A 262      -6.335   8.447-791.878  1.00  0.00
ATOM   8341  OP2  DC A 262      -4.047   8.365-790.694  1.00  0.00
ATOM   8342  O5'  DC A 262      -5.304   6.258-791.205  1.00  0.00
ATOM   8343  C5'  DC A 262      -6.196   5.452-791.964  1.00  0.00
ATOM   8346  C4'  DC A 262      -6.489   4.112-791.291  1.00  0.00
ATOM   8348  O4'  DC A 262      -5.318   3.296-791.261  1.00  0.00
ATOM   8349  C1'  DC A 262      -4.970   2.994-789.918  1.00  0.00
ATOM   8351  N1   DC A 262      -3.479   3.077-789.774  1.00  0.00
ATOM   8352  C6   DC A 262      -2.819   4.283-789.849  1.00  0.00
ATOM   8354  C5   DC A 262      -1.459   4.336-789.765  1.00  0.00
ATOM   8356  C4   DC A 262      -0.767   3.102-789.602  1.00  0.00
ATOM   8357  N4   DC A 262       0.537   3.054-789.605  1.00  0.00
ATOM   8360  N3   DC A 262      -1.378   1.941-789.558  1.00  0.00
ATOM   8361  C2   DC A 262      -2.728   1.896-789.655  1.00  0.00
ATOM   8362  O2   DC A 262      -3.249   0.783-789.634  1.00  0.00
ATOM   8363  C3'  DC A 262      -7.006   4.312-789.867  1.00  0.00
ATOM   8365  C2'  DC A 262      -5.767   3.968-789.039  1.00  0.00
ATOM   8368  O3'  DC A 262      -8.132   3.468-789.700  1.00  0.00
ATOM   8369  P    DC A 263      -8.871   3.253-788.285  1.00  0.00
ATOM   8370  OP1  DC A 263     -10.298   2.967-788.544  1.00  0.00
ATOM   8371  OP2  DC A 263      -8.459   4.321-787.348  1.00  0.00
ATOM   8372  O5'  DC A 263      -8.132   1.899-787.859  1.00  0.00
ATOM   8373  C5'  DC A 263      -8.238   0.746-788.675  1.00  0.00
ATOM   8376  C4'  DC A 263      -7.492  -0.433-788.059  1.00  0.00
ATOM   8378  O4'  DC A 263      -6.097  -0.150-787.981  1.00  0.00
ATOM   8379  C1'  DC A 263      -5.634  -0.460-786.678  1.00  0.00
ATOM   8381  N1   DC A 263      -4.522   0.475-786.339  1.00  0.00
ATOM   8382  C6   DC A 263      -4.725   1.834-786.300  1.00  0.00
ATOM   8384  C5   DC A 263      -3.667   2.679-786.176  1.00  0.00
ATOM   8386  C4   DC A 263      -2.372   2.090-786.098  1.00  0.00
ATOM   8387  N4   DC A 263      -1.293   2.817-786.075  1.00  0.00
ATOM   8390  N3   DC A 263      -2.167   0.795-786.076  1.00  0.00
ATOM   8391  C2   DC A 263      -3.227  -0.035-786.185  1.00  0.00
ATOM   8392  O2   DC A 263      -2.995  -1.242-786.154  1.00  0.00
ATOM   8393  C3'  DC A 263      -8.025  -0.744-786.656  1.00  0.00
ATOM   8395  C2'  DC A 263      -6.851  -0.355-785.757  1.00  0.00
ATOM   8398  O3'  DC A 263      -8.401  -2.114-786.629  1.00  0.00
ATOM   8399  P    DA A 264      -9.072  -2.809-785.339  1.00  0.00
ATOM   8400  OP1  DA A 264      -9.909  -3.937-785.803  1.00  0.00
ATOM   8401  OP2  DA A 264      -9.614  -1.766-784.442  1.00  0.00
ATOM   8402  O5'  DA A 264      -7.731  -3.387-784.686  1.00  0.00
ATOM   8403  C5'  DA A 264      -6.983  -4.392-785.347  1.00  0.00
ATOM   8406  C4'  DA A 264      -5.768  -4.789-784.514  1.00  0.00
ATOM   8408  O4'  DA A 264      -4.802  -3.739-784.493  1.00  0.00
ATOM   8409  C1'  DA A 264      -4.333  -3.603-783.164  1.00  0.00
ATOM   8411  N9   DA A 264      -3.874  -2.213-782.957  1.00  0.00
ATOM   8412  C8   DA A 264      -4.618  -1.055-782.888  1.00  0.00
ATOM   8414  N7   DA A 264      -3.909   0.044-782.820  1.00  0.00
ATOM   8415  C5   DA A 264      -2.589  -0.440-782.862  1.00  0.00
ATOM   8416  C6   DA A 264      -1.303   0.153-782.918  1.00  0.00
ATOM   8417  N6   DA A 264      -1.061   1.451-782.934  1.00  0.00
ATOM   8420  N1   DA A 264      -0.208  -0.595-782.996  1.00  0.00
ATOM   8421  C2   DA A 264      -0.340  -1.916-782.968  1.00  0.00
ATOM   8423  N3   DA A 264      -1.466  -2.619-782.922  1.00  0.00
ATOM   8424  C4   DA A 264      -2.564  -1.810-782.902  1.00  0.00
ATOM   8425  C3'  DA A 264      -6.164  -5.130-783.072  1.00  0.00
ATOM   8427  C2'  DA A 264      -5.507  -4.003-782.277  1.00  0.00
ATOM   8430  O3'  DA A 264      -5.652  -6.417-782.802  1.00  0.00
ATOM   8431  P    DT A 265      -5.777  -7.140-781.376  1.00  0.00
ATOM   8432  OP1  DT A 265      -6.025  -8.576-781.613  1.00  0.00
ATOM   8433  OP2  DT A 265      -6.638  -6.349-780.473  1.00  0.00
ATOM   8434  O5'  DT A 265      -4.258  -6.955-780.920  1.00  0.00
ATOM   8435  C5'  DT A 265      -3.233  -7.542-781.702  1.00  0.00
ATOM   8438  C4'  DT A 265      -1.862  -7.406-781.055  1.00  0.00
ATOM   8440  O4'  DT A 265      -1.476  -6.040-781.001  1.00  0.00
ATOM   8441  C1'  DT A 265      -1.223  -5.667-779.658  1.00  0.00
ATOM   8443  N1   DT A 265      -1.791  -4.306-779.455  1.00  0.00
ATOM   8444  C6   DT A 265      -3.150  -4.096-779.281  1.00  0.00
ATOM   8446  C5   DT A 265      -3.650  -2.838-779.140  1.00  0.00
ATOM   8447  C7   DT A 265      -5.139  -2.649-778.912  1.00  0.00
ATOM   8451  C4   DT A 265      -2.767  -1.674-779.208  1.00  0.00
ATOM   8452  O4   DT A 265      -3.101  -0.494-779.147  1.00  0.00
ATOM   8453  N3   DT A 265      -1.438  -1.972-779.385  1.00  0.00
ATOM   8455  C2   DT A 265      -0.900  -3.226-779.516  1.00  0.00
ATOM   8456  O2   DT A 265       0.314  -3.330-779.667  1.00  0.00
ATOM   8457  C3'  DT A 265      -1.849  -7.993-779.643  1.00  0.00
ATOM   8459  C2'  DT A 265      -1.793  -6.759-778.746  1.00  0.00
ATOM   8462  O3'  DT A 265      -0.723  -8.837-779.571  1.00  0.00
ATOM   8463  P    DA A 266      -0.308  -9.593-778.225  1.00  0.00
ATOM   8464  OP1  DA A 266       0.412 -10.831-778.589  1.00  0.00
ATOM   8465  OP2  DA A 266      -1.467  -9.614-777.310  1.00  0.00
ATOM   8466  O5'  DA A 266       0.737  -8.523-777.691  1.00  0.00
ATOM   8467  C5'  DA A 266       1.871  -8.191-778.466  1.00  0.00
ATOM   8470  C4'  DA A 266       2.618  -7.050-777.792  1.00  0.00
ATOM   8472  O4'  DA A 266       1.811  -5.880-777.732  1.00  0.00
ATOM   8473  C1'  DA A 266       2.108  -5.210-776.522  1.00  0.00
ATOM   8475  N9   DA A 266       0.942  -4.383-776.143  1.00  0.00
ATOM   8476  C8   DA A 266      -0.326  -4.796-775.799  1.00  0.00
ATOM   8478  N7   DA A 266      -1.207  -3.831-775.722  1.00  0.00
ATOM   8479  C5   DA A 266      -0.441  -2.688-776.009  1.00  0.00
ATOM   8480  C6   DA A 266      -0.714  -1.305-776.141  1.00  0.00
ATOM   8481  N6   DA A 266      -1.891  -0.740-775.963  1.00  0.00
ATOM   8484  N1   DA A 266       0.241  -0.441-776.463  1.00  0.00
ATOM   8485  C2   DA A 266       1.478  -0.901-776.603  1.00  0.00
ATOM   8487  N3   DA A 266       1.901  -2.155-776.484  1.00  0.00
ATOM   8488  C4   DA A 266       0.876  -3.012-776.212  1.00  0.00
ATOM   8489  C3'  DA A 266       3.021  -7.435-776.365  1.00  0.00
ATOM   8491  C2'  DA A 266       2.440  -6.307-775.514  1.00  0.00
ATOM   8494  O3'  DA A 266       4.430  -7.530-776.338  1.00  0.00
ATOM   8495  P    DA A 267       5.236  -8.024-775.041  1.00  0.00
ATOM   8496  OP1  DA A 267       6.497  -8.658-775.475  1.00  0.00
ATOM   8497  OP2  DA A 267       4.317  -8.692-774.097  1.00  0.00
ATOM   8498  O5'  DA A 267       5.565  -6.584-774.448  1.00  0.00
ATOM   8499  C5'  DA A 267       6.322  -5.650-775.195  1.00  0.00
ATOM   8502  C4'  DA A 267       6.304  -4.299-774.494  1.00  0.00
ATOM   8504  O4'  DA A 267       4.992  -3.748-774.491  1.00  0.00
ATOM   8505  C1'  DA A 267       4.763  -3.196-773.203  1.00  0.00
ATOM   8507  N9   DA A 267       3.307  -3.125-772.943  1.00  0.00
ATOM   8508  C8   DA A 267       2.418  -4.153-772.743  1.00  0.00
ATOM   8510  N7   DA A 267       1.171  -3.776-772.648  1.00  0.00
ATOM   8511  C5   DA A 267       1.254  -2.381-772.787  1.00  0.00
ATOM   8512  C6   DA A 267       0.313  -1.327-772.864  1.00  0.00
ATOM   8513  N6   DA A 267      -0.996  -1.505-772.894  1.00  0.00
ATOM   8516  N1   DA A 267       0.710  -0.069-773.036  1.00  0.00
ATOM   8517  C2   DA A 267       2.012   0.174-773.129  1.00  0.00
ATOM   8519  N3   DA A 267       3.008  -0.700-773.096  1.00  0.00
ATOM   8520  C4   DA A 267       2.553  -1.975-772.934  1.00  0.00
ATOM   8521  C3'  DA A 267       6.763  -4.443-773.041  1.00  0.00
ATOM   8523  C2'  DA A 267       5.498  -4.124-772.249  1.00  0.00
ATOM   8526  O3'  DA A 267       7.814  -3.520-772.844  1.00  0.00
ATOM   8527  P    DC A 268       8.559  -3.380-771.436  1.00  0.00
ATOM   8528  OP1  DC A 268       9.996  -3.177-771.682  1.00  0.00
ATOM   8529  OP2  DC A 268       8.082  -4.445-770.532  1.00  0.00
ATOM   8530  O5'  DC A 268       7.921  -2.005-770.962  1.00  0.00
ATOM   8531  C5'  DC A 268       8.155  -0.834-771.722  1.00  0.00
ATOM   8534  C4'  DC A 268       7.541   0.394-771.063  1.00  0.00
ATOM   8536  O4'  DC A 268       6.127   0.268-771.009  1.00  0.00
ATOM   8537  C1'  DC A 268       5.682   0.453-769.681  1.00  0.00
ATOM   8539  N1   DC A 268       4.574  -0.514-769.450  1.00  0.00
ATOM   8540  C6   DC A 268       4.803  -1.872-769.421  1.00  0.00
ATOM   8542  C5   DC A 268       3.761  -2.739-769.336  1.00  0.00
ATOM   8544  C4   DC A 268       2.453  -2.176-769.317  1.00  0.00
ATOM   8545  N4   DC A 268       1.389  -2.922-769.313  1.00  0.00
ATOM   8548  N3   DC A 268       2.216  -0.886-769.355  1.00  0.00
ATOM   8549  C2   DC A 268       3.261  -0.033-769.398  1.00  0.00
ATOM   8550  O2   DC A 268       2.999   1.172-769.380  1.00  0.00
ATOM   8551  C3'  DC A 268       8.080   0.595-769.649  1.00  0.00
ATOM   8553  C2'  DC A 268       6.887   0.268-768.757  1.00  0.00
ATOM   8556  O3'  DC A 268       8.513   1.934-769.571  1.00  0.00
ATOM   8557  P    DA A 269       9.153   2.543-768.244  1.00  0.00
ATOM   8558  OP1  DA A 269      10.124   3.580-768.635  1.00  0.00
ATOM   8559  OP2  DA A 269       9.515   1.442-767.328  1.00  0.00
ATOM   8560  O5'  DA A 269       7.855   3.244-767.671  1.00  0.00
ATOM   8561  C5'  DA A 269       7.210   4.253-768.413  1.00  0.00
ATOM   8564  C4'  DA A 269       5.932   4.654-767.694  1.00  0.00
ATOM   8566  O4'  DA A 269       5.018   3.557-767.680  1.00  0.00
ATOM   8567  C1'  DA A 269       4.459   3.495-766.383  1.00  0.00
ATOM   8569  N9   DA A 269       3.979   2.128-766.105  1.00  0.00
ATOM   8570  C8   DA A 269       4.711   0.978-765.911  1.00  0.00
ATOM   8572  N7   DA A 269       3.988  -0.103-765.762  1.00  0.00
ATOM   8573  C5   DA A 269       2.669   0.389-765.886  1.00  0.00
ATOM   8574  C6   DA A 269       1.374  -0.187-765.917  1.00  0.00
ATOM   8575  N6   DA A 269       1.120  -1.480-765.829  1.00  0.00
ATOM   8578  N1   DA A 269       0.292   0.567-766.094  1.00  0.00
ATOM   8579  C2   DA A 269       0.450   1.877-766.205  1.00  0.00
ATOM   8581  N3   DA A 269       1.586   2.563-766.195  1.00  0.00
ATOM   8582  C4   DA A 269       2.663   1.748-766.057  1.00  0.00
ATOM   8583  C3'  DA A 269       6.223   5.056-766.243  1.00  0.00
ATOM   8585  C2'  DA A 269       5.578   3.932-765.446  1.00  0.00
ATOM   8588  O3'  DA A 269       5.608   6.303-766.019  1.00  0.00
ATOM   8589  P    DC A 270       5.694   7.065-764.614  1.00  0.00
ATOM   8590  OP1  DC A 270       5.928   8.493-764.888  1.00  0.00
ATOM   8591  OP2  DC A 270       6.555   6.303-763.688  1.00  0.00
ATOM   8592  O5'  DC A 270       4.193   6.880-764.128  1.00  0.00
ATOM   8593  C5'  DC A 270       3.149   7.440-764.895  1.00  0.00
ATOM   8596  C4'  DC A 270       1.802   7.261-764.207  1.00  0.00
ATOM   8598  O4'  DC A 270       1.444   5.886-764.132  1.00  0.00
ATOM   8599  C1'  DC A 270       1.194   5.529-762.783  1.00  0.00
ATOM   8601  N1   DC A 270       1.784   4.185-762.542  1.00  0.00
ATOM   8602  C6   DC A 270       3.142   3.981-762.625  1.00  0.00
ATOM   8604  C5   DC A 270       3.650   2.727-762.507  1.00  0.00
ATOM   8606  C4   DC A 270       2.724   1.667-762.318  1.00  0.00
ATOM   8607  N4   DC A 270       3.123   0.434-762.332  1.00  0.00
ATOM   8610  N3   DC A 270       1.427   1.843-762.229  1.00  0.00
ATOM   8611  C2   DC A 270       0.929   3.097-762.334  1.00  0.00
ATOM   8612  O2   DC A 270      -0.296   3.219-762.258  1.00  0.00
ATOM   8613  C3'  DC A 270       1.801   7.850-762.793  1.00  0.00
ATOM   8615  C2'  DC A 270       1.783   6.620-761.889  1.00  0.00
ATOM   8618  O3'  DC A 270       0.652   8.660-762.705  1.00  0.00
ATOM   8619  P    DA A 271       0.237   9.415-761.366  1.00  0.00
ATOM   8620  OP1  DA A 271      -0.498  10.633-761.754  1.00  0.00
ATOM   8621  OP2  DA A 271       1.396   9.466-760.453  1.00  0.00
ATOM   8622  O5'  DA A 271      -0.796   8.350-760.813  1.00  0.00
ATOM   8623  C5'  DA A 271      -1.918   8.012-761.597  1.00  0.00
ATOM   8626  C4'  DA A 271      -2.703   6.919-760.896  1.00  0.00
ATOM   8628  O4'  DA A 271      -1.926   5.733-760.778  1.00  0.00
ATOM   8629  C1'  DA A 271      -2.185   5.165-759.509  1.00  0.00
ATOM   8631  N9   DA A 271      -1.001   4.371-759.107  1.00  0.00
ATOM   8632  C8   DA A 271       0.274   4.800-758.834  1.00  0.00
ATOM   8634  N7   DA A 271       1.147   3.837-758.690  1.00  0.00
ATOM   8635  C5   DA A 271       0.370   2.677-758.875  1.00  0.00
ATOM   8636  C6   DA A 271       0.615   1.281-758.911  1.00  0.00
ATOM   8637  N6   DA A 271       1.787   0.699-758.724  1.00  0.00
ATOM   8640  N1   DA A 271      -0.365   0.410-759.137  1.00  0.00
ATOM   8641  C2   DA A 271      -1.591   0.876-759.292  1.00  0.00
ATOM   8643  N3   DA A 271      -1.987   2.141-759.277  1.00  0.00
ATOM   8644  C4   DA A 271      -0.947   2.998-759.083  1.00  0.00
ATOM   8645  C3'  DA A 271      -3.134   7.373-759.500  1.00  0.00
ATOM   8647  C2'  DA A 271      -2.485   6.337-758.579  1.00  0.00
ATOM   8650  O3'  DA A 271      -4.548   7.390-759.515  1.00  0.00
ATOM   8651  P    DA A 272      -5.416   7.840-758.251  1.00  0.00
ATOM   8652  OP1  DA A 272      -6.717   8.325-758.746  1.00  0.00
ATOM   8653  OP2  DA A 272      -4.578   8.657-757.354  1.00  0.00
ATOM   8654  O5'  DA A 272      -5.611   6.406-757.606  1.00  0.00
ATOM   8655  C5'  DA A 272      -6.307   5.401-758.309  1.00  0.00
ATOM   8658  C4'  DA A 272      -6.238   4.094-757.532  1.00  0.00
ATOM   8660  O4'  DA A 272      -4.899   3.621-757.461  1.00  0.00
ATOM   8661  C1'  DA A 272      -4.725   2.982-756.211  1.00  0.00
ATOM   8663  N9   DA A 272      -3.297   3.068-755.836  1.00  0.00
ATOM   8664  C8   DA A 272      -2.553   4.187-755.543  1.00  0.00
ATOM   8666  N7   DA A 272      -1.274   3.964-755.390  1.00  0.00
ATOM   8667  C5   DA A 272      -1.184   2.575-755.566  1.00  0.00
ATOM   8668  C6   DA A 272      -0.124   1.643-755.571  1.00  0.00
ATOM   8669  N6   DA A 272       1.151   1.955-755.444  1.00  0.00
ATOM   8672  N1   DA A 272      -0.343   0.350-755.784  1.00  0.00
ATOM   8673  C2   DA A 272      -1.592  -0.048-755.994  1.00  0.00
ATOM   8675  N3   DA A 272      -2.689   0.702-756.031  1.00  0.00
ATOM   8676  C4   DA A 272      -2.412   2.017-755.810  1.00  0.00
ATOM   8677  C3'  DA A 272      -6.774   4.260-756.108  1.00  0.00
ATOM   8679  C2'  DA A 272      -5.656   3.698-755.233  1.00  0.00
ATOM   8682  O3'  DA A 272      -7.992   3.549-756.038  1.00  0.00
ATOM   8683  P    DG A 273      -8.897   3.500-754.714  1.00  0.00
ATOM   8684  OP1  DG A 273     -10.306   3.311-755.115  1.00  0.00
ATOM   8685  OP2  DG A 273      -8.503   4.586-753.791  1.00  0.00
ATOM   8686  O5'  DG A 273      -8.348   2.127-754.120  1.00  0.00
ATOM   8687  C5'  DG A 273      -8.484   0.922-754.849  1.00  0.00
ATOM   8690  C4'  DG A 273      -7.697  -0.196-754.171  1.00  0.00
ATOM   8692  O4'  DG A 273      -6.297   0.090-754.189  1.00  0.00
ATOM   8693  C1'  DG A 273      -5.778  -0.198-752.901  1.00  0.00
ATOM   8695  N9   DG A 273      -4.539   0.574-752.647  1.00  0.00
ATOM   8696  C8   DG A 273      -4.401   1.924-752.434  1.00  0.00
ATOM   8698  N7   DG A 273      -3.168   2.329-752.298  1.00  0.00
ATOM   8699  C5   DG A 273      -2.423   1.146-752.432  1.00  0.00
ATOM   8700  C6   DG A 273      -1.005   0.902-752.454  1.00  0.00
ATOM   8701  O6   DG A 273      -0.068   1.699-752.424  1.00  0.00
ATOM   8702  N1   DG A 273      -0.675  -0.429-752.583  1.00  0.00
ATOM   8704  C2   DG A 273      -1.579  -1.427-752.690  1.00  0.00
ATOM   8705  N2   DG A 273      -1.119  -2.646-752.806  1.00  0.00
ATOM   8708  N3   DG A 273      -2.898  -1.254-752.704  1.00  0.00
ATOM   8709  C4   DG A 273      -3.261   0.062-752.590  1.00  0.00
ATOM   8710  C3'  DG A 273      -8.132  -0.367-752.710  1.00  0.00
ATOM   8712  C2'  DG A 273      -6.918   0.163-751.955  1.00  0.00
ATOM   8715  O3'  DG A 273      -8.380  -1.741-752.495  1.00  0.00
ATOM   8716  P    DC A 274      -8.866  -2.325-751.081  1.00  0.00
ATOM   8717  OP1  DC A 274      -9.900  -3.349-751.338  1.00  0.00
ATOM   8718  OP2  DC A 274      -9.114  -1.213-750.138  1.00  0.00
ATOM   8719  O5'  DC A 274      -7.503  -3.050-750.653  1.00  0.00
ATOM   8720  C5'  DC A 274      -7.008  -4.134-751.422  1.00  0.00
ATOM   8723  C4'  DC A 274      -5.842  -4.845-750.737  1.00  0.00
ATOM   8725  O4'  DC A 274      -4.687  -4.008-750.717  1.00  0.00
ATOM   8726  C1'  DC A 274      -4.280  -3.769-749.380  1.00  0.00
ATOM   8728  N1   DC A 274      -3.906  -2.325-749.251  1.00  0.00
ATOM   8729  C6   DC A 274      -4.857  -1.333-749.295  1.00  0.00
ATOM   8731  C5   DC A 274      -4.493  -0.025-749.212  1.00  0.00
ATOM   8733  C4   DC A 274      -3.108   0.262-749.082  1.00  0.00
ATOM   8734  N4   DC A 274      -2.689   1.498-749.101  1.00  0.00
ATOM   8737  N3   DC A 274      -2.181  -0.670-749.069  1.00  0.00
ATOM   8738  C2   DC A 274      -2.552  -1.973-749.155  1.00  0.00
ATOM   8739  O2   DC A 274      -1.653  -2.811-749.135  1.00  0.00
ATOM   8740  C3'  DC A 274      -6.195  -5.261-749.306  1.00  0.00
ATOM   8742  C2'  DC A 274      -5.438  -4.222-748.479  1.00  0.00
ATOM   8745  O3'  DC A 274      -5.790  -6.609-749.131  1.00  0.00
ATOM   8746  P    DT A 275      -5.823  -7.357-747.708  1.00  0.00
ATOM   8747  OP1  DT A 275      -6.012  -8.799-747.950  1.00  0.00
ATOM   8748  OP2  DT A 275      -6.695  -6.612-746.775  1.00  0.00
ATOM   8749  O5'  DT A 275      -4.310  -7.109-747.277  1.00  0.00
ATOM   8750  C5'  DT A 275      -3.260  -7.612-748.080  1.00  0.00
ATOM   8753  C4'  DT A 275      -1.916  -7.268-747.459  1.00  0.00
ATOM   8755  O4'  DT A 275      -1.740  -5.858-747.394  1.00  0.00
ATOM   8756  C1'  DT A 275      -1.290  -5.521-746.092  1.00  0.00
ATOM   8758  N1   DT A 275      -1.798  -4.162-745.779  1.00  0.00
ATOM   8759  C6   DT A 275      -3.154  -3.920-745.660  1.00  0.00
ATOM   8761  C5   DT A 275      -3.631  -2.649-745.557  1.00  0.00
ATOM   8762  C7   DT A 275      -5.127  -2.414-745.436  1.00  0.00
ATOM   8766  C4   DT A 275      -2.713  -1.511-745.577  1.00  0.00
ATOM   8767  O4   DT A 275      -3.025  -0.324-745.560  1.00  0.00
ATOM   8768  N3   DT A 275      -1.383  -1.848-745.631  1.00  0.00
ATOM   8770  C2   DT A 275      -0.871  -3.116-745.737  1.00  0.00
ATOM   8771  O2   DT A 275       0.347  -3.269-745.791  1.00  0.00
ATOM   8772  C3'  DT A 275      -1.811  -7.838-746.045  1.00  0.00
ATOM   8774  C2'  DT A 275      -1.796  -6.610-745.145  1.00  0.00
ATOM   8777  O3'  DT A 275      -0.606  -8.553-746.010  1.00  0.00
ATOM   8778  P    DA A 276      -0.154  -9.372-744.720  1.00  0.00
ATOM   8779  OP1  DA A 276       0.622 -10.531-745.191  1.00  0.00
ATOM   8780  OP2  DA A 276      -1.302  -9.522-743.805  1.00  0.00
ATOM   8781  O5'  DA A 276       0.836  -8.305-744.109  1.00  0.00
ATOM   8782  C5'  DA A 276       1.991  -7.962-744.829  1.00  0.00
ATOM   8785  C4'  DA A 276       2.776  -6.921-744.053  1.00  0.00
ATOM   8787  O4'  DA A 276       2.039  -5.711-743.961  1.00  0.00
ATOM   8788  C1'  DA A 276       2.238  -5.167-742.673  1.00  0.00
ATOM   8790  N9   DA A 276       1.045  -4.355-742.352  1.00  0.00
ATOM   8791  C8   DA A 276      -0.245  -4.771-742.122  1.00  0.00
ATOM   8793  N7   DA A 276      -1.110  -3.801-741.978  1.00  0.00
ATOM   8794  C5   DA A 276      -0.319  -2.655-742.153  1.00  0.00
ATOM   8795  C6   DA A 276      -0.569  -1.264-742.202  1.00  0.00
ATOM   8796  N6   DA A 276      -1.754  -0.698-742.076  1.00  0.00
ATOM   8799  N1   DA A 276       0.415  -0.396-742.405  1.00  0.00
ATOM   8800  C2   DA A 276       1.647  -0.861-742.548  1.00  0.00
ATOM   8802  N3   DA A 276       2.037  -2.130-742.554  1.00  0.00
ATOM   8803  C4   DA A 276       0.996  -2.984-742.359  1.00  0.00
ATOM   8804  C3'  DA A 276       3.103  -7.412-742.640  1.00  0.00
ATOM   8806  C2'  DA A 276       2.463  -6.355-741.738  1.00  0.00
ATOM   8809  O3'  DA A 276       4.511  -7.503-742.576  1.00  0.00
ATOM   8810  P    DA A 277       5.287  -8.040-741.280  1.00  0.00
ATOM   8811  OP1  DA A 277       6.572  -8.622-741.720  1.00  0.00
ATOM   8812  OP2  DA A 277       4.355  -8.800-740.420  1.00  0.00
ATOM   8813  O5'  DA A 277       5.567  -6.626-740.608  1.00  0.00
ATOM   8814  C5'  DA A 277       6.331  -5.655-741.297  1.00  0.00
ATOM   8817  C4'  DA A 277       6.203  -4.314-740.591  1.00  0.00
ATOM   8819  O4'  DA A 277       4.852  -3.879-740.573  1.00  0.00
ATOM   8820  C1'  DA A 277       4.660  -3.130-739.389  1.00  0.00
ATOM   8822  N9   DA A 277       3.227  -3.184-739.029  1.00  0.00
ATOM   8823  C8   DA A 277       2.455  -4.287-738.757  1.00  0.00
ATOM   8825  N7   DA A 277       1.179  -4.033-738.612  1.00  0.00
ATOM   8826  C5   DA A 277       1.122  -2.641-738.774  1.00  0.00
ATOM   8827  C6   DA A 277       0.084  -1.682-738.779  1.00  0.00
ATOM   8828  N6   DA A 277      -1.203  -1.951-738.645  1.00  0.00
ATOM   8831  N1   DA A 277       0.342  -0.396-738.983  1.00  0.00
ATOM   8832  C2   DA A 277       1.605  -0.026-739.174  1.00  0.00
ATOM   8834  N3   DA A 277       2.680  -0.802-739.206  1.00  0.00
ATOM   8835  C4   DA A 277       2.366  -2.114-739.000  1.00  0.00
ATOM   8836  C3'  DA A 277       6.707  -4.395-739.150  1.00  0.00
ATOM   8838  C2'  DA A 277       5.573  -3.763-738.341  1.00  0.00
ATOM   8841  O3'  DA A 277       7.936  -3.697-739.121  1.00  0.00
ATOM   8842  P    DG A 278       8.839  -3.577-737.802  1.00  0.00
ATOM   8843  OP1  DG A 278      10.238  -3.351-738.215  1.00  0.00
ATOM   8844  OP2  DG A 278       8.489  -4.654-736.853  1.00  0.00
ATOM   8845  O5'  DG A 278       8.249  -2.202-737.258  1.00  0.00
ATOM   8846  C5'  DG A 278       8.389  -1.018-738.023  1.00  0.00
ATOM   8849  C4'  DG A 278       7.626   0.128-737.370  1.00  0.00
ATOM   8851  O4'  DG A 278       6.221  -0.125-737.381  1.00  0.00
ATOM   8852  C1'  DG A 278       5.710   0.185-736.095  1.00  0.00
ATOM   8854  N9   DG A 278       4.473  -0.587-735.823  1.00  0.00
ATOM   8855  C8   DG A 278       4.324  -1.938-735.622  1.00  0.00
ATOM   8857  N7   DG A 278       3.086  -2.341-735.525  1.00  0.00
ATOM   8858  C5   DG A 278       2.351  -1.156-735.645  1.00  0.00
ATOM   8859  C6   DG A 278       0.934  -0.910-735.682  1.00  0.00
ATOM   8860  O6   DG A 278      -0.005  -1.704-735.672  1.00  0.00
ATOM   8861  N1   DG A 278       0.616   0.427-735.779  1.00  0.00
ATOM   8863  C2   DG A 278       1.531   1.419-735.829  1.00  0.00
ATOM   8864  N2   DG A 278       1.084   2.641-735.844  1.00  0.00
ATOM   8867  N3   DG A 278       2.848   1.245-735.839  1.00  0.00
ATOM   8868  C4   DG A 278       3.199  -0.073-735.764  1.00  0.00
ATOM   8869  C3'  DG A 278       8.074   0.300-735.918  1.00  0.00
ATOM   8871  C2'  DG A 278       6.846  -0.158-735.144  1.00  0.00
ATOM   8874  O3'  DG A 278       8.377   1.663-735.727  1.00  0.00
ATOM   8875  P    DT A 279       8.838   2.245-734.310  1.00  0.00
ATOM   8876  OP1  DT A 279       9.861   3.278-734.541  1.00  0.00
ATOM   8877  OP2  DT A 279       9.067   1.145-733.348  1.00  0.00
ATOM   8878  O5'  DT A 279       7.479   2.968-733.914  1.00  0.00
ATOM   8879  C5'  DT A 279       7.038   4.079-734.670  1.00  0.00
ATOM   8882  C4'  DT A 279       5.914   4.817-733.955  1.00  0.00
ATOM   8884  O4'  DT A 279       4.767   3.978-733.894  1.00  0.00
ATOM   8885  C1'  DT A 279       4.441   3.720-732.540  1.00  0.00
ATOM   8887  N1   DT A 279       4.037   2.289-732.398  1.00  0.00
ATOM   8888  C6   DT A 279       4.975   1.269-732.342  1.00  0.00
ATOM   8890  C5   DT A 279       4.588  -0.028-732.202  1.00  0.00
ATOM   8891  C7   DT A 279       5.631  -1.124-732.071  1.00  0.00
ATOM   8895  C4   DT A 279       3.174  -0.389-732.195  1.00  0.00
ATOM   8896  O4   DT A 279       2.719  -1.526-732.179  1.00  0.00
ATOM   8897  N3   DT A 279       2.311   0.679-732.240  1.00  0.00
ATOM   8899  C2   DT A 279       2.665   2.006-732.307  1.00  0.00
ATOM   8900  O2   DT A 279       1.781   2.858-732.262  1.00  0.00
ATOM   8901  C3'  DT A 279       6.329   5.209-732.534  1.00  0.00
ATOM   8903  C2'  DT A 279       5.647   4.140-731.691  1.00  0.00
ATOM   8906  O3'  DT A 279       5.871   6.522-732.290  1.00  0.00
ATOM   8907  P    DC A 280       6.024   7.254-730.869  1.00  0.00
ATOM   8908  OP1  DC A 280       6.297   8.683-731.110  1.00  0.00
ATOM   8909  OP2  DC A 280       6.878   6.446-729.973  1.00  0.00
ATOM   8910  O5'  DC A 280       4.513   7.089-730.386  1.00  0.00
ATOM   8911  C5'  DC A 280       3.460   7.653-731.148  1.00  0.00
ATOM   8914  C4'  DC A 280       2.107   7.354-730.513  1.00  0.00
ATOM   8916  O4'  DC A 280       1.885   5.945-730.510  1.00  0.00
ATOM   8917  C1'  DC A 280       1.475   5.549-729.214  1.00  0.00
ATOM   8919  N1   DC A 280       1.942   4.155-728.959  1.00  0.00
ATOM   8920  C6   DC A 280       3.285   3.859-728.947  1.00  0.00
ATOM   8922  C5   DC A 280       3.703   2.573-728.807  1.00  0.00
ATOM   8924  C4   DC A 280       2.699   1.574-728.688  1.00  0.00
ATOM   8925  N4   DC A 280       3.028   0.315-728.709  1.00  0.00
ATOM   8928  N3   DC A 280       1.413   1.839-728.689  1.00  0.00
ATOM   8929  C2   DC A 280       1.003   3.124-728.813  1.00  0.00
ATOM   8930  O2   DC A 280      -0.210   3.334-728.806  1.00  0.00
ATOM   8931  C3'  DC A 280       2.049   7.874-729.074  1.00  0.00
ATOM   8933  C2'  DC A 280       2.083   6.584-728.264  1.00  0.00
ATOM   8936  O3'  DC A 280       0.863   8.632-728.927  1.00  0.00
ATOM   8937  P    DC A 281       0.414   9.278-727.524  1.00  0.00
ATOM   8938  OP1  DC A 281      -0.293  10.544-727.801  1.00  0.00
ATOM   8939  OP2  DC A 281       1.540   9.228-726.566  1.00  0.00
ATOM   8940  O5'  DC A 281      -0.656   8.168-727.098  1.00  0.00
ATOM   8941  C5'  DC A 281      -1.780   7.921-727.923  1.00  0.00
ATOM   8944  C4'  DC A 281      -2.772   6.967-727.261  1.00  0.00
ATOM   8946  O4'  DC A 281      -2.207   5.662-727.123  1.00  0.00
ATOM   8947  C1'  DC A 281      -2.232   5.270-725.761  1.00  0.00
ATOM   8949  N1   DC A 281      -0.976   4.519-725.461  1.00  0.00
ATOM   8950  C6   DC A 281       0.244   5.154-725.469  1.00  0.00
ATOM   8952  C5   DC A 281       1.391   4.438-725.313  1.00  0.00
ATOM   8954  C4   DC A 281       1.257   3.034-725.148  1.00  0.00
ATOM   8955  N4   DC A 281       2.309   2.270-725.191  1.00  0.00
ATOM   8958  N3   DC A 281       0.106   2.411-725.122  1.00  0.00
ATOM   8959  C2   DC A 281      -1.033   3.130-725.276  1.00  0.00
ATOM   8960  O2   DC A 281      -2.097   2.512-725.249  1.00  0.00
ATOM   8961  C3'  DC A 281      -3.190   7.489-725.884  1.00  0.00
ATOM   8963  C2'  DC A 281      -2.428   6.555-724.948  1.00  0.00
ATOM   8966  O3'  DC A 281      -4.604   7.428-725.793  1.00  0.00
ATOM   8967  P    DT A 282      -5.405   7.808-724.455  1.00  0.00
ATOM   8968  OP1  DT A 282      -6.746   8.299-724.838  1.00  0.00
ATOM   8969  OP2  DT A 282      -4.531   8.591-723.555  1.00  0.00
ATOM   8970  O5'  DT A 282      -5.548   6.329-723.856  1.00  0.00
ATOM   8971  C5'  DT A 282      -6.321   5.361-724.541  1.00  0.00
ATOM   8974  C4'  DT A 282      -6.334   4.045-723.770  1.00  0.00
ATOM   8976  O4'  DT A 282      -5.021   3.485-723.753  1.00  0.00
ATOM   8977  C1'  DT A 282      -4.739   3.040-722.441  1.00  0.00
ATOM   8979  N1   DT A 282      -3.269   3.120-722.195  1.00  0.00
ATOM   8980  C6   DT A 282      -2.628   4.342-722.127  1.00  0.00
ATOM   8982  C5   DT A 282      -1.281   4.423-721.953  1.00  0.00
ATOM   8983  C7   DT A 282      -0.615   5.785-721.874  1.00  0.00
ATOM   8987  C4   DT A 282      -0.467   3.212-721.875  1.00  0.00
ATOM   8988  O4   DT A 282       0.762   3.165-721.836  1.00  0.00
ATOM   8989  N3   DT A 282      -1.185   2.041-721.891  1.00  0.00
ATOM   8991  C2   DT A 282      -2.547   1.926-722.067  1.00  0.00
ATOM   8992  O2   DT A 282      -3.065   0.814-722.100  1.00  0.00
ATOM   8993  C3'  DT A 282      -6.821   4.251-722.331  1.00  0.00
ATOM   8995  C2'  DT A 282      -5.573   3.930-721.518  1.00  0.00
ATOM   8998  O3'  DT A 282      -7.913   3.383-722.088  1.00  0.00
ATOM   8999  P    DT A 283      -8.622   3.246-720.651  1.00  0.00
ATOM   9000  OP1  DT A 283     -10.069   3.050-720.868  1.00  0.00
ATOM   9001  OP2  DT A 283      -8.110   4.288-719.735  1.00  0.00
ATOM   9002  O5'  DT A 283      -7.961   1.856-720.222  1.00  0.00
ATOM   9003  C5'  DT A 283      -8.197   0.695-721.000  1.00  0.00
ATOM   9006  C4'  DT A 283      -7.613  -0.545-720.332  1.00  0.00
ATOM   9008  O4'  DT A 283      -6.194  -0.447-720.297  1.00  0.00
ATOM   9009  C1'  DT A 283      -5.742  -0.524-718.957  1.00  0.00
ATOM   9011  N1   DT A 283      -4.623   0.446-718.773  1.00  0.00
ATOM   9012  C6   DT A 283      -4.844   1.809-718.661  1.00  0.00
ATOM   9014  C5   DT A 283      -3.804   2.680-718.535  1.00  0.00
ATOM   9015  C7   DT A 283      -4.084   4.164-718.393  1.00  0.00
ATOM   9019  C4   DT A 283      -2.422   2.202-718.553  1.00  0.00
ATOM   9020  O4   DT A 283      -1.405   2.897-718.548  1.00  0.00
ATOM   9021  N3   DT A 283      -2.294   0.838-718.636  1.00  0.00
ATOM   9023  C2   DT A 283      -3.318  -0.068-718.757  1.00  0.00
ATOM   9024  O2   DT A 283      -3.046  -1.263-718.830  1.00  0.00
ATOM   9025  C3'  DT A 283      -8.152  -0.698-718.907  1.00  0.00
ATOM   9027  C2'  DT A 283      -6.955  -0.293-718.051  1.00  0.00
ATOM   9030  O3'  DT A 283      -8.586  -2.035-718.737  1.00  0.00
ATOM   9031  P    DT A 284      -9.129  -2.596-717.332  1.00  0.00
ATOM   9032  OP1  DT A 284     -10.130  -3.645-717.603  1.00  0.00
ATOM   9033  OP2  DT A 284      -9.436  -1.463-716.433  1.00  0.00
ATOM   9034  O5'  DT A 284      -7.781  -3.284-716.825  1.00  0.00
ATOM   9035  C5'  DT A 284      -7.174  -4.308-717.594  1.00  0.00
ATOM   9038  C4'  DT A 284      -5.877  -4.769-716.943  1.00  0.00
ATOM   9040  O4'  DT A 284      -4.954  -3.692-716.874  1.00  0.00
ATOM   9041  C1'  DT A 284      -4.329  -3.713-715.604  1.00  0.00
ATOM   9043  N1   DT A 284      -3.953  -2.317-715.264  1.00  0.00
ATOM   9044  C6   DT A 284      -4.917  -1.328-715.165  1.00  0.00
ATOM   9046  C5   DT A 284      -4.565  -0.016-715.079  1.00  0.00
ATOM   9047  C7   DT A 284      -5.645   1.047-714.994  1.00  0.00
ATOM   9051  C4   DT A 284      -3.157   0.374-715.096  1.00  0.00
ATOM   9052  O4   DT A 284      -2.713   1.519-715.162  1.00  0.00
ATOM   9053  N3   DT A 284      -2.273  -0.675-715.079  1.00  0.00
ATOM   9055  C2   DT A 284      -2.590  -2.005-715.193  1.00  0.00
ATOM   9056  O2   DT A 284      -1.682  -2.830-715.256  1.00  0.00
ATOM   9057  C3'  DT A 284      -6.134  -5.296-715.530  1.00  0.00
ATOM   9059  C2'  DT A 284      -5.335  -4.343-714.641  1.00  0.00
ATOM   9062  O3'  DT A 284      -5.700  -6.642-715.510  1.00  0.00
ATOM   9063  P    DA A 285      -5.879  -7.582-714.219  1.00  0.00
ATOM   9064  OP1  DA A 285      -5.974  -8.982-714.676  1.00  0.00
ATOM   9065  OP2  DA A 285      -6.906  -6.992-713.333  1.00  0.00
ATOM   9066  O5'  DA A 285      -4.446  -7.351-713.565  1.00  0.00
ATOM   9067  C5'  DA A 285      -3.273  -7.727-714.262  1.00  0.00
ATOM   9070  C4'  DA A 285      -2.044  -7.234-713.510  1.00  0.00
ATOM   9072  O4'  DA A 285      -2.015  -5.817-713.461  1.00  0.00
ATOM   9073  C1'  DA A 285      -1.399  -5.438-712.247  1.00  0.00
ATOM   9075  N9   DA A 285      -1.864  -4.072-711.928  1.00  0.00
ATOM   9076  C8   DA A 285      -3.150  -3.627-711.738  1.00  0.00
ATOM   9078  N7   DA A 285      -3.275  -2.322-711.684  1.00  0.00
ATOM   9079  C5   DA A 285      -1.944  -1.887-711.815  1.00  0.00
ATOM   9080  C6   DA A 285      -1.305  -0.627-711.880  1.00  0.00
ATOM   9081  N6   DA A 285      -1.914   0.546-711.840  1.00  0.00
ATOM   9084  N1   DA A 285       0.012  -0.531-712.054  1.00  0.00
ATOM   9085  C2   DA A 285       0.718  -1.649-712.146  1.00  0.00
ATOM   9087  N3   DA A 285       0.269  -2.898-712.105  1.00  0.00
ATOM   9088  C4   DA A 285      -1.081  -2.946-711.943  1.00  0.00
ATOM   9089  C3'  DA A 285      -2.011  -7.764-712.075  1.00  0.00
ATOM   9091  C2'  DA A 285      -1.805  -6.504-711.229  1.00  0.00
ATOM   9094  O3'  DA A 285      -0.954  -8.698-712.028  1.00  0.00
ATOM   9095  P    DG A 286      -0.640  -9.600-710.738  1.00  0.00
ATOM   9096  OP1  DG A 286      -0.013 -10.856-711.196  1.00  0.00
ATOM   9097  OP2  DG A 286      -1.814  -9.619-709.840  1.00  0.00
ATOM   9098  O5'  DG A 286       0.493  -8.678-710.102  1.00  0.00
ATOM   9099  C5'  DG A 286       1.678  -8.432-710.840  1.00  0.00
ATOM   9102  C4'  DG A 286       2.450  -7.271-710.232  1.00  0.00
ATOM   9104  O4'  DG A 286       1.672  -6.081-710.230  1.00  0.00
ATOM   9105  C1'  DG A 286       1.971  -5.377-709.038  1.00  0.00
ATOM   9107  N9   DG A 286       0.863  -4.451-708.711  1.00  0.00
ATOM   9108  C8   DG A 286      -0.447  -4.738-708.417  1.00  0.00
ATOM   9110  N7   DG A 286      -1.216  -3.685-708.301  1.00  0.00
ATOM   9111  C5   DG A 286      -0.335  -2.610-708.506  1.00  0.00
ATOM   9112  C6   DG A 286      -0.535  -1.181-708.563  1.00  0.00
ATOM   9113  O6   DG A 286      -1.574  -0.521-708.482  1.00  0.00
ATOM   9114  N1   DG A 286       0.630  -0.472-708.785  1.00  0.00
ATOM   9116  C2   DG A 286       1.843  -1.044-708.976  1.00  0.00
ATOM   9117  N2   DG A 286       2.869  -0.269-709.204  1.00  0.00
ATOM   9120  N3   DG A 286       2.071  -2.350-708.977  1.00  0.00
ATOM   9121  C4   DG A 286       0.943  -3.081-708.731  1.00  0.00
ATOM   9122  C3'  DG A 286       2.865  -7.571-708.792  1.00  0.00
ATOM   9124  C2'  DG A 286       2.207  -6.455-707.983  1.00  0.00
ATOM   9127  O3'  DG A 286       4.272  -7.524-708.796  1.00  0.00
ATOM   9128  P    DG A 287       5.139  -7.874-707.507  1.00  0.00
ATOM   9129  OP1  DG A 287       6.421  -8.434-707.970  1.00  0.00
ATOM   9130  OP2  DG A 287       4.300  -8.595-706.529  1.00  0.00
ATOM   9131  O5'  DG A 287       5.393  -6.398-706.986  1.00  0.00
ATOM   9132  C5'  DG A 287       6.146  -5.511-707.783  1.00  0.00
ATOM   9135  C4'  DG A 287       6.280  -4.154-707.109  1.00  0.00
ATOM   9137  O4'  DG A 287       5.017  -3.503-707.003  1.00  0.00
ATOM   9138  C1'  DG A 287       4.873  -3.013-705.683  1.00  0.00
ATOM   9140  N9   DG A 287       3.435  -2.977-705.336  1.00  0.00
ATOM   9141  C8   DG A 287       2.580  -4.017-705.065  1.00  0.00
ATOM   9143  N7   DG A 287       1.333  -3.661-704.899  1.00  0.00
ATOM   9144  C5   DG A 287       1.362  -2.273-705.094  1.00  0.00
ATOM   9145  C6   DG A 287       0.322  -1.278-705.126  1.00  0.00
ATOM   9146  O6   DG A 287      -0.895  -1.404-705.002  1.00  0.00
ATOM   9147  N1   DG A 287       0.790   0.000-705.350  1.00  0.00
ATOM   9149  C2   DG A 287       2.094   0.306-705.515  1.00  0.00
ATOM   9150  N2   DG A 287       2.422   1.557-705.656  1.00  0.00
ATOM   9153  N3   DG A 287       3.085  -0.568-705.520  1.00  0.00
ATOM   9154  C4   DG A 287       2.655  -1.849-705.318  1.00  0.00
ATOM   9155  C3'  DG A 287       6.868  -4.296-705.706  1.00  0.00
ATOM   9157  C2'  DG A 287       5.694  -3.947-704.799  1.00  0.00
ATOM   9160  O3'  DG A 287       7.922  -3.366-705.644  1.00  0.00
ATOM   9161  P    DA A 288       8.849  -3.202-704.362  1.00  0.00
ATOM   9162  OP1  DA A 288      10.188  -2.812-704.838  1.00  0.00
ATOM   9163  OP2  DA A 288       8.647  -4.333-703.437  1.00  0.00
ATOM   9164  O5'  DA A 288       8.137  -1.921-703.751  1.00  0.00
ATOM   9165  C5'  DA A 288       8.218  -0.690-704.434  1.00  0.00
ATOM   9168  C4'  DA A 288       7.547   0.407-703.621  1.00  0.00
ATOM   9170  O4'  DA A 288       6.136   0.202-703.566  1.00  0.00
ATOM   9171  C1'  DA A 288       5.718   0.281-702.215  1.00  0.00
ATOM   9173  N9   DA A 288       4.522  -0.576-702.016  1.00  0.00
ATOM   9174  C8   DA A 288       4.456  -1.943-701.905  1.00  0.00
ATOM   9176  N7   DA A 288       3.250  -2.419-701.752  1.00  0.00
ATOM   9177  C5   DA A 288       2.448  -1.266-701.788  1.00  0.00
ATOM   9178  C6   DA A 288       1.054  -1.015-701.740  1.00  0.00
ATOM   9179  N6   DA A 288       0.125  -1.955-701.689  1.00  0.00
ATOM   9182  N1   DA A 288       0.586   0.233-701.815  1.00  0.00
ATOM   9183  C2   DA A 288       1.459   1.225-701.907  1.00  0.00
ATOM   9185  N3   DA A 288       2.785   1.150-701.966  1.00  0.00
ATOM   9186  C4   DA A 288       3.218  -0.139-701.925  1.00  0.00
ATOM   9187  C3'  DA A 288       8.096   0.429-702.190  1.00  0.00
ATOM   9189  C2'  DA A 288       6.934  -0.165-701.403  1.00  0.00
ATOM   9192  O3'  DA A 288       8.380   1.776-701.882  1.00  0.00
ATOM   9193  P    DC A 289       8.985   2.251-700.474  1.00  0.00
ATOM   9194  OP1  DC A 289      10.113   3.167-700.735  1.00  0.00
ATOM   9195  OP2  DC A 289       9.114   1.100-699.554  1.00  0.00
ATOM   9196  O5'  DC A 289       7.718   3.094-700.007  1.00  0.00
ATOM   9197  C5'  DC A 289       7.290   4.212-700.761  1.00  0.00
ATOM   9200  C4'  DC A 289       6.074   4.870-700.117  1.00  0.00
ATOM   9202  O4'  DC A 289       4.960   3.977-700.138  1.00  0.00
ATOM   9203  C1'  DC A 289       4.485   3.760-698.820  1.00  0.00
ATOM   9205  N1   DC A 289       4.087   2.325-698.674  1.00  0.00
ATOM   9206  C6   DC A 289       5.031   1.320-698.723  1.00  0.00
ATOM   9208  C5   DC A 289       4.657   0.012-698.636  1.00  0.00
ATOM   9210  C4   DC A 289       3.265  -0.256-698.493  1.00  0.00
ATOM   9211  N4   DC A 289       2.806  -1.476-698.476  1.00  0.00
ATOM   9214  N3   DC A 289       2.353   0.687-698.462  1.00  0.00
ATOM   9215  C2   DC A 289       2.726   1.983-698.568  1.00  0.00
ATOM   9216  O2   DC A 289       1.821   2.823-698.562  1.00  0.00
ATOM   9217  C3'  DC A 289       6.379   5.269-698.672  1.00  0.00
ATOM   9219  C2'  DC A 289       5.614   4.209-697.885  1.00  0.00
ATOM   9222  O3'  DC A 289       5.954   6.607-698.481  1.00  0.00
ATOM   9223  P    DC A 290       5.982   7.336-697.049  1.00  0.00
ATOM   9224  OP1  DC A 290       6.215   8.780-697.256  1.00  0.00
ATOM   9225  OP2  DC A 290       6.811   6.552-696.105  1.00  0.00
ATOM   9226  O5'  DC A 290       4.450   7.108-696.653  1.00  0.00
ATOM   9227  C5'  DC A 290       3.414   7.632-697.465  1.00  0.00
ATOM   9230  C4'  DC A 290       2.046   7.352-696.846  1.00  0.00
ATOM   9232  O4'  DC A 290       1.815   5.944-696.803  1.00  0.00
ATOM   9233  C1'  DC A 290       1.460   5.574-695.482  1.00  0.00
ATOM   9235  N1   DC A 290       1.956   4.190-695.218  1.00  0.00
ATOM   9236  C6   DC A 290       3.303   3.920-695.175  1.00  0.00
ATOM   9238  C5   DC A 290       3.744   2.639-695.035  1.00  0.00
ATOM   9240  C4   DC A 290       2.751   1.621-694.966  1.00  0.00
ATOM   9241  N4   DC A 290       3.084   0.366-694.931  1.00  0.00
[truncated: 280,869 more chars]
