# Supplementary material for: Characterization of lncRNA-protein interactions associated with Prostate cancer and Androgen receptors by molecular docking simulations
Source: Biochem Biophys Rep. 2025 Mar 9;42:101959. doi: 10.1016/j.bbrep.2025.101959 (PMC11929892; doi:10.1016/j.bbrep.2025.101959)
Supplement: Multimedia component 6 [file mmc6.zip › bbrep_00101959_lig_6289c7b8bd638.pdb]

REMARK    3DNA v2.4.3-2019apr06, created and maintained by xiangjun@x3dna.org
ATOM      1  P    DA A   1       9.716  19.7087939.078  1.00  1.00
ATOM      2  OP1  DA A   1       9.761  20.9797939.835  1.00  1.00
ATOM      3  OP2  DA A   1       8.738  19.6467937.970  1.00  1.00
ATOM      4  O5'  DA A   1      11.177  19.3597938.525  1.00  1.00
ATOM      5  C5'  DA A   1      12.094  18.6467939.376  1.00  1.00
ATOM      6  C4'  DA A   1      12.798  17.5617938.585  1.00  1.00
ATOM      7  O4'  DA A   1      12.058  16.3077938.582  1.00  1.00
ATOM      8  C3'  DA A   1      13.024  17.8597937.103  1.00  1.00
ATOM      9  O3'  DA A   1      14.282  17.3227936.712  1.00  1.00
ATOM     10  C2'  DA A   1      11.921  17.0877936.380  1.00  1.00
ATOM     11  C1'  DA A   1      11.986  15.8337937.246  1.00  1.00
ATOM     12  N9   DA A   1      10.784  14.9617937.129  1.00  1.00
ATOM     13  C8   DA A   1       9.483  15.3317936.938  1.00  1.00
ATOM     14  N7   DA A   1       8.658  14.3327936.876  1.00  1.00
ATOM     15  C5   DA A   1       9.468  13.2177937.038  1.00  1.00
ATOM     16  C6   DA A   1       9.191  11.8417937.068  1.00  1.00
ATOM     17  N6   DA A   1       7.959  11.3317936.929  1.00  1.00
ATOM     18  N1   DA A   1      10.230  11.0047937.246  1.00  1.00
ATOM     19  C2   DA A   1      11.452  11.5167937.384  1.00  1.00
ATOM     20  N3   DA A   1      11.830  12.7767937.373  1.00  1.00
ATOM     21  C4   DA A   1      10.772  13.5927937.193  1.00  1.00
ATOM     22  P    DC A   2      15.203  18.1567935.703  1.00  1.00
ATOM     23  OP1  DC A   2      15.986  19.1587936.460  1.00  1.00
ATOM     24  OP2  DC A   2      14.375  18.6817934.595  1.00  1.00
ATOM     25  O5'  DC A   2      16.179  17.0167935.150  1.00  1.00
ATOM     26  C5'  DC A   2      16.502  15.9007936.001  1.00  1.00
ATOM     27  C4'  DC A   2      16.434  14.6087935.210  1.00  1.00
ATOM     28  O4'  DC A   2      15.098  14.0287935.207  1.00  1.00
ATOM     29  C3'  DC A   2      16.792  14.7167933.728  1.00  1.00
ATOM     30  O3'  DC A   2      17.494  13.5427933.337  1.00  1.00
ATOM     31  C2'  DC A   2      15.446  14.7417933.005  1.00  1.00
ATOM     32  C1'  DC A   2      14.761  13.6887933.871  1.00  1.00
ATOM     33  N1   DC A   2      13.276  13.6897933.754  1.00  1.00
ATOM     34  C2   DC A   2      12.617  12.4667933.845  1.00  1.00
ATOM     35  O2   DC A   2      13.285  11.4407934.018  1.00  1.00
ATOM     36  N3   DC A   2      11.263  12.4457933.740  1.00  1.00
ATOM     37  C4   DC A   2      10.576  13.5807933.553  1.00  1.00
ATOM     38  N4   DC A   2       9.257  13.5077933.457  1.00  1.00
ATOM     39  C5   DC A   2      11.235  14.8487933.456  1.00  1.00
ATOM     40  C6   DC A   2      12.588  14.8477933.563  1.00  1.00
ATOM     41  P    DA A   3      18.729  13.6767932.328  1.00  1.00
ATOM     42  OP1  DA A   3      19.952  14.0277933.085  1.00  1.00
ATOM     43  OP2  DA A   3      18.368  14.5887931.220  1.00  1.00
ATOM     44  O5'  DA A   3      18.849  12.1807931.775  1.00  1.00
ATOM     45  C5'  DA A   3      18.454  11.0877932.626  1.00  1.00
ATOM     46  C4'  DA A   3      17.640  10.0827931.835  1.00  1.00
ATOM     47  O4'  DA A   3      16.219  10.3987931.832  1.00  1.00
ATOM     48  C3'  DA A   3      17.993   9.9597930.353  1.00  1.00
ATOM     49  O3'  DA A   3      17.871   8.5977929.962  1.00  1.00
ATOM     50  C2'  DA A   3      16.918  10.7707929.630  1.00  1.00
ATOM     51  C1'  DA A   3      15.746  10.3217930.496  1.00  1.00
ATOM     52  N9   DA A   3      14.545  11.1957930.379  1.00  1.00
ATOM     53  C8   DA A   3      14.494  12.5467930.188  1.00  1.00
ATOM     54  N7   DA A   3      13.290  13.0227930.126  1.00  1.00
ATOM     55  C5   DA A   3      12.480  11.9077930.288  1.00  1.00
ATOM     56  C6   DA A   3      11.085  11.7457930.318  1.00  1.00
ATOM     57  N6   DA A   3      10.219  12.7597930.179  1.00  1.00
ATOM     58  N1   DA A   3      10.610  10.4987930.496  1.00  1.00
ATOM     59  C2   DA A   3      11.475   9.4947930.634  1.00  1.00
ATOM     60  N3   DA A   3      12.790   9.5247930.623  1.00  1.00
ATOM     61  C4   DA A   3      13.240  10.7837930.443  1.00  1.00
ATOM     62  P    DG A   4      18.949   7.9797928.953  1.00  1.00
ATOM     63  OP1  DG A   4      20.144   7.5447929.710  1.00  1.00
ATOM     64  OP2  DG A   4      19.193   8.9297927.845  1.00  1.00
ATOM     65  O5'  DG A   4      18.166   6.6987928.400  1.00  1.00
ATOM     66  C5'  DG A   4      17.205   6.0467929.251  1.00  1.00
ATOM     67  C4'  DG A   4      15.956   5.7127928.460  1.00  1.00
ATOM     68  O4'  DG A   4      14.991   6.8037928.457  1.00  1.00
ATOM     69  C3'  DG A   4      16.169   5.4047926.978  1.00  1.00
ATOM     70  O3'  DG A   4      15.269   4.3747926.587  1.00  1.00
ATOM     71  C2'  DG A   4      15.776   6.6937926.255  1.00  1.00
ATOM     72  C1'  DG A   4      14.563   7.0187927.121  1.00  1.00
ATOM     73  N9   DG A   4      14.105   8.4317927.004  1.00  1.00
ATOM     74  C8   DG A   4      14.849   9.5757926.811  1.00  1.00
ATOM     75  N7   DG A   4      14.135  10.6727926.751  1.00  1.00
ATOM     76  C5   DG A   4      12.825  10.2247926.915  1.00  1.00
ATOM     77  C6   DG A   4      11.607  10.9527926.940  1.00  1.00
ATOM     78  O6   DG A   4      11.430  12.1617926.821  1.00  1.00
ATOM     79  N1   DG A   4      10.508  10.1037927.130  1.00  1.00
ATOM     80  C2   DG A   4      10.577   8.7317927.277  1.00  1.00
ATOM     81  N2   DG A   4       9.412   8.1017927.449  1.00  1.00
ATOM     82  N3   DG A   4      11.720   8.0507927.254  1.00  1.00
ATOM     83  C4   DG A   4      12.796   8.8587927.070  1.00  1.00
ATOM     84  P    DA A   5      15.778   3.2417925.578  1.00  1.00
ATOM     85  OP1  DA A   5      16.490   2.1867926.335  1.00  1.00
ATOM     86  OP2  DA A   5      16.533   3.8667924.470  1.00  1.00
ATOM     87  O5'  DA A   5      14.392   2.6647925.025  1.00  1.00
ATOM     88  C5'  DA A   5      13.231   2.7037925.876  1.00  1.00
ATOM     89  C4'  DA A   5      12.024   3.1667925.085  1.00  1.00
ATOM     90  O4'  DA A   5      11.885   4.6167925.082  1.00  1.00
ATOM     91  C3'  DA A   5      12.016   2.7927923.603  1.00  1.00
ATOM     92  O3'  DA A   5      10.682   2.4887923.212  1.00  1.00
ATOM     93  C2'  DA A   5      12.455   4.0657922.880  1.00  1.00
ATOM     94  C1'  DA A   5      11.665   5.0427923.746  1.00  1.00
ATOM     95  N9   DA A   5      12.125   6.4537923.629  1.00  1.00
ATOM     96  C8   DA A   5      13.395   6.9197923.438  1.00  1.00
ATOM     97  N7   DA A   5      13.475   8.2127923.376  1.00  1.00
ATOM     98  C5   DA A   5      12.164   8.6377923.538  1.00  1.00
ATOM     99  C6   DA A   5      11.579   9.9147923.568  1.00  1.00
ATOM    100  N6   DA A   5      12.276  11.0517923.429  1.00  1.00
ATOM    101  N1   DA A   5      10.247   9.9807923.746  1.00  1.00
ATOM    102  C2   DA A   5       9.560   8.8487923.884  1.00  1.00
ATOM    103  N3   DA A   5       9.994   7.6067923.873  1.00  1.00
ATOM    104  C4   DA A   5      11.330   7.5687923.693  1.00  1.00
ATOM    105  P    DC A   6      10.428   1.2717922.203  1.00  1.00
ATOM    106  OP1  DC A   6      10.384   0.0007922.960  1.00  1.00
ATOM    107  OP2  DC A   6      11.406   1.3337921.095  1.00  1.00
ATOM    108  O5'  DC A   6       8.967   1.6207921.650  1.00  1.00
ATOM    109  C5'  DC A   6       8.051   2.3337922.501  1.00  1.00
ATOM    110  C4'  DC A   6       7.346   3.4187921.710  1.00  1.00
ATOM    111  O4'  DC A   6       8.086   4.6727921.707  1.00  1.00
ATOM    112  C3'  DC A   6       7.120   3.1207920.228  1.00  1.00
ATOM    113  O3'  DC A   6       5.862   3.6577919.837  1.00  1.00
ATOM    114  C2'  DC A   6       8.224   3.8917919.505  1.00  1.00
ATOM    115  C1'  DC A   6       8.159   5.1467920.371  1.00  1.00
ATOM    116  N1   DC A   6       9.361   6.0187920.254  1.00  1.00
ATOM    117  C2   DC A   6       9.175   7.3957920.345  1.00  1.00
ATOM    118  O2   DC A   6       8.032   7.8327920.518  1.00  1.00
ATOM    119  N3   DC A   6      10.259   8.2077920.240  1.00  1.00
ATOM    120  C4   DC A   6      11.481   7.6937920.053  1.00  1.00
ATOM    121  N4   DC A   6      12.505   8.5277919.957  1.00  1.00
ATOM    122  C5   DC A   6      11.693   6.2807919.956  1.00  1.00
ATOM    123  C6   DC A   6      10.598   5.4857920.063  1.00  1.00
ATOM    124  P    DA A   7       4.942   2.8237918.828  1.00  1.00
ATOM    125  OP1  DA A   7       4.159   1.8207919.585  1.00  1.00
ATOM    126  OP2  DA A   7       5.770   2.2987917.720  1.00  1.00
ATOM    127  O5'  DA A   7       3.965   3.9637918.275  1.00  1.00
ATOM    128  C5'  DA A   7       3.643   5.0797919.126  1.00  1.00
ATOM    129  C4'  DA A   7       3.710   6.3707918.335  1.00  1.00
ATOM    130  O4'  DA A   7       5.046   6.9507918.332  1.00  1.00
ATOM    131  C3'  DA A   7       3.352   6.2627916.853  1.00  1.00
ATOM    132  O3'  DA A   7       2.651   7.4367916.462  1.00  1.00
ATOM    133  C2'  DA A   7       4.699   6.2387916.130  1.00  1.00
ATOM    134  C1'  DA A   7       5.383   7.2917916.996  1.00  1.00
ATOM    135  N9   DA A   7       6.868   7.2907916.879  1.00  1.00
ATOM    136  C8   DA A   7       7.703   6.2267916.688  1.00  1.00
ATOM    137  N7   DA A   7       8.958   6.5497916.626  1.00  1.00
ATOM    138  C5   DA A   7       8.957   7.9287916.788  1.00  1.00
ATOM    139  C6   DA A   7       9.991   8.8787916.818  1.00  1.00
ATOM    140  N6   DA A   7      11.287   8.5677916.679  1.00  1.00
ATOM    141  N1   DA A   7       9.642  10.1667916.996  1.00  1.00
ATOM    142  C2   DA A   7       8.352  10.4707917.134  1.00  1.00
ATOM    143  N3   DA A   7       7.306   9.6737917.123  1.00  1.00
ATOM    144  C4   DA A   7       7.682   8.3907916.943  1.00  1.00
ATOM    145  P    DG A   8       1.415   7.3027915.453  1.00  1.00
ATOM    146  OP1  DG A   8       0.192   6.9527916.210  1.00  1.00
ATOM    147  OP2  DG A   8       1.776   6.3917914.345  1.00  1.00
ATOM    148  O5'  DG A   8       1.295   8.7997914.900  1.00  1.00
ATOM    149  C5'  DG A   8       1.690   9.8927915.751  1.00  1.00
ATOM    150  C4'  DG A   8       2.504  10.8977914.960  1.00  1.00
ATOM    151  O4'  DG A   8       3.926  10.5817914.957  1.00  1.00
ATOM    152  C3'  DG A   8       2.151  11.0207913.478  1.00  1.00
ATOM    153  O3'  DG A   8       2.274  12.3827913.087  1.00  1.00
ATOM    154  C2'  DG A   8       3.226  10.2087912.755  1.00  1.00
ATOM    155  C1'  DG A   8       4.399  10.6587913.621  1.00  1.00
ATOM    156  N9   DG A   8       5.599   9.7847913.504  1.00  1.00
ATOM    157  C8   DG A   8       5.670   8.4217913.311  1.00  1.00
ATOM    158  N7   DG A   8       6.893   7.9537913.251  1.00  1.00
ATOM    159  C5   DG A   8       7.689   9.0867913.415  1.00  1.00
ATOM    160  C6   DG A   8       9.102   9.2137913.440  1.00  1.00
ATOM    161  O6   DG A   8       9.956   8.3397913.321  1.00  1.00
ATOM    162  N1   DG A   8       9.493  10.5467913.630  1.00  1.00
ATOM    163  C2   DG A   8       8.631  11.6157913.777  1.00  1.00
ATOM    164  N2   DG A   8       9.202  12.8107913.949  1.00  1.00
ATOM    165  N3   DG A   8       7.305  11.4947913.754  1.00  1.00
ATOM    166  C4   DG A   8       6.910  10.2087913.570  1.00  1.00
ATOM    167  P    DG A   9       1.195  13.0007912.078  1.00  1.00
ATOM    168  OP1  DG A   9       0.000  13.4357912.835  1.00  1.00
ATOM    169  OP2  DG A   9       0.952  12.0507910.970  1.00  1.00
ATOM    170  O5'  DG A   9       1.978  14.2817911.525  1.00  1.00
ATOM    171  C5'  DG A   9       2.940  14.9327912.376  1.00  1.00
ATOM    172  C4'  DG A   9       4.189  15.2677911.585  1.00  1.00
ATOM    173  O4'  DG A   9       5.153  14.1767911.582  1.00  1.00
ATOM    174  C3'  DG A   9       3.975  15.5747910.103  1.00  1.00
ATOM    175  O3'  DG A   9       4.875  16.6047909.712  1.00  1.00
ATOM    176  C2'  DG A   9       4.368  14.2867909.380  1.00  1.00
ATOM    177  C1'  DG A   9       5.581  13.9607910.246  1.00  1.00
ATOM    178  N9   DG A   9       6.039  12.5487910.129  1.00  1.00
ATOM    179  C8   DG A   9       5.295  11.4047909.936  1.00  1.00
ATOM    180  N7   DG A   9       6.009  10.3067909.876  1.00  1.00
ATOM    181  C5   DG A   9       7.319  10.7547910.040  1.00  1.00
ATOM    182  C6   DG A   9       8.537  10.0277910.065  1.00  1.00
ATOM    183  O6   DG A   9       8.714   8.8187909.946  1.00  1.00
ATOM    184  N1   DG A   9       9.637  10.8767910.255  1.00  1.00
ATOM    185  C2   DG A   9       9.568  12.2477910.402  1.00  1.00
ATOM    186  N2   DG A   9      10.732  12.8787910.574  1.00  1.00
ATOM    187  N3   DG A   9       8.424  12.9297910.379  1.00  1.00
ATOM    188  C4   DG A   9       7.348  12.1207910.195  1.00  1.00
ATOM    189  P    DC A  10       4.366  17.7387908.703  1.00  1.00
ATOM    190  OP1  DC A  10       3.655  18.7927909.460  1.00  1.00
ATOM    191  OP2  DC A  10       3.611  17.1137907.595  1.00  1.00
ATOM    192  O5'  DC A  10       5.753  18.3147908.150  1.00  1.00
ATOM    193  C5'  DC A  10       6.914  18.2767909.001  1.00  1.00
ATOM    194  C4'  DC A  10       8.121  17.8137908.210  1.00  1.00
ATOM    195  O4'  DC A  10       8.260  16.3637908.207  1.00  1.00
ATOM    196  C3'  DC A  10       8.129  18.1877906.728  1.00  1.00
ATOM    197  O3'  DC A  10       9.462  18.4917906.337  1.00  1.00
ATOM    198  C2'  DC A  10       7.689  16.9147906.005  1.00  1.00
ATOM    199  C1'  DC A  10       8.479  15.9377906.871  1.00  1.00
ATOM    200  N1   DC A  10       8.019  14.5257906.754  1.00  1.00
ATOM    201  C2   DC A  10       8.979  13.5207906.845  1.00  1.00
ATOM    202  O2   DC A  10      10.161  13.8387907.018  1.00  1.00
ATOM    203  N3   DC A  10       8.580  12.2267906.740  1.00  1.00
ATOM    204  C4   DC A  10       7.289  11.9237906.553  1.00  1.00
ATOM    205  N4   DC A  10       6.950  10.6477906.457  1.00  1.00
ATOM    206  C5   DC A  10       6.286  12.9427906.456  1.00  1.00
ATOM    207  C6   DC A  10       6.705  14.2297906.563  1.00  1.00
ATOM    208  P    DG A  11       9.716  19.7087905.328  1.00  1.00
ATOM    209  OP1  DG A  11       9.761  20.9797906.085  1.00  1.00
ATOM    210  OP2  DG A  11       8.738  19.6467904.220  1.00  1.00
ATOM    211  O5'  DG A  11      11.177  19.3597904.775  1.00  1.00
ATOM    212  C5'  DG A  11      12.094  18.6467905.626  1.00  1.00
ATOM    213  C4'  DG A  11      12.798  17.5617904.835  1.00  1.00
ATOM    214  O4'  DG A  11      12.058  16.3077904.832  1.00  1.00
ATOM    215  C3'  DG A  11      13.024  17.8597903.353  1.00  1.00
ATOM    216  O3'  DG A  11      14.282  17.3227902.962  1.00  1.00
ATOM    217  C2'  DG A  11      11.921  17.0877902.630  1.00  1.00
ATOM    218  C1'  DG A  11      11.986  15.8337903.496  1.00  1.00
ATOM    219  N9   DG A  11      10.784  14.9617903.379  1.00  1.00
ATOM    220  C8   DG A  11       9.466  15.3157903.186  1.00  1.00
ATOM    221  N7   DG A  11       8.643  14.2977903.126  1.00  1.00
ATOM    222  C5   DG A  11       9.474  13.1907903.290  1.00  1.00
ATOM    223  C6   DG A  11       9.158  11.8067903.315  1.00  1.00
ATOM    224  O6   DG A  11       8.062  11.2647903.196  1.00  1.00
ATOM    225  N1   DG A  11      10.305  11.0237903.505  1.00  1.00
ATOM    226  C2   DG A  11      11.588  11.5127903.652  1.00  1.00
ATOM    227  N2   DG A  11      12.548  10.6007903.824  1.00  1.00
ATOM    228  N3   DG A  11      11.883  12.8117903.629  1.00  1.00
ATOM    229  C4   DG A  11      10.782  13.5847903.445  1.00  1.00
ATOM    230  P    DC A  12      15.203  18.1567901.953  1.00  1.00
ATOM    231  OP1  DC A  12      15.986  19.1587902.710  1.00  1.00
ATOM    232  OP2  DC A  12      14.375  18.6817900.845  1.00  1.00
ATOM    233  O5'  DC A  12      16.179  17.0167901.400  1.00  1.00
ATOM    234  C5'  DC A  12      16.502  15.9007902.251  1.00  1.00
ATOM    235  C4'  DC A  12      16.434  14.6087901.460  1.00  1.00
ATOM    236  O4'  DC A  12      15.098  14.0287901.457  1.00  1.00
ATOM    237  C3'  DC A  12      16.792  14.7167899.978  1.00  1.00
ATOM    238  O3'  DC A  12      17.494  13.5427899.587  1.00  1.00
ATOM    239  C2'  DC A  12      15.446  14.7417899.255  1.00  1.00
ATOM    240  C1'  DC A  12      14.761  13.6887900.121  1.00  1.00
ATOM    241  N1   DC A  12      13.276  13.6897900.004  1.00  1.00
ATOM    242  C2   DC A  12      12.617  12.4667900.095  1.00  1.00
ATOM    243  O2   DC A  12      13.285  11.4407900.268  1.00  1.00
ATOM    244  N3   DC A  12      11.263  12.4457899.990  1.00  1.00
ATOM    245  C4   DC A  12      10.576  13.5807899.803  1.00  1.00
ATOM    246  N4   DC A  12       9.257  13.5077899.707  1.00  1.00
ATOM    247  C5   DC A  12      11.235  14.8487899.706  1.00  1.00
ATOM    248  C6   DC A  12      12.588  14.8477899.813  1.00  1.00
ATOM    249  P    DG A  13      18.729  13.6767898.578  1.00  1.00
ATOM    250  OP1  DG A  13      19.952  14.0277899.335  1.00  1.00
ATOM    251  OP2  DG A  13      18.368  14.5887897.470  1.00  1.00
ATOM    252  O5'  DG A  13      18.849  12.1807898.025  1.00  1.00
ATOM    253  C5'  DG A  13      18.454  11.0877898.876  1.00  1.00
ATOM    254  C4'  DG A  13      17.640  10.0827898.085  1.00  1.00
ATOM    255  O4'  DG A  13      16.219  10.3987898.082  1.00  1.00
ATOM    256  C3'  DG A  13      17.993   9.9597896.603  1.00  1.00
ATOM    257  O3'  DG A  13      17.871   8.5977896.212  1.00  1.00
ATOM    258  C2'  DG A  13      16.918  10.7707895.880  1.00  1.00
ATOM    259  C1'  DG A  13      15.746  10.3217896.746  1.00  1.00
ATOM    260  N9   DG A  13      14.545  11.1957896.629  1.00  1.00
ATOM    261  C8   DG A  13      14.475  12.5577896.436  1.00  1.00
ATOM    262  N7   DG A  13      13.252  13.0267896.376  1.00  1.00
ATOM    263  C5   DG A  13      12.455  11.8937896.540  1.00  1.00
ATOM    264  C6   DG A  13      11.042  11.7667896.565  1.00  1.00
ATOM    265  O6   DG A  13      10.188  12.6407896.446  1.00  1.00
ATOM    266  N1   DG A  13      10.651  10.4337896.755  1.00  1.00
ATOM    267  C2   DG A  13      11.514   9.3647896.902  1.00  1.00
ATOM    268  N2   DG A  13      10.942   8.1697897.074  1.00  1.00
ATOM    269  N3   DG A  13      12.839   9.4847896.879  1.00  1.00
ATOM    270  C4   DG A  13      13.235  10.7717896.695  1.00  1.00
ATOM    271  P    DT A  14      18.949   7.9797895.203  1.00  1.00
ATOM    272  OP1  DT A  14      20.144   7.5447895.960  1.00  1.00
ATOM    273  OP2  DT A  14      19.193   8.9297894.095  1.00  1.00
ATOM    274  O5'  DT A  14      18.166   6.6987894.650  1.00  1.00
ATOM    275  C5'  DT A  14      17.205   6.0467895.501  1.00  1.00
ATOM    276  C4'  DT A  14      15.956   5.7127894.710  1.00  1.00
ATOM    277  O4'  DT A  14      14.991   6.8037894.707  1.00  1.00
ATOM    278  C3'  DT A  14      16.169   5.4047893.228  1.00  1.00
ATOM    279  O3'  DT A  14      15.269   4.3747892.837  1.00  1.00
ATOM    280  C2'  DT A  14      15.776   6.6937892.505  1.00  1.00
ATOM    281  C1'  DT A  14      14.563   7.0187893.371  1.00  1.00
ATOM    282  N1   DT A  14      14.105   8.4317893.254  1.00  1.00
ATOM    283  C2   DT A  14      12.754   8.6607893.346  1.00  1.00
ATOM    284  O2   DT A  14      11.940   7.7697893.516  1.00  1.00
ATOM    285  N3   DT A  14      12.367   9.9827893.232  1.00  1.00
ATOM    286  C4   DT A  14      13.200  11.0657893.039  1.00  1.00
ATOM    287  O4   DT A  14      12.736  12.2047892.952  1.00  1.00
ATOM    288  C5   DT A  14      14.600  10.7247892.955  1.00  1.00
ATOM    289  C7   DT A  14      15.576  11.8447892.745  1.00  1.00
ATOM    290  C6   DT A  14      15.004   9.4477893.062  1.00  1.00
ATOM    291  P    DG A  15      15.778   3.2417891.828  1.00  1.00
ATOM    292  OP1  DG A  15      16.490   2.1867892.585  1.00  1.00
ATOM    293  OP2  DG A  15      16.533   3.8667890.720  1.00  1.00
ATOM    294  O5'  DG A  15      14.392   2.6647891.275  1.00  1.00
ATOM    295  C5'  DG A  15      13.231   2.7037892.126  1.00  1.00
ATOM    296  C4'  DG A  15      12.024   3.1667891.335  1.00  1.00
ATOM    297  O4'  DG A  15      11.885   4.6167891.332  1.00  1.00
ATOM    298  C3'  DG A  15      12.016   2.7927889.853  1.00  1.00
ATOM    299  O3'  DG A  15      10.682   2.4887889.462  1.00  1.00
ATOM    300  C2'  DG A  15      12.455   4.0657889.130  1.00  1.00
ATOM    301  C1'  DG A  15      11.665   5.0427889.996  1.00  1.00
ATOM    302  N9   DG A  15      12.125   6.4537889.879  1.00  1.00
ATOM    303  C8   DG A  15      13.399   6.9417889.686  1.00  1.00
ATOM    304  N7   DG A  15      13.467   8.2497889.626  1.00  1.00
ATOM    305  C5   DG A  15      12.144   8.6577889.790  1.00  1.00
ATOM    306  C6   DG A  15      11.586   9.9617889.815  1.00  1.00
ATOM    307  O6   DG A  15      12.154  11.0447889.696  1.00  1.00
ATOM    308  N1   DG A  15      10.197   9.9217890.005  1.00  1.00
ATOM    309  C2   DG A  15       9.447   8.7717890.152  1.00  1.00
ATOM    310  N2   DG A  15       8.135   8.9457890.324  1.00  1.00
ATOM    311  N3   DG A  15       9.972   7.5477890.129  1.00  1.00
ATOM    312  C4   DG A  15      11.317   7.5697889.945  1.00  1.00
ATOM    313  P    DG A  16      10.428   1.2717888.453  1.00  1.00
ATOM    314  OP1  DG A  16      10.384   0.0007889.210  1.00  1.00
ATOM    315  OP2  DG A  16      11.406   1.3337887.345  1.00  1.00
ATOM    316  O5'  DG A  16       8.967   1.6207887.900  1.00  1.00
ATOM    317  C5'  DG A  16       8.051   2.3337888.751  1.00  1.00
ATOM    318  C4'  DG A  16       7.346   3.4187887.960  1.00  1.00
ATOM    319  O4'  DG A  16       8.086   4.6727887.957  1.00  1.00
ATOM    320  C3'  DG A  16       7.120   3.1207886.478  1.00  1.00
ATOM    321  O3'  DG A  16       5.862   3.6577886.087  1.00  1.00
ATOM    322  C2'  DG A  16       8.224   3.8917885.755  1.00  1.00
ATOM    323  C1'  DG A  16       8.159   5.1467886.621  1.00  1.00
ATOM    324  N9   DG A  16       9.361   6.0187886.504  1.00  1.00
ATOM    325  C8   DG A  16      10.678   5.6637886.311  1.00  1.00
ATOM    326  N7   DG A  16      11.502   6.6827886.251  1.00  1.00
ATOM    327  C5   DG A  16      10.671   7.7897886.415  1.00  1.00
ATOM    328  C6   DG A  16      10.986   9.1737886.440  1.00  1.00
ATOM    329  O6   DG A  16      12.082   9.7147886.321  1.00  1.00
ATOM    330  N1   DG A  16       9.839   9.9567886.630  1.00  1.00
ATOM    331  C2   DG A  16       8.556   9.4667886.777  1.00  1.00
ATOM    332  N2   DG A  16       7.597  10.3797886.949  1.00  1.00
ATOM    333  N3   DG A  16       8.261   8.1687886.754  1.00  1.00
ATOM    334  C4   DG A  16       9.363   7.3957886.570  1.00  1.00
ATOM    335  P    DC A  17       4.942   2.8237885.078  1.00  1.00
ATOM    336  OP1  DC A  17       4.159   1.8207885.835  1.00  1.00
ATOM    337  OP2  DC A  17       5.770   2.2987883.970  1.00  1.00
ATOM    338  O5'  DC A  17       3.965   3.9637884.525  1.00  1.00
ATOM    339  C5'  DC A  17       3.643   5.0797885.376  1.00  1.00
ATOM    340  C4'  DC A  17       3.710   6.3707884.585  1.00  1.00
ATOM    341  O4'  DC A  17       5.046   6.9507884.582  1.00  1.00
ATOM    342  C3'  DC A  17       3.352   6.2627883.103  1.00  1.00
ATOM    343  O3'  DC A  17       2.651   7.4367882.712  1.00  1.00
ATOM    344  C2'  DC A  17       4.699   6.2387882.380  1.00  1.00
ATOM    345  C1'  DC A  17       5.383   7.2917883.246  1.00  1.00
ATOM    346  N1   DC A  17       6.868   7.2907883.129  1.00  1.00
ATOM    347  C2   DC A  17       7.528   8.5137883.220  1.00  1.00
ATOM    348  O2   DC A  17       6.860   9.5397883.393  1.00  1.00
ATOM    349  N3   DC A  17       8.881   8.5337883.115  1.00  1.00
ATOM    350  C4   DC A  17       9.568   7.3997882.928  1.00  1.00
ATOM    351  N4   DC A  17      10.887   7.4717882.832  1.00  1.00
ATOM    352  C5   DC A  17       8.909   6.1317882.831  1.00  1.00
ATOM    353  C6   DC A  17       7.556   6.1327882.938  1.00  1.00
ATOM    354  P    DC A  18       1.415   7.3027881.703  1.00  1.00
ATOM    355  OP1  DC A  18       0.192   6.9527882.460  1.00  1.00
ATOM    356  OP2  DC A  18       1.776   6.3917880.595  1.00  1.00
ATOM    357  O5'  DC A  18       1.295   8.7997881.150  1.00  1.00
ATOM    358  C5'  DC A  18       1.690   9.8927882.001  1.00  1.00
ATOM    359  C4'  DC A  18       2.504  10.8977881.210  1.00  1.00
ATOM    360  O4'  DC A  18       3.926  10.5817881.207  1.00  1.00
ATOM    361  C3'  DC A  18       2.151  11.0207879.728  1.00  1.00
ATOM    362  O3'  DC A  18       2.274  12.3827879.337  1.00  1.00
ATOM    363  C2'  DC A  18       3.226  10.2087879.005  1.00  1.00
ATOM    364  C1'  DC A  18       4.399  10.6587879.871  1.00  1.00
ATOM    365  N1   DC A  18       5.599   9.7847879.754  1.00  1.00
ATOM    366  C2   DC A  18       6.852  10.3867879.845  1.00  1.00
ATOM    367  O2   DC A  18       6.915  11.6097880.018  1.00  1.00
ATOM    368  N3   DC A  18       7.959   9.6077879.740  1.00  1.00
ATOM    369  C4   DC A  18       7.848   8.2857879.553  1.00  1.00
ATOM    370  N4   DC A  18       8.958   7.5697879.457  1.00  1.00
ATOM    371  C5   DC A  18       6.569   7.6477879.456  1.00  1.00
ATOM    372  C6   DC A  18       5.475   8.4437879.563  1.00  1.00
ATOM    373  P    DC A  19       1.195  13.0007878.328  1.00  1.00
ATOM    374  OP1  DC A  19       0.000  13.4357879.085  1.00  1.00
ATOM    375  OP2  DC A  19       0.952  12.0507877.220  1.00  1.00
ATOM    376  O5'  DC A  19       1.978  14.2817877.775  1.00  1.00
ATOM    377  C5'  DC A  19       2.940  14.9327878.626  1.00  1.00
ATOM    378  C4'  DC A  19       4.189  15.2677877.835  1.00  1.00
ATOM    379  O4'  DC A  19       5.153  14.1767877.832  1.00  1.00
ATOM    380  C3'  DC A  19       3.975  15.5747876.353  1.00  1.00
ATOM    381  O3'  DC A  19       4.875  16.6047875.962  1.00  1.00
ATOM    382  C2'  DC A  19       4.368  14.2867875.630  1.00  1.00
ATOM    383  C1'  DC A  19       5.581  13.9607876.496  1.00  1.00
ATOM    384  N1   DC A  19       6.039  12.5487876.379  1.00  1.00
ATOM    385  C2   DC A  19       7.406  12.2997876.470  1.00  1.00
ATOM    386  O2   DC A  19       8.176  13.2517876.643  1.00  1.00
ATOM    387  N3   DC A  19       7.844  11.0177876.365  1.00  1.00
ATOM    388  C4   DC A  19       6.978  10.0147876.178  1.00  1.00
ATOM    389  N4   DC A  19       7.454   8.7827876.082  1.00  1.00
ATOM    390  C5   DC A  19       5.568  10.2497876.081  1.00  1.00
ATOM    391  C6   DC A  19       5.150  11.5367876.188  1.00  1.00
ATOM    392  P    DC A  20       4.366  17.7387874.953  1.00  1.00
ATOM    393  OP1  DC A  20       3.655  18.7927875.710  1.00  1.00
ATOM    394  OP2  DC A  20       3.611  17.1137873.845  1.00  1.00
ATOM    395  O5'  DC A  20       5.753  18.3147874.400  1.00  1.00
ATOM    396  C5'  DC A  20       6.914  18.2767875.251  1.00  1.00
ATOM    397  C4'  DC A  20       8.121  17.8137874.460  1.00  1.00
ATOM    398  O4'  DC A  20       8.260  16.3637874.457  1.00  1.00
ATOM    399  C3'  DC A  20       8.129  18.1877872.978  1.00  1.00
ATOM    400  O3'  DC A  20       9.462  18.4917872.587  1.00  1.00
ATOM    401  C2'  DC A  20       7.689  16.9147872.255  1.00  1.00
ATOM    402  C1'  DC A  20       8.479  15.9377873.121  1.00  1.00
ATOM    403  N1   DC A  20       8.019  14.5257873.004  1.00  1.00
ATOM    404  C2   DC A  20       8.979  13.5207873.095  1.00  1.00
ATOM    405  O2   DC A  20      10.161  13.8387873.268  1.00  1.00
ATOM    406  N3   DC A  20       8.580  12.2267872.990  1.00  1.00
ATOM    407  C4   DC A  20       7.289  11.9237872.803  1.00  1.00
ATOM    408  N4   DC A  20       6.950  10.6477872.707  1.00  1.00
ATOM    409  C5   DC A  20       6.286  12.9427872.706  1.00  1.00
ATOM    410  C6   DC A  20       6.705  14.2297872.813  1.00  1.00
ATOM    411  P    DG A  21       9.716  19.7087871.578  1.00  1.00
ATOM    412  OP1  DG A  21       9.761  20.9797872.335  1.00  1.00
ATOM    413  OP2  DG A  21       8.738  19.6467870.470  1.00  1.00
ATOM    414  O5'  DG A  21      11.177  19.3597871.025  1.00  1.00
ATOM    415  C5'  DG A  21      12.094  18.6467871.876  1.00  1.00
ATOM    416  C4'  DG A  21      12.798  17.5617871.085  1.00  1.00
ATOM    417  O4'  DG A  21      12.058  16.3077871.082  1.00  1.00
ATOM    418  C3'  DG A  21      13.024  17.8597869.603  1.00  1.00
ATOM    419  O3'  DG A  21      14.282  17.3227869.212  1.00  1.00
ATOM    420  C2'  DG A  21      11.921  17.0877868.880  1.00  1.00
ATOM    421  C1'  DG A  21      11.986  15.8337869.746  1.00  1.00
ATOM    422  N9   DG A  21      10.784  14.9617869.629  1.00  1.00
ATOM    423  C8   DG A  21       9.466  15.3157869.436  1.00  1.00
ATOM    424  N7   DG A  21       8.643  14.2977869.376  1.00  1.00
ATOM    425  C5   DG A  21       9.474  13.1907869.540  1.00  1.00
ATOM    426  C6   DG A  21       9.158  11.8067869.565  1.00  1.00
ATOM    427  O6   DG A  21       8.062  11.2647869.446  1.00  1.00
ATOM    428  N1   DG A  21      10.305  11.0237869.755  1.00  1.00
ATOM    429  C2   DG A  21      11.588  11.5127869.902  1.00  1.00
ATOM    430  N2   DG A  21      12.548  10.6007870.074  1.00  1.00
ATOM    431  N3   DG A  21      11.883  12.8117869.879  1.00  1.00
ATOM    432  C4   DG A  21      10.782  13.5847869.695  1.00  1.00
ATOM    433  P    DC A  22      15.203  18.1567868.203  1.00  1.00
ATOM    434  OP1  DC A  22      15.986  19.1587868.960  1.00  1.00
ATOM    435  OP2  DC A  22      14.375  18.6817867.095  1.00  1.00
ATOM    436  O5'  DC A  22      16.179  17.0167867.650  1.00  1.00
ATOM    437  C5'  DC A  22      16.502  15.9007868.501  1.00  1.00
ATOM    438  C4'  DC A  22      16.434  14.6087867.710  1.00  1.00
ATOM    439  O4'  DC A  22      15.098  14.0287867.707  1.00  1.00
ATOM    440  C3'  DC A  22      16.792  14.7167866.228  1.00  1.00
ATOM    441  O3'  DC A  22      17.494  13.5427865.837  1.00  1.00
ATOM    442  C2'  DC A  22      15.446  14.7417865.505  1.00  1.00
ATOM    443  C1'  DC A  22      14.761  13.6887866.371  1.00  1.00
ATOM    444  N1   DC A  22      13.276  13.6897866.254  1.00  1.00
ATOM    445  C2   DC A  22      12.617  12.4667866.345  1.00  1.00
ATOM    446  O2   DC A  22      13.285  11.4407866.518  1.00  1.00
ATOM    447  N3   DC A  22      11.263  12.4457866.240  1.00  1.00
ATOM    448  C4   DC A  22      10.576  13.5807866.053  1.00  1.00
ATOM    449  N4   DC A  22       9.257  13.5077865.957  1.00  1.00
ATOM    450  C5   DC A  22      11.235  14.8487865.956  1.00  1.00
ATOM    451  C6   DC A  22      12.588  14.8477866.063  1.00  1.00
ATOM    452  P    DG A  23      18.729  13.6767864.828  1.00  1.00
ATOM    453  OP1  DG A  23      19.952  14.0277865.585  1.00  1.00
ATOM    454  OP2  DG A  23      18.368  14.5887863.720  1.00  1.00
ATOM    455  O5'  DG A  23      18.849  12.1807864.275  1.00  1.00
ATOM    456  C5'  DG A  23      18.454  11.0877865.126  1.00  1.00
ATOM    457  C4'  DG A  23      17.640  10.0827864.335  1.00  1.00
ATOM    458  O4'  DG A  23      16.219  10.3987864.332  1.00  1.00
ATOM    459  C3'  DG A  23      17.993   9.9597862.853  1.00  1.00
ATOM    460  O3'  DG A  23      17.871   8.5977862.462  1.00  1.00
ATOM    461  C2'  DG A  23      16.918  10.7707862.130  1.00  1.00
ATOM    462  C1'  DG A  23      15.746  10.3217862.996  1.00  1.00
ATOM    463  N9   DG A  23      14.545  11.1957862.879  1.00  1.00
ATOM    464  C8   DG A  23      14.475  12.5577862.686  1.00  1.00
ATOM    465  N7   DG A  23      13.252  13.0267862.626  1.00  1.00
ATOM    466  C5   DG A  23      12.455  11.8937862.790  1.00  1.00
ATOM    467  C6   DG A  23      11.042  11.7667862.815  1.00  1.00
ATOM    468  O6   DG A  23      10.188  12.6407862.696  1.00  1.00
ATOM    469  N1   DG A  23      10.651  10.4337863.005  1.00  1.00
ATOM    470  C2   DG A  23      11.514   9.3647863.152  1.00  1.00
ATOM    471  N2   DG A  23      10.942   8.1697863.324  1.00  1.00
ATOM    472  N3   DG A  23      12.839   9.4847863.129  1.00  1.00
ATOM    473  C4   DG A  23      13.235  10.7717862.945  1.00  1.00
ATOM    474  P    DC A  24      18.949   7.9797861.453  1.00  1.00
ATOM    475  OP1  DC A  24      20.144   7.5447862.210  1.00  1.00
ATOM    476  OP2  DC A  24      19.193   8.9297860.345  1.00  1.00
ATOM    477  O5'  DC A  24      18.166   6.6987860.900  1.00  1.00
ATOM    478  C5'  DC A  24      17.205   6.0467861.751  1.00  1.00
ATOM    479  C4'  DC A  24      15.956   5.7127860.960  1.00  1.00
ATOM    480  O4'  DC A  24      14.991   6.8037860.957  1.00  1.00
ATOM    481  C3'  DC A  24      16.169   5.4047859.478  1.00  1.00
ATOM    482  O3'  DC A  24      15.269   4.3747859.087  1.00  1.00
ATOM    483  C2'  DC A  24      15.776   6.6937858.755  1.00  1.00
ATOM    484  C1'  DC A  24      14.563   7.0187859.621  1.00  1.00
ATOM    485  N1   DC A  24      14.105   8.4317859.504  1.00  1.00
ATOM    486  C2   DC A  24      12.738   8.6807859.595  1.00  1.00
ATOM    487  O2   DC A  24      11.969   7.7287859.768  1.00  1.00
ATOM    488  N3   DC A  24      12.301   9.9617859.490  1.00  1.00
ATOM    489  C4   DC A  24      13.167  10.9657859.303  1.00  1.00
ATOM    490  N4   DC A  24      12.691  12.1977859.207  1.00  1.00
ATOM    491  C5   DC A  24      14.577  10.7307859.206  1.00  1.00
ATOM    492  C6   DC A  24      14.994   9.4437859.313  1.00  1.00
ATOM    493  P    DC A  25      15.778   3.2417858.078  1.00  1.00
ATOM    494  OP1  DC A  25      16.490   2.1867858.835  1.00  1.00
ATOM    495  OP2  DC A  25      16.533   3.8667856.970  1.00  1.00
ATOM    496  O5'  DC A  25      14.392   2.6647857.525  1.00  1.00
ATOM    497  C5'  DC A  25      13.231   2.7037858.376  1.00  1.00
ATOM    498  C4'  DC A  25      12.024   3.1667857.585  1.00  1.00
ATOM    499  O4'  DC A  25      11.885   4.6167857.582  1.00  1.00
ATOM    500  C3'  DC A  25      12.016   2.7927856.103  1.00  1.00
ATOM    501  O3'  DC A  25      10.682   2.4887855.712  1.00  1.00
ATOM    502  C2'  DC A  25      12.455   4.0657855.380  1.00  1.00
ATOM    503  C1'  DC A  25      11.665   5.0427856.246  1.00  1.00
ATOM    504  N1   DC A  25      12.125   6.4537856.129  1.00  1.00
ATOM    505  C2   DC A  25      11.166   7.4597856.220  1.00  1.00
ATOM    506  O2   DC A  25       9.983   7.1417856.393  1.00  1.00
ATOM    507  N3   DC A  25      11.565   8.7527856.115  1.00  1.00
ATOM    508  C4   DC A  25      12.855   9.0557855.928  1.00  1.00
ATOM    509  N4   DC A  25      13.194  10.3327855.832  1.00  1.00
ATOM    510  C5   DC A  25      13.858   8.0367855.831  1.00  1.00
ATOM    511  C6   DC A  25      13.439   6.7507855.938  1.00  1.00
ATOM    512  P    DA A  26      10.428   1.2717854.703  1.00  1.00
ATOM    513  OP1  DA A  26      10.384   0.0007855.460  1.00  1.00
ATOM    514  OP2  DA A  26      11.406   1.3337853.595  1.00  1.00
ATOM    515  O5'  DA A  26       8.967   1.6207854.150  1.00  1.00
ATOM    516  C5'  DA A  26       8.051   2.3337855.001  1.00  1.00
ATOM    517  C4'  DA A  26       7.346   3.4187854.210  1.00  1.00
ATOM    518  O4'  DA A  26       8.086   4.6727854.207  1.00  1.00
ATOM    519  C3'  DA A  26       7.120   3.1207852.728  1.00  1.00
ATOM    520  O3'  DA A  26       5.862   3.6577852.337  1.00  1.00
ATOM    521  C2'  DA A  26       8.224   3.8917852.005  1.00  1.00
ATOM    522  C1'  DA A  26       8.159   5.1467852.871  1.00  1.00
ATOM    523  N9   DA A  26       9.361   6.0187852.754  1.00  1.00
ATOM    524  C8   DA A  26      10.661   5.6487852.563  1.00  1.00
ATOM    525  N7   DA A  26      11.487   6.6467852.501  1.00  1.00
ATOM    526  C5   DA A  26      10.676   7.7617852.663  1.00  1.00
ATOM    527  C6   DA A  26      10.953   9.1387852.693  1.00  1.00
ATOM    528  N6   DA A  26      12.185   9.6487852.554  1.00  1.00
ATOM    529  N1   DA A  26       9.914   9.9757852.871  1.00  1.00
ATOM    530  C2   DA A  26       8.692   9.4627853.009  1.00  1.00
ATOM    531  N3   DA A  26       8.314   8.2037852.998  1.00  1.00
ATOM    532  C4   DA A  26       9.372   7.3867852.818  1.00  1.00
ATOM    533  P    DG A  27       4.942   2.8237851.328  1.00  1.00
ATOM    534  OP1  DG A  27       4.159   1.8207852.085  1.00  1.00
ATOM    535  OP2  DG A  27       5.770   2.2987850.220  1.00  1.00
ATOM    536  O5'  DG A  27       3.965   3.9637850.775  1.00  1.00
ATOM    537  C5'  DG A  27       3.643   5.0797851.626  1.00  1.00
ATOM    538  C4'  DG A  27       3.710   6.3707850.835  1.00  1.00
ATOM    539  O4'  DG A  27       5.046   6.9507850.832  1.00  1.00
ATOM    540  C3'  DG A  27       3.352   6.2627849.353  1.00  1.00
ATOM    541  O3'  DG A  27       2.651   7.4367848.962  1.00  1.00
ATOM    542  C2'  DG A  27       4.699   6.2387848.630  1.00  1.00
ATOM    543  C1'  DG A  27       5.383   7.2917849.496  1.00  1.00
ATOM    544  N9   DG A  27       6.868   7.2907849.379  1.00  1.00
ATOM    545  C8   DG A  27       7.726   6.2297849.186  1.00  1.00
ATOM    546  N7   DG A  27       8.991   6.5697849.126  1.00  1.00
ATOM    547  C5   DG A  27       8.969   7.9537849.290  1.00  1.00
ATOM    548  C6   DG A  27      10.038   8.8877849.315  1.00  1.00
ATOM    549  O6   DG A  27      11.243   8.6817849.196  1.00  1.00
ATOM    550  N1   DG A  27       9.570  10.1957849.505  1.00  1.00
ATOM    551  C2   DG A  27       8.244  10.5537849.652  1.00  1.00
ATOM    552  N2   DG A  27       8.004  11.8557849.824  1.00  1.00
ATOM    553  N3   DG A  27       7.243   9.6767849.629  1.00  1.00
ATOM    554  C4   DG A  27       7.679   8.4037849.445  1.00  1.00
ATOM    555  P    DC A  28       1.415   7.3027847.953  1.00  1.00
ATOM    556  OP1  DC A  28       0.192   6.9527848.710  1.00  1.00
ATOM    557  OP2  DC A  28       1.776   6.3917846.845  1.00  1.00
ATOM    558  O5'  DC A  28       1.295   8.7997847.400  1.00  1.00
ATOM    559  C5'  DC A  28       1.690   9.8927848.251  1.00  1.00
ATOM    560  C4'  DC A  28       2.504  10.8977847.460  1.00  1.00
ATOM    561  O4'  DC A  28       3.926  10.5817847.457  1.00  1.00
ATOM    562  C3'  DC A  28       2.151  11.0207845.978  1.00  1.00
ATOM    563  O3'  DC A  28       2.274  12.3827845.587  1.00  1.00
ATOM    564  C2'  DC A  28       3.226  10.2087845.255  1.00  1.00
ATOM    565  C1'  DC A  28       4.399  10.6587846.121  1.00  1.00
ATOM    566  N1   DC A  28       5.599   9.7847846.004  1.00  1.00
ATOM    567  C2   DC A  28       6.852  10.3867846.095  1.00  1.00
ATOM    568  O2   DC A  28       6.915  11.6097846.268  1.00  1.00
ATOM    569  N3   DC A  28       7.959   9.6077845.990  1.00  1.00
ATOM    570  C4   DC A  28       7.848   8.2857845.803  1.00  1.00
ATOM    571  N4   DC A  28       8.958   7.5697845.707  1.00  1.00
ATOM    572  C5   DC A  28       6.569   7.6477845.706  1.00  1.00
ATOM    573  C6   DC A  28       5.475   8.4437845.813  1.00  1.00
ATOM    574  P    DT A  29       1.195  13.0007844.578  1.00  1.00
ATOM    575  OP1  DT A  29       0.000  13.4357845.335  1.00  1.00
ATOM    576  OP2  DT A  29       0.952  12.0507843.470  1.00  1.00
ATOM    577  O5'  DT A  29       1.978  14.2817844.025  1.00  1.00
ATOM    578  C5'  DT A  29       2.940  14.9327844.876  1.00  1.00
ATOM    579  C4'  DT A  29       4.189  15.2677844.085  1.00  1.00
ATOM    580  O4'  DT A  29       5.153  14.1767844.082  1.00  1.00
ATOM    581  C3'  DT A  29       3.975  15.5747842.603  1.00  1.00
ATOM    582  O3'  DT A  29       4.875  16.6047842.212  1.00  1.00
ATOM    583  C2'  DT A  29       4.368  14.2867841.880  1.00  1.00
ATOM    584  C1'  DT A  29       5.581  13.9607842.746  1.00  1.00
ATOM    585  N1   DT A  29       6.039  12.5487842.629  1.00  1.00
ATOM    586  C2   DT A  29       7.391  12.3197842.721  1.00  1.00
ATOM    587  O2   DT A  29       8.204  13.2107842.891  1.00  1.00
ATOM    588  N3   DT A  29       7.778  10.9977842.607  1.00  1.00
ATOM    589  C4   DT A  29       6.945   9.9147842.414  1.00  1.00
ATOM    590  O4   DT A  29       7.408   8.7757842.327  1.00  1.00
ATOM    591  C5   DT A  29       5.544  10.2557842.330  1.00  1.00
ATOM    592  C7   DT A  29       4.569   9.1347842.120  1.00  1.00
ATOM    593  C6   DT A  29       5.140  11.5317842.437  1.00  1.00
ATOM    594  P    DA A  30       4.366  17.7387841.203  1.00  1.00
ATOM    595  OP1  DA A  30       3.655  18.7927841.960  1.00  1.00
ATOM    596  OP2  DA A  30       3.611  17.1137840.095  1.00  1.00
ATOM    597  O5'  DA A  30       5.753  18.3147840.650  1.00  1.00
ATOM    598  C5'  DA A  30       6.914  18.2767841.501  1.00  1.00
ATOM    599  C4'  DA A  30       8.121  17.8137840.710  1.00  1.00
ATOM    600  O4'  DA A  30       8.260  16.3637840.707  1.00  1.00
ATOM    601  C3'  DA A  30       8.129  18.1877839.228  1.00  1.00
ATOM    602  O3'  DA A  30       9.462  18.4917838.837  1.00  1.00
ATOM    603  C2'  DA A  30       7.689  16.9147838.505  1.00  1.00
ATOM    604  C1'  DA A  30       8.479  15.9377839.371  1.00  1.00
ATOM    605  N9   DA A  30       8.019  14.5257839.254  1.00  1.00
ATOM    606  C8   DA A  30       6.750  14.0607839.063  1.00  1.00
ATOM    607  N7   DA A  30       6.669  12.7677839.001  1.00  1.00
ATOM    608  C5   DA A  30       7.980  12.3417839.163  1.00  1.00
ATOM    609  C6   DA A  30       8.565  11.0657839.193  1.00  1.00
ATOM    610  N6   DA A  30       7.869   9.9287839.054  1.00  1.00
ATOM    611  N1   DA A  30       9.898  10.9987839.371  1.00  1.00
ATOM    612  C2   DA A  30      10.585  12.1317839.509  1.00  1.00
ATOM    613  N3   DA A  30      10.151  13.3727839.498  1.00  1.00
ATOM    614  C4   DA A  30       8.814  13.4117839.318  1.00  1.00
ATOM    615  P    DG A  31       9.716  19.7087837.828  1.00  1.00
ATOM    616  OP1  DG A  31       9.761  20.9797838.585  1.00  1.00
ATOM    617  OP2  DG A  31       8.738  19.6467836.720  1.00  1.00
ATOM    618  O5'  DG A  31      11.177  19.3597837.275  1.00  1.00
ATOM    619  C5'  DG A  31      12.094  18.6467838.126  1.00  1.00
ATOM    620  C4'  DG A  31      12.798  17.5617837.335  1.00  1.00
ATOM    621  O4'  DG A  31      12.058  16.3077837.332  1.00  1.00
ATOM    622  C3'  DG A  31      13.024  17.8597835.853  1.00  1.00
ATOM    623  O3'  DG A  31      14.282  17.3227835.462  1.00  1.00
ATOM    624  C2'  DG A  31      11.921  17.0877835.130  1.00  1.00
ATOM    625  C1'  DG A  31      11.986  15.8337835.996  1.00  1.00
ATOM    626  N9   DG A  31      10.784  14.9617835.879  1.00  1.00
ATOM    627  C8   DG A  31       9.466  15.3157835.686  1.00  1.00
ATOM    628  N7   DG A  31       8.643  14.2977835.626  1.00  1.00
ATOM    629  C5   DG A  31       9.474  13.1907835.790  1.00  1.00
ATOM    630  C6   DG A  31       9.158  11.8067835.815  1.00  1.00
ATOM    631  O6   DG A  31       8.062  11.2647835.696  1.00  1.00
ATOM    632  N1   DG A  31      10.305  11.0237836.005  1.00  1.00
ATOM    633  C2   DG A  31      11.588  11.5127836.152  1.00  1.00
ATOM    634  N2   DG A  31      12.548  10.6007836.324  1.00  1.00
ATOM    635  N3   DG A  31      11.883  12.8117836.129  1.00  1.00
ATOM    636  C4   DG A  31      10.782  13.5847835.945  1.00  1.00
ATOM    637  P    DC A  32      15.203  18.1567834.453  1.00  1.00
ATOM    638  OP1  DC A  32      15.986  19.1587835.210  1.00  1.00
ATOM    639  OP2  DC A  32      14.375  18.6817833.345  1.00  1.00
ATOM    640  O5'  DC A  32      16.179  17.0167833.900  1.00  1.00
ATOM    641  C5'  DC A  32      16.502  15.9007834.751  1.00  1.00
ATOM    642  C4'  DC A  32      16.434  14.6087833.960  1.00  1.00
ATOM    643  O4'  DC A  32      15.098  14.0287833.957  1.00  1.00
ATOM    644  C3'  DC A  32      16.792  14.7167832.478  1.00  1.00
ATOM    645  O3'  DC A  32      17.494  13.5427832.087  1.00  1.00
ATOM    646  C2'  DC A  32      15.446  14.7417831.755  1.00  1.00
ATOM    647  C1'  DC A  32      14.761  13.6887832.621  1.00  1.00
ATOM    648  N1   DC A  32      13.276  13.6897832.504  1.00  1.00
ATOM    649  C2   DC A  32      12.617  12.4667832.595  1.00  1.00
ATOM    650  O2   DC A  32      13.285  11.4407832.768  1.00  1.00
ATOM    651  N3   DC A  32      11.263  12.4457832.490  1.00  1.00
ATOM    652  C4   DC A  32      10.576  13.5807832.303  1.00  1.00
ATOM    653  N4   DC A  32       9.257  13.5077832.207  1.00  1.00
ATOM    654  C5   DC A  32      11.235  14.8487832.206  1.00  1.00
ATOM    655  C6   DC A  32      12.588  14.8477832.313  1.00  1.00
ATOM    656  P    DA A  33      18.729  13.6767831.078  1.00  1.00
ATOM    657  OP1  DA A  33      19.952  14.0277831.835  1.00  1.00
ATOM    658  OP2  DA A  33      18.368  14.5887829.970  1.00  1.00
ATOM    659  O5'  DA A  33      18.849  12.1807830.525  1.00  1.00
ATOM    660  C5'  DA A  33      18.454  11.0877831.376  1.00  1.00
ATOM    661  C4'  DA A  33      17.640  10.0827830.585  1.00  1.00
ATOM    662  O4'  DA A  33      16.219  10.3987830.582  1.00  1.00
ATOM    663  C3'  DA A  33      17.993   9.9597829.103  1.00  1.00
ATOM    664  O3'  DA A  33      17.871   8.5977828.712  1.00  1.00
ATOM    665  C2'  DA A  33      16.918  10.7707828.380  1.00  1.00
ATOM    666  C1'  DA A  33      15.746  10.3217829.246  1.00  1.00
ATOM    667  N9   DA A  33      14.545  11.1957829.129  1.00  1.00
ATOM    668  C8   DA A  33      14.494  12.5467828.938  1.00  1.00
ATOM    669  N7   DA A  33      13.290  13.0227828.876  1.00  1.00
ATOM    670  C5   DA A  33      12.480  11.9077829.038  1.00  1.00
ATOM    671  C6   DA A  33      11.085  11.7457829.068  1.00  1.00
ATOM    672  N6   DA A  33      10.219  12.7597828.929  1.00  1.00
ATOM    673  N1   DA A  33      10.610  10.4987829.246  1.00  1.00
ATOM    674  C2   DA A  33      11.475   9.4947829.384  1.00  1.00
ATOM    675  N3   DA A  33      12.790   9.5247829.373  1.00  1.00
ATOM    676  C4   DA A  33      13.240  10.7837829.193  1.00  1.00
ATOM    677  P    DG A  34      18.949   7.9797827.703  1.00  1.00
ATOM    678  OP1  DG A  34      20.144   7.5447828.460  1.00  1.00
ATOM    679  OP2  DG A  34      19.193   8.9297826.595  1.00  1.00
ATOM    680  O5'  DG A  34      18.166   6.6987827.150  1.00  1.00
ATOM    681  C5'  DG A  34      17.205   6.0467828.001  1.00  1.00
ATOM    682  C4'  DG A  34      15.956   5.7127827.210  1.00  1.00
ATOM    683  O4'  DG A  34      14.991   6.8037827.207  1.00  1.00
ATOM    684  C3'  DG A  34      16.169   5.4047825.728  1.00  1.00
ATOM    685  O3'  DG A  34      15.269   4.3747825.337  1.00  1.00
ATOM    686  C2'  DG A  34      15.776   6.6937825.005  1.00  1.00
ATOM    687  C1'  DG A  34      14.563   7.0187825.871  1.00  1.00
ATOM    688  N9   DG A  34      14.105   8.4317825.754  1.00  1.00
ATOM    689  C8   DG A  34      14.849   9.5757825.561  1.00  1.00
ATOM    690  N7   DG A  34      14.135  10.6727825.501  1.00  1.00
ATOM    691  C5   DG A  34      12.825  10.2247825.665  1.00  1.00
ATOM    692  C6   DG A  34      11.607  10.9527825.690  1.00  1.00
ATOM    693  O6   DG A  34      11.430  12.1617825.571  1.00  1.00
ATOM    694  N1   DG A  34      10.508  10.1037825.880  1.00  1.00
ATOM    695  C2   DG A  34      10.577   8.7317826.027  1.00  1.00
ATOM    696  N2   DG A  34       9.412   8.1017826.199  1.00  1.00
ATOM    697  N3   DG A  34      11.720   8.0507826.004  1.00  1.00
ATOM    698  C4   DG A  34      12.796   8.8587825.820  1.00  1.00
ATOM    699  P    DC A  35      15.778   3.2417824.328  1.00  1.00
ATOM    700  OP1  DC A  35      16.490   2.1867825.085  1.00  1.00
ATOM    701  OP2  DC A  35      16.533   3.8667823.220  1.00  1.00
ATOM    702  O5'  DC A  35      14.392   2.6647823.775  1.00  1.00
ATOM    703  C5'  DC A  35      13.231   2.7037824.626  1.00  1.00
ATOM    704  C4'  DC A  35      12.024   3.1667823.835  1.00  1.00
ATOM    705  O4'  DC A  35      11.885   4.6167823.832  1.00  1.00
ATOM    706  C3'  DC A  35      12.016   2.7927822.353  1.00  1.00
ATOM    707  O3'  DC A  35      10.682   2.4887821.962  1.00  1.00
ATOM    708  C2'  DC A  35      12.455   4.0657821.630  1.00  1.00
ATOM    709  C1'  DC A  35      11.665   5.0427822.496  1.00  1.00
ATOM    710  N1   DC A  35      12.125   6.4537822.379  1.00  1.00
ATOM    711  C2   DC A  35      11.166   7.4597822.470  1.00  1.00
ATOM    712  O2   DC A  35       9.983   7.1417822.643  1.00  1.00
ATOM    713  N3   DC A  35      11.565   8.7527822.365  1.00  1.00
ATOM    714  C4   DC A  35      12.855   9.0557822.178  1.00  1.00
ATOM    715  N4   DC A  35      13.194  10.3327822.082  1.00  1.00
ATOM    716  C5   DC A  35      13.858   8.0367822.081  1.00  1.00
ATOM    717  C6   DC A  35      13.439   6.7507822.188  1.00  1.00
ATOM    718  P    DC A  36      10.428   1.2717820.953  1.00  1.00
ATOM    719  OP1  DC A  36      10.384   0.0007821.710  1.00  1.00
ATOM    720  OP2  DC A  36      11.406   1.3337819.845  1.00  1.00
ATOM    721  O5'  DC A  36       8.967   1.6207820.400  1.00  1.00
ATOM    722  C5'  DC A  36       8.051   2.3337821.251  1.00  1.00
ATOM    723  C4'  DC A  36       7.346   3.4187820.460  1.00  1.00
ATOM    724  O4'  DC A  36       8.086   4.6727820.457  1.00  1.00
ATOM    725  C3'  DC A  36       7.120   3.1207818.978  1.00  1.00
ATOM    726  O3'  DC A  36       5.862   3.6577818.587  1.00  1.00
ATOM    727  C2'  DC A  36       8.224   3.8917818.255  1.00  1.00
ATOM    728  C1'  DC A  36       8.159   5.1467819.121  1.00  1.00
ATOM    729  N1   DC A  36       9.361   6.0187819.004  1.00  1.00
ATOM    730  C2   DC A  36       9.175   7.3957819.095  1.00  1.00
ATOM    731  O2   DC A  36       8.032   7.8327819.268  1.00  1.00
ATOM    732  N3   DC A  36      10.259   8.2077818.990  1.00  1.00
ATOM    733  C4   DC A  36      11.481   7.6937818.803  1.00  1.00
ATOM    734  N4   DC A  36      12.505   8.5277818.707  1.00  1.00
ATOM    735  C5   DC A  36      11.693   6.2807818.706  1.00  1.00
ATOM    736  C6   DC A  36      10.598   5.4857818.813  1.00  1.00
ATOM    737  P    DC A  37       4.942   2.8237817.578  1.00  1.00
ATOM    738  OP1  DC A  37       4.159   1.8207818.335  1.00  1.00
ATOM    739  OP2  DC A  37       5.770   2.2987816.470  1.00  1.00
ATOM    740  O5'  DC A  37       3.965   3.9637817.025  1.00  1.00
ATOM    741  C5'  DC A  37       3.643   5.0797817.876  1.00  1.00
ATOM    742  C4'  DC A  37       3.710   6.3707817.085  1.00  1.00
ATOM    743  O4'  DC A  37       5.046   6.9507817.082  1.00  1.00
ATOM    744  C3'  DC A  37       3.352   6.2627815.603  1.00  1.00
ATOM    745  O3'  DC A  37       2.651   7.4367815.212  1.00  1.00
ATOM    746  C2'  DC A  37       4.699   6.2387814.880  1.00  1.00
ATOM    747  C1'  DC A  37       5.383   7.2917815.746  1.00  1.00
ATOM    748  N1   DC A  37       6.868   7.2907815.629  1.00  1.00
ATOM    749  C2   DC A  37       7.528   8.5137815.720  1.00  1.00
ATOM    750  O2   DC A  37       6.860   9.5397815.893  1.00  1.00
ATOM    751  N3   DC A  37       8.881   8.5337815.615  1.00  1.00
ATOM    752  C4   DC A  37       9.568   7.3997815.428  1.00  1.00
ATOM    753  N4   DC A  37      10.887   7.4717815.332  1.00  1.00
ATOM    754  C5   DC A  37       8.909   6.1317815.331  1.00  1.00
ATOM    755  C6   DC A  37       7.556   6.1327815.438  1.00  1.00
ATOM    756  P    DA A  38       1.415   7.3027814.203  1.00  1.00
ATOM    757  OP1  DA A  38       0.192   6.9527814.960  1.00  1.00
ATOM    758  OP2  DA A  38       1.776   6.3917813.095  1.00  1.00
ATOM    759  O5'  DA A  38       1.295   8.7997813.650  1.00  1.00
ATOM    760  C5'  DA A  38       1.690   9.8927814.501  1.00  1.00
ATOM    761  C4'  DA A  38       2.504  10.8977813.710  1.00  1.00
ATOM    762  O4'  DA A  38       3.926  10.5817813.707  1.00  1.00
ATOM    763  C3'  DA A  38       2.151  11.0207812.228  1.00  1.00
ATOM    764  O3'  DA A  38       2.274  12.3827811.837  1.00  1.00
ATOM    765  C2'  DA A  38       3.226  10.2087811.505  1.00  1.00
ATOM    766  C1'  DA A  38       4.399  10.6587812.371  1.00  1.00
ATOM    767  N9   DA A  38       5.599   9.7847812.254  1.00  1.00
ATOM    768  C8   DA A  38       5.650   8.4337812.063  1.00  1.00
ATOM    769  N7   DA A  38       6.855   7.9567812.001  1.00  1.00
ATOM    770  C5   DA A  38       7.664   9.0727812.163  1.00  1.00
ATOM    771  C6   DA A  38       9.059   9.2347812.193  1.00  1.00
ATOM    772  N6   DA A  38       9.925   8.2207812.054  1.00  1.00
ATOM    773  N1   DA A  38       9.534  10.4817812.371  1.00  1.00
ATOM    774  C2   DA A  38       8.669  11.4847812.509  1.00  1.00
ATOM    775  N3   DA A  38       7.355  11.4557812.498  1.00  1.00
ATOM    776  C4   DA A  38       6.905  10.1967812.318  1.00  1.00
ATOM    777  P    DA A  39       1.195  13.0007810.828  1.00  1.00
ATOM    778  OP1  DA A  39       0.000  13.4357811.585  1.00  1.00
ATOM    779  OP2  DA A  39       0.952  12.0507809.720  1.00  1.00
ATOM    780  O5'  DA A  39       1.978  14.2817810.275  1.00  1.00
ATOM    781  C5'  DA A  39       2.940  14.9327811.126  1.00  1.00
ATOM    782  C4'  DA A  39       4.189  15.2677810.335  1.00  1.00
ATOM    783  O4'  DA A  39       5.153  14.1767810.332  1.00  1.00
ATOM    784  C3'  DA A  39       3.975  15.5747808.853  1.00  1.00
ATOM    785  O3'  DA A  39       4.875  16.6047808.462  1.00  1.00
ATOM    786  C2'  DA A  39       4.368  14.2867808.130  1.00  1.00
ATOM    787  C1'  DA A  39       5.581  13.9607808.996  1.00  1.00
ATOM    788  N9   DA A  39       6.039  12.5487808.879  1.00  1.00
ATOM    789  C8   DA A  39       5.286  11.4257808.688  1.00  1.00
ATOM    790  N7   DA A  39       5.980  10.3317808.626  1.00  1.00
ATOM    791  C5   DA A  39       7.291  10.7587808.788  1.00  1.00
ATOM    792  C6   DA A  39       8.515  10.0697808.818  1.00  1.00
ATOM    793  N6   DA A  39       8.619   8.7407808.679  1.00  1.00
ATOM    794  N1   DA A  39       9.632  10.7997808.996  1.00  1.00
ATOM    795  C2   DA A  39       9.522  12.1197809.134  1.00  1.00
ATOM    796  N3   DA A  39       8.441  12.8687809.123  1.00  1.00
ATOM    797  C4   DA A  39       7.337  12.1147808.943  1.00  1.00
ATOM    798  P    DG A  40       4.366  17.7387807.453  1.00  1.00
ATOM    799  OP1  DG A  40       3.655  18.7927808.210  1.00  1.00
ATOM    800  OP2  DG A  40       3.611  17.1137806.345  1.00  1.00
ATOM    801  O5'  DG A  40       5.753  18.3147806.900  1.00  1.00
ATOM    802  C5'  DG A  40       6.914  18.2767807.751  1.00  1.00
ATOM    803  C4'  DG A  40       8.121  17.8137806.960  1.00  1.00
ATOM    804  O4'  DG A  40       8.260  16.3637806.957  1.00  1.00
ATOM    805  C3'  DG A  40       8.129  18.1877805.478  1.00  1.00
ATOM    806  O3'  DG A  40       9.462  18.4917805.087  1.00  1.00
ATOM    807  C2'  DG A  40       7.689  16.9147804.755  1.00  1.00
ATOM    808  C1'  DG A  40       8.479  15.9377805.621  1.00  1.00
ATOM    809  N9   DG A  40       8.019  14.5257805.504  1.00  1.00
ATOM    810  C8   DG A  40       6.745  14.0377805.311  1.00  1.00
ATOM    811  N7   DG A  40       6.678  12.7297805.251  1.00  1.00
ATOM    812  C5   DG A  40       8.001  12.3227805.415  1.00  1.00
ATOM    813  C6   DG A  40       8.559  11.0177805.440  1.00  1.00
ATOM    814  O6   DG A  40       7.991   9.9357805.321  1.00  1.00
ATOM    815  N1   DG A  40       9.947  11.0587805.630  1.00  1.00
ATOM    816  C2   DG A  40      10.697  12.2087805.777  1.00  1.00
ATOM    817  N2   DG A  40      12.010  12.0347805.949  1.00  1.00
ATOM    818  N3   DG A  40      10.173  13.4327805.754  1.00  1.00
ATOM    819  C4   DG A  40       8.827  13.4107805.570  1.00  1.00
ATOM    820  P    DC A  41       9.716  19.7087804.078  1.00  1.00
ATOM    821  OP1  DC A  41       9.761  20.9797804.835  1.00  1.00
ATOM    822  OP2  DC A  41       8.738  19.6467802.970  1.00  1.00
ATOM    823  O5'  DC A  41      11.177  19.3597803.525  1.00  1.00
ATOM    824  C5'  DC A  41      12.094  18.6467804.376  1.00  1.00
ATOM    825  C4'  DC A  41      12.798  17.5617803.585  1.00  1.00
ATOM    826  O4'  DC A  41      12.058  16.3077803.582  1.00  1.00
ATOM    827  C3'  DC A  41      13.024  17.8597802.103  1.00  1.00
ATOM    828  O3'  DC A  41      14.282  17.3227801.712  1.00  1.00
ATOM    829  C2'  DC A  41      11.921  17.0877801.380  1.00  1.00
ATOM    830  C1'  DC A  41      11.986  15.8337802.246  1.00  1.00
ATOM    831  N1   DC A  41      10.784  14.9617802.129  1.00  1.00
ATOM    832  C2   DC A  41      10.969  13.5847802.220  1.00  1.00
ATOM    833  O2   DC A  41      12.112  13.1467802.393  1.00  1.00
ATOM    834  N3   DC A  41       9.886  12.7727802.115  1.00  1.00
ATOM    835  C4   DC A  41       8.663  13.2867801.928  1.00  1.00
ATOM    836  N4   DC A  41       7.639  12.4527801.832  1.00  1.00
ATOM    837  C5   DC A  41       8.451  14.6997801.831  1.00  1.00
ATOM    838  C6   DC A  41       9.546  15.4947801.938  1.00  1.00
ATOM    839  P    DT A  42      15.203  18.1567800.703  1.00  1.00
ATOM    840  OP1  DT A  42      15.986  19.1587801.460  1.00  1.00
ATOM    841  OP2  DT A  42      14.375  18.6817799.595  1.00  1.00
ATOM    842  O5'  DT A  42      16.179  17.0167800.150  1.00  1.00
ATOM    843  C5'  DT A  42      16.502  15.9007801.001  1.00  1.00
ATOM    844  C4'  DT A  42      16.434  14.6087800.210  1.00  1.00
ATOM    845  O4'  DT A  42      15.098  14.0287800.207  1.00  1.00
ATOM    846  C3'  DT A  42      16.792  14.7167798.728  1.00  1.00
ATOM    847  O3'  DT A  42      17.494  13.5427798.337  1.00  1.00
ATOM    848  C2'  DT A  42      15.446  14.7417798.005  1.00  1.00
ATOM    849  C1'  DT A  42      14.761  13.6887798.871  1.00  1.00
ATOM    850  N1   DT A  42      13.276  13.6897798.754  1.00  1.00
ATOM    851  C2   DT A  42      12.641  12.4747798.846  1.00  1.00
ATOM    852  O2   DT A  42      13.237  11.4257799.016  1.00  1.00
ATOM    853  N3   DT A  42      11.264  12.5157798.732  1.00  1.00
ATOM    854  C4   DT A  42      10.492  13.6427798.539  1.00  1.00
ATOM    855  O4   DT A  42       9.265  13.5537798.452  1.00  1.00
ATOM    856  C5   DT A  42      11.249  14.8687798.455  1.00  1.00
ATOM    857  C7   DT A  42      10.484  16.1427798.245  1.00  1.00
ATOM    858  C6   DT A  42      12.587  14.8587798.562  1.00  1.00
ATOM    859  P    DG A  43      18.729  13.6767797.328  1.00  1.00
ATOM    860  OP1  DG A  43      19.952  14.0277798.085  1.00  1.00
ATOM    861  OP2  DG A  43      18.368  14.5887796.220  1.00  1.00
ATOM    862  O5'  DG A  43      18.849  12.1807796.775  1.00  1.00
ATOM    863  C5'  DG A  43      18.454  11.0877797.626  1.00  1.00
ATOM    864  C4'  DG A  43      17.640  10.0827796.835  1.00  1.00
ATOM    865  O4'  DG A  43      16.219  10.3987796.832  1.00  1.00
ATOM    866  C3'  DG A  43      17.993   9.9597795.353  1.00  1.00
ATOM    867  O3'  DG A  43      17.871   8.5977794.962  1.00  1.00
ATOM    868  C2'  DG A  43      16.918  10.7707794.630  1.00  1.00
ATOM    869  C1'  DG A  43      15.746  10.3217795.496  1.00  1.00
ATOM    870  N9   DG A  43      14.545  11.1957795.379  1.00  1.00
ATOM    871  C8   DG A  43      14.475  12.5577795.186  1.00  1.00
ATOM    872  N7   DG A  43      13.252  13.0267795.126  1.00  1.00
ATOM    873  C5   DG A  43      12.455  11.8937795.290  1.00  1.00
ATOM    874  C6   DG A  43      11.042  11.7667795.315  1.00  1.00
ATOM    875  O6   DG A  43      10.188  12.6407795.196  1.00  1.00
ATOM    876  N1   DG A  43      10.651  10.4337795.505  1.00  1.00
ATOM    877  C2   DG A  43      11.514   9.3647795.652  1.00  1.00
ATOM    878  N2   DG A  43      10.942   8.1697795.824  1.00  1.00
ATOM    879  N3   DG A  43      12.839   9.4847795.629  1.00  1.00
ATOM    880  C4   DG A  43      13.235  10.7717795.445  1.00  1.00
ATOM    881  P    DT A  44      18.949   7.9797793.953  1.00  1.00
ATOM    882  OP1  DT A  44      20.144   7.5447794.710  1.00  1.00
ATOM    883  OP2  DT A  44      19.193   8.9297792.845  1.00  1.00
ATOM    884  O5'  DT A  44      18.166   6.6987793.400  1.00  1.00
ATOM    885  C5'  DT A  44      17.205   6.0467794.251  1.00  1.00
ATOM    886  C4'  DT A  44      15.956   5.7127793.460  1.00  1.00
ATOM    887  O4'  DT A  44      14.991   6.8037793.457  1.00  1.00
ATOM    888  C3'  DT A  44      16.169   5.4047791.978  1.00  1.00
ATOM    889  O3'  DT A  44      15.269   4.3747791.587  1.00  1.00
ATOM    890  C2'  DT A  44      15.776   6.6937791.255  1.00  1.00
ATOM    891  C1'  DT A  44      14.563   7.0187792.121  1.00  1.00
ATOM    892  N1   DT A  44      14.105   8.4317792.004  1.00  1.00
ATOM    893  C2   DT A  44      12.754   8.6607792.096  1.00  1.00
ATOM    894  O2   DT A  44      11.940   7.7697792.266  1.00  1.00
ATOM    895  N3   DT A  44      12.367   9.9827791.982  1.00  1.00
ATOM    896  C4   DT A  44      13.200  11.0657791.789  1.00  1.00
ATOM    897  O4   DT A  44      12.736  12.2047791.702  1.00  1.00
ATOM    898  C5   DT A  44      14.600  10.7247791.705  1.00  1.00
ATOM    899  C7   DT A  44      15.576  11.8447791.495  1.00  1.00
ATOM    900  C6   DT A  44      15.004   9.4477791.812  1.00  1.00
ATOM    901  P    DG A  45      15.778   3.2417790.578  1.00  1.00
ATOM    902  OP1  DG A  45      16.490   2.1867791.335  1.00  1.00
ATOM    903  OP2  DG A  45      16.533   3.8667789.470  1.00  1.00
ATOM    904  O5'  DG A  45      14.392   2.6647790.025  1.00  1.00
ATOM    905  C5'  DG A  45      13.231   2.7037790.876  1.00  1.00
ATOM    906  C4'  DG A  45      12.024   3.1667790.085  1.00  1.00
ATOM    907  O4'  DG A  45      11.885   4.6167790.082  1.00  1.00
ATOM    908  C3'  DG A  45      12.016   2.7927788.603  1.00  1.00
ATOM    909  O3'  DG A  45      10.682   2.4887788.212  1.00  1.00
ATOM    910  C2'  DG A  45      12.455   4.0657787.880  1.00  1.00
ATOM    911  C1'  DG A  45      11.665   5.0427788.746  1.00  1.00
ATOM    912  N9   DG A  45      12.125   6.4537788.629  1.00  1.00
ATOM    913  C8   DG A  45      13.399   6.9417788.436  1.00  1.00
ATOM    914  N7   DG A  45      13.467   8.2497788.376  1.00  1.00
ATOM    915  C5   DG A  45      12.144   8.6577788.540  1.00  1.00
ATOM    916  C6   DG A  45      11.586   9.9617788.565  1.00  1.00
ATOM    917  O6   DG A  45      12.154  11.0447788.446  1.00  1.00
ATOM    918  N1   DG A  45      10.197   9.9217788.755  1.00  1.00
ATOM    919  C2   DG A  45       9.447   8.7717788.902  1.00  1.00
ATOM    920  N2   DG A  45       8.135   8.9457789.074  1.00  1.00
ATOM    921  N3   DG A  45       9.972   7.5477788.879  1.00  1.00
ATOM    922  C4   DG A  45      11.317   7.5697788.695  1.00  1.00
ATOM    923  P    DC A  46      10.428   1.2717787.203  1.00  1.00
ATOM    924  OP1  DC A  46      10.384   0.0007787.960  1.00  1.00
ATOM    925  OP2  DC A  46      11.406   1.3337786.095  1.00  1.00
ATOM    926  O5'  DC A  46       8.967   1.6207786.650  1.00  1.00
ATOM    927  C5'  DC A  46       8.051   2.3337787.501  1.00  1.00
ATOM    928  C4'  DC A  46       7.346   3.4187786.710  1.00  1.00
ATOM    929  O4'  DC A  46       8.086   4.6727786.707  1.00  1.00
ATOM    930  C3'  DC A  46       7.120   3.1207785.228  1.00  1.00
ATOM    931  O3'  DC A  46       5.862   3.6577784.837  1.00  1.00
ATOM    932  C2'  DC A  46       8.224   3.8917784.505  1.00  1.00
ATOM    933  C1'  DC A  46       8.159   5.1467785.371  1.00  1.00
ATOM    934  N1   DC A  46       9.361   6.0187785.254  1.00  1.00
ATOM    935  C2   DC A  46       9.175   7.3957785.345  1.00  1.00
ATOM    936  O2   DC A  46       8.032   7.8327785.518  1.00  1.00
ATOM    937  N3   DC A  46      10.259   8.2077785.240  1.00  1.00
ATOM    938  C4   DC A  46      11.481   7.6937785.053  1.00  1.00
ATOM    939  N4   DC A  46      12.505   8.5277784.957  1.00  1.00
ATOM    940  C5   DC A  46      11.693   6.2807784.956  1.00  1.00
ATOM    941  C6   DC A  46      10.598   5.4857785.063  1.00  1.00
ATOM    942  P    DA A  47       4.942   2.8237783.828  1.00  1.00
ATOM    943  OP1  DA A  47       4.159   1.8207784.585  1.00  1.00
ATOM    944  OP2  DA A  47       5.770   2.2987782.720  1.00  1.00
ATOM    945  O5'  DA A  47       3.965   3.9637783.275  1.00  1.00
ATOM    946  C5'  DA A  47       3.643   5.0797784.126  1.00  1.00
ATOM    947  C4'  DA A  47       3.710   6.3707783.335  1.00  1.00
ATOM    948  O4'  DA A  47       5.046   6.9507783.332  1.00  1.00
ATOM    949  C3'  DA A  47       3.352   6.2627781.853  1.00  1.00
ATOM    950  O3'  DA A  47       2.651   7.4367781.462  1.00  1.00
ATOM    951  C2'  DA A  47       4.699   6.2387781.130  1.00  1.00
ATOM    952  C1'  DA A  47       5.383   7.2917781.996  1.00  1.00
ATOM    953  N9   DA A  47       6.868   7.2907781.879  1.00  1.00
ATOM    954  C8   DA A  47       7.703   6.2267781.688  1.00  1.00
ATOM    955  N7   DA A  47       8.958   6.5497781.626  1.00  1.00
ATOM    956  C5   DA A  47       8.957   7.9287781.788  1.00  1.00
ATOM    957  C6   DA A  47       9.991   8.8787781.818  1.00  1.00
ATOM    958  N6   DA A  47      11.287   8.5677781.679  1.00  1.00
ATOM    959  N1   DA A  47       9.642  10.1667781.996  1.00  1.00
ATOM    960  C2   DA A  47       8.352  10.4707782.134  1.00  1.00
ATOM    961  N3   DA A  47       7.306   9.6737782.123  1.00  1.00
ATOM    962  C4   DA A  47       7.682   8.3907781.943  1.00  1.00
ATOM    963  P    DG A  48       1.415   7.3027780.453  1.00  1.00
ATOM    964  OP1  DG A  48       0.192   6.9527781.210  1.00  1.00
ATOM    965  OP2  DG A  48       1.776   6.3917779.345  1.00  1.00
ATOM    966  O5'  DG A  48       1.295   8.7997779.900  1.00  1.00
ATOM    967  C5'  DG A  48       1.690   9.8927780.751  1.00  1.00
ATOM    968  C4'  DG A  48       2.504  10.8977779.960  1.00  1.00
ATOM    969  O4'  DG A  48       3.926  10.5817779.957  1.00  1.00
ATOM    970  C3'  DG A  48       2.151  11.0207778.478  1.00  1.00
ATOM    971  O3'  DG A  48       2.274  12.3827778.087  1.00  1.00
ATOM    972  C2'  DG A  48       3.226  10.2087777.755  1.00  1.00
ATOM    973  C1'  DG A  48       4.399  10.6587778.621  1.00  1.00
ATOM    974  N9   DG A  48       5.599   9.7847778.504  1.00  1.00
ATOM    975  C8   DG A  48       5.670   8.4217778.311  1.00  1.00
ATOM    976  N7   DG A  48       6.893   7.9537778.251  1.00  1.00
ATOM    977  C5   DG A  48       7.689   9.0867778.415  1.00  1.00
ATOM    978  C6   DG A  48       9.102   9.2137778.440  1.00  1.00
ATOM    979  O6   DG A  48       9.956   8.3397778.321  1.00  1.00
ATOM    980  N1   DG A  48       9.493  10.5467778.630  1.00  1.00
ATOM    981  C2   DG A  48       8.631  11.6157778.777  1.00  1.00
ATOM    982  N2   DG A  48       9.202  12.8107778.949  1.00  1.00
ATOM    983  N3   DG A  48       7.305  11.4947778.754  1.00  1.00
ATOM    984  C4   DG A  48       6.910  10.2087778.570  1.00  1.00
ATOM    985  P    DC A  49       1.195  13.0007777.078  1.00  1.00
ATOM    986  OP1  DC A  49       0.000  13.4357777.835  1.00  1.00
ATOM    987  OP2  DC A  49       0.952  12.0507775.970  1.00  1.00
ATOM    988  O5'  DC A  49       1.978  14.2817776.525  1.00  1.00
ATOM    989  C5'  DC A  49       2.940  14.9327777.376  1.00  1.00
ATOM    990  C4'  DC A  49       4.189  15.2677776.585  1.00  1.00
ATOM    991  O4'  DC A  49       5.153  14.1767776.582  1.00  1.00
ATOM    992  C3'  DC A  49       3.975  15.5747775.103  1.00  1.00
ATOM    993  O3'  DC A  49       4.875  16.6047774.712  1.00  1.00
ATOM    994  C2'  DC A  49       4.368  14.2867774.380  1.00  1.00
ATOM    995  C1'  DC A  49       5.581  13.9607775.246  1.00  1.00
ATOM    996  N1   DC A  49       6.039  12.5487775.129  1.00  1.00
ATOM    997  C2   DC A  49       7.406  12.2997775.220  1.00  1.00
ATOM    998  O2   DC A  49       8.176  13.2517775.393  1.00  1.00
ATOM    999  N3   DC A  49       7.844  11.0177775.115  1.00  1.00
ATOM   1000  C4   DC A  49       6.978  10.0147774.928  1.00  1.00
ATOM   1001  N4   DC A  49       7.454   8.7827774.832  1.00  1.00
ATOM   1002  C5   DC A  49       5.568  10.2497774.831  1.00  1.00
ATOM   1003  C6   DC A  49       5.150  11.5367774.938  1.00  1.00
ATOM   1004  P    DC A  50       4.366  17.7387773.703  1.00  1.00
ATOM   1005  OP1  DC A  50       3.655  18.7927774.460  1.00  1.00
ATOM   1006  OP2  DC A  50       3.611  17.1137772.595  1.00  1.00
ATOM   1007  O5'  DC A  50       5.753  18.3147773.150  1.00  1.00
ATOM   1008  C5'  DC A  50       6.914  18.2767774.001  1.00  1.00
ATOM   1009  C4'  DC A  50       8.121  17.8137773.210  1.00  1.00
ATOM   1010  O4'  DC A  50       8.260  16.3637773.207  1.00  1.00
ATOM   1011  C3'  DC A  50       8.129  18.1877771.728  1.00  1.00
ATOM   1012  O3'  DC A  50       9.462  18.4917771.337  1.00  1.00
ATOM   1013  C2'  DC A  50       7.689  16.9147771.005  1.00  1.00
ATOM   1014  C1'  DC A  50       8.479  15.9377771.871  1.00  1.00
ATOM   1015  N1   DC A  50       8.019  14.5257771.754  1.00  1.00
ATOM   1016  C2   DC A  50       8.979  13.5207771.845  1.00  1.00
ATOM   1017  O2   DC A  50      10.161  13.8387772.018  1.00  1.00
ATOM   1018  N3   DC A  50       8.580  12.2267771.740  1.00  1.00
ATOM   1019  C4   DC A  50       7.289  11.9237771.553  1.00  1.00
ATOM   1020  N4   DC A  50       6.950  10.6477771.457  1.00  1.00
ATOM   1021  C5   DC A  50       6.286  12.9427771.456  1.00  1.00
ATOM   1022  C6   DC A  50       6.705  14.2297771.563  1.00  1.00
ATOM   1023  P    DC A  51       9.716  19.7087770.328  1.00  1.00
ATOM   1024  OP1  DC A  51       9.761  20.9797771.085  1.00  1.00
ATOM   1025  OP2  DC A  51       8.738  19.6467769.220  1.00  1.00
ATOM   1026  O5'  DC A  51      11.177  19.3597769.775  1.00  1.00
ATOM   1027  C5'  DC A  51      12.094  18.6467770.626  1.00  1.00
ATOM   1028  C4'  DC A  51      12.798  17.5617769.835  1.00  1.00
ATOM   1029  O4'  DC A  51      12.058  16.3077769.832  1.00  1.00
ATOM   1030  C3'  DC A  51      13.024  17.8597768.353  1.00  1.00
ATOM   1031  O3'  DC A  51      14.282  17.3227767.962  1.00  1.00
ATOM   1032  C2'  DC A  51      11.921  17.0877767.630  1.00  1.00
ATOM   1033  C1'  DC A  51      11.986  15.8337768.496  1.00  1.00
ATOM   1034  N1   DC A  51      10.784  14.9617768.379  1.00  1.00
ATOM   1035  C2   DC A  51      10.969  13.5847768.470  1.00  1.00
ATOM   1036  O2   DC A  51      12.112  13.1467768.643  1.00  1.00
ATOM   1037  N3   DC A  51       9.886  12.7727768.365  1.00  1.00
ATOM   1038  C4   DC A  51       8.663  13.2867768.178  1.00  1.00
ATOM   1039  N4   DC A  51       7.639  12.4527768.082  1.00  1.00
ATOM   1040  C5   DC A  51       8.451  14.6997768.081  1.00  1.00
ATOM   1041  C6   DC A  51       9.546  15.4947768.188  1.00  1.00
ATOM   1042  P    DA A  52      15.203  18.1567766.953  1.00  1.00
ATOM   1043  OP1  DA A  52      15.986  19.1587767.710  1.00  1.00
ATOM   1044  OP2  DA A  52      14.375  18.6817765.845  1.00  1.00
ATOM   1045  O5'  DA A  52      16.179  17.0167766.400  1.00  1.00
ATOM   1046  C5'  DA A  52      16.502  15.9007767.251  1.00  1.00
ATOM   1047  C4'  DA A  52      16.434  14.6087766.460  1.00  1.00
ATOM   1048  O4'  DA A  52      15.098  14.0287766.457  1.00  1.00
ATOM   1049  C3'  DA A  52      16.792  14.7167764.978  1.00  1.00
ATOM   1050  O3'  DA A  52      17.494  13.5427764.587  1.00  1.00
ATOM   1051  C2'  DA A  52      15.446  14.7417764.255  1.00  1.00
ATOM   1052  C1'  DA A  52      14.761  13.6887765.121  1.00  1.00
ATOM   1053  N9   DA A  52      13.276  13.6897765.004  1.00  1.00
ATOM   1054  C8   DA A  52      12.441  14.7527764.813  1.00  1.00
ATOM   1055  N7   DA A  52      11.186  14.4307764.751  1.00  1.00
ATOM   1056  C5   DA A  52      11.187  13.0517764.913  1.00  1.00
ATOM   1057  C6   DA A  52      10.154  12.1007764.943  1.00  1.00
ATOM   1058  N6   DA A  52       8.857  12.4127764.804  1.00  1.00
ATOM   1059  N1   DA A  52      10.502  10.8127765.121  1.00  1.00
ATOM   1060  C2   DA A  52      11.792  10.5097765.259  1.00  1.00
ATOM   1061  N3   DA A  52      12.838  11.3067765.248  1.00  1.00
ATOM   1062  C4   DA A  52      12.462  12.5887765.068  1.00  1.00
ATOM   1063  P    DG A  53      18.729  13.6767763.578  1.00  1.00
ATOM   1064  OP1  DG A  53      19.952  14.0277764.335  1.00  1.00
ATOM   1065  OP2  DG A  53      18.368  14.5887762.470  1.00  1.00
ATOM   1066  O5'  DG A  53      18.849  12.1807763.025  1.00  1.00
ATOM   1067  C5'  DG A  53      18.454  11.0877763.876  1.00  1.00
ATOM   1068  C4'  DG A  53      17.640  10.0827763.085  1.00  1.00
ATOM   1069  O4'  DG A  53      16.219  10.3987763.082  1.00  1.00
ATOM   1070  C3'  DG A  53      17.993   9.9597761.603  1.00  1.00
ATOM   1071  O3'  DG A  53      17.871   8.5977761.212  1.00  1.00
ATOM   1072  C2'  DG A  53      16.918  10.7707760.880  1.00  1.00
ATOM   1073  C1'  DG A  53      15.746  10.3217761.746  1.00  1.00
ATOM   1074  N9   DG A  53      14.545  11.1957761.629  1.00  1.00
ATOM   1075  C8   DG A  53      14.475  12.5577761.436  1.00  1.00
ATOM   1076  N7   DG A  53      13.252  13.0267761.376  1.00  1.00
ATOM   1077  C5   DG A  53      12.455  11.8937761.540  1.00  1.00
ATOM   1078  C6   DG A  53      11.042  11.7667761.565  1.00  1.00
ATOM   1079  O6   DG A  53      10.188  12.6407761.446  1.00  1.00
ATOM   1080  N1   DG A  53      10.651  10.4337761.755  1.00  1.00
ATOM   1081  C2   DG A  53      11.514   9.3647761.902  1.00  1.00
ATOM   1082  N2   DG A  53      10.942   8.1697762.074  1.00  1.00
ATOM   1083  N3   DG A  53      12.839   9.4847761.879  1.00  1.00
ATOM   1084  C4   DG A  53      13.235  10.7717761.695  1.00  1.00
ATOM   1085  P    DG A  54      18.949   7.9797760.203  1.00  1.00
ATOM   1086  OP1  DG A  54      20.144   7.5447760.960  1.00  1.00
ATOM   1087  OP2  DG A  54      19.193   8.9297759.095  1.00  1.00
ATOM   1088  O5'  DG A  54      18.166   6.6987759.650  1.00  1.00
ATOM   1089  C5'  DG A  54      17.205   6.0467760.501  1.00  1.00
ATOM   1090  C4'  DG A  54      15.956   5.7127759.710  1.00  1.00
ATOM   1091  O4'  DG A  54      14.991   6.8037759.707  1.00  1.00
ATOM   1092  C3'  DG A  54      16.169   5.4047758.228  1.00  1.00
ATOM   1093  O3'  DG A  54      15.269   4.3747757.837  1.00  1.00
ATOM   1094  C2'  DG A  54      15.776   6.6937757.505  1.00  1.00
ATOM   1095  C1'  DG A  54      14.563   7.0187758.371  1.00  1.00
ATOM   1096  N9   DG A  54      14.105   8.4317758.254  1.00  1.00
ATOM   1097  C8   DG A  54      14.849   9.5757758.061  1.00  1.00
ATOM   1098  N7   DG A  54      14.135  10.6727758.001  1.00  1.00
ATOM   1099  C5   DG A  54      12.825  10.2247758.165  1.00  1.00
ATOM   1100  C6   DG A  54      11.607  10.9527758.190  1.00  1.00
ATOM   1101  O6   DG A  54      11.430  12.1617758.071  1.00  1.00
ATOM   1102  N1   DG A  54      10.508  10.1037758.380  1.00  1.00
ATOM   1103  C2   DG A  54      10.577   8.7317758.527  1.00  1.00
ATOM   1104  N2   DG A  54       9.412   8.1017758.699  1.00  1.00
ATOM   1105  N3   DG A  54      11.720   8.0507758.504  1.00  1.00
ATOM   1106  C4   DG A  54      12.796   8.8587758.320  1.00  1.00
ATOM   1107  P    DC A  55      15.778   3.2417756.828  1.00  1.00
ATOM   1108  OP1  DC A  55      16.490   2.1867757.585  1.00  1.00
ATOM   1109  OP2  DC A  55      16.533   3.8667755.720  1.00  1.00
ATOM   1110  O5'  DC A  55      14.392   2.6647756.275  1.00  1.00
ATOM   1111  C5'  DC A  55      13.231   2.7037757.126  1.00  1.00
ATOM   1112  C4'  DC A  55      12.024   3.1667756.335  1.00  1.00
ATOM   1113  O4'  DC A  55      11.885   4.6167756.332  1.00  1.00
ATOM   1114  C3'  DC A  55      12.016   2.7927754.853  1.00  1.00
ATOM   1115  O3'  DC A  55      10.682   2.4887754.462  1.00  1.00
ATOM   1116  C2'  DC A  55      12.455   4.0657754.130  1.00  1.00
ATOM   1117  C1'  DC A  55      11.665   5.0427754.996  1.00  1.00
ATOM   1118  N1   DC A  55      12.125   6.4537754.879  1.00  1.00
ATOM   1119  C2   DC A  55      11.166   7.4597754.970  1.00  1.00
ATOM   1120  O2   DC A  55       9.983   7.1417755.143  1.00  1.00
ATOM   1121  N3   DC A  55      11.565   8.7527754.865  1.00  1.00
ATOM   1122  C4   DC A  55      12.855   9.0557754.678  1.00  1.00
ATOM   1123  N4   DC A  55      13.194  10.3327754.582  1.00  1.00
ATOM   1124  C5   DC A  55      13.858   8.0367754.581  1.00  1.00
ATOM   1125  C6   DC A  55      13.439   6.7507754.688  1.00  1.00
ATOM   1126  P    DT A  56      10.428   1.2717753.453  1.00  1.00
ATOM   1127  OP1  DT A  56      10.384   0.0007754.210  1.00  1.00
ATOM   1128  OP2  DT A  56      11.406   1.3337752.345  1.00  1.00
ATOM   1129  O5'  DT A  56       8.967   1.6207752.900  1.00  1.00
ATOM   1130  C5'  DT A  56       8.051   2.3337753.751  1.00  1.00
ATOM   1131  C4'  DT A  56       7.346   3.4187752.960  1.00  1.00
ATOM   1132  O4'  DT A  56       8.086   4.6727752.957  1.00  1.00
ATOM   1133  C3'  DT A  56       7.120   3.1207751.478  1.00  1.00
ATOM   1134  O3'  DT A  56       5.862   3.6577751.087  1.00  1.00
ATOM   1135  C2'  DT A  56       8.224   3.8917750.755  1.00  1.00
ATOM   1136  C1'  DT A  56       8.159   5.1467751.621  1.00  1.00
ATOM   1137  N1   DT A  56       9.361   6.0187751.504  1.00  1.00
ATOM   1138  C2   DT A  56       9.161   7.3747751.596  1.00  1.00
ATOM   1139  O2   DT A  56       8.062   7.8727751.766  1.00  1.00
ATOM   1140  N3   DT A  56      10.298   8.1507751.482  1.00  1.00
ATOM   1141  C4   DT A  56      11.586   7.6937751.289  1.00  1.00
ATOM   1142  O4   DT A  56      12.526   8.4857751.202  1.00  1.00
ATOM   1143  C5   DT A  56      11.694   6.2557751.205  1.00  1.00
ATOM   1144  C7   DT A  56      13.062   5.6747750.995  1.00  1.00
ATOM   1145  C6   DT A  56      10.605   5.4777751.312  1.00  1.00
ATOM   1146  P    DT A  57       4.942   2.8237750.078  1.00  1.00
ATOM   1147  OP1  DT A  57       4.159   1.8207750.835  1.00  1.00
ATOM   1148  OP2  DT A  57       5.770   2.2987748.970  1.00  1.00
ATOM   1149  O5'  DT A  57       3.965   3.9637749.525  1.00  1.00
ATOM   1150  C5'  DT A  57       3.643   5.0797750.376  1.00  1.00
ATOM   1151  C4'  DT A  57       3.710   6.3707749.585  1.00  1.00
ATOM   1152  O4'  DT A  57       5.046   6.9507749.582  1.00  1.00
ATOM   1153  C3'  DT A  57       3.352   6.2627748.103  1.00  1.00
ATOM   1154  O3'  DT A  57       2.651   7.4367747.712  1.00  1.00
ATOM   1155  C2'  DT A  57       4.699   6.2387747.380  1.00  1.00
ATOM   1156  C1'  DT A  57       5.383   7.2917748.246  1.00  1.00
ATOM   1157  N1   DT A  57       6.868   7.2907748.129  1.00  1.00
ATOM   1158  C2   DT A  57       7.504   8.5047748.221  1.00  1.00
ATOM   1159  O2   DT A  57       6.908   9.5547748.391  1.00  1.00
ATOM   1160  N3   DT A  57       8.880   8.4647748.107  1.00  1.00
ATOM   1161  C4   DT A  57       9.653   7.3377747.914  1.00  1.00
ATOM   1162  O4   DT A  57      10.879   7.4267747.827  1.00  1.00
ATOM   1163  C5   DT A  57       8.896   6.1117747.830  1.00  1.00
ATOM   1164  C7   DT A  57       9.660   4.8367747.620  1.00  1.00
ATOM   1165  C6   DT A  57       7.557   6.1217747.937  1.00  1.00
ATOM   1166  P    DC A  58       1.415   7.3027746.703  1.00  1.00
ATOM   1167  OP1  DC A  58       0.192   6.9527747.460  1.00  1.00
ATOM   1168  OP2  DC A  58       1.776   6.3917745.595  1.00  1.00
ATOM   1169  O5'  DC A  58       1.295   8.7997746.150  1.00  1.00
ATOM   1170  C5'  DC A  58       1.690   9.8927747.001  1.00  1.00
ATOM   1171  C4'  DC A  58       2.504  10.8977746.210  1.00  1.00
ATOM   1172  O4'  DC A  58       3.926  10.5817746.207  1.00  1.00
ATOM   1173  C3'  DC A  58       2.151  11.0207744.728  1.00  1.00
ATOM   1174  O3'  DC A  58       2.274  12.3827744.337  1.00  1.00
ATOM   1175  C2'  DC A  58       3.226  10.2087744.005  1.00  1.00
ATOM   1176  C1'  DC A  58       4.399  10.6587744.871  1.00  1.00
ATOM   1177  N1   DC A  58       5.599   9.7847744.754  1.00  1.00
ATOM   1178  C2   DC A  58       6.852  10.3867744.845  1.00  1.00
ATOM   1179  O2   DC A  58       6.915  11.6097745.018  1.00  1.00
ATOM   1180  N3   DC A  58       7.959   9.6077744.740  1.00  1.00
ATOM   1181  C4   DC A  58       7.848   8.2857744.553  1.00  1.00
ATOM   1182  N4   DC A  58       8.958   7.5697744.457  1.00  1.00
ATOM   1183  C5   DC A  58       6.569   7.6477744.456  1.00  1.00
ATOM   1184  C6   DC A  58       5.475   8.4437744.563  1.00  1.00
ATOM   1185  P    DT A  59       1.195  13.0007743.328  1.00  1.00
ATOM   1186  OP1  DT A  59       0.000  13.4357744.085  1.00  1.00
ATOM   1187  OP2  DT A  59       0.952  12.0507742.220  1.00  1.00
ATOM   1188  O5'  DT A  59       1.978  14.2817742.775  1.00  1.00
ATOM   1189  C5'  DT A  59       2.940  14.9327743.626  1.00  1.00
ATOM   1190  C4'  DT A  59       4.189  15.2677742.835  1.00  1.00
ATOM   1191  O4'  DT A  59       5.153  14.1767742.832  1.00  1.00
ATOM   1192  C3'  DT A  59       3.975  15.5747741.353  1.00  1.00
ATOM   1193  O3'  DT A  59       4.875  16.6047740.962  1.00  1.00
ATOM   1194  C2'  DT A  59       4.368  14.2867740.630  1.00  1.00
ATOM   1195  C1'  DT A  59       5.581  13.9607741.496  1.00  1.00
ATOM   1196  N1   DT A  59       6.039  12.5487741.379  1.00  1.00
ATOM   1197  C2   DT A  59       7.391  12.3197741.471  1.00  1.00
ATOM   1198  O2   DT A  59       8.204  13.2107741.641  1.00  1.00
ATOM   1199  N3   DT A  59       7.778  10.9977741.357  1.00  1.00
ATOM   1200  C4   DT A  59       6.945   9.9147741.164  1.00  1.00
ATOM   1201  O4   DT A  59       7.408   8.7757741.077  1.00  1.00
ATOM   1202  C5   DT A  59       5.544  10.2557741.080  1.00  1.00
ATOM   1203  C7   DT A  59       4.569   9.1347740.870  1.00  1.00
ATOM   1204  C6   DT A  59       5.140  11.5317741.187  1.00  1.00
ATOM   1205  P    DG A  60       4.366  17.7387739.953  1.00  1.00
ATOM   1206  OP1  DG A  60       3.655  18.7927740.710  1.00  1.00
ATOM   1207  OP2  DG A  60       3.611  17.1137738.845  1.00  1.00
ATOM   1208  O5'  DG A  60       5.753  18.3147739.400  1.00  1.00
ATOM   1209  C5'  DG A  60       6.914  18.2767740.251  1.00  1.00
ATOM   1210  C4'  DG A  60       8.121  17.8137739.460  1.00  1.00
ATOM   1211  O4'  DG A  60       8.260  16.3637739.457  1.00  1.00
ATOM   1212  C3'  DG A  60       8.129  18.1877737.978  1.00  1.00
ATOM   1213  O3'  DG A  60       9.462  18.4917737.587  1.00  1.00
ATOM   1214  C2'  DG A  60       7.689  16.9147737.255  1.00  1.00
ATOM   1215  C1'  DG A  60       8.479  15.9377738.121  1.00  1.00
ATOM   1216  N9   DG A  60       8.019  14.5257738.004  1.00  1.00
ATOM   1217  C8   DG A  60       6.745  14.0377737.811  1.00  1.00
ATOM   1218  N7   DG A  60       6.678  12.7297737.751  1.00  1.00
ATOM   1219  C5   DG A  60       8.001  12.3227737.915  1.00  1.00
ATOM   1220  C6   DG A  60       8.559  11.0177737.940  1.00  1.00
ATOM   1221  O6   DG A  60       7.991   9.9357737.821  1.00  1.00
ATOM   1222  N1   DG A  60       9.947  11.0587738.130  1.00  1.00
ATOM   1223  C2   DG A  60      10.697  12.2087738.277  1.00  1.00
ATOM   1224  N2   DG A  60      12.010  12.0347738.449  1.00  1.00
ATOM   1225  N3   DG A  60      10.173  13.4327738.254  1.00  1.00
ATOM   1226  C4   DG A  60       8.827  13.4107738.070  1.00  1.00
ATOM   1227  P    DA A  61       9.716  19.7087736.578  1.00  1.00
ATOM   1228  OP1  DA A  61       9.761  20.9797737.335  1.00  1.00
ATOM   1229  OP2  DA A  61       8.738  19.6467735.470  1.00  1.00
ATOM   1230  O5'  DA A  61      11.177  19.3597736.025  1.00  1.00
ATOM   1231  C5'  DA A  61      12.094  18.6467736.876  1.00  1.00
ATOM   1232  C4'  DA A  61      12.798  17.5617736.085  1.00  1.00
ATOM   1233  O4'  DA A  61      12.058  16.3077736.082  1.00  1.00
ATOM   1234  C3'  DA A  61      13.024  17.8597734.603  1.00  1.00
ATOM   1235  O3'  DA A  61      14.282  17.3227734.212  1.00  1.00
ATOM   1236  C2'  DA A  61      11.921  17.0877733.880  1.00  1.00
ATOM   1237  C1'  DA A  61      11.986  15.8337734.746  1.00  1.00
ATOM   1238  N9   DA A  61      10.784  14.9617734.629  1.00  1.00
ATOM   1239  C8   DA A  61       9.483  15.3317734.438  1.00  1.00
ATOM   1240  N7   DA A  61       8.658  14.3327734.376  1.00  1.00
ATOM   1241  C5   DA A  61       9.468  13.2177734.538  1.00  1.00
ATOM   1242  C6   DA A  61       9.191  11.8417734.568  1.00  1.00
ATOM   1243  N6   DA A  61       7.959  11.3317734.429  1.00  1.00
ATOM   1244  N1   DA A  61      10.230  11.0047734.746  1.00  1.00
ATOM   1245  C2   DA A  61      11.452  11.5167734.884  1.00  1.00
ATOM   1246  N3   DA A  61      11.830  12.7767734.873  1.00  1.00
ATOM   1247  C4   DA A  61      10.772  13.5927734.693  1.00  1.00
ATOM   1248  P    DG A  62      15.203  18.1567733.203  1.00  1.00
ATOM   1249  OP1  DG A  62      15.986  19.1587733.960  1.00  1.00
ATOM   1250  OP2  DG A  62      14.375  18.6817732.095  1.00  1.00
ATOM   1251  O5'  DG A  62      16.179  17.0167732.650  1.00  1.00
ATOM   1252  C5'  DG A  62      16.502  15.9007733.501  1.00  1.00
ATOM   1253  C4'  DG A  62      16.434  14.6087732.710  1.00  1.00
ATOM   1254  O4'  DG A  62      15.098  14.0287732.707  1.00  1.00
ATOM   1255  C3'  DG A  62      16.792  14.7167731.228  1.00  1.00
ATOM   1256  O3'  DG A  62      17.494  13.5427730.837  1.00  1.00
ATOM   1257  C2'  DG A  62      15.446  14.7417730.505  1.00  1.00
ATOM   1258  C1'  DG A  62      14.761  13.6887731.371  1.00  1.00
ATOM   1259  N9   DG A  62      13.276  13.6897731.254  1.00  1.00
ATOM   1260  C8   DG A  62      12.418  14.7507731.061  1.00  1.00
ATOM   1261  N7   DG A  62      11.154  14.4107731.001  1.00  1.00
ATOM   1262  C5   DG A  62      11.175  13.0267731.165  1.00  1.00
ATOM   1263  C6   DG A  62      10.107  12.0927731.190  1.00  1.00
ATOM   1264  O6   DG A  62       8.902  12.2987731.071  1.00  1.00
ATOM   1265  N1   DG A  62      10.574  10.7847731.380  1.00  1.00
ATOM   1266  C2   DG A  62      11.900  10.4267731.527  1.00  1.00
ATOM   1267  N2   DG A  62      12.140   9.1247731.699  1.00  1.00
ATOM   1268  N3   DG A  62      12.902  11.3037731.504  1.00  1.00
ATOM   1269  C4   DG A  62      12.465  12.5767731.320  1.00  1.00
ATOM   1270  P    DG A  63      18.729  13.6767729.828  1.00  1.00
ATOM   1271  OP1  DG A  63      19.952  14.0277730.585  1.00  1.00
ATOM   1272  OP2  DG A  63      18.368  14.5887728.720  1.00  1.00
ATOM   1273  O5'  DG A  63      18.849  12.1807729.275  1.00  1.00
ATOM   1274  C5'  DG A  63      18.454  11.0877730.126  1.00  1.00
ATOM   1275  C4'  DG A  63      17.640  10.0827729.335  1.00  1.00
ATOM   1276  O4'  DG A  63      16.219  10.3987729.332  1.00  1.00
ATOM   1277  C3'  DG A  63      17.993   9.9597727.853  1.00  1.00
ATOM   1278  O3'  DG A  63      17.871   8.5977727.462  1.00  1.00
ATOM   1279  C2'  DG A  63      16.918  10.7707727.130  1.00  1.00
ATOM   1280  C1'  DG A  63      15.746  10.3217727.996  1.00  1.00
ATOM   1281  N9   DG A  63      14.545  11.1957727.879  1.00  1.00
ATOM   1282  C8   DG A  63      14.475  12.5577727.686  1.00  1.00
ATOM   1283  N7   DG A  63      13.252  13.0267727.626  1.00  1.00
ATOM   1284  C5   DG A  63      12.455  11.8937727.790  1.00  1.00
ATOM   1285  C6   DG A  63      11.042  11.7667727.815  1.00  1.00
ATOM   1286  O6   DG A  63      10.188  12.6407727.696  1.00  1.00
ATOM   1287  N1   DG A  63      10.651  10.4337728.005  1.00  1.00
ATOM   1288  C2   DG A  63      11.514   9.3647728.152  1.00  1.00
ATOM   1289  N2   DG A  63      10.942   8.1697728.324  1.00  1.00
ATOM   1290  N3   DG A  63      12.839   9.4847728.129  1.00  1.00
ATOM   1291  C4   DG A  63      13.235  10.7717727.945  1.00  1.00
ATOM   1292  P    DG A  64      18.949   7.9797726.453  1.00  1.00
ATOM   1293  OP1  DG A  64      20.144   7.5447727.210  1.00  1.00
ATOM   1294  OP2  DG A  64      19.193   8.9297725.345  1.00  1.00
ATOM   1295  O5'  DG A  64      18.166   6.6987725.900  1.00  1.00
ATOM   1296  C5'  DG A  64      17.205   6.0467726.751  1.00  1.00
ATOM   1297  C4'  DG A  64      15.956   5.7127725.960  1.00  1.00
ATOM   1298  O4'  DG A  64      14.991   6.8037725.957  1.00  1.00
ATOM   1299  C3'  DG A  64      16.169   5.4047724.478  1.00  1.00
ATOM   1300  O3'  DG A  64      15.269   4.3747724.087  1.00  1.00
ATOM   1301  C2'  DG A  64      15.776   6.6937723.755  1.00  1.00
ATOM   1302  C1'  DG A  64      14.563   7.0187724.621  1.00  1.00
ATOM   1303  N9   DG A  64      14.105   8.4317724.504  1.00  1.00
ATOM   1304  C8   DG A  64      14.849   9.5757724.311  1.00  1.00
ATOM   1305  N7   DG A  64      14.135  10.6727724.251  1.00  1.00
ATOM   1306  C5   DG A  64      12.825  10.2247724.415  1.00  1.00
ATOM   1307  C6   DG A  64      11.607  10.9527724.440  1.00  1.00
ATOM   1308  O6   DG A  64      11.430  12.1617724.321  1.00  1.00
ATOM   1309  N1   DG A  64      10.508  10.1037724.630  1.00  1.00
ATOM   1310  C2   DG A  64      10.577   8.7317724.777  1.00  1.00
ATOM   1311  N2   DG A  64       9.412   8.1017724.949  1.00  1.00
ATOM   1312  N3   DG A  64      11.720   8.0507724.754  1.00  1.00
ATOM   1313  C4   DG A  64      12.796   8.8587724.570  1.00  1.00
ATOM   1314  P    DA A  65      15.778   3.2417723.078  1.00  1.00
ATOM   1315  OP1  DA A  65      16.490   2.1867723.835  1.00  1.00
ATOM   1316  OP2  DA A  65      16.533   3.8667721.970  1.00  1.00
ATOM   1317  O5'  DA A  65      14.392   2.6647722.525  1.00  1.00
ATOM   1318  C5'  DA A  65      13.231   2.7037723.376  1.00  1.00
ATOM   1319  C4'  DA A  65      12.024   3.1667722.585  1.00  1.00
ATOM   1320  O4'  DA A  65      11.885   4.6167722.582  1.00  1.00
ATOM   1321  C3'  DA A  65      12.016   2.7927721.103  1.00  1.00
ATOM   1322  O3'  DA A  65      10.682   2.4887720.712  1.00  1.00
ATOM   1323  C2'  DA A  65      12.455   4.0657720.380  1.00  1.00
ATOM   1324  C1'  DA A  65      11.665   5.0427721.246  1.00  1.00
ATOM   1325  N9   DA A  65      12.125   6.4537721.129  1.00  1.00
ATOM   1326  C8   DA A  65      13.395   6.9197720.938  1.00  1.00
ATOM   1327  N7   DA A  65      13.475   8.2127720.876  1.00  1.00
ATOM   1328  C5   DA A  65      12.164   8.6377721.038  1.00  1.00
ATOM   1329  C6   DA A  65      11.579   9.9147721.068  1.00  1.00
ATOM   1330  N6   DA A  65      12.276  11.0517720.929  1.00  1.00
ATOM   1331  N1   DA A  65      10.247   9.9807721.246  1.00  1.00
ATOM   1332  C2   DA A  65       9.560   8.8487721.384  1.00  1.00
ATOM   1333  N3   DA A  65       9.994   7.6067721.373  1.00  1.00
ATOM   1334  C4   DA A  65      11.330   7.5687721.193  1.00  1.00
ATOM   1335  P    DG A  66      10.428   1.2717719.703  1.00  1.00
ATOM   1336  OP1  DG A  66      10.384   0.0007720.460  1.00  1.00
ATOM   1337  OP2  DG A  66      11.406   1.3337718.595  1.00  1.00
ATOM   1338  O5'  DG A  66       8.967   1.6207719.150  1.00  1.00
ATOM   1339  C5'  DG A  66       8.051   2.3337720.001  1.00  1.00
ATOM   1340  C4'  DG A  66       7.346   3.4187719.210  1.00  1.00
ATOM   1341  O4'  DG A  66       8.086   4.6727719.207  1.00  1.00
ATOM   1342  C3'  DG A  66       7.120   3.1207717.728  1.00  1.00
ATOM   1343  O3'  DG A  66       5.862   3.6577717.337  1.00  1.00
ATOM   1344  C2'  DG A  66       8.224   3.8917717.005  1.00  1.00
ATOM   1345  C1'  DG A  66       8.159   5.1467717.871  1.00  1.00
ATOM   1346  N9   DG A  66       9.361   6.0187717.754  1.00  1.00
ATOM   1347  C8   DG A  66      10.678   5.6637717.561  1.00  1.00
ATOM   1348  N7   DG A  66      11.502   6.6827717.501  1.00  1.00
ATOM   1349  C5   DG A  66      10.671   7.7897717.665  1.00  1.00
ATOM   1350  C6   DG A  66      10.986   9.1737717.690  1.00  1.00
ATOM   1351  O6   DG A  66      12.082   9.7147717.571  1.00  1.00
ATOM   1352  N1   DG A  66       9.839   9.9567717.880  1.00  1.00
ATOM   1353  C2   DG A  66       8.556   9.4667718.027  1.00  1.00
ATOM   1354  N2   DG A  66       7.597  10.3797718.199  1.00  1.00
ATOM   1355  N3   DG A  66       8.261   8.1687718.004  1.00  1.00
ATOM   1356  C4   DG A  66       9.363   7.3957717.820  1.00  1.00
ATOM   1357  P    DG A  67       4.942   2.8237716.328  1.00  1.00
ATOM   1358  OP1  DG A  67       4.159   1.8207717.085  1.00  1.00
ATOM   1359  OP2  DG A  67       5.770   2.2987715.220  1.00  1.00
ATOM   1360  O5'  DG A  67       3.965   3.9637715.775  1.00  1.00
ATOM   1361  C5'  DG A  67       3.643   5.0797716.626  1.00  1.00
ATOM   1362  C4'  DG A  67       3.710   6.3707715.835  1.00  1.00
ATOM   1363  O4'  DG A  67       5.046   6.9507715.832  1.00  1.00
ATOM   1364  C3'  DG A  67       3.352   6.2627714.353  1.00  1.00
ATOM   1365  O3'  DG A  67       2.651   7.4367713.962  1.00  1.00
ATOM   1366  C2'  DG A  67       4.699   6.2387713.630  1.00  1.00
ATOM   1367  C1'  DG A  67       5.383   7.2917714.496  1.00  1.00
ATOM   1368  N9   DG A  67       6.868   7.2907714.379  1.00  1.00
ATOM   1369  C8   DG A  67       7.726   6.2297714.186  1.00  1.00
ATOM   1370  N7   DG A  67       8.991   6.5697714.126  1.00  1.00
ATOM   1371  C5   DG A  67       8.969   7.9537714.290  1.00  1.00
ATOM   1372  C6   DG A  67      10.038   8.8877714.315  1.00  1.00
ATOM   1373  O6   DG A  67      11.243   8.6817714.196  1.00  1.00
ATOM   1374  N1   DG A  67       9.570  10.1957714.505  1.00  1.00
ATOM   1375  C2   DG A  67       8.244  10.5537714.652  1.00  1.00
ATOM   1376  N2   DG A  67       8.004  11.8557714.824  1.00  1.00
ATOM   1377  N3   DG A  67       7.243   9.6767714.629  1.00  1.00
ATOM   1378  C4   DG A  67       7.679   8.4037714.445  1.00  1.00
ATOM   1379  P    DC A  68       1.415   7.3027712.953  1.00  1.00
ATOM   1380  OP1  DC A  68       0.192   6.9527713.710  1.00  1.00
ATOM   1381  OP2  DC A  68       1.776   6.3917711.845  1.00  1.00
ATOM   1382  O5'  DC A  68       1.295   8.7997712.400  1.00  1.00
ATOM   1383  C5'  DC A  68       1.690   9.8927713.251  1.00  1.00
ATOM   1384  C4'  DC A  68       2.504  10.8977712.460  1.00  1.00
ATOM   1385  O4'  DC A  68       3.926  10.5817712.457  1.00  1.00
ATOM   1386  C3'  DC A  68       2.151  11.0207710.978  1.00  1.00
ATOM   1387  O3'  DC A  68       2.274  12.3827710.587  1.00  1.00
ATOM   1388  C2'  DC A  68       3.226  10.2087710.255  1.00  1.00
ATOM   1389  C1'  DC A  68       4.399  10.6587711.121  1.00  1.00
ATOM   1390  N1   DC A  68       5.599   9.7847711.004  1.00  1.00
ATOM   1391  C2   DC A  68       6.852  10.3867711.095  1.00  1.00
ATOM   1392  O2   DC A  68       6.915  11.6097711.268  1.00  1.00
ATOM   1393  N3   DC A  68       7.959   9.6077710.990  1.00  1.00
ATOM   1394  C4   DC A  68       7.848   8.2857710.803  1.00  1.00
ATOM   1395  N4   DC A  68       8.958   7.5697710.707  1.00  1.00
ATOM   1396  C5   DC A  68       6.569   7.6477710.706  1.00  1.00
ATOM   1397  C6   DC A  68       5.475   8.4437710.813  1.00  1.00
ATOM   1398  P    DA A  69       1.195  13.0007709.578  1.00  1.00
ATOM   1399  OP1  DA A  69       0.000  13.4357710.335  1.00  1.00
ATOM   1400  OP2  DA A  69       0.952  12.0507708.470  1.00  1.00
ATOM   1401  O5'  DA A  69       1.978  14.2817709.025  1.00  1.00
ATOM   1402  C5'  DA A  69       2.940  14.9327709.876  1.00  1.00
ATOM   1403  C4'  DA A  69       4.189  15.2677709.085  1.00  1.00
ATOM   1404  O4'  DA A  69       5.153  14.1767709.082  1.00  1.00
ATOM   1405  C3'  DA A  69       3.975  15.5747707.603  1.00  1.00
ATOM   1406  O3'  DA A  69       4.875  16.6047707.212  1.00  1.00
ATOM   1407  C2'  DA A  69       4.368  14.2867706.880  1.00  1.00
ATOM   1408  C1'  DA A  69       5.581  13.9607707.746  1.00  1.00
ATOM   1409  N9   DA A  69       6.039  12.5487707.629  1.00  1.00
ATOM   1410  C8   DA A  69       5.286  11.4257707.438  1.00  1.00
ATOM   1411  N7   DA A  69       5.980  10.3317707.376  1.00  1.00
ATOM   1412  C5   DA A  69       7.291  10.7587707.538  1.00  1.00
ATOM   1413  C6   DA A  69       8.515  10.0697707.568  1.00  1.00
ATOM   1414  N6   DA A  69       8.619   8.7407707.429  1.00  1.00
ATOM   1415  N1   DA A  69       9.632  10.7997707.746  1.00  1.00
ATOM   1416  C2   DA A  69       9.522  12.1197707.884  1.00  1.00
ATOM   1417  N3   DA A  69       8.441  12.8687707.873  1.00  1.00
ATOM   1418  C4   DA A  69       7.337  12.1147707.693  1.00  1.00
ATOM   1419  P    DG A  70       4.366  17.7387706.203  1.00  1.00
ATOM   1420  OP1  DG A  70       3.655  18.7927706.960  1.00  1.00
ATOM   1421  OP2  DG A  70       3.611  17.1137705.095  1.00  1.00
ATOM   1422  O5'  DG A  70       5.753  18.3147705.650  1.00  1.00
ATOM   1423  C5'  DG A  70       6.914  18.2767706.501  1.00  1.00
ATOM   1424  C4'  DG A  70       8.121  17.8137705.710  1.00  1.00
ATOM   1425  O4'  DG A  70       8.260  16.3637705.707  1.00  1.00
ATOM   1426  C3'  DG A  70       8.129  18.1877704.228  1.00  1.00
ATOM   1427  O3'  DG A  70       9.462  18.4917703.837  1.00  1.00
ATOM   1428  C2'  DG A  70       7.689  16.9147703.505  1.00  1.00
ATOM   1429  C1'  DG A  70       8.479  15.9377704.371  1.00  1.00
ATOM   1430  N9   DG A  70       8.019  14.5257704.254  1.00  1.00
ATOM   1431  C8   DG A  70       6.745  14.0377704.061  1.00  1.00
ATOM   1432  N7   DG A  70       6.678  12.7297704.001  1.00  1.00
ATOM   1433  C5   DG A  70       8.001  12.3227704.165  1.00  1.00
ATOM   1434  C6   DG A  70       8.559  11.0177704.190  1.00  1.00
ATOM   1435  O6   DG A  70       7.991   9.9357704.071  1.00  1.00
ATOM   1436  N1   DG A  70       9.947  11.0587704.380  1.00  1.00
ATOM   1437  C2   DG A  70      10.697  12.2087704.527  1.00  1.00
ATOM   1438  N2   DG A  70      12.010  12.0347704.699  1.00  1.00
ATOM   1439  N3   DG A  70      10.173  13.4327704.504  1.00  1.00
ATOM   1440  C4   DG A  70       8.827  13.4107704.320  1.00  1.00
ATOM   1441  P    DA A  71       9.716  19.7087702.828  1.00  1.00
ATOM   1442  OP1  DA A  71       9.761  20.9797703.585  1.00  1.00
ATOM   1443  OP2  DA A  71       8.738  19.6467701.720  1.00  1.00
ATOM   1444  O5'  DA A  71      11.177  19.3597702.275  1.00  1.00
ATOM   1445  C5'  DA A  71      12.094  18.6467703.126  1.00  1.00
ATOM   1446  C4'  DA A  71      12.798  17.5617702.335  1.00  1.00
ATOM   1447  O4'  DA A  71      12.058  16.3077702.332  1.00  1.00
ATOM   1448  C3'  DA A  71      13.024  17.8597700.853  1.00  1.00
ATOM   1449  O3'  DA A  71      14.282  17.3227700.462  1.00  1.00
ATOM   1450  C2'  DA A  71      11.921  17.0877700.130  1.00  1.00
ATOM   1451  C1'  DA A  71      11.986  15.8337700.996  1.00  1.00
ATOM   1452  N9   DA A  71      10.784  14.9617700.879  1.00  1.00
ATOM   1453  C8   DA A  71       9.483  15.3317700.688  1.00  1.00
ATOM   1454  N7   DA A  71       8.658  14.3327700.626  1.00  1.00
ATOM   1455  C5   DA A  71       9.468  13.2177700.788  1.00  1.00
ATOM   1456  C6   DA A  71       9.191  11.8417700.818  1.00  1.00
ATOM   1457  N6   DA A  71       7.959  11.3317700.679  1.00  1.00
ATOM   1458  N1   DA A  71      10.230  11.0047700.996  1.00  1.00
ATOM   1459  C2   DA A  71      11.452  11.5167701.134  1.00  1.00
ATOM   1460  N3   DA A  71      11.830  12.7767701.123  1.00  1.00
ATOM   1461  C4   DA A  71      10.772  13.5927700.943  1.00  1.00
ATOM   1462  P    DA A  72      15.203  18.1567699.453  1.00  1.00
ATOM   1463  OP1  DA A  72      15.986  19.1587700.210  1.00  1.00
ATOM   1464  OP2  DA A  72      14.375  18.6817698.345  1.00  1.00
ATOM   1465  O5'  DA A  72      16.179  17.0167698.900  1.00  1.00
ATOM   1466  C5'  DA A  72      16.502  15.9007699.751  1.00  1.00
ATOM   1467  C4'  DA A  72      16.434  14.6087698.960  1.00  1.00
ATOM   1468  O4'  DA A  72      15.098  14.0287698.957  1.00  1.00
ATOM   1469  C3'  DA A  72      16.792  14.7167697.478  1.00  1.00
ATOM   1470  O3'  DA A  72      17.494  13.5427697.087  1.00  1.00
ATOM   1471  C2'  DA A  72      15.446  14.7417696.755  1.00  1.00
ATOM   1472  C1'  DA A  72      14.761  13.6887697.621  1.00  1.00
ATOM   1473  N9   DA A  72      13.276  13.6897697.504  1.00  1.00
ATOM   1474  C8   DA A  72      12.441  14.7527697.313  1.00  1.00
ATOM   1475  N7   DA A  72      11.186  14.4307697.251  1.00  1.00
ATOM   1476  C5   DA A  72      11.187  13.0517697.413  1.00  1.00
ATOM   1477  C6   DA A  72      10.154  12.1007697.443  1.00  1.00
ATOM   1478  N6   DA A  72       8.857  12.4127697.304  1.00  1.00
ATOM   1479  N1   DA A  72      10.502  10.8127697.621  1.00  1.00
ATOM   1480  C2   DA A  72      11.792  10.5097697.759  1.00  1.00
ATOM   1481  N3   DA A  72      12.838  11.3067697.748  1.00  1.00
ATOM   1482  C4   DA A  72      12.462  12.5887697.568  1.00  1.00
ATOM   1483  P    DG A  73      18.729  13.6767696.078  1.00  1.00
ATOM   1484  OP1  DG A  73      19.952  14.0277696.835  1.00  1.00
ATOM   1485  OP2  DG A  73      18.368  14.5887694.970  1.00  1.00
ATOM   1486  O5'  DG A  73      18.849  12.1807695.525  1.00  1.00
ATOM   1487  C5'  DG A  73      18.454  11.0877696.376  1.00  1.00
ATOM   1488  C4'  DG A  73      17.640  10.0827695.585  1.00  1.00
ATOM   1489  O4'  DG A  73      16.219  10.3987695.582  1.00  1.00
ATOM   1490  C3'  DG A  73      17.993   9.9597694.103  1.00  1.00
ATOM   1491  O3'  DG A  73      17.871   8.5977693.712  1.00  1.00
ATOM   1492  C2'  DG A  73      16.918  10.7707693.380  1.00  1.00
ATOM   1493  C1'  DG A  73      15.746  10.3217694.246  1.00  1.00
ATOM   1494  N9   DG A  73      14.545  11.1957694.129  1.00  1.00
ATOM   1495  C8   DG A  73      14.475  12.5577693.936  1.00  1.00
ATOM   1496  N7   DG A  73      13.252  13.0267693.876  1.00  1.00
ATOM   1497  C5   DG A  73      12.455  11.8937694.040  1.00  1.00
ATOM   1498  C6   DG A  73      11.042  11.7667694.065  1.00  1.00
ATOM   1499  O6   DG A  73      10.188  12.6407693.946  1.00  1.00
ATOM   1500  N1   DG A  73      10.651  10.4337694.255  1.00  1.00
ATOM   1501  C2   DG A  73      11.514   9.3647694.402  1.00  1.00
ATOM   1502  N2   DG A  73      10.942   8.1697694.574  1.00  1.00
ATOM   1503  N3   DG A  73      12.839   9.4847694.379  1.00  1.00
ATOM   1504  C4   DG A  73      13.235  10.7717694.195  1.00  1.00
ATOM   1505  P    DA A  74      18.949   7.9797692.703  1.00  1.00
ATOM   1506  OP1  DA A  74      20.144   7.5447693.460  1.00  1.00
ATOM   1507  OP2  DA A  74      19.193   8.9297691.595  1.00  1.00
ATOM   1508  O5'  DA A  74      18.166   6.6987692.150  1.00  1.00
ATOM   1509  C5'  DA A  74      17.205   6.0467693.001  1.00  1.00
ATOM   1510  C4'  DA A  74      15.956   5.7127692.210  1.00  1.00
ATOM   1511  O4'  DA A  74      14.991   6.8037692.207  1.00  1.00
ATOM   1512  C3'  DA A  74      16.169   5.4047690.728  1.00  1.00
ATOM   1513  O3'  DA A  74      15.269   4.3747690.337  1.00  1.00
ATOM   1514  C2'  DA A  74      15.776   6.6937690.005  1.00  1.00
ATOM   1515  C1'  DA A  74      14.563   7.0187690.871  1.00  1.00
ATOM   1516  N9   DA A  74      14.105   8.4317690.754  1.00  1.00
ATOM   1517  C8   DA A  74      14.859   9.5547690.563  1.00  1.00
ATOM   1518  N7   DA A  74      14.164  10.6477690.501  1.00  1.00
ATOM   1519  C5   DA A  74      12.853  10.2217690.663  1.00  1.00
ATOM   1520  C6   DA A  74      11.630  10.9107690.693  1.00  1.00
ATOM   1521  N6   DA A  74      11.525  12.2397690.554  1.00  1.00
ATOM   1522  N1   DA A  74      10.512  10.1807690.871  1.00  1.00
ATOM   1523  C2   DA A  74      10.623   8.8607691.009  1.00  1.00
ATOM   1524  N3   DA A  74      11.703   8.1117690.998  1.00  1.00
ATOM   1525  C4   DA A  74      12.807   8.8657690.818  1.00  1.00
ATOM   1526  P    DA A  75      15.778   3.2417689.328  1.00  1.00
ATOM   1527  OP1  DA A  75      16.490   2.1867690.085  1.00  1.00
ATOM   1528  OP2  DA A  75      16.533   3.8667688.220  1.00  1.00
ATOM   1529  O5'  DA A  75      14.392   2.6647688.775  1.00  1.00
ATOM   1530  C5'  DA A  75      13.231   2.7037689.626  1.00  1.00
ATOM   1531  C4'  DA A  75      12.024   3.1667688.835  1.00  1.00
ATOM   1532  O4'  DA A  75      11.885   4.6167688.832  1.00  1.00
ATOM   1533  C3'  DA A  75      12.016   2.7927687.353  1.00  1.00
ATOM   1534  O3'  DA A  75      10.682   2.4887686.962  1.00  1.00
ATOM   1535  C2'  DA A  75      12.455   4.0657686.630  1.00  1.00
ATOM   1536  C1'  DA A  75      11.665   5.0427687.496  1.00  1.00
ATOM   1537  N9   DA A  75      12.125   6.4537687.379  1.00  1.00
ATOM   1538  C8   DA A  75      13.395   6.9197687.188  1.00  1.00
ATOM   1539  N7   DA A  75      13.475   8.2127687.126  1.00  1.00
ATOM   1540  C5   DA A  75      12.164   8.6377687.288  1.00  1.00
ATOM   1541  C6   DA A  75      11.579   9.9147687.318  1.00  1.00
ATOM   1542  N6   DA A  75      12.276  11.0517687.179  1.00  1.00
ATOM   1543  N1   DA A  75      10.247   9.9807687.496  1.00  1.00
ATOM   1544  C2   DA A  75       9.560   8.8487687.634  1.00  1.00
ATOM   1545  N3   DA A  75       9.994   7.6067687.623  1.00  1.00
ATOM   1546  C4   DA A  75      11.330   7.5687687.443  1.00  1.00
ATOM   1547  P    DA A  76      10.428   1.2717685.953  1.00  1.00
ATOM   1548  OP1  DA A  76      10.384   0.0007686.710  1.00  1.00
ATOM   1549  OP2  DA A  76      11.406   1.3337684.845  1.00  1.00
ATOM   1550  O5'  DA A  76       8.967   1.6207685.400  1.00  1.00
ATOM   1551  C5'  DA A  76       8.051   2.3337686.251  1.00  1.00
ATOM   1552  C4'  DA A  76       7.346   3.4187685.460  1.00  1.00
ATOM   1553  O4'  DA A  76       8.086   4.6727685.457  1.00  1.00
ATOM   1554  C3'  DA A  76       7.120   3.1207683.978  1.00  1.00
ATOM   1555  O3'  DA A  76       5.862   3.6577683.587  1.00  1.00
ATOM   1556  C2'  DA A  76       8.224   3.8917683.255  1.00  1.00
ATOM   1557  C1'  DA A  76       8.159   5.1467684.121  1.00  1.00
ATOM   1558  N9   DA A  76       9.361   6.0187684.004  1.00  1.00
ATOM   1559  C8   DA A  76      10.661   5.6487683.813  1.00  1.00
ATOM   1560  N7   DA A  76      11.487   6.6467683.751  1.00  1.00
ATOM   1561  C5   DA A  76      10.676   7.7617683.913  1.00  1.00
ATOM   1562  C6   DA A  76      10.953   9.1387683.943  1.00  1.00
ATOM   1563  N6   DA A  76      12.185   9.6487683.804  1.00  1.00
ATOM   1564  N1   DA A  76       9.914   9.9757684.121  1.00  1.00
ATOM   1565  C2   DA A  76       8.692   9.4627684.259  1.00  1.00
ATOM   1566  N3   DA A  76       8.314   8.2037684.248  1.00  1.00
ATOM   1567  C4   DA A  76       9.372   7.3867684.068  1.00  1.00
ATOM   1568  P    DG A  77       4.942   2.8237682.578  1.00  1.00
ATOM   1569  OP1  DG A  77       4.159   1.8207683.335  1.00  1.00
ATOM   1570  OP2  DG A  77       5.770   2.2987681.470  1.00  1.00
ATOM   1571  O5'  DG A  77       3.965   3.9637682.025  1.00  1.00
ATOM   1572  C5'  DG A  77       3.643   5.0797682.876  1.00  1.00
ATOM   1573  C4'  DG A  77       3.710   6.3707682.085  1.00  1.00
ATOM   1574  O4'  DG A  77       5.046   6.9507682.082  1.00  1.00
ATOM   1575  C3'  DG A  77       3.352   6.2627680.603  1.00  1.00
ATOM   1576  O3'  DG A  77       2.651   7.4367680.212  1.00  1.00
ATOM   1577  C2'  DG A  77       4.699   6.2387679.880  1.00  1.00
ATOM   1578  C1'  DG A  77       5.383   7.2917680.746  1.00  1.00
ATOM   1579  N9   DG A  77       6.868   7.2907680.629  1.00  1.00
ATOM   1580  C8   DG A  77       7.726   6.2297680.436  1.00  1.00
ATOM   1581  N7   DG A  77       8.991   6.5697680.376  1.00  1.00
ATOM   1582  C5   DG A  77       8.969   7.9537680.540  1.00  1.00
ATOM   1583  C6   DG A  77      10.038   8.8877680.565  1.00  1.00
ATOM   1584  O6   DG A  77      11.243   8.6817680.446  1.00  1.00
ATOM   1585  N1   DG A  77       9.570  10.1957680.755  1.00  1.00
ATOM   1586  C2   DG A  77       8.244  10.5537680.902  1.00  1.00
ATOM   1587  N2   DG A  77       8.004  11.8557681.074  1.00  1.00
ATOM   1588  N3   DG A  77       7.243   9.6767680.879  1.00  1.00
ATOM   1589  C4   DG A  77       7.679   8.4037680.695  1.00  1.00
ATOM   1590  P    DA A  78       1.415   7.3027679.203  1.00  1.00
ATOM   1591  OP1  DA A  78       0.192   6.9527679.960  1.00  1.00
ATOM   1592  OP2  DA A  78       1.776   6.3917678.095  1.00  1.00
ATOM   1593  O5'  DA A  78       1.295   8.7997678.650  1.00  1.00
ATOM   1594  C5'  DA A  78       1.690   9.8927679.501  1.00  1.00
ATOM   1595  C4'  DA A  78       2.504  10.8977678.710  1.00  1.00
ATOM   1596  O4'  DA A  78       3.926  10.5817678.707  1.00  1.00
ATOM   1597  C3'  DA A  78       2.151  11.0207677.228  1.00  1.00
ATOM   1598  O3'  DA A  78       2.274  12.3827676.837  1.00  1.00
ATOM   1599  C2'  DA A  78       3.226  10.2087676.505  1.00  1.00
ATOM   1600  C1'  DA A  78       4.399  10.6587677.371  1.00  1.00
ATOM   1601  N9   DA A  78       5.599   9.7847677.254  1.00  1.00
ATOM   1602  C8   DA A  78       5.650   8.4337677.063  1.00  1.00
ATOM   1603  N7   DA A  78       6.855   7.9567677.001  1.00  1.00
ATOM   1604  C5   DA A  78       7.664   9.0727677.163  1.00  1.00
ATOM   1605  C6   DA A  78       9.059   9.2347677.193  1.00  1.00
ATOM   1606  N6   DA A  78       9.925   8.2207677.054  1.00  1.00
ATOM   1607  N1   DA A  78       9.534  10.4817677.371  1.00  1.00
ATOM   1608  C2   DA A  78       8.669  11.4847677.509  1.00  1.00
ATOM   1609  N3   DA A  78       7.355  11.4557677.498  1.00  1.00
ATOM   1610  C4   DA A  78       6.905  10.1967677.318  1.00  1.00
ATOM   1611  P    DA A  79       1.195  13.0007675.828  1.00  1.00
ATOM   1612  OP1  DA A  79       0.000  13.4357676.585  1.00  1.00
ATOM   1613  OP2  DA A  79       0.952  12.0507674.720  1.00  1.00
ATOM   1614  O5'  DA A  79       1.978  14.2817675.275  1.00  1.00
ATOM   1615  C5'  DA A  79       2.940  14.9327676.126  1.00  1.00
ATOM   1616  C4'  DA A  79       4.189  15.2677675.335  1.00  1.00
ATOM   1617  O4'  DA A  79       5.153  14.1767675.332  1.00  1.00
ATOM   1618  C3'  DA A  79       3.975  15.5747673.853  1.00  1.00
ATOM   1619  O3'  DA A  79       4.875  16.6047673.462  1.00  1.00
ATOM   1620  C2'  DA A  79       4.368  14.2867673.130  1.00  1.00
ATOM   1621  C1'  DA A  79       5.581  13.9607673.996  1.00  1.00
ATOM   1622  N9   DA A  79       6.039  12.5487673.879  1.00  1.00
ATOM   1623  C8   DA A  79       5.286  11.4257673.688  1.00  1.00
ATOM   1624  N7   DA A  79       5.980  10.3317673.626  1.00  1.00
ATOM   1625  C5   DA A  79       7.291  10.7587673.788  1.00  1.00
ATOM   1626  C6   DA A  79       8.515  10.0697673.818  1.00  1.00
ATOM   1627  N6   DA A  79       8.619   8.7407673.679  1.00  1.00
ATOM   1628  N1   DA A  79       9.632  10.7997673.996  1.00  1.00
ATOM   1629  C2   DA A  79       9.522  12.1197674.134  1.00  1.00
ATOM   1630  N3   DA A  79       8.441  12.8687674.123  1.00  1.00
ATOM   1631  C4   DA A  79       7.337  12.1147673.943  1.00  1.00
ATOM   1632  P    DA A  80       4.366  17.7387672.453  1.00  1.00
ATOM   1633  OP1  DA A  80       3.655  18.7927673.210  1.00  1.00
ATOM   1634  OP2  DA A  80       3.611  17.1137671.345  1.00  1.00
ATOM   1635  O5'  DA A  80       5.753  18.3147671.900  1.00  1.00
ATOM   1636  C5'  DA A  80       6.914  18.2767672.751  1.00  1.00
ATOM   1637  C4'  DA A  80       8.121  17.8137671.960  1.00  1.00
ATOM   1638  O4'  DA A  80       8.260  16.3637671.957  1.00  1.00
ATOM   1639  C3'  DA A  80       8.129  18.1877670.478  1.00  1.00
ATOM   1640  O3'  DA A  80       9.462  18.4917670.087  1.00  1.00
ATOM   1641  C2'  DA A  80       7.689  16.9147669.755  1.00  1.00
ATOM   1642  C1'  DA A  80       8.479  15.9377670.621  1.00  1.00
ATOM   1643  N9   DA A  80       8.019  14.5257670.504  1.00  1.00
ATOM   1644  C8   DA A  80       6.750  14.0607670.313  1.00  1.00
ATOM   1645  N7   DA A  80       6.669  12.7677670.251  1.00  1.00
ATOM   1646  C5   DA A  80       7.980  12.3417670.413  1.00  1.00
ATOM   1647  C6   DA A  80       8.565  11.0657670.443  1.00  1.00
ATOM   1648  N6   DA A  80       7.869   9.9287670.304  1.00  1.00
ATOM   1649  N1   DA A  80       9.898  10.9987670.621  1.00  1.00
ATOM   1650  C2   DA A  80      10.585  12.1317670.759  1.00  1.00
ATOM   1651  N3   DA A  80      10.151  13.3727670.748  1.00  1.00
ATOM   1652  C4   DA A  80       8.814  13.4117670.568  1.00  1.00
ATOM   1653  P    DT A  81       9.716  19.7087669.078  1.00  1.00
ATOM   1654  OP1  DT A  81       9.761  20.9797669.835  1.00  1.00
ATOM   1655  OP2  DT A  81       8.738  19.6467667.970  1.00  1.00
ATOM   1656  O5'  DT A  81      11.177  19.3597668.525  1.00  1.00
ATOM   1657  C5'  DT A  81      12.094  18.6467669.376  1.00  1.00
ATOM   1658  C4'  DT A  81      12.798  17.5617668.585  1.00  1.00
ATOM   1659  O4'  DT A  81      12.058  16.3077668.582  1.00  1.00
ATOM   1660  C3'  DT A  81      13.024  17.8597667.103  1.00  1.00
ATOM   1661  O3'  DT A  81      14.282  17.3227666.712  1.00  1.00
ATOM   1662  C2'  DT A  81      11.921  17.0877666.380  1.00  1.00
ATOM   1663  C1'  DT A  81      11.986  15.8337667.246  1.00  1.00
ATOM   1664  N1   DT A  81      10.784  14.9617667.129  1.00  1.00
ATOM   1665  C2   DT A  81      10.983  13.6057667.221  1.00  1.00
ATOM   1666  O2   DT A  81      12.082  13.1067667.391  1.00  1.00
ATOM   1667  N3   DT A  81       9.846  12.8287667.107  1.00  1.00
ATOM   1668  C4   DT A  81       8.559  13.2867666.914  1.00  1.00
ATOM   1669  O4   DT A  81       7.619  12.4937666.827  1.00  1.00
ATOM   1670  C5   DT A  81       8.450  14.7237666.830  1.00  1.00
ATOM   1671  C7   DT A  81       7.083  15.3057666.620  1.00  1.00
ATOM   1672  C6   DT A  81       9.539  15.5027666.937  1.00  1.00
ATOM   1673  P    DC A  82      15.203  18.1567665.703  1.00  1.00
ATOM   1674  OP1  DC A  82      15.986  19.1587666.460  1.00  1.00
ATOM   1675  OP2  DC A  82      14.375  18.6817664.595  1.00  1.00
ATOM   1676  O5'  DC A  82      16.179  17.0167665.150  1.00  1.00
ATOM   1677  C5'  DC A  82      16.502  15.9007666.001  1.00  1.00
ATOM   1678  C4'  DC A  82      16.434  14.6087665.210  1.00  1.00
ATOM   1679  O4'  DC A  82      15.098  14.0287665.207  1.00  1.00
ATOM   1680  C3'  DC A  82      16.792  14.7167663.728  1.00  1.00
ATOM   1681  O3'  DC A  82      17.494  13.5427663.337  1.00  1.00
ATOM   1682  C2'  DC A  82      15.446  14.7417663.005  1.00  1.00
ATOM   1683  C1'  DC A  82      14.761  13.6887663.871  1.00  1.00
ATOM   1684  N1   DC A  82      13.276  13.6897663.754  1.00  1.00
ATOM   1685  C2   DC A  82      12.617  12.4667663.845  1.00  1.00
ATOM   1686  O2   DC A  82      13.285  11.4407664.018  1.00  1.00
ATOM   1687  N3   DC A  82      11.263  12.4457663.740  1.00  1.00
ATOM   1688  C4   DC A  82      10.576  13.5807663.553  1.00  1.00
ATOM   1689  N4   DC A  82       9.257  13.5077663.457  1.00  1.00
ATOM   1690  C5   DC A  82      11.235  14.8487663.456  1.00  1.00
ATOM   1691  C6   DC A  82      12.588  14.8477663.563  1.00  1.00
ATOM   1692  P    DC A  83      18.729  13.6767662.328  1.00  1.00
ATOM   1693  OP1  DC A  83      19.952  14.0277663.085  1.00  1.00
ATOM   1694  OP2  DC A  83      18.368  14.5887661.220  1.00  1.00
ATOM   1695  O5'  DC A  83      18.849  12.1807661.775  1.00  1.00
ATOM   1696  C5'  DC A  83      18.454  11.0877662.626  1.00  1.00
ATOM   1697  C4'  DC A  83      17.640  10.0827661.835  1.00  1.00
ATOM   1698  O4'  DC A  83      16.219  10.3987661.832  1.00  1.00
ATOM   1699  C3'  DC A  83      17.993   9.9597660.353  1.00  1.00
ATOM   1700  O3'  DC A  83      17.871   8.5977659.962  1.00  1.00
ATOM   1701  C2'  DC A  83      16.918  10.7707659.630  1.00  1.00
ATOM   1702  C1'  DC A  83      15.746  10.3217660.496  1.00  1.00
ATOM   1703  N1   DC A  83      14.545  11.1957660.379  1.00  1.00
ATOM   1704  C2   DC A  83      13.293  10.5937660.470  1.00  1.00
ATOM   1705  O2   DC A  83      13.230   9.3707660.643  1.00  1.00
ATOM   1706  N3   DC A  83      12.185  11.3727660.365  1.00  1.00
ATOM   1707  C4   DC A  83      12.296  12.6937660.178  1.00  1.00
ATOM   1708  N4   DC A  83      11.187  13.4107660.082  1.00  1.00
ATOM   1709  C5   DC A  83      13.575  13.3327660.081  1.00  1.00
ATOM   1710  C6   DC A  83      14.669  12.5367660.188  1.00  1.00
ATOM   1711  P    DA A  84      18.949   7.9797658.953  1.00  1.00
ATOM   1712  OP1  DA A  84      20.144   7.5447659.710  1.00  1.00
ATOM   1713  OP2  DA A  84      19.193   8.9297657.845  1.00  1.00
ATOM   1714  O5'  DA A  84      18.166   6.6987658.400  1.00  1.00
ATOM   1715  C5'  DA A  84      17.205   6.0467659.251  1.00  1.00
ATOM   1716  C4'  DA A  84      15.956   5.7127658.460  1.00  1.00
ATOM   1717  O4'  DA A  84      14.991   6.8037658.457  1.00  1.00
ATOM   1718  C3'  DA A  84      16.169   5.4047656.978  1.00  1.00
ATOM   1719  O3'  DA A  84      15.269   4.3747656.587  1.00  1.00
ATOM   1720  C2'  DA A  84      15.776   6.6937656.255  1.00  1.00
ATOM   1721  C1'  DA A  84      14.563   7.0187657.121  1.00  1.00
ATOM   1722  N9   DA A  84      14.105   8.4317657.004  1.00  1.00
ATOM   1723  C8   DA A  84      14.859   9.5547656.813  1.00  1.00
ATOM   1724  N7   DA A  84      14.164  10.6477656.751  1.00  1.00
ATOM   1725  C5   DA A  84      12.853  10.2217656.913  1.00  1.00
ATOM   1726  C6   DA A  84      11.630  10.9107656.943  1.00  1.00
ATOM   1727  N6   DA A  84      11.525  12.2397656.804  1.00  1.00
ATOM   1728  N1   DA A  84      10.512  10.1807657.121  1.00  1.00
ATOM   1729  C2   DA A  84      10.623   8.8607657.259  1.00  1.00
ATOM   1730  N3   DA A  84      11.703   8.1117657.248  1.00  1.00
ATOM   1731  C4   DA A  84      12.807   8.8657657.068  1.00  1.00
ATOM   1732  P    DA A  85      15.778   3.2417655.578  1.00  1.00
ATOM   1733  OP1  DA A  85      16.490   2.1867656.335  1.00  1.00
ATOM   1734  OP2  DA A  85      16.533   3.8667654.470  1.00  1.00
ATOM   1735  O5'  DA A  85      14.392   2.6647655.025  1.00  1.00
ATOM   1736  C5'  DA A  85      13.231   2.7037655.876  1.00  1.00
ATOM   1737  C4'  DA A  85      12.024   3.1667655.085  1.00  1.00
ATOM   1738  O4'  DA A  85      11.885   4.6167655.082  1.00  1.00
ATOM   1739  C3'  DA A  85      12.016   2.7927653.603  1.00  1.00
ATOM   1740  O3'  DA A  85      10.682   2.4887653.212  1.00  1.00
ATOM   1741  C2'  DA A  85      12.455   4.0657652.880  1.00  1.00
ATOM   1742  C1'  DA A  85      11.665   5.0427653.746  1.00  1.00
ATOM   1743  N9   DA A  85      12.125   6.4537653.629  1.00  1.00
ATOM   1744  C8   DA A  85      13.395   6.9197653.438  1.00  1.00
ATOM   1745  N7   DA A  85      13.475   8.2127653.376  1.00  1.00
ATOM   1746  C5   DA A  85      12.164   8.6377653.538  1.00  1.00
ATOM   1747  C6   DA A  85      11.579   9.9147653.568  1.00  1.00
ATOM   1748  N6   DA A  85      12.276  11.0517653.429  1.00  1.00
ATOM   1749  N1   DA A  85      10.247   9.9807653.746  1.00  1.00
ATOM   1750  C2   DA A  85       9.560   8.8487653.884  1.00  1.00
ATOM   1751  N3   DA A  85       9.994   7.6067653.873  1.00  1.00
ATOM   1752  C4   DA A  85      11.330   7.5687653.693  1.00  1.00
ATOM   1753  P    DG A  86      10.428   1.2717652.203  1.00  1.00
ATOM   1754  OP1  DG A  86      10.384   0.0007652.960  1.00  1.00
ATOM   1755  OP2  DG A  86      11.406   1.3337651.095  1.00  1.00
ATOM   1756  O5'  DG A  86       8.967   1.6207651.650  1.00  1.00
ATOM   1757  C5'  DG A  86       8.051   2.3337652.501  1.00  1.00
ATOM   1758  C4'  DG A  86       7.346   3.4187651.710  1.00  1.00
ATOM   1759  O4'  DG A  86       8.086   4.6727651.707  1.00  1.00
ATOM   1760  C3'  DG A  86       7.120   3.1207650.228  1.00  1.00
ATOM   1761  O3'  DG A  86       5.862   3.6577649.837  1.00  1.00
ATOM   1762  C2'  DG A  86       8.224   3.8917649.505  1.00  1.00
ATOM   1763  C1'  DG A  86       8.159   5.1467650.371  1.00  1.00
ATOM   1764  N9   DG A  86       9.361   6.0187650.254  1.00  1.00
ATOM   1765  C8   DG A  86      10.678   5.6637650.061  1.00  1.00
ATOM   1766  N7   DG A  86      11.502   6.6827650.001  1.00  1.00
ATOM   1767  C5   DG A  86      10.671   7.7897650.165  1.00  1.00
ATOM   1768  C6   DG A  86      10.986   9.1737650.190  1.00  1.00
ATOM   1769  O6   DG A  86      12.082   9.7147650.071  1.00  1.00
ATOM   1770  N1   DG A  86       9.839   9.9567650.380  1.00  1.00
ATOM   1771  C2   DG A  86       8.556   9.4667650.527  1.00  1.00
ATOM   1772  N2   DG A  86       7.597  10.3797650.699  1.00  1.00
ATOM   1773  N3   DG A  86       8.261   8.1687650.504  1.00  1.00
ATOM   1774  C4   DG A  86       9.363   7.3957650.320  1.00  1.00
ATOM   1775  P    DC A  87       4.942   2.8237648.828  1.00  1.00
ATOM   1776  OP1  DC A  87       4.159   1.8207649.585  1.00  1.00
ATOM   1777  OP2  DC A  87       5.770   2.2987647.720  1.00  1.00
ATOM   1778  O5'  DC A  87       3.965   3.9637648.275  1.00  1.00
ATOM   1779  C5'  DC A  87       3.643   5.0797649.126  1.00  1.00
ATOM   1780  C4'  DC A  87       3.710   6.3707648.335  1.00  1.00
ATOM   1781  O4'  DC A  87       5.046   6.9507648.332  1.00  1.00
ATOM   1782  C3'  DC A  87       3.352   6.2627646.853  1.00  1.00
ATOM   1783  O3'  DC A  87       2.651   7.4367646.462  1.00  1.00
ATOM   1784  C2'  DC A  87       4.699   6.2387646.130  1.00  1.00
ATOM   1785  C1'  DC A  87       5.383   7.2917646.996  1.00  1.00
ATOM   1786  N1   DC A  87       6.868   7.2907646.879  1.00  1.00
ATOM   1787  C2   DC A  87       7.528   8.5137646.970  1.00  1.00
ATOM   1788  O2   DC A  87       6.860   9.5397647.143  1.00  1.00
ATOM   1789  N3   DC A  87       8.881   8.5337646.865  1.00  1.00
ATOM   1790  C4   DC A  87       9.568   7.3997646.678  1.00  1.00
ATOM   1791  N4   DC A  87      10.887   7.4717646.582  1.00  1.00
ATOM   1792  C5   DC A  87       8.909   6.1317646.581  1.00  1.00
ATOM   1793  C6   DC A  87       7.556   6.1327646.688  1.00  1.00
ATOM   1794  P    DC A  88       1.415   7.3027645.453  1.00  1.00
ATOM   1795  OP1  DC A  88       0.192   6.9527646.210  1.00  1.00
ATOM   1796  OP2  DC A  88       1.776   6.3917644.345  1.00  1.00
ATOM   1797  O5'  DC A  88       1.295   8.7997644.900  1.00  1.00
ATOM   1798  C5'  DC A  88       1.690   9.8927645.751  1.00  1.00
ATOM   1799  C4'  DC A  88       2.504  10.8977644.960  1.00  1.00
ATOM   1800  O4'  DC A  88       3.926  10.5817644.957  1.00  1.00
ATOM   1801  C3'  DC A  88       2.151  11.0207643.478  1.00  1.00
ATOM   1802  O3'  DC A  88       2.274  12.3827643.087  1.00  1.00
ATOM   1803  C2'  DC A  88       3.226  10.2087642.755  1.00  1.00
ATOM   1804  C1'  DC A  88       4.399  10.6587643.621  1.00  1.00
ATOM   1805  N1   DC A  88       5.599   9.7847643.504  1.00  1.00
ATOM   1806  C2   DC A  88       6.852  10.3867643.595  1.00  1.00
ATOM   1807  O2   DC A  88       6.915  11.6097643.768  1.00  1.00
ATOM   1808  N3   DC A  88       7.959   9.6077643.490  1.00  1.00
ATOM   1809  C4   DC A  88       7.848   8.2857643.303  1.00  1.00
ATOM   1810  N4   DC A  88       8.958   7.5697643.207  1.00  1.00
ATOM   1811  C5   DC A  88       6.569   7.6477643.206  1.00  1.00
ATOM   1812  C6   DC A  88       5.475   8.4437643.313  1.00  1.00
ATOM   1813  P    DT A  89       1.195  13.0007642.078  1.00  1.00
ATOM   1814  OP1  DT A  89       0.000  13.4357642.835  1.00  1.00
ATOM   1815  OP2  DT A  89       0.952  12.0507640.970  1.00  1.00
ATOM   1816  O5'  DT A  89       1.978  14.2817641.525  1.00  1.00
ATOM   1817  C5'  DT A  89       2.940  14.9327642.376  1.00  1.00
ATOM   1818  C4'  DT A  89       4.189  15.2677641.585  1.00  1.00
ATOM   1819  O4'  DT A  89       5.153  14.1767641.582  1.00  1.00
ATOM   1820  C3'  DT A  89       3.975  15.5747640.103  1.00  1.00
ATOM   1821  O3'  DT A  89       4.875  16.6047639.712  1.00  1.00
ATOM   1822  C2'  DT A  89       4.368  14.2867639.380  1.00  1.00
ATOM   1823  C1'  DT A  89       5.581  13.9607640.246  1.00  1.00
ATOM   1824  N1   DT A  89       6.039  12.5487640.129  1.00  1.00
ATOM   1825  C2   DT A  89       7.391  12.3197640.221  1.00  1.00
ATOM   1826  O2   DT A  89       8.204  13.2107640.391  1.00  1.00
ATOM   1827  N3   DT A  89       7.778  10.9977640.107  1.00  1.00
ATOM   1828  C4   DT A  89       6.945   9.9147639.914  1.00  1.00
ATOM   1829  O4   DT A  89       7.408   8.7757639.827  1.00  1.00
ATOM   1830  C5   DT A  89       5.544  10.2557639.830  1.00  1.00
ATOM   1831  C7   DT A  89       4.569   9.1347639.620  1.00  1.00
ATOM   1832  C6   DT A  89       5.140  11.5317639.937  1.00  1.00
ATOM   1833  P    DC A  90       4.366  17.7387638.703  1.00  1.00
ATOM   1834  OP1  DC A  90       3.655  18.7927639.460  1.00  1.00
ATOM   1835  OP2  DC A  90       3.611  17.1137637.595  1.00  1.00
ATOM   1836  O5'  DC A  90       5.753  18.3147638.150  1.00  1.00
ATOM   1837  C5'  DC A  90       6.914  18.2767639.001  1.00  1.00
ATOM   1838  C4'  DC A  90       8.121  17.8137638.210  1.00  1.00
ATOM   1839  O4'  DC A  90       8.260  16.3637638.207  1.00  1.00
ATOM   1840  C3'  DC A  90       8.129  18.1877636.728  1.00  1.00
ATOM   1841  O3'  DC A  90       9.462  18.4917636.337  1.00  1.00
ATOM   1842  C2'  DC A  90       7.689  16.9147636.005  1.00  1.00
ATOM   1843  C1'  DC A  90       8.479  15.9377636.871  1.00  1.00
ATOM   1844  N1   DC A  90       8.019  14.5257636.754  1.00  1.00
ATOM   1845  C2   DC A  90       8.979  13.5207636.845  1.00  1.00
ATOM   1846  O2   DC A  90      10.161  13.8387637.018  1.00  1.00
ATOM   1847  N3   DC A  90       8.580  12.2267636.740  1.00  1.00
ATOM   1848  C4   DC A  90       7.289  11.9237636.553  1.00  1.00
ATOM   1849  N4   DC A  90       6.950  10.6477636.457  1.00  1.00
ATOM   1850  C5   DC A  90       6.286  12.9427636.456  1.00  1.00
ATOM   1851  C6   DC A  90       6.705  14.2297636.563  1.00  1.00
ATOM   1852  P    DG A  91       9.716  19.7087635.328  1.00  1.00
ATOM   1853  OP1  DG A  91       9.761  20.9797636.085  1.00  1.00
ATOM   1854  OP2  DG A  91       8.738  19.6467634.220  1.00  1.00
ATOM   1855  O5'  DG A  91      11.177  19.3597634.775  1.00  1.00
ATOM   1856  C5'  DG A  91      12.094  18.6467635.626  1.00  1.00
ATOM   1857  C4'  DG A  91      12.798  17.5617634.835  1.00  1.00
ATOM   1858  O4'  DG A  91      12.058  16.3077634.832  1.00  1.00
ATOM   1859  C3'  DG A  91      13.024  17.8597633.353  1.00  1.00
ATOM   1860  O3'  DG A  91      14.282  17.3227632.962  1.00  1.00
ATOM   1861  C2'  DG A  91      11.921  17.0877632.630  1.00  1.00
ATOM   1862  C1'  DG A  91      11.986  15.8337633.496  1.00  1.00
ATOM   1863  N9   DG A  91      10.784  14.9617633.379  1.00  1.00
ATOM   1864  C8   DG A  91       9.466  15.3157633.186  1.00  1.00
ATOM   1865  N7   DG A  91       8.643  14.2977633.126  1.00  1.00
ATOM   1866  C5   DG A  91       9.474  13.1907633.290  1.00  1.00
ATOM   1867  C6   DG A  91       9.158  11.8067633.315  1.00  1.00
ATOM   1868  O6   DG A  91       8.062  11.2647633.196  1.00  1.00
ATOM   1869  N1   DG A  91      10.305  11.0237633.505  1.00  1.00
ATOM   1870  C2   DG A  91      11.588  11.5127633.652  1.00  1.00
ATOM   1871  N2   DG A  91      12.548  10.6007633.824  1.00  1.00
ATOM   1872  N3   DG A  91      11.883  12.8117633.629  1.00  1.00
ATOM   1873  C4   DG A  91      10.782  13.5847633.445  1.00  1.00
ATOM   1874  P    DG A  92      15.203  18.1567631.953  1.00  1.00
ATOM   1875  OP1  DG A  92      15.986  19.1587632.710  1.00  1.00
ATOM   1876  OP2  DG A  92      14.375  18.6817630.845  1.00  1.00
ATOM   1877  O5'  DG A  92      16.179  17.0167631.400  1.00  1.00
ATOM   1878  C5'  DG A  92      16.502  15.9007632.251  1.00  1.00
ATOM   1879  C4'  DG A  92      16.434  14.6087631.460  1.00  1.00
ATOM   1880  O4'  DG A  92      15.098  14.0287631.457  1.00  1.00
ATOM   1881  C3'  DG A  92      16.792  14.7167629.978  1.00  1.00
ATOM   1882  O3'  DG A  92      17.494  13.5427629.587  1.00  1.00
ATOM   1883  C2'  DG A  92      15.446  14.7417629.255  1.00  1.00
ATOM   1884  C1'  DG A  92      14.761  13.6887630.121  1.00  1.00
ATOM   1885  N9   DG A  92      13.276  13.6897630.004  1.00  1.00
ATOM   1886  C8   DG A  92      12.418  14.7507629.811  1.00  1.00
ATOM   1887  N7   DG A  92      11.154  14.4107629.751  1.00  1.00
ATOM   1888  C5   DG A  92      11.175  13.0267629.915  1.00  1.00
ATOM   1889  C6   DG A  92      10.107  12.0927629.940  1.00  1.00
ATOM   1890  O6   DG A  92       8.902  12.2987629.821  1.00  1.00
ATOM   1891  N1   DG A  92      10.574  10.7847630.130  1.00  1.00
ATOM   1892  C2   DG A  92      11.900  10.4267630.277  1.00  1.00
ATOM   1893  N2   DG A  92      12.140   9.1247630.449  1.00  1.00
ATOM   1894  N3   DG A  92      12.902  11.3037630.254  1.00  1.00
ATOM   1895  C4   DG A  92      12.465  12.5767630.070  1.00  1.00
ATOM   1896  P    DA A  93      18.729  13.6767628.578  1.00  1.00
ATOM   1897  OP1  DA A  93      19.952  14.0277629.335  1.00  1.00
ATOM   1898  OP2  DA A  93      18.368  14.5887627.470  1.00  1.00
ATOM   1899  O5'  DA A  93      18.849  12.1807628.025  1.00  1.00
ATOM   1900  C5'  DA A  93      18.454  11.0877628.876  1.00  1.00
ATOM   1901  C4'  DA A  93      17.640  10.0827628.085  1.00  1.00
ATOM   1902  O4'  DA A  93      16.219  10.3987628.082  1.00  1.00
ATOM   1903  C3'  DA A  93      17.993   9.9597626.603  1.00  1.00
ATOM   1904  O3'  DA A  93      17.871   8.5977626.212  1.00  1.00
ATOM   1905  C2'  DA A  93      16.918  10.7707625.880  1.00  1.00
ATOM   1906  C1'  DA A  93      15.746  10.3217626.746  1.00  1.00
ATOM   1907  N9   DA A  93      14.545  11.1957626.629  1.00  1.00
ATOM   1908  C8   DA A  93      14.494  12.5467626.438  1.00  1.00
ATOM   1909  N7   DA A  93      13.290  13.0227626.376  1.00  1.00
ATOM   1910  C5   DA A  93      12.480  11.9077626.538  1.00  1.00
ATOM   1911  C6   DA A  93      11.085  11.7457626.568  1.00  1.00
ATOM   1912  N6   DA A  93      10.219  12.7597626.429  1.00  1.00
ATOM   1913  N1   DA A  93      10.610  10.4987626.746  1.00  1.00
ATOM   1914  C2   DA A  93      11.475   9.4947626.884  1.00  1.00
ATOM   1915  N3   DA A  93      12.790   9.5247626.873  1.00  1.00
ATOM   1916  C4   DA A  93      13.240  10.7837626.693  1.00  1.00
ATOM   1917  P    DC A  94      18.949   7.9797625.203  1.00  1.00
ATOM   1918  OP1  DC A  94      20.144   7.5447625.960  1.00  1.00
ATOM   1919  OP2  DC A  94      19.193   8.9297624.095  1.00  1.00
ATOM   1920  O5'  DC A  94      18.166   6.6987624.650  1.00  1.00
ATOM   1921  C5'  DC A  94      17.205   6.0467625.501  1.00  1.00
ATOM   1922  C4'  DC A  94      15.956   5.7127624.710  1.00  1.00
ATOM   1923  O4'  DC A  94      14.991   6.8037624.707  1.00  1.00
ATOM   1924  C3'  DC A  94      16.169   5.4047623.228  1.00  1.00
ATOM   1925  O3'  DC A  94      15.269   4.3747622.837  1.00  1.00
ATOM   1926  C2'  DC A  94      15.776   6.6937622.505  1.00  1.00
ATOM   1927  C1'  DC A  94      14.563   7.0187623.371  1.00  1.00
ATOM   1928  N1   DC A  94      14.105   8.4317623.254  1.00  1.00
ATOM   1929  C2   DC A  94      12.738   8.6807623.345  1.00  1.00
ATOM   1930  O2   DC A  94      11.969   7.7287623.518  1.00  1.00
ATOM   1931  N3   DC A  94      12.301   9.9617623.240  1.00  1.00
ATOM   1932  C4   DC A  94      13.167  10.9657623.053  1.00  1.00
ATOM   1933  N4   DC A  94      12.691  12.1977622.957  1.00  1.00
ATOM   1934  C5   DC A  94      14.577  10.7307622.956  1.00  1.00
ATOM   1935  C6   DC A  94      14.994   9.4437623.063  1.00  1.00
ATOM   1936  P    DA A  95      15.778   3.2417621.828  1.00  1.00
ATOM   1937  OP1  DA A  95      16.490   2.1867622.585  1.00  1.00
ATOM   1938  OP2  DA A  95      16.533   3.8667620.720  1.00  1.00
ATOM   1939  O5'  DA A  95      14.392   2.6647621.275  1.00  1.00
ATOM   1940  C5'  DA A  95      13.231   2.7037622.126  1.00  1.00
ATOM   1941  C4'  DA A  95      12.024   3.1667621.335  1.00  1.00
ATOM   1942  O4'  DA A  95      11.885   4.6167621.332  1.00  1.00
ATOM   1943  C3'  DA A  95      12.016   2.7927619.853  1.00  1.00
ATOM   1944  O3'  DA A  95      10.682   2.4887619.462  1.00  1.00
ATOM   1945  C2'  DA A  95      12.455   4.0657619.130  1.00  1.00
ATOM   1946  C1'  DA A  95      11.665   5.0427619.996  1.00  1.00
ATOM   1947  N9   DA A  95      12.125   6.4537619.879  1.00  1.00
ATOM   1948  C8   DA A  95      13.395   6.9197619.688  1.00  1.00
ATOM   1949  N7   DA A  95      13.475   8.2127619.626  1.00  1.00
ATOM   1950  C5   DA A  95      12.164   8.6377619.788  1.00  1.00
ATOM   1951  C6   DA A  95      11.579   9.9147619.818  1.00  1.00
ATOM   1952  N6   DA A  95      12.276  11.0517619.679  1.00  1.00
ATOM   1953  N1   DA A  95      10.247   9.9807619.996  1.00  1.00
ATOM   1954  C2   DA A  95       9.560   8.8487620.134  1.00  1.00
ATOM   1955  N3   DA A  95       9.994   7.6067620.123  1.00  1.00
ATOM   1956  C4   DA A  95      11.330   7.5687619.943  1.00  1.00
ATOM   1957  P    DA A  96      10.428   1.2717618.453  1.00  1.00
ATOM   1958  OP1  DA A  96      10.384   0.0007619.210  1.00  1.00
ATOM   1959  OP2  DA A  96      11.406   1.3337617.345  1.00  1.00
ATOM   1960  O5'  DA A  96       8.967   1.6207617.900  1.00  1.00
ATOM   1961  C5'  DA A  96       8.051   2.3337618.751  1.00  1.00
ATOM   1962  C4'  DA A  96       7.346   3.4187617.960  1.00  1.00
ATOM   1963  O4'  DA A  96       8.086   4.6727617.957  1.00  1.00
ATOM   1964  C3'  DA A  96       7.120   3.1207616.478  1.00  1.00
ATOM   1965  O3'  DA A  96       5.862   3.6577616.087  1.00  1.00
ATOM   1966  C2'  DA A  96       8.224   3.8917615.755  1.00  1.00
ATOM   1967  C1'  DA A  96       8.159   5.1467616.621  1.00  1.00
ATOM   1968  N9   DA A  96       9.361   6.0187616.504  1.00  1.00
ATOM   1969  C8   DA A  96      10.661   5.6487616.313  1.00  1.00
ATOM   1970  N7   DA A  96      11.487   6.6467616.251  1.00  1.00
ATOM   1971  C5   DA A  96      10.676   7.7617616.413  1.00  1.00
ATOM   1972  C6   DA A  96      10.953   9.1387616.443  1.00  1.00
ATOM   1973  N6   DA A  96      12.185   9.6487616.304  1.00  1.00
ATOM   1974  N1   DA A  96       9.914   9.9757616.621  1.00  1.00
ATOM   1975  C2   DA A  96       8.692   9.4627616.759  1.00  1.00
ATOM   1976  N3   DA A  96       8.314   8.2037616.748  1.00  1.00
ATOM   1977  C4   DA A  96       9.372   7.3867616.568  1.00  1.00
ATOM   1978  P    DG A  97       4.942   2.8237615.078  1.00  1.00
ATOM   1979  OP1  DG A  97       4.159   1.8207615.835  1.00  1.00
ATOM   1980  OP2  DG A  97       5.770   2.2987613.970  1.00  1.00
ATOM   1981  O5'  DG A  97       3.965   3.9637614.525  1.00  1.00
ATOM   1982  C5'  DG A  97       3.643   5.0797615.376  1.00  1.00
ATOM   1983  C4'  DG A  97       3.710   6.3707614.585  1.00  1.00
ATOM   1984  O4'  DG A  97       5.046   6.9507614.582  1.00  1.00
ATOM   1985  C3'  DG A  97       3.352   6.2627613.103  1.00  1.00
ATOM   1986  O3'  DG A  97       2.651   7.4367612.712  1.00  1.00
ATOM   1987  C2'  DG A  97       4.699   6.2387612.380  1.00  1.00
ATOM   1988  C1'  DG A  97       5.383   7.2917613.246  1.00  1.00
ATOM   1989  N9   DG A  97       6.868   7.2907613.129  1.00  1.00
ATOM   1990  C8   DG A  97       7.726   6.2297612.936  1.00  1.00
ATOM   1991  N7   DG A  97       8.991   6.5697612.876  1.00  1.00
ATOM   1992  C5   DG A  97       8.969   7.9537613.040  1.00  1.00
ATOM   1993  C6   DG A  97      10.038   8.8877613.065  1.00  1.00
ATOM   1994  O6   DG A  97      11.243   8.6817612.946  1.00  1.00
ATOM   1995  N1   DG A  97       9.570  10.1957613.255  1.00  1.00
ATOM   1996  C2   DG A  97       8.244  10.5537613.402  1.00  1.00
ATOM   1997  N2   DG A  97       8.004  11.8557613.574  1.00  1.00
ATOM   1998  N3   DG A  97       7.243   9.6767613.379  1.00  1.00
ATOM   1999  C4   DG A  97       7.679   8.4037613.195  1.00  1.00
ATOM   2000  P    DT A  98       1.415   7.3027611.703  1.00  1.00
ATOM   2001  OP1  DT A  98       0.192   6.9527612.460  1.00  1.00
ATOM   2002  OP2  DT A  98       1.776   6.3917610.595  1.00  1.00
ATOM   2003  O5'  DT A  98       1.295   8.7997611.150  1.00  1.00
ATOM   2004  C5'  DT A  98       1.690   9.8927612.001  1.00  1.00
ATOM   2005  C4'  DT A  98       2.504  10.8977611.210  1.00  1.00
ATOM   2006  O4'  DT A  98       3.926  10.5817611.207  1.00  1.00
ATOM   2007  C3'  DT A  98       2.151  11.0207609.728  1.00  1.00
ATOM   2008  O3'  DT A  98       2.274  12.3827609.337  1.00  1.00
ATOM   2009  C2'  DT A  98       3.226  10.2087609.005  1.00  1.00
ATOM   2010  C1'  DT A  98       4.399  10.6587609.871  1.00  1.00
ATOM   2011  N1   DT A  98       5.599   9.7847609.754  1.00  1.00
ATOM   2012  C2   DT A  98       6.828  10.3937609.846  1.00  1.00
ATOM   2013  O2   DT A  98       6.962  11.5937610.016  1.00  1.00
ATOM   2014  N3   DT A  98       7.917   9.5527609.732  1.00  1.00
ATOM   2015  C4   DT A  98       7.880   8.1867609.539  1.00  1.00
ATOM   2016  O4   DT A  98       8.925   7.5377609.452  1.00  1.00
ATOM   2017  C5   DT A  98       6.547   7.6397609.455  1.00  1.00
ATOM   2018  C7   DT A  98       6.416   6.1587609.245  1.00  1.00
ATOM   2019  C6   DT A  98       5.470   8.4337609.562  1.00  1.00
ATOM   2020  P    DT A  99       1.195  13.0007608.328  1.00  1.00
ATOM   2021  OP1  DT A  99       0.000  13.4357609.085  1.00  1.00
ATOM   2022  OP2  DT A  99       0.952  12.0507607.220  1.00  1.00
ATOM   2023  O5'  DT A  99       1.978  14.2817607.775  1.00  1.00
ATOM   2024  C5'  DT A  99       2.940  14.9327608.626  1.00  1.00
ATOM   2025  C4'  DT A  99       4.189  15.2677607.835  1.00  1.00
ATOM   2026  O4'  DT A  99       5.153  14.1767607.832  1.00  1.00
ATOM   2027  C3'  DT A  99       3.975  15.5747606.353  1.00  1.00
ATOM   2028  O3'  DT A  99       4.875  16.6047605.962  1.00  1.00
ATOM   2029  C2'  DT A  99       4.368  14.2867605.630  1.00  1.00
ATOM   2030  C1'  DT A  99       5.581  13.9607606.496  1.00  1.00
ATOM   2031  N1   DT A  99       6.039  12.5487606.379  1.00  1.00
ATOM   2032  C2   DT A  99       7.391  12.3197606.471  1.00  1.00
ATOM   2033  O2   DT A  99       8.204  13.2107606.641  1.00  1.00
ATOM   2034  N3   DT A  99       7.778  10.9977606.357  1.00  1.00
ATOM   2035  C4   DT A  99       6.945   9.9147606.164  1.00  1.00
ATOM   2036  O4   DT A  99       7.408   8.7757606.077  1.00  1.00
ATOM   2037  C5   DT A  99       5.544  10.2557606.080  1.00  1.00
ATOM   2038  C7   DT A  99       4.569   9.1347605.870  1.00  1.00
ATOM   2039  C6   DT A  99       5.140  11.5317606.187  1.00  1.00
ATOM   2040  P    DA A 100       4.366  17.7387604.953  1.00  1.00
ATOM   2041  OP1  DA A 100       3.655  18.7927605.710  1.00  1.00
ATOM   2042  OP2  DA A 100       3.611  17.1137603.845  1.00  1.00
ATOM   2043  O5'  DA A 100       5.753  18.3147604.400  1.00  1.00
ATOM   2044  C5'  DA A 100       6.914  18.2767605.251  1.00  1.00
ATOM   2045  C4'  DA A 100       8.121  17.8137604.460  1.00  1.00
ATOM   2046  O4'  DA A 100       8.260  16.3637604.457  1.00  1.00
ATOM   2047  C3'  DA A 100       8.129  18.1877602.978  1.00  1.00
ATOM   2048  O3'  DA A 100       9.462  18.4917602.587  1.00  1.00
ATOM   2049  C2'  DA A 100       7.689  16.9147602.255  1.00  1.00
ATOM   2050  C1'  DA A 100       8.479  15.9377603.121  1.00  1.00
ATOM   2051  N9   DA A 100       8.019  14.5257603.004  1.00  1.00
ATOM   2052  C8   DA A 100       6.750  14.0607602.813  1.00  1.00
ATOM   2053  N7   DA A 100       6.669  12.7677602.751  1.00  1.00
ATOM   2054  C5   DA A 100       7.980  12.3417602.913  1.00  1.00
ATOM   2055  C6   DA A 100       8.565  11.0657602.943  1.00  1.00
ATOM   2056  N6   DA A 100       7.869   9.9287602.804  1.00  1.00
ATOM   2057  N1   DA A 100       9.898  10.9987603.121  1.00  1.00
ATOM   2058  C2   DA A 100      10.585  12.1317603.259  1.00  1.00
ATOM   2059  N3   DA A 100      10.151  13.3727603.248  1.00  1.00
ATOM   2060  C4   DA A 100       8.814  13.4117603.068  1.00  1.00
ATOM   2061  P    DA A 101       9.716  19.7087601.578  1.00  1.00
ATOM   2062  OP1  DA A 101       9.761  20.9797602.335  1.00  1.00
ATOM   2063  OP2  DA A 101       8.738  19.6467600.470  1.00  1.00
ATOM   2064  O5'  DA A 101      11.177  19.3597601.025  1.00  1.00
ATOM   2065  C5'  DA A 101      12.094  18.6467601.876  1.00  1.00
ATOM   2066  C4'  DA A 101      12.798  17.5617601.085  1.00  1.00
ATOM   2067  O4'  DA A 101      12.058  16.3077601.082  1.00  1.00
ATOM   2068  C3'  DA A 101      13.024  17.8597599.603  1.00  1.00
ATOM   2069  O3'  DA A 101      14.282  17.3227599.212  1.00  1.00
ATOM   2070  C2'  DA A 101      11.921  17.0877598.880  1.00  1.00
ATOM   2071  C1'  DA A 101      11.986  15.8337599.746  1.00  1.00
ATOM   2072  N9   DA A 101      10.784  14.9617599.629  1.00  1.00
ATOM   2073  C8   DA A 101       9.483  15.3317599.438  1.00  1.00
ATOM   2074  N7   DA A 101       8.658  14.3327599.376  1.00  1.00
ATOM   2075  C5   DA A 101       9.468  13.2177599.538  1.00  1.00
ATOM   2076  C6   DA A 101       9.191  11.8417599.568  1.00  1.00
ATOM   2077  N6   DA A 101       7.959  11.3317599.429  1.00  1.00
ATOM   2078  N1   DA A 101      10.230  11.0047599.746  1.00  1.00
ATOM   2079  C2   DA A 101      11.452  11.5167599.884  1.00  1.00
ATOM   2080  N3   DA A 101      11.830  12.7767599.873  1.00  1.00
ATOM   2081  C4   DA A 101      10.772  13.5927599.693  1.00  1.00
ATOM   2082  P    DC A 102      15.203  18.1567598.203  1.00  1.00
ATOM   2083  OP1  DC A 102      15.986  19.1587598.960  1.00  1.00
ATOM   2084  OP2  DC A 102      14.375  18.6817597.095  1.00  1.00
ATOM   2085  O5'  DC A 102      16.179  17.0167597.650  1.00  1.00
ATOM   2086  C5'  DC A 102      16.502  15.9007598.501  1.00  1.00
ATOM   2087  C4'  DC A 102      16.434  14.6087597.710  1.00  1.00
ATOM   2088  O4'  DC A 102      15.098  14.0287597.707  1.00  1.00
ATOM   2089  C3'  DC A 102      16.792  14.7167596.228  1.00  1.00
ATOM   2090  O3'  DC A 102      17.494  13.5427595.837  1.00  1.00
ATOM   2091  C2'  DC A 102      15.446  14.7417595.505  1.00  1.00
ATOM   2092  C1'  DC A 102      14.761  13.6887596.371  1.00  1.00
ATOM   2093  N1   DC A 102      13.276  13.6897596.254  1.00  1.00
ATOM   2094  C2   DC A 102      12.617  12.4667596.345  1.00  1.00
ATOM   2095  O2   DC A 102      13.285  11.4407596.518  1.00  1.00
ATOM   2096  N3   DC A 102      11.263  12.4457596.240  1.00  1.00
ATOM   2097  C4   DC A 102      10.576  13.5807596.053  1.00  1.00
ATOM   2098  N4   DC A 102       9.257  13.5077595.957  1.00  1.00
ATOM   2099  C5   DC A 102      11.235  14.8487595.956  1.00  1.00
ATOM   2100  C6   DC A 102      12.588  14.8477596.063  1.00  1.00
ATOM   2101  P    DT A 103      18.729  13.6767594.828  1.00  1.00
ATOM   2102  OP1  DT A 103      19.952  14.0277595.585  1.00  1.00
ATOM   2103  OP2  DT A 103      18.368  14.5887593.720  1.00  1.00
ATOM   2104  O5'  DT A 103      18.849  12.1807594.275  1.00  1.00
ATOM   2105  C5'  DT A 103      18.454  11.0877595.126  1.00  1.00
ATOM   2106  C4'  DT A 103      17.640  10.0827594.335  1.00  1.00
ATOM   2107  O4'  DT A 103      16.219  10.3987594.332  1.00  1.00
ATOM   2108  C3'  DT A 103      17.993   9.9597592.853  1.00  1.00
ATOM   2109  O3'  DT A 103      17.871   8.5977592.462  1.00  1.00
ATOM   2110  C2'  DT A 103      16.918  10.7707592.130  1.00  1.00
ATOM   2111  C1'  DT A 103      15.746  10.3217592.996  1.00  1.00
ATOM   2112  N1   DT A 103      14.545  11.1957592.879  1.00  1.00
ATOM   2113  C2   DT A 103      13.317  10.5867592.971  1.00  1.00
ATOM   2114  O2   DT A 103      13.182   9.3867593.141  1.00  1.00
ATOM   2115  N3   DT A 103      12.227  11.4277592.857  1.00  1.00
ATOM   2116  C4   DT A 103      12.264  12.7937592.664  1.00  1.00
ATOM   2117  O4   DT A 103      11.220  13.4427592.577  1.00  1.00
ATOM   2118  C5   DT A 103      13.598  13.3407592.580  1.00  1.00
ATOM   2119  C7   DT A 103      13.728  14.8207592.370  1.00  1.00
ATOM   2120  C6   DT A 103      14.675  12.5457592.687  1.00  1.00
ATOM   2121  P    DA A 104      18.949   7.9797591.453  1.00  1.00
ATOM   2122  OP1  DA A 104      20.144   7.5447592.210  1.00  1.00
ATOM   2123  OP2  DA A 104      19.193   8.9297590.345  1.00  1.00
ATOM   2124  O5'  DA A 104      18.166   6.6987590.900  1.00  1.00
ATOM   2125  C5'  DA A 104      17.205   6.0467591.751  1.00  1.00
ATOM   2126  C4'  DA A 104      15.956   5.7127590.960  1.00  1.00
ATOM   2127  O4'  DA A 104      14.991   6.8037590.957  1.00  1.00
ATOM   2128  C3'  DA A 104      16.169   5.4047589.478  1.00  1.00
ATOM   2129  O3'  DA A 104      15.269   4.3747589.087  1.00  1.00
ATOM   2130  C2'  DA A 104      15.776   6.6937588.755  1.00  1.00
ATOM   2131  C1'  DA A 104      14.563   7.0187589.621  1.00  1.00
ATOM   2132  N9   DA A 104      14.105   8.4317589.504  1.00  1.00
ATOM   2133  C8   DA A 104      14.859   9.5547589.313  1.00  1.00
ATOM   2134  N7   DA A 104      14.164  10.6477589.251  1.00  1.00
ATOM   2135  C5   DA A 104      12.853  10.2217589.413  1.00  1.00
ATOM   2136  C6   DA A 104      11.630  10.9107589.443  1.00  1.00
ATOM   2137  N6   DA A 104      11.525  12.2397589.304  1.00  1.00
ATOM   2138  N1   DA A 104      10.512  10.1807589.621  1.00  1.00
ATOM   2139  C2   DA A 104      10.623   8.8607589.759  1.00  1.00
ATOM   2140  N3   DA A 104      11.703   8.1117589.748  1.00  1.00
ATOM   2141  C4   DA A 104      12.807   8.8657589.568  1.00  1.00
ATOM   2142  P    DA A 105      15.778   3.2417588.078  1.00  1.00
ATOM   2143  OP1  DA A 105      16.490   2.1867588.835  1.00  1.00
ATOM   2144  OP2  DA A 105      16.533   3.8667586.970  1.00  1.00
ATOM   2145  O5'  DA A 105      14.392   2.6647587.525  1.00  1.00
ATOM   2146  C5'  DA A 105      13.231   2.7037588.376  1.00  1.00
ATOM   2147  C4'  DA A 105      12.024   3.1667587.585  1.00  1.00
ATOM   2148  O4'  DA A 105      11.885   4.6167587.582  1.00  1.00
ATOM   2149  C3'  DA A 105      12.016   2.7927586.103  1.00  1.00
ATOM   2150  O3'  DA A 105      10.682   2.4887585.712  1.00  1.00
ATOM   2151  C2'  DA A 105      12.455   4.0657585.380  1.00  1.00
ATOM   2152  C1'  DA A 105      11.665   5.0427586.246  1.00  1.00
ATOM   2153  N9   DA A 105      12.125   6.4537586.129  1.00  1.00
ATOM   2154  C8   DA A 105      13.395   6.9197585.938  1.00  1.00
ATOM   2155  N7   DA A 105      13.475   8.2127585.876  1.00  1.00
ATOM   2156  C5   DA A 105      12.164   8.6377586.038  1.00  1.00
ATOM   2157  C6   DA A 105      11.579   9.9147586.068  1.00  1.00
ATOM   2158  N6   DA A 105      12.276  11.0517585.929  1.00  1.00
ATOM   2159  N1   DA A 105      10.247   9.9807586.246  1.00  1.00
ATOM   2160  C2   DA A 105       9.560   8.8487586.384  1.00  1.00
ATOM   2161  N3   DA A 105       9.994   7.6067586.373  1.00  1.00
ATOM   2162  C4   DA A 105      11.330   7.5687586.193  1.00  1.00
ATOM   2163  P    DG A 106      10.428   1.2717584.703  1.00  1.00
ATOM   2164  OP1  DG A 106      10.384   0.0007585.460  1.00  1.00
ATOM   2165  OP2  DG A 106      11.406   1.3337583.595  1.00  1.00
ATOM   2166  O5'  DG A 106       8.967   1.6207584.150  1.00  1.00
ATOM   2167  C5'  DG A 106       8.051   2.3337585.001  1.00  1.00
ATOM   2168  C4'  DG A 106       7.346   3.4187584.210  1.00  1.00
ATOM   2169  O4'  DG A 106       8.086   4.6727584.207  1.00  1.00
ATOM   2170  C3'  DG A 106       7.120   3.1207582.728  1.00  1.00
ATOM   2171  O3'  DG A 106       5.862   3.6577582.337  1.00  1.00
ATOM   2172  C2'  DG A 106       8.224   3.8917582.005  1.00  1.00
ATOM   2173  C1'  DG A 106       8.159   5.1467582.871  1.00  1.00
ATOM   2174  N9   DG A 106       9.361   6.0187582.754  1.00  1.00
ATOM   2175  C8   DG A 106      10.678   5.6637582.561  1.00  1.00
ATOM   2176  N7   DG A 106      11.502   6.6827582.501  1.00  1.00
ATOM   2177  C5   DG A 106      10.671   7.7897582.665  1.00  1.00
ATOM   2178  C6   DG A 106      10.986   9.1737582.690  1.00  1.00
ATOM   2179  O6   DG A 106      12.082   9.7147582.571  1.00  1.00
ATOM   2180  N1   DG A 106       9.839   9.9567582.880  1.00  1.00
ATOM   2181  C2   DG A 106       8.556   9.4667583.027  1.00  1.00
ATOM   2182  N2   DG A 106       7.597  10.3797583.199  1.00  1.00
ATOM   2183  N3   DG A 106       8.261   8.1687583.004  1.00  1.00
ATOM   2184  C4   DG A 106       9.363   7.3957582.820  1.00  1.00
ATOM   2185  P    DG A 107       4.942   2.8237581.328  1.00  1.00
ATOM   2186  OP1  DG A 107       4.159   1.8207582.085  1.00  1.00
ATOM   2187  OP2  DG A 107       5.770   2.2987580.220  1.00  1.00
ATOM   2188  O5'  DG A 107       3.965   3.9637580.775  1.00  1.00
ATOM   2189  C5'  DG A 107       3.643   5.0797581.626  1.00  1.00
ATOM   2190  C4'  DG A 107       3.710   6.3707580.835  1.00  1.00
ATOM   2191  O4'  DG A 107       5.046   6.9507580.832  1.00  1.00
ATOM   2192  C3'  DG A 107       3.352   6.2627579.353  1.00  1.00
ATOM   2193  O3'  DG A 107       2.651   7.4367578.962  1.00  1.00
ATOM   2194  C2'  DG A 107       4.699   6.2387578.630  1.00  1.00
ATOM   2195  C1'  DG A 107       5.383   7.2917579.496  1.00  1.00
ATOM   2196  N9   DG A 107       6.868   7.2907579.379  1.00  1.00
ATOM   2197  C8   DG A 107       7.726   6.2297579.186  1.00  1.00
ATOM   2198  N7   DG A 107       8.991   6.5697579.126  1.00  1.00
ATOM   2199  C5   DG A 107       8.969   7.9537579.290  1.00  1.00
ATOM   2200  C6   DG A 107      10.038   8.8877579.315  1.00  1.00
ATOM   2201  O6   DG A 107      11.243   8.6817579.196  1.00  1.00
ATOM   2202  N1   DG A 107       9.570  10.1957579.505  1.00  1.00
ATOM   2203  C2   DG A 107       8.244  10.5537579.652  1.00  1.00
ATOM   2204  N2   DG A 107       8.004  11.8557579.824  1.00  1.00
ATOM   2205  N3   DG A 107       7.243   9.6767579.629  1.00  1.00
ATOM   2206  C4   DG A 107       7.679   8.4037579.445  1.00  1.00
ATOM   2207  P    DG A 108       1.415   7.3027577.953  1.00  1.00
ATOM   2208  OP1  DG A 108       0.192   6.9527578.710  1.00  1.00
ATOM   2209  OP2  DG A 108       1.776   6.3917576.845  1.00  1.00
ATOM   2210  O5'  DG A 108       1.295   8.7997577.400  1.00  1.00
ATOM   2211  C5'  DG A 108       1.690   9.8927578.251  1.00  1.00
ATOM   2212  C4'  DG A 108       2.504  10.8977577.460  1.00  1.00
ATOM   2213  O4'  DG A 108       3.926  10.5817577.457  1.00  1.00
ATOM   2214  C3'  DG A 108       2.151  11.0207575.978  1.00  1.00
ATOM   2215  O3'  DG A 108       2.274  12.3827575.587  1.00  1.00
ATOM   2216  C2'  DG A 108       3.226  10.2087575.255  1.00  1.00
ATOM   2217  C1'  DG A 108       4.399  10.6587576.121  1.00  1.00
ATOM   2218  N9   DG A 108       5.599   9.7847576.004  1.00  1.00
ATOM   2219  C8   DG A 108       5.670   8.4217575.811  1.00  1.00
ATOM   2220  N7   DG A 108       6.893   7.9537575.751  1.00  1.00
ATOM   2221  C5   DG A 108       7.689   9.0867575.915  1.00  1.00
ATOM   2222  C6   DG A 108       9.102   9.2137575.940  1.00  1.00
ATOM   2223  O6   DG A 108       9.956   8.3397575.821  1.00  1.00
ATOM   2224  N1   DG A 108       9.493  10.5467576.130  1.00  1.00
ATOM   2225  C2   DG A 108       8.631  11.6157576.277  1.00  1.00
ATOM   2226  N2   DG A 108       9.202  12.8107576.449  1.00  1.00
ATOM   2227  N3   DG A 108       7.305  11.4947576.254  1.00  1.00
ATOM   2228  C4   DG A 108       6.910  10.2087576.070  1.00  1.00
ATOM   2229  P    DC A 109       1.195  13.0007574.578  1.00  1.00
ATOM   2230  OP1  DC A 109       0.000  13.4357575.335  1.00  1.00
ATOM   2231  OP2  DC A 109       0.952  12.0507573.470  1.00  1.00
ATOM   2232  O5'  DC A 109       1.978  14.2817574.025  1.00  1.00
ATOM   2233  C5'  DC A 109       2.940  14.9327574.876  1.00  1.00
ATOM   2234  C4'  DC A 109       4.189  15.2677574.085  1.00  1.00
ATOM   2235  O4'  DC A 109       5.153  14.1767574.082  1.00  1.00
ATOM   2236  C3'  DC A 109       3.975  15.5747572.603  1.00  1.00
ATOM   2237  O3'  DC A 109       4.875  16.6047572.212  1.00  1.00
ATOM   2238  C2'  DC A 109       4.368  14.2867571.880  1.00  1.00
ATOM   2239  C1'  DC A 109       5.581  13.9607572.746  1.00  1.00
ATOM   2240  N1   DC A 109       6.039  12.5487572.629  1.00  1.00
ATOM   2241  C2   DC A 109       7.406  12.2997572.720  1.00  1.00
ATOM   2242  O2   DC A 109       8.176  13.2517572.893  1.00  1.00
ATOM   2243  N3   DC A 109       7.844  11.0177572.615  1.00  1.00
ATOM   2244  C4   DC A 109       6.978  10.0147572.428  1.00  1.00
ATOM   2245  N4   DC A 109       7.454   8.7827572.332  1.00  1.00
ATOM   2246  C5   DC A 109       5.568  10.2497572.331  1.00  1.00
ATOM   2247  C6   DC A 109       5.150  11.5367572.438  1.00  1.00
ATOM   2248  P    DA A 110       4.366  17.7387571.203  1.00  1.00
ATOM   2249  OP1  DA A 110       3.655  18.7927571.960  1.00  1.00
ATOM   2250  OP2  DA A 110       3.611  17.1137570.095  1.00  1.00
ATOM   2251  O5'  DA A 110       5.753  18.3147570.650  1.00  1.00
ATOM   2252  C5'  DA A 110       6.914  18.2767571.501  1.00  1.00
ATOM   2253  C4'  DA A 110       8.121  17.8137570.710  1.00  1.00
ATOM   2254  O4'  DA A 110       8.260  16.3637570.707  1.00  1.00
ATOM   2255  C3'  DA A 110       8.129  18.1877569.228  1.00  1.00
ATOM   2256  O3'  DA A 110       9.462  18.4917568.837  1.00  1.00
ATOM   2257  C2'  DA A 110       7.689  16.9147568.505  1.00  1.00
ATOM   2258  C1'  DA A 110       8.479  15.9377569.371  1.00  1.00
ATOM   2259  N9   DA A 110       8.019  14.5257569.254  1.00  1.00
ATOM   2260  C8   DA A 110       6.750  14.0607569.063  1.00  1.00
ATOM   2261  N7   DA A 110       6.669  12.7677569.001  1.00  1.00
ATOM   2262  C5   DA A 110       7.980  12.3417569.163  1.00  1.00
ATOM   2263  C6   DA A 110       8.565  11.0657569.193  1.00  1.00
ATOM   2264  N6   DA A 110       7.869   9.9287569.054  1.00  1.00
ATOM   2265  N1   DA A 110       9.898  10.9987569.371  1.00  1.00
ATOM   2266  C2   DA A 110      10.585  12.1317569.509  1.00  1.00
ATOM   2267  N3   DA A 110      10.151  13.3727569.498  1.00  1.00
ATOM   2268  C4   DA A 110       8.814  13.4117569.318  1.00  1.00
ATOM   2269  P    DC A 111       9.716  19.7087567.828  1.00  1.00
ATOM   2270  OP1  DC A 111       9.761  20.9797568.585  1.00  1.00
ATOM   2271  OP2  DC A 111       8.738  19.6467566.720  1.00  1.00
ATOM   2272  O5'  DC A 111      11.177  19.3597567.275  1.00  1.00
ATOM   2273  C5'  DC A 111      12.094  18.6467568.126  1.00  1.00
ATOM   2274  C4'  DC A 111      12.798  17.5617567.335  1.00  1.00
ATOM   2275  O4'  DC A 111      12.058  16.3077567.332  1.00  1.00
ATOM   2276  C3'  DC A 111      13.024  17.8597565.853  1.00  1.00
ATOM   2277  O3'  DC A 111      14.282  17.3227565.462  1.00  1.00
ATOM   2278  C2'  DC A 111      11.921  17.0877565.130  1.00  1.00
ATOM   2279  C1'  DC A 111      11.986  15.8337565.996  1.00  1.00
ATOM   2280  N1   DC A 111      10.784  14.9617565.879  1.00  1.00
ATOM   2281  C2   DC A 111      10.969  13.5847565.970  1.00  1.00
ATOM   2282  O2   DC A 111      12.112  13.1467566.143  1.00  1.00
ATOM   2283  N3   DC A 111       9.886  12.7727565.865  1.00  1.00
ATOM   2284  C4   DC A 111       8.663  13.2867565.678  1.00  1.00
ATOM   2285  N4   DC A 111       7.639  12.4527565.582  1.00  1.00
ATOM   2286  C5   DC A 111       8.451  14.6997565.581  1.00  1.00
ATOM   2287  C6   DC A 111       9.546  15.4947565.688  1.00  1.00
ATOM   2288  P    DG A 112      15.203  18.1567564.453  1.00  1.00
ATOM   2289  OP1  DG A 112      15.986  19.1587565.210  1.00  1.00
ATOM   2290  OP2  DG A 112      14.375  18.6817563.345  1.00  1.00
ATOM   2291  O5'  DG A 112      16.179  17.0167563.900  1.00  1.00
ATOM   2292  C5'  DG A 112      16.502  15.9007564.751  1.00  1.00
ATOM   2293  C4'  DG A 112      16.434  14.6087563.960  1.00  1.00
ATOM   2294  O4'  DG A 112      15.098  14.0287563.957  1.00  1.00
ATOM   2295  C3'  DG A 112      16.792  14.7167562.478  1.00  1.00
ATOM   2296  O3'  DG A 112      17.494  13.5427562.087  1.00  1.00
ATOM   2297  C2'  DG A 112      15.446  14.7417561.755  1.00  1.00
ATOM   2298  C1'  DG A 112      14.761  13.6887562.621  1.00  1.00
ATOM   2299  N9   DG A 112      13.276  13.6897562.504  1.00  1.00
ATOM   2300  C8   DG A 112      12.418  14.7507562.311  1.00  1.00
ATOM   2301  N7   DG A 112      11.154  14.4107562.251  1.00  1.00
ATOM   2302  C5   DG A 112      11.175  13.0267562.415  1.00  1.00
ATOM   2303  C6   DG A 112      10.107  12.0927562.440  1.00  1.00
ATOM   2304  O6   DG A 112       8.902  12.2987562.321  1.00  1.00
ATOM   2305  N1   DG A 112      10.574  10.7847562.630  1.00  1.00
ATOM   2306  C2   DG A 112      11.900  10.4267562.777  1.00  1.00
ATOM   2307  N2   DG A 112      12.140   9.1247562.949  1.00  1.00
ATOM   2308  N3   DG A 112      12.902  11.3037562.754  1.00  1.00
ATOM   2309  C4   DG A 112      12.465  12.5767562.570  1.00  1.00
ATOM   2310  P    DG A 113      18.729  13.6767561.078  1.00  1.00
ATOM   2311  OP1  DG A 113      19.952  14.0277561.835  1.00  1.00
ATOM   2312  OP2  DG A 113      18.368  14.5887559.970  1.00  1.00
ATOM   2313  O5'  DG A 113      18.849  12.1807560.525  1.00  1.00
ATOM   2314  C5'  DG A 113      18.454  11.0877561.376  1.00  1.00
ATOM   2315  C4'  DG A 113      17.640  10.0827560.585  1.00  1.00
ATOM   2316  O4'  DG A 113      16.219  10.3987560.582  1.00  1.00
ATOM   2317  C3'  DG A 113      17.993   9.9597559.103  1.00  1.00
ATOM   2318  O3'  DG A 113      17.871   8.5977558.712  1.00  1.00
ATOM   2319  C2'  DG A 113      16.918  10.7707558.380  1.00  1.00
ATOM   2320  C1'  DG A 113      15.746  10.3217559.246  1.00  1.00
ATOM   2321  N9   DG A 113      14.545  11.1957559.129  1.00  1.00
ATOM   2322  C8   DG A 113      14.475  12.5577558.936  1.00  1.00
ATOM   2323  N7   DG A 113      13.252  13.0267558.876  1.00  1.00
ATOM   2324  C5   DG A 113      12.455  11.8937559.040  1.00  1.00
ATOM   2325  C6   DG A 113      11.042  11.7667559.065  1.00  1.00
ATOM   2326  O6   DG A 113      10.188  12.6407558.946  1.00  1.00
ATOM   2327  N1   DG A 113      10.651  10.4337559.255  1.00  1.00
ATOM   2328  C2   DG A 113      11.514   9.3647559.402  1.00  1.00
ATOM   2329  N2   DG A 113      10.942   8.1697559.574  1.00  1.00
ATOM   2330  N3   DG A 113      12.839   9.4847559.379  1.00  1.00
ATOM   2331  C4   DG A 113      13.235  10.7717559.195  1.00  1.00
ATOM   2332  P    DC A 114      18.949   7.9797557.703  1.00  1.00
ATOM   2333  OP1  DC A 114      20.144   7.5447558.460  1.00  1.00
ATOM   2334  OP2  DC A 114      19.193   8.9297556.595  1.00  1.00
ATOM   2335  O5'  DC A 114      18.166   6.6987557.150  1.00  1.00
ATOM   2336  C5'  DC A 114      17.205   6.0467558.001  1.00  1.00
ATOM   2337  C4'  DC A 114      15.956   5.7127557.210  1.00  1.00
ATOM   2338  O4'  DC A 114      14.991   6.8037557.207  1.00  1.00
ATOM   2339  C3'  DC A 114      16.169   5.4047555.728  1.00  1.00
ATOM   2340  O3'  DC A 114      15.269   4.3747555.337  1.00  1.00
ATOM   2341  C2'  DC A 114      15.776   6.6937555.005  1.00  1.00
ATOM   2342  C1'  DC A 114      14.563   7.0187555.871  1.00  1.00
ATOM   2343  N1   DC A 114      14.105   8.4317555.754  1.00  1.00
ATOM   2344  C2   DC A 114      12.738   8.6807555.845  1.00  1.00
ATOM   2345  O2   DC A 114      11.969   7.7287556.018  1.00  1.00
ATOM   2346  N3   DC A 114      12.301   9.9617555.740  1.00  1.00
ATOM   2347  C4   DC A 114      13.167  10.9657555.553  1.00  1.00
ATOM   2348  N4   DC A 114      12.691  12.1977555.457  1.00  1.00
ATOM   2349  C5   DC A 114      14.577  10.7307555.456  1.00  1.00
ATOM   2350  C6   DC A 114      14.994   9.4437555.563  1.00  1.00
ATOM   2351  P    DA A 115      15.778   3.2417554.328  1.00  1.00
ATOM   2352  OP1  DA A 115      16.490   2.1867555.085  1.00  1.00
ATOM   2353  OP2  DA A 115      16.533   3.8667553.220  1.00  1.00
ATOM   2354  O5'  DA A 115      14.392   2.6647553.775  1.00  1.00
ATOM   2355  C5'  DA A 115      13.231   2.7037554.626  1.00  1.00
ATOM   2356  C4'  DA A 115      12.024   3.1667553.835  1.00  1.00
ATOM   2357  O4'  DA A 115      11.885   4.6167553.832  1.00  1.00
ATOM   2358  C3'  DA A 115      12.016   2.7927552.353  1.00  1.00
ATOM   2359  O3'  DA A 115      10.682   2.4887551.962  1.00  1.00
ATOM   2360  C2'  DA A 115      12.455   4.0657551.630  1.00  1.00
ATOM   2361  C1'  DA A 115      11.665   5.0427552.496  1.00  1.00
ATOM   2362  N9   DA A 115      12.125   6.4537552.379  1.00  1.00
ATOM   2363  C8   DA A 115      13.395   6.9197552.188  1.00  1.00
ATOM   2364  N7   DA A 115      13.475   8.2127552.126  1.00  1.00
ATOM   2365  C5   DA A 115      12.164   8.6377552.288  1.00  1.00
ATOM   2366  C6   DA A 115      11.579   9.9147552.318  1.00  1.00
ATOM   2367  N6   DA A 115      12.276  11.0517552.179  1.00  1.00
ATOM   2368  N1   DA A 115      10.247   9.9807552.496  1.00  1.00
ATOM   2369  C2   DA A 115       9.560   8.8487552.634  1.00  1.00
ATOM   2370  N3   DA A 115       9.994   7.6067552.623  1.00  1.00
ATOM   2371  C4   DA A 115      11.330   7.5687552.443  1.00  1.00
ATOM   2372  P    DG A 116      10.428   1.2717550.953  1.00  1.00
ATOM   2373  OP1  DG A 116      10.384   0.0007551.710  1.00  1.00
ATOM   2374  OP2  DG A 116      11.406   1.3337549.845  1.00  1.00
ATOM   2375  O5'  DG A 116       8.967   1.6207550.400  1.00  1.00
ATOM   2376  C5'  DG A 116       8.051   2.3337551.251  1.00  1.00
ATOM   2377  C4'  DG A 116       7.346   3.4187550.460  1.00  1.00
ATOM   2378  O4'  DG A 116       8.086   4.6727550.457  1.00  1.00
ATOM   2379  C3'  DG A 116       7.120   3.1207548.978  1.00  1.00
ATOM   2380  O3'  DG A 116       5.862   3.6577548.587  1.00  1.00
ATOM   2381  C2'  DG A 116       8.224   3.8917548.255  1.00  1.00
ATOM   2382  C1'  DG A 116       8.159   5.1467549.121  1.00  1.00
ATOM   2383  N9   DG A 116       9.361   6.0187549.004  1.00  1.00
ATOM   2384  C8   DG A 116      10.678   5.6637548.811  1.00  1.00
ATOM   2385  N7   DG A 116      11.502   6.6827548.751  1.00  1.00
ATOM   2386  C5   DG A 116      10.671   7.7897548.915  1.00  1.00
ATOM   2387  C6   DG A 116      10.986   9.1737548.940  1.00  1.00
ATOM   2388  O6   DG A 116      12.082   9.7147548.821  1.00  1.00
ATOM   2389  N1   DG A 116       9.839   9.9567549.130  1.00  1.00
ATOM   2390  C2   DG A 116       8.556   9.4667549.277  1.00  1.00
ATOM   2391  N2   DG A 116       7.597  10.3797549.449  1.00  1.00
ATOM   2392  N3   DG A 116       8.261   8.1687549.254  1.00  1.00
ATOM   2393  C4   DG A 116       9.363   7.3957549.070  1.00  1.00
ATOM   2394  P    DG A 117       4.942   2.8237547.578  1.00  1.00
ATOM   2395  OP1  DG A 117       4.159   1.8207548.335  1.00  1.00
ATOM   2396  OP2  DG A 117       5.770   2.2987546.470  1.00  1.00
ATOM   2397  O5'  DG A 117       3.965   3.9637547.025  1.00  1.00
ATOM   2398  C5'  DG A 117       3.643   5.0797547.876  1.00  1.00
ATOM   2399  C4'  DG A 117       3.710   6.3707547.085  1.00  1.00
ATOM   2400  O4'  DG A 117       5.046   6.9507547.082  1.00  1.00
ATOM   2401  C3'  DG A 117       3.352   6.2627545.603  1.00  1.00
ATOM   2402  O3'  DG A 117       2.651   7.4367545.212  1.00  1.00
ATOM   2403  C2'  DG A 117       4.699   6.2387544.880  1.00  1.00
ATOM   2404  C1'  DG A 117       5.383   7.2917545.746  1.00  1.00
ATOM   2405  N9   DG A 117       6.868   7.2907545.629  1.00  1.00
ATOM   2406  C8   DG A 117       7.726   6.2297545.436  1.00  1.00
ATOM   2407  N7   DG A 117       8.991   6.5697545.376  1.00  1.00
ATOM   2408  C5   DG A 117       8.969   7.9537545.540  1.00  1.00
ATOM   2409  C6   DG A 117      10.038   8.8877545.565  1.00  1.00
ATOM   2410  O6   DG A 117      11.243   8.6817545.446  1.00  1.00
ATOM   2411  N1   DG A 117       9.570  10.1957545.755  1.00  1.00
ATOM   2412  C2   DG A 117       8.244  10.5537545.902  1.00  1.00
ATOM   2413  N2   DG A 117       8.004  11.8557546.074  1.00  1.00
ATOM   2414  N3   DG A 117       7.243   9.6767545.879  1.00  1.00
ATOM   2415  C4   DG A 117       7.679   8.4037545.695  1.00  1.00
ATOM   2416  P    DA A 118       1.415   7.3027544.203  1.00  1.00
ATOM   2417  OP1  DA A 118       0.192   6.9527544.960  1.00  1.00
ATOM   2418  OP2  DA A 118       1.776   6.3917543.095  1.00  1.00
ATOM   2419  O5'  DA A 118       1.295   8.7997543.650  1.00  1.00
ATOM   2420  C5'  DA A 118       1.690   9.8927544.501  1.00  1.00
ATOM   2421  C4'  DA A 118       2.504  10.8977543.710  1.00  1.00
ATOM   2422  O4'  DA A 118       3.926  10.5817543.707  1.00  1.00
ATOM   2423  C3'  DA A 118       2.151  11.0207542.228  1.00  1.00
ATOM   2424  O3'  DA A 118       2.274  12.3827541.837  1.00  1.00
ATOM   2425  C2'  DA A 118       3.226  10.2087541.505  1.00  1.00
ATOM   2426  C1'  DA A 118       4.399  10.6587542.371  1.00  1.00
ATOM   2427  N9   DA A 118       5.599   9.7847542.254  1.00  1.00
ATOM   2428  C8   DA A 118       5.650   8.4337542.063  1.00  1.00
ATOM   2429  N7   DA A 118       6.855   7.9567542.001  1.00  1.00
ATOM   2430  C5   DA A 118       7.664   9.0727542.163  1.00  1.00
ATOM   2431  C6   DA A 118       9.059   9.2347542.193  1.00  1.00
ATOM   2432  N6   DA A 118       9.925   8.2207542.054  1.00  1.00
ATOM   2433  N1   DA A 118       9.534  10.4817542.371  1.00  1.00
ATOM   2434  C2   DA A 118       8.669  11.4847542.509  1.00  1.00
ATOM   2435  N3   DA A 118       7.355  11.4557542.498  1.00  1.00
ATOM   2436  C4   DA A 118       6.905  10.1967542.318  1.00  1.00
ATOM   2437  P    DA A 119       1.195  13.0007540.828  1.00  1.00
ATOM   2438  OP1  DA A 119       0.000  13.4357541.585  1.00  1.00
ATOM   2439  OP2  DA A 119       0.952  12.0507539.720  1.00  1.00
ATOM   2440  O5'  DA A 119       1.978  14.2817540.275  1.00  1.00
ATOM   2441  C5'  DA A 119       2.940  14.9327541.126  1.00  1.00
ATOM   2442  C4'  DA A 119       4.189  15.2677540.335  1.00  1.00
ATOM   2443  O4'  DA A 119       5.153  14.1767540.332  1.00  1.00
ATOM   2444  C3'  DA A 119       3.975  15.5747538.853  1.00  1.00
ATOM   2445  O3'  DA A 119       4.875  16.6047538.462  1.00  1.00
ATOM   2446  C2'  DA A 119       4.368  14.2867538.130  1.00  1.00
ATOM   2447  C1'  DA A 119       5.581  13.9607538.996  1.00  1.00
ATOM   2448  N9   DA A 119       6.039  12.5487538.879  1.00  1.00
ATOM   2449  C8   DA A 119       5.286  11.4257538.688  1.00  1.00
ATOM   2450  N7   DA A 119       5.980  10.3317538.626  1.00  1.00
ATOM   2451  C5   DA A 119       7.291  10.7587538.788  1.00  1.00
ATOM   2452  C6   DA A 119       8.515  10.0697538.818  1.00  1.00
ATOM   2453  N6   DA A 119       8.619   8.7407538.679  1.00  1.00
ATOM   2454  N1   DA A 119       9.632  10.7997538.996  1.00  1.00
ATOM   2455  C2   DA A 119       9.522  12.1197539.134  1.00  1.00
ATOM   2456  N3   DA A 119       8.441  12.8687539.123  1.00  1.00
ATOM   2457  C4   DA A 119       7.337  12.1147538.943  1.00  1.00
ATOM   2458  P    DG A 120       4.366  17.7387537.453  1.00  1.00
ATOM   2459  OP1  DG A 120       3.655  18.7927538.210  1.00  1.00
ATOM   2460  OP2  DG A 120       3.611  17.1137536.345  1.00  1.00
ATOM   2461  O5'  DG A 120       5.753  18.3147536.900  1.00  1.00
ATOM   2462  C5'  DG A 120       6.914  18.2767537.751  1.00  1.00
ATOM   2463  C4'  DG A 120       8.121  17.8137536.960  1.00  1.00
ATOM   2464  O4'  DG A 120       8.260  16.3637536.957  1.00  1.00
ATOM   2465  C3'  DG A 120       8.129  18.1877535.478  1.00  1.00
ATOM   2466  O3'  DG A 120       9.462  18.4917535.087  1.00  1.00
ATOM   2467  C2'  DG A 120       7.689  16.9147534.755  1.00  1.00
ATOM   2468  C1'  DG A 120       8.479  15.9377535.621  1.00  1.00
ATOM   2469  N9   DG A 120       8.019  14.5257535.504  1.00  1.00
ATOM   2470  C8   DG A 120       6.745  14.0377535.311  1.00  1.00
ATOM   2471  N7   DG A 120       6.678  12.7297535.251  1.00  1.00
ATOM   2472  C5   DG A 120       8.001  12.3227535.415  1.00  1.00
ATOM   2473  C6   DG A 120       8.559  11.0177535.440  1.00  1.00
ATOM   2474  O6   DG A 120       7.991   9.9357535.321  1.00  1.00
ATOM   2475  N1   DG A 120       9.947  11.0587535.630  1.00  1.00
ATOM   2476  C2   DG A 120      10.697  12.2087535.777  1.00  1.00
ATOM   2477  N2   DG A 120      12.010  12.0347535.949  1.00  1.00
ATOM   2478  N3   DG A 120      10.173  13.4327535.754  1.00  1.00
ATOM   2479  C4   DG A 120       8.827  13.4107535.570  1.00  1.00
ATOM   2480  P    DG A 121       9.716  19.7087534.078  1.00  1.00
ATOM   2481  OP1  DG A 121       9.761  20.9797534.835  1.00  1.00
ATOM   2482  OP2  DG A 121       8.738  19.6467532.970  1.00  1.00
ATOM   2483  O5'  DG A 121      11.177  19.3597533.525  1.00  1.00
ATOM   2484  C5'  DG A 121      12.094  18.6467534.376  1.00  1.00
ATOM   2485  C4'  DG A 121      12.798  17.5617533.585  1.00  1.00
ATOM   2486  O4'  DG A 121      12.058  16.3077533.582  1.00  1.00
ATOM   2487  C3'  DG A 121      13.024  17.8597532.103  1.00  1.00
ATOM   2488  O3'  DG A 121      14.282  17.3227531.712  1.00  1.00
ATOM   2489  C2'  DG A 121      11.921  17.0877531.380  1.00  1.00
ATOM   2490  C1'  DG A 121      11.986  15.8337532.246  1.00  1.00
ATOM   2491  N9   DG A 121      10.784  14.9617532.129  1.00  1.00
ATOM   2492  C8   DG A 121       9.466  15.3157531.936  1.00  1.00
ATOM   2493  N7   DG A 121       8.643  14.2977531.876  1.00  1.00
ATOM   2494  C5   DG A 121       9.474  13.1907532.040  1.00  1.00
ATOM   2495  C6   DG A 121       9.158  11.8067532.065  1.00  1.00
ATOM   2496  O6   DG A 121       8.062  11.2647531.946  1.00  1.00
ATOM   2497  N1   DG A 121      10.305  11.0237532.255  1.00  1.00
ATOM   2498  C2   DG A 121      11.588  11.5127532.402  1.00  1.00
ATOM   2499  N2   DG A 121      12.548  10.6007532.574  1.00  1.00
ATOM   2500  N3   DG A 121      11.883  12.8117532.379  1.00  1.00
ATOM   2501  C4   DG A 121      10.782  13.5847532.195  1.00  1.00
ATOM   2502  P    DA A 122      15.203  18.1567530.703  1.00  1.00
ATOM   2503  OP1  DA A 122      15.986  19.1587531.460  1.00  1.00
ATOM   2504  OP2  DA A 122      14.375  18.6817529.595  1.00  1.00
ATOM   2505  O5'  DA A 122      16.179  17.0167530.150  1.00  1.00
ATOM   2506  C5'  DA A 122      16.502  15.9007531.001  1.00  1.00
ATOM   2507  C4'  DA A 122      16.434  14.6087530.210  1.00  1.00
ATOM   2508  O4'  DA A 122      15.098  14.0287530.207  1.00  1.00
ATOM   2509  C3'  DA A 122      16.792  14.7167528.728  1.00  1.00
ATOM   2510  O3'  DA A 122      17.494  13.5427528.337  1.00  1.00
ATOM   2511  C2'  DA A 122      15.446  14.7417528.005  1.00  1.00
ATOM   2512  C1'  DA A 122      14.761  13.6887528.871  1.00  1.00
ATOM   2513  N9   DA A 122      13.276  13.6897528.754  1.00  1.00
ATOM   2514  C8   DA A 122      12.441  14.7527528.563  1.00  1.00
ATOM   2515  N7   DA A 122      11.186  14.4307528.501  1.00  1.00
ATOM   2516  C5   DA A 122      11.187  13.0517528.663  1.00  1.00
ATOM   2517  C6   DA A 122      10.154  12.1007528.693  1.00  1.00
ATOM   2518  N6   DA A 122       8.857  12.4127528.554  1.00  1.00
ATOM   2519  N1   DA A 122      10.502  10.8127528.871  1.00  1.00
ATOM   2520  C2   DA A 122      11.792  10.5097529.009  1.00  1.00
ATOM   2521  N3   DA A 122      12.838  11.3067528.998  1.00  1.00
ATOM   2522  C4   DA A 122      12.462  12.5887528.818  1.00  1.00
ATOM   2523  P    DG A 123      18.729  13.6767527.328  1.00  1.00
ATOM   2524  OP1  DG A 123      19.952  14.0277528.085  1.00  1.00
ATOM   2525  OP2  DG A 123      18.368  14.5887526.220  1.00  1.00
ATOM   2526  O5'  DG A 123      18.849  12.1807526.775  1.00  1.00
ATOM   2527  C5'  DG A 123      18.454  11.0877527.626  1.00  1.00
ATOM   2528  C4'  DG A 123      17.640  10.0827526.835  1.00  1.00
ATOM   2529  O4'  DG A 123      16.219  10.3987526.832  1.00  1.00
ATOM   2530  C3'  DG A 123      17.993   9.9597525.353  1.00  1.00
ATOM   2531  O3'  DG A 123      17.871   8.5977524.962  1.00  1.00
ATOM   2532  C2'  DG A 123      16.918  10.7707524.630  1.00  1.00
ATOM   2533  C1'  DG A 123      15.746  10.3217525.496  1.00  1.00
ATOM   2534  N9   DG A 123      14.545  11.1957525.379  1.00  1.00
ATOM   2535  C8   DG A 123      14.475  12.5577525.186  1.00  1.00
ATOM   2536  N7   DG A 123      13.252  13.0267525.126  1.00  1.00
ATOM   2537  C5   DG A 123      12.455  11.8937525.290  1.00  1.00
ATOM   2538  C6   DG A 123      11.042  11.7667525.315  1.00  1.00
ATOM   2539  O6   DG A 123      10.188  12.6407525.196  1.00  1.00
ATOM   2540  N1   DG A 123      10.651  10.4337525.505  1.00  1.00
ATOM   2541  C2   DG A 123      11.514   9.3647525.652  1.00  1.00
ATOM   2542  N2   DG A 123      10.942   8.1697525.824  1.00  1.00
ATOM   2543  N3   DG A 123      12.839   9.4847525.629  1.00  1.00
ATOM   2544  C4   DG A 123      13.235  10.7717525.445  1.00  1.00
ATOM   2545  P    DG A 124      18.949   7.9797523.953  1.00  1.00
ATOM   2546  OP1  DG A 124      20.144   7.5447524.710  1.00  1.00
ATOM   2547  OP2  DG A 124      19.193   8.9297522.845  1.00  1.00
ATOM   2548  O5'  DG A 124      18.166   6.6987523.400  1.00  1.00
ATOM   2549  C5'  DG A 124      17.205   6.0467524.251  1.00  1.00
ATOM   2550  C4'  DG A 124      15.956   5.7127523.460  1.00  1.00
ATOM   2551  O4'  DG A 124      14.991   6.8037523.457  1.00  1.00
ATOM   2552  C3'  DG A 124      16.169   5.4047521.978  1.00  1.00
ATOM   2553  O3'  DG A 124      15.269   4.3747521.587  1.00  1.00
ATOM   2554  C2'  DG A 124      15.776   6.6937521.255  1.00  1.00
ATOM   2555  C1'  DG A 124      14.563   7.0187522.121  1.00  1.00
ATOM   2556  N9   DG A 124      14.105   8.4317522.004  1.00  1.00
ATOM   2557  C8   DG A 124      14.849   9.5757521.811  1.00  1.00
ATOM   2558  N7   DG A 124      14.135  10.6727521.751  1.00  1.00
ATOM   2559  C5   DG A 124      12.825  10.2247521.915  1.00  1.00
ATOM   2560  C6   DG A 124      11.607  10.9527521.940  1.00  1.00
ATOM   2561  O6   DG A 124      11.430  12.1617521.821  1.00  1.00
ATOM   2562  N1   DG A 124      10.508  10.1037522.130  1.00  1.00
ATOM   2563  C2   DG A 124      10.577   8.7317522.277  1.00  1.00
ATOM   2564  N2   DG A 124       9.412   8.1017522.449  1.00  1.00
ATOM   2565  N3   DG A 124      11.720   8.0507522.254  1.00  1.00
ATOM   2566  C4   DG A 124      12.796   8.8587522.070  1.00  1.00
ATOM   2567  P    DT A 125      15.778   3.2417520.578  1.00  1.00
ATOM   2568  OP1  DT A 125      16.490   2.1867521.335  1.00  1.00
ATOM   2569  OP2  DT A 125      16.533   3.8667519.470  1.00  1.00
ATOM   2570  O5'  DT A 125      14.392   2.6647520.025  1.00  1.00
ATOM   2571  C5'  DT A 125      13.231   2.7037520.876  1.00  1.00
ATOM   2572  C4'  DT A 125      12.024   3.1667520.085  1.00  1.00
ATOM   2573  O4'  DT A 125      11.885   4.6167520.082  1.00  1.00
ATOM   2574  C3'  DT A 125      12.016   2.7927518.603  1.00  1.00
ATOM   2575  O3'  DT A 125      10.682   2.4887518.212  1.00  1.00
ATOM   2576  C2'  DT A 125      12.455   4.0657517.880  1.00  1.00
ATOM   2577  C1'  DT A 125      11.665   5.0427518.746  1.00  1.00
ATOM   2578  N1   DT A 125      12.125   6.4537518.629  1.00  1.00
ATOM   2579  C2   DT A 125      11.166   7.4337518.721  1.00  1.00
ATOM   2580  O2   DT A 125       9.984   7.1917518.891  1.00  1.00
ATOM   2581  N3   DT A 125      11.630   8.7307518.607  1.00  1.00
ATOM   2582  C4   DT A 125      12.941   9.1167518.414  1.00  1.00
ATOM   2583  O4   DT A 125      13.235  10.3107518.327  1.00  1.00
ATOM   2584  C5   DT A 125      13.873   8.0177518.330  1.00  1.00
ATOM   2585  C7   DT A 125      15.321   8.3517518.120  1.00  1.00
ATOM   2586  C6   DT A 125      13.450   6.7477518.437  1.00  1.00
ATOM   2587  P    DG A 126      10.428   1.2717517.203  1.00  1.00
ATOM   2588  OP1  DG A 126      10.384   0.0007517.960  1.00  1.00
ATOM   2589  OP2  DG A 126      11.406   1.3337516.095  1.00  1.00
ATOM   2590  O5'  DG A 126       8.967   1.6207516.650  1.00  1.00
ATOM   2591  C5'  DG A 126       8.051   2.3337517.501  1.00  1.00
ATOM   2592  C4'  DG A 126       7.346   3.4187516.710  1.00  1.00
ATOM   2593  O4'  DG A 126       8.086   4.6727516.707  1.00  1.00
ATOM   2594  C3'  DG A 126       7.120   3.1207515.228  1.00  1.00
ATOM   2595  O3'  DG A 126       5.862   3.6577514.837  1.00  1.00
ATOM   2596  C2'  DG A 126       8.224   3.8917514.505  1.00  1.00
ATOM   2597  C1'  DG A 126       8.159   5.1467515.371  1.00  1.00
ATOM   2598  N9   DG A 126       9.361   6.0187515.254  1.00  1.00
ATOM   2599  C8   DG A 126      10.678   5.6637515.061  1.00  1.00
ATOM   2600  N7   DG A 126      11.502   6.6827515.001  1.00  1.00
ATOM   2601  C5   DG A 126      10.671   7.7897515.165  1.00  1.00
ATOM   2602  C6   DG A 126      10.986   9.1737515.190  1.00  1.00
ATOM   2603  O6   DG A 126      12.082   9.7147515.071  1.00  1.00
ATOM   2604  N1   DG A 126       9.839   9.9567515.380  1.00  1.00
ATOM   2605  C2   DG A 126       8.556   9.4667515.527  1.00  1.00
ATOM   2606  N2   DG A 126       7.597  10.3797515.699  1.00  1.00
ATOM   2607  N3   DG A 126       8.261   8.1687515.504  1.00  1.00
ATOM   2608  C4   DG A 126       9.363   7.3957515.320  1.00  1.00
ATOM   2609  P    DT A 127       4.942   2.8237513.828  1.00  1.00
ATOM   2610  OP1  DT A 127       4.159   1.8207514.585  1.00  1.00
ATOM   2611  OP2  DT A 127       5.770   2.2987512.720  1.00  1.00
ATOM   2612  O5'  DT A 127       3.965   3.9637513.275  1.00  1.00
ATOM   2613  C5'  DT A 127       3.643   5.0797514.126  1.00  1.00
ATOM   2614  C4'  DT A 127       3.710   6.3707513.335  1.00  1.00
ATOM   2615  O4'  DT A 127       5.046   6.9507513.332  1.00  1.00
ATOM   2616  C3'  DT A 127       3.352   6.2627511.853  1.00  1.00
ATOM   2617  O3'  DT A 127       2.651   7.4367511.462  1.00  1.00
ATOM   2618  C2'  DT A 127       4.699   6.2387511.130  1.00  1.00
ATOM   2619  C1'  DT A 127       5.383   7.2917511.996  1.00  1.00
ATOM   2620  N1   DT A 127       6.868   7.2907511.879  1.00  1.00
ATOM   2621  C2   DT A 127       7.504   8.5047511.971  1.00  1.00
ATOM   2622  O2   DT A 127       6.908   9.5547512.141  1.00  1.00
ATOM   2623  N3   DT A 127       8.880   8.4647511.857  1.00  1.00
ATOM   2624  C4   DT A 127       9.653   7.3377511.664  1.00  1.00
ATOM   2625  O4   DT A 127      10.879   7.4267511.577  1.00  1.00
ATOM   2626  C5   DT A 127       8.896   6.1117511.580  1.00  1.00
ATOM   2627  C7   DT A 127       9.660   4.8367511.370  1.00  1.00
ATOM   2628  C6   DT A 127       7.557   6.1217511.687  1.00  1.00
ATOM   2629  P    DC A 128       1.415   7.3027510.453  1.00  1.00
ATOM   2630  OP1  DC A 128       0.192   6.9527511.210  1.00  1.00
ATOM   2631  OP2  DC A 128       1.776   6.3917509.345  1.00  1.00
ATOM   2632  O5'  DC A 128       1.295   8.7997509.900  1.00  1.00
ATOM   2633  C5'  DC A 128       1.690   9.8927510.751  1.00  1.00
ATOM   2634  C4'  DC A 128       2.504  10.8977509.960  1.00  1.00
ATOM   2635  O4'  DC A 128       3.926  10.5817509.957  1.00  1.00
ATOM   2636  C3'  DC A 128       2.151  11.0207508.478  1.00  1.00
ATOM   2637  O3'  DC A 128       2.274  12.3827508.087  1.00  1.00
ATOM   2638  C2'  DC A 128       3.226  10.2087507.755  1.00  1.00
ATOM   2639  C1'  DC A 128       4.399  10.6587508.621  1.00  1.00
ATOM   2640  N1   DC A 128       5.599   9.7847508.504  1.00  1.00
ATOM   2641  C2   DC A 128       6.852  10.3867508.595  1.00  1.00
ATOM   2642  O2   DC A 128       6.915  11.6097508.768  1.00  1.00
ATOM   2643  N3   DC A 128       7.959   9.6077508.490  1.00  1.00
ATOM   2644  C4   DC A 128       7.848   8.2857508.303  1.00  1.00
ATOM   2645  N4   DC A 128       8.958   7.5697508.207  1.00  1.00
ATOM   2646  C5   DC A 128       6.569   7.6477508.206  1.00  1.00
ATOM   2647  C6   DC A 128       5.475   8.4437508.313  1.00  1.00
ATOM   2648  P    DG A 129       1.195  13.0007507.078  1.00  1.00
ATOM   2649  OP1  DG A 129       0.000  13.4357507.835  1.00  1.00
ATOM   2650  OP2  DG A 129       0.952  12.0507505.970  1.00  1.00
ATOM   2651  O5'  DG A 129       1.978  14.2817506.525  1.00  1.00
ATOM   2652  C5'  DG A 129       2.940  14.9327507.376  1.00  1.00
ATOM   2653  C4'  DG A 129       4.189  15.2677506.585  1.00  1.00
ATOM   2654  O4'  DG A 129       5.153  14.1767506.582  1.00  1.00
ATOM   2655  C3'  DG A 129       3.975  15.5747505.103  1.00  1.00
ATOM   2656  O3'  DG A 129       4.875  16.6047504.712  1.00  1.00
ATOM   2657  C2'  DG A 129       4.368  14.2867504.380  1.00  1.00
ATOM   2658  C1'  DG A 129       5.581  13.9607505.246  1.00  1.00
ATOM   2659  N9   DG A 129       6.039  12.5487505.129  1.00  1.00
ATOM   2660  C8   DG A 129       5.295  11.4047504.936  1.00  1.00
ATOM   2661  N7   DG A 129       6.009  10.3067504.876  1.00  1.00
ATOM   2662  C5   DG A 129       7.319  10.7547505.040  1.00  1.00
ATOM   2663  C6   DG A 129       8.537  10.0277505.065  1.00  1.00
ATOM   2664  O6   DG A 129       8.714   8.8187504.946  1.00  1.00
ATOM   2665  N1   DG A 129       9.637  10.8767505.255  1.00  1.00
ATOM   2666  C2   DG A 129       9.568  12.2477505.402  1.00  1.00
ATOM   2667  N2   DG A 129      10.732  12.8787505.574  1.00  1.00
ATOM   2668  N3   DG A 129       8.424  12.9297505.379  1.00  1.00
ATOM   2669  C4   DG A 129       7.348  12.1207505.195  1.00  1.00
ATOM   2670  P    DT A 130       4.366  17.7387503.703  1.00  1.00
ATOM   2671  OP1  DT A 130       3.655  18.7927504.460  1.00  1.00
ATOM   2672  OP2  DT A 130       3.611  17.1137502.595  1.00  1.00
ATOM   2673  O5'  DT A 130       5.753  18.3147503.150  1.00  1.00
ATOM   2674  C5'  DT A 130       6.914  18.2767504.001  1.00  1.00
ATOM   2675  C4'  DT A 130       8.121  17.8137503.210  1.00  1.00
ATOM   2676  O4'  DT A 130       8.260  16.3637503.207  1.00  1.00
ATOM   2677  C3'  DT A 130       8.129  18.1877501.728  1.00  1.00
ATOM   2678  O3'  DT A 130       9.462  18.4917501.337  1.00  1.00
ATOM   2679  C2'  DT A 130       7.689  16.9147501.005  1.00  1.00
ATOM   2680  C1'  DT A 130       8.479  15.9377501.871  1.00  1.00
ATOM   2681  N1   DT A 130       8.019  14.5257501.754  1.00  1.00
ATOM   2682  C2   DT A 130       8.978  13.5457501.846  1.00  1.00
ATOM   2683  O2   DT A 130      10.160  13.7887502.016  1.00  1.00
ATOM   2684  N3   DT A 130       8.514  12.2497501.732  1.00  1.00
ATOM   2685  C4   DT A 130       7.204  11.8627501.539  1.00  1.00
ATOM   2686  O4   DT A 130       6.909  10.6687501.452  1.00  1.00
ATOM   2687  C5   DT A 130       6.271  12.9617501.455  1.00  1.00
ATOM   2688  C7   DT A 130       4.823  12.6287501.245  1.00  1.00
ATOM   2689  C6   DT A 130       6.695  14.2317501.562  1.00  1.00
ATOM   2690  P    DC A 131       9.716  19.7087500.328  1.00  1.00
ATOM   2691  OP1  DC A 131       9.761  20.9797501.085  1.00  1.00
ATOM   2692  OP2  DC A 131       8.738  19.6467499.220  1.00  1.00
ATOM   2693  O5'  DC A 131      11.177  19.3597499.775  1.00  1.00
ATOM   2694  C5'  DC A 131      12.094  18.6467500.626  1.00  1.00
ATOM   2695  C4'  DC A 131      12.798  17.5617499.835  1.00  1.00
ATOM   2696  O4'  DC A 131      12.058  16.3077499.832  1.00  1.00
ATOM   2697  C3'  DC A 131      13.024  17.8597498.353  1.00  1.00
ATOM   2698  O3'  DC A 131      14.282  17.3227497.962  1.00  1.00
ATOM   2699  C2'  DC A 131      11.921  17.0877497.630  1.00  1.00
ATOM   2700  C1'  DC A 131      11.986  15.8337498.496  1.00  1.00
ATOM   2701  N1   DC A 131      10.784  14.9617498.379  1.00  1.00
ATOM   2702  C2   DC A 131      10.969  13.5847498.470  1.00  1.00
ATOM   2703  O2   DC A 131      12.112  13.1467498.643  1.00  1.00
ATOM   2704  N3   DC A 131       9.886  12.7727498.365  1.00  1.00
ATOM   2705  C4   DC A 131       8.663  13.2867498.178  1.00  1.00
ATOM   2706  N4   DC A 131       7.639  12.4527498.082  1.00  1.00
ATOM   2707  C5   DC A 131       8.451  14.6997498.081  1.00  1.00
ATOM   2708  C6   DC A 131       9.546  15.4947498.188  1.00  1.00
ATOM   2709  P    DC A 132      15.203  18.1567496.953  1.00  1.00
ATOM   2710  OP1  DC A 132      15.986  19.1587497.710  1.00  1.00
ATOM   2711  OP2  DC A 132      14.375  18.6817495.845  1.00  1.00
ATOM   2712  O5'  DC A 132      16.179  17.0167496.400  1.00  1.00
ATOM   2713  C5'  DC A 132      16.502  15.9007497.251  1.00  1.00
ATOM   2714  C4'  DC A 132      16.434  14.6087496.460  1.00  1.00
ATOM   2715  O4'  DC A 132      15.098  14.0287496.457  1.00  1.00
ATOM   2716  C3'  DC A 132      16.792  14.7167494.978  1.00  1.00
ATOM   2717  O3'  DC A 132      17.494  13.5427494.587  1.00  1.00
ATOM   2718  C2'  DC A 132      15.446  14.7417494.255  1.00  1.00
ATOM   2719  C1'  DC A 132      14.761  13.6887495.121  1.00  1.00
ATOM   2720  N1   DC A 132      13.276  13.6897495.004  1.00  1.00
ATOM   2721  C2   DC A 132      12.617  12.4667495.095  1.00  1.00
ATOM   2722  O2   DC A 132      13.285  11.4407495.268  1.00  1.00
ATOM   2723  N3   DC A 132      11.263  12.4457494.990  1.00  1.00
ATOM   2724  C4   DC A 132      10.576  13.5807494.803  1.00  1.00
ATOM   2725  N4   DC A 132       9.257  13.5077494.707  1.00  1.00
ATOM   2726  C5   DC A 132      11.235  14.8487494.706  1.00  1.00
ATOM   2727  C6   DC A 132      12.588  14.8477494.813  1.00  1.00
ATOM   2728  P    DT A 133      18.729  13.6767493.578  1.00  1.00
ATOM   2729  OP1  DT A 133      19.952  14.0277494.335  1.00  1.00
ATOM   2730  OP2  DT A 133      18.368  14.5887492.470  1.00  1.00
ATOM   2731  O5'  DT A 133      18.849  12.1807493.025  1.00  1.00
ATOM   2732  C5'  DT A 133      18.454  11.0877493.876  1.00  1.00
ATOM   2733  C4'  DT A 133      17.640  10.0827493.085  1.00  1.00
ATOM   2734  O4'  DT A 133      16.219  10.3987493.082  1.00  1.00
ATOM   2735  C3'  DT A 133      17.993   9.9597491.603  1.00  1.00
ATOM   2736  O3'  DT A 133      17.871   8.5977491.212  1.00  1.00
ATOM   2737  C2'  DT A 133      16.918  10.7707490.880  1.00  1.00
ATOM   2738  C1'  DT A 133      15.746  10.3217491.746  1.00  1.00
ATOM   2739  N1   DT A 133      14.545  11.1957491.629  1.00  1.00
ATOM   2740  C2   DT A 133      13.317  10.5867491.721  1.00  1.00
ATOM   2741  O2   DT A 133      13.182   9.3867491.891  1.00  1.00
ATOM   2742  N3   DT A 133      12.227  11.4277491.607  1.00  1.00
ATOM   2743  C4   DT A 133      12.264  12.7937491.414  1.00  1.00
ATOM   2744  O4   DT A 133      11.220  13.4427491.327  1.00  1.00
ATOM   2745  C5   DT A 133      13.598  13.3407491.330  1.00  1.00
ATOM   2746  C7   DT A 133      13.728  14.8207491.120  1.00  1.00
ATOM   2747  C6   DT A 133      14.675  12.5457491.437  1.00  1.00
ATOM   2748  P    DC A 134      18.949   7.9797490.203  1.00  1.00
ATOM   2749  OP1  DC A 134      20.144   7.5447490.960  1.00  1.00
ATOM   2750  OP2  DC A 134      19.193   8.9297489.095  1.00  1.00
ATOM   2751  O5'  DC A 134      18.166   6.6987489.650  1.00  1.00
ATOM   2752  C5'  DC A 134      17.205   6.0467490.501  1.00  1.00
ATOM   2753  C4'  DC A 134      15.956   5.7127489.710  1.00  1.00
ATOM   2754  O4'  DC A 134      14.991   6.8037489.707  1.00  1.00
ATOM   2755  C3'  DC A 134      16.169   5.4047488.228  1.00  1.00
ATOM   2756  O3'  DC A 134      15.269   4.3747487.837  1.00  1.00
ATOM   2757  C2'  DC A 134      15.776   6.6937487.505  1.00  1.00
ATOM   2758  C1'  DC A 134      14.563   7.0187488.371  1.00  1.00
ATOM   2759  N1   DC A 134      14.105   8.4317488.254  1.00  1.00
ATOM   2760  C2   DC A 134      12.738   8.6807488.345  1.00  1.00
ATOM   2761  O2   DC A 134      11.969   7.7287488.518  1.00  1.00
ATOM   2762  N3   DC A 134      12.301   9.9617488.240  1.00  1.00
ATOM   2763  C4   DC A 134      13.167  10.9657488.053  1.00  1.00
ATOM   2764  N4   DC A 134      12.691  12.1977487.957  1.00  1.00
ATOM   2765  C5   DC A 134      14.577  10.7307487.956  1.00  1.00
ATOM   2766  C6   DC A 134      14.994   9.4437488.063  1.00  1.00
ATOM   2767  P    DA A 135      15.778   3.2417486.828  1.00  1.00
ATOM   2768  OP1  DA A 135      16.490   2.1867487.585  1.00  1.00
ATOM   2769  OP2  DA A 135      16.533   3.8667485.720  1.00  1.00
ATOM   2770  O5'  DA A 135      14.392   2.6647486.275  1.00  1.00
ATOM   2771  C5'  DA A 135      13.231   2.7037487.126  1.00  1.00
ATOM   2772  C4'  DA A 135      12.024   3.1667486.335  1.00  1.00
ATOM   2773  O4'  DA A 135      11.885   4.6167486.332  1.00  1.00
ATOM   2774  C3'  DA A 135      12.016   2.7927484.853  1.00  1.00
ATOM   2775  O3'  DA A 135      10.682   2.4887484.462  1.00  1.00
ATOM   2776  C2'  DA A 135      12.455   4.0657484.130  1.00  1.00
ATOM   2777  C1'  DA A 135      11.665   5.0427484.996  1.00  1.00
ATOM   2778  N9   DA A 135      12.125   6.4537484.879  1.00  1.00
ATOM   2779  C8   DA A 135      13.395   6.9197484.688  1.00  1.00
ATOM   2780  N7   DA A 135      13.475   8.2127484.626  1.00  1.00
ATOM   2781  C5   DA A 135      12.164   8.6377484.788  1.00  1.00
ATOM   2782  C6   DA A 135      11.579   9.9147484.818  1.00  1.00
ATOM   2783  N6   DA A 135      12.276  11.0517484.679  1.00  1.00
ATOM   2784  N1   DA A 135      10.247   9.9807484.996  1.00  1.00
ATOM   2785  C2   DA A 135       9.560   8.8487485.134  1.00  1.00
ATOM   2786  N3   DA A 135       9.994   7.6067485.123  1.00  1.00
ATOM   2787  C4   DA A 135      11.330   7.5687484.943  1.00  1.00
ATOM   2788  P    DT A 136      10.428   1.2717483.453  1.00  1.00
ATOM   2789  OP1  DT A 136      10.384   0.0007484.210  1.00  1.00
ATOM   2790  OP2  DT A 136      11.406   1.3337482.345  1.00  1.00
ATOM   2791  O5'  DT A 136       8.967   1.6207482.900  1.00  1.00
ATOM   2792  C5'  DT A 136       8.051   2.3337483.751  1.00  1.00
ATOM   2793  C4'  DT A 136       7.346   3.4187482.960  1.00  1.00
ATOM   2794  O4'  DT A 136       8.086   4.6727482.957  1.00  1.00
ATOM   2795  C3'  DT A 136       7.120   3.1207481.478  1.00  1.00
ATOM   2796  O3'  DT A 136       5.862   3.6577481.087  1.00  1.00
ATOM   2797  C2'  DT A 136       8.224   3.8917480.755  1.00  1.00
ATOM   2798  C1'  DT A 136       8.159   5.1467481.621  1.00  1.00
ATOM   2799  N1   DT A 136       9.361   6.0187481.504  1.00  1.00
ATOM   2800  C2   DT A 136       9.161   7.3747481.596  1.00  1.00
ATOM   2801  O2   DT A 136       8.062   7.8727481.766  1.00  1.00
ATOM   2802  N3   DT A 136      10.298   8.1507481.482  1.00  1.00
ATOM   2803  C4   DT A 136      11.586   7.6937481.289  1.00  1.00
ATOM   2804  O4   DT A 136      12.526   8.4857481.202  1.00  1.00
ATOM   2805  C5   DT A 136      11.694   6.2557481.205  1.00  1.00
ATOM   2806  C7   DT A 136      13.062   5.6747480.995  1.00  1.00
ATOM   2807  C6   DT A 136      10.605   5.4777481.312  1.00  1.00
ATOM   2808  P    DC A 137       4.942   2.8237480.078  1.00  1.00
ATOM   2809  OP1  DC A 137       4.159   1.8207480.835  1.00  1.00
ATOM   2810  OP2  DC A 137       5.770   2.2987478.970  1.00  1.00
ATOM   2811  O5'  DC A 137       3.965   3.9637479.525  1.00  1.00
ATOM   2812  C5'  DC A 137       3.643   5.0797480.376  1.00  1.00
ATOM   2813  C4'  DC A 137       3.710   6.3707479.585  1.00  1.00
ATOM   2814  O4'  DC A 137       5.046   6.9507479.582  1.00  1.00
ATOM   2815  C3'  DC A 137       3.352   6.2627478.103  1.00  1.00
ATOM   2816  O3'  DC A 137       2.651   7.4367477.712  1.00  1.00
ATOM   2817  C2'  DC A 137       4.699   6.2387477.380  1.00  1.00
ATOM   2818  C1'  DC A 137       5.383   7.2917478.246  1.00  1.00
ATOM   2819  N1   DC A 137       6.868   7.2907478.129  1.00  1.00
ATOM   2820  C2   DC A 137       7.528   8.5137478.220  1.00  1.00
ATOM   2821  O2   DC A 137       6.860   9.5397478.393  1.00  1.00
ATOM   2822  N3   DC A 137       8.881   8.5337478.115  1.00  1.00
ATOM   2823  C4   DC A 137       9.568   7.3997477.928  1.00  1.00
ATOM   2824  N4   DC A 137      10.887   7.4717477.832  1.00  1.00
ATOM   2825  C5   DC A 137       8.909   6.1317477.831  1.00  1.00
ATOM   2826  C6   DC A 137       7.556   6.1327477.938  1.00  1.00
ATOM   2827  P    DG A 138       1.415   7.3027476.703  1.00  1.00
ATOM   2828  OP1  DG A 138       0.192   6.9527477.460  1.00  1.00
ATOM   2829  OP2  DG A 138       1.776   6.3917475.595  1.00  1.00
ATOM   2830  O5'  DG A 138       1.295   8.7997476.150  1.00  1.00
ATOM   2831  C5'  DG A 138       1.690   9.8927477.001  1.00  1.00
ATOM   2832  C4'  DG A 138       2.504  10.8977476.210  1.00  1.00
ATOM   2833  O4'  DG A 138       3.926  10.5817476.207  1.00  1.00
ATOM   2834  C3'  DG A 138       2.151  11.0207474.728  1.00  1.00
ATOM   2835  O3'  DG A 138       2.274  12.3827474.337  1.00  1.00
ATOM   2836  C2'  DG A 138       3.226  10.2087474.005  1.00  1.00
ATOM   2837  C1'  DG A 138       4.399  10.6587474.871  1.00  1.00
ATOM   2838  N9   DG A 138       5.599   9.7847474.754  1.00  1.00
ATOM   2839  C8   DG A 138       5.670   8.4217474.561  1.00  1.00
ATOM   2840  N7   DG A 138       6.893   7.9537474.501  1.00  1.00
ATOM   2841  C5   DG A 138       7.689   9.0867474.665  1.00  1.00
ATOM   2842  C6   DG A 138       9.102   9.2137474.690  1.00  1.00
ATOM   2843  O6   DG A 138       9.956   8.3397474.571  1.00  1.00
ATOM   2844  N1   DG A 138       9.493  10.5467474.880  1.00  1.00
ATOM   2845  C2   DG A 138       8.631  11.6157475.027  1.00  1.00
ATOM   2846  N2   DG A 138       9.202  12.8107475.199  1.00  1.00
ATOM   2847  N3   DG A 138       7.305  11.4947475.004  1.00  1.00
ATOM   2848  C4   DG A 138       6.910  10.2087474.820  1.00  1.00
ATOM   2849  P    DC A 139       1.195  13.0007473.328  1.00  1.00
ATOM   2850  OP1  DC A 139       0.000  13.4357474.085  1.00  1.00
ATOM   2851  OP2  DC A 139       0.952  12.0507472.220  1.00  1.00
ATOM   2852  O5'  DC A 139       1.978  14.2817472.775  1.00  1.00
ATOM   2853  C5'  DC A 139       2.940  14.9327473.626  1.00  1.00
ATOM   2854  C4'  DC A 139       4.189  15.2677472.835  1.00  1.00
ATOM   2855  O4'  DC A 139       5.153  14.1767472.832  1.00  1.00
ATOM   2856  C3'  DC A 139       3.975  15.5747471.353  1.00  1.00
ATOM   2857  O3'  DC A 139       4.875  16.6047470.962  1.00  1.00
ATOM   2858  C2'  DC A 139       4.368  14.2867470.630  1.00  1.00
ATOM   2859  C1'  DC A 139       5.581  13.9607471.496  1.00  1.00
ATOM   2860  N1   DC A 139       6.039  12.5487471.379  1.00  1.00
ATOM   2861  C2   DC A 139       7.406  12.2997471.470  1.00  1.00
ATOM   2862  O2   DC A 139       8.176  13.2517471.643  1.00  1.00
ATOM   2863  N3   DC A 139       7.844  11.0177471.365  1.00  1.00
ATOM   2864  C4   DC A 139       6.978  10.0147471.178  1.00  1.00
ATOM   2865  N4   DC A 139       7.454   8.7827471.082  1.00  1.00
ATOM   2866  C5   DC A 139       5.568  10.2497471.081  1.00  1.00
ATOM   2867  C6   DC A 139       5.150  11.5367471.188  1.00  1.00
ATOM   2868  P    DC A 140       4.366  17.7387469.953  1.00  1.00
ATOM   2869  OP1  DC A 140       3.655  18.7927470.710  1.00  1.00
ATOM   2870  OP2  DC A 140       3.611  17.1137468.845  1.00  1.00
ATOM   2871  O5'  DC A 140       5.753  18.3147469.400  1.00  1.00
ATOM   2872  C5'  DC A 140       6.914  18.2767470.251  1.00  1.00
ATOM   2873  C4'  DC A 140       8.121  17.8137469.460  1.00  1.00
ATOM   2874  O4'  DC A 140       8.260  16.3637469.457  1.00  1.00
ATOM   2875  C3'  DC A 140       8.129  18.1877467.978  1.00  1.00
ATOM   2876  O3'  DC A 140       9.462  18.4917467.587  1.00  1.00
ATOM   2877  C2'  DC A 140       7.689  16.9147467.255  1.00  1.00
ATOM   2878  C1'  DC A 140       8.479  15.9377468.121  1.00  1.00
ATOM   2879  N1   DC A 140       8.019  14.5257468.004  1.00  1.00
ATOM   2880  C2   DC A 140       8.979  13.5207468.095  1.00  1.00
ATOM   2881  O2   DC A 140      10.161  13.8387468.268  1.00  1.00
ATOM   2882  N3   DC A 140       8.580  12.2267467.990  1.00  1.00
ATOM   2883  C4   DC A 140       7.289  11.9237467.803  1.00  1.00
ATOM   2884  N4   DC A 140       6.950  10.6477467.707  1.00  1.00
ATOM   2885  C5   DC A 140       6.286  12.9427467.706  1.00  1.00
ATOM   2886  C6   DC A 140       6.705  14.2297467.813  1.00  1.00
ATOM   2887  P    DA A 141       9.716  19.7087466.578  1.00  1.00
ATOM   2888  OP1  DA A 141       9.761  20.9797467.335  1.00  1.00
ATOM   2889  OP2  DA A 141       8.738  19.6467465.470  1.00  1.00
ATOM   2890  O5'  DA A 141      11.177  19.3597466.025  1.00  1.00
ATOM   2891  C5'  DA A 141      12.094  18.6467466.876  1.00  1.00
ATOM   2892  C4'  DA A 141      12.798  17.5617466.085  1.00  1.00
ATOM   2893  O4'  DA A 141      12.058  16.3077466.082  1.00  1.00
ATOM   2894  C3'  DA A 141      13.024  17.8597464.603  1.00  1.00
ATOM   2895  O3'  DA A 141      14.282  17.3227464.212  1.00  1.00
ATOM   2896  C2'  DA A 141      11.921  17.0877463.880  1.00  1.00
ATOM   2897  C1'  DA A 141      11.986  15.8337464.746  1.00  1.00
ATOM   2898  N9   DA A 141      10.784  14.9617464.629  1.00  1.00
ATOM   2899  C8   DA A 141       9.483  15.3317464.438  1.00  1.00
ATOM   2900  N7   DA A 141       8.658  14.3327464.376  1.00  1.00
ATOM   2901  C5   DA A 141       9.468  13.2177464.538  1.00  1.00
ATOM   2902  C6   DA A 141       9.191  11.8417464.568  1.00  1.00
ATOM   2903  N6   DA A 141       7.959  11.3317464.429  1.00  1.00
ATOM   2904  N1   DA A 141      10.230  11.0047464.746  1.00  1.00
ATOM   2905  C2   DA A 141      11.452  11.5167464.884  1.00  1.00
ATOM   2906  N3   DA A 141      11.830  12.7767464.873  1.00  1.00
ATOM   2907  C4   DA A 141      10.772  13.5927464.693  1.00  1.00
ATOM   2908  P    DT A 142      15.203  18.1567463.203  1.00  1.00
ATOM   2909  OP1  DT A 142      15.986  19.1587463.960  1.00  1.00
ATOM   2910  OP2  DT A 142      14.375  18.6817462.095  1.00  1.00
ATOM   2911  O5'  DT A 142      16.179  17.0167462.650  1.00  1.00
ATOM   2912  C5'  DT A 142      16.502  15.9007463.501  1.00  1.00
ATOM   2913  C4'  DT A 142      16.434  14.6087462.710  1.00  1.00
ATOM   2914  O4'  DT A 142      15.098  14.0287462.707  1.00  1.00
ATOM   2915  C3'  DT A 142      16.792  14.7167461.228  1.00  1.00
ATOM   2916  O3'  DT A 142      17.494  13.5427460.837  1.00  1.00
ATOM   2917  C2'  DT A 142      15.446  14.7417460.505  1.00  1.00
ATOM   2918  C1'  DT A 142      14.761  13.6887461.371  1.00  1.00
ATOM   2919  N1   DT A 142      13.276  13.6897461.254  1.00  1.00
ATOM   2920  C2   DT A 142      12.641  12.4747461.346  1.00  1.00
ATOM   2921  O2   DT A 142      13.237  11.4257461.516  1.00  1.00
ATOM   2922  N3   DT A 142      11.264  12.5157461.232  1.00  1.00
ATOM   2923  C4   DT A 142      10.492  13.6427461.039  1.00  1.00
ATOM   2924  O4   DT A 142       9.265  13.5537460.952  1.00  1.00
ATOM   2925  C5   DT A 142      11.249  14.8687460.955  1.00  1.00
ATOM   2926  C7   DT A 142      10.484  16.1427460.745  1.00  1.00
ATOM   2927  C6   DT A 142      12.587  14.8587461.062  1.00  1.00
ATOM   2928  P    DG A 143      18.729  13.6767459.828  1.00  1.00
ATOM   2929  OP1  DG A 143      19.952  14.0277460.585  1.00  1.00
ATOM   2930  OP2  DG A 143      18.368  14.5887458.720  1.00  1.00
ATOM   2931  O5'  DG A 143      18.849  12.1807459.275  1.00  1.00
ATOM   2932  C5'  DG A 143      18.454  11.0877460.126  1.00  1.00
ATOM   2933  C4'  DG A 143      17.640  10.0827459.335  1.00  1.00
ATOM   2934  O4'  DG A 143      16.219  10.3987459.332  1.00  1.00
ATOM   2935  C3'  DG A 143      17.993   9.9597457.853  1.00  1.00
ATOM   2936  O3'  DG A 143      17.871   8.5977457.462  1.00  1.00
ATOM   2937  C2'  DG A 143      16.918  10.7707457.130  1.00  1.00
ATOM   2938  C1'  DG A 143      15.746  10.3217457.996  1.00  1.00
ATOM   2939  N9   DG A 143      14.545  11.1957457.879  1.00  1.00
ATOM   2940  C8   DG A 143      14.475  12.5577457.686  1.00  1.00
ATOM   2941  N7   DG A 143      13.252  13.0267457.626  1.00  1.00
ATOM   2942  C5   DG A 143      12.455  11.8937457.790  1.00  1.00
ATOM   2943  C6   DG A 143      11.042  11.7667457.815  1.00  1.00
ATOM   2944  O6   DG A 143      10.188  12.6407457.696  1.00  1.00
ATOM   2945  N1   DG A 143      10.651  10.4337458.005  1.00  1.00
ATOM   2946  C2   DG A 143      11.514   9.3647458.152  1.00  1.00
ATOM   2947  N2   DG A 143      10.942   8.1697458.324  1.00  1.00
ATOM   2948  N3   DG A 143      12.839   9.4847458.129  1.00  1.00
ATOM   2949  C4   DG A 143      13.235  10.7717457.945  1.00  1.00
ATOM   2950  P    DT A 144      18.949   7.9797456.453  1.00  1.00
ATOM   2951  OP1  DT A 144      20.144   7.5447457.210  1.00  1.00
ATOM   2952  OP2  DT A 144      19.193   8.9297455.345  1.00  1.00
ATOM   2953  O5'  DT A 144      18.166   6.6987455.900  1.00  1.00
ATOM   2954  C5'  DT A 144      17.205   6.0467456.751  1.00  1.00
ATOM   2955  C4'  DT A 144      15.956   5.7127455.960  1.00  1.00
ATOM   2956  O4'  DT A 144      14.991   6.8037455.957  1.00  1.00
ATOM   2957  C3'  DT A 144      16.169   5.4047454.478  1.00  1.00
ATOM   2958  O3'  DT A 144      15.269   4.3747454.087  1.00  1.00
ATOM   2959  C2'  DT A 144      15.776   6.6937453.755  1.00  1.00
ATOM   2960  C1'  DT A 144      14.563   7.0187454.621  1.00  1.00
ATOM   2961  N1   DT A 144      14.105   8.4317454.504  1.00  1.00
ATOM   2962  C2   DT A 144      12.754   8.6607454.596  1.00  1.00
ATOM   2963  O2   DT A 144      11.940   7.7697454.766  1.00  1.00
ATOM   2964  N3   DT A 144      12.367   9.9827454.482  1.00  1.00
ATOM   2965  C4   DT A 144      13.200  11.0657454.289  1.00  1.00
ATOM   2966  O4   DT A 144      12.736  12.2047454.202  1.00  1.00
ATOM   2967  C5   DT A 144      14.600  10.7247454.205  1.00  1.00
ATOM   2968  C7   DT A 144      15.576  11.8447453.995  1.00  1.00
ATOM   2969  C6   DT A 144      15.004   9.4477454.312  1.00  1.00
ATOM   2970  P    DG A 145      15.778   3.2417453.078  1.00  1.00
ATOM   2971  OP1  DG A 145      16.490   2.1867453.835  1.00  1.00
ATOM   2972  OP2  DG A 145      16.533   3.8667451.970  1.00  1.00
ATOM   2973  O5'  DG A 145      14.392   2.6647452.525  1.00  1.00
ATOM   2974  C5'  DG A 145      13.231   2.7037453.376  1.00  1.00
ATOM   2975  C4'  DG A 145      12.024   3.1667452.585  1.00  1.00
ATOM   2976  O4'  DG A 145      11.885   4.6167452.582  1.00  1.00
ATOM   2977  C3'  DG A 145      12.016   2.7927451.103  1.00  1.00
ATOM   2978  O3'  DG A 145      10.682   2.4887450.712  1.00  1.00
ATOM   2979  C2'  DG A 145      12.455   4.0657450.380  1.00  1.00
ATOM   2980  C1'  DG A 145      11.665   5.0427451.246  1.00  1.00
ATOM   2981  N9   DG A 145      12.125   6.4537451.129  1.00  1.00
ATOM   2982  C8   DG A 145      13.399   6.9417450.936  1.00  1.00
ATOM   2983  N7   DG A 145      13.467   8.2497450.876  1.00  1.00
ATOM   2984  C5   DG A 145      12.144   8.6577451.040  1.00  1.00
ATOM   2985  C6   DG A 145      11.586   9.9617451.065  1.00  1.00
ATOM   2986  O6   DG A 145      12.154  11.0447450.946  1.00  1.00
ATOM   2987  N1   DG A 145      10.197   9.9217451.255  1.00  1.00
ATOM   2988  C2   DG A 145       9.447   8.7717451.402  1.00  1.00
ATOM   2989  N2   DG A 145       8.135   8.9457451.574  1.00  1.00
ATOM   2990  N3   DG A 145       9.972   7.5477451.379  1.00  1.00
ATOM   2991  C4   DG A 145      11.317   7.5697451.195  1.00  1.00
ATOM   2992  P    DC A 146      10.428   1.2717449.703  1.00  1.00
ATOM   2993  OP1  DC A 146      10.384   0.0007450.460  1.00  1.00
ATOM   2994  OP2  DC A 146      11.406   1.3337448.595  1.00  1.00
ATOM   2995  O5'  DC A 146       8.967   1.6207449.150  1.00  1.00
ATOM   2996  C5'  DC A 146       8.051   2.3337450.001  1.00  1.00
ATOM   2997  C4'  DC A 146       7.346   3.4187449.210  1.00  1.00
ATOM   2998  O4'  DC A 146       8.086   4.6727449.207  1.00  1.00
ATOM   2999  C3'  DC A 146       7.120   3.1207447.728  1.00  1.00
ATOM   3000  O3'  DC A 146       5.862   3.6577447.337  1.00  1.00
ATOM   3001  C2'  DC A 146       8.224   3.8917447.005  1.00  1.00
ATOM   3002  C1'  DC A 146       8.159   5.1467447.871  1.00  1.00
ATOM   3003  N1   DC A 146       9.361   6.0187447.754  1.00  1.00
ATOM   3004  C2   DC A 146       9.175   7.3957447.845  1.00  1.00
ATOM   3005  O2   DC A 146       8.032   7.8327448.018  1.00  1.00
ATOM   3006  N3   DC A 146      10.259   8.2077447.740  1.00  1.00
ATOM   3007  C4   DC A 146      11.481   7.6937447.553  1.00  1.00
ATOM   3008  N4   DC A 146      12.505   8.5277447.457  1.00  1.00
ATOM   3009  C5   DC A 146      11.693   6.2807447.456  1.00  1.00
ATOM   3010  C6   DC A 146      10.598   5.4857447.563  1.00  1.00
ATOM   3011  P    DA A 147       4.942   2.8237446.328  1.00  1.00
ATOM   3012  OP1  DA A 147       4.159   1.8207447.085  1.00  1.00
ATOM   3013  OP2  DA A 147       5.770   2.2987445.220  1.00  1.00
ATOM   3014  O5'  DA A 147       3.965   3.9637445.775  1.00  1.00
ATOM   3015  C5'  DA A 147       3.643   5.0797446.626  1.00  1.00
ATOM   3016  C4'  DA A 147       3.710   6.3707445.835  1.00  1.00
ATOM   3017  O4'  DA A 147       5.046   6.9507445.832  1.00  1.00
ATOM   3018  C3'  DA A 147       3.352   6.2627444.353  1.00  1.00
ATOM   3019  O3'  DA A 147       2.651   7.4367443.962  1.00  1.00
ATOM   3020  C2'  DA A 147       4.699   6.2387443.630  1.00  1.00
ATOM   3021  C1'  DA A 147       5.383   7.2917444.496  1.00  1.00
ATOM   3022  N9   DA A 147       6.868   7.2907444.379  1.00  1.00
ATOM   3023  C8   DA A 147       7.703   6.2267444.188  1.00  1.00
ATOM   3024  N7   DA A 147       8.958   6.5497444.126  1.00  1.00
ATOM   3025  C5   DA A 147       8.957   7.9287444.288  1.00  1.00
ATOM   3026  C6   DA A 147       9.991   8.8787444.318  1.00  1.00
ATOM   3027  N6   DA A 147      11.287   8.5677444.179  1.00  1.00
ATOM   3028  N1   DA A 147       9.642  10.1667444.496  1.00  1.00
ATOM   3029  C2   DA A 147       8.352  10.4707444.634  1.00  1.00
ATOM   3030  N3   DA A 147       7.306   9.6737444.623  1.00  1.00
ATOM   3031  C4   DA A 147       7.682   8.3907444.443  1.00  1.00
ATOM   3032  P    DC A 148       1.415   7.3027442.953  1.00  1.00
ATOM   3033  OP1  DC A 148       0.192   6.9527443.710  1.00  1.00
ATOM   3034  OP2  DC A 148       1.776   6.3917441.845  1.00  1.00
ATOM   3035  O5'  DC A 148       1.295   8.7997442.400  1.00  1.00
ATOM   3036  C5'  DC A 148       1.690   9.8927443.251  1.00  1.00
ATOM   3037  C4'  DC A 148       2.504  10.8977442.460  1.00  1.00
ATOM   3038  O4'  DC A 148       3.926  10.5817442.457  1.00  1.00
ATOM   3039  C3'  DC A 148       2.151  11.0207440.978  1.00  1.00
ATOM   3040  O3'  DC A 148       2.274  12.3827440.587  1.00  1.00
ATOM   3041  C2'  DC A 148       3.226  10.2087440.255  1.00  1.00
ATOM   3042  C1'  DC A 148       4.399  10.6587441.121  1.00  1.00
ATOM   3043  N1   DC A 148       5.599   9.7847441.004  1.00  1.00
ATOM   3044  C2   DC A 148       6.852  10.3867441.095  1.00  1.00
ATOM   3045  O2   DC A 148       6.915  11.6097441.268  1.00  1.00
ATOM   3046  N3   DC A 148       7.959   9.6077440.990  1.00  1.00
ATOM   3047  C4   DC A 148       7.848   8.2857440.803  1.00  1.00
ATOM   3048  N4   DC A 148       8.958   7.5697440.707  1.00  1.00
ATOM   3049  C5   DC A 148       6.569   7.6477440.706  1.00  1.00
ATOM   3050  C6   DC A 148       5.475   8.4437440.813  1.00  1.00
ATOM   3051  P    DG A 149       1.195  13.0007439.578  1.00  1.00
ATOM   3052  OP1  DG A 149       0.000  13.4357440.335  1.00  1.00
ATOM   3053  OP2  DG A 149       0.952  12.0507438.470  1.00  1.00
ATOM   3054  O5'  DG A 149       1.978  14.2817439.025  1.00  1.00
ATOM   3055  C5'  DG A 149       2.940  14.9327439.876  1.00  1.00
ATOM   3056  C4'  DG A 149       4.189  15.2677439.085  1.00  1.00
ATOM   3057  O4'  DG A 149       5.153  14.1767439.082  1.00  1.00
ATOM   3058  C3'  DG A 149       3.975  15.5747437.603  1.00  1.00
ATOM   3059  O3'  DG A 149       4.875  16.6047437.212  1.00  1.00
ATOM   3060  C2'  DG A 149       4.368  14.2867436.880  1.00  1.00
ATOM   3061  C1'  DG A 149       5.581  13.9607437.746  1.00  1.00
ATOM   3062  N9   DG A 149       6.039  12.5487437.629  1.00  1.00
ATOM   3063  C8   DG A 149       5.295  11.4047437.436  1.00  1.00
ATOM   3064  N7   DG A 149       6.009  10.3067437.376  1.00  1.00
ATOM   3065  C5   DG A 149       7.319  10.7547437.540  1.00  1.00
ATOM   3066  C6   DG A 149       8.537  10.0277437.565  1.00  1.00
ATOM   3067  O6   DG A 149       8.714   8.8187437.446  1.00  1.00
ATOM   3068  N1   DG A 149       9.637  10.8767437.755  1.00  1.00
ATOM   3069  C2   DG A 149       9.568  12.2477437.902  1.00  1.00
ATOM   3070  N2   DG A 149      10.732  12.8787438.074  1.00  1.00
ATOM   3071  N3   DG A 149       8.424  12.9297437.879  1.00  1.00
ATOM   3072  C4   DG A 149       7.348  12.1207437.695  1.00  1.00
ATOM   3073  P    DT A 150       4.366  17.7387436.203  1.00  1.00
ATOM   3074  OP1  DT A 150       3.655  18.7927436.960  1.00  1.00
ATOM   3075  OP2  DT A 150       3.611  17.1137435.095  1.00  1.00
ATOM   3076  O5'  DT A 150       5.753  18.3147435.650  1.00  1.00
ATOM   3077  C5'  DT A 150       6.914  18.2767436.501  1.00  1.00
ATOM   3078  C4'  DT A 150       8.121  17.8137435.710  1.00  1.00
ATOM   3079  O4'  DT A 150       8.260  16.3637435.707  1.00  1.00
ATOM   3080  C3'  DT A 150       8.129  18.1877434.228  1.00  1.00
ATOM   3081  O3'  DT A 150       9.462  18.4917433.837  1.00  1.00
ATOM   3082  C2'  DT A 150       7.689  16.9147433.505  1.00  1.00
ATOM   3083  C1'  DT A 150       8.479  15.9377434.371  1.00  1.00
ATOM   3084  N1   DT A 150       8.019  14.5257434.254  1.00  1.00
ATOM   3085  C2   DT A 150       8.978  13.5457434.346  1.00  1.00
ATOM   3086  O2   DT A 150      10.160  13.7887434.516  1.00  1.00
ATOM   3087  N3   DT A 150       8.514  12.2497434.232  1.00  1.00
ATOM   3088  C4   DT A 150       7.204  11.8627434.039  1.00  1.00
ATOM   3089  O4   DT A 150       6.909  10.6687433.952  1.00  1.00
ATOM   3090  C5   DT A 150       6.271  12.9617433.955  1.00  1.00
ATOM   3091  C7   DT A 150       4.823  12.6287433.745  1.00  1.00
ATOM   3092  C6   DT A 150       6.695  14.2317434.062  1.00  1.00
ATOM   3093  P    DG A 151       9.716  19.7087432.828  1.00  1.00
ATOM   3094  OP1  DG A 151       9.761  20.9797433.585  1.00  1.00
ATOM   3095  OP2  DG A 151       8.738  19.6467431.720  1.00  1.00
ATOM   3096  O5'  DG A 151      11.177  19.3597432.275  1.00  1.00
ATOM   3097  C5'  DG A 151      12.094  18.6467433.126  1.00  1.00
ATOM   3098  C4'  DG A 151      12.798  17.5617432.335  1.00  1.00
ATOM   3099  O4'  DG A 151      12.058  16.3077432.332  1.00  1.00
ATOM   3100  C3'  DG A 151      13.024  17.8597430.853  1.00  1.00
ATOM   3101  O3'  DG A 151      14.282  17.3227430.462  1.00  1.00
ATOM   3102  C2'  DG A 151      11.921  17.0877430.130  1.00  1.00
ATOM   3103  C1'  DG A 151      11.986  15.8337430.996  1.00  1.00
ATOM   3104  N9   DG A 151      10.784  14.9617430.879  1.00  1.00
ATOM   3105  C8   DG A 151       9.466  15.3157430.686  1.00  1.00
ATOM   3106  N7   DG A 151       8.643  14.2977430.626  1.00  1.00
ATOM   3107  C5   DG A 151       9.474  13.1907430.790  1.00  1.00
ATOM   3108  C6   DG A 151       9.158  11.8067430.815  1.00  1.00
ATOM   3109  O6   DG A 151       8.062  11.2647430.696  1.00  1.00
ATOM   3110  N1   DG A 151      10.305  11.0237431.005  1.00  1.00
ATOM   3111  C2   DG A 151      11.588  11.5127431.152  1.00  1.00
ATOM   3112  N2   DG A 151      12.548  10.6007431.324  1.00  1.00
ATOM   3113  N3   DG A 151      11.883  12.8117431.129  1.00  1.00
ATOM   3114  C4   DG A 151      10.782  13.5847430.945  1.00  1.00
ATOM   3115  P    DT A 152      15.203  18.1567429.453  1.00  1.00
ATOM   3116  OP1  DT A 152      15.986  19.1587430.210  1.00  1.00
ATOM   3117  OP2  DT A 152      14.375  18.6817428.345  1.00  1.00
ATOM   3118  O5'  DT A 152      16.179  17.0167428.900  1.00  1.00
ATOM   3119  C5'  DT A 152      16.502  15.9007429.751  1.00  1.00
ATOM   3120  C4'  DT A 152      16.434  14.6087428.960  1.00  1.00
ATOM   3121  O4'  DT A 152      15.098  14.0287428.957  1.00  1.00
ATOM   3122  C3'  DT A 152      16.792  14.7167427.478  1.00  1.00
ATOM   3123  O3'  DT A 152      17.494  13.5427427.087  1.00  1.00
ATOM   3124  C2'  DT A 152      15.446  14.7417426.755  1.00  1.00
ATOM   3125  C1'  DT A 152      14.761  13.6887427.621  1.00  1.00
ATOM   3126  N1   DT A 152      13.276  13.6897427.504  1.00  1.00
ATOM   3127  C2   DT A 152      12.641  12.4747427.596  1.00  1.00
ATOM   3128  O2   DT A 152      13.237  11.4257427.766  1.00  1.00
ATOM   3129  N3   DT A 152      11.264  12.5157427.482  1.00  1.00
ATOM   3130  C4   DT A 152      10.492  13.6427427.289  1.00  1.00
ATOM   3131  O4   DT A 152       9.265  13.5537427.202  1.00  1.00
ATOM   3132  C5   DT A 152      11.249  14.8687427.205  1.00  1.00
ATOM   3133  C7   DT A 152      10.484  16.1427426.995  1.00  1.00
ATOM   3134  C6   DT A 152      12.587  14.8587427.312  1.00  1.00
ATOM   3135  P    DC A 153      18.729  13.6767426.078  1.00  1.00
ATOM   3136  OP1  DC A 153      19.952  14.0277426.835  1.00  1.00
ATOM   3137  OP2  DC A 153      18.368  14.5887424.970  1.00  1.00
ATOM   3138  O5'  DC A 153      18.849  12.1807425.525  1.00  1.00
ATOM   3139  C5'  DC A 153      18.454  11.0877426.376  1.00  1.00
ATOM   3140  C4'  DC A 153      17.640  10.0827425.585  1.00  1.00
ATOM   3141  O4'  DC A 153      16.219  10.3987425.582  1.00  1.00
ATOM   3142  C3'  DC A 153      17.993   9.9597424.103  1.00  1.00
ATOM   3143  O3'  DC A 153      17.871   8.5977423.712  1.00  1.00
ATOM   3144  C2'  DC A 153      16.918  10.7707423.380  1.00  1.00
ATOM   3145  C1'  DC A 153      15.746  10.3217424.246  1.00  1.00
ATOM   3146  N1   DC A 153      14.545  11.1957424.129  1.00  1.00
ATOM   3147  C2   DC A 153      13.293  10.5937424.220  1.00  1.00
ATOM   3148  O2   DC A 153      13.230   9.3707424.393  1.00  1.00
ATOM   3149  N3   DC A 153      12.185  11.3727424.115  1.00  1.00
ATOM   3150  C4   DC A 153      12.296  12.6937423.928  1.00  1.00
ATOM   3151  N4   DC A 153      11.187  13.4107423.832  1.00  1.00
ATOM   3152  C5   DC A 153      13.575  13.3327423.831  1.00  1.00
ATOM   3153  C6   DC A 153      14.669  12.5367423.938  1.00  1.00
ATOM   3154  P    DA A 154      18.949   7.9797422.703  1.00  1.00
ATOM   3155  OP1  DA A 154      20.144   7.5447423.460  1.00  1.00
ATOM   3156  OP2  DA A 154      19.193   8.9297421.595  1.00  1.00
ATOM   3157  O5'  DA A 154      18.166   6.6987422.150  1.00  1.00
ATOM   3158  C5'  DA A 154      17.205   6.0467423.001  1.00  1.00
ATOM   3159  C4'  DA A 154      15.956   5.7127422.210  1.00  1.00
ATOM   3160  O4'  DA A 154      14.991   6.8037422.207  1.00  1.00
ATOM   3161  C3'  DA A 154      16.169   5.4047420.728  1.00  1.00
ATOM   3162  O3'  DA A 154      15.269   4.3747420.337  1.00  1.00
ATOM   3163  C2'  DA A 154      15.776   6.6937420.005  1.00  1.00
ATOM   3164  C1'  DA A 154      14.563   7.0187420.871  1.00  1.00
ATOM   3165  N9   DA A 154      14.105   8.4317420.754  1.00  1.00
ATOM   3166  C8   DA A 154      14.859   9.5547420.563  1.00  1.00
ATOM   3167  N7   DA A 154      14.164  10.6477420.501  1.00  1.00
ATOM   3168  C5   DA A 154      12.853  10.2217420.663  1.00  1.00
ATOM   3169  C6   DA A 154      11.630  10.9107420.693  1.00  1.00
ATOM   3170  N6   DA A 154      11.525  12.2397420.554  1.00  1.00
ATOM   3171  N1   DA A 154      10.512  10.1807420.871  1.00  1.00
ATOM   3172  C2   DA A 154      10.623   8.8607421.009  1.00  1.00
ATOM   3173  N3   DA A 154      11.703   8.1117420.998  1.00  1.00
ATOM   3174  C4   DA A 154      12.807   8.8657420.818  1.00  1.00
ATOM   3175  P    DT A 155      15.778   3.2417419.328  1.00  1.00
ATOM   3176  OP1  DT A 155      16.490   2.1867420.085  1.00  1.00
ATOM   3177  OP2  DT A 155      16.533   3.8667418.220  1.00  1.00
ATOM   3178  O5'  DT A 155      14.392   2.6647418.775  1.00  1.00
ATOM   3179  C5'  DT A 155      13.231   2.7037419.626  1.00  1.00
ATOM   3180  C4'  DT A 155      12.024   3.1667418.835  1.00  1.00
ATOM   3181  O4'  DT A 155      11.885   4.6167418.832  1.00  1.00
ATOM   3182  C3'  DT A 155      12.016   2.7927417.353  1.00  1.00
ATOM   3183  O3'  DT A 155      10.682   2.4887416.962  1.00  1.00
ATOM   3184  C2'  DT A 155      12.455   4.0657416.630  1.00  1.00
ATOM   3185  C1'  DT A 155      11.665   5.0427417.496  1.00  1.00
ATOM   3186  N1   DT A 155      12.125   6.4537417.379  1.00  1.00
ATOM   3187  C2   DT A 155      11.166   7.4337417.471  1.00  1.00
ATOM   3188  O2   DT A 155       9.984   7.1917417.641  1.00  1.00
ATOM   3189  N3   DT A 155      11.630   8.7307417.357  1.00  1.00
ATOM   3190  C4   DT A 155      12.941   9.1167417.164  1.00  1.00
ATOM   3191  O4   DT A 155      13.235  10.3107417.077  1.00  1.00
ATOM   3192  C5   DT A 155      13.873   8.0177417.080  1.00  1.00
ATOM   3193  C7   DT A 155      15.321   8.3517416.870  1.00  1.00
ATOM   3194  C6   DT A 155      13.450   6.7477417.187  1.00  1.00
ATOM   3195  P    DC A 156      10.428   1.2717415.953  1.00  1.00
ATOM   3196  OP1  DC A 156      10.384   0.0007416.710  1.00  1.00
ATOM   3197  OP2  DC A 156      11.406   1.3337414.845  1.00  1.00
ATOM   3198  O5'  DC A 156       8.967   1.6207415.400  1.00  1.00
ATOM   3199  C5'  DC A 156       8.051   2.3337416.251  1.00  1.00
ATOM   3200  C4'  DC A 156       7.346   3.4187415.460  1.00  1.00
ATOM   3201  O4'  DC A 156       8.086   4.6727415.457  1.00  1.00
ATOM   3202  C3'  DC A 156       7.120   3.1207413.978  1.00  1.00
ATOM   3203  O3'  DC A 156       5.862   3.6577413.587  1.00  1.00
ATOM   3204  C2'  DC A 156       8.224   3.8917413.255  1.00  1.00
ATOM   3205  C1'  DC A 156       8.159   5.1467414.121  1.00  1.00
ATOM   3206  N1   DC A 156       9.361   6.0187414.004  1.00  1.00
ATOM   3207  C2   DC A 156       9.175   7.3957414.095  1.00  1.00
ATOM   3208  O2   DC A 156       8.032   7.8327414.268  1.00  1.00
ATOM   3209  N3   DC A 156      10.259   8.2077413.990  1.00  1.00
ATOM   3210  C4   DC A 156      11.481   7.6937413.803  1.00  1.00
ATOM   3211  N4   DC A 156      12.505   8.5277413.707  1.00  1.00
ATOM   3212  C5   DC A 156      11.693   6.2807413.706  1.00  1.00
ATOM   3213  C6   DC A 156      10.598   5.4857413.813  1.00  1.00
ATOM   3214  P    DC A 157       4.942   2.8237412.578  1.00  1.00
ATOM   3215  OP1  DC A 157       4.159   1.8207413.335  1.00  1.00
ATOM   3216  OP2  DC A 157       5.770   2.2987411.470  1.00  1.00
ATOM   3217  O5'  DC A 157       3.965   3.9637412.025  1.00  1.00
ATOM   3218  C5'  DC A 157       3.643   5.0797412.876  1.00  1.00
ATOM   3219  C4'  DC A 157       3.710   6.3707412.085  1.00  1.00
ATOM   3220  O4'  DC A 157       5.046   6.9507412.082  1.00  1.00
ATOM   3221  C3'  DC A 157       3.352   6.2627410.603  1.00  1.00
ATOM   3222  O3'  DC A 157       2.651   7.4367410.212  1.00  1.00
ATOM   3223  C2'  DC A 157       4.699   6.2387409.880  1.00  1.00
ATOM   3224  C1'  DC A 157       5.383   7.2917410.746  1.00  1.00
ATOM   3225  N1   DC A 157       6.868   7.2907410.629  1.00  1.00
ATOM   3226  C2   DC A 157       7.528   8.5137410.720  1.00  1.00
ATOM   3227  O2   DC A 157       6.860   9.5397410.893  1.00  1.00
ATOM   3228  N3   DC A 157       8.881   8.5337410.615  1.00  1.00
ATOM   3229  C4   DC A 157       9.568   7.3997410.428  1.00  1.00
ATOM   3230  N4   DC A 157      10.887   7.4717410.332  1.00  1.00
ATOM   3231  C5   DC A 157       8.909   6.1317410.331  1.00  1.00
ATOM   3232  C6   DC A 157       7.556   6.1327410.438  1.00  1.00
ATOM   3233  P    DG A 158       1.415   7.3027409.203  1.00  1.00
ATOM   3234  OP1  DG A 158       0.192   6.9527409.960  1.00  1.00
ATOM   3235  OP2  DG A 158       1.776   6.3917408.095  1.00  1.00
ATOM   3236  O5'  DG A 158       1.295   8.7997408.650  1.00  1.00
ATOM   3237  C5'  DG A 158       1.690   9.8927409.501  1.00  1.00
ATOM   3238  C4'  DG A 158       2.504  10.8977408.710  1.00  1.00
ATOM   3239  O4'  DG A 158       3.926  10.5817408.707  1.00  1.00
ATOM   3240  C3'  DG A 158       2.151  11.0207407.228  1.00  1.00
ATOM   3241  O3'  DG A 158       2.274  12.3827406.837  1.00  1.00
ATOM   3242  C2'  DG A 158       3.226  10.2087406.505  1.00  1.00
ATOM   3243  C1'  DG A 158       4.399  10.6587407.371  1.00  1.00
ATOM   3244  N9   DG A 158       5.599   9.7847407.254  1.00  1.00
ATOM   3245  C8   DG A 158       5.670   8.4217407.061  1.00  1.00
ATOM   3246  N7   DG A 158       6.893   7.9537407.001  1.00  1.00
ATOM   3247  C5   DG A 158       7.689   9.0867407.165  1.00  1.00
ATOM   3248  C6   DG A 158       9.102   9.2137407.190  1.00  1.00
ATOM   3249  O6   DG A 158       9.956   8.3397407.071  1.00  1.00
ATOM   3250  N1   DG A 158       9.493  10.5467407.380  1.00  1.00
ATOM   3251  C2   DG A 158       8.631  11.6157407.527  1.00  1.00
ATOM   3252  N2   DG A 158       9.202  12.8107407.699  1.00  1.00
ATOM   3253  N3   DG A 158       7.305  11.4947407.504  1.00  1.00
ATOM   3254  C4   DG A 158       6.910  10.2087407.320  1.00  1.00
ATOM   3255  P    DT A 159       1.195  13.0007405.828  1.00  1.00
ATOM   3256  OP1  DT A 159       0.000  13.4357406.585  1.00  1.00
ATOM   3257  OP2  DT A 159       0.952  12.0507404.720  1.00  1.00
ATOM   3258  O5'  DT A 159       1.978  14.2817405.275  1.00  1.00
ATOM   3259  C5'  DT A 159       2.940  14.9327406.126  1.00  1.00
ATOM   3260  C4'  DT A 159       4.189  15.2677405.335  1.00  1.00
ATOM   3261  O4'  DT A 159       5.153  14.1767405.332  1.00  1.00
ATOM   3262  C3'  DT A 159       3.975  15.5747403.853  1.00  1.00
ATOM   3263  O3'  DT A 159       4.875  16.6047403.462  1.00  1.00
ATOM   3264  C2'  DT A 159       4.368  14.2867403.130  1.00  1.00
ATOM   3265  C1'  DT A 159       5.581  13.9607403.996  1.00  1.00
ATOM   3266  N1   DT A 159       6.039  12.5487403.879  1.00  1.00
ATOM   3267  C2   DT A 159       7.391  12.3197403.971  1.00  1.00
ATOM   3268  O2   DT A 159       8.204  13.2107404.141  1.00  1.00
ATOM   3269  N3   DT A 159       7.778  10.9977403.857  1.00  1.00
ATOM   3270  C4   DT A 159       6.945   9.9147403.664  1.00  1.00
ATOM   3271  O4   DT A 159       7.408   8.7757403.577  1.00  1.00
ATOM   3272  C5   DT A 159       5.544  10.2557403.580  1.00  1.00
ATOM   3273  C7   DT A 159       4.569   9.1347403.370  1.00  1.00
ATOM   3274  C6   DT A 159       5.140  11.5317403.687  1.00  1.00
ATOM   3275  P    DC A 160       4.366  17.7387402.453  1.00  1.00
ATOM   3276  OP1  DC A 160       3.655  18.7927403.210  1.00  1.00
ATOM   3277  OP2  DC A 160       3.611  17.1137401.345  1.00  1.00
ATOM   3278  O5'  DC A 160       5.753  18.3147401.900  1.00  1.00
ATOM   3279  C5'  DC A 160       6.914  18.2767402.751  1.00  1.00
ATOM   3280  C4'  DC A 160       8.121  17.8137401.960  1.00  1.00
ATOM   3281  O4'  DC A 160       8.260  16.3637401.957  1.00  1.00
ATOM   3282  C3'  DC A 160       8.129  18.1877400.478  1.00  1.00
ATOM   3283  O3'  DC A 160       9.462  18.4917400.087  1.00  1.00
ATOM   3284  C2'  DC A 160       7.689  16.9147399.755  1.00  1.00
ATOM   3285  C1'  DC A 160       8.479  15.9377400.621  1.00  1.00
ATOM   3286  N1   DC A 160       8.019  14.5257400.504  1.00  1.00
ATOM   3287  C2   DC A 160       8.979  13.5207400.595  1.00  1.00
ATOM   3288  O2   DC A 160      10.161  13.8387400.768  1.00  1.00
ATOM   3289  N3   DC A 160       8.580  12.2267400.490  1.00  1.00
ATOM   3290  C4   DC A 160       7.289  11.9237400.303  1.00  1.00
ATOM   3291  N4   DC A 160       6.950  10.6477400.207  1.00  1.00
ATOM   3292  C5   DC A 160       6.286  12.9427400.206  1.00  1.00
ATOM   3293  C6   DC A 160       6.705  14.2297400.313  1.00  1.00
ATOM   3294  P    DA A 161       9.716  19.7087399.078  1.00  1.00
ATOM   3295  OP1  DA A 161       9.761  20.9797399.835  1.00  1.00
ATOM   3296  OP2  DA A 161       8.738  19.6467397.970  1.00  1.00
ATOM   3297  O5'  DA A 161      11.177  19.3597398.525  1.00  1.00
ATOM   3298  C5'  DA A 161      12.094  18.6467399.376  1.00  1.00
ATOM   3299  C4'  DA A 161      12.798  17.5617398.585  1.00  1.00
ATOM   3300  O4'  DA A 161      12.058  16.3077398.582  1.00  1.00
ATOM   3301  C3'  DA A 161      13.024  17.8597397.103  1.00  1.00
ATOM   3302  O3'  DA A 161      14.282  17.3227396.712  1.00  1.00
ATOM   3303  C2'  DA A 161      11.921  17.0877396.380  1.00  1.00
ATOM   3304  C1'  DA A 161      11.986  15.8337397.246  1.00  1.00
ATOM   3305  N9   DA A 161      10.784  14.9617397.129  1.00  1.00
ATOM   3306  C8   DA A 161       9.483  15.3317396.938  1.00  1.00
ATOM   3307  N7   DA A 161       8.658  14.3327396.876  1.00  1.00
ATOM   3308  C5   DA A 161       9.468  13.2177397.038  1.00  1.00
ATOM   3309  C6   DA A 161       9.191  11.8417397.068  1.00  1.00
ATOM   3310  N6   DA A 161       7.959  11.3317396.929  1.00  1.00
ATOM   3311  N1   DA A 161      10.230  11.0047397.246  1.00  1.00
ATOM   3312  C2   DA A 161      11.452  11.5167397.384  1.00  1.00
ATOM   3313  N3   DA A 161      11.830  12.7767397.373  1.00  1.00
ATOM   3314  C4   DA A 161      10.772  13.5927397.193  1.00  1.00
ATOM   3315  P    DG A 162      15.203  18.1567395.703  1.00  1.00
ATOM   3316  OP1  DG A 162      15.986  19.1587396.460  1.00  1.00
ATOM   3317  OP2  DG A 162      14.375  18.6817394.595  1.00  1.00
ATOM   3318  O5'  DG A 162      16.179  17.0167395.150  1.00  1.00
ATOM   3319  C5'  DG A 162      16.502  15.9007396.001  1.00  1.00
ATOM   3320  C4'  DG A 162      16.434  14.6087395.210  1.00  1.00
ATOM   3321  O4'  DG A 162      15.098  14.0287395.207  1.00  1.00
ATOM   3322  C3'  DG A 162      16.792  14.7167393.728  1.00  1.00
ATOM   3323  O3'  DG A 162      17.494  13.5427393.337  1.00  1.00
ATOM   3324  C2'  DG A 162      15.446  14.7417393.005  1.00  1.00
ATOM   3325  C1'  DG A 162      14.761  13.6887393.871  1.00  1.00
ATOM   3326  N9   DG A 162      13.276  13.6897393.754  1.00  1.00
ATOM   3327  C8   DG A 162      12.418  14.7507393.561  1.00  1.00
ATOM   3328  N7   DG A 162      11.154  14.4107393.501  1.00  1.00
ATOM   3329  C5   DG A 162      11.175  13.0267393.665  1.00  1.00
ATOM   3330  C6   DG A 162      10.107  12.0927393.690  1.00  1.00
ATOM   3331  O6   DG A 162       8.902  12.2987393.571  1.00  1.00
ATOM   3332  N1   DG A 162      10.574  10.7847393.880  1.00  1.00
ATOM   3333  C2   DG A 162      11.900  10.4267394.027  1.00  1.00
ATOM   3334  N2   DG A 162      12.140   9.1247394.199  1.00  1.00
ATOM   3335  N3   DG A 162      12.902  11.3037394.004  1.00  1.00
ATOM   3336  C4   DG A 162      12.465  12.5767393.820  1.00  1.00
ATOM   3337  P    DT A 163      18.729  13.6767392.328  1.00  1.00
ATOM   3338  OP1  DT A 163      19.952  14.0277393.085  1.00  1.00
ATOM   3339  OP2  DT A 163      18.368  14.5887391.220  1.00  1.00
ATOM   3340  O5'  DT A 163      18.849  12.1807391.775  1.00  1.00
ATOM   3341  C5'  DT A 163      18.454  11.0877392.626  1.00  1.00
ATOM   3342  C4'  DT A 163      17.640  10.0827391.835  1.00  1.00
ATOM   3343  O4'  DT A 163      16.219  10.3987391.832  1.00  1.00
ATOM   3344  C3'  DT A 163      17.993   9.9597390.353  1.00  1.00
ATOM   3345  O3'  DT A 163      17.871   8.5977389.962  1.00  1.00
ATOM   3346  C2'  DT A 163      16.918  10.7707389.630  1.00  1.00
ATOM   3347  C1'  DT A 163      15.746  10.3217390.496  1.00  1.00
ATOM   3348  N1   DT A 163      14.545  11.1957390.379  1.00  1.00
ATOM   3349  C2   DT A 163      13.317  10.5867390.471  1.00  1.00
ATOM   3350  O2   DT A 163      13.182   9.3867390.641  1.00  1.00
ATOM   3351  N3   DT A 163      12.227  11.4277390.357  1.00  1.00
ATOM   3352  C4   DT A 163      12.264  12.7937390.164  1.00  1.00
ATOM   3353  O4   DT A 163      11.220  13.4427390.077  1.00  1.00
ATOM   3354  C5   DT A 163      13.598  13.3407390.080  1.00  1.00
ATOM   3355  C7   DT A 163      13.728  14.8207389.870  1.00  1.00
ATOM   3356  C6   DT A 163      14.675  12.5457390.187  1.00  1.00
ATOM   3357  P    DG A 164      18.949   7.9797388.953  1.00  1.00
ATOM   3358  OP1  DG A 164      20.144   7.5447389.710  1.00  1.00
ATOM   3359  OP2  DG A 164      19.193   8.9297387.845  1.00  1.00
ATOM   3360  O5'  DG A 164      18.166   6.6987388.400  1.00  1.00
ATOM   3361  C5'  DG A 164      17.205   6.0467389.251  1.00  1.00
ATOM   3362  C4'  DG A 164      15.956   5.7127388.460  1.00  1.00
ATOM   3363  O4'  DG A 164      14.991   6.8037388.457  1.00  1.00
ATOM   3364  C3'  DG A 164      16.169   5.4047386.978  1.00  1.00
ATOM   3365  O3'  DG A 164      15.269   4.3747386.587  1.00  1.00
ATOM   3366  C2'  DG A 164      15.776   6.6937386.255  1.00  1.00
ATOM   3367  C1'  DG A 164      14.563   7.0187387.121  1.00  1.00
ATOM   3368  N9   DG A 164      14.105   8.4317387.004  1.00  1.00
ATOM   3369  C8   DG A 164      14.849   9.5757386.811  1.00  1.00
ATOM   3370  N7   DG A 164      14.135  10.6727386.751  1.00  1.00
ATOM   3371  C5   DG A 164      12.825  10.2247386.915  1.00  1.00
ATOM   3372  C6   DG A 164      11.607  10.9527386.940  1.00  1.00
ATOM   3373  O6   DG A 164      11.430  12.1617386.821  1.00  1.00
ATOM   3374  N1   DG A 164      10.508  10.1037387.130  1.00  1.00
ATOM   3375  C2   DG A 164      10.577   8.7317387.277  1.00  1.00
ATOM   3376  N2   DG A 164       9.412   8.1017387.449  1.00  1.00
ATOM   3377  N3   DG A 164      11.720   8.0507387.254  1.00  1.00
ATOM   3378  C4   DG A 164      12.796   8.8587387.070  1.00  1.00
ATOM   3379  P    DC A 165      15.778   3.2417385.578  1.00  1.00
ATOM   3380  OP1  DC A 165      16.490   2.1867386.335  1.00  1.00
ATOM   3381  OP2  DC A 165      16.533   3.8667384.470  1.00  1.00
ATOM   3382  O5'  DC A 165      14.392   2.6647385.025  1.00  1.00
ATOM   3383  C5'  DC A 165      13.231   2.7037385.876  1.00  1.00
ATOM   3384  C4'  DC A 165      12.024   3.1667385.085  1.00  1.00
ATOM   3385  O4'  DC A 165      11.885   4.6167385.082  1.00  1.00
ATOM   3386  C3'  DC A 165      12.016   2.7927383.603  1.00  1.00
ATOM   3387  O3'  DC A 165      10.682   2.4887383.212  1.00  1.00
ATOM   3388  C2'  DC A 165      12.455   4.0657382.880  1.00  1.00
ATOM   3389  C1'  DC A 165      11.665   5.0427383.746  1.00  1.00
ATOM   3390  N1   DC A 165      12.125   6.4537383.629  1.00  1.00
ATOM   3391  C2   DC A 165      11.166   7.4597383.720  1.00  1.00
ATOM   3392  O2   DC A 165       9.983   7.1417383.893  1.00  1.00
ATOM   3393  N3   DC A 165      11.565   8.7527383.615  1.00  1.00
ATOM   3394  C4   DC A 165      12.855   9.0557383.428  1.00  1.00
ATOM   3395  N4   DC A 165      13.194  10.3327383.332  1.00  1.00
ATOM   3396  C5   DC A 165      13.858   8.0367383.331  1.00  1.00
ATOM   3397  C6   DC A 165      13.439   6.7507383.438  1.00  1.00
ATOM   3398  P    DT A 166      10.428   1.2717382.203  1.00  1.00
ATOM   3399  OP1  DT A 166      10.384   0.0007382.960  1.00  1.00
ATOM   3400  OP2  DT A 166      11.406   1.3337381.095  1.00  1.00
ATOM   3401  O5'  DT A 166       8.967   1.6207381.650  1.00  1.00
ATOM   3402  C5'  DT A 166       8.051   2.3337382.501  1.00  1.00
ATOM   3403  C4'  DT A 166       7.346   3.4187381.710  1.00  1.00
ATOM   3404  O4'  DT A 166       8.086   4.6727381.707  1.00  1.00
ATOM   3405  C3'  DT A 166       7.120   3.1207380.228  1.00  1.00
ATOM   3406  O3'  DT A 166       5.862   3.6577379.837  1.00  1.00
ATOM   3407  C2'  DT A 166       8.224   3.8917379.505  1.00  1.00
ATOM   3408  C1'  DT A 166       8.159   5.1467380.371  1.00  1.00
ATOM   3409  N1   DT A 166       9.361   6.0187380.254  1.00  1.00
ATOM   3410  C2   DT A 166       9.161   7.3747380.346  1.00  1.00
ATOM   3411  O2   DT A 166       8.062   7.8727380.516  1.00  1.00
ATOM   3412  N3   DT A 166      10.298   8.1507380.232  1.00  1.00
ATOM   3413  C4   DT A 166      11.586   7.6937380.039  1.00  1.00
ATOM   3414  O4   DT A 166      12.526   8.4857379.952  1.00  1.00
ATOM   3415  C5   DT A 166      11.694   6.2557379.955  1.00  1.00
ATOM   3416  C7   DT A 166      13.062   5.6747379.745  1.00  1.00
ATOM   3417  C6   DT A 166      10.605   5.4777380.062  1.00  1.00
ATOM   3418  P    DC A 167       4.942   2.8237378.828  1.00  1.00
ATOM   3419  OP1  DC A 167       4.159   1.8207379.585  1.00  1.00
ATOM   3420  OP2  DC A 167       5.770   2.2987377.720  1.00  1.00
ATOM   3421  O5'  DC A 167       3.965   3.9637378.275  1.00  1.00
ATOM   3422  C5'  DC A 167       3.643   5.0797379.126  1.00  1.00
ATOM   3423  C4'  DC A 167       3.710   6.3707378.335  1.00  1.00
ATOM   3424  O4'  DC A 167       5.046   6.9507378.332  1.00  1.00
ATOM   3425  C3'  DC A 167       3.352   6.2627376.853  1.00  1.00
ATOM   3426  O3'  DC A 167       2.651   7.4367376.462  1.00  1.00
ATOM   3427  C2'  DC A 167       4.699   6.2387376.130  1.00  1.00
ATOM   3428  C1'  DC A 167       5.383   7.2917376.996  1.00  1.00
ATOM   3429  N1   DC A 167       6.868   7.2907376.879  1.00  1.00
ATOM   3430  C2   DC A 167       7.528   8.5137376.970  1.00  1.00
ATOM   3431  O2   DC A 167       6.860   9.5397377.143  1.00  1.00
ATOM   3432  N3   DC A 167       8.881   8.5337376.865  1.00  1.00
ATOM   3433  C4   DC A 167       9.568   7.3997376.678  1.00  1.00
ATOM   3434  N4   DC A 167      10.887   7.4717376.582  1.00  1.00
ATOM   3435  C5   DC A 167       8.909   6.1317376.581  1.00  1.00
ATOM   3436  C6   DC A 167       7.556   6.1327376.688  1.00  1.00
ATOM   3437  P    DC A 168       1.415   7.3027375.453  1.00  1.00
ATOM   3438  OP1  DC A 168       0.192   6.9527376.210  1.00  1.00
ATOM   3439  OP2  DC A 168       1.776   6.3917374.345  1.00  1.00
ATOM   3440  O5'  DC A 168       1.295   8.7997374.900  1.00  1.00
ATOM   3441  C5'  DC A 168       1.690   9.8927375.751  1.00  1.00
ATOM   3442  C4'  DC A 168       2.504  10.8977374.960  1.00  1.00
ATOM   3443  O4'  DC A 168       3.926  10.5817374.957  1.00  1.00
ATOM   3444  C3'  DC A 168       2.151  11.0207373.478  1.00  1.00
ATOM   3445  O3'  DC A 168       2.274  12.3827373.087  1.00  1.00
ATOM   3446  C2'  DC A 168       3.226  10.2087372.755  1.00  1.00
ATOM   3447  C1'  DC A 168       4.399  10.6587373.621  1.00  1.00
ATOM   3448  N1   DC A 168       5.599   9.7847373.504  1.00  1.00
ATOM   3449  C2   DC A 168       6.852  10.3867373.595  1.00  1.00
ATOM   3450  O2   DC A 168       6.915  11.6097373.768  1.00  1.00
ATOM   3451  N3   DC A 168       7.959   9.6077373.490  1.00  1.00
ATOM   3452  C4   DC A 168       7.848   8.2857373.303  1.00  1.00
ATOM   3453  N4   DC A 168       8.958   7.5697373.207  1.00  1.00
ATOM   3454  C5   DC A 168       6.569   7.6477373.206  1.00  1.00
ATOM   3455  C6   DC A 168       5.475   8.4437373.313  1.00  1.00
ATOM   3456  P    DA A 169       1.195  13.0007372.078  1.00  1.00
ATOM   3457  OP1  DA A 169       0.000  13.4357372.835  1.00  1.00
ATOM   3458  OP2  DA A 169       0.952  12.0507370.970  1.00  1.00
ATOM   3459  O5'  DA A 169       1.978  14.2817371.525  1.00  1.00
ATOM   3460  C5'  DA A 169       2.940  14.9327372.376  1.00  1.00
ATOM   3461  C4'  DA A 169       4.189  15.2677371.585  1.00  1.00
ATOM   3462  O4'  DA A 169       5.153  14.1767371.582  1.00  1.00
ATOM   3463  C3'  DA A 169       3.975  15.5747370.103  1.00  1.00
ATOM   3464  O3'  DA A 169       4.875  16.6047369.712  1.00  1.00
ATOM   3465  C2'  DA A 169       4.368  14.2867369.380  1.00  1.00
ATOM   3466  C1'  DA A 169       5.581  13.9607370.246  1.00  1.00
ATOM   3467  N9   DA A 169       6.039  12.5487370.129  1.00  1.00
ATOM   3468  C8   DA A 169       5.286  11.4257369.938  1.00  1.00
ATOM   3469  N7   DA A 169       5.980  10.3317369.876  1.00  1.00
ATOM   3470  C5   DA A 169       7.291  10.7587370.038  1.00  1.00
ATOM   3471  C6   DA A 169       8.515  10.0697370.068  1.00  1.00
ATOM   3472  N6   DA A 169       8.619   8.7407369.929  1.00  1.00
ATOM   3473  N1   DA A 169       9.632  10.7997370.246  1.00  1.00
ATOM   3474  C2   DA A 169       9.522  12.1197370.384  1.00  1.00
ATOM   3475  N3   DA A 169       8.441  12.8687370.373  1.00  1.00
ATOM   3476  C4   DA A 169       7.337  12.1147370.193  1.00  1.00
ATOM   3477  P    DT A 170       4.366  17.7387368.703  1.00  1.00
ATOM   3478  OP1  DT A 170       3.655  18.7927369.460  1.00  1.00
ATOM   3479  OP2  DT A 170       3.611  17.1137367.595  1.00  1.00
ATOM   3480  O5'  DT A 170       5.753  18.3147368.150  1.00  1.00
ATOM   3481  C5'  DT A 170       6.914  18.2767369.001  1.00  1.00
ATOM   3482  C4'  DT A 170       8.121  17.8137368.210  1.00  1.00
ATOM   3483  O4'  DT A 170       8.260  16.3637368.207  1.00  1.00
ATOM   3484  C3'  DT A 170       8.129  18.1877366.728  1.00  1.00
ATOM   3485  O3'  DT A 170       9.462  18.4917366.337  1.00  1.00
ATOM   3486  C2'  DT A 170       7.689  16.9147366.005  1.00  1.00
ATOM   3487  C1'  DT A 170       8.479  15.9377366.871  1.00  1.00
ATOM   3488  N1   DT A 170       8.019  14.5257366.754  1.00  1.00
ATOM   3489  C2   DT A 170       8.978  13.5457366.846  1.00  1.00
ATOM   3490  O2   DT A 170      10.160  13.7887367.016  1.00  1.00
ATOM   3491  N3   DT A 170       8.514  12.2497366.732  1.00  1.00
ATOM   3492  C4   DT A 170       7.204  11.8627366.539  1.00  1.00
ATOM   3493  O4   DT A 170       6.909  10.6687366.452  1.00  1.00
ATOM   3494  C5   DT A 170       6.271  12.9617366.455  1.00  1.00
ATOM   3495  C7   DT A 170       4.823  12.6287366.245  1.00  1.00
ATOM   3496  C6   DT A 170       6.695  14.2317366.562  1.00  1.00
ATOM   3497  P    DG A 171       9.716  19.7087365.328  1.00  1.00
ATOM   3498  OP1  DG A 171       9.761  20.9797366.085  1.00  1.00
ATOM   3499  OP2  DG A 171       8.738  19.6467364.220  1.00  1.00
ATOM   3500  O5'  DG A 171      11.177  19.3597364.775  1.00  1.00
ATOM   3501  C5'  DG A 171      12.094  18.6467365.626  1.00  1.00
ATOM   3502  C4'  DG A 171      12.798  17.5617364.835  1.00  1.00
ATOM   3503  O4'  DG A 171      12.058  16.3077364.832  1.00  1.00
ATOM   3504  C3'  DG A 171      13.024  17.8597363.353  1.00  1.00
ATOM   3505  O3'  DG A 171      14.282  17.3227362.962  1.00  1.00
ATOM   3506  C2'  DG A 171      11.921  17.0877362.630  1.00  1.00
ATOM   3507  C1'  DG A 171      11.986  15.8337363.496  1.00  1.00
ATOM   3508  N9   DG A 171      10.784  14.9617363.379  1.00  1.00
ATOM   3509  C8   DG A 171       9.466  15.3157363.186  1.00  1.00
ATOM   3510  N7   DG A 171       8.643  14.2977363.126  1.00  1.00
ATOM   3511  C5   DG A 171       9.474  13.1907363.290  1.00  1.00
ATOM   3512  C6   DG A 171       9.158  11.8067363.315  1.00  1.00
ATOM   3513  O6   DG A 171       8.062  11.2647363.196  1.00  1.00
ATOM   3514  N1   DG A 171      10.305  11.0237363.505  1.00  1.00
ATOM   3515  C2   DG A 171      11.588  11.5127363.652  1.00  1.00
ATOM   3516  N2   DG A 171      12.548  10.6007363.824  1.00  1.00
ATOM   3517  N3   DG A 171      11.883  12.8117363.629  1.00  1.00
ATOM   3518  C4   DG A 171      10.782  13.5847363.445  1.00  1.00
ATOM   3519  P    DC A 172      15.203  18.1567361.953  1.00  1.00
ATOM   3520  OP1  DC A 172      15.986  19.1587362.710  1.00  1.00
ATOM   3521  OP2  DC A 172      14.375  18.6817360.845  1.00  1.00
ATOM   3522  O5'  DC A 172      16.179  17.0167361.400  1.00  1.00
ATOM   3523  C5'  DC A 172      16.502  15.9007362.251  1.00  1.00
ATOM   3524  C4'  DC A 172      16.434  14.6087361.460  1.00  1.00
ATOM   3525  O4'  DC A 172      15.098  14.0287361.457  1.00  1.00
ATOM   3526  C3'  DC A 172      16.792  14.7167359.978  1.00  1.00
ATOM   3527  O3'  DC A 172      17.494  13.5427359.587  1.00  1.00
ATOM   3528  C2'  DC A 172      15.446  14.7417359.255  1.00  1.00
ATOM   3529  C1'  DC A 172      14.761  13.6887360.121  1.00  1.00
ATOM   3530  N1   DC A 172      13.276  13.6897360.004  1.00  1.00
ATOM   3531  C2   DC A 172      12.617  12.4667360.095  1.00  1.00
ATOM   3532  O2   DC A 172      13.285  11.4407360.268  1.00  1.00
ATOM   3533  N3   DC A 172      11.263  12.4457359.990  1.00  1.00
ATOM   3534  C4   DC A 172      10.576  13.5807359.803  1.00  1.00
ATOM   3535  N4   DC A 172       9.257  13.5077359.707  1.00  1.00
ATOM   3536  C5   DC A 172      11.235  14.8487359.706  1.00  1.00
ATOM   3537  C6   DC A 172      12.588  14.8477359.813  1.00  1.00
ATOM   3538  P    DA A 173      18.729  13.6767358.578  1.00  1.00
ATOM   3539  OP1  DA A 173      19.952  14.0277359.335  1.00  1.00
ATOM   3540  OP2  DA A 173      18.368  14.5887357.470  1.00  1.00
ATOM   3541  O5'  DA A 173      18.849  12.1807358.025  1.00  1.00
ATOM   3542  C5'  DA A 173      18.454  11.0877358.876  1.00  1.00
ATOM   3543  C4'  DA A 173      17.640  10.0827358.085  1.00  1.00
ATOM   3544  O4'  DA A 173      16.219  10.3987358.082  1.00  1.00
ATOM   3545  C3'  DA A 173      17.993   9.9597356.603  1.00  1.00
ATOM   3546  O3'  DA A 173      17.871   8.5977356.212  1.00  1.00
ATOM   3547  C2'  DA A 173      16.918  10.7707355.880  1.00  1.00
ATOM   3548  C1'  DA A 173      15.746  10.3217356.746  1.00  1.00
ATOM   3549  N9   DA A 173      14.545  11.1957356.629  1.00  1.00
ATOM   3550  C8   DA A 173      14.494  12.5467356.438  1.00  1.00
ATOM   3551  N7   DA A 173      13.290  13.0227356.376  1.00  1.00
ATOM   3552  C5   DA A 173      12.480  11.9077356.538  1.00  1.00
ATOM   3553  C6   DA A 173      11.085  11.7457356.568  1.00  1.00
ATOM   3554  N6   DA A 173      10.219  12.7597356.429  1.00  1.00
ATOM   3555  N1   DA A 173      10.610  10.4987356.746  1.00  1.00
ATOM   3556  C2   DA A 173      11.475   9.4947356.884  1.00  1.00
ATOM   3557  N3   DA A 173      12.790   9.5247356.873  1.00  1.00
ATOM   3558  C4   DA A 173      13.240  10.7837356.693  1.00  1.00
ATOM   3559  P    DG A 174      18.949   7.9797355.203  1.00  1.00
ATOM   3560  OP1  DG A 174      20.144   7.5447355.960  1.00  1.00
ATOM   3561  OP2  DG A 174      19.193   8.9297354.095  1.00  1.00
ATOM   3562  O5'  DG A 174      18.166   6.6987354.650  1.00  1.00
ATOM   3563  C5'  DG A 174      17.205   6.0467355.501  1.00  1.00
ATOM   3564  C4'  DG A 174      15.956   5.7127354.710  1.00  1.00
ATOM   3565  O4'  DG A 174      14.991   6.8037354.707  1.00  1.00
ATOM   3566  C3'  DG A 174      16.169   5.4047353.228  1.00  1.00
ATOM   3567  O3'  DG A 174      15.269   4.3747352.837  1.00  1.00
ATOM   3568  C2'  DG A 174      15.776   6.6937352.505  1.00  1.00
ATOM   3569  C1'  DG A 174      14.563   7.0187353.371  1.00  1.00
ATOM   3570  N9   DG A 174      14.105   8.4317353.254  1.00  1.00
ATOM   3571  C8   DG A 174      14.849   9.5757353.061  1.00  1.00
ATOM   3572  N7   DG A 174      14.135  10.6727353.001  1.00  1.00
ATOM   3573  C5   DG A 174      12.825  10.2247353.165  1.00  1.00
ATOM   3574  C6   DG A 174      11.607  10.9527353.190  1.00  1.00
ATOM   3575  O6   DG A 174      11.430  12.1617353.071  1.00  1.00
ATOM   3576  N1   DG A 174      10.508  10.1037353.380  1.00  1.00
ATOM   3577  C2   DG A 174      10.577   8.7317353.527  1.00  1.00
ATOM   3578  N2   DG A 174       9.412   8.1017353.699  1.00  1.00
ATOM   3579  N3   DG A 174      11.720   8.0507353.504  1.00  1.00
ATOM   3580  C4   DG A 174      12.796   8.8587353.320  1.00  1.00
ATOM   3581  P    DT A 175      15.778   3.2417351.828  1.00  1.00
ATOM   3582  OP1  DT A 175      16.490   2.1867352.585  1.00  1.00
ATOM   3583  OP2  DT A 175      16.533   3.8667350.720  1.00  1.00
ATOM   3584  O5'  DT A 175      14.392   2.6647351.275  1.00  1.00
ATOM   3585  C5'  DT A 175      13.231   2.7037352.126  1.00  1.00
ATOM   3586  C4'  DT A 175      12.024   3.1667351.335  1.00  1.00
ATOM   3587  O4'  DT A 175      11.885   4.6167351.332  1.00  1.00
ATOM   3588  C3'  DT A 175      12.016   2.7927349.853  1.00  1.00
ATOM   3589  O3'  DT A 175      10.682   2.4887349.462  1.00  1.00
ATOM   3590  C2'  DT A 175      12.455   4.0657349.130  1.00  1.00
ATOM   3591  C1'  DT A 175      11.665   5.0427349.996  1.00  1.00
ATOM   3592  N1   DT A 175      12.125   6.4537349.879  1.00  1.00
ATOM   3593  C2   DT A 175      11.166   7.4337349.971  1.00  1.00
ATOM   3594  O2   DT A 175       9.984   7.1917350.141  1.00  1.00
ATOM   3595  N3   DT A 175      11.630   8.7307349.857  1.00  1.00
ATOM   3596  C4   DT A 175      12.941   9.1167349.664  1.00  1.00
ATOM   3597  O4   DT A 175      13.235  10.3107349.577  1.00  1.00
ATOM   3598  C5   DT A 175      13.873   8.0177349.580  1.00  1.00
ATOM   3599  C7   DT A 175      15.321   8.3517349.370  1.00  1.00
ATOM   3600  C6   DT A 175      13.450   6.7477349.687  1.00  1.00
ATOM   3601  P    DG A 176      10.428   1.2717348.453  1.00  1.00
ATOM   3602  OP1  DG A 176      10.384   0.0007349.210  1.00  1.00
ATOM   3603  OP2  DG A 176      11.406   1.3337347.345  1.00  1.00
ATOM   3604  O5'  DG A 176       8.967   1.6207347.900  1.00  1.00
ATOM   3605  C5'  DG A 176       8.051   2.3337348.751  1.00  1.00
ATOM   3606  C4'  DG A 176       7.346   3.4187347.960  1.00  1.00
ATOM   3607  O4'  DG A 176       8.086   4.6727347.957  1.00  1.00
ATOM   3608  C3'  DG A 176       7.120   3.1207346.478  1.00  1.00
ATOM   3609  O3'  DG A 176       5.862   3.6577346.087  1.00  1.00
ATOM   3610  C2'  DG A 176       8.224   3.8917345.755  1.00  1.00
ATOM   3611  C1'  DG A 176       8.159   5.1467346.621  1.00  1.00
ATOM   3612  N9   DG A 176       9.361   6.0187346.504  1.00  1.00
ATOM   3613  C8   DG A 176      10.678   5.6637346.311  1.00  1.00
ATOM   3614  N7   DG A 176      11.502   6.6827346.251  1.00  1.00
ATOM   3615  C5   DG A 176      10.671   7.7897346.415  1.00  1.00
ATOM   3616  C6   DG A 176      10.986   9.1737346.440  1.00  1.00
ATOM   3617  O6   DG A 176      12.082   9.7147346.321  1.00  1.00
ATOM   3618  N1   DG A 176       9.839   9.9567346.630  1.00  1.00
ATOM   3619  C2   DG A 176       8.556   9.4667346.777  1.00  1.00
ATOM   3620  N2   DG A 176       7.597  10.3797346.949  1.00  1.00
ATOM   3621  N3   DG A 176       8.261   8.1687346.754  1.00  1.00
ATOM   3622  C4   DG A 176       9.363   7.3957346.570  1.00  1.00
ATOM   3623  P    DC A 177       4.942   2.8237345.078  1.00  1.00
ATOM   3624  OP1  DC A 177       4.159   1.8207345.835  1.00  1.00
ATOM   3625  OP2  DC A 177       5.770   2.2987343.970  1.00  1.00
ATOM   3626  O5'  DC A 177       3.965   3.9637344.525  1.00  1.00
ATOM   3627  C5'  DC A 177       3.643   5.0797345.376  1.00  1.00
ATOM   3628  C4'  DC A 177       3.710   6.3707344.585  1.00  1.00
ATOM   3629  O4'  DC A 177       5.046   6.9507344.582  1.00  1.00
ATOM   3630  C3'  DC A 177       3.352   6.2627343.103  1.00  1.00
ATOM   3631  O3'  DC A 177       2.651   7.4367342.712  1.00  1.00
ATOM   3632  C2'  DC A 177       4.699   6.2387342.380  1.00  1.00
ATOM   3633  C1'  DC A 177       5.383   7.2917343.246  1.00  1.00
ATOM   3634  N1   DC A 177       6.868   7.2907343.129  1.00  1.00
ATOM   3635  C2   DC A 177       7.528   8.5137343.220  1.00  1.00
ATOM   3636  O2   DC A 177       6.860   9.5397343.393  1.00  1.00
ATOM   3637  N3   DC A 177       8.881   8.5337343.115  1.00  1.00
ATOM   3638  C4   DC A 177       9.568   7.3997342.928  1.00  1.00
ATOM   3639  N4   DC A 177      10.887   7.4717342.832  1.00  1.00
ATOM   3640  C5   DC A 177       8.909   6.1317342.831  1.00  1.00
ATOM   3641  C6   DC A 177       7.556   6.1327342.938  1.00  1.00
ATOM   3642  P    DT A 178       1.415   7.3027341.703  1.00  1.00
ATOM   3643  OP1  DT A 178       0.192   6.9527342.460  1.00  1.00
ATOM   3644  OP2  DT A 178       1.776   6.3917340.595  1.00  1.00
ATOM   3645  O5'  DT A 178       1.295   8.7997341.150  1.00  1.00
ATOM   3646  C5'  DT A 178       1.690   9.8927342.001  1.00  1.00
ATOM   3647  C4'  DT A 178       2.504  10.8977341.210  1.00  1.00
ATOM   3648  O4'  DT A 178       3.926  10.5817341.207  1.00  1.00
ATOM   3649  C3'  DT A 178       2.151  11.0207339.728  1.00  1.00
ATOM   3650  O3'  DT A 178       2.274  12.3827339.337  1.00  1.00
ATOM   3651  C2'  DT A 178       3.226  10.2087339.005  1.00  1.00
ATOM   3652  C1'  DT A 178       4.399  10.6587339.871  1.00  1.00
ATOM   3653  N1   DT A 178       5.599   9.7847339.754  1.00  1.00
ATOM   3654  C2   DT A 178       6.828  10.3937339.846  1.00  1.00
ATOM   3655  O2   DT A 178       6.962  11.5937340.016  1.00  1.00
ATOM   3656  N3   DT A 178       7.917   9.5527339.732  1.00  1.00
ATOM   3657  C4   DT A 178       7.880   8.1867339.539  1.00  1.00
ATOM   3658  O4   DT A 178       8.925   7.5377339.452  1.00  1.00
ATOM   3659  C5   DT A 178       6.547   7.6397339.455  1.00  1.00
ATOM   3660  C7   DT A 178       6.416   6.1587339.245  1.00  1.00
ATOM   3661  C6   DT A 178       5.470   8.4337339.562  1.00  1.00
ATOM   3662  P    DC A 179       1.195  13.0007338.328  1.00  1.00
ATOM   3663  OP1  DC A 179       0.000  13.4357339.085  1.00  1.00
ATOM   3664  OP2  DC A 179       0.952  12.0507337.220  1.00  1.00
ATOM   3665  O5'  DC A 179       1.978  14.2817337.775  1.00  1.00
ATOM   3666  C5'  DC A 179       2.940  14.9327338.626  1.00  1.00
ATOM   3667  C4'  DC A 179       4.189  15.2677337.835  1.00  1.00
ATOM   3668  O4'  DC A 179       5.153  14.1767337.832  1.00  1.00
ATOM   3669  C3'  DC A 179       3.975  15.5747336.353  1.00  1.00
ATOM   3670  O3'  DC A 179       4.875  16.6047335.962  1.00  1.00
ATOM   3671  C2'  DC A 179       4.368  14.2867335.630  1.00  1.00
ATOM   3672  C1'  DC A 179       5.581  13.9607336.496  1.00  1.00
ATOM   3673  N1   DC A 179       6.039  12.5487336.379  1.00  1.00
ATOM   3674  C2   DC A 179       7.406  12.2997336.470  1.00  1.00
ATOM   3675  O2   DC A 179       8.176  13.2517336.643  1.00  1.00
ATOM   3676  N3   DC A 179       7.844  11.0177336.365  1.00  1.00
ATOM   3677  C4   DC A 179       6.978  10.0147336.178  1.00  1.00
ATOM   3678  N4   DC A 179       7.454   8.7827336.082  1.00  1.00
ATOM   3679  C5   DC A 179       5.568  10.2497336.081  1.00  1.00
ATOM   3680  C6   DC A 179       5.150  11.5367336.188  1.00  1.00
ATOM   3681  P    DC A 180       4.366  17.7387334.953  1.00  1.00
ATOM   3682  OP1  DC A 180       3.655  18.7927335.710  1.00  1.00
ATOM   3683  OP2  DC A 180       3.611  17.1137333.845  1.00  1.00
ATOM   3684  O5'  DC A 180       5.753  18.3147334.400  1.00  1.00
ATOM   3685  C5'  DC A 180       6.914  18.2767335.251  1.00  1.00
ATOM   3686  C4'  DC A 180       8.121  17.8137334.460  1.00  1.00
ATOM   3687  O4'  DC A 180       8.260  16.3637334.457  1.00  1.00
ATOM   3688  C3'  DC A 180       8.129  18.1877332.978  1.00  1.00
ATOM   3689  O3'  DC A 180       9.462  18.4917332.587  1.00  1.00
ATOM   3690  C2'  DC A 180       7.689  16.9147332.255  1.00  1.00
ATOM   3691  C1'  DC A 180       8.479  15.9377333.121  1.00  1.00
ATOM   3692  N1   DC A 180       8.019  14.5257333.004  1.00  1.00
ATOM   3693  C2   DC A 180       8.979  13.5207333.095  1.00  1.00
ATOM   3694  O2   DC A 180      10.161  13.8387333.268  1.00  1.00
ATOM   3695  N3   DC A 180       8.580  12.2267332.990  1.00  1.00
ATOM   3696  C4   DC A 180       7.289  11.9237332.803  1.00  1.00
ATOM   3697  N4   DC A 180       6.950  10.6477332.707  1.00  1.00
ATOM   3698  C5   DC A 180       6.286  12.9427332.706  1.00  1.00
ATOM   3699  C6   DC A 180       6.705  14.2297332.813  1.00  1.00
ATOM   3700  P    DA A 181       9.716  19.7087331.578  1.00  1.00
ATOM   3701  OP1  DA A 181       9.761  20.9797332.335  1.00  1.00
ATOM   3702  OP2  DA A 181       8.738  19.6467330.470  1.00  1.00
ATOM   3703  O5'  DA A 181      11.177  19.3597331.025  1.00  1.00
ATOM   3704  C5'  DA A 181      12.094  18.6467331.876  1.00  1.00
ATOM   3705  C4'  DA A 181      12.798  17.5617331.085  1.00  1.00
ATOM   3706  O4'  DA A 181      12.058  16.3077331.082  1.00  1.00
ATOM   3707  C3'  DA A 181      13.024  17.8597329.603  1.00  1.00
ATOM   3708  O3'  DA A 181      14.282  17.3227329.212  1.00  1.00
ATOM   3709  C2'  DA A 181      11.921  17.0877328.880  1.00  1.00
ATOM   3710  C1'  DA A 181      11.986  15.8337329.746  1.00  1.00
ATOM   3711  N9   DA A 181      10.784  14.9617329.629  1.00  1.00
ATOM   3712  C8   DA A 181       9.483  15.3317329.438  1.00  1.00
ATOM   3713  N7   DA A 181       8.658  14.3327329.376  1.00  1.00
ATOM   3714  C5   DA A 181       9.468  13.2177329.538  1.00  1.00
ATOM   3715  C6   DA A 181       9.191  11.8417329.568  1.00  1.00
ATOM   3716  N6   DA A 181       7.959  11.3317329.429  1.00  1.00
ATOM   3717  N1   DA A 181      10.230  11.0047329.746  1.00  1.00
ATOM   3718  C2   DA A 181      11.452  11.5167329.884  1.00  1.00
ATOM   3719  N3   DA A 181      11.830  12.7767329.873  1.00  1.00
ATOM   3720  C4   DA A 181      10.772  13.5927329.693  1.00  1.00
ATOM   3721  P    DC A 182      15.203  18.1567328.203  1.00  1.00
ATOM   3722  OP1  DC A 182      15.986  19.1587328.960  1.00  1.00
ATOM   3723  OP2  DC A 182      14.375  18.6817327.095  1.00  1.00
ATOM   3724  O5'  DC A 182      16.179  17.0167327.650  1.00  1.00
ATOM   3725  C5'  DC A 182      16.502  15.9007328.501  1.00  1.00
ATOM   3726  C4'  DC A 182      16.434  14.6087327.710  1.00  1.00
ATOM   3727  O4'  DC A 182      15.098  14.0287327.707  1.00  1.00
ATOM   3728  C3'  DC A 182      16.792  14.7167326.228  1.00  1.00
ATOM   3729  O3'  DC A 182      17.494  13.5427325.837  1.00  1.00
ATOM   3730  C2'  DC A 182      15.446  14.7417325.505  1.00  1.00
ATOM   3731  C1'  DC A 182      14.761  13.6887326.371  1.00  1.00
ATOM   3732  N1   DC A 182      13.276  13.6897326.254  1.00  1.00
ATOM   3733  C2   DC A 182      12.617  12.4667326.345  1.00  1.00
ATOM   3734  O2   DC A 182      13.285  11.4407326.518  1.00  1.00
ATOM   3735  N3   DC A 182      11.263  12.4457326.240  1.00  1.00
ATOM   3736  C4   DC A 182      10.576  13.5807326.053  1.00  1.00
ATOM   3737  N4   DC A 182       9.257  13.5077325.957  1.00  1.00
ATOM   3738  C5   DC A 182      11.235  14.8487325.956  1.00  1.00
ATOM   3739  C6   DC A 182      12.588  14.8477326.063  1.00  1.00
ATOM   3740  P    DC A 183      18.729  13.6767324.828  1.00  1.00
ATOM   3741  OP1  DC A 183      19.952  14.0277325.585  1.00  1.00
ATOM   3742  OP2  DC A 183      18.368  14.5887323.720  1.00  1.00
ATOM   3743  O5'  DC A 183      18.849  12.1807324.275  1.00  1.00
ATOM   3744  C5'  DC A 183      18.454  11.0877325.126  1.00  1.00
ATOM   3745  C4'  DC A 183      17.640  10.0827324.335  1.00  1.00
ATOM   3746  O4'  DC A 183      16.219  10.3987324.332  1.00  1.00
ATOM   3747  C3'  DC A 183      17.993   9.9597322.853  1.00  1.00
ATOM   3748  O3'  DC A 183      17.871   8.5977322.462  1.00  1.00
ATOM   3749  C2'  DC A 183      16.918  10.7707322.130  1.00  1.00
ATOM   3750  C1'  DC A 183      15.746  10.3217322.996  1.00  1.00
ATOM   3751  N1   DC A 183      14.545  11.1957322.879  1.00  1.00
ATOM   3752  C2   DC A 183      13.293  10.5937322.970  1.00  1.00
ATOM   3753  O2   DC A 183      13.230   9.3707323.143  1.00  1.00
ATOM   3754  N3   DC A 183      12.185  11.3727322.865  1.00  1.00
ATOM   3755  C4   DC A 183      12.296  12.6937322.678  1.00  1.00
ATOM   3756  N4   DC A 183      11.187  13.4107322.582  1.00  1.00
ATOM   3757  C5   DC A 183      13.575  13.3327322.581  1.00  1.00
ATOM   3758  C6   DC A 183      14.669  12.5367322.688  1.00  1.00
ATOM   3759  P    DA A 184      18.949   7.9797321.453  1.00  1.00
ATOM   3760  OP1  DA A 184      20.144   7.5447322.210  1.00  1.00
ATOM   3761  OP2  DA A 184      19.193   8.9297320.345  1.00  1.00
ATOM   3762  O5'  DA A 184      18.166   6.6987320.900  1.00  1.00
ATOM   3763  C5'  DA A 184      17.205   6.0467321.751  1.00  1.00
ATOM   3764  C4'  DA A 184      15.956   5.7127320.960  1.00  1.00
ATOM   3765  O4'  DA A 184      14.991   6.8037320.957  1.00  1.00
ATOM   3766  C3'  DA A 184      16.169   5.4047319.478  1.00  1.00
ATOM   3767  O3'  DA A 184      15.269   4.3747319.087  1.00  1.00
ATOM   3768  C2'  DA A 184      15.776   6.6937318.755  1.00  1.00
ATOM   3769  C1'  DA A 184      14.563   7.0187319.621  1.00  1.00
ATOM   3770  N9   DA A 184      14.105   8.4317319.504  1.00  1.00
ATOM   3771  C8   DA A 184      14.859   9.5547319.313  1.00  1.00
ATOM   3772  N7   DA A 184      14.164  10.6477319.251  1.00  1.00
ATOM   3773  C5   DA A 184      12.853  10.2217319.413  1.00  1.00
ATOM   3774  C6   DA A 184      11.630  10.9107319.443  1.00  1.00
ATOM   3775  N6   DA A 184      11.525  12.2397319.304  1.00  1.00
ATOM   3776  N1   DA A 184      10.512  10.1807319.621  1.00  1.00
ATOM   3777  C2   DA A 184      10.623   8.8607319.759  1.00  1.00
ATOM   3778  N3   DA A 184      11.703   8.1117319.748  1.00  1.00
ATOM   3779  C4   DA A 184      12.807   8.8657319.568  1.00  1.00
ATOM   3780  P    DC A 185      15.778   3.2417318.078  1.00  1.00
ATOM   3781  OP1  DC A 185      16.490   2.1867318.835  1.00  1.00
ATOM   3782  OP2  DC A 185      16.533   3.8667316.970  1.00  1.00
ATOM   3783  O5'  DC A 185      14.392   2.6647317.525  1.00  1.00
ATOM   3784  C5'  DC A 185      13.231   2.7037318.376  1.00  1.00
ATOM   3785  C4'  DC A 185      12.024   3.1667317.585  1.00  1.00
ATOM   3786  O4'  DC A 185      11.885   4.6167317.582  1.00  1.00
ATOM   3787  C3'  DC A 185      12.016   2.7927316.103  1.00  1.00
ATOM   3788  O3'  DC A 185      10.682   2.4887315.712  1.00  1.00
ATOM   3789  C2'  DC A 185      12.455   4.0657315.380  1.00  1.00
ATOM   3790  C1'  DC A 185      11.665   5.0427316.246  1.00  1.00
ATOM   3791  N1   DC A 185      12.125   6.4537316.129  1.00  1.00
ATOM   3792  C2   DC A 185      11.166   7.4597316.220  1.00  1.00
ATOM   3793  O2   DC A 185       9.983   7.1417316.393  1.00  1.00
ATOM   3794  N3   DC A 185      11.565   8.7527316.115  1.00  1.00
ATOM   3795  C4   DC A 185      12.855   9.0557315.928  1.00  1.00
ATOM   3796  N4   DC A 185      13.194  10.3327315.832  1.00  1.00
ATOM   3797  C5   DC A 185      13.858   8.0367315.831  1.00  1.00
ATOM   3798  C6   DC A 185      13.439   6.7507315.938  1.00  1.00
ATOM   3799  P    DG A 186      10.428   1.2717314.703  1.00  1.00
ATOM   3800  OP1  DG A 186      10.384   0.0007315.460  1.00  1.00
ATOM   3801  OP2  DG A 186      11.406   1.3337313.595  1.00  1.00
ATOM   3802  O5'  DG A 186       8.967   1.6207314.150  1.00  1.00
ATOM   3803  C5'  DG A 186       8.051   2.3337315.001  1.00  1.00
ATOM   3804  C4'  DG A 186       7.346   3.4187314.210  1.00  1.00
ATOM   3805  O4'  DG A 186       8.086   4.6727314.207  1.00  1.00
ATOM   3806  C3'  DG A 186       7.120   3.1207312.728  1.00  1.00
ATOM   3807  O3'  DG A 186       5.862   3.6577312.337  1.00  1.00
ATOM   3808  C2'  DG A 186       8.224   3.8917312.005  1.00  1.00
ATOM   3809  C1'  DG A 186       8.159   5.1467312.871  1.00  1.00
ATOM   3810  N9   DG A 186       9.361   6.0187312.754  1.00  1.00
ATOM   3811  C8   DG A 186      10.678   5.6637312.561  1.00  1.00
ATOM   3812  N7   DG A 186      11.502   6.6827312.501  1.00  1.00
ATOM   3813  C5   DG A 186      10.671   7.7897312.665  1.00  1.00
ATOM   3814  C6   DG A 186      10.986   9.1737312.690  1.00  1.00
ATOM   3815  O6   DG A 186      12.082   9.7147312.571  1.00  1.00
ATOM   3816  N1   DG A 186       9.839   9.9567312.880  1.00  1.00
ATOM   3817  C2   DG A 186       8.556   9.4667313.027  1.00  1.00
ATOM   3818  N2   DG A 186       7.597  10.3797313.199  1.00  1.00
ATOM   3819  N3   DG A 186       8.261   8.1687313.004  1.00  1.00
ATOM   3820  C4   DG A 186       9.363   7.3957312.820  1.00  1.00
ATOM   3821  P    DG A 187       4.942   2.8237311.328  1.00  1.00
ATOM   3822  OP1  DG A 187       4.159   1.8207312.085  1.00  1.00
ATOM   3823  OP2  DG A 187       5.770   2.2987310.220  1.00  1.00
ATOM   3824  O5'  DG A 187       3.965   3.9637310.775  1.00  1.00
ATOM   3825  C5'  DG A 187       3.643   5.0797311.626  1.00  1.00
ATOM   3826  C4'  DG A 187       3.710   6.3707310.835  1.00  1.00
ATOM   3827  O4'  DG A 187       5.046   6.9507310.832  1.00  1.00
ATOM   3828  C3'  DG A 187       3.352   6.2627309.353  1.00  1.00
ATOM   3829  O3'  DG A 187       2.651   7.4367308.962  1.00  1.00
ATOM   3830  C2'  DG A 187       4.699   6.2387308.630  1.00  1.00
ATOM   3831  C1'  DG A 187       5.383   7.2917309.496  1.00  1.00
ATOM   3832  N9   DG A 187       6.868   7.2907309.379  1.00  1.00
ATOM   3833  C8   DG A 187       7.726   6.2297309.186  1.00  1.00
ATOM   3834  N7   DG A 187       8.991   6.5697309.126  1.00  1.00
ATOM   3835  C5   DG A 187       8.969   7.9537309.290  1.00  1.00
ATOM   3836  C6   DG A 187      10.038   8.8877309.315  1.00  1.00
ATOM   3837  O6   DG A 187      11.243   8.6817309.196  1.00  1.00
ATOM   3838  N1   DG A 187       9.570  10.1957309.505  1.00  1.00
ATOM   3839  C2   DG A 187       8.244  10.5537309.652  1.00  1.00
ATOM   3840  N2   DG A 187       8.004  11.8557309.824  1.00  1.00
ATOM   3841  N3   DG A 187       7.243   9.6767309.629  1.00  1.00
ATOM   3842  C4   DG A 187       7.679   8.4037309.445  1.00  1.00
ATOM   3843  P    DC A 188       1.415   7.3027307.953  1.00  1.00
ATOM   3844  OP1  DC A 188       0.192   6.9527308.710  1.00  1.00
ATOM   3845  OP2  DC A 188       1.776   6.3917306.845  1.00  1.00
ATOM   3846  O5'  DC A 188       1.295   8.7997307.400  1.00  1.00
ATOM   3847  C5'  DC A 188       1.690   9.8927308.251  1.00  1.00
ATOM   3848  C4'  DC A 188       2.504  10.8977307.460  1.00  1.00
ATOM   3849  O4'  DC A 188       3.926  10.5817307.457  1.00  1.00
ATOM   3850  C3'  DC A 188       2.151  11.0207305.978  1.00  1.00
ATOM   3851  O3'  DC A 188       2.274  12.3827305.587  1.00  1.00
ATOM   3852  C2'  DC A 188       3.226  10.2087305.255  1.00  1.00
ATOM   3853  C1'  DC A 188       4.399  10.6587306.121  1.00  1.00
ATOM   3854  N1   DC A 188       5.599   9.7847306.004  1.00  1.00
ATOM   3855  C2   DC A 188       6.852  10.3867306.095  1.00  1.00
ATOM   3856  O2   DC A 188       6.915  11.6097306.268  1.00  1.00
ATOM   3857  N3   DC A 188       7.959   9.6077305.990  1.00  1.00
ATOM   3858  C4   DC A 188       7.848   8.2857305.803  1.00  1.00
ATOM   3859  N4   DC A 188       8.958   7.5697305.707  1.00  1.00
ATOM   3860  C5   DC A 188       6.569   7.6477305.706  1.00  1.00
ATOM   3861  C6   DC A 188       5.475   8.4437305.813  1.00  1.00
ATOM   3862  P    DA A 189       1.195  13.0007304.578  1.00  1.00
ATOM   3863  OP1  DA A 189       0.000  13.4357305.335  1.00  1.00
ATOM   3864  OP2  DA A 189       0.952  12.0507303.470  1.00  1.00
ATOM   3865  O5'  DA A 189       1.978  14.2817304.025  1.00  1.00
ATOM   3866  C5'  DA A 189       2.940  14.9327304.876  1.00  1.00
ATOM   3867  C4'  DA A 189       4.189  15.2677304.085  1.00  1.00
ATOM   3868  O4'  DA A 189       5.153  14.1767304.082  1.00  1.00
ATOM   3869  C3'  DA A 189       3.975  15.5747302.603  1.00  1.00
ATOM   3870  O3'  DA A 189       4.875  16.6047302.212  1.00  1.00
ATOM   3871  C2'  DA A 189       4.368  14.2867301.880  1.00  1.00
ATOM   3872  C1'  DA A 189       5.581  13.9607302.746  1.00  1.00
ATOM   3873  N9   DA A 189       6.039  12.5487302.629  1.00  1.00
ATOM   3874  C8   DA A 189       5.286  11.4257302.438  1.00  1.00
ATOM   3875  N7   DA A 189       5.980  10.3317302.376  1.00  1.00
ATOM   3876  C5   DA A 189       7.291  10.7587302.538  1.00  1.00
ATOM   3877  C6   DA A 189       8.515  10.0697302.568  1.00  1.00
ATOM   3878  N6   DA A 189       8.619   8.7407302.429  1.00  1.00
ATOM   3879  N1   DA A 189       9.632  10.7997302.746  1.00  1.00
ATOM   3880  C2   DA A 189       9.522  12.1197302.884  1.00  1.00
ATOM   3881  N3   DA A 189       8.441  12.8687302.873  1.00  1.00
ATOM   3882  C4   DA A 189       7.337  12.1147302.693  1.00  1.00
ATOM   3883  P    DT A 190       4.366  17.7387301.203  1.00  1.00
ATOM   3884  OP1  DT A 190       3.655  18.7927301.960  1.00  1.00
ATOM   3885  OP2  DT A 190       3.611  17.1137300.095  1.00  1.00
ATOM   3886  O5'  DT A 190       5.753  18.3147300.650  1.00  1.00
ATOM   3887  C5'  DT A 190       6.914  18.2767301.501  1.00  1.00
ATOM   3888  C4'  DT A 190       8.121  17.8137300.710  1.00  1.00
ATOM   3889  O4'  DT A 190       8.260  16.3637300.707  1.00  1.00
ATOM   3890  C3'  DT A 190       8.129  18.1877299.228  1.00  1.00
ATOM   3891  O3'  DT A 190       9.462  18.4917298.837  1.00  1.00
ATOM   3892  C2'  DT A 190       7.689  16.9147298.505  1.00  1.00
ATOM   3893  C1'  DT A 190       8.479  15.9377299.371  1.00  1.00
ATOM   3894  N1   DT A 190       8.019  14.5257299.254  1.00  1.00
ATOM   3895  C2   DT A 190       8.978  13.5457299.346  1.00  1.00
ATOM   3896  O2   DT A 190      10.160  13.7887299.516  1.00  1.00
ATOM   3897  N3   DT A 190       8.514  12.2497299.232  1.00  1.00
ATOM   3898  C4   DT A 190       7.204  11.8627299.039  1.00  1.00
ATOM   3899  O4   DT A 190       6.909  10.6687298.952  1.00  1.00
ATOM   3900  C5   DT A 190       6.271  12.9617298.955  1.00  1.00
ATOM   3901  C7   DT A 190       4.823  12.6287298.745  1.00  1.00
ATOM   3902  C6   DT A 190       6.695  14.2317299.062  1.00  1.00
ATOM   3903  P    DC A 191       9.716  19.7087297.828  1.00  1.00
ATOM   3904  OP1  DC A 191       9.761  20.9797298.585  1.00  1.00
ATOM   3905  OP2  DC A 191       8.738  19.6467296.720  1.00  1.00
ATOM   3906  O5'  DC A 191      11.177  19.3597297.275  1.00  1.00
ATOM   3907  C5'  DC A 191      12.094  18.6467298.126  1.00  1.00
ATOM   3908  C4'  DC A 191      12.798  17.5617297.335  1.00  1.00
ATOM   3909  O4'  DC A 191      12.058  16.3077297.332  1.00  1.00
ATOM   3910  C3'  DC A 191      13.024  17.8597295.853  1.00  1.00
ATOM   3911  O3'  DC A 191      14.282  17.3227295.462  1.00  1.00
ATOM   3912  C2'  DC A 191      11.921  17.0877295.130  1.00  1.00
ATOM   3913  C1'  DC A 191      11.986  15.8337295.996  1.00  1.00
ATOM   3914  N1   DC A 191      10.784  14.9617295.879  1.00  1.00
ATOM   3915  C2   DC A 191      10.969  13.5847295.970  1.00  1.00
ATOM   3916  O2   DC A 191      12.112  13.1467296.143  1.00  1.00
ATOM   3917  N3   DC A 191       9.886  12.7727295.865  1.00  1.00
ATOM   3918  C4   DC A 191       8.663  13.2867295.678  1.00  1.00
ATOM   3919  N4   DC A 191       7.639  12.4527295.582  1.00  1.00
ATOM   3920  C5   DC A 191       8.451  14.6997295.581  1.00  1.00
ATOM   3921  C6   DC A 191       9.546  15.4947295.688  1.00  1.00
ATOM   3922  P    DC A 192      15.203  18.1567294.453  1.00  1.00
ATOM   3923  OP1  DC A 192      15.986  19.1587295.210  1.00  1.00
ATOM   3924  OP2  DC A 192      14.375  18.6817293.345  1.00  1.00
ATOM   3925  O5'  DC A 192      16.179  17.0167293.900  1.00  1.00
ATOM   3926  C5'  DC A 192      16.502  15.9007294.751  1.00  1.00
ATOM   3927  C4'  DC A 192      16.434  14.6087293.960  1.00  1.00
ATOM   3928  O4'  DC A 192      15.098  14.0287293.957  1.00  1.00
ATOM   3929  C3'  DC A 192      16.792  14.7167292.478  1.00  1.00
ATOM   3930  O3'  DC A 192      17.494  13.5427292.087  1.00  1.00
ATOM   3931  C2'  DC A 192      15.446  14.7417291.755  1.00  1.00
ATOM   3932  C1'  DC A 192      14.761  13.6887292.621  1.00  1.00
ATOM   3933  N1   DC A 192      13.276  13.6897292.504  1.00  1.00
ATOM   3934  C2   DC A 192      12.617  12.4667292.595  1.00  1.00
ATOM   3935  O2   DC A 192      13.285  11.4407292.768  1.00  1.00
ATOM   3936  N3   DC A 192      11.263  12.4457292.490  1.00  1.00
ATOM   3937  C4   DC A 192      10.576  13.5807292.303  1.00  1.00
ATOM   3938  N4   DC A 192       9.257  13.5077292.207  1.00  1.00
ATOM   3939  C5   DC A 192      11.235  14.8487292.206  1.00  1.00
ATOM   3940  C6   DC A 192      12.588  14.8477292.313  1.00  1.00
ATOM   3941  P    DG A 193      18.729  13.6767291.078  1.00  1.00
ATOM   3942  OP1  DG A 193      19.952  14.0277291.835  1.00  1.00
ATOM   3943  OP2  DG A 193      18.368  14.5887289.970  1.00  1.00
ATOM   3944  O5'  DG A 193      18.849  12.1807290.525  1.00  1.00
ATOM   3945  C5'  DG A 193      18.454  11.0877291.376  1.00  1.00
ATOM   3946  C4'  DG A 193      17.640  10.0827290.585  1.00  1.00
ATOM   3947  O4'  DG A 193      16.219  10.3987290.582  1.00  1.00
ATOM   3948  C3'  DG A 193      17.993   9.9597289.103  1.00  1.00
ATOM   3949  O3'  DG A 193      17.871   8.5977288.712  1.00  1.00
ATOM   3950  C2'  DG A 193      16.918  10.7707288.380  1.00  1.00
ATOM   3951  C1'  DG A 193      15.746  10.3217289.246  1.00  1.00
ATOM   3952  N9   DG A 193      14.545  11.1957289.129  1.00  1.00
ATOM   3953  C8   DG A 193      14.475  12.5577288.936  1.00  1.00
ATOM   3954  N7   DG A 193      13.252  13.0267288.876  1.00  1.00
ATOM   3955  C5   DG A 193      12.455  11.8937289.040  1.00  1.00
ATOM   3956  C6   DG A 193      11.042  11.7667289.065  1.00  1.00
ATOM   3957  O6   DG A 193      10.188  12.6407288.946  1.00  1.00
ATOM   3958  N1   DG A 193      10.651  10.4337289.255  1.00  1.00
ATOM   3959  C2   DG A 193      11.514   9.3647289.402  1.00  1.00
ATOM   3960  N2   DG A 193      10.942   8.1697289.574  1.00  1.00
ATOM   3961  N3   DG A 193      12.839   9.4847289.379  1.00  1.00
ATOM   3962  C4   DG A 193      13.235  10.7717289.195  1.00  1.00
ATOM   3963  P    DC A 194      18.949   7.9797287.703  1.00  1.00
ATOM   3964  OP1  DC A 194      20.144   7.5447288.460  1.00  1.00
ATOM   3965  OP2  DC A 194      19.193   8.9297286.595  1.00  1.00
ATOM   3966  O5'  DC A 194      18.166   6.6987287.150  1.00  1.00
ATOM   3967  C5'  DC A 194      17.205   6.0467288.001  1.00  1.00
ATOM   3968  C4'  DC A 194      15.956   5.7127287.210  1.00  1.00
ATOM   3969  O4'  DC A 194      14.991   6.8037287.207  1.00  1.00
ATOM   3970  C3'  DC A 194      16.169   5.4047285.728  1.00  1.00
ATOM   3971  O3'  DC A 194      15.269   4.3747285.337  1.00  1.00
ATOM   3972  C2'  DC A 194      15.776   6.6937285.005  1.00  1.00
ATOM   3973  C1'  DC A 194      14.563   7.0187285.871  1.00  1.00
ATOM   3974  N1   DC A 194      14.105   8.4317285.754  1.00  1.00
ATOM   3975  C2   DC A 194      12.738   8.6807285.845  1.00  1.00
ATOM   3976  O2   DC A 194      11.969   7.7287286.018  1.00  1.00
ATOM   3977  N3   DC A 194      12.301   9.9617285.740  1.00  1.00
ATOM   3978  C4   DC A 194      13.167  10.9657285.553  1.00  1.00
ATOM   3979  N4   DC A 194      12.691  12.1977285.457  1.00  1.00
ATOM   3980  C5   DC A 194      14.577  10.7307285.456  1.00  1.00
ATOM   3981  C6   DC A 194      14.994   9.4437285.563  1.00  1.00
ATOM   3982  P    DC A 195      15.778   3.2417284.328  1.00  1.00
ATOM   3983  OP1  DC A 195      16.490   2.1867285.085  1.00  1.00
ATOM   3984  OP2  DC A 195      16.533   3.8667283.220  1.00  1.00
ATOM   3985  O5'  DC A 195      14.392   2.6647283.775  1.00  1.00
ATOM   3986  C5'  DC A 195      13.231   2.7037284.626  1.00  1.00
ATOM   3987  C4'  DC A 195      12.024   3.1667283.835  1.00  1.00
ATOM   3988  O4'  DC A 195      11.885   4.6167283.832  1.00  1.00
ATOM   3989  C3'  DC A 195      12.016   2.7927282.353  1.00  1.00
ATOM   3990  O3'  DC A 195      10.682   2.4887281.962  1.00  1.00
ATOM   3991  C2'  DC A 195      12.455   4.0657281.630  1.00  1.00
ATOM   3992  C1'  DC A 195      11.665   5.0427282.496  1.00  1.00
ATOM   3993  N1   DC A 195      12.125   6.4537282.379  1.00  1.00
ATOM   3994  C2   DC A 195      11.166   7.4597282.470  1.00  1.00
ATOM   3995  O2   DC A 195       9.983   7.1417282.643  1.00  1.00
ATOM   3996  N3   DC A 195      11.565   8.7527282.365  1.00  1.00
ATOM   3997  C4   DC A 195      12.855   9.0557282.178  1.00  1.00
ATOM   3998  N4   DC A 195      13.194  10.3327282.082  1.00  1.00
ATOM   3999  C5   DC A 195      13.858   8.0367282.081  1.00  1.00
ATOM   4000  C6   DC A 195      13.439   6.7507282.188  1.00  1.00
ATOM   4001  P    DA A 196      10.428   1.2717280.953  1.00  1.00
ATOM   4002  OP1  DA A 196      10.384   0.0007281.710  1.00  1.00
ATOM   4003  OP2  DA A 196      11.406   1.3337279.845  1.00  1.00
ATOM   4004  O5'  DA A 196       8.967   1.6207280.400  1.00  1.00
ATOM   4005  C5'  DA A 196       8.051   2.3337281.251  1.00  1.00
ATOM   4006  C4'  DA A 196       7.346   3.4187280.460  1.00  1.00
ATOM   4007  O4'  DA A 196       8.086   4.6727280.457  1.00  1.00
ATOM   4008  C3'  DA A 196       7.120   3.1207278.978  1.00  1.00
ATOM   4009  O3'  DA A 196       5.862   3.6577278.587  1.00  1.00
ATOM   4010  C2'  DA A 196       8.224   3.8917278.255  1.00  1.00
ATOM   4011  C1'  DA A 196       8.159   5.1467279.121  1.00  1.00
ATOM   4012  N9   DA A 196       9.361   6.0187279.004  1.00  1.00
ATOM   4013  C8   DA A 196      10.661   5.6487278.813  1.00  1.00
ATOM   4014  N7   DA A 196      11.487   6.6467278.751  1.00  1.00
ATOM   4015  C5   DA A 196      10.676   7.7617278.913  1.00  1.00
ATOM   4016  C6   DA A 196      10.953   9.1387278.943  1.00  1.00
ATOM   4017  N6   DA A 196      12.185   9.6487278.804  1.00  1.00
ATOM   4018  N1   DA A 196       9.914   9.9757279.121  1.00  1.00
ATOM   4019  C2   DA A 196       8.692   9.4627279.259  1.00  1.00
ATOM   4020  N3   DA A 196       8.314   8.2037279.248  1.00  1.00
ATOM   4021  C4   DA A 196       9.372   7.3867279.068  1.00  1.00
ATOM   4022  P    DC A 197       4.942   2.8237277.578  1.00  1.00
ATOM   4023  OP1  DC A 197       4.159   1.8207278.335  1.00  1.00
ATOM   4024  OP2  DC A 197       5.770   2.2987276.470  1.00  1.00
ATOM   4025  O5'  DC A 197       3.965   3.9637277.025  1.00  1.00
ATOM   4026  C5'  DC A 197       3.643   5.0797277.876  1.00  1.00
ATOM   4027  C4'  DC A 197       3.710   6.3707277.085  1.00  1.00
ATOM   4028  O4'  DC A 197       5.046   6.9507277.082  1.00  1.00
ATOM   4029  C3'  DC A 197       3.352   6.2627275.603  1.00  1.00
ATOM   4030  O3'  DC A 197       2.651   7.4367275.212  1.00  1.00
ATOM   4031  C2'  DC A 197       4.699   6.2387274.880  1.00  1.00
ATOM   4032  C1'  DC A 197       5.383   7.2917275.746  1.00  1.00
ATOM   4033  N1   DC A 197       6.868   7.2907275.629  1.00  1.00
ATOM   4034  C2   DC A 197       7.528   8.5137275.720  1.00  1.00
ATOM   4035  O2   DC A 197       6.860   9.5397275.893  1.00  1.00
ATOM   4036  N3   DC A 197       8.881   8.5337275.615  1.00  1.00
ATOM   4037  C4   DC A 197       9.568   7.3997275.428  1.00  1.00
ATOM   4038  N4   DC A 197      10.887   7.4717275.332  1.00  1.00
ATOM   4039  C5   DC A 197       8.909   6.1317275.331  1.00  1.00
ATOM   4040  C6   DC A 197       7.556   6.1327275.438  1.00  1.00
ATOM   4041  P    DT A 198       1.415   7.3027274.203  1.00  1.00
ATOM   4042  OP1  DT A 198       0.192   6.9527274.960  1.00  1.00
ATOM   4043  OP2  DT A 198       1.776   6.3917273.095  1.00  1.00
ATOM   4044  O5'  DT A 198       1.295   8.7997273.650  1.00  1.00
ATOM   4045  C5'  DT A 198       1.690   9.8927274.501  1.00  1.00
ATOM   4046  C4'  DT A 198       2.504  10.8977273.710  1.00  1.00
ATOM   4047  O4'  DT A 198       3.926  10.5817273.707  1.00  1.00
ATOM   4048  C3'  DT A 198       2.151  11.0207272.228  1.00  1.00
ATOM   4049  O3'  DT A 198       2.274  12.3827271.837  1.00  1.00
ATOM   4050  C2'  DT A 198       3.226  10.2087271.505  1.00  1.00
ATOM   4051  C1'  DT A 198       4.399  10.6587272.371  1.00  1.00
ATOM   4052  N1   DT A 198       5.599   9.7847272.254  1.00  1.00
ATOM   4053  C2   DT A 198       6.828  10.3937272.346  1.00  1.00
ATOM   4054  O2   DT A 198       6.962  11.5937272.516  1.00  1.00
ATOM   4055  N3   DT A 198       7.917   9.5527272.232  1.00  1.00
ATOM   4056  C4   DT A 198       7.880   8.1867272.039  1.00  1.00
ATOM   4057  O4   DT A 198       8.925   7.5377271.952  1.00  1.00
ATOM   4058  C5   DT A 198       6.547   7.6397271.955  1.00  1.00
ATOM   4059  C7   DT A 198       6.416   6.1587271.745  1.00  1.00
ATOM   4060  C6   DT A 198       5.470   8.4337272.062  1.00  1.00
ATOM   4061  P    DC A 199       1.195  13.0007270.828  1.00  1.00
ATOM   4062  OP1  DC A 199       0.000  13.4357271.585  1.00  1.00
ATOM   4063  OP2  DC A 199       0.952  12.0507269.720  1.00  1.00
ATOM   4064  O5'  DC A 199       1.978  14.2817270.275  1.00  1.00
ATOM   4065  C5'  DC A 199       2.940  14.9327271.126  1.00  1.00
ATOM   4066  C4'  DC A 199       4.189  15.2677270.335  1.00  1.00
ATOM   4067  O4'  DC A 199       5.153  14.1767270.332  1.00  1.00
ATOM   4068  C3'  DC A 199       3.975  15.5747268.853  1.00  1.00
ATOM   4069  O3'  DC A 199       4.875  16.6047268.462  1.00  1.00
ATOM   4070  C2'  DC A 199       4.368  14.2867268.130  1.00  1.00
ATOM   4071  C1'  DC A 199       5.581  13.9607268.996  1.00  1.00
ATOM   4072  N1   DC A 199       6.039  12.5487268.879  1.00  1.00
ATOM   4073  C2   DC A 199       7.406  12.2997268.970  1.00  1.00
ATOM   4074  O2   DC A 199       8.176  13.2517269.143  1.00  1.00
ATOM   4075  N3   DC A 199       7.844  11.0177268.865  1.00  1.00
ATOM   4076  C4   DC A 199       6.978  10.0147268.678  1.00  1.00
ATOM   4077  N4   DC A 199       7.454   8.7827268.582  1.00  1.00
ATOM   4078  C5   DC A 199       5.568  10.2497268.581  1.00  1.00
ATOM   4079  C6   DC A 199       5.150  11.5367268.688  1.00  1.00
ATOM   4080  P    DT A 200       4.366  17.7387267.453  1.00  1.00
ATOM   4081  OP1  DT A 200       3.655  18.7927268.210  1.00  1.00
ATOM   4082  OP2  DT A 200       3.611  17.1137266.345  1.00  1.00
ATOM   4083  O5'  DT A 200       5.753  18.3147266.900  1.00  1.00
ATOM   4084  C5'  DT A 200       6.914  18.2767267.751  1.00  1.00
ATOM   4085  C4'  DT A 200       8.121  17.8137266.960  1.00  1.00
ATOM   4086  O4'  DT A 200       8.260  16.3637266.957  1.00  1.00
ATOM   4087  C3'  DT A 200       8.129  18.1877265.478  1.00  1.00
ATOM   4088  O3'  DT A 200       9.462  18.4917265.087  1.00  1.00
ATOM   4089  C2'  DT A 200       7.689  16.9147264.755  1.00  1.00
ATOM   4090  C1'  DT A 200       8.479  15.9377265.621  1.00  1.00
ATOM   4091  N1   DT A 200       8.019  14.5257265.504  1.00  1.00
ATOM   4092  C2   DT A 200       8.978  13.5457265.596  1.00  1.00
ATOM   4093  O2   DT A 200      10.160  13.7887265.766  1.00  1.00
ATOM   4094  N3   DT A 200       8.514  12.2497265.482  1.00  1.00
ATOM   4095  C4   DT A 200       7.204  11.8627265.289  1.00  1.00
ATOM   4096  O4   DT A 200       6.909  10.6687265.202  1.00  1.00
ATOM   4097  C5   DT A 200       6.271  12.9617265.205  1.00  1.00
ATOM   4098  C7   DT A 200       4.823  12.6287264.995  1.00  1.00
ATOM   4099  C6   DT A 200       6.695  14.2317265.312  1.00  1.00
ATOM   4100  P    DG A 201       9.716  19.7087264.078  1.00  1.00
ATOM   4101  OP1  DG A 201       9.761  20.9797264.835  1.00  1.00
ATOM   4102  OP2  DG A 201       8.738  19.6467262.970  1.00  1.00
ATOM   4103  O5'  DG A 201      11.177  19.3597263.525  1.00  1.00
ATOM   4104  C5'  DG A 201      12.094  18.6467264.376  1.00  1.00
ATOM   4105  C4'  DG A 201      12.798  17.5617263.585  1.00  1.00
ATOM   4106  O4'  DG A 201      12.058  16.3077263.582  1.00  1.00
ATOM   4107  C3'  DG A 201      13.024  17.8597262.103  1.00  1.00
ATOM   4108  O3'  DG A 201      14.282  17.3227261.712  1.00  1.00
ATOM   4109  C2'  DG A 201      11.921  17.0877261.380  1.00  1.00
ATOM   4110  C1'  DG A 201      11.986  15.8337262.246  1.00  1.00
ATOM   4111  N9   DG A 201      10.784  14.9617262.129  1.00  1.00
ATOM   4112  C8   DG A 201       9.466  15.3157261.936  1.00  1.00
ATOM   4113  N7   DG A 201       8.643  14.2977261.876  1.00  1.00
ATOM   4114  C5   DG A 201       9.474  13.1907262.040  1.00  1.00
ATOM   4115  C6   DG A 201       9.158  11.8067262.065  1.00  1.00
ATOM   4116  O6   DG A 201       8.062  11.2647261.946  1.00  1.00
ATOM   4117  N1   DG A 201      10.305  11.0237262.255  1.00  1.00
ATOM   4118  C2   DG A 201      11.588  11.5127262.402  1.00  1.00
ATOM   4119  N2   DG A 201      12.548  10.6007262.574  1.00  1.00
ATOM   4120  N3   DG A 201      11.883  12.8117262.379  1.00  1.00
ATOM   4121  C4   DG A 201      10.782  13.5847262.195  1.00  1.00
ATOM   4122  P    DC A 202      15.203  18.1567260.703  1.00  1.00
ATOM   4123  OP1  DC A 202      15.986  19.1587261.460  1.00  1.00
ATOM   4124  OP2  DC A 202      14.375  18.6817259.595  1.00  1.00
ATOM   4125  O5'  DC A 202      16.179  17.0167260.150  1.00  1.00
ATOM   4126  C5'  DC A 202      16.502  15.9007261.001  1.00  1.00
ATOM   4127  C4'  DC A 202      16.434  14.6087260.210  1.00  1.00
ATOM   4128  O4'  DC A 202      15.098  14.0287260.207  1.00  1.00
ATOM   4129  C3'  DC A 202      16.792  14.7167258.728  1.00  1.00
ATOM   4130  O3'  DC A 202      17.494  13.5427258.337  1.00  1.00
ATOM   4131  C2'  DC A 202      15.446  14.7417258.005  1.00  1.00
ATOM   4132  C1'  DC A 202      14.761  13.6887258.871  1.00  1.00
ATOM   4133  N1   DC A 202      13.276  13.6897258.754  1.00  1.00
ATOM   4134  C2   DC A 202      12.617  12.4667258.845  1.00  1.00
ATOM   4135  O2   DC A 202      13.285  11.4407259.018  1.00  1.00
ATOM   4136  N3   DC A 202      11.263  12.4457258.740  1.00  1.00
ATOM   4137  C4   DC A 202      10.576  13.5807258.553  1.00  1.00
ATOM   4138  N4   DC A 202       9.257  13.5077258.457  1.00  1.00
ATOM   4139  C5   DC A 202      11.235  14.8487258.456  1.00  1.00
ATOM   4140  C6   DC A 202      12.588  14.8477258.563  1.00  1.00
ATOM   4141  P    DC A 203      18.729  13.6767257.328  1.00  1.00
ATOM   4142  OP1  DC A 203      19.952  14.0277258.085  1.00  1.00
ATOM   4143  OP2  DC A 203      18.368  14.5887256.220  1.00  1.00
ATOM   4144  O5'  DC A 203      18.849  12.1807256.775  1.00  1.00
ATOM   4145  C5'  DC A 203      18.454  11.0877257.626  1.00  1.00
ATOM   4146  C4'  DC A 203      17.640  10.0827256.835  1.00  1.00
ATOM   4147  O4'  DC A 203      16.219  10.3987256.832  1.00  1.00
ATOM   4148  C3'  DC A 203      17.993   9.9597255.353  1.00  1.00
ATOM   4149  O3'  DC A 203      17.871   8.5977254.962  1.00  1.00
ATOM   4150  C2'  DC A 203      16.918  10.7707254.630  1.00  1.00
ATOM   4151  C1'  DC A 203      15.746  10.3217255.496  1.00  1.00
ATOM   4152  N1   DC A 203      14.545  11.1957255.379  1.00  1.00
ATOM   4153  C2   DC A 203      13.293  10.5937255.470  1.00  1.00
ATOM   4154  O2   DC A 203      13.230   9.3707255.643  1.00  1.00
ATOM   4155  N3   DC A 203      12.185  11.3727255.365  1.00  1.00
ATOM   4156  C4   DC A 203      12.296  12.6937255.178  1.00  1.00
ATOM   4157  N4   DC A 203      11.187  13.4107255.082  1.00  1.00
ATOM   4158  C5   DC A 203      13.575  13.3327255.081  1.00  1.00
ATOM   4159  C6   DC A 203      14.669  12.5367255.188  1.00  1.00
ATOM   4160  P    DA A 204      18.949   7.9797253.953  1.00  1.00
ATOM   4161  OP1  DA A 204      20.144   7.5447254.710  1.00  1.00
ATOM   4162  OP2  DA A 204      19.193   8.9297252.845  1.00  1.00
ATOM   4163  O5'  DA A 204      18.166   6.6987253.400  1.00  1.00
ATOM   4164  C5'  DA A 204      17.205   6.0467254.251  1.00  1.00
ATOM   4165  C4'  DA A 204      15.956   5.7127253.460  1.00  1.00
ATOM   4166  O4'  DA A 204      14.991   6.8037253.457  1.00  1.00
ATOM   4167  C3'  DA A 204      16.169   5.4047251.978  1.00  1.00
ATOM   4168  O3'  DA A 204      15.269   4.3747251.587  1.00  1.00
ATOM   4169  C2'  DA A 204      15.776   6.6937251.255  1.00  1.00
ATOM   4170  C1'  DA A 204      14.563   7.0187252.121  1.00  1.00
ATOM   4171  N9   DA A 204      14.105   8.4317252.004  1.00  1.00
ATOM   4172  C8   DA A 204      14.859   9.5547251.813  1.00  1.00
ATOM   4173  N7   DA A 204      14.164  10.6477251.751  1.00  1.00
ATOM   4174  C5   DA A 204      12.853  10.2217251.913  1.00  1.00
ATOM   4175  C6   DA A 204      11.630  10.9107251.943  1.00  1.00
ATOM   4176  N6   DA A 204      11.525  12.2397251.804  1.00  1.00
ATOM   4177  N1   DA A 204      10.512  10.1807252.121  1.00  1.00
ATOM   4178  C2   DA A 204      10.623   8.8607252.259  1.00  1.00
ATOM   4179  N3   DA A 204      11.703   8.1117252.248  1.00  1.00
ATOM   4180  C4   DA A 204      12.807   8.8657252.068  1.00  1.00
ATOM   4181  P    DC A 205      15.778   3.2417250.578  1.00  1.00
ATOM   4182  OP1  DC A 205      16.490   2.1867251.335  1.00  1.00
ATOM   4183  OP2  DC A 205      16.533   3.8667249.470  1.00  1.00
ATOM   4184  O5'  DC A 205      14.392   2.6647250.025  1.00  1.00
ATOM   4185  C5'  DC A 205      13.231   2.7037250.876  1.00  1.00
ATOM   4186  C4'  DC A 205      12.024   3.1667250.085  1.00  1.00
ATOM   4187  O4'  DC A 205      11.885   4.6167250.082  1.00  1.00
ATOM   4188  C3'  DC A 205      12.016   2.7927248.603  1.00  1.00
ATOM   4189  O3'  DC A 205      10.682   2.4887248.212  1.00  1.00
ATOM   4190  C2'  DC A 205      12.455   4.0657247.880  1.00  1.00
ATOM   4191  C1'  DC A 205      11.665   5.0427248.746  1.00  1.00
ATOM   4192  N1   DC A 205      12.125   6.4537248.629  1.00  1.00
ATOM   4193  C2   DC A 205      11.166   7.4597248.720  1.00  1.00
ATOM   4194  O2   DC A 205       9.983   7.1417248.893  1.00  1.00
ATOM   4195  N3   DC A 205      11.565   8.7527248.615  1.00  1.00
ATOM   4196  C4   DC A 205      12.855   9.0557248.428  1.00  1.00
ATOM   4197  N4   DC A 205      13.194  10.3327248.332  1.00  1.00
ATOM   4198  C5   DC A 205      13.858   8.0367248.331  1.00  1.00
ATOM   4199  C6   DC A 205      13.439   6.7507248.438  1.00  1.00
ATOM   4200  P    DC A 206      10.428   1.2717247.203  1.00  1.00
ATOM   4201  OP1  DC A 206      10.384   0.0007247.960  1.00  1.00
ATOM   4202  OP2  DC A 206      11.406   1.3337246.095  1.00  1.00
ATOM   4203  O5'  DC A 206       8.967   1.6207246.650  1.00  1.00
ATOM   4204  C5'  DC A 206       8.051   2.3337247.501  1.00  1.00
ATOM   4205  C4'  DC A 206       7.346   3.4187246.710  1.00  1.00
ATOM   4206  O4'  DC A 206       8.086   4.6727246.707  1.00  1.00
ATOM   4207  C3'  DC A 206       7.120   3.1207245.228  1.00  1.00
ATOM   4208  O3'  DC A 206       5.862   3.6577244.837  1.00  1.00
ATOM   4209  C2'  DC A 206       8.224   3.8917244.505  1.00  1.00
ATOM   4210  C1'  DC A 206       8.159   5.1467245.371  1.00  1.00
ATOM   4211  N1   DC A 206       9.361   6.0187245.254  1.00  1.00
ATOM   4212  C2   DC A 206       9.175   7.3957245.345  1.00  1.00
ATOM   4213  O2   DC A 206       8.032   7.8327245.518  1.00  1.00
ATOM   4214  N3   DC A 206      10.259   8.2077245.240  1.00  1.00
ATOM   4215  C4   DC A 206      11.481   7.6937245.053  1.00  1.00
ATOM   4216  N4   DC A 206      12.505   8.5277244.957  1.00  1.00
ATOM   4217  C5   DC A 206      11.693   6.2807244.956  1.00  1.00
ATOM   4218  C6   DC A 206      10.598   5.4857245.063  1.00  1.00
ATOM   4219  P    DA A 207       4.942   2.8237243.828  1.00  1.00
ATOM   4220  OP1  DA A 207       4.159   1.8207244.585  1.00  1.00
ATOM   4221  OP2  DA A 207       5.770   2.2987242.720  1.00  1.00
ATOM   4222  O5'  DA A 207       3.965   3.9637243.275  1.00  1.00
ATOM   4223  C5'  DA A 207       3.643   5.0797244.126  1.00  1.00
ATOM   4224  C4'  DA A 207       3.710   6.3707243.335  1.00  1.00
ATOM   4225  O4'  DA A 207       5.046   6.9507243.332  1.00  1.00
ATOM   4226  C3'  DA A 207       3.352   6.2627241.853  1.00  1.00
ATOM   4227  O3'  DA A 207       2.651   7.4367241.462  1.00  1.00
ATOM   4228  C2'  DA A 207       4.699   6.2387241.130  1.00  1.00
ATOM   4229  C1'  DA A 207       5.383   7.2917241.996  1.00  1.00
ATOM   4230  N9   DA A 207       6.868   7.2907241.879  1.00  1.00
ATOM   4231  C8   DA A 207       7.703   6.2267241.688  1.00  1.00
ATOM   4232  N7   DA A 207       8.958   6.5497241.626  1.00  1.00
ATOM   4233  C5   DA A 207       8.957   7.9287241.788  1.00  1.00
ATOM   4234  C6   DA A 207       9.991   8.8787241.818  1.00  1.00
ATOM   4235  N6   DA A 207      11.287   8.5677241.679  1.00  1.00
ATOM   4236  N1   DA A 207       9.642  10.1667241.996  1.00  1.00
ATOM   4237  C2   DA A 207       8.352  10.4707242.134  1.00  1.00
ATOM   4238  N3   DA A 207       7.306   9.6737242.123  1.00  1.00
ATOM   4239  C4   DA A 207       7.682   8.3907241.943  1.00  1.00
ATOM   4240  P    DG A 208       1.415   7.3027240.453  1.00  1.00
ATOM   4241  OP1  DG A 208       0.192   6.9527241.210  1.00  1.00
ATOM   4242  OP2  DG A 208       1.776   6.3917239.345  1.00  1.00
ATOM   4243  O5'  DG A 208       1.295   8.7997239.900  1.00  1.00
ATOM   4244  C5'  DG A 208       1.690   9.8927240.751  1.00  1.00
ATOM   4245  C4'  DG A 208       2.504  10.8977239.960  1.00  1.00
ATOM   4246  O4'  DG A 208       3.926  10.5817239.957  1.00  1.00
ATOM   4247  C3'  DG A 208       2.151  11.0207238.478  1.00  1.00
ATOM   4248  O3'  DG A 208       2.274  12.3827238.087  1.00  1.00
ATOM   4249  C2'  DG A 208       3.226  10.2087237.755  1.00  1.00
ATOM   4250  C1'  DG A 208       4.399  10.6587238.621  1.00  1.00
ATOM   4251  N9   DG A 208       5.599   9.7847238.504  1.00  1.00
ATOM   4252  C8   DG A 208       5.670   8.4217238.311  1.00  1.00
ATOM   4253  N7   DG A 208       6.893   7.9537238.251  1.00  1.00
ATOM   4254  C5   DG A 208       7.689   9.0867238.415  1.00  1.00
ATOM   4255  C6   DG A 208       9.102   9.2137238.440  1.00  1.00
ATOM   4256  O6   DG A 208       9.956   8.3397238.321  1.00  1.00
ATOM   4257  N1   DG A 208       9.493  10.5467238.630  1.00  1.00
ATOM   4258  C2   DG A 208       8.631  11.6157238.777  1.00  1.00
ATOM   4259  N2   DG A 208       9.202  12.8107238.949  1.00  1.00
ATOM   4260  N3   DG A 208       7.305  11.4947238.754  1.00  1.00
ATOM   4261  C4   DG A 208       6.910  10.2087238.570  1.00  1.00
ATOM   4262  P    DC A 209       1.195  13.0007237.078  1.00  1.00
ATOM   4263  OP1  DC A 209       0.000  13.4357237.835  1.00  1.00
ATOM   4264  OP2  DC A 209       0.952  12.0507235.970  1.00  1.00
ATOM   4265  O5'  DC A 209       1.978  14.2817236.525  1.00  1.00
ATOM   4266  C5'  DC A 209       2.940  14.9327237.376  1.00  1.00
ATOM   4267  C4'  DC A 209       4.189  15.2677236.585  1.00  1.00
ATOM   4268  O4'  DC A 209       5.153  14.1767236.582  1.00  1.00
ATOM   4269  C3'  DC A 209       3.975  15.5747235.103  1.00  1.00
ATOM   4270  O3'  DC A 209       4.875  16.6047234.712  1.00  1.00
ATOM   4271  C2'  DC A 209       4.368  14.2867234.380  1.00  1.00
ATOM   4272  C1'  DC A 209       5.581  13.9607235.246  1.00  1.00
ATOM   4273  N1   DC A 209       6.039  12.5487235.129  1.00  1.00
ATOM   4274  C2   DC A 209       7.406  12.2997235.220  1.00  1.00
ATOM   4275  O2   DC A 209       8.176  13.2517235.393  1.00  1.00
ATOM   4276  N3   DC A 209       7.844  11.0177235.115  1.00  1.00
ATOM   4277  C4   DC A 209       6.978  10.0147234.928  1.00  1.00
ATOM   4278  N4   DC A 209       7.454   8.7827234.832  1.00  1.00
ATOM   4279  C5   DC A 209       5.568  10.2497234.831  1.00  1.00
ATOM   4280  C6   DC A 209       5.150  11.5367234.938  1.00  1.00
ATOM   4281  P    DT A 210       4.366  17.7387233.703  1.00  1.00
ATOM   4282  OP1  DT A 210       3.655  18.7927234.460  1.00  1.00
ATOM   4283  OP2  DT A 210       3.611  17.1137232.595  1.00  1.00
ATOM   4284  O5'  DT A 210       5.753  18.3147233.150  1.00  1.00
ATOM   4285  C5'  DT A 210       6.914  18.2767234.001  1.00  1.00
ATOM   4286  C4'  DT A 210       8.121  17.8137233.210  1.00  1.00
ATOM   4287  O4'  DT A 210       8.260  16.3637233.207  1.00  1.00
ATOM   4288  C3'  DT A 210       8.129  18.1877231.728  1.00  1.00
ATOM   4289  O3'  DT A 210       9.462  18.4917231.337  1.00  1.00
ATOM   4290  C2'  DT A 210       7.689  16.9147231.005  1.00  1.00
ATOM   4291  C1'  DT A 210       8.479  15.9377231.871  1.00  1.00
ATOM   4292  N1   DT A 210       8.019  14.5257231.754  1.00  1.00
ATOM   4293  C2   DT A 210       8.978  13.5457231.846  1.00  1.00
ATOM   4294  O2   DT A 210      10.160  13.7887232.016  1.00  1.00
ATOM   4295  N3   DT A 210       8.514  12.2497231.732  1.00  1.00
ATOM   4296  C4   DT A 210       7.204  11.8627231.539  1.00  1.00
ATOM   4297  O4   DT A 210       6.909  10.6687231.452  1.00  1.00
ATOM   4298  C5   DT A 210       6.271  12.9617231.455  1.00  1.00
ATOM   4299  C7   DT A 210       4.823  12.6287231.245  1.00  1.00
ATOM   4300  C6   DT A 210       6.695  14.2317231.562  1.00  1.00
ATOM   4301  P    DC A 211       9.716  19.7087230.328  1.00  1.00
ATOM   4302  OP1  DC A 211       9.761  20.9797231.085  1.00  1.00
ATOM   4303  OP2  DC A 211       8.738  19.6467229.220  1.00  1.00
ATOM   4304  O5'  DC A 211      11.177  19.3597229.775  1.00  1.00
ATOM   4305  C5'  DC A 211      12.094  18.6467230.626  1.00  1.00
ATOM   4306  C4'  DC A 211      12.798  17.5617229.835  1.00  1.00
ATOM   4307  O4'  DC A 211      12.058  16.3077229.832  1.00  1.00
ATOM   4308  C3'  DC A 211      13.024  17.8597228.353  1.00  1.00
ATOM   4309  O3'  DC A 211      14.282  17.3227227.962  1.00  1.00
ATOM   4310  C2'  DC A 211      11.921  17.0877227.630  1.00  1.00
ATOM   4311  C1'  DC A 211      11.986  15.8337228.496  1.00  1.00
ATOM   4312  N1   DC A 211      10.784  14.9617228.379  1.00  1.00
ATOM   4313  C2   DC A 211      10.969  13.5847228.470  1.00  1.00
ATOM   4314  O2   DC A 211      12.112  13.1467228.643  1.00  1.00
ATOM   4315  N3   DC A 211       9.886  12.7727228.365  1.00  1.00
ATOM   4316  C4   DC A 211       8.663  13.2867228.178  1.00  1.00
ATOM   4317  N4   DC A 211       7.639  12.4527228.082  1.00  1.00
ATOM   4318  C5   DC A 211       8.451  14.6997228.081  1.00  1.00
ATOM   4319  C6   DC A 211       9.546  15.4947228.188  1.00  1.00
ATOM   4320  P    DC A 212      15.203  18.1567226.953  1.00  1.00
ATOM   4321  OP1  DC A 212      15.986  19.1587227.710  1.00  1.00
ATOM   4322  OP2  DC A 212      14.375  18.6817225.845  1.00  1.00
ATOM   4323  O5'  DC A 212      16.179  17.0167226.400  1.00  1.00
ATOM   4324  C5'  DC A 212      16.502  15.9007227.251  1.00  1.00
ATOM   4325  C4'  DC A 212      16.434  14.6087226.460  1.00  1.00
ATOM   4326  O4'  DC A 212      15.098  14.0287226.457  1.00  1.00
ATOM   4327  C3'  DC A 212      16.792  14.7167224.978  1.00  1.00
ATOM   4328  O3'  DC A 212      17.494  13.5427224.587  1.00  1.00
ATOM   4329  C2'  DC A 212      15.446  14.7417224.255  1.00  1.00
ATOM   4330  C1'  DC A 212      14.761  13.6887225.121  1.00  1.00
ATOM   4331  N1   DC A 212      13.276  13.6897225.004  1.00  1.00
ATOM   4332  C2   DC A 212      12.617  12.4667225.095  1.00  1.00
ATOM   4333  O2   DC A 212      13.285  11.4407225.268  1.00  1.00
ATOM   4334  N3   DC A 212      11.263  12.4457224.990  1.00  1.00
ATOM   4335  C4   DC A 212      10.576  13.5807224.803  1.00  1.00
ATOM   4336  N4   DC A 212       9.257  13.5077224.707  1.00  1.00
ATOM   4337  C5   DC A 212      11.235  14.8487224.706  1.00  1.00
ATOM   4338  C6   DC A 212      12.588  14.8477224.813  1.00  1.00
ATOM   4339  P    DG A 213      18.729  13.6767223.578  1.00  1.00
ATOM   4340  OP1  DG A 213      19.952  14.0277224.335  1.00  1.00
ATOM   4341  OP2  DG A 213      18.368  14.5887222.470  1.00  1.00
ATOM   4342  O5'  DG A 213      18.849  12.1807223.025  1.00  1.00
ATOM   4343  C5'  DG A 213      18.454  11.0877223.876  1.00  1.00
ATOM   4344  C4'  DG A 213      17.640  10.0827223.085  1.00  1.00
ATOM   4345  O4'  DG A 213      16.219  10.3987223.082  1.00  1.00
ATOM   4346  C3'  DG A 213      17.993   9.9597221.603  1.00  1.00
ATOM   4347  O3'  DG A 213      17.871   8.5977221.212  1.00  1.00
ATOM   4348  C2'  DG A 213      16.918  10.7707220.880  1.00  1.00
ATOM   4349  C1'  DG A 213      15.746  10.3217221.746  1.00  1.00
ATOM   4350  N9   DG A 213      14.545  11.1957221.629  1.00  1.00
ATOM   4351  C8   DG A 213      14.475  12.5577221.436  1.00  1.00
ATOM   4352  N7   DG A 213      13.252  13.0267221.376  1.00  1.00
ATOM   4353  C5   DG A 213      12.455  11.8937221.540  1.00  1.00
ATOM   4354  C6   DG A 213      11.042  11.7667221.565  1.00  1.00
ATOM   4355  O6   DG A 213      10.188  12.6407221.446  1.00  1.00
ATOM   4356  N1   DG A 213      10.651  10.4337221.755  1.00  1.00
ATOM   4357  C2   DG A 213      11.514   9.3647221.902  1.00  1.00
ATOM   4358  N2   DG A 213      10.942   8.1697222.074  1.00  1.00
ATOM   4359  N3   DG A 213      12.839   9.4847221.879  1.00  1.00
ATOM   4360  C4   DG A 213      13.235  10.7717221.695  1.00  1.00
ATOM   4361  P    DC A 214      18.949   7.9797220.203  1.00  1.00
ATOM   4362  OP1  DC A 214      20.144   7.5447220.960  1.00  1.00
ATOM   4363  OP2  DC A 214      19.193   8.9297219.095  1.00  1.00
ATOM   4364  O5'  DC A 214      18.166   6.6987219.650  1.00  1.00
ATOM   4365  C5'  DC A 214      17.205   6.0467220.501  1.00  1.00
ATOM   4366  C4'  DC A 214      15.956   5.7127219.710  1.00  1.00
ATOM   4367  O4'  DC A 214      14.991   6.8037219.707  1.00  1.00
ATOM   4368  C3'  DC A 214      16.169   5.4047218.228  1.00  1.00
ATOM   4369  O3'  DC A 214      15.269   4.3747217.837  1.00  1.00
ATOM   4370  C2'  DC A 214      15.776   6.6937217.505  1.00  1.00
ATOM   4371  C1'  DC A 214      14.563   7.0187218.371  1.00  1.00
ATOM   4372  N1   DC A 214      14.105   8.4317218.254  1.00  1.00
ATOM   4373  C2   DC A 214      12.738   8.6807218.345  1.00  1.00
ATOM   4374  O2   DC A 214      11.969   7.7287218.518  1.00  1.00
ATOM   4375  N3   DC A 214      12.301   9.9617218.240  1.00  1.00
ATOM   4376  C4   DC A 214      13.167  10.9657218.053  1.00  1.00
ATOM   4377  N4   DC A 214      12.691  12.1977217.957  1.00  1.00
ATOM   4378  C5   DC A 214      14.577  10.7307217.956  1.00  1.00
ATOM   4379  C6   DC A 214      14.994   9.4437218.063  1.00  1.00
ATOM   4380  P    DG A 215      15.778   3.2417216.828  1.00  1.00
ATOM   4381  OP1  DG A 215      16.490   2.1867217.585  1.00  1.00
ATOM   4382  OP2  DG A 215      16.533   3.8667215.720  1.00  1.00
ATOM   4383  O5'  DG A 215      14.392   2.6647216.275  1.00  1.00
ATOM   4384  C5'  DG A 215      13.231   2.7037217.126  1.00  1.00
ATOM   4385  C4'  DG A 215      12.024   3.1667216.335  1.00  1.00
ATOM   4386  O4'  DG A 215      11.885   4.6167216.332  1.00  1.00
ATOM   4387  C3'  DG A 215      12.016   2.7927214.853  1.00  1.00
ATOM   4388  O3'  DG A 215      10.682   2.4887214.462  1.00  1.00
ATOM   4389  C2'  DG A 215      12.455   4.0657214.130  1.00  1.00
ATOM   4390  C1'  DG A 215      11.665   5.0427214.996  1.00  1.00
ATOM   4391  N9   DG A 215      12.125   6.4537214.879  1.00  1.00
ATOM   4392  C8   DG A 215      13.399   6.9417214.686  1.00  1.00
ATOM   4393  N7   DG A 215      13.467   8.2497214.626  1.00  1.00
ATOM   4394  C5   DG A 215      12.144   8.6577214.790  1.00  1.00
ATOM   4395  C6   DG A 215      11.586   9.9617214.815  1.00  1.00
ATOM   4396  O6   DG A 215      12.154  11.0447214.696  1.00  1.00
ATOM   4397  N1   DG A 215      10.197   9.9217215.005  1.00  1.00
ATOM   4398  C2   DG A 215       9.447   8.7717215.152  1.00  1.00
ATOM   4399  N2   DG A 215       8.135   8.9457215.324  1.00  1.00
ATOM   4400  N3   DG A 215       9.972   7.5477215.129  1.00  1.00
ATOM   4401  C4   DG A 215      11.317   7.5697214.945  1.00  1.00
ATOM   4402  P    DG A 216      10.428   1.2717213.453  1.00  1.00
ATOM   4403  OP1  DG A 216      10.384   0.0007214.210  1.00  1.00
ATOM   4404  OP2  DG A 216      11.406   1.3337212.345  1.00  1.00
ATOM   4405  O5'  DG A 216       8.967   1.6207212.900  1.00  1.00
ATOM   4406  C5'  DG A 216       8.051   2.3337213.751  1.00  1.00
ATOM   4407  C4'  DG A 216       7.346   3.4187212.960  1.00  1.00
ATOM   4408  O4'  DG A 216       8.086   4.6727212.957  1.00  1.00
ATOM   4409  C3'  DG A 216       7.120   3.1207211.478  1.00  1.00
ATOM   4410  O3'  DG A 216       5.862   3.6577211.087  1.00  1.00
ATOM   4411  C2'  DG A 216       8.224   3.8917210.755  1.00  1.00
ATOM   4412  C1'  DG A 216       8.159   5.1467211.621  1.00  1.00
ATOM   4413  N9   DG A 216       9.361   6.0187211.504  1.00  1.00
ATOM   4414  C8   DG A 216      10.678   5.6637211.311  1.00  1.00
ATOM   4415  N7   DG A 216      11.502   6.6827211.251  1.00  1.00
ATOM   4416  C5   DG A 216      10.671   7.7897211.415  1.00  1.00
ATOM   4417  C6   DG A 216      10.986   9.1737211.440  1.00  1.00
ATOM   4418  O6   DG A 216      12.082   9.7147211.321  1.00  1.00
ATOM   4419  N1   DG A 216       9.839   9.9567211.630  1.00  1.00
ATOM   4420  C2   DG A 216       8.556   9.4667211.777  1.00  1.00
ATOM   4421  N2   DG A 216       7.597  10.3797211.949  1.00  1.00
ATOM   4422  N3   DG A 216       8.261   8.1687211.754  1.00  1.00
ATOM   4423  C4   DG A 216       9.363   7.3957211.570  1.00  1.00
ATOM   4424  P    DG A 217       4.942   2.8237210.078  1.00  1.00
ATOM   4425  OP1  DG A 217       4.159   1.8207210.835  1.00  1.00
ATOM   4426  OP2  DG A 217       5.770   2.2987208.970  1.00  1.00
ATOM   4427  O5'  DG A 217       3.965   3.9637209.525  1.00  1.00
ATOM   4428  C5'  DG A 217       3.643   5.0797210.376  1.00  1.00
ATOM   4429  C4'  DG A 217       3.710   6.3707209.585  1.00  1.00
ATOM   4430  O4'  DG A 217       5.046   6.9507209.582  1.00  1.00
ATOM   4431  C3'  DG A 217       3.352   6.2627208.103  1.00  1.00
ATOM   4432  O3'  DG A 217       2.651   7.4367207.712  1.00  1.00
ATOM   4433  C2'  DG A 217       4.699   6.2387207.380  1.00  1.00
ATOM   4434  C1'  DG A 217       5.383   7.2917208.246  1.00  1.00
ATOM   4435  N9   DG A 217       6.868   7.2907208.129  1.00  1.00
ATOM   4436  C8   DG A 217       7.726   6.2297207.936  1.00  1.00
ATOM   4437  N7   DG A 217       8.991   6.5697207.876  1.00  1.00
ATOM   4438  C5   DG A 217       8.969   7.9537208.040  1.00  1.00
ATOM   4439  C6   DG A 217      10.038   8.8877208.065  1.00  1.00
ATOM   4440  O6   DG A 217      11.243   8.6817207.946  1.00  1.00
ATOM   4441  N1   DG A 217       9.570  10.1957208.255  1.00  1.00
ATOM   4442  C2   DG A 217       8.244  10.5537208.402  1.00  1.00
ATOM   4443  N2   DG A 217       8.004  11.8557208.574  1.00  1.00
ATOM   4444  N3   DG A 217       7.243   9.6767208.379  1.00  1.00
ATOM   4445  C4   DG A 217       7.679   8.4037208.195  1.00  1.00
ATOM   4446  P    DG A 218       1.415   7.3027206.703  1.00  1.00
ATOM   4447  OP1  DG A 218       0.192   6.9527207.460  1.00  1.00
ATOM   4448  OP2  DG A 218       1.776   6.3917205.595  1.00  1.00
ATOM   4449  O5'  DG A 218       1.295   8.7997206.150  1.00  1.00
ATOM   4450  C5'  DG A 218       1.690   9.8927207.001  1.00  1.00
ATOM   4451  C4'  DG A 218       2.504  10.8977206.210  1.00  1.00
ATOM   4452  O4'  DG A 218       3.926  10.5817206.207  1.00  1.00
ATOM   4453  C3'  DG A 218       2.151  11.0207204.728  1.00  1.00
ATOM   4454  O3'  DG A 218       2.274  12.3827204.337  1.00  1.00
ATOM   4455  C2'  DG A 218       3.226  10.2087204.005  1.00  1.00
ATOM   4456  C1'  DG A 218       4.399  10.6587204.871  1.00  1.00
ATOM   4457  N9   DG A 218       5.599   9.7847204.754  1.00  1.00
ATOM   4458  C8   DG A 218       5.670   8.4217204.561  1.00  1.00
ATOM   4459  N7   DG A 218       6.893   7.9537204.501  1.00  1.00
ATOM   4460  C5   DG A 218       7.689   9.0867204.665  1.00  1.00
ATOM   4461  C6   DG A 218       9.102   9.2137204.690  1.00  1.00
ATOM   4462  O6   DG A 218       9.956   8.3397204.571  1.00  1.00
ATOM   4463  N1   DG A 218       9.493  10.5467204.880  1.00  1.00
ATOM   4464  C2   DG A 218       8.631  11.6157205.027  1.00  1.00
ATOM   4465  N2   DG A 218       9.202  12.8107205.199  1.00  1.00
ATOM   4466  N3   DG A 218       7.305  11.4947205.004  1.00  1.00
ATOM   4467  C4   DG A 218       6.910  10.2087204.820  1.00  1.00
ATOM   4468  P    DA A 219       1.195  13.0007203.328  1.00  1.00
ATOM   4469  OP1  DA A 219       0.000  13.4357204.085  1.00  1.00
ATOM   4470  OP2  DA A 219       0.952  12.0507202.220  1.00  1.00
ATOM   4471  O5'  DA A 219       1.978  14.2817202.775  1.00  1.00
ATOM   4472  C5'  DA A 219       2.940  14.9327203.626  1.00  1.00
ATOM   4473  C4'  DA A 219       4.189  15.2677202.835  1.00  1.00
ATOM   4474  O4'  DA A 219       5.153  14.1767202.832  1.00  1.00
ATOM   4475  C3'  DA A 219       3.975  15.5747201.353  1.00  1.00
ATOM   4476  O3'  DA A 219       4.875  16.6047200.962  1.00  1.00
ATOM   4477  C2'  DA A 219       4.368  14.2867200.630  1.00  1.00
ATOM   4478  C1'  DA A 219       5.581  13.9607201.496  1.00  1.00
ATOM   4479  N9   DA A 219       6.039  12.5487201.379  1.00  1.00
ATOM   4480  C8   DA A 219       5.286  11.4257201.188  1.00  1.00
ATOM   4481  N7   DA A 219       5.980  10.3317201.126  1.00  1.00
ATOM   4482  C5   DA A 219       7.291  10.7587201.288  1.00  1.00
ATOM   4483  C6   DA A 219       8.515  10.0697201.318  1.00  1.00
ATOM   4484  N6   DA A 219       8.619   8.7407201.179  1.00  1.00
ATOM   4485  N1   DA A 219       9.632  10.7997201.496  1.00  1.00
ATOM   4486  C2   DA A 219       9.522  12.1197201.634  1.00  1.00
ATOM   4487  N3   DA A 219       8.441  12.8687201.623  1.00  1.00
ATOM   4488  C4   DA A 219       7.337  12.1147201.443  1.00  1.00
ATOM   4489  P    DT A 220       4.366  17.7387199.953  1.00  1.00
ATOM   4490  OP1  DT A 220       3.655  18.7927200.710  1.00  1.00
ATOM   4491  OP2  DT A 220       3.611  17.1137198.845  1.00  1.00
ATOM   4492  O5'  DT A 220       5.753  18.3147199.400  1.00  1.00
ATOM   4493  C5'  DT A 220       6.914  18.2767200.251  1.00  1.00
ATOM   4494  C4'  DT A 220       8.121  17.8137199.460  1.00  1.00
ATOM   4495  O4'  DT A 220       8.260  16.3637199.457  1.00  1.00
ATOM   4496  C3'  DT A 220       8.129  18.1877197.978  1.00  1.00
ATOM   4497  O3'  DT A 220       9.462  18.4917197.587  1.00  1.00
ATOM   4498  C2'  DT A 220       7.689  16.9147197.255  1.00  1.00
ATOM   4499  C1'  DT A 220       8.479  15.9377198.121  1.00  1.00
ATOM   4500  N1   DT A 220       8.019  14.5257198.004  1.00  1.00
ATOM   4501  C2   DT A 220       8.978  13.5457198.096  1.00  1.00
ATOM   4502  O2   DT A 220      10.160  13.7887198.266  1.00  1.00
ATOM   4503  N3   DT A 220       8.514  12.2497197.982  1.00  1.00
ATOM   4504  C4   DT A 220       7.204  11.8627197.789  1.00  1.00
ATOM   4505  O4   DT A 220       6.909  10.6687197.702  1.00  1.00
ATOM   4506  C5   DT A 220       6.271  12.9617197.705  1.00  1.00
ATOM   4507  C7   DT A 220       4.823  12.6287197.495  1.00  1.00
ATOM   4508  C6   DT A 220       6.695  14.2317197.812  1.00  1.00
ATOM   4509  P    DG A 221       9.716  19.7087196.578  1.00  1.00
ATOM   4510  OP1  DG A 221       9.761  20.9797197.335  1.00  1.00
ATOM   4511  OP2  DG A 221       8.738  19.6467195.470  1.00  1.00
ATOM   4512  O5'  DG A 221      11.177  19.3597196.025  1.00  1.00
ATOM   4513  C5'  DG A 221      12.094  18.6467196.876  1.00  1.00
ATOM   4514  C4'  DG A 221      12.798  17.5617196.085  1.00  1.00
ATOM   4515  O4'  DG A 221      12.058  16.3077196.082  1.00  1.00
ATOM   4516  C3'  DG A 221      13.024  17.8597194.603  1.00  1.00
ATOM   4517  O3'  DG A 221      14.282  17.3227194.212  1.00  1.00
ATOM   4518  C2'  DG A 221      11.921  17.0877193.880  1.00  1.00
ATOM   4519  C1'  DG A 221      11.986  15.8337194.746  1.00  1.00
ATOM   4520  N9   DG A 221      10.784  14.9617194.629  1.00  1.00
ATOM   4521  C8   DG A 221       9.466  15.3157194.436  1.00  1.00
ATOM   4522  N7   DG A 221       8.643  14.2977194.376  1.00  1.00
ATOM   4523  C5   DG A 221       9.474  13.1907194.540  1.00  1.00
ATOM   4524  C6   DG A 221       9.158  11.8067194.565  1.00  1.00
ATOM   4525  O6   DG A 221       8.062  11.2647194.446  1.00  1.00
ATOM   4526  N1   DG A 221      10.305  11.0237194.755  1.00  1.00
ATOM   4527  C2   DG A 221      11.588  11.5127194.902  1.00  1.00
ATOM   4528  N2   DG A 221      12.548  10.6007195.074  1.00  1.00
ATOM   4529  N3   DG A 221      11.883  12.8117194.879  1.00  1.00
ATOM   4530  C4   DG A 221      10.782  13.5847194.695  1.00  1.00
ATOM   4531  P    DG A 222      15.203  18.1567193.203  1.00  1.00
ATOM   4532  OP1  DG A 222      15.986  19.1587193.960  1.00  1.00
ATOM   4533  OP2  DG A 222      14.375  18.6817192.095  1.00  1.00
ATOM   4534  O5'  DG A 222      16.179  17.0167192.650  1.00  1.00
ATOM   4535  C5'  DG A 222      16.502  15.9007193.501  1.00  1.00
ATOM   4536  C4'  DG A 222      16.434  14.6087192.710  1.00  1.00
ATOM   4537  O4'  DG A 222      15.098  14.0287192.707  1.00  1.00
ATOM   4538  C3'  DG A 222      16.792  14.7167191.228  1.00  1.00
ATOM   4539  O3'  DG A 222      17.494  13.5427190.837  1.00  1.00
ATOM   4540  C2'  DG A 222      15.446  14.7417190.505  1.00  1.00
ATOM   4541  C1'  DG A 222      14.761  13.6887191.371  1.00  1.00
ATOM   4542  N9   DG A 222      13.276  13.6897191.254  1.00  1.00
ATOM   4543  C8   DG A 222      12.418  14.7507191.061  1.00  1.00
ATOM   4544  N7   DG A 222      11.154  14.4107191.001  1.00  1.00
ATOM   4545  C5   DG A 222      11.175  13.0267191.165  1.00  1.00
ATOM   4546  C6   DG A 222      10.107  12.0927191.190  1.00  1.00
ATOM   4547  O6   DG A 222       8.902  12.2987191.071  1.00  1.00
ATOM   4548  N1   DG A 222      10.574  10.7847191.380  1.00  1.00
ATOM   4549  C2   DG A 222      11.900  10.4267191.527  1.00  1.00
ATOM   4550  N2   DG A 222      12.140   9.1247191.699  1.00  1.00
ATOM   4551  N3   DG A 222      12.902  11.3037191.504  1.00  1.00
ATOM   4552  C4   DG A 222      12.465  12.5767191.320  1.00  1.00
ATOM   4553  P    DA A 223      18.729  13.6767189.828  1.00  1.00
ATOM   4554  OP1  DA A 223      19.952  14.0277190.585  1.00  1.00
ATOM   4555  OP2  DA A 223      18.368  14.5887188.720  1.00  1.00
ATOM   4556  O5'  DA A 223      18.849  12.1807189.275  1.00  1.00
ATOM   4557  C5'  DA A 223      18.454  11.0877190.126  1.00  1.00
ATOM   4558  C4'  DA A 223      17.640  10.0827189.335  1.00  1.00
ATOM   4559  O4'  DA A 223      16.219  10.3987189.332  1.00  1.00
ATOM   4560  C3'  DA A 223      17.993   9.9597187.853  1.00  1.00
ATOM   4561  O3'  DA A 223      17.871   8.5977187.462  1.00  1.00
ATOM   4562  C2'  DA A 223      16.918  10.7707187.130  1.00  1.00
ATOM   4563  C1'  DA A 223      15.746  10.3217187.996  1.00  1.00
ATOM   4564  N9   DA A 223      14.545  11.1957187.879  1.00  1.00
ATOM   4565  C8   DA A 223      14.494  12.5467187.688  1.00  1.00
ATOM   4566  N7   DA A 223      13.290  13.0227187.626  1.00  1.00
ATOM   4567  C5   DA A 223      12.480  11.9077187.788  1.00  1.00
ATOM   4568  C6   DA A 223      11.085  11.7457187.818  1.00  1.00
ATOM   4569  N6   DA A 223      10.219  12.7597187.679  1.00  1.00
ATOM   4570  N1   DA A 223      10.610  10.4987187.996  1.00  1.00
ATOM   4571  C2   DA A 223      11.475   9.4947188.134  1.00  1.00
ATOM   4572  N3   DA A 223      12.790   9.5247188.123  1.00  1.00
ATOM   4573  C4   DA A 223      13.240  10.7837187.943  1.00  1.00
ATOM   4574  P    DC A 224      18.949   7.9797186.453  1.00  1.00
ATOM   4575  OP1  DC A 224      20.144   7.5447187.210  1.00  1.00
ATOM   4576  OP2  DC A 224      19.193   8.9297185.345  1.00  1.00
ATOM   4577  O5'  DC A 224      18.166   6.6987185.900  1.00  1.00
ATOM   4578  C5'  DC A 224      17.205   6.0467186.751  1.00  1.00
ATOM   4579  C4'  DC A 224      15.956   5.7127185.960  1.00  1.00
ATOM   4580  O4'  DC A 224      14.991   6.8037185.957  1.00  1.00
ATOM   4581  C3'  DC A 224      16.169   5.4047184.478  1.00  1.00
ATOM   4582  O3'  DC A 224      15.269   4.3747184.087  1.00  1.00
ATOM   4583  C2'  DC A 224      15.776   6.6937183.755  1.00  1.00
ATOM   4584  C1'  DC A 224      14.563   7.0187184.621  1.00  1.00
ATOM   4585  N1   DC A 224      14.105   8.4317184.504  1.00  1.00
ATOM   4586  C2   DC A 224      12.738   8.6807184.595  1.00  1.00
ATOM   4587  O2   DC A 224      11.969   7.7287184.768  1.00  1.00
ATOM   4588  N3   DC A 224      12.301   9.9617184.490  1.00  1.00
ATOM   4589  C4   DC A 224      13.167  10.9657184.303  1.00  1.00
ATOM   4590  N4   DC A 224      12.691  12.1977184.207  1.00  1.00
ATOM   4591  C5   DC A 224      14.577  10.7307184.206  1.00  1.00
ATOM   4592  C6   DC A 224      14.994   9.4437184.313  1.00  1.00
ATOM   4593  P    DG A 225      15.778   3.2417183.078  1.00  1.00
ATOM   4594  OP1  DG A 225      16.490   2.1867183.835  1.00  1.00
ATOM   4595  OP2  DG A 225      16.533   3.8667181.970  1.00  1.00
ATOM   4596  O5'  DG A 225      14.392   2.6647182.525  1.00  1.00
ATOM   4597  C5'  DG A 225      13.231   2.7037183.376  1.00  1.00
ATOM   4598  C4'  DG A 225      12.024   3.1667182.585  1.00  1.00
ATOM   4599  O4'  DG A 225      11.885   4.6167182.582  1.00  1.00
ATOM   4600  C3'  DG A 225      12.016   2.7927181.103  1.00  1.00
ATOM   4601  O3'  DG A 225      10.682   2.4887180.712  1.00  1.00
ATOM   4602  C2'  DG A 225      12.455   4.0657180.380  1.00  1.00
ATOM   4603  C1'  DG A 225      11.665   5.0427181.246  1.00  1.00
ATOM   4604  N9   DG A 225      12.125   6.4537181.129  1.00  1.00
ATOM   4605  C8   DG A 225      13.399   6.9417180.936  1.00  1.00
ATOM   4606  N7   DG A 225      13.467   8.2497180.876  1.00  1.00
ATOM   4607  C5   DG A 225      12.144   8.6577181.040  1.00  1.00
ATOM   4608  C6   DG A 225      11.586   9.9617181.065  1.00  1.00
ATOM   4609  O6   DG A 225      12.154  11.0447180.946  1.00  1.00
ATOM   4610  N1   DG A 225      10.197   9.9217181.255  1.00  1.00
ATOM   4611  C2   DG A 225       9.447   8.7717181.402  1.00  1.00
ATOM   4612  N2   DG A 225       8.135   8.9457181.574  1.00  1.00
ATOM   4613  N3   DG A 225       9.972   7.5477181.379  1.00  1.00
ATOM   4614  C4   DG A 225      11.317   7.5697181.195  1.00  1.00
ATOM   4615  P    DC A 226      10.428   1.2717179.703  1.00  1.00
ATOM   4616  OP1  DC A 226      10.384   0.0007180.460  1.00  1.00
ATOM   4617  OP2  DC A 226      11.406   1.3337178.595  1.00  1.00
ATOM   4618  O5'  DC A 226       8.967   1.6207179.150  1.00  1.00
ATOM   4619  C5'  DC A 226       8.051   2.3337180.001  1.00  1.00
ATOM   4620  C4'  DC A 226       7.346   3.4187179.210  1.00  1.00
ATOM   4621  O4'  DC A 226       8.086   4.6727179.207  1.00  1.00
ATOM   4622  C3'  DC A 226       7.120   3.1207177.728  1.00  1.00
ATOM   4623  O3'  DC A 226       5.862   3.6577177.337  1.00  1.00
ATOM   4624  C2'  DC A 226       8.224   3.8917177.005  1.00  1.00
ATOM   4625  C1'  DC A 226       8.159   5.1467177.871  1.00  1.00
ATOM   4626  N1   DC A 226       9.361   6.0187177.754  1.00  1.00
ATOM   4627  C2   DC A 226       9.175   7.3957177.845  1.00  1.00
ATOM   4628  O2   DC A 226       8.032   7.8327178.018  1.00  1.00
ATOM   4629  N3   DC A 226      10.259   8.2077177.740  1.00  1.00
ATOM   4630  C4   DC A 226      11.481   7.6937177.553  1.00  1.00
ATOM   4631  N4   DC A 226      12.505   8.5277177.457  1.00  1.00
ATOM   4632  C5   DC A 226      11.693   6.2807177.456  1.00  1.00
ATOM   4633  C6   DC A 226      10.598   5.4857177.563  1.00  1.00
ATOM   4634  P    DA A 227       4.942   2.8237176.328  1.00  1.00
ATOM   4635  OP1  DA A 227       4.159   1.8207177.085  1.00  1.00
ATOM   4636  OP2  DA A 227       5.770   2.2987175.220  1.00  1.00
ATOM   4637  O5'  DA A 227       3.965   3.9637175.775  1.00  1.00
ATOM   4638  C5'  DA A 227       3.643   5.0797176.626  1.00  1.00
ATOM   4639  C4'  DA A 227       3.710   6.3707175.835  1.00  1.00
ATOM   4640  O4'  DA A 227       5.046   6.9507175.832  1.00  1.00
ATOM   4641  C3'  DA A 227       3.352   6.2627174.353  1.00  1.00
ATOM   4642  O3'  DA A 227       2.651   7.4367173.962  1.00  1.00
ATOM   4643  C2'  DA A 227       4.699   6.2387173.630  1.00  1.00
ATOM   4644  C1'  DA A 227       5.383   7.2917174.496  1.00  1.00
ATOM   4645  N9   DA A 227       6.868   7.2907174.379  1.00  1.00
ATOM   4646  C8   DA A 227       7.703   6.2267174.188  1.00  1.00
ATOM   4647  N7   DA A 227       8.958   6.5497174.126  1.00  1.00
ATOM   4648  C5   DA A 227       8.957   7.9287174.288  1.00  1.00
ATOM   4649  C6   DA A 227       9.991   8.8787174.318  1.00  1.00
ATOM   4650  N6   DA A 227      11.287   8.5677174.179  1.00  1.00
ATOM   4651  N1   DA A 227       9.642  10.1667174.496  1.00  1.00
ATOM   4652  C2   DA A 227       8.352  10.4707174.634  1.00  1.00
ATOM   4653  N3   DA A 227       7.306   9.6737174.623  1.00  1.00
ATOM   4654  C4   DA A 227       7.682   8.3907174.443  1.00  1.00
ATOM   4655  P    DC A 228       1.415   7.3027172.953  1.00  1.00
ATOM   4656  OP1  DC A 228       0.192   6.9527173.710  1.00  1.00
ATOM   4657  OP2  DC A 228       1.776   6.3917171.845  1.00  1.00
ATOM   4658  O5'  DC A 228       1.295   8.7997172.400  1.00  1.00
ATOM   4659  C5'  DC A 228       1.690   9.8927173.251  1.00  1.00
ATOM   4660  C4'  DC A 228       2.504  10.8977172.460  1.00  1.00
ATOM   4661  O4'  DC A 228       3.926  10.5817172.457  1.00  1.00
ATOM   4662  C3'  DC A 228       2.151  11.0207170.978  1.00  1.00
ATOM   4663  O3'  DC A 228       2.274  12.3827170.587  1.00  1.00
ATOM   4664  C2'  DC A 228       3.226  10.2087170.255  1.00  1.00
ATOM   4665  C1'  DC A 228       4.399  10.6587171.121  1.00  1.00
ATOM   4666  N1   DC A 228       5.599   9.7847171.004  1.00  1.00
ATOM   4667  C2   DC A 228       6.852  10.3867171.095  1.00  1.00
ATOM   4668  O2   DC A 228       6.915  11.6097171.268  1.00  1.00
ATOM   4669  N3   DC A 228       7.959   9.6077170.990  1.00  1.00
ATOM   4670  C4   DC A 228       7.848   8.2857170.803  1.00  1.00
ATOM   4671  N4   DC A 228       8.958   7.5697170.707  1.00  1.00
ATOM   4672  C5   DC A 228       6.569   7.6477170.706  1.00  1.00
ATOM   4673  C6   DC A 228       5.475   8.4437170.813  1.00  1.00
ATOM   4674  P    DA A 229       1.195  13.0007169.578  1.00  1.00
ATOM   4675  OP1  DA A 229       0.000  13.4357170.335  1.00  1.00
ATOM   4676  OP2  DA A 229       0.952  12.0507168.470  1.00  1.00
ATOM   4677  O5'  DA A 229       1.978  14.2817169.025  1.00  1.00
ATOM   4678  C5'  DA A 229       2.940  14.9327169.876  1.00  1.00
ATOM   4679  C4'  DA A 229       4.189  15.2677169.085  1.00  1.00
ATOM   4680  O4'  DA A 229       5.153  14.1767169.082  1.00  1.00
ATOM   4681  C3'  DA A 229       3.975  15.5747167.603  1.00  1.00
ATOM   4682  O3'  DA A 229       4.875  16.6047167.212  1.00  1.00
ATOM   4683  C2'  DA A 229       4.368  14.2867166.880  1.00  1.00
ATOM   4684  C1'  DA A 229       5.581  13.9607167.746  1.00  1.00
ATOM   4685  N9   DA A 229       6.039  12.5487167.629  1.00  1.00
ATOM   4686  C8   DA A 229       5.286  11.4257167.438  1.00  1.00
ATOM   4687  N7   DA A 229       5.980  10.3317167.376  1.00  1.00
ATOM   4688  C5   DA A 229       7.291  10.7587167.538  1.00  1.00
ATOM   4689  C6   DA A 229       8.515  10.0697167.568  1.00  1.00
ATOM   4690  N6   DA A 229       8.619   8.7407167.429  1.00  1.00
ATOM   4691  N1   DA A 229       9.632  10.7997167.746  1.00  1.00
ATOM   4692  C2   DA A 229       9.522  12.1197167.884  1.00  1.00
ATOM   4693  N3   DA A 229       8.441  12.8687167.873  1.00  1.00
ATOM   4694  C4   DA A 229       7.337  12.1147167.693  1.00  1.00
ATOM   4695  P    DG A 230       4.366  17.7387166.203  1.00  1.00
ATOM   4696  OP1  DG A 230       3.655  18.7927166.960  1.00  1.00
ATOM   4697  OP2  DG A 230       3.611  17.1137165.095  1.00  1.00
ATOM   4698  O5'  DG A 230       5.753  18.3147165.650  1.00  1.00
ATOM   4699  C5'  DG A 230       6.914  18.2767166.501  1.00  1.00
ATOM   4700  C4'  DG A 230       8.121  17.8137165.710  1.00  1.00
ATOM   4701  O4'  DG A 230       8.260  16.3637165.707  1.00  1.00
ATOM   4702  C3'  DG A 230       8.129  18.1877164.228  1.00  1.00
ATOM   4703  O3'  DG A 230       9.462  18.4917163.837  1.00  1.00
ATOM   4704  C2'  DG A 230       7.689  16.9147163.505  1.00  1.00
ATOM   4705  C1'  DG A 230       8.479  15.9377164.371  1.00  1.00
ATOM   4706  N9   DG A 230       8.019  14.5257164.254  1.00  1.00
ATOM   4707  C8   DG A 230       6.745  14.0377164.061  1.00  1.00
ATOM   4708  N7   DG A 230       6.678  12.7297164.001  1.00  1.00
ATOM   4709  C5   DG A 230       8.001  12.3227164.165  1.00  1.00
ATOM   4710  C6   DG A 230       8.559  11.0177164.190  1.00  1.00
ATOM   4711  O6   DG A 230       7.991   9.9357164.071  1.00  1.00
ATOM   4712  N1   DG A 230       9.947  11.0587164.380  1.00  1.00
ATOM   4713  C2   DG A 230      10.697  12.2087164.527  1.00  1.00
ATOM   4714  N2   DG A 230      12.010  12.0347164.699  1.00  1.00
ATOM   4715  N3   DG A 230      10.173  13.4327164.504  1.00  1.00
ATOM   4716  C4   DG A 230       8.827  13.4107164.320  1.00  1.00
ATOM   4717  P    DG A 231       9.716  19.7087162.828  1.00  1.00
ATOM   4718  OP1  DG A 231       9.761  20.9797163.585  1.00  1.00
ATOM   4719  OP2  DG A 231       8.738  19.6467161.720  1.00  1.00
ATOM   4720  O5'  DG A 231      11.177  19.3597162.275  1.00  1.00
ATOM   4721  C5'  DG A 231      12.094  18.6467163.126  1.00  1.00
ATOM   4722  C4'  DG A 231      12.798  17.5617162.335  1.00  1.00
ATOM   4723  O4'  DG A 231      12.058  16.3077162.332  1.00  1.00
ATOM   4724  C3'  DG A 231      13.024  17.8597160.853  1.00  1.00
ATOM   4725  O3'  DG A 231      14.282  17.3227160.462  1.00  1.00
ATOM   4726  C2'  DG A 231      11.921  17.0877160.130  1.00  1.00
ATOM   4727  C1'  DG A 231      11.986  15.8337160.996  1.00  1.00
ATOM   4728  N9   DG A 231      10.784  14.9617160.879  1.00  1.00
ATOM   4729  C8   DG A 231       9.466  15.3157160.686  1.00  1.00
ATOM   4730  N7   DG A 231       8.643  14.2977160.626  1.00  1.00
ATOM   4731  C5   DG A 231       9.474  13.1907160.790  1.00  1.00
ATOM   4732  C6   DG A 231       9.158  11.8067160.815  1.00  1.00
ATOM   4733  O6   DG A 231       8.062  11.2647160.696  1.00  1.00
ATOM   4734  N1   DG A 231      10.305  11.0237161.005  1.00  1.00
ATOM   4735  C2   DG A 231      11.588  11.5127161.152  1.00  1.00
ATOM   4736  N2   DG A 231      12.548  10.6007161.324  1.00  1.00
ATOM   4737  N3   DG A 231      11.883  12.8117161.129  1.00  1.00
ATOM   4738  C4   DG A 231      10.782  13.5847160.945  1.00  1.00
ATOM   4739  P    DC A 232      15.203  18.1567159.453  1.00  1.00
ATOM   4740  OP1  DC A 232      15.986  19.1587160.210  1.00  1.00
ATOM   4741  OP2  DC A 232      14.375  18.6817158.345  1.00  1.00
ATOM   4742  O5'  DC A 232      16.179  17.0167158.900  1.00  1.00
ATOM   4743  C5'  DC A 232      16.502  15.9007159.751  1.00  1.00
ATOM   4744  C4'  DC A 232      16.434  14.6087158.960  1.00  1.00
ATOM   4745  O4'  DC A 232      15.098  14.0287158.957  1.00  1.00
ATOM   4746  C3'  DC A 232      16.792  14.7167157.478  1.00  1.00
ATOM   4747  O3'  DC A 232      17.494  13.5427157.087  1.00  1.00
ATOM   4748  C2'  DC A 232      15.446  14.7417156.755  1.00  1.00
ATOM   4749  C1'  DC A 232      14.761  13.6887157.621  1.00  1.00
ATOM   4750  N1   DC A 232      13.276  13.6897157.504  1.00  1.00
ATOM   4751  C2   DC A 232      12.617  12.4667157.595  1.00  1.00
ATOM   4752  O2   DC A 232      13.285  11.4407157.768  1.00  1.00
ATOM   4753  N3   DC A 232      11.263  12.4457157.490  1.00  1.00
ATOM   4754  C4   DC A 232      10.576  13.5807157.303  1.00  1.00
ATOM   4755  N4   DC A 232       9.257  13.5077157.207  1.00  1.00
ATOM   4756  C5   DC A 232      11.235  14.8487157.206  1.00  1.00
ATOM   4757  C6   DC A 232      12.588  14.8477157.313  1.00  1.00
ATOM   4758  P    DC A 233      18.729  13.6767156.078  1.00  1.00
ATOM   4759  OP1  DC A 233      19.952  14.0277156.835  1.00  1.00
ATOM   4760  OP2  DC A 233      18.368  14.5887154.970  1.00  1.00
ATOM   4761  O5'  DC A 233      18.849  12.1807155.525  1.00  1.00
ATOM   4762  C5'  DC A 233      18.454  11.0877156.376  1.00  1.00
ATOM   4763  C4'  DC A 233      17.640  10.0827155.585  1.00  1.00
ATOM   4764  O4'  DC A 233      16.219  10.3987155.582  1.00  1.00
ATOM   4765  C3'  DC A 233      17.993   9.9597154.103  1.00  1.00
ATOM   4766  O3'  DC A 233      17.871   8.5977153.712  1.00  1.00
ATOM   4767  C2'  DC A 233      16.918  10.7707153.380  1.00  1.00
ATOM   4768  C1'  DC A 233      15.746  10.3217154.246  1.00  1.00
ATOM   4769  N1   DC A 233      14.545  11.1957154.129  1.00  1.00
ATOM   4770  C2   DC A 233      13.293  10.5937154.220  1.00  1.00
ATOM   4771  O2   DC A 233      13.230   9.3707154.393  1.00  1.00
ATOM   4772  N3   DC A 233      12.185  11.3727154.115  1.00  1.00
ATOM   4773  C4   DC A 233      12.296  12.6937153.928  1.00  1.00
ATOM   4774  N4   DC A 233      11.187  13.4107153.832  1.00  1.00
ATOM   4775  C5   DC A 233      13.575  13.3327153.831  1.00  1.00
ATOM   4776  C6   DC A 233      14.669  12.5367153.938  1.00  1.00
ATOM   4777  P    DC A 234      18.949   7.9797152.703  1.00  1.00
ATOM   4778  OP1  DC A 234      20.144   7.5447153.460  1.00  1.00
ATOM   4779  OP2  DC A 234      19.193   8.9297151.595  1.00  1.00
ATOM   4780  O5'  DC A 234      18.166   6.6987152.150  1.00  1.00
ATOM   4781  C5'  DC A 234      17.205   6.0467153.001  1.00  1.00
ATOM   4782  C4'  DC A 234      15.956   5.7127152.210  1.00  1.00
ATOM   4783  O4'  DC A 234      14.991   6.8037152.207  1.00  1.00
ATOM   4784  C3'  DC A 234      16.169   5.4047150.728  1.00  1.00
ATOM   4785  O3'  DC A 234      15.269   4.3747150.337  1.00  1.00
ATOM   4786  C2'  DC A 234      15.776   6.6937150.005  1.00  1.00
ATOM   4787  C1'  DC A 234      14.563   7.0187150.871  1.00  1.00
ATOM   4788  N1   DC A 234      14.105   8.4317150.754  1.00  1.00
ATOM   4789  C2   DC A 234      12.738   8.6807150.845  1.00  1.00
ATOM   4790  O2   DC A 234      11.969   7.7287151.018  1.00  1.00
ATOM   4791  N3   DC A 234      12.301   9.9617150.740  1.00  1.00
ATOM   4792  C4   DC A 234      13.167  10.9657150.553  1.00  1.00
ATOM   4793  N4   DC A 234      12.691  12.1977150.457  1.00  1.00
ATOM   4794  C5   DC A 234      14.577  10.7307150.456  1.00  1.00
ATOM   4795  C6   DC A 234      14.994   9.4437150.563  1.00  1.00
ATOM   4796  P    DC A 235      15.778   3.2417149.328  1.00  1.00
ATOM   4797  OP1  DC A 235      16.490   2.1867150.085  1.00  1.00
ATOM   4798  OP2  DC A 235      16.533   3.8667148.220  1.00  1.00
ATOM   4799  O5'  DC A 235      14.392   2.6647148.775  1.00  1.00
ATOM   4800  C5'  DC A 235      13.231   2.7037149.626  1.00  1.00
ATOM   4801  C4'  DC A 235      12.024   3.1667148.835  1.00  1.00
ATOM   4802  O4'  DC A 235      11.885   4.6167148.832  1.00  1.00
ATOM   4803  C3'  DC A 235      12.016   2.7927147.353  1.00  1.00
ATOM   4804  O3'  DC A 235      10.682   2.4887146.962  1.00  1.00
ATOM   4805  C2'  DC A 235      12.455   4.0657146.630  1.00  1.00
ATOM   4806  C1'  DC A 235      11.665   5.0427147.496  1.00  1.00
ATOM   4807  N1   DC A 235      12.125   6.4537147.379  1.00  1.00
ATOM   4808  C2   DC A 235      11.166   7.4597147.470  1.00  1.00
ATOM   4809  O2   DC A 235       9.983   7.1417147.643  1.00  1.00
ATOM   4810  N3   DC A 235      11.565   8.7527147.365  1.00  1.00
ATOM   4811  C4   DC A 235      12.855   9.0557147.178  1.00  1.00
ATOM   4812  N4   DC A 235      13.194  10.3327147.082  1.00  1.00
ATOM   4813  C5   DC A 235      13.858   8.0367147.081  1.00  1.00
ATOM   4814  C6   DC A 235      13.439   6.7507147.188  1.00  1.00
ATOM   4815  P    DA A 236      10.428   1.2717145.953  1.00  1.00
ATOM   4816  OP1  DA A 236      10.384   0.0007146.710  1.00  1.00
ATOM   4817  OP2  DA A 236      11.406   1.3337144.845  1.00  1.00
ATOM   4818  O5'  DA A 236       8.967   1.6207145.400  1.00  1.00
ATOM   4819  C5'  DA A 236       8.051   2.3337146.251  1.00  1.00
ATOM   4820  C4'  DA A 236       7.346   3.4187145.460  1.00  1.00
ATOM   4821  O4'  DA A 236       8.086   4.6727145.457  1.00  1.00
ATOM   4822  C3'  DA A 236       7.120   3.1207143.978  1.00  1.00
ATOM   4823  O3'  DA A 236       5.862   3.6577143.587  1.00  1.00
ATOM   4824  C2'  DA A 236       8.224   3.8917143.255  1.00  1.00
ATOM   4825  C1'  DA A 236       8.159   5.1467144.121  1.00  1.00
ATOM   4826  N9   DA A 236       9.361   6.0187144.004  1.00  1.00
ATOM   4827  C8   DA A 236      10.661   5.6487143.813  1.00  1.00
ATOM   4828  N7   DA A 236      11.487   6.6467143.751  1.00  1.00
ATOM   4829  C5   DA A 236      10.676   7.7617143.913  1.00  1.00
ATOM   4830  C6   DA A 236      10.953   9.1387143.943  1.00  1.00
ATOM   4831  N6   DA A 236      12.185   9.6487143.804  1.00  1.00
ATOM   4832  N1   DA A 236       9.914   9.9757144.121  1.00  1.00
ATOM   4833  C2   DA A 236       8.692   9.4627144.259  1.00  1.00
ATOM   4834  N3   DA A 236       8.314   8.2037144.248  1.00  1.00
ATOM   4835  C4   DA A 236       9.372   7.3867144.068  1.00  1.00
ATOM   4836  P    DG A 237       4.942   2.8237142.578  1.00  1.00
ATOM   4837  OP1  DG A 237       4.159   1.8207143.335  1.00  1.00
ATOM   4838  OP2  DG A 237       5.770   2.2987141.470  1.00  1.00
ATOM   4839  O5'  DG A 237       3.965   3.9637142.025  1.00  1.00
ATOM   4840  C5'  DG A 237       3.643   5.0797142.876  1.00  1.00
ATOM   4841  C4'  DG A 237       3.710   6.3707142.085  1.00  1.00
ATOM   4842  O4'  DG A 237       5.046   6.9507142.082  1.00  1.00
ATOM   4843  C3'  DG A 237       3.352   6.2627140.603  1.00  1.00
ATOM   4844  O3'  DG A 237       2.651   7.4367140.212  1.00  1.00
ATOM   4845  C2'  DG A 237       4.699   6.2387139.880  1.00  1.00
ATOM   4846  C1'  DG A 237       5.383   7.2917140.746  1.00  1.00
ATOM   4847  N9   DG A 237       6.868   7.2907140.629  1.00  1.00
ATOM   4848  C8   DG A 237       7.726   6.2297140.436  1.00  1.00
ATOM   4849  N7   DG A 237       8.991   6.5697140.376  1.00  1.00
ATOM   4850  C5   DG A 237       8.969   7.9537140.540  1.00  1.00
ATOM   4851  C6   DG A 237      10.038   8.8877140.565  1.00  1.00
ATOM   4852  O6   DG A 237      11.243   8.6817140.446  1.00  1.00
ATOM   4853  N1   DG A 237       9.570  10.1957140.755  1.00  1.00
ATOM   4854  C2   DG A 237       8.244  10.5537140.902  1.00  1.00
ATOM   4855  N2   DG A 237       8.004  11.8557141.074  1.00  1.00
ATOM   4856  N3   DG A 237       7.243   9.6767140.879  1.00  1.00
ATOM   4857  C4   DG A 237       7.679   8.4037140.695  1.00  1.00
ATOM   4858  P    DT A 238       1.415   7.3027139.203  1.00  1.00
ATOM   4859  OP1  DT A 238       0.192   6.9527139.960  1.00  1.00
ATOM   4860  OP2  DT A 238       1.776   6.3917138.095  1.00  1.00
ATOM   4861  O5'  DT A 238       1.295   8.7997138.650  1.00  1.00
ATOM   4862  C5'  DT A 238       1.690   9.8927139.501  1.00  1.00
ATOM   4863  C4'  DT A 238       2.504  10.8977138.710  1.00  1.00
ATOM   4864  O4'  DT A 238       3.926  10.5817138.707  1.00  1.00
ATOM   4865  C3'  DT A 238       2.151  11.0207137.228  1.00  1.00
ATOM   4866  O3'  DT A 238       2.274  12.3827136.837  1.00  1.00
ATOM   4867  C2'  DT A 238       3.226  10.2087136.505  1.00  1.00
ATOM   4868  C1'  DT A 238       4.399  10.6587137.371  1.00  1.00
ATOM   4869  N1   DT A 238       5.599   9.7847137.254  1.00  1.00
ATOM   4870  C2   DT A 238       6.828  10.3937137.346  1.00  1.00
ATOM   4871  O2   DT A 238       6.962  11.5937137.516  1.00  1.00
ATOM   4872  N3   DT A 238       7.917   9.5527137.232  1.00  1.00
ATOM   4873  C4   DT A 238       7.880   8.1867137.039  1.00  1.00
ATOM   4874  O4   DT A 238       8.925   7.5377136.952  1.00  1.00
ATOM   4875  C5   DT A 238       6.547   7.6397136.955  1.00  1.00
ATOM   4876  C7   DT A 238       6.416   6.1587136.745  1.00  1.00
ATOM   4877  C6   DT A 238       5.470   8.4337137.062  1.00  1.00
ATOM   4878  P    DC A 239       1.195  13.0007135.828  1.00  1.00
ATOM   4879  OP1  DC A 239       0.000  13.4357136.585  1.00  1.00
ATOM   4880  OP2  DC A 239       0.952  12.0507134.720  1.00  1.00
ATOM   4881  O5'  DC A 239       1.978  14.2817135.275  1.00  1.00
ATOM   4882  C5'  DC A 239       2.940  14.9327136.126  1.00  1.00
ATOM   4883  C4'  DC A 239       4.189  15.2677135.335  1.00  1.00
ATOM   4884  O4'  DC A 239       5.153  14.1767135.332  1.00  1.00
ATOM   4885  C3'  DC A 239       3.975  15.5747133.853  1.00  1.00
ATOM   4886  O3'  DC A 239       4.875  16.6047133.462  1.00  1.00
ATOM   4887  C2'  DC A 239       4.368  14.2867133.130  1.00  1.00
ATOM   4888  C1'  DC A 239       5.581  13.9607133.996  1.00  1.00
ATOM   4889  N1   DC A 239       6.039  12.5487133.879  1.00  1.00
ATOM   4890  C2   DC A 239       7.406  12.2997133.970  1.00  1.00
ATOM   4891  O2   DC A 239       8.176  13.2517134.143  1.00  1.00
ATOM   4892  N3   DC A 239       7.844  11.0177133.865  1.00  1.00
ATOM   4893  C4   DC A 239       6.978  10.0147133.678  1.00  1.00
ATOM   4894  N4   DC A 239       7.454   8.7827133.582  1.00  1.00
ATOM   4895  C5   DC A 239       5.568  10.2497133.581  1.00  1.00
ATOM   4896  C6   DC A 239       5.150  11.5367133.688  1.00  1.00
ATOM   4897  P    DA A 240       4.366  17.7387132.453  1.00  1.00
ATOM   4898  OP1  DA A 240       3.655  18.7927133.210  1.00  1.00
ATOM   4899  OP2  DA A 240       3.611  17.1137131.345  1.00  1.00
ATOM   4900  O5'  DA A 240       5.753  18.3147131.900  1.00  1.00
ATOM   4901  C5'  DA A 240       6.914  18.2767132.751  1.00  1.00
ATOM   4902  C4'  DA A 240       8.121  17.8137131.960  1.00  1.00
ATOM   4903  O4'  DA A 240       8.260  16.3637131.957  1.00  1.00
ATOM   4904  C3'  DA A 240       8.129  18.1877130.478  1.00  1.00
ATOM   4905  O3'  DA A 240       9.462  18.4917130.087  1.00  1.00
ATOM   4906  C2'  DA A 240       7.689  16.9147129.755  1.00  1.00
ATOM   4907  C1'  DA A 240       8.479  15.9377130.621  1.00  1.00
ATOM   4908  N9   DA A 240       8.019  14.5257130.504  1.00  1.00
ATOM   4909  C8   DA A 240       6.750  14.0607130.313  1.00  1.00
ATOM   4910  N7   DA A 240       6.669  12.7677130.251  1.00  1.00
ATOM   4911  C5   DA A 240       7.980  12.3417130.413  1.00  1.00
ATOM   4912  C6   DA A 240       8.565  11.0657130.443  1.00  1.00
ATOM   4913  N6   DA A 240       7.869   9.9287130.304  1.00  1.00
ATOM   4914  N1   DA A 240       9.898  10.9987130.621  1.00  1.00
ATOM   4915  C2   DA A 240      10.585  12.1317130.759  1.00  1.00
ATOM   4916  N3   DA A 240      10.151  13.3727130.748  1.00  1.00
ATOM   4917  C4   DA A 240       8.814  13.4117130.568  1.00  1.00
ATOM   4918  P    DT A 241       9.716  19.7087129.078  1.00  1.00
ATOM   4919  OP1  DT A 241       9.761  20.9797129.835  1.00  1.00
ATOM   4920  OP2  DT A 241       8.738  19.6467127.970  1.00  1.00
ATOM   4921  O5'  DT A 241      11.177  19.3597128.525  1.00  1.00
ATOM   4922  C5'  DT A 241      12.094  18.6467129.376  1.00  1.00
ATOM   4923  C4'  DT A 241      12.798  17.5617128.585  1.00  1.00
ATOM   4924  O4'  DT A 241      12.058  16.3077128.582  1.00  1.00
ATOM   4925  C3'  DT A 241      13.024  17.8597127.103  1.00  1.00
ATOM   4926  O3'  DT A 241      14.282  17.3227126.712  1.00  1.00
ATOM   4927  C2'  DT A 241      11.921  17.0877126.380  1.00  1.00
ATOM   4928  C1'  DT A 241      11.986  15.8337127.246  1.00  1.00
ATOM   4929  N1   DT A 241      10.784  14.9617127.129  1.00  1.00
ATOM   4930  C2   DT A 241      10.983  13.6057127.221  1.00  1.00
ATOM   4931  O2   DT A 241      12.082  13.1067127.391  1.00  1.00
ATOM   4932  N3   DT A 241       9.846  12.8287127.107  1.00  1.00
ATOM   4933  C4   DT A 241       8.559  13.2867126.914  1.00  1.00
ATOM   4934  O4   DT A 241       7.619  12.4937126.827  1.00  1.00
ATOM   4935  C5   DT A 241       8.450  14.7237126.830  1.00  1.00
ATOM   4936  C7   DT A 241       7.083  15.3057126.620  1.00  1.00
ATOM   4937  C6   DT A 241       9.539  15.5027126.937  1.00  1.00
ATOM   4938  P    DG A 242      15.203  18.1567125.703  1.00  1.00
ATOM   4939  OP1  DG A 242      15.986  19.1587126.460  1.00  1.00
ATOM   4940  OP2  DG A 242      14.375  18.6817124.595  1.00  1.00
ATOM   4941  O5'  DG A 242      16.179  17.0167125.150  1.00  1.00
ATOM   4942  C5'  DG A 242      16.502  15.9007126.001  1.00  1.00
ATOM   4943  C4'  DG A 242      16.434  14.6087125.210  1.00  1.00
ATOM   4944  O4'  DG A 242      15.098  14.0287125.207  1.00  1.00
ATOM   4945  C3'  DG A 242      16.792  14.7167123.728  1.00  1.00
ATOM   4946  O3'  DG A 242      17.494  13.5427123.337  1.00  1.00
ATOM   4947  C2'  DG A 242      15.446  14.7417123.005  1.00  1.00
ATOM   4948  C1'  DG A 242      14.761  13.6887123.871  1.00  1.00
ATOM   4949  N9   DG A 242      13.276  13.6897123.754  1.00  1.00
ATOM   4950  C8   DG A 242      12.418  14.7507123.561  1.00  1.00
ATOM   4951  N7   DG A 242      11.154  14.4107123.501  1.00  1.00
ATOM   4952  C5   DG A 242      11.175  13.0267123.665  1.00  1.00
ATOM   4953  C6   DG A 242      10.107  12.0927123.690  1.00  1.00
ATOM   4954  O6   DG A 242       8.902  12.2987123.571  1.00  1.00
ATOM   4955  N1   DG A 242      10.574  10.7847123.880  1.00  1.00
ATOM   4956  C2   DG A 242      11.900  10.4267124.027  1.00  1.00
ATOM   4957  N2   DG A 242      12.140   9.1247124.199  1.00  1.00
ATOM   4958  N3   DG A 242      12.902  11.3037124.004  1.00  1.00
ATOM   4959  C4   DG A 242      12.465  12.5767123.820  1.00  1.00
ATOM   4960  P    DG A 243      18.729  13.6767122.328  1.00  1.00
ATOM   4961  OP1  DG A 243      19.952  14.0277123.085  1.00  1.00
ATOM   4962  OP2  DG A 243      18.368  14.5887121.220  1.00  1.00
ATOM   4963  O5'  DG A 243      18.849  12.1807121.775  1.00  1.00
ATOM   4964  C5'  DG A 243      18.454  11.0877122.626  1.00  1.00
ATOM   4965  C4'  DG A 243      17.640  10.0827121.835  1.00  1.00
ATOM   4966  O4'  DG A 243      16.219  10.3987121.832  1.00  1.00
ATOM   4967  C3'  DG A 243      17.993   9.9597120.353  1.00  1.00
ATOM   4968  O3'  DG A 243      17.871   8.5977119.962  1.00  1.00
ATOM   4969  C2'  DG A 243      16.918  10.7707119.630  1.00  1.00
ATOM   4970  C1'  DG A 243      15.746  10.3217120.496  1.00  1.00
ATOM   4971  N9   DG A 243      14.545  11.1957120.379  1.00  1.00
ATOM   4972  C8   DG A 243      14.475  12.5577120.186  1.00  1.00
ATOM   4973  N7   DG A 243      13.252  13.0267120.126  1.00  1.00
ATOM   4974  C5   DG A 243      12.455  11.8937120.290  1.00  1.00
ATOM   4975  C6   DG A 243      11.042  11.7667120.315  1.00  1.00
ATOM   4976  O6   DG A 243      10.188  12.6407120.196  1.00  1.00
ATOM   4977  N1   DG A 243      10.651  10.4337120.505  1.00  1.00
ATOM   4978  C2   DG A 243      11.514   9.3647120.652  1.00  1.00
ATOM   4979  N2   DG A 243      10.942   8.1697120.824  1.00  1.00
ATOM   4980  N3   DG A 243      12.839   9.4847120.629  1.00  1.00
ATOM   4981  C4   DG A 243      13.235  10.7717120.445  1.00  1.00
ATOM   4982  P    DC A 244      18.949   7.9797118.953  1.00  1.00
ATOM   4983  OP1  DC A 244      20.144   7.5447119.710  1.00  1.00
ATOM   4984  OP2  DC A 244      19.193   8.9297117.845  1.00  1.00
ATOM   4985  O5'  DC A 244      18.166   6.6987118.400  1.00  1.00
ATOM   4986  C5'  DC A 244      17.205   6.0467119.251  1.00  1.00
ATOM   4987  C4'  DC A 244      15.956   5.7127118.460  1.00  1.00
ATOM   4988  O4'  DC A 244      14.991   6.8037118.457  1.00  1.00
ATOM   4989  C3'  DC A 244      16.169   5.4047116.978  1.00  1.00
ATOM   4990  O3'  DC A 244      15.269   4.3747116.587  1.00  1.00
ATOM   4991  C2'  DC A 244      15.776   6.6937116.255  1.00  1.00
ATOM   4992  C1'  DC A 244      14.563   7.0187117.121  1.00  1.00
ATOM   4993  N1   DC A 244      14.105   8.4317117.004  1.00  1.00
ATOM   4994  C2   DC A 244      12.738   8.6807117.095  1.00  1.00
ATOM   4995  O2   DC A 244      11.969   7.7287117.268  1.00  1.00
ATOM   4996  N3   DC A 244      12.301   9.9617116.990  1.00  1.00
ATOM   4997  C4   DC A 244      13.167  10.9657116.803  1.00  1.00
ATOM   4998  N4   DC A 244      12.691  12.1977116.707  1.00  1.00
ATOM   4999  C5   DC A 244      14.577  10.7307116.706  1.00  1.00
ATOM   5000  C6   DC A 244      14.994   9.4437116.813  1.00  1.00
ATOM   5001  P    DC A 245      15.778   3.2417115.578  1.00  1.00
ATOM   5002  OP1  DC A 245      16.490   2.1867116.335  1.00  1.00
ATOM   5003  OP2  DC A 245      16.533   3.8667114.470  1.00  1.00
ATOM   5004  O5'  DC A 245      14.392   2.6647115.025  1.00  1.00
ATOM   5005  C5'  DC A 245      13.231   2.7037115.876  1.00  1.00
ATOM   5006  C4'  DC A 245      12.024   3.1667115.085  1.00  1.00
ATOM   5007  O4'  DC A 245      11.885   4.6167115.082  1.00  1.00
ATOM   5008  C3'  DC A 245      12.016   2.7927113.603  1.00  1.00
ATOM   5009  O3'  DC A 245      10.682   2.4887113.212  1.00  1.00
ATOM   5010  C2'  DC A 245      12.455   4.0657112.880  1.00  1.00
ATOM   5011  C1'  DC A 245      11.665   5.0427113.746  1.00  1.00
ATOM   5012  N1   DC A 245      12.125   6.4537113.629  1.00  1.00
ATOM   5013  C2   DC A 245      11.166   7.4597113.720  1.00  1.00
ATOM   5014  O2   DC A 245       9.983   7.1417113.893  1.00  1.00
ATOM   5015  N3   DC A 245      11.565   8.7527113.615  1.00  1.00
ATOM   5016  C4   DC A 245      12.855   9.0557113.428  1.00  1.00
ATOM   5017  N4   DC A 245      13.194  10.3327113.332  1.00  1.00
ATOM   5018  C5   DC A 245      13.858   8.0367113.331  1.00  1.00
ATOM   5019  C6   DC A 245      13.439   6.7507113.438  1.00  1.00
ATOM   5020  P    DC A 246      10.428   1.2717112.203  1.00  1.00
ATOM   5021  OP1  DC A 246      10.384   0.0007112.960  1.00  1.00
ATOM   5022  OP2  DC A 246      11.406   1.3337111.095  1.00  1.00
ATOM   5023  O5'  DC A 246       8.967   1.6207111.650  1.00  1.00
ATOM   5024  C5'  DC A 246       8.051   2.3337112.501  1.00  1.00
ATOM   5025  C4'  DC A 246       7.346   3.4187111.710  1.00  1.00
ATOM   5026  O4'  DC A 246       8.086   4.6727111.707  1.00  1.00
ATOM   5027  C3'  DC A 246       7.120   3.1207110.228  1.00  1.00
ATOM   5028  O3'  DC A 246       5.862   3.6577109.837  1.00  1.00
ATOM   5029  C2'  DC A 246       8.224   3.8917109.505  1.00  1.00
ATOM   5030  C1'  DC A 246       8.159   5.1467110.371  1.00  1.00
ATOM   5031  N1   DC A 246       9.361   6.0187110.254  1.00  1.00
ATOM   5032  C2   DC A 246       9.175   7.3957110.345  1.00  1.00
ATOM   5033  O2   DC A 246       8.032   7.8327110.518  1.00  1.00
ATOM   5034  N3   DC A 246      10.259   8.2077110.240  1.00  1.00
ATOM   5035  C4   DC A 246      11.481   7.6937110.053  1.00  1.00
ATOM   5036  N4   DC A 246      12.505   8.5277109.957  1.00  1.00
ATOM   5037  C5   DC A 246      11.693   6.2807109.956  1.00  1.00
ATOM   5038  C6   DC A 246      10.598   5.4857110.063  1.00  1.00
ATOM   5039  P    DT A 247       4.942   2.8237108.828  1.00  1.00
ATOM   5040  OP1  DT A 247       4.159   1.8207109.585  1.00  1.00
ATOM   5041  OP2  DT A 247       5.770   2.2987107.720  1.00  1.00
ATOM   5042  O5'  DT A 247       3.965   3.9637108.275  1.00  1.00
ATOM   5043  C5'  DT A 247       3.643   5.0797109.126  1.00  1.00
ATOM   5044  C4'  DT A 247       3.710   6.3707108.335  1.00  1.00
ATOM   5045  O4'  DT A 247       5.046   6.9507108.332  1.00  1.00
ATOM   5046  C3'  DT A 247       3.352   6.2627106.853  1.00  1.00
ATOM   5047  O3'  DT A 247       2.651   7.4367106.462  1.00  1.00
ATOM   5048  C2'  DT A 247       4.699   6.2387106.130  1.00  1.00
ATOM   5049  C1'  DT A 247       5.383   7.2917106.996  1.00  1.00
ATOM   5050  N1   DT A 247       6.868   7.2907106.879  1.00  1.00
ATOM   5051  C2   DT A 247       7.504   8.5047106.971  1.00  1.00
ATOM   5052  O2   DT A 247       6.908   9.5547107.141  1.00  1.00
ATOM   5053  N3   DT A 247       8.880   8.4647106.857  1.00  1.00
ATOM   5054  C4   DT A 247       9.653   7.3377106.664  1.00  1.00
ATOM   5055  O4   DT A 247      10.879   7.4267106.577  1.00  1.00
ATOM   5056  C5   DT A 247       8.896   6.1117106.580  1.00  1.00
ATOM   5057  C7   DT A 247       9.660   4.8367106.370  1.00  1.00
ATOM   5058  C6   DT A 247       7.557   6.1217106.687  1.00  1.00
ATOM   5059  P    DG A 248       1.415   7.3027105.453  1.00  1.00
ATOM   5060  OP1  DG A 248       0.192   6.9527106.210  1.00  1.00
ATOM   5061  OP2  DG A 248       1.776   6.3917104.345  1.00  1.00
ATOM   5062  O5'  DG A 248       1.295   8.7997104.900  1.00  1.00
ATOM   5063  C5'  DG A 248       1.690   9.8927105.751  1.00  1.00
ATOM   5064  C4'  DG A 248       2.504  10.8977104.960  1.00  1.00
ATOM   5065  O4'  DG A 248       3.926  10.5817104.957  1.00  1.00
ATOM   5066  C3'  DG A 248       2.151  11.0207103.478  1.00  1.00
ATOM   5067  O3'  DG A 248       2.274  12.3827103.087  1.00  1.00
ATOM   5068  C2'  DG A 248       3.226  10.2087102.755  1.00  1.00
ATOM   5069  C1'  DG A 248       4.399  10.6587103.621  1.00  1.00
ATOM   5070  N9   DG A 248       5.599   9.7847103.504  1.00  1.00
ATOM   5071  C8   DG A 248       5.670   8.4217103.311  1.00  1.00
ATOM   5072  N7   DG A 248       6.893   7.9537103.251  1.00  1.00
ATOM   5073  C5   DG A 248       7.689   9.0867103.415  1.00  1.00
ATOM   5074  C6   DG A 248       9.102   9.2137103.440  1.00  1.00
ATOM   5075  O6   DG A 248       9.956   8.3397103.321  1.00  1.00
ATOM   5076  N1   DG A 248       9.493  10.5467103.630  1.00  1.00
ATOM   5077  C2   DG A 248       8.631  11.6157103.777  1.00  1.00
ATOM   5078  N2   DG A 248       9.202  12.8107103.949  1.00  1.00
ATOM   5079  N3   DG A 248       7.305  11.4947103.754  1.00  1.00
ATOM   5080  C4   DG A 248       6.910  10.2087103.570  1.00  1.00
ATOM   5081  P    DC A 249       1.195  13.0007102.078  1.00  1.00
ATOM   5082  OP1  DC A 249       0.000  13.4357102.835  1.00  1.00
ATOM   5083  OP2  DC A 249       0.952  12.0507100.970  1.00  1.00
ATOM   5084  O5'  DC A 249       1.978  14.2817101.525  1.00  1.00
ATOM   5085  C5'  DC A 249       2.940  14.9327102.376  1.00  1.00
ATOM   5086  C4'  DC A 249       4.189  15.2677101.585  1.00  1.00
ATOM   5087  O4'  DC A 249       5.153  14.1767101.582  1.00  1.00
ATOM   5088  C3'  DC A 249       3.975  15.5747100.103  1.00  1.00
ATOM   5089  O3'  DC A 249       4.875  16.6047099.712  1.00  1.00
ATOM   5090  C2'  DC A 249       4.368  14.2867099.380  1.00  1.00
ATOM   5091  C1'  DC A 249       5.581  13.9607100.246  1.00  1.00
ATOM   5092  N1   DC A 249       6.039  12.5487100.129  1.00  1.00
ATOM   5093  C2   DC A 249       7.406  12.2997100.220  1.00  1.00
ATOM   5094  O2   DC A 249       8.176  13.2517100.393  1.00  1.00
ATOM   5095  N3   DC A 249       7.844  11.0177100.115  1.00  1.00
ATOM   5096  C4   DC A 249       6.978  10.0147099.928  1.00  1.00
ATOM   5097  N4   DC A 249       7.454   8.7827099.832  1.00  1.00
ATOM   5098  C5   DC A 249       5.568  10.2497099.831  1.00  1.00
ATOM   5099  C6   DC A 249       5.150  11.5367099.938  1.00  1.00
ATOM   5100  P    DC A 250       4.366  17.7387098.703  1.00  1.00
ATOM   5101  OP1  DC A 250       3.655  18.7927099.460  1.00  1.00
ATOM   5102  OP2  DC A 250       3.611  17.1137097.595  1.00  1.00
ATOM   5103  O5'  DC A 250       5.753  18.3147098.150  1.00  1.00
ATOM   5104  C5'  DC A 250       6.914  18.2767099.001  1.00  1.00
ATOM   5105  C4'  DC A 250       8.121  17.8137098.210  1.00  1.00
ATOM   5106  O4'  DC A 250       8.260  16.3637098.207  1.00  1.00
ATOM   5107  C3'  DC A 250       8.129  18.1877096.728  1.00  1.00
ATOM   5108  O3'  DC A 250       9.462  18.4917096.337  1.00  1.00
ATOM   5109  C2'  DC A 250       7.689  16.9147096.005  1.00  1.00
ATOM   5110  C1'  DC A 250       8.479  15.9377096.871  1.00  1.00
ATOM   5111  N1   DC A 250       8.019  14.5257096.754  1.00  1.00
ATOM   5112  C2   DC A 250       8.979  13.5207096.845  1.00  1.00
ATOM   5113  O2   DC A 250      10.161  13.8387097.018  1.00  1.00
ATOM   5114  N3   DC A 250       8.580  12.2267096.740  1.00  1.00
ATOM   5115  C4   DC A 250       7.289  11.9237096.553  1.00  1.00
ATOM   5116  N4   DC A 250       6.950  10.6477096.457  1.00  1.00
ATOM   5117  C5   DC A 250       6.286  12.9427096.456  1.00  1.00
ATOM   5118  C6   DC A 250       6.705  14.2297096.563  1.00  1.00
ATOM   5119  P    DC A 251       9.716  19.7087095.328  1.00  1.00
ATOM   5120  OP1  DC A 251       9.761  20.9797096.085  1.00  1.00
ATOM   5121  OP2  DC A 251       8.738  19.6467094.220  1.00  1.00
ATOM   5122  O5'  DC A 251      11.177  19.3597094.775  1.00  1.00
ATOM   5123  C5'  DC A 251      12.094  18.6467095.626  1.00  1.00
ATOM   5124  C4'  DC A 251      12.798  17.5617094.835  1.00  1.00
ATOM   5125  O4'  DC A 251      12.058  16.3077094.832  1.00  1.00
ATOM   5126  C3'  DC A 251      13.024  17.8597093.353  1.00  1.00
ATOM   5127  O3'  DC A 251      14.282  17.3227092.962  1.00  1.00
ATOM   5128  C2'  DC A 251      11.921  17.0877092.630  1.00  1.00
ATOM   5129  C1'  DC A 251      11.986  15.8337093.496  1.00  1.00
ATOM   5130  N1   DC A 251      10.784  14.9617093.379  1.00  1.00
ATOM   5131  C2   DC A 251      10.969  13.5847093.470  1.00  1.00
ATOM   5132  O2   DC A 251      12.112  13.1467093.643  1.00  1.00
ATOM   5133  N3   DC A 251       9.886  12.7727093.365  1.00  1.00
ATOM   5134  C4   DC A 251       8.663  13.2867093.178  1.00  1.00
ATOM   5135  N4   DC A 251       7.639  12.4527093.082  1.00  1.00
ATOM   5136  C5   DC A 251       8.451  14.6997093.081  1.00  1.00
ATOM   5137  C6   DC A 251       9.546  15.4947093.188  1.00  1.00
ATOM   5138  P    DT A 252      15.203  18.1567091.953  1.00  1.00
ATOM   5139  OP1  DT A 252      15.986  19.1587092.710  1.00  1.00
ATOM   5140  OP2  DT A 252      14.375  18.6817090.845  1.00  1.00
ATOM   5141  O5'  DT A 252      16.179  17.0167091.400  1.00  1.00
ATOM   5142  C5'  DT A 252      16.502  15.9007092.251  1.00  1.00
ATOM   5143  C4'  DT A 252      16.434  14.6087091.460  1.00  1.00
ATOM   5144  O4'  DT A 252      15.098  14.0287091.457  1.00  1.00
ATOM   5145  C3'  DT A 252      16.792  14.7167089.978  1.00  1.00
ATOM   5146  O3'  DT A 252      17.494  13.5427089.587  1.00  1.00
ATOM   5147  C2'  DT A 252      15.446  14.7417089.255  1.00  1.00
ATOM   5148  C1'  DT A 252      14.761  13.6887090.121  1.00  1.00
ATOM   5149  N1   DT A 252      13.276  13.6897090.004  1.00  1.00
ATOM   5150  C2   DT A 252      12.641  12.4747090.096  1.00  1.00
ATOM   5151  O2   DT A 252      13.237  11.4257090.266  1.00  1.00
ATOM   5152  N3   DT A 252      11.264  12.5157089.982  1.00  1.00
ATOM   5153  C4   DT A 252      10.492  13.6427089.789  1.00  1.00
ATOM   5154  O4   DT A 252       9.265  13.5537089.702  1.00  1.00
ATOM   5155  C5   DT A 252      11.249  14.8687089.705  1.00  1.00
ATOM   5156  C7   DT A 252      10.484  16.1427089.495  1.00  1.00
ATOM   5157  C6   DT A 252      12.587  14.8587089.812  1.00  1.00
ATOM   5158  P    DG A 253      18.729  13.6767088.578  1.00  1.00
ATOM   5159  OP1  DG A 253      19.952  14.0277089.335  1.00  1.00
ATOM   5160  OP2  DG A 253      18.368  14.5887087.470  1.00  1.00
ATOM   5161  O5'  DG A 253      18.849  12.1807088.025  1.00  1.00
ATOM   5162  C5'  DG A 253      18.454  11.0877088.876  1.00  1.00
ATOM   5163  C4'  DG A 253      17.640  10.0827088.085  1.00  1.00
ATOM   5164  O4'  DG A 253      16.219  10.3987088.082  1.00  1.00
ATOM   5165  C3'  DG A 253      17.993   9.9597086.603  1.00  1.00
ATOM   5166  O3'  DG A 253      17.871   8.5977086.212  1.00  1.00
ATOM   5167  C2'  DG A 253      16.918  10.7707085.880  1.00  1.00
ATOM   5168  C1'  DG A 253      15.746  10.3217086.746  1.00  1.00
ATOM   5169  N9   DG A 253      14.545  11.1957086.629  1.00  1.00
ATOM   5170  C8   DG A 253      14.475  12.5577086.436  1.00  1.00
ATOM   5171  N7   DG A 253      13.252  13.0267086.376  1.00  1.00
ATOM   5172  C5   DG A 253      12.455  11.8937086.540  1.00  1.00
ATOM   5173  C6   DG A 253      11.042  11.7667086.565  1.00  1.00
ATOM   5174  O6   DG A 253      10.188  12.6407086.446  1.00  1.00
ATOM   5175  N1   DG A 253      10.651  10.4337086.755  1.00  1.00
ATOM   5176  C2   DG A 253      11.514   9.3647086.902  1.00  1.00
ATOM   5177  N2   DG A 253      10.942   8.1697087.074  1.00  1.00
ATOM   5178  N3   DG A 253      12.839   9.4847086.879  1.00  1.00
ATOM   5179  C4   DG A 253      13.235  10.7717086.695  1.00  1.00
ATOM   5180  P    DA A 254      18.949   7.9797085.203  1.00  1.00
ATOM   5181  OP1  DA A 254      20.144   7.5447085.960  1.00  1.00
ATOM   5182  OP2  DA A 254      19.193   8.9297084.095  1.00  1.00
ATOM   5183  O5'  DA A 254      18.166   6.6987084.650  1.00  1.00
ATOM   5184  C5'  DA A 254      17.205   6.0467085.501  1.00  1.00
ATOM   5185  C4'  DA A 254      15.956   5.7127084.710  1.00  1.00
ATOM   5186  O4'  DA A 254      14.991   6.8037084.707  1.00  1.00
ATOM   5187  C3'  DA A 254      16.169   5.4047083.228  1.00  1.00
ATOM   5188  O3'  DA A 254      15.269   4.3747082.837  1.00  1.00
ATOM   5189  C2'  DA A 254      15.776   6.6937082.505  1.00  1.00
ATOM   5190  C1'  DA A 254      14.563   7.0187083.371  1.00  1.00
ATOM   5191  N9   DA A 254      14.105   8.4317083.254  1.00  1.00
ATOM   5192  C8   DA A 254      14.859   9.5547083.063  1.00  1.00
ATOM   5193  N7   DA A 254      14.164  10.6477083.001  1.00  1.00
ATOM   5194  C5   DA A 254      12.853  10.2217083.163  1.00  1.00
ATOM   5195  C6   DA A 254      11.630  10.9107083.193  1.00  1.00
ATOM   5196  N6   DA A 254      11.525  12.2397083.054  1.00  1.00
ATOM   5197  N1   DA A 254      10.512  10.1807083.371  1.00  1.00
ATOM   5198  C2   DA A 254      10.623   8.8607083.509  1.00  1.00
ATOM   5199  N3   DA A 254      11.703   8.1117083.498  1.00  1.00
ATOM   5200  C4   DA A 254      12.807   8.8657083.318  1.00  1.00
ATOM   5201  P    DG A 255      15.778   3.2417081.828  1.00  1.00
ATOM   5202  OP1  DG A 255      16.490   2.1867082.585  1.00  1.00
ATOM   5203  OP2  DG A 255      16.533   3.8667080.720  1.00  1.00
ATOM   5204  O5'  DG A 255      14.392   2.6647081.275  1.00  1.00
ATOM   5205  C5'  DG A 255      13.231   2.7037082.126  1.00  1.00
ATOM   5206  C4'  DG A 255      12.024   3.1667081.335  1.00  1.00
ATOM   5207  O4'  DG A 255      11.885   4.6167081.332  1.00  1.00
ATOM   5208  C3'  DG A 255      12.016   2.7927079.853  1.00  1.00
ATOM   5209  O3'  DG A 255      10.682   2.4887079.462  1.00  1.00
ATOM   5210  C2'  DG A 255      12.455   4.0657079.130  1.00  1.00
ATOM   5211  C1'  DG A 255      11.665   5.0427079.996  1.00  1.00
ATOM   5212  N9   DG A 255      12.125   6.4537079.879  1.00  1.00
ATOM   5213  C8   DG A 255      13.399   6.9417079.686  1.00  1.00
ATOM   5214  N7   DG A 255      13.467   8.2497079.626  1.00  1.00
ATOM   5215  C5   DG A 255      12.144   8.6577079.790  1.00  1.00
ATOM   5216  C6   DG A 255      11.586   9.9617079.815  1.00  1.00
ATOM   5217  O6   DG A 255      12.154  11.0447079.696  1.00  1.00
ATOM   5218  N1   DG A 255      10.197   9.9217080.005  1.00  1.00
ATOM   5219  C2   DG A 255       9.447   8.7717080.152  1.00  1.00
ATOM   5220  N2   DG A 255       8.135   8.9457080.324  1.00  1.00
ATOM   5221  N3   DG A 255       9.972   7.5477080.129  1.00  1.00
ATOM   5222  C4   DG A 255      11.317   7.5697079.945  1.00  1.00
ATOM   5223  P    DG A 256      10.428   1.2717078.453  1.00  1.00
ATOM   5224  OP1  DG A 256      10.384   0.0007079.210  1.00  1.00
ATOM   5225  OP2  DG A 256      11.406   1.3337077.345  1.00  1.00
ATOM   5226  O5'  DG A 256       8.967   1.6207077.900  1.00  1.00
ATOM   5227  C5'  DG A 256       8.051   2.3337078.751  1.00  1.00
ATOM   5228  C4'  DG A 256       7.346   3.4187077.960  1.00  1.00
ATOM   5229  O4'  DG A 256       8.086   4.6727077.957  1.00  1.00
ATOM   5230  C3'  DG A 256       7.120   3.1207076.478  1.00  1.00
ATOM   5231  O3'  DG A 256       5.862   3.6577076.087  1.00  1.00
ATOM   5232  C2'  DG A 256       8.224   3.8917075.755  1.00  1.00
ATOM   5233  C1'  DG A 256       8.159   5.1467076.621  1.00  1.00
ATOM   5234  N9   DG A 256       9.361   6.0187076.504  1.00  1.00
ATOM   5235  C8   DG A 256      10.678   5.6637076.311  1.00  1.00
ATOM   5236  N7   DG A 256      11.502   6.6827076.251  1.00  1.00
ATOM   5237  C5   DG A 256      10.671   7.7897076.415  1.00  1.00
ATOM   5238  C6   DG A 256      10.986   9.1737076.440  1.00  1.00
ATOM   5239  O6   DG A 256      12.082   9.7147076.321  1.00  1.00
ATOM   5240  N1   DG A 256       9.839   9.9567076.630  1.00  1.00
ATOM   5241  C2   DG A 256       8.556   9.4667076.777  1.00  1.00
ATOM   5242  N2   DG A 256       7.597  10.3797076.949  1.00  1.00
ATOM   5243  N3   DG A 256       8.261   8.1687076.754  1.00  1.00
ATOM   5244  C4   DG A 256       9.363   7.3957076.570  1.00  1.00
ATOM   5245  P    DA A 257       4.942   2.8237075.078  1.00  1.00
ATOM   5246  OP1  DA A 257       4.159   1.8207075.835  1.00  1.00
ATOM   5247  OP2  DA A 257       5.770   2.2987073.970  1.00  1.00
ATOM   5248  O5'  DA A 257       3.965   3.9637074.525  1.00  1.00
ATOM   5249  C5'  DA A 257       3.643   5.0797075.376  1.00  1.00
ATOM   5250  C4'  DA A 257       3.710   6.3707074.585  1.00  1.00
ATOM   5251  O4'  DA A 257       5.046   6.9507074.582  1.00  1.00
ATOM   5252  C3'  DA A 257       3.352   6.2627073.103  1.00  1.00
ATOM   5253  O3'  DA A 257       2.651   7.4367072.712  1.00  1.00
ATOM   5254  C2'  DA A 257       4.699   6.2387072.380  1.00  1.00
ATOM   5255  C1'  DA A 257       5.383   7.2917073.246  1.00  1.00
ATOM   5256  N9   DA A 257       6.868   7.2907073.129  1.00  1.00
ATOM   5257  C8   DA A 257       7.703   6.2267072.938  1.00  1.00
ATOM   5258  N7   DA A 257       8.958   6.5497072.876  1.00  1.00
ATOM   5259  C5   DA A 257       8.957   7.9287073.038  1.00  1.00
ATOM   5260  C6   DA A 257       9.991   8.8787073.068  1.00  1.00
ATOM   5261  N6   DA A 257      11.287   8.5677072.929  1.00  1.00
ATOM   5262  N1   DA A 257       9.642  10.1667073.246  1.00  1.00
ATOM   5263  C2   DA A 257       8.352  10.4707073.384  1.00  1.00
ATOM   5264  N3   DA A 257       7.306   9.6737073.373  1.00  1.00
ATOM   5265  C4   DA A 257       7.682   8.3907073.193  1.00  1.00
ATOM   5266  P    DG A 258       1.415   7.3027071.703  1.00  1.00
ATOM   5267  OP1  DG A 258       0.192   6.9527072.460  1.00  1.00
ATOM   5268  OP2  DG A 258       1.776   6.3917070.595  1.00  1.00
ATOM   5269  O5'  DG A 258       1.295   8.7997071.150  1.00  1.00
ATOM   5270  C5'  DG A 258       1.690   9.8927072.001  1.00  1.00
ATOM   5271  C4'  DG A 258       2.504  10.8977071.210  1.00  1.00
ATOM   5272  O4'  DG A 258       3.926  10.5817071.207  1.00  1.00
ATOM   5273  C3'  DG A 258       2.151  11.0207069.728  1.00  1.00
ATOM   5274  O3'  DG A 258       2.274  12.3827069.337  1.00  1.00
ATOM   5275  C2'  DG A 258       3.226  10.2087069.005  1.00  1.00
ATOM   5276  C1'  DG A 258       4.399  10.6587069.871  1.00  1.00
ATOM   5277  N9   DG A 258       5.599   9.7847069.754  1.00  1.00
ATOM   5278  C8   DG A 258       5.670   8.4217069.561  1.00  1.00
ATOM   5279  N7   DG A 258       6.893   7.9537069.501  1.00  1.00
ATOM   5280  C5   DG A 258       7.689   9.0867069.665  1.00  1.00
ATOM   5281  C6   DG A 258       9.102   9.2137069.690  1.00  1.00
ATOM   5282  O6   DG A 258       9.956   8.3397069.571  1.00  1.00
ATOM   5283  N1   DG A 258       9.493  10.5467069.880  1.00  1.00
ATOM   5284  C2   DG A 258       8.631  11.6157070.027  1.00  1.00
ATOM   5285  N2   DG A 258       9.202  12.8107070.199  1.00  1.00
ATOM   5286  N3   DG A 258       7.305  11.4947070.004  1.00  1.00
ATOM   5287  C4   DG A 258       6.910  10.2087069.820  1.00  1.00
ATOM   5288  P    DA A 259       1.195  13.0007068.328  1.00  1.00
ATOM   5289  OP1  DA A 259       0.000  13.4357069.085  1.00  1.00
ATOM   5290  OP2  DA A 259       0.952  12.0507067.220  1.00  1.00
ATOM   5291  O5'  DA A 259       1.978  14.2817067.775  1.00  1.00
ATOM   5292  C5'  DA A 259       2.940  14.9327068.626  1.00  1.00
ATOM   5293  C4'  DA A 259       4.189  15.2677067.835  1.00  1.00
ATOM   5294  O4'  DA A 259       5.153  14.1767067.832  1.00  1.00
ATOM   5295  C3'  DA A 259       3.975  15.5747066.353  1.00  1.00
ATOM   5296  O3'  DA A 259       4.875  16.6047065.962  1.00  1.00
ATOM   5297  C2'  DA A 259       4.368  14.2867065.630  1.00  1.00
ATOM   5298  C1'  DA A 259       5.581  13.9607066.496  1.00  1.00
ATOM   5299  N9   DA A 259       6.039  12.5487066.379  1.00  1.00
ATOM   5300  C8   DA A 259       5.286  11.4257066.188  1.00  1.00
ATOM   5301  N7   DA A 259       5.980  10.3317066.126  1.00  1.00
ATOM   5302  C5   DA A 259       7.291  10.7587066.288  1.00  1.00
ATOM   5303  C6   DA A 259       8.515  10.0697066.318  1.00  1.00
ATOM   5304  N6   DA A 259       8.619   8.7407066.179  1.00  1.00
ATOM   5305  N1   DA A 259       9.632  10.7997066.496  1.00  1.00
ATOM   5306  C2   DA A 259       9.522  12.1197066.634  1.00  1.00
ATOM   5307  N3   DA A 259       8.441  12.8687066.623  1.00  1.00
ATOM   5308  C4   DA A 259       7.337  12.1147066.443  1.00  1.00
ATOM   5309  P    DT A 260       4.366  17.7387064.953  1.00  1.00
ATOM   5310  OP1  DT A 260       3.655  18.7927065.710  1.00  1.00
ATOM   5311  OP2  DT A 260       3.611  17.1137063.845  1.00  1.00
ATOM   5312  O5'  DT A 260       5.753  18.3147064.400  1.00  1.00
ATOM   5313  C5'  DT A 260       6.914  18.2767065.251  1.00  1.00
ATOM   5314  C4'  DT A 260       8.121  17.8137064.460  1.00  1.00
ATOM   5315  O4'  DT A 260       8.260  16.3637064.457  1.00  1.00
ATOM   5316  C3'  DT A 260       8.129  18.1877062.978  1.00  1.00
ATOM   5317  O3'  DT A 260       9.462  18.4917062.587  1.00  1.00
ATOM   5318  C2'  DT A 260       7.689  16.9147062.255  1.00  1.00
ATOM   5319  C1'  DT A 260       8.479  15.9377063.121  1.00  1.00
ATOM   5320  N1   DT A 260       8.019  14.5257063.004  1.00  1.00
ATOM   5321  C2   DT A 260       8.978  13.5457063.096  1.00  1.00
ATOM   5322  O2   DT A 260      10.160  13.7887063.266  1.00  1.00
ATOM   5323  N3   DT A 260       8.514  12.2497062.982  1.00  1.00
ATOM   5324  C4   DT A 260       7.204  11.8627062.789  1.00  1.00
ATOM   5325  O4   DT A 260       6.909  10.6687062.702  1.00  1.00
ATOM   5326  C5   DT A 260       6.271  12.9617062.705  1.00  1.00
ATOM   5327  C7   DT A 260       4.823  12.6287062.495  1.00  1.00
ATOM   5328  C6   DT A 260       6.695  14.2317062.812  1.00  1.00
ATOM   5329  P    DG A 261       9.716  19.7087061.578  1.00  1.00
ATOM   5330  OP1  DG A 261       9.761  20.9797062.335  1.00  1.00
ATOM   5331  OP2  DG A 261       8.738  19.6467060.470  1.00  1.00
ATOM   5332  O5'  DG A 261      11.177  19.3597061.025  1.00  1.00
ATOM   5333  C5'  DG A 261      12.094  18.6467061.876  1.00  1.00
ATOM   5334  C4'  DG A 261      12.798  17.5617061.085  1.00  1.00
ATOM   5335  O4'  DG A 261      12.058  16.3077061.082  1.00  1.00
ATOM   5336  C3'  DG A 261      13.024  17.8597059.603  1.00  1.00
ATOM   5337  O3'  DG A 261      14.282  17.3227059.212  1.00  1.00
ATOM   5338  C2'  DG A 261      11.921  17.0877058.880  1.00  1.00
ATOM   5339  C1'  DG A 261      11.986  15.8337059.746  1.00  1.00
ATOM   5340  N9   DG A 261      10.784  14.9617059.629  1.00  1.00
ATOM   5341  C8   DG A 261       9.466  15.3157059.436  1.00  1.00
ATOM   5342  N7   DG A 261       8.643  14.2977059.376  1.00  1.00
ATOM   5343  C5   DG A 261       9.474  13.1907059.540  1.00  1.00
ATOM   5344  C6   DG A 261       9.158  11.8067059.565  1.00  1.00
ATOM   5345  O6   DG A 261       8.062  11.2647059.446  1.00  1.00
ATOM   5346  N1   DG A 261      10.305  11.0237059.755  1.00  1.00
ATOM   5347  C2   DG A 261      11.588  11.5127059.902  1.00  1.00
ATOM   5348  N2   DG A 261      12.548  10.6007060.074  1.00  1.00
ATOM   5349  N3   DG A 261      11.883  12.8117059.879  1.00  1.00
ATOM   5350  C4   DG A 261      10.782  13.5847059.695  1.00  1.00
ATOM   5351  P    DC A 262      15.203  18.1567058.203  1.00  1.00
ATOM   5352  OP1  DC A 262      15.986  19.1587058.960  1.00  1.00
ATOM   5353  OP2  DC A 262      14.375  18.6817057.095  1.00  1.00
ATOM   5354  O5'  DC A 262      16.179  17.0167057.650  1.00  1.00
ATOM   5355  C5'  DC A 262      16.502  15.9007058.501  1.00  1.00
ATOM   5356  C4'  DC A 262      16.434  14.6087057.710  1.00  1.00
ATOM   5357  O4'  DC A 262      15.098  14.0287057.707  1.00  1.00
ATOM   5358  C3'  DC A 262      16.792  14.7167056.228  1.00  1.00
ATOM   5359  O3'  DC A 262      17.494  13.5427055.837  1.00  1.00
ATOM   5360  C2'  DC A 262      15.446  14.7417055.505  1.00  1.00
ATOM   5361  C1'  DC A 262      14.761  13.6887056.371  1.00  1.00
ATOM   5362  N1   DC A 262      13.276  13.6897056.254  1.00  1.00
ATOM   5363  C2   DC A 262      12.617  12.4667056.345  1.00  1.00
ATOM   5364  O2   DC A 262      13.285  11.4407056.518  1.00  1.00
ATOM   5365  N3   DC A 262      11.263  12.4457056.240  1.00  1.00
ATOM   5366  C4   DC A 262      10.576  13.5807056.053  1.00  1.00
ATOM   5367  N4   DC A 262       9.257  13.5077055.957  1.00  1.00
ATOM   5368  C5   DC A 262      11.235  14.8487055.956  1.00  1.00
ATOM   5369  C6   DC A 262      12.588  14.8477056.063  1.00  1.00
ATOM   5370  P    DT A 263      18.729  13.6767054.828  1.00  1.00
ATOM   5371  OP1  DT A 263      19.952  14.0277055.585  1.00  1.00
ATOM   5372  OP2  DT A 263      18.368  14.5887053.720  1.00  1.00
ATOM   5373  O5'  DT A 263      18.849  12.1807054.275  1.00  1.00
ATOM   5374  C5'  DT A 263      18.454  11.0877055.126  1.00  1.00
ATOM   5375  C4'  DT A 263      17.640  10.0827054.335  1.00  1.00
ATOM   5376  O4'  DT A 263      16.219  10.3987054.332  1.00  1.00
ATOM   5377  C3'  DT A 263      17.993   9.9597052.853  1.00  1.00
ATOM   5378  O3'  DT A 263      17.871   8.5977052.462  1.00  1.00
ATOM   5379  C2'  DT A 263      16.918  10.7707052.130  1.00  1.00
ATOM   5380  C1'  DT A 263      15.746  10.3217052.996  1.00  1.00
ATOM   5381  N1   DT A 263      14.545  11.1957052.879  1.00  1.00
ATOM   5382  C2   DT A 263      13.317  10.5867052.971  1.00  1.00
ATOM   5383  O2   DT A 263      13.182   9.3867053.141  1.00  1.00
ATOM   5384  N3   DT A 263      12.227  11.4277052.857  1.00  1.00
ATOM   5385  C4   DT A 263      12.264  12.7937052.664  1.00  1.00
ATOM   5386  O4   DT A 263      11.220  13.4427052.577  1.00  1.00
ATOM   5387  C5   DT A 263      13.598  13.3407052.580  1.00  1.00
ATOM   5388  C7   DT A 263      13.728  14.8207052.370  1.00  1.00
ATOM   5389  C6   DT A 263      14.675  12.5457052.687  1.00  1.00
ATOM   5390  P    DG A 264      18.949   7.9797051.453  1.00  1.00
ATOM   5391  OP1  DG A 264      20.144   7.5447052.210  1.00  1.00
ATOM   5392  OP2  DG A 264      19.193   8.9297050.345  1.00  1.00
ATOM   5393  O5'  DG A 264      18.166   6.6987050.900  1.00  1.00
ATOM   5394  C5'  DG A 264      17.205   6.0467051.751  1.00  1.00
ATOM   5395  C4'  DG A 264      15.956   5.7127050.960  1.00  1.00
ATOM   5396  O4'  DG A 264      14.991   6.8037050.957  1.00  1.00
ATOM   5397  C3'  DG A 264      16.169   5.4047049.478  1.00  1.00
ATOM   5398  O3'  DG A 264      15.269   4.3747049.087  1.00  1.00
ATOM   5399  C2'  DG A 264      15.776   6.6937048.755  1.00  1.00
ATOM   5400  C1'  DG A 264      14.563   7.0187049.621  1.00  1.00
ATOM   5401  N9   DG A 264      14.105   8.4317049.504  1.00  1.00
ATOM   5402  C8   DG A 264      14.849   9.5757049.311  1.00  1.00
ATOM   5403  N7   DG A 264      14.135  10.6727049.251  1.00  1.00
ATOM   5404  C5   DG A 264      12.825  10.2247049.415  1.00  1.00
ATOM   5405  C6   DG A 264      11.607  10.9527049.440  1.00  1.00
ATOM   5406  O6   DG A 264      11.430  12.1617049.321  1.00  1.00
ATOM   5407  N1   DG A 264      10.508  10.1037049.630  1.00  1.00
ATOM   5408  C2   DG A 264      10.577   8.7317049.777  1.00  1.00
ATOM   5409  N2   DG A 264       9.412   8.1017049.949  1.00  1.00
ATOM   5410  N3   DG A 264      11.720   8.0507049.754  1.00  1.00
ATOM   5411  C4   DG A 264      12.796   8.8587049.570  1.00  1.00
ATOM   5412  P    DG A 265      15.778   3.2417048.078  1.00  1.00
ATOM   5413  OP1  DG A 265      16.490   2.1867048.835  1.00  1.00
ATOM   5414  OP2  DG A 265      16.533   3.8667046.970  1.00  1.00
ATOM   5415  O5'  DG A 265      14.392   2.6647047.525  1.00  1.00
ATOM   5416  C5'  DG A 265      13.231   2.7037048.376  1.00  1.00
ATOM   5417  C4'  DG A 265      12.024   3.1667047.585  1.00  1.00
ATOM   5418  O4'  DG A 265      11.885   4.6167047.582  1.00  1.00
ATOM   5419  C3'  DG A 265      12.016   2.7927046.103  1.00  1.00
ATOM   5420  O3'  DG A 265      10.682   2.4887045.712  1.00  1.00
ATOM   5421  C2'  DG A 265      12.455   4.0657045.380  1.00  1.00
ATOM   5422  C1'  DG A 265      11.665   5.0427046.246  1.00  1.00
ATOM   5423  N9   DG A 265      12.125   6.4537046.129  1.00  1.00
ATOM   5424  C8   DG A 265      13.399   6.9417045.936  1.00  1.00
ATOM   5425  N7   DG A 265      13.467   8.2497045.876  1.00  1.00
ATOM   5426  C5   DG A 265      12.144   8.6577046.040  1.00  1.00
ATOM   5427  C6   DG A 265      11.586   9.9617046.065  1.00  1.00
ATOM   5428  O6   DG A 265      12.154  11.0447045.946  1.00  1.00
ATOM   5429  N1   DG A 265      10.197   9.9217046.255  1.00  1.00
ATOM   5430  C2   DG A 265       9.447   8.7717046.402  1.00  1.00
ATOM   5431  N2   DG A 265       8.135   8.9457046.574  1.00  1.00
ATOM   5432  N3   DG A 265       9.972   7.5477046.379  1.00  1.00
ATOM   5433  C4   DG A 265      11.317   7.5697046.195  1.00  1.00
ATOM   5434  P    DT A 266      10.428   1.2717044.703  1.00  1.00
ATOM   5435  OP1  DT A 266      10.384   0.0007045.460  1.00  1.00
ATOM   5436  OP2  DT A 266      11.406   1.3337043.595  1.00  1.00
ATOM   5437  O5'  DT A 266       8.967   1.6207044.150  1.00  1.00
ATOM   5438  C5'  DT A 266       8.051   2.3337045.001  1.00  1.00
ATOM   5439  C4'  DT A 266       7.346   3.4187044.210  1.00  1.00
ATOM   5440  O4'  DT A 266       8.086   4.6727044.207  1.00  1.00
ATOM   5441  C3'  DT A 266       7.120   3.1207042.728  1.00  1.00
ATOM   5442  O3'  DT A 266       5.862   3.6577042.337  1.00  1.00
ATOM   5443  C2'  DT A 266       8.224   3.8917042.005  1.00  1.00
ATOM   5444  C1'  DT A 266       8.159   5.1467042.871  1.00  1.00
ATOM   5445  N1   DT A 266       9.361   6.0187042.754  1.00  1.00
ATOM   5446  C2   DT A 266       9.161   7.3747042.846  1.00  1.00
ATOM   5447  O2   DT A 266       8.062   7.8727043.016  1.00  1.00
ATOM   5448  N3   DT A 266      10.298   8.1507042.732  1.00  1.00
ATOM   5449  C4   DT A 266      11.586   7.6937042.539  1.00  1.00
ATOM   5450  O4   DT A 266      12.526   8.4857042.452  1.00  1.00
ATOM   5451  C5   DT A 266      11.694   6.2557042.455  1.00  1.00
ATOM   5452  C7   DT A 266      13.062   5.6747042.245  1.00  1.00
ATOM   5453  C6   DT A 266      10.605   5.4777042.562  1.00  1.00
ATOM   5454  P    DC A 267       4.942   2.8237041.328  1.00  1.00
ATOM   5455  OP1  DC A 267       4.159   1.8207042.085  1.00  1.00
ATOM   5456  OP2  DC A 267       5.770   2.2987040.220  1.00  1.00
ATOM   5457  O5'  DC A 267       3.965   3.9637040.775  1.00  1.00
ATOM   5458  C5'  DC A 267       3.643   5.0797041.626  1.00  1.00
ATOM   5459  C4'  DC A 267       3.710   6.3707040.835  1.00  1.00
ATOM   5460  O4'  DC A 267       5.046   6.9507040.832  1.00  1.00
ATOM   5461  C3'  DC A 267       3.352   6.2627039.353  1.00  1.00
ATOM   5462  O3'  DC A 267       2.651   7.4367038.962  1.00  1.00
ATOM   5463  C2'  DC A 267       4.699   6.2387038.630  1.00  1.00
ATOM   5464  C1'  DC A 267       5.383   7.2917039.496  1.00  1.00
ATOM   5465  N1   DC A 267       6.868   7.2907039.379  1.00  1.00
ATOM   5466  C2   DC A 267       7.528   8.5137039.470  1.00  1.00
ATOM   5467  O2   DC A 267       6.860   9.5397039.643  1.00  1.00
ATOM   5468  N3   DC A 267       8.881   8.5337039.365  1.00  1.00
ATOM   5469  C4   DC A 267       9.568   7.3997039.178  1.00  1.00
ATOM   5470  N4   DC A 267      10.887   7.4717039.082  1.00  1.00
ATOM   5471  C5   DC A 267       8.909   6.1317039.081  1.00  1.00
ATOM   5472  C6   DC A 267       7.556   6.1327039.188  1.00  1.00
ATOM   5473  P    DG A 268       1.415   7.3027037.953  1.00  1.00
ATOM   5474  OP1  DG A 268       0.192   6.9527038.710  1.00  1.00
ATOM   5475  OP2  DG A 268       1.776   6.3917036.845  1.00  1.00
ATOM   5476  O5'  DG A 268       1.295   8.7997037.400  1.00  1.00
ATOM   5477  C5'  DG A 268       1.690   9.8927038.251  1.00  1.00
ATOM   5478  C4'  DG A 268       2.504  10.8977037.460  1.00  1.00
ATOM   5479  O4'  DG A 268       3.926  10.5817037.457  1.00  1.00
ATOM   5480  C3'  DG A 268       2.151  11.0207035.978  1.00  1.00
ATOM   5481  O3'  DG A 268       2.274  12.3827035.587  1.00  1.00
ATOM   5482  C2'  DG A 268       3.226  10.2087035.255  1.00  1.00
ATOM   5483  C1'  DG A 268       4.399  10.6587036.121  1.00  1.00
ATOM   5484  N9   DG A 268       5.599   9.7847036.004  1.00  1.00
ATOM   5485  C8   DG A 268       5.670   8.4217035.811  1.00  1.00
ATOM   5486  N7   DG A 268       6.893   7.9537035.751  1.00  1.00
ATOM   5487  C5   DG A 268       7.689   9.0867035.915  1.00  1.00
ATOM   5488  C6   DG A 268       9.102   9.2137035.940  1.00  1.00
ATOM   5489  O6   DG A 268       9.956   8.3397035.821  1.00  1.00
ATOM   5490  N1   DG A 268       9.493  10.5467036.130  1.00  1.00
ATOM   5491  C2   DG A 268       8.631  11.6157036.277  1.00  1.00
ATOM   5492  N2   DG A 268       9.202  12.8107036.449  1.00  1.00
ATOM   5493  N3   DG A 268       7.305  11.4947036.254  1.00  1.00
ATOM   5494  C4   DG A 268       6.910  10.2087036.070  1.00  1.00
ATOM   5495  P    DT A 269       1.195  13.0007034.578  1.00  1.00
ATOM   5496  OP1  DT A 269       0.000  13.4357035.335  1.00  1.00
ATOM   5497  OP2  DT A 269       0.952  12.0507033.470  1.00  1.00
ATOM   5498  O5'  DT A 269       1.978  14.2817034.025  1.00  1.00
ATOM   5499  C5'  DT A 269       2.940  14.9327034.876  1.00  1.00
ATOM   5500  C4'  DT A 269       4.189  15.2677034.085  1.00  1.00
ATOM   5501  O4'  DT A 269       5.153  14.1767034.082  1.00  1.00
ATOM   5502  C3'  DT A 269       3.975  15.5747032.603  1.00  1.00
ATOM   5503  O3'  DT A 269       4.875  16.6047032.212  1.00  1.00
ATOM   5504  C2'  DT A 269       4.368  14.2867031.880  1.00  1.00
ATOM   5505  C1'  DT A 269       5.581  13.9607032.746  1.00  1.00
ATOM   5506  N1   DT A 269       6.039  12.5487032.629  1.00  1.00
ATOM   5507  C2   DT A 269       7.391  12.3197032.721  1.00  1.00
ATOM   5508  O2   DT A 269       8.204  13.2107032.891  1.00  1.00
ATOM   5509  N3   DT A 269       7.778  10.9977032.607  1.00  1.00
ATOM   5510  C4   DT A 269       6.945   9.9147032.414  1.00  1.00
ATOM   5511  O4   DT A 269       7.408   8.7757032.327  1.00  1.00
ATOM   5512  C5   DT A 269       5.544  10.2557032.330  1.00  1.00
ATOM   5513  C7   DT A 269       4.569   9.1347032.120  1.00  1.00
ATOM   5514  C6   DT A 269       5.140  11.5317032.437  1.00  1.00
ATOM   5515  P    DC A 270       4.366  17.7387031.203  1.00  1.00
ATOM   5516  OP1  DC A 270       3.655  18.7927031.960  1.00  1.00
ATOM   5517  OP2  DC A 270       3.611  17.1137030.095  1.00  1.00
ATOM   5518  O5'  DC A 270       5.753  18.3147030.650  1.00  1.00
ATOM   5519  C5'  DC A 270       6.914  18.2767031.501  1.00  1.00
ATOM   5520  C4'  DC A 270       8.121  17.8137030.710  1.00  1.00
ATOM   5521  O4'  DC A 270       8.260  16.3637030.707  1.00  1.00
ATOM   5522  C3'  DC A 270       8.129  18.1877029.228  1.00  1.00
ATOM   5523  O3'  DC A 270       9.462  18.4917028.837  1.00  1.00
ATOM   5524  C2'  DC A 270       7.689  16.9147028.505  1.00  1.00
ATOM   5525  C1'  DC A 270       8.479  15.9377029.371  1.00  1.00
ATOM   5526  N1   DC A 270       8.019  14.5257029.254  1.00  1.00
ATOM   5527  C2   DC A 270       8.979  13.5207029.345  1.00  1.00
ATOM   5528  O2   DC A 270      10.161  13.8387029.518  1.00  1.00
ATOM   5529  N3   DC A 270       8.580  12.2267029.240  1.00  1.00
ATOM   5530  C4   DC A 270       7.289  11.9237029.053  1.00  1.00
ATOM   5531  N4   DC A 270       6.950  10.6477028.957  1.00  1.00
ATOM   5532  C5   DC A 270       6.286  12.9427028.956  1.00  1.00
ATOM   5533  C6   DC A 270       6.705  14.2297029.063  1.00  1.00
ATOM   5534  P    DT A 271       9.716  19.7087027.828  1.00  1.00
ATOM   5535  OP1  DT A 271       9.761  20.9797028.585  1.00  1.00
ATOM   5536  OP2  DT A 271       8.738  19.6467026.720  1.00  1.00
ATOM   5537  O5'  DT A 271      11.177  19.3597027.275  1.00  1.00
ATOM   5538  C5'  DT A 271      12.094  18.6467028.126  1.00  1.00
ATOM   5539  C4'  DT A 271      12.798  17.5617027.335  1.00  1.00
ATOM   5540  O4'  DT A 271      12.058  16.3077027.332  1.00  1.00
ATOM   5541  C3'  DT A 271      13.024  17.8597025.853  1.00  1.00
ATOM   5542  O3'  DT A 271      14.282  17.3227025.462  1.00  1.00
ATOM   5543  C2'  DT A 271      11.921  17.0877025.130  1.00  1.00
ATOM   5544  C1'  DT A 271      11.986  15.8337025.996  1.00  1.00
ATOM   5545  N1   DT A 271      10.784  14.9617025.879  1.00  1.00
ATOM   5546  C2   DT A 271      10.983  13.6057025.971  1.00  1.00
ATOM   5547  O2   DT A 271      12.082  13.1067026.141  1.00  1.00
ATOM   5548  N3   DT A 271       9.846  12.8287025.857  1.00  1.00
ATOM   5549  C4   DT A 271       8.559  13.2867025.664  1.00  1.00
ATOM   5550  O4   DT A 271       7.619  12.4937025.577  1.00  1.00
ATOM   5551  C5   DT A 271       8.450  14.7237025.580  1.00  1.00
ATOM   5552  C7   DT A 271       7.083  15.3057025.370  1.00  1.00
ATOM   5553  C6   DT A 271       9.539  15.5027025.687  1.00  1.00
ATOM   5554  P    DT A 272      15.203  18.1567024.453  1.00  1.00
ATOM   5555  OP1  DT A 272      15.986  19.1587025.210  1.00  1.00
ATOM   5556  OP2  DT A 272      14.375  18.6817023.345  1.00  1.00
ATOM   5557  O5'  DT A 272      16.179  17.0167023.900  1.00  1.00
ATOM   5558  C5'  DT A 272      16.502  15.9007024.751  1.00  1.00
ATOM   5559  C4'  DT A 272      16.434  14.6087023.960  1.00  1.00
ATOM   5560  O4'  DT A 272      15.098  14.0287023.957  1.00  1.00
ATOM   5561  C3'  DT A 272      16.792  14.7167022.478  1.00  1.00
ATOM   5562  O3'  DT A 272      17.494  13.5427022.087  1.00  1.00
ATOM   5563  C2'  DT A 272      15.446  14.7417021.755  1.00  1.00
ATOM   5564  C1'  DT A 272      14.761  13.6887022.621  1.00  1.00
ATOM   5565  N1   DT A 272      13.276  13.6897022.504  1.00  1.00
ATOM   5566  C2   DT A 272      12.641  12.4747022.596  1.00  1.00
ATOM   5567  O2   DT A 272      13.237  11.4257022.766  1.00  1.00
ATOM   5568  N3   DT A 272      11.264  12.5157022.482  1.00  1.00
ATOM   5569  C4   DT A 272      10.492  13.6427022.289  1.00  1.00
ATOM   5570  O4   DT A 272       9.265  13.5537022.202  1.00  1.00
ATOM   5571  C5   DT A 272      11.249  14.8687022.205  1.00  1.00
ATOM   5572  C7   DT A 272      10.484  16.1427021.995  1.00  1.00
ATOM   5573  C6   DT A 272      12.587  14.8587022.312  1.00  1.00
ATOM   5574  P    DC A 273      18.729  13.6767021.078  1.00  1.00
ATOM   5575  OP1  DC A 273      19.952  14.0277021.835  1.00  1.00
ATOM   5576  OP2  DC A 273      18.368  14.5887019.970  1.00  1.00
ATOM   5577  O5'  DC A 273      18.849  12.1807020.525  1.00  1.00
ATOM   5578  C5'  DC A 273      18.454  11.0877021.376  1.00  1.00
ATOM   5579  C4'  DC A 273      17.640  10.0827020.585  1.00  1.00
ATOM   5580  O4'  DC A 273      16.219  10.3987020.582  1.00  1.00
ATOM   5581  C3'  DC A 273      17.993   9.9597019.103  1.00  1.00
ATOM   5582  O3'  DC A 273      17.871   8.5977018.712  1.00  1.00
ATOM   5583  C2'  DC A 273      16.918  10.7707018.380  1.00  1.00
ATOM   5584  C1'  DC A 273      15.746  10.3217019.246  1.00  1.00
ATOM   5585  N1   DC A 273      14.545  11.1957019.129  1.00  1.00
ATOM   5586  C2   DC A 273      13.293  10.5937019.220  1.00  1.00
ATOM   5587  O2   DC A 273      13.230   9.3707019.393  1.00  1.00
ATOM   5588  N3   DC A 273      12.185  11.3727019.115  1.00  1.00
ATOM   5589  C4   DC A 273      12.296  12.6937018.928  1.00  1.00
ATOM   5590  N4   DC A 273      11.187  13.4107018.832  1.00  1.00
ATOM   5591  C5   DC A 273      13.575  13.3327018.831  1.00  1.00
ATOM   5592  C6   DC A 273      14.669  12.5367018.938  1.00  1.00
ATOM   5593  P    DC A 274      18.949   7.9797017.703  1.00  1.00
ATOM   5594  OP1  DC A 274      20.144   7.5447018.460  1.00  1.00
ATOM   5595  OP2  DC A 274      19.193   8.9297016.595  1.00  1.00
ATOM   5596  O5'  DC A 274      18.166   6.6987017.150  1.00  1.00
ATOM   5597  C5'  DC A 274      17.205   6.0467018.001  1.00  1.00
ATOM   5598  C4'  DC A 274      15.956   5.7127017.210  1.00  1.00
ATOM   5599  O4'  DC A 274      14.991   6.8037017.207  1.00  1.00
ATOM   5600  C3'  DC A 274      16.169   5.4047015.728  1.00  1.00
ATOM   5601  O3'  DC A 274      15.269   4.3747015.337  1.00  1.00
ATOM   5602  C2'  DC A 274      15.776   6.6937015.005  1.00  1.00
ATOM   5603  C1'  DC A 274      14.563   7.0187015.871  1.00  1.00
ATOM   5604  N1   DC A 274      14.105   8.4317015.754  1.00  1.00
ATOM   5605  C2   DC A 274      12.738   8.6807015.845  1.00  1.00
ATOM   5606  O2   DC A 274      11.969   7.7287016.018  1.00  1.00
ATOM   5607  N3   DC A 274      12.301   9.9617015.740  1.00  1.00
ATOM   5608  C4   DC A 274      13.167  10.9657015.553  1.00  1.00
ATOM   5609  N4   DC A 274      12.691  12.1977015.457  1.00  1.00
ATOM   5610  C5   DC A 274      14.577  10.7307015.456  1.00  1.00
ATOM   5611  C6   DC A 274      14.994   9.4437015.563  1.00  1.00
ATOM   5612  P    DT A 275      15.778   3.2417014.328  1.00  1.00
ATOM   5613  OP1  DT A 275      16.490   2.1867015.085  1.00  1.00
ATOM   5614  OP2  DT A 275      16.533   3.8667013.220  1.00  1.00
ATOM   5615  O5'  DT A 275      14.392   2.6647013.775  1.00  1.00
ATOM   5616  C5'  DT A 275      13.231   2.7037014.626  1.00  1.00
ATOM   5617  C4'  DT A 275      12.024   3.1667013.835  1.00  1.00
ATOM   5618  O4'  DT A 275      11.885   4.6167013.832  1.00  1.00
ATOM   5619  C3'  DT A 275      12.016   2.7927012.353  1.00  1.00
ATOM   5620  O3'  DT A 275      10.682   2.4887011.962  1.00  1.00
ATOM   5621  C2'  DT A 275      12.455   4.0657011.630  1.00  1.00
ATOM   5622  C1'  DT A 275      11.665   5.0427012.496  1.00  1.00
ATOM   5623  N1   DT A 275      12.125   6.4537012.379  1.00  1.00
ATOM   5624  C2   DT A 275      11.166   7.4337012.471  1.00  1.00
ATOM   5625  O2   DT A 275       9.984   7.1917012.641  1.00  1.00
ATOM   5626  N3   DT A 275      11.630   8.7307012.357  1.00  1.00
ATOM   5627  C4   DT A 275      12.941   9.1167012.164  1.00  1.00
ATOM   5628  O4   DT A 275      13.235  10.3107012.077  1.00  1.00
ATOM   5629  C5   DT A 275      13.873   8.0177012.080  1.00  1.00
ATOM   5630  C7   DT A 275      15.321   8.3517011.870  1.00  1.00
ATOM   5631  C6   DT A 275      13.450   6.7477012.187  1.00  1.00
ATOM   5632  P    DG A 276      10.428   1.2717010.953  1.00  1.00
ATOM   5633  OP1  DG A 276      10.384   0.0007011.710  1.00  1.00
ATOM   5634  OP2  DG A 276      11.406   1.3337009.845  1.00  1.00
ATOM   5635  O5'  DG A 276       8.967   1.6207010.400  1.00  1.00
ATOM   5636  C5'  DG A 276       8.051   2.3337011.251  1.00  1.00
ATOM   5637  C4'  DG A 276       7.346   3.4187010.460  1.00  1.00
ATOM   5638  O4'  DG A 276       8.086   4.6727010.457  1.00  1.00
ATOM   5639  C3'  DG A 276       7.120   3.1207008.978  1.00  1.00
ATOM   5640  O3'  DG A 276       5.862   3.6577008.587  1.00  1.00
ATOM   5641  C2'  DG A 276       8.224   3.8917008.255  1.00  1.00
ATOM   5642  C1'  DG A 276       8.159   5.1467009.121  1.00  1.00
ATOM   5643  N9   DG A 276       9.361   6.0187009.004  1.00  1.00
ATOM   5644  C8   DG A 276      10.678   5.6637008.811  1.00  1.00
ATOM   5645  N7   DG A 276      11.502   6.6827008.751  1.00  1.00
ATOM   5646  C5   DG A 276      10.671   7.7897008.915  1.00  1.00
ATOM   5647  C6   DG A 276      10.986   9.1737008.940  1.00  1.00
ATOM   5648  O6   DG A 276      12.082   9.7147008.821  1.00  1.00
ATOM   5649  N1   DG A 276       9.839   9.9567009.130  1.00  1.00
ATOM   5650  C2   DG A 276       8.556   9.4667009.277  1.00  1.00
ATOM   5651  N2   DG A 276       7.597  10.3797009.449  1.00  1.00
ATOM   5652  N3   DG A 276       8.261   8.1687009.254  1.00  1.00
ATOM   5653  C4   DG A 276       9.363   7.3957009.070  1.00  1.00
ATOM   5654  P    DC A 277       4.942   2.8237007.578  1.00  1.00
ATOM   5655  OP1  DC A 277       4.159   1.8207008.335  1.00  1.00
ATOM   5656  OP2  DC A 277       5.770   2.2987006.470  1.00  1.00
ATOM   5657  O5'  DC A 277       3.965   3.9637007.025  1.00  1.00
ATOM   5658  C5'  DC A 277       3.643   5.0797007.876  1.00  1.00
ATOM   5659  C4'  DC A 277       3.710   6.3707007.085  1.00  1.00
ATOM   5660  O4'  DC A 277       5.046   6.9507007.082  1.00  1.00
ATOM   5661  C3'  DC A 277       3.352   6.2627005.603  1.00  1.00
ATOM   5662  O3'  DC A 277       2.651   7.4367005.212  1.00  1.00
ATOM   5663  C2'  DC A 277       4.699   6.2387004.880  1.00  1.00
ATOM   5664  C1'  DC A 277       5.383   7.2917005.746  1.00  1.00
ATOM   5665  N1   DC A 277       6.868   7.2907005.629  1.00  1.00
ATOM   5666  C2   DC A 277       7.528   8.5137005.720  1.00  1.00
ATOM   5667  O2   DC A 277       6.860   9.5397005.893  1.00  1.00
ATOM   5668  N3   DC A 277       8.881   8.5337005.615  1.00  1.00
ATOM   5669  C4   DC A 277       9.568   7.3997005.428  1.00  1.00
ATOM   5670  N4   DC A 277      10.887   7.4717005.332  1.00  1.00
ATOM   5671  C5   DC A 277       8.909   6.1317005.331  1.00  1.00
ATOM   5672  C6   DC A 277       7.556   6.1327005.438  1.00  1.00
ATOM   5673  P    DT A 278       1.415   7.3027004.203  1.00  1.00
ATOM   5674  OP1  DT A 278       0.192   6.9527004.960  1.00  1.00
ATOM   5675  OP2  DT A 278       1.776   6.3917003.095  1.00  1.00
ATOM   5676  O5'  DT A 278       1.295   8.7997003.650  1.00  1.00
ATOM   5677  C5'  DT A 278       1.690   9.8927004.501  1.00  1.00
ATOM   5678  C4'  DT A 278       2.504  10.8977003.710  1.00  1.00
ATOM   5679  O4'  DT A 278       3.926  10.5817003.707  1.00  1.00
ATOM   5680  C3'  DT A 278       2.151  11.0207002.228  1.00  1.00
ATOM   5681  O3'  DT A 278       2.274  12.3827001.837  1.00  1.00
ATOM   5682  C2'  DT A 278       3.226  10.2087001.505  1.00  1.00
ATOM   5683  C1'  DT A 278       4.399  10.6587002.371  1.00  1.00
ATOM   5684  N1   DT A 278       5.599   9.7847002.254  1.00  1.00
ATOM   5685  C2   DT A 278       6.828  10.3937002.346  1.00  1.00
ATOM   5686  O2   DT A 278       6.962  11.5937002.516  1.00  1.00
ATOM   5687  N3   DT A 278       7.917   9.5527002.232  1.00  1.00
ATOM   5688  C4   DT A 278       7.880   8.1867002.039  1.00  1.00
ATOM   5689  O4   DT A 278       8.925   7.5377001.952  1.00  1.00
ATOM   5690  C5   DT A 278       6.547   7.6397001.955  1.00  1.00
ATOM   5691  C7   DT A 278       6.416   6.1587001.745  1.00  1.00
ATOM   5692  C6   DT A 278       5.470   8.4337002.062  1.00  1.00
ATOM   5693  P    DC A 279       1.195  13.0007000.828  1.00  1.00
ATOM   5694  OP1  DC A 279       0.000  13.4357001.585  1.00  1.00
ATOM   5695  OP2  DC A 279       0.952  12.0506999.720  1.00  1.00
ATOM   5696  O5'  DC A 279       1.978  14.2817000.275  1.00  1.00
ATOM   5697  C5'  DC A 279       2.940  14.9327001.126  1.00  1.00
ATOM   5698  C4'  DC A 279       4.189  15.2677000.335  1.00  1.00
ATOM   5699  O4'  DC A 279       5.153  14.1767000.332  1.00  1.00
ATOM   5700  C3'  DC A 279       3.975  15.5746998.853  1.00  1.00
ATOM   5701  O3'  DC A 279       4.875  16.6046998.462  1.00  1.00
ATOM   5702  C2'  DC A 279       4.368  14.2866998.130  1.00  1.00
ATOM   5703  C1'  DC A 279       5.581  13.9606998.996  1.00  1.00
ATOM   5704  N1   DC A 279       6.039  12.5486998.879  1.00  1.00
ATOM   5705  C2   DC A 279       7.406  12.2996998.970  1.00  1.00
ATOM   5706  O2   DC A 279       8.176  13.2516999.143  1.00  1.00
ATOM   5707  N3   DC A 279       7.844  11.0176998.865  1.00  1.00
ATOM   5708  C4   DC A 279       6.978  10.0146998.678  1.00  1.00
ATOM   5709  N4   DC A 279       7.454   8.7826998.582  1.00  1.00
ATOM   5710  C5   DC A 279       5.568  10.2496998.581  1.00  1.00
ATOM   5711  C6   DC A 279       5.150  11.5366998.688  1.00  1.00
ATOM   5712  P    DA A 280       4.366  17.7386997.453  1.00  1.00
ATOM   5713  OP1  DA A 280       3.655  18.7926998.210  1.00  1.00
ATOM   5714  OP2  DA A 280       3.611  17.1136996.345  1.00  1.00
ATOM   5715  O5'  DA A 280       5.753  18.3146996.900  1.00  1.00
ATOM   5716  C5'  DA A 280       6.914  18.2766997.751  1.00  1.00
ATOM   5717  C4'  DA A 280       8.121  17.8136996.960  1.00  1.00
ATOM   5718  O4'  DA A 280       8.260  16.3636996.957  1.00  1.00
ATOM   5719  C3'  DA A 280       8.129  18.1876995.478  1.00  1.00
ATOM   5720  O3'  DA A 280       9.462  18.4916995.087  1.00  1.00
ATOM   5721  C2'  DA A 280       7.689  16.9146994.755  1.00  1.00
ATOM   5722  C1'  DA A 280       8.479  15.9376995.621  1.00  1.00
ATOM   5723  N9   DA A 280       8.019  14.5256995.504  1.00  1.00
ATOM   5724  C8   DA A 280       6.750  14.0606995.313  1.00  1.00
ATOM   5725  N7   DA A 280       6.669  12.7676995.251  1.00  1.00
ATOM   5726  C5   DA A 280       7.980  12.3416995.413  1.00  1.00
ATOM   5727  C6   DA A 280       8.565  11.0656995.443  1.00  1.00
ATOM   5728  N6   DA A 280       7.869   9.9286995.304  1.00  1.00
ATOM   5729  N1   DA A 280       9.898  10.9986995.621  1.00  1.00
ATOM   5730  C2   DA A 280      10.585  12.1316995.759  1.00  1.00
ATOM   5731  N3   DA A 280      10.151  13.3726995.748  1.00  1.00
ATOM   5732  C4   DA A 280       8.814  13.4116995.568  1.00  1.00
ATOM   5733  P    DT A 281       9.716  19.7086994.078  1.00  1.00
ATOM   5734  OP1  DT A 281       9.761  20.9796994.835  1.00  1.00
ATOM   5735  OP2  DT A 281       8.738  19.6466992.970  1.00  1.00
ATOM   5736  O5'  DT A 281      11.177  19.3596993.525  1.00  1.00
ATOM   5737  C5'  DT A 281      12.094  18.6466994.376  1.00  1.00
ATOM   5738  C4'  DT A 281      12.798  17.5616993.585  1.00  1.00
ATOM   5739  O4'  DT A 281      12.058  16.3076993.582  1.00  1.00
ATOM   5740  C3'  DT A 281      13.024  17.8596992.103  1.00  1.00
ATOM   5741  O3'  DT A 281      14.282  17.3226991.712  1.00  1.00
ATOM   5742  C2'  DT A 281      11.921  17.0876991.380  1.00  1.00
ATOM   5743  C1'  DT A 281      11.986  15.8336992.246  1.00  1.00
ATOM   5744  N1   DT A 281      10.784  14.9616992.129  1.00  1.00
ATOM   5745  C2   DT A 281      10.983  13.6056992.221  1.00  1.00
ATOM   5746  O2   DT A 281      12.082  13.1066992.391  1.00  1.00
ATOM   5747  N3   DT A 281       9.846  12.8286992.107  1.00  1.00
ATOM   5748  C4   DT A 281       8.559  13.2866991.914  1.00  1.00
ATOM   5749  O4   DT A 281       7.619  12.4936991.827  1.00  1.00
ATOM   5750  C5   DT A 281       8.450  14.7236991.830  1.00  1.00
ATOM   5751  C7   DT A 281       7.083  15.3056991.620  1.00  1.00
ATOM   5752  C6   DT A 281       9.539  15.5026991.937  1.00  1.00
ATOM   5753  P    DT A 282      15.203  18.1566990.703  1.00  1.00
ATOM   5754  OP1  DT A 282      15.986  19.1586991.460  1.00  1.00
ATOM   5755  OP2  DT A 282      14.375  18.6816989.595  1.00  1.00
ATOM   5756  O5'  DT A 282      16.179  17.0166990.150  1.00  1.00
ATOM   5757  C5'  DT A 282      16.502  15.9006991.001  1.00  1.00
ATOM   5758  C4'  DT A 282      16.434  14.6086990.210  1.00  1.00
ATOM   5759  O4'  DT A 282      15.098  14.0286990.207  1.00  1.00
ATOM   5760  C3'  DT A 282      16.792  14.7166988.728  1.00  1.00
ATOM   5761  O3'  DT A 282      17.494  13.5426988.337  1.00  1.00
ATOM   5762  C2'  DT A 282      15.446  14.7416988.005  1.00  1.00
ATOM   5763  C1'  DT A 282      14.761  13.6886988.871  1.00  1.00
ATOM   5764  N1   DT A 282      13.276  13.6896988.754  1.00  1.00
ATOM   5765  C2   DT A 282      12.641  12.4746988.846  1.00  1.00
ATOM   5766  O2   DT A 282      13.237  11.4256989.016  1.00  1.00
ATOM   5767  N3   DT A 282      11.264  12.5156988.732  1.00  1.00
ATOM   5768  C4   DT A 282      10.492  13.6426988.539  1.00  1.00
ATOM   5769  O4   DT A 282       9.265  13.5536988.452  1.00  1.00
ATOM   5770  C5   DT A 282      11.249  14.8686988.455  1.00  1.00
ATOM   5771  C7   DT A 282      10.484  16.1426988.245  1.00  1.00
ATOM   5772  C6   DT A 282      12.587  14.8586988.562  1.00  1.00
ATOM   5773  P    DC A 283      18.729  13.6766987.328  1.00  1.00
ATOM   5774  OP1  DC A 283      19.952  14.0276988.085  1.00  1.00
ATOM   5775  OP2  DC A 283      18.368  14.5886986.220  1.00  1.00
ATOM   5776  O5'  DC A 283      18.849  12.1806986.775  1.00  1.00
ATOM   5777  C5'  DC A 283      18.454  11.0876987.626  1.00  1.00
ATOM   5778  C4'  DC A 283      17.640  10.0826986.835  1.00  1.00
ATOM   5779  O4'  DC A 283      16.219  10.3986986.832  1.00  1.00
ATOM   5780  C3'  DC A 283      17.993   9.9596985.353  1.00  1.00
ATOM   5781  O3'  DC A 283      17.871   8.5976984.962  1.00  1.00
ATOM   5782  C2'  DC A 283      16.918  10.7706984.630  1.00  1.00
ATOM   5783  C1'  DC A 283      15.746  10.3216985.496  1.00  1.00
ATOM   5784  N1   DC A 283      14.545  11.1956985.379  1.00  1.00
ATOM   5785  C2   DC A 283      13.293  10.5936985.470  1.00  1.00
ATOM   5786  O2   DC A 283      13.230   9.3706985.643  1.00  1.00
ATOM   5787  N3   DC A 283      12.185  11.3726985.365  1.00  1.00
ATOM   5788  C4   DC A 283      12.296  12.6936985.178  1.00  1.00
ATOM   5789  N4   DC A 283      11.187  13.4106985.082  1.00  1.00
ATOM   5790  C5   DC A 283      13.575  13.3326985.081  1.00  1.00
ATOM   5791  C6   DC A 283      14.669  12.5366985.188  1.00  1.00
ATOM   5792  P    DA A 284      18.949   7.9796983.953  1.00  1.00
ATOM   5793  OP1  DA A 284      20.144   7.5446984.710  1.00  1.00
ATOM   5794  OP2  DA A 284      19.193   8.9296982.845  1.00  1.00
ATOM   5795  O5'  DA A 284      18.166   6.6986983.400  1.00  1.00
ATOM   5796  C5'  DA A 284      17.205   6.0466984.251  1.00  1.00
ATOM   5797  C4'  DA A 284      15.956   5.7126983.460  1.00  1.00
ATOM   5798  O4'  DA A 284      14.991   6.8036983.457  1.00  1.00
ATOM   5799  C3'  DA A 284      16.169   5.4046981.978  1.00  1.00
ATOM   5800  O3'  DA A 284      15.269   4.3746981.587  1.00  1.00
ATOM   5801  C2'  DA A 284      15.776   6.6936981.255  1.00  1.00
ATOM   5802  C1'  DA A 284      14.563   7.0186982.121  1.00  1.00
ATOM   5803  N9   DA A 284      14.105   8.4316982.004  1.00  1.00
ATOM   5804  C8   DA A 284      14.859   9.5546981.813  1.00  1.00
ATOM   5805  N7   DA A 284      14.164  10.6476981.751  1.00  1.00
ATOM   5806  C5   DA A 284      12.853  10.2216981.913  1.00  1.00
ATOM   5807  C6   DA A 284      11.630  10.9106981.943  1.00  1.00
ATOM   5808  N6   DA A 284      11.525  12.2396981.804  1.00  1.00
ATOM   5809  N1   DA A 284      10.512  10.1806982.121  1.00  1.00
ATOM   5810  C2   DA A 284      10.623   8.8606982.259  1.00  1.00
ATOM   5811  N3   DA A 284      11.703   8.1116982.248  1.00  1.00
ATOM   5812  C4   DA A 284      12.807   8.8656982.068  1.00  1.00
ATOM   5813  P    DC A 285      15.778   3.2416980.578  1.00  1.00
ATOM   5814  OP1  DC A 285      16.490   2.1866981.335  1.00  1.00
ATOM   5815  OP2  DC A 285      16.533   3.8666979.470  1.00  1.00
ATOM   5816  O5'  DC A 285      14.392   2.6646980.025  1.00  1.00
ATOM   5817  C5'  DC A 285      13.231   2.7036980.876  1.00  1.00
ATOM   5818  C4'  DC A 285      12.024   3.1666980.085  1.00  1.00
ATOM   5819  O4'  DC A 285      11.885   4.6166980.082  1.00  1.00
ATOM   5820  C3'  DC A 285      12.016   2.7926978.603  1.00  1.00
ATOM   5821  O3'  DC A 285      10.682   2.4886978.212  1.00  1.00
ATOM   5822  C2'  DC A 285      12.455   4.0656977.880  1.00  1.00
ATOM   5823  C1'  DC A 285      11.665   5.0426978.746  1.00  1.00
ATOM   5824  N1   DC A 285      12.125   6.4536978.629  1.00  1.00
ATOM   5825  C2   DC A 285      11.166   7.4596978.720  1.00  1.00
ATOM   5826  O2   DC A 285       9.983   7.1416978.893  1.00  1.00
ATOM   5827  N3   DC A 285      11.565   8.7526978.615  1.00  1.00
ATOM   5828  C4   DC A 285      12.855   9.0556978.428  1.00  1.00
ATOM   5829  N4   DC A 285      13.194  10.3326978.332  1.00  1.00
ATOM   5830  C5   DC A 285      13.858   8.0366978.331  1.00  1.00
ATOM   5831  C6   DC A 285      13.439   6.7506978.438  1.00  1.00
ATOM   5832  P    DT A 286      10.428   1.2716977.203  1.00  1.00
ATOM   5833  OP1  DT A 286      10.384   0.0006977.960  1.00  1.00
ATOM   5834  OP2  DT A 286      11.406   1.3336976.095  1.00  1.00
ATOM   5835  O5'  DT A 286       8.967   1.6206976.650  1.00  1.00
ATOM   5836  C5'  DT A 286       8.051   2.3336977.501  1.00  1.00
ATOM   5837  C4'  DT A 286       7.346   3.4186976.710  1.00  1.00
ATOM   5838  O4'  DT A 286       8.086   4.6726976.707  1.00  1.00
ATOM   5839  C3'  DT A 286       7.120   3.1206975.228  1.00  1.00
ATOM   5840  O3'  DT A 286       5.862   3.6576974.837  1.00  1.00
ATOM   5841  C2'  DT A 286       8.224   3.8916974.505  1.00  1.00
ATOM   5842  C1'  DT A 286       8.159   5.1466975.371  1.00  1.00
ATOM   5843  N1   DT A 286       9.361   6.0186975.254  1.00  1.00
ATOM   5844  C2   DT A 286       9.161   7.3746975.346  1.00  1.00
ATOM   5845  O2   DT A 286       8.062   7.8726975.516  1.00  1.00
ATOM   5846  N3   DT A 286      10.298   8.1506975.232  1.00  1.00
ATOM   5847  C4   DT A 286      11.586   7.6936975.039  1.00  1.00
ATOM   5848  O4   DT A 286      12.526   8.4856974.952  1.00  1.00
ATOM   5849  C5   DT A 286      11.694   6.2556974.955  1.00  1.00
ATOM   5850  C7   DT A 286      13.062   5.6746974.745  1.00  1.00
ATOM   5851  C6   DT A 286      10.605   5.4776975.062  1.00  1.00
ATOM   5852  P    DC A 287       4.942   2.8236973.828  1.00  1.00
ATOM   5853  OP1  DC A 287       4.159   1.8206974.585  1.00  1.00
ATOM   5854  OP2  DC A 287       5.770   2.2986972.720  1.00  1.00
ATOM   5855  O5'  DC A 287       3.965   3.9636973.275  1.00  1.00
ATOM   5856  C5'  DC A 287       3.643   5.0796974.126  1.00  1.00
ATOM   5857  C4'  DC A 287       3.710   6.3706973.335  1.00  1.00
ATOM   5858  O4'  DC A 287       5.046   6.9506973.332  1.00  1.00
ATOM   5859  C3'  DC A 287       3.352   6.2626971.853  1.00  1.00
ATOM   5860  O3'  DC A 287       2.651   7.4366971.462  1.00  1.00
ATOM   5861  C2'  DC A 287       4.699   6.2386971.130  1.00  1.00
ATOM   5862  C1'  DC A 287       5.383   7.2916971.996  1.00  1.00
ATOM   5863  N1   DC A 287       6.868   7.2906971.879  1.00  1.00
ATOM   5864  C2   DC A 287       7.528   8.5136971.970  1.00  1.00
ATOM   5865  O2   DC A 287       6.860   9.5396972.143  1.00  1.00
ATOM   5866  N3   DC A 287       8.881   8.5336971.865  1.00  1.00
ATOM   5867  C4   DC A 287       9.568   7.3996971.678  1.00  1.00
ATOM   5868  N4   DC A 287      10.887   7.4716971.582  1.00  1.00
ATOM   5869  C5   DC A 287       8.909   6.1316971.581  1.00  1.00
ATOM   5870  C6   DC A 287       7.556   6.1326971.688  1.00  1.00
ATOM   5871  P    DC A 288       1.415   7.3026970.453  1.00  1.00
ATOM   5872  OP1  DC A 288       0.192   6.9526971.210  1.00  1.00
ATOM   5873  OP2  DC A 288       1.776   6.3916969.345  1.00  1.00
ATOM   5874  O5'  DC A 288       1.295   8.7996969.900  1.00  1.00
ATOM   5875  C5'  DC A 288       1.690   9.8926970.751  1.00  1.00
ATOM   5876  C4'  DC A 288       2.504  10.8976969.960  1.00  1.00
ATOM   5877  O4'  DC A 288       3.926  10.5816969.957  1.00  1.00
ATOM   5878  C3'  DC A 288       2.151  11.0206968.478  1.00  1.00
ATOM   5879  O3'  DC A 288       2.274  12.3826968.087  1.00  1.00
ATOM   5880  C2'  DC A 288       3.226  10.2086967.755  1.00  1.00
ATOM   5881  C1'  DC A 288       4.399  10.6586968.621  1.00  1.00
ATOM   5882  N1   DC A 288       5.599   9.7846968.504  1.00  1.00
ATOM   5883  C2   DC A 288       6.852  10.3866968.595  1.00  1.00
ATOM   5884  O2   DC A 288       6.915  11.6096968.768  1.00  1.00
ATOM   5885  N3   DC A 288       7.959   9.6076968.490  1.00  1.00
ATOM   5886  C4   DC A 288       7.848   8.2856968.303  1.00  1.00
ATOM   5887  N4   DC A 288       8.958   7.5696968.207  1.00  1.00
ATOM   5888  C5   DC A 288       6.569   7.6476968.206  1.00  1.00
ATOM   5889  C6   DC A 288       5.475   8.4436968.313  1.00  1.00
ATOM   5890  P    DC A 289       1.195  13.0006967.078  1.00  1.00
ATOM   5891  OP1  DC A 289       0.000  13.4356967.835  1.00  1.00
ATOM   5892  OP2  DC A 289       0.952  12.0506965.970  1.00  1.00
ATOM   5893  O5'  DC A 289       1.978  14.2816966.525  1.00  1.00
ATOM   5894  C5'  DC A 289       2.940  14.9326967.376  1.00  1.00
ATOM   5895  C4'  DC A 289       4.189  15.2676966.585  1.00  1.00
ATOM   5896  O4'  DC A 289       5.153  14.1766966.582  1.00  1.00
ATOM   5897  C3'  DC A 289       3.975  15.5746965.103  1.00  1.00
ATOM   5898  O3'  DC A 289       4.875  16.6046964.712  1.00  1.00
ATOM   5899  C2'  DC A 289       4.368  14.2866964.380  1.00  1.00
ATOM   5900  C1'  DC A 289       5.581  13.9606965.246  1.00  1.00
ATOM   5901  N1   DC A 289       6.039  12.5486965.129  1.00  1.00
ATOM   5902  C2   DC A 289       7.406  12.2996965.220  1.00  1.00
ATOM   5903  O2   DC A 289       8.176  13.2516965.393  1.00  1.00
ATOM   5904  N3   DC A 289       7.844  11.0176965.115  1.00  1.00
ATOM   5905  C4   DC A 289       6.978  10.0146964.928  1.00  1.00
ATOM   5906  N4   DC A 289       7.454   8.7826964.832  1.00  1.00
ATOM   5907  C5   DC A 289       5.568  10.2496964.831  1.00  1.00
ATOM   5908  C6   DC A 289       5.150  11.5366964.938  1.00  1.00
ATOM   5909  P    DC A 290       4.366  17.7386963.703  1.00  1.00
ATOM   5910  OP1  DC A 290       3.655  18.7926964.460  1.00  1.00
ATOM   5911  OP2  DC A 290       3.611  17.1136962.595  1.00  1.00
ATOM   5912  O5'  DC A 290       5.753  18.3146963.150  1.00  1.00
ATOM   5913  C5'  DC A 290       6.914  18.2766964.001  1.00  1.00
ATOM   5914  C4'  DC A 290       8.121  17.8136963.210  1.00  1.00
ATOM   5915  O4'  DC A 290       8.260  16.3636963.207  1.00  1.00
ATOM   5916  C3'  DC A 290       8.129  18.1876961.728  1.00  1.00
ATOM   5917  O3'  DC A 290       9.462  18.4916961.337  1.00  1.00
ATOM   5918  C2'  DC A 290       7.689  16.9146961.005  1.00  1.00
ATOM   5919  C1'  DC A 290       8.479  15.9376961.871  1.00  1.00
ATOM   5920  N1   DC A 290       8.019  14.5256961.754  1.00  1.00
ATOM   5921  C2   DC A 290       8.979  13.5206961.845  1.00  1.00
ATOM   5922  O2   DC A 290      10.161  13.8386962.018  1.00  1.00
ATOM   5923  N3   DC A 290       8.580  12.2266961.740  1.00  1.00
ATOM   5924  C4   DC A 290       7.289  11.9236961.553  1.00  1.00
ATOM   5925  N4   DC A 290       6.950  10.6476961.457  1.00  1.00
ATOM   5926  C5   DC A 290       6.286  12.9426961.456  1.00  1.00
ATOM   5927  C6   DC A 290       6.705  14.2296961.563  1.00  1.00
ATOM   5928  P    DT A 291       9.716  19.7086960.328  1.00  1.00
ATOM   5929  OP1  DT A 291       9.761  20.9796961.085  1.00  1.00
ATOM   5930  OP2  DT A 291       8.738  19.6466959.220  1.00  1.00
ATOM   5931  O5'  DT A 291      11.177  19.3596959.775  1.00  1.00
ATOM   5932  C5'  DT A 291      12.094  18.6466960.626  1.00  1.00
ATOM   5933  C4'  DT A 291      12.798  17.5616959.835  1.00  1.00
ATOM   5934  O4'  DT A 291      12.058  16.3076959.832  1.00  1.00
ATOM   5935  C3'  DT A 291      13.024  17.8596958.353  1.00  1.00
ATOM   5936  O3'  DT A 291      14.282  17.3226957.962  1.00  1.00
ATOM   5937  C2'  DT A 291      11.921  17.0876957.630  1.00  1.00
ATOM   5938  C1'  DT A 291      11.986  15.8336958.496  1.00  1.00
ATOM   5939  N1   DT A 291      10.784  14.9616958.379  1.00  1.00
ATOM   5940  C2   DT A 291      10.983  13.6056958.471  1.00  1.00
ATOM   5941  O2   DT A 291      12.082  13.1066958.641  1.00  1.00
ATOM   5942  N3   DT A 291       9.846  12.8286958.357  1.00  1.00
ATOM   5943  C4   DT A 291       8.559  13.2866958.164  1.00  1.00
ATOM   5944  O4   DT A 291       7.619  12.4936958.077  1.00  1.00
ATOM   5945  C5   DT A 291       8.450  14.7236958.080  1.00  1.00
ATOM   5946  C7   DT A 291       7.083  15.3056957.870  1.00  1.00
ATOM   5947  C6   DT A 291       9.539  15.5026958.187  1.00  1.00
ATOM   5948  P    DG A 292      15.203  18.1566956.953  1.00  1.00
ATOM   5949  OP1  DG A 292      15.986  19.1586957.710  1.00  1.00
ATOM   5950  OP2  DG A 292      14.375  18.6816955.845  1.00  1.00
ATOM   5951  O5'  DG A 292      16.179  17.0166956.400  1.00  1.00
ATOM   5952  C5'  DG A 292      16.502  15.9006957.251  1.00  1.00
ATOM   5953  C4'  DG A 292      16.434  14.6086956.460  1.00  1.00
ATOM   5954  O4'  DG A 292      15.098  14.0286956.457  1.00  1.00
ATOM   5955  C3'  DG A 292      16.792  14.7166954.978  1.00  1.00
ATOM   5956  O3'  DG A 292      17.494  13.5426954.587  1.00  1.00
ATOM   5957  C2'  DG A 292      15.446  14.7416954.255  1.00  1.00
ATOM   5958  C1'  DG A 292      14.761  13.6886955.121  1.00  1.00
ATOM   5959  N9   DG A 292      13.276  13.6896955.004  1.00  1.00
ATOM   5960  C8   DG A 292      12.418  14.7506954.811  1.00  1.00
ATOM   5961  N7   DG A 292      11.154  14.4106954.751  1.00  1.00
ATOM   5962  C5   DG A 292      11.175  13.0266954.915  1.00  1.00
ATOM   5963  C6   DG A 292      10.107  12.0926954.940  1.00  1.00
ATOM   5964  O6   DG A 292       8.902  12.2986954.821  1.00  1.00
ATOM   5965  N1   DG A 292      10.574  10.7846955.130  1.00  1.00
ATOM   5966  C2   DG A 292      11.900  10.4266955.277  1.00  1.00
ATOM   5967  N2   DG A 292      12.140   9.1246955.449  1.00  1.00
ATOM   5968  N3   DG A 292      12.902  11.3036955.254  1.00  1.00
[truncated: 6,061,093 more chars]
