# Supplementary material for: Characterization of lncRNA-protein interactions associated with Prostate cancer and Androgen receptors by molecular docking simulations
Source: Biochem Biophys Rep. 2025 Mar 9;42:101959. doi: 10.1016/j.bbrep.2025.101959 (PMC11929892; doi:10.1016/j.bbrep.2025.101959)
Supplement: Multimedia component 7 [file mmc7.zip › bbrep_00101959_lig_6289cfd737bc0.pdb]

REMARK    3DNA v2.4.3-2019apr06, created and maintained by xiangjun@x3dna.org
ATOM      1  P    DT A   1       9.716  19.7081074.328  1.00  1.00
ATOM      2  OP1  DT A   1       9.761  20.9791075.085  1.00  1.00
ATOM      3  OP2  DT A   1       8.738  19.6461073.220  1.00  1.00
ATOM      4  O5'  DT A   1      11.177  19.3591073.775  1.00  1.00
ATOM      5  C5'  DT A   1      12.094  18.6461074.626  1.00  1.00
ATOM      6  C4'  DT A   1      12.798  17.5611073.835  1.00  1.00
ATOM      7  O4'  DT A   1      12.058  16.3071073.832  1.00  1.00
ATOM      8  C3'  DT A   1      13.024  17.8591072.353  1.00  1.00
ATOM      9  O3'  DT A   1      14.282  17.3221071.962  1.00  1.00
ATOM     10  C2'  DT A   1      11.921  17.0871071.630  1.00  1.00
ATOM     11  C1'  DT A   1      11.986  15.8331072.496  1.00  1.00
ATOM     12  N1   DT A   1      10.784  14.9611072.379  1.00  1.00
ATOM     13  C2   DT A   1      10.983  13.6051072.471  1.00  1.00
ATOM     14  O2   DT A   1      12.082  13.1061072.641  1.00  1.00
ATOM     15  N3   DT A   1       9.846  12.8281072.357  1.00  1.00
ATOM     16  C4   DT A   1       8.559  13.2861072.164  1.00  1.00
ATOM     17  O4   DT A   1       7.619  12.4931072.077  1.00  1.00
ATOM     18  C5   DT A   1       8.450  14.7231072.080  1.00  1.00
ATOM     19  C7   DT A   1       7.083  15.3051071.870  1.00  1.00
ATOM     20  C6   DT A   1       9.539  15.5021072.187  1.00  1.00
ATOM     21  P    DA A   2      15.203  18.1561070.953  1.00  1.00
ATOM     22  OP1  DA A   2      15.986  19.1581071.710  1.00  1.00
ATOM     23  OP2  DA A   2      14.375  18.6811069.845  1.00  1.00
ATOM     24  O5'  DA A   2      16.179  17.0161070.400  1.00  1.00
ATOM     25  C5'  DA A   2      16.502  15.9001071.251  1.00  1.00
ATOM     26  C4'  DA A   2      16.434  14.6081070.460  1.00  1.00
ATOM     27  O4'  DA A   2      15.098  14.0281070.457  1.00  1.00
ATOM     28  C3'  DA A   2      16.792  14.7161068.978  1.00  1.00
ATOM     29  O3'  DA A   2      17.494  13.5421068.587  1.00  1.00
ATOM     30  C2'  DA A   2      15.446  14.7411068.255  1.00  1.00
ATOM     31  C1'  DA A   2      14.761  13.6881069.121  1.00  1.00
ATOM     32  N9   DA A   2      13.276  13.6891069.004  1.00  1.00
ATOM     33  C8   DA A   2      12.441  14.7521068.813  1.00  1.00
ATOM     34  N7   DA A   2      11.186  14.4301068.751  1.00  1.00
ATOM     35  C5   DA A   2      11.187  13.0511068.913  1.00  1.00
ATOM     36  C6   DA A   2      10.154  12.1001068.943  1.00  1.00
ATOM     37  N6   DA A   2       8.857  12.4121068.804  1.00  1.00
ATOM     38  N1   DA A   2      10.502  10.8121069.121  1.00  1.00
ATOM     39  C2   DA A   2      11.792  10.5091069.259  1.00  1.00
ATOM     40  N3   DA A   2      12.838  11.3061069.248  1.00  1.00
ATOM     41  C4   DA A   2      12.462  12.5881069.068  1.00  1.00
ATOM     42  P    DA A   3      18.729  13.6761067.578  1.00  1.00
ATOM     43  OP1  DA A   3      19.952  14.0271068.335  1.00  1.00
ATOM     44  OP2  DA A   3      18.368  14.5881066.470  1.00  1.00
ATOM     45  O5'  DA A   3      18.849  12.1801067.025  1.00  1.00
ATOM     46  C5'  DA A   3      18.454  11.0871067.876  1.00  1.00
ATOM     47  C4'  DA A   3      17.640  10.0821067.085  1.00  1.00
ATOM     48  O4'  DA A   3      16.219  10.3981067.082  1.00  1.00
ATOM     49  C3'  DA A   3      17.993   9.9591065.603  1.00  1.00
ATOM     50  O3'  DA A   3      17.871   8.5971065.212  1.00  1.00
ATOM     51  C2'  DA A   3      16.918  10.7701064.880  1.00  1.00
ATOM     52  C1'  DA A   3      15.746  10.3211065.746  1.00  1.00
ATOM     53  N9   DA A   3      14.545  11.1951065.629  1.00  1.00
ATOM     54  C8   DA A   3      14.494  12.5461065.438  1.00  1.00
ATOM     55  N7   DA A   3      13.290  13.0221065.376  1.00  1.00
ATOM     56  C5   DA A   3      12.480  11.9071065.538  1.00  1.00
ATOM     57  C6   DA A   3      11.085  11.7451065.568  1.00  1.00
ATOM     58  N6   DA A   3      10.219  12.7591065.429  1.00  1.00
ATOM     59  N1   DA A   3      10.610  10.4981065.746  1.00  1.00
ATOM     60  C2   DA A   3      11.475   9.4941065.884  1.00  1.00
ATOM     61  N3   DA A   3      12.790   9.5241065.873  1.00  1.00
ATOM     62  C4   DA A   3      13.240  10.7831065.693  1.00  1.00
ATOM     63  P    DA A   4      18.949   7.9791064.203  1.00  1.00
ATOM     64  OP1  DA A   4      20.144   7.5441064.960  1.00  1.00
ATOM     65  OP2  DA A   4      19.193   8.9291063.095  1.00  1.00
ATOM     66  O5'  DA A   4      18.166   6.6981063.650  1.00  1.00
ATOM     67  C5'  DA A   4      17.205   6.0461064.501  1.00  1.00
ATOM     68  C4'  DA A   4      15.956   5.7121063.710  1.00  1.00
ATOM     69  O4'  DA A   4      14.991   6.8031063.707  1.00  1.00
ATOM     70  C3'  DA A   4      16.169   5.4041062.228  1.00  1.00
ATOM     71  O3'  DA A   4      15.269   4.3741061.837  1.00  1.00
ATOM     72  C2'  DA A   4      15.776   6.6931061.505  1.00  1.00
ATOM     73  C1'  DA A   4      14.563   7.0181062.371  1.00  1.00
ATOM     74  N9   DA A   4      14.105   8.4311062.254  1.00  1.00
ATOM     75  C8   DA A   4      14.859   9.5541062.063  1.00  1.00
ATOM     76  N7   DA A   4      14.164  10.6471062.001  1.00  1.00
ATOM     77  C5   DA A   4      12.853  10.2211062.163  1.00  1.00
ATOM     78  C6   DA A   4      11.630  10.9101062.193  1.00  1.00
ATOM     79  N6   DA A   4      11.525  12.2391062.054  1.00  1.00
ATOM     80  N1   DA A   4      10.512  10.1801062.371  1.00  1.00
ATOM     81  C2   DA A   4      10.623   8.8601062.509  1.00  1.00
ATOM     82  N3   DA A   4      11.703   8.1111062.498  1.00  1.00
ATOM     83  C4   DA A   4      12.807   8.8651062.318  1.00  1.00
ATOM     84  P    DC A   5      15.778   3.2411060.828  1.00  1.00
ATOM     85  OP1  DC A   5      16.490   2.1861061.585  1.00  1.00
ATOM     86  OP2  DC A   5      16.533   3.8661059.720  1.00  1.00
ATOM     87  O5'  DC A   5      14.392   2.6641060.275  1.00  1.00
ATOM     88  C5'  DC A   5      13.231   2.7031061.126  1.00  1.00
ATOM     89  C4'  DC A   5      12.024   3.1661060.335  1.00  1.00
ATOM     90  O4'  DC A   5      11.885   4.6161060.332  1.00  1.00
ATOM     91  C3'  DC A   5      12.016   2.7921058.853  1.00  1.00
ATOM     92  O3'  DC A   5      10.682   2.4881058.462  1.00  1.00
ATOM     93  C2'  DC A   5      12.455   4.0651058.130  1.00  1.00
ATOM     94  C1'  DC A   5      11.665   5.0421058.996  1.00  1.00
ATOM     95  N1   DC A   5      12.125   6.4531058.879  1.00  1.00
ATOM     96  C2   DC A   5      11.166   7.4591058.970  1.00  1.00
ATOM     97  O2   DC A   5       9.983   7.1411059.143  1.00  1.00
ATOM     98  N3   DC A   5      11.565   8.7521058.865  1.00  1.00
ATOM     99  C4   DC A   5      12.855   9.0551058.678  1.00  1.00
ATOM    100  N4   DC A   5      13.194  10.3321058.582  1.00  1.00
ATOM    101  C5   DC A   5      13.858   8.0361058.581  1.00  1.00
ATOM    102  C6   DC A   5      13.439   6.7501058.688  1.00  1.00
ATOM    103  P    DT A   6      10.428   1.2711057.453  1.00  1.00
ATOM    104  OP1  DT A   6      10.384   0.0001058.210  1.00  1.00
ATOM    105  OP2  DT A   6      11.406   1.3331056.345  1.00  1.00
ATOM    106  O5'  DT A   6       8.967   1.6201056.900  1.00  1.00
ATOM    107  C5'  DT A   6       8.051   2.3331057.751  1.00  1.00
ATOM    108  C4'  DT A   6       7.346   3.4181056.960  1.00  1.00
ATOM    109  O4'  DT A   6       8.086   4.6721056.957  1.00  1.00
ATOM    110  C3'  DT A   6       7.120   3.1201055.478  1.00  1.00
ATOM    111  O3'  DT A   6       5.862   3.6571055.087  1.00  1.00
ATOM    112  C2'  DT A   6       8.224   3.8911054.755  1.00  1.00
ATOM    113  C1'  DT A   6       8.159   5.1461055.621  1.00  1.00
ATOM    114  N1   DT A   6       9.361   6.0181055.504  1.00  1.00
ATOM    115  C2   DT A   6       9.161   7.3741055.596  1.00  1.00
ATOM    116  O2   DT A   6       8.062   7.8721055.766  1.00  1.00
ATOM    117  N3   DT A   6      10.298   8.1501055.482  1.00  1.00
ATOM    118  C4   DT A   6      11.586   7.6931055.289  1.00  1.00
ATOM    119  O4   DT A   6      12.526   8.4851055.202  1.00  1.00
ATOM    120  C5   DT A   6      11.694   6.2551055.205  1.00  1.00
ATOM    121  C7   DT A   6      13.062   5.6741054.995  1.00  1.00
ATOM    122  C6   DT A   6      10.605   5.4771055.312  1.00  1.00
ATOM    123  P    DA A   7       4.942   2.8231054.078  1.00  1.00
ATOM    124  OP1  DA A   7       4.159   1.8201054.835  1.00  1.00
ATOM    125  OP2  DA A   7       5.770   2.2981052.970  1.00  1.00
ATOM    126  O5'  DA A   7       3.965   3.9631053.525  1.00  1.00
ATOM    127  C5'  DA A   7       3.643   5.0791054.376  1.00  1.00
ATOM    128  C4'  DA A   7       3.710   6.3701053.585  1.00  1.00
ATOM    129  O4'  DA A   7       5.046   6.9501053.582  1.00  1.00
ATOM    130  C3'  DA A   7       3.352   6.2621052.103  1.00  1.00
ATOM    131  O3'  DA A   7       2.651   7.4361051.712  1.00  1.00
ATOM    132  C2'  DA A   7       4.699   6.2381051.380  1.00  1.00
ATOM    133  C1'  DA A   7       5.383   7.2911052.246  1.00  1.00
ATOM    134  N9   DA A   7       6.868   7.2901052.129  1.00  1.00
ATOM    135  C8   DA A   7       7.703   6.2261051.938  1.00  1.00
ATOM    136  N7   DA A   7       8.958   6.5491051.876  1.00  1.00
ATOM    137  C5   DA A   7       8.957   7.9281052.038  1.00  1.00
ATOM    138  C6   DA A   7       9.991   8.8781052.068  1.00  1.00
ATOM    139  N6   DA A   7      11.287   8.5671051.929  1.00  1.00
ATOM    140  N1   DA A   7       9.642  10.1661052.246  1.00  1.00
ATOM    141  C2   DA A   7       8.352  10.4701052.384  1.00  1.00
ATOM    142  N3   DA A   7       7.306   9.6731052.373  1.00  1.00
ATOM    143  C4   DA A   7       7.682   8.3901052.193  1.00  1.00
ATOM    144  P    DA A   8       1.415   7.3021050.703  1.00  1.00
ATOM    145  OP1  DA A   8       0.192   6.9521051.460  1.00  1.00
ATOM    146  OP2  DA A   8       1.776   6.3911049.595  1.00  1.00
ATOM    147  O5'  DA A   8       1.295   8.7991050.150  1.00  1.00
ATOM    148  C5'  DA A   8       1.690   9.8921051.001  1.00  1.00
ATOM    149  C4'  DA A   8       2.504  10.8971050.210  1.00  1.00
ATOM    150  O4'  DA A   8       3.926  10.5811050.207  1.00  1.00
ATOM    151  C3'  DA A   8       2.151  11.0201048.728  1.00  1.00
ATOM    152  O3'  DA A   8       2.274  12.3821048.337  1.00  1.00
ATOM    153  C2'  DA A   8       3.226  10.2081048.005  1.00  1.00
ATOM    154  C1'  DA A   8       4.399  10.6581048.871  1.00  1.00
ATOM    155  N9   DA A   8       5.599   9.7841048.754  1.00  1.00
ATOM    156  C8   DA A   8       5.650   8.4331048.563  1.00  1.00
ATOM    157  N7   DA A   8       6.855   7.9561048.501  1.00  1.00
ATOM    158  C5   DA A   8       7.664   9.0721048.663  1.00  1.00
ATOM    159  C6   DA A   8       9.059   9.2341048.693  1.00  1.00
ATOM    160  N6   DA A   8       9.925   8.2201048.554  1.00  1.00
ATOM    161  N1   DA A   8       9.534  10.4811048.871  1.00  1.00
ATOM    162  C2   DA A   8       8.669  11.4841049.009  1.00  1.00
ATOM    163  N3   DA A   8       7.355  11.4551048.998  1.00  1.00
ATOM    164  C4   DA A   8       6.905  10.1961048.818  1.00  1.00
ATOM    165  P    DT A   9       1.195  13.0001047.328  1.00  1.00
ATOM    166  OP1  DT A   9       0.000  13.4351048.085  1.00  1.00
ATOM    167  OP2  DT A   9       0.952  12.0501046.220  1.00  1.00
ATOM    168  O5'  DT A   9       1.978  14.2811046.775  1.00  1.00
ATOM    169  C5'  DT A   9       2.940  14.9321047.626  1.00  1.00
ATOM    170  C4'  DT A   9       4.189  15.2671046.835  1.00  1.00
ATOM    171  O4'  DT A   9       5.153  14.1761046.832  1.00  1.00
ATOM    172  C3'  DT A   9       3.975  15.5741045.353  1.00  1.00
ATOM    173  O3'  DT A   9       4.875  16.6041044.962  1.00  1.00
ATOM    174  C2'  DT A   9       4.368  14.2861044.630  1.00  1.00
ATOM    175  C1'  DT A   9       5.581  13.9601045.496  1.00  1.00
ATOM    176  N1   DT A   9       6.039  12.5481045.379  1.00  1.00
ATOM    177  C2   DT A   9       7.391  12.3191045.471  1.00  1.00
ATOM    178  O2   DT A   9       8.204  13.2101045.641  1.00  1.00
ATOM    179  N3   DT A   9       7.778  10.9971045.357  1.00  1.00
ATOM    180  C4   DT A   9       6.945   9.9141045.164  1.00  1.00
ATOM    181  O4   DT A   9       7.408   8.7751045.077  1.00  1.00
ATOM    182  C5   DT A   9       5.544  10.2551045.080  1.00  1.00
ATOM    183  C7   DT A   9       4.569   9.1341044.870  1.00  1.00
ATOM    184  C6   DT A   9       5.140  11.5311045.187  1.00  1.00
ATOM    185  P    DG A  10       4.366  17.7381043.953  1.00  1.00
ATOM    186  OP1  DG A  10       3.655  18.7921044.710  1.00  1.00
ATOM    187  OP2  DG A  10       3.611  17.1131042.845  1.00  1.00
ATOM    188  O5'  DG A  10       5.753  18.3141043.400  1.00  1.00
ATOM    189  C5'  DG A  10       6.914  18.2761044.251  1.00  1.00
ATOM    190  C4'  DG A  10       8.121  17.8131043.460  1.00  1.00
ATOM    191  O4'  DG A  10       8.260  16.3631043.457  1.00  1.00
ATOM    192  C3'  DG A  10       8.129  18.1871041.978  1.00  1.00
ATOM    193  O3'  DG A  10       9.462  18.4911041.587  1.00  1.00
ATOM    194  C2'  DG A  10       7.689  16.9141041.255  1.00  1.00
ATOM    195  C1'  DG A  10       8.479  15.9371042.121  1.00  1.00
ATOM    196  N9   DG A  10       8.019  14.5251042.004  1.00  1.00
ATOM    197  C8   DG A  10       6.745  14.0371041.811  1.00  1.00
ATOM    198  N7   DG A  10       6.678  12.7291041.751  1.00  1.00
ATOM    199  C5   DG A  10       8.001  12.3221041.915  1.00  1.00
ATOM    200  C6   DG A  10       8.559  11.0171041.940  1.00  1.00
ATOM    201  O6   DG A  10       7.991   9.9351041.821  1.00  1.00
ATOM    202  N1   DG A  10       9.947  11.0581042.130  1.00  1.00
ATOM    203  C2   DG A  10      10.697  12.2081042.277  1.00  1.00
ATOM    204  N2   DG A  10      12.010  12.0341042.449  1.00  1.00
ATOM    205  N3   DG A  10      10.173  13.4321042.254  1.00  1.00
ATOM    206  C4   DG A  10       8.827  13.4101042.070  1.00  1.00
ATOM    207  P    DC A  11       9.716  19.7081040.578  1.00  1.00
ATOM    208  OP1  DC A  11       9.761  20.9791041.335  1.00  1.00
ATOM    209  OP2  DC A  11       8.738  19.6461039.470  1.00  1.00
ATOM    210  O5'  DC A  11      11.177  19.3591040.025  1.00  1.00
ATOM    211  C5'  DC A  11      12.094  18.6461040.876  1.00  1.00
ATOM    212  C4'  DC A  11      12.798  17.5611040.085  1.00  1.00
ATOM    213  O4'  DC A  11      12.058  16.3071040.082  1.00  1.00
ATOM    214  C3'  DC A  11      13.024  17.8591038.603  1.00  1.00
ATOM    215  O3'  DC A  11      14.282  17.3221038.212  1.00  1.00
ATOM    216  C2'  DC A  11      11.921  17.0871037.880  1.00  1.00
ATOM    217  C1'  DC A  11      11.986  15.8331038.746  1.00  1.00
ATOM    218  N1   DC A  11      10.784  14.9611038.629  1.00  1.00
ATOM    219  C2   DC A  11      10.969  13.5841038.720  1.00  1.00
ATOM    220  O2   DC A  11      12.112  13.1461038.893  1.00  1.00
ATOM    221  N3   DC A  11       9.886  12.7721038.615  1.00  1.00
ATOM    222  C4   DC A  11       8.663  13.2861038.428  1.00  1.00
ATOM    223  N4   DC A  11       7.639  12.4521038.332  1.00  1.00
ATOM    224  C5   DC A  11       8.451  14.6991038.331  1.00  1.00
ATOM    225  C6   DC A  11       9.546  15.4941038.438  1.00  1.00
ATOM    226  P    DA A  12      15.203  18.1561037.203  1.00  1.00
ATOM    227  OP1  DA A  12      15.986  19.1581037.960  1.00  1.00
ATOM    228  OP2  DA A  12      14.375  18.6811036.095  1.00  1.00
ATOM    229  O5'  DA A  12      16.179  17.0161036.650  1.00  1.00
ATOM    230  C5'  DA A  12      16.502  15.9001037.501  1.00  1.00
ATOM    231  C4'  DA A  12      16.434  14.6081036.710  1.00  1.00
ATOM    232  O4'  DA A  12      15.098  14.0281036.707  1.00  1.00
ATOM    233  C3'  DA A  12      16.792  14.7161035.228  1.00  1.00
ATOM    234  O3'  DA A  12      17.494  13.5421034.837  1.00  1.00
ATOM    235  C2'  DA A  12      15.446  14.7411034.505  1.00  1.00
ATOM    236  C1'  DA A  12      14.761  13.6881035.371  1.00  1.00
ATOM    237  N9   DA A  12      13.276  13.6891035.254  1.00  1.00
ATOM    238  C8   DA A  12      12.441  14.7521035.063  1.00  1.00
ATOM    239  N7   DA A  12      11.186  14.4301035.001  1.00  1.00
ATOM    240  C5   DA A  12      11.187  13.0511035.163  1.00  1.00
ATOM    241  C6   DA A  12      10.154  12.1001035.193  1.00  1.00
ATOM    242  N6   DA A  12       8.857  12.4121035.054  1.00  1.00
ATOM    243  N1   DA A  12      10.502  10.8121035.371  1.00  1.00
ATOM    244  C2   DA A  12      11.792  10.5091035.509  1.00  1.00
ATOM    245  N3   DA A  12      12.838  11.3061035.498  1.00  1.00
ATOM    246  C4   DA A  12      12.462  12.5881035.318  1.00  1.00
ATOM    247  P    DA A  13      18.729  13.6761033.828  1.00  1.00
ATOM    248  OP1  DA A  13      19.952  14.0271034.585  1.00  1.00
ATOM    249  OP2  DA A  13      18.368  14.5881032.720  1.00  1.00
ATOM    250  O5'  DA A  13      18.849  12.1801033.275  1.00  1.00
ATOM    251  C5'  DA A  13      18.454  11.0871034.126  1.00  1.00
ATOM    252  C4'  DA A  13      17.640  10.0821033.335  1.00  1.00
ATOM    253  O4'  DA A  13      16.219  10.3981033.332  1.00  1.00
ATOM    254  C3'  DA A  13      17.993   9.9591031.853  1.00  1.00
ATOM    255  O3'  DA A  13      17.871   8.5971031.462  1.00  1.00
ATOM    256  C2'  DA A  13      16.918  10.7701031.130  1.00  1.00
ATOM    257  C1'  DA A  13      15.746  10.3211031.996  1.00  1.00
ATOM    258  N9   DA A  13      14.545  11.1951031.879  1.00  1.00
ATOM    259  C8   DA A  13      14.494  12.5461031.688  1.00  1.00
ATOM    260  N7   DA A  13      13.290  13.0221031.626  1.00  1.00
ATOM    261  C5   DA A  13      12.480  11.9071031.788  1.00  1.00
ATOM    262  C6   DA A  13      11.085  11.7451031.818  1.00  1.00
ATOM    263  N6   DA A  13      10.219  12.7591031.679  1.00  1.00
ATOM    264  N1   DA A  13      10.610  10.4981031.996  1.00  1.00
ATOM    265  C2   DA A  13      11.475   9.4941032.134  1.00  1.00
ATOM    266  N3   DA A  13      12.790   9.5241032.123  1.00  1.00
ATOM    267  C4   DA A  13      13.240  10.7831031.943  1.00  1.00
ATOM    268  P    DT A  14      18.949   7.9791030.453  1.00  1.00
ATOM    269  OP1  DT A  14      20.144   7.5441031.210  1.00  1.00
ATOM    270  OP2  DT A  14      19.193   8.9291029.345  1.00  1.00
ATOM    271  O5'  DT A  14      18.166   6.6981029.900  1.00  1.00
ATOM    272  C5'  DT A  14      17.205   6.0461030.751  1.00  1.00
ATOM    273  C4'  DT A  14      15.956   5.7121029.960  1.00  1.00
ATOM    274  O4'  DT A  14      14.991   6.8031029.957  1.00  1.00
ATOM    275  C3'  DT A  14      16.169   5.4041028.478  1.00  1.00
ATOM    276  O3'  DT A  14      15.269   4.3741028.087  1.00  1.00
ATOM    277  C2'  DT A  14      15.776   6.6931027.755  1.00  1.00
ATOM    278  C1'  DT A  14      14.563   7.0181028.621  1.00  1.00
ATOM    279  N1   DT A  14      14.105   8.4311028.504  1.00  1.00
ATOM    280  C2   DT A  14      12.754   8.6601028.596  1.00  1.00
ATOM    281  O2   DT A  14      11.940   7.7691028.766  1.00  1.00
ATOM    282  N3   DT A  14      12.367   9.9821028.482  1.00  1.00
ATOM    283  C4   DT A  14      13.200  11.0651028.289  1.00  1.00
ATOM    284  O4   DT A  14      12.736  12.2041028.202  1.00  1.00
ATOM    285  C5   DT A  14      14.600  10.7241028.205  1.00  1.00
ATOM    286  C7   DT A  14      15.576  11.8441027.995  1.00  1.00
ATOM    287  C6   DT A  14      15.004   9.4471028.312  1.00  1.00
ATOM    288  P    DA A  15      15.778   3.2411027.078  1.00  1.00
ATOM    289  OP1  DA A  15      16.490   2.1861027.835  1.00  1.00
ATOM    290  OP2  DA A  15      16.533   3.8661025.970  1.00  1.00
ATOM    291  O5'  DA A  15      14.392   2.6641026.525  1.00  1.00
ATOM    292  C5'  DA A  15      13.231   2.7031027.376  1.00  1.00
ATOM    293  C4'  DA A  15      12.024   3.1661026.585  1.00  1.00
ATOM    294  O4'  DA A  15      11.885   4.6161026.582  1.00  1.00
ATOM    295  C3'  DA A  15      12.016   2.7921025.103  1.00  1.00
ATOM    296  O3'  DA A  15      10.682   2.4881024.712  1.00  1.00
ATOM    297  C2'  DA A  15      12.455   4.0651024.380  1.00  1.00
ATOM    298  C1'  DA A  15      11.665   5.0421025.246  1.00  1.00
ATOM    299  N9   DA A  15      12.125   6.4531025.129  1.00  1.00
ATOM    300  C8   DA A  15      13.395   6.9191024.938  1.00  1.00
ATOM    301  N7   DA A  15      13.475   8.2121024.876  1.00  1.00
ATOM    302  C5   DA A  15      12.164   8.6371025.038  1.00  1.00
ATOM    303  C6   DA A  15      11.579   9.9141025.068  1.00  1.00
ATOM    304  N6   DA A  15      12.276  11.0511024.929  1.00  1.00
ATOM    305  N1   DA A  15      10.247   9.9801025.246  1.00  1.00
ATOM    306  C2   DA A  15       9.560   8.8481025.384  1.00  1.00
ATOM    307  N3   DA A  15       9.994   7.6061025.373  1.00  1.00
ATOM    308  C4   DA A  15      11.330   7.5681025.193  1.00  1.00
ATOM    309  P    DA A  16      10.428   1.2711023.703  1.00  1.00
ATOM    310  OP1  DA A  16      10.384   0.0001024.460  1.00  1.00
ATOM    311  OP2  DA A  16      11.406   1.3331022.595  1.00  1.00
ATOM    312  O5'  DA A  16       8.967   1.6201023.150  1.00  1.00
ATOM    313  C5'  DA A  16       8.051   2.3331024.001  1.00  1.00
ATOM    314  C4'  DA A  16       7.346   3.4181023.210  1.00  1.00
ATOM    315  O4'  DA A  16       8.086   4.6721023.207  1.00  1.00
ATOM    316  C3'  DA A  16       7.120   3.1201021.728  1.00  1.00
ATOM    317  O3'  DA A  16       5.862   3.6571021.337  1.00  1.00
ATOM    318  C2'  DA A  16       8.224   3.8911021.005  1.00  1.00
ATOM    319  C1'  DA A  16       8.159   5.1461021.871  1.00  1.00
ATOM    320  N9   DA A  16       9.361   6.0181021.754  1.00  1.00
ATOM    321  C8   DA A  16      10.661   5.6481021.563  1.00  1.00
ATOM    322  N7   DA A  16      11.487   6.6461021.501  1.00  1.00
ATOM    323  C5   DA A  16      10.676   7.7611021.663  1.00  1.00
ATOM    324  C6   DA A  16      10.953   9.1381021.693  1.00  1.00
ATOM    325  N6   DA A  16      12.185   9.6481021.554  1.00  1.00
ATOM    326  N1   DA A  16       9.914   9.9751021.871  1.00  1.00
ATOM    327  C2   DA A  16       8.692   9.4621022.009  1.00  1.00
ATOM    328  N3   DA A  16       8.314   8.2031021.998  1.00  1.00
ATOM    329  C4   DA A  16       9.372   7.3861021.818  1.00  1.00
ATOM    330  P    DT A  17       4.942   2.8231020.328  1.00  1.00
ATOM    331  OP1  DT A  17       4.159   1.8201021.085  1.00  1.00
ATOM    332  OP2  DT A  17       5.770   2.2981019.220  1.00  1.00
ATOM    333  O5'  DT A  17       3.965   3.9631019.775  1.00  1.00
ATOM    334  C5'  DT A  17       3.643   5.0791020.626  1.00  1.00
ATOM    335  C4'  DT A  17       3.710   6.3701019.835  1.00  1.00
ATOM    336  O4'  DT A  17       5.046   6.9501019.832  1.00  1.00
ATOM    337  C3'  DT A  17       3.352   6.2621018.353  1.00  1.00
ATOM    338  O3'  DT A  17       2.651   7.4361017.962  1.00  1.00
ATOM    339  C2'  DT A  17       4.699   6.2381017.630  1.00  1.00
ATOM    340  C1'  DT A  17       5.383   7.2911018.496  1.00  1.00
ATOM    341  N1   DT A  17       6.868   7.2901018.379  1.00  1.00
ATOM    342  C2   DT A  17       7.504   8.5041018.471  1.00  1.00
ATOM    343  O2   DT A  17       6.908   9.5541018.641  1.00  1.00
ATOM    344  N3   DT A  17       8.880   8.4641018.357  1.00  1.00
ATOM    345  C4   DT A  17       9.653   7.3371018.164  1.00  1.00
ATOM    346  O4   DT A  17      10.879   7.4261018.077  1.00  1.00
ATOM    347  C5   DT A  17       8.896   6.1111018.080  1.00  1.00
ATOM    348  C7   DT A  17       9.660   4.8361017.870  1.00  1.00
ATOM    349  C6   DT A  17       7.557   6.1211018.187  1.00  1.00
ATOM    350  P    DT A  18       1.415   7.3021016.953  1.00  1.00
ATOM    351  OP1  DT A  18       0.192   6.9521017.710  1.00  1.00
ATOM    352  OP2  DT A  18       1.776   6.3911015.845  1.00  1.00
ATOM    353  O5'  DT A  18       1.295   8.7991016.400  1.00  1.00
ATOM    354  C5'  DT A  18       1.690   9.8921017.251  1.00  1.00
ATOM    355  C4'  DT A  18       2.504  10.8971016.460  1.00  1.00
ATOM    356  O4'  DT A  18       3.926  10.5811016.457  1.00  1.00
ATOM    357  C3'  DT A  18       2.151  11.0201014.978  1.00  1.00
ATOM    358  O3'  DT A  18       2.274  12.3821014.587  1.00  1.00
ATOM    359  C2'  DT A  18       3.226  10.2081014.255  1.00  1.00
ATOM    360  C1'  DT A  18       4.399  10.6581015.121  1.00  1.00
ATOM    361  N1   DT A  18       5.599   9.7841015.004  1.00  1.00
ATOM    362  C2   DT A  18       6.828  10.3931015.096  1.00  1.00
ATOM    363  O2   DT A  18       6.962  11.5931015.266  1.00  1.00
ATOM    364  N3   DT A  18       7.917   9.5521014.982  1.00  1.00
ATOM    365  C4   DT A  18       7.880   8.1861014.789  1.00  1.00
ATOM    366  O4   DT A  18       8.925   7.5371014.702  1.00  1.00
ATOM    367  C5   DT A  18       6.547   7.6391014.705  1.00  1.00
ATOM    368  C7   DT A  18       6.416   6.1581014.495  1.00  1.00
ATOM    369  C6   DT A  18       5.470   8.4331014.812  1.00  1.00
ATOM    370  P    DC A  19       1.195  13.0001013.578  1.00  1.00
ATOM    371  OP1  DC A  19       0.000  13.4351014.335  1.00  1.00
ATOM    372  OP2  DC A  19       0.952  12.0501012.470  1.00  1.00
ATOM    373  O5'  DC A  19       1.978  14.2811013.025  1.00  1.00
ATOM    374  C5'  DC A  19       2.940  14.9321013.876  1.00  1.00
ATOM    375  C4'  DC A  19       4.189  15.2671013.085  1.00  1.00
ATOM    376  O4'  DC A  19       5.153  14.1761013.082  1.00  1.00
ATOM    377  C3'  DC A  19       3.975  15.5741011.603  1.00  1.00
ATOM    378  O3'  DC A  19       4.875  16.6041011.212  1.00  1.00
ATOM    379  C2'  DC A  19       4.368  14.2861010.880  1.00  1.00
ATOM    380  C1'  DC A  19       5.581  13.9601011.746  1.00  1.00
ATOM    381  N1   DC A  19       6.039  12.5481011.629  1.00  1.00
ATOM    382  C2   DC A  19       7.406  12.2991011.720  1.00  1.00
ATOM    383  O2   DC A  19       8.176  13.2511011.893  1.00  1.00
ATOM    384  N3   DC A  19       7.844  11.0171011.615  1.00  1.00
ATOM    385  C4   DC A  19       6.978  10.0141011.428  1.00  1.00
ATOM    386  N4   DC A  19       7.454   8.7821011.332  1.00  1.00
ATOM    387  C5   DC A  19       5.568  10.2491011.331  1.00  1.00
ATOM    388  C6   DC A  19       5.150  11.5361011.438  1.00  1.00
ATOM    389  P    DA A  20       4.366  17.7381010.203  1.00  1.00
ATOM    390  OP1  DA A  20       3.655  18.7921010.960  1.00  1.00
ATOM    391  OP2  DA A  20       3.611  17.1131009.095  1.00  1.00
ATOM    392  O5'  DA A  20       5.753  18.3141009.650  1.00  1.00
ATOM    393  C5'  DA A  20       6.914  18.2761010.501  1.00  1.00
ATOM    394  C4'  DA A  20       8.121  17.8131009.710  1.00  1.00
ATOM    395  O4'  DA A  20       8.260  16.3631009.707  1.00  1.00
ATOM    396  C3'  DA A  20       8.129  18.1871008.228  1.00  1.00
ATOM    397  O3'  DA A  20       9.462  18.4911007.837  1.00  1.00
ATOM    398  C2'  DA A  20       7.689  16.9141007.505  1.00  1.00
ATOM    399  C1'  DA A  20       8.479  15.9371008.371  1.00  1.00
ATOM    400  N9   DA A  20       8.019  14.5251008.254  1.00  1.00
ATOM    401  C8   DA A  20       6.750  14.0601008.063  1.00  1.00
ATOM    402  N7   DA A  20       6.669  12.7671008.001  1.00  1.00
ATOM    403  C5   DA A  20       7.980  12.3411008.163  1.00  1.00
ATOM    404  C6   DA A  20       8.565  11.0651008.193  1.00  1.00
ATOM    405  N6   DA A  20       7.869   9.9281008.054  1.00  1.00
ATOM    406  N1   DA A  20       9.898  10.9981008.371  1.00  1.00
ATOM    407  C2   DA A  20      10.585  12.1311008.509  1.00  1.00
ATOM    408  N3   DA A  20      10.151  13.3721008.498  1.00  1.00
ATOM    409  C4   DA A  20       8.814  13.4111008.318  1.00  1.00
ATOM    410  P    DA A  21       9.716  19.7081006.828  1.00  1.00
ATOM    411  OP1  DA A  21       9.761  20.9791007.585  1.00  1.00
ATOM    412  OP2  DA A  21       8.738  19.6461005.720  1.00  1.00
ATOM    413  O5'  DA A  21      11.177  19.3591006.275  1.00  1.00
ATOM    414  C5'  DA A  21      12.094  18.6461007.126  1.00  1.00
ATOM    415  C4'  DA A  21      12.798  17.5611006.335  1.00  1.00
ATOM    416  O4'  DA A  21      12.058  16.3071006.332  1.00  1.00
ATOM    417  C3'  DA A  21      13.024  17.8591004.853  1.00  1.00
ATOM    418  O3'  DA A  21      14.282  17.3221004.462  1.00  1.00
ATOM    419  C2'  DA A  21      11.921  17.0871004.130  1.00  1.00
ATOM    420  C1'  DA A  21      11.986  15.8331004.996  1.00  1.00
ATOM    421  N9   DA A  21      10.784  14.9611004.879  1.00  1.00
ATOM    422  C8   DA A  21       9.483  15.3311004.688  1.00  1.00
ATOM    423  N7   DA A  21       8.658  14.3321004.626  1.00  1.00
ATOM    424  C5   DA A  21       9.468  13.2171004.788  1.00  1.00
ATOM    425  C6   DA A  21       9.191  11.8411004.818  1.00  1.00
ATOM    426  N6   DA A  21       7.959  11.3311004.679  1.00  1.00
ATOM    427  N1   DA A  21      10.230  11.0041004.996  1.00  1.00
ATOM    428  C2   DA A  21      11.452  11.5161005.134  1.00  1.00
ATOM    429  N3   DA A  21      11.830  12.7761005.123  1.00  1.00
ATOM    430  C4   DA A  21      10.772  13.5921004.943  1.00  1.00
ATOM    431  P    DT A  22      15.203  18.1561003.453  1.00  1.00
ATOM    432  OP1  DT A  22      15.986  19.1581004.210  1.00  1.00
ATOM    433  OP2  DT A  22      14.375  18.6811002.345  1.00  1.00
ATOM    434  O5'  DT A  22      16.179  17.0161002.900  1.00  1.00
ATOM    435  C5'  DT A  22      16.502  15.9001003.751  1.00  1.00
ATOM    436  C4'  DT A  22      16.434  14.6081002.960  1.00  1.00
ATOM    437  O4'  DT A  22      15.098  14.0281002.957  1.00  1.00
ATOM    438  C3'  DT A  22      16.792  14.7161001.478  1.00  1.00
ATOM    439  O3'  DT A  22      17.494  13.5421001.087  1.00  1.00
ATOM    440  C2'  DT A  22      15.446  14.7411000.755  1.00  1.00
ATOM    441  C1'  DT A  22      14.761  13.6881001.621  1.00  1.00
ATOM    442  N1   DT A  22      13.276  13.6891001.504  1.00  1.00
ATOM    443  C2   DT A  22      12.641  12.4741001.596  1.00  1.00
ATOM    444  O2   DT A  22      13.237  11.4251001.766  1.00  1.00
ATOM    445  N3   DT A  22      11.264  12.5151001.482  1.00  1.00
ATOM    446  C4   DT A  22      10.492  13.6421001.289  1.00  1.00
ATOM    447  O4   DT A  22       9.265  13.5531001.202  1.00  1.00
ATOM    448  C5   DT A  22      11.249  14.8681001.205  1.00  1.00
ATOM    449  C7   DT A  22      10.484  16.1421000.995  1.00  1.00
ATOM    450  C6   DT A  22      12.587  14.8581001.312  1.00  1.00
ATOM    451  P    DG A  23      18.729  13.6761000.078  1.00  1.00
ATOM    452  OP1  DG A  23      19.952  14.0271000.835  1.00  1.00
ATOM    453  OP2  DG A  23      18.368  14.588 998.970  1.00  1.00
ATOM    454  O5'  DG A  23      18.849  12.180 999.525  1.00  1.00
ATOM    455  C5'  DG A  23      18.454  11.0871000.376  1.00  1.00
ATOM    456  C4'  DG A  23      17.640  10.082 999.585  1.00  1.00
ATOM    457  O4'  DG A  23      16.219  10.398 999.582  1.00  1.00
ATOM    458  C3'  DG A  23      17.993   9.959 998.103  1.00  1.00
ATOM    459  O3'  DG A  23      17.871   8.597 997.712  1.00  1.00
ATOM    460  C2'  DG A  23      16.918  10.770 997.380  1.00  1.00
ATOM    461  C1'  DG A  23      15.746  10.321 998.246  1.00  1.00
ATOM    462  N9   DG A  23      14.545  11.195 998.129  1.00  1.00
ATOM    463  C8   DG A  23      14.475  12.557 997.936  1.00  1.00
ATOM    464  N7   DG A  23      13.252  13.026 997.876  1.00  1.00
ATOM    465  C5   DG A  23      12.455  11.893 998.040  1.00  1.00
ATOM    466  C6   DG A  23      11.042  11.766 998.065  1.00  1.00
ATOM    467  O6   DG A  23      10.188  12.640 997.946  1.00  1.00
ATOM    468  N1   DG A  23      10.651  10.433 998.255  1.00  1.00
ATOM    469  C2   DG A  23      11.514   9.364 998.402  1.00  1.00
ATOM    470  N2   DG A  23      10.942   8.169 998.574  1.00  1.00
ATOM    471  N3   DG A  23      12.839   9.484 998.379  1.00  1.00
ATOM    472  C4   DG A  23      13.235  10.771 998.195  1.00  1.00
ATOM    473  P    DA A  24      18.949   7.979 996.703  1.00  1.00
ATOM    474  OP1  DA A  24      20.144   7.544 997.460  1.00  1.00
ATOM    475  OP2  DA A  24      19.193   8.929 995.595  1.00  1.00
ATOM    476  O5'  DA A  24      18.166   6.698 996.150  1.00  1.00
ATOM    477  C5'  DA A  24      17.205   6.046 997.001  1.00  1.00
ATOM    478  C4'  DA A  24      15.956   5.712 996.210  1.00  1.00
ATOM    479  O4'  DA A  24      14.991   6.803 996.207  1.00  1.00
ATOM    480  C3'  DA A  24      16.169   5.404 994.728  1.00  1.00
ATOM    481  O3'  DA A  24      15.269   4.374 994.337  1.00  1.00
ATOM    482  C2'  DA A  24      15.776   6.693 994.005  1.00  1.00
ATOM    483  C1'  DA A  24      14.563   7.018 994.871  1.00  1.00
ATOM    484  N9   DA A  24      14.105   8.431 994.754  1.00  1.00
ATOM    485  C8   DA A  24      14.859   9.554 994.563  1.00  1.00
ATOM    486  N7   DA A  24      14.164  10.647 994.501  1.00  1.00
ATOM    487  C5   DA A  24      12.853  10.221 994.663  1.00  1.00
ATOM    488  C6   DA A  24      11.630  10.910 994.693  1.00  1.00
ATOM    489  N6   DA A  24      11.525  12.239 994.554  1.00  1.00
ATOM    490  N1   DA A  24      10.512  10.180 994.871  1.00  1.00
ATOM    491  C2   DA A  24      10.623   8.860 995.009  1.00  1.00
ATOM    492  N3   DA A  24      11.703   8.111 994.998  1.00  1.00
ATOM    493  C4   DA A  24      12.807   8.865 994.818  1.00  1.00
ATOM    494  P    DA A  25      15.778   3.241 993.328  1.00  1.00
ATOM    495  OP1  DA A  25      16.490   2.186 994.085  1.00  1.00
ATOM    496  OP2  DA A  25      16.533   3.866 992.220  1.00  1.00
ATOM    497  O5'  DA A  25      14.392   2.664 992.775  1.00  1.00
ATOM    498  C5'  DA A  25      13.231   2.703 993.626  1.00  1.00
ATOM    499  C4'  DA A  25      12.024   3.166 992.835  1.00  1.00
ATOM    500  O4'  DA A  25      11.885   4.616 992.832  1.00  1.00
ATOM    501  C3'  DA A  25      12.016   2.792 991.353  1.00  1.00
ATOM    502  O3'  DA A  25      10.682   2.488 990.962  1.00  1.00
ATOM    503  C2'  DA A  25      12.455   4.065 990.630  1.00  1.00
ATOM    504  C1'  DA A  25      11.665   5.042 991.496  1.00  1.00
ATOM    505  N9   DA A  25      12.125   6.453 991.379  1.00  1.00
ATOM    506  C8   DA A  25      13.395   6.919 991.188  1.00  1.00
ATOM    507  N7   DA A  25      13.475   8.212 991.126  1.00  1.00
ATOM    508  C5   DA A  25      12.164   8.637 991.288  1.00  1.00
ATOM    509  C6   DA A  25      11.579   9.914 991.318  1.00  1.00
ATOM    510  N6   DA A  25      12.276  11.051 991.179  1.00  1.00
ATOM    511  N1   DA A  25      10.247   9.980 991.496  1.00  1.00
ATOM    512  C2   DA A  25       9.560   8.848 991.634  1.00  1.00
ATOM    513  N3   DA A  25       9.994   7.606 991.623  1.00  1.00
ATOM    514  C4   DA A  25      11.330   7.568 991.443  1.00  1.00
ATOM    515  P    DG A  26      10.428   1.271 989.953  1.00  1.00
ATOM    516  OP1  DG A  26      10.384   0.000 990.710  1.00  1.00
ATOM    517  OP2  DG A  26      11.406   1.333 988.845  1.00  1.00
ATOM    518  O5'  DG A  26       8.967   1.620 989.400  1.00  1.00
ATOM    519  C5'  DG A  26       8.051   2.333 990.251  1.00  1.00
ATOM    520  C4'  DG A  26       7.346   3.418 989.460  1.00  1.00
ATOM    521  O4'  DG A  26       8.086   4.672 989.457  1.00  1.00
ATOM    522  C3'  DG A  26       7.120   3.120 987.978  1.00  1.00
ATOM    523  O3'  DG A  26       5.862   3.657 987.587  1.00  1.00
ATOM    524  C2'  DG A  26       8.224   3.891 987.255  1.00  1.00
ATOM    525  C1'  DG A  26       8.159   5.146 988.121  1.00  1.00
ATOM    526  N9   DG A  26       9.361   6.018 988.004  1.00  1.00
ATOM    527  C8   DG A  26      10.678   5.663 987.811  1.00  1.00
ATOM    528  N7   DG A  26      11.502   6.682 987.751  1.00  1.00
ATOM    529  C5   DG A  26      10.671   7.789 987.915  1.00  1.00
ATOM    530  C6   DG A  26      10.986   9.173 987.940  1.00  1.00
ATOM    531  O6   DG A  26      12.082   9.714 987.821  1.00  1.00
ATOM    532  N1   DG A  26       9.839   9.956 988.130  1.00  1.00
ATOM    533  C2   DG A  26       8.556   9.466 988.277  1.00  1.00
ATOM    534  N2   DG A  26       7.597  10.379 988.449  1.00  1.00
ATOM    535  N3   DG A  26       8.261   8.168 988.254  1.00  1.00
ATOM    536  C4   DG A  26       9.363   7.395 988.070  1.00  1.00
ATOM    537  P    DA A  27       4.942   2.823 986.578  1.00  1.00
ATOM    538  OP1  DA A  27       4.159   1.820 987.335  1.00  1.00
ATOM    539  OP2  DA A  27       5.770   2.298 985.470  1.00  1.00
ATOM    540  O5'  DA A  27       3.965   3.963 986.025  1.00  1.00
ATOM    541  C5'  DA A  27       3.643   5.079 986.876  1.00  1.00
ATOM    542  C4'  DA A  27       3.710   6.370 986.085  1.00  1.00
ATOM    543  O4'  DA A  27       5.046   6.950 986.082  1.00  1.00
ATOM    544  C3'  DA A  27       3.352   6.262 984.603  1.00  1.00
ATOM    545  O3'  DA A  27       2.651   7.436 984.212  1.00  1.00
ATOM    546  C2'  DA A  27       4.699   6.238 983.880  1.00  1.00
ATOM    547  C1'  DA A  27       5.383   7.291 984.746  1.00  1.00
ATOM    548  N9   DA A  27       6.868   7.290 984.629  1.00  1.00
ATOM    549  C8   DA A  27       7.703   6.226 984.438  1.00  1.00
ATOM    550  N7   DA A  27       8.958   6.549 984.376  1.00  1.00
ATOM    551  C5   DA A  27       8.957   7.928 984.538  1.00  1.00
ATOM    552  C6   DA A  27       9.991   8.878 984.568  1.00  1.00
ATOM    553  N6   DA A  27      11.287   8.567 984.429  1.00  1.00
ATOM    554  N1   DA A  27       9.642  10.166 984.746  1.00  1.00
ATOM    555  C2   DA A  27       8.352  10.470 984.884  1.00  1.00
ATOM    556  N3   DA A  27       7.306   9.673 984.873  1.00  1.00
ATOM    557  C4   DA A  27       7.682   8.390 984.693  1.00  1.00
ATOM    558  P    DT A  28       1.415   7.302 983.203  1.00  1.00
ATOM    559  OP1  DT A  28       0.192   6.952 983.960  1.00  1.00
ATOM    560  OP2  DT A  28       1.776   6.391 982.095  1.00  1.00
ATOM    561  O5'  DT A  28       1.295   8.799 982.650  1.00  1.00
ATOM    562  C5'  DT A  28       1.690   9.892 983.501  1.00  1.00
ATOM    563  C4'  DT A  28       2.504  10.897 982.710  1.00  1.00
ATOM    564  O4'  DT A  28       3.926  10.581 982.707  1.00  1.00
ATOM    565  C3'  DT A  28       2.151  11.020 981.228  1.00  1.00
ATOM    566  O3'  DT A  28       2.274  12.382 980.837  1.00  1.00
ATOM    567  C2'  DT A  28       3.226  10.208 980.505  1.00  1.00
ATOM    568  C1'  DT A  28       4.399  10.658 981.371  1.00  1.00
ATOM    569  N1   DT A  28       5.599   9.784 981.254  1.00  1.00
ATOM    570  C2   DT A  28       6.828  10.393 981.346  1.00  1.00
ATOM    571  O2   DT A  28       6.962  11.593 981.516  1.00  1.00
ATOM    572  N3   DT A  28       7.917   9.552 981.232  1.00  1.00
ATOM    573  C4   DT A  28       7.880   8.186 981.039  1.00  1.00
ATOM    574  O4   DT A  28       8.925   7.537 980.952  1.00  1.00
ATOM    575  C5   DT A  28       6.547   7.639 980.955  1.00  1.00
ATOM    576  C7   DT A  28       6.416   6.158 980.745  1.00  1.00
ATOM    577  C6   DT A  28       5.470   8.433 981.062  1.00  1.00
ATOM    578  P    DA A  29       1.195  13.000 979.828  1.00  1.00
ATOM    579  OP1  DA A  29       0.000  13.435 980.585  1.00  1.00
ATOM    580  OP2  DA A  29       0.952  12.050 978.720  1.00  1.00
ATOM    581  O5'  DA A  29       1.978  14.281 979.275  1.00  1.00
ATOM    582  C5'  DA A  29       2.940  14.932 980.126  1.00  1.00
ATOM    583  C4'  DA A  29       4.189  15.267 979.335  1.00  1.00
ATOM    584  O4'  DA A  29       5.153  14.176 979.332  1.00  1.00
ATOM    585  C3'  DA A  29       3.975  15.574 977.853  1.00  1.00
ATOM    586  O3'  DA A  29       4.875  16.604 977.462  1.00  1.00
ATOM    587  C2'  DA A  29       4.368  14.286 977.130  1.00  1.00
ATOM    588  C1'  DA A  29       5.581  13.960 977.996  1.00  1.00
ATOM    589  N9   DA A  29       6.039  12.548 977.879  1.00  1.00
ATOM    590  C8   DA A  29       5.286  11.425 977.688  1.00  1.00
ATOM    591  N7   DA A  29       5.980  10.331 977.626  1.00  1.00
ATOM    592  C5   DA A  29       7.291  10.758 977.788  1.00  1.00
ATOM    593  C6   DA A  29       8.515  10.069 977.818  1.00  1.00
ATOM    594  N6   DA A  29       8.619   8.740 977.679  1.00  1.00
ATOM    595  N1   DA A  29       9.632  10.799 977.996  1.00  1.00
ATOM    596  C2   DA A  29       9.522  12.119 978.134  1.00  1.00
ATOM    597  N3   DA A  29       8.441  12.868 978.123  1.00  1.00
ATOM    598  C4   DA A  29       7.337  12.114 977.943  1.00  1.00
ATOM    599  P    DT A  30       4.366  17.738 976.453  1.00  1.00
ATOM    600  OP1  DT A  30       3.655  18.792 977.210  1.00  1.00
ATOM    601  OP2  DT A  30       3.611  17.113 975.345  1.00  1.00
ATOM    602  O5'  DT A  30       5.753  18.314 975.900  1.00  1.00
ATOM    603  C5'  DT A  30       6.914  18.276 976.751  1.00  1.00
ATOM    604  C4'  DT A  30       8.121  17.813 975.960  1.00  1.00
ATOM    605  O4'  DT A  30       8.260  16.363 975.957  1.00  1.00
ATOM    606  C3'  DT A  30       8.129  18.187 974.478  1.00  1.00
ATOM    607  O3'  DT A  30       9.462  18.491 974.087  1.00  1.00
ATOM    608  C2'  DT A  30       7.689  16.914 973.755  1.00  1.00
ATOM    609  C1'  DT A  30       8.479  15.937 974.621  1.00  1.00
ATOM    610  N1   DT A  30       8.019  14.525 974.504  1.00  1.00
ATOM    611  C2   DT A  30       8.978  13.545 974.596  1.00  1.00
ATOM    612  O2   DT A  30      10.160  13.788 974.766  1.00  1.00
ATOM    613  N3   DT A  30       8.514  12.249 974.482  1.00  1.00
ATOM    614  C4   DT A  30       7.204  11.862 974.289  1.00  1.00
ATOM    615  O4   DT A  30       6.909  10.668 974.202  1.00  1.00
ATOM    616  C5   DT A  30       6.271  12.961 974.205  1.00  1.00
ATOM    617  C7   DT A  30       4.823  12.628 973.995  1.00  1.00
ATOM    618  C6   DT A  30       6.695  14.231 974.312  1.00  1.00
ATOM    619  P    DG A  31       9.716  19.708 973.078  1.00  1.00
ATOM    620  OP1  DG A  31       9.761  20.979 973.835  1.00  1.00
ATOM    621  OP2  DG A  31       8.738  19.646 971.970  1.00  1.00
ATOM    622  O5'  DG A  31      11.177  19.359 972.525  1.00  1.00
ATOM    623  C5'  DG A  31      12.094  18.646 973.376  1.00  1.00
ATOM    624  C4'  DG A  31      12.798  17.561 972.585  1.00  1.00
ATOM    625  O4'  DG A  31      12.058  16.307 972.582  1.00  1.00
ATOM    626  C3'  DG A  31      13.024  17.859 971.103  1.00  1.00
ATOM    627  O3'  DG A  31      14.282  17.322 970.712  1.00  1.00
ATOM    628  C2'  DG A  31      11.921  17.087 970.380  1.00  1.00
ATOM    629  C1'  DG A  31      11.986  15.833 971.246  1.00  1.00
ATOM    630  N9   DG A  31      10.784  14.961 971.129  1.00  1.00
ATOM    631  C8   DG A  31       9.466  15.315 970.936  1.00  1.00
ATOM    632  N7   DG A  31       8.643  14.297 970.876  1.00  1.00
ATOM    633  C5   DG A  31       9.474  13.190 971.040  1.00  1.00
ATOM    634  C6   DG A  31       9.158  11.806 971.065  1.00  1.00
ATOM    635  O6   DG A  31       8.062  11.264 970.946  1.00  1.00
ATOM    636  N1   DG A  31      10.305  11.023 971.255  1.00  1.00
ATOM    637  C2   DG A  31      11.588  11.512 971.402  1.00  1.00
ATOM    638  N2   DG A  31      12.548  10.600 971.574  1.00  1.00
ATOM    639  N3   DG A  31      11.883  12.811 971.379  1.00  1.00
ATOM    640  C4   DG A  31      10.782  13.584 971.195  1.00  1.00
ATOM    641  P    DG A  32      15.203  18.156 969.703  1.00  1.00
ATOM    642  OP1  DG A  32      15.986  19.158 970.460  1.00  1.00
ATOM    643  OP2  DG A  32      14.375  18.681 968.595  1.00  1.00
ATOM    644  O5'  DG A  32      16.179  17.016 969.150  1.00  1.00
ATOM    645  C5'  DG A  32      16.502  15.900 970.001  1.00  1.00
ATOM    646  C4'  DG A  32      16.434  14.608 969.210  1.00  1.00
ATOM    647  O4'  DG A  32      15.098  14.028 969.207  1.00  1.00
ATOM    648  C3'  DG A  32      16.792  14.716 967.728  1.00  1.00
ATOM    649  O3'  DG A  32      17.494  13.542 967.337  1.00  1.00
ATOM    650  C2'  DG A  32      15.446  14.741 967.005  1.00  1.00
ATOM    651  C1'  DG A  32      14.761  13.688 967.871  1.00  1.00
ATOM    652  N9   DG A  32      13.276  13.689 967.754  1.00  1.00
ATOM    653  C8   DG A  32      12.418  14.750 967.561  1.00  1.00
ATOM    654  N7   DG A  32      11.154  14.410 967.501  1.00  1.00
ATOM    655  C5   DG A  32      11.175  13.026 967.665  1.00  1.00
ATOM    656  C6   DG A  32      10.107  12.092 967.690  1.00  1.00
ATOM    657  O6   DG A  32       8.902  12.298 967.571  1.00  1.00
ATOM    658  N1   DG A  32      10.574  10.784 967.880  1.00  1.00
ATOM    659  C2   DG A  32      11.900  10.426 968.027  1.00  1.00
ATOM    660  N2   DG A  32      12.140   9.124 968.199  1.00  1.00
ATOM    661  N3   DG A  32      12.902  11.303 968.004  1.00  1.00
ATOM    662  C4   DG A  32      12.465  12.576 967.820  1.00  1.00
ATOM    663  P    DT A  33      18.729  13.676 966.328  1.00  1.00
ATOM    664  OP1  DT A  33      19.952  14.027 967.085  1.00  1.00
ATOM    665  OP2  DT A  33      18.368  14.588 965.220  1.00  1.00
ATOM    666  O5'  DT A  33      18.849  12.180 965.775  1.00  1.00
ATOM    667  C5'  DT A  33      18.454  11.087 966.626  1.00  1.00
ATOM    668  C4'  DT A  33      17.640  10.082 965.835  1.00  1.00
ATOM    669  O4'  DT A  33      16.219  10.398 965.832  1.00  1.00
ATOM    670  C3'  DT A  33      17.993   9.959 964.353  1.00  1.00
ATOM    671  O3'  DT A  33      17.871   8.597 963.962  1.00  1.00
ATOM    672  C2'  DT A  33      16.918  10.770 963.630  1.00  1.00
ATOM    673  C1'  DT A  33      15.746  10.321 964.496  1.00  1.00
ATOM    674  N1   DT A  33      14.545  11.195 964.379  1.00  1.00
ATOM    675  C2   DT A  33      13.317  10.586 964.471  1.00  1.00
ATOM    676  O2   DT A  33      13.182   9.386 964.641  1.00  1.00
ATOM    677  N3   DT A  33      12.227  11.427 964.357  1.00  1.00
ATOM    678  C4   DT A  33      12.264  12.793 964.164  1.00  1.00
ATOM    679  O4   DT A  33      11.220  13.442 964.077  1.00  1.00
ATOM    680  C5   DT A  33      13.598  13.340 964.080  1.00  1.00
ATOM    681  C7   DT A  33      13.728  14.820 963.870  1.00  1.00
ATOM    682  C6   DT A  33      14.675  12.545 964.187  1.00  1.00
ATOM    683  P    DA A  34      18.949   7.979 962.953  1.00  1.00
ATOM    684  OP1  DA A  34      20.144   7.544 963.710  1.00  1.00
ATOM    685  OP2  DA A  34      19.193   8.929 961.845  1.00  1.00
ATOM    686  O5'  DA A  34      18.166   6.698 962.400  1.00  1.00
ATOM    687  C5'  DA A  34      17.205   6.046 963.251  1.00  1.00
ATOM    688  C4'  DA A  34      15.956   5.712 962.460  1.00  1.00
ATOM    689  O4'  DA A  34      14.991   6.803 962.457  1.00  1.00
ATOM    690  C3'  DA A  34      16.169   5.404 960.978  1.00  1.00
ATOM    691  O3'  DA A  34      15.269   4.374 960.587  1.00  1.00
ATOM    692  C2'  DA A  34      15.776   6.693 960.255  1.00  1.00
ATOM    693  C1'  DA A  34      14.563   7.018 961.121  1.00  1.00
ATOM    694  N9   DA A  34      14.105   8.431 961.004  1.00  1.00
ATOM    695  C8   DA A  34      14.859   9.554 960.813  1.00  1.00
ATOM    696  N7   DA A  34      14.164  10.647 960.751  1.00  1.00
ATOM    697  C5   DA A  34      12.853  10.221 960.913  1.00  1.00
ATOM    698  C6   DA A  34      11.630  10.910 960.943  1.00  1.00
ATOM    699  N6   DA A  34      11.525  12.239 960.804  1.00  1.00
ATOM    700  N1   DA A  34      10.512  10.180 961.121  1.00  1.00
ATOM    701  C2   DA A  34      10.623   8.860 961.259  1.00  1.00
ATOM    702  N3   DA A  34      11.703   8.111 961.248  1.00  1.00
ATOM    703  C4   DA A  34      12.807   8.865 961.068  1.00  1.00
ATOM    704  P    DA A  35      15.778   3.241 959.578  1.00  1.00
ATOM    705  OP1  DA A  35      16.490   2.186 960.335  1.00  1.00
ATOM    706  OP2  DA A  35      16.533   3.866 958.470  1.00  1.00
ATOM    707  O5'  DA A  35      14.392   2.664 959.025  1.00  1.00
ATOM    708  C5'  DA A  35      13.231   2.703 959.876  1.00  1.00
ATOM    709  C4'  DA A  35      12.024   3.166 959.085  1.00  1.00
ATOM    710  O4'  DA A  35      11.885   4.616 959.082  1.00  1.00
ATOM    711  C3'  DA A  35      12.016   2.792 957.603  1.00  1.00
ATOM    712  O3'  DA A  35      10.682   2.488 957.212  1.00  1.00
ATOM    713  C2'  DA A  35      12.455   4.065 956.880  1.00  1.00
ATOM    714  C1'  DA A  35      11.665   5.042 957.746  1.00  1.00
ATOM    715  N9   DA A  35      12.125   6.453 957.629  1.00  1.00
ATOM    716  C8   DA A  35      13.395   6.919 957.438  1.00  1.00
ATOM    717  N7   DA A  35      13.475   8.212 957.376  1.00  1.00
ATOM    718  C5   DA A  35      12.164   8.637 957.538  1.00  1.00
ATOM    719  C6   DA A  35      11.579   9.914 957.568  1.00  1.00
ATOM    720  N6   DA A  35      12.276  11.051 957.429  1.00  1.00
ATOM    721  N1   DA A  35      10.247   9.980 957.746  1.00  1.00
ATOM    722  C2   DA A  35       9.560   8.848 957.884  1.00  1.00
ATOM    723  N3   DA A  35       9.994   7.606 957.873  1.00  1.00
ATOM    724  C4   DA A  35      11.330   7.568 957.693  1.00  1.00
ATOM    725  P    DT A  36      10.428   1.271 956.203  1.00  1.00
ATOM    726  OP1  DT A  36      10.384   0.000 956.960  1.00  1.00
ATOM    727  OP2  DT A  36      11.406   1.333 955.095  1.00  1.00
ATOM    728  O5'  DT A  36       8.967   1.620 955.650  1.00  1.00
ATOM    729  C5'  DT A  36       8.051   2.333 956.501  1.00  1.00
ATOM    730  C4'  DT A  36       7.346   3.418 955.710  1.00  1.00
ATOM    731  O4'  DT A  36       8.086   4.672 955.707  1.00  1.00
ATOM    732  C3'  DT A  36       7.120   3.120 954.228  1.00  1.00
ATOM    733  O3'  DT A  36       5.862   3.657 953.837  1.00  1.00
ATOM    734  C2'  DT A  36       8.224   3.891 953.505  1.00  1.00
ATOM    735  C1'  DT A  36       8.159   5.146 954.371  1.00  1.00
ATOM    736  N1   DT A  36       9.361   6.018 954.254  1.00  1.00
ATOM    737  C2   DT A  36       9.161   7.374 954.346  1.00  1.00
ATOM    738  O2   DT A  36       8.062   7.872 954.516  1.00  1.00
ATOM    739  N3   DT A  36      10.298   8.150 954.232  1.00  1.00
ATOM    740  C4   DT A  36      11.586   7.693 954.039  1.00  1.00
ATOM    741  O4   DT A  36      12.526   8.485 953.952  1.00  1.00
ATOM    742  C5   DT A  36      11.694   6.255 953.955  1.00  1.00
ATOM    743  C7   DT A  36      13.062   5.674 953.745  1.00  1.00
ATOM    744  C6   DT A  36      10.605   5.477 954.062  1.00  1.00
ATOM    745  P    DA A  37       4.942   2.823 952.828  1.00  1.00
ATOM    746  OP1  DA A  37       4.159   1.820 953.585  1.00  1.00
ATOM    747  OP2  DA A  37       5.770   2.298 951.720  1.00  1.00
ATOM    748  O5'  DA A  37       3.965   3.963 952.275  1.00  1.00
ATOM    749  C5'  DA A  37       3.643   5.079 953.126  1.00  1.00
ATOM    750  C4'  DA A  37       3.710   6.370 952.335  1.00  1.00
ATOM    751  O4'  DA A  37       5.046   6.950 952.332  1.00  1.00
ATOM    752  C3'  DA A  37       3.352   6.262 950.853  1.00  1.00
ATOM    753  O3'  DA A  37       2.651   7.436 950.462  1.00  1.00
ATOM    754  C2'  DA A  37       4.699   6.238 950.130  1.00  1.00
ATOM    755  C1'  DA A  37       5.383   7.291 950.996  1.00  1.00
ATOM    756  N9   DA A  37       6.868   7.290 950.879  1.00  1.00
ATOM    757  C8   DA A  37       7.703   6.226 950.688  1.00  1.00
ATOM    758  N7   DA A  37       8.958   6.549 950.626  1.00  1.00
ATOM    759  C5   DA A  37       8.957   7.928 950.788  1.00  1.00
ATOM    760  C6   DA A  37       9.991   8.878 950.818  1.00  1.00
ATOM    761  N6   DA A  37      11.287   8.567 950.679  1.00  1.00
ATOM    762  N1   DA A  37       9.642  10.166 950.996  1.00  1.00
ATOM    763  C2   DA A  37       8.352  10.470 951.134  1.00  1.00
ATOM    764  N3   DA A  37       7.306   9.673 951.123  1.00  1.00
ATOM    765  C4   DA A  37       7.682   8.390 950.943  1.00  1.00
ATOM    766  P    DG A  38       1.415   7.302 949.453  1.00  1.00
ATOM    767  OP1  DG A  38       0.192   6.952 950.210  1.00  1.00
ATOM    768  OP2  DG A  38       1.776   6.391 948.345  1.00  1.00
ATOM    769  O5'  DG A  38       1.295   8.799 948.900  1.00  1.00
ATOM    770  C5'  DG A  38       1.690   9.892 949.751  1.00  1.00
ATOM    771  C4'  DG A  38       2.504  10.897 948.960  1.00  1.00
ATOM    772  O4'  DG A  38       3.926  10.581 948.957  1.00  1.00
ATOM    773  C3'  DG A  38       2.151  11.020 947.478  1.00  1.00
ATOM    774  O3'  DG A  38       2.274  12.382 947.087  1.00  1.00
ATOM    775  C2'  DG A  38       3.226  10.208 946.755  1.00  1.00
ATOM    776  C1'  DG A  38       4.399  10.658 947.621  1.00  1.00
ATOM    777  N9   DG A  38       5.599   9.784 947.504  1.00  1.00
ATOM    778  C8   DG A  38       5.670   8.421 947.311  1.00  1.00
ATOM    779  N7   DG A  38       6.893   7.953 947.251  1.00  1.00
ATOM    780  C5   DG A  38       7.689   9.086 947.415  1.00  1.00
ATOM    781  C6   DG A  38       9.102   9.213 947.440  1.00  1.00
ATOM    782  O6   DG A  38       9.956   8.339 947.321  1.00  1.00
ATOM    783  N1   DG A  38       9.493  10.546 947.630  1.00  1.00
ATOM    784  C2   DG A  38       8.631  11.615 947.777  1.00  1.00
ATOM    785  N2   DG A  38       9.202  12.810 947.949  1.00  1.00
ATOM    786  N3   DG A  38       7.305  11.494 947.754  1.00  1.00
ATOM    787  C4   DG A  38       6.910  10.208 947.570  1.00  1.00
ATOM    788  P    DA A  39       1.195  13.000 946.078  1.00  1.00
ATOM    789  OP1  DA A  39       0.000  13.435 946.835  1.00  1.00
ATOM    790  OP2  DA A  39       0.952  12.050 944.970  1.00  1.00
ATOM    791  O5'  DA A  39       1.978  14.281 945.525  1.00  1.00
ATOM    792  C5'  DA A  39       2.940  14.932 946.376  1.00  1.00
ATOM    793  C4'  DA A  39       4.189  15.267 945.585  1.00  1.00
ATOM    794  O4'  DA A  39       5.153  14.176 945.582  1.00  1.00
ATOM    795  C3'  DA A  39       3.975  15.574 944.103  1.00  1.00
ATOM    796  O3'  DA A  39       4.875  16.604 943.712  1.00  1.00
ATOM    797  C2'  DA A  39       4.368  14.286 943.380  1.00  1.00
ATOM    798  C1'  DA A  39       5.581  13.960 944.246  1.00  1.00
ATOM    799  N9   DA A  39       6.039  12.548 944.129  1.00  1.00
ATOM    800  C8   DA A  39       5.286  11.425 943.938  1.00  1.00
ATOM    801  N7   DA A  39       5.980  10.331 943.876  1.00  1.00
ATOM    802  C5   DA A  39       7.291  10.758 944.038  1.00  1.00
ATOM    803  C6   DA A  39       8.515  10.069 944.068  1.00  1.00
ATOM    804  N6   DA A  39       8.619   8.740 943.929  1.00  1.00
ATOM    805  N1   DA A  39       9.632  10.799 944.246  1.00  1.00
ATOM    806  C2   DA A  39       9.522  12.119 944.384  1.00  1.00
ATOM    807  N3   DA A  39       8.441  12.868 944.373  1.00  1.00
ATOM    808  C4   DA A  39       7.337  12.114 944.193  1.00  1.00
ATOM    809  P    DG A  40       4.366  17.738 942.703  1.00  1.00
ATOM    810  OP1  DG A  40       3.655  18.792 943.460  1.00  1.00
ATOM    811  OP2  DG A  40       3.611  17.113 941.595  1.00  1.00
ATOM    812  O5'  DG A  40       5.753  18.314 942.150  1.00  1.00
ATOM    813  C5'  DG A  40       6.914  18.276 943.001  1.00  1.00
ATOM    814  C4'  DG A  40       8.121  17.813 942.210  1.00  1.00
ATOM    815  O4'  DG A  40       8.260  16.363 942.207  1.00  1.00
ATOM    816  C3'  DG A  40       8.129  18.187 940.728  1.00  1.00
ATOM    817  O3'  DG A  40       9.462  18.491 940.337  1.00  1.00
ATOM    818  C2'  DG A  40       7.689  16.914 940.005  1.00  1.00
ATOM    819  C1'  DG A  40       8.479  15.937 940.871  1.00  1.00
ATOM    820  N9   DG A  40       8.019  14.525 940.754  1.00  1.00
ATOM    821  C8   DG A  40       6.745  14.037 940.561  1.00  1.00
ATOM    822  N7   DG A  40       6.678  12.729 940.501  1.00  1.00
ATOM    823  C5   DG A  40       8.001  12.322 940.665  1.00  1.00
ATOM    824  C6   DG A  40       8.559  11.017 940.690  1.00  1.00
ATOM    825  O6   DG A  40       7.991   9.935 940.571  1.00  1.00
ATOM    826  N1   DG A  40       9.947  11.058 940.880  1.00  1.00
ATOM    827  C2   DG A  40      10.697  12.208 941.027  1.00  1.00
ATOM    828  N2   DG A  40      12.010  12.034 941.199  1.00  1.00
ATOM    829  N3   DG A  40      10.173  13.432 941.004  1.00  1.00
ATOM    830  C4   DG A  40       8.827  13.410 940.820  1.00  1.00
ATOM    831  P    DG A  41       9.716  19.708 939.328  1.00  1.00
ATOM    832  OP1  DG A  41       9.761  20.979 940.085  1.00  1.00
ATOM    833  OP2  DG A  41       8.738  19.646 938.220  1.00  1.00
ATOM    834  O5'  DG A  41      11.177  19.359 938.775  1.00  1.00
ATOM    835  C5'  DG A  41      12.094  18.646 939.626  1.00  1.00
ATOM    836  C4'  DG A  41      12.798  17.561 938.835  1.00  1.00
ATOM    837  O4'  DG A  41      12.058  16.307 938.832  1.00  1.00
ATOM    838  C3'  DG A  41      13.024  17.859 937.353  1.00  1.00
ATOM    839  O3'  DG A  41      14.282  17.322 936.962  1.00  1.00
ATOM    840  C2'  DG A  41      11.921  17.087 936.630  1.00  1.00
ATOM    841  C1'  DG A  41      11.986  15.833 937.496  1.00  1.00
ATOM    842  N9   DG A  41      10.784  14.961 937.379  1.00  1.00
ATOM    843  C8   DG A  41       9.466  15.315 937.186  1.00  1.00
ATOM    844  N7   DG A  41       8.643  14.297 937.126  1.00  1.00
ATOM    845  C5   DG A  41       9.474  13.190 937.290  1.00  1.00
ATOM    846  C6   DG A  41       9.158  11.806 937.315  1.00  1.00
ATOM    847  O6   DG A  41       8.062  11.264 937.196  1.00  1.00
ATOM    848  N1   DG A  41      10.305  11.023 937.505  1.00  1.00
ATOM    849  C2   DG A  41      11.588  11.512 937.652  1.00  1.00
ATOM    850  N2   DG A  41      12.548  10.600 937.824  1.00  1.00
ATOM    851  N3   DG A  41      11.883  12.811 937.629  1.00  1.00
ATOM    852  C4   DG A  41      10.782  13.584 937.445  1.00  1.00
ATOM    853  P    DT A  42      15.203  18.156 935.953  1.00  1.00
ATOM    854  OP1  DT A  42      15.986  19.158 936.710  1.00  1.00
ATOM    855  OP2  DT A  42      14.375  18.681 934.845  1.00  1.00
ATOM    856  O5'  DT A  42      16.179  17.016 935.400  1.00  1.00
ATOM    857  C5'  DT A  42      16.502  15.900 936.251  1.00  1.00
ATOM    858  C4'  DT A  42      16.434  14.608 935.460  1.00  1.00
ATOM    859  O4'  DT A  42      15.098  14.028 935.457  1.00  1.00
ATOM    860  C3'  DT A  42      16.792  14.716 933.978  1.00  1.00
ATOM    861  O3'  DT A  42      17.494  13.542 933.587  1.00  1.00
ATOM    862  C2'  DT A  42      15.446  14.741 933.255  1.00  1.00
ATOM    863  C1'  DT A  42      14.761  13.688 934.121  1.00  1.00
ATOM    864  N1   DT A  42      13.276  13.689 934.004  1.00  1.00
ATOM    865  C2   DT A  42      12.641  12.474 934.096  1.00  1.00
ATOM    866  O2   DT A  42      13.237  11.425 934.266  1.00  1.00
ATOM    867  N3   DT A  42      11.264  12.515 933.982  1.00  1.00
ATOM    868  C4   DT A  42      10.492  13.642 933.789  1.00  1.00
ATOM    869  O4   DT A  42       9.265  13.553 933.702  1.00  1.00
ATOM    870  C5   DT A  42      11.249  14.868 933.705  1.00  1.00
ATOM    871  C7   DT A  42      10.484  16.142 933.495  1.00  1.00
ATOM    872  C6   DT A  42      12.587  14.858 933.812  1.00  1.00
ATOM    873  P    DA A  43      18.729  13.676 932.578  1.00  1.00
ATOM    874  OP1  DA A  43      19.952  14.027 933.335  1.00  1.00
ATOM    875  OP2  DA A  43      18.368  14.588 931.470  1.00  1.00
ATOM    876  O5'  DA A  43      18.849  12.180 932.025  1.00  1.00
ATOM    877  C5'  DA A  43      18.454  11.087 932.876  1.00  1.00
ATOM    878  C4'  DA A  43      17.640  10.082 932.085  1.00  1.00
ATOM    879  O4'  DA A  43      16.219  10.398 932.082  1.00  1.00
ATOM    880  C3'  DA A  43      17.993   9.959 930.603  1.00  1.00
ATOM    881  O3'  DA A  43      17.871   8.597 930.212  1.00  1.00
ATOM    882  C2'  DA A  43      16.918  10.770 929.880  1.00  1.00
ATOM    883  C1'  DA A  43      15.746  10.321 930.746  1.00  1.00
ATOM    884  N9   DA A  43      14.545  11.195 930.629  1.00  1.00
ATOM    885  C8   DA A  43      14.494  12.546 930.438  1.00  1.00
ATOM    886  N7   DA A  43      13.290  13.022 930.376  1.00  1.00
ATOM    887  C5   DA A  43      12.480  11.907 930.538  1.00  1.00
ATOM    888  C6   DA A  43      11.085  11.745 930.568  1.00  1.00
ATOM    889  N6   DA A  43      10.219  12.759 930.429  1.00  1.00
ATOM    890  N1   DA A  43      10.610  10.498 930.746  1.00  1.00
ATOM    891  C2   DA A  43      11.475   9.494 930.884  1.00  1.00
ATOM    892  N3   DA A  43      12.790   9.524 930.873  1.00  1.00
ATOM    893  C4   DA A  43      13.240  10.783 930.693  1.00  1.00
ATOM    894  P    DC A  44      18.949   7.979 929.203  1.00  1.00
ATOM    895  OP1  DC A  44      20.144   7.544 929.960  1.00  1.00
ATOM    896  OP2  DC A  44      19.193   8.929 928.095  1.00  1.00
ATOM    897  O5'  DC A  44      18.166   6.698 928.650  1.00  1.00
ATOM    898  C5'  DC A  44      17.205   6.046 929.501  1.00  1.00
ATOM    899  C4'  DC A  44      15.956   5.712 928.710  1.00  1.00
ATOM    900  O4'  DC A  44      14.991   6.803 928.707  1.00  1.00
ATOM    901  C3'  DC A  44      16.169   5.404 927.228  1.00  1.00
ATOM    902  O3'  DC A  44      15.269   4.374 926.837  1.00  1.00
ATOM    903  C2'  DC A  44      15.776   6.693 926.505  1.00  1.00
ATOM    904  C1'  DC A  44      14.563   7.018 927.371  1.00  1.00
ATOM    905  N1   DC A  44      14.105   8.431 927.254  1.00  1.00
ATOM    906  C2   DC A  44      12.738   8.680 927.345  1.00  1.00
ATOM    907  O2   DC A  44      11.969   7.728 927.518  1.00  1.00
ATOM    908  N3   DC A  44      12.301   9.961 927.240  1.00  1.00
ATOM    909  C4   DC A  44      13.167  10.965 927.053  1.00  1.00
ATOM    910  N4   DC A  44      12.691  12.197 926.957  1.00  1.00
ATOM    911  C5   DC A  44      14.577  10.730 926.956  1.00  1.00
ATOM    912  C6   DC A  44      14.994   9.443 927.063  1.00  1.00
ATOM    913  P    DA A  45      15.778   3.241 925.828  1.00  1.00
ATOM    914  OP1  DA A  45      16.490   2.186 926.585  1.00  1.00
ATOM    915  OP2  DA A  45      16.533   3.866 924.720  1.00  1.00
ATOM    916  O5'  DA A  45      14.392   2.664 925.275  1.00  1.00
ATOM    917  C5'  DA A  45      13.231   2.703 926.126  1.00  1.00
ATOM    918  C4'  DA A  45      12.024   3.166 925.335  1.00  1.00
ATOM    919  O4'  DA A  45      11.885   4.616 925.332  1.00  1.00
ATOM    920  C3'  DA A  45      12.016   2.792 923.853  1.00  1.00
ATOM    921  O3'  DA A  45      10.682   2.488 923.462  1.00  1.00
ATOM    922  C2'  DA A  45      12.455   4.065 923.130  1.00  1.00
ATOM    923  C1'  DA A  45      11.665   5.042 923.996  1.00  1.00
ATOM    924  N9   DA A  45      12.125   6.453 923.879  1.00  1.00
ATOM    925  C8   DA A  45      13.395   6.919 923.688  1.00  1.00
ATOM    926  N7   DA A  45      13.475   8.212 923.626  1.00  1.00
ATOM    927  C5   DA A  45      12.164   8.637 923.788  1.00  1.00
ATOM    928  C6   DA A  45      11.579   9.914 923.818  1.00  1.00
ATOM    929  N6   DA A  45      12.276  11.051 923.679  1.00  1.00
ATOM    930  N1   DA A  45      10.247   9.980 923.996  1.00  1.00
ATOM    931  C2   DA A  45       9.560   8.848 924.134  1.00  1.00
ATOM    932  N3   DA A  45       9.994   7.606 924.123  1.00  1.00
ATOM    933  C4   DA A  45      11.330   7.568 923.943  1.00  1.00
ATOM    934  P    DA A  46      10.428   1.271 922.453  1.00  1.00
ATOM    935  OP1  DA A  46      10.384   0.000 923.210  1.00  1.00
ATOM    936  OP2  DA A  46      11.406   1.333 921.345  1.00  1.00
ATOM    937  O5'  DA A  46       8.967   1.620 921.900  1.00  1.00
ATOM    938  C5'  DA A  46       8.051   2.333 922.751  1.00  1.00
ATOM    939  C4'  DA A  46       7.346   3.418 921.960  1.00  1.00
ATOM    940  O4'  DA A  46       8.086   4.672 921.957  1.00  1.00
ATOM    941  C3'  DA A  46       7.120   3.120 920.478  1.00  1.00
ATOM    942  O3'  DA A  46       5.862   3.657 920.087  1.00  1.00
ATOM    943  C2'  DA A  46       8.224   3.891 919.755  1.00  1.00
ATOM    944  C1'  DA A  46       8.159   5.146 920.621  1.00  1.00
ATOM    945  N9   DA A  46       9.361   6.018 920.504  1.00  1.00
ATOM    946  C8   DA A  46      10.661   5.648 920.313  1.00  1.00
ATOM    947  N7   DA A  46      11.487   6.646 920.251  1.00  1.00
ATOM    948  C5   DA A  46      10.676   7.761 920.413  1.00  1.00
ATOM    949  C6   DA A  46      10.953   9.138 920.443  1.00  1.00
ATOM    950  N6   DA A  46      12.185   9.648 920.304  1.00  1.00
ATOM    951  N1   DA A  46       9.914   9.975 920.621  1.00  1.00
ATOM    952  C2   DA A  46       8.692   9.462 920.759  1.00  1.00
ATOM    953  N3   DA A  46       8.314   8.203 920.748  1.00  1.00
ATOM    954  C4   DA A  46       9.372   7.386 920.568  1.00  1.00
ATOM    955  P    DT A  47       4.942   2.823 919.078  1.00  1.00
ATOM    956  OP1  DT A  47       4.159   1.820 919.835  1.00  1.00
ATOM    957  OP2  DT A  47       5.770   2.298 917.970  1.00  1.00
ATOM    958  O5'  DT A  47       3.965   3.963 918.525  1.00  1.00
ATOM    959  C5'  DT A  47       3.643   5.079 919.376  1.00  1.00
ATOM    960  C4'  DT A  47       3.710   6.370 918.585  1.00  1.00
ATOM    961  O4'  DT A  47       5.046   6.950 918.582  1.00  1.00
ATOM    962  C3'  DT A  47       3.352   6.262 917.103  1.00  1.00
ATOM    963  O3'  DT A  47       2.651   7.436 916.712  1.00  1.00
ATOM    964  C2'  DT A  47       4.699   6.238 916.380  1.00  1.00
ATOM    965  C1'  DT A  47       5.383   7.291 917.246  1.00  1.00
ATOM    966  N1   DT A  47       6.868   7.290 917.129  1.00  1.00
ATOM    967  C2   DT A  47       7.504   8.504 917.221  1.00  1.00
ATOM    968  O2   DT A  47       6.908   9.554 917.391  1.00  1.00
ATOM    969  N3   DT A  47       8.880   8.464 917.107  1.00  1.00
ATOM    970  C4   DT A  47       9.653   7.337 916.914  1.00  1.00
ATOM    971  O4   DT A  47      10.879   7.426 916.827  1.00  1.00
ATOM    972  C5   DT A  47       8.896   6.111 916.830  1.00  1.00
ATOM    973  C7   DT A  47       9.660   4.836 916.620  1.00  1.00
ATOM    974  C6   DT A  47       7.557   6.121 916.937  1.00  1.00
ATOM    975  P    DA A  48       1.415   7.302 915.703  1.00  1.00
ATOM    976  OP1  DA A  48       0.192   6.952 916.460  1.00  1.00
ATOM    977  OP2  DA A  48       1.776   6.391 914.595  1.00  1.00
ATOM    978  O5'  DA A  48       1.295   8.799 915.150  1.00  1.00
ATOM    979  C5'  DA A  48       1.690   9.892 916.001  1.00  1.00
ATOM    980  C4'  DA A  48       2.504  10.897 915.210  1.00  1.00
ATOM    981  O4'  DA A  48       3.926  10.581 915.207  1.00  1.00
ATOM    982  C3'  DA A  48       2.151  11.020 913.728  1.00  1.00
ATOM    983  O3'  DA A  48       2.274  12.382 913.337  1.00  1.00
ATOM    984  C2'  DA A  48       3.226  10.208 913.005  1.00  1.00
ATOM    985  C1'  DA A  48       4.399  10.658 913.871  1.00  1.00
ATOM    986  N9   DA A  48       5.599   9.784 913.754  1.00  1.00
ATOM    987  C8   DA A  48       5.650   8.433 913.563  1.00  1.00
ATOM    988  N7   DA A  48       6.855   7.956 913.501  1.00  1.00
ATOM    989  C5   DA A  48       7.664   9.072 913.663  1.00  1.00
ATOM    990  C6   DA A  48       9.059   9.234 913.693  1.00  1.00
ATOM    991  N6   DA A  48       9.925   8.220 913.554  1.00  1.00
ATOM    992  N1   DA A  48       9.534  10.481 913.871  1.00  1.00
ATOM    993  C2   DA A  48       8.669  11.484 914.009  1.00  1.00
ATOM    994  N3   DA A  48       7.355  11.455 913.998  1.00  1.00
ATOM    995  C4   DA A  48       6.905  10.196 913.818  1.00  1.00
ATOM    996  P    DG A  49       1.195  13.000 912.328  1.00  1.00
ATOM    997  OP1  DG A  49       0.000  13.435 913.085  1.00  1.00
ATOM    998  OP2  DG A  49       0.952  12.050 911.220  1.00  1.00
ATOM    999  O5'  DG A  49       1.978  14.281 911.775  1.00  1.00
ATOM   1000  C5'  DG A  49       2.940  14.932 912.626  1.00  1.00
ATOM   1001  C4'  DG A  49       4.189  15.267 911.835  1.00  1.00
ATOM   1002  O4'  DG A  49       5.153  14.176 911.832  1.00  1.00
ATOM   1003  C3'  DG A  49       3.975  15.574 910.353  1.00  1.00
ATOM   1004  O3'  DG A  49       4.875  16.604 909.962  1.00  1.00
ATOM   1005  C2'  DG A  49       4.368  14.286 909.630  1.00  1.00
ATOM   1006  C1'  DG A  49       5.581  13.960 910.496  1.00  1.00
ATOM   1007  N9   DG A  49       6.039  12.548 910.379  1.00  1.00
ATOM   1008  C8   DG A  49       5.295  11.404 910.186  1.00  1.00
ATOM   1009  N7   DG A  49       6.009  10.306 910.126  1.00  1.00
ATOM   1010  C5   DG A  49       7.319  10.754 910.290  1.00  1.00
ATOM   1011  C6   DG A  49       8.537  10.027 910.315  1.00  1.00
ATOM   1012  O6   DG A  49       8.714   8.818 910.196  1.00  1.00
ATOM   1013  N1   DG A  49       9.637  10.876 910.505  1.00  1.00
ATOM   1014  C2   DG A  49       9.568  12.247 910.652  1.00  1.00
ATOM   1015  N2   DG A  49      10.732  12.878 910.824  1.00  1.00
ATOM   1016  N3   DG A  49       8.424  12.929 910.629  1.00  1.00
ATOM   1017  C4   DG A  49       7.348  12.120 910.445  1.00  1.00
ATOM   1018  P    DA A  50       4.366  17.738 908.953  1.00  1.00
ATOM   1019  OP1  DA A  50       3.655  18.792 909.710  1.00  1.00
ATOM   1020  OP2  DA A  50       3.611  17.113 907.845  1.00  1.00
ATOM   1021  O5'  DA A  50       5.753  18.314 908.400  1.00  1.00
ATOM   1022  C5'  DA A  50       6.914  18.276 909.251  1.00  1.00
ATOM   1023  C4'  DA A  50       8.121  17.813 908.460  1.00  1.00
ATOM   1024  O4'  DA A  50       8.260  16.363 908.457  1.00  1.00
ATOM   1025  C3'  DA A  50       8.129  18.187 906.978  1.00  1.00
ATOM   1026  O3'  DA A  50       9.462  18.491 906.587  1.00  1.00
ATOM   1027  C2'  DA A  50       7.689  16.914 906.255  1.00  1.00
ATOM   1028  C1'  DA A  50       8.479  15.937 907.121  1.00  1.00
ATOM   1029  N9   DA A  50       8.019  14.525 907.004  1.00  1.00
ATOM   1030  C8   DA A  50       6.750  14.060 906.813  1.00  1.00
ATOM   1031  N7   DA A  50       6.669  12.767 906.751  1.00  1.00
ATOM   1032  C5   DA A  50       7.980  12.341 906.913  1.00  1.00
ATOM   1033  C6   DA A  50       8.565  11.065 906.943  1.00  1.00
ATOM   1034  N6   DA A  50       7.869   9.928 906.804  1.00  1.00
ATOM   1035  N1   DA A  50       9.898  10.998 907.121  1.00  1.00
ATOM   1036  C2   DA A  50      10.585  12.131 907.259  1.00  1.00
ATOM   1037  N3   DA A  50      10.151  13.372 907.248  1.00  1.00
ATOM   1038  C4   DA A  50       8.814  13.411 907.068  1.00  1.00
ATOM   1039  P    DA A  51       9.716  19.708 905.578  1.00  1.00
ATOM   1040  OP1  DA A  51       9.761  20.979 906.335  1.00  1.00
ATOM   1041  OP2  DA A  51       8.738  19.646 904.470  1.00  1.00
ATOM   1042  O5'  DA A  51      11.177  19.359 905.025  1.00  1.00
ATOM   1043  C5'  DA A  51      12.094  18.646 905.876  1.00  1.00
ATOM   1044  C4'  DA A  51      12.798  17.561 905.085  1.00  1.00
ATOM   1045  O4'  DA A  51      12.058  16.307 905.082  1.00  1.00
ATOM   1046  C3'  DA A  51      13.024  17.859 903.603  1.00  1.00
ATOM   1047  O3'  DA A  51      14.282  17.322 903.212  1.00  1.00
ATOM   1048  C2'  DA A  51      11.921  17.087 902.880  1.00  1.00
ATOM   1049  C1'  DA A  51      11.986  15.833 903.746  1.00  1.00
ATOM   1050  N9   DA A  51      10.784  14.961 903.629  1.00  1.00
ATOM   1051  C8   DA A  51       9.483  15.331 903.438  1.00  1.00
ATOM   1052  N7   DA A  51       8.658  14.332 903.376  1.00  1.00
ATOM   1053  C5   DA A  51       9.468  13.217 903.538  1.00  1.00
ATOM   1054  C6   DA A  51       9.191  11.841 903.568  1.00  1.00
ATOM   1055  N6   DA A  51       7.959  11.331 903.429  1.00  1.00
ATOM   1056  N1   DA A  51      10.230  11.004 903.746  1.00  1.00
ATOM   1057  C2   DA A  51      11.452  11.516 903.884  1.00  1.00
ATOM   1058  N3   DA A  51      11.830  12.776 903.873  1.00  1.00
ATOM   1059  C4   DA A  51      10.772  13.592 903.693  1.00  1.00
ATOM   1060  P    DG A  52      15.203  18.156 902.203  1.00  1.00
ATOM   1061  OP1  DG A  52      15.986  19.158 902.960  1.00  1.00
ATOM   1062  OP2  DG A  52      14.375  18.681 901.095  1.00  1.00
ATOM   1063  O5'  DG A  52      16.179  17.016 901.650  1.00  1.00
ATOM   1064  C5'  DG A  52      16.502  15.900 902.501  1.00  1.00
ATOM   1065  C4'  DG A  52      16.434  14.608 901.710  1.00  1.00
ATOM   1066  O4'  DG A  52      15.098  14.028 901.707  1.00  1.00
ATOM   1067  C3'  DG A  52      16.792  14.716 900.228  1.00  1.00
ATOM   1068  O3'  DG A  52      17.494  13.542 899.837  1.00  1.00
ATOM   1069  C2'  DG A  52      15.446  14.741 899.505  1.00  1.00
ATOM   1070  C1'  DG A  52      14.761  13.688 900.371  1.00  1.00
ATOM   1071  N9   DG A  52      13.276  13.689 900.254  1.00  1.00
ATOM   1072  C8   DG A  52      12.418  14.750 900.061  1.00  1.00
ATOM   1073  N7   DG A  52      11.154  14.410 900.001  1.00  1.00
ATOM   1074  C5   DG A  52      11.175  13.026 900.165  1.00  1.00
ATOM   1075  C6   DG A  52      10.107  12.092 900.190  1.00  1.00
ATOM   1076  O6   DG A  52       8.902  12.298 900.071  1.00  1.00
ATOM   1077  N1   DG A  52      10.574  10.784 900.380  1.00  1.00
ATOM   1078  C2   DG A  52      11.900  10.426 900.527  1.00  1.00
ATOM   1079  N2   DG A  52      12.140   9.124 900.699  1.00  1.00
ATOM   1080  N3   DG A  52      12.902  11.303 900.504  1.00  1.00
ATOM   1081  C4   DG A  52      12.465  12.576 900.320  1.00  1.00
ATOM   1082  P    DT A  53      18.729  13.676 898.828  1.00  1.00
ATOM   1083  OP1  DT A  53      19.952  14.027 899.585  1.00  1.00
ATOM   1084  OP2  DT A  53      18.368  14.588 897.720  1.00  1.00
ATOM   1085  O5'  DT A  53      18.849  12.180 898.275  1.00  1.00
ATOM   1086  C5'  DT A  53      18.454  11.087 899.126  1.00  1.00
ATOM   1087  C4'  DT A  53      17.640  10.082 898.335  1.00  1.00
ATOM   1088  O4'  DT A  53      16.219  10.398 898.332  1.00  1.00
ATOM   1089  C3'  DT A  53      17.993   9.959 896.853  1.00  1.00
ATOM   1090  O3'  DT A  53      17.871   8.597 896.462  1.00  1.00
ATOM   1091  C2'  DT A  53      16.918  10.770 896.130  1.00  1.00
ATOM   1092  C1'  DT A  53      15.746  10.321 896.996  1.00  1.00
ATOM   1093  N1   DT A  53      14.545  11.195 896.879  1.00  1.00
ATOM   1094  C2   DT A  53      13.317  10.586 896.971  1.00  1.00
ATOM   1095  O2   DT A  53      13.182   9.386 897.141  1.00  1.00
ATOM   1096  N3   DT A  53      12.227  11.427 896.857  1.00  1.00
ATOM   1097  C4   DT A  53      12.264  12.793 896.664  1.00  1.00
ATOM   1098  O4   DT A  53      11.220  13.442 896.577  1.00  1.00
ATOM   1099  C5   DT A  53      13.598  13.340 896.580  1.00  1.00
ATOM   1100  C7   DT A  53      13.728  14.820 896.370  1.00  1.00
ATOM   1101  C6   DT A  53      14.675  12.545 896.687  1.00  1.00
ATOM   1102  P    DT A  54      18.949   7.979 895.453  1.00  1.00
ATOM   1103  OP1  DT A  54      20.144   7.544 896.210  1.00  1.00
ATOM   1104  OP2  DT A  54      19.193   8.929 894.345  1.00  1.00
ATOM   1105  O5'  DT A  54      18.166   6.698 894.900  1.00  1.00
ATOM   1106  C5'  DT A  54      17.205   6.046 895.751  1.00  1.00
ATOM   1107  C4'  DT A  54      15.956   5.712 894.960  1.00  1.00
ATOM   1108  O4'  DT A  54      14.991   6.803 894.957  1.00  1.00
ATOM   1109  C3'  DT A  54      16.169   5.404 893.478  1.00  1.00
ATOM   1110  O3'  DT A  54      15.269   4.374 893.087  1.00  1.00
ATOM   1111  C2'  DT A  54      15.776   6.693 892.755  1.00  1.00
ATOM   1112  C1'  DT A  54      14.563   7.018 893.621  1.00  1.00
ATOM   1113  N1   DT A  54      14.105   8.431 893.504  1.00  1.00
ATOM   1114  C2   DT A  54      12.754   8.660 893.596  1.00  1.00
ATOM   1115  O2   DT A  54      11.940   7.769 893.766  1.00  1.00
ATOM   1116  N3   DT A  54      12.367   9.982 893.482  1.00  1.00
ATOM   1117  C4   DT A  54      13.200  11.065 893.289  1.00  1.00
ATOM   1118  O4   DT A  54      12.736  12.204 893.202  1.00  1.00
ATOM   1119  C5   DT A  54      14.600  10.724 893.205  1.00  1.00
ATOM   1120  C7   DT A  54      15.576  11.844 892.995  1.00  1.00
ATOM   1121  C6   DT A  54      15.004   9.447 893.312  1.00  1.00
ATOM   1122  P    DC A  55      15.778   3.241 892.078  1.00  1.00
ATOM   1123  OP1  DC A  55      16.490   2.186 892.835  1.00  1.00
ATOM   1124  OP2  DC A  55      16.533   3.866 890.970  1.00  1.00
ATOM   1125  O5'  DC A  55      14.392   2.664 891.525  1.00  1.00
ATOM   1126  C5'  DC A  55      13.231   2.703 892.376  1.00  1.00
ATOM   1127  C4'  DC A  55      12.024   3.166 891.585  1.00  1.00
ATOM   1128  O4'  DC A  55      11.885   4.616 891.582  1.00  1.00
ATOM   1129  C3'  DC A  55      12.016   2.792 890.103  1.00  1.00
ATOM   1130  O3'  DC A  55      10.682   2.488 889.712  1.00  1.00
ATOM   1131  C2'  DC A  55      12.455   4.065 889.380  1.00  1.00
ATOM   1132  C1'  DC A  55      11.665   5.042 890.246  1.00  1.00
ATOM   1133  N1   DC A  55      12.125   6.453 890.129  1.00  1.00
ATOM   1134  C2   DC A  55      11.166   7.459 890.220  1.00  1.00
ATOM   1135  O2   DC A  55       9.983   7.141 890.393  1.00  1.00
ATOM   1136  N3   DC A  55      11.565   8.752 890.115  1.00  1.00
ATOM   1137  C4   DC A  55      12.855   9.055 889.928  1.00  1.00
ATOM   1138  N4   DC A  55      13.194  10.332 889.832  1.00  1.00
ATOM   1139  C5   DC A  55      13.858   8.036 889.831  1.00  1.00
ATOM   1140  C6   DC A  55      13.439   6.750 889.938  1.00  1.00
ATOM   1141  P    DA A  56      10.428   1.271 888.703  1.00  1.00
ATOM   1142  OP1  DA A  56      10.384   0.000 889.460  1.00  1.00
ATOM   1143  OP2  DA A  56      11.406   1.333 887.595  1.00  1.00
ATOM   1144  O5'  DA A  56       8.967   1.620 888.150  1.00  1.00
ATOM   1145  C5'  DA A  56       8.051   2.333 889.001  1.00  1.00
ATOM   1146  C4'  DA A  56       7.346   3.418 888.210  1.00  1.00
ATOM   1147  O4'  DA A  56       8.086   4.672 888.207  1.00  1.00
ATOM   1148  C3'  DA A  56       7.120   3.120 886.728  1.00  1.00
ATOM   1149  O3'  DA A  56       5.862   3.657 886.337  1.00  1.00
ATOM   1150  C2'  DA A  56       8.224   3.891 886.005  1.00  1.00
ATOM   1151  C1'  DA A  56       8.159   5.146 886.871  1.00  1.00
ATOM   1152  N9   DA A  56       9.361   6.018 886.754  1.00  1.00
ATOM   1153  C8   DA A  56      10.661   5.648 886.563  1.00  1.00
ATOM   1154  N7   DA A  56      11.487   6.646 886.501  1.00  1.00
ATOM   1155  C5   DA A  56      10.676   7.761 886.663  1.00  1.00
ATOM   1156  C6   DA A  56      10.953   9.138 886.693  1.00  1.00
ATOM   1157  N6   DA A  56      12.185   9.648 886.554  1.00  1.00
ATOM   1158  N1   DA A  56       9.914   9.975 886.871  1.00  1.00
ATOM   1159  C2   DA A  56       8.692   9.462 887.009  1.00  1.00
ATOM   1160  N3   DA A  56       8.314   8.203 886.998  1.00  1.00
ATOM   1161  C4   DA A  56       9.372   7.386 886.818  1.00  1.00
ATOM   1162  P    DA A  57       4.942   2.823 885.328  1.00  1.00
ATOM   1163  OP1  DA A  57       4.159   1.820 886.085  1.00  1.00
ATOM   1164  OP2  DA A  57       5.770   2.298 884.220  1.00  1.00
ATOM   1165  O5'  DA A  57       3.965   3.963 884.775  1.00  1.00
ATOM   1166  C5'  DA A  57       3.643   5.079 885.626  1.00  1.00
ATOM   1167  C4'  DA A  57       3.710   6.370 884.835  1.00  1.00
ATOM   1168  O4'  DA A  57       5.046   6.950 884.832  1.00  1.00
ATOM   1169  C3'  DA A  57       3.352   6.262 883.353  1.00  1.00
ATOM   1170  O3'  DA A  57       2.651   7.436 882.962  1.00  1.00
ATOM   1171  C2'  DA A  57       4.699   6.238 882.630  1.00  1.00
ATOM   1172  C1'  DA A  57       5.383   7.291 883.496  1.00  1.00
ATOM   1173  N9   DA A  57       6.868   7.290 883.379  1.00  1.00
ATOM   1174  C8   DA A  57       7.703   6.226 883.188  1.00  1.00
ATOM   1175  N7   DA A  57       8.958   6.549 883.126  1.00  1.00
ATOM   1176  C5   DA A  57       8.957   7.928 883.288  1.00  1.00
ATOM   1177  C6   DA A  57       9.991   8.878 883.318  1.00  1.00
ATOM   1178  N6   DA A  57      11.287   8.567 883.179  1.00  1.00
ATOM   1179  N1   DA A  57       9.642  10.166 883.496  1.00  1.00
ATOM   1180  C2   DA A  57       8.352  10.470 883.634  1.00  1.00
ATOM   1181  N3   DA A  57       7.306   9.673 883.623  1.00  1.00
ATOM   1182  C4   DA A  57       7.682   8.390 883.443  1.00  1.00
ATOM   1183  P    DA A  58       1.415   7.302 881.953  1.00  1.00
ATOM   1184  OP1  DA A  58       0.192   6.952 882.710  1.00  1.00
ATOM   1185  OP2  DA A  58       1.776   6.391 880.845  1.00  1.00
ATOM   1186  O5'  DA A  58       1.295   8.799 881.400  1.00  1.00
ATOM   1187  C5'  DA A  58       1.690   9.892 882.251  1.00  1.00
ATOM   1188  C4'  DA A  58       2.504  10.897 881.460  1.00  1.00
ATOM   1189  O4'  DA A  58       3.926  10.581 881.457  1.00  1.00
ATOM   1190  C3'  DA A  58       2.151  11.020 879.978  1.00  1.00
ATOM   1191  O3'  DA A  58       2.274  12.382 879.587  1.00  1.00
ATOM   1192  C2'  DA A  58       3.226  10.208 879.255  1.00  1.00
ATOM   1193  C1'  DA A  58       4.399  10.658 880.121  1.00  1.00
ATOM   1194  N9   DA A  58       5.599   9.784 880.004  1.00  1.00
ATOM   1195  C8   DA A  58       5.650   8.433 879.813  1.00  1.00
ATOM   1196  N7   DA A  58       6.855   7.956 879.751  1.00  1.00
ATOM   1197  C5   DA A  58       7.664   9.072 879.913  1.00  1.00
ATOM   1198  C6   DA A  58       9.059   9.234 879.943  1.00  1.00
ATOM   1199  N6   DA A  58       9.925   8.220 879.804  1.00  1.00
ATOM   1200  N1   DA A  58       9.534  10.481 880.121  1.00  1.00
ATOM   1201  C2   DA A  58       8.669  11.484 880.259  1.00  1.00
ATOM   1202  N3   DA A  58       7.355  11.455 880.248  1.00  1.00
ATOM   1203  C4   DA A  58       6.905  10.196 880.068  1.00  1.00
ATOM   1204  P    DA A  59       1.195  13.000 878.578  1.00  1.00
ATOM   1205  OP1  DA A  59       0.000  13.435 879.335  1.00  1.00
ATOM   1206  OP2  DA A  59       0.952  12.050 877.470  1.00  1.00
ATOM   1207  O5'  DA A  59       1.978  14.281 878.025  1.00  1.00
ATOM   1208  C5'  DA A  59       2.940  14.932 878.876  1.00  1.00
ATOM   1209  C4'  DA A  59       4.189  15.267 878.085  1.00  1.00
ATOM   1210  O4'  DA A  59       5.153  14.176 878.082  1.00  1.00
ATOM   1211  C3'  DA A  59       3.975  15.574 876.603  1.00  1.00
ATOM   1212  O3'  DA A  59       4.875  16.604 876.212  1.00  1.00
ATOM   1213  C2'  DA A  59       4.368  14.286 875.880  1.00  1.00
ATOM   1214  C1'  DA A  59       5.581  13.960 876.746  1.00  1.00
ATOM   1215  N9   DA A  59       6.039  12.548 876.629  1.00  1.00
ATOM   1216  C8   DA A  59       5.286  11.425 876.438  1.00  1.00
ATOM   1217  N7   DA A  59       5.980  10.331 876.376  1.00  1.00
ATOM   1218  C5   DA A  59       7.291  10.758 876.538  1.00  1.00
ATOM   1219  C6   DA A  59       8.515  10.069 876.568  1.00  1.00
ATOM   1220  N6   DA A  59       8.619   8.740 876.429  1.00  1.00
ATOM   1221  N1   DA A  59       9.632  10.799 876.746  1.00  1.00
ATOM   1222  C2   DA A  59       9.522  12.119 876.884  1.00  1.00
ATOM   1223  N3   DA A  59       8.441  12.868 876.873  1.00  1.00
ATOM   1224  C4   DA A  59       7.337  12.114 876.693  1.00  1.00
ATOM   1225  P    DT A  60       4.366  17.738 875.203  1.00  1.00
ATOM   1226  OP1  DT A  60       3.655  18.792 875.960  1.00  1.00
ATOM   1227  OP2  DT A  60       3.611  17.113 874.095  1.00  1.00
ATOM   1228  O5'  DT A  60       5.753  18.314 874.650  1.00  1.00
ATOM   1229  C5'  DT A  60       6.914  18.276 875.501  1.00  1.00
ATOM   1230  C4'  DT A  60       8.121  17.813 874.710  1.00  1.00
ATOM   1231  O4'  DT A  60       8.260  16.363 874.707  1.00  1.00
ATOM   1232  C3'  DT A  60       8.129  18.187 873.228  1.00  1.00
ATOM   1233  O3'  DT A  60       9.462  18.491 872.837  1.00  1.00
ATOM   1234  C2'  DT A  60       7.689  16.914 872.505  1.00  1.00
ATOM   1235  C1'  DT A  60       8.479  15.937 873.371  1.00  1.00
ATOM   1236  N1   DT A  60       8.019  14.525 873.254  1.00  1.00
ATOM   1237  C2   DT A  60       8.978  13.545 873.346  1.00  1.00
ATOM   1238  O2   DT A  60      10.160  13.788 873.516  1.00  1.00
ATOM   1239  N3   DT A  60       8.514  12.249 873.232  1.00  1.00
ATOM   1240  C4   DT A  60       7.204  11.862 873.039  1.00  1.00
ATOM   1241  O4   DT A  60       6.909  10.668 872.952  1.00  1.00
ATOM   1242  C5   DT A  60       6.271  12.961 872.955  1.00  1.00
ATOM   1243  C7   DT A  60       4.823  12.628 872.745  1.00  1.00
ATOM   1244  C6   DT A  60       6.695  14.231 873.062  1.00  1.00
ATOM   1245  P    DA A  61       9.716  19.708 871.828  1.00  1.00
ATOM   1246  OP1  DA A  61       9.761  20.979 872.585  1.00  1.00
ATOM   1247  OP2  DA A  61       8.738  19.646 870.720  1.00  1.00
ATOM   1248  O5'  DA A  61      11.177  19.359 871.275  1.00  1.00
ATOM   1249  C5'  DA A  61      12.094  18.646 872.126  1.00  1.00
ATOM   1250  C4'  DA A  61      12.798  17.561 871.335  1.00  1.00
ATOM   1251  O4'  DA A  61      12.058  16.307 871.332  1.00  1.00
ATOM   1252  C3'  DA A  61      13.024  17.859 869.853  1.00  1.00
ATOM   1253  O3'  DA A  61      14.282  17.322 869.462  1.00  1.00
ATOM   1254  C2'  DA A  61      11.921  17.087 869.130  1.00  1.00
ATOM   1255  C1'  DA A  61      11.986  15.833 869.996  1.00  1.00
ATOM   1256  N9   DA A  61      10.784  14.961 869.879  1.00  1.00
ATOM   1257  C8   DA A  61       9.483  15.331 869.688  1.00  1.00
ATOM   1258  N7   DA A  61       8.658  14.332 869.626  1.00  1.00
ATOM   1259  C5   DA A  61       9.468  13.217 869.788  1.00  1.00
ATOM   1260  C6   DA A  61       9.191  11.841 869.818  1.00  1.00
ATOM   1261  N6   DA A  61       7.959  11.331 869.679  1.00  1.00
ATOM   1262  N1   DA A  61      10.230  11.004 869.996  1.00  1.00
ATOM   1263  C2   DA A  61      11.452  11.516 870.134  1.00  1.00
ATOM   1264  N3   DA A  61      11.830  12.776 870.123  1.00  1.00
ATOM   1265  C4   DA A  61      10.772  13.592 869.943  1.00  1.00
ATOM   1266  P    DA A  62      15.203  18.156 868.453  1.00  1.00
ATOM   1267  OP1  DA A  62      15.986  19.158 869.210  1.00  1.00
ATOM   1268  OP2  DA A  62      14.375  18.681 867.345  1.00  1.00
ATOM   1269  O5'  DA A  62      16.179  17.016 867.900  1.00  1.00
ATOM   1270  C5'  DA A  62      16.502  15.900 868.751  1.00  1.00
ATOM   1271  C4'  DA A  62      16.434  14.608 867.960  1.00  1.00
ATOM   1272  O4'  DA A  62      15.098  14.028 867.957  1.00  1.00
ATOM   1273  C3'  DA A  62      16.792  14.716 866.478  1.00  1.00
ATOM   1274  O3'  DA A  62      17.494  13.542 866.087  1.00  1.00
ATOM   1275  C2'  DA A  62      15.446  14.741 865.755  1.00  1.00
ATOM   1276  C1'  DA A  62      14.761  13.688 866.621  1.00  1.00
ATOM   1277  N9   DA A  62      13.276  13.689 866.504  1.00  1.00
ATOM   1278  C8   DA A  62      12.441  14.752 866.313  1.00  1.00
ATOM   1279  N7   DA A  62      11.186  14.430 866.251  1.00  1.00
ATOM   1280  C5   DA A  62      11.187  13.051 866.413  1.00  1.00
ATOM   1281  C6   DA A  62      10.154  12.100 866.443  1.00  1.00
ATOM   1282  N6   DA A  62       8.857  12.412 866.304  1.00  1.00
ATOM   1283  N1   DA A  62      10.502  10.812 866.621  1.00  1.00
ATOM   1284  C2   DA A  62      11.792  10.509 866.759  1.00  1.00
ATOM   1285  N3   DA A  62      12.838  11.306 866.748  1.00  1.00
ATOM   1286  C4   DA A  62      12.462  12.588 866.568  1.00  1.00
ATOM   1287  P    DA A  63      18.729  13.676 865.078  1.00  1.00
ATOM   1288  OP1  DA A  63      19.952  14.027 865.835  1.00  1.00
ATOM   1289  OP2  DA A  63      18.368  14.588 863.970  1.00  1.00
ATOM   1290  O5'  DA A  63      18.849  12.180 864.525  1.00  1.00
ATOM   1291  C5'  DA A  63      18.454  11.087 865.376  1.00  1.00
ATOM   1292  C4'  DA A  63      17.640  10.082 864.585  1.00  1.00
ATOM   1293  O4'  DA A  63      16.219  10.398 864.582  1.00  1.00
ATOM   1294  C3'  DA A  63      17.993   9.959 863.103  1.00  1.00
ATOM   1295  O3'  DA A  63      17.871   8.597 862.712  1.00  1.00
ATOM   1296  C2'  DA A  63      16.918  10.770 862.380  1.00  1.00
ATOM   1297  C1'  DA A  63      15.746  10.321 863.246  1.00  1.00
ATOM   1298  N9   DA A  63      14.545  11.195 863.129  1.00  1.00
ATOM   1299  C8   DA A  63      14.494  12.546 862.938  1.00  1.00
ATOM   1300  N7   DA A  63      13.290  13.022 862.876  1.00  1.00
ATOM   1301  C5   DA A  63      12.480  11.907 863.038  1.00  1.00
ATOM   1302  C6   DA A  63      11.085  11.745 863.068  1.00  1.00
ATOM   1303  N6   DA A  63      10.219  12.759 862.929  1.00  1.00
ATOM   1304  N1   DA A  63      10.610  10.498 863.246  1.00  1.00
ATOM   1305  C2   DA A  63      11.475   9.494 863.384  1.00  1.00
ATOM   1306  N3   DA A  63      12.790   9.524 863.373  1.00  1.00
ATOM   1307  C4   DA A  63      13.240  10.783 863.193  1.00  1.00
ATOM   1308  P    DT A  64      18.949   7.979 861.703  1.00  1.00
ATOM   1309  OP1  DT A  64      20.144   7.544 862.460  1.00  1.00
ATOM   1310  OP2  DT A  64      19.193   8.929 860.595  1.00  1.00
ATOM   1311  O5'  DT A  64      18.166   6.698 861.150  1.00  1.00
ATOM   1312  C5'  DT A  64      17.205   6.046 862.001  1.00  1.00
ATOM   1313  C4'  DT A  64      15.956   5.712 861.210  1.00  1.00
ATOM   1314  O4'  DT A  64      14.991   6.803 861.207  1.00  1.00
ATOM   1315  C3'  DT A  64      16.169   5.404 859.728  1.00  1.00
ATOM   1316  O3'  DT A  64      15.269   4.374 859.337  1.00  1.00
ATOM   1317  C2'  DT A  64      15.776   6.693 859.005  1.00  1.00
ATOM   1318  C1'  DT A  64      14.563   7.018 859.871  1.00  1.00
ATOM   1319  N1   DT A  64      14.105   8.431 859.754  1.00  1.00
ATOM   1320  C2   DT A  64      12.754   8.660 859.846  1.00  1.00
ATOM   1321  O2   DT A  64      11.940   7.769 860.016  1.00  1.00
ATOM   1322  N3   DT A  64      12.367   9.982 859.732  1.00  1.00
ATOM   1323  C4   DT A  64      13.200  11.065 859.539  1.00  1.00
ATOM   1324  O4   DT A  64      12.736  12.204 859.452  1.00  1.00
ATOM   1325  C5   DT A  64      14.600  10.724 859.455  1.00  1.00
ATOM   1326  C7   DT A  64      15.576  11.844 859.245  1.00  1.00
ATOM   1327  C6   DT A  64      15.004   9.447 859.562  1.00  1.00
ATOM   1328  P    DA A  65      15.778   3.241 858.328  1.00  1.00
ATOM   1329  OP1  DA A  65      16.490   2.186 859.085  1.00  1.00
ATOM   1330  OP2  DA A  65      16.533   3.866 857.220  1.00  1.00
ATOM   1331  O5'  DA A  65      14.392   2.664 857.775  1.00  1.00
ATOM   1332  C5'  DA A  65      13.231   2.703 858.626  1.00  1.00
ATOM   1333  C4'  DA A  65      12.024   3.166 857.835  1.00  1.00
ATOM   1334  O4'  DA A  65      11.885   4.616 857.832  1.00  1.00
ATOM   1335  C3'  DA A  65      12.016   2.792 856.353  1.00  1.00
ATOM   1336  O3'  DA A  65      10.682   2.488 855.962  1.00  1.00
ATOM   1337  C2'  DA A  65      12.455   4.065 855.630  1.00  1.00
ATOM   1338  C1'  DA A  65      11.665   5.042 856.496  1.00  1.00
ATOM   1339  N9   DA A  65      12.125   6.453 856.379  1.00  1.00
ATOM   1340  C8   DA A  65      13.395   6.919 856.188  1.00  1.00
ATOM   1341  N7   DA A  65      13.475   8.212 856.126  1.00  1.00
ATOM   1342  C5   DA A  65      12.164   8.637 856.288  1.00  1.00
ATOM   1343  C6   DA A  65      11.579   9.914 856.318  1.00  1.00
ATOM   1344  N6   DA A  65      12.276  11.051 856.179  1.00  1.00
ATOM   1345  N1   DA A  65      10.247   9.980 856.496  1.00  1.00
ATOM   1346  C2   DA A  65       9.560   8.848 856.634  1.00  1.00
ATOM   1347  N3   DA A  65       9.994   7.606 856.623  1.00  1.00
ATOM   1348  C4   DA A  65      11.330   7.568 856.443  1.00  1.00
ATOM   1349  P    DA A  66      10.428   1.271 854.953  1.00  1.00
ATOM   1350  OP1  DA A  66      10.384   0.000 855.710  1.00  1.00
ATOM   1351  OP2  DA A  66      11.406   1.333 853.845  1.00  1.00
ATOM   1352  O5'  DA A  66       8.967   1.620 854.400  1.00  1.00
ATOM   1353  C5'  DA A  66       8.051   2.333 855.251  1.00  1.00
ATOM   1354  C4'  DA A  66       7.346   3.418 854.460  1.00  1.00
ATOM   1355  O4'  DA A  66       8.086   4.672 854.457  1.00  1.00
ATOM   1356  C3'  DA A  66       7.120   3.120 852.978  1.00  1.00
ATOM   1357  O3'  DA A  66       5.862   3.657 852.587  1.00  1.00
ATOM   1358  C2'  DA A  66       8.224   3.891 852.255  1.00  1.00
ATOM   1359  C1'  DA A  66       8.159   5.146 853.121  1.00  1.00
ATOM   1360  N9   DA A  66       9.361   6.018 853.004  1.00  1.00
ATOM   1361  C8   DA A  66      10.661   5.648 852.813  1.00  1.00
ATOM   1362  N7   DA A  66      11.487   6.646 852.751  1.00  1.00
ATOM   1363  C5   DA A  66      10.676   7.761 852.913  1.00  1.00
ATOM   1364  C6   DA A  66      10.953   9.138 852.943  1.00  1.00
ATOM   1365  N6   DA A  66      12.185   9.648 852.804  1.00  1.00
ATOM   1366  N1   DA A  66       9.914   9.975 853.121  1.00  1.00
ATOM   1367  C2   DA A  66       8.692   9.462 853.259  1.00  1.00
ATOM   1368  N3   DA A  66       8.314   8.203 853.248  1.00  1.00
ATOM   1369  C4   DA A  66       9.372   7.386 853.068  1.00  1.00
ATOM   1370  P    DG A  67       4.942   2.823 851.578  1.00  1.00
ATOM   1371  OP1  DG A  67       4.159   1.820 852.335  1.00  1.00
ATOM   1372  OP2  DG A  67       5.770   2.298 850.470  1.00  1.00
ATOM   1373  O5'  DG A  67       3.965   3.963 851.025  1.00  1.00
ATOM   1374  C5'  DG A  67       3.643   5.079 851.876  1.00  1.00
ATOM   1375  C4'  DG A  67       3.710   6.370 851.085  1.00  1.00
ATOM   1376  O4'  DG A  67       5.046   6.950 851.082  1.00  1.00
ATOM   1377  C3'  DG A  67       3.352   6.262 849.603  1.00  1.00
ATOM   1378  O3'  DG A  67       2.651   7.436 849.212  1.00  1.00
ATOM   1379  C2'  DG A  67       4.699   6.238 848.880  1.00  1.00
ATOM   1380  C1'  DG A  67       5.383   7.291 849.746  1.00  1.00
ATOM   1381  N9   DG A  67       6.868   7.290 849.629  1.00  1.00
ATOM   1382  C8   DG A  67       7.726   6.229 849.436  1.00  1.00
ATOM   1383  N7   DG A  67       8.991   6.569 849.376  1.00  1.00
ATOM   1384  C5   DG A  67       8.969   7.953 849.540  1.00  1.00
ATOM   1385  C6   DG A  67      10.038   8.887 849.565  1.00  1.00
ATOM   1386  O6   DG A  67      11.243   8.681 849.446  1.00  1.00
ATOM   1387  N1   DG A  67       9.570  10.195 849.755  1.00  1.00
ATOM   1388  C2   DG A  67       8.244  10.553 849.902  1.00  1.00
ATOM   1389  N2   DG A  67       8.004  11.855 850.074  1.00  1.00
ATOM   1390  N3   DG A  67       7.243   9.676 849.879  1.00  1.00
ATOM   1391  C4   DG A  67       7.679   8.403 849.695  1.00  1.00
ATOM   1392  P    DA A  68       1.415   7.302 848.203  1.00  1.00
ATOM   1393  OP1  DA A  68       0.192   6.952 848.960  1.00  1.00
ATOM   1394  OP2  DA A  68       1.776   6.391 847.095  1.00  1.00
ATOM   1395  O5'  DA A  68       1.295   8.799 847.650  1.00  1.00
ATOM   1396  C5'  DA A  68       1.690   9.892 848.501  1.00  1.00
ATOM   1397  C4'  DA A  68       2.504  10.897 847.710  1.00  1.00
ATOM   1398  O4'  DA A  68       3.926  10.581 847.707  1.00  1.00
ATOM   1399  C3'  DA A  68       2.151  11.020 846.228  1.00  1.00
ATOM   1400  O3'  DA A  68       2.274  12.382 845.837  1.00  1.00
ATOM   1401  C2'  DA A  68       3.226  10.208 845.505  1.00  1.00
ATOM   1402  C1'  DA A  68       4.399  10.658 846.371  1.00  1.00
ATOM   1403  N9   DA A  68       5.599   9.784 846.254  1.00  1.00
ATOM   1404  C8   DA A  68       5.650   8.433 846.063  1.00  1.00
ATOM   1405  N7   DA A  68       6.855   7.956 846.001  1.00  1.00
ATOM   1406  C5   DA A  68       7.664   9.072 846.163  1.00  1.00
ATOM   1407  C6   DA A  68       9.059   9.234 846.193  1.00  1.00
ATOM   1408  N6   DA A  68       9.925   8.220 846.054  1.00  1.00
ATOM   1409  N1   DA A  68       9.534  10.481 846.371  1.00  1.00
ATOM   1410  C2   DA A  68       8.669  11.484 846.509  1.00  1.00
ATOM   1411  N3   DA A  68       7.355  11.455 846.498  1.00  1.00
ATOM   1412  C4   DA A  68       6.905  10.196 846.318  1.00  1.00
ATOM   1413  P    DA A  69       1.195  13.000 844.828  1.00  1.00
ATOM   1414  OP1  DA A  69       0.000  13.435 845.585  1.00  1.00
ATOM   1415  OP2  DA A  69       0.952  12.050 843.720  1.00  1.00
ATOM   1416  O5'  DA A  69       1.978  14.281 844.275  1.00  1.00
ATOM   1417  C5'  DA A  69       2.940  14.932 845.126  1.00  1.00
ATOM   1418  C4'  DA A  69       4.189  15.267 844.335  1.00  1.00
ATOM   1419  O4'  DA A  69       5.153  14.176 844.332  1.00  1.00
ATOM   1420  C3'  DA A  69       3.975  15.574 842.853  1.00  1.00
ATOM   1421  O3'  DA A  69       4.875  16.604 842.462  1.00  1.00
ATOM   1422  C2'  DA A  69       4.368  14.286 842.130  1.00  1.00
ATOM   1423  C1'  DA A  69       5.581  13.960 842.996  1.00  1.00
ATOM   1424  N9   DA A  69       6.039  12.548 842.879  1.00  1.00
ATOM   1425  C8   DA A  69       5.286  11.425 842.688  1.00  1.00
ATOM   1426  N7   DA A  69       5.980  10.331 842.626  1.00  1.00
ATOM   1427  C5   DA A  69       7.291  10.758 842.788  1.00  1.00
ATOM   1428  C6   DA A  69       8.515  10.069 842.818  1.00  1.00
ATOM   1429  N6   DA A  69       8.619   8.740 842.679  1.00  1.00
ATOM   1430  N1   DA A  69       9.632  10.799 842.996  1.00  1.00
ATOM   1431  C2   DA A  69       9.522  12.119 843.134  1.00  1.00
ATOM   1432  N3   DA A  69       8.441  12.868 843.123  1.00  1.00
ATOM   1433  C4   DA A  69       7.337  12.114 842.943  1.00  1.00
ATOM   1434  P    DA A  70       4.366  17.738 841.453  1.00  1.00
ATOM   1435  OP1  DA A  70       3.655  18.792 842.210  1.00  1.00
ATOM   1436  OP2  DA A  70       3.611  17.113 840.345  1.00  1.00
ATOM   1437  O5'  DA A  70       5.753  18.314 840.900  1.00  1.00
ATOM   1438  C5'  DA A  70       6.914  18.276 841.751  1.00  1.00
ATOM   1439  C4'  DA A  70       8.121  17.813 840.960  1.00  1.00
ATOM   1440  O4'  DA A  70       8.260  16.363 840.957  1.00  1.00
ATOM   1441  C3'  DA A  70       8.129  18.187 839.478  1.00  1.00
ATOM   1442  O3'  DA A  70       9.462  18.491 839.087  1.00  1.00
ATOM   1443  C2'  DA A  70       7.689  16.914 838.755  1.00  1.00
ATOM   1444  C1'  DA A  70       8.479  15.937 839.621  1.00  1.00
ATOM   1445  N9   DA A  70       8.019  14.525 839.504  1.00  1.00
ATOM   1446  C8   DA A  70       6.750  14.060 839.313  1.00  1.00
ATOM   1447  N7   DA A  70       6.669  12.767 839.251  1.00  1.00
ATOM   1448  C5   DA A  70       7.980  12.341 839.413  1.00  1.00
ATOM   1449  C6   DA A  70       8.565  11.065 839.443  1.00  1.00
ATOM   1450  N6   DA A  70       7.869   9.928 839.304  1.00  1.00
ATOM   1451  N1   DA A  70       9.898  10.998 839.621  1.00  1.00
ATOM   1452  C2   DA A  70      10.585  12.131 839.759  1.00  1.00
ATOM   1453  N3   DA A  70      10.151  13.372 839.748  1.00  1.00
ATOM   1454  C4   DA A  70       8.814  13.411 839.568  1.00  1.00
ATOM   1455  P    DC A  71       9.716  19.708 838.078  1.00  1.00
ATOM   1456  OP1  DC A  71       9.761  20.979 838.835  1.00  1.00
ATOM   1457  OP2  DC A  71       8.738  19.646 836.970  1.00  1.00
ATOM   1458  O5'  DC A  71      11.177  19.359 837.525  1.00  1.00
ATOM   1459  C5'  DC A  71      12.094  18.646 838.376  1.00  1.00
ATOM   1460  C4'  DC A  71      12.798  17.561 837.585  1.00  1.00
ATOM   1461  O4'  DC A  71      12.058  16.307 837.582  1.00  1.00
ATOM   1462  C3'  DC A  71      13.024  17.859 836.103  1.00  1.00
ATOM   1463  O3'  DC A  71      14.282  17.322 835.712  1.00  1.00
ATOM   1464  C2'  DC A  71      11.921  17.087 835.380  1.00  1.00
ATOM   1465  C1'  DC A  71      11.986  15.833 836.246  1.00  1.00
ATOM   1466  N1   DC A  71      10.784  14.961 836.129  1.00  1.00
ATOM   1467  C2   DC A  71      10.969  13.584 836.220  1.00  1.00
ATOM   1468  O2   DC A  71      12.112  13.146 836.393  1.00  1.00
ATOM   1469  N3   DC A  71       9.886  12.772 836.115  1.00  1.00
ATOM   1470  C4   DC A  71       8.663  13.286 835.928  1.00  1.00
ATOM   1471  N4   DC A  71       7.639  12.452 835.832  1.00  1.00
ATOM   1472  C5   DC A  71       8.451  14.699 835.831  1.00  1.00
ATOM   1473  C6   DC A  71       9.546  15.494 835.938  1.00  1.00
ATOM   1474  P    DA A  72      15.203  18.156 834.703  1.00  1.00
ATOM   1475  OP1  DA A  72      15.986  19.158 835.460  1.00  1.00
ATOM   1476  OP2  DA A  72      14.375  18.681 833.595  1.00  1.00
ATOM   1477  O5'  DA A  72      16.179  17.016 834.150  1.00  1.00
ATOM   1478  C5'  DA A  72      16.502  15.900 835.001  1.00  1.00
ATOM   1479  C4'  DA A  72      16.434  14.608 834.210  1.00  1.00
ATOM   1480  O4'  DA A  72      15.098  14.028 834.207  1.00  1.00
ATOM   1481  C3'  DA A  72      16.792  14.716 832.728  1.00  1.00
ATOM   1482  O3'  DA A  72      17.494  13.542 832.337  1.00  1.00
ATOM   1483  C2'  DA A  72      15.446  14.741 832.005  1.00  1.00
ATOM   1484  C1'  DA A  72      14.761  13.688 832.871  1.00  1.00
ATOM   1485  N9   DA A  72      13.276  13.689 832.754  1.00  1.00
ATOM   1486  C8   DA A  72      12.441  14.752 832.563  1.00  1.00
ATOM   1487  N7   DA A  72      11.186  14.430 832.501  1.00  1.00
ATOM   1488  C5   DA A  72      11.187  13.051 832.663  1.00  1.00
ATOM   1489  C6   DA A  72      10.154  12.100 832.693  1.00  1.00
ATOM   1490  N6   DA A  72       8.857  12.412 832.554  1.00  1.00
ATOM   1491  N1   DA A  72      10.502  10.812 832.871  1.00  1.00
ATOM   1492  C2   DA A  72      11.792  10.509 833.009  1.00  1.00
ATOM   1493  N3   DA A  72      12.838  11.306 832.998  1.00  1.00
ATOM   1494  C4   DA A  72      12.462  12.588 832.818  1.00  1.00
ATOM   1495  P    DT A  73      18.729  13.676 831.328  1.00  1.00
ATOM   1496  OP1  DT A  73      19.952  14.027 832.085  1.00  1.00
ATOM   1497  OP2  DT A  73      18.368  14.588 830.220  1.00  1.00
ATOM   1498  O5'  DT A  73      18.849  12.180 830.775  1.00  1.00
ATOM   1499  C5'  DT A  73      18.454  11.087 831.626  1.00  1.00
ATOM   1500  C4'  DT A  73      17.640  10.082 830.835  1.00  1.00
ATOM   1501  O4'  DT A  73      16.219  10.398 830.832  1.00  1.00
ATOM   1502  C3'  DT A  73      17.993   9.959 829.353  1.00  1.00
ATOM   1503  O3'  DT A  73      17.871   8.597 828.962  1.00  1.00
ATOM   1504  C2'  DT A  73      16.918  10.770 828.630  1.00  1.00
ATOM   1505  C1'  DT A  73      15.746  10.321 829.496  1.00  1.00
ATOM   1506  N1   DT A  73      14.545  11.195 829.379  1.00  1.00
ATOM   1507  C2   DT A  73      13.317  10.586 829.471  1.00  1.00
ATOM   1508  O2   DT A  73      13.182   9.386 829.641  1.00  1.00
ATOM   1509  N3   DT A  73      12.227  11.427 829.357  1.00  1.00
ATOM   1510  C4   DT A  73      12.264  12.793 829.164  1.00  1.00
ATOM   1511  O4   DT A  73      11.220  13.442 829.077  1.00  1.00
ATOM   1512  C5   DT A  73      13.598  13.340 829.080  1.00  1.00
ATOM   1513  C7   DT A  73      13.728  14.820 828.870  1.00  1.00
ATOM   1514  C6   DT A  73      14.675  12.545 829.187  1.00  1.00
ATOM   1515  P    DG A  74      18.949   7.979 827.953  1.00  1.00
ATOM   1516  OP1  DG A  74      20.144   7.544 828.710  1.00  1.00
ATOM   1517  OP2  DG A  74      19.193   8.929 826.845  1.00  1.00
ATOM   1518  O5'  DG A  74      18.166   6.698 827.400  1.00  1.00
ATOM   1519  C5'  DG A  74      17.205   6.046 828.251  1.00  1.00
ATOM   1520  C4'  DG A  74      15.956   5.712 827.460  1.00  1.00
ATOM   1521  O4'  DG A  74      14.991   6.803 827.457  1.00  1.00
ATOM   1522  C3'  DG A  74      16.169   5.404 825.978  1.00  1.00
ATOM   1523  O3'  DG A  74      15.269   4.374 825.587  1.00  1.00
ATOM   1524  C2'  DG A  74      15.776   6.693 825.255  1.00  1.00
ATOM   1525  C1'  DG A  74      14.563   7.018 826.121  1.00  1.00
ATOM   1526  N9   DG A  74      14.105   8.431 826.004  1.00  1.00
ATOM   1527  C8   DG A  74      14.849   9.575 825.811  1.00  1.00
ATOM   1528  N7   DG A  74      14.135  10.672 825.751  1.00  1.00
ATOM   1529  C5   DG A  74      12.825  10.224 825.915  1.00  1.00
ATOM   1530  C6   DG A  74      11.607  10.952 825.940  1.00  1.00
ATOM   1531  O6   DG A  74      11.430  12.161 825.821  1.00  1.00
ATOM   1532  N1   DG A  74      10.508  10.103 826.130  1.00  1.00
ATOM   1533  C2   DG A  74      10.577   8.731 826.277  1.00  1.00
ATOM   1534  N2   DG A  74       9.412   8.101 826.449  1.00  1.00
ATOM   1535  N3   DG A  74      11.720   8.050 826.254  1.00  1.00
ATOM   1536  C4   DG A  74      12.796   8.858 826.070  1.00  1.00
ATOM   1537  P    DT A  75      15.778   3.241 824.578  1.00  1.00
ATOM   1538  OP1  DT A  75      16.490   2.186 825.335  1.00  1.00
ATOM   1539  OP2  DT A  75      16.533   3.866 823.470  1.00  1.00
ATOM   1540  O5'  DT A  75      14.392   2.664 824.025  1.00  1.00
ATOM   1541  C5'  DT A  75      13.231   2.703 824.876  1.00  1.00
ATOM   1542  C4'  DT A  75      12.024   3.166 824.085  1.00  1.00
ATOM   1543  O4'  DT A  75      11.885   4.616 824.082  1.00  1.00
ATOM   1544  C3'  DT A  75      12.016   2.792 822.603  1.00  1.00
ATOM   1545  O3'  DT A  75      10.682   2.488 822.212  1.00  1.00
ATOM   1546  C2'  DT A  75      12.455   4.065 821.880  1.00  1.00
ATOM   1547  C1'  DT A  75      11.665   5.042 822.746  1.00  1.00
ATOM   1548  N1   DT A  75      12.125   6.453 822.629  1.00  1.00
ATOM   1549  C2   DT A  75      11.166   7.433 822.721  1.00  1.00
ATOM   1550  O2   DT A  75       9.984   7.191 822.891  1.00  1.00
ATOM   1551  N3   DT A  75      11.630   8.730 822.607  1.00  1.00
ATOM   1552  C4   DT A  75      12.941   9.116 822.414  1.00  1.00
ATOM   1553  O4   DT A  75      13.235  10.310 822.327  1.00  1.00
ATOM   1554  C5   DT A  75      13.873   8.017 822.330  1.00  1.00
ATOM   1555  C7   DT A  75      15.321   8.351 822.120  1.00  1.00
ATOM   1556  C6   DT A  75      13.450   6.747 822.437  1.00  1.00
ATOM   1557  P    DT A  76      10.428   1.271 821.203  1.00  1.00
ATOM   1558  OP1  DT A  76      10.384   0.000 821.960  1.00  1.00
ATOM   1559  OP2  DT A  76      11.406   1.333 820.095  1.00  1.00
ATOM   1560  O5'  DT A  76       8.967   1.620 820.650  1.00  1.00
ATOM   1561  C5'  DT A  76       8.051   2.333 821.501  1.00  1.00
ATOM   1562  C4'  DT A  76       7.346   3.418 820.710  1.00  1.00
ATOM   1563  O4'  DT A  76       8.086   4.672 820.707  1.00  1.00
ATOM   1564  C3'  DT A  76       7.120   3.120 819.228  1.00  1.00
ATOM   1565  O3'  DT A  76       5.862   3.657 818.837  1.00  1.00
ATOM   1566  C2'  DT A  76       8.224   3.891 818.505  1.00  1.00
ATOM   1567  C1'  DT A  76       8.159   5.146 819.371  1.00  1.00
ATOM   1568  N1   DT A  76       9.361   6.018 819.254  1.00  1.00
ATOM   1569  C2   DT A  76       9.161   7.374 819.346  1.00  1.00
ATOM   1570  O2   DT A  76       8.062   7.872 819.516  1.00  1.00
ATOM   1571  N3   DT A  76      10.298   8.150 819.232  1.00  1.00
ATOM   1572  C4   DT A  76      11.586   7.693 819.039  1.00  1.00
ATOM   1573  O4   DT A  76      12.526   8.485 818.952  1.00  1.00
ATOM   1574  C5   DT A  76      11.694   6.255 818.955  1.00  1.00
ATOM   1575  C7   DT A  76      13.062   5.674 818.745  1.00  1.00
ATOM   1576  C6   DT A  76      10.605   5.477 819.062  1.00  1.00
ATOM   1577  P    DA A  77       4.942   2.823 817.828  1.00  1.00
ATOM   1578  OP1  DA A  77       4.159   1.820 818.585  1.00  1.00
ATOM   1579  OP2  DA A  77       5.770   2.298 816.720  1.00  1.00
ATOM   1580  O5'  DA A  77       3.965   3.963 817.275  1.00  1.00
ATOM   1581  C5'  DA A  77       3.643   5.079 818.126  1.00  1.00
ATOM   1582  C4'  DA A  77       3.710   6.370 817.335  1.00  1.00
ATOM   1583  O4'  DA A  77       5.046   6.950 817.332  1.00  1.00
ATOM   1584  C3'  DA A  77       3.352   6.262 815.853  1.00  1.00
ATOM   1585  O3'  DA A  77       2.651   7.436 815.462  1.00  1.00
ATOM   1586  C2'  DA A  77       4.699   6.238 815.130  1.00  1.00
ATOM   1587  C1'  DA A  77       5.383   7.291 815.996  1.00  1.00
ATOM   1588  N9   DA A  77       6.868   7.290 815.879  1.00  1.00
ATOM   1589  C8   DA A  77       7.703   6.226 815.688  1.00  1.00
ATOM   1590  N7   DA A  77       8.958   6.549 815.626  1.00  1.00
ATOM   1591  C5   DA A  77       8.957   7.928 815.788  1.00  1.00
ATOM   1592  C6   DA A  77       9.991   8.878 815.818  1.00  1.00
ATOM   1593  N6   DA A  77      11.287   8.567 815.679  1.00  1.00
ATOM   1594  N1   DA A  77       9.642  10.166 815.996  1.00  1.00
ATOM   1595  C2   DA A  77       8.352  10.470 816.134  1.00  1.00
ATOM   1596  N3   DA A  77       7.306   9.673 816.123  1.00  1.00
ATOM   1597  C4   DA A  77       7.682   8.390 815.943  1.00  1.00
ATOM   1598  P    DG A  78       1.415   7.302 814.453  1.00  1.00
ATOM   1599  OP1  DG A  78       0.192   6.952 815.210  1.00  1.00
ATOM   1600  OP2  DG A  78       1.776   6.391 813.345  1.00  1.00
ATOM   1601  O5'  DG A  78       1.295   8.799 813.900  1.00  1.00
ATOM   1602  C5'  DG A  78       1.690   9.892 814.751  1.00  1.00
ATOM   1603  C4'  DG A  78       2.504  10.897 813.960  1.00  1.00
ATOM   1604  O4'  DG A  78       3.926  10.581 813.957  1.00  1.00
ATOM   1605  C3'  DG A  78       2.151  11.020 812.478  1.00  1.00
ATOM   1606  O3'  DG A  78       2.274  12.382 812.087  1.00  1.00
ATOM   1607  C2'  DG A  78       3.226  10.208 811.755  1.00  1.00
ATOM   1608  C1'  DG A  78       4.399  10.658 812.621  1.00  1.00
ATOM   1609  N9   DG A  78       5.599   9.784 812.504  1.00  1.00
ATOM   1610  C8   DG A  78       5.670   8.421 812.311  1.00  1.00
ATOM   1611  N7   DG A  78       6.893   7.953 812.251  1.00  1.00
ATOM   1612  C5   DG A  78       7.689   9.086 812.415  1.00  1.00
ATOM   1613  C6   DG A  78       9.102   9.213 812.440  1.00  1.00
ATOM   1614  O6   DG A  78       9.956   8.339 812.321  1.00  1.00
ATOM   1615  N1   DG A  78       9.493  10.546 812.630  1.00  1.00
ATOM   1616  C2   DG A  78       8.631  11.615 812.777  1.00  1.00
ATOM   1617  N2   DG A  78       9.202  12.810 812.949  1.00  1.00
ATOM   1618  N3   DG A  78       7.305  11.494 812.754  1.00  1.00
ATOM   1619  C4   DG A  78       6.910  10.208 812.570  1.00  1.00
ATOM   1620  P    DA A  79       1.195  13.000 811.078  1.00  1.00
ATOM   1621  OP1  DA A  79       0.000  13.435 811.835  1.00  1.00
ATOM   1622  OP2  DA A  79       0.952  12.050 809.970  1.00  1.00
ATOM   1623  O5'  DA A  79       1.978  14.281 810.525  1.00  1.00
ATOM   1624  C5'  DA A  79       2.940  14.932 811.376  1.00  1.00
ATOM   1625  C4'  DA A  79       4.189  15.267 810.585  1.00  1.00
ATOM   1626  O4'  DA A  79       5.153  14.176 810.582  1.00  1.00
ATOM   1627  C3'  DA A  79       3.975  15.574 809.103  1.00  1.00
ATOM   1628  O3'  DA A  79       4.875  16.604 808.712  1.00  1.00
ATOM   1629  C2'  DA A  79       4.368  14.286 808.380  1.00  1.00
ATOM   1630  C1'  DA A  79       5.581  13.960 809.246  1.00  1.00
ATOM   1631  N9   DA A  79       6.039  12.548 809.129  1.00  1.00
ATOM   1632  C8   DA A  79       5.286  11.425 808.938  1.00  1.00
ATOM   1633  N7   DA A  79       5.980  10.331 808.876  1.00  1.00
ATOM   1634  C5   DA A  79       7.291  10.758 809.038  1.00  1.00
ATOM   1635  C6   DA A  79       8.515  10.069 809.068  1.00  1.00
ATOM   1636  N6   DA A  79       8.619   8.740 808.929  1.00  1.00
ATOM   1637  N1   DA A  79       9.632  10.799 809.246  1.00  1.00
ATOM   1638  C2   DA A  79       9.522  12.119 809.384  1.00  1.00
ATOM   1639  N3   DA A  79       8.441  12.868 809.373  1.00  1.00
ATOM   1640  C4   DA A  79       7.337  12.114 809.193  1.00  1.00
ATOM   1641  P    DC A  80       4.366  17.738 807.703  1.00  1.00
ATOM   1642  OP1  DC A  80       3.655  18.792 808.460  1.00  1.00
ATOM   1643  OP2  DC A  80       3.611  17.113 806.595  1.00  1.00
ATOM   1644  O5'  DC A  80       5.753  18.314 807.150  1.00  1.00
ATOM   1645  C5'  DC A  80       6.914  18.276 808.001  1.00  1.00
ATOM   1646  C4'  DC A  80       8.121  17.813 807.210  1.00  1.00
ATOM   1647  O4'  DC A  80       8.260  16.363 807.207  1.00  1.00
ATOM   1648  C3'  DC A  80       8.129  18.187 805.728  1.00  1.00
ATOM   1649  O3'  DC A  80       9.462  18.491 805.337  1.00  1.00
ATOM   1650  C2'  DC A  80       7.689  16.914 805.005  1.00  1.00
ATOM   1651  C1'  DC A  80       8.479  15.937 805.871  1.00  1.00
ATOM   1652  N1   DC A  80       8.019  14.525 805.754  1.00  1.00
ATOM   1653  C2   DC A  80       8.979  13.520 805.845  1.00  1.00
ATOM   1654  O2   DC A  80      10.161  13.838 806.018  1.00  1.00
ATOM   1655  N3   DC A  80       8.580  12.226 805.740  1.00  1.00
ATOM   1656  C4   DC A  80       7.289  11.923 805.553  1.00  1.00
ATOM   1657  N4   DC A  80       6.950  10.647 805.457  1.00  1.00
ATOM   1658  C5   DC A  80       6.286  12.942 805.456  1.00  1.00
ATOM   1659  C6   DC A  80       6.705  14.229 805.563  1.00  1.00
ATOM   1660  P    DA A  81       9.716  19.708 804.328  1.00  1.00
ATOM   1661  OP1  DA A  81       9.761  20.979 805.085  1.00  1.00
ATOM   1662  OP2  DA A  81       8.738  19.646 803.220  1.00  1.00
ATOM   1663  O5'  DA A  81      11.177  19.359 803.775  1.00  1.00
ATOM   1664  C5'  DA A  81      12.094  18.646 804.626  1.00  1.00
ATOM   1665  C4'  DA A  81      12.798  17.561 803.835  1.00  1.00
ATOM   1666  O4'  DA A  81      12.058  16.307 803.832  1.00  1.00
ATOM   1667  C3'  DA A  81      13.024  17.859 802.353  1.00  1.00
ATOM   1668  O3'  DA A  81      14.282  17.322 801.962  1.00  1.00
ATOM   1669  C2'  DA A  81      11.921  17.087 801.630  1.00  1.00
ATOM   1670  C1'  DA A  81      11.986  15.833 802.496  1.00  1.00
ATOM   1671  N9   DA A  81      10.784  14.961 802.379  1.00  1.00
ATOM   1672  C8   DA A  81       9.483  15.331 802.188  1.00  1.00
ATOM   1673  N7   DA A  81       8.658  14.332 802.126  1.00  1.00
ATOM   1674  C5   DA A  81       9.468  13.217 802.288  1.00  1.00
ATOM   1675  C6   DA A  81       9.191  11.841 802.318  1.00  1.00
ATOM   1676  N6   DA A  81       7.959  11.331 802.179  1.00  1.00
ATOM   1677  N1   DA A  81      10.230  11.004 802.496  1.00  1.00
ATOM   1678  C2   DA A  81      11.452  11.516 802.634  1.00  1.00
ATOM   1679  N3   DA A  81      11.830  12.776 802.623  1.00  1.00
ATOM   1680  C4   DA A  81      10.772  13.592 802.443  1.00  1.00
ATOM   1681  P    DG A  82      15.203  18.156 800.953  1.00  1.00
ATOM   1682  OP1  DG A  82      15.986  19.158 801.710  1.00  1.00
ATOM   1683  OP2  DG A  82      14.375  18.681 799.845  1.00  1.00
ATOM   1684  O5'  DG A  82      16.179  17.016 800.400  1.00  1.00
ATOM   1685  C5'  DG A  82      16.502  15.900 801.251  1.00  1.00
ATOM   1686  C4'  DG A  82      16.434  14.608 800.460  1.00  1.00
ATOM   1687  O4'  DG A  82      15.098  14.028 800.457  1.00  1.00
ATOM   1688  C3'  DG A  82      16.792  14.716 798.978  1.00  1.00
ATOM   1689  O3'  DG A  82      17.494  13.542 798.587  1.00  1.00
ATOM   1690  C2'  DG A  82      15.446  14.741 798.255  1.00  1.00
ATOM   1691  C1'  DG A  82      14.761  13.688 799.121  1.00  1.00
ATOM   1692  N9   DG A  82      13.276  13.689 799.004  1.00  1.00
ATOM   1693  C8   DG A  82      12.418  14.750 798.811  1.00  1.00
ATOM   1694  N7   DG A  82      11.154  14.410 798.751  1.00  1.00
ATOM   1695  C5   DG A  82      11.175  13.026 798.915  1.00  1.00
ATOM   1696  C6   DG A  82      10.107  12.092 798.940  1.00  1.00
ATOM   1697  O6   DG A  82       8.902  12.298 798.821  1.00  1.00
ATOM   1698  N1   DG A  82      10.574  10.784 799.130  1.00  1.00
ATOM   1699  C2   DG A  82      11.900  10.426 799.277  1.00  1.00
ATOM   1700  N2   DG A  82      12.140   9.124 799.449  1.00  1.00
ATOM   1701  N3   DG A  82      12.902  11.303 799.254  1.00  1.00
ATOM   1702  C4   DG A  82      12.465  12.576 799.070  1.00  1.00
ATOM   1703  P    DG A  83      18.729  13.676 797.578  1.00  1.00
ATOM   1704  OP1  DG A  83      19.952  14.027 798.335  1.00  1.00
ATOM   1705  OP2  DG A  83      18.368  14.588 796.470  1.00  1.00
ATOM   1706  O5'  DG A  83      18.849  12.180 797.025  1.00  1.00
ATOM   1707  C5'  DG A  83      18.454  11.087 797.876  1.00  1.00
ATOM   1708  C4'  DG A  83      17.640  10.082 797.085  1.00  1.00
ATOM   1709  O4'  DG A  83      16.219  10.398 797.082  1.00  1.00
ATOM   1710  C3'  DG A  83      17.993   9.959 795.603  1.00  1.00
ATOM   1711  O3'  DG A  83      17.871   8.597 795.212  1.00  1.00
ATOM   1712  C2'  DG A  83      16.918  10.770 794.880  1.00  1.00
ATOM   1713  C1'  DG A  83      15.746  10.321 795.746  1.00  1.00
ATOM   1714  N9   DG A  83      14.545  11.195 795.629  1.00  1.00
ATOM   1715  C8   DG A  83      14.475  12.557 795.436  1.00  1.00
ATOM   1716  N7   DG A  83      13.252  13.026 795.376  1.00  1.00
ATOM   1717  C5   DG A  83      12.455  11.893 795.540  1.00  1.00
ATOM   1718  C6   DG A  83      11.042  11.766 795.565  1.00  1.00
ATOM   1719  O6   DG A  83      10.188  12.640 795.446  1.00  1.00
ATOM   1720  N1   DG A  83      10.651  10.433 795.755  1.00  1.00
ATOM   1721  C2   DG A  83      11.514   9.364 795.902  1.00  1.00
ATOM   1722  N2   DG A  83      10.942   8.169 796.074  1.00  1.00
ATOM   1723  N3   DG A  83      12.839   9.484 795.879  1.00  1.00
ATOM   1724  C4   DG A  83      13.235  10.771 795.695  1.00  1.00
ATOM   1725  P    DT A  84      18.949   7.979 794.203  1.00  1.00
ATOM   1726  OP1  DT A  84      20.144   7.544 794.960  1.00  1.00
ATOM   1727  OP2  DT A  84      19.193   8.929 793.095  1.00  1.00
ATOM   1728  O5'  DT A  84      18.166   6.698 793.650  1.00  1.00
ATOM   1729  C5'  DT A  84      17.205   6.046 794.501  1.00  1.00
ATOM   1730  C4'  DT A  84      15.956   5.712 793.710  1.00  1.00
ATOM   1731  O4'  DT A  84      14.991   6.803 793.707  1.00  1.00
ATOM   1732  C3'  DT A  84      16.169   5.404 792.228  1.00  1.00
ATOM   1733  O3'  DT A  84      15.269   4.374 791.837  1.00  1.00
ATOM   1734  C2'  DT A  84      15.776   6.693 791.505  1.00  1.00
ATOM   1735  C1'  DT A  84      14.563   7.018 792.371  1.00  1.00
ATOM   1736  N1   DT A  84      14.105   8.431 792.254  1.00  1.00
ATOM   1737  C2   DT A  84      12.754   8.660 792.346  1.00  1.00
ATOM   1738  O2   DT A  84      11.940   7.769 792.516  1.00  1.00
ATOM   1739  N3   DT A  84      12.367   9.982 792.232  1.00  1.00
ATOM   1740  C4   DT A  84      13.200  11.065 792.039  1.00  1.00
ATOM   1741  O4   DT A  84      12.736  12.204 791.952  1.00  1.00
ATOM   1742  C5   DT A  84      14.600  10.724 791.955  1.00  1.00
ATOM   1743  C7   DT A  84      15.576  11.844 791.745  1.00  1.00
ATOM   1744  C6   DT A  84      15.004   9.447 792.062  1.00  1.00
ATOM   1745  P    DT A  85      15.778   3.241 790.828  1.00  1.00
ATOM   1746  OP1  DT A  85      16.490   2.186 791.585  1.00  1.00
ATOM   1747  OP2  DT A  85      16.533   3.866 789.720  1.00  1.00
ATOM   1748  O5'  DT A  85      14.392   2.664 790.275  1.00  1.00
ATOM   1749  C5'  DT A  85      13.231   2.703 791.126  1.00  1.00
ATOM   1750  C4'  DT A  85      12.024   3.166 790.335  1.00  1.00
ATOM   1751  O4'  DT A  85      11.885   4.616 790.332  1.00  1.00
ATOM   1752  C3'  DT A  85      12.016   2.792 788.853  1.00  1.00
ATOM   1753  O3'  DT A  85      10.682   2.488 788.462  1.00  1.00
ATOM   1754  C2'  DT A  85      12.455   4.065 788.130  1.00  1.00
ATOM   1755  C1'  DT A  85      11.665   5.042 788.996  1.00  1.00
ATOM   1756  N1   DT A  85      12.125   6.453 788.879  1.00  1.00
ATOM   1757  C2   DT A  85      11.166   7.433 788.971  1.00  1.00
ATOM   1758  O2   DT A  85       9.984   7.191 789.141  1.00  1.00
ATOM   1759  N3   DT A  85      11.630   8.730 788.857  1.00  1.00
ATOM   1760  C4   DT A  85      12.941   9.116 788.664  1.00  1.00
ATOM   1761  O4   DT A  85      13.235  10.310 788.577  1.00  1.00
ATOM   1762  C5   DT A  85      13.873   8.017 788.580  1.00  1.00
ATOM   1763  C7   DT A  85      15.321   8.351 788.370  1.00  1.00
ATOM   1764  C6   DT A  85      13.450   6.747 788.687  1.00  1.00
ATOM   1765  P    DT A  86      10.428   1.271 787.453  1.00  1.00
ATOM   1766  OP1  DT A  86      10.384   0.000 788.210  1.00  1.00
ATOM   1767  OP2  DT A  86      11.406   1.333 786.345  1.00  1.00
ATOM   1768  O5'  DT A  86       8.967   1.620 786.900  1.00  1.00
ATOM   1769  C5'  DT A  86       8.051   2.333 787.751  1.00  1.00
ATOM   1770  C4'  DT A  86       7.346   3.418 786.960  1.00  1.00
ATOM   1771  O4'  DT A  86       8.086   4.672 786.957  1.00  1.00
ATOM   1772  C3'  DT A  86       7.120   3.120 785.478  1.00  1.00
ATOM   1773  O3'  DT A  86       5.862   3.657 785.087  1.00  1.00
ATOM   1774  C2'  DT A  86       8.224   3.891 784.755  1.00  1.00
ATOM   1775  C1'  DT A  86       8.159   5.146 785.621  1.00  1.00
ATOM   1776  N1   DT A  86       9.361   6.018 785.504  1.00  1.00
ATOM   1777  C2   DT A  86       9.161   7.374 785.596  1.00  1.00
ATOM   1778  O2   DT A  86       8.062   7.872 785.766  1.00  1.00
ATOM   1779  N3   DT A  86      10.298   8.150 785.482  1.00  1.00
ATOM   1780  C4   DT A  86      11.586   7.693 785.289  1.00  1.00
ATOM   1781  O4   DT A  86      12.526   8.485 785.202  1.00  1.00
ATOM   1782  C5   DT A  86      11.694   6.255 785.205  1.00  1.00
ATOM   1783  C7   DT A  86      13.062   5.674 784.995  1.00  1.00
ATOM   1784  C6   DT A  86      10.605   5.477 785.312  1.00  1.00
ATOM   1785  P    DG A  87       4.942   2.823 784.078  1.00  1.00
ATOM   1786  OP1  DG A  87       4.159   1.820 784.835  1.00  1.00
ATOM   1787  OP2  DG A  87       5.770   2.298 782.970  1.00  1.00
ATOM   1788  O5'  DG A  87       3.965   3.963 783.525  1.00  1.00
ATOM   1789  C5'  DG A  87       3.643   5.079 784.376  1.00  1.00
ATOM   1790  C4'  DG A  87       3.710   6.370 783.585  1.00  1.00
ATOM   1791  O4'  DG A  87       5.046   6.950 783.582  1.00  1.00
ATOM   1792  C3'  DG A  87       3.352   6.262 782.103  1.00  1.00
ATOM   1793  O3'  DG A  87       2.651   7.436 781.712  1.00  1.00
ATOM   1794  C2'  DG A  87       4.699   6.238 781.380  1.00  1.00
ATOM   1795  C1'  DG A  87       5.383   7.291 782.246  1.00  1.00
ATOM   1796  N9   DG A  87       6.868   7.290 782.129  1.00  1.00
ATOM   1797  C8   DG A  87       7.726   6.229 781.936  1.00  1.00
ATOM   1798  N7   DG A  87       8.991   6.569 781.876  1.00  1.00
ATOM   1799  C5   DG A  87       8.969   7.953 782.040  1.00  1.00
ATOM   1800  C6   DG A  87      10.038   8.887 782.065  1.00  1.00
ATOM   1801  O6   DG A  87      11.243   8.681 781.946  1.00  1.00
ATOM   1802  N1   DG A  87       9.570  10.195 782.255  1.00  1.00
ATOM   1803  C2   DG A  87       8.244  10.553 782.402  1.00  1.00
ATOM   1804  N2   DG A  87       8.004  11.855 782.574  1.00  1.00
ATOM   1805  N3   DG A  87       7.243   9.676 782.379  1.00  1.00
ATOM   1806  C4   DG A  87       7.679   8.403 782.195  1.00  1.00
ATOM   1807  P    DT A  88       1.415   7.302 780.703  1.00  1.00
ATOM   1808  OP1  DT A  88       0.192   6.952 781.460  1.00  1.00
ATOM   1809  OP2  DT A  88       1.776   6.391 779.595  1.00  1.00
ATOM   1810  O5'  DT A  88       1.295   8.799 780.150  1.00  1.00
ATOM   1811  C5'  DT A  88       1.690   9.892 781.001  1.00  1.00
ATOM   1812  C4'  DT A  88       2.504  10.897 780.210  1.00  1.00
ATOM   1813  O4'  DT A  88       3.926  10.581 780.207  1.00  1.00
ATOM   1814  C3'  DT A  88       2.151  11.020 778.728  1.00  1.00
ATOM   1815  O3'  DT A  88       2.274  12.382 778.337  1.00  1.00
ATOM   1816  C2'  DT A  88       3.226  10.208 778.005  1.00  1.00
ATOM   1817  C1'  DT A  88       4.399  10.658 778.871  1.00  1.00
ATOM   1818  N1   DT A  88       5.599   9.784 778.754  1.00  1.00
ATOM   1819  C2   DT A  88       6.828  10.393 778.846  1.00  1.00
ATOM   1820  O2   DT A  88       6.962  11.593 779.016  1.00  1.00
ATOM   1821  N3   DT A  88       7.917   9.552 778.732  1.00  1.00
ATOM   1822  C4   DT A  88       7.880   8.186 778.539  1.00  1.00
ATOM   1823  O4   DT A  88       8.925   7.537 778.452  1.00  1.00
ATOM   1824  C5   DT A  88       6.547   7.639 778.455  1.00  1.00
ATOM   1825  C7   DT A  88       6.416   6.158 778.245  1.00  1.00
ATOM   1826  C6   DT A  88       5.470   8.433 778.562  1.00  1.00
ATOM   1827  P    DG A  89       1.195  13.000 777.328  1.00  1.00
ATOM   1828  OP1  DG A  89       0.000  13.435 778.085  1.00  1.00
ATOM   1829  OP2  DG A  89       0.952  12.050 776.220  1.00  1.00
ATOM   1830  O5'  DG A  89       1.978  14.281 776.775  1.00  1.00
ATOM   1831  C5'  DG A  89       2.940  14.932 777.626  1.00  1.00
ATOM   1832  C4'  DG A  89       4.189  15.267 776.835  1.00  1.00
ATOM   1833  O4'  DG A  89       5.153  14.176 776.832  1.00  1.00
ATOM   1834  C3'  DG A  89       3.975  15.574 775.353  1.00  1.00
ATOM   1835  O3'  DG A  89       4.875  16.604 774.962  1.00  1.00
ATOM   1836  C2'  DG A  89       4.368  14.286 774.630  1.00  1.00
ATOM   1837  C1'  DG A  89       5.581  13.960 775.496  1.00  1.00
ATOM   1838  N9   DG A  89       6.039  12.548 775.379  1.00  1.00
ATOM   1839  C8   DG A  89       5.295  11.404 775.186  1.00  1.00
ATOM   1840  N7   DG A  89       6.009  10.306 775.126  1.00  1.00
ATOM   1841  C5   DG A  89       7.319  10.754 775.290  1.00  1.00
ATOM   1842  C6   DG A  89       8.537  10.027 775.315  1.00  1.00
ATOM   1843  O6   DG A  89       8.714   8.818 775.196  1.00  1.00
ATOM   1844  N1   DG A  89       9.637  10.876 775.505  1.00  1.00
ATOM   1845  C2   DG A  89       9.568  12.247 775.652  1.00  1.00
ATOM   1846  N2   DG A  89      10.732  12.878 775.824  1.00  1.00
ATOM   1847  N3   DG A  89       8.424  12.929 775.629  1.00  1.00
ATOM   1848  C4   DG A  89       7.348  12.120 775.445  1.00  1.00
ATOM   1849  P    DA A  90       4.366  17.738 773.953  1.00  1.00
ATOM   1850  OP1  DA A  90       3.655  18.792 774.710  1.00  1.00
ATOM   1851  OP2  DA A  90       3.611  17.113 772.845  1.00  1.00
ATOM   1852  O5'  DA A  90       5.753  18.314 773.400  1.00  1.00
ATOM   1853  C5'  DA A  90       6.914  18.276 774.251  1.00  1.00
ATOM   1854  C4'  DA A  90       8.121  17.813 773.460  1.00  1.00
ATOM   1855  O4'  DA A  90       8.260  16.363 773.457  1.00  1.00
ATOM   1856  C3'  DA A  90       8.129  18.187 771.978  1.00  1.00
ATOM   1857  O3'  DA A  90       9.462  18.491 771.587  1.00  1.00
ATOM   1858  C2'  DA A  90       7.689  16.914 771.255  1.00  1.00
ATOM   1859  C1'  DA A  90       8.479  15.937 772.121  1.00  1.00
ATOM   1860  N9   DA A  90       8.019  14.525 772.004  1.00  1.00
ATOM   1861  C8   DA A  90       6.750  14.060 771.813  1.00  1.00
ATOM   1862  N7   DA A  90       6.669  12.767 771.751  1.00  1.00
ATOM   1863  C5   DA A  90       7.980  12.341 771.913  1.00  1.00
ATOM   1864  C6   DA A  90       8.565  11.065 771.943  1.00  1.00
ATOM   1865  N6   DA A  90       7.869   9.928 771.804  1.00  1.00
ATOM   1866  N1   DA A  90       9.898  10.998 772.121  1.00  1.00
ATOM   1867  C2   DA A  90      10.585  12.131 772.259  1.00  1.00
ATOM   1868  N3   DA A  90      10.151  13.372 772.248  1.00  1.00
ATOM   1869  C4   DA A  90       8.814  13.411 772.068  1.00  1.00
ATOM   1870  P    DA A  91       9.716  19.708 770.578  1.00  1.00
ATOM   1871  OP1  DA A  91       9.761  20.979 771.335  1.00  1.00
ATOM   1872  OP2  DA A  91       8.738  19.646 769.470  1.00  1.00
ATOM   1873  O5'  DA A  91      11.177  19.359 770.025  1.00  1.00
ATOM   1874  C5'  DA A  91      12.094  18.646 770.876  1.00  1.00
ATOM   1875  C4'  DA A  91      12.798  17.561 770.085  1.00  1.00
ATOM   1876  O4'  DA A  91      12.058  16.307 770.082  1.00  1.00
ATOM   1877  C3'  DA A  91      13.024  17.859 768.603  1.00  1.00
ATOM   1878  O3'  DA A  91      14.282  17.322 768.212  1.00  1.00
ATOM   1879  C2'  DA A  91      11.921  17.087 767.880  1.00  1.00
ATOM   1880  C1'  DA A  91      11.986  15.833 768.746  1.00  1.00
ATOM   1881  N9   DA A  91      10.784  14.961 768.629  1.00  1.00
ATOM   1882  C8   DA A  91       9.483  15.331 768.438  1.00  1.00
ATOM   1883  N7   DA A  91       8.658  14.332 768.376  1.00  1.00
ATOM   1884  C5   DA A  91       9.468  13.217 768.538  1.00  1.00
ATOM   1885  C6   DA A  91       9.191  11.841 768.568  1.00  1.00
ATOM   1886  N6   DA A  91       7.959  11.331 768.429  1.00  1.00
ATOM   1887  N1   DA A  91      10.230  11.004 768.746  1.00  1.00
ATOM   1888  C2   DA A  91      11.452  11.516 768.884  1.00  1.00
ATOM   1889  N3   DA A  91      11.830  12.776 768.873  1.00  1.00
ATOM   1890  C4   DA A  91      10.772  13.592 768.693  1.00  1.00
ATOM   1891  P    DA A  92      15.203  18.156 767.203  1.00  1.00
ATOM   1892  OP1  DA A  92      15.986  19.158 767.960  1.00  1.00
ATOM   1893  OP2  DA A  92      14.375  18.681 766.095  1.00  1.00
ATOM   1894  O5'  DA A  92      16.179  17.016 766.650  1.00  1.00
ATOM   1895  C5'  DA A  92      16.502  15.900 767.501  1.00  1.00
ATOM   1896  C4'  DA A  92      16.434  14.608 766.710  1.00  1.00
ATOM   1897  O4'  DA A  92      15.098  14.028 766.707  1.00  1.00
ATOM   1898  C3'  DA A  92      16.792  14.716 765.228  1.00  1.00
ATOM   1899  O3'  DA A  92      17.494  13.542 764.837  1.00  1.00
ATOM   1900  C2'  DA A  92      15.446  14.741 764.505  1.00  1.00
ATOM   1901  C1'  DA A  92      14.761  13.688 765.371  1.00  1.00
ATOM   1902  N9   DA A  92      13.276  13.689 765.254  1.00  1.00
ATOM   1903  C8   DA A  92      12.441  14.752 765.063  1.00  1.00
ATOM   1904  N7   DA A  92      11.186  14.430 765.001  1.00  1.00
ATOM   1905  C5   DA A  92      11.187  13.051 765.163  1.00  1.00
ATOM   1906  C6   DA A  92      10.154  12.100 765.193  1.00  1.00
ATOM   1907  N6   DA A  92       8.857  12.412 765.054  1.00  1.00
ATOM   1908  N1   DA A  92      10.502  10.812 765.371  1.00  1.00
ATOM   1909  C2   DA A  92      11.792  10.509 765.509  1.00  1.00
ATOM   1910  N3   DA A  92      12.838  11.306 765.498  1.00  1.00
ATOM   1911  C4   DA A  92      12.462  12.588 765.318  1.00  1.00
ATOM   1912  P    DT A  93      18.729  13.676 763.828  1.00  1.00
ATOM   1913  OP1  DT A  93      19.952  14.027 764.585  1.00  1.00
ATOM   1914  OP2  DT A  93      18.368  14.588 762.720  1.00  1.00
ATOM   1915  O5'  DT A  93      18.849  12.180 763.275  1.00  1.00
ATOM   1916  C5'  DT A  93      18.454  11.087 764.126  1.00  1.00
ATOM   1917  C4'  DT A  93      17.640  10.082 763.335  1.00  1.00
ATOM   1918  O4'  DT A  93      16.219  10.398 763.332  1.00  1.00
ATOM   1919  C3'  DT A  93      17.993   9.959 761.853  1.00  1.00
ATOM   1920  O3'  DT A  93      17.871   8.597 761.462  1.00  1.00
ATOM   1921  C2'  DT A  93      16.918  10.770 761.130  1.00  1.00
ATOM   1922  C1'  DT A  93      15.746  10.321 761.996  1.00  1.00
ATOM   1923  N1   DT A  93      14.545  11.195 761.879  1.00  1.00
ATOM   1924  C2   DT A  93      13.317  10.586 761.971  1.00  1.00
ATOM   1925  O2   DT A  93      13.182   9.386 762.141  1.00  1.00
ATOM   1926  N3   DT A  93      12.227  11.427 761.857  1.00  1.00
ATOM   1927  C4   DT A  93      12.264  12.793 761.664  1.00  1.00
ATOM   1928  O4   DT A  93      11.220  13.442 761.577  1.00  1.00
ATOM   1929  C5   DT A  93      13.598  13.340 761.580  1.00  1.00
ATOM   1930  C7   DT A  93      13.728  14.820 761.370  1.00  1.00
ATOM   1931  C6   DT A  93      14.675  12.545 761.687  1.00  1.00
ATOM   1932  P    DT A  94      18.949   7.979 760.453  1.00  1.00
ATOM   1933  OP1  DT A  94      20.144   7.544 761.210  1.00  1.00
ATOM   1934  OP2  DT A  94      19.193   8.929 759.345  1.00  1.00
ATOM   1935  O5'  DT A  94      18.166   6.698 759.900  1.00  1.00
ATOM   1936  C5'  DT A  94      17.205   6.046 760.751  1.00  1.00
ATOM   1937  C4'  DT A  94      15.956   5.712 759.960  1.00  1.00
ATOM   1938  O4'  DT A  94      14.991   6.803 759.957  1.00  1.00
ATOM   1939  C3'  DT A  94      16.169   5.404 758.478  1.00  1.00
ATOM   1940  O3'  DT A  94      15.269   4.374 758.087  1.00  1.00
ATOM   1941  C2'  DT A  94      15.776   6.693 757.755  1.00  1.00
ATOM   1942  C1'  DT A  94      14.563   7.018 758.621  1.00  1.00
ATOM   1943  N1   DT A  94      14.105   8.431 758.504  1.00  1.00
ATOM   1944  C2   DT A  94      12.754   8.660 758.596  1.00  1.00
ATOM   1945  O2   DT A  94      11.940   7.769 758.766  1.00  1.00
ATOM   1946  N3   DT A  94      12.367   9.982 758.482  1.00  1.00
ATOM   1947  C4   DT A  94      13.200  11.065 758.289  1.00  1.00
ATOM   1948  O4   DT A  94      12.736  12.204 758.202  1.00  1.00
ATOM   1949  C5   DT A  94      14.600  10.724 758.205  1.00  1.00
ATOM   1950  C7   DT A  94      15.576  11.844 757.995  1.00  1.00
ATOM   1951  C6   DT A  94      15.004   9.447 758.312  1.00  1.00
ATOM   1952  P    DC A  95      15.778   3.241 757.078  1.00  1.00
ATOM   1953  OP1  DC A  95      16.490   2.186 757.835  1.00  1.00
ATOM   1954  OP2  DC A  95      16.533   3.866 755.970  1.00  1.00
ATOM   1955  O5'  DC A  95      14.392   2.664 756.525  1.00  1.00
ATOM   1956  C5'  DC A  95      13.231   2.703 757.376  1.00  1.00
ATOM   1957  C4'  DC A  95      12.024   3.166 756.585  1.00  1.00
ATOM   1958  O4'  DC A  95      11.885   4.616 756.582  1.00  1.00
ATOM   1959  C3'  DC A  95      12.016   2.792 755.103  1.00  1.00
ATOM   1960  O3'  DC A  95      10.682   2.488 754.712  1.00  1.00
ATOM   1961  C2'  DC A  95      12.455   4.065 754.380  1.00  1.00
ATOM   1962  C1'  DC A  95      11.665   5.042 755.246  1.00  1.00
ATOM   1963  N1   DC A  95      12.125   6.453 755.129  1.00  1.00
ATOM   1964  C2   DC A  95      11.166   7.459 755.220  1.00  1.00
ATOM   1965  O2   DC A  95       9.983   7.141 755.393  1.00  1.00
ATOM   1966  N3   DC A  95      11.565   8.752 755.115  1.00  1.00
ATOM   1967  C4   DC A  95      12.855   9.055 754.928  1.00  1.00
ATOM   1968  N4   DC A  95      13.194  10.332 754.832  1.00  1.00
ATOM   1969  C5   DC A  95      13.858   8.036 754.831  1.00  1.00
ATOM   1970  C6   DC A  95      13.439   6.750 754.938  1.00  1.00
ATOM   1971  P    DT A  96      10.428   1.271 753.703  1.00  1.00
ATOM   1972  OP1  DT A  96      10.384   0.000 754.460  1.00  1.00
ATOM   1973  OP2  DT A  96      11.406   1.333 752.595  1.00  1.00
ATOM   1974  O5'  DT A  96       8.967   1.620 753.150  1.00  1.00
ATOM   1975  C5'  DT A  96       8.051   2.333 754.001  1.00  1.00
ATOM   1976  C4'  DT A  96       7.346   3.418 753.210  1.00  1.00
ATOM   1977  O4'  DT A  96       8.086   4.672 753.207  1.00  1.00
ATOM   1978  C3'  DT A  96       7.120   3.120 751.728  1.00  1.00
ATOM   1979  O3'  DT A  96       5.862   3.657 751.337  1.00  1.00
ATOM   1980  C2'  DT A  96       8.224   3.891 751.005  1.00  1.00
ATOM   1981  C1'  DT A  96       8.159   5.146 751.871  1.00  1.00
ATOM   1982  N1   DT A  96       9.361   6.018 751.754  1.00  1.00
ATOM   1983  C2   DT A  96       9.161   7.374 751.846  1.00  1.00
ATOM   1984  O2   DT A  96       8.062   7.872 752.016  1.00  1.00
ATOM   1985  N3   DT A  96      10.298   8.150 751.732  1.00  1.00
ATOM   1986  C4   DT A  96      11.586   7.693 751.539  1.00  1.00
ATOM   1987  O4   DT A  96      12.526   8.485 751.452  1.00  1.00
ATOM   1988  C5   DT A  96      11.694   6.255 751.455  1.00  1.00
ATOM   1989  C7   DT A  96      13.062   5.674 751.245  1.00  1.00
ATOM   1990  C6   DT A  96      10.605   5.477 751.562  1.00  1.00
ATOM   1991  P    DT A  97       4.942   2.823 750.328  1.00  1.00
ATOM   1992  OP1  DT A  97       4.159   1.820 751.085  1.00  1.00
ATOM   1993  OP2  DT A  97       5.770   2.298 749.220  1.00  1.00
ATOM   1994  O5'  DT A  97       3.965   3.963 749.775  1.00  1.00
ATOM   1995  C5'  DT A  97       3.643   5.079 750.626  1.00  1.00
ATOM   1996  C4'  DT A  97       3.710   6.370 749.835  1.00  1.00
ATOM   1997  O4'  DT A  97       5.046   6.950 749.832  1.00  1.00
ATOM   1998  C3'  DT A  97       3.352   6.262 748.353  1.00  1.00
ATOM   1999  O3'  DT A  97       2.651   7.436 747.962  1.00  1.00
ATOM   2000  C2'  DT A  97       4.699   6.238 747.630  1.00  1.00
ATOM   2001  C1'  DT A  97       5.383   7.291 748.496  1.00  1.00
ATOM   2002  N1   DT A  97       6.868   7.290 748.379  1.00  1.00
ATOM   2003  C2   DT A  97       7.504   8.504 748.471  1.00  1.00
ATOM   2004  O2   DT A  97       6.908   9.554 748.641  1.00  1.00
ATOM   2005  N3   DT A  97       8.880   8.464 748.357  1.00  1.00
ATOM   2006  C4   DT A  97       9.653   7.337 748.164  1.00  1.00
ATOM   2007  O4   DT A  97      10.879   7.426 748.077  1.00  1.00
ATOM   2008  C5   DT A  97       8.896   6.111 748.080  1.00  1.00
ATOM   2009  C7   DT A  97       9.660   4.836 747.870  1.00  1.00
ATOM   2010  C6   DT A  97       7.557   6.121 748.187  1.00  1.00
ATOM   2011  P    DC A  98       1.415   7.302 746.953  1.00  1.00
ATOM   2012  OP1  DC A  98       0.192   6.952 747.710  1.00  1.00
ATOM   2013  OP2  DC A  98       1.776   6.391 745.845  1.00  1.00
ATOM   2014  O5'  DC A  98       1.295   8.799 746.400  1.00  1.00
ATOM   2015  C5'  DC A  98       1.690   9.892 747.251  1.00  1.00
ATOM   2016  C4'  DC A  98       2.504  10.897 746.460  1.00  1.00
ATOM   2017  O4'  DC A  98       3.926  10.581 746.457  1.00  1.00
ATOM   2018  C3'  DC A  98       2.151  11.020 744.978  1.00  1.00
ATOM   2019  O3'  DC A  98       2.274  12.382 744.587  1.00  1.00
ATOM   2020  C2'  DC A  98       3.226  10.208 744.255  1.00  1.00
ATOM   2021  C1'  DC A  98       4.399  10.658 745.121  1.00  1.00
ATOM   2022  N1   DC A  98       5.599   9.784 745.004  1.00  1.00
ATOM   2023  C2   DC A  98       6.852  10.386 745.095  1.00  1.00
ATOM   2024  O2   DC A  98       6.915  11.609 745.268  1.00  1.00
ATOM   2025  N3   DC A  98       7.959   9.607 744.990  1.00  1.00
ATOM   2026  C4   DC A  98       7.848   8.285 744.803  1.00  1.00
ATOM   2027  N4   DC A  98       8.958   7.569 744.707  1.00  1.00
ATOM   2028  C5   DC A  98       6.569   7.647 744.706  1.00  1.00
ATOM   2029  C6   DC A  98       5.475   8.443 744.813  1.00  1.00
ATOM   2030  P    DA A  99       1.195  13.000 743.578  1.00  1.00
ATOM   2031  OP1  DA A  99       0.000  13.435 744.335  1.00  1.00
ATOM   2032  OP2  DA A  99       0.952  12.050 742.470  1.00  1.00
ATOM   2033  O5'  DA A  99       1.978  14.281 743.025  1.00  1.00
ATOM   2034  C5'  DA A  99       2.940  14.932 743.876  1.00  1.00
ATOM   2035  C4'  DA A  99       4.189  15.267 743.085  1.00  1.00
ATOM   2036  O4'  DA A  99       5.153  14.176 743.082  1.00  1.00
ATOM   2037  C3'  DA A  99       3.975  15.574 741.603  1.00  1.00
ATOM   2038  O3'  DA A  99       4.875  16.604 741.212  1.00  1.00
ATOM   2039  C2'  DA A  99       4.368  14.286 740.880  1.00  1.00
ATOM   2040  C1'  DA A  99       5.581  13.960 741.746  1.00  1.00
ATOM   2041  N9   DA A  99       6.039  12.548 741.629  1.00  1.00
ATOM   2042  C8   DA A  99       5.286  11.425 741.438  1.00  1.00
ATOM   2043  N7   DA A  99       5.980  10.331 741.376  1.00  1.00
ATOM   2044  C5   DA A  99       7.291  10.758 741.538  1.00  1.00
ATOM   2045  C6   DA A  99       8.515  10.069 741.568  1.00  1.00
ATOM   2046  N6   DA A  99       8.619   8.740 741.429  1.00  1.00
ATOM   2047  N1   DA A  99       9.632  10.799 741.746  1.00  1.00
ATOM   2048  C2   DA A  99       9.522  12.119 741.884  1.00  1.00
ATOM   2049  N3   DA A  99       8.441  12.868 741.873  1.00  1.00
ATOM   2050  C4   DA A  99       7.337  12.114 741.693  1.00  1.00
ATOM   2051  P    DA A 100       4.366  17.738 740.203  1.00  1.00
ATOM   2052  OP1  DA A 100       3.655  18.792 740.960  1.00  1.00
ATOM   2053  OP2  DA A 100       3.611  17.113 739.095  1.00  1.00
ATOM   2054  O5'  DA A 100       5.753  18.314 739.650  1.00  1.00
ATOM   2055  C5'  DA A 100       6.914  18.276 740.501  1.00  1.00
ATOM   2056  C4'  DA A 100       8.121  17.813 739.710  1.00  1.00
ATOM   2057  O4'  DA A 100       8.260  16.363 739.707  1.00  1.00
ATOM   2058  C3'  DA A 100       8.129  18.187 738.228  1.00  1.00
ATOM   2059  O3'  DA A 100       9.462  18.491 737.837  1.00  1.00
ATOM   2060  C2'  DA A 100       7.689  16.914 737.505  1.00  1.00
ATOM   2061  C1'  DA A 100       8.479  15.937 738.371  1.00  1.00
ATOM   2062  N9   DA A 100       8.019  14.525 738.254  1.00  1.00
ATOM   2063  C8   DA A 100       6.750  14.060 738.063  1.00  1.00
ATOM   2064  N7   DA A 100       6.669  12.767 738.001  1.00  1.00
ATOM   2065  C5   DA A 100       7.980  12.341 738.163  1.00  1.00
ATOM   2066  C6   DA A 100       8.565  11.065 738.193  1.00  1.00
ATOM   2067  N6   DA A 100       7.869   9.928 738.054  1.00  1.00
ATOM   2068  N1   DA A 100       9.898  10.998 738.371  1.00  1.00
ATOM   2069  C2   DA A 100      10.585  12.131 738.509  1.00  1.00
ATOM   2070  N3   DA A 100      10.151  13.372 738.498  1.00  1.00
ATOM   2071  C4   DA A 100       8.814  13.411 738.318  1.00  1.00
ATOM   2072  P    DC A 101       9.716  19.708 736.828  1.00  1.00
ATOM   2073  OP1  DC A 101       9.761  20.979 737.585  1.00  1.00
ATOM   2074  OP2  DC A 101       8.738  19.646 735.720  1.00  1.00
ATOM   2075  O5'  DC A 101      11.177  19.359 736.275  1.00  1.00
ATOM   2076  C5'  DC A 101      12.094  18.646 737.126  1.00  1.00
ATOM   2077  C4'  DC A 101      12.798  17.561 736.335  1.00  1.00
ATOM   2078  O4'  DC A 101      12.058  16.307 736.332  1.00  1.00
ATOM   2079  C3'  DC A 101      13.024  17.859 734.853  1.00  1.00
ATOM   2080  O3'  DC A 101      14.282  17.322 734.462  1.00  1.00
ATOM   2081  C2'  DC A 101      11.921  17.087 734.130  1.00  1.00
ATOM   2082  C1'  DC A 101      11.986  15.833 734.996  1.00  1.00
ATOM   2083  N1   DC A 101      10.784  14.961 734.879  1.00  1.00
ATOM   2084  C2   DC A 101      10.969  13.584 734.970  1.00  1.00
ATOM   2085  O2   DC A 101      12.112  13.146 735.143  1.00  1.00
ATOM   2086  N3   DC A 101       9.886  12.772 734.865  1.00  1.00
ATOM   2087  C4   DC A 101       8.663  13.286 734.678  1.00  1.00
ATOM   2088  N4   DC A 101       7.639  12.452 734.582  1.00  1.00
ATOM   2089  C5   DC A 101       8.451  14.699 734.581  1.00  1.00
ATOM   2090  C6   DC A 101       9.546  15.494 734.688  1.00  1.00
ATOM   2091  P    DT A 102      15.203  18.156 733.453  1.00  1.00
ATOM   2092  OP1  DT A 102      15.986  19.158 734.210  1.00  1.00
ATOM   2093  OP2  DT A 102      14.375  18.681 732.345  1.00  1.00
ATOM   2094  O5'  DT A 102      16.179  17.016 732.900  1.00  1.00
ATOM   2095  C5'  DT A 102      16.502  15.900 733.751  1.00  1.00
ATOM   2096  C4'  DT A 102      16.434  14.608 732.960  1.00  1.00
ATOM   2097  O4'  DT A 102      15.098  14.028 732.957  1.00  1.00
ATOM   2098  C3'  DT A 102      16.792  14.716 731.478  1.00  1.00
ATOM   2099  O3'  DT A 102      17.494  13.542 731.087  1.00  1.00
ATOM   2100  C2'  DT A 102      15.446  14.741 730.755  1.00  1.00
ATOM   2101  C1'  DT A 102      14.761  13.688 731.621  1.00  1.00
ATOM   2102  N1   DT A 102      13.276  13.689 731.504  1.00  1.00
ATOM   2103  C2   DT A 102      12.641  12.474 731.596  1.00  1.00
ATOM   2104  O2   DT A 102      13.237  11.425 731.766  1.00  1.00
ATOM   2105  N3   DT A 102      11.264  12.515 731.482  1.00  1.00
ATOM   2106  C4   DT A 102      10.492  13.642 731.289  1.00  1.00
ATOM   2107  O4   DT A 102       9.265  13.553 731.202  1.00  1.00
ATOM   2108  C5   DT A 102      11.249  14.868 731.205  1.00  1.00
ATOM   2109  C7   DT A 102      10.484  16.142 730.995  1.00  1.00
ATOM   2110  C6   DT A 102      12.587  14.858 731.312  1.00  1.00
ATOM   2111  P    DA A 103      18.729  13.676 730.078  1.00  1.00
ATOM   2112  OP1  DA A 103      19.952  14.027 730.835  1.00  1.00
ATOM   2113  OP2  DA A 103      18.368  14.588 728.970  1.00  1.00
ATOM   2114  O5'  DA A 103      18.849  12.180 729.525  1.00  1.00
ATOM   2115  C5'  DA A 103      18.454  11.087 730.376  1.00  1.00
ATOM   2116  C4'  DA A 103      17.640  10.082 729.585  1.00  1.00
ATOM   2117  O4'  DA A 103      16.219  10.398 729.582  1.00  1.00
ATOM   2118  C3'  DA A 103      17.993   9.959 728.103  1.00  1.00
ATOM   2119  O3'  DA A 103      17.871   8.597 727.712  1.00  1.00
ATOM   2120  C2'  DA A 103      16.918  10.770 727.380  1.00  1.00
ATOM   2121  C1'  DA A 103      15.746  10.321 728.246  1.00  1.00
ATOM   2122  N9   DA A 103      14.545  11.195 728.129  1.00  1.00
ATOM   2123  C8   DA A 103      14.494  12.546 727.938  1.00  1.00
ATOM   2124  N7   DA A 103      13.290  13.022 727.876  1.00  1.00
ATOM   2125  C5   DA A 103      12.480  11.907 728.038  1.00  1.00
ATOM   2126  C6   DA A 103      11.085  11.745 728.068  1.00  1.00
ATOM   2127  N6   DA A 103      10.219  12.759 727.929  1.00  1.00
ATOM   2128  N1   DA A 103      10.610  10.498 728.246  1.00  1.00
ATOM   2129  C2   DA A 103      11.475   9.494 728.384  1.00  1.00
ATOM   2130  N3   DA A 103      12.790   9.524 728.373  1.00  1.00
ATOM   2131  C4   DA A 103      13.240  10.783 728.193  1.00  1.00
ATOM   2132  P    DT A 104      18.949   7.979 726.703  1.00  1.00
ATOM   2133  OP1  DT A 104      20.144   7.544 727.460  1.00  1.00
ATOM   2134  OP2  DT A 104      19.193   8.929 725.595  1.00  1.00
ATOM   2135  O5'  DT A 104      18.166   6.698 726.150  1.00  1.00
ATOM   2136  C5'  DT A 104      17.205   6.046 727.001  1.00  1.00
ATOM   2137  C4'  DT A 104      15.956   5.712 726.210  1.00  1.00
ATOM   2138  O4'  DT A 104      14.991   6.803 726.207  1.00  1.00
ATOM   2139  C3'  DT A 104      16.169   5.404 724.728  1.00  1.00
ATOM   2140  O3'  DT A 104      15.269   4.374 724.337  1.00  1.00
ATOM   2141  C2'  DT A 104      15.776   6.693 724.005  1.00  1.00
ATOM   2142  C1'  DT A 104      14.563   7.018 724.871  1.00  1.00
ATOM   2143  N1   DT A 104      14.105   8.431 724.754  1.00  1.00
ATOM   2144  C2   DT A 104      12.754   8.660 724.846  1.00  1.00
ATOM   2145  O2   DT A 104      11.940   7.769 725.016  1.00  1.00
ATOM   2146  N3   DT A 104      12.367   9.982 724.732  1.00  1.00
ATOM   2147  C4   DT A 104      13.200  11.065 724.539  1.00  1.00
ATOM   2148  O4   DT A 104      12.736  12.204 724.452  1.00  1.00
ATOM   2149  C5   DT A 104      14.600  10.724 724.455  1.00  1.00
ATOM   2150  C7   DT A 104      15.576  11.844 724.245  1.00  1.00
ATOM   2151  C6   DT A 104      15.004   9.447 724.562  1.00  1.00
ATOM   2152  P    DG A 105      15.778   3.241 723.328  1.00  1.00
ATOM   2153  OP1  DG A 105      16.490   2.186 724.085  1.00  1.00
ATOM   2154  OP2  DG A 105      16.533   3.866 722.220  1.00  1.00
ATOM   2155  O5'  DG A 105      14.392   2.664 722.775  1.00  1.00
ATOM   2156  C5'  DG A 105      13.231   2.703 723.626  1.00  1.00
ATOM   2157  C4'  DG A 105      12.024   3.166 722.835  1.00  1.00
ATOM   2158  O4'  DG A 105      11.885   4.616 722.832  1.00  1.00
ATOM   2159  C3'  DG A 105      12.016   2.792 721.353  1.00  1.00
ATOM   2160  O3'  DG A 105      10.682   2.488 720.962  1.00  1.00
ATOM   2161  C2'  DG A 105      12.455   4.065 720.630  1.00  1.00
ATOM   2162  C1'  DG A 105      11.665   5.042 721.496  1.00  1.00
ATOM   2163  N9   DG A 105      12.125   6.453 721.379  1.00  1.00
ATOM   2164  C8   DG A 105      13.399   6.941 721.186  1.00  1.00
ATOM   2165  N7   DG A 105      13.467   8.249 721.126  1.00  1.00
ATOM   2166  C5   DG A 105      12.144   8.657 721.290  1.00  1.00
ATOM   2167  C6   DG A 105      11.586   9.961 721.315  1.00  1.00
ATOM   2168  O6   DG A 105      12.154  11.044 721.196  1.00  1.00
ATOM   2169  N1   DG A 105      10.197   9.921 721.505  1.00  1.00
ATOM   2170  C2   DG A 105       9.447   8.771 721.652  1.00  1.00
ATOM   2171  N2   DG A 105       8.135   8.945 721.824  1.00  1.00
ATOM   2172  N3   DG A 105       9.972   7.547 721.629  1.00  1.00
ATOM   2173  C4   DG A 105      11.317   7.569 721.445  1.00  1.00
ATOM   2174  P    DG A 106      10.428   1.271 719.953  1.00  1.00
ATOM   2175  OP1  DG A 106      10.384   0.000 720.710  1.00  1.00
ATOM   2176  OP2  DG A 106      11.406   1.333 718.845  1.00  1.00
ATOM   2177  O5'  DG A 106       8.967   1.620 719.400  1.00  1.00
ATOM   2178  C5'  DG A 106       8.051   2.333 720.251  1.00  1.00
ATOM   2179  C4'  DG A 106       7.346   3.418 719.460  1.00  1.00
ATOM   2180  O4'  DG A 106       8.086   4.672 719.457  1.00  1.00
ATOM   2181  C3'  DG A 106       7.120   3.120 717.978  1.00  1.00
ATOM   2182  O3'  DG A 106       5.862   3.657 717.587  1.00  1.00
ATOM   2183  C2'  DG A 106       8.224   3.891 717.255  1.00  1.00
ATOM   2184  C1'  DG A 106       8.159   5.146 718.121  1.00  1.00
ATOM   2185  N9   DG A 106       9.361   6.018 718.004  1.00  1.00
ATOM   2186  C8   DG A 106      10.678   5.663 717.811  1.00  1.00
ATOM   2187  N7   DG A 106      11.502   6.682 717.751  1.00  1.00
ATOM   2188  C5   DG A 106      10.671   7.789 717.915  1.00  1.00
ATOM   2189  C6   DG A 106      10.986   9.173 717.940  1.00  1.00
ATOM   2190  O6   DG A 106      12.082   9.714 717.821  1.00  1.00
ATOM   2191  N1   DG A 106       9.839   9.956 718.130  1.00  1.00
ATOM   2192  C2   DG A 106       8.556   9.466 718.277  1.00  1.00
ATOM   2193  N2   DG A 106       7.597  10.379 718.449  1.00  1.00
ATOM   2194  N3   DG A 106       8.261   8.168 718.254  1.00  1.00
ATOM   2195  C4   DG A 106       9.363   7.395 718.070  1.00  1.00
ATOM   2196  P    DT A 107       4.942   2.823 716.578  1.00  1.00
ATOM   2197  OP1  DT A 107       4.159   1.820 717.335  1.00  1.00
ATOM   2198  OP2  DT A 107       5.770   2.298 715.470  1.00  1.00
ATOM   2199  O5'  DT A 107       3.965   3.963 716.025  1.00  1.00
ATOM   2200  C5'  DT A 107       3.643   5.079 716.876  1.00  1.00
ATOM   2201  C4'  DT A 107       3.710   6.370 716.085  1.00  1.00
ATOM   2202  O4'  DT A 107       5.046   6.950 716.082  1.00  1.00
ATOM   2203  C3'  DT A 107       3.352   6.262 714.603  1.00  1.00
ATOM   2204  O3'  DT A 107       2.651   7.436 714.212  1.00  1.00
ATOM   2205  C2'  DT A 107       4.699   6.238 713.880  1.00  1.00
ATOM   2206  C1'  DT A 107       5.383   7.291 714.746  1.00  1.00
ATOM   2207  N1   DT A 107       6.868   7.290 714.629  1.00  1.00
ATOM   2208  C2   DT A 107       7.504   8.504 714.721  1.00  1.00
ATOM   2209  O2   DT A 107       6.908   9.554 714.891  1.00  1.00
ATOM   2210  N3   DT A 107       8.880   8.464 714.607  1.00  1.00
ATOM   2211  C4   DT A 107       9.653   7.337 714.414  1.00  1.00
ATOM   2212  O4   DT A 107      10.879   7.426 714.327  1.00  1.00
ATOM   2213  C5   DT A 107       8.896   6.111 714.330  1.00  1.00
ATOM   2214  C7   DT A 107       9.660   4.836 714.120  1.00  1.00
ATOM   2215  C6   DT A 107       7.557   6.121 714.437  1.00  1.00
ATOM   2216  P    DA A 108       1.415   7.302 713.203  1.00  1.00
ATOM   2217  OP1  DA A 108       0.192   6.952 713.960  1.00  1.00
ATOM   2218  OP2  DA A 108       1.776   6.391 712.095  1.00  1.00
ATOM   2219  O5'  DA A 108       1.295   8.799 712.650  1.00  1.00
ATOM   2220  C5'  DA A 108       1.690   9.892 713.501  1.00  1.00
ATOM   2221  C4'  DA A 108       2.504  10.897 712.710  1.00  1.00
ATOM   2222  O4'  DA A 108       3.926  10.581 712.707  1.00  1.00
ATOM   2223  C3'  DA A 108       2.151  11.020 711.228  1.00  1.00
ATOM   2224  O3'  DA A 108       2.274  12.382 710.837  1.00  1.00
ATOM   2225  C2'  DA A 108       3.226  10.208 710.505  1.00  1.00
ATOM   2226  C1'  DA A 108       4.399  10.658 711.371  1.00  1.00
ATOM   2227  N9   DA A 108       5.599   9.784 711.254  1.00  1.00
ATOM   2228  C8   DA A 108       5.650   8.433 711.063  1.00  1.00
ATOM   2229  N7   DA A 108       6.855   7.956 711.001  1.00  1.00
ATOM   2230  C5   DA A 108       7.664   9.072 711.163  1.00  1.00
ATOM   2231  C6   DA A 108       9.059   9.234 711.193  1.00  1.00
ATOM   2232  N6   DA A 108       9.925   8.220 711.054  1.00  1.00
ATOM   2233  N1   DA A 108       9.534  10.481 711.371  1.00  1.00
ATOM   2234  C2   DA A 108       8.669  11.484 711.509  1.00  1.00
ATOM   2235  N3   DA A 108       7.355  11.455 711.498  1.00  1.00
ATOM   2236  C4   DA A 108       6.905  10.196 711.318  1.00  1.00
ATOM   2237  P    DT A 109       1.195  13.000 709.828  1.00  1.00
ATOM   2238  OP1  DT A 109       0.000  13.435 710.585  1.00  1.00
ATOM   2239  OP2  DT A 109       0.952  12.050 708.720  1.00  1.00
ATOM   2240  O5'  DT A 109       1.978  14.281 709.275  1.00  1.00
ATOM   2241  C5'  DT A 109       2.940  14.932 710.126  1.00  1.00
ATOM   2242  C4'  DT A 109       4.189  15.267 709.335  1.00  1.00
ATOM   2243  O4'  DT A 109       5.153  14.176 709.332  1.00  1.00
ATOM   2244  C3'  DT A 109       3.975  15.574 707.853  1.00  1.00
ATOM   2245  O3'  DT A 109       4.875  16.604 707.462  1.00  1.00
ATOM   2246  C2'  DT A 109       4.368  14.286 707.130  1.00  1.00
ATOM   2247  C1'  DT A 109       5.581  13.960 707.996  1.00  1.00
ATOM   2248  N1   DT A 109       6.039  12.548 707.879  1.00  1.00
ATOM   2249  C2   DT A 109       7.391  12.319 707.971  1.00  1.00
ATOM   2250  O2   DT A 109       8.204  13.210 708.141  1.00  1.00
ATOM   2251  N3   DT A 109       7.778  10.997 707.857  1.00  1.00
ATOM   2252  C4   DT A 109       6.945   9.914 707.664  1.00  1.00
ATOM   2253  O4   DT A 109       7.408   8.775 707.577  1.00  1.00
ATOM   2254  C5   DT A 109       5.544  10.255 707.580  1.00  1.00
ATOM   2255  C7   DT A 109       4.569   9.134 707.370  1.00  1.00
ATOM   2256  C6   DT A 109       5.140  11.531 707.687  1.00  1.00
ATOM   2257  P    DC A 110       4.366  17.738 706.453  1.00  1.00
ATOM   2258  OP1  DC A 110       3.655  18.792 707.210  1.00  1.00
ATOM   2259  OP2  DC A 110       3.611  17.113 705.345  1.00  1.00
ATOM   2260  O5'  DC A 110       5.753  18.314 705.900  1.00  1.00
ATOM   2261  C5'  DC A 110       6.914  18.276 706.751  1.00  1.00
ATOM   2262  C4'  DC A 110       8.121  17.813 705.960  1.00  1.00
ATOM   2263  O4'  DC A 110       8.260  16.363 705.957  1.00  1.00
ATOM   2264  C3'  DC A 110       8.129  18.187 704.478  1.00  1.00
ATOM   2265  O3'  DC A 110       9.462  18.491 704.087  1.00  1.00
ATOM   2266  C2'  DC A 110       7.689  16.914 703.755  1.00  1.00
ATOM   2267  C1'  DC A 110       8.479  15.937 704.621  1.00  1.00
ATOM   2268  N1   DC A 110       8.019  14.525 704.504  1.00  1.00
ATOM   2269  C2   DC A 110       8.979  13.520 704.595  1.00  1.00
ATOM   2270  O2   DC A 110      10.161  13.838 704.768  1.00  1.00
ATOM   2271  N3   DC A 110       8.580  12.226 704.490  1.00  1.00
ATOM   2272  C4   DC A 110       7.289  11.923 704.303  1.00  1.00
ATOM   2273  N4   DC A 110       6.950  10.647 704.207  1.00  1.00
ATOM   2274  C5   DC A 110       6.286  12.942 704.206  1.00  1.00
ATOM   2275  C6   DC A 110       6.705  14.229 704.313  1.00  1.00
ATOM   2276  P    DT A 111       9.716  19.708 703.078  1.00  1.00
ATOM   2277  OP1  DT A 111       9.761  20.979 703.835  1.00  1.00
ATOM   2278  OP2  DT A 111       8.738  19.646 701.970  1.00  1.00
ATOM   2279  O5'  DT A 111      11.177  19.359 702.525  1.00  1.00
ATOM   2280  C5'  DT A 111      12.094  18.646 703.376  1.00  1.00
ATOM   2281  C4'  DT A 111      12.798  17.561 702.585  1.00  1.00
ATOM   2282  O4'  DT A 111      12.058  16.307 702.582  1.00  1.00
ATOM   2283  C3'  DT A 111      13.024  17.859 701.103  1.00  1.00
ATOM   2284  O3'  DT A 111      14.282  17.322 700.712  1.00  1.00
ATOM   2285  C2'  DT A 111      11.921  17.087 700.380  1.00  1.00
ATOM   2286  C1'  DT A 111      11.986  15.833 701.246  1.00  1.00
ATOM   2287  N1   DT A 111      10.784  14.961 701.129  1.00  1.00
ATOM   2288  C2   DT A 111      10.983  13.605 701.221  1.00  1.00
ATOM   2289  O2   DT A 111      12.082  13.106 701.391  1.00  1.00
ATOM   2290  N3   DT A 111       9.846  12.828 701.107  1.00  1.00
ATOM   2291  C4   DT A 111       8.559  13.286 700.914  1.00  1.00
ATOM   2292  O4   DT A 111       7.619  12.493 700.827  1.00  1.00
ATOM   2293  C5   DT A 111       8.450  14.723 700.830  1.00  1.00
ATOM   2294  C7   DT A 111       7.083  15.305 700.620  1.00  1.00
ATOM   2295  C6   DT A 111       9.539  15.502 700.937  1.00  1.00
ATOM   2296  P    DG A 112      15.203  18.156 699.703  1.00  1.00
ATOM   2297  OP1  DG A 112      15.986  19.158 700.460  1.00  1.00
ATOM   2298  OP2  DG A 112      14.375  18.681 698.595  1.00  1.00
ATOM   2299  O5'  DG A 112      16.179  17.016 699.150  1.00  1.00
ATOM   2300  C5'  DG A 112      16.502  15.900 700.001  1.00  1.00
ATOM   2301  C4'  DG A 112      16.434  14.608 699.210  1.00  1.00
ATOM   2302  O4'  DG A 112      15.098  14.028 699.207  1.00  1.00
ATOM   2303  C3'  DG A 112      16.792  14.716 697.728  1.00  1.00
ATOM   2304  O3'  DG A 112      17.494  13.542 697.337  1.00  1.00
ATOM   2305  C2'  DG A 112      15.446  14.741 697.005  1.00  1.00
ATOM   2306  C1'  DG A 112      14.761  13.688 697.871  1.00  1.00
ATOM   2307  N9   DG A 112      13.276  13.689 697.754  1.00  1.00
ATOM   2308  C8   DG A 112      12.418  14.750 697.561  1.00  1.00
ATOM   2309  N7   DG A 112      11.154  14.410 697.501  1.00  1.00
ATOM   2310  C5   DG A 112      11.175  13.026 697.665  1.00  1.00
ATOM   2311  C6   DG A 112      10.107  12.092 697.690  1.00  1.00
ATOM   2312  O6   DG A 112       8.902  12.298 697.571  1.00  1.00
ATOM   2313  N1   DG A 112      10.574  10.784 697.880  1.00  1.00
ATOM   2314  C2   DG A 112      11.900  10.426 698.027  1.00  1.00
ATOM   2315  N2   DG A 112      12.140   9.124 698.199  1.00  1.00
ATOM   2316  N3   DG A 112      12.902  11.303 698.004  1.00  1.00
ATOM   2317  C4   DG A 112      12.465  12.576 697.820  1.00  1.00
ATOM   2318  P    DA A 113      18.729  13.676 696.328  1.00  1.00
ATOM   2319  OP1  DA A 113      19.952  14.027 697.085  1.00  1.00
ATOM   2320  OP2  DA A 113      18.368  14.588 695.220  1.00  1.00
ATOM   2321  O5'  DA A 113      18.849  12.180 695.775  1.00  1.00
ATOM   2322  C5'  DA A 113      18.454  11.087 696.626  1.00  1.00
ATOM   2323  C4'  DA A 113      17.640  10.082 695.835  1.00  1.00
ATOM   2324  O4'  DA A 113      16.219  10.398 695.832  1.00  1.00
ATOM   2325  C3'  DA A 113      17.993   9.959 694.353  1.00  1.00
ATOM   2326  O3'  DA A 113      17.871   8.597 693.962  1.00  1.00
ATOM   2327  C2'  DA A 113      16.918  10.770 693.630  1.00  1.00
ATOM   2328  C1'  DA A 113      15.746  10.321 694.496  1.00  1.00
ATOM   2329  N9   DA A 113      14.545  11.195 694.379  1.00  1.00
ATOM   2330  C8   DA A 113      14.494  12.546 694.188  1.00  1.00
ATOM   2331  N7   DA A 113      13.290  13.022 694.126  1.00  1.00
ATOM   2332  C5   DA A 113      12.480  11.907 694.288  1.00  1.00
ATOM   2333  C6   DA A 113      11.085  11.745 694.318  1.00  1.00
ATOM   2334  N6   DA A 113      10.219  12.759 694.179  1.00  1.00
ATOM   2335  N1   DA A 113      10.610  10.498 694.496  1.00  1.00
ATOM   2336  C2   DA A 113      11.475   9.494 694.634  1.00  1.00
ATOM   2337  N3   DA A 113      12.790   9.524 694.623  1.00  1.00
ATOM   2338  C4   DA A 113      13.240  10.783 694.443  1.00  1.00
ATOM   2339  P    DT A 114      18.949   7.979 692.953  1.00  1.00
ATOM   2340  OP1  DT A 114      20.144   7.544 693.710  1.00  1.00
ATOM   2341  OP2  DT A 114      19.193   8.929 691.845  1.00  1.00
ATOM   2342  O5'  DT A 114      18.166   6.698 692.400  1.00  1.00
ATOM   2343  C5'  DT A 114      17.205   6.046 693.251  1.00  1.00
ATOM   2344  C4'  DT A 114      15.956   5.712 692.460  1.00  1.00
ATOM   2345  O4'  DT A 114      14.991   6.803 692.457  1.00  1.00
ATOM   2346  C3'  DT A 114      16.169   5.404 690.978  1.00  1.00
ATOM   2347  O3'  DT A 114      15.269   4.374 690.587  1.00  1.00
ATOM   2348  C2'  DT A 114      15.776   6.693 690.255  1.00  1.00
ATOM   2349  C1'  DT A 114      14.563   7.018 691.121  1.00  1.00
ATOM   2350  N1   DT A 114      14.105   8.431 691.004  1.00  1.00
ATOM   2351  C2   DT A 114      12.754   8.660 691.096  1.00  1.00
ATOM   2352  O2   DT A 114      11.940   7.769 691.266  1.00  1.00
ATOM   2353  N3   DT A 114      12.367   9.982 690.982  1.00  1.00
ATOM   2354  C4   DT A 114      13.200  11.065 690.789  1.00  1.00
ATOM   2355  O4   DT A 114      12.736  12.204 690.702  1.00  1.00
ATOM   2356  C5   DT A 114      14.600  10.724 690.705  1.00  1.00
ATOM   2357  C7   DT A 114      15.576  11.844 690.495  1.00  1.00
ATOM   2358  C6   DT A 114      15.004   9.447 690.812  1.00  1.00
ATOM   2359  P    DA A 115      15.778   3.241 689.578  1.00  1.00
ATOM   2360  OP1  DA A 115      16.490   2.186 690.335  1.00  1.00
ATOM   2361  OP2  DA A 115      16.533   3.866 688.470  1.00  1.00
ATOM   2362  O5'  DA A 115      14.392   2.664 689.025  1.00  1.00
ATOM   2363  C5'  DA A 115      13.231   2.703 689.876  1.00  1.00
ATOM   2364  C4'  DA A 115      12.024   3.166 689.085  1.00  1.00
ATOM   2365  O4'  DA A 115      11.885   4.616 689.082  1.00  1.00
ATOM   2366  C3'  DA A 115      12.016   2.792 687.603  1.00  1.00
ATOM   2367  O3'  DA A 115      10.682   2.488 687.212  1.00  1.00
ATOM   2368  C2'  DA A 115      12.455   4.065 686.880  1.00  1.00
ATOM   2369  C1'  DA A 115      11.665   5.042 687.746  1.00  1.00
ATOM   2370  N9   DA A 115      12.125   6.453 687.629  1.00  1.00
ATOM   2371  C8   DA A 115      13.395   6.919 687.438  1.00  1.00
ATOM   2372  N7   DA A 115      13.475   8.212 687.376  1.00  1.00
ATOM   2373  C5   DA A 115      12.164   8.637 687.538  1.00  1.00
ATOM   2374  C6   DA A 115      11.579   9.914 687.568  1.00  1.00
ATOM   2375  N6   DA A 115      12.276  11.051 687.429  1.00  1.00
ATOM   2376  N1   DA A 115      10.247   9.980 687.746  1.00  1.00
ATOM   2377  C2   DA A 115       9.560   8.848 687.884  1.00  1.00
ATOM   2378  N3   DA A 115       9.994   7.606 687.873  1.00  1.00
ATOM   2379  C4   DA A 115      11.330   7.568 687.693  1.00  1.00
ATOM   2380  P    DG A 116      10.428   1.271 686.203  1.00  1.00
ATOM   2381  OP1  DG A 116      10.384   0.000 686.960  1.00  1.00
ATOM   2382  OP2  DG A 116      11.406   1.333 685.095  1.00  1.00
ATOM   2383  O5'  DG A 116       8.967   1.620 685.650  1.00  1.00
ATOM   2384  C5'  DG A 116       8.051   2.333 686.501  1.00  1.00
ATOM   2385  C4'  DG A 116       7.346   3.418 685.710  1.00  1.00
ATOM   2386  O4'  DG A 116       8.086   4.672 685.707  1.00  1.00
ATOM   2387  C3'  DG A 116       7.120   3.120 684.228  1.00  1.00
ATOM   2388  O3'  DG A 116       5.862   3.657 683.837  1.00  1.00
ATOM   2389  C2'  DG A 116       8.224   3.891 683.505  1.00  1.00
ATOM   2390  C1'  DG A 116       8.159   5.146 684.371  1.00  1.00
ATOM   2391  N9   DG A 116       9.361   6.018 684.254  1.00  1.00
ATOM   2392  C8   DG A 116      10.678   5.663 684.061  1.00  1.00
ATOM   2393  N7   DG A 116      11.502   6.682 684.001  1.00  1.00
ATOM   2394  C5   DG A 116      10.671   7.789 684.165  1.00  1.00
ATOM   2395  C6   DG A 116      10.986   9.173 684.190  1.00  1.00
ATOM   2396  O6   DG A 116      12.082   9.714 684.071  1.00  1.00
ATOM   2397  N1   DG A 116       9.839   9.956 684.380  1.00  1.00
ATOM   2398  C2   DG A 116       8.556   9.466 684.527  1.00  1.00
ATOM   2399  N2   DG A 116       7.597  10.379 684.699  1.00  1.00
ATOM   2400  N3   DG A 116       8.261   8.168 684.504  1.00  1.00
ATOM   2401  C4   DG A 116       9.363   7.395 684.320  1.00  1.00
ATOM   2402  P    DG A 117       4.942   2.823 682.828  1.00  1.00
ATOM   2403  OP1  DG A 117       4.159   1.820 683.585  1.00  1.00
ATOM   2404  OP2  DG A 117       5.770   2.298 681.720  1.00  1.00
ATOM   2405  O5'  DG A 117       3.965   3.963 682.275  1.00  1.00
ATOM   2406  C5'  DG A 117       3.643   5.079 683.126  1.00  1.00
ATOM   2407  C4'  DG A 117       3.710   6.370 682.335  1.00  1.00
ATOM   2408  O4'  DG A 117       5.046   6.950 682.332  1.00  1.00
ATOM   2409  C3'  DG A 117       3.352   6.262 680.853  1.00  1.00
ATOM   2410  O3'  DG A 117       2.651   7.436 680.462  1.00  1.00
ATOM   2411  C2'  DG A 117       4.699   6.238 680.130  1.00  1.00
ATOM   2412  C1'  DG A 117       5.383   7.291 680.996  1.00  1.00
ATOM   2413  N9   DG A 117       6.868   7.290 680.879  1.00  1.00
ATOM   2414  C8   DG A 117       7.726   6.229 680.686  1.00  1.00
ATOM   2415  N7   DG A 117       8.991   6.569 680.626  1.00  1.00
ATOM   2416  C5   DG A 117       8.969   7.953 680.790  1.00  1.00
ATOM   2417  C6   DG A 117      10.038   8.887 680.815  1.00  1.00
ATOM   2418  O6   DG A 117      11.243   8.681 680.696  1.00  1.00
ATOM   2419  N1   DG A 117       9.570  10.195 681.005  1.00  1.00
ATOM   2420  C2   DG A 117       8.244  10.553 681.152  1.00  1.00
ATOM   2421  N2   DG A 117       8.004  11.855 681.324  1.00  1.00
ATOM   2422  N3   DG A 117       7.243   9.676 681.129  1.00  1.00
ATOM   2423  C4   DG A 117       7.679   8.403 680.945  1.00  1.00
ATOM   2424  P    DA A 118       1.415   7.302 679.453  1.00  1.00
ATOM   2425  OP1  DA A 118       0.192   6.952 680.210  1.00  1.00
ATOM   2426  OP2  DA A 118       1.776   6.391 678.345  1.00  1.00
ATOM   2427  O5'  DA A 118       1.295   8.799 678.900  1.00  1.00
ATOM   2428  C5'  DA A 118       1.690   9.892 679.751  1.00  1.00
ATOM   2429  C4'  DA A 118       2.504  10.897 678.960  1.00  1.00
ATOM   2430  O4'  DA A 118       3.926  10.581 678.957  1.00  1.00
ATOM   2431  C3'  DA A 118       2.151  11.020 677.478  1.00  1.00
ATOM   2432  O3'  DA A 118       2.274  12.382 677.087  1.00  1.00
ATOM   2433  C2'  DA A 118       3.226  10.208 676.755  1.00  1.00
ATOM   2434  C1'  DA A 118       4.399  10.658 677.621  1.00  1.00
ATOM   2435  N9   DA A 118       5.599   9.784 677.504  1.00  1.00
ATOM   2436  C8   DA A 118       5.650   8.433 677.313  1.00  1.00
ATOM   2437  N7   DA A 118       6.855   7.956 677.251  1.00  1.00
ATOM   2438  C5   DA A 118       7.664   9.072 677.413  1.00  1.00
ATOM   2439  C6   DA A 118       9.059   9.234 677.443  1.00  1.00
ATOM   2440  N6   DA A 118       9.925   8.220 677.304  1.00  1.00
ATOM   2441  N1   DA A 118       9.534  10.481 677.621  1.00  1.00
ATOM   2442  C2   DA A 118       8.669  11.484 677.759  1.00  1.00
ATOM   2443  N3   DA A 118       7.355  11.455 677.748  1.00  1.00
ATOM   2444  C4   DA A 118       6.905  10.196 677.568  1.00  1.00
ATOM   2445  P    DG A 119       1.195  13.000 676.078  1.00  1.00
ATOM   2446  OP1  DG A 119       0.000  13.435 676.835  1.00  1.00
ATOM   2447  OP2  DG A 119       0.952  12.050 674.970  1.00  1.00
ATOM   2448  O5'  DG A 119       1.978  14.281 675.525  1.00  1.00
ATOM   2449  C5'  DG A 119       2.940  14.932 676.376  1.00  1.00
ATOM   2450  C4'  DG A 119       4.189  15.267 675.585  1.00  1.00
ATOM   2451  O4'  DG A 119       5.153  14.176 675.582  1.00  1.00
ATOM   2452  C3'  DG A 119       3.975  15.574 674.103  1.00  1.00
ATOM   2453  O3'  DG A 119       4.875  16.604 673.712  1.00  1.00
ATOM   2454  C2'  DG A 119       4.368  14.286 673.380  1.00  1.00
ATOM   2455  C1'  DG A 119       5.581  13.960 674.246  1.00  1.00
ATOM   2456  N9   DG A 119       6.039  12.548 674.129  1.00  1.00
ATOM   2457  C8   DG A 119       5.295  11.404 673.936  1.00  1.00
ATOM   2458  N7   DG A 119       6.009  10.306 673.876  1.00  1.00
ATOM   2459  C5   DG A 119       7.319  10.754 674.040  1.00  1.00
ATOM   2460  C6   DG A 119       8.537  10.027 674.065  1.00  1.00
ATOM   2461  O6   DG A 119       8.714   8.818 673.946  1.00  1.00
ATOM   2462  N1   DG A 119       9.637  10.876 674.255  1.00  1.00
ATOM   2463  C2   DG A 119       9.568  12.247 674.402  1.00  1.00
ATOM   2464  N2   DG A 119      10.732  12.878 674.574  1.00  1.00
ATOM   2465  N3   DG A 119       8.424  12.929 674.379  1.00  1.00
ATOM   2466  C4   DG A 119       7.348  12.120 674.195  1.00  1.00
ATOM   2467  P    DT A 120       4.366  17.738 672.703  1.00  1.00
ATOM   2468  OP1  DT A 120       3.655  18.792 673.460  1.00  1.00
ATOM   2469  OP2  DT A 120       3.611  17.113 671.595  1.00  1.00
ATOM   2470  O5'  DT A 120       5.753  18.314 672.150  1.00  1.00
ATOM   2471  C5'  DT A 120       6.914  18.276 673.001  1.00  1.00
ATOM   2472  C4'  DT A 120       8.121  17.813 672.210  1.00  1.00
ATOM   2473  O4'  DT A 120       8.260  16.363 672.207  1.00  1.00
ATOM   2474  C3'  DT A 120       8.129  18.187 670.728  1.00  1.00
ATOM   2475  O3'  DT A 120       9.462  18.491 670.337  1.00  1.00
ATOM   2476  C2'  DT A 120       7.689  16.914 670.005  1.00  1.00
ATOM   2477  C1'  DT A 120       8.479  15.937 670.871  1.00  1.00
ATOM   2478  N1   DT A 120       8.019  14.525 670.754  1.00  1.00
ATOM   2479  C2   DT A 120       8.978  13.545 670.846  1.00  1.00
ATOM   2480  O2   DT A 120      10.160  13.788 671.016  1.00  1.00
ATOM   2481  N3   DT A 120       8.514  12.249 670.732  1.00  1.00
ATOM   2482  C4   DT A 120       7.204  11.862 670.539  1.00  1.00
ATOM   2483  O4   DT A 120       6.909  10.668 670.452  1.00  1.00
ATOM   2484  C5   DT A 120       6.271  12.961 670.455  1.00  1.00
ATOM   2485  C7   DT A 120       4.823  12.628 670.245  1.00  1.00
ATOM   2486  C6   DT A 120       6.695  14.231 670.562  1.00  1.00
ATOM   2487  P    DG A 121       9.716  19.708 669.328  1.00  1.00
ATOM   2488  OP1  DG A 121       9.761  20.979 670.085  1.00  1.00
ATOM   2489  OP2  DG A 121       8.738  19.646 668.220  1.00  1.00
ATOM   2490  O5'  DG A 121      11.177  19.359 668.775  1.00  1.00
ATOM   2491  C5'  DG A 121      12.094  18.646 669.626  1.00  1.00
ATOM   2492  C4'  DG A 121      12.798  17.561 668.835  1.00  1.00
ATOM   2493  O4'  DG A 121      12.058  16.307 668.832  1.00  1.00
ATOM   2494  C3'  DG A 121      13.024  17.859 667.353  1.00  1.00
ATOM   2495  O3'  DG A 121      14.282  17.322 666.962  1.00  1.00
ATOM   2496  C2'  DG A 121      11.921  17.087 666.630  1.00  1.00
ATOM   2497  C1'  DG A 121      11.986  15.833 667.496  1.00  1.00
ATOM   2498  N9   DG A 121      10.784  14.961 667.379  1.00  1.00
ATOM   2499  C8   DG A 121       9.466  15.315 667.186  1.00  1.00
ATOM   2500  N7   DG A 121       8.643  14.297 667.126  1.00  1.00
ATOM   2501  C5   DG A 121       9.474  13.190 667.290  1.00  1.00
ATOM   2502  C6   DG A 121       9.158  11.806 667.315  1.00  1.00
ATOM   2503  O6   DG A 121       8.062  11.264 667.196  1.00  1.00
ATOM   2504  N1   DG A 121      10.305  11.023 667.505  1.00  1.00
ATOM   2505  C2   DG A 121      11.588  11.512 667.652  1.00  1.00
ATOM   2506  N2   DG A 121      12.548  10.600 667.824  1.00  1.00
ATOM   2507  N3   DG A 121      11.883  12.811 667.629  1.00  1.00
ATOM   2508  C4   DG A 121      10.782  13.584 667.445  1.00  1.00
ATOM   2509  P    DA A 122      15.203  18.156 665.953  1.00  1.00
ATOM   2510  OP1  DA A 122      15.986  19.158 666.710  1.00  1.00
ATOM   2511  OP2  DA A 122      14.375  18.681 664.845  1.00  1.00
ATOM   2512  O5'  DA A 122      16.179  17.016 665.400  1.00  1.00
ATOM   2513  C5'  DA A 122      16.502  15.900 666.251  1.00  1.00
ATOM   2514  C4'  DA A 122      16.434  14.608 665.460  1.00  1.00
ATOM   2515  O4'  DA A 122      15.098  14.028 665.457  1.00  1.00
ATOM   2516  C3'  DA A 122      16.792  14.716 663.978  1.00  1.00
ATOM   2517  O3'  DA A 122      17.494  13.542 663.587  1.00  1.00
ATOM   2518  C2'  DA A 122      15.446  14.741 663.255  1.00  1.00
ATOM   2519  C1'  DA A 122      14.761  13.688 664.121  1.00  1.00
ATOM   2520  N9   DA A 122      13.276  13.689 664.004  1.00  1.00
ATOM   2521  C8   DA A 122      12.441  14.752 663.813  1.00  1.00
ATOM   2522  N7   DA A 122      11.186  14.430 663.751  1.00  1.00
ATOM   2523  C5   DA A 122      11.187  13.051 663.913  1.00  1.00
ATOM   2524  C6   DA A 122      10.154  12.100 663.943  1.00  1.00
ATOM   2525  N6   DA A 122       8.857  12.412 663.804  1.00  1.00
ATOM   2526  N1   DA A 122      10.502  10.812 664.121  1.00  1.00
ATOM   2527  C2   DA A 122      11.792  10.509 664.259  1.00  1.00
ATOM   2528  N3   DA A 122      12.838  11.306 664.248  1.00  1.00
ATOM   2529  C4   DA A 122      12.462  12.588 664.068  1.00  1.00
ATOM   2530  P    DT A 123      18.729  13.676 662.578  1.00  1.00
ATOM   2531  OP1  DT A 123      19.952  14.027 663.335  1.00  1.00
ATOM   2532  OP2  DT A 123      18.368  14.588 661.470  1.00  1.00
ATOM   2533  O5'  DT A 123      18.849  12.180 662.025  1.00  1.00
ATOM   2534  C5'  DT A 123      18.454  11.087 662.876  1.00  1.00
ATOM   2535  C4'  DT A 123      17.640  10.082 662.085  1.00  1.00
ATOM   2536  O4'  DT A 123      16.219  10.398 662.082  1.00  1.00
ATOM   2537  C3'  DT A 123      17.993   9.959 660.603  1.00  1.00
ATOM   2538  O3'  DT A 123      17.871   8.597 660.212  1.00  1.00
ATOM   2539  C2'  DT A 123      16.918  10.770 659.880  1.00  1.00
ATOM   2540  C1'  DT A 123      15.746  10.321 660.746  1.00  1.00
ATOM   2541  N1   DT A 123      14.545  11.195 660.629  1.00  1.00
ATOM   2542  C2   DT A 123      13.317  10.586 660.721  1.00  1.00
ATOM   2543  O2   DT A 123      13.182   9.386 660.891  1.00  1.00
ATOM   2544  N3   DT A 123      12.227  11.427 660.607  1.00  1.00
ATOM   2545  C4   DT A 123      12.264  12.793 660.414  1.00  1.00
ATOM   2546  O4   DT A 123      11.220  13.442 660.327  1.00  1.00
ATOM   2547  C5   DT A 123      13.598  13.340 660.330  1.00  1.00
ATOM   2548  C7   DT A 123      13.728  14.820 660.120  1.00  1.00
ATOM   2549  C6   DT A 123      14.675  12.545 660.437  1.00  1.00
ATOM   2550  P    DG A 124      18.949   7.979 659.203  1.00  1.00
ATOM   2551  OP1  DG A 124      20.144   7.544 659.960  1.00  1.00
ATOM   2552  OP2  DG A 124      19.193   8.929 658.095  1.00  1.00
ATOM   2553  O5'  DG A 124      18.166   6.698 658.650  1.00  1.00
ATOM   2554  C5'  DG A 124      17.205   6.046 659.501  1.00  1.00
ATOM   2555  C4'  DG A 124      15.956   5.712 658.710  1.00  1.00
ATOM   2556  O4'  DG A 124      14.991   6.803 658.707  1.00  1.00
ATOM   2557  C3'  DG A 124      16.169   5.404 657.228  1.00  1.00
ATOM   2558  O3'  DG A 124      15.269   4.374 656.837  1.00  1.00
ATOM   2559  C2'  DG A 124      15.776   6.693 656.505  1.00  1.00
ATOM   2560  C1'  DG A 124      14.563   7.018 657.371  1.00  1.00
ATOM   2561  N9   DG A 124      14.105   8.431 657.254  1.00  1.00
ATOM   2562  C8   DG A 124      14.849   9.575 657.061  1.00  1.00
ATOM   2563  N7   DG A 124      14.135  10.672 657.001  1.00  1.00
ATOM   2564  C5   DG A 124      12.825  10.224 657.165  1.00  1.00
ATOM   2565  C6   DG A 124      11.607  10.952 657.190  1.00  1.00
ATOM   2566  O6   DG A 124      11.430  12.161 657.071  1.00  1.00
ATOM   2567  N1   DG A 124      10.508  10.103 657.380  1.00  1.00
ATOM   2568  C2   DG A 124      10.577   8.731 657.527  1.00  1.00
ATOM   2569  N2   DG A 124       9.412   8.101 657.699  1.00  1.00
ATOM   2570  N3   DG A 124      11.720   8.050 657.504  1.00  1.00
ATOM   2571  C4   DG A 124      12.796   8.858 657.320  1.00  1.00
ATOM   2572  P    DC A 125      15.778   3.241 655.828  1.00  1.00
ATOM   2573  OP1  DC A 125      16.490   2.186 656.585  1.00  1.00
ATOM   2574  OP2  DC A 125      16.533   3.866 654.720  1.00  1.00
ATOM   2575  O5'  DC A 125      14.392   2.664 655.275  1.00  1.00
ATOM   2576  C5'  DC A 125      13.231   2.703 656.126  1.00  1.00
ATOM   2577  C4'  DC A 125      12.024   3.166 655.335  1.00  1.00
ATOM   2578  O4'  DC A 125      11.885   4.616 655.332  1.00  1.00
ATOM   2579  C3'  DC A 125      12.016   2.792 653.853  1.00  1.00
ATOM   2580  O3'  DC A 125      10.682   2.488 653.462  1.00  1.00
ATOM   2581  C2'  DC A 125      12.455   4.065 653.130  1.00  1.00
ATOM   2582  C1'  DC A 125      11.665   5.042 653.996  1.00  1.00
ATOM   2583  N1   DC A 125      12.125   6.453 653.879  1.00  1.00
ATOM   2584  C2   DC A 125      11.166   7.459 653.970  1.00  1.00
ATOM   2585  O2   DC A 125       9.983   7.141 654.143  1.00  1.00
ATOM   2586  N3   DC A 125      11.565   8.752 653.865  1.00  1.00
ATOM   2587  C4   DC A 125      12.855   9.055 653.678  1.00  1.00
ATOM   2588  N4   DC A 125      13.194  10.332 653.582  1.00  1.00
ATOM   2589  C5   DC A 125      13.858   8.036 653.581  1.00  1.00
ATOM   2590  C6   DC A 125      13.439   6.750 653.688  1.00  1.00
ATOM   2591  P    DT A 126      10.428   1.271 652.453  1.00  1.00
ATOM   2592  OP1  DT A 126      10.384   0.000 653.210  1.00  1.00
ATOM   2593  OP2  DT A 126      11.406   1.333 651.345  1.00  1.00
ATOM   2594  O5'  DT A 126       8.967   1.620 651.900  1.00  1.00
ATOM   2595  C5'  DT A 126       8.051   2.333 652.751  1.00  1.00
ATOM   2596  C4'  DT A 126       7.346   3.418 651.960  1.00  1.00
ATOM   2597  O4'  DT A 126       8.086   4.672 651.957  1.00  1.00
ATOM   2598  C3'  DT A 126       7.120   3.120 650.478  1.00  1.00
ATOM   2599  O3'  DT A 126       5.862   3.657 650.087  1.00  1.00
ATOM   2600  C2'  DT A 126       8.224   3.891 649.755  1.00  1.00
ATOM   2601  C1'  DT A 126       8.159   5.146 650.621  1.00  1.00
ATOM   2602  N1   DT A 126       9.361   6.018 650.504  1.00  1.00
ATOM   2603  C2   DT A 126       9.161   7.374 650.596  1.00  1.00
ATOM   2604  O2   DT A 126       8.062   7.872 650.766  1.00  1.00
ATOM   2605  N3   DT A 126      10.298   8.150 650.482  1.00  1.00
ATOM   2606  C4   DT A 126      11.586   7.693 650.289  1.00  1.00
ATOM   2607  O4   DT A 126      12.526   8.485 650.202  1.00  1.00
ATOM   2608  C5   DT A 126      11.694   6.255 650.205  1.00  1.00
ATOM   2609  C7   DT A 126      13.062   5.674 649.995  1.00  1.00
ATOM   2610  C6   DT A 126      10.605   5.477 650.312  1.00  1.00
ATOM   2611  P    DG A 127       4.942   2.823 649.078  1.00  1.00
ATOM   2612  OP1  DG A 127       4.159   1.820 649.835  1.00  1.00
ATOM   2613  OP2  DG A 127       5.770   2.298 647.970  1.00  1.00
ATOM   2614  O5'  DG A 127       3.965   3.963 648.525  1.00  1.00
ATOM   2615  C5'  DG A 127       3.643   5.079 649.376  1.00  1.00
ATOM   2616  C4'  DG A 127       3.710   6.370 648.585  1.00  1.00
ATOM   2617  O4'  DG A 127       5.046   6.950 648.582  1.00  1.00
ATOM   2618  C3'  DG A 127       3.352   6.262 647.103  1.00  1.00
ATOM   2619  O3'  DG A 127       2.651   7.436 646.712  1.00  1.00
ATOM   2620  C2'  DG A 127       4.699   6.238 646.380  1.00  1.00
ATOM   2621  C1'  DG A 127       5.383   7.291 647.246  1.00  1.00
ATOM   2622  N9   DG A 127       6.868   7.290 647.129  1.00  1.00
ATOM   2623  C8   DG A 127       7.726   6.229 646.936  1.00  1.00
ATOM   2624  N7   DG A 127       8.991   6.569 646.876  1.00  1.00
ATOM   2625  C5   DG A 127       8.969   7.953 647.040  1.00  1.00
ATOM   2626  C6   DG A 127      10.038   8.887 647.065  1.00  1.00
ATOM   2627  O6   DG A 127      11.243   8.681 646.946  1.00  1.00
ATOM   2628  N1   DG A 127       9.570  10.195 647.255  1.00  1.00
ATOM   2629  C2   DG A 127       8.244  10.553 647.402  1.00  1.00
ATOM   2630  N2   DG A 127       8.004  11.855 647.574  1.00  1.00
ATOM   2631  N3   DG A 127       7.243   9.676 647.379  1.00  1.00
ATOM   2632  C4   DG A 127       7.679   8.403 647.195  1.00  1.00
ATOM   2633  P    DA A 128       1.415   7.302 645.703  1.00  1.00
ATOM   2634  OP1  DA A 128       0.192   6.952 646.460  1.00  1.00
ATOM   2635  OP2  DA A 128       1.776   6.391 644.595  1.00  1.00
ATOM   2636  O5'  DA A 128       1.295   8.799 645.150  1.00  1.00
ATOM   2637  C5'  DA A 128       1.690   9.892 646.001  1.00  1.00
ATOM   2638  C4'  DA A 128       2.504  10.897 645.210  1.00  1.00
ATOM   2639  O4'  DA A 128       3.926  10.581 645.207  1.00  1.00
ATOM   2640  C3'  DA A 128       2.151  11.020 643.728  1.00  1.00
ATOM   2641  O3'  DA A 128       2.274  12.382 643.337  1.00  1.00
ATOM   2642  C2'  DA A 128       3.226  10.208 643.005  1.00  1.00
ATOM   2643  C1'  DA A 128       4.399  10.658 643.871  1.00  1.00
ATOM   2644  N9   DA A 128       5.599   9.784 643.754  1.00  1.00
ATOM   2645  C8   DA A 128       5.650   8.433 643.563  1.00  1.00
ATOM   2646  N7   DA A 128       6.855   7.956 643.501  1.00  1.00
ATOM   2647  C5   DA A 128       7.664   9.072 643.663  1.00  1.00
ATOM   2648  C6   DA A 128       9.059   9.234 643.693  1.00  1.00
ATOM   2649  N6   DA A 128       9.925   8.220 643.554  1.00  1.00
ATOM   2650  N1   DA A 128       9.534  10.481 643.871  1.00  1.00
ATOM   2651  C2   DA A 128       8.669  11.484 644.009  1.00  1.00
ATOM   2652  N3   DA A 128       7.355  11.455 643.998  1.00  1.00
ATOM   2653  C4   DA A 128       6.905  10.196 643.818  1.00  1.00
ATOM   2654  P    DA A 129       1.195  13.000 642.328  1.00  1.00
ATOM   2655  OP1  DA A 129       0.000  13.435 643.085  1.00  1.00
ATOM   2656  OP2  DA A 129       0.952  12.050 641.220  1.00  1.00
ATOM   2657  O5'  DA A 129       1.978  14.281 641.775  1.00  1.00
ATOM   2658  C5'  DA A 129       2.940  14.932 642.626  1.00  1.00
ATOM   2659  C4'  DA A 129       4.189  15.267 641.835  1.00  1.00
ATOM   2660  O4'  DA A 129       5.153  14.176 641.832  1.00  1.00
ATOM   2661  C3'  DA A 129       3.975  15.574 640.353  1.00  1.00
ATOM   2662  O3'  DA A 129       4.875  16.604 639.962  1.00  1.00
ATOM   2663  C2'  DA A 129       4.368  14.286 639.630  1.00  1.00
ATOM   2664  C1'  DA A 129       5.581  13.960 640.496  1.00  1.00
ATOM   2665  N9   DA A 129       6.039  12.548 640.379  1.00  1.00
ATOM   2666  C8   DA A 129       5.286  11.425 640.188  1.00  1.00
ATOM   2667  N7   DA A 129       5.980  10.331 640.126  1.00  1.00
ATOM   2668  C5   DA A 129       7.291  10.758 640.288  1.00  1.00
ATOM   2669  C6   DA A 129       8.515  10.069 640.318  1.00  1.00
ATOM   2670  N6   DA A 129       8.619   8.740 640.179  1.00  1.00
ATOM   2671  N1   DA A 129       9.632  10.799 640.496  1.00  1.00
ATOM   2672  C2   DA A 129       9.522  12.119 640.634  1.00  1.00
ATOM   2673  N3   DA A 129       8.441  12.868 640.623  1.00  1.00
ATOM   2674  C4   DA A 129       7.337  12.114 640.443  1.00  1.00
ATOM   2675  P    DC A 130       4.366  17.738 638.953  1.00  1.00
ATOM   2676  OP1  DC A 130       3.655  18.792 639.710  1.00  1.00
ATOM   2677  OP2  DC A 130       3.611  17.113 637.845  1.00  1.00
ATOM   2678  O5'  DC A 130       5.753  18.314 638.400  1.00  1.00
ATOM   2679  C5'  DC A 130       6.914  18.276 639.251  1.00  1.00
ATOM   2680  C4'  DC A 130       8.121  17.813 638.460  1.00  1.00
ATOM   2681  O4'  DC A 130       8.260  16.363 638.457  1.00  1.00
ATOM   2682  C3'  DC A 130       8.129  18.187 636.978  1.00  1.00
ATOM   2683  O3'  DC A 130       9.462  18.491 636.587  1.00  1.00
ATOM   2684  C2'  DC A 130       7.689  16.914 636.255  1.00  1.00
ATOM   2685  C1'  DC A 130       8.479  15.937 637.121  1.00  1.00
ATOM   2686  N1   DC A 130       8.019  14.525 637.004  1.00  1.00
ATOM   2687  C2   DC A 130       8.979  13.520 637.095  1.00  1.00
ATOM   2688  O2   DC A 130      10.161  13.838 637.268  1.00  1.00
ATOM   2689  N3   DC A 130       8.580  12.226 636.990  1.00  1.00
ATOM   2690  C4   DC A 130       7.289  11.923 636.803  1.00  1.00
ATOM   2691  N4   DC A 130       6.950  10.647 636.707  1.00  1.00
ATOM   2692  C5   DC A 130       6.286  12.942 636.706  1.00  1.00
ATOM   2693  C6   DC A 130       6.705  14.229 636.813  1.00  1.00
ATOM   2694  P    DA A 131       9.716  19.708 635.578  1.00  1.00
ATOM   2695  OP1  DA A 131       9.761  20.979 636.335  1.00  1.00
ATOM   2696  OP2  DA A 131       8.738  19.646 634.470  1.00  1.00
ATOM   2697  O5'  DA A 131      11.177  19.359 635.025  1.00  1.00
ATOM   2698  C5'  DA A 131      12.094  18.646 635.876  1.00  1.00
ATOM   2699  C4'  DA A 131      12.798  17.561 635.085  1.00  1.00
ATOM   2700  O4'  DA A 131      12.058  16.307 635.082  1.00  1.00
ATOM   2701  C3'  DA A 131      13.024  17.859 633.603  1.00  1.00
ATOM   2702  O3'  DA A 131      14.282  17.322 633.212  1.00  1.00
ATOM   2703  C2'  DA A 131      11.921  17.087 632.880  1.00  1.00
ATOM   2704  C1'  DA A 131      11.986  15.833 633.746  1.00  1.00
ATOM   2705  N9   DA A 131      10.784  14.961 633.629  1.00  1.00
ATOM   2706  C8   DA A 131       9.483  15.331 633.438  1.00  1.00
ATOM   2707  N7   DA A 131       8.658  14.332 633.376  1.00  1.00
ATOM   2708  C5   DA A 131       9.468  13.217 633.538  1.00  1.00
ATOM   2709  C6   DA A 131       9.191  11.841 633.568  1.00  1.00
ATOM   2710  N6   DA A 131       7.959  11.331 633.429  1.00  1.00
ATOM   2711  N1   DA A 131      10.230  11.004 633.746  1.00  1.00
ATOM   2712  C2   DA A 131      11.452  11.516 633.884  1.00  1.00
ATOM   2713  N3   DA A 131      11.830  12.776 633.873  1.00  1.00
ATOM   2714  C4   DA A 131      10.772  13.592 633.693  1.00  1.00
ATOM   2715  P    DA A 132      15.203  18.156 632.203  1.00  1.00
ATOM   2716  OP1  DA A 132      15.986  19.158 632.960  1.00  1.00
ATOM   2717  OP2  DA A 132      14.375  18.681 631.095  1.00  1.00
ATOM   2718  O5'  DA A 132      16.179  17.016 631.650  1.00  1.00
ATOM   2719  C5'  DA A 132      16.502  15.900 632.501  1.00  1.00
ATOM   2720  C4'  DA A 132      16.434  14.608 631.710  1.00  1.00
ATOM   2721  O4'  DA A 132      15.098  14.028 631.707  1.00  1.00
ATOM   2722  C3'  DA A 132      16.792  14.716 630.228  1.00  1.00
ATOM   2723  O3'  DA A 132      17.494  13.542 629.837  1.00  1.00
ATOM   2724  C2'  DA A 132      15.446  14.741 629.505  1.00  1.00
ATOM   2725  C1'  DA A 132      14.761  13.688 630.371  1.00  1.00
ATOM   2726  N9   DA A 132      13.276  13.689 630.254  1.00  1.00
ATOM   2727  C8   DA A 132      12.441  14.752 630.063  1.00  1.00
ATOM   2728  N7   DA A 132      11.186  14.430 630.001  1.00  1.00
ATOM   2729  C5   DA A 132      11.187  13.051 630.163  1.00  1.00
ATOM   2730  C6   DA A 132      10.154  12.100 630.193  1.00  1.00
ATOM   2731  N6   DA A 132       8.857  12.412 630.054  1.00  1.00
ATOM   2732  N1   DA A 132      10.502  10.812 630.371  1.00  1.00
ATOM   2733  C2   DA A 132      11.792  10.509 630.509  1.00  1.00
ATOM   2734  N3   DA A 132      12.838  11.306 630.498  1.00  1.00
ATOM   2735  C4   DA A 132      12.462  12.588 630.318  1.00  1.00
ATOM   2736  P    DG A 133      18.729  13.676 628.828  1.00  1.00
ATOM   2737  OP1  DG A 133      19.952  14.027 629.585  1.00  1.00
ATOM   2738  OP2  DG A 133      18.368  14.588 627.720  1.00  1.00
ATOM   2739  O5'  DG A 133      18.849  12.180 628.275  1.00  1.00
ATOM   2740  C5'  DG A 133      18.454  11.087 629.126  1.00  1.00
ATOM   2741  C4'  DG A 133      17.640  10.082 628.335  1.00  1.00
ATOM   2742  O4'  DG A 133      16.219  10.398 628.332  1.00  1.00
ATOM   2743  C3'  DG A 133      17.993   9.959 626.853  1.00  1.00
ATOM   2744  O3'  DG A 133      17.871   8.597 626.462  1.00  1.00
ATOM   2745  C2'  DG A 133      16.918  10.770 626.130  1.00  1.00
ATOM   2746  C1'  DG A 133      15.746  10.321 626.996  1.00  1.00
ATOM   2747  N9   DG A 133      14.545  11.195 626.879  1.00  1.00
ATOM   2748  C8   DG A 133      14.475  12.557 626.686  1.00  1.00
ATOM   2749  N7   DG A 133      13.252  13.026 626.626  1.00  1.00
ATOM   2750  C5   DG A 133      12.455  11.893 626.790  1.00  1.00
ATOM   2751  C6   DG A 133      11.042  11.766 626.815  1.00  1.00
ATOM   2752  O6   DG A 133      10.188  12.640 626.696  1.00  1.00
ATOM   2753  N1   DG A 133      10.651  10.433 627.005  1.00  1.00
ATOM   2754  C2   DG A 133      11.514   9.364 627.152  1.00  1.00
ATOM   2755  N2   DG A 133      10.942   8.169 627.324  1.00  1.00
ATOM   2756  N3   DG A 133      12.839   9.484 627.129  1.00  1.00
ATOM   2757  C4   DG A 133      13.235  10.771 626.945  1.00  1.00
ATOM   2758  P    DG A 134      18.949   7.979 625.453  1.00  1.00
ATOM   2759  OP1  DG A 134      20.144   7.544 626.210  1.00  1.00
ATOM   2760  OP2  DG A 134      19.193   8.929 624.345  1.00  1.00
ATOM   2761  O5'  DG A 134      18.166   6.698 624.900  1.00  1.00
ATOM   2762  C5'  DG A 134      17.205   6.046 625.751  1.00  1.00
ATOM   2763  C4'  DG A 134      15.956   5.712 624.960  1.00  1.00
ATOM   2764  O4'  DG A 134      14.991   6.803 624.957  1.00  1.00
ATOM   2765  C3'  DG A 134      16.169   5.404 623.478  1.00  1.00
ATOM   2766  O3'  DG A 134      15.269   4.374 623.087  1.00  1.00
ATOM   2767  C2'  DG A 134      15.776   6.693 622.755  1.00  1.00
ATOM   2768  C1'  DG A 134      14.563   7.018 623.621  1.00  1.00
ATOM   2769  N9   DG A 134      14.105   8.431 623.504  1.00  1.00
ATOM   2770  C8   DG A 134      14.849   9.575 623.311  1.00  1.00
ATOM   2771  N7   DG A 134      14.135  10.672 623.251  1.00  1.00
ATOM   2772  C5   DG A 134      12.825  10.224 623.415  1.00  1.00
ATOM   2773  C6   DG A 134      11.607  10.952 623.440  1.00  1.00
ATOM   2774  O6   DG A 134      11.430  12.161 623.321  1.00  1.00
ATOM   2775  N1   DG A 134      10.508  10.103 623.630  1.00  1.00
ATOM   2776  C2   DG A 134      10.577   8.731 623.777  1.00  1.00
ATOM   2777  N2   DG A 134       9.412   8.101 623.949  1.00  1.00
ATOM   2778  N3   DG A 134      11.720   8.050 623.754  1.00  1.00
ATOM   2779  C4   DG A 134      12.796   8.858 623.570  1.00  1.00
ATOM   2780  P    DC A 135      15.778   3.241 622.078  1.00  1.00
ATOM   2781  OP1  DC A 135      16.490   2.186 622.835  1.00  1.00
ATOM   2782  OP2  DC A 135      16.533   3.866 620.970  1.00  1.00
ATOM   2783  O5'  DC A 135      14.392   2.664 621.525  1.00  1.00
ATOM   2784  C5'  DC A 135      13.231   2.703 622.376  1.00  1.00
ATOM   2785  C4'  DC A 135      12.024   3.166 621.585  1.00  1.00
ATOM   2786  O4'  DC A 135      11.885   4.616 621.582  1.00  1.00
ATOM   2787  C3'  DC A 135      12.016   2.792 620.103  1.00  1.00
ATOM   2788  O3'  DC A 135      10.682   2.488 619.712  1.00  1.00
ATOM   2789  C2'  DC A 135      12.455   4.065 619.380  1.00  1.00
ATOM   2790  C1'  DC A 135      11.665   5.042 620.246  1.00  1.00
ATOM   2791  N1   DC A 135      12.125   6.453 620.129  1.00  1.00
ATOM   2792  C2   DC A 135      11.166   7.459 620.220  1.00  1.00
ATOM   2793  O2   DC A 135       9.983   7.141 620.393  1.00  1.00
ATOM   2794  N3   DC A 135      11.565   8.752 620.115  1.00  1.00
ATOM   2795  C4   DC A 135      12.855   9.055 619.928  1.00  1.00
ATOM   2796  N4   DC A 135      13.194  10.332 619.832  1.00  1.00
ATOM   2797  C5   DC A 135      13.858   8.036 619.831  1.00  1.00
ATOM   2798  C6   DC A 135      13.439   6.750 619.938  1.00  1.00
ATOM   2799  P    DA A 136      10.428   1.271 618.703  1.00  1.00
ATOM   2800  OP1  DA A 136      10.384   0.000 619.460  1.00  1.00
ATOM   2801  OP2  DA A 136      11.406   1.333 617.595  1.00  1.00
ATOM   2802  O5'  DA A 136       8.967   1.620 618.150  1.00  1.00
ATOM   2803  C5'  DA A 136       8.051   2.333 619.001  1.00  1.00
ATOM   2804  C4'  DA A 136       7.346   3.418 618.210  1.00  1.00
ATOM   2805  O4'  DA A 136       8.086   4.672 618.207  1.00  1.00
ATOM   2806  C3'  DA A 136       7.120   3.120 616.728  1.00  1.00
ATOM   2807  O3'  DA A 136       5.862   3.657 616.337  1.00  1.00
ATOM   2808  C2'  DA A 136       8.224   3.891 616.005  1.00  1.00
ATOM   2809  C1'  DA A 136       8.159   5.146 616.871  1.00  1.00
ATOM   2810  N9   DA A 136       9.361   6.018 616.754  1.00  1.00
ATOM   2811  C8   DA A 136      10.661   5.648 616.563  1.00  1.00
ATOM   2812  N7   DA A 136      11.487   6.646 616.501  1.00  1.00
ATOM   2813  C5   DA A 136      10.676   7.761 616.663  1.00  1.00
ATOM   2814  C6   DA A 136      10.953   9.138 616.693  1.00  1.00
ATOM   2815  N6   DA A 136      12.185   9.648 616.554  1.00  1.00
ATOM   2816  N1   DA A 136       9.914   9.975 616.871  1.00  1.00
ATOM   2817  C2   DA A 136       8.692   9.462 617.009  1.00  1.00
ATOM   2818  N3   DA A 136       8.314   8.203 616.998  1.00  1.00
ATOM   2819  C4   DA A 136       9.372   7.386 616.818  1.00  1.00
ATOM   2820  P    DG A 137       4.942   2.823 615.328  1.00  1.00
ATOM   2821  OP1  DG A 137       4.159   1.820 616.085  1.00  1.00
ATOM   2822  OP2  DG A 137       5.770   2.298 614.220  1.00  1.00
ATOM   2823  O5'  DG A 137       3.965   3.963 614.775  1.00  1.00
ATOM   2824  C5'  DG A 137       3.643   5.079 615.626  1.00  1.00
ATOM   2825  C4'  DG A 137       3.710   6.370 614.835  1.00  1.00
ATOM   2826  O4'  DG A 137       5.046   6.950 614.832  1.00  1.00
ATOM   2827  C3'  DG A 137       3.352   6.262 613.353  1.00  1.00
ATOM   2828  O3'  DG A 137       2.651   7.436 612.962  1.00  1.00
ATOM   2829  C2'  DG A 137       4.699   6.238 612.630  1.00  1.00
ATOM   2830  C1'  DG A 137       5.383   7.291 613.496  1.00  1.00
ATOM   2831  N9   DG A 137       6.868   7.290 613.379  1.00  1.00
ATOM   2832  C8   DG A 137       7.726   6.229 613.186  1.00  1.00
ATOM   2833  N7   DG A 137       8.991   6.569 613.126  1.00  1.00
ATOM   2834  C5   DG A 137       8.969   7.953 613.290  1.00  1.00
ATOM   2835  C6   DG A 137      10.038   8.887 613.315  1.00  1.00
ATOM   2836  O6   DG A 137      11.243   8.681 613.196  1.00  1.00
ATOM   2837  N1   DG A 137       9.570  10.195 613.505  1.00  1.00
ATOM   2838  C2   DG A 137       8.244  10.553 613.652  1.00  1.00
ATOM   2839  N2   DG A 137       8.004  11.855 613.824  1.00  1.00
ATOM   2840  N3   DG A 137       7.243   9.676 613.629  1.00  1.00
ATOM   2841  C4   DG A 137       7.679   8.403 613.445  1.00  1.00
ATOM   2842  P    DA A 138       1.415   7.302 611.953  1.00  1.00
ATOM   2843  OP1  DA A 138       0.192   6.952 612.710  1.00  1.00
ATOM   2844  OP2  DA A 138       1.776   6.391 610.845  1.00  1.00
ATOM   2845  O5'  DA A 138       1.295   8.799 611.400  1.00  1.00
ATOM   2846  C5'  DA A 138       1.690   9.892 612.251  1.00  1.00
ATOM   2847  C4'  DA A 138       2.504  10.897 611.460  1.00  1.00
ATOM   2848  O4'  DA A 138       3.926  10.581 611.457  1.00  1.00
ATOM   2849  C3'  DA A 138       2.151  11.020 609.978  1.00  1.00
ATOM   2850  O3'  DA A 138       2.274  12.382 609.587  1.00  1.00
ATOM   2851  C2'  DA A 138       3.226  10.208 609.255  1.00  1.00
ATOM   2852  C1'  DA A 138       4.399  10.658 610.121  1.00  1.00
ATOM   2853  N9   DA A 138       5.599   9.784 610.004  1.00  1.00
ATOM   2854  C8   DA A 138       5.650   8.433 609.813  1.00  1.00
ATOM   2855  N7   DA A 138       6.855   7.956 609.751  1.00  1.00
ATOM   2856  C5   DA A 138       7.664   9.072 609.913  1.00  1.00
ATOM   2857  C6   DA A 138       9.059   9.234 609.943  1.00  1.00
ATOM   2858  N6   DA A 138       9.925   8.220 609.804  1.00  1.00
ATOM   2859  N1   DA A 138       9.534  10.481 610.121  1.00  1.00
ATOM   2860  C2   DA A 138       8.669  11.484 610.259  1.00  1.00
ATOM   2861  N3   DA A 138       7.355  11.455 610.248  1.00  1.00
ATOM   2862  C4   DA A 138       6.905  10.196 610.068  1.00  1.00
ATOM   2863  P    DT A 139       1.195  13.000 608.578  1.00  1.00
ATOM   2864  OP1  DT A 139       0.000  13.435 609.335  1.00  1.00
ATOM   2865  OP2  DT A 139       0.952  12.050 607.470  1.00  1.00
ATOM   2866  O5'  DT A 139       1.978  14.281 608.025  1.00  1.00
ATOM   2867  C5'  DT A 139       2.940  14.932 608.876  1.00  1.00
ATOM   2868  C4'  DT A 139       4.189  15.267 608.085  1.00  1.00
ATOM   2869  O4'  DT A 139       5.153  14.176 608.082  1.00  1.00
ATOM   2870  C3'  DT A 139       3.975  15.574 606.603  1.00  1.00
ATOM   2871  O3'  DT A 139       4.875  16.604 606.212  1.00  1.00
ATOM   2872  C2'  DT A 139       4.368  14.286 605.880  1.00  1.00
ATOM   2873  C1'  DT A 139       5.581  13.960 606.746  1.00  1.00
ATOM   2874  N1   DT A 139       6.039  12.548 606.629  1.00  1.00
ATOM   2875  C2   DT A 139       7.391  12.319 606.721  1.00  1.00
ATOM   2876  O2   DT A 139       8.204  13.210 606.891  1.00  1.00
ATOM   2877  N3   DT A 139       7.778  10.997 606.607  1.00  1.00
ATOM   2878  C4   DT A 139       6.945   9.914 606.414  1.00  1.00
ATOM   2879  O4   DT A 139       7.408   8.775 606.327  1.00  1.00
ATOM   2880  C5   DT A 139       5.544  10.255 606.330  1.00  1.00
ATOM   2881  C7   DT A 139       4.569   9.134 606.120  1.00  1.00
ATOM   2882  C6   DT A 139       5.140  11.531 606.437  1.00  1.00
ATOM   2883  P    DG A 140       4.366  17.738 605.203  1.00  1.00
ATOM   2884  OP1  DG A 140       3.655  18.792 605.960  1.00  1.00
ATOM   2885  OP2  DG A 140       3.611  17.113 604.095  1.00  1.00
ATOM   2886  O5'  DG A 140       5.753  18.314 604.650  1.00  1.00
ATOM   2887  C5'  DG A 140       6.914  18.276 605.501  1.00  1.00
ATOM   2888  C4'  DG A 140       8.121  17.813 604.710  1.00  1.00
ATOM   2889  O4'  DG A 140       8.260  16.363 604.707  1.00  1.00
ATOM   2890  C3'  DG A 140       8.129  18.187 603.228  1.00  1.00
ATOM   2891  O3'  DG A 140       9.462  18.491 602.837  1.00  1.00
ATOM   2892  C2'  DG A 140       7.689  16.914 602.505  1.00  1.00
ATOM   2893  C1'  DG A 140       8.479  15.937 603.371  1.00  1.00
ATOM   2894  N9   DG A 140       8.019  14.525 603.254  1.00  1.00
ATOM   2895  C8   DG A 140       6.745  14.037 603.061  1.00  1.00
ATOM   2896  N7   DG A 140       6.678  12.729 603.001  1.00  1.00
ATOM   2897  C5   DG A 140       8.001  12.322 603.165  1.00  1.00
ATOM   2898  C6   DG A 140       8.559  11.017 603.190  1.00  1.00
ATOM   2899  O6   DG A 140       7.991   9.935 603.071  1.00  1.00
ATOM   2900  N1   DG A 140       9.947  11.058 603.380  1.00  1.00
ATOM   2901  C2   DG A 140      10.697  12.208 603.527  1.00  1.00
ATOM   2902  N2   DG A 140      12.010  12.034 603.699  1.00  1.00
ATOM   2903  N3   DG A 140      10.173  13.432 603.504  1.00  1.00
ATOM   2904  C4   DG A 140       8.827  13.410 603.320  1.00  1.00
ATOM   2905  P    DT A 141       9.716  19.708 601.828  1.00  1.00
ATOM   2906  OP1  DT A 141       9.761  20.979 602.585  1.00  1.00
ATOM   2907  OP2  DT A 141       8.738  19.646 600.720  1.00  1.00
ATOM   2908  O5'  DT A 141      11.177  19.359 601.275  1.00  1.00
ATOM   2909  C5'  DT A 141      12.094  18.646 602.126  1.00  1.00
ATOM   2910  C4'  DT A 141      12.798  17.561 601.335  1.00  1.00
ATOM   2911  O4'  DT A 141      12.058  16.307 601.332  1.00  1.00
ATOM   2912  C3'  DT A 141      13.024  17.859 599.853  1.00  1.00
ATOM   2913  O3'  DT A 141      14.282  17.322 599.462  1.00  1.00
ATOM   2914  C2'  DT A 141      11.921  17.087 599.130  1.00  1.00
ATOM   2915  C1'  DT A 141      11.986  15.833 599.996  1.00  1.00
ATOM   2916  N1   DT A 141      10.784  14.961 599.879  1.00  1.00
ATOM   2917  C2   DT A 141      10.983  13.605 599.971  1.00  1.00
ATOM   2918  O2   DT A 141      12.082  13.106 600.141  1.00  1.00
ATOM   2919  N3   DT A 141       9.846  12.828 599.857  1.00  1.00
ATOM   2920  C4   DT A 141       8.559  13.286 599.664  1.00  1.00
ATOM   2921  O4   DT A 141       7.619  12.493 599.577  1.00  1.00
ATOM   2922  C5   DT A 141       8.450  14.723 599.580  1.00  1.00
ATOM   2923  C7   DT A 141       7.083  15.305 599.370  1.00  1.00
ATOM   2924  C6   DT A 141       9.539  15.502 599.687  1.00  1.00
ATOM   2925  P    DT A 142      15.203  18.156 598.453  1.00  1.00
ATOM   2926  OP1  DT A 142      15.986  19.158 599.210  1.00  1.00
ATOM   2927  OP2  DT A 142      14.375  18.681 597.345  1.00  1.00
ATOM   2928  O5'  DT A 142      16.179  17.016 597.900  1.00  1.00
ATOM   2929  C5'  DT A 142      16.502  15.900 598.751  1.00  1.00
ATOM   2930  C4'  DT A 142      16.434  14.608 597.960  1.00  1.00
ATOM   2931  O4'  DT A 142      15.098  14.028 597.957  1.00  1.00
ATOM   2932  C3'  DT A 142      16.792  14.716 596.478  1.00  1.00
ATOM   2933  O3'  DT A 142      17.494  13.542 596.087  1.00  1.00
ATOM   2934  C2'  DT A 142      15.446  14.741 595.755  1.00  1.00
ATOM   2935  C1'  DT A 142      14.761  13.688 596.621  1.00  1.00
ATOM   2936  N1   DT A 142      13.276  13.689 596.504  1.00  1.00
ATOM   2937  C2   DT A 142      12.641  12.474 596.596  1.00  1.00
ATOM   2938  O2   DT A 142      13.237  11.425 596.766  1.00  1.00
ATOM   2939  N3   DT A 142      11.264  12.515 596.482  1.00  1.00
ATOM   2940  C4   DT A 142      10.492  13.642 596.289  1.00  1.00
ATOM   2941  O4   DT A 142       9.265  13.553 596.202  1.00  1.00
ATOM   2942  C5   DT A 142      11.249  14.868 596.205  1.00  1.00
ATOM   2943  C7   DT A 142      10.484  16.142 595.995  1.00  1.00
ATOM   2944  C6   DT A 142      12.587  14.858 596.312  1.00  1.00
ATOM   2945  P    DA A 143      18.729  13.676 595.078  1.00  1.00
ATOM   2946  OP1  DA A 143      19.952  14.027 595.835  1.00  1.00
ATOM   2947  OP2  DA A 143      18.368  14.588 593.970  1.00  1.00
ATOM   2948  O5'  DA A 143      18.849  12.180 594.525  1.00  1.00
ATOM   2949  C5'  DA A 143      18.454  11.087 595.376  1.00  1.00
ATOM   2950  C4'  DA A 143      17.640  10.082 594.585  1.00  1.00
ATOM   2951  O4'  DA A 143      16.219  10.398 594.582  1.00  1.00
ATOM   2952  C3'  DA A 143      17.993   9.959 593.103  1.00  1.00
ATOM   2953  O3'  DA A 143      17.871   8.597 592.712  1.00  1.00
ATOM   2954  C2'  DA A 143      16.918  10.770 592.380  1.00  1.00
ATOM   2955  C1'  DA A 143      15.746  10.321 593.246  1.00  1.00
ATOM   2956  N9   DA A 143      14.545  11.195 593.129  1.00  1.00
ATOM   2957  C8   DA A 143      14.494  12.546 592.938  1.00  1.00
ATOM   2958  N7   DA A 143      13.290  13.022 592.876  1.00  1.00
ATOM   2959  C5   DA A 143      12.480  11.907 593.038  1.00  1.00
ATOM   2960  C6   DA A 143      11.085  11.745 593.068  1.00  1.00
ATOM   2961  N6   DA A 143      10.219  12.759 592.929  1.00  1.00
ATOM   2962  N1   DA A 143      10.610  10.498 593.246  1.00  1.00
ATOM   2963  C2   DA A 143      11.475   9.494 593.384  1.00  1.00
ATOM   2964  N3   DA A 143      12.790   9.524 593.373  1.00  1.00
ATOM   2965  C4   DA A 143      13.240  10.783 593.193  1.00  1.00
ATOM   2966  P    DC A 144      18.949   7.979 591.703  1.00  1.00
ATOM   2967  OP1  DC A 144      20.144   7.544 592.460  1.00  1.00
ATOM   2968  OP2  DC A 144      19.193   8.929 590.595  1.00  1.00
ATOM   2969  O5'  DC A 144      18.166   6.698 591.150  1.00  1.00
ATOM   2970  C5'  DC A 144      17.205   6.046 592.001  1.00  1.00
ATOM   2971  C4'  DC A 144      15.956   5.712 591.210  1.00  1.00
ATOM   2972  O4'  DC A 144      14.991   6.803 591.207  1.00  1.00
ATOM   2973  C3'  DC A 144      16.169   5.404 589.728  1.00  1.00
ATOM   2974  O3'  DC A 144      15.269   4.374 589.337  1.00  1.00
ATOM   2975  C2'  DC A 144      15.776   6.693 589.005  1.00  1.00
ATOM   2976  C1'  DC A 144      14.563   7.018 589.871  1.00  1.00
ATOM   2977  N1   DC A 144      14.105   8.431 589.754  1.00  1.00
ATOM   2978  C2   DC A 144      12.738   8.680 589.845  1.00  1.00
ATOM   2979  O2   DC A 144      11.969   7.728 590.018  1.00  1.00
ATOM   2980  N3   DC A 144      12.301   9.961 589.740  1.00  1.00
ATOM   2981  C4   DC A 144      13.167  10.965 589.553  1.00  1.00
ATOM   2982  N4   DC A 144      12.691  12.197 589.457  1.00  1.00
ATOM   2983  C5   DC A 144      14.577  10.730 589.456  1.00  1.00
ATOM   2984  C6   DC A 144      14.994   9.443 589.563  1.00  1.00
ATOM   2985  P    DC A 145      15.778   3.241 588.328  1.00  1.00
ATOM   2986  OP1  DC A 145      16.490   2.186 589.085  1.00  1.00
ATOM   2987  OP2  DC A 145      16.533   3.866 587.220  1.00  1.00
ATOM   2988  O5'  DC A 145      14.392   2.664 587.775  1.00  1.00
ATOM   2989  C5'  DC A 145      13.231   2.703 588.626  1.00  1.00
ATOM   2990  C4'  DC A 145      12.024   3.166 587.835  1.00  1.00
ATOM   2991  O4'  DC A 145      11.885   4.616 587.832  1.00  1.00
ATOM   2992  C3'  DC A 145      12.016   2.792 586.353  1.00  1.00
ATOM   2993  O3'  DC A 145      10.682   2.488 585.962  1.00  1.00
ATOM   2994  C2'  DC A 145      12.455   4.065 585.630  1.00  1.00
ATOM   2995  C1'  DC A 145      11.665   5.042 586.496  1.00  1.00
ATOM   2996  N1   DC A 145      12.125   6.453 586.379  1.00  1.00
ATOM   2997  C2   DC A 145      11.166   7.459 586.470  1.00  1.00
ATOM   2998  O2   DC A 145       9.983   7.141 586.643  1.00  1.00
ATOM   2999  N3   DC A 145      11.565   8.752 586.365  1.00  1.00
ATOM   3000  C4   DC A 145      12.855   9.055 586.178  1.00  1.00
ATOM   3001  N4   DC A 145      13.194  10.332 586.082  1.00  1.00
ATOM   3002  C5   DC A 145      13.858   8.036 586.081  1.00  1.00
ATOM   3003  C6   DC A 145      13.439   6.750 586.188  1.00  1.00
ATOM   3004  P    DG A 146      10.428   1.271 584.953  1.00  1.00
ATOM   3005  OP1  DG A 146      10.384   0.000 585.710  1.00  1.00
ATOM   3006  OP2  DG A 146      11.406   1.333 583.845  1.00  1.00
ATOM   3007  O5'  DG A 146       8.967   1.620 584.400  1.00  1.00
ATOM   3008  C5'  DG A 146       8.051   2.333 585.251  1.00  1.00
ATOM   3009  C4'  DG A 146       7.346   3.418 584.460  1.00  1.00
ATOM   3010  O4'  DG A 146       8.086   4.672 584.457  1.00  1.00
ATOM   3011  C3'  DG A 146       7.120   3.120 582.978  1.00  1.00
ATOM   3012  O3'  DG A 146       5.862   3.657 582.587  1.00  1.00
ATOM   3013  C2'  DG A 146       8.224   3.891 582.255  1.00  1.00
ATOM   3014  C1'  DG A 146       8.159   5.146 583.121  1.00  1.00
ATOM   3015  N9   DG A 146       9.361   6.018 583.004  1.00  1.00
ATOM   3016  C8   DG A 146      10.678   5.663 582.811  1.00  1.00
ATOM   3017  N7   DG A 146      11.502   6.682 582.751  1.00  1.00
ATOM   3018  C5   DG A 146      10.671   7.789 582.915  1.00  1.00
ATOM   3019  C6   DG A 146      10.986   9.173 582.940  1.00  1.00
ATOM   3020  O6   DG A 146      12.082   9.714 582.821  1.00  1.00
ATOM   3021  N1   DG A 146       9.839   9.956 583.130  1.00  1.00
ATOM   3022  C2   DG A 146       8.556   9.466 583.277  1.00  1.00
ATOM   3023  N2   DG A 146       7.597  10.379 583.449  1.00  1.00
ATOM   3024  N3   DG A 146       8.261   8.168 583.254  1.00  1.00
ATOM   3025  C4   DG A 146       9.363   7.395 583.070  1.00  1.00
ATOM   3026  P    DA A 147       4.942   2.823 581.578  1.00  1.00
ATOM   3027  OP1  DA A 147       4.159   1.820 582.335  1.00  1.00
ATOM   3028  OP2  DA A 147       5.770   2.298 580.470  1.00  1.00
ATOM   3029  O5'  DA A 147       3.965   3.963 581.025  1.00  1.00
ATOM   3030  C5'  DA A 147       3.643   5.079 581.876  1.00  1.00
ATOM   3031  C4'  DA A 147       3.710   6.370 581.085  1.00  1.00
ATOM   3032  O4'  DA A 147       5.046   6.950 581.082  1.00  1.00
ATOM   3033  C3'  DA A 147       3.352   6.262 579.603  1.00  1.00
ATOM   3034  O3'  DA A 147       2.651   7.436 579.212  1.00  1.00
ATOM   3035  C2'  DA A 147       4.699   6.238 578.880  1.00  1.00
ATOM   3036  C1'  DA A 147       5.383   7.291 579.746  1.00  1.00
ATOM   3037  N9   DA A 147       6.868   7.290 579.629  1.00  1.00
ATOM   3038  C8   DA A 147       7.703   6.226 579.438  1.00  1.00
ATOM   3039  N7   DA A 147       8.958   6.549 579.376  1.00  1.00
ATOM   3040  C5   DA A 147       8.957   7.928 579.538  1.00  1.00
ATOM   3041  C6   DA A 147       9.991   8.878 579.568  1.00  1.00
ATOM   3042  N6   DA A 147      11.287   8.567 579.429  1.00  1.00
ATOM   3043  N1   DA A 147       9.642  10.166 579.746  1.00  1.00
ATOM   3044  C2   DA A 147       8.352  10.470 579.884  1.00  1.00
ATOM   3045  N3   DA A 147       7.306   9.673 579.873  1.00  1.00
ATOM   3046  C4   DA A 147       7.682   8.390 579.693  1.00  1.00
ATOM   3047  P    DC A 148       1.415   7.302 578.203  1.00  1.00
ATOM   3048  OP1  DC A 148       0.192   6.952 578.960  1.00  1.00
ATOM   3049  OP2  DC A 148       1.776   6.391 577.095  1.00  1.00
ATOM   3050  O5'  DC A 148       1.295   8.799 577.650  1.00  1.00
ATOM   3051  C5'  DC A 148       1.690   9.892 578.501  1.00  1.00
ATOM   3052  C4'  DC A 148       2.504  10.897 577.710  1.00  1.00
ATOM   3053  O4'  DC A 148       3.926  10.581 577.707  1.00  1.00
ATOM   3054  C3'  DC A 148       2.151  11.020 576.228  1.00  1.00
ATOM   3055  O3'  DC A 148       2.274  12.382 575.837  1.00  1.00
ATOM   3056  C2'  DC A 148       3.226  10.208 575.505  1.00  1.00
ATOM   3057  C1'  DC A 148       4.399  10.658 576.371  1.00  1.00
ATOM   3058  N1   DC A 148       5.599   9.784 576.254  1.00  1.00
ATOM   3059  C2   DC A 148       6.852  10.386 576.345  1.00  1.00
ATOM   3060  O2   DC A 148       6.915  11.609 576.518  1.00  1.00
ATOM   3061  N3   DC A 148       7.959   9.607 576.240  1.00  1.00
ATOM   3062  C4   DC A 148       7.848   8.285 576.053  1.00  1.00
ATOM   3063  N4   DC A 148       8.958   7.569 575.957  1.00  1.00
ATOM   3064  C5   DC A 148       6.569   7.647 575.956  1.00  1.00
ATOM   3065  C6   DC A 148       5.475   8.443 576.063  1.00  1.00
ATOM   3066  P    DT A 149       1.195  13.000 574.828  1.00  1.00
ATOM   3067  OP1  DT A 149       0.000  13.435 575.585  1.00  1.00
ATOM   3068  OP2  DT A 149       0.952  12.050 573.720  1.00  1.00
ATOM   3069  O5'  DT A 149       1.978  14.281 574.275  1.00  1.00
ATOM   3070  C5'  DT A 149       2.940  14.932 575.126  1.00  1.00
ATOM   3071  C4'  DT A 149       4.189  15.267 574.335  1.00  1.00
ATOM   3072  O4'  DT A 149       5.153  14.176 574.332  1.00  1.00
ATOM   3073  C3'  DT A 149       3.975  15.574 572.853  1.00  1.00
ATOM   3074  O3'  DT A 149       4.875  16.604 572.462  1.00  1.00
ATOM   3075  C2'  DT A 149       4.368  14.286 572.130  1.00  1.00
ATOM   3076  C1'  DT A 149       5.581  13.960 572.996  1.00  1.00
ATOM   3077  N1   DT A 149       6.039  12.548 572.879  1.00  1.00
ATOM   3078  C2   DT A 149       7.391  12.319 572.971  1.00  1.00
ATOM   3079  O2   DT A 149       8.204  13.210 573.141  1.00  1.00
ATOM   3080  N3   DT A 149       7.778  10.997 572.857  1.00  1.00
ATOM   3081  C4   DT A 149       6.945   9.914 572.664  1.00  1.00
ATOM   3082  O4   DT A 149       7.408   8.775 572.577  1.00  1.00
ATOM   3083  C5   DT A 149       5.544  10.255 572.580  1.00  1.00
ATOM   3084  C7   DT A 149       4.569   9.134 572.370  1.00  1.00
ATOM   3085  C6   DT A 149       5.140  11.531 572.687  1.00  1.00
ATOM   3086  P    DA A 150       4.366  17.738 571.453  1.00  1.00
ATOM   3087  OP1  DA A 150       3.655  18.792 572.210  1.00  1.00
ATOM   3088  OP2  DA A 150       3.611  17.113 570.345  1.00  1.00
ATOM   3089  O5'  DA A 150       5.753  18.314 570.900  1.00  1.00
ATOM   3090  C5'  DA A 150       6.914  18.276 571.751  1.00  1.00
ATOM   3091  C4'  DA A 150       8.121  17.813 570.960  1.00  1.00
ATOM   3092  O4'  DA A 150       8.260  16.363 570.957  1.00  1.00
ATOM   3093  C3'  DA A 150       8.129  18.187 569.478  1.00  1.00
ATOM   3094  O3'  DA A 150       9.462  18.491 569.087  1.00  1.00
ATOM   3095  C2'  DA A 150       7.689  16.914 568.755  1.00  1.00
ATOM   3096  C1'  DA A 150       8.479  15.937 569.621  1.00  1.00
ATOM   3097  N9   DA A 150       8.019  14.525 569.504  1.00  1.00
ATOM   3098  C8   DA A 150       6.750  14.060 569.313  1.00  1.00
ATOM   3099  N7   DA A 150       6.669  12.767 569.251  1.00  1.00
ATOM   3100  C5   DA A 150       7.980  12.341 569.413  1.00  1.00
ATOM   3101  C6   DA A 150       8.565  11.065 569.443  1.00  1.00
ATOM   3102  N6   DA A 150       7.869   9.928 569.304  1.00  1.00
ATOM   3103  N1   DA A 150       9.898  10.998 569.621  1.00  1.00
ATOM   3104  C2   DA A 150      10.585  12.131 569.759  1.00  1.00
ATOM   3105  N3   DA A 150      10.151  13.372 569.748  1.00  1.00
ATOM   3106  C4   DA A 150       8.814  13.411 569.568  1.00  1.00
ATOM   3107  P    DG A 151       9.716  19.708 568.078  1.00  1.00
ATOM   3108  OP1  DG A 151       9.761  20.979 568.835  1.00  1.00
ATOM   3109  OP2  DG A 151       8.738  19.646 566.970  1.00  1.00
ATOM   3110  O5'  DG A 151      11.177  19.359 567.525  1.00  1.00
ATOM   3111  C5'  DG A 151      12.094  18.646 568.376  1.00  1.00
ATOM   3112  C4'  DG A 151      12.798  17.561 567.585  1.00  1.00
ATOM   3113  O4'  DG A 151      12.058  16.307 567.582  1.00  1.00
ATOM   3114  C3'  DG A 151      13.024  17.859 566.103  1.00  1.00
ATOM   3115  O3'  DG A 151      14.282  17.322 565.712  1.00  1.00
ATOM   3116  C2'  DG A 151      11.921  17.087 565.380  1.00  1.00
ATOM   3117  C1'  DG A 151      11.986  15.833 566.246  1.00  1.00
ATOM   3118  N9   DG A 151      10.784  14.961 566.129  1.00  1.00
ATOM   3119  C8   DG A 151       9.466  15.315 565.936  1.00  1.00
ATOM   3120  N7   DG A 151       8.643  14.297 565.876  1.00  1.00
ATOM   3121  C5   DG A 151       9.474  13.190 566.040  1.00  1.00
ATOM   3122  C6   DG A 151       9.158  11.806 566.065  1.00  1.00
ATOM   3123  O6   DG A 151       8.062  11.264 565.946  1.00  1.00
ATOM   3124  N1   DG A 151      10.305  11.023 566.255  1.00  1.00
ATOM   3125  C2   DG A 151      11.588  11.512 566.402  1.00  1.00
ATOM   3126  N2   DG A 151      12.548  10.600 566.574  1.00  1.00
ATOM   3127  N3   DG A 151      11.883  12.811 566.379  1.00  1.00
ATOM   3128  C4   DG A 151      10.782  13.584 566.195  1.00  1.00
ATOM   3129  P    DA A 152      15.203  18.156 564.703  1.00  1.00
ATOM   3130  OP1  DA A 152      15.986  19.158 565.460  1.00  1.00
ATOM   3131  OP2  DA A 152      14.375  18.681 563.595  1.00  1.00
ATOM   3132  O5'  DA A 152      16.179  17.016 564.150  1.00  1.00
ATOM   3133  C5'  DA A 152      16.502  15.900 565.001  1.00  1.00
ATOM   3134  C4'  DA A 152      16.434  14.608 564.210  1.00  1.00
ATOM   3135  O4'  DA A 152      15.098  14.028 564.207  1.00  1.00
ATOM   3136  C3'  DA A 152      16.792  14.716 562.728  1.00  1.00
ATOM   3137  O3'  DA A 152      17.494  13.542 562.337  1.00  1.00
ATOM   3138  C2'  DA A 152      15.446  14.741 562.005  1.00  1.00
ATOM   3139  C1'  DA A 152      14.761  13.688 562.871  1.00  1.00
ATOM   3140  N9   DA A 152      13.276  13.689 562.754  1.00  1.00
ATOM   3141  C8   DA A 152      12.441  14.752 562.563  1.00  1.00
ATOM   3142  N7   DA A 152      11.186  14.430 562.501  1.00  1.00
ATOM   3143  C5   DA A 152      11.187  13.051 562.663  1.00  1.00
ATOM   3144  C6   DA A 152      10.154  12.100 562.693  1.00  1.00
ATOM   3145  N6   DA A 152       8.857  12.412 562.554  1.00  1.00
ATOM   3146  N1   DA A 152      10.502  10.812 562.871  1.00  1.00
ATOM   3147  C2   DA A 152      11.792  10.509 563.009  1.00  1.00
ATOM   3148  N3   DA A 152      12.838  11.306 562.998  1.00  1.00
ATOM   3149  C4   DA A 152      12.462  12.588 562.818  1.00  1.00
ATOM   3150  P    DT A 153      18.729  13.676 561.328  1.00  1.00
ATOM   3151  OP1  DT A 153      19.952  14.027 562.085  1.00  1.00
ATOM   3152  OP2  DT A 153      18.368  14.588 560.220  1.00  1.00
ATOM   3153  O5'  DT A 153      18.849  12.180 560.775  1.00  1.00
ATOM   3154  C5'  DT A 153      18.454  11.087 561.626  1.00  1.00
ATOM   3155  C4'  DT A 153      17.640  10.082 560.835  1.00  1.00
ATOM   3156  O4'  DT A 153      16.219  10.398 560.832  1.00  1.00
ATOM   3157  C3'  DT A 153      17.993   9.959 559.353  1.00  1.00
ATOM   3158  O3'  DT A 153      17.871   8.597 558.962  1.00  1.00
ATOM   3159  C2'  DT A 153      16.918  10.770 558.630  1.00  1.00
ATOM   3160  C1'  DT A 153      15.746  10.321 559.496  1.00  1.00
ATOM   3161  N1   DT A 153      14.545  11.195 559.379  1.00  1.00
ATOM   3162  C2   DT A 153      13.317  10.586 559.471  1.00  1.00
ATOM   3163  O2   DT A 153      13.182   9.386 559.641  1.00  1.00
ATOM   3164  N3   DT A 153      12.227  11.427 559.357  1.00  1.00
ATOM   3165  C4   DT A 153      12.264  12.793 559.164  1.00  1.00
ATOM   3166  O4   DT A 153      11.220  13.442 559.077  1.00  1.00
ATOM   3167  C5   DT A 153      13.598  13.340 559.080  1.00  1.00
ATOM   3168  C7   DT A 153      13.728  14.820 558.870  1.00  1.00
ATOM   3169  C6   DT A 153      14.675  12.545 559.187  1.00  1.00
ATOM   3170  P    DG A 154      18.949   7.979 557.953  1.00  1.00
ATOM   3171  OP1  DG A 154      20.144   7.544 558.710  1.00  1.00
ATOM   3172  OP2  DG A 154      19.193   8.929 556.845  1.00  1.00
ATOM   3173  O5'  DG A 154      18.166   6.698 557.400  1.00  1.00
ATOM   3174  C5'  DG A 154      17.205   6.046 558.251  1.00  1.00
ATOM   3175  C4'  DG A 154      15.956   5.712 557.460  1.00  1.00
ATOM   3176  O4'  DG A 154      14.991   6.803 557.457  1.00  1.00
ATOM   3177  C3'  DG A 154      16.169   5.404 555.978  1.00  1.00
ATOM   3178  O3'  DG A 154      15.269   4.374 555.587  1.00  1.00
ATOM   3179  C2'  DG A 154      15.776   6.693 555.255  1.00  1.00
ATOM   3180  C1'  DG A 154      14.563   7.018 556.121  1.00  1.00
ATOM   3181  N9   DG A 154      14.105   8.431 556.004  1.00  1.00
ATOM   3182  C8   DG A 154      14.849   9.575 555.811  1.00  1.00
ATOM   3183  N7   DG A 154      14.135  10.672 555.751  1.00  1.00
ATOM   3184  C5   DG A 154      12.825  10.224 555.915  1.00  1.00
ATOM   3185  C6   DG A 154      11.607  10.952 555.940  1.00  1.00
ATOM   3186  O6   DG A 154      11.430  12.161 555.821  1.00  1.00
ATOM   3187  N1   DG A 154      10.508  10.103 556.130  1.00  1.00
ATOM   3188  C2   DG A 154      10.577   8.731 556.277  1.00  1.00
ATOM   3189  N2   DG A 154       9.412   8.101 556.449  1.00  1.00
ATOM   3190  N3   DG A 154      11.720   8.050 556.254  1.00  1.00
ATOM   3191  C4   DG A 154      12.796   8.858 556.070  1.00  1.00
ATOM   3192  P    DT A 155      15.778   3.241 554.578  1.00  1.00
ATOM   3193  OP1  DT A 155      16.490   2.186 555.335  1.00  1.00
ATOM   3194  OP2  DT A 155      16.533   3.866 553.470  1.00  1.00
ATOM   3195  O5'  DT A 155      14.392   2.664 554.025  1.00  1.00
ATOM   3196  C5'  DT A 155      13.231   2.703 554.876  1.00  1.00
ATOM   3197  C4'  DT A 155      12.024   3.166 554.085  1.00  1.00
ATOM   3198  O4'  DT A 155      11.885   4.616 554.082  1.00  1.00
ATOM   3199  C3'  DT A 155      12.016   2.792 552.603  1.00  1.00
ATOM   3200  O3'  DT A 155      10.682   2.488 552.212  1.00  1.00
ATOM   3201  C2'  DT A 155      12.455   4.065 551.880  1.00  1.00
ATOM   3202  C1'  DT A 155      11.665   5.042 552.746  1.00  1.00
ATOM   3203  N1   DT A 155      12.125   6.453 552.629  1.00  1.00
ATOM   3204  C2   DT A 155      11.166   7.433 552.721  1.00  1.00
ATOM   3205  O2   DT A 155       9.984   7.191 552.891  1.00  1.00
ATOM   3206  N3   DT A 155      11.630   8.730 552.607  1.00  1.00
ATOM   3207  C4   DT A 155      12.941   9.116 552.414  1.00  1.00
ATOM   3208  O4   DT A 155      13.235  10.310 552.327  1.00  1.00
ATOM   3209  C5   DT A 155      13.873   8.017 552.330  1.00  1.00
ATOM   3210  C7   DT A 155      15.321   8.351 552.120  1.00  1.00
ATOM   3211  C6   DT A 155      13.450   6.747 552.437  1.00  1.00
ATOM   3212  P    DT A 156      10.428   1.271 551.203  1.00  1.00
ATOM   3213  OP1  DT A 156      10.384   0.000 551.960  1.00  1.00
ATOM   3214  OP2  DT A 156      11.406   1.333 550.095  1.00  1.00
ATOM   3215  O5'  DT A 156       8.967   1.620 550.650  1.00  1.00
ATOM   3216  C5'  DT A 156       8.051   2.333 551.501  1.00  1.00
ATOM   3217  C4'  DT A 156       7.346   3.418 550.710  1.00  1.00
ATOM   3218  O4'  DT A 156       8.086   4.672 550.707  1.00  1.00
ATOM   3219  C3'  DT A 156       7.120   3.120 549.228  1.00  1.00
ATOM   3220  O3'  DT A 156       5.862   3.657 548.837  1.00  1.00
ATOM   3221  C2'  DT A 156       8.224   3.891 548.505  1.00  1.00
ATOM   3222  C1'  DT A 156       8.159   5.146 549.371  1.00  1.00
ATOM   3223  N1   DT A 156       9.361   6.018 549.254  1.00  1.00
ATOM   3224  C2   DT A 156       9.161   7.374 549.346  1.00  1.00
ATOM   3225  O2   DT A 156       8.062   7.872 549.516  1.00  1.00
ATOM   3226  N3   DT A 156      10.298   8.150 549.232  1.00  1.00
ATOM   3227  C4   DT A 156      11.586   7.693 549.039  1.00  1.00
ATOM   3228  O4   DT A 156      12.526   8.485 548.952  1.00  1.00
ATOM   3229  C5   DT A 156      11.694   6.255 548.955  1.00  1.00
ATOM   3230  C7   DT A 156      13.062   5.674 548.745  1.00  1.00
ATOM   3231  C6   DT A 156      10.605   5.477 549.062  1.00  1.00
ATOM   3232  P    DA A 157       4.942   2.823 547.828  1.00  1.00
ATOM   3233  OP1  DA A 157       4.159   1.820 548.585  1.00  1.00
ATOM   3234  OP2  DA A 157       5.770   2.298 546.720  1.00  1.00
ATOM   3235  O5'  DA A 157       3.965   3.963 547.275  1.00  1.00
ATOM   3236  C5'  DA A 157       3.643   5.079 548.126  1.00  1.00
ATOM   3237  C4'  DA A 157       3.710   6.370 547.335  1.00  1.00
ATOM   3238  O4'  DA A 157       5.046   6.950 547.332  1.00  1.00
ATOM   3239  C3'  DA A 157       3.352   6.262 545.853  1.00  1.00
ATOM   3240  O3'  DA A 157       2.651   7.436 545.462  1.00  1.00
ATOM   3241  C2'  DA A 157       4.699   6.238 545.130  1.00  1.00
ATOM   3242  C1'  DA A 157       5.383   7.291 545.996  1.00  1.00
ATOM   3243  N9   DA A 157       6.868   7.290 545.879  1.00  1.00
ATOM   3244  C8   DA A 157       7.703   6.226 545.688  1.00  1.00
ATOM   3245  N7   DA A 157       8.958   6.549 545.626  1.00  1.00
ATOM   3246  C5   DA A 157       8.957   7.928 545.788  1.00  1.00
ATOM   3247  C6   DA A 157       9.991   8.878 545.818  1.00  1.00
ATOM   3248  N6   DA A 157      11.287   8.567 545.679  1.00  1.00
ATOM   3249  N1   DA A 157       9.642  10.166 545.996  1.00  1.00
ATOM   3250  C2   DA A 157       8.352  10.470 546.134  1.00  1.00
ATOM   3251  N3   DA A 157       7.306   9.673 546.123  1.00  1.00
ATOM   3252  C4   DA A 157       7.682   8.390 545.943  1.00  1.00
ATOM   3253  P    DA A 158       1.415   7.302 544.453  1.00  1.00
ATOM   3254  OP1  DA A 158       0.192   6.952 545.210  1.00  1.00
ATOM   3255  OP2  DA A 158       1.776   6.391 543.345  1.00  1.00
ATOM   3256  O5'  DA A 158       1.295   8.799 543.900  1.00  1.00
ATOM   3257  C5'  DA A 158       1.690   9.892 544.751  1.00  1.00
ATOM   3258  C4'  DA A 158       2.504  10.897 543.960  1.00  1.00
ATOM   3259  O4'  DA A 158       3.926  10.581 543.957  1.00  1.00
ATOM   3260  C3'  DA A 158       2.151  11.020 542.478  1.00  1.00
ATOM   3261  O3'  DA A 158       2.274  12.382 542.087  1.00  1.00
ATOM   3262  C2'  DA A 158       3.226  10.208 541.755  1.00  1.00
ATOM   3263  C1'  DA A 158       4.399  10.658 542.621  1.00  1.00
ATOM   3264  N9   DA A 158       5.599   9.784 542.504  1.00  1.00
ATOM   3265  C8   DA A 158       5.650   8.433 542.313  1.00  1.00
ATOM   3266  N7   DA A 158       6.855   7.956 542.251  1.00  1.00
ATOM   3267  C5   DA A 158       7.664   9.072 542.413  1.00  1.00
ATOM   3268  C6   DA A 158       9.059   9.234 542.443  1.00  1.00
ATOM   3269  N6   DA A 158       9.925   8.220 542.304  1.00  1.00
ATOM   3270  N1   DA A 158       9.534  10.481 542.621  1.00  1.00
ATOM   3271  C2   DA A 158       8.669  11.484 542.759  1.00  1.00
ATOM   3272  N3   DA A 158       7.355  11.455 542.748  1.00  1.00
ATOM   3273  C4   DA A 158       6.905  10.196 542.568  1.00  1.00
ATOM   3274  P    DA A 159       1.195  13.000 541.078  1.00  1.00
ATOM   3275  OP1  DA A 159       0.000  13.435 541.835  1.00  1.00
ATOM   3276  OP2  DA A 159       0.952  12.050 539.970  1.00  1.00
ATOM   3277  O5'  DA A 159       1.978  14.281 540.525  1.00  1.00
ATOM   3278  C5'  DA A 159       2.940  14.932 541.376  1.00  1.00
ATOM   3279  C4'  DA A 159       4.189  15.267 540.585  1.00  1.00
ATOM   3280  O4'  DA A 159       5.153  14.176 540.582  1.00  1.00
ATOM   3281  C3'  DA A 159       3.975  15.574 539.103  1.00  1.00
ATOM   3282  O3'  DA A 159       4.875  16.604 538.712  1.00  1.00
ATOM   3283  C2'  DA A 159       4.368  14.286 538.380  1.00  1.00
ATOM   3284  C1'  DA A 159       5.581  13.960 539.246  1.00  1.00
ATOM   3285  N9   DA A 159       6.039  12.548 539.129  1.00  1.00
ATOM   3286  C8   DA A 159       5.286  11.425 538.938  1.00  1.00
ATOM   3287  N7   DA A 159       5.980  10.331 538.876  1.00  1.00
ATOM   3288  C5   DA A 159       7.291  10.758 539.038  1.00  1.00
ATOM   3289  C6   DA A 159       8.515  10.069 539.068  1.00  1.00
ATOM   3290  N6   DA A 159       8.619   8.740 538.929  1.00  1.00
ATOM   3291  N1   DA A 159       9.632  10.799 539.246  1.00  1.00
ATOM   3292  C2   DA A 159       9.522  12.119 539.384  1.00  1.00
ATOM   3293  N3   DA A 159       8.441  12.868 539.373  1.00  1.00
ATOM   3294  C4   DA A 159       7.337  12.114 539.193  1.00  1.00
ATOM   3295  P    DA A 160       4.366  17.738 537.703  1.00  1.00
ATOM   3296  OP1  DA A 160       3.655  18.792 538.460  1.00  1.00
ATOM   3297  OP2  DA A 160       3.611  17.113 536.595  1.00  1.00
ATOM   3298  O5'  DA A 160       5.753  18.314 537.150  1.00  1.00
ATOM   3299  C5'  DA A 160       6.914  18.276 538.001  1.00  1.00
ATOM   3300  C4'  DA A 160       8.121  17.813 537.210  1.00  1.00
ATOM   3301  O4'  DA A 160       8.260  16.363 537.207  1.00  1.00
ATOM   3302  C3'  DA A 160       8.129  18.187 535.728  1.00  1.00
ATOM   3303  O3'  DA A 160       9.462  18.491 535.337  1.00  1.00
ATOM   3304  C2'  DA A 160       7.689  16.914 535.005  1.00  1.00
ATOM   3305  C1'  DA A 160       8.479  15.937 535.871  1.00  1.00
ATOM   3306  N9   DA A 160       8.019  14.525 535.754  1.00  1.00
ATOM   3307  C8   DA A 160       6.750  14.060 535.563  1.00  1.00
ATOM   3308  N7   DA A 160       6.669  12.767 535.501  1.00  1.00
ATOM   3309  C5   DA A 160       7.980  12.341 535.663  1.00  1.00
ATOM   3310  C6   DA A 160       8.565  11.065 535.693  1.00  1.00
ATOM   3311  N6   DA A 160       7.869   9.928 535.554  1.00  1.00
ATOM   3312  N1   DA A 160       9.898  10.998 535.871  1.00  1.00
ATOM   3313  C2   DA A 160      10.585  12.131 536.009  1.00  1.00
ATOM   3314  N3   DA A 160      10.151  13.372 535.998  1.00  1.00
ATOM   3315  C4   DA A 160       8.814  13.411 535.818  1.00  1.00
ATOM   3316  P    DG A 161       9.716  19.708 534.328  1.00  1.00
ATOM   3317  OP1  DG A 161       9.761  20.979 535.085  1.00  1.00
ATOM   3318  OP2  DG A 161       8.738  19.646 533.220  1.00  1.00
ATOM   3319  O5'  DG A 161      11.177  19.359 533.775  1.00  1.00
ATOM   3320  C5'  DG A 161      12.094  18.646 534.626  1.00  1.00
ATOM   3321  C4'  DG A 161      12.798  17.561 533.835  1.00  1.00
ATOM   3322  O4'  DG A 161      12.058  16.307 533.832  1.00  1.00
ATOM   3323  C3'  DG A 161      13.024  17.859 532.353  1.00  1.00
ATOM   3324  O3'  DG A 161      14.282  17.322 531.962  1.00  1.00
ATOM   3325  C2'  DG A 161      11.921  17.087 531.630  1.00  1.00
ATOM   3326  C1'  DG A 161      11.986  15.833 532.496  1.00  1.00
ATOM   3327  N9   DG A 161      10.784  14.961 532.379  1.00  1.00
ATOM   3328  C8   DG A 161       9.466  15.315 532.186  1.00  1.00
ATOM   3329  N7   DG A 161       8.643  14.297 532.126  1.00  1.00
ATOM   3330  C5   DG A 161       9.474  13.190 532.290  1.00  1.00
ATOM   3331  C6   DG A 161       9.158  11.806 532.315  1.00  1.00
ATOM   3332  O6   DG A 161       8.062  11.264 532.196  1.00  1.00
ATOM   3333  N1   DG A 161      10.305  11.023 532.505  1.00  1.00
ATOM   3334  C2   DG A 161      11.588  11.512 532.652  1.00  1.00
ATOM   3335  N2   DG A 161      12.548  10.600 532.824  1.00  1.00
ATOM   3336  N3   DG A 161      11.883  12.811 532.629  1.00  1.00
ATOM   3337  C4   DG A 161      10.782  13.584 532.445  1.00  1.00
ATOM   3338  P    DA A 162      15.203  18.156 530.953  1.00  1.00
ATOM   3339  OP1  DA A 162      15.986  19.158 531.710  1.00  1.00
ATOM   3340  OP2  DA A 162      14.375  18.681 529.845  1.00  1.00
ATOM   3341  O5'  DA A 162      16.179  17.016 530.400  1.00  1.00
ATOM   3342  C5'  DA A 162      16.502  15.900 531.251  1.00  1.00
ATOM   3343  C4'  DA A 162      16.434  14.608 530.460  1.00  1.00
ATOM   3344  O4'  DA A 162      15.098  14.028 530.457  1.00  1.00
ATOM   3345  C3'  DA A 162      16.792  14.716 528.978  1.00  1.00
ATOM   3346  O3'  DA A 162      17.494  13.542 528.587  1.00  1.00
ATOM   3347  C2'  DA A 162      15.446  14.741 528.255  1.00  1.00
ATOM   3348  C1'  DA A 162      14.761  13.688 529.121  1.00  1.00
ATOM   3349  N9   DA A 162      13.276  13.689 529.004  1.00  1.00
ATOM   3350  C8   DA A 162      12.441  14.752 528.813  1.00  1.00
ATOM   3351  N7   DA A 162      11.186  14.430 528.751  1.00  1.00
ATOM   3352  C5   DA A 162      11.187  13.051 528.913  1.00  1.00
ATOM   3353  C6   DA A 162      10.154  12.100 528.943  1.00  1.00
ATOM   3354  N6   DA A 162       8.857  12.412 528.804  1.00  1.00
ATOM   3355  N1   DA A 162      10.502  10.812 529.121  1.00  1.00
ATOM   3356  C2   DA A 162      11.792  10.509 529.259  1.00  1.00
ATOM   3357  N3   DA A 162      12.838  11.306 529.248  1.00  1.00
ATOM   3358  C4   DA A 162      12.462  12.588 529.068  1.00  1.00
ATOM   3359  P    DA A 163      18.729  13.676 527.578  1.00  1.00
ATOM   3360  OP1  DA A 163      19.952  14.027 528.335  1.00  1.00
ATOM   3361  OP2  DA A 163      18.368  14.588 526.470  1.00  1.00
ATOM   3362  O5'  DA A 163      18.849  12.180 527.025  1.00  1.00
ATOM   3363  C5'  DA A 163      18.454  11.087 527.876  1.00  1.00
ATOM   3364  C4'  DA A 163      17.640  10.082 527.085  1.00  1.00
ATOM   3365  O4'  DA A 163      16.219  10.398 527.082  1.00  1.00
ATOM   3366  C3'  DA A 163      17.993   9.959 525.603  1.00  1.00
ATOM   3367  O3'  DA A 163      17.871   8.597 525.212  1.00  1.00
ATOM   3368  C2'  DA A 163      16.918  10.770 524.880  1.00  1.00
ATOM   3369  C1'  DA A 163      15.746  10.321 525.746  1.00  1.00
ATOM   3370  N9   DA A 163      14.545  11.195 525.629  1.00  1.00
ATOM   3371  C8   DA A 163      14.494  12.546 525.438  1.00  1.00
ATOM   3372  N7   DA A 163      13.290  13.022 525.376  1.00  1.00
ATOM   3373  C5   DA A 163      12.480  11.907 525.538  1.00  1.00
ATOM   3374  C6   DA A 163      11.085  11.745 525.568  1.00  1.00
ATOM   3375  N6   DA A 163      10.219  12.759 525.429  1.00  1.00
ATOM   3376  N1   DA A 163      10.610  10.498 525.746  1.00  1.00
ATOM   3377  C2   DA A 163      11.475   9.494 525.884  1.00  1.00
ATOM   3378  N3   DA A 163      12.790   9.524 525.873  1.00  1.00
ATOM   3379  C4   DA A 163      13.240  10.783 525.693  1.00  1.00
ATOM   3380  P    DG A 164      18.949   7.979 524.203  1.00  1.00
ATOM   3381  OP1  DG A 164      20.144   7.544 524.960  1.00  1.00
ATOM   3382  OP2  DG A 164      19.193   8.929 523.095  1.00  1.00
ATOM   3383  O5'  DG A 164      18.166   6.698 523.650  1.00  1.00
ATOM   3384  C5'  DG A 164      17.205   6.046 524.501  1.00  1.00
ATOM   3385  C4'  DG A 164      15.956   5.712 523.710  1.00  1.00
ATOM   3386  O4'  DG A 164      14.991   6.803 523.707  1.00  1.00
ATOM   3387  C3'  DG A 164      16.169   5.404 522.228  1.00  1.00
ATOM   3388  O3'  DG A 164      15.269   4.374 521.837  1.00  1.00
ATOM   3389  C2'  DG A 164      15.776   6.693 521.505  1.00  1.00
ATOM   3390  C1'  DG A 164      14.563   7.018 522.371  1.00  1.00
ATOM   3391  N9   DG A 164      14.105   8.431 522.254  1.00  1.00
ATOM   3392  C8   DG A 164      14.849   9.575 522.061  1.00  1.00
ATOM   3393  N7   DG A 164      14.135  10.672 522.001  1.00  1.00
ATOM   3394  C5   DG A 164      12.825  10.224 522.165  1.00  1.00
ATOM   3395  C6   DG A 164      11.607  10.952 522.190  1.00  1.00
ATOM   3396  O6   DG A 164      11.430  12.161 522.071  1.00  1.00
ATOM   3397  N1   DG A 164      10.508  10.103 522.380  1.00  1.00
ATOM   3398  C2   DG A 164      10.577   8.731 522.527  1.00  1.00
ATOM   3399  N2   DG A 164       9.412   8.101 522.699  1.00  1.00
ATOM   3400  N3   DG A 164      11.720   8.050 522.504  1.00  1.00
ATOM   3401  C4   DG A 164      12.796   8.858 522.320  1.00  1.00
ATOM   3402  P    DA A 165      15.778   3.241 520.828  1.00  1.00
ATOM   3403  OP1  DA A 165      16.490   2.186 521.585  1.00  1.00
ATOM   3404  OP2  DA A 165      16.533   3.866 519.720  1.00  1.00
ATOM   3405  O5'  DA A 165      14.392   2.664 520.275  1.00  1.00
ATOM   3406  C5'  DA A 165      13.231   2.703 521.126  1.00  1.00
ATOM   3407  C4'  DA A 165      12.024   3.166 520.335  1.00  1.00
ATOM   3408  O4'  DA A 165      11.885   4.616 520.332  1.00  1.00
ATOM   3409  C3'  DA A 165      12.016   2.792 518.853  1.00  1.00
ATOM   3410  O3'  DA A 165      10.682   2.488 518.462  1.00  1.00
ATOM   3411  C2'  DA A 165      12.455   4.065 518.130  1.00  1.00
ATOM   3412  C1'  DA A 165      11.665   5.042 518.996  1.00  1.00
ATOM   3413  N9   DA A 165      12.125   6.453 518.879  1.00  1.00
ATOM   3414  C8   DA A 165      13.395   6.919 518.688  1.00  1.00
ATOM   3415  N7   DA A 165      13.475   8.212 518.626  1.00  1.00
ATOM   3416  C5   DA A 165      12.164   8.637 518.788  1.00  1.00
ATOM   3417  C6   DA A 165      11.579   9.914 518.818  1.00  1.00
ATOM   3418  N6   DA A 165      12.276  11.051 518.679  1.00  1.00
ATOM   3419  N1   DA A 165      10.247   9.980 518.996  1.00  1.00
ATOM   3420  C2   DA A 165       9.560   8.848 519.134  1.00  1.00
ATOM   3421  N3   DA A 165       9.994   7.606 519.123  1.00  1.00
ATOM   3422  C4   DA A 165      11.330   7.568 518.943  1.00  1.00
ATOM   3423  P    DT A 166      10.428   1.271 517.453  1.00  1.00
ATOM   3424  OP1  DT A 166      10.384   0.000 518.210  1.00  1.00
ATOM   3425  OP2  DT A 166      11.406   1.333 516.345  1.00  1.00
ATOM   3426  O5'  DT A 166       8.967   1.620 516.900  1.00  1.00
ATOM   3427  C5'  DT A 166       8.051   2.333 517.751  1.00  1.00
ATOM   3428  C4'  DT A 166       7.346   3.418 516.960  1.00  1.00
ATOM   3429  O4'  DT A 166       8.086   4.672 516.957  1.00  1.00
ATOM   3430  C3'  DT A 166       7.120   3.120 515.478  1.00  1.00
ATOM   3431  O3'  DT A 166       5.862   3.657 515.087  1.00  1.00
ATOM   3432  C2'  DT A 166       8.224   3.891 514.755  1.00  1.00
ATOM   3433  C1'  DT A 166       8.159   5.146 515.621  1.00  1.00
ATOM   3434  N1   DT A 166       9.361   6.018 515.504  1.00  1.00
ATOM   3435  C2   DT A 166       9.161   7.374 515.596  1.00  1.00
ATOM   3436  O2   DT A 166       8.062   7.872 515.766  1.00  1.00
ATOM   3437  N3   DT A 166      10.298   8.150 515.482  1.00  1.00
ATOM   3438  C4   DT A 166      11.586   7.693 515.289  1.00  1.00
ATOM   3439  O4   DT A 166      12.526   8.485 515.202  1.00  1.00
ATOM   3440  C5   DT A 166      11.694   6.255 515.205  1.00  1.00
ATOM   3441  C7   DT A 166      13.062   5.674 514.995  1.00  1.00
ATOM   3442  C6   DT A 166      10.605   5.477 515.312  1.00  1.00
ATOM   3443  P    DT A 167       4.942   2.823 514.078  1.00  1.00
ATOM   3444  OP1  DT A 167       4.159   1.820 514.835  1.00  1.00
ATOM   3445  OP2  DT A 167       5.770   2.298 512.970  1.00  1.00
ATOM   3446  O5'  DT A 167       3.965   3.963 513.525  1.00  1.00
ATOM   3447  C5'  DT A 167       3.643   5.079 514.376  1.00  1.00
ATOM   3448  C4'  DT A 167       3.710   6.370 513.585  1.00  1.00
ATOM   3449  O4'  DT A 167       5.046   6.950 513.582  1.00  1.00
ATOM   3450  C3'  DT A 167       3.352   6.262 512.103  1.00  1.00
ATOM   3451  O3'  DT A 167       2.651   7.436 511.712  1.00  1.00
ATOM   3452  C2'  DT A 167       4.699   6.238 511.380  1.00  1.00
ATOM   3453  C1'  DT A 167       5.383   7.291 512.246  1.00  1.00
ATOM   3454  N1   DT A 167       6.868   7.290 512.129  1.00  1.00
ATOM   3455  C2   DT A 167       7.504   8.504 512.221  1.00  1.00
ATOM   3456  O2   DT A 167       6.908   9.554 512.391  1.00  1.00
ATOM   3457  N3   DT A 167       8.880   8.464 512.107  1.00  1.00
ATOM   3458  C4   DT A 167       9.653   7.337 511.914  1.00  1.00
ATOM   3459  O4   DT A 167      10.879   7.426 511.827  1.00  1.00
ATOM   3460  C5   DT A 167       8.896   6.111 511.830  1.00  1.00
ATOM   3461  C7   DT A 167       9.660   4.836 511.620  1.00  1.00
ATOM   3462  C6   DT A 167       7.557   6.121 511.937  1.00  1.00
ATOM   3463  P    DA A 168       1.415   7.302 510.703  1.00  1.00
ATOM   3464  OP1  DA A 168       0.192   6.952 511.460  1.00  1.00
ATOM   3465  OP2  DA A 168       1.776   6.391 509.595  1.00  1.00
ATOM   3466  O5'  DA A 168       1.295   8.799 510.150  1.00  1.00
ATOM   3467  C5'  DA A 168       1.690   9.892 511.001  1.00  1.00
ATOM   3468  C4'  DA A 168       2.504  10.897 510.210  1.00  1.00
ATOM   3469  O4'  DA A 168       3.926  10.581 510.207  1.00  1.00
ATOM   3470  C3'  DA A 168       2.151  11.020 508.728  1.00  1.00
ATOM   3471  O3'  DA A 168       2.274  12.382 508.337  1.00  1.00
ATOM   3472  C2'  DA A 168       3.226  10.208 508.005  1.00  1.00
ATOM   3473  C1'  DA A 168       4.399  10.658 508.871  1.00  1.00
ATOM   3474  N9   DA A 168       5.599   9.784 508.754  1.00  1.00
ATOM   3475  C8   DA A 168       5.650   8.433 508.563  1.00  1.00
ATOM   3476  N7   DA A 168       6.855   7.956 508.501  1.00  1.00
ATOM   3477  C5   DA A 168       7.664   9.072 508.663  1.00  1.00
ATOM   3478  C6   DA A 168       9.059   9.234 508.693  1.00  1.00
ATOM   3479  N6   DA A 168       9.925   8.220 508.554  1.00  1.00
ATOM   3480  N1   DA A 168       9.534  10.481 508.871  1.00  1.00
ATOM   3481  C2   DA A 168       8.669  11.484 509.009  1.00  1.00
ATOM   3482  N3   DA A 168       7.355  11.455 508.998  1.00  1.00
ATOM   3483  C4   DA A 168       6.905  10.196 508.818  1.00  1.00
ATOM   3484  P    DA A 169       1.195  13.000 507.328  1.00  1.00
ATOM   3485  OP1  DA A 169       0.000  13.435 508.085  1.00  1.00
ATOM   3486  OP2  DA A 169       0.952  12.050 506.220  1.00  1.00
ATOM   3487  O5'  DA A 169       1.978  14.281 506.775  1.00  1.00
ATOM   3488  C5'  DA A 169       2.940  14.932 507.626  1.00  1.00
ATOM   3489  C4'  DA A 169       4.189  15.267 506.835  1.00  1.00
ATOM   3490  O4'  DA A 169       5.153  14.176 506.832  1.00  1.00
ATOM   3491  C3'  DA A 169       3.975  15.574 505.353  1.00  1.00
ATOM   3492  O3'  DA A 169       4.875  16.604 504.962  1.00  1.00
ATOM   3493  C2'  DA A 169       4.368  14.286 504.630  1.00  1.00
ATOM   3494  C1'  DA A 169       5.581  13.960 505.496  1.00  1.00
ATOM   3495  N9   DA A 169       6.039  12.548 505.379  1.00  1.00
ATOM   3496  C8   DA A 169       5.286  11.425 505.188  1.00  1.00
ATOM   3497  N7   DA A 169       5.980  10.331 505.126  1.00  1.00
ATOM   3498  C5   DA A 169       7.291  10.758 505.288  1.00  1.00
ATOM   3499  C6   DA A 169       8.515  10.069 505.318  1.00  1.00
ATOM   3500  N6   DA A 169       8.619   8.740 505.179  1.00  1.00
ATOM   3501  N1   DA A 169       9.632  10.799 505.496  1.00  1.00
ATOM   3502  C2   DA A 169       9.522  12.119 505.634  1.00  1.00
ATOM   3503  N3   DA A 169       8.441  12.868 505.623  1.00  1.00
ATOM   3504  C4   DA A 169       7.337  12.114 505.443  1.00  1.00
ATOM   3505  P    DT A 170       4.366  17.738 503.953  1.00  1.00
ATOM   3506  OP1  DT A 170       3.655  18.792 504.710  1.00  1.00
ATOM   3507  OP2  DT A 170       3.611  17.113 502.845  1.00  1.00
ATOM   3508  O5'  DT A 170       5.753  18.314 503.400  1.00  1.00
ATOM   3509  C5'  DT A 170       6.914  18.276 504.251  1.00  1.00
ATOM   3510  C4'  DT A 170       8.121  17.813 503.460  1.00  1.00
ATOM   3511  O4'  DT A 170       8.260  16.363 503.457  1.00  1.00
ATOM   3512  C3'  DT A 170       8.129  18.187 501.978  1.00  1.00
ATOM   3513  O3'  DT A 170       9.462  18.491 501.587  1.00  1.00
ATOM   3514  C2'  DT A 170       7.689  16.914 501.255  1.00  1.00
ATOM   3515  C1'  DT A 170       8.479  15.937 502.121  1.00  1.00
ATOM   3516  N1   DT A 170       8.019  14.525 502.004  1.00  1.00
ATOM   3517  C2   DT A 170       8.978  13.545 502.096  1.00  1.00
ATOM   3518  O2   DT A 170      10.160  13.788 502.266  1.00  1.00
ATOM   3519  N3   DT A 170       8.514  12.249 501.982  1.00  1.00
ATOM   3520  C4   DT A 170       7.204  11.862 501.789  1.00  1.00
ATOM   3521  O4   DT A 170       6.909  10.668 501.702  1.00  1.00
ATOM   3522  C5   DT A 170       6.271  12.961 501.705  1.00  1.00
ATOM   3523  C7   DT A 170       4.823  12.628 501.495  1.00  1.00
ATOM   3524  C6   DT A 170       6.695  14.231 501.812  1.00  1.00
ATOM   3525  P    DT A 171       9.716  19.708 500.578  1.00  1.00
ATOM   3526  OP1  DT A 171       9.761  20.979 501.335  1.00  1.00
ATOM   3527  OP2  DT A 171       8.738  19.646 499.470  1.00  1.00
ATOM   3528  O5'  DT A 171      11.177  19.359 500.025  1.00  1.00
ATOM   3529  C5'  DT A 171      12.094  18.646 500.876  1.00  1.00
ATOM   3530  C4'  DT A 171      12.798  17.561 500.085  1.00  1.00
ATOM   3531  O4'  DT A 171      12.058  16.307 500.082  1.00  1.00
ATOM   3532  C3'  DT A 171      13.024  17.859 498.603  1.00  1.00
ATOM   3533  O3'  DT A 171      14.282  17.322 498.212  1.00  1.00
ATOM   3534  C2'  DT A 171      11.921  17.087 497.880  1.00  1.00
ATOM   3535  C1'  DT A 171      11.986  15.833 498.746  1.00  1.00
ATOM   3536  N1   DT A 171      10.784  14.961 498.629  1.00  1.00
ATOM   3537  C2   DT A 171      10.983  13.605 498.721  1.00  1.00
ATOM   3538  O2   DT A 171      12.082  13.106 498.891  1.00  1.00
ATOM   3539  N3   DT A 171       9.846  12.828 498.607  1.00  1.00
ATOM   3540  C4   DT A 171       8.559  13.286 498.414  1.00  1.00
ATOM   3541  O4   DT A 171       7.619  12.493 498.327  1.00  1.00
ATOM   3542  C5   DT A 171       8.450  14.723 498.330  1.00  1.00
ATOM   3543  C7   DT A 171       7.083  15.305 498.120  1.00  1.00
ATOM   3544  C6   DT A 171       9.539  15.502 498.437  1.00  1.00
ATOM   3545  P    DA A 172      15.203  18.156 497.203  1.00  1.00
ATOM   3546  OP1  DA A 172      15.986  19.158 497.960  1.00  1.00
ATOM   3547  OP2  DA A 172      14.375  18.681 496.095  1.00  1.00
ATOM   3548  O5'  DA A 172      16.179  17.016 496.650  1.00  1.00
ATOM   3549  C5'  DA A 172      16.502  15.900 497.501  1.00  1.00
ATOM   3550  C4'  DA A 172      16.434  14.608 496.710  1.00  1.00
ATOM   3551  O4'  DA A 172      15.098  14.028 496.707  1.00  1.00
ATOM   3552  C3'  DA A 172      16.792  14.716 495.228  1.00  1.00
ATOM   3553  O3'  DA A 172      17.494  13.542 494.837  1.00  1.00
ATOM   3554  C2'  DA A 172      15.446  14.741 494.505  1.00  1.00
ATOM   3555  C1'  DA A 172      14.761  13.688 495.371  1.00  1.00
ATOM   3556  N9   DA A 172      13.276  13.689 495.254  1.00  1.00
ATOM   3557  C8   DA A 172      12.441  14.752 495.063  1.00  1.00
ATOM   3558  N7   DA A 172      11.186  14.430 495.001  1.00  1.00
ATOM   3559  C5   DA A 172      11.187  13.051 495.163  1.00  1.00
ATOM   3560  C6   DA A 172      10.154  12.100 495.193  1.00  1.00
ATOM   3561  N6   DA A 172       8.857  12.412 495.054  1.00  1.00
ATOM   3562  N1   DA A 172      10.502  10.812 495.371  1.00  1.00
ATOM   3563  C2   DA A 172      11.792  10.509 495.509  1.00  1.00
ATOM   3564  N3   DA A 172      12.838  11.306 495.498  1.00  1.00
ATOM   3565  C4   DA A 172      12.462  12.588 495.318  1.00  1.00
ATOM   3566  P    DA A 173      18.729  13.676 493.828  1.00  1.00
ATOM   3567  OP1  DA A 173      19.952  14.027 494.585  1.00  1.00
ATOM   3568  OP2  DA A 173      18.368  14.588 492.720  1.00  1.00
ATOM   3569  O5'  DA A 173      18.849  12.180 493.275  1.00  1.00
ATOM   3570  C5'  DA A 173      18.454  11.087 494.126  1.00  1.00
ATOM   3571  C4'  DA A 173      17.640  10.082 493.335  1.00  1.00
ATOM   3572  O4'  DA A 173      16.219  10.398 493.332  1.00  1.00
ATOM   3573  C3'  DA A 173      17.993   9.959 491.853  1.00  1.00
ATOM   3574  O3'  DA A 173      17.871   8.597 491.462  1.00  1.00
ATOM   3575  C2'  DA A 173      16.918  10.770 491.130  1.00  1.00
ATOM   3576  C1'  DA A 173      15.746  10.321 491.996  1.00  1.00
ATOM   3577  N9   DA A 173      14.545  11.195 491.879  1.00  1.00
ATOM   3578  C8   DA A 173      14.494  12.546 491.688  1.00  1.00
ATOM   3579  N7   DA A 173      13.290  13.022 491.626  1.00  1.00
ATOM   3580  C5   DA A 173      12.480  11.907 491.788  1.00  1.00
ATOM   3581  C6   DA A 173      11.085  11.745 491.818  1.00  1.00
ATOM   3582  N6   DA A 173      10.219  12.759 491.679  1.00  1.00
ATOM   3583  N1   DA A 173      10.610  10.498 491.996  1.00  1.00
ATOM   3584  C2   DA A 173      11.475   9.494 492.134  1.00  1.00
ATOM   3585  N3   DA A 173      12.790   9.524 492.123  1.00  1.00
ATOM   3586  C4   DA A 173      13.240  10.783 491.943  1.00  1.00
ATOM   3587  P    DA A 174      18.949   7.979 490.453  1.00  1.00
ATOM   3588  OP1  DA A 174      20.144   7.544 491.210  1.00  1.00
ATOM   3589  OP2  DA A 174      19.193   8.929 489.345  1.00  1.00
ATOM   3590  O5'  DA A 174      18.166   6.698 489.900  1.00  1.00
ATOM   3591  C5'  DA A 174      17.205   6.046 490.751  1.00  1.00
ATOM   3592  C4'  DA A 174      15.956   5.712 489.960  1.00  1.00
ATOM   3593  O4'  DA A 174      14.991   6.803 489.957  1.00  1.00
ATOM   3594  C3'  DA A 174      16.169   5.404 488.478  1.00  1.00
ATOM   3595  O3'  DA A 174      15.269   4.374 488.087  1.00  1.00
ATOM   3596  C2'  DA A 174      15.776   6.693 487.755  1.00  1.00
ATOM   3597  C1'  DA A 174      14.563   7.018 488.621  1.00  1.00
ATOM   3598  N9   DA A 174      14.105   8.431 488.504  1.00  1.00
ATOM   3599  C8   DA A 174      14.859   9.554 488.313  1.00  1.00
ATOM   3600  N7   DA A 174      14.164  10.647 488.251  1.00  1.00
ATOM   3601  C5   DA A 174      12.853  10.221 488.413  1.00  1.00
ATOM   3602  C6   DA A 174      11.630  10.910 488.443  1.00  1.00
ATOM   3603  N6   DA A 174      11.525  12.239 488.304  1.00  1.00
ATOM   3604  N1   DA A 174      10.512  10.180 488.621  1.00  1.00
ATOM   3605  C2   DA A 174      10.623   8.860 488.759  1.00  1.00
ATOM   3606  N3   DA A 174      11.703   8.111 488.748  1.00  1.00
ATOM   3607  C4   DA A 174      12.807   8.865 488.568  1.00  1.00
ATOM   3608  P    DA A 175      15.778   3.241 487.078  1.00  1.00
ATOM   3609  OP1  DA A 175      16.490   2.186 487.835  1.00  1.00
ATOM   3610  OP2  DA A 175      16.533   3.866 485.970  1.00  1.00
ATOM   3611  O5'  DA A 175      14.392   2.664 486.525  1.00  1.00
ATOM   3612  C5'  DA A 175      13.231   2.703 487.376  1.00  1.00
ATOM   3613  C4'  DA A 175      12.024   3.166 486.585  1.00  1.00
ATOM   3614  O4'  DA A 175      11.885   4.616 486.582  1.00  1.00
ATOM   3615  C3'  DA A 175      12.016   2.792 485.103  1.00  1.00
ATOM   3616  O3'  DA A 175      10.682   2.488 484.712  1.00  1.00
ATOM   3617  C2'  DA A 175      12.455   4.065 484.380  1.00  1.00
ATOM   3618  C1'  DA A 175      11.665   5.042 485.246  1.00  1.00
ATOM   3619  N9   DA A 175      12.125   6.453 485.129  1.00  1.00
ATOM   3620  C8   DA A 175      13.395   6.919 484.938  1.00  1.00
ATOM   3621  N7   DA A 175      13.475   8.212 484.876  1.00  1.00
ATOM   3622  C5   DA A 175      12.164   8.637 485.038  1.00  1.00
ATOM   3623  C6   DA A 175      11.579   9.914 485.068  1.00  1.00
ATOM   3624  N6   DA A 175      12.276  11.051 484.929  1.00  1.00
ATOM   3625  N1   DA A 175      10.247   9.980 485.246  1.00  1.00
ATOM   3626  C2   DA A 175       9.560   8.848 485.384  1.00  1.00
ATOM   3627  N3   DA A 175       9.994   7.606 485.373  1.00  1.00
ATOM   3628  C4   DA A 175      11.330   7.568 485.193  1.00  1.00
ATOM   3629  P    DT A 176      10.428   1.271 483.703  1.00  1.00
ATOM   3630  OP1  DT A 176      10.384   0.000 484.460  1.00  1.00
ATOM   3631  OP2  DT A 176      11.406   1.333 482.595  1.00  1.00
ATOM   3632  O5'  DT A 176       8.967   1.620 483.150  1.00  1.00
ATOM   3633  C5'  DT A 176       8.051   2.333 484.001  1.00  1.00
ATOM   3634  C4'  DT A 176       7.346   3.418 483.210  1.00  1.00
ATOM   3635  O4'  DT A 176       8.086   4.672 483.207  1.00  1.00
ATOM   3636  C3'  DT A 176       7.120   3.120 481.728  1.00  1.00
ATOM   3637  O3'  DT A 176       5.862   3.657 481.337  1.00  1.00
ATOM   3638  C2'  DT A 176       8.224   3.891 481.005  1.00  1.00
ATOM   3639  C1'  DT A 176       8.159   5.146 481.871  1.00  1.00
ATOM   3640  N1   DT A 176       9.361   6.018 481.754  1.00  1.00
ATOM   3641  C2   DT A 176       9.161   7.374 481.846  1.00  1.00
ATOM   3642  O2   DT A 176       8.062   7.872 482.016  1.00  1.00
ATOM   3643  N3   DT A 176      10.298   8.150 481.732  1.00  1.00
ATOM   3644  C4   DT A 176      11.586   7.693 481.539  1.00  1.00
ATOM   3645  O4   DT A 176      12.526   8.485 481.452  1.00  1.00
ATOM   3646  C5   DT A 176      11.694   6.255 481.455  1.00  1.00
ATOM   3647  C7   DT A 176      13.062   5.674 481.245  1.00  1.00
ATOM   3648  C6   DT A 176      10.605   5.477 481.562  1.00  1.00
ATOM   3649  P    DG A 177       4.942   2.823 480.328  1.00  1.00
ATOM   3650  OP1  DG A 177       4.159   1.820 481.085  1.00  1.00
ATOM   3651  OP2  DG A 177       5.770   2.298 479.220  1.00  1.00
ATOM   3652  O5'  DG A 177       3.965   3.963 479.775  1.00  1.00
ATOM   3653  C5'  DG A 177       3.643   5.079 480.626  1.00  1.00
ATOM   3654  C4'  DG A 177       3.710   6.370 479.835  1.00  1.00
ATOM   3655  O4'  DG A 177       5.046   6.950 479.832  1.00  1.00
ATOM   3656  C3'  DG A 177       3.352   6.262 478.353  1.00  1.00
ATOM   3657  O3'  DG A 177       2.651   7.436 477.962  1.00  1.00
ATOM   3658  C2'  DG A 177       4.699   6.238 477.630  1.00  1.00
ATOM   3659  C1'  DG A 177       5.383   7.291 478.496  1.00  1.00
ATOM   3660  N9   DG A 177       6.868   7.290 478.379  1.00  1.00
ATOM   3661  C8   DG A 177       7.726   6.229 478.186  1.00  1.00
ATOM   3662  N7   DG A 177       8.991   6.569 478.126  1.00  1.00
ATOM   3663  C5   DG A 177       8.969   7.953 478.290  1.00  1.00
ATOM   3664  C6   DG A 177      10.038   8.887 478.315  1.00  1.00
ATOM   3665  O6   DG A 177      11.243   8.681 478.196  1.00  1.00
ATOM   3666  N1   DG A 177       9.570  10.195 478.505  1.00  1.00
ATOM   3667  C2   DG A 177       8.244  10.553 478.652  1.00  1.00
ATOM   3668  N2   DG A 177       8.004  11.855 478.824  1.00  1.00
ATOM   3669  N3   DG A 177       7.243   9.676 478.629  1.00  1.00
ATOM   3670  C4   DG A 177       7.679   8.403 478.445  1.00  1.00
ATOM   3671  P    DA A 178       1.415   7.302 476.953  1.00  1.00
ATOM   3672  OP1  DA A 178       0.192   6.952 477.710  1.00  1.00
ATOM   3673  OP2  DA A 178       1.776   6.391 475.845  1.00  1.00
ATOM   3674  O5'  DA A 178       1.295   8.799 476.400  1.00  1.00
ATOM   3675  C5'  DA A 178       1.690   9.892 477.251  1.00  1.00
ATOM   3676  C4'  DA A 178       2.504  10.897 476.460  1.00  1.00
ATOM   3677  O4'  DA A 178       3.926  10.581 476.457  1.00  1.00
ATOM   3678  C3'  DA A 178       2.151  11.020 474.978  1.00  1.00
ATOM   3679  O3'  DA A 178       2.274  12.382 474.587  1.00  1.00
ATOM   3680  C2'  DA A 178       3.226  10.208 474.255  1.00  1.00
ATOM   3681  C1'  DA A 178       4.399  10.658 475.121  1.00  1.00
ATOM   3682  N9   DA A 178       5.599   9.784 475.004  1.00  1.00
ATOM   3683  C8   DA A 178       5.650   8.433 474.813  1.00  1.00
ATOM   3684  N7   DA A 178       6.855   7.956 474.751  1.00  1.00
ATOM   3685  C5   DA A 178       7.664   9.072 474.913  1.00  1.00
ATOM   3686  C6   DA A 178       9.059   9.234 474.943  1.00  1.00
ATOM   3687  N6   DA A 178       9.925   8.220 474.804  1.00  1.00
ATOM   3688  N1   DA A 178       9.534  10.481 475.121  1.00  1.00
ATOM   3689  C2   DA A 178       8.669  11.484 475.259  1.00  1.00
ATOM   3690  N3   DA A 178       7.355  11.455 475.248  1.00  1.00
ATOM   3691  C4   DA A 178       6.905  10.196 475.068  1.00  1.00
ATOM   3692  P    DG A 179       1.195  13.000 473.578  1.00  1.00
ATOM   3693  OP1  DG A 179       0.000  13.435 474.335  1.00  1.00
ATOM   3694  OP2  DG A 179       0.952  12.050 472.470  1.00  1.00
ATOM   3695  O5'  DG A 179       1.978  14.281 473.025  1.00  1.00
ATOM   3696  C5'  DG A 179       2.940  14.932 473.876  1.00  1.00
ATOM   3697  C4'  DG A 179       4.189  15.267 473.085  1.00  1.00
ATOM   3698  O4'  DG A 179       5.153  14.176 473.082  1.00  1.00
ATOM   3699  C3'  DG A 179       3.975  15.574 471.603  1.00  1.00
ATOM   3700  O3'  DG A 179       4.875  16.604 471.212  1.00  1.00
ATOM   3701  C2'  DG A 179       4.368  14.286 470.880  1.00  1.00
ATOM   3702  C1'  DG A 179       5.581  13.960 471.746  1.00  1.00
ATOM   3703  N9   DG A 179       6.039  12.548 471.629  1.00  1.00
ATOM   3704  C8   DG A 179       5.295  11.404 471.436  1.00  1.00
ATOM   3705  N7   DG A 179       6.009  10.306 471.376  1.00  1.00
ATOM   3706  C5   DG A 179       7.319  10.754 471.540  1.00  1.00
ATOM   3707  C6   DG A 179       8.537  10.027 471.565  1.00  1.00
ATOM   3708  O6   DG A 179       8.714   8.818 471.446  1.00  1.00
ATOM   3709  N1   DG A 179       9.637  10.876 471.755  1.00  1.00
ATOM   3710  C2   DG A 179       9.568  12.247 471.902  1.00  1.00
ATOM   3711  N2   DG A 179      10.732  12.878 472.074  1.00  1.00
ATOM   3712  N3   DG A 179       8.424  12.929 471.879  1.00  1.00
ATOM   3713  C4   DG A 179       7.348  12.120 471.695  1.00  1.00
ATOM   3714  P    DA A 180       4.366  17.738 470.203  1.00  1.00
ATOM   3715  OP1  DA A 180       3.655  18.792 470.960  1.00  1.00
ATOM   3716  OP2  DA A 180       3.611  17.113 469.095  1.00  1.00
ATOM   3717  O5'  DA A 180       5.753  18.314 469.650  1.00  1.00
ATOM   3718  C5'  DA A 180       6.914  18.276 470.501  1.00  1.00
ATOM   3719  C4'  DA A 180       8.121  17.813 469.710  1.00  1.00
ATOM   3720  O4'  DA A 180       8.260  16.363 469.707  1.00  1.00
ATOM   3721  C3'  DA A 180       8.129  18.187 468.228  1.00  1.00
ATOM   3722  O3'  DA A 180       9.462  18.491 467.837  1.00  1.00
ATOM   3723  C2'  DA A 180       7.689  16.914 467.505  1.00  1.00
ATOM   3724  C1'  DA A 180       8.479  15.937 468.371  1.00  1.00
ATOM   3725  N9   DA A 180       8.019  14.525 468.254  1.00  1.00
ATOM   3726  C8   DA A 180       6.750  14.060 468.063  1.00  1.00
ATOM   3727  N7   DA A 180       6.669  12.767 468.001  1.00  1.00
ATOM   3728  C5   DA A 180       7.980  12.341 468.163  1.00  1.00
ATOM   3729  C6   DA A 180       8.565  11.065 468.193  1.00  1.00
ATOM   3730  N6   DA A 180       7.869   9.928 468.054  1.00  1.00
ATOM   3731  N1   DA A 180       9.898  10.998 468.371  1.00  1.00
ATOM   3732  C2   DA A 180      10.585  12.131 468.509  1.00  1.00
ATOM   3733  N3   DA A 180      10.151  13.372 468.498  1.00  1.00
ATOM   3734  C4   DA A 180       8.814  13.411 468.318  1.00  1.00
ATOM   3735  P    DA A 181       9.716  19.708 466.828  1.00  1.00
ATOM   3736  OP1  DA A 181       9.761  20.979 467.585  1.00  1.00
ATOM   3737  OP2  DA A 181       8.738  19.646 465.720  1.00  1.00
ATOM   3738  O5'  DA A 181      11.177  19.359 466.275  1.00  1.00
ATOM   3739  C5'  DA A 181      12.094  18.646 467.126  1.00  1.00
ATOM   3740  C4'  DA A 181      12.798  17.561 466.335  1.00  1.00
ATOM   3741  O4'  DA A 181      12.058  16.307 466.332  1.00  1.00
ATOM   3742  C3'  DA A 181      13.024  17.859 464.853  1.00  1.00
ATOM   3743  O3'  DA A 181      14.282  17.322 464.462  1.00  1.00
ATOM   3744  C2'  DA A 181      11.921  17.087 464.130  1.00  1.00
ATOM   3745  C1'  DA A 181      11.986  15.833 464.996  1.00  1.00
ATOM   3746  N9   DA A 181      10.784  14.961 464.879  1.00  1.00
ATOM   3747  C8   DA A 181       9.483  15.331 464.688  1.00  1.00
ATOM   3748  N7   DA A 181       8.658  14.332 464.626  1.00  1.00
ATOM   3749  C5   DA A 181       9.468  13.217 464.788  1.00  1.00
ATOM   3750  C6   DA A 181       9.191  11.841 464.818  1.00  1.00
ATOM   3751  N6   DA A 181       7.959  11.331 464.679  1.00  1.00
ATOM   3752  N1   DA A 181      10.230  11.004 464.996  1.00  1.00
ATOM   3753  C2   DA A 181      11.452  11.516 465.134  1.00  1.00
ATOM   3754  N3   DA A 181      11.830  12.776 465.123  1.00  1.00
ATOM   3755  C4   DA A 181      10.772  13.592 464.943  1.00  1.00
ATOM   3756  P    DA A 182      15.203  18.156 463.453  1.00  1.00
ATOM   3757  OP1  DA A 182      15.986  19.158 464.210  1.00  1.00
ATOM   3758  OP2  DA A 182      14.375  18.681 462.345  1.00  1.00
ATOM   3759  O5'  DA A 182      16.179  17.016 462.900  1.00  1.00
ATOM   3760  C5'  DA A 182      16.502  15.900 463.751  1.00  1.00
ATOM   3761  C4'  DA A 182      16.434  14.608 462.960  1.00  1.00
ATOM   3762  O4'  DA A 182      15.098  14.028 462.957  1.00  1.00
ATOM   3763  C3'  DA A 182      16.792  14.716 461.478  1.00  1.00
ATOM   3764  O3'  DA A 182      17.494  13.542 461.087  1.00  1.00
ATOM   3765  C2'  DA A 182      15.446  14.741 460.755  1.00  1.00
ATOM   3766  C1'  DA A 182      14.761  13.688 461.621  1.00  1.00
ATOM   3767  N9   DA A 182      13.276  13.689 461.504  1.00  1.00
ATOM   3768  C8   DA A 182      12.441  14.752 461.313  1.00  1.00
ATOM   3769  N7   DA A 182      11.186  14.430 461.251  1.00  1.00
ATOM   3770  C5   DA A 182      11.187  13.051 461.413  1.00  1.00
ATOM   3771  C6   DA A 182      10.154  12.100 461.443  1.00  1.00
ATOM   3772  N6   DA A 182       8.857  12.412 461.304  1.00  1.00
ATOM   3773  N1   DA A 182      10.502  10.812 461.621  1.00  1.00
ATOM   3774  C2   DA A 182      11.792  10.509 461.759  1.00  1.00
ATOM   3775  N3   DA A 182      12.838  11.306 461.748  1.00  1.00
ATOM   3776  C4   DA A 182      12.462  12.588 461.568  1.00  1.00
ATOM   3777  P    DA A 183      18.729  13.676 460.078  1.00  1.00
ATOM   3778  OP1  DA A 183      19.952  14.027 460.835  1.00  1.00
ATOM   3779  OP2  DA A 183      18.368  14.588 458.970  1.00  1.00
ATOM   3780  O5'  DA A 183      18.849  12.180 459.525  1.00  1.00
ATOM   3781  C5'  DA A 183      18.454  11.087 460.376  1.00  1.00
ATOM   3782  C4'  DA A 183      17.640  10.082 459.585  1.00  1.00
ATOM   3783  O4'  DA A 183      16.219  10.398 459.582  1.00  1.00
ATOM   3784  C3'  DA A 183      17.993   9.959 458.103  1.00  1.00
ATOM   3785  O3'  DA A 183      17.871   8.597 457.712  1.00  1.00
ATOM   3786  C2'  DA A 183      16.918  10.770 457.380  1.00  1.00
ATOM   3787  C1'  DA A 183      15.746  10.321 458.246  1.00  1.00
ATOM   3788  N9   DA A 183      14.545  11.195 458.129  1.00  1.00
ATOM   3789  C8   DA A 183      14.494  12.546 457.938  1.00  1.00
ATOM   3790  N7   DA A 183      13.290  13.022 457.876  1.00  1.00
ATOM   3791  C5   DA A 183      12.480  11.907 458.038  1.00  1.00
ATOM   3792  C6   DA A 183      11.085  11.745 458.068  1.00  1.00
ATOM   3793  N6   DA A 183      10.219  12.759 457.929  1.00  1.00
ATOM   3794  N1   DA A 183      10.610  10.498 458.246  1.00  1.00
ATOM   3795  C2   DA A 183      11.475   9.494 458.384  1.00  1.00
ATOM   3796  N3   DA A 183      12.790   9.524 458.373  1.00  1.00
ATOM   3797  C4   DA A 183      13.240  10.783 458.193  1.00  1.00
ATOM   3798  P    DT A 184      18.949   7.979 456.703  1.00  1.00
ATOM   3799  OP1  DT A 184      20.144   7.544 457.460  1.00  1.00
ATOM   3800  OP2  DT A 184      19.193   8.929 455.595  1.00  1.00
ATOM   3801  O5'  DT A 184      18.166   6.698 456.150  1.00  1.00
ATOM   3802  C5'  DT A 184      17.205   6.046 457.001  1.00  1.00
ATOM   3803  C4'  DT A 184      15.956   5.712 456.210  1.00  1.00
ATOM   3804  O4'  DT A 184      14.991   6.803 456.207  1.00  1.00
ATOM   3805  C3'  DT A 184      16.169   5.404 454.728  1.00  1.00
ATOM   3806  O3'  DT A 184      15.269   4.374 454.337  1.00  1.00
ATOM   3807  C2'  DT A 184      15.776   6.693 454.005  1.00  1.00
ATOM   3808  C1'  DT A 184      14.563   7.018 454.871  1.00  1.00
ATOM   3809  N1   DT A 184      14.105   8.431 454.754  1.00  1.00
ATOM   3810  C2   DT A 184      12.754   8.660 454.846  1.00  1.00
ATOM   3811  O2   DT A 184      11.940   7.769 455.016  1.00  1.00
ATOM   3812  N3   DT A 184      12.367   9.982 454.732  1.00  1.00
ATOM   3813  C4   DT A 184      13.200  11.065 454.539  1.00  1.00
ATOM   3814  O4   DT A 184      12.736  12.204 454.452  1.00  1.00
ATOM   3815  C5   DT A 184      14.600  10.724 454.455  1.00  1.00
ATOM   3816  C7   DT A 184      15.576  11.844 454.245  1.00  1.00
ATOM   3817  C6   DT A 184      15.004   9.447 454.562  1.00  1.00
ATOM   3818  P    DG A 185      15.778   3.241 453.328  1.00  1.00
ATOM   3819  OP1  DG A 185      16.490   2.186 454.085  1.00  1.00
ATOM   3820  OP2  DG A 185      16.533   3.866 452.220  1.00  1.00
ATOM   3821  O5'  DG A 185      14.392   2.664 452.775  1.00  1.00
ATOM   3822  C5'  DG A 185      13.231   2.703 453.626  1.00  1.00
ATOM   3823  C4'  DG A 185      12.024   3.166 452.835  1.00  1.00
ATOM   3824  O4'  DG A 185      11.885   4.616 452.832  1.00  1.00
ATOM   3825  C3'  DG A 185      12.016   2.792 451.353  1.00  1.00
ATOM   3826  O3'  DG A 185      10.682   2.488 450.962  1.00  1.00
ATOM   3827  C2'  DG A 185      12.455   4.065 450.630  1.00  1.00
ATOM   3828  C1'  DG A 185      11.665   5.042 451.496  1.00  1.00
ATOM   3829  N9   DG A 185      12.125   6.453 451.379  1.00  1.00
ATOM   3830  C8   DG A 185      13.399   6.941 451.186  1.00  1.00
ATOM   3831  N7   DG A 185      13.467   8.249 451.126  1.00  1.00
ATOM   3832  C5   DG A 185      12.144   8.657 451.290  1.00  1.00
ATOM   3833  C6   DG A 185      11.586   9.961 451.315  1.00  1.00
ATOM   3834  O6   DG A 185      12.154  11.044 451.196  1.00  1.00
ATOM   3835  N1   DG A 185      10.197   9.921 451.505  1.00  1.00
ATOM   3836  C2   DG A 185       9.447   8.771 451.652  1.00  1.00
ATOM   3837  N2   DG A 185       8.135   8.945 451.824  1.00  1.00
ATOM   3838  N3   DG A 185       9.972   7.547 451.629  1.00  1.00
ATOM   3839  C4   DG A 185      11.317   7.569 451.445  1.00  1.00
ATOM   3840  P    DT A 186      10.428   1.271 449.953  1.00  1.00
ATOM   3841  OP1  DT A 186      10.384   0.000 450.710  1.00  1.00
ATOM   3842  OP2  DT A 186      11.406   1.333 448.845  1.00  1.00
ATOM   3843  O5'  DT A 186       8.967   1.620 449.400  1.00  1.00
ATOM   3844  C5'  DT A 186       8.051   2.333 450.251  1.00  1.00
ATOM   3845  C4'  DT A 186       7.346   3.418 449.460  1.00  1.00
ATOM   3846  O4'  DT A 186       8.086   4.672 449.457  1.00  1.00
ATOM   3847  C3'  DT A 186       7.120   3.120 447.978  1.00  1.00
ATOM   3848  O3'  DT A 186       5.862   3.657 447.587  1.00  1.00
ATOM   3849  C2'  DT A 186       8.224   3.891 447.255  1.00  1.00
ATOM   3850  C1'  DT A 186       8.159   5.146 448.121  1.00  1.00
ATOM   3851  N1   DT A 186       9.361   6.018 448.004  1.00  1.00
ATOM   3852  C2   DT A 186       9.161   7.374 448.096  1.00  1.00
ATOM   3853  O2   DT A 186       8.062   7.872 448.266  1.00  1.00
ATOM   3854  N3   DT A 186      10.298   8.150 447.982  1.00  1.00
ATOM   3855  C4   DT A 186      11.586   7.693 447.789  1.00  1.00
ATOM   3856  O4   DT A 186      12.526   8.485 447.702  1.00  1.00
ATOM   3857  C5   DT A 186      11.694   6.255 447.705  1.00  1.00
ATOM   3858  C7   DT A 186      13.062   5.674 447.495  1.00  1.00
ATOM   3859  C6   DT A 186      10.605   5.477 447.812  1.00  1.00
ATOM   3860  P    DC A 187       4.942   2.823 446.578  1.00  1.00
ATOM   3861  OP1  DC A 187       4.159   1.820 447.335  1.00  1.00
ATOM   3862  OP2  DC A 187       5.770   2.298 445.470  1.00  1.00
ATOM   3863  O5'  DC A 187       3.965   3.963 446.025  1.00  1.00
ATOM   3864  C5'  DC A 187       3.643   5.079 446.876  1.00  1.00
ATOM   3865  C4'  DC A 187       3.710   6.370 446.085  1.00  1.00
ATOM   3866  O4'  DC A 187       5.046   6.950 446.082  1.00  1.00
ATOM   3867  C3'  DC A 187       3.352   6.262 444.603  1.00  1.00
ATOM   3868  O3'  DC A 187       2.651   7.436 444.212  1.00  1.00
ATOM   3869  C2'  DC A 187       4.699   6.238 443.880  1.00  1.00
ATOM   3870  C1'  DC A 187       5.383   7.291 444.746  1.00  1.00
ATOM   3871  N1   DC A 187       6.868   7.290 444.629  1.00  1.00
ATOM   3872  C2   DC A 187       7.528   8.513 444.720  1.00  1.00
ATOM   3873  O2   DC A 187       6.860   9.539 444.893  1.00  1.00
ATOM   3874  N3   DC A 187       8.881   8.533 444.615  1.00  1.00
ATOM   3875  C4   DC A 187       9.568   7.399 444.428  1.00  1.00
ATOM   3876  N4   DC A 187      10.887   7.471 444.332  1.00  1.00
ATOM   3877  C5   DC A 187       8.909   6.131 444.331  1.00  1.00
ATOM   3878  C6   DC A 187       7.556   6.132 444.438  1.00  1.00
ATOM   3879  P    DT A 188       1.415   7.302 443.203  1.00  1.00
ATOM   3880  OP1  DT A 188       0.192   6.952 443.960  1.00  1.00
ATOM   3881  OP2  DT A 188       1.776   6.391 442.095  1.00  1.00
ATOM   3882  O5'  DT A 188       1.295   8.799 442.650  1.00  1.00
ATOM   3883  C5'  DT A 188       1.690   9.892 443.501  1.00  1.00
ATOM   3884  C4'  DT A 188       2.504  10.897 442.710  1.00  1.00
ATOM   3885  O4'  DT A 188       3.926  10.581 442.707  1.00  1.00
ATOM   3886  C3'  DT A 188       2.151  11.020 441.228  1.00  1.00
ATOM   3887  O3'  DT A 188       2.274  12.382 440.837  1.00  1.00
ATOM   3888  C2'  DT A 188       3.226  10.208 440.505  1.00  1.00
ATOM   3889  C1'  DT A 188       4.399  10.658 441.371  1.00  1.00
ATOM   3890  N1   DT A 188       5.599   9.784 441.254  1.00  1.00
ATOM   3891  C2   DT A 188       6.828  10.393 441.346  1.00  1.00
ATOM   3892  O2   DT A 188       6.962  11.593 441.516  1.00  1.00
ATOM   3893  N3   DT A 188       7.917   9.552 441.232  1.00  1.00
ATOM   3894  C4   DT A 188       7.880   8.186 441.039  1.00  1.00
ATOM   3895  O4   DT A 188       8.925   7.537 440.952  1.00  1.00
ATOM   3896  C5   DT A 188       6.547   7.639 440.955  1.00  1.00
ATOM   3897  C7   DT A 188       6.416   6.158 440.745  1.00  1.00
ATOM   3898  C6   DT A 188       5.470   8.433 441.062  1.00  1.00
ATOM   3899  P    DT A 189       1.195  13.000 439.828  1.00  1.00
ATOM   3900  OP1  DT A 189       0.000  13.435 440.585  1.00  1.00
ATOM   3901  OP2  DT A 189       0.952  12.050 438.720  1.00  1.00
ATOM   3902  O5'  DT A 189       1.978  14.281 439.275  1.00  1.00
ATOM   3903  C5'  DT A 189       2.940  14.932 440.126  1.00  1.00
ATOM   3904  C4'  DT A 189       4.189  15.267 439.335  1.00  1.00
ATOM   3905  O4'  DT A 189       5.153  14.176 439.332  1.00  1.00
ATOM   3906  C3'  DT A 189       3.975  15.574 437.853  1.00  1.00
ATOM   3907  O3'  DT A 189       4.875  16.604 437.462  1.00  1.00
ATOM   3908  C2'  DT A 189       4.368  14.286 437.130  1.00  1.00
ATOM   3909  C1'  DT A 189       5.581  13.960 437.996  1.00  1.00
ATOM   3910  N1   DT A 189       6.039  12.548 437.879  1.00  1.00
ATOM   3911  C2   DT A 189       7.391  12.319 437.971  1.00  1.00
ATOM   3912  O2   DT A 189       8.204  13.210 438.141  1.00  1.00
ATOM   3913  N3   DT A 189       7.778  10.997 437.857  1.00  1.00
ATOM   3914  C4   DT A 189       6.945   9.914 437.664  1.00  1.00
ATOM   3915  O4   DT A 189       7.408   8.775 437.577  1.00  1.00
ATOM   3916  C5   DT A 189       5.544  10.255 437.580  1.00  1.00
ATOM   3917  C7   DT A 189       4.569   9.134 437.370  1.00  1.00
ATOM   3918  C6   DT A 189       5.140  11.531 437.687  1.00  1.00
ATOM   3919  P    DA A 190       4.366  17.738 436.453  1.00  1.00
ATOM   3920  OP1  DA A 190       3.655  18.792 437.210  1.00  1.00
ATOM   3921  OP2  DA A 190       3.611  17.113 435.345  1.00  1.00
ATOM   3922  O5'  DA A 190       5.753  18.314 435.900  1.00  1.00
ATOM   3923  C5'  DA A 190       6.914  18.276 436.751  1.00  1.00
ATOM   3924  C4'  DA A 190       8.121  17.813 435.960  1.00  1.00
ATOM   3925  O4'  DA A 190       8.260  16.363 435.957  1.00  1.00
ATOM   3926  C3'  DA A 190       8.129  18.187 434.478  1.00  1.00
ATOM   3927  O3'  DA A 190       9.462  18.491 434.087  1.00  1.00
ATOM   3928  C2'  DA A 190       7.689  16.914 433.755  1.00  1.00
ATOM   3929  C1'  DA A 190       8.479  15.937 434.621  1.00  1.00
ATOM   3930  N9   DA A 190       8.019  14.525 434.504  1.00  1.00
ATOM   3931  C8   DA A 190       6.750  14.060 434.313  1.00  1.00
ATOM   3932  N7   DA A 190       6.669  12.767 434.251  1.00  1.00
ATOM   3933  C5   DA A 190       7.980  12.341 434.413  1.00  1.00
ATOM   3934  C6   DA A 190       8.565  11.065 434.443  1.00  1.00
ATOM   3935  N6   DA A 190       7.869   9.928 434.304  1.00  1.00
ATOM   3936  N1   DA A 190       9.898  10.998 434.621  1.00  1.00
ATOM   3937  C2   DA A 190      10.585  12.131 434.759  1.00  1.00
ATOM   3938  N3   DA A 190      10.151  13.372 434.748  1.00  1.00
ATOM   3939  C4   DA A 190       8.814  13.411 434.568  1.00  1.00
ATOM   3940  P    DG A 191       9.716  19.708 433.078  1.00  1.00
ATOM   3941  OP1  DG A 191       9.761  20.979 433.835  1.00  1.00
ATOM   3942  OP2  DG A 191       8.738  19.646 431.970  1.00  1.00
ATOM   3943  O5'  DG A 191      11.177  19.359 432.525  1.00  1.00
ATOM   3944  C5'  DG A 191      12.094  18.646 433.376  1.00  1.00
ATOM   3945  C4'  DG A 191      12.798  17.561 432.585  1.00  1.00
ATOM   3946  O4'  DG A 191      12.058  16.307 432.582  1.00  1.00
ATOM   3947  C3'  DG A 191      13.024  17.859 431.103  1.00  1.00
ATOM   3948  O3'  DG A 191      14.282  17.322 430.712  1.00  1.00
ATOM   3949  C2'  DG A 191      11.921  17.087 430.380  1.00  1.00
ATOM   3950  C1'  DG A 191      11.986  15.833 431.246  1.00  1.00
ATOM   3951  N9   DG A 191      10.784  14.961 431.129  1.00  1.00
ATOM   3952  C8   DG A 191       9.466  15.315 430.936  1.00  1.00
ATOM   3953  N7   DG A 191       8.643  14.297 430.876  1.00  1.00
ATOM   3954  C5   DG A 191       9.474  13.190 431.040  1.00  1.00
ATOM   3955  C6   DG A 191       9.158  11.806 431.065  1.00  1.00
ATOM   3956  O6   DG A 191       8.062  11.264 430.946  1.00  1.00
ATOM   3957  N1   DG A 191      10.305  11.023 431.255  1.00  1.00
ATOM   3958  C2   DG A 191      11.588  11.512 431.402  1.00  1.00
ATOM   3959  N2   DG A 191      12.548  10.600 431.574  1.00  1.00
ATOM   3960  N3   DG A 191      11.883  12.811 431.379  1.00  1.00
ATOM   3961  C4   DG A 191      10.782  13.584 431.195  1.00  1.00
ATOM   3962  P    DA A 192      15.203  18.156 429.703  1.00  1.00
ATOM   3963  OP1  DA A 192      15.986  19.158 430.460  1.00  1.00
ATOM   3964  OP2  DA A 192      14.375  18.681 428.595  1.00  1.00
ATOM   3965  O5'  DA A 192      16.179  17.016 429.150  1.00  1.00
ATOM   3966  C5'  DA A 192      16.502  15.900 430.001  1.00  1.00
ATOM   3967  C4'  DA A 192      16.434  14.608 429.210  1.00  1.00
ATOM   3968  O4'  DA A 192      15.098  14.028 429.207  1.00  1.00
ATOM   3969  C3'  DA A 192      16.792  14.716 427.728  1.00  1.00
ATOM   3970  O3'  DA A 192      17.494  13.542 427.337  1.00  1.00
ATOM   3971  C2'  DA A 192      15.446  14.741 427.005  1.00  1.00
ATOM   3972  C1'  DA A 192      14.761  13.688 427.871  1.00  1.00
ATOM   3973  N9   DA A 192      13.276  13.689 427.754  1.00  1.00
ATOM   3974  C8   DA A 192      12.441  14.752 427.563  1.00  1.00
ATOM   3975  N7   DA A 192      11.186  14.430 427.501  1.00  1.00
ATOM   3976  C5   DA A 192      11.187  13.051 427.663  1.00  1.00
ATOM   3977  C6   DA A 192      10.154  12.100 427.693  1.00  1.00
ATOM   3978  N6   DA A 192       8.857  12.412 427.554  1.00  1.00
ATOM   3979  N1   DA A 192      10.502  10.812 427.871  1.00  1.00
ATOM   3980  C2   DA A 192      11.792  10.509 428.009  1.00  1.00
ATOM   3981  N3   DA A 192      12.838  11.306 427.998  1.00  1.00
ATOM   3982  C4   DA A 192      12.462  12.588 427.818  1.00  1.00
ATOM   3983  P    DC A 193      18.729  13.676 426.328  1.00  1.00
ATOM   3984  OP1  DC A 193      19.952  14.027 427.085  1.00  1.00
ATOM   3985  OP2  DC A 193      18.368  14.588 425.220  1.00  1.00
ATOM   3986  O5'  DC A 193      18.849  12.180 425.775  1.00  1.00
ATOM   3987  C5'  DC A 193      18.454  11.087 426.626  1.00  1.00
ATOM   3988  C4'  DC A 193      17.640  10.082 425.835  1.00  1.00
ATOM   3989  O4'  DC A 193      16.219  10.398 425.832  1.00  1.00
ATOM   3990  C3'  DC A 193      17.993   9.959 424.353  1.00  1.00
ATOM   3991  O3'  DC A 193      17.871   8.597 423.962  1.00  1.00
ATOM   3992  C2'  DC A 193      16.918  10.770 423.630  1.00  1.00
ATOM   3993  C1'  DC A 193      15.746  10.321 424.496  1.00  1.00
ATOM   3994  N1   DC A 193      14.545  11.195 424.379  1.00  1.00
ATOM   3995  C2   DC A 193      13.293  10.593 424.470  1.00  1.00
ATOM   3996  O2   DC A 193      13.230   9.370 424.643  1.00  1.00
ATOM   3997  N3   DC A 193      12.185  11.372 424.365  1.00  1.00
ATOM   3998  C4   DC A 193      12.296  12.693 424.178  1.00  1.00
ATOM   3999  N4   DC A 193      11.187  13.410 424.082  1.00  1.00
ATOM   4000  C5   DC A 193      13.575  13.332 424.081  1.00  1.00
ATOM   4001  C6   DC A 193      14.669  12.536 424.188  1.00  1.00
ATOM   4002  P    DC A 194      18.949   7.979 422.953  1.00  1.00
ATOM   4003  OP1  DC A 194      20.144   7.544 423.710  1.00  1.00
ATOM   4004  OP2  DC A 194      19.193   8.929 421.845  1.00  1.00
ATOM   4005  O5'  DC A 194      18.166   6.698 422.400  1.00  1.00
ATOM   4006  C5'  DC A 194      17.205   6.046 423.251  1.00  1.00
ATOM   4007  C4'  DC A 194      15.956   5.712 422.460  1.00  1.00
ATOM   4008  O4'  DC A 194      14.991   6.803 422.457  1.00  1.00
ATOM   4009  C3'  DC A 194      16.169   5.404 420.978  1.00  1.00
ATOM   4010  O3'  DC A 194      15.269   4.374 420.587  1.00  1.00
ATOM   4011  C2'  DC A 194      15.776   6.693 420.255  1.00  1.00
ATOM   4012  C1'  DC A 194      14.563   7.018 421.121  1.00  1.00
ATOM   4013  N1   DC A 194      14.105   8.431 421.004  1.00  1.00
ATOM   4014  C2   DC A 194      12.738   8.680 421.095  1.00  1.00
ATOM   4015  O2   DC A 194      11.969   7.728 421.268  1.00  1.00
ATOM   4016  N3   DC A 194      12.301   9.961 420.990  1.00  1.00
ATOM   4017  C4   DC A 194      13.167  10.965 420.803  1.00  1.00
ATOM   4018  N4   DC A 194      12.691  12.197 420.707  1.00  1.00
ATOM   4019  C5   DC A 194      14.577  10.730 420.706  1.00  1.00
ATOM   4020  C6   DC A 194      14.994   9.443 420.813  1.00  1.00
ATOM   4021  P    DA A 195      15.778   3.241 419.578  1.00  1.00
ATOM   4022  OP1  DA A 195      16.490   2.186 420.335  1.00  1.00
ATOM   4023  OP2  DA A 195      16.533   3.866 418.470  1.00  1.00
ATOM   4024  O5'  DA A 195      14.392   2.664 419.025  1.00  1.00
ATOM   4025  C5'  DA A 195      13.231   2.703 419.876  1.00  1.00
ATOM   4026  C4'  DA A 195      12.024   3.166 419.085  1.00  1.00
ATOM   4027  O4'  DA A 195      11.885   4.616 419.082  1.00  1.00
ATOM   4028  C3'  DA A 195      12.016   2.792 417.603  1.00  1.00
ATOM   4029  O3'  DA A 195      10.682   2.488 417.212  1.00  1.00
ATOM   4030  C2'  DA A 195      12.455   4.065 416.880  1.00  1.00
ATOM   4031  C1'  DA A 195      11.665   5.042 417.746  1.00  1.00
ATOM   4032  N9   DA A 195      12.125   6.453 417.629  1.00  1.00
ATOM   4033  C8   DA A 195      13.395   6.919 417.438  1.00  1.00
ATOM   4034  N7   DA A 195      13.475   8.212 417.376  1.00  1.00
ATOM   4035  C5   DA A 195      12.164   8.637 417.538  1.00  1.00
ATOM   4036  C6   DA A 195      11.579   9.914 417.568  1.00  1.00
ATOM   4037  N6   DA A 195      12.276  11.051 417.429  1.00  1.00
ATOM   4038  N1   DA A 195      10.247   9.980 417.746  1.00  1.00
ATOM   4039  C2   DA A 195       9.560   8.848 417.884  1.00  1.00
ATOM   4040  N3   DA A 195       9.994   7.606 417.873  1.00  1.00
ATOM   4041  C4   DA A 195      11.330   7.568 417.693  1.00  1.00
ATOM   4042  P    DG A 196      10.428   1.271 416.203  1.00  1.00
ATOM   4043  OP1  DG A 196      10.384   0.000 416.960  1.00  1.00
ATOM   4044  OP2  DG A 196      11.406   1.333 415.095  1.00  1.00
ATOM   4045  O5'  DG A 196       8.967   1.620 415.650  1.00  1.00
ATOM   4046  C5'  DG A 196       8.051   2.333 416.501  1.00  1.00
ATOM   4047  C4'  DG A 196       7.346   3.418 415.710  1.00  1.00
ATOM   4048  O4'  DG A 196       8.086   4.672 415.707  1.00  1.00
ATOM   4049  C3'  DG A 196       7.120   3.120 414.228  1.00  1.00
ATOM   4050  O3'  DG A 196       5.862   3.657 413.837  1.00  1.00
ATOM   4051  C2'  DG A 196       8.224   3.891 413.505  1.00  1.00
ATOM   4052  C1'  DG A 196       8.159   5.146 414.371  1.00  1.00
ATOM   4053  N9   DG A 196       9.361   6.018 414.254  1.00  1.00
ATOM   4054  C8   DG A 196      10.678   5.663 414.061  1.00  1.00
ATOM   4055  N7   DG A 196      11.502   6.682 414.001  1.00  1.00
ATOM   4056  C5   DG A 196      10.671   7.789 414.165  1.00  1.00
ATOM   4057  C6   DG A 196      10.986   9.173 414.190  1.00  1.00
ATOM   4058  O6   DG A 196      12.082   9.714 414.071  1.00  1.00
ATOM   4059  N1   DG A 196       9.839   9.956 414.380  1.00  1.00
ATOM   4060  C2   DG A 196       8.556   9.466 414.527  1.00  1.00
ATOM   4061  N2   DG A 196       7.597  10.379 414.699  1.00  1.00
ATOM   4062  N3   DG A 196       8.261   8.168 414.504  1.00  1.00
ATOM   4063  C4   DG A 196       9.363   7.395 414.320  1.00  1.00
ATOM   4064  P    DA A 197       4.942   2.823 412.828  1.00  1.00
ATOM   4065  OP1  DA A 197       4.159   1.820 413.585  1.00  1.00
ATOM   4066  OP2  DA A 197       5.770   2.298 411.720  1.00  1.00
ATOM   4067  O5'  DA A 197       3.965   3.963 412.275  1.00  1.00
ATOM   4068  C5'  DA A 197       3.643   5.079 413.126  1.00  1.00
ATOM   4069  C4'  DA A 197       3.710   6.370 412.335  1.00  1.00
ATOM   4070  O4'  DA A 197       5.046   6.950 412.332  1.00  1.00
ATOM   4071  C3'  DA A 197       3.352   6.262 410.853  1.00  1.00
ATOM   4072  O3'  DA A 197       2.651   7.436 410.462  1.00  1.00
ATOM   4073  C2'  DA A 197       4.699   6.238 410.130  1.00  1.00
ATOM   4074  C1'  DA A 197       5.383   7.291 410.996  1.00  1.00
ATOM   4075  N9   DA A 197       6.868   7.290 410.879  1.00  1.00
ATOM   4076  C8   DA A 197       7.703   6.226 410.688  1.00  1.00
ATOM   4077  N7   DA A 197       8.958   6.549 410.626  1.00  1.00
ATOM   4078  C5   DA A 197       8.957   7.928 410.788  1.00  1.00
ATOM   4079  C6   DA A 197       9.991   8.878 410.818  1.00  1.00
ATOM   4080  N6   DA A 197      11.287   8.567 410.679  1.00  1.00
ATOM   4081  N1   DA A 197       9.642  10.166 410.996  1.00  1.00
ATOM   4082  C2   DA A 197       8.352  10.470 411.134  1.00  1.00
ATOM   4083  N3   DA A 197       7.306   9.673 411.123  1.00  1.00
ATOM   4084  C4   DA A 197       7.682   8.390 410.943  1.00  1.00
ATOM   4085  P    DA A 198       1.415   7.302 409.453  1.00  1.00
ATOM   4086  OP1  DA A 198       0.192   6.952 410.210  1.00  1.00
ATOM   4087  OP2  DA A 198       1.776   6.391 408.345  1.00  1.00
ATOM   4088  O5'  DA A 198       1.295   8.799 408.900  1.00  1.00
ATOM   4089  C5'  DA A 198       1.690   9.892 409.751  1.00  1.00
ATOM   4090  C4'  DA A 198       2.504  10.897 408.960  1.00  1.00
ATOM   4091  O4'  DA A 198       3.926  10.581 408.957  1.00  1.00
ATOM   4092  C3'  DA A 198       2.151  11.020 407.478  1.00  1.00
ATOM   4093  O3'  DA A 198       2.274  12.382 407.087  1.00  1.00
ATOM   4094  C2'  DA A 198       3.226  10.208 406.755  1.00  1.00
ATOM   4095  C1'  DA A 198       4.399  10.658 407.621  1.00  1.00
ATOM   4096  N9   DA A 198       5.599   9.784 407.504  1.00  1.00
ATOM   4097  C8   DA A 198       5.650   8.433 407.313  1.00  1.00
ATOM   4098  N7   DA A 198       6.855   7.956 407.251  1.00  1.00
ATOM   4099  C5   DA A 198       7.664   9.072 407.413  1.00  1.00
ATOM   4100  C6   DA A 198       9.059   9.234 407.443  1.00  1.00
ATOM   4101  N6   DA A 198       9.925   8.220 407.304  1.00  1.00
ATOM   4102  N1   DA A 198       9.534  10.481 407.621  1.00  1.00
ATOM   4103  C2   DA A 198       8.669  11.484 407.759  1.00  1.00
ATOM   4104  N3   DA A 198       7.355  11.455 407.748  1.00  1.00
ATOM   4105  C4   DA A 198       6.905  10.196 407.568  1.00  1.00
ATOM   4106  P    DA A 199       1.195  13.000 406.078  1.00  1.00
ATOM   4107  OP1  DA A 199       0.000  13.435 406.835  1.00  1.00
ATOM   4108  OP2  DA A 199       0.952  12.050 404.970  1.00  1.00
ATOM   4109  O5'  DA A 199       1.978  14.281 405.525  1.00  1.00
ATOM   4110  C5'  DA A 199       2.940  14.932 406.376  1.00  1.00
ATOM   4111  C4'  DA A 199       4.189  15.267 405.585  1.00  1.00
ATOM   4112  O4'  DA A 199       5.153  14.176 405.582  1.00  1.00
ATOM   4113  C3'  DA A 199       3.975  15.574 404.103  1.00  1.00
ATOM   4114  O3'  DA A 199       4.875  16.604 403.712  1.00  1.00
ATOM   4115  C2'  DA A 199       4.368  14.286 403.380  1.00  1.00
ATOM   4116  C1'  DA A 199       5.581  13.960 404.246  1.00  1.00
ATOM   4117  N9   DA A 199       6.039  12.548 404.129  1.00  1.00
ATOM   4118  C8   DA A 199       5.286  11.425 403.938  1.00  1.00
ATOM   4119  N7   DA A 199       5.980  10.331 403.876  1.00  1.00
ATOM   4120  C5   DA A 199       7.291  10.758 404.038  1.00  1.00
ATOM   4121  C6   DA A 199       8.515  10.069 404.068  1.00  1.00
ATOM   4122  N6   DA A 199       8.619   8.740 403.929  1.00  1.00
ATOM   4123  N1   DA A 199       9.632  10.799 404.246  1.00  1.00
ATOM   4124  C2   DA A 199       9.522  12.119 404.384  1.00  1.00
ATOM   4125  N3   DA A 199       8.441  12.868 404.373  1.00  1.00
ATOM   4126  C4   DA A 199       7.337  12.114 404.193  1.00  1.00
ATOM   4127  P    DA A 200       4.366  17.738 402.703  1.00  1.00
ATOM   4128  OP1  DA A 200       3.655  18.792 403.460  1.00  1.00
ATOM   4129  OP2  DA A 200       3.611  17.113 401.595  1.00  1.00
ATOM   4130  O5'  DA A 200       5.753  18.314 402.150  1.00  1.00
ATOM   4131  C5'  DA A 200       6.914  18.276 403.001  1.00  1.00
ATOM   4132  C4'  DA A 200       8.121  17.813 402.210  1.00  1.00
ATOM   4133  O4'  DA A 200       8.260  16.363 402.207  1.00  1.00
ATOM   4134  C3'  DA A 200       8.129  18.187 400.728  1.00  1.00
ATOM   4135  O3'  DA A 200       9.462  18.491 400.337  1.00  1.00
ATOM   4136  C2'  DA A 200       7.689  16.914 400.005  1.00  1.00
ATOM   4137  C1'  DA A 200       8.479  15.937 400.871  1.00  1.00
ATOM   4138  N9   DA A 200       8.019  14.525 400.754  1.00  1.00
ATOM   4139  C8   DA A 200       6.750  14.060 400.563  1.00  1.00
ATOM   4140  N7   DA A 200       6.669  12.767 400.501  1.00  1.00
ATOM   4141  C5   DA A 200       7.980  12.341 400.663  1.00  1.00
ATOM   4142  C6   DA A 200       8.565  11.065 400.693  1.00  1.00
ATOM   4143  N6   DA A 200       7.869   9.928 400.554  1.00  1.00
ATOM   4144  N1   DA A 200       9.898  10.998 400.871  1.00  1.00
ATOM   4145  C2   DA A 200      10.585  12.131 401.009  1.00  1.00
ATOM   4146  N3   DA A 200      10.151  13.372 400.998  1.00  1.00
ATOM   4147  C4   DA A 200       8.814  13.411 400.818  1.00  1.00
ATOM   4148  P    DA A 201       9.716  19.708 399.328  1.00  1.00
ATOM   4149  OP1  DA A 201       9.761  20.979 400.085  1.00  1.00
ATOM   4150  OP2  DA A 201       8.738  19.646 398.220  1.00  1.00
ATOM   4151  O5'  DA A 201      11.177  19.359 398.775  1.00  1.00
ATOM   4152  C5'  DA A 201      12.094  18.646 399.626  1.00  1.00
ATOM   4153  C4'  DA A 201      12.798  17.561 398.835  1.00  1.00
ATOM   4154  O4'  DA A 201      12.058  16.307 398.832  1.00  1.00
ATOM   4155  C3'  DA A 201      13.024  17.859 397.353  1.00  1.00
ATOM   4156  O3'  DA A 201      14.282  17.322 396.962  1.00  1.00
ATOM   4157  C2'  DA A 201      11.921  17.087 396.630  1.00  1.00
ATOM   4158  C1'  DA A 201      11.986  15.833 397.496  1.00  1.00
ATOM   4159  N9   DA A 201      10.784  14.961 397.379  1.00  1.00
ATOM   4160  C8   DA A 201       9.483  15.331 397.188  1.00  1.00
ATOM   4161  N7   DA A 201       8.658  14.332 397.126  1.00  1.00
ATOM   4162  C5   DA A 201       9.468  13.217 397.288  1.00  1.00
ATOM   4163  C6   DA A 201       9.191  11.841 397.318  1.00  1.00
ATOM   4164  N6   DA A 201       7.959  11.331 397.179  1.00  1.00
ATOM   4165  N1   DA A 201      10.230  11.004 397.496  1.00  1.00
ATOM   4166  C2   DA A 201      11.452  11.516 397.634  1.00  1.00
ATOM   4167  N3   DA A 201      11.830  12.776 397.623  1.00  1.00
ATOM   4168  C4   DA A 201      10.772  13.592 397.443  1.00  1.00
ATOM   4169  P    DC A 202      15.203  18.156 395.953  1.00  1.00
ATOM   4170  OP1  DC A 202      15.986  19.158 396.710  1.00  1.00
ATOM   4171  OP2  DC A 202      14.375  18.681 394.845  1.00  1.00
ATOM   4172  O5'  DC A 202      16.179  17.016 395.400  1.00  1.00
ATOM   4173  C5'  DC A 202      16.502  15.900 396.251  1.00  1.00
ATOM   4174  C4'  DC A 202      16.434  14.608 395.460  1.00  1.00
ATOM   4175  O4'  DC A 202      15.098  14.028 395.457  1.00  1.00
ATOM   4176  C3'  DC A 202      16.792  14.716 393.978  1.00  1.00
ATOM   4177  O3'  DC A 202      17.494  13.542 393.587  1.00  1.00
ATOM   4178  C2'  DC A 202      15.446  14.741 393.255  1.00  1.00
ATOM   4179  C1'  DC A 202      14.761  13.688 394.121  1.00  1.00
ATOM   4180  N1   DC A 202      13.276  13.689 394.004  1.00  1.00
ATOM   4181  C2   DC A 202      12.617  12.466 394.095  1.00  1.00
ATOM   4182  O2   DC A 202      13.285  11.440 394.268  1.00  1.00
ATOM   4183  N3   DC A 202      11.263  12.445 393.990  1.00  1.00
ATOM   4184  C4   DC A 202      10.576  13.580 393.803  1.00  1.00
ATOM   4185  N4   DC A 202       9.257  13.507 393.707  1.00  1.00
ATOM   4186  C5   DC A 202      11.235  14.848 393.706  1.00  1.00
ATOM   4187  C6   DC A 202      12.588  14.847 393.813  1.00  1.00
ATOM   4188  P    DT A 203      18.729  13.676 392.578  1.00  1.00
ATOM   4189  OP1  DT A 203      19.952  14.027 393.335  1.00  1.00
ATOM   4190  OP2  DT A 203      18.368  14.588 391.470  1.00  1.00
ATOM   4191  O5'  DT A 203      18.849  12.180 392.025  1.00  1.00
ATOM   4192  C5'  DT A 203      18.454  11.087 392.876  1.00  1.00
ATOM   4193  C4'  DT A 203      17.640  10.082 392.085  1.00  1.00
ATOM   4194  O4'  DT A 203      16.219  10.398 392.082  1.00  1.00
ATOM   4195  C3'  DT A 203      17.993   9.959 390.603  1.00  1.00
ATOM   4196  O3'  DT A 203      17.871   8.597 390.212  1.00  1.00
ATOM   4197  C2'  DT A 203      16.918  10.770 389.880  1.00  1.00
ATOM   4198  C1'  DT A 203      15.746  10.321 390.746  1.00  1.00
ATOM   4199  N1   DT A 203      14.545  11.195 390.629  1.00  1.00
ATOM   4200  C2   DT A 203      13.317  10.586 390.721  1.00  1.00
ATOM   4201  O2   DT A 203      13.182   9.386 390.891  1.00  1.00
ATOM   4202  N3   DT A 203      12.227  11.427 390.607  1.00  1.00
ATOM   4203  C4   DT A 203      12.264  12.793 390.414  1.00  1.00
ATOM   4204  O4   DT A 203      11.220  13.442 390.327  1.00  1.00
ATOM   4205  C5   DT A 203      13.598  13.340 390.330  1.00  1.00
ATOM   4206  C7   DT A 203      13.728  14.820 390.120  1.00  1.00
ATOM   4207  C6   DT A 203      14.675  12.545 390.437  1.00  1.00
ATOM   4208  P    DG A 204      18.949   7.979 389.203  1.00  1.00
ATOM   4209  OP1  DG A 204      20.144   7.544 389.960  1.00  1.00
ATOM   4210  OP2  DG A 204      19.193   8.929 388.095  1.00  1.00
ATOM   4211  O5'  DG A 204      18.166   6.698 388.650  1.00  1.00
ATOM   4212  C5'  DG A 204      17.205   6.046 389.501  1.00  1.00
ATOM   4213  C4'  DG A 204      15.956   5.712 388.710  1.00  1.00
ATOM   4214  O4'  DG A 204      14.991   6.803 388.707  1.00  1.00
ATOM   4215  C3'  DG A 204      16.169   5.404 387.228  1.00  1.00
ATOM   4216  O3'  DG A 204      15.269   4.374 386.837  1.00  1.00
ATOM   4217  C2'  DG A 204      15.776   6.693 386.505  1.00  1.00
ATOM   4218  C1'  DG A 204      14.563   7.018 387.371  1.00  1.00
ATOM   4219  N9   DG A 204      14.105   8.431 387.254  1.00  1.00
ATOM   4220  C8   DG A 204      14.849   9.575 387.061  1.00  1.00
ATOM   4221  N7   DG A 204      14.135  10.672 387.001  1.00  1.00
ATOM   4222  C5   DG A 204      12.825  10.224 387.165  1.00  1.00
ATOM   4223  C6   DG A 204      11.607  10.952 387.190  1.00  1.00
ATOM   4224  O6   DG A 204      11.430  12.161 387.071  1.00  1.00
ATOM   4225  N1   DG A 204      10.508  10.103 387.380  1.00  1.00
ATOM   4226  C2   DG A 204      10.577   8.731 387.527  1.00  1.00
ATOM   4227  N2   DG A 204       9.412   8.101 387.699  1.00  1.00
ATOM   4228  N3   DG A 204      11.720   8.050 387.504  1.00  1.00
ATOM   4229  C4   DG A 204      12.796   8.858 387.320  1.00  1.00
ATOM   4230  P    DA A 205      15.778   3.241 385.828  1.00  1.00
ATOM   4231  OP1  DA A 205      16.490   2.186 386.585  1.00  1.00
ATOM   4232  OP2  DA A 205      16.533   3.866 384.720  1.00  1.00
ATOM   4233  O5'  DA A 205      14.392   2.664 385.275  1.00  1.00
ATOM   4234  C5'  DA A 205      13.231   2.703 386.126  1.00  1.00
ATOM   4235  C4'  DA A 205      12.024   3.166 385.335  1.00  1.00
ATOM   4236  O4'  DA A 205      11.885   4.616 385.332  1.00  1.00
ATOM   4237  C3'  DA A 205      12.016   2.792 383.853  1.00  1.00
ATOM   4238  O3'  DA A 205      10.682   2.488 383.462  1.00  1.00
ATOM   4239  C2'  DA A 205      12.455   4.065 383.130  1.00  1.00
ATOM   4240  C1'  DA A 205      11.665   5.042 383.996  1.00  1.00
ATOM   4241  N9   DA A 205      12.125   6.453 383.879  1.00  1.00
ATOM   4242  C8   DA A 205      13.395   6.919 383.688  1.00  1.00
ATOM   4243  N7   DA A 205      13.475   8.212 383.626  1.00  1.00
ATOM   4244  C5   DA A 205      12.164   8.637 383.788  1.00  1.00
ATOM   4245  C6   DA A 205      11.579   9.914 383.818  1.00  1.00
ATOM   4246  N6   DA A 205      12.276  11.051 383.679  1.00  1.00
ATOM   4247  N1   DA A 205      10.247   9.980 383.996  1.00  1.00
ATOM   4248  C2   DA A 205       9.560   8.848 384.134  1.00  1.00
ATOM   4249  N3   DA A 205       9.994   7.606 384.123  1.00  1.00
ATOM   4250  C4   DA A 205      11.330   7.568 383.943  1.00  1.00
ATOM   4251  P    DT A 206      10.428   1.271 382.453  1.00  1.00
ATOM   4252  OP1  DT A 206      10.384   0.000 383.210  1.00  1.00
ATOM   4253  OP2  DT A 206      11.406   1.333 381.345  1.00  1.00
ATOM   4254  O5'  DT A 206       8.967   1.620 381.900  1.00  1.00
ATOM   4255  C5'  DT A 206       8.051   2.333 382.751  1.00  1.00
ATOM   4256  C4'  DT A 206       7.346   3.418 381.960  1.00  1.00
ATOM   4257  O4'  DT A 206       8.086   4.672 381.957  1.00  1.00
ATOM   4258  C3'  DT A 206       7.120   3.120 380.478  1.00  1.00
ATOM   4259  O3'  DT A 206       5.862   3.657 380.087  1.00  1.00
ATOM   4260  C2'  DT A 206       8.224   3.891 379.755  1.00  1.00
ATOM   4261  C1'  DT A 206       8.159   5.146 380.621  1.00  1.00
ATOM   4262  N1   DT A 206       9.361   6.018 380.504  1.00  1.00
ATOM   4263  C2   DT A 206       9.161   7.374 380.596  1.00  1.00
ATOM   4264  O2   DT A 206       8.062   7.872 380.766  1.00  1.00
ATOM   4265  N3   DT A 206      10.298   8.150 380.482  1.00  1.00
ATOM   4266  C4   DT A 206      11.586   7.693 380.289  1.00  1.00
ATOM   4267  O4   DT A 206      12.526   8.485 380.202  1.00  1.00
ATOM   4268  C5   DT A 206      11.694   6.255 380.205  1.00  1.00
ATOM   4269  C7   DT A 206      13.062   5.674 379.995  1.00  1.00
ATOM   4270  C6   DT A 206      10.605   5.477 380.312  1.00  1.00
ATOM   4271  P    DG A 207       4.942   2.823 379.078  1.00  1.00
ATOM   4272  OP1  DG A 207       4.159   1.820 379.835  1.00  1.00
ATOM   4273  OP2  DG A 207       5.770   2.298 377.970  1.00  1.00
ATOM   4274  O5'  DG A 207       3.965   3.963 378.525  1.00  1.00
ATOM   4275  C5'  DG A 207       3.643   5.079 379.376  1.00  1.00
ATOM   4276  C4'  DG A 207       3.710   6.370 378.585  1.00  1.00
ATOM   4277  O4'  DG A 207       5.046   6.950 378.582  1.00  1.00
ATOM   4278  C3'  DG A 207       3.352   6.262 377.103  1.00  1.00
ATOM   4279  O3'  DG A 207       2.651   7.436 376.712  1.00  1.00
ATOM   4280  C2'  DG A 207       4.699   6.238 376.380  1.00  1.00
ATOM   4281  C1'  DG A 207       5.383   7.291 377.246  1.00  1.00
ATOM   4282  N9   DG A 207       6.868   7.290 377.129  1.00  1.00
ATOM   4283  C8   DG A 207       7.726   6.229 376.936  1.00  1.00
ATOM   4284  N7   DG A 207       8.991   6.569 376.876  1.00  1.00
ATOM   4285  C5   DG A 207       8.969   7.953 377.040  1.00  1.00
ATOM   4286  C6   DG A 207      10.038   8.887 377.065  1.00  1.00
ATOM   4287  O6   DG A 207      11.243   8.681 376.946  1.00  1.00
ATOM   4288  N1   DG A 207       9.570  10.195 377.255  1.00  1.00
ATOM   4289  C2   DG A 207       8.244  10.553 377.402  1.00  1.00
ATOM   4290  N2   DG A 207       8.004  11.855 377.574  1.00  1.00
ATOM   4291  N3   DG A 207       7.243   9.676 377.379  1.00  1.00
ATOM   4292  C4   DG A 207       7.679   8.403 377.195  1.00  1.00
ATOM   4293  P    DA A 208       1.415   7.302 375.703  1.00  1.00
ATOM   4294  OP1  DA A 208       0.192   6.952 376.460  1.00  1.00
ATOM   4295  OP2  DA A 208       1.776   6.391 374.595  1.00  1.00
ATOM   4296  O5'  DA A 208       1.295   8.799 375.150  1.00  1.00
ATOM   4297  C5'  DA A 208       1.690   9.892 376.001  1.00  1.00
ATOM   4298  C4'  DA A 208       2.504  10.897 375.210  1.00  1.00
ATOM   4299  O4'  DA A 208       3.926  10.581 375.207  1.00  1.00
ATOM   4300  C3'  DA A 208       2.151  11.020 373.728  1.00  1.00
ATOM   4301  O3'  DA A 208       2.274  12.382 373.337  1.00  1.00
ATOM   4302  C2'  DA A 208       3.226  10.208 373.005  1.00  1.00
ATOM   4303  C1'  DA A 208       4.399  10.658 373.871  1.00  1.00
ATOM   4304  N9   DA A 208       5.599   9.784 373.754  1.00  1.00
ATOM   4305  C8   DA A 208       5.650   8.433 373.563  1.00  1.00
ATOM   4306  N7   DA A 208       6.855   7.956 373.501  1.00  1.00
ATOM   4307  C5   DA A 208       7.664   9.072 373.663  1.00  1.00
ATOM   4308  C6   DA A 208       9.059   9.234 373.693  1.00  1.00
ATOM   4309  N6   DA A 208       9.925   8.220 373.554  1.00  1.00
ATOM   4310  N1   DA A 208       9.534  10.481 373.871  1.00  1.00
ATOM   4311  C2   DA A 208       8.669  11.484 374.009  1.00  1.00
ATOM   4312  N3   DA A 208       7.355  11.455 373.998  1.00  1.00
ATOM   4313  C4   DA A 208       6.905  10.196 373.818  1.00  1.00
ATOM   4314  P    DA A 209       1.195  13.000 372.328  1.00  1.00
ATOM   4315  OP1  DA A 209       0.000  13.435 373.085  1.00  1.00
ATOM   4316  OP2  DA A 209       0.952  12.050 371.220  1.00  1.00
ATOM   4317  O5'  DA A 209       1.978  14.281 371.775  1.00  1.00
ATOM   4318  C5'  DA A 209       2.940  14.932 372.626  1.00  1.00
ATOM   4319  C4'  DA A 209       4.189  15.267 371.835  1.00  1.00
ATOM   4320  O4'  DA A 209       5.153  14.176 371.832  1.00  1.00
ATOM   4321  C3'  DA A 209       3.975  15.574 370.353  1.00  1.00
ATOM   4322  O3'  DA A 209       4.875  16.604 369.962  1.00  1.00
ATOM   4323  C2'  DA A 209       4.368  14.286 369.630  1.00  1.00
ATOM   4324  C1'  DA A 209       5.581  13.960 370.496  1.00  1.00
ATOM   4325  N9   DA A 209       6.039  12.548 370.379  1.00  1.00
ATOM   4326  C8   DA A 209       5.286  11.425 370.188  1.00  1.00
ATOM   4327  N7   DA A 209       5.980  10.331 370.126  1.00  1.00
ATOM   4328  C5   DA A 209       7.291  10.758 370.288  1.00  1.00
ATOM   4329  C6   DA A 209       8.515  10.069 370.318  1.00  1.00
ATOM   4330  N6   DA A 209       8.619   8.740 370.179  1.00  1.00
ATOM   4331  N1   DA A 209       9.632  10.799 370.496  1.00  1.00
ATOM   4332  C2   DA A 209       9.522  12.119 370.634  1.00  1.00
ATOM   4333  N3   DA A 209       8.441  12.868 370.623  1.00  1.00
ATOM   4334  C4   DA A 209       7.337  12.114 370.443  1.00  1.00
ATOM   4335  P    DT A 210       4.366  17.738 368.953  1.00  1.00
ATOM   4336  OP1  DT A 210       3.655  18.792 369.710  1.00  1.00
ATOM   4337  OP2  DT A 210       3.611  17.113 367.845  1.00  1.00
ATOM   4338  O5'  DT A 210       5.753  18.314 368.400  1.00  1.00
ATOM   4339  C5'  DT A 210       6.914  18.276 369.251  1.00  1.00
ATOM   4340  C4'  DT A 210       8.121  17.813 368.460  1.00  1.00
ATOM   4341  O4'  DT A 210       8.260  16.363 368.457  1.00  1.00
ATOM   4342  C3'  DT A 210       8.129  18.187 366.978  1.00  1.00
ATOM   4343  O3'  DT A 210       9.462  18.491 366.587  1.00  1.00
ATOM   4344  C2'  DT A 210       7.689  16.914 366.255  1.00  1.00
ATOM   4345  C1'  DT A 210       8.479  15.937 367.121  1.00  1.00
ATOM   4346  N1   DT A 210       8.019  14.525 367.004  1.00  1.00
ATOM   4347  C2   DT A 210       8.978  13.545 367.096  1.00  1.00
ATOM   4348  O2   DT A 210      10.160  13.788 367.266  1.00  1.00
ATOM   4349  N3   DT A 210       8.514  12.249 366.982  1.00  1.00
ATOM   4350  C4   DT A 210       7.204  11.862 366.789  1.00  1.00
ATOM   4351  O4   DT A 210       6.909  10.668 366.702  1.00  1.00
ATOM   4352  C5   DT A 210       6.271  12.961 366.705  1.00  1.00
ATOM   4353  C7   DT A 210       4.823  12.628 366.495  1.00  1.00
ATOM   4354  C6   DT A 210       6.695  14.231 366.812  1.00  1.00
ATOM   4355  P    DT A 211       9.716  19.708 365.578  1.00  1.00
ATOM   4356  OP1  DT A 211       9.761  20.979 366.335  1.00  1.00
ATOM   4357  OP2  DT A 211       8.738  19.646 364.470  1.00  1.00
ATOM   4358  O5'  DT A 211      11.177  19.359 365.025  1.00  1.00
ATOM   4359  C5'  DT A 211      12.094  18.646 365.876  1.00  1.00
ATOM   4360  C4'  DT A 211      12.798  17.561 365.085  1.00  1.00
ATOM   4361  O4'  DT A 211      12.058  16.307 365.082  1.00  1.00
ATOM   4362  C3'  DT A 211      13.024  17.859 363.603  1.00  1.00
ATOM   4363  O3'  DT A 211      14.282  17.322 363.212  1.00  1.00
ATOM   4364  C2'  DT A 211      11.921  17.087 362.880  1.00  1.00
ATOM   4365  C1'  DT A 211      11.986  15.833 363.746  1.00  1.00
ATOM   4366  N1   DT A 211      10.784  14.961 363.629  1.00  1.00
ATOM   4367  C2   DT A 211      10.983  13.605 363.721  1.00  1.00
ATOM   4368  O2   DT A 211      12.082  13.106 363.891  1.00  1.00
ATOM   4369  N3   DT A 211       9.846  12.828 363.607  1.00  1.00
ATOM   4370  C4   DT A 211       8.559  13.286 363.414  1.00  1.00
ATOM   4371  O4   DT A 211       7.619  12.493 363.327  1.00  1.00
ATOM   4372  C5   DT A 211       8.450  14.723 363.330  1.00  1.00
ATOM   4373  C7   DT A 211       7.083  15.305 363.120  1.00  1.00
ATOM   4374  C6   DT A 211       9.539  15.502 363.437  1.00  1.00
ATOM   4375  P    DC A 212      15.203  18.156 362.203  1.00  1.00
ATOM   4376  OP1  DC A 212      15.986  19.158 362.960  1.00  1.00
ATOM   4377  OP2  DC A 212      14.375  18.681 361.095  1.00  1.00
ATOM   4378  O5'  DC A 212      16.179  17.016 361.650  1.00  1.00
ATOM   4379  C5'  DC A 212      16.502  15.900 362.501  1.00  1.00
ATOM   4380  C4'  DC A 212      16.434  14.608 361.710  1.00  1.00
ATOM   4381  O4'  DC A 212      15.098  14.028 361.707  1.00  1.00
ATOM   4382  C3'  DC A 212      16.792  14.716 360.228  1.00  1.00
ATOM   4383  O3'  DC A 212      17.494  13.542 359.837  1.00  1.00
ATOM   4384  C2'  DC A 212      15.446  14.741 359.505  1.00  1.00
ATOM   4385  C1'  DC A 212      14.761  13.688 360.371  1.00  1.00
ATOM   4386  N1   DC A 212      13.276  13.689 360.254  1.00  1.00
ATOM   4387  C2   DC A 212      12.617  12.466 360.345  1.00  1.00
ATOM   4388  O2   DC A 212      13.285  11.440 360.518  1.00  1.00
ATOM   4389  N3   DC A 212      11.263  12.445 360.240  1.00  1.00
ATOM   4390  C4   DC A 212      10.576  13.580 360.053  1.00  1.00
ATOM   4391  N4   DC A 212       9.257  13.507 359.957  1.00  1.00
ATOM   4392  C5   DC A 212      11.235  14.848 359.956  1.00  1.00
ATOM   4393  C6   DC A 212      12.588  14.847 360.063  1.00  1.00
ATOM   4394  P    DG A 213      18.729  13.676 358.828  1.00  1.00
ATOM   4395  OP1  DG A 213      19.952  14.027 359.585  1.00  1.00
ATOM   4396  OP2  DG A 213      18.368  14.588 357.720  1.00  1.00
ATOM   4397  O5'  DG A 213      18.849  12.180 358.275  1.00  1.00
ATOM   4398  C5'  DG A 213      18.454  11.087 359.126  1.00  1.00
ATOM   4399  C4'  DG A 213      17.640  10.082 358.335  1.00  1.00
ATOM   4400  O4'  DG A 213      16.219  10.398 358.332  1.00  1.00
ATOM   4401  C3'  DG A 213      17.993   9.959 356.853  1.00  1.00
ATOM   4402  O3'  DG A 213      17.871   8.597 356.462  1.00  1.00
ATOM   4403  C2'  DG A 213      16.918  10.770 356.130  1.00  1.00
ATOM   4404  C1'  DG A 213      15.746  10.321 356.996  1.00  1.00
ATOM   4405  N9   DG A 213      14.545  11.195 356.879  1.00  1.00
ATOM   4406  C8   DG A 213      14.475  12.557 356.686  1.00  1.00
ATOM   4407  N7   DG A 213      13.252  13.026 356.626  1.00  1.00
ATOM   4408  C5   DG A 213      12.455  11.893 356.790  1.00  1.00
ATOM   4409  C6   DG A 213      11.042  11.766 356.815  1.00  1.00
ATOM   4410  O6   DG A 213      10.188  12.640 356.696  1.00  1.00
ATOM   4411  N1   DG A 213      10.651  10.433 357.005  1.00  1.00
ATOM   4412  C2   DG A 213      11.514   9.364 357.152  1.00  1.00
ATOM   4413  N2   DG A 213      10.942   8.169 357.324  1.00  1.00
ATOM   4414  N3   DG A 213      12.839   9.484 357.129  1.00  1.00
ATOM   4415  C4   DG A 213      13.235  10.771 356.945  1.00  1.00
ATOM   4416  P    DA A 214      18.949   7.979 355.453  1.00  1.00
ATOM   4417  OP1  DA A 214      20.144   7.544 356.210  1.00  1.00
ATOM   4418  OP2  DA A 214      19.193   8.929 354.345  1.00  1.00
ATOM   4419  O5'  DA A 214      18.166   6.698 354.900  1.00  1.00
ATOM   4420  C5'  DA A 214      17.205   6.046 355.751  1.00  1.00
ATOM   4421  C4'  DA A 214      15.956   5.712 354.960  1.00  1.00
ATOM   4422  O4'  DA A 214      14.991   6.803 354.957  1.00  1.00
ATOM   4423  C3'  DA A 214      16.169   5.404 353.478  1.00  1.00
ATOM   4424  O3'  DA A 214      15.269   4.374 353.087  1.00  1.00
ATOM   4425  C2'  DA A 214      15.776   6.693 352.755  1.00  1.00
ATOM   4426  C1'  DA A 214      14.563   7.018 353.621  1.00  1.00
ATOM   4427  N9   DA A 214      14.105   8.431 353.504  1.00  1.00
ATOM   4428  C8   DA A 214      14.859   9.554 353.313  1.00  1.00
ATOM   4429  N7   DA A 214      14.164  10.647 353.251  1.00  1.00
ATOM   4430  C5   DA A 214      12.853  10.221 353.413  1.00  1.00
ATOM   4431  C6   DA A 214      11.630  10.910 353.443  1.00  1.00
ATOM   4432  N6   DA A 214      11.525  12.239 353.304  1.00  1.00
ATOM   4433  N1   DA A 214      10.512  10.180 353.621  1.00  1.00
ATOM   4434  C2   DA A 214      10.623   8.860 353.759  1.00  1.00
ATOM   4435  N3   DA A 214      11.703   8.111 353.748  1.00  1.00
ATOM   4436  C4   DA A 214      12.807   8.865 353.568  1.00  1.00
ATOM   4437  P    DT A 215      15.778   3.241 352.078  1.00  1.00
ATOM   4438  OP1  DT A 215      16.490   2.186 352.835  1.00  1.00
ATOM   4439  OP2  DT A 215      16.533   3.866 350.970  1.00  1.00
ATOM   4440  O5'  DT A 215      14.392   2.664 351.525  1.00  1.00
ATOM   4441  C5'  DT A 215      13.231   2.703 352.376  1.00  1.00
ATOM   4442  C4'  DT A 215      12.024   3.166 351.585  1.00  1.00
ATOM   4443  O4'  DT A 215      11.885   4.616 351.582  1.00  1.00
ATOM   4444  C3'  DT A 215      12.016   2.792 350.103  1.00  1.00
ATOM   4445  O3'  DT A 215      10.682   2.488 349.712  1.00  1.00
ATOM   4446  C2'  DT A 215      12.455   4.065 349.380  1.00  1.00
ATOM   4447  C1'  DT A 215      11.665   5.042 350.246  1.00  1.00
ATOM   4448  N1   DT A 215      12.125   6.453 350.129  1.00  1.00
ATOM   4449  C2   DT A 215      11.166   7.433 350.221  1.00  1.00
ATOM   4450  O2   DT A 215       9.984   7.191 350.391  1.00  1.00
ATOM   4451  N3   DT A 215      11.630   8.730 350.107  1.00  1.00
ATOM   4452  C4   DT A 215      12.941   9.116 349.914  1.00  1.00
ATOM   4453  O4   DT A 215      13.235  10.310 349.827  1.00  1.00
ATOM   4454  C5   DT A 215      13.873   8.017 349.830  1.00  1.00
ATOM   4455  C7   DT A 215      15.321   8.351 349.620  1.00  1.00
ATOM   4456  C6   DT A 215      13.450   6.747 349.937  1.00  1.00
ATOM   4457  P    DG A 216      10.428   1.271 348.703  1.00  1.00
ATOM   4458  OP1  DG A 216      10.384   0.000 349.460  1.00  1.00
ATOM   4459  OP2  DG A 216      11.406   1.333 347.595  1.00  1.00
ATOM   4460  O5'  DG A 216       8.967   1.620 348.150  1.00  1.00
ATOM   4461  C5'  DG A 216       8.051   2.333 349.001  1.00  1.00
ATOM   4462  C4'  DG A 216       7.346   3.418 348.210  1.00  1.00
ATOM   4463  O4'  DG A 216       8.086   4.672 348.207  1.00  1.00
ATOM   4464  C3'  DG A 216       7.120   3.120 346.728  1.00  1.00
ATOM   4465  O3'  DG A 216       5.862   3.657 346.337  1.00  1.00
ATOM   4466  C2'  DG A 216       8.224   3.891 346.005  1.00  1.00
ATOM   4467  C1'  DG A 216       8.159   5.146 346.871  1.00  1.00
ATOM   4468  N9   DG A 216       9.361   6.018 346.754  1.00  1.00
ATOM   4469  C8   DG A 216      10.678   5.663 346.561  1.00  1.00
ATOM   4470  N7   DG A 216      11.502   6.682 346.501  1.00  1.00
ATOM   4471  C5   DG A 216      10.671   7.789 346.665  1.00  1.00
ATOM   4472  C6   DG A 216      10.986   9.173 346.690  1.00  1.00
ATOM   4473  O6   DG A 216      12.082   9.714 346.571  1.00  1.00
ATOM   4474  N1   DG A 216       9.839   9.956 346.880  1.00  1.00
ATOM   4475  C2   DG A 216       8.556   9.466 347.027  1.00  1.00
ATOM   4476  N2   DG A 216       7.597  10.379 347.199  1.00  1.00
ATOM   4477  N3   DG A 216       8.261   8.168 347.004  1.00  1.00
ATOM   4478  C4   DG A 216       9.363   7.395 346.820  1.00  1.00
ATOM   4479  P    DA A 217       4.942   2.823 345.328  1.00  1.00
ATOM   4480  OP1  DA A 217       4.159   1.820 346.085  1.00  1.00
ATOM   4481  OP2  DA A 217       5.770   2.298 344.220  1.00  1.00
ATOM   4482  O5'  DA A 217       3.965   3.963 344.775  1.00  1.00
ATOM   4483  C5'  DA A 217       3.643   5.079 345.626  1.00  1.00
ATOM   4484  C4'  DA A 217       3.710   6.370 344.835  1.00  1.00
ATOM   4485  O4'  DA A 217       5.046   6.950 344.832  1.00  1.00
ATOM   4486  C3'  DA A 217       3.352   6.262 343.353  1.00  1.00
ATOM   4487  O3'  DA A 217       2.651   7.436 342.962  1.00  1.00
ATOM   4488  C2'  DA A 217       4.699   6.238 342.630  1.00  1.00
ATOM   4489  C1'  DA A 217       5.383   7.291 343.496  1.00  1.00
ATOM   4490  N9   DA A 217       6.868   7.290 343.379  1.00  1.00
ATOM   4491  C8   DA A 217       7.703   6.226 343.188  1.00  1.00
ATOM   4492  N7   DA A 217       8.958   6.549 343.126  1.00  1.00
ATOM   4493  C5   DA A 217       8.957   7.928 343.288  1.00  1.00
ATOM   4494  C6   DA A 217       9.991   8.878 343.318  1.00  1.00
ATOM   4495  N6   DA A 217      11.287   8.567 343.179  1.00  1.00
ATOM   4496  N1   DA A 217       9.642  10.166 343.496  1.00  1.00
ATOM   4497  C2   DA A 217       8.352  10.470 343.634  1.00  1.00
ATOM   4498  N3   DA A 217       7.306   9.673 343.623  1.00  1.00
ATOM   4499  C4   DA A 217       7.682   8.390 343.443  1.00  1.00
ATOM   4500  P    DA A 218       1.415   7.302 341.953  1.00  1.00
ATOM   4501  OP1  DA A 218       0.192   6.952 342.710  1.00  1.00
ATOM   4502  OP2  DA A 218       1.776   6.391 340.845  1.00  1.00
ATOM   4503  O5'  DA A 218       1.295   8.799 341.400  1.00  1.00
ATOM   4504  C5'  DA A 218       1.690   9.892 342.251  1.00  1.00
ATOM   4505  C4'  DA A 218       2.504  10.897 341.460  1.00  1.00
ATOM   4506  O4'  DA A 218       3.926  10.581 341.457  1.00  1.00
ATOM   4507  C3'  DA A 218       2.151  11.020 339.978  1.00  1.00
ATOM   4508  O3'  DA A 218       2.274  12.382 339.587  1.00  1.00
ATOM   4509  C2'  DA A 218       3.226  10.208 339.255  1.00  1.00
ATOM   4510  C1'  DA A 218       4.399  10.658 340.121  1.00  1.00
ATOM   4511  N9   DA A 218       5.599   9.784 340.004  1.00  1.00
ATOM   4512  C8   DA A 218       5.650   8.433 339.813  1.00  1.00
ATOM   4513  N7   DA A 218       6.855   7.956 339.751  1.00  1.00
ATOM   4514  C5   DA A 218       7.664   9.072 339.913  1.00  1.00
ATOM   4515  C6   DA A 218       9.059   9.234 339.943  1.00  1.00
ATOM   4516  N6   DA A 218       9.925   8.220 339.804  1.00  1.00
ATOM   4517  N1   DA A 218       9.534  10.481 340.121  1.00  1.00
ATOM   4518  C2   DA A 218       8.669  11.484 340.259  1.00  1.00
ATOM   4519  N3   DA A 218       7.355  11.455 340.248  1.00  1.00
ATOM   4520  C4   DA A 218       6.905  10.196 340.068  1.00  1.00
ATOM   4521  P    DC A 219       1.195  13.000 338.578  1.00  1.00
ATOM   4522  OP1  DC A 219       0.000  13.435 339.335  1.00  1.00
ATOM   4523  OP2  DC A 219       0.952  12.050 337.470  1.00  1.00
ATOM   4524  O5'  DC A 219       1.978  14.281 338.025  1.00  1.00
ATOM   4525  C5'  DC A 219       2.940  14.932 338.876  1.00  1.00
ATOM   4526  C4'  DC A 219       4.189  15.267 338.085  1.00  1.00
ATOM   4527  O4'  DC A 219       5.153  14.176 338.082  1.00  1.00
ATOM   4528  C3'  DC A 219       3.975  15.574 336.603  1.00  1.00
ATOM   4529  O3'  DC A 219       4.875  16.604 336.212  1.00  1.00
ATOM   4530  C2'  DC A 219       4.368  14.286 335.880  1.00  1.00
ATOM   4531  C1'  DC A 219       5.581  13.960 336.746  1.00  1.00
ATOM   4532  N1   DC A 219       6.039  12.548 336.629  1.00  1.00
ATOM   4533  C2   DC A 219       7.406  12.299 336.720  1.00  1.00
ATOM   4534  O2   DC A 219       8.176  13.251 336.893  1.00  1.00
ATOM   4535  N3   DC A 219       7.844  11.017 336.615  1.00  1.00
ATOM   4536  C4   DC A 219       6.978  10.014 336.428  1.00  1.00
ATOM   4537  N4   DC A 219       7.454   8.782 336.332  1.00  1.00
ATOM   4538  C5   DC A 219       5.568  10.249 336.331  1.00  1.00
ATOM   4539  C6   DC A 219       5.150  11.536 336.438  1.00  1.00
ATOM   4540  P    DC A 220       4.366  17.738 335.203  1.00  1.00
ATOM   4541  OP1  DC A 220       3.655  18.792 335.960  1.00  1.00
ATOM   4542  OP2  DC A 220       3.611  17.113 334.095  1.00  1.00
ATOM   4543  O5'  DC A 220       5.753  18.314 334.650  1.00  1.00
ATOM   4544  C5'  DC A 220       6.914  18.276 335.501  1.00  1.00
ATOM   4545  C4'  DC A 220       8.121  17.813 334.710  1.00  1.00
ATOM   4546  O4'  DC A 220       8.260  16.363 334.707  1.00  1.00
ATOM   4547  C3'  DC A 220       8.129  18.187 333.228  1.00  1.00
ATOM   4548  O3'  DC A 220       9.462  18.491 332.837  1.00  1.00
ATOM   4549  C2'  DC A 220       7.689  16.914 332.505  1.00  1.00
ATOM   4550  C1'  DC A 220       8.479  15.937 333.371  1.00  1.00
ATOM   4551  N1   DC A 220       8.019  14.525 333.254  1.00  1.00
ATOM   4552  C2   DC A 220       8.979  13.520 333.345  1.00  1.00
ATOM   4553  O2   DC A 220      10.161  13.838 333.518  1.00  1.00
ATOM   4554  N3   DC A 220       8.580  12.226 333.240  1.00  1.00
ATOM   4555  C4   DC A 220       7.289  11.923 333.053  1.00  1.00
ATOM   4556  N4   DC A 220       6.950  10.647 332.957  1.00  1.00
ATOM   4557  C5   DC A 220       6.286  12.942 332.956  1.00  1.00
ATOM   4558  C6   DC A 220       6.705  14.229 333.063  1.00  1.00
ATOM   4559  P    DA A 221       9.716  19.708 331.828  1.00  1.00
ATOM   4560  OP1  DA A 221       9.761  20.979 332.585  1.00  1.00
ATOM   4561  OP2  DA A 221       8.738  19.646 330.720  1.00  1.00
ATOM   4562  O5'  DA A 221      11.177  19.359 331.275  1.00  1.00
ATOM   4563  C5'  DA A 221      12.094  18.646 332.126  1.00  1.00
ATOM   4564  C4'  DA A 221      12.798  17.561 331.335  1.00  1.00
ATOM   4565  O4'  DA A 221      12.058  16.307 331.332  1.00  1.00
ATOM   4566  C3'  DA A 221      13.024  17.859 329.853  1.00  1.00
ATOM   4567  O3'  DA A 221      14.282  17.322 329.462  1.00  1.00
ATOM   4568  C2'  DA A 221      11.921  17.087 329.130  1.00  1.00
ATOM   4569  C1'  DA A 221      11.986  15.833 329.996  1.00  1.00
ATOM   4570  N9   DA A 221      10.784  14.961 329.879  1.00  1.00
ATOM   4571  C8   DA A 221       9.483  15.331 329.688  1.00  1.00
ATOM   4572  N7   DA A 221       8.658  14.332 329.626  1.00  1.00
ATOM   4573  C5   DA A 221       9.468  13.217 329.788  1.00  1.00
ATOM   4574  C6   DA A 221       9.191  11.841 329.818  1.00  1.00
ATOM   4575  N6   DA A 221       7.959  11.331 329.679  1.00  1.00
ATOM   4576  N1   DA A 221      10.230  11.004 329.996  1.00  1.00
ATOM   4577  C2   DA A 221      11.452  11.516 330.134  1.00  1.00
ATOM   4578  N3   DA A 221      11.830  12.776 330.123  1.00  1.00
ATOM   4579  C4   DA A 221      10.772  13.592 329.943  1.00  1.00
ATOM   4580  P    DA A 222      15.203  18.156 328.453  1.00  1.00
ATOM   4581  OP1  DA A 222      15.986  19.158 329.210  1.00  1.00
ATOM   4582  OP2  DA A 222      14.375  18.681 327.345  1.00  1.00
ATOM   4583  O5'  DA A 222      16.179  17.016 327.900  1.00  1.00
ATOM   4584  C5'  DA A 222      16.502  15.900 328.751  1.00  1.00
ATOM   4585  C4'  DA A 222      16.434  14.608 327.960  1.00  1.00
ATOM   4586  O4'  DA A 222      15.098  14.028 327.957  1.00  1.00
ATOM   4587  C3'  DA A 222      16.792  14.716 326.478  1.00  1.00
ATOM   4588  O3'  DA A 222      17.494  13.542 326.087  1.00  1.00
ATOM   4589  C2'  DA A 222      15.446  14.741 325.755  1.00  1.00
ATOM   4590  C1'  DA A 222      14.761  13.688 326.621  1.00  1.00
ATOM   4591  N9   DA A 222      13.276  13.689 326.504  1.00  1.00
ATOM   4592  C8   DA A 222      12.441  14.752 326.313  1.00  1.00
ATOM   4593  N7   DA A 222      11.186  14.430 326.251  1.00  1.00
ATOM   4594  C5   DA A 222      11.187  13.051 326.413  1.00  1.00
ATOM   4595  C6   DA A 222      10.154  12.100 326.443  1.00  1.00
ATOM   4596  N6   DA A 222       8.857  12.412 326.304  1.00  1.00
ATOM   4597  N1   DA A 222      10.502  10.812 326.621  1.00  1.00
ATOM   4598  C2   DA A 222      11.792  10.509 326.759  1.00  1.00
ATOM   4599  N3   DA A 222      12.838  11.306 326.748  1.00  1.00
ATOM   4600  C4   DA A 222      12.462  12.588 326.568  1.00  1.00
ATOM   4601  P    DA A 223      18.729  13.676 325.078  1.00  1.00
ATOM   4602  OP1  DA A 223      19.952  14.027 325.835  1.00  1.00
ATOM   4603  OP2  DA A 223      18.368  14.588 323.970  1.00  1.00
ATOM   4604  O5'  DA A 223      18.849  12.180 324.525  1.00  1.00
ATOM   4605  C5'  DA A 223      18.454  11.087 325.376  1.00  1.00
ATOM   4606  C4'  DA A 223      17.640  10.082 324.585  1.00  1.00
ATOM   4607  O4'  DA A 223      16.219  10.398 324.582  1.00  1.00
ATOM   4608  C3'  DA A 223      17.993   9.959 323.103  1.00  1.00
ATOM   4609  O3'  DA A 223      17.871   8.597 322.712  1.00  1.00
ATOM   4610  C2'  DA A 223      16.918  10.770 322.380  1.00  1.00
ATOM   4611  C1'  DA A 223      15.746  10.321 323.246  1.00  1.00
ATOM   4612  N9   DA A 223      14.545  11.195 323.129  1.00  1.00
ATOM   4613  C8   DA A 223      14.494  12.546 322.938  1.00  1.00
ATOM   4614  N7   DA A 223      13.290  13.022 322.876  1.00  1.00
ATOM   4615  C5   DA A 223      12.480  11.907 323.038  1.00  1.00
ATOM   4616  C6   DA A 223      11.085  11.745 323.068  1.00  1.00
ATOM   4617  N6   DA A 223      10.219  12.759 322.929  1.00  1.00
ATOM   4618  N1   DA A 223      10.610  10.498 323.246  1.00  1.00
ATOM   4619  C2   DA A 223      11.475   9.494 323.384  1.00  1.00
ATOM   4620  N3   DA A 223      12.790   9.524 323.373  1.00  1.00
ATOM   4621  C4   DA A 223      13.240  10.783 323.193  1.00  1.00
ATOM   4622  P    DG A 224      18.949   7.979 321.703  1.00  1.00
ATOM   4623  OP1  DG A 224      20.144   7.544 322.460  1.00  1.00
ATOM   4624  OP2  DG A 224      19.193   8.929 320.595  1.00  1.00
ATOM   4625  O5'  DG A 224      18.166   6.698 321.150  1.00  1.00
ATOM   4626  C5'  DG A 224      17.205   6.046 322.001  1.00  1.00
ATOM   4627  C4'  DG A 224      15.956   5.712 321.210  1.00  1.00
ATOM   4628  O4'  DG A 224      14.991   6.803 321.207  1.00  1.00
ATOM   4629  C3'  DG A 224      16.169   5.404 319.728  1.00  1.00
ATOM   4630  O3'  DG A 224      15.269   4.374 319.337  1.00  1.00
ATOM   4631  C2'  DG A 224      15.776   6.693 319.005  1.00  1.00
ATOM   4632  C1'  DG A 224      14.563   7.018 319.871  1.00  1.00
ATOM   4633  N9   DG A 224      14.105   8.431 319.754  1.00  1.00
ATOM   4634  C8   DG A 224      14.849   9.575 319.561  1.00  1.00
ATOM   4635  N7   DG A 224      14.135  10.672 319.501  1.00  1.00
ATOM   4636  C5   DG A 224      12.825  10.224 319.665  1.00  1.00
ATOM   4637  C6   DG A 224      11.607  10.952 319.690  1.00  1.00
ATOM   4638  O6   DG A 224      11.430  12.161 319.571  1.00  1.00
ATOM   4639  N1   DG A 224      10.508  10.103 319.880  1.00  1.00
ATOM   4640  C2   DG A 224      10.577   8.731 320.027  1.00  1.00
ATOM   4641  N2   DG A 224       9.412   8.101 320.199  1.00  1.00
ATOM   4642  N3   DG A 224      11.720   8.050 320.004  1.00  1.00
ATOM   4643  C4   DG A 224      12.796   8.858 319.820  1.00  1.00
ATOM   4644  P    DA A 225      15.778   3.241 318.328  1.00  1.00
ATOM   4645  OP1  DA A 225      16.490   2.186 319.085  1.00  1.00
ATOM   4646  OP2  DA A 225      16.533   3.866 317.220  1.00  1.00
ATOM   4647  O5'  DA A 225      14.392   2.664 317.775  1.00  1.00
ATOM   4648  C5'  DA A 225      13.231   2.703 318.626  1.00  1.00
ATOM   4649  C4'  DA A 225      12.024   3.166 317.835  1.00  1.00
ATOM   4650  O4'  DA A 225      11.885   4.616 317.832  1.00  1.00
ATOM   4651  C3'  DA A 225      12.016   2.792 316.353  1.00  1.00
ATOM   4652  O3'  DA A 225      10.682   2.488 315.962  1.00  1.00
ATOM   4653  C2'  DA A 225      12.455   4.065 315.630  1.00  1.00
ATOM   4654  C1'  DA A 225      11.665   5.042 316.496  1.00  1.00
ATOM   4655  N9   DA A 225      12.125   6.453 316.379  1.00  1.00
ATOM   4656  C8   DA A 225      13.395   6.919 316.188  1.00  1.00
ATOM   4657  N7   DA A 225      13.475   8.212 316.126  1.00  1.00
ATOM   4658  C5   DA A 225      12.164   8.637 316.288  1.00  1.00
ATOM   4659  C6   DA A 225      11.579   9.914 316.318  1.00  1.00
ATOM   4660  N6   DA A 225      12.276  11.051 316.179  1.00  1.00
ATOM   4661  N1   DA A 225      10.247   9.980 316.496  1.00  1.00
ATOM   4662  C2   DA A 225       9.560   8.848 316.634  1.00  1.00
ATOM   4663  N3   DA A 225       9.994   7.606 316.623  1.00  1.00
ATOM   4664  C4   DA A 225      11.330   7.568 316.443  1.00  1.00
ATOM   4665  P    DG A 226      10.428   1.271 314.953  1.00  1.00
ATOM   4666  OP1  DG A 226      10.384   0.000 315.710  1.00  1.00
ATOM   4667  OP2  DG A 226      11.406   1.333 313.845  1.00  1.00
ATOM   4668  O5'  DG A 226       8.967   1.620 314.400  1.00  1.00
ATOM   4669  C5'  DG A 226       8.051   2.333 315.251  1.00  1.00
ATOM   4670  C4'  DG A 226       7.346   3.418 314.460  1.00  1.00
ATOM   4671  O4'  DG A 226       8.086   4.672 314.457  1.00  1.00
ATOM   4672  C3'  DG A 226       7.120   3.120 312.978  1.00  1.00
ATOM   4673  O3'  DG A 226       5.862   3.657 312.587  1.00  1.00
ATOM   4674  C2'  DG A 226       8.224   3.891 312.255  1.00  1.00
ATOM   4675  C1'  DG A 226       8.159   5.146 313.121  1.00  1.00
ATOM   4676  N9   DG A 226       9.361   6.018 313.004  1.00  1.00
ATOM   4677  C8   DG A 226      10.678   5.663 312.811  1.00  1.00
ATOM   4678  N7   DG A 226      11.502   6.682 312.751  1.00  1.00
ATOM   4679  C5   DG A 226      10.671   7.789 312.915  1.00  1.00
ATOM   4680  C6   DG A 226      10.986   9.173 312.940  1.00  1.00
ATOM   4681  O6   DG A 226      12.082   9.714 312.821  1.00  1.00
ATOM   4682  N1   DG A 226       9.839   9.956 313.130  1.00  1.00
ATOM   4683  C2   DG A 226       8.556   9.466 313.277  1.00  1.00
ATOM   4684  N2   DG A 226       7.597  10.379 313.449  1.00  1.00
ATOM   4685  N3   DG A 226       8.261   8.168 313.254  1.00  1.00
ATOM   4686  C4   DG A 226       9.363   7.395 313.070  1.00  1.00
ATOM   4687  P    DA A 227       4.942   2.823 311.578  1.00  1.00
ATOM   4688  OP1  DA A 227       4.159   1.820 312.335  1.00  1.00
ATOM   4689  OP2  DA A 227       5.770   2.298 310.470  1.00  1.00
ATOM   4690  O5'  DA A 227       3.965   3.963 311.025  1.00  1.00
ATOM   4691  C5'  DA A 227       3.643   5.079 311.876  1.00  1.00
ATOM   4692  C4'  DA A 227       3.710   6.370 311.085  1.00  1.00
ATOM   4693  O4'  DA A 227       5.046   6.950 311.082  1.00  1.00
ATOM   4694  C3'  DA A 227       3.352   6.262 309.603  1.00  1.00
ATOM   4695  O3'  DA A 227       2.651   7.436 309.212  1.00  1.00
ATOM   4696  C2'  DA A 227       4.699   6.238 308.880  1.00  1.00
ATOM   4697  C1'  DA A 227       5.383   7.291 309.746  1.00  1.00
ATOM   4698  N9   DA A 227       6.868   7.290 309.629  1.00  1.00
ATOM   4699  C8   DA A 227       7.703   6.226 309.438  1.00  1.00
ATOM   4700  N7   DA A 227       8.958   6.549 309.376  1.00  1.00
ATOM   4701  C5   DA A 227       8.957   7.928 309.538  1.00  1.00
ATOM   4702  C6   DA A 227       9.991   8.878 309.568  1.00  1.00
ATOM   4703  N6   DA A 227      11.287   8.567 309.429  1.00  1.00
ATOM   4704  N1   DA A 227       9.642  10.166 309.746  1.00  1.00
ATOM   4705  C2   DA A 227       8.352  10.470 309.884  1.00  1.00
ATOM   4706  N3   DA A 227       7.306   9.673 309.873  1.00  1.00
ATOM   4707  C4   DA A 227       7.682   8.390 309.693  1.00  1.00
ATOM   4708  P    DA A 228       1.415   7.302 308.203  1.00  1.00
ATOM   4709  OP1  DA A 228       0.192   6.952 308.960  1.00  1.00
ATOM   4710  OP2  DA A 228       1.776   6.391 307.095  1.00  1.00
ATOM   4711  O5'  DA A 228       1.295   8.799 307.650  1.00  1.00
ATOM   4712  C5'  DA A 228       1.690   9.892 308.501  1.00  1.00
ATOM   4713  C4'  DA A 228       2.504  10.897 307.710  1.00  1.00
ATOM   4714  O4'  DA A 228       3.926  10.581 307.707  1.00  1.00
ATOM   4715  C3'  DA A 228       2.151  11.020 306.228  1.00  1.00
ATOM   4716  O3'  DA A 228       2.274  12.382 305.837  1.00  1.00
ATOM   4717  C2'  DA A 228       3.226  10.208 305.505  1.00  1.00
ATOM   4718  C1'  DA A 228       4.399  10.658 306.371  1.00  1.00
ATOM   4719  N9   DA A 228       5.599   9.784 306.254  1.00  1.00
ATOM   4720  C8   DA A 228       5.650   8.433 306.063  1.00  1.00
ATOM   4721  N7   DA A 228       6.855   7.956 306.001  1.00  1.00
ATOM   4722  C5   DA A 228       7.664   9.072 306.163  1.00  1.00
ATOM   4723  C6   DA A 228       9.059   9.234 306.193  1.00  1.00
ATOM   4724  N6   DA A 228       9.925   8.220 306.054  1.00  1.00
ATOM   4725  N1   DA A 228       9.534  10.481 306.371  1.00  1.00
ATOM   4726  C2   DA A 228       8.669  11.484 306.509  1.00  1.00
ATOM   4727  N3   DA A 228       7.355  11.455 306.498  1.00  1.00
ATOM   4728  C4   DA A 228       6.905  10.196 306.318  1.00  1.00
ATOM   4729  P    DA A 229       1.195  13.000 304.828  1.00  1.00
ATOM   4730  OP1  DA A 229       0.000  13.435 305.585  1.00  1.00
ATOM   4731  OP2  DA A 229       0.952  12.050 303.720  1.00  1.00
ATOM   4732  O5'  DA A 229       1.978  14.281 304.275  1.00  1.00
ATOM   4733  C5'  DA A 229       2.940  14.932 305.126  1.00  1.00
ATOM   4734  C4'  DA A 229       4.189  15.267 304.335  1.00  1.00
ATOM   4735  O4'  DA A 229       5.153  14.176 304.332  1.00  1.00
ATOM   4736  C3'  DA A 229       3.975  15.574 302.853  1.00  1.00
ATOM   4737  O3'  DA A 229       4.875  16.604 302.462  1.00  1.00
ATOM   4738  C2'  DA A 229       4.368  14.286 302.130  1.00  1.00
ATOM   4739  C1'  DA A 229       5.581  13.960 302.996  1.00  1.00
ATOM   4740  N9   DA A 229       6.039  12.548 302.879  1.00  1.00
ATOM   4741  C8   DA A 229       5.286  11.425 302.688  1.00  1.00
ATOM   4742  N7   DA A 229       5.980  10.331 302.626  1.00  1.00
ATOM   4743  C5   DA A 229       7.291  10.758 302.788  1.00  1.00
ATOM   4744  C6   DA A 229       8.515  10.069 302.818  1.00  1.00
ATOM   4745  N6   DA A 229       8.619   8.740 302.679  1.00  1.00
ATOM   4746  N1   DA A 229       9.632  10.799 302.996  1.00  1.00
ATOM   4747  C2   DA A 229       9.522  12.119 303.134  1.00  1.00
ATOM   4748  N3   DA A 229       8.441  12.868 303.123  1.00  1.00
ATOM   4749  C4   DA A 229       7.337  12.114 302.943  1.00  1.00
ATOM   4750  P    DT A 230       4.366  17.738 301.453  1.00  1.00
ATOM   4751  OP1  DT A 230       3.655  18.792 302.210  1.00  1.00
ATOM   4752  OP2  DT A 230       3.611  17.113 300.345  1.00  1.00
ATOM   4753  O5'  DT A 230       5.753  18.314 300.900  1.00  1.00
ATOM   4754  C5'  DT A 230       6.914  18.276 301.751  1.00  1.00
ATOM   4755  C4'  DT A 230       8.121  17.813 300.960  1.00  1.00
ATOM   4756  O4'  DT A 230       8.260  16.363 300.957  1.00  1.00
ATOM   4757  C3'  DT A 230       8.129  18.187 299.478  1.00  1.00
ATOM   4758  O3'  DT A 230       9.462  18.491 299.087  1.00  1.00
ATOM   4759  C2'  DT A 230       7.689  16.914 298.755  1.00  1.00
ATOM   4760  C1'  DT A 230       8.479  15.937 299.621  1.00  1.00
ATOM   4761  N1   DT A 230       8.019  14.525 299.504  1.00  1.00
ATOM   4762  C2   DT A 230       8.978  13.545 299.596  1.00  1.00
ATOM   4763  O2   DT A 230      10.160  13.788 299.766  1.00  1.00
ATOM   4764  N3   DT A 230       8.514  12.249 299.482  1.00  1.00
ATOM   4765  C4   DT A 230       7.204  11.862 299.289  1.00  1.00
ATOM   4766  O4   DT A 230       6.909  10.668 299.202  1.00  1.00
ATOM   4767  C5   DT A 230       6.271  12.961 299.205  1.00  1.00
ATOM   4768  C7   DT A 230       4.823  12.628 298.995  1.00  1.00
ATOM   4769  C6   DT A 230       6.695  14.231 299.312  1.00  1.00
ATOM   4770  P    DA A 231       9.716  19.708 298.078  1.00  1.00
ATOM   4771  OP1  DA A 231       9.761  20.979 298.835  1.00  1.00
ATOM   4772  OP2  DA A 231       8.738  19.646 296.970  1.00  1.00
ATOM   4773  O5'  DA A 231      11.177  19.359 297.525  1.00  1.00
ATOM   4774  C5'  DA A 231      12.094  18.646 298.376  1.00  1.00
ATOM   4775  C4'  DA A 231      12.798  17.561 297.585  1.00  1.00
ATOM   4776  O4'  DA A 231      12.058  16.307 297.582  1.00  1.00
ATOM   4777  C3'  DA A 231      13.024  17.859 296.103  1.00  1.00
ATOM   4778  O3'  DA A 231      14.282  17.322 295.712  1.00  1.00
ATOM   4779  C2'  DA A 231      11.921  17.087 295.380  1.00  1.00
ATOM   4780  C1'  DA A 231      11.986  15.833 296.246  1.00  1.00
ATOM   4781  N9   DA A 231      10.784  14.961 296.129  1.00  1.00
ATOM   4782  C8   DA A 231       9.483  15.331 295.938  1.00  1.00
ATOM   4783  N7   DA A 231       8.658  14.332 295.876  1.00  1.00
ATOM   4784  C5   DA A 231       9.468  13.217 296.038  1.00  1.00
ATOM   4785  C6   DA A 231       9.191  11.841 296.068  1.00  1.00
ATOM   4786  N6   DA A 231       7.959  11.331 295.929  1.00  1.00
ATOM   4787  N1   DA A 231      10.230  11.004 296.246  1.00  1.00
ATOM   4788  C2   DA A 231      11.452  11.516 296.384  1.00  1.00
ATOM   4789  N3   DA A 231      11.830  12.776 296.373  1.00  1.00
ATOM   4790  C4   DA A 231      10.772  13.592 296.193  1.00  1.00
ATOM   4791  P    DA A 232      15.203  18.156 294.703  1.00  1.00
ATOM   4792  OP1  DA A 232      15.986  19.158 295.460  1.00  1.00
ATOM   4793  OP2  DA A 232      14.375  18.681 293.595  1.00  1.00
ATOM   4794  O5'  DA A 232      16.179  17.016 294.150  1.00  1.00
ATOM   4795  C5'  DA A 232      16.502  15.900 295.001  1.00  1.00
ATOM   4796  C4'  DA A 232      16.434  14.608 294.210  1.00  1.00
ATOM   4797  O4'  DA A 232      15.098  14.028 294.207  1.00  1.00
ATOM   4798  C3'  DA A 232      16.792  14.716 292.728  1.00  1.00
ATOM   4799  O3'  DA A 232      17.494  13.542 292.337  1.00  1.00
ATOM   4800  C2'  DA A 232      15.446  14.741 292.005  1.00  1.00
ATOM   4801  C1'  DA A 232      14.761  13.688 292.871  1.00  1.00
ATOM   4802  N9   DA A 232      13.276  13.689 292.754  1.00  1.00
ATOM   4803  C8   DA A 232      12.441  14.752 292.563  1.00  1.00
ATOM   4804  N7   DA A 232      11.186  14.430 292.501  1.00  1.00
ATOM   4805  C5   DA A 232      11.187  13.051 292.663  1.00  1.00
ATOM   4806  C6   DA A 232      10.154  12.100 292.693  1.00  1.00
ATOM   4807  N6   DA A 232       8.857  12.412 292.554  1.00  1.00
ATOM   4808  N1   DA A 232      10.502  10.812 292.871  1.00  1.00
ATOM   4809  C2   DA A 232      11.792  10.509 293.009  1.00  1.00
ATOM   4810  N3   DA A 232      12.838  11.306 292.998  1.00  1.00
ATOM   4811  C4   DA A 232      12.462  12.588 292.818  1.00  1.00
ATOM   4812  P    DG A 233      18.729  13.676 291.328  1.00  1.00
ATOM   4813  OP1  DG A 233      19.952  14.027 292.085  1.00  1.00
ATOM   4814  OP2  DG A 233      18.368  14.588 290.220  1.00  1.00
ATOM   4815  O5'  DG A 233      18.849  12.180 290.775  1.00  1.00
ATOM   4816  C5'  DG A 233      18.454  11.087 291.626  1.00  1.00
ATOM   4817  C4'  DG A 233      17.640  10.082 290.835  1.00  1.00
ATOM   4818  O4'  DG A 233      16.219  10.398 290.832  1.00  1.00
ATOM   4819  C3'  DG A 233      17.993   9.959 289.353  1.00  1.00
ATOM   4820  O3'  DG A 233      17.871   8.597 288.962  1.00  1.00
ATOM   4821  C2'  DG A 233      16.918  10.770 288.630  1.00  1.00
ATOM   4822  C1'  DG A 233      15.746  10.321 289.496  1.00  1.00
ATOM   4823  N9   DG A 233      14.545  11.195 289.379  1.00  1.00
ATOM   4824  C8   DG A 233      14.475  12.557 289.186  1.00  1.00
ATOM   4825  N7   DG A 233      13.252  13.026 289.126  1.00  1.00
ATOM   4826  C5   DG A 233      12.455  11.893 289.290  1.00  1.00
ATOM   4827  C6   DG A 233      11.042  11.766 289.315  1.00  1.00
ATOM   4828  O6   DG A 233      10.188  12.640 289.196  1.00  1.00
ATOM   4829  N1   DG A 233      10.651  10.433 289.505  1.00  1.00
ATOM   4830  C2   DG A 233      11.514   9.364 289.652  1.00  1.00
ATOM   4831  N2   DG A 233      10.942   8.169 289.824  1.00  1.00
ATOM   4832  N3   DG A 233      12.839   9.484 289.629  1.00  1.00
ATOM   4833  C4   DG A 233      13.235  10.771 289.445  1.00  1.00
ATOM   4834  P    DC A 234      18.949   7.979 287.953  1.00  1.00
ATOM   4835  OP1  DC A 234      20.144   7.544 288.710  1.00  1.00
ATOM   4836  OP2  DC A 234      19.193   8.929 286.845  1.00  1.00
ATOM   4837  O5'  DC A 234      18.166   6.698 287.400  1.00  1.00
ATOM   4838  C5'  DC A 234      17.205   6.046 288.251  1.00  1.00
ATOM   4839  C4'  DC A 234      15.956   5.712 287.460  1.00  1.00
ATOM   4840  O4'  DC A 234      14.991   6.803 287.457  1.00  1.00
ATOM   4841  C3'  DC A 234      16.169   5.404 285.978  1.00  1.00
ATOM   4842  O3'  DC A 234      15.269   4.374 285.587  1.00  1.00
ATOM   4843  C2'  DC A 234      15.776   6.693 285.255  1.00  1.00
ATOM   4844  C1'  DC A 234      14.563   7.018 286.121  1.00  1.00
ATOM   4845  N1   DC A 234      14.105   8.431 286.004  1.00  1.00
ATOM   4846  C2   DC A 234      12.738   8.680 286.095  1.00  1.00
ATOM   4847  O2   DC A 234      11.969   7.728 286.268  1.00  1.00
ATOM   4848  N3   DC A 234      12.301   9.961 285.990  1.00  1.00
ATOM   4849  C4   DC A 234      13.167  10.965 285.803  1.00  1.00
ATOM   4850  N4   DC A 234      12.691  12.197 285.707  1.00  1.00
ATOM   4851  C5   DC A 234      14.577  10.730 285.706  1.00  1.00
ATOM   4852  C6   DC A 234      14.994   9.443 285.813  1.00  1.00
ATOM   4853  P    DA A 235      15.778   3.241 284.578  1.00  1.00
ATOM   4854  OP1  DA A 235      16.490   2.186 285.335  1.00  1.00
ATOM   4855  OP2  DA A 235      16.533   3.866 283.470  1.00  1.00
ATOM   4856  O5'  DA A 235      14.392   2.664 284.025  1.00  1.00
ATOM   4857  C5'  DA A 235      13.231   2.703 284.876  1.00  1.00
ATOM   4858  C4'  DA A 235      12.024   3.166 284.085  1.00  1.00
ATOM   4859  O4'  DA A 235      11.885   4.616 284.082  1.00  1.00
ATOM   4860  C3'  DA A 235      12.016   2.792 282.603  1.00  1.00
ATOM   4861  O3'  DA A 235      10.682   2.488 282.212  1.00  1.00
ATOM   4862  C2'  DA A 235      12.455   4.065 281.880  1.00  1.00
ATOM   4863  C1'  DA A 235      11.665   5.042 282.746  1.00  1.00
ATOM   4864  N9   DA A 235      12.125   6.453 282.629  1.00  1.00
ATOM   4865  C8   DA A 235      13.395   6.919 282.438  1.00  1.00
ATOM   4866  N7   DA A 235      13.475   8.212 282.376  1.00  1.00
ATOM   4867  C5   DA A 235      12.164   8.637 282.538  1.00  1.00
ATOM   4868  C6   DA A 235      11.579   9.914 282.568  1.00  1.00
ATOM   4869  N6   DA A 235      12.276  11.051 282.429  1.00  1.00
ATOM   4870  N1   DA A 235      10.247   9.980 282.746  1.00  1.00
ATOM   4871  C2   DA A 235       9.560   8.848 282.884  1.00  1.00
ATOM   4872  N3   DA A 235       9.994   7.606 282.873  1.00  1.00
ATOM   4873  C4   DA A 235      11.330   7.568 282.693  1.00  1.00
ATOM   4874  P    DT A 236      10.428   1.271 281.203  1.00  1.00
ATOM   4875  OP1  DT A 236      10.384   0.000 281.960  1.00  1.00
ATOM   4876  OP2  DT A 236      11.406   1.333 280.095  1.00  1.00
ATOM   4877  O5'  DT A 236       8.967   1.620 280.650  1.00  1.00
ATOM   4878  C5'  DT A 236       8.051   2.333 281.501  1.00  1.00
ATOM   4879  C4'  DT A 236       7.346   3.418 280.710  1.00  1.00
ATOM   4880  O4'  DT A 236       8.086   4.672 280.707  1.00  1.00
ATOM   4881  C3'  DT A 236       7.120   3.120 279.228  1.00  1.00
ATOM   4882  O3'  DT A 236       5.862   3.657 278.837  1.00  1.00
ATOM   4883  C2'  DT A 236       8.224   3.891 278.505  1.00  1.00
ATOM   4884  C1'  DT A 236       8.159   5.146 279.371  1.00  1.00
ATOM   4885  N1   DT A 236       9.361   6.018 279.254  1.00  1.00
ATOM   4886  C2   DT A 236       9.161   7.374 279.346  1.00  1.00
ATOM   4887  O2   DT A 236       8.062   7.872 279.516  1.00  1.00
ATOM   4888  N3   DT A 236      10.298   8.150 279.232  1.00  1.00
ATOM   4889  C4   DT A 236      11.586   7.693 279.039  1.00  1.00
ATOM   4890  O4   DT A 236      12.526   8.485 278.952  1.00  1.00
ATOM   4891  C5   DT A 236      11.694   6.255 278.955  1.00  1.00
ATOM   4892  C7   DT A 236      13.062   5.674 278.745  1.00  1.00
ATOM   4893  C6   DT A 236      10.605   5.477 279.062  1.00  1.00
ATOM   4894  P    DG A 237       4.942   2.823 277.828  1.00  1.00
ATOM   4895  OP1  DG A 237       4.159   1.820 278.585  1.00  1.00
ATOM   4896  OP2  DG A 237       5.770   2.298 276.720  1.00  1.00
ATOM   4897  O5'  DG A 237       3.965   3.963 277.275  1.00  1.00
ATOM   4898  C5'  DG A 237       3.643   5.079 278.126  1.00  1.00
ATOM   4899  C4'  DG A 237       3.710   6.370 277.335  1.00  1.00
ATOM   4900  O4'  DG A 237       5.046   6.950 277.332  1.00  1.00
ATOM   4901  C3'  DG A 237       3.352   6.262 275.853  1.00  1.00
ATOM   4902  O3'  DG A 237       2.651   7.436 275.462  1.00  1.00
ATOM   4903  C2'  DG A 237       4.699   6.238 275.130  1.00  1.00
ATOM   4904  C1'  DG A 237       5.383   7.291 275.996  1.00  1.00
ATOM   4905  N9   DG A 237       6.868   7.290 275.879  1.00  1.00
ATOM   4906  C8   DG A 237       7.726   6.229 275.686  1.00  1.00
ATOM   4907  N7   DG A 237       8.991   6.569 275.626  1.00  1.00
ATOM   4908  C5   DG A 237       8.969   7.953 275.790  1.00  1.00
ATOM   4909  C6   DG A 237      10.038   8.887 275.815  1.00  1.00
ATOM   4910  O6   DG A 237      11.243   8.681 275.696  1.00  1.00
ATOM   4911  N1   DG A 237       9.570  10.195 276.005  1.00  1.00
ATOM   4912  C2   DG A 237       8.244  10.553 276.152  1.00  1.00
ATOM   4913  N2   DG A 237       8.004  11.855 276.324  1.00  1.00
ATOM   4914  N3   DG A 237       7.243   9.676 276.129  1.00  1.00
ATOM   4915  C4   DG A 237       7.679   8.403 275.945  1.00  1.00
ATOM   4916  P    DC A 238       1.415   7.302 274.453  1.00  1.00
ATOM   4917  OP1  DC A 238       0.192   6.952 275.210  1.00  1.00
ATOM   4918  OP2  DC A 238       1.776   6.391 273.345  1.00  1.00
ATOM   4919  O5'  DC A 238       1.295   8.799 273.900  1.00  1.00
ATOM   4920  C5'  DC A 238       1.690   9.892 274.751  1.00  1.00
ATOM   4921  C4'  DC A 238       2.504  10.897 273.960  1.00  1.00
ATOM   4922  O4'  DC A 238       3.926  10.581 273.957  1.00  1.00
ATOM   4923  C3'  DC A 238       2.151  11.020 272.478  1.00  1.00
ATOM   4924  O3'  DC A 238       2.274  12.382 272.087  1.00  1.00
ATOM   4925  C2'  DC A 238       3.226  10.208 271.755  1.00  1.00
ATOM   4926  C1'  DC A 238       4.399  10.658 272.621  1.00  1.00
ATOM   4927  N1   DC A 238       5.599   9.784 272.504  1.00  1.00
ATOM   4928  C2   DC A 238       6.852  10.386 272.595  1.00  1.00
ATOM   4929  O2   DC A 238       6.915  11.609 272.768  1.00  1.00
ATOM   4930  N3   DC A 238       7.959   9.607 272.490  1.00  1.00
ATOM   4931  C4   DC A 238       7.848   8.285 272.303  1.00  1.00
ATOM   4932  N4   DC A 238       8.958   7.569 272.207  1.00  1.00
ATOM   4933  C5   DC A 238       6.569   7.647 272.206  1.00  1.00
ATOM   4934  C6   DC A 238       5.475   8.443 272.313  1.00  1.00
ATOM   4935  P    DA A 239       1.195  13.000 271.078  1.00  1.00
ATOM   4936  OP1  DA A 239       0.000  13.435 271.835  1.00  1.00
ATOM   4937  OP2  DA A 239       0.952  12.050 269.970  1.00  1.00
ATOM   4938  O5'  DA A 239       1.978  14.281 270.525  1.00  1.00
ATOM   4939  C5'  DA A 239       2.940  14.932 271.376  1.00  1.00
ATOM   4940  C4'  DA A 239       4.189  15.267 270.585  1.00  1.00
ATOM   4941  O4'  DA A 239       5.153  14.176 270.582  1.00  1.00
ATOM   4942  C3'  DA A 239       3.975  15.574 269.103  1.00  1.00
ATOM   4943  O3'  DA A 239       4.875  16.604 268.712  1.00  1.00
ATOM   4944  C2'  DA A 239       4.368  14.286 268.380  1.00  1.00
ATOM   4945  C1'  DA A 239       5.581  13.960 269.246  1.00  1.00
ATOM   4946  N9   DA A 239       6.039  12.548 269.129  1.00  1.00
ATOM   4947  C8   DA A 239       5.286  11.425 268.938  1.00  1.00
ATOM   4948  N7   DA A 239       5.980  10.331 268.876  1.00  1.00
ATOM   4949  C5   DA A 239       7.291  10.758 269.038  1.00  1.00
ATOM   4950  C6   DA A 239       8.515  10.069 269.068  1.00  1.00
ATOM   4951  N6   DA A 239       8.619   8.740 268.929  1.00  1.00
ATOM   4952  N1   DA A 239       9.632  10.799 269.246  1.00  1.00
ATOM   4953  C2   DA A 239       9.522  12.119 269.384  1.00  1.00
ATOM   4954  N3   DA A 239       8.441  12.868 269.373  1.00  1.00
ATOM   4955  C4   DA A 239       7.337  12.114 269.193  1.00  1.00
ATOM   4956  P    DA A 240       4.366  17.738 267.703  1.00  1.00
ATOM   4957  OP1  DA A 240       3.655  18.792 268.460  1.00  1.00
ATOM   4958  OP2  DA A 240       3.611  17.113 266.595  1.00  1.00
ATOM   4959  O5'  DA A 240       5.753  18.314 267.150  1.00  1.00
ATOM   4960  C5'  DA A 240       6.914  18.276 268.001  1.00  1.00
ATOM   4961  C4'  DA A 240       8.121  17.813 267.210  1.00  1.00
ATOM   4962  O4'  DA A 240       8.260  16.363 267.207  1.00  1.00
ATOM   4963  C3'  DA A 240       8.129  18.187 265.728  1.00  1.00
ATOM   4964  O3'  DA A 240       9.462  18.491 265.337  1.00  1.00
ATOM   4965  C2'  DA A 240       7.689  16.914 265.005  1.00  1.00
ATOM   4966  C1'  DA A 240       8.479  15.937 265.871  1.00  1.00
ATOM   4967  N9   DA A 240       8.019  14.525 265.754  1.00  1.00
ATOM   4968  C8   DA A 240       6.750  14.060 265.563  1.00  1.00
ATOM   4969  N7   DA A 240       6.669  12.767 265.501  1.00  1.00
ATOM   4970  C5   DA A 240       7.980  12.341 265.663  1.00  1.00
ATOM   4971  C6   DA A 240       8.565  11.065 265.693  1.00  1.00
ATOM   4972  N6   DA A 240       7.869   9.928 265.554  1.00  1.00
ATOM   4973  N1   DA A 240       9.898  10.998 265.871  1.00  1.00
ATOM   4974  C2   DA A 240      10.585  12.131 266.009  1.00  1.00
ATOM   4975  N3   DA A 240      10.151  13.372 265.998  1.00  1.00
ATOM   4976  C4   DA A 240       8.814  13.411 265.818  1.00  1.00
ATOM   4977  P    DC A 241       9.716  19.708 264.328  1.00  1.00
ATOM   4978  OP1  DC A 241       9.761  20.979 265.085  1.00  1.00
ATOM   4979  OP2  DC A 241       8.738  19.646 263.220  1.00  1.00
ATOM   4980  O5'  DC A 241      11.177  19.359 263.775  1.00  1.00
ATOM   4981  C5'  DC A 241      12.094  18.646 264.626  1.00  1.00
ATOM   4982  C4'  DC A 241      12.798  17.561 263.835  1.00  1.00
ATOM   4983  O4'  DC A 241      12.058  16.307 263.832  1.00  1.00
ATOM   4984  C3'  DC A 241      13.024  17.859 262.353  1.00  1.00
ATOM   4985  O3'  DC A 241      14.282  17.322 261.962  1.00  1.00
ATOM   4986  C2'  DC A 241      11.921  17.087 261.630  1.00  1.00
ATOM   4987  C1'  DC A 241      11.986  15.833 262.496  1.00  1.00
ATOM   4988  N1   DC A 241      10.784  14.961 262.379  1.00  1.00
ATOM   4989  C2   DC A 241      10.969  13.584 262.470  1.00  1.00
ATOM   4990  O2   DC A 241      12.112  13.146 262.643  1.00  1.00
ATOM   4991  N3   DC A 241       9.886  12.772 262.365  1.00  1.00
ATOM   4992  C4   DC A 241       8.663  13.286 262.178  1.00  1.00
ATOM   4993  N4   DC A 241       7.639  12.452 262.082  1.00  1.00
ATOM   4994  C5   DC A 241       8.451  14.699 262.081  1.00  1.00
ATOM   4995  C6   DC A 241       9.546  15.494 262.188  1.00  1.00
ATOM   4996  P    DA A 242      15.203  18.156 260.953  1.00  1.00
ATOM   4997  OP1  DA A 242      15.986  19.158 261.710  1.00  1.00
ATOM   4998  OP2  DA A 242      14.375  18.681 259.845  1.00  1.00
ATOM   4999  O5'  DA A 242      16.179  17.016 260.400  1.00  1.00
ATOM   5000  C5'  DA A 242      16.502  15.900 261.251  1.00  1.00
ATOM   5001  C4'  DA A 242      16.434  14.608 260.460  1.00  1.00
ATOM   5002  O4'  DA A 242      15.098  14.028 260.457  1.00  1.00
ATOM   5003  C3'  DA A 242      16.792  14.716 258.978  1.00  1.00
ATOM   5004  O3'  DA A 242      17.494  13.542 258.587  1.00  1.00
ATOM   5005  C2'  DA A 242      15.446  14.741 258.255  1.00  1.00
ATOM   5006  C1'  DA A 242      14.761  13.688 259.121  1.00  1.00
ATOM   5007  N9   DA A 242      13.276  13.689 259.004  1.00  1.00
ATOM   5008  C8   DA A 242      12.441  14.752 258.813  1.00  1.00
ATOM   5009  N7   DA A 242      11.186  14.430 258.751  1.00  1.00
ATOM   5010  C5   DA A 242      11.187  13.051 258.913  1.00  1.00
ATOM   5011  C6   DA A 242      10.154  12.100 258.943  1.00  1.00
ATOM   5012  N6   DA A 242       8.857  12.412 258.804  1.00  1.00
ATOM   5013  N1   DA A 242      10.502  10.812 259.121  1.00  1.00
ATOM   5014  C2   DA A 242      11.792  10.509 259.259  1.00  1.00
ATOM   5015  N3   DA A 242      12.838  11.306 259.248  1.00  1.00
ATOM   5016  C4   DA A 242      12.462  12.588 259.068  1.00  1.00
ATOM   5017  P    DT A 243      18.729  13.676 257.578  1.00  1.00
ATOM   5018  OP1  DT A 243      19.952  14.027 258.335  1.00  1.00
ATOM   5019  OP2  DT A 243      18.368  14.588 256.470  1.00  1.00
ATOM   5020  O5'  DT A 243      18.849  12.180 257.025  1.00  1.00
ATOM   5021  C5'  DT A 243      18.454  11.087 257.876  1.00  1.00
ATOM   5022  C4'  DT A 243      17.640  10.082 257.085  1.00  1.00
ATOM   5023  O4'  DT A 243      16.219  10.398 257.082  1.00  1.00
ATOM   5024  C3'  DT A 243      17.993   9.959 255.603  1.00  1.00
ATOM   5025  O3'  DT A 243      17.871   8.597 255.212  1.00  1.00
ATOM   5026  C2'  DT A 243      16.918  10.770 254.880  1.00  1.00
ATOM   5027  C1'  DT A 243      15.746  10.321 255.746  1.00  1.00
ATOM   5028  N1   DT A 243      14.545  11.195 255.629  1.00  1.00
ATOM   5029  C2   DT A 243      13.317  10.586 255.721  1.00  1.00
ATOM   5030  O2   DT A 243      13.182   9.386 255.891  1.00  1.00
ATOM   5031  N3   DT A 243      12.227  11.427 255.607  1.00  1.00
ATOM   5032  C4   DT A 243      12.264  12.793 255.414  1.00  1.00
ATOM   5033  O4   DT A 243      11.220  13.442 255.327  1.00  1.00
ATOM   5034  C5   DT A 243      13.598  13.340 255.330  1.00  1.00
ATOM   5035  C7   DT A 243      13.728  14.820 255.120  1.00  1.00
ATOM   5036  C6   DT A 243      14.675  12.545 255.437  1.00  1.00
ATOM   5037  P    DG A 244      18.949   7.979 254.203  1.00  1.00
ATOM   5038  OP1  DG A 244      20.144   7.544 254.960  1.00  1.00
ATOM   5039  OP2  DG A 244      19.193   8.929 253.095  1.00  1.00
ATOM   5040  O5'  DG A 244      18.166   6.698 253.650  1.00  1.00
ATOM   5041  C5'  DG A 244      17.205   6.046 254.501  1.00  1.00
ATOM   5042  C4'  DG A 244      15.956   5.712 253.710  1.00  1.00
ATOM   5043  O4'  DG A 244      14.991   6.803 253.707  1.00  1.00
ATOM   5044  C3'  DG A 244      16.169   5.404 252.228  1.00  1.00
ATOM   5045  O3'  DG A 244      15.269   4.374 251.837  1.00  1.00
ATOM   5046  C2'  DG A 244      15.776   6.693 251.505  1.00  1.00
ATOM   5047  C1'  DG A 244      14.563   7.018 252.371  1.00  1.00
ATOM   5048  N9   DG A 244      14.105   8.431 252.254  1.00  1.00
ATOM   5049  C8   DG A 244      14.849   9.575 252.061  1.00  1.00
ATOM   5050  N7   DG A 244      14.135  10.672 252.001  1.00  1.00
ATOM   5051  C5   DG A 244      12.825  10.224 252.165  1.00  1.00
ATOM   5052  C6   DG A 244      11.607  10.952 252.190  1.00  1.00
ATOM   5053  O6   DG A 244      11.430  12.161 252.071  1.00  1.00
ATOM   5054  N1   DG A 244      10.508  10.103 252.380  1.00  1.00
ATOM   5055  C2   DG A 244      10.577   8.731 252.527  1.00  1.00
ATOM   5056  N2   DG A 244       9.412   8.101 252.699  1.00  1.00
ATOM   5057  N3   DG A 244      11.720   8.050 252.504  1.00  1.00
ATOM   5058  C4   DG A 244      12.796   8.858 252.320  1.00  1.00
ATOM   5059  P    DA A 245      15.778   3.241 250.828  1.00  1.00
ATOM   5060  OP1  DA A 245      16.490   2.186 251.585  1.00  1.00
ATOM   5061  OP2  DA A 245      16.533   3.866 249.720  1.00  1.00
ATOM   5062  O5'  DA A 245      14.392   2.664 250.275  1.00  1.00
ATOM   5063  C5'  DA A 245      13.231   2.703 251.126  1.00  1.00
ATOM   5064  C4'  DA A 245      12.024   3.166 250.335  1.00  1.00
ATOM   5065  O4'  DA A 245      11.885   4.616 250.332  1.00  1.00
ATOM   5066  C3'  DA A 245      12.016   2.792 248.853  1.00  1.00
ATOM   5067  O3'  DA A 245      10.682   2.488 248.462  1.00  1.00
ATOM   5068  C2'  DA A 245      12.455   4.065 248.130  1.00  1.00
ATOM   5069  C1'  DA A 245      11.665   5.042 248.996  1.00  1.00
ATOM   5070  N9   DA A 245      12.125   6.453 248.879  1.00  1.00
ATOM   5071  C8   DA A 245      13.395   6.919 248.688  1.00  1.00
ATOM   5072  N7   DA A 245      13.475   8.212 248.626  1.00  1.00
ATOM   5073  C5   DA A 245      12.164   8.637 248.788  1.00  1.00
ATOM   5074  C6   DA A 245      11.579   9.914 248.818  1.00  1.00
ATOM   5075  N6   DA A 245      12.276  11.051 248.679  1.00  1.00
ATOM   5076  N1   DA A 245      10.247   9.980 248.996  1.00  1.00
ATOM   5077  C2   DA A 245       9.560   8.848 249.134  1.00  1.00
ATOM   5078  N3   DA A 245       9.994   7.606 249.123  1.00  1.00
ATOM   5079  C4   DA A 245      11.330   7.568 248.943  1.00  1.00
ATOM   5080  P    DA A 246      10.428   1.271 247.453  1.00  1.00
ATOM   5081  OP1  DA A 246      10.384   0.000 248.210  1.00  1.00
ATOM   5082  OP2  DA A 246      11.406   1.333 246.345  1.00  1.00
ATOM   5083  O5'  DA A 246       8.967   1.620 246.900  1.00  1.00
ATOM   5084  C5'  DA A 246       8.051   2.333 247.751  1.00  1.00
ATOM   5085  C4'  DA A 246       7.346   3.418 246.960  1.00  1.00
ATOM   5086  O4'  DA A 246       8.086   4.672 246.957  1.00  1.00
ATOM   5087  C3'  DA A 246       7.120   3.120 245.478  1.00  1.00
ATOM   5088  O3'  DA A 246       5.862   3.657 245.087  1.00  1.00
ATOM   5089  C2'  DA A 246       8.224   3.891 244.755  1.00  1.00
ATOM   5090  C1'  DA A 246       8.159   5.146 245.621  1.00  1.00
ATOM   5091  N9   DA A 246       9.361   6.018 245.504  1.00  1.00
ATOM   5092  C8   DA A 246      10.661   5.648 245.313  1.00  1.00
ATOM   5093  N7   DA A 246      11.487   6.646 245.251  1.00  1.00
ATOM   5094  C5   DA A 246      10.676   7.761 245.413  1.00  1.00
ATOM   5095  C6   DA A 246      10.953   9.138 245.443  1.00  1.00
ATOM   5096  N6   DA A 246      12.185   9.648 245.304  1.00  1.00
ATOM   5097  N1   DA A 246       9.914   9.975 245.621  1.00  1.00
ATOM   5098  C2   DA A 246       8.692   9.462 245.759  1.00  1.00
ATOM   5099  N3   DA A 246       8.314   8.203 245.748  1.00  1.00
ATOM   5100  C4   DA A 246       9.372   7.386 245.568  1.00  1.00
ATOM   5101  P    DC A 247       4.942   2.823 244.078  1.00  1.00
ATOM   5102  OP1  DC A 247       4.159   1.820 244.835  1.00  1.00
ATOM   5103  OP2  DC A 247       5.770   2.298 242.970  1.00  1.00
ATOM   5104  O5'  DC A 247       3.965   3.963 243.525  1.00  1.00
ATOM   5105  C5'  DC A 247       3.643   5.079 244.376  1.00  1.00
ATOM   5106  C4'  DC A 247       3.710   6.370 243.585  1.00  1.00
ATOM   5107  O4'  DC A 247       5.046   6.950 243.582  1.00  1.00
ATOM   5108  C3'  DC A 247       3.352   6.262 242.103  1.00  1.00
ATOM   5109  O3'  DC A 247       2.651   7.436 241.712  1.00  1.00
ATOM   5110  C2'  DC A 247       4.699   6.238 241.380  1.00  1.00
ATOM   5111  C1'  DC A 247       5.383   7.291 242.246  1.00  1.00
ATOM   5112  N1   DC A 247       6.868   7.290 242.129  1.00  1.00
ATOM   5113  C2   DC A 247       7.528   8.513 242.220  1.00  1.00
ATOM   5114  O2   DC A 247       6.860   9.539 242.393  1.00  1.00
ATOM   5115  N3   DC A 247       8.881   8.533 242.115  1.00  1.00
ATOM   5116  C4   DC A 247       9.568   7.399 241.928  1.00  1.00
ATOM   5117  N4   DC A 247      10.887   7.471 241.832  1.00  1.00
ATOM   5118  C5   DC A 247       8.909   6.131 241.831  1.00  1.00
ATOM   5119  C6   DC A 247       7.556   6.132 241.938  1.00  1.00
ATOM   5120  P    DA A 248       1.415   7.302 240.703  1.00  1.00
ATOM   5121  OP1  DA A 248       0.192   6.952 241.460  1.00  1.00
ATOM   5122  OP2  DA A 248       1.776   6.391 239.595  1.00  1.00
ATOM   5123  O5'  DA A 248       1.295   8.799 240.150  1.00  1.00
ATOM   5124  C5'  DA A 248       1.690   9.892 241.001  1.00  1.00
ATOM   5125  C4'  DA A 248       2.504  10.897 240.210  1.00  1.00
ATOM   5126  O4'  DA A 248       3.926  10.581 240.207  1.00  1.00
ATOM   5127  C3'  DA A 248       2.151  11.020 238.728  1.00  1.00
ATOM   5128  O3'  DA A 248       2.274  12.382 238.337  1.00  1.00
ATOM   5129  C2'  DA A 248       3.226  10.208 238.005  1.00  1.00
ATOM   5130  C1'  DA A 248       4.399  10.658 238.871  1.00  1.00
ATOM   5131  N9   DA A 248       5.599   9.784 238.754  1.00  1.00
ATOM   5132  C8   DA A 248       5.650   8.433 238.563  1.00  1.00
ATOM   5133  N7   DA A 248       6.855   7.956 238.501  1.00  1.00
ATOM   5134  C5   DA A 248       7.664   9.072 238.663  1.00  1.00
ATOM   5135  C6   DA A 248       9.059   9.234 238.693  1.00  1.00
ATOM   5136  N6   DA A 248       9.925   8.220 238.554  1.00  1.00
ATOM   5137  N1   DA A 248       9.534  10.481 238.871  1.00  1.00
ATOM   5138  C2   DA A 248       8.669  11.484 239.009  1.00  1.00
ATOM   5139  N3   DA A 248       7.355  11.455 238.998  1.00  1.00
ATOM   5140  C4   DA A 248       6.905  10.196 238.818  1.00  1.00
ATOM   5141  P    DG A 249       1.195  13.000 237.328  1.00  1.00
ATOM   5142  OP1  DG A 249       0.000  13.435 238.085  1.00  1.00
ATOM   5143  OP2  DG A 249       0.952  12.050 236.220  1.00  1.00
ATOM   5144  O5'  DG A 249       1.978  14.281 236.775  1.00  1.00
ATOM   5145  C5'  DG A 249       2.940  14.932 237.626  1.00  1.00
ATOM   5146  C4'  DG A 249       4.189  15.267 236.835  1.00  1.00
ATOM   5147  O4'  DG A 249       5.153  14.176 236.832  1.00  1.00
ATOM   5148  C3'  DG A 249       3.975  15.574 235.353  1.00  1.00
ATOM   5149  O3'  DG A 249       4.875  16.604 234.962  1.00  1.00
ATOM   5150  C2'  DG A 249       4.368  14.286 234.630  1.00  1.00
ATOM   5151  C1'  DG A 249       5.581  13.960 235.496  1.00  1.00
ATOM   5152  N9   DG A 249       6.039  12.548 235.379  1.00  1.00
ATOM   5153  C8   DG A 249       5.295  11.404 235.186  1.00  1.00
ATOM   5154  N7   DG A 249       6.009  10.306 235.126  1.00  1.00
ATOM   5155  C5   DG A 249       7.319  10.754 235.290  1.00  1.00
ATOM   5156  C6   DG A 249       8.537  10.027 235.315  1.00  1.00
ATOM   5157  O6   DG A 249       8.714   8.818 235.196  1.00  1.00
ATOM   5158  N1   DG A 249       9.637  10.876 235.505  1.00  1.00
ATOM   5159  C2   DG A 249       9.568  12.247 235.652  1.00  1.00
ATOM   5160  N2   DG A 249      10.732  12.878 235.824  1.00  1.00
ATOM   5161  N3   DG A 249       8.424  12.929 235.629  1.00  1.00
ATOM   5162  C4   DG A 249       7.348  12.120 235.445  1.00  1.00
ATOM   5163  P    DC A 250       4.366  17.738 233.953  1.00  1.00
ATOM   5164  OP1  DC A 250       3.655  18.792 234.710  1.00  1.00
ATOM   5165  OP2  DC A 250       3.611  17.113 232.845  1.00  1.00
ATOM   5166  O5'  DC A 250       5.753  18.314 233.400  1.00  1.00
ATOM   5167  C5'  DC A 250       6.914  18.276 234.251  1.00  1.00
ATOM   5168  C4'  DC A 250       8.121  17.813 233.460  1.00  1.00
ATOM   5169  O4'  DC A 250       8.260  16.363 233.457  1.00  1.00
ATOM   5170  C3'  DC A 250       8.129  18.187 231.978  1.00  1.00
ATOM   5171  O3'  DC A 250       9.462  18.491 231.587  1.00  1.00
ATOM   5172  C2'  DC A 250       7.689  16.914 231.255  1.00  1.00
ATOM   5173  C1'  DC A 250       8.479  15.937 232.121  1.00  1.00
ATOM   5174  N1   DC A 250       8.019  14.525 232.004  1.00  1.00
ATOM   5175  C2   DC A 250       8.979  13.520 232.095  1.00  1.00
ATOM   5176  O2   DC A 250      10.161  13.838 232.268  1.00  1.00
ATOM   5177  N3   DC A 250       8.580  12.226 231.990  1.00  1.00
ATOM   5178  C4   DC A 250       7.289  11.923 231.803  1.00  1.00
ATOM   5179  N4   DC A 250       6.950  10.647 231.707  1.00  1.00
ATOM   5180  C5   DC A 250       6.286  12.942 231.706  1.00  1.00
ATOM   5181  C6   DC A 250       6.705  14.229 231.813  1.00  1.00
ATOM   5182  P    DC A 251       9.716  19.708 230.578  1.00  1.00
ATOM   5183  OP1  DC A 251       9.761  20.979 231.335  1.00  1.00
ATOM   5184  OP2  DC A 251       8.738  19.646 229.470  1.00  1.00
ATOM   5185  O5'  DC A 251      11.177  19.359 230.025  1.00  1.00
ATOM   5186  C5'  DC A 251      12.094  18.646 230.876  1.00  1.00
ATOM   5187  C4'  DC A 251      12.798  17.561 230.085  1.00  1.00
ATOM   5188  O4'  DC A 251      12.058  16.307 230.082  1.00  1.00
ATOM   5189  C3'  DC A 251      13.024  17.859 228.603  1.00  1.00
ATOM   5190  O3'  DC A 251      14.282  17.322 228.212  1.00  1.00
ATOM   5191  C2'  DC A 251      11.921  17.087 227.880  1.00  1.00
ATOM   5192  C1'  DC A 251      11.986  15.833 228.746  1.00  1.00
ATOM   5193  N1   DC A 251      10.784  14.961 228.629  1.00  1.00
ATOM   5194  C2   DC A 251      10.969  13.584 228.720  1.00  1.00
ATOM   5195  O2   DC A 251      12.112  13.146 228.893  1.00  1.00
ATOM   5196  N3   DC A 251       9.886  12.772 228.615  1.00  1.00
ATOM   5197  C4   DC A 251       8.663  13.286 228.428  1.00  1.00
ATOM   5198  N4   DC A 251       7.639  12.452 228.332  1.00  1.00
ATOM   5199  C5   DC A 251       8.451  14.699 228.331  1.00  1.00
ATOM   5200  C6   DC A 251       9.546  15.494 228.438  1.00  1.00
ATOM   5201  P    DA A 252      15.203  18.156 227.203  1.00  1.00
ATOM   5202  OP1  DA A 252      15.986  19.158 227.960  1.00  1.00
ATOM   5203  OP2  DA A 252      14.375  18.681 226.095  1.00  1.00
ATOM   5204  O5'  DA A 252      16.179  17.016 226.650  1.00  1.00
ATOM   5205  C5'  DA A 252      16.502  15.900 227.501  1.00  1.00
ATOM   5206  C4'  DA A 252      16.434  14.608 226.710  1.00  1.00
ATOM   5207  O4'  DA A 252      15.098  14.028 226.707  1.00  1.00
ATOM   5208  C3'  DA A 252      16.792  14.716 225.228  1.00  1.00
ATOM   5209  O3'  DA A 252      17.494  13.542 224.837  1.00  1.00
ATOM   5210  C2'  DA A 252      15.446  14.741 224.505  1.00  1.00
ATOM   5211  C1'  DA A 252      14.761  13.688 225.371  1.00  1.00
ATOM   5212  N9   DA A 252      13.276  13.689 225.254  1.00  1.00
ATOM   5213  C8   DA A 252      12.441  14.752 225.063  1.00  1.00
ATOM   5214  N7   DA A 252      11.186  14.430 225.001  1.00  1.00
ATOM   5215  C5   DA A 252      11.187  13.051 225.163  1.00  1.00
ATOM   5216  C6   DA A 252      10.154  12.100 225.193  1.00  1.00
ATOM   5217  N6   DA A 252       8.857  12.412 225.054  1.00  1.00
ATOM   5218  N1   DA A 252      10.502  10.812 225.371  1.00  1.00
ATOM   5219  C2   DA A 252      11.792  10.509 225.509  1.00  1.00
ATOM   5220  N3   DA A 252      12.838  11.306 225.498  1.00  1.00
ATOM   5221  C4   DA A 252      12.462  12.588 225.318  1.00  1.00
ATOM   5222  P    DG A 253      18.729  13.676 223.828  1.00  1.00
ATOM   5223  OP1  DG A 253      19.952  14.027 224.585  1.00  1.00
ATOM   5224  OP2  DG A 253      18.368  14.588 222.720  1.00  1.00
ATOM   5225  O5'  DG A 253      18.849  12.180 223.275  1.00  1.00
ATOM   5226  C5'  DG A 253      18.454  11.087 224.126  1.00  1.00
ATOM   5227  C4'  DG A 253      17.640  10.082 223.335  1.00  1.00
ATOM   5228  O4'  DG A 253      16.219  10.398 223.332  1.00  1.00
ATOM   5229  C3'  DG A 253      17.993   9.959 221.853  1.00  1.00
ATOM   5230  O3'  DG A 253      17.871   8.597 221.462  1.00  1.00
ATOM   5231  C2'  DG A 253      16.918  10.770 221.130  1.00  1.00
ATOM   5232  C1'  DG A 253      15.746  10.321 221.996  1.00  1.00
ATOM   5233  N9   DG A 253      14.545  11.195 221.879  1.00  1.00
ATOM   5234  C8   DG A 253      14.475  12.557 221.686  1.00  1.00
ATOM   5235  N7   DG A 253      13.252  13.026 221.626  1.00  1.00
ATOM   5236  C5   DG A 253      12.455  11.893 221.790  1.00  1.00
ATOM   5237  C6   DG A 253      11.042  11.766 221.815  1.00  1.00
ATOM   5238  O6   DG A 253      10.188  12.640 221.696  1.00  1.00
ATOM   5239  N1   DG A 253      10.651  10.433 222.005  1.00  1.00
ATOM   5240  C2   DG A 253      11.514   9.364 222.152  1.00  1.00
ATOM   5241  N2   DG A 253      10.942   8.169 222.324  1.00  1.00
ATOM   5242  N3   DG A 253      12.839   9.484 222.129  1.00  1.00
ATOM   5243  C4   DG A 253      13.235  10.771 221.945  1.00  1.00
ATOM   5244  P    DA A 254      18.949   7.979 220.453  1.00  1.00
ATOM   5245  OP1  DA A 254      20.144   7.544 221.210  1.00  1.00
ATOM   5246  OP2  DA A 254      19.193   8.929 219.345  1.00  1.00
ATOM   5247  O5'  DA A 254      18.166   6.698 219.900  1.00  1.00
ATOM   5248  C5'  DA A 254      17.205   6.046 220.751  1.00  1.00
ATOM   5249  C4'  DA A 254      15.956   5.712 219.960  1.00  1.00
ATOM   5250  O4'  DA A 254      14.991   6.803 219.957  1.00  1.00
ATOM   5251  C3'  DA A 254      16.169   5.404 218.478  1.00  1.00
ATOM   5252  O3'  DA A 254      15.269   4.374 218.087  1.00  1.00
ATOM   5253  C2'  DA A 254      15.776   6.693 217.755  1.00  1.00
ATOM   5254  C1'  DA A 254      14.563   7.018 218.621  1.00  1.00
ATOM   5255  N9   DA A 254      14.105   8.431 218.504  1.00  1.00
ATOM   5256  C8   DA A 254      14.859   9.554 218.313  1.00  1.00
ATOM   5257  N7   DA A 254      14.164  10.647 218.251  1.00  1.00
ATOM   5258  C5   DA A 254      12.853  10.221 218.413  1.00  1.00
ATOM   5259  C6   DA A 254      11.630  10.910 218.443  1.00  1.00
ATOM   5260  N6   DA A 254      11.525  12.239 218.304  1.00  1.00
ATOM   5261  N1   DA A 254      10.512  10.180 218.621  1.00  1.00
ATOM   5262  C2   DA A 254      10.623   8.860 218.759  1.00  1.00
ATOM   5263  N3   DA A 254      11.703   8.111 218.748  1.00  1.00
ATOM   5264  C4   DA A 254      12.807   8.865 218.568  1.00  1.00
ATOM   5265  P    DA A 255      15.778   3.241 217.078  1.00  1.00
ATOM   5266  OP1  DA A 255      16.490   2.186 217.835  1.00  1.00
ATOM   5267  OP2  DA A 255      16.533   3.866 215.970  1.00  1.00
ATOM   5268  O5'  DA A 255      14.392   2.664 216.525  1.00  1.00
ATOM   5269  C5'  DA A 255      13.231   2.703 217.376  1.00  1.00
ATOM   5270  C4'  DA A 255      12.024   3.166 216.585  1.00  1.00
ATOM   5271  O4'  DA A 255      11.885   4.616 216.582  1.00  1.00
ATOM   5272  C3'  DA A 255      12.016   2.792 215.103  1.00  1.00
ATOM   5273  O3'  DA A 255      10.682   2.488 214.712  1.00  1.00
ATOM   5274  C2'  DA A 255      12.455   4.065 214.380  1.00  1.00
ATOM   5275  C1'  DA A 255      11.665   5.042 215.246  1.00  1.00
ATOM   5276  N9   DA A 255      12.125   6.453 215.129  1.00  1.00
ATOM   5277  C8   DA A 255      13.395   6.919 214.938  1.00  1.00
ATOM   5278  N7   DA A 255      13.475   8.212 214.876  1.00  1.00
ATOM   5279  C5   DA A 255      12.164   8.637 215.038  1.00  1.00
ATOM   5280  C6   DA A 255      11.579   9.914 215.068  1.00  1.00
ATOM   5281  N6   DA A 255      12.276  11.051 214.929  1.00  1.00
ATOM   5282  N1   DA A 255      10.247   9.980 215.246  1.00  1.00
ATOM   5283  C2   DA A 255       9.560   8.848 215.384  1.00  1.00
ATOM   5284  N3   DA A 255       9.994   7.606 215.373  1.00  1.00
ATOM   5285  C4   DA A 255      11.330   7.568 215.193  1.00  1.00
ATOM   5286  P    DG A 256      10.428   1.271 213.703  1.00  1.00
ATOM   5287  OP1  DG A 256      10.384   0.000 214.460  1.00  1.00
ATOM   5288  OP2  DG A 256      11.406   1.333 212.595  1.00  1.00
ATOM   5289  O5'  DG A 256       8.967   1.620 213.150  1.00  1.00
ATOM   5290  C5'  DG A 256       8.051   2.333 214.001  1.00  1.00
ATOM   5291  C4'  DG A 256       7.346   3.418 213.210  1.00  1.00
ATOM   5292  O4'  DG A 256       8.086   4.672 213.207  1.00  1.00
ATOM   5293  C3'  DG A 256       7.120   3.120 211.728  1.00  1.00
ATOM   5294  O3'  DG A 256       5.862   3.657 211.337  1.00  1.00
ATOM   5295  C2'  DG A 256       8.224   3.891 211.005  1.00  1.00
ATOM   5296  C1'  DG A 256       8.159   5.146 211.871  1.00  1.00
ATOM   5297  N9   DG A 256       9.361   6.018 211.754  1.00  1.00
ATOM   5298  C8   DG A 256      10.678   5.663 211.561  1.00  1.00
ATOM   5299  N7   DG A 256      11.502   6.682 211.501  1.00  1.00
ATOM   5300  C5   DG A 256      10.671   7.789 211.665  1.00  1.00
ATOM   5301  C6   DG A 256      10.986   9.173 211.690  1.00  1.00
ATOM   5302  O6   DG A 256      12.082   9.714 211.571  1.00  1.00
ATOM   5303  N1   DG A 256       9.839   9.956 211.880  1.00  1.00
ATOM   5304  C2   DG A 256       8.556   9.466 212.027  1.00  1.00
ATOM   5305  N2   DG A 256       7.597  10.379 212.199  1.00  1.00
ATOM   5306  N3   DG A 256       8.261   8.168 212.004  1.00  1.00
ATOM   5307  C4   DG A 256       9.363   7.395 211.820  1.00  1.00
ATOM   5308  P    DA A 257       4.942   2.823 210.328  1.00  1.00
ATOM   5309  OP1  DA A 257       4.159   1.820 211.085  1.00  1.00
ATOM   5310  OP2  DA A 257       5.770   2.298 209.220  1.00  1.00
ATOM   5311  O5'  DA A 257       3.965   3.963 209.775  1.00  1.00
ATOM   5312  C5'  DA A 257       3.643   5.079 210.626  1.00  1.00
ATOM   5313  C4'  DA A 257       3.710   6.370 209.835  1.00  1.00
ATOM   5314  O4'  DA A 257       5.046   6.950 209.832  1.00  1.00
ATOM   5315  C3'  DA A 257       3.352   6.262 208.353  1.00  1.00
ATOM   5316  O3'  DA A 257       2.651   7.436 207.962  1.00  1.00
ATOM   5317  C2'  DA A 257       4.699   6.238 207.630  1.00  1.00
ATOM   5318  C1'  DA A 257       5.383   7.291 208.496  1.00  1.00
ATOM   5319  N9   DA A 257       6.868   7.290 208.379  1.00  1.00
ATOM   5320  C8   DA A 257       7.703   6.226 208.188  1.00  1.00
ATOM   5321  N7   DA A 257       8.958   6.549 208.126  1.00  1.00
ATOM   5322  C5   DA A 257       8.957   7.928 208.288  1.00  1.00
ATOM   5323  C6   DA A 257       9.991   8.878 208.318  1.00  1.00
ATOM   5324  N6   DA A 257      11.287   8.567 208.179  1.00  1.00
ATOM   5325  N1   DA A 257       9.642  10.166 208.496  1.00  1.00
ATOM   5326  C2   DA A 257       8.352  10.470 208.634  1.00  1.00
ATOM   5327  N3   DA A 257       7.306   9.673 208.623  1.00  1.00
ATOM   5328  C4   DA A 257       7.682   8.390 208.443  1.00  1.00
ATOM   5329  P    DA A 258       1.415   7.302 206.953  1.00  1.00
ATOM   5330  OP1  DA A 258       0.192   6.952 207.710  1.00  1.00
ATOM   5331  OP2  DA A 258       1.776   6.391 205.845  1.00  1.00
ATOM   5332  O5'  DA A 258       1.295   8.799 206.400  1.00  1.00
ATOM   5333  C5'  DA A 258       1.690   9.892 207.251  1.00  1.00
ATOM   5334  C4'  DA A 258       2.504  10.897 206.460  1.00  1.00
ATOM   5335  O4'  DA A 258       3.926  10.581 206.457  1.00  1.00
ATOM   5336  C3'  DA A 258       2.151  11.020 204.978  1.00  1.00
ATOM   5337  O3'  DA A 258       2.274  12.382 204.587  1.00  1.00
ATOM   5338  C2'  DA A 258       3.226  10.208 204.255  1.00  1.00
ATOM   5339  C1'  DA A 258       4.399  10.658 205.121  1.00  1.00
ATOM   5340  N9   DA A 258       5.599   9.784 205.004  1.00  1.00
ATOM   5341  C8   DA A 258       5.650   8.433 204.813  1.00  1.00
ATOM   5342  N7   DA A 258       6.855   7.956 204.751  1.00  1.00
ATOM   5343  C5   DA A 258       7.664   9.072 204.913  1.00  1.00
ATOM   5344  C6   DA A 258       9.059   9.234 204.943  1.00  1.00
ATOM   5345  N6   DA A 258       9.925   8.220 204.804  1.00  1.00
ATOM   5346  N1   DA A 258       9.534  10.481 205.121  1.00  1.00
ATOM   5347  C2   DA A 258       8.669  11.484 205.259  1.00  1.00
ATOM   5348  N3   DA A 258       7.355  11.455 205.248  1.00  1.00
ATOM   5349  C4   DA A 258       6.905  10.196 205.068  1.00  1.00
ATOM   5350  P    DA A 259       1.195  13.000 203.578  1.00  1.00
ATOM   5351  OP1  DA A 259       0.000  13.435 204.335  1.00  1.00
ATOM   5352  OP2  DA A 259       0.952  12.050 202.470  1.00  1.00
ATOM   5353  O5'  DA A 259       1.978  14.281 203.025  1.00  1.00
ATOM   5354  C5'  DA A 259       2.940  14.932 203.876  1.00  1.00
ATOM   5355  C4'  DA A 259       4.189  15.267 203.085  1.00  1.00
ATOM   5356  O4'  DA A 259       5.153  14.176 203.082  1.00  1.00
ATOM   5357  C3'  DA A 259       3.975  15.574 201.603  1.00  1.00
ATOM   5358  O3'  DA A 259       4.875  16.604 201.212  1.00  1.00
ATOM   5359  C2'  DA A 259       4.368  14.286 200.880  1.00  1.00
ATOM   5360  C1'  DA A 259       5.581  13.960 201.746  1.00  1.00
ATOM   5361  N9   DA A 259       6.039  12.548 201.629  1.00  1.00
ATOM   5362  C8   DA A 259       5.286  11.425 201.438  1.00  1.00
ATOM   5363  N7   DA A 259       5.980  10.331 201.376  1.00  1.00
ATOM   5364  C5   DA A 259       7.291  10.758 201.538  1.00  1.00
ATOM   5365  C6   DA A 259       8.515  10.069 201.568  1.00  1.00
ATOM   5366  N6   DA A 259       8.619   8.740 201.429  1.00  1.00
ATOM   5367  N1   DA A 259       9.632  10.799 201.746  1.00  1.00
ATOM   5368  C2   DA A 259       9.522  12.119 201.884  1.00  1.00
ATOM   5369  N3   DA A 259       8.441  12.868 201.873  1.00  1.00
ATOM   5370  C4   DA A 259       7.337  12.114 201.693  1.00  1.00
ATOM   5371  P    DG A 260       4.366  17.738 200.203  1.00  1.00
ATOM   5372  OP1  DG A 260       3.655  18.792 200.960  1.00  1.00
ATOM   5373  OP2  DG A 260       3.611  17.113 199.095  1.00  1.00
ATOM   5374  O5'  DG A 260       5.753  18.314 199.650  1.00  1.00
ATOM   5375  C5'  DG A 260       6.914  18.276 200.501  1.00  1.00
ATOM   5376  C4'  DG A 260       8.121  17.813 199.710  1.00  1.00
ATOM   5377  O4'  DG A 260       8.260  16.363 199.707  1.00  1.00
ATOM   5378  C3'  DG A 260       8.129  18.187 198.228  1.00  1.00
ATOM   5379  O3'  DG A 260       9.462  18.491 197.837  1.00  1.00
ATOM   5380  C2'  DG A 260       7.689  16.914 197.505  1.00  1.00
ATOM   5381  C1'  DG A 260       8.479  15.937 198.371  1.00  1.00
ATOM   5382  N9   DG A 260       8.019  14.525 198.254  1.00  1.00
ATOM   5383  C8   DG A 260       6.745  14.037 198.061  1.00  1.00
ATOM   5384  N7   DG A 260       6.678  12.729 198.001  1.00  1.00
ATOM   5385  C5   DG A 260       8.001  12.322 198.165  1.00  1.00
ATOM   5386  C6   DG A 260       8.559  11.017 198.190  1.00  1.00
ATOM   5387  O6   DG A 260       7.991   9.935 198.071  1.00  1.00
ATOM   5388  N1   DG A 260       9.947  11.058 198.380  1.00  1.00
ATOM   5389  C2   DG A 260      10.697  12.208 198.527  1.00  1.00
ATOM   5390  N2   DG A 260      12.010  12.034 198.699  1.00  1.00
ATOM   5391  N3   DG A 260      10.173  13.432 198.504  1.00  1.00
ATOM   5392  C4   DG A 260       8.827  13.410 198.320  1.00  1.00
ATOM   5393  P    DT A 261       9.716  19.708 196.828  1.00  1.00
ATOM   5394  OP1  DT A 261       9.761  20.979 197.585  1.00  1.00
ATOM   5395  OP2  DT A 261       8.738  19.646 195.720  1.00  1.00
ATOM   5396  O5'  DT A 261      11.177  19.359 196.275  1.00  1.00
ATOM   5397  C5'  DT A 261      12.094  18.646 197.126  1.00  1.00
ATOM   5398  C4'  DT A 261      12.798  17.561 196.335  1.00  1.00
ATOM   5399  O4'  DT A 261      12.058  16.307 196.332  1.00  1.00
ATOM   5400  C3'  DT A 261      13.024  17.859 194.853  1.00  1.00
ATOM   5401  O3'  DT A 261      14.282  17.322 194.462  1.00  1.00
ATOM   5402  C2'  DT A 261      11.921  17.087 194.130  1.00  1.00
ATOM   5403  C1'  DT A 261      11.986  15.833 194.996  1.00  1.00
ATOM   5404  N1   DT A 261      10.784  14.961 194.879  1.00  1.00
ATOM   5405  C2   DT A 261      10.983  13.605 194.971  1.00  1.00
ATOM   5406  O2   DT A 261      12.082  13.106 195.141  1.00  1.00
ATOM   5407  N3   DT A 261       9.846  12.828 194.857  1.00  1.00
ATOM   5408  C4   DT A 261       8.559  13.286 194.664  1.00  1.00
ATOM   5409  O4   DT A 261       7.619  12.493 194.577  1.00  1.00
ATOM   5410  C5   DT A 261       8.450  14.723 194.580  1.00  1.00
ATOM   5411  C7   DT A 261       7.083  15.305 194.370  1.00  1.00
ATOM   5412  C6   DT A 261       9.539  15.502 194.687  1.00  1.00
ATOM   5413  P    DT A 262      15.203  18.156 193.453  1.00  1.00
ATOM   5414  OP1  DT A 262      15.986  19.158 194.210  1.00  1.00
ATOM   5415  OP2  DT A 262      14.375  18.681 192.345  1.00  1.00
ATOM   5416  O5'  DT A 262      16.179  17.016 192.900  1.00  1.00
ATOM   5417  C5'  DT A 262      16.502  15.900 193.751  1.00  1.00
ATOM   5418  C4'  DT A 262      16.434  14.608 192.960  1.00  1.00
ATOM   5419  O4'  DT A 262      15.098  14.028 192.957  1.00  1.00
ATOM   5420  C3'  DT A 262      16.792  14.716 191.478  1.00  1.00
ATOM   5421  O3'  DT A 262      17.494  13.542 191.087  1.00  1.00
ATOM   5422  C2'  DT A 262      15.446  14.741 190.755  1.00  1.00
ATOM   5423  C1'  DT A 262      14.761  13.688 191.621  1.00  1.00
ATOM   5424  N1   DT A 262      13.276  13.689 191.504  1.00  1.00
ATOM   5425  C2   DT A 262      12.641  12.474 191.596  1.00  1.00
ATOM   5426  O2   DT A 262      13.237  11.425 191.766  1.00  1.00
ATOM   5427  N3   DT A 262      11.264  12.515 191.482  1.00  1.00
ATOM   5428  C4   DT A 262      10.492  13.642 191.289  1.00  1.00
ATOM   5429  O4   DT A 262       9.265  13.553 191.202  1.00  1.00
ATOM   5430  C5   DT A 262      11.249  14.868 191.205  1.00  1.00
ATOM   5431  C7   DT A 262      10.484  16.142 190.995  1.00  1.00
ATOM   5432  C6   DT A 262      12.587  14.858 191.312  1.00  1.00
ATOM   5433  P    DT A 263      18.729  13.676 190.078  1.00  1.00
ATOM   5434  OP1  DT A 263      19.952  14.027 190.835  1.00  1.00
ATOM   5435  OP2  DT A 263      18.368  14.588 188.970  1.00  1.00
ATOM   5436  O5'  DT A 263      18.849  12.180 189.525  1.00  1.00
ATOM   5437  C5'  DT A 263      18.454  11.087 190.376  1.00  1.00
ATOM   5438  C4'  DT A 263      17.640  10.082 189.585  1.00  1.00
ATOM   5439  O4'  DT A 263      16.219  10.398 189.582  1.00  1.00
ATOM   5440  C3'  DT A 263      17.993   9.959 188.103  1.00  1.00
ATOM   5441  O3'  DT A 263      17.871   8.597 187.712  1.00  1.00
ATOM   5442  C2'  DT A 263      16.918  10.770 187.380  1.00  1.00
ATOM   5443  C1'  DT A 263      15.746  10.321 188.246  1.00  1.00
ATOM   5444  N1   DT A 263      14.545  11.195 188.129  1.00  1.00
ATOM   5445  C2   DT A 263      13.317  10.586 188.221  1.00  1.00
ATOM   5446  O2   DT A 263      13.182   9.386 188.391  1.00  1.00
ATOM   5447  N3   DT A 263      12.227  11.427 188.107  1.00  1.00
ATOM   5448  C4   DT A 263      12.264  12.793 187.914  1.00  1.00
ATOM   5449  O4   DT A 263      11.220  13.442 187.827  1.00  1.00
ATOM   5450  C5   DT A 263      13.598  13.340 187.830  1.00  1.00
ATOM   5451  C7   DT A 263      13.728  14.820 187.620  1.00  1.00
ATOM   5452  C6   DT A 263      14.675  12.545 187.937  1.00  1.00
ATOM   5453  P    DT A 264      18.949   7.979 186.703  1.00  1.00
ATOM   5454  OP1  DT A 264      20.144   7.544 187.460  1.00  1.00
ATOM   5455  OP2  DT A 264      19.193   8.929 185.595  1.00  1.00
ATOM   5456  O5'  DT A 264      18.166   6.698 186.150  1.00  1.00
ATOM   5457  C5'  DT A 264      17.205   6.046 187.001  1.00  1.00
ATOM   5458  C4'  DT A 264      15.956   5.712 186.210  1.00  1.00
ATOM   5459  O4'  DT A 264      14.991   6.803 186.207  1.00  1.00
ATOM   5460  C3'  DT A 264      16.169   5.404 184.728  1.00  1.00
ATOM   5461  O3'  DT A 264      15.269   4.374 184.337  1.00  1.00
ATOM   5462  C2'  DT A 264      15.776   6.693 184.005  1.00  1.00
ATOM   5463  C1'  DT A 264      14.563   7.018 184.871  1.00  1.00
ATOM   5464  N1   DT A 264      14.105   8.431 184.754  1.00  1.00
ATOM   5465  C2   DT A 264      12.754   8.660 184.846  1.00  1.00
ATOM   5466  O2   DT A 264      11.940   7.769 185.016  1.00  1.00
ATOM   5467  N3   DT A 264      12.367   9.982 184.732  1.00  1.00
ATOM   5468  C4   DT A 264      13.200  11.065 184.539  1.00  1.00
ATOM   5469  O4   DT A 264      12.736  12.204 184.452  1.00  1.00
ATOM   5470  C5   DT A 264      14.600  10.724 184.455  1.00  1.00
ATOM   5471  C7   DT A 264      15.576  11.844 184.245  1.00  1.00
ATOM   5472  C6   DT A 264      15.004   9.447 184.562  1.00  1.00
ATOM   5473  P    DC A 265      15.778   3.241 183.328  1.00  1.00
ATOM   5474  OP1  DC A 265      16.490   2.186 184.085  1.00  1.00
ATOM   5475  OP2  DC A 265      16.533   3.866 182.220  1.00  1.00
ATOM   5476  O5'  DC A 265      14.392   2.664 182.775  1.00  1.00
ATOM   5477  C5'  DC A 265      13.231   2.703 183.626  1.00  1.00
ATOM   5478  C4'  DC A 265      12.024   3.166 182.835  1.00  1.00
ATOM   5479  O4'  DC A 265      11.885   4.616 182.832  1.00  1.00
ATOM   5480  C3'  DC A 265      12.016   2.792 181.353  1.00  1.00
ATOM   5481  O3'  DC A 265      10.682   2.488 180.962  1.00  1.00
ATOM   5482  C2'  DC A 265      12.455   4.065 180.630  1.00  1.00
ATOM   5483  C1'  DC A 265      11.665   5.042 181.496  1.00  1.00
ATOM   5484  N1   DC A 265      12.125   6.453 181.379  1.00  1.00
ATOM   5485  C2   DC A 265      11.166   7.459 181.470  1.00  1.00
ATOM   5486  O2   DC A 265       9.983   7.141 181.643  1.00  1.00
ATOM   5487  N3   DC A 265      11.565   8.752 181.365  1.00  1.00
ATOM   5488  C4   DC A 265      12.855   9.055 181.178  1.00  1.00
ATOM   5489  N4   DC A 265      13.194  10.332 181.082  1.00  1.00
ATOM   5490  C5   DC A 265      13.858   8.036 181.081  1.00  1.00
ATOM   5491  C6   DC A 265      13.439   6.750 181.188  1.00  1.00
ATOM   5492  P    DA A 266      10.428   1.271 179.953  1.00  1.00
ATOM   5493  OP1  DA A 266      10.384   0.000 180.710  1.00  1.00
ATOM   5494  OP2  DA A 266      11.406   1.333 178.845  1.00  1.00
ATOM   5495  O5'  DA A 266       8.967   1.620 179.400  1.00  1.00
ATOM   5496  C5'  DA A 266       8.051   2.333 180.251  1.00  1.00
ATOM   5497  C4'  DA A 266       7.346   3.418 179.460  1.00  1.00
ATOM   5498  O4'  DA A 266       8.086   4.672 179.457  1.00  1.00
ATOM   5499  C3'  DA A 266       7.120   3.120 177.978  1.00  1.00
ATOM   5500  O3'  DA A 266       5.862   3.657 177.587  1.00  1.00
ATOM   5501  C2'  DA A 266       8.224   3.891 177.255  1.00  1.00
ATOM   5502  C1'  DA A 266       8.159   5.146 178.121  1.00  1.00
ATOM   5503  N9   DA A 266       9.361   6.018 178.004  1.00  1.00
ATOM   5504  C8   DA A 266      10.661   5.648 177.813  1.00  1.00
ATOM   5505  N7   DA A 266      11.487   6.646 177.751  1.00  1.00
ATOM   5506  C5   DA A 266      10.676   7.761 177.913  1.00  1.00
ATOM   5507  C6   DA A 266      10.953   9.138 177.943  1.00  1.00
ATOM   5508  N6   DA A 266      12.185   9.648 177.804  1.00  1.00
ATOM   5509  N1   DA A 266       9.914   9.975 178.121  1.00  1.00
ATOM   5510  C2   DA A 266       8.692   9.462 178.259  1.00  1.00
ATOM   5511  N3   DA A 266       8.314   8.203 178.248  1.00  1.00
ATOM   5512  C4   DA A 266       9.372   7.386 178.068  1.00  1.00
ATOM   5513  P    DG A 267       4.942   2.823 176.578  1.00  1.00
ATOM   5514  OP1  DG A 267       4.159   1.820 177.335  1.00  1.00
ATOM   5515  OP2  DG A 267       5.770   2.298 175.470  1.00  1.00
ATOM   5516  O5'  DG A 267       3.965   3.963 176.025  1.00  1.00
ATOM   5517  C5'  DG A 267       3.643   5.079 176.876  1.00  1.00
ATOM   5518  C4'  DG A 267       3.710   6.370 176.085  1.00  1.00
ATOM   5519  O4'  DG A 267       5.046   6.950 176.082  1.00  1.00
ATOM   5520  C3'  DG A 267       3.352   6.262 174.603  1.00  1.00
ATOM   5521  O3'  DG A 267       2.651   7.436 174.212  1.00  1.00
ATOM   5522  C2'  DG A 267       4.699   6.238 173.880  1.00  1.00
ATOM   5523  C1'  DG A 267       5.383   7.291 174.746  1.00  1.00
ATOM   5524  N9   DG A 267       6.868   7.290 174.629  1.00  1.00
ATOM   5525  C8   DG A 267       7.726   6.229 174.436  1.00  1.00
ATOM   5526  N7   DG A 267       8.991   6.569 174.376  1.00  1.00
ATOM   5527  C5   DG A 267       8.969   7.953 174.540  1.00  1.00
ATOM   5528  C6   DG A 267      10.038   8.887 174.565  1.00  1.00
ATOM   5529  O6   DG A 267      11.243   8.681 174.446  1.00  1.00
ATOM   5530  N1   DG A 267       9.570  10.195 174.755  1.00  1.00
ATOM   5531  C2   DG A 267       8.244  10.553 174.902  1.00  1.00
ATOM   5532  N2   DG A 267       8.004  11.855 175.074  1.00  1.00
ATOM   5533  N3   DG A 267       7.243   9.676 174.879  1.00  1.00
ATOM   5534  C4   DG A 267       7.679   8.403 174.695  1.00  1.00
ATOM   5535  P    DG A 268       1.415   7.302 173.203  1.00  1.00
ATOM   5536  OP1  DG A 268       0.192   6.952 173.960  1.00  1.00
ATOM   5537  OP2  DG A 268       1.776   6.391 172.095  1.00  1.00
ATOM   5538  O5'  DG A 268       1.295   8.799 172.650  1.00  1.00
ATOM   5539  C5'  DG A 268       1.690   9.892 173.501  1.00  1.00
ATOM   5540  C4'  DG A 268       2.504  10.897 172.710  1.00  1.00
ATOM   5541  O4'  DG A 268       3.926  10.581 172.707  1.00  1.00
ATOM   5542  C3'  DG A 268       2.151  11.020 171.228  1.00  1.00
ATOM   5543  O3'  DG A 268       2.274  12.382 170.837  1.00  1.00
ATOM   5544  C2'  DG A 268       3.226  10.208 170.505  1.00  1.00
ATOM   5545  C1'  DG A 268       4.399  10.658 171.371  1.00  1.00
ATOM   5546  N9   DG A 268       5.599   9.784 171.254  1.00  1.00
ATOM   5547  C8   DG A 268       5.670   8.421 171.061  1.00  1.00
ATOM   5548  N7   DG A 268       6.893   7.953 171.001  1.00  1.00
ATOM   5549  C5   DG A 268       7.689   9.086 171.165  1.00  1.00
ATOM   5550  C6   DG A 268       9.102   9.213 171.190  1.00  1.00
ATOM   5551  O6   DG A 268       9.956   8.339 171.071  1.00  1.00
ATOM   5552  N1   DG A 268       9.493  10.546 171.380  1.00  1.00
ATOM   5553  C2   DG A 268       8.631  11.615 171.527  1.00  1.00
ATOM   5554  N2   DG A 268       9.202  12.810 171.699  1.00  1.00
ATOM   5555  N3   DG A 268       7.305  11.494 171.504  1.00  1.00
ATOM   5556  C4   DG A 268       6.910  10.208 171.320  1.00  1.00
ATOM   5557  P    DA A 269       1.195  13.000 169.828  1.00  1.00
ATOM   5558  OP1  DA A 269       0.000  13.435 170.585  1.00  1.00
ATOM   5559  OP2  DA A 269       0.952  12.050 168.720  1.00  1.00
ATOM   5560  O5'  DA A 269       1.978  14.281 169.275  1.00  1.00
ATOM   5561  C5'  DA A 269       2.940  14.932 170.126  1.00  1.00
ATOM   5562  C4'  DA A 269       4.189  15.267 169.335  1.00  1.00
ATOM   5563  O4'  DA A 269       5.153  14.176 169.332  1.00  1.00
ATOM   5564  C3'  DA A 269       3.975  15.574 167.853  1.00  1.00
ATOM   5565  O3'  DA A 269       4.875  16.604 167.462  1.00  1.00
ATOM   5566  C2'  DA A 269       4.368  14.286 167.130  1.00  1.00
ATOM   5567  C1'  DA A 269       5.581  13.960 167.996  1.00  1.00
ATOM   5568  N9   DA A 269       6.039  12.548 167.879  1.00  1.00
ATOM   5569  C8   DA A 269       5.286  11.425 167.688  1.00  1.00
ATOM   5570  N7   DA A 269       5.980  10.331 167.626  1.00  1.00
ATOM   5571  C5   DA A 269       7.291  10.758 167.788  1.00  1.00
ATOM   5572  C6   DA A 269       8.515  10.069 167.818  1.00  1.00
ATOM   5573  N6   DA A 269       8.619   8.740 167.679  1.00  1.00
ATOM   5574  N1   DA A 269       9.632  10.799 167.996  1.00  1.00
ATOM   5575  C2   DA A 269       9.522  12.119 168.134  1.00  1.00
ATOM   5576  N3   DA A 269       8.441  12.868 168.123  1.00  1.00
ATOM   5577  C4   DA A 269       7.337  12.114 167.943  1.00  1.00
ATOM   5578  P    DA A 270       4.366  17.738 166.453  1.00  1.00
ATOM   5579  OP1  DA A 270       3.655  18.792 167.210  1.00  1.00
ATOM   5580  OP2  DA A 270       3.611  17.113 165.345  1.00  1.00
ATOM   5581  O5'  DA A 270       5.753  18.314 165.900  1.00  1.00
ATOM   5582  C5'  DA A 270       6.914  18.276 166.751  1.00  1.00
ATOM   5583  C4'  DA A 270       8.121  17.813 165.960  1.00  1.00
ATOM   5584  O4'  DA A 270       8.260  16.363 165.957  1.00  1.00
ATOM   5585  C3'  DA A 270       8.129  18.187 164.478  1.00  1.00
ATOM   5586  O3'  DA A 270       9.462  18.491 164.087  1.00  1.00
ATOM   5587  C2'  DA A 270       7.689  16.914 163.755  1.00  1.00
ATOM   5588  C1'  DA A 270       8.479  15.937 164.621  1.00  1.00
ATOM   5589  N9   DA A 270       8.019  14.525 164.504  1.00  1.00
ATOM   5590  C8   DA A 270       6.750  14.060 164.313  1.00  1.00
ATOM   5591  N7   DA A 270       6.669  12.767 164.251  1.00  1.00
ATOM   5592  C5   DA A 270       7.980  12.341 164.413  1.00  1.00
ATOM   5593  C6   DA A 270       8.565  11.065 164.443  1.00  1.00
ATOM   5594  N6   DA A 270       7.869   9.928 164.304  1.00  1.00
ATOM   5595  N1   DA A 270       9.898  10.998 164.621  1.00  1.00
ATOM   5596  C2   DA A 270      10.585  12.131 164.759  1.00  1.00
ATOM   5597  N3   DA A 270      10.151  13.372 164.748  1.00  1.00
ATOM   5598  C4   DA A 270       8.814  13.411 164.568  1.00  1.00
ATOM   5599  P    DC A 271       9.716  19.708 163.078  1.00  1.00
ATOM   5600  OP1  DC A 271       9.761  20.979 163.835  1.00  1.00
ATOM   5601  OP2  DC A 271       8.738  19.646 161.970  1.00  1.00
ATOM   5602  O5'  DC A 271      11.177  19.359 162.525  1.00  1.00
ATOM   5603  C5'  DC A 271      12.094  18.646 163.376  1.00  1.00
ATOM   5604  C4'  DC A 271      12.798  17.561 162.585  1.00  1.00
ATOM   5605  O4'  DC A 271      12.058  16.307 162.582  1.00  1.00
ATOM   5606  C3'  DC A 271      13.024  17.859 161.103  1.00  1.00
ATOM   5607  O3'  DC A 271      14.282  17.322 160.712  1.00  1.00
ATOM   5608  C2'  DC A 271      11.921  17.087 160.380  1.00  1.00
ATOM   5609  C1'  DC A 271      11.986  15.833 161.246  1.00  1.00
ATOM   5610  N1   DC A 271      10.784  14.961 161.129  1.00  1.00
ATOM   5611  C2   DC A 271      10.969  13.584 161.220  1.00  1.00
ATOM   5612  O2   DC A 271      12.112  13.146 161.393  1.00  1.00
ATOM   5613  N3   DC A 271       9.886  12.772 161.115  1.00  1.00
ATOM   5614  C4   DC A 271       8.663  13.286 160.928  1.00  1.00
ATOM   5615  N4   DC A 271       7.639  12.452 160.832  1.00  1.00
ATOM   5616  C5   DC A 271       8.451  14.699 160.831  1.00  1.00
ATOM   5617  C6   DC A 271       9.546  15.494 160.938  1.00  1.00
ATOM   5618  P    DT A 272      15.203  18.156 159.703  1.00  1.00
ATOM   5619  OP1  DT A 272      15.986  19.158 160.460  1.00  1.00
ATOM   5620  OP2  DT A 272      14.375  18.681 158.595  1.00  1.00
ATOM   5621  O5'  DT A 272      16.179  17.016 159.150  1.00  1.00
ATOM   5622  C5'  DT A 272      16.502  15.900 160.001  1.00  1.00
ATOM   5623  C4'  DT A 272      16.434  14.608 159.210  1.00  1.00
ATOM   5624  O4'  DT A 272      15.098  14.028 159.207  1.00  1.00
ATOM   5625  C3'  DT A 272      16.792  14.716 157.728  1.00  1.00
ATOM   5626  O3'  DT A 272      17.494  13.542 157.337  1.00  1.00
ATOM   5627  C2'  DT A 272      15.446  14.741 157.005  1.00  1.00
ATOM   5628  C1'  DT A 272      14.761  13.688 157.871  1.00  1.00
ATOM   5629  N1   DT A 272      13.276  13.689 157.754  1.00  1.00
ATOM   5630  C2   DT A 272      12.641  12.474 157.846  1.00  1.00
ATOM   5631  O2   DT A 272      13.237  11.425 158.016  1.00  1.00
ATOM   5632  N3   DT A 272      11.264  12.515 157.732  1.00  1.00
ATOM   5633  C4   DT A 272      10.492  13.642 157.539  1.00  1.00
ATOM   5634  O4   DT A 272       9.265  13.553 157.452  1.00  1.00
ATOM   5635  C5   DT A 272      11.249  14.868 157.455  1.00  1.00
ATOM   5636  C7   DT A 272      10.484  16.142 157.245  1.00  1.00
ATOM   5637  C6   DT A 272      12.587  14.858 157.562  1.00  1.00
ATOM   5638  P    DA A 273      18.729  13.676 156.328  1.00  1.00
ATOM   5639  OP1  DA A 273      19.952  14.027 157.085  1.00  1.00
ATOM   5640  OP2  DA A 273      18.368  14.588 155.220  1.00  1.00
ATOM   5641  O5'  DA A 273      18.849  12.180 155.775  1.00  1.00
ATOM   5642  C5'  DA A 273      18.454  11.087 156.626  1.00  1.00
ATOM   5643  C4'  DA A 273      17.640  10.082 155.835  1.00  1.00
ATOM   5644  O4'  DA A 273      16.219  10.398 155.832  1.00  1.00
ATOM   5645  C3'  DA A 273      17.993   9.959 154.353  1.00  1.00
ATOM   5646  O3'  DA A 273      17.871   8.597 153.962  1.00  1.00
ATOM   5647  C2'  DA A 273      16.918  10.770 153.630  1.00  1.00
ATOM   5648  C1'  DA A 273      15.746  10.321 154.496  1.00  1.00
ATOM   5649  N9   DA A 273      14.545  11.195 154.379  1.00  1.00
ATOM   5650  C8   DA A 273      14.494  12.546 154.188  1.00  1.00
ATOM   5651  N7   DA A 273      13.290  13.022 154.126  1.00  1.00
ATOM   5652  C5   DA A 273      12.480  11.907 154.288  1.00  1.00
ATOM   5653  C6   DA A 273      11.085  11.745 154.318  1.00  1.00
ATOM   5654  N6   DA A 273      10.219  12.759 154.179  1.00  1.00
ATOM   5655  N1   DA A 273      10.610  10.498 154.496  1.00  1.00
ATOM   5656  C2   DA A 273      11.475   9.494 154.634  1.00  1.00
ATOM   5657  N3   DA A 273      12.790   9.524 154.623  1.00  1.00
ATOM   5658  C4   DA A 273      13.240  10.783 154.443  1.00  1.00
ATOM   5659  P    DG A 274      18.949   7.979 152.953  1.00  1.00
ATOM   5660  OP1  DG A 274      20.144   7.544 153.710  1.00  1.00
ATOM   5661  OP2  DG A 274      19.193   8.929 151.845  1.00  1.00
ATOM   5662  O5'  DG A 274      18.166   6.698 152.400  1.00  1.00
ATOM   5663  C5'  DG A 274      17.205   6.046 153.251  1.00  1.00
ATOM   5664  C4'  DG A 274      15.956   5.712 152.460  1.00  1.00
ATOM   5665  O4'  DG A 274      14.991   6.803 152.457  1.00  1.00
ATOM   5666  C3'  DG A 274      16.169   5.404 150.978  1.00  1.00
ATOM   5667  O3'  DG A 274      15.269   4.374 150.587  1.00  1.00
ATOM   5668  C2'  DG A 274      15.776   6.693 150.255  1.00  1.00
ATOM   5669  C1'  DG A 274      14.563   7.018 151.121  1.00  1.00
ATOM   5670  N9   DG A 274      14.105   8.431 151.004  1.00  1.00
ATOM   5671  C8   DG A 274      14.849   9.575 150.811  1.00  1.00
ATOM   5672  N7   DG A 274      14.135  10.672 150.751  1.00  1.00
ATOM   5673  C5   DG A 274      12.825  10.224 150.915  1.00  1.00
ATOM   5674  C6   DG A 274      11.607  10.952 150.940  1.00  1.00
ATOM   5675  O6   DG A 274      11.430  12.161 150.821  1.00  1.00
ATOM   5676  N1   DG A 274      10.508  10.103 151.130  1.00  1.00
ATOM   5677  C2   DG A 274      10.577   8.731 151.277  1.00  1.00
ATOM   5678  N2   DG A 274       9.412   8.101 151.449  1.00  1.00
ATOM   5679  N3   DG A 274      11.720   8.050 151.254  1.00  1.00
ATOM   5680  C4   DG A 274      12.796   8.858 151.070  1.00  1.00
ATOM   5681  P    DT A 275      15.778   3.241 149.578  1.00  1.00
ATOM   5682  OP1  DT A 275      16.490   2.186 150.335  1.00  1.00
ATOM   5683  OP2  DT A 275      16.533   3.866 148.470  1.00  1.00
ATOM   5684  O5'  DT A 275      14.392   2.664 149.025  1.00  1.00
ATOM   5685  C5'  DT A 275      13.231   2.703 149.876  1.00  1.00
ATOM   5686  C4'  DT A 275      12.024   3.166 149.085  1.00  1.00
ATOM   5687  O4'  DT A 275      11.885   4.616 149.082  1.00  1.00
ATOM   5688  C3'  DT A 275      12.016   2.792 147.603  1.00  1.00
ATOM   5689  O3'  DT A 275      10.682   2.488 147.212  1.00  1.00
ATOM   5690  C2'  DT A 275      12.455   4.065 146.880  1.00  1.00
ATOM   5691  C1'  DT A 275      11.665   5.042 147.746  1.00  1.00
ATOM   5692  N1   DT A 275      12.125   6.453 147.629  1.00  1.00
ATOM   5693  C2   DT A 275      11.166   7.433 147.721  1.00  1.00
ATOM   5694  O2   DT A 275       9.984   7.191 147.891  1.00  1.00
ATOM   5695  N3   DT A 275      11.630   8.730 147.607  1.00  1.00
ATOM   5696  C4   DT A 275      12.941   9.116 147.414  1.00  1.00
ATOM   5697  O4   DT A 275      13.235  10.310 147.327  1.00  1.00
ATOM   5698  C5   DT A 275      13.873   8.017 147.330  1.00  1.00
ATOM   5699  C7   DT A 275      15.321   8.351 147.120  1.00  1.00
ATOM   5700  C6   DT A 275      13.450   6.747 147.437  1.00  1.00
ATOM   5701  P    DG A 276      10.428   1.271 146.203  1.00  1.00
ATOM   5702  OP1  DG A 276      10.384   0.000 146.960  1.00  1.00
ATOM   5703  OP2  DG A 276      11.406   1.333 145.095  1.00  1.00
ATOM   5704  O5'  DG A 276       8.967   1.620 145.650  1.00  1.00
ATOM   5705  C5'  DG A 276       8.051   2.333 146.501  1.00  1.00
ATOM   5706  C4'  DG A 276       7.346   3.418 145.710  1.00  1.00
ATOM   5707  O4'  DG A 276       8.086   4.672 145.707  1.00  1.00
ATOM   5708  C3'  DG A 276       7.120   3.120 144.228  1.00  1.00
ATOM   5709  O3'  DG A 276       5.862   3.657 143.837  1.00  1.00
ATOM   5710  C2'  DG A 276       8.224   3.891 143.505  1.00  1.00
ATOM   5711  C1'  DG A 276       8.159   5.146 144.371  1.00  1.00
ATOM   5712  N9   DG A 276       9.361   6.018 144.254  1.00  1.00
ATOM   5713  C8   DG A 276      10.678   5.663 144.061  1.00  1.00
ATOM   5714  N7   DG A 276      11.502   6.682 144.001  1.00  1.00
ATOM   5715  C5   DG A 276      10.671   7.789 144.165  1.00  1.00
ATOM   5716  C6   DG A 276      10.986   9.173 144.190  1.00  1.00
ATOM   5717  O6   DG A 276      12.082   9.714 144.071  1.00  1.00
ATOM   5718  N1   DG A 276       9.839   9.956 144.380  1.00  1.00
ATOM   5719  C2   DG A 276       8.556   9.466 144.527  1.00  1.00
ATOM   5720  N2   DG A 276       7.597  10.379 144.699  1.00  1.00
ATOM   5721  N3   DG A 276       8.261   8.168 144.504  1.00  1.00
ATOM   5722  C4   DG A 276       9.363   7.395 144.320  1.00  1.00
ATOM   5723  P    DG A 277       4.942   2.823 142.828  1.00  1.00
ATOM   5724  OP1  DG A 277       4.159   1.820 143.585  1.00  1.00
ATOM   5725  OP2  DG A 277       5.770   2.298 141.720  1.00  1.00
ATOM   5726  O5'  DG A 277       3.965   3.963 142.275  1.00  1.00
ATOM   5727  C5'  DG A 277       3.643   5.079 143.126  1.00  1.00
ATOM   5728  C4'  DG A 277       3.710   6.370 142.335  1.00  1.00
ATOM   5729  O4'  DG A 277       5.046   6.950 142.332  1.00  1.00
ATOM   5730  C3'  DG A 277       3.352   6.262 140.853  1.00  1.00
ATOM   5731  O3'  DG A 277       2.651   7.436 140.462  1.00  1.00
ATOM   5732  C2'  DG A 277       4.699   6.238 140.130  1.00  1.00
ATOM   5733  C1'  DG A 277       5.383   7.291 140.996  1.00  1.00
ATOM   5734  N9   DG A 277       6.868   7.290 140.879  1.00  1.00
ATOM   5735  C8   DG A 277       7.726   6.229 140.686  1.00  1.00
ATOM   5736  N7   DG A 277       8.991   6.569 140.626  1.00  1.00
ATOM   5737  C5   DG A 277       8.969   7.953 140.790  1.00  1.00
ATOM   5738  C6   DG A 277      10.038   8.887 140.815  1.00  1.00
ATOM   5739  O6   DG A 277      11.243   8.681 140.696  1.00  1.00
ATOM   5740  N1   DG A 277       9.570  10.195 141.005  1.00  1.00
ATOM   5741  C2   DG A 277       8.244  10.553 141.152  1.00  1.00
ATOM   5742  N2   DG A 277       8.004  11.855 141.324  1.00  1.00
ATOM   5743  N3   DG A 277       7.243   9.676 141.129  1.00  1.00
ATOM   5744  C4   DG A 277       7.679   8.403 140.945  1.00  1.00
ATOM   5745  P    DA A 278       1.415   7.302 139.453  1.00  1.00
ATOM   5746  OP1  DA A 278       0.192   6.952 140.210  1.00  1.00
ATOM   5747  OP2  DA A 278       1.776   6.391 138.345  1.00  1.00
ATOM   5748  O5'  DA A 278       1.295   8.799 138.900  1.00  1.00
ATOM   5749  C5'  DA A 278       1.690   9.892 139.751  1.00  1.00
ATOM   5750  C4'  DA A 278       2.504  10.897 138.960  1.00  1.00
ATOM   5751  O4'  DA A 278       3.926  10.581 138.957  1.00  1.00
ATOM   5752  C3'  DA A 278       2.151  11.020 137.478  1.00  1.00
ATOM   5753  O3'  DA A 278       2.274  12.382 137.087  1.00  1.00
ATOM   5754  C2'  DA A 278       3.226  10.208 136.755  1.00  1.00
ATOM   5755  C1'  DA A 278       4.399  10.658 137.621  1.00  1.00
ATOM   5756  N9   DA A 278       5.599   9.784 137.504  1.00  1.00
ATOM   5757  C8   DA A 278       5.650   8.433 137.313  1.00  1.00
ATOM   5758  N7   DA A 278       6.855   7.956 137.251  1.00  1.00
ATOM   5759  C5   DA A 278       7.664   9.072 137.413  1.00  1.00
ATOM   5760  C6   DA A 278       9.059   9.234 137.443  1.00  1.00
ATOM   5761  N6   DA A 278       9.925   8.220 137.304  1.00  1.00
ATOM   5762  N1   DA A 278       9.534  10.481 137.621  1.00  1.00
ATOM   5763  C2   DA A 278       8.669  11.484 137.759  1.00  1.00
ATOM   5764  N3   DA A 278       7.355  11.455 137.748  1.00  1.00
ATOM   5765  C4   DA A 278       6.905  10.196 137.568  1.00  1.00
ATOM   5766  P    DA A 279       1.195  13.000 136.078  1.00  1.00
ATOM   5767  OP1  DA A 279       0.000  13.435 136.835  1.00  1.00
ATOM   5768  OP2  DA A 279       0.952  12.050 134.970  1.00  1.00
ATOM   5769  O5'  DA A 279       1.978  14.281 135.525  1.00  1.00
ATOM   5770  C5'  DA A 279       2.940  14.932 136.376  1.00  1.00
ATOM   5771  C4'  DA A 279       4.189  15.267 135.585  1.00  1.00
ATOM   5772  O4'  DA A 279       5.153  14.176 135.582  1.00  1.00
ATOM   5773  C3'  DA A 279       3.975  15.574 134.103  1.00  1.00
ATOM   5774  O3'  DA A 279       4.875  16.604 133.712  1.00  1.00
ATOM   5775  C2'  DA A 279       4.368  14.286 133.380  1.00  1.00
ATOM   5776  C1'  DA A 279       5.581  13.960 134.246  1.00  1.00
ATOM   5777  N9   DA A 279       6.039  12.548 134.129  1.00  1.00
ATOM   5778  C8   DA A 279       5.286  11.425 133.938  1.00  1.00
ATOM   5779  N7   DA A 279       5.980  10.331 133.876  1.00  1.00
ATOM   5780  C5   DA A 279       7.291  10.758 134.038  1.00  1.00
ATOM   5781  C6   DA A 279       8.515  10.069 134.068  1.00  1.00
ATOM   5782  N6   DA A 279       8.619   8.740 133.929  1.00  1.00
ATOM   5783  N1   DA A 279       9.632  10.799 134.246  1.00  1.00
ATOM   5784  C2   DA A 279       9.522  12.119 134.384  1.00  1.00
ATOM   5785  N3   DA A 279       8.441  12.868 134.373  1.00  1.00
ATOM   5786  C4   DA A 279       7.337  12.114 134.193  1.00  1.00
ATOM   5787  P    DG A 280       4.366  17.738 132.703  1.00  1.00
ATOM   5788  OP1  DG A 280       3.655  18.792 133.460  1.00  1.00
ATOM   5789  OP2  DG A 280       3.611  17.113 131.595  1.00  1.00
ATOM   5790  O5'  DG A 280       5.753  18.314 132.150  1.00  1.00
ATOM   5791  C5'  DG A 280       6.914  18.276 133.001  1.00  1.00
ATOM   5792  C4'  DG A 280       8.121  17.813 132.210  1.00  1.00
ATOM   5793  O4'  DG A 280       8.260  16.363 132.207  1.00  1.00
ATOM   5794  C3'  DG A 280       8.129  18.187 130.728  1.00  1.00
ATOM   5795  O3'  DG A 280       9.462  18.491 130.337  1.00  1.00
ATOM   5796  C2'  DG A 280       7.689  16.914 130.005  1.00  1.00
ATOM   5797  C1'  DG A 280       8.479  15.937 130.871  1.00  1.00
ATOM   5798  N9   DG A 280       8.019  14.525 130.754  1.00  1.00
ATOM   5799  C8   DG A 280       6.745  14.037 130.561  1.00  1.00
ATOM   5800  N7   DG A 280       6.678  12.729 130.501  1.00  1.00
ATOM   5801  C5   DG A 280       8.001  12.322 130.665  1.00  1.00
ATOM   5802  C6   DG A 280       8.559  11.017 130.690  1.00  1.00
ATOM   5803  O6   DG A 280       7.991   9.935 130.571  1.00  1.00
ATOM   5804  N1   DG A 280       9.947  11.058 130.880  1.00  1.00
ATOM   5805  C2   DG A 280      10.697  12.208 131.027  1.00  1.00
ATOM   5806  N2   DG A 280      12.010  12.034 131.199  1.00  1.00
ATOM   5807  N3   DG A 280      10.173  13.432 131.004  1.00  1.00
ATOM   5808  C4   DG A 280       8.827  13.410 130.820  1.00  1.00
ATOM   5809  P    DA A 281       9.716  19.708 129.328  1.00  1.00
ATOM   5810  OP1  DA A 281       9.761  20.979 130.085  1.00  1.00
ATOM   5811  OP2  DA A 281       8.738  19.646 128.220  1.00  1.00
ATOM   5812  O5'  DA A 281      11.177  19.359 128.775  1.00  1.00
ATOM   5813  C5'  DA A 281      12.094  18.646 129.626  1.00  1.00
ATOM   5814  C4'  DA A 281      12.798  17.561 128.835  1.00  1.00
ATOM   5815  O4'  DA A 281      12.058  16.307 128.832  1.00  1.00
ATOM   5816  C3'  DA A 281      13.024  17.859 127.353  1.00  1.00
ATOM   5817  O3'  DA A 281      14.282  17.322 126.962  1.00  1.00
ATOM   5818  C2'  DA A 281      11.921  17.087 126.630  1.00  1.00
ATOM   5819  C1'  DA A 281      11.986  15.833 127.496  1.00  1.00
ATOM   5820  N9   DA A 281      10.784  14.961 127.379  1.00  1.00
ATOM   5821  C8   DA A 281       9.483  15.331 127.188  1.00  1.00
ATOM   5822  N7   DA A 281       8.658  14.332 127.126  1.00  1.00
ATOM   5823  C5   DA A 281       9.468  13.217 127.288  1.00  1.00
ATOM   5824  C6   DA A 281       9.191  11.841 127.318  1.00  1.00
ATOM   5825  N6   DA A 281       7.959  11.331 127.179  1.00  1.00
ATOM   5826  N1   DA A 281      10.230  11.004 127.496  1.00  1.00
ATOM   5827  C2   DA A 281      11.452  11.516 127.634  1.00  1.00
ATOM   5828  N3   DA A 281      11.830  12.776 127.623  1.00  1.00
ATOM   5829  C4   DA A 281      10.772  13.592 127.443  1.00  1.00
ATOM   5830  P    DT A 282      15.203  18.156 125.953  1.00  1.00
ATOM   5831  OP1  DT A 282      15.986  19.158 126.710  1.00  1.00
ATOM   5832  OP2  DT A 282      14.375  18.681 124.845  1.00  1.00
ATOM   5833  O5'  DT A 282      16.179  17.016 125.400  1.00  1.00
ATOM   5834  C5'  DT A 282      16.502  15.900 126.251  1.00  1.00
ATOM   5835  C4'  DT A 282      16.434  14.608 125.460  1.00  1.00
ATOM   5836  O4'  DT A 282      15.098  14.028 125.457  1.00  1.00
ATOM   5837  C3'  DT A 282      16.792  14.716 123.978  1.00  1.00
ATOM   5838  O3'  DT A 282      17.494  13.542 123.587  1.00  1.00
ATOM   5839  C2'  DT A 282      15.446  14.741 123.255  1.00  1.00
ATOM   5840  C1'  DT A 282      14.761  13.688 124.121  1.00  1.00
ATOM   5841  N1   DT A 282      13.276  13.689 124.004  1.00  1.00
ATOM   5842  C2   DT A 282      12.641  12.474 124.096  1.00  1.00
ATOM   5843  O2   DT A 282      13.237  11.425 124.266  1.00  1.00
ATOM   5844  N3   DT A 282      11.264  12.515 123.982  1.00  1.00
ATOM   5845  C4   DT A 282      10.492  13.642 123.789  1.00  1.00
ATOM   5846  O4   DT A 282       9.265  13.553 123.702  1.00  1.00
ATOM   5847  C5   DT A 282      11.249  14.868 123.705  1.00  1.00
ATOM   5848  C7   DT A 282      10.484  16.142 123.495  1.00  1.00
ATOM   5849  C6   DT A 282      12.587  14.858 123.812  1.00  1.00
ATOM   5850  P    DT A 283      18.729  13.676 122.578  1.00  1.00
ATOM   5851  OP1  DT A 283      19.952  14.027 123.335  1.00  1.00
ATOM   5852  OP2  DT A 283      18.368  14.588 121.470  1.00  1.00
ATOM   5853  O5'  DT A 283      18.849  12.180 122.025  1.00  1.00
ATOM   5854  C5'  DT A 283      18.454  11.087 122.876  1.00  1.00
ATOM   5855  C4'  DT A 283      17.640  10.082 122.085  1.00  1.00
ATOM   5856  O4'  DT A 283      16.219  10.398 122.082  1.00  1.00
ATOM   5857  C3'  DT A 283      17.993   9.959 120.603  1.00  1.00
ATOM   5858  O3'  DT A 283      17.871   8.597 120.212  1.00  1.00
ATOM   5859  C2'  DT A 283      16.918  10.770 119.880  1.00  1.00
ATOM   5860  C1'  DT A 283      15.746  10.321 120.746  1.00  1.00
ATOM   5861  N1   DT A 283      14.545  11.195 120.629  1.00  1.00
ATOM   5862  C2   DT A 283      13.317  10.586 120.721  1.00  1.00
ATOM   5863  O2   DT A 283      13.182   9.386 120.891  1.00  1.00
ATOM   5864  N3   DT A 283      12.227  11.427 120.607  1.00  1.00
ATOM   5865  C4   DT A 283      12.264  12.793 120.414  1.00  1.00
ATOM   5866  O4   DT A 283      11.220  13.442 120.327  1.00  1.00
ATOM   5867  C5   DT A 283      13.598  13.340 120.330  1.00  1.00
ATOM   5868  C7   DT A 283      13.728  14.820 120.120  1.00  1.00
ATOM   5869  C6   DT A 283      14.675  12.545 120.437  1.00  1.00
ATOM   5870  P    DA A 284      18.949   7.979 119.203  1.00  1.00
ATOM   5871  OP1  DA A 284      20.144   7.544 119.960  1.00  1.00
ATOM   5872  OP2  DA A 284      19.193   8.929 118.095  1.00  1.00
ATOM   5873  O5'  DA A 284      18.166   6.698 118.650  1.00  1.00
ATOM   5874  C5'  DA A 284      17.205   6.046 119.501  1.00  1.00
ATOM   5875  C4'  DA A 284      15.956   5.712 118.710  1.00  1.00
ATOM   5876  O4'  DA A 284      14.991   6.803 118.707  1.00  1.00
ATOM   5877  C3'  DA A 284      16.169   5.404 117.228  1.00  1.00
ATOM   5878  O3'  DA A 284      15.269   4.374 116.837  1.00  1.00
ATOM   5879  C2'  DA A 284      15.776   6.693 116.505  1.00  1.00
ATOM   5880  C1'  DA A 284      14.563   7.018 117.371  1.00  1.00
ATOM   5881  N9   DA A 284      14.105   8.431 117.254  1.00  1.00
ATOM   5882  C8   DA A 284      14.859   9.554 117.063  1.00  1.00
ATOM   5883  N7   DA A 284      14.164  10.647 117.001  1.00  1.00
ATOM   5884  C5   DA A 284      12.853  10.221 117.163  1.00  1.00
ATOM   5885  C6   DA A 284      11.630  10.910 117.193  1.00  1.00
ATOM   5886  N6   DA A 284      11.525  12.239 117.054  1.00  1.00
ATOM   5887  N1   DA A 284      10.512  10.180 117.371  1.00  1.00
ATOM   5888  C2   DA A 284      10.623   8.860 117.509  1.00  1.00
ATOM   5889  N3   DA A 284      11.703   8.111 117.498  1.00  1.00
ATOM   5890  C4   DA A 284      12.807   8.865 117.318  1.00  1.00
ATOM   5891  P    DC A 285      15.778   3.241 115.828  1.00  1.00
ATOM   5892  OP1  DC A 285      16.490   2.186 116.585  1.00  1.00
ATOM   5893  OP2  DC A 285      16.533   3.866 114.720  1.00  1.00
ATOM   5894  O5'  DC A 285      14.392   2.664 115.275  1.00  1.00
ATOM   5895  C5'  DC A 285      13.231   2.703 116.126  1.00  1.00
ATOM   5896  C4'  DC A 285      12.024   3.166 115.335  1.00  1.00
ATOM   5897  O4'  DC A 285      11.885   4.616 115.332  1.00  1.00
ATOM   5898  C3'  DC A 285      12.016   2.792 113.853  1.00  1.00
ATOM   5899  O3'  DC A 285      10.682   2.488 113.462  1.00  1.00
ATOM   5900  C2'  DC A 285      12.455   4.065 113.130  1.00  1.00
ATOM   5901  C1'  DC A 285      11.665   5.042 113.996  1.00  1.00
ATOM   5902  N1   DC A 285      12.125   6.453 113.879  1.00  1.00
ATOM   5903  C2   DC A 285      11.166   7.459 113.970  1.00  1.00
ATOM   5904  O2   DC A 285       9.983   7.141 114.143  1.00  1.00
ATOM   5905  N3   DC A 285      11.565   8.752 113.865  1.00  1.00
ATOM   5906  C4   DC A 285      12.855   9.055 113.678  1.00  1.00
ATOM   5907  N4   DC A 285      13.194  10.332 113.582  1.00  1.00
ATOM   5908  C5   DC A 285      13.858   8.036 113.581  1.00  1.00
ATOM   5909  C6   DC A 285      13.439   6.750 113.688  1.00  1.00
ATOM   5910  P    DT A 286      10.428   1.271 112.453  1.00  1.00
ATOM   5911  OP1  DT A 286      10.384   0.000 113.210  1.00  1.00
ATOM   5912  OP2  DT A 286      11.406   1.333 111.345  1.00  1.00
ATOM   5913  O5'  DT A 286       8.967   1.620 111.900  1.00  1.00
ATOM   5914  C5'  DT A 286       8.051   2.333 112.751  1.00  1.00
ATOM   5915  C4'  DT A 286       7.346   3.418 111.960  1.00  1.00
ATOM   5916  O4'  DT A 286       8.086   4.672 111.957  1.00  1.00
ATOM   5917  C3'  DT A 286       7.120   3.120 110.478  1.00  1.00
ATOM   5918  O3'  DT A 286       5.862   3.657 110.087  1.00  1.00
ATOM   5919  C2'  DT A 286       8.224   3.891 109.755  1.00  1.00
ATOM   5920  C1'  DT A 286       8.159   5.146 110.621  1.00  1.00
ATOM   5921  N1   DT A 286       9.361   6.018 110.504  1.00  1.00
ATOM   5922  C2   DT A 286       9.161   7.374 110.596  1.00  1.00
ATOM   5923  O2   DT A 286       8.062   7.872 110.766  1.00  1.00
ATOM   5924  N3   DT A 286      10.298   8.150 110.482  1.00  1.00
ATOM   5925  C4   DT A 286      11.586   7.693 110.289  1.00  1.00
ATOM   5926  O4   DT A 286      12.526   8.485 110.202  1.00  1.00
ATOM   5927  C5   DT A 286      11.694   6.255 110.205  1.00  1.00
ATOM   5928  C7   DT A 286      13.062   5.674 109.995  1.00  1.00
ATOM   5929  C6   DT A 286      10.605   5.477 110.312  1.00  1.00
ATOM   5930  P    DG A 287       4.942   2.823 109.078  1.00  1.00
ATOM   5931  OP1  DG A 287       4.159   1.820 109.835  1.00  1.00
ATOM   5932  OP2  DG A 287       5.770   2.298 107.970  1.00  1.00
ATOM   5933  O5'  DG A 287       3.965   3.963 108.525  1.00  1.00
ATOM   5934  C5'  DG A 287       3.643   5.079 109.376  1.00  1.00
ATOM   5935  C4'  DG A 287       3.710   6.370 108.585  1.00  1.00
ATOM   5936  O4'  DG A 287       5.046   6.950 108.582  1.00  1.00
ATOM   5937  C3'  DG A 287       3.352   6.262 107.103  1.00  1.00
ATOM   5938  O3'  DG A 287       2.651   7.436 106.712  1.00  1.00
ATOM   5939  C2'  DG A 287       4.699   6.238 106.380  1.00  1.00
ATOM   5940  C1'  DG A 287       5.383   7.291 107.246  1.00  1.00
ATOM   5941  N9   DG A 287       6.868   7.290 107.129  1.00  1.00
ATOM   5942  C8   DG A 287       7.726   6.229 106.936  1.00  1.00
ATOM   5943  N7   DG A 287       8.991   6.569 106.876  1.00  1.00
ATOM   5944  C5   DG A 287       8.969   7.953 107.040  1.00  1.00
ATOM   5945  C6   DG A 287      10.038   8.887 107.065  1.00  1.00
ATOM   5946  O6   DG A 287      11.243   8.681 106.946  1.00  1.00
ATOM   5947  N1   DG A 287       9.570  10.195 107.255  1.00  1.00
ATOM   5948  C2   DG A 287       8.244  10.553 107.402  1.00  1.00
ATOM   5949  N2   DG A 287       8.004  11.855 107.574  1.00  1.00
ATOM   5950  N3   DG A 287       7.243   9.676 107.379  1.00  1.00
ATOM   5951  C4   DG A 287       7.679   8.403 107.195  1.00  1.00
ATOM   5952  P    DA A 288       1.415   7.302 105.703  1.00  1.00
ATOM   5953  OP1  DA A 288       0.192   6.952 106.460  1.00  1.00
ATOM   5954  OP2  DA A 288       1.776   6.391 104.595  1.00  1.00
ATOM   5955  O5'  DA A 288       1.295   8.799 105.150  1.00  1.00
ATOM   5956  C5'  DA A 288       1.690   9.892 106.001  1.00  1.00
ATOM   5957  C4'  DA A 288       2.504  10.897 105.210  1.00  1.00
ATOM   5958  O4'  DA A 288       3.926  10.581 105.207  1.00  1.00
ATOM   5959  C3'  DA A 288       2.151  11.020 103.728  1.00  1.00
ATOM   5960  O3'  DA A 288       2.274  12.382 103.337  1.00  1.00
ATOM   5961  C2'  DA A 288       3.226  10.208 103.005  1.00  1.00
ATOM   5962  C1'  DA A 288       4.399  10.658 103.871  1.00  1.00
ATOM   5963  N9   DA A 288       5.599   9.784 103.754  1.00  1.00
ATOM   5964  C8   DA A 288       5.650   8.433 103.563  1.00  1.00
ATOM   5965  N7   DA A 288       6.855   7.956 103.501  1.00  1.00
ATOM   5966  C5   DA A 288       7.664   9.072 103.663  1.00  1.00
ATOM   5967  C6   DA A 288       9.059   9.234 103.693  1.00  1.00
ATOM   5968  N6   DA A 288       9.925   8.220 103.554  1.00  1.00
[truncated: 473,695 more chars]
