# Supplementary material for: Characterization of lncRNA-protein interactions associated with Prostate cancer and Androgen receptors by molecular docking simulations
Source: Biochem Biophys Rep. 2025 Mar 9;42:101959. doi: 10.1016/j.bbrep.2025.101959 (PMC11929892; doi:10.1016/j.bbrep.2025.101959)
Supplement: Multimedia component 8 [file mmc8.zip › bbrep_00101959_lig_6292133584cd4.pdb]

TITLE     TEMPLATE OF MODELS:  2N6D A
EXPDTA    THEORETICAL MODEL, MODELLER 9.16 2022/05/28 20:22:17
REMARK   6 MODELLER OBJECTIVE FUNCTION:      1271.1300
REMARK   6 MODELLER BEST TEMPLATE % SEQ ID:  99.419
REMARK   6 SEQUENCE: .34622
REMARK   6 TEMPLATE: .temp34622
ATOM      1  N   ILE A 134       1.839   1.159 -15.440
ATOM      2  CA  ILE A 134       1.163  -0.011 -14.829
ATOM      3  CB  ILE A 134       2.109  -0.758 -13.924
ATOM      4  CG1 ILE A 134       1.575  -2.164 -13.603
ATOM      5  CG2 ILE A 134       2.347   0.094 -12.669
ATOM      6  CD1 ILE A 134       2.577  -3.044 -12.853
ATOM      7  C   ILE A 134      -0.008   0.462 -14.027
ATOM      8  O   ILE A 134      -0.401   1.623 -14.121
ATOM      9  N   LYS A 135      -0.636  -0.447 -13.259
ATOM     10  CA  LYS A 135      -1.719  -0.091 -12.387
ATOM     11  CB  LYS A 135      -2.968   0.445 -13.108
ATOM     12  CG  LYS A 135      -3.745  -0.656 -13.833
ATOM     13  CD  LYS A 135      -5.178  -0.263 -14.192
ATOM     14  CE  LYS A 135      -6.076  -1.459 -14.520
ATOM     15  NZ  LYS A 135      -7.488  -1.022 -14.590
ATOM     16  C   LYS A 135      -2.142  -1.364 -11.719
ATOM     17  O   LYS A 135      -1.919  -2.445 -12.259
ATOM     18  N   VAL A 136      -2.753  -1.289 -10.517
ATOM     19  CA  VAL A 136      -3.183  -2.518  -9.905
ATOM     20  CB  VAL A 136      -2.332  -2.951  -8.754
ATOM     21  CG1 VAL A 136      -0.909  -3.209  -9.271
ATOM     22  CG2 VAL A 136      -2.403  -1.869  -7.668
ATOM     23  C   VAL A 136      -4.580  -2.331  -9.387
ATOM     24  O   VAL A 136      -4.964  -1.244  -8.967
ATOM     25  N   PRO A 137      -5.362  -3.380  -9.452
ATOM     26  CA  PRO A 137      -6.710  -3.277  -8.960
ATOM     27  CD  PRO A 137      -5.278  -4.276 -10.595
ATOM     28  CB  PRO A 137      -7.487  -4.430  -9.592
ATOM     29  CG  PRO A 137      -6.726  -4.687 -10.907
ATOM     30  C   PRO A 137      -6.806  -3.198  -7.472
ATOM     31  O   PRO A 137      -6.355  -4.114  -6.782
ATOM     32  N   MET A 138      -7.438  -2.119  -6.973
ATOM     33  CA  MET A 138      -7.693  -1.940  -5.576
ATOM     34  CB  MET A 138      -6.568  -1.201  -4.832
ATOM     35  CG  MET A 138      -5.264  -1.998  -4.813
ATOM     36  SD  MET A 138      -3.826  -1.121  -4.134
ATOM     37  CE  MET A 138      -2.628  -2.336  -4.757
ATOM     38  C   MET A 138      -8.922  -1.098  -5.508
ATOM     39  O   MET A 138      -9.308  -0.472  -6.497
ATOM     40  N   LEU A 139      -9.606  -1.112  -4.348
ATOM     41  CA  LEU A 139     -10.741  -0.268  -4.129
ATOM     42  CB  LEU A 139     -11.998  -0.995  -3.618
ATOM     43  CG  LEU A 139     -12.667  -1.920  -4.647
ATOM     44  CD1 LEU A 139     -13.909  -2.597  -4.046
ATOM     45  CD2 LEU A 139     -12.973  -1.168  -5.954
ATOM     46  C   LEU A 139     -10.346   0.670  -3.040
ATOM     47  O   LEU A 139      -9.465   0.365  -2.236
ATOM     48  N   VAL A 140     -10.963   1.865  -3.032
ATOM     49  CA  VAL A 140     -10.735   2.822  -1.993
ATOM     50  CB  VAL A 140     -10.034   4.061  -2.465
ATOM     51  CG1 VAL A 140      -9.929   5.057  -1.296
ATOM     52  CG2 VAL A 140      -8.672   3.642  -3.042
ATOM     53  C   VAL A 140     -12.090   3.207  -1.500
ATOM     54  O   VAL A 140     -13.030   3.344  -2.284
ATOM     55  N   LEU A 141     -12.229   3.348  -0.169
ATOM     56  CA  LEU A 141     -13.484   3.707   0.424
ATOM     57  CB  LEU A 141     -14.199   2.551   1.147
ATOM     58  CG  LEU A 141     -14.655   1.414   0.213
ATOM     59  CD1 LEU A 141     -13.464   0.612  -0.331
ATOM     60  CD2 LEU A 141     -15.720   0.531   0.883
ATOM     61  C   LEU A 141     -13.221   4.771   1.446
ATOM     62  O   LEU A 141     -12.077   5.113   1.723
ATOM     63  N   ASP A 142     -14.312   5.396   1.936
ATOM     64  CA  ASP A 142     -14.409   6.401   2.970
ATOM     65  CB  ASP A 142     -15.477   7.470   2.668
ATOM     66  CG  ASP A 142     -15.075   8.743   3.408
ATOM     67  OD1 ASP A 142     -13.858   8.899   3.699
ATOM     68  OD2 ASP A 142     -15.979   9.566   3.709
ATOM     69  C   ASP A 142     -14.665   5.869   4.374
ATOM     70  O   ASP A 142     -15.016   6.696   5.211
ATOM     71  N   PRO A 143     -14.672   4.603   4.727
ATOM     72  CA  PRO A 143     -15.122   4.172   6.030
ATOM     73  CD  PRO A 143     -13.769   3.614   4.161
ATOM     74  CB  PRO A 143     -15.046   2.652   5.980
ATOM     75  CG  PRO A 143     -13.786   2.418   5.131
ATOM     76  C   PRO A 143     -14.269   4.621   7.164
ATOM     77  O   PRO A 143     -13.293   5.337   6.959
ATOM     78  N   ALA A 144     -14.720   4.282   8.389
ATOM     79  CA  ALA A 144     -13.890   4.386   9.545
ATOM     80  CB  ALA A 144     -14.298   5.521  10.503
ATOM     81  C   ALA A 144     -14.114   3.095  10.271
ATOM     82  O   ALA A 144     -15.189   2.870  10.827
ATOM     83  N   LEU A 145     -13.111   2.194  10.266
ATOM     84  CA  LEU A 145     -13.206   0.982  11.019
ATOM     85  CB  LEU A 145     -12.597  -0.251  10.321
ATOM     86  CG  LEU A 145     -13.366  -0.723   9.069
ATOM     87  CD1 LEU A 145     -12.693  -1.952   8.435
ATOM     88  CD2 LEU A 145     -14.853  -0.961   9.380
ATOM     89  C   LEU A 145     -12.424   1.243  12.265
ATOM     90  O   LEU A 145     -11.479   2.031  12.258
ATOM     91  N   PRO A 146     -12.825   0.632  13.342
ATOM     92  CA  PRO A 146     -12.137   0.791  14.593
ATOM     93  CD  PRO A 146     -14.215   0.255  13.529
ATOM     94  CB  PRO A 146     -13.141   0.419  15.686
ATOM     95  CG  PRO A 146     -14.253  -0.342  14.945
ATOM     96  C   PRO A 146     -10.923  -0.079  14.584
ATOM     97  O   PRO A 146     -10.779  -0.905  13.686
ATOM     98  N   ALA A 147     -10.052   0.084  15.593
ATOM     99  CA  ALA A 147      -8.811  -0.622  15.720
ATOM    100  CB  ALA A 147      -8.024  -0.206  16.974
ATOM    101  C   ALA A 147      -9.070  -2.097  15.824
ATOM    102  O   ALA A 147      -8.257  -2.906  15.380
ATOM    103  N   ASN A 148     -10.204  -2.476  16.441
ATOM    104  CA  ASN A 148     -10.555  -3.833  16.769
ATOM    105  CB  ASN A 148     -11.878  -3.894  17.556
ATOM    106  CG  ASN A 148     -11.975  -5.239  18.259
ATOM    107  OD1 ASN A 148     -11.832  -6.294  17.645
ATOM    108  ND2 ASN A 148     -12.212  -5.197  19.598
ATOM    109  C   ASN A 148     -10.709  -4.725  15.559
ATOM    110  O   ASN A 148     -10.305  -5.886  15.594
ATOM    111  N   ILE A 149     -11.284  -4.212  14.455
ATOM    112  CA  ILE A 149     -11.640  -5.016  13.313
ATOM    113  CB  ILE A 149     -12.417  -4.239  12.287
ATOM    114  CG1 ILE A 149     -13.710  -3.695  12.915
ATOM    115  CG2 ILE A 149     -12.664  -5.148  11.072
ATOM    116  CD1 ILE A 149     -14.631  -4.789  13.449
ATOM    117  C   ILE A 149     -10.452  -5.625  12.620
ATOM    118  O   ILE A 149      -9.420  -4.992  12.407
ATOM    119  N   THR A 150     -10.613  -6.916  12.256
ATOM    120  CA  THR A 150      -9.645  -7.724  11.569
ATOM    121  CB  THR A 150      -9.230  -8.895  12.409
ATOM    122  OG1 THR A 150      -8.284  -9.699  11.724
ATOM    123  CG2 THR A 150     -10.480  -9.702  12.794
ATOM    124  C   THR A 150     -10.308  -8.223  10.317
ATOM    125  O   THR A 150     -11.461  -7.902  10.045
ATOM    126  N   LEU A 151      -9.583  -9.011   9.503
ATOM    127  CA  LEU A 151     -10.152  -9.508   8.290
ATOM    128  CB  LEU A 151      -9.130 -10.222   7.400
ATOM    129  CG  LEU A 151      -9.671 -10.480   5.989
ATOM    130  CD1 LEU A 151     -10.172  -9.177   5.346
ATOM    131  CD2 LEU A 151      -8.598 -11.142   5.124
ATOM    132  C   LEU A 151     -11.273 -10.426   8.669
ATOM    133  O   LEU A 151     -12.224 -10.617   7.914
ATOM    134  N   LYS A 152     -11.163 -11.058   9.848
ATOM    135  CA  LYS A 152     -12.180 -11.951  10.318
ATOM    136  CB  LYS A 152     -11.784 -12.627  11.629
ATOM    137  CG  LYS A 152     -12.830 -13.619  12.119
ATOM    138  CD  LYS A 152     -12.364 -14.371  13.357
ATOM    139  CE  LYS A 152     -12.034 -13.428  14.513
ATOM    140  NZ  LYS A 152     -13.230 -12.635  14.873
ATOM    141  C   LYS A 152     -13.460 -11.208  10.583
ATOM    142  O   LYS A 152     -14.538 -11.729  10.311
ATOM    143  N   ASP A 153     -13.369 -10.012  11.204
ATOM    144  CA  ASP A 153     -14.464  -9.146  11.567
ATOM    145  CB  ASP A 153     -14.115  -8.175  12.705
ATOM    146  CG  ASP A 153     -14.285  -8.943  14.007
ATOM    147  OD1 ASP A 153     -15.344  -9.610  14.154
ATOM    148  OD2 ASP A 153     -13.364  -8.883  14.864
ATOM    149  C   ASP A 153     -15.012  -8.347  10.421
ATOM    150  O   ASP A 153     -16.126  -7.836  10.516
ATOM    151  N   LEU A 154     -14.233  -8.168   9.337
ATOM    152  CA  LEU A 154     -14.597  -7.318   8.232
ATOM    153  CB  LEU A 154     -13.506  -7.308   7.141
ATOM    154  CG  LEU A 154     -13.875  -6.525   5.870
ATOM    155  CD1 LEU A 154     -14.035  -5.023   6.151
ATOM    156  CD2 LEU A 154     -12.885  -6.831   4.733
ATOM    157  C   LEU A 154     -15.898  -7.725   7.590
ATOM    158  O   LEU A 154     -16.755  -6.864   7.393
ATOM    159  N   PRO A 155     -16.124  -8.976   7.288
ATOM    160  CA  PRO A 155     -17.324  -9.391   6.604
ATOM    161  CD  PRO A 155     -15.033  -9.917   7.096
ATOM    162  CB  PRO A 155     -17.093 -10.849   6.212
ATOM    163  CG  PRO A 155     -15.562 -10.966   6.107
ATOM    164  C   PRO A 155     -18.548  -9.194   7.433
ATOM    165  O   PRO A 155     -19.650  -9.299   6.894
ATOM    166  N   SER A 156     -18.389  -8.941   8.743
ATOM    167  CA  SER A 156     -19.532  -8.761   9.585
ATOM    168  CB  SER A 156     -19.142  -8.301  11.004
ATOM    169  OG  SER A 156     -18.368  -9.297  11.657
ATOM    170  C   SER A 156     -20.352  -7.667   8.973
ATOM    171  O   SER A 156     -21.547  -7.836   8.735
ATOM    172  N   LEU A 157     -19.728  -6.488   8.788
ATOM    173  CA  LEU A 157     -20.319  -5.331   8.175
ATOM    174  CB  LEU A 157     -19.616  -4.034   8.600
ATOM    175  CG  LEU A 157     -19.621  -3.817  10.122
ATOM    176  CD1 LEU A 157     -19.058  -2.435  10.488
ATOM    177  CD2 LEU A 157     -21.008  -4.090  10.723
ATOM    178  C   LEU A 157     -20.310  -5.346   6.664
ATOM    179  O   LEU A 157     -21.273  -4.893   6.048
ATOM    180  N   TYR A 158     -19.215  -5.824   6.021
ATOM    181  CA  TYR A 158     -19.081  -5.647   4.594
ATOM    182  CB  TYR A 158     -17.712  -5.076   4.187
ATOM    183  CG  TYR A 158     -17.495  -3.759   4.846
ATOM    184  CD1 TYR A 158     -17.105  -3.712   6.163
ATOM    185  CD2 TYR A 158     -17.660  -2.582   4.153
ATOM    186  CE1 TYR A 158     -16.890  -2.509   6.789
ATOM    187  CE2 TYR A 158     -17.447  -1.375   4.776
ATOM    188  CZ  TYR A 158     -17.065  -1.337   6.096
ATOM    189  OH  TYR A 158     -16.844  -0.102   6.740
ATOM    190  C   TYR A 158     -19.159  -6.945   3.837
ATOM    191  O   TYR A 158     -18.131  -7.558   3.565
ATOM    192  N   PRO A 159     -20.330  -7.365   3.438
ATOM    193  CA  PRO A 159     -20.511  -8.585   2.695
ATOM    194  CD  PRO A 159     -21.501  -6.507   3.396
ATOM    195  CB  PRO A 159     -22.018  -8.693   2.478
ATOM    196  CG  PRO A 159     -22.473  -7.220   2.439
ATOM    197  C   PRO A 159     -19.790  -8.634   1.370
ATOM    198  O   PRO A 159     -19.200  -9.665   1.056
ATOM    199  N   SER A 160     -19.830  -7.539   0.581
ATOM    200  CA  SER A 160     -19.299  -7.489  -0.757
ATOM    201  CB  SER A 160     -19.669  -6.187  -1.493
ATOM    202  OG  SER A 160     -21.077  -6.059  -1.605
ATOM    203  C   SER A 160     -17.800  -7.552  -0.753
ATOM    204  O   SER A 160     -17.192  -7.920  -1.757
ATOM    205  N   PHE A 161     -17.189  -7.108   0.358
ATOM    206  CA  PHE A 161     -15.779  -7.012   0.650
ATOM    207  CB  PHE A 161     -15.427  -5.897   1.644
ATOM    208  CG  PHE A 161     -15.492  -4.641   0.848
ATOM    209  CD1 PHE A 161     -16.700  -4.039   0.582
ATOM    210  CD2 PHE A 161     -14.341  -4.069   0.358
ATOM    211  CE1 PHE A 161     -16.759  -2.882  -0.157
ATOM    212  CE2 PHE A 161     -14.393  -2.911  -0.383
ATOM    213  CZ  PHE A 161     -15.605  -2.317  -0.642
ATOM    214  C   PHE A 161     -15.136  -8.298   1.097
ATOM    215  O   PHE A 161     -13.926  -8.332   1.317
ATOM    216  N   HIS A 162     -15.908  -9.372   1.319
ATOM    217  CA  HIS A 162     -15.414 -10.563   1.968
ATOM    218  ND1 HIS A 162     -17.247 -11.963  -0.325
ATOM    219  CG  HIS A 162     -16.697 -12.464   0.833
ATOM    220  CB  HIS A 162     -16.479 -11.670   2.086
ATOM    221  NE2 HIS A 162     -16.807 -14.109  -0.709
ATOM    222  CD2 HIS A 162     -16.434 -13.776   0.582
ATOM    223  CE1 HIS A 162     -17.290 -12.988  -1.213
ATOM    224  C   HIS A 162     -14.188 -11.164   1.312
ATOM    225  O   HIS A 162     -13.402 -11.819   1.994
ATOM    226  N   SER A 163     -13.995 -10.996  -0.011
ATOM    227  CA  SER A 163     -12.937 -11.632  -0.765
ATOM    228  CB  SER A 163     -13.120 -11.453  -2.283
ATOM    229  OG  SER A 163     -14.325 -12.069  -2.713
ATOM    230  C   SER A 163     -11.533 -11.152  -0.453
ATOM    231  O   SER A 163     -10.575 -11.769  -0.916
ATOM    232  N   ALA A 164     -11.343 -10.045   0.294
ATOM    233  CA  ALA A 164     -10.019  -9.505   0.517
ATOM    234  CB  ALA A 164     -10.040  -8.099   1.130
ATOM    235  C   ALA A 164      -9.194 -10.362   1.436
ATOM    236  O   ALA A 164      -9.718 -11.124   2.246
ATOM    237  N   SER A 165      -7.860 -10.331   1.216
ATOM    238  CA  SER A 165      -6.863 -10.978   2.028
ATOM    239  CB  SER A 165      -5.671 -11.465   1.184
ATOM    240  OG  SER A 165      -6.102 -12.430   0.235
ATOM    241  C   SER A 165      -6.310 -10.071   3.104
ATOM    242  O   SER A 165      -5.816 -10.558   4.120
ATOM    243  N   ASP A 166      -6.326  -8.730   2.907
ATOM    244  CA  ASP A 166      -5.674  -7.876   3.872
ATOM    245  CB  ASP A 166      -4.213  -7.577   3.486
ATOM    246  CG  ASP A 166      -3.431  -7.028   4.675
ATOM    247  OD1 ASP A 166      -4.004  -6.929   5.793
ATOM    248  OD2 ASP A 166      -2.233  -6.703   4.470
ATOM    249  C   ASP A 166      -6.395  -6.557   3.947
ATOM    250  O   ASP A 166      -7.069  -6.157   2.999
ATOM    251  N   ILE A 167      -6.305  -5.877   5.116
ATOM    252  CA  ILE A 167      -6.883  -4.572   5.305
ATOM    253  CB  ILE A 167      -8.272  -4.606   5.882
ATOM    254  CG1 ILE A 167      -8.276  -5.239   7.279
ATOM    255  CG2 ILE A 167      -9.188  -5.332   4.885
ATOM    256  CD1 ILE A 167      -9.634  -5.148   7.974
ATOM    257  C   ILE A 167      -5.998  -3.804   6.248
ATOM    258  O   ILE A 167      -5.375  -4.387   7.134
ATOM    259  N   PHE A 168      -5.885  -2.472   6.056
ATOM    260  CA  PHE A 168      -5.116  -1.667   6.964
ATOM    261  CB  PHE A 168      -3.640  -1.501   6.547
ATOM    262  CG  PHE A 168      -3.569  -1.140   5.104
ATOM    263  CD1 PHE A 168      -3.675  -2.132   4.155
ATOM    264  CD2 PHE A 168      -3.380   0.159   4.694
ATOM    265  CE1 PHE A 168      -3.605  -1.838   2.815
ATOM    266  CE2 PHE A 168      -3.309   0.460   3.354
ATOM    267  CZ  PHE A 168      -3.425  -0.537   2.413
ATOM    268  C   PHE A 168      -5.783  -0.341   7.177
ATOM    269  O   PHE A 168      -6.373   0.234   6.263
ATOM    270  N   ASN A 169      -5.730   0.153   8.435
ATOM    271  CA  ASN A 169      -6.324   1.408   8.814
ATOM    272  CB  ASN A 169      -6.670   1.475  10.314
ATOM    273  CG  ASN A 169      -7.302   2.825  10.630
ATOM    274  OD1 ASN A 169      -6.660   3.710  11.190
ATOM    275  ND2 ASN A 169      -8.600   2.992  10.258
ATOM    276  C   ASN A 169      -5.321   2.474   8.509
ATOM    277  O   ASN A 169      -4.120   2.261   8.663
ATOM    278  N   VAL A 170      -5.802   3.652   8.057
ATOM    279  CA  VAL A 170      -4.940   4.738   7.700
ATOM    280  CB  VAL A 170      -4.485   4.683   6.270
ATOM    281  CG1 VAL A 170      -3.597   3.443   6.080
ATOM    282  CG2 VAL A 170      -5.727   4.688   5.361
ATOM    283  C   VAL A 170      -5.681   6.025   7.871
ATOM    284  O   VAL A 170      -6.860   6.046   8.221
ATOM    285  N   ALA A 171      -4.962   7.151   7.691
ATOM    286  CA  ALA A 171      -5.586   8.442   7.736
ATOM    287  CB  ALA A 171      -4.634   9.570   8.171
ATOM    288  C   ALA A 171      -6.035   8.755   6.344
ATOM    289  O   ALA A 171      -5.609   8.115   5.385
ATOM    290  N   LYS A 172      -6.960   9.725   6.201
ATOM    291  CA  LYS A 172      -7.333  10.178   4.891
ATOM    292  CB  LYS A 172      -8.664  10.951   4.841
ATOM    293  CG  LYS A 172      -9.880  10.056   5.074
ATOM    294  CD  LYS A 172     -11.193  10.820   5.228
ATOM    295  CE  LYS A 172     -12.340   9.946   5.734
ATOM    296  NZ  LYS A 172     -13.569  10.758   5.857
ATOM    297  C   LYS A 172      -6.238  11.115   4.477
ATOM    298  O   LYS A 172      -5.775  11.923   5.281
ATOM    299  N   PRO A 173      -5.792  11.034   3.255
ATOM    300  CA  PRO A 173      -4.696  11.843   2.797
ATOM    301  CD  PRO A 173      -6.635  10.578   2.163
ATOM    302  CB  PRO A 173      -4.587  11.549   1.303
ATOM    303  CG  PRO A 173      -6.042  11.231   0.904
ATOM    304  C   PRO A 173      -4.901  13.309   3.037
ATOM    305  O   PRO A 173      -3.927  13.993   3.353
ATOM    306  N   LYS A 174      -6.124  13.817   2.791
ATOM    307  CA  LYS A 174      -6.449  15.208   2.956
ATOM    308  CB  LYS A 174      -7.799  15.588   2.323
ATOM    309  CG  LYS A 174      -7.913  15.405   0.809
ATOM    310  CD  LYS A 174      -9.363  15.548   0.331
ATOM    311  CE  LYS A 174      -9.544  15.468  -1.186
ATOM    312  NZ  LYS A 174     -10.981  15.562  -1.529
ATOM    313  C   LYS A 174      -6.587  15.610   4.397
ATOM    314  O   LYS A 174      -6.019  16.619   4.816
ATOM    315  N   ASN A 175      -7.355  14.825   5.189
ATOM    316  CA  ASN A 175      -7.719  15.253   6.515
ATOM    317  CB  ASN A 175      -9.239  15.485   6.617
ATOM    318  CG  ASN A 175      -9.605  16.049   7.980
ATOM    319  OD1 ASN A 175      -8.743  16.295   8.823
ATOM    320  ND2 ASN A 175     -10.930  16.249   8.211
ATOM    321  C   ASN A 175      -7.364  14.202   7.522
ATOM    322  O   ASN A 175      -7.951  13.123   7.559
ATOM    323  N   PRO A 176      -6.416  14.523   8.357
ATOM    324  CA  PRO A 176      -6.014  13.623   9.405
ATOM    325  CD  PRO A 176      -5.300  15.327   7.884
ATOM    326  CB  PRO A 176      -4.661  14.129   9.896
ATOM    327  CG  PRO A 176      -4.070  14.827   8.659
ATOM    328  C   PRO A 176      -7.039  13.501  10.482
ATOM    329  O   PRO A 176      -6.917  12.615  11.328
ATOM    330  N   SER A 177      -8.037  14.398  10.491
ATOM    331  CA  SER A 177      -9.052  14.376  11.496
ATOM    332  CB  SER A 177     -10.037  15.552  11.362
ATOM    333  OG  SER A 177     -11.025  15.489  12.379
ATOM    334  C   SER A 177      -9.822  13.108  11.346
ATOM    335  O   SER A 177     -10.404  12.618  12.311
ATOM    336  N   THR A 178      -9.842  12.528  10.127
ATOM    337  CA  THR A 178     -10.643  11.356   9.936
ATOM    338  CB  THR A 178     -11.749  11.589   8.953
ATOM    339  OG1 THR A 178     -11.207  12.055   7.725
ATOM    340  CG2 THR A 178     -12.728  12.623   9.540
ATOM    341  C   THR A 178      -9.815  10.203   9.470
ATOM    342  O   THR A 178      -8.981  10.323   8.573
ATOM    343  N   ASN A 179     -10.030   9.034  10.109
ATOM    344  CA  ASN A 179      -9.353   7.834   9.723
ATOM    345  CB  ASN A 179      -9.138   6.833  10.875
ATOM    346  CG  ASN A 179     -10.488   6.338  11.370
ATOM    347  OD1 ASN A 179     -10.828   5.167  11.200
ATOM    348  ND2 ASN A 179     -11.280   7.244  12.005
ATOM    349  C   ASN A 179     -10.176   7.168   8.665
ATOM    350  O   ASN A 179     -11.340   7.509   8.461
ATOM    351  N   VAL A 180      -9.548   6.230   7.924
ATOM    352  CA  VAL A 180     -10.209   5.433   6.926
ATOM    353  CB  VAL A 180     -10.165   6.011   5.539
ATOM    354  CG1 VAL A 180     -10.985   7.311   5.522
ATOM    355  CG2 VAL A 180      -8.696   6.192   5.123
ATOM    356  C   VAL A 180      -9.466   4.129   6.898
ATOM    357  O   VAL A 180      -8.609   3.890   7.750
ATOM    358  N   SER A 181      -9.802   3.225   5.952
ATOM    359  CA  SER A 181      -9.117   1.967   5.845
ATOM    360  CB  SER A 181      -9.870   0.792   6.494
ATOM    361  OG  SER A 181      -9.947   0.976   7.900
ATOM    362  C   SER A 181      -8.973   1.641   4.386
ATOM    363  O   SER A 181      -9.598   2.274   3.538
ATOM    364  N   VAL A 182      -8.122   0.633   4.059
ATOM    365  CA  VAL A 182      -7.866   0.234   2.700
ATOM    366  CB  VAL A 182      -6.501   0.666   2.235
ATOM    367  CG1 VAL A 182      -6.261   0.219   0.782
ATOM    368  CG2 VAL A 182      -6.395   2.187   2.440
ATOM    369  C   VAL A 182      -7.925  -1.276   2.672
ATOM    370  O   VAL A 182      -7.909  -1.914   3.719
ATOM    371  N   VAL A 183      -8.011  -1.882   1.461
ATOM    372  CA  VAL A 183      -8.168  -3.309   1.344
ATOM    373  CB  VAL A 183      -9.603  -3.665   1.071
ATOM    374  CG1 VAL A 183      -9.734  -5.180   0.890
ATOM    375  CG2 VAL A 183     -10.467  -3.101   2.214
ATOM    376  C   VAL A 183      -7.319  -3.809   0.199
ATOM    377  O   VAL A 183      -6.901  -3.033  -0.655
ATOM    378  N   VAL A 184      -7.002  -5.131   0.185
ATOM    379  CA  VAL A 184      -6.240  -5.729  -0.883
ATOM    380  CB  VAL A 184      -4.915  -6.251  -0.416
ATOM    381  CG1 VAL A 184      -4.235  -6.988  -1.580
ATOM    382  CG2 VAL A 184      -4.100  -5.074   0.149
ATOM    383  C   VAL A 184      -7.020  -6.899  -1.429
ATOM    384  O   VAL A 184      -7.470  -7.757  -0.671
ATOM    385  N   PHE A 185      -7.180  -6.961  -2.774
ATOM    386  CA  PHE A 185      -7.917  -8.011  -3.440
ATOM    387  CB  PHE A 185      -9.184  -7.534  -4.184
ATOM    388  CG  PHE A 185     -10.271  -7.165  -3.226
ATOM    389  CD1 PHE A 185     -11.016  -8.145  -2.607
ATOM    390  CD2 PHE A 185     -10.571  -5.846  -2.971
ATOM    391  CE1 PHE A 185     -12.026  -7.813  -1.733
ATOM    392  CE2 PHE A 185     -11.580  -5.506  -2.098
ATOM    393  CZ  PHE A 185     -12.308  -6.492  -1.475
ATOM    394  C   PHE A 185      -7.031  -8.619  -4.490
ATOM    395  O   PHE A 185      -6.080  -7.995  -4.959
ATOM    396  N   ASP A 186      -7.329  -9.880  -4.876
ATOM    397  CA  ASP A 186      -6.531 -10.611  -5.822
ATOM    398  CB  ASP A 186      -6.892 -12.110  -5.898
ATOM    399  CG  ASP A 186      -8.368 -12.281  -6.226
ATOM    400  OD1 ASP A 186      -9.208 -11.698  -5.491
ATOM    401  OD2 ASP A 186      -8.678 -13.003  -7.211
ATOM    402  C   ASP A 186      -6.555 -10.022  -7.203
ATOM    403  O   ASP A 186      -5.499  -9.884  -7.820
ATOM    404  N   SER A 187      -7.732  -9.643  -7.742
ATOM    405  CA  SER A 187      -7.704  -9.145  -9.091
ATOM    406  CB  SER A 187      -7.632 -10.259 -10.149
ATOM    407  OG  SER A 187      -8.837 -11.010 -10.148
ATOM    408  C   SER A 187      -8.953  -8.365  -9.358
ATOM    409  O   SER A 187      -9.805  -8.194  -8.488
ATOM    410  N   THR A 188      -9.086  -7.873 -10.601
ATOM    411  CA  THR A 188     -10.212  -7.088 -11.015
ATOM    412  CB  THR A 188     -10.117  -6.598 -12.432
ATOM    413  OG1 THR A 188      -8.937  -5.831 -12.615
ATOM    414  CG2 THR A 188     -11.353  -5.729 -12.728
ATOM    415  C   THR A 188     -11.438  -7.941 -10.933
ATOM    416  O   THR A 188     -12.530  -7.444 -10.664
ATOM    417  N   LYS A 189     -11.285  -9.260 -11.149
ATOM    418  CA  LYS A 189     -12.435 -10.109 -11.249
ATOM    419  CB  LYS A 189     -12.075 -11.592 -11.448
ATOM    420  CG  LYS A 189     -11.252 -11.851 -12.712
ATOM    421  CD  LYS A 189     -11.902 -11.331 -13.996
ATOM    422  CE  LYS A 189     -11.566  -9.868 -14.292
ATOM    423  NZ  LYS A 189     -12.183  -9.450 -15.570
ATOM    424  C   LYS A 189     -13.288 -10.001 -10.019
ATOM    425  O   LYS A 189     -14.503  -9.870 -10.151
ATOM    426  N   ASP A 190     -12.716 -10.104  -8.798
ATOM    427  CA  ASP A 190     -13.529  -9.971  -7.613
ATOM    428  CB  ASP A 190     -13.014 -10.719  -6.365
ATOM    429  CG  ASP A 190     -11.703 -10.138  -5.874
ATOM    430  OD1 ASP A 190     -11.081  -9.350  -6.630
ATOM    431  OD2 ASP A 190     -11.311 -10.475  -4.726
ATOM    432  C   ASP A 190     -13.809  -8.535  -7.257
ATOM    433  O   ASP A 190     -14.835  -8.237  -6.648
ATOM    434  N   VAL A 191     -12.883  -7.613  -7.594
ATOM    435  CA  VAL A 191     -12.971  -6.227  -7.221
ATOM    436  CB  VAL A 191     -11.751  -5.449  -7.616
ATOM    437  CG1 VAL A 191     -11.993  -3.969  -7.283
ATOM    438  CG2 VAL A 191     -10.525  -6.053  -6.909
ATOM    439  C   VAL A 191     -14.150  -5.549  -7.848
ATOM    440  O   VAL A 191     -14.836  -4.758  -7.204
ATOM    441  N   GLU A 192     -14.417  -5.826  -9.135
ATOM    442  CA  GLU A 192     -15.477  -5.125  -9.794
ATOM    443  CB  GLU A 192     -15.603  -5.496 -11.271
ATOM    444  CG  GLU A 192     -16.700  -4.680 -11.931
ATOM    445  CD  GLU A 192     -16.329  -3.224 -11.696
ATOM    446  OE1 GLU A 192     -15.346  -2.755 -12.324
ATOM    447  OE2 GLU A 192     -17.012  -2.567 -10.862
ATOM    448  C   GLU A 192     -16.779  -5.442  -9.136
ATOM    449  O   GLU A 192     -17.599  -4.555  -8.902
ATOM    450  N   ASP A 193     -16.999  -6.732  -8.834
ATOM    451  CA  ASP A 193     -18.203  -7.190  -8.209
ATOM    452  CB  ASP A 193     -18.244  -8.721  -8.077
ATOM    453  CG  ASP A 193     -18.517  -9.309  -9.451
ATOM    454  OD1 ASP A 193     -19.511  -8.865 -10.084
ATOM    455  OD2 ASP A 193     -17.740 -10.200  -9.890
ATOM    456  C   ASP A 193     -18.295  -6.634  -6.819
ATOM    457  O   ASP A 193     -19.362  -6.198  -6.391
ATOM    458  N   ALA A 194     -17.168  -6.606  -6.082
ATOM    459  CA  ALA A 194     -17.191  -6.169  -4.714
ATOM    460  CB  ALA A 194     -15.802  -6.188  -4.050
ATOM    461  C   ALA A 194     -17.685  -4.757  -4.671
ATOM    462  O   ALA A 194     -18.465  -4.385  -3.798
ATOM    463  N   HIS A 195     -17.224  -3.941  -5.631
ATOM    464  CA  HIS A 195     -17.560  -2.553  -5.775
ATOM    465  ND1 HIS A 195     -16.241   0.521  -6.663
ATOM    466  CG  HIS A 195     -17.032  -0.479  -7.181
ATOM    467  CB  HIS A 195     -16.799  -1.941  -6.963
ATOM    468  NE2 HIS A 195     -17.833   1.517  -7.855
ATOM    469  CD2 HIS A 195     -17.999   0.146  -7.905
ATOM    470  CE1 HIS A 195     -16.765   1.696  -7.098
ATOM    471  C   HIS A 195     -19.027  -2.427  -6.056
ATOM    472  O   HIS A 195     -19.699  -1.562  -5.498
ATOM    473  N   SER A 196     -19.561  -3.309  -6.921
ATOM    474  CA  SER A 196     -20.929  -3.244  -7.355
ATOM    475  CB  SER A 196     -21.256  -4.204  -8.514
ATOM    476  OG  SER A 196     -21.210  -5.552  -8.075
ATOM    477  C   SER A 196     -21.847  -3.558  -6.212
ATOM    478  O   SER A 196     -23.059  -3.394  -6.328
ATOM    479  N   GLY A 197     -21.296  -4.010  -5.071
ATOM    480  CA  GLY A 197     -22.106  -4.390  -3.948
ATOM    481  C   GLY A 197     -22.909  -3.223  -3.454
ATOM    482  O   GLY A 197     -24.059  -3.387  -3.056
ATOM    483  N   LEU A 198     -22.307  -2.023  -3.458
ATOM    484  CA  LEU A 198     -22.842  -0.809  -2.901
ATOM    485  CB  LEU A 198     -21.778   0.288  -2.730
ATOM    486  CG  LEU A 198     -20.698  -0.097  -1.697
ATOM    487  CD1 LEU A 198     -19.820  -1.255  -2.200
ATOM    488  CD2 LEU A 198     -19.882   1.126  -1.251
ATOM    489  C   LEU A 198     -24.018  -0.231  -3.634
ATOM    490  O   LEU A 198     -24.740   0.571  -3.050
ATOM    491  N   LEU A 199     -24.226  -0.558  -4.924
ATOM    492  CA  LEU A 199     -25.209   0.134  -5.722
ATOM    493  CB  LEU A 199     -25.028  -0.194  -7.209
ATOM    494  CG  LEU A 199     -23.582   0.058  -7.668
ATOM    495  CD1 LEU A 199     -23.403  -0.208  -9.172
ATOM    496  CD2 LEU A 199     -23.100   1.448  -7.223
ATOM    497  C   LEU A 199     -26.639  -0.204  -5.367
ATOM    498  O   LEU A 199     -27.336  -0.832  -6.162
ATOM    499  N   LYS A 200     -27.090   0.155  -4.141
ATOM    500  CA  LYS A 200     -28.462   0.108  -3.687
ATOM    501  CB  LYS A 200     -28.621  -0.024  -2.161
ATOM    502  CG  LYS A 200     -28.045  -1.309  -1.562
ATOM    503  CD  LYS A 200     -26.515  -1.332  -1.515
ATOM    504  CE  LYS A 200     -25.937  -2.453  -0.648
ATOM    505  NZ  LYS A 200     -24.462  -2.342  -0.601
ATOM    506  C   LYS A 200     -29.164   1.375  -4.079
ATOM    507  O   LYS A 200     -30.388   1.420  -4.145
ATOM    508  N   GLY A 201     -28.404   2.468  -4.286
ATOM    509  CA  GLY A 201     -28.974   3.761  -4.531
ATOM    510  C   GLY A 201     -28.669   4.560  -3.305
ATOM    511  O   GLY A 201     -28.632   5.790  -3.338
ATOM    512  N   ASN A 202     -28.437   3.853  -2.179
ATOM    513  CA  ASN A 202     -28.080   4.481  -0.940
ATOM    514  CB  ASN A 202     -29.277   4.639   0.013
ATOM    515  CG  ASN A 202     -28.831   5.410   1.250
ATOM    516  OD1 ASN A 202     -28.398   4.827   2.242
ATOM    517  ND2 ASN A 202     -28.937   6.764   1.189
ATOM    518  C   ASN A 202     -27.094   3.582  -0.264
ATOM    519  O   ASN A 202     -27.133   2.366  -0.441
ATOM    520  N   SER A 203     -26.157   4.167   0.509
ATOM    521  CA  SER A 203     -25.202   3.374   1.229
ATOM    522  CB  SER A 203     -23.906   3.080   0.451
ATOM    523  OG  SER A 203     -24.159   2.207  -0.637
ATOM    524  C   SER A 203     -24.766   4.146   2.431
ATOM    525  O   SER A 203     -24.900   5.367   2.491
ATOM    526  N   ARG A 204     -24.310   3.412   3.461
ATOM    527  CA  ARG A 204     -23.681   3.965   4.622
ATOM    528  CB  ARG A 204     -23.661   2.993   5.812
ATOM    529  CG  ARG A 204     -24.899   3.147   6.700
ATOM    530  CD  ARG A 204     -26.218   3.161   5.928
ATOM    531  NE  ARG A 204     -26.382   1.848   5.249
ATOM    532  CZ  ARG A 204     -27.413   1.690   4.370
ATOM    533  NH1 ARG A 204     -28.231   2.747   4.093
ATOM    534  NH2 ARG A 204     -27.627   0.482   3.770
ATOM    535  C   ARG A 204     -22.284   4.352   4.245
ATOM    536  O   ARG A 204     -21.675   5.211   4.881
ATOM    537  N   GLN A 205     -21.730   3.695   3.204
ATOM    538  CA  GLN A 205     -20.357   3.904   2.844
ATOM    539  CB  GLN A 205     -19.545   2.603   2.760
ATOM    540  CG  GLN A 205     -19.136   2.063   4.128
ATOM    541  CD  GLN A 205     -18.016   2.962   4.631
ATOM    542  OE1 GLN A 205     -18.024   3.403   5.778
ATOM    543  NE2 GLN A 205     -17.020   3.245   3.747
ATOM    544  C   GLN A 205     -20.193   4.586   1.524
ATOM    545  O   GLN A 205     -21.158   4.892   0.824
ATOM    546  N   THR A 206     -18.912   4.875   1.195
ATOM    547  CA  THR A 206     -18.532   5.523  -0.027
ATOM    548  CB  THR A 206     -17.998   6.908   0.196
ATOM    549  OG1 THR A 206     -18.976   7.700   0.856
ATOM    550  CG2 THR A 206     -17.649   7.537  -1.160
ATOM    551  C   THR A 206     -17.447   4.700  -0.661
ATOM    552  O   THR A 206     -16.707   4.002   0.030
ATOM    553  N   VAL A 207     -17.360   4.734  -2.009
ATOM    554  CA  VAL A 207     -16.334   4.035  -2.737
ATOM    555  CB  VAL A 207     -16.842   2.850  -3.502
ATOM    556  CG1 VAL A 207     -17.284   1.768  -2.503
ATOM    557  CG2 VAL A 207     -17.980   3.328  -4.420
ATOM    558  C   VAL A 207     -15.746   4.994  -3.731
ATOM    559  O   VAL A 207     -16.458   5.809  -4.316
ATOM    560  N   TRP A 208     -14.413   4.912  -3.935
ATOM    561  CA  TRP A 208     -13.695   5.780  -4.832
ATOM    562  CB  TRP A 208     -12.980   6.914  -4.061
ATOM    563  CG  TRP A 208     -13.934   7.912  -3.420
ATOM    564  CD2 TRP A 208     -13.729   8.538  -2.140
ATOM    565  CD1 TRP A 208     -15.134   8.373  -3.882
ATOM    566  NE1 TRP A 208     -15.684   9.251  -2.977
ATOM    567  CE2 TRP A 208     -14.833   9.358  -1.897
ATOM    568  CE3 TRP A 208     -12.713   8.431  -1.234
ATOM    569  CZ2 TRP A 208     -14.933  10.087  -0.744
ATOM    570  CZ3 TRP A 208     -12.815   9.170  -0.076
ATOM    571  CH2 TRP A 208     -13.904   9.982   0.167
ATOM    572  C   TRP A 208     -12.680   4.928  -5.557
ATOM    573  O   TRP A 208     -12.475   3.768  -5.200
ATOM    574  N   ARG A 209     -12.046   5.460  -6.627
ATOM    575  CA  ARG A 209     -11.089   4.689  -7.389
ATOM    576  CB  ARG A 209     -11.178   4.908  -8.909
ATOM    577  CG  ARG A 209     -12.355   4.190  -9.571
ATOM    578  CD  ARG A 209     -11.936   2.988 -10.422
ATOM    579  NE  ARG A 209     -11.433   1.918  -9.516
ATOM    580  CZ  ARG A 209     -11.468   0.617  -9.930
ATOM    581  NH1 ARG A 209     -12.030   0.294 -11.128
ATOM    582  NH2 ARG A 209     -10.931  -0.363  -9.144
ATOM    583  C   ARG A 209      -9.687   5.027  -6.980
ATOM    584  O   ARG A 209      -9.408   6.134  -6.520
ATOM    585  N   GLY A 210      -8.764   4.047  -7.133
ATOM    586  CA  GLY A 210      -7.375   4.270  -6.833
ATOM    587  C   GLY A 210      -6.539   3.238  -7.545
ATOM    588  O   GLY A 210      -6.832   2.044  -7.481
ATOM    589  N   TYR A 211      -5.473   3.684  -8.257
ATOM    590  CA  TYR A 211      -4.570   2.775  -8.923
ATOM    591  CB  TYR A 211      -4.645   2.802 -10.460
ATOM    592  CG  TYR A 211      -5.959   2.287 -10.930
ATOM    593  CD1 TYR A 211      -6.186   0.937 -11.064
ATOM    594  CD2 TYR A 211      -6.960   3.169 -11.257
ATOM    595  CE1 TYR A 211      -7.405   0.476 -11.506
ATOM    596  CE2 TYR A 211      -8.179   2.715 -11.699
ATOM    597  CZ  TYR A 211      -8.399   1.367 -11.828
ATOM    598  OH  TYR A 211      -9.651   0.903 -12.285
ATOM    599  C   TYR A 211      -3.150   3.179  -8.632
ATOM    600  O   TYR A 211      -2.710   4.253  -9.044
ATOM    601  N   LEU A 212      -2.375   2.320  -7.939
ATOM    602  CA  LEU A 212      -0.981   2.602  -7.718
ATOM    603  CB  LEU A 212      -0.378   1.854  -6.512
ATOM    604  CG  LEU A 212      -0.970   2.257  -5.146
ATOM    605  CD1 LEU A 212      -0.656   3.723  -4.811
ATOM    606  CD2 LEU A 212      -2.468   1.927  -5.052
ATOM    607  C   LEU A 212      -0.227   2.148  -8.935
ATOM    608  O   LEU A 212      -0.615   1.170  -9.572
ATOM    609  N   THR A 213       0.866   2.866  -9.295
ATOM    610  CA  THR A 213       1.662   2.516 -10.444
ATOM    611  CB  THR A 213       1.290   3.316 -11.662
ATOM    612  OG1 THR A 213       1.981   2.846 -12.811
ATOM    613  CG2 THR A 213       1.637   4.792 -11.407
ATOM    614  C   THR A 213       3.104   2.819 -10.145
ATOM    615  O   THR A 213       3.419   3.655  -9.300
ATOM    616  N   THR A 214       4.018   2.057 -10.778
ATOM    617  CA  THR A 214       5.432   2.266 -10.651
ATOM    618  CB  THR A 214       6.217   1.023 -10.930
ATOM    619  OG1 THR A 214       5.698  -0.057 -10.171
ATOM    620  CG2 THR A 214       7.656   1.283 -10.462
ATOM    621  C   THR A 214       5.914   3.346 -11.592
ATOM    622  O   THR A 214       6.883   4.045 -11.296
ATOM    623  N   ASP A 215       5.261   3.502 -12.766
ATOM    624  CA  ASP A 215       5.813   4.336 -13.803
ATOM    625  CB  ASP A 215       5.514   3.814 -15.224
ATOM    626  CG  ASP A 215       4.011   3.726 -15.441
ATOM    627  OD1 ASP A 215       3.250   4.381 -14.680
ATOM    628  OD2 ASP A 215       3.606   2.987 -16.377
ATOM    629  C   ASP A 215       5.462   5.794 -13.714
ATOM    630  O   ASP A 215       4.378   6.194 -13.298
ATOM    631  N   LYS A 216       6.457   6.613 -14.123
ATOM    632  CA  LYS A 216       6.504   8.049 -14.250
ATOM    633  CB  LYS A 216       7.926   8.615 -14.442
ATOM    634  CG  LYS A 216       8.744   8.743 -13.152
ATOM    635  CD  LYS A 216       9.133   7.413 -12.502
ATOM    636  CE  LYS A 216       9.991   7.582 -11.244
ATOM    637  NZ  LYS A 216      10.237   6.267 -10.609
ATOM    638  C   LYS A 216       5.679   8.465 -15.438
ATOM    639  O   LYS A 216       5.616   9.644 -15.787
ATOM    640  N   GLU A 217       5.118   7.476 -16.147
ATOM    641  CA  GLU A 217       4.402   7.582 -17.391
ATOM    642  CB  GLU A 217       3.988   6.221 -17.969
ATOM    643  CG  GLU A 217       5.147   5.344 -18.429
ATOM    644  CD  GLU A 217       4.530   4.084 -19.019
ATOM    645  OE1 GLU A 217       3.282   4.059 -19.190
ATOM    646  OE2 GLU A 217       5.300   3.131 -19.312
ATOM    647  C   GLU A 217       3.130   8.385 -17.359
ATOM    648  O   GLU A 217       2.692   8.794 -18.425
ATOM    649  N   VAL A 218       2.437   8.579 -16.221
ATOM    650  CA  VAL A 218       1.151   9.240 -16.278
ATOM    651  CB  VAL A 218       0.199   8.702 -15.252
ATOM    652  CG1 VAL A 218      -1.137   9.459 -15.344
ATOM    653  CG2 VAL A 218       0.088   7.184 -15.464
ATOM    654  C   VAL A 218       1.258  10.721 -16.034
ATOM    655  O   VAL A 218       2.130  11.196 -15.306
ATOM    656  N   PRO A 219       0.395  11.475 -16.681
ATOM    657  CA  PRO A 219       0.331  12.894 -16.445
ATOM    658  CD  PRO A 219      -0.074  11.126 -18.011
ATOM    659  CB  PRO A 219      -0.299  13.514 -17.696
ATOM    660  CG  PRO A 219      -0.939  12.326 -18.435
ATOM    661  C   PRO A 219      -0.455  13.129 -15.191
ATOM    662  O   PRO A 219      -1.277  12.283 -14.840
ATOM    663  N   GLY A 220      -0.200  14.247 -14.482
ATOM    664  CA  GLY A 220      -0.978  14.605 -13.331
ATOM    665  C   GLY A 220      -0.628  13.746 -12.155
ATOM    666  O   GLY A 220      -1.317  13.792 -11.137
ATOM    667  N   LEU A 221       0.458  12.954 -12.234
ATOM    668  CA  LEU A 221       0.760  12.077 -11.136
ATOM    669  CB  LEU A 221       1.803  10.984 -11.424
ATOM    670  CG  LEU A 221       3.263  11.480 -11.399
ATOM    671  CD1 LEU A 221       4.237  10.304 -11.503
ATOM    672  CD2 LEU A 221       3.539  12.536 -12.475
ATOM    673  C   LEU A 221       1.309  12.883 -10.000
ATOM    674  O   LEU A 221       1.860  13.963 -10.203
ATOM    675  N   VAL A 222       1.137  12.373  -8.758
ATOM    676  CA  VAL A 222       1.660  13.032  -7.595
ATOM    677  CB  VAL A 222       0.605  13.758  -6.803
ATOM    678  CG1 VAL A 222       1.253  14.389  -5.558
ATOM    679  CG2 VAL A 222      -0.077  14.783  -7.724
ATOM    680  C   VAL A 222       2.267  11.979  -6.708
ATOM    681  O   VAL A 222       1.896  10.807  -6.775
ATOM    682  N   LEU A 223       3.227  12.393  -5.851
ATOM    683  CA  LEU A 223       3.953  11.535  -4.949
ATOM    684  CB  LEU A 223       5.175  12.272  -4.344
ATOM    685  CG  LEU A 223       6.233  11.417  -3.610
ATOM    686  CD1 LEU A 223       5.719  10.856  -2.278
ATOM    687  CD2 LEU A 223       6.827  10.347  -4.542
ATOM    688  C   LEU A 223       2.991  11.121  -3.866
ATOM    689  O   LEU A 223       2.018  11.819  -3.594
ATOM    690  N   MET A 224       3.236   9.943  -3.248
ATOM    691  CA  MET A 224       2.371   9.319  -2.276
ATOM    692  CB  MET A 224       2.671   7.818  -2.155
ATOM    693  CG  MET A 224       1.465   6.983  -1.744
ATOM    694  SD  MET A 224       0.234   6.797  -3.069
ATOM    695  CE  MET A 224      -0.773   5.587  -2.165
ATOM    696  C   MET A 224       2.539   9.944  -0.917
ATOM    697  O   MET A 224       3.488  10.688  -0.678
ATOM    698  N   GLN A 225       1.505   9.801  -0.055
ATOM    699  CA  GLN A 225       1.535  10.248   1.317
ATOM    700  CB  GLN A 225       0.119  10.525   1.855
ATOM    701  CG  GLN A 225      -0.693  11.490   0.990
ATOM    702  CD  GLN A 225      -1.165  10.709  -0.230
ATOM    703  OE1 GLN A 225      -1.092  11.189  -1.359
ATOM    704  NE2 GLN A 225      -1.657   9.463   0.005
ATOM    705  C   GLN A 225       2.139   9.264   2.294
ATOM    706  O   GLN A 225       2.853   9.662   3.205
ATOM    707  N   ASP A 226       1.651   8.001   2.277
ATOM    708  CA  ASP A 226       2.046   6.895   3.132
ATOM    709  CB  ASP A 226       0.831   6.312   3.864
ATOM    710  CG  ASP A 226       0.305   7.412   4.775
ATOM    711  OD1 ASP A 226       1.134   8.042   5.485
ATOM    712  OD2 ASP A 226      -0.931   7.653   4.756
ATOM    713  C   ASP A 226       2.770   5.740   2.475
ATOM    714  O   ASP A 226       3.172   4.812   3.174
ATOM    715  N   LEU A 227       2.850   5.680   1.131
ATOM    716  CA  LEU A 227       3.189   4.439   0.469
ATOM    717  CB  LEU A 227       2.124   4.116  -0.595
ATOM    718  CG  LEU A 227       2.195   2.725  -1.244
ATOM    719  CD1 LEU A 227       1.496   1.671  -0.373
ATOM    720  CD2 LEU A 227       1.693   2.753  -2.695
ATOM    721  C   LEU A 227       4.490   4.506  -0.295
ATOM    722  O   LEU A 227       4.979   5.586  -0.624
ATOM    723  N   ALA A 228       5.060   3.312  -0.628
ATOM    724  CA  ALA A 228       6.303   3.224  -1.353
ATOM    725  CB  ALA A 228       7.534   3.508  -0.475
ATOM    726  C   ALA A 228       6.460   1.827  -1.904
ATOM    727  O   ALA A 228       5.536   1.017  -1.843
ATOM    728  N   PHE A 229       7.638   1.549  -2.517
ATOM    729  CA  PHE A 229       8.024   0.267  -3.059
ATOM    730  CB  PHE A 229       8.142   0.211  -4.598
ATOM    731  CG  PHE A 229       6.798   0.097  -5.235
ATOM    732  CD1 PHE A 229       6.072   1.210  -5.588
ATOM    733  CD2 PHE A 229       6.271  -1.148  -5.496
ATOM    734  CE1 PHE A 229       4.837   1.081  -6.181
ATOM    735  CE2 PHE A 229       5.038  -1.284  -6.087
ATOM    736  CZ  PHE A 229       4.319  -0.166  -6.434
ATOM    737  C   PHE A 229       9.411  -0.023  -2.555
ATOM    738  O   PHE A 229       9.940   0.715  -1.724
ATOM    739  N   LEU A 230       9.999  -1.159  -3.006
ATOM    740  CA  LEU A 230      11.348  -1.564  -2.687
ATOM    741  CB  LEU A 230      11.419  -2.523  -1.477
ATOM    742  CG  LEU A 230      12.832  -3.050  -1.147
ATOM    743  CD1 LEU A 230      13.774  -1.916  -0.712
ATOM    744  CD2 LEU A 230      12.780  -4.205  -0.129
ATOM    745  C   LEU A 230      11.872  -2.321  -3.878
ATOM    746  O   LEU A 230      11.100  -2.952  -4.601
ATOM    747  N   SER A 231      13.203  -2.278  -4.119
ATOM    748  CA  SER A 231      13.757  -2.971  -5.254
ATOM    749  CB  SER A 231      13.690  -2.119  -6.537
ATOM    750  OG  SER A 231      14.226  -2.824  -7.644
ATOM    751  C   SER A 231      15.210  -3.254  -4.970
ATOM    752  O   SER A 231      15.729  -2.883  -3.918
ATOM    753  N   GLY A 232      15.882  -3.997  -5.879
ATOM    754  CA  GLY A 232      17.314  -4.168  -5.837
ATOM    755  C   GLY A 232      17.756  -5.316  -4.977
ATOM    756  O   GLY A 232      18.944  -5.637  -4.954
ATOM    757  N   PHE A 233      16.838  -5.976  -4.254
ATOM    758  CA  PHE A 233      17.209  -7.088  -3.420
ATOM    759  CB  PHE A 233      16.123  -7.449  -2.392
ATOM    760  CG  PHE A 233      14.823  -7.525  -3.116
ATOM    761  CD1 PHE A 233      14.461  -8.645  -3.826
ATOM    762  CD2 PHE A 233      13.958  -6.456  -3.074
ATOM    763  CE1 PHE A 233      13.257  -8.693  -4.488
ATOM    764  CE2 PHE A 233      12.753  -6.498  -3.734
ATOM    765  CZ  PHE A 233      12.399  -7.619  -4.442
ATOM    766  C   PHE A 233      17.542  -8.283  -4.275
ATOM    767  O   PHE A 233      17.206  -8.328  -5.458
ATOM    768  N   PRO A 234      18.257  -9.227  -3.701
ATOM    769  CA  PRO A 234      18.689 -10.431  -4.387
ATOM    770  CD  PRO A 234      19.070  -8.948  -2.529
ATOM    771  CB  PRO A 234      19.860 -10.982  -3.571
ATOM    772  CG  PRO A 234      19.741 -10.291  -2.202
ATOM    773  C   PRO A 234      17.583 -11.435  -4.574
ATOM    774  O   PRO A 234      16.539 -11.301  -3.937
ATOM    775  N   PRO A 235      17.795 -12.408  -5.432
ATOM    776  CA  PRO A 235      16.817 -13.438  -5.715
ATOM    777  CD  PRO A 235      18.683 -12.188  -6.564
ATOM    778  CB  PRO A 235      17.330 -14.167  -6.956
ATOM    779  CG  PRO A 235      18.164 -13.103  -7.687
ATOM    780  C   PRO A 235      16.608 -14.349  -4.550
ATOM    781  O   PRO A 235      15.705 -15.183  -4.583
ATOM    782  N   THR A 236      17.439 -14.189  -3.516
ATOM    783  CA  THR A 236      17.456 -14.979  -2.327
ATOM    784  CB  THR A 236      18.594 -14.563  -1.439
ATOM    785  OG1 THR A 236      18.727 -15.454  -0.348
ATOM    786  CG2 THR A 236      18.341 -13.140  -0.928
ATOM    787  C   THR A 236      16.146 -14.816  -1.590
ATOM    788  O   THR A 236      15.837 -15.623  -0.719
ATOM    789  N   PHE A 237      15.365 -13.744  -1.861
ATOM    790  CA  PHE A 237      14.147 -13.491  -1.119
ATOM    791  CB  PHE A 237      13.891 -11.988  -0.921
ATOM    792  CG  PHE A 237      14.993 -11.432  -0.094
ATOM    793  CD1 PHE A 237      16.205 -11.125  -0.667
ATOM    794  CD2 PHE A 237      14.814 -11.207   1.251
ATOM    795  CE1 PHE A 237      17.227 -10.607   0.093
ATOM    796  CE2 PHE A 237      15.833 -10.691   2.015
ATOM    797  CZ  PHE A 237      17.043 -10.391   1.436
ATOM    798  C   PHE A 237      12.904 -13.998  -1.808
ATOM    799  O   PHE A 237      12.312 -13.316  -2.644
ATOM    800  N   LYS A 238      12.508 -15.241  -1.484
ATOM    801  CA  LYS A 238      11.308 -15.924  -1.889
ATOM    802  CB  LYS A 238      11.542 -17.443  -1.947
ATOM    803  CG  LYS A 238      12.636 -17.811  -2.955
ATOM    804  CD  LYS A 238      13.194 -19.228  -2.803
ATOM    805  CE  LYS A 238      14.333 -19.545  -3.776
ATOM    806  NZ  LYS A 238      13.828 -19.511  -5.167
ATOM    807  C   LYS A 238      10.143 -15.644  -0.969
ATOM    808  O   LYS A 238       9.002 -15.940  -1.320
ATOM    809  N   GLU A 239      10.399 -15.161   0.269
ATOM    810  CA  GLU A 239       9.360 -15.069   1.268
ATOM    811  CB  GLU A 239       9.725 -15.863   2.525
ATOM    812  CG  GLU A 239      10.141 -17.303   2.273
ATOM    813  CD  GLU A 239      11.000 -17.703   3.462
ATOM    814  OE1 GLU A 239      10.972 -16.963   4.485
ATOM    815  OE2 GLU A 239      11.704 -18.742   3.362
ATOM    816  C   GLU A 239       9.277 -13.674   1.814
ATOM    817  O   GLU A 239      10.227 -12.898   1.734
ATOM    818  N   THR A 240       8.101 -13.323   2.376
ATOM    819  CA  THR A 240       7.875 -12.063   3.035
ATOM    820  CB  THR A 240       6.421 -11.831   3.329
ATOM    821  OG1 THR A 240       5.942 -12.818   4.231
ATOM    822  CG2 THR A 240       5.638 -11.901   2.007
ATOM    823  C   THR A 240       8.607 -12.055   4.348
ATOM    824  O   THR A 240       9.229 -11.060   4.722
ATOM    825  N   ASN A 241       8.570 -13.197   5.064
ATOM    826  CA  ASN A 241       9.101 -13.314   6.392
ATOM    827  CB  ASN A 241       8.911 -14.724   6.983
ATOM    828  CG  ASN A 241       7.439 -14.925   7.318
ATOM    829  OD1 ASN A 241       6.715 -13.969   7.595
ATOM    830  ND2 ASN A 241       6.981 -16.206   7.305
ATOM    831  C   ASN A 241      10.567 -13.041   6.378
ATOM    832  O   ASN A 241      11.099 -12.432   7.304
ATOM    833  N   GLN A 242      11.263 -13.487   5.321
ATOM    834  CA  GLN A 242      12.686 -13.369   5.275
ATOM    835  CB  GLN A 242      13.213 -14.023   3.981
ATOM    836  CG  GLN A 242      14.726 -14.214   3.891
ATOM    837  CD  GLN A 242      14.980 -15.138   2.704
ATOM    838  OE1 GLN A 242      15.992 -15.836   2.649
ATOM    839  NE2 GLN A 242      14.030 -15.154   1.730
ATOM    840  C   GLN A 242      13.105 -11.922   5.327
ATOM    841  O   GLN A 242      13.882 -11.526   6.194
ATOM    842  N   LEU A 243      12.553 -11.080   4.432
ATOM    843  CA  LEU A 243      12.910  -9.689   4.324
ATOM    844  CB  LEU A 243      12.521  -9.052   2.976
ATOM    845  CG  LEU A 243      11.020  -9.039   2.648
ATOM    846  CD1 LEU A 243      10.232  -8.122   3.596
ATOM    847  CD2 LEU A 243      10.801  -8.680   1.171
ATOM    848  C   LEU A 243      12.377  -8.871   5.460
ATOM    849  O   LEU A 243      12.902  -7.796   5.752
ATOM    850  N   LYS A 244      11.311  -9.353   6.123
ATOM    851  CA  LYS A 244      10.617  -8.597   7.129
ATOM    852  CB  LYS A 244       9.595  -9.468   7.881
ATOM    853  CG  LYS A 244       8.828  -8.724   8.973
ATOM    854  CD  LYS A 244       7.951  -7.602   8.427
ATOM    855  CE  LYS A 244       7.159  -8.017   7.189
ATOM    856  NZ  LYS A 244       6.367  -6.871   6.701
ATOM    857  C   LYS A 244      11.600  -8.079   8.137
ATOM    858  O   LYS A 244      11.515  -6.921   8.535
ATOM    859  N   THR A 245      12.519  -8.941   8.603
ATOM    860  CA  THR A 245      13.550  -8.613   9.553
ATOM    861  CB  THR A 245      14.089  -9.831  10.242
ATOM    862  OG1 THR A 245      14.676 -10.709   9.291
ATOM    863  CG2 THR A 245      12.940 -10.541  10.973
ATOM    864  C   THR A 245      14.736  -7.904   8.947
ATOM    865  O   THR A 245      15.414  -7.154   9.641
ATOM    866  N   LYS A 246      15.076  -8.214   7.680
ATOM    867  CA  LYS A 246      16.268  -7.789   6.982
ATOM    868  CB  LYS A 246      16.626  -8.741   5.838
ATOM    869  CG  LYS A 246      17.023 -10.099   6.410
ATOM    870  CD  LYS A 246      17.089 -11.225   5.386
ATOM    871  CE  LYS A 246      17.492 -12.566   6.001
ATOM    872  NZ  LYS A 246      17.618 -13.593   4.944
ATOM    873  C   LYS A 246      16.321  -6.374   6.478
ATOM    874  O   LYS A 246      17.420  -5.865   6.257
ATOM    875  N   LEU A 247      15.175  -5.715   6.217
ATOM    876  CA  LEU A 247      15.208  -4.386   5.670
ATOM    877  CB  LEU A 247      13.809  -3.780   5.488
ATOM    878  CG  LEU A 247      12.910  -4.601   4.547
ATOM    879  CD1 LEU A 247      11.536  -3.933   4.377
ATOM    880  CD2 LEU A 247      13.609  -4.899   3.210
ATOM    881  C   LEU A 247      15.969  -3.499   6.620
ATOM    882  O   LEU A 247      15.958  -3.723   7.832
ATOM    883  N   PRO A 248      16.648  -2.508   6.075
ATOM    884  CA  PRO A 248      17.463  -1.606   6.859
ATOM    885  CD  PRO A 248      17.142  -2.631   4.714
ATOM    886  CB  PRO A 248      18.348  -0.863   5.864
ATOM    887  CG  PRO A 248      18.453  -1.828   4.673
ATOM    888  C   PRO A 248      16.613  -0.681   7.661
ATOM    889  O   PRO A 248      15.446  -0.536   7.317
ATOM    890  N   GLU A 249      17.173  -0.016   8.694
ATOM    891  CA  GLU A 249      16.392   0.777   9.606
ATOM    892  CB  GLU A 249      17.207   1.404  10.752
ATOM    893  CG  GLU A 249      17.605   0.402  11.839
ATOM    894  CD  GLU A 249      18.155   1.192  13.021
ATOM    895  OE1 GLU A 249      18.535   2.373  12.811
ATOM    896  OE2 GLU A 249      18.198   0.627  14.147
ATOM    897  C   GLU A 249      15.676   1.895   8.916
ATOM    898  O   GLU A 249      14.514   2.158   9.220
ATOM    899  N   ASN A 250      16.323   2.571   7.952
ATOM    900  CA  ASN A 250      15.700   3.710   7.341
ATOM    901  CB  ASN A 250      16.577   4.336   6.244
ATOM    902  CG  ASN A 250      16.856   3.257   5.207
ATOM    903  OD1 ASN A 250      16.097   3.078   4.258
ATOM    904  ND2 ASN A 250      17.979   2.513   5.396
ATOM    905  C   ASN A 250      14.390   3.301   6.728
ATOM    906  O   ASN A 250      13.430   4.068   6.749
ATOM    907  N   LEU A 251      14.380   2.134   6.059
ATOM    908  CA  LEU A 251      13.274   1.485   5.411
ATOM    909  CB  LEU A 251      13.710   0.719   4.147
ATOM    910  CG  LEU A 251      12.538   0.408   3.197
ATOM    911  CD1 LEU A 251      11.876   1.715   2.720
ATOM    912  CD2 LEU A 251      12.983  -0.471   2.018
ATOM    913  C   LEU A 251      12.514   0.579   6.341
ATOM    914  O   LEU A 251      11.573  -0.079   5.916
ATOM    915  N   SER A 252      13.020   0.349   7.568
ATOM    916  CA  SER A 252      12.328  -0.533   8.467
ATOM    917  CB  SER A 252      13.021  -1.898   8.617
ATOM    918  OG  SER A 252      12.297  -2.727   9.514
ATOM    919  C   SER A 252      12.330   0.123   9.804
ATOM    920  O   SER A 252      13.281  -0.003  10.572
ATOM    921  N   SER A 253      11.225   0.819  10.120
ATOM    922  CA  SER A 253      11.070   1.519  11.353
ATOM    923  CB  SER A 253      11.501   2.995  11.268
ATOM    924  OG  SER A 253      11.347   3.625  12.532
ATOM    925  C   SER A 253       9.594   1.482  11.598
ATOM    926  O   SER A 253       9.079   0.596  12.279
ATOM    927  N   LYS A 254       8.923   2.520  11.080
ATOM    928  CA  LYS A 254       7.523   2.835  11.051
ATOM    929  CB  LYS A 254       7.265   4.327  10.799
ATOM    930  CG  LYS A 254       7.868   5.209  11.889
ATOM    931  CD  LYS A 254       7.325   4.908  13.285
ATOM    932  CE  LYS A 254       8.136   5.572  14.395
ATOM    933  NZ  LYS A 254       9.490   4.978  14.439
ATOM    934  C   LYS A 254       6.760   2.072   9.989
ATOM    935  O   LYS A 254       5.578   2.348   9.793
ATOM    936  N   VAL A 255       7.411   1.204   9.184
ATOM    937  CA  VAL A 255       6.747   0.618   8.041
ATOM    938  CB  VAL A 255       7.574   0.700   6.793
ATOM    939  CG1 VAL A 255       7.829   2.179   6.469
ATOM    940  CG2 VAL A 255       8.858  -0.120   7.005
ATOM    941  C   VAL A 255       6.415  -0.839   8.211
ATOM    942  O   VAL A 255       6.652  -1.441   9.259
ATOM    943  N   LYS A 256       5.770  -1.413   7.161
ATOM    944  CA  LYS A 256       5.386  -2.798   7.114
ATOM    945  CB  LYS A 256       3.967  -3.023   7.666
ATOM    946  CG  LYS A 256       3.660  -4.473   8.035
ATOM    947  CD  LYS A 256       4.396  -4.948   9.286
ATOM    948  CE  LYS A 256       3.710  -4.531  10.588
ATOM    949  NZ  LYS A 256       4.470  -5.055  11.744
ATOM    950  C   LYS A 256       5.368  -3.236   5.671
ATOM    951  O   LYS A 256       5.300  -2.406   4.765
ATOM    952  N   LEU A 257       5.462  -4.568   5.433
ATOM    953  CA  LEU A 257       5.378  -5.163   4.119
ATOM    954  CB  LEU A 257       6.432  -6.252   3.856
ATOM    955  CG  LEU A 257       6.265  -6.942   2.488
ATOM    956  CD1 LEU A 257       6.461  -5.954   1.329
ATOM    957  CD2 LEU A 257       7.171  -8.178   2.379
ATOM    958  C   LEU A 257       4.044  -5.845   4.003
ATOM    959  O   LEU A 257       3.676  -6.662   4.844
ATOM    960  N   LEU A 258       3.193  -5.355   3.086
ATOM    961  CA  LEU A 258       1.939  -5.957   2.723
ATOM    962  CB  LEU A 258       0.868  -4.900   2.429
ATOM    963  CG  LEU A 258       0.690  -3.876   3.560
ATOM    964  CD1 LEU A 258      -0.548  -3.006   3.309
ATOM    965  CD2 LEU A 258       0.700  -4.540   4.945
ATOM    966  C   LEU A 258       1.969  -6.827   1.505
ATOM    967  O   LEU A 258       1.136  -7.726   1.390
ATOM    968  N   GLN A 259       2.837  -6.482   0.518
ATOM    969  CA  GLN A 259       2.821  -7.106  -0.783
ATOM    970  CB  GLN A 259       2.189  -6.214  -1.868
ATOM    971  CG  GLN A 259       0.699  -5.944  -1.685
ATOM    972  CD  GLN A 259      -0.042  -7.222  -2.046
ATOM    973  OE1 GLN A 259       0.566  -8.222  -2.427
ATOM    974  NE2 GLN A 259      -1.394  -7.193  -1.923
ATOM    975  C   GLN A 259       4.220  -7.353  -1.276
ATOM    976  O   GLN A 259       5.021  -6.429  -1.403
ATOM    977  N   LEU A 260       4.524  -8.625  -1.606
ATOM    978  CA  LEU A 260       5.803  -9.039  -2.123
ATOM    979  CB  LEU A 260       6.696  -9.675  -1.044
ATOM    980  CG  LEU A 260       8.065 -10.159  -1.555
ATOM    981  CD1 LEU A 260       8.915  -8.997  -2.099
ATOM    982  CD2 LEU A 260       8.788 -10.978  -0.472
ATOM    983  C   LEU A 260       5.529 -10.098  -3.156
ATOM    984  O   LEU A 260       4.580 -10.865  -3.010
ATOM    985  N   TYR A 261       6.344 -10.163  -4.236
ATOM    986  CA  TYR A 261       6.144 -11.162  -5.254
ATOM    987  CB  TYR A 261       6.589 -10.748  -6.669
ATOM    988  CG  TYR A 261       5.577  -9.795  -7.201
ATOM    989  CD1 TYR A 261       5.601  -8.471  -6.831
ATOM    990  CD2 TYR A 261       4.604 -10.230  -8.074
ATOM    991  CE1 TYR A 261       4.669  -7.591  -7.323
ATOM    992  CE2 TYR A 261       3.669  -9.353  -8.571
ATOM    993  CZ  TYR A 261       3.700  -8.032  -8.190
ATOM    994  OH  TYR A 261       2.746  -7.123  -8.692
ATOM    995  C   TYR A 261       6.893 -12.404  -4.902
ATOM    996  O   TYR A 261       8.032 -12.360  -4.435
ATOM    997  N   SER A 262       6.224 -13.559  -5.076
ATOM    998  CA  SER A 262       6.828 -14.824  -4.783
ATOM    999  CB  SER A 262       5.851 -16.000  -4.970
ATOM   1000  OG  SER A 262       4.798 -15.924  -4.021
ATOM   1001  C   SER A 262       7.973 -15.050  -5.723
ATOM   1002  O   SER A 262       9.111 -15.225  -5.298
ATOM   1003  N   GLU A 263       7.673 -15.148  -7.030
ATOM   1004  CA  GLU A 263       8.675 -15.391  -8.034
ATOM   1005  CB  GLU A 263       8.115 -16.097  -9.275
ATOM   1006  CG  GLU A 263       7.044 -15.295 -10.007
ATOM   1007  CD  GLU A 263       6.670 -16.075 -11.256
ATOM   1008  OE1 GLU A 263       7.414 -17.034 -11.592
ATOM   1009  OE2 GLU A 263       5.639 -15.727 -11.891
ATOM   1010  C   GLU A 263       9.398 -14.164  -8.517
ATOM   1011  O   GLU A 263      10.617 -14.193  -8.674
ATOM   1012  N   ALA A 264       8.659 -13.063  -8.785
ATOM   1013  CA  ALA A 264       9.207 -11.858  -9.355
ATOM   1014  CB  ALA A 264       8.139 -10.934  -9.965
ATOM   1015  C   ALA A 264       9.910 -11.087  -8.284
ATOM   1016  O   ALA A 264       9.804 -11.426  -7.107
ATOM   1017  N   SER A 265      10.690 -10.046  -8.670
ATOM   1018  CA  SER A 265      11.373  -9.297  -7.653
ATOM   1019  CB  SER A 265      12.901  -9.260  -7.842
ATOM   1020  OG  SER A 265      13.461 -10.550  -7.644
ATOM   1021  C   SER A 265      10.906  -7.868  -7.663
ATOM   1022  O   SER A 265      11.486  -7.016  -8.336
ATOM   1023  N   VAL A 266       9.846  -7.569  -6.886
ATOM   1024  CA  VAL A 266       9.321  -6.245  -6.717
ATOM   1025  CB  VAL A 266       8.366  -5.847  -7.806
ATOM   1026  CG1 VAL A 266       7.776  -4.468  -7.474
ATOM   1027  CG2 VAL A 266       9.101  -5.905  -9.156
ATOM   1028  C   VAL A 266       8.522  -6.309  -5.451
ATOM   1029  O   VAL A 266       7.877  -7.321  -5.180
ATOM   1030  N   ALA A 267       8.540  -5.234  -4.636
ATOM   1031  CA  ALA A 267       7.777  -5.259  -3.420
ATOM   1032  CB  ALA A 267       8.621  -5.573  -2.172
ATOM   1033  C   ALA A 267       7.183  -3.899  -3.216
ATOM   1034  O   ALA A 267       7.730  -2.893  -3.667
ATOM   1035  N   LEU A 268       6.012  -3.858  -2.546
ATOM   1036  CA  LEU A 268       5.308  -2.652  -2.207
ATOM   1037  CB  LEU A 268       3.783  -2.804  -2.363
ATOM   1038  CG  LEU A 268       2.991  -1.507  -2.125
ATOM   1039  CD1 LEU A 268       3.249  -0.483  -3.238
ATOM   1040  CD2 LEU A 268       1.495  -1.784  -1.914
ATOM   1041  C   LEU A 268       5.602  -2.406  -0.752
ATOM   1042  O   LEU A 268       6.252  -3.225  -0.108
ATOM   1043  N   LEU A 269       5.183  -1.240  -0.208
ATOM   1044  CA  LEU A 269       5.392  -0.930   1.185
ATOM   1045  CB  LEU A 269       6.753  -0.280   1.498
ATOM   1046  CG  LEU A 269       7.873  -1.287   1.796
ATOM   1047  CD1 LEU A 269       9.238  -0.590   1.903
ATOM   1048  CD2 LEU A 269       7.546  -2.059   3.088
ATOM   1049  C   LEU A 269       4.350   0.017   1.679
ATOM   1050  O   LEU A 269       3.733   0.749   0.907
ATOM   1051  N   LYS A 270       4.121  -0.012   3.008
ATOM   1052  CA  LYS A 270       3.220   0.902   3.651
ATOM   1053  CB  LYS A 270       2.020   0.170   4.284
ATOM   1054  CG  LYS A 270       0.736   0.992   4.421
ATOM   1055  CD  LYS A 270       0.850   2.252   5.270
ATOM   1056  CE  LYS A 270      -0.482   2.990   5.431
ATOM   1057  NZ  LYS A 270      -0.323   4.118   6.374
ATOM   1058  C   LYS A 270       4.022   1.526   4.763
ATOM   1059  O   LYS A 270       4.749   0.829   5.468
ATOM   1060  N   LEU A 271       3.939   2.864   4.934
ATOM   1061  CA  LEU A 271       4.685   3.533   5.976
ATOM   1062  CB  LEU A 271       5.817   4.444   5.449
ATOM   1063  CG  LEU A 271       5.372   5.641   4.584
ATOM   1064  CD1 LEU A 271       4.712   6.755   5.411
ATOM   1065  CD2 LEU A 271       6.533   6.161   3.724
ATOM   1066  C   LEU A 271       3.741   4.358   6.812
ATOM   1067  O   LEU A 271       2.662   4.730   6.351
ATOM   1068  N   ASN A 272       4.065   4.520   8.119
ATOM   1069  CA  ASN A 272       3.344   5.333   9.066
ATOM   1070  CB  ASN A 272       3.437   4.794  10.505
ATOM   1071  CG  ASN A 272       2.668   3.480  10.577
ATOM   1072  OD1 ASN A 272       2.505   2.901  11.650
ATOM   1073  ND2 ASN A 272       2.185   2.990   9.404
ATOM   1074  C   ASN A 272       3.773   6.780   9.108
ATOM   1075  O   ASN A 272       2.928   7.658   9.281
ATOM   1076  N   ASN A 273       5.093   7.076   9.001
ATOM   1077  CA  ASN A 273       5.539   8.439   9.173
ATOM   1078  CB  ASN A 273       6.654   8.600  10.220
ATOM   1079  CG  ASN A 273       6.039   8.407  11.593
ATOM   1080  OD1 ASN A 273       4.820   8.419  11.749
ATOM   1081  ND2 ASN A 273       6.909   8.236  12.623
ATOM   1082  C   ASN A 273       6.086   9.000   7.901
ATOM   1083  O   ASN A 273       7.243   8.790   7.541
ATOM   1084  N   PRO A 274       5.267   9.754   7.234
ATOM   1085  CA  PRO A 274       5.658  10.394   6.010
ATOM   1086  CD  PRO A 274       3.827   9.596   7.333
ATOM   1087  CB  PRO A 274       4.358  10.806   5.311
ATOM   1088  CG  PRO A 274       3.270  10.675   6.392
ATOM   1089  C   PRO A 274       6.589  11.526   6.288
ATOM   1090  O   PRO A 274       7.224  12.009   5.353
ATOM   1091  N   LYS A 275       6.684  11.969   7.556
ATOM   1092  CA  LYS A 275       7.502  13.099   7.862
ATOM   1093  CB  LYS A 275       7.519  13.384   9.371
ATOM   1094  CG  LYS A 275       8.360  14.595   9.767
ATOM   1095  CD  LYS A 275       8.137  15.029  11.216
ATOM   1096  CE  LYS A 275       9.060  16.161  11.662
ATOM   1097  NZ  LYS A 275       8.848  16.445  13.099
ATOM   1098  C   LYS A 275       8.906  12.792   7.441
ATOM   1099  O   LYS A 275       9.520  13.569   6.713
ATOM   1100  N   ASP A 276       9.444  11.643   7.901
ATOM   1101  CA  ASP A 276      10.777  11.200   7.590
ATOM   1102  CB  ASP A 276      11.282  10.099   8.539
ATOM   1103  CG  ASP A 276      11.468  10.727   9.916
ATOM   1104  OD1 ASP A 276      10.841  11.790  10.170
ATOM   1105  OD2 ASP A 276      12.234  10.156  10.735
ATOM   1106  C   ASP A 276      10.868  10.681   6.187
ATOM   1107  O   ASP A 276      11.910  10.785   5.542
ATOM   1108  N   PHE A 277       9.773  10.101   5.670
ATOM   1109  CA  PHE A 277       9.787   9.490   4.369
ATOM   1110  CB  PHE A 277       8.454   8.850   3.951
ATOM   1111  CG  PHE A 277       8.700   8.302   2.587
ATOM   1112  CD1 PHE A 277       9.506   7.201   2.408
ATOM   1113  CD2 PHE A 277       8.121   8.890   1.485
ATOM   1114  CE1 PHE A 277       9.734   6.696   1.150
ATOM   1115  CE2 PHE A 277       8.344   8.389   0.223
ATOM   1116  CZ  PHE A 277       9.156   7.294   0.055
ATOM   1117  C   PHE A 277      10.148  10.515   3.350
ATOM   1118  O   PHE A 277      10.850  10.212   2.387
ATOM   1119  N   GLN A 278       9.680  11.763   3.526
ATOM   1120  CA  GLN A 278       9.969  12.766   2.553
ATOM   1121  CB  GLN A 278       9.379  14.145   2.901
ATOM   1122  CG  GLN A 278       7.854  14.208   2.773
ATOM   1123  CD  GLN A 278       7.522  14.183   1.287
ATOM   1124  OE1 GLN A 278       6.837  13.282   0.805
ATOM   1125  NE2 GLN A 278       8.027  15.199   0.537
ATOM   1126  C   GLN A 278      11.454  12.906   2.462
ATOM   1127  O   GLN A 278      11.983  13.043   1.365
ATOM   1128  N   GLU A 279      12.167  12.875   3.604
ATOM   1129  CA  GLU A 279      13.592  13.031   3.596
ATOM   1130  CB  GLU A 279      14.187  13.202   5.004
ATOM   1131  CG  GLU A 279      13.858  14.556   5.635
ATOM   1132  CD  GLU A 279      14.533  15.637   4.798
ATOM   1133  OE1 GLU A 279      14.262  15.690   3.570
ATOM   1134  OE2 GLU A 279      15.334  16.422   5.375
ATOM   1135  C   GLU A 279      14.253  11.850   2.953
ATOM   1136  O   GLU A 279      15.196  12.005   2.178
ATOM   1137  N   LEU A 280      13.763  10.634   3.253
ATOM   1138  CA  LEU A 280      14.353   9.431   2.747
ATOM   1139  CB  LEU A 280      13.673   8.158   3.273
ATOM   1140  CG  LEU A 280      14.221   6.871   2.630
ATOM   1141  CD1 LEU A 280      15.728   6.718   2.861
ATOM   1142  CD2 LEU A 280      13.437   5.642   3.106
ATOM   1143  C   LEU A 280      14.247   9.409   1.261
ATOM   1144  O   LEU A 280      15.179   8.983   0.580
ATOM   1145  N   ASN A 281      13.115   9.882   0.709
ATOM   1146  CA  ASN A 281      12.986   9.822  -0.714
ATOM   1147  CB  ASN A 281      11.597  10.204  -1.288
ATOM   1148  CG  ASN A 281      11.155  11.619  -0.957
ATOM   1149  OD1 ASN A 281      11.687  12.598  -1.474
ATOM   1150  ND2 ASN A 281      10.100  11.721  -0.105
ATOM   1151  C   ASN A 281      14.100  10.619  -1.337
ATOM   1152  O   ASN A 281      14.544  10.283  -2.432
ATOM   1153  N   LYS A 282      14.541  11.714  -0.673
ATOM   1154  CA  LYS A 282      15.651  12.559  -1.067
ATOM   1155  CB  LYS A 282      15.738  13.878  -0.271
ATOM   1156  CG  LYS A 282      14.770  14.990  -0.683
ATOM   1157  CD  LYS A 282      13.310  14.695  -0.357
ATOM   1158  CE  LYS A 282      12.390  15.919  -0.369
ATOM   1159  NZ  LYS A 282      12.632  16.751   0.830
ATOM   1160  C   LYS A 282      17.008  11.918  -0.858
ATOM   1161  O   LYS A 282      17.899  12.110  -1.681
ATOM   1162  N   GLN A 283      17.191  11.139   0.234
ATOM   1163  CA  GLN A 283      18.433  10.592   0.758
ATOM   1164  CB  GLN A 283      18.207   9.218   1.422
ATOM   1165  CG  GLN A 283      19.476   8.435   1.768
ATOM   1166  CD  GLN A 283      20.203   9.118   2.914
ATOM   1167  OE1 GLN A 283      20.607  10.275   2.814
ATOM   1168  NE2 GLN A 283      20.389   8.373   4.038
ATOM   1169  C   GLN A 283      19.543  10.447  -0.252
ATOM   1170  O   GLN A 283      19.342   9.971  -1.366
ATOM   1171  N   THR A 284      20.731  10.997   0.118
ATOM   1172  CA  THR A 284      21.959  11.000  -0.638
ATOM   1173  CB  THR A 284      22.800  12.201  -0.337
ATOM   1174  OG1 THR A 284      22.071  13.391  -0.600
ATOM   1175  CG2 THR A 284      24.038  12.138  -1.242
ATOM   1176  C   THR A 284      22.871   9.793  -0.529
ATOM   1177  O   THR A 284      23.430   9.372  -1.541
ATOM   1178  N   LYS A 285      23.066   9.191   0.671
ATOM   1179  CA  LYS A 285      24.155   8.245   0.766
ATOM   1180  CB  LYS A 285      25.312   8.734   1.657
ATOM   1181  CG  LYS A 285      24.913   9.017   3.105
ATOM   1182  CD  LYS A 285      23.817  10.073   3.245
ATOM   1183  CE  LYS A 285      23.522  10.457   4.694
ATOM   1184  NZ  LYS A 285      24.639  11.266   5.229
ATOM   1185  C   LYS A 285      23.765   6.874   1.235
ATOM   1186  O   LYS A 285      22.589   6.538   1.358
ATOM   1187  N   LYS A 286      24.812   6.049   1.492
ATOM   1188  CA  LYS A 286      24.724   4.654   1.838
ATOM   1189  CB  LYS A 286      26.089   3.990   2.099
ATOM   1190  CG  LYS A 286      27.074   4.096   0.933
ATOM   1191  CD  LYS A 286      28.487   3.629   1.299
ATOM   1192  CE  LYS A 286      29.561   3.994   0.271
ATOM   1193  NZ  LYS A 286      30.305   5.190   0.727
ATOM   1194  C   LYS A 286      23.926   4.488   3.089
ATOM   1195  O   LYS A 286      24.078   5.249   4.044
ATOM   1196  N   ASN A 287      23.043   3.466   3.105
ATOM   1197  CA  ASN A 287      22.205   3.274   4.247
ATOM   1198  CB  ASN A 287      20.999   4.232   4.206
ATOM   1199  CG  ASN A 287      20.363   4.329   5.584
ATOM   1200  OD1 ASN A 287      19.515   5.189   5.824
ATOM   1201  ND2 ASN A 287      20.785   3.438   6.520
ATOM   1202  C   ASN A 287      21.678   1.866   4.216
ATOM   1203  O   ASN A 287      21.665   1.173   5.231
ATOM   1204  N   MET A 288      21.229   1.409   3.028
ATOM   1205  CA  MET A 288      20.591   0.129   2.886
ATOM   1206  CB  MET A 288      19.462   0.147   1.842
ATOM   1207  CG  MET A 288      18.360   1.160   2.153
ATOM   1208  SD  MET A 288      17.115   1.339   0.841
ATOM   1209  CE  MET A 288      16.449   2.897   1.490
ATOM   1210  C   MET A 288      21.583  -0.882   2.407
ATOM   1211  O   MET A 288      22.395  -0.605   1.525
ATOM   1212  N   THR A 289      21.556  -2.084   3.024
ATOM   1213  CA  THR A 289      22.404  -3.157   2.584
ATOM   1214  CB  THR A 289      23.769  -3.128   3.202
ATOM   1215  OG1 THR A 289      23.656  -3.159   4.617
ATOM   1216  CG2 THR A 289      24.509  -1.862   2.744
ATOM   1217  C   THR A 289      21.783  -4.472   2.961
ATOM   1218  O   THR A 289      21.183  -4.617   4.026
ATOM   1219  N   ILE A 290      21.890  -5.463   2.053
ATOM   1220  CA  ILE A 290      21.477  -6.811   2.318
ATOM   1221  CB  ILE A 290      20.186  -7.191   1.650
ATOM   1222  CG1 ILE A 290      19.038  -6.327   2.202
ATOM   1223  CG2 ILE A 290      19.968  -8.704   1.832
ATOM   1224  CD1 ILE A 290      17.733  -6.454   1.416
ATOM   1225  C   ILE A 290      22.564  -7.677   1.762
ATOM   1226  O   ILE A 290      22.990  -7.488   0.623
ATOM   1227  N   ASP A 291      23.056  -8.635   2.567
ATOM   1228  CA  ASP A 291      24.091  -9.546   2.163
ATOM   1229  CB  ASP A 291      23.649 -10.553   1.084
ATOM   1230  CG  ASP A 291      24.661 -11.694   1.063
ATOM   1231  OD1 ASP A 291      25.714 -11.565   1.743
ATOM   1232  OD2 ASP A 291      24.389 -12.716   0.376
ATOM   1233  C   ASP A 291      25.263  -8.766   1.655
ATOM   1234  O   ASP A 291      25.994  -9.228   0.780
ATOM   1235  N   GLY A 292      25.476  -7.555   2.205
ATOM   1236  CA  GLY A 292      26.619  -6.761   1.856
ATOM   1237  C   GLY A 292      26.342  -5.961   0.621
ATOM   1238  O   GLY A 292      27.174  -5.153   0.210
ATOM   1239  N   LYS A 293      25.165  -6.141  -0.005
ATOM   1240  CA  LYS A 293      24.910  -5.412  -1.216
ATOM   1241  CB  LYS A 293      24.374  -6.298  -2.352
ATOM   1242  CG  LYS A 293      23.002  -6.906  -2.057
ATOM   1243  CD  LYS A 293      22.364  -7.576  -3.273
ATOM   1244  CE  LYS A 293      23.076  -8.863  -3.691
ATOM   1245  NZ  LYS A 293      22.484  -9.376  -4.945
ATOM   1246  C   LYS A 293      23.873  -4.372  -0.927
ATOM   1247  O   LYS A 293      22.908  -4.630  -0.210
ATOM   1248  N   GLU A 294      24.054  -3.159  -1.486
ATOM   1249  CA  GLU A 294      23.139  -2.075  -1.257
ATOM   1250  CB  GLU A 294      23.745  -0.678  -1.488
ATOM   1251  CG  GLU A 294      24.685  -0.217  -0.370
ATOM   1252  CD  GLU A 294      26.018  -0.926  -0.533
ATOM   1253  OE1 GLU A 294      26.249  -1.516  -1.622
ATOM   1254  OE2 GLU A 294      26.828  -0.885   0.433
ATOM   1255  C   GLU A 294      21.952  -2.205  -2.160
ATOM   1256  O   GLU A 294      21.960  -2.967  -3.125
ATOM   1257  N   LEU A 295      20.867  -1.476  -1.813
ATOM   1258  CA  LEU A 295      19.655  -1.460  -2.581
ATOM   1259  CB  LEU A 295      18.476  -2.177  -1.898
ATOM   1260  CG  LEU A 295      18.715  -3.668  -1.597
ATOM   1261  CD1 LEU A 295      19.816  -3.853  -0.541
ATOM   1262  CD2 LEU A 295      17.403  -4.376  -1.219
ATOM   1263  C   LEU A 295      19.234  -0.025  -2.694
ATOM   1264  O   LEU A 295      20.011   0.887  -2.420
ATOM   1265  N   THR A 296      17.996   0.202  -3.179
ATOM   1266  CA  THR A 296      17.426   1.521  -3.214
ATOM   1267  CB  THR A 296      17.592   2.251  -4.513
ATOM   1268  OG1 THR A 296      16.914   1.557  -5.548
ATOM   1269  CG2 THR A 296      19.083   2.373  -4.847
ATOM   1270  C   THR A 296      15.950   1.339  -3.068
ATOM   1271  O   THR A 296      15.459   0.212  -3.010
ATOM   1272  N   ILE A 297      15.207   2.459  -2.980
ATOM   1273  CA  ILE A 297      13.778   2.385  -2.948
ATOM   1274  CB  ILE A 297      13.123   3.000  -1.737
ATOM   1275  CG1 ILE A 297      13.386   4.505  -1.640
ATOM   1276  CG2 ILE A 297      13.575   2.220  -0.496
ATOM   1277  CD1 ILE A 297      12.565   5.167  -0.533
ATOM   1278  C   ILE A 297      13.296   3.090  -4.171
ATOM   1279  O   ILE A 297      13.904   4.061  -4.623
ATOM   1280  N   SER A 298      12.225   2.554  -4.786
ATOM   1281  CA  SER A 298      11.659   3.126  -5.973
ATOM   1282  CB  SER A 298      10.991   2.080  -6.883
ATOM   1283  OG  SER A 298      11.943   1.101  -7.277
ATOM   1284  C   SER A 298      10.615   4.127  -5.565
ATOM   1285  O   SER A 298      10.186   4.176  -4.415
ATOM   1286  N   PRO A 299      10.233   4.956  -6.507
ATOM   1287  CA  PRO A 299       9.196   5.931  -6.262
ATOM   1288  CD  PRO A 299      11.219   5.451  -7.455
ATOM   1289  CB  PRO A 299       9.379   7.021  -7.317
ATOM   1290  CG  PRO A 299      10.866   6.929  -7.692
ATOM   1291  C   PRO A 299       7.839   5.289  -6.332
ATOM   1292  O   PRO A 299       7.748   4.147  -6.778
ATOM   1293  N   ALA A 300       6.786   5.994  -5.855
ATOM   1294  CA  ALA A 300       5.421   5.532  -5.948
ATOM   1295  CB  ALA A 300       4.900   4.864  -4.663
ATOM   1296  C   ALA A 300       4.570   6.751  -6.196
ATOM   1297  O   ALA A 300       4.913   7.840  -5.741
ATOM   1298  N   TYR A 301       3.438   6.605  -6.929
ATOM   1299  CA  TYR A 301       2.625   7.756  -7.249
ATOM   1300  CB  TYR A 301       2.762   8.215  -8.710
ATOM   1301  CG  TYR A 301       4.207   8.475  -8.972
ATOM   1302  CD1 TYR A 301       4.855   9.535  -8.379
ATOM   1303  CD2 TYR A 301       4.912   7.662  -9.831
ATOM   1304  CE1 TYR A 301       6.188   9.771  -8.628
ATOM   1305  CE2 TYR A 301       6.245   7.894 -10.084
ATOM   1306  CZ  TYR A 301       6.886   8.949  -9.480
ATOM   1307  OH  TYR A 301       8.252   9.190  -9.736
ATOM   1308  C   TYR A 301       1.174   7.413  -7.040
ATOM   1309  O   TYR A 301       0.784   6.250  -7.119
ATOM   1310  N   LEU A 302       0.331   8.443  -6.781
ATOM   1311  CA  LEU A 302      -1.065   8.231  -6.493
ATOM   1312  CB  LEU A 302      -1.529   9.039  -5.266
ATOM   1313  CG  LEU A 302      -2.988   8.796  -4.840
ATOM   1314  CD1 LEU A 302      -3.180   7.368  -4.308
ATOM   1315  CD2 LEU A 302      -3.467   9.867  -3.846
ATOM   1316  C   LEU A 302      -1.895   8.667  -7.662
ATOM   1317  O   LEU A 302      -1.698   9.747  -8.215
ATOM   1318  N   LEU A 303      -2.845   7.804  -8.077
ATOM   1319  CA  LEU A 303      -3.724   8.115  -9.169
ATOM   1320  CB  LEU A 303      -3.394   7.324 -10.447
ATOM   1321  CG  LEU A 303      -2.045   7.704 -11.095
ATOM   1322  CD1 LEU A 303      -0.855   7.487 -10.152
ATOM   1323  CD2 LEU A 303      -1.841   6.937 -12.405
ATOM   1324  C   LEU A 303      -5.115   7.749  -8.744
ATOM   1325  O   LEU A 303      -5.340   6.705  -8.134
ATOM   1326  N   TRP A 304      -6.083   8.632  -9.052
ATOM   1327  CA  TRP A 304      -7.463   8.411  -8.734
ATOM   1328  CB  TRP A 304      -7.978   9.390  -7.671
ATOM   1329  CG  TRP A 304      -7.661  10.822  -8.023
ATOM   1330  CD2 TRP A 304      -6.358  11.399  -7.850
ATOM   1331  CD1 TRP A 304      -8.449  11.790  -8.569
ATOM   1332  NE1 TRP A 304      -7.716  12.941  -8.748
ATOM   1333  CE2 TRP A 304      -6.428  12.715  -8.312
ATOM   1334  CE3 TRP A 304      -5.199  10.877  -7.356
ATOM   1335  CZ2 TRP A 304      -5.332  13.528  -8.282
ATOM   1336  CZ3 TRP A 304      -4.096  11.703  -7.322
ATOM   1337  CH2 TRP A 304      -4.162  13.003  -7.779
ATOM   1338  C   TRP A 304      -8.223   8.644  -9.996
ATOM   1339  O   TRP A 304      -7.715   9.273 -10.923
ATOM   1340  N   ASP A 305      -9.452   8.103 -10.077
ATOM   1341  CA  ASP A 305     -10.245   8.291 -11.255
ATOM   1342  CB  ASP A 305     -10.881   6.985 -11.763
ATOM   1343  CG  ASP A 305      -9.762   6.082 -12.266
ATOM   1344  OD1 ASP A 305      -8.592   6.545 -12.299
ATOM   1345  OD2 ASP A 305     -10.067   4.913 -12.628
ATOM   1346  C   ASP A 305     -11.377   9.239 -10.879
ATOM   1347  O   ASP A 305     -12.126   8.912  -9.920
ATOM   1348  OXT ASP A 305     -11.511  10.300 -11.545
END
