# Supplementary material for: Characterization of lncRNA-protein interactions associated with Prostate cancer and Androgen receptors by molecular docking simulations
Source: Biochem Biophys Rep. 2025 Mar 9;42:101959. doi: 10.1016/j.bbrep.2025.101959 (PMC11929892; doi:10.1016/j.bbrep.2025.101959)
Supplement: Multimedia component 10 [file mmc10.zip]

Archive with 1 entries (1 files):
- bbrep_00101959_LINC00940-CYP1B1 model_1 _spl_3_spl_.pdb
