# Supplementary material for: Characterization of lncRNA-protein interactions associated with Prostate cancer and Androgen receptors by molecular docking simulations
Source: Biochem Biophys Rep. 2025 Mar 9;42:101959. doi: 10.1016/j.bbrep.2025.101959 (PMC11929892; doi:10.1016/j.bbrep.2025.101959)
Supplement: Multimedia component 10 [file mmc10.zip › bbrep_00101959_LINC00940-CYP1B1 model_1 _spl_3_spl_.pdb]

REMARK Number:     1
REMARK Ligand:     lig_6289c7b8bd638.pdb
REMARK Contact:     0     0     0
REMARK Score:  -201.96
REMARK RMSD:   3095.39
MODEL        1
ATOM      1  N   GLN A  68     -42.655  23.407 -22.423 
ATOM      2  CA  GLN A  68     -42.153  22.827 -21.160 
ATOM      3  CB  GLN A  68     -42.983  21.594 -20.755 
ATOM      4  CG  GLN A  68     -44.469  21.892 -20.515 
ATOM      5  CD  GLN A  68     -45.202  21.750 -21.844 
ATOM      6  OE1 GLN A  68     -44.659  21.214 -22.808 
ATOM      7  NE2 GLN A  68     -46.472  22.236 -21.898 
ATOM      8  C   GLN A  68     -40.720  22.433 -21.340 
ATOM      9  O   GLN A  68     -40.122  22.725 -22.374 
ATOM     10  N   ALA A  69     -40.122  21.775 -20.326 
ATOM     11  CA  ALA A  69     -38.737  21.404 -20.418 
ATOM     12  CB  ALA A  69     -38.108  21.018 -19.068 
ATOM     13  C   ALA A  69     -38.611  20.233 -21.343 
ATOM     14  O   ALA A  69     -39.521  19.416 -21.455 
ATOM     15  N   ALA A  70     -37.449  20.102 -22.015 
ATOM     16  CA  ALA A  70     -37.305  19.070 -23.003 
ATOM     17  CB  ALA A  70     -35.917  19.060 -23.667 
ATOM     18  C   ALA A  70     -37.506  17.727 -22.375 
ATOM     19  O   ALA A  70     -38.284  16.917 -22.876 
ATOM     20  N   HIS A  71     -36.868  17.484 -21.219 
ATOM     21  CA  HIS A  71     -36.938  16.199 -20.582 
ATOM     22  ND1 HIS A  71     -37.239  17.168 -17.255 
ATOM     23  CG  HIS A  71     -36.393  17.266 -18.338 
ATOM     24  CB  HIS A  71     -36.098  16.145 -19.292 
ATOM     25  NE2 HIS A  71     -36.454  19.249 -17.262 
ATOM     26  CD2 HIS A  71     -35.923  18.544 -18.326 
ATOM     27  CE1 HIS A  71     -37.238  18.381 -16.648 
ATOM     28  C   HIS A  71     -38.360  15.897 -20.234 
ATOM     29  O   HIS A  71     -38.758  14.733 -20.223 
ATOM     30  N   LEU A  72     -39.145  16.930 -19.876 
ATOM     31  CA  LEU A  72     -40.523  16.741 -19.523 
ATOM     32  CB  LEU A  72     -41.180  18.015 -18.971 
ATOM     33  CG  LEU A  72     -40.586  18.471 -17.630 
ATOM     34  CD1 LEU A  72     -41.290  19.736 -17.114 
ATOM     35  CD2 LEU A  72     -40.581  17.326 -16.604 
ATOM     36  C   LEU A  72     -41.326  16.317 -20.710 
ATOM     37  O   LEU A  72     -42.139  15.397 -20.625 
ATOM     38  N   SER A  73     -41.120  16.978 -21.863 
ATOM     39  CA  SER A  73     -41.915  16.673 -23.015 
ATOM     40  CB  SER A  73     -41.564  17.562 -24.218 
ATOM     41  OG  SER A  73     -42.377  17.208 -25.328 
ATOM     42  C   SER A  73     -41.663  15.254 -23.412 
ATOM     43  O   SER A  73     -42.594  14.484 -23.637 
ATOM     44  N   PHE A  74     -40.387  14.843 -23.452 
ATOM     45  CA  PHE A  74     -40.073  13.531 -23.934 
ATOM     46  CB  PHE A  74     -38.574  13.195 -23.907 
ATOM     47  CG  PHE A  74     -37.858  14.082 -24.864 
ATOM     48  CD1 PHE A  74     -38.197  14.097 -26.197 
ATOM     49  CD2 PHE A  74     -36.808  14.863 -24.435 
ATOM     50  CE1 PHE A  74     -37.521  14.905 -27.080 
ATOM     51  CE2 PHE A  74     -36.128  15.671 -25.312 
ATOM     52  CZ  PHE A  74     -36.487  15.698 -26.638 
ATOM     53  C   PHE A  74     -40.741  12.495 -23.084 
ATOM     54  O   PHE A  74     -41.302  11.531 -23.601 
ATOM     55  N   ALA A  75     -40.689  12.660 -21.753 
ATOM     56  CA  ALA A  75     -41.271  11.693 -20.873 
ATOM     57  CB  ALA A  75     -41.045  12.014 -19.384 
ATOM     58  C   ALA A  75     -42.752  11.626 -21.124 
ATOM     59  O   ALA A  75     -43.337  10.549 -21.030 
ATOM     60  N   ARG A  76     -43.410  12.773 -21.396 
ATOM     61  CA  ARG A  76     -44.831  12.762 -21.637 
ATOM     62  CB  ARG A  76     -45.527  14.142 -21.640 
ATOM     63  CG  ARG A  76     -45.093  15.122 -22.730 
ATOM     64  CD  ARG A  76     -45.996  16.353 -22.827 
ATOM     65  NE  ARG A  76     -45.412  17.261 -23.852 
ATOM     66  CZ  ARG A  76     -46.231  18.002 -24.653 
ATOM     67  NH1 ARG A  76     -47.585  17.923 -24.496 
ATOM     68  NH2 ARG A  76     -45.696  18.819 -25.606 
ATOM     69  C   ARG A  76     -45.147  12.076 -22.938 
ATOM     70  O   ARG A  76     -46.118  11.329 -23.023 
ATOM     71  N   LEU A  77     -44.325  12.300 -23.984 
ATOM     72  CA  LEU A  77     -44.533  11.708 -25.283 
ATOM     73  CB  LEU A  77     -43.433  12.045 -26.306 
ATOM     74  CG  LEU A  77     -43.574  13.379 -27.061 
ATOM     75  CD1 LEU A  77     -43.685  14.591 -26.135 
ATOM     76  CD2 LEU A  77     -42.429  13.532 -28.072 
ATOM     77  C   LEU A  77     -44.470  10.224 -25.137 
ATOM     78  O   LEU A  77     -45.138   9.484 -25.857 
ATOM     79  N   ALA A  78     -43.627   9.757 -24.207 
ATOM     80  CA  ALA A  78     -43.412   8.362 -23.987 
ATOM     81  CB  ALA A  78     -42.377   8.073 -22.883 
ATOM     82  C   ALA A  78     -44.694   7.724 -23.574 
ATOM     83  O   ALA A  78     -44.927   6.554 -23.871 
ATOM     84  N   ARG A  79     -45.556   8.465 -22.860 
ATOM     85  CA  ARG A  79     -46.756   7.874 -22.357 
ATOM     86  CB  ARG A  79     -47.643   8.896 -21.618 
ATOM     87  CG  ARG A  79     -46.929   9.556 -20.432 
ATOM     88  CD  ARG A  79     -47.865  10.128 -19.363 
ATOM     89  NE  ARG A  79     -48.552  11.326 -19.921 
ATOM     90  CZ  ARG A  79     -48.038  12.572 -19.704 
ATOM     91  NH1 ARG A  79     -46.865  12.714 -19.018 
ATOM     92  NH2 ARG A  79     -48.699  13.674 -20.165 
ATOM     93  C   ARG A  79     -47.540   7.297 -23.501 
ATOM     94  O   ARG A  79     -48.043   6.180 -23.395 
ATOM     95  N   ARG A  80     -47.743   8.067 -24.591 
ATOM     96  CA  ARG A  80     -48.423   7.549 -25.751 
ATOM     97  CB  ARG A  80     -49.027   8.670 -26.608 
ATOM     98  CG  ARG A  80     -50.320   9.209 -25.996 
ATOM     99  CD  ARG A  80     -50.962  10.361 -26.770 
ATOM    100  NE  ARG A  80     -52.334  10.549 -26.214 
ATOM    101  CZ  ARG A  80     -52.810  11.796 -25.923 
ATOM    102  NH1 ARG A  80     -52.023  12.895 -26.116 
ATOM    103  NH2 ARG A  80     -54.076  11.939 -25.434 
ATOM    104  C   ARG A  80     -47.576   6.670 -26.642 
ATOM    105  O   ARG A  80     -47.972   5.560 -26.996 
ATOM    106  N   TYR A  81     -46.386   7.180 -27.029 
ATOM    107  CA  TYR A  81     -45.444   6.621 -27.971 
ATOM    108  CB  TYR A  81     -44.419   7.642 -28.483 
ATOM    109  CG  TYR A  81     -45.180   8.674 -29.233 
ATOM    110  CD1 TYR A  81     -45.794   8.349 -30.421 
ATOM    111  CD2 TYR A  81     -45.268   9.962 -28.759 
ATOM    112  CE1 TYR A  81     -46.494   9.298 -31.126 
ATOM    113  CE2 TYR A  81     -45.966  10.916 -29.461 
ATOM    114  CZ  TYR A  81     -46.579  10.582 -30.645 
ATOM    115  OH  TYR A  81     -47.297  11.557 -31.368 
ATOM    116  C   TYR A  81     -44.654   5.453 -27.463 
ATOM    117  O   TYR A  81     -44.186   4.634 -28.251 
ATOM    118  N   GLY A  82     -44.385   5.383 -26.154 
ATOM    119  CA  GLY A  82     -43.541   4.331 -25.675 
ATOM    120  C   GLY A  82     -42.208   4.952 -25.399 
ATOM    121  O   GLY A  82     -41.995   6.137 -25.653 
ATOM    122  N   ASP A  83     -41.273   4.152 -24.854 
ATOM    123  CA  ASP A  83     -39.982   4.636 -24.470 
ATOM    124  CB  ASP A  83     -39.199   3.597 -23.644 
ATOM    125  CG  ASP A  83     -39.214   2.259 -24.363 
ATOM    126  OD1 ASP A  83     -38.785   2.191 -25.545 
ATOM    127  OD2 ASP A  83     -39.687   1.280 -23.726 
ATOM    128  C   ASP A  83     -39.186   5.112 -25.652 
ATOM    129  O   ASP A  83     -38.493   6.123 -25.548 
ATOM    130  N   VAL A  84     -39.274   4.422 -26.807 
ATOM    131  CA  VAL A  84     -38.499   4.794 -27.958 
ATOM    132  CB  VAL A  84     -37.916   3.616 -28.684 
ATOM    133  CG1 VAL A  84     -37.269   4.109 -29.989 
ATOM    134  CG2 VAL A  84     -36.950   2.881 -27.745 
ATOM    135  C   VAL A  84     -39.385   5.476 -28.956 
ATOM    136  O   VAL A  84     -40.440   4.963 -29.327 
ATOM    137  N   PHE A  85     -38.960   6.671 -29.416 
ATOM    138  CA  PHE A  85     -39.670   7.391 -30.432 
ATOM    139  CB  PHE A  85     -40.961   8.093 -29.956 
ATOM    140  CG  PHE A  85     -40.666   9.155 -28.949 
ATOM    141  CD1 PHE A  85     -40.206  10.397 -29.329 
ATOM    142  CD2 PHE A  85     -40.880   8.918 -27.610 
ATOM    143  CE1 PHE A  85     -39.947  11.372 -28.392 
ATOM    144  CE2 PHE A  85     -40.624   9.889 -26.671 
ATOM    145  CZ  PHE A  85     -40.152  11.120 -27.058 
ATOM    146  C   PHE A  85     -38.739   8.432 -30.972 
ATOM    147  O   PHE A  85     -37.632   8.610 -30.467 
ATOM    148  N   GLN A  86     -39.167   9.141 -32.036 
ATOM    149  CA  GLN A  86     -38.310  10.115 -32.646 
ATOM    150  CB  GLN A  86     -37.879   9.699 -34.059 
ATOM    151  CG  GLN A  86     -39.082   9.546 -34.991 
ATOM    152  CD  GLN A  86     -38.606   9.056 -36.350 
ATOM    153  OE1 GLN A  86     -37.439   9.197 -36.708 
ATOM    154  NE2 GLN A  86     -39.546   8.459 -37.130 
ATOM    155  C   GLN A  86     -39.029  11.422 -32.769 
ATOM    156  O   GLN A  86     -40.225  11.479 -33.052 
ATOM    157  N   ILE A  87     -38.272  12.517 -32.573 
ATOM    158  CA  ILE A  87     -38.769  13.860 -32.642 
ATOM    159  CB  ILE A  87     -38.578  14.624 -31.361 
ATOM    160  CG1 ILE A  87     -37.078  14.757 -31.035 
ATOM    161  CG2 ILE A  87     -39.396  13.924 -30.264 
ATOM    162  CD1 ILE A  87     -36.772  15.763 -29.925 
ATOM    163  C   ILE A  87     -37.942  14.542 -33.681 
ATOM    164  O   ILE A  87     -36.925  14.005 -34.111 
ATOM    165  N   ARG A  88     -38.383  15.716 -34.172 
ATOM    166  CA  ARG A  88     -37.561  16.356 -35.153 
ATOM    167  CB  ARG A  88     -38.209  16.428 -36.545 
ATOM    168  CG  ARG A  88     -37.220  16.879 -37.615 
ATOM    169  CD  ARG A  88     -37.874  17.420 -38.886 
ATOM    170  NE  ARG A  88     -38.552  16.291 -39.574 
ATOM    171  CZ  ARG A  88     -38.593  16.269 -40.938 
ATOM    172  NH1 ARG A  88     -37.935  17.224 -41.660 
ATOM    173  NH2 ARG A  88     -39.294  15.292 -41.576 
ATOM    174  C   ARG A  88     -37.299  17.761 -34.718 
ATOM    175  O   ARG A  88     -38.226  18.539 -34.493 
ATOM    176  N   LEU A  89     -36.006  18.120 -34.577 
ATOM    177  CA  LEU A  89     -35.670  19.471 -34.253 
ATOM    178  CB  LEU A  89     -34.513  19.622 -33.247 
ATOM    179  CG  LEU A  89     -34.771  18.988 -31.868 
ATOM    180  CD1 LEU A  89     -34.716  17.456 -31.939 
ATOM    181  CD2 LEU A  89     -33.837  19.572 -30.800 
ATOM    182  C   LEU A  89     -35.171  20.048 -35.531 
ATOM    183  O   LEU A  89     -34.073  19.722 -35.978 
ATOM    184  N   GLY A  90     -35.969  20.923 -36.163 
ATOM    185  CA  GLY A  90     -35.524  21.488 -37.399 
ATOM    186  C   GLY A  90     -35.307  20.367 -38.366 
ATOM    187  O   GLY A  90     -36.215  19.589 -38.653 
ATOM    188  N   SER A  91     -34.089  20.307 -38.934 
ATOM    189  CA  SER A  91     -33.723  19.327 -39.917 
ATOM    190  CB  SER A  91     -32.461  19.725 -40.701 
ATOM    191  OG  SER A  91     -31.335  19.730 -39.836 
ATOM    192  C   SER A  91     -33.448  17.974 -39.327 
ATOM    193  O   SER A  91     -33.638  16.966 -40.007 
ATOM    194  N   CYS A  92     -32.996  17.888 -38.057 
ATOM    195  CA  CYS A  92     -32.568  16.595 -37.590 
ATOM    196  CB  CYS A  92     -31.314  16.639 -36.698 
ATOM    197  SG  CYS A  92     -29.797  17.009 -37.626 
ATOM    198  C   CYS A  92     -33.620  15.865 -36.813 
ATOM    199  O   CYS A  92     -34.256  16.397 -35.906 
ATOM    200  N   PRO A  93     -33.834  14.631 -37.210 
ATOM    201  CA  PRO A  93     -34.711  13.774 -36.463 
ATOM    202  CD  PRO A  93     -33.813  14.283 -38.620 
ATOM    203  CB  PRO A  93     -35.263  12.741 -37.448 
ATOM    204  CG  PRO A  93     -34.319  12.832 -38.661 
ATOM    205  C   PRO A  93     -33.917  13.185 -35.342 
ATOM    206  O   PRO A  93     -32.841  12.643 -35.596 
ATOM    207  N   ILE A  94     -34.428  13.211 -34.105 
ATOM    208  CA  ILE A  94     -33.632  12.649 -33.064 
ATOM    209  CB  ILE A  94     -33.139  13.666 -32.089 
ATOM    210  CG1 ILE A  94     -32.256  14.655 -32.871 
ATOM    211  CG2 ILE A  94     -32.390  12.939 -30.964 
ATOM    212  CD1 ILE A  94     -31.835  15.904 -32.111 
ATOM    213  C   ILE A  94     -34.444  11.602 -32.381 
ATOM    214  O   ILE A  94     -35.655  11.751 -32.225 
ATOM    215  N   VAL A  95     -33.785  10.487 -32.001 
ATOM    216  CA  VAL A  95     -34.482   9.398 -31.376 
ATOM    217  CB  VAL A  95     -34.026   8.053 -31.870 
ATOM    218  CG1 VAL A  95     -34.726   6.951 -31.054 
ATOM    219  CG2 VAL A  95     -34.292   7.976 -33.384 
ATOM    220  C   VAL A  95     -34.228   9.451 -29.900 
ATOM    221  O   VAL A  95     -33.095   9.306 -29.442 
ATOM    222  N   VAL A  96     -35.299   9.641 -29.106 
ATOM    223  CA  VAL A  96     -35.151   9.767 -27.684 
ATOM    224  CB  VAL A  96     -36.153  10.705 -27.087 
ATOM    225  CG1 VAL A  96     -35.995  10.702 -25.559 
ATOM    226  CG2 VAL A  96     -35.967  12.085 -27.741 
ATOM    227  C   VAL A  96     -35.340   8.432 -27.020 
ATOM    228  O   VAL A  96     -36.198   7.643 -27.413 
ATOM    229  N   LEU A  97     -34.519   8.157 -25.981 
ATOM    230  CA  LEU A  97     -34.595   6.958 -25.187 
ATOM    231  CB  LEU A  97     -33.223   6.339 -24.876 
ATOM    232  CG  LEU A  97     -32.418   5.955 -26.128 
ATOM    233  CD1 LEU A  97     -31.064   5.335 -25.748 
ATOM    234  CD2 LEU A  97     -33.249   5.079 -27.079 
ATOM    235  C   LEU A  97     -35.134   7.411 -23.868 
ATOM    236  O   LEU A  97     -34.659   8.409 -23.329 
ATOM    237  N   ASN A  98     -36.123   6.695 -23.293 
ATOM    238  CA  ASN A  98     -36.696   7.242 -22.097 
ATOM    239  CB  ASN A  98     -38.171   7.633 -22.295 
ATOM    240  CG  ASN A  98     -38.197   8.932 -23.096 
ATOM    241  OD1 ASN A  98     -37.597   9.931 -22.700 
ATOM    242  ND2 ASN A  98     -38.905   8.924 -24.258 
ATOM    243  C   ASN A  98     -36.607   6.324 -20.908 
ATOM    244  O   ASN A  98     -36.365   6.798 -19.798 
ATOM    245  N   GLY A  99     -36.814   5.002 -21.072 
ATOM    246  CA  GLY A  99     -36.800   4.140 -19.917 
ATOM    247  C   GLY A  99     -35.424   3.621 -19.653 
ATOM    248  O   GLY A  99     -34.483   3.891 -20.395 
ATOM    249  N   GLU A 100     -35.282   2.875 -18.536 
ATOM    250  CA  GLU A 100     -34.028   2.279 -18.178 
ATOM    251  CB  GLU A 100     -34.006   1.762 -16.730 
ATOM    252  CG  GLU A 100     -32.616   1.340 -16.249 
ATOM    253  CD  GLU A 100     -32.625   1.320 -14.724 
ATOM    254  OE1 GLU A 100     -33.329   2.173 -14.119 
ATOM    255  OE2 GLU A 100     -31.920   0.455 -14.141 
ATOM    256  C   GLU A 100     -33.732   1.142 -19.105 
ATOM    257  O   GLU A 100     -32.600   0.966 -19.547 
ATOM    258  N   ARG A 101     -34.752   0.334 -19.445 
ATOM    259  CA  ARG A 101     -34.506  -0.811 -20.276 
ATOM    260  CB  ARG A 101     -35.777  -1.637 -20.510 
ATOM    261  CG  ARG A 101     -36.228  -2.344 -19.237 
ATOM    262  CD  ARG A 101     -35.594  -3.724 -19.081 
ATOM    263  NE  ARG A 101     -34.397  -3.772 -19.969 
ATOM    264  CZ  ARG A 101     -33.311  -4.517 -19.616 
ATOM    265  NH1 ARG A 101     -33.266  -5.121 -18.392 
ATOM    266  NH2 ARG A 101     -32.273  -4.658 -20.492 
ATOM    267  C   ARG A 101     -34.007  -0.358 -21.603 
ATOM    268  O   ARG A 101     -33.081  -0.947 -22.158 
ATOM    269  N   ALA A 102     -34.636   0.685 -22.169 
ATOM    270  CA  ALA A 102     -34.225   1.165 -23.455 
ATOM    271  CB  ALA A 102     -35.175   2.232 -24.020 
ATOM    272  C   ALA A 102     -32.859   1.776 -23.371 
ATOM    273  O   ALA A 102     -32.007   1.505 -24.216 
ATOM    274  N   ILE A 103     -32.612   2.614 -22.340 
ATOM    275  CA  ILE A 103     -31.351   3.295 -22.236 
ATOM    276  CB  ILE A 103     -31.286   4.382 -21.192 
ATOM    277  CG1 ILE A 103     -31.443   3.862 -19.760 
ATOM    278  CG2 ILE A 103     -32.328   5.437 -21.577 
ATOM    279  CD1 ILE A 103     -30.170   3.246 -19.187 
ATOM    280  C   ILE A 103     -30.274   2.290 -22.002 
ATOM    281  O   ILE A 103     -29.174   2.399 -22.540 
ATOM    282  N   HIS A 104     -30.574   1.285 -21.167 
ATOM    283  CA  HIS A 104     -29.670   0.232 -20.816 
ATOM    284  ND1 HIS A 104     -28.084  -1.967 -19.642 
ATOM    285  CG  HIS A 104     -29.424  -1.853 -19.359 
ATOM    286  CB  HIS A 104     -30.260  -0.659 -19.705 
ATOM    287  NE2 HIS A 104     -28.663  -3.828 -18.577 
ATOM    288  CD2 HIS A 104     -29.761  -2.998 -18.706 
ATOM    289  CE1 HIS A 104     -27.679  -3.166 -19.156 
ATOM    290  C   HIS A 104     -29.378  -0.609 -22.013 
ATOM    291  O   HIS A 104     -28.237  -1.016 -22.224 
ATOM    292  N   GLN A 105     -30.402  -0.927 -22.820 
ATOM    293  CA  GLN A 105     -30.128  -1.774 -23.936 
ATOM    294  CB  GLN A 105     -31.357  -2.445 -24.563 
ATOM    295  CG  GLN A 105     -32.337  -1.514 -25.253 
ATOM    296  CD  GLN A 105     -33.276  -2.434 -26.007 
ATOM    297  OE1 GLN A 105     -33.270  -2.470 -27.237 
ATOM    298  NE2 GLN A 105     -34.086  -3.224 -25.253 
ATOM    299  C   GLN A 105     -29.328  -1.057 -24.980 
ATOM    300  O   GLN A 105     -28.515  -1.693 -25.647 
ATOM    301  N   ALA A 106     -29.586   0.247 -25.238 
ATOM    302  CA  ALA A 106     -28.786   0.927 -26.222 
ATOM    303  CB  ALA A 106     -29.392   2.276 -26.645 
ATOM    304  C   ALA A 106     -27.389   1.195 -25.730 
ATOM    305  O   ALA A 106     -26.411   0.706 -26.289 
ATOM    306  N   LEU A 107     -27.267   1.931 -24.606 
ATOM    307  CA  LEU A 107     -25.986   2.351 -24.112 
ATOM    308  CB  LEU A 107     -26.115   3.423 -23.017 
ATOM    309  CG  LEU A 107     -26.723   4.734 -23.557 
ATOM    310  CD1 LEU A 107     -26.700   5.848 -22.498 
ATOM    311  CD2 LEU A 107     -26.061   5.146 -24.881 
ATOM    312  C   LEU A 107     -25.159   1.213 -23.584 
ATOM    313  O   LEU A 107     -23.946   1.180 -23.794 
ATOM    314  N   VAL A 108     -25.758   0.319 -22.774 
ATOM    315  CA  VAL A 108     -25.009  -0.780 -22.224 
ATOM    316  CB  VAL A 108     -25.640  -1.325 -20.986 
ATOM    317  CG1 VAL A 108     -24.811  -2.529 -20.515 
ATOM    318  CG2 VAL A 108     -25.761  -0.188 -19.956 
ATOM    319  C   VAL A 108     -24.807  -1.955 -23.141 
ATOM    320  O   VAL A 108     -23.691  -2.253 -23.561 
ATOM    321  N   GLN A 109     -25.917  -2.635 -23.503 
ATOM    322  CA  GLN A 109     -25.830  -3.887 -24.205 
ATOM    323  CB  GLN A 109     -27.220  -4.508 -24.410 
ATOM    324  CG  GLN A 109     -27.987  -4.710 -23.102 
ATOM    325  CD  GLN A 109     -29.429  -5.045 -23.453 
ATOM    326  OE1 GLN A 109     -30.341  -4.814 -22.661 
ATOM    327  NE2 GLN A 109     -29.649  -5.595 -24.676 
ATOM    328  C   GLN A 109     -25.254  -3.659 -25.559 
ATOM    329  O   GLN A 109     -24.317  -4.329 -25.988 
ATOM    330  N   GLN A 110     -25.860  -2.709 -26.278 
ATOM    331  CA  GLN A 110     -25.470  -2.294 -27.587 
ATOM    332  CB  GLN A 110     -26.613  -1.989 -28.571 
ATOM    333  CG  GLN A 110     -27.584  -0.874 -28.223 
ATOM    334  CD  GLN A 110     -28.655  -0.946 -29.305 
ATOM    335  OE1 GLN A 110     -28.600  -0.224 -30.298 
ATOM    336  NE2 GLN A 110     -29.647  -1.858 -29.126 
ATOM    337  C   GLN A 110     -24.390  -1.264 -27.573 
ATOM    338  O   GLN A 110     -24.044  -0.763 -28.640 
ATOM    339  N   GLY A 111     -23.937  -0.831 -26.370 
ATOM    340  CA  GLY A 111     -22.953   0.208 -26.201 
ATOM    341  C   GLY A 111     -21.885   0.060 -27.243 
ATOM    342  O   GLY A 111     -21.425  -1.043 -27.533 
ATOM    343  N   SER A 112     -21.430   1.223 -27.756 
ATOM    344  CA  SER A 112     -20.556   1.473 -28.872 
ATOM    345  CB  SER A 112     -19.515   0.366 -29.130 
ATOM    346  OG  SER A 112     -20.110  -0.764 -29.748 
ATOM    347  C   SER A 112     -21.356   1.673 -30.132 
ATOM    348  O   SER A 112     -20.902   2.354 -31.050 
ATOM    349  N   ALA A 113     -22.578   1.120 -30.218 
ATOM    350  CA  ALA A 113     -23.447   1.462 -31.306 
ATOM    351  CB  ALA A 113     -24.715   0.590 -31.358 
ATOM    352  C   ALA A 113     -23.874   2.878 -31.045 
ATOM    353  O   ALA A 113     -24.137   3.656 -31.956 
ATOM    354  N   PHE A 114     -24.094   3.182 -29.754 
ATOM    355  CA  PHE A 114     -24.494   4.447 -29.189 
ATOM    356  CB  PHE A 114     -25.528   4.292 -28.072 
ATOM    357  CG  PHE A 114     -26.774   3.980 -28.826 
ATOM    358  CD1 PHE A 114     -26.940   2.751 -29.421 
ATOM    359  CD2 PHE A 114     -27.772   4.917 -28.947 
ATOM    360  CE1 PHE A 114     -28.085   2.461 -30.124 
ATOM    361  CE2 PHE A 114     -28.919   4.630 -29.649 
ATOM    362  CZ  PHE A 114     -29.082   3.399 -30.239 
ATOM    363  C   PHE A 114     -23.385   5.370 -28.752 
ATOM    364  O   PHE A 114     -23.660   6.466 -28.276 
ATOM    365  N   ALA A 115     -22.127   4.900 -28.767 
ATOM    366  CA  ALA A 115     -20.937   5.532 -28.246 
ATOM    367  CB  ALA A 115     -19.699   4.630 -28.368 
ATOM    368  C   ALA A 115     -20.562   6.850 -28.878 
ATOM    369  O   ALA A 115     -19.729   7.563 -28.320 
ATOM    370  N   ASP A 116     -21.039   7.163 -30.096 
ATOM    371  CA  ASP A 116     -20.576   8.336 -30.804 
ATOM    372  CB  ASP A 116     -20.827   8.215 -32.320 
ATOM    373  CG  ASP A 116     -19.898   9.156 -33.071 
ATOM    374  OD1 ASP A 116     -18.839   9.534 -32.504 
ATOM    375  OD2 ASP A 116     -20.242   9.507 -34.231 
ATOM    376  C   ASP A 116     -21.221   9.614 -30.323 
ATOM    377  O   ASP A 116     -22.046   9.625 -29.412 
ATOM    378  N   ARG A 117     -20.792  10.751 -30.921 
ATOM    379  CA  ARG A 117     -21.322  12.058 -30.633 
ATOM    380  CB  ARG A 117     -20.298  13.032 -30.028 
ATOM    381  CG  ARG A 117     -19.872  12.662 -28.604 
ATOM    382  CD  ARG A 117     -21.009  12.775 -27.585 
ATOM    383  NE  ARG A 117     -20.450  12.486 -26.234 
ATOM    384  CZ  ARG A 117     -21.291  12.165 -25.209 
ATOM    385  NH1 ARG A 117     -22.631  12.034 -25.443 
ATOM    386  NH2 ARG A 117     -20.797  11.976 -23.950 
ATOM    387  C   ARG A 117     -21.786  12.627 -31.941 
ATOM    388  O   ARG A 117     -21.268  12.287 -33.002 
ATOM    389  N   PRO A 118     -22.767  13.488 -31.885 
ATOM    390  CA  PRO A 118     -23.300  14.067 -33.087 
ATOM    391  CD  PRO A 118     -23.765  13.406 -30.830 
ATOM    392  CB  PRO A 118     -24.603  14.743 -32.678 
ATOM    393  CG  PRO A 118     -25.067  13.929 -31.458 
ATOM    394  C   PRO A 118     -22.329  15.013 -33.730 
ATOM    395  O   PRO A 118     -21.445  15.545 -33.065 
ATOM    396  N   ALA A 119     -22.535  15.246 -35.033 
ATOM    397  CA  ALA A 119     -21.797  16.029 -35.983 
ATOM    398  CB  ALA A 119     -22.318  15.853 -37.419 
ATOM    399  C   ALA A 119     -21.827  17.499 -35.663 
ATOM    400  O   ALA A 119     -21.225  18.288 -36.386 
ATOM    401  N   PHE A 120     -22.642  17.932 -34.688 
ATOM    402  CA  PHE A 120     -22.888  19.331 -34.448 
ATOM    403  CB  PHE A 120     -23.671  19.605 -33.153 
ATOM    404  CG  PHE A 120     -24.844  18.688 -33.175 
ATOM    405  CD1 PHE A 120     -25.587  18.528 -34.322 
ATOM    406  CD2 PHE A 120     -25.226  18.021 -32.033 
ATOM    407  CE1 PHE A 120     -26.670  17.684 -34.337 
ATOM    408  CE2 PHE A 120     -26.311  17.178 -32.041 
ATOM    409  CZ  PHE A 120     -27.031  17.005 -33.197 
ATOM    410  C   PHE A 120     -21.653  20.183 -34.446 
ATOM    411  O   PHE A 120     -20.628  19.867 -33.847 
ATOM    412  N   ALA A 121     -21.780  21.344 -35.119 
ATOM    413  CA  ALA A 121     -20.739  22.311 -35.328 
ATOM    414  CB  ALA A 121     -21.230  23.512 -36.149 
ATOM    415  C   ALA A 121     -20.258  22.841 -34.012 
ATOM    416  O   ALA A 121     -19.068  23.096 -33.844 
ATOM    417  N   SER A 122     -21.176  23.043 -33.048 
ATOM    418  CA  SER A 122     -20.838  23.609 -31.769 
ATOM    419  CB  SER A 122     -22.057  23.768 -30.846 
ATOM    420  OG  SER A 122     -23.011  24.630 -31.436 
ATOM    421  C   SER A 122     -19.894  22.719 -31.023 
ATOM    422  O   SER A 122     -18.939  23.195 -30.413 
ATOM    423  N   PHE A 123     -20.113  21.393 -31.078 
ATOM    424  CA  PHE A 123     -19.311  20.461 -30.328 
ATOM    425  CB  PHE A 123     -19.650  18.993 -30.645 
ATOM    426  CG  PHE A 123     -20.960  18.615 -30.037 
ATOM    427  CD1 PHE A 123     -22.126  19.199 -30.470 
ATOM    428  CD2 PHE A 123     -21.030  17.697 -29.013 
ATOM    429  CE1 PHE A 123     -23.336  18.856 -29.913 
ATOM    430  CE2 PHE A 123     -22.240  17.347 -28.455 
ATOM    431  CZ  PHE A 123     -23.401  17.925 -28.909 
ATOM    432  C   PHE A 123     -17.887  20.655 -30.736 
ATOM    433  O   PHE A 123     -16.974  20.590 -29.914 
ATOM    434  N   ARG A 124     -17.673  20.912 -32.033 
ATOM    435  CA  ARG A 124     -16.368  21.043 -32.607 
ATOM    436  CB  ARG A 124     -16.419  21.373 -34.104 
ATOM    437  CG  ARG A 124     -16.856  20.198 -34.969 
ATOM    438  CD  ARG A 124     -16.760  20.488 -36.465 
ATOM    439  NE  ARG A 124     -16.832  19.172 -37.147 
ATOM    440  CZ  ARG A 124     -15.734  18.363 -37.110 
ATOM    441  NH1 ARG A 124     -14.621  18.778 -36.438 
ATOM    442  NH2 ARG A 124     -15.754  17.140 -37.715 
ATOM    443  C   ARG A 124     -15.624  22.162 -31.944 
ATOM    444  O   ARG A 124     -14.400  22.111 -31.839 
ATOM    445  N   VAL A 125     -16.340  23.215 -31.516 
ATOM    446  CA  VAL A 125     -15.771  24.397 -30.929 
ATOM    447  CB  VAL A 125     -16.805  25.453 -30.658 
ATOM    448  CG1 VAL A 125     -16.124  26.636 -29.949 
ATOM    449  CG2 VAL A 125     -17.483  25.832 -31.985 
ATOM    450  C   VAL A 125     -15.092  24.112 -29.618 
ATOM    451  O   VAL A 125     -14.125  24.789 -29.270 
ATOM    452  N   VAL A 126     -15.593  23.134 -28.836 
ATOM    453  CA  VAL A 126     -15.058  22.913 -27.519 
ATOM    454  CB  VAL A 126     -15.918  22.020 -26.670 
ATOM    455  CG1 VAL A 126     -15.243  21.839 -25.299 
ATOM    456  CG2 VAL A 126     -17.327  22.635 -26.600 
ATOM    457  C   VAL A 126     -13.671  22.338 -27.548 
ATOM    458  O   VAL A 126     -13.335  21.482 -28.366 
ATOM    459  N   SER A 127     -12.828  22.827 -26.615 
ATOM    460  CA  SER A 127     -11.485  22.363 -26.413 
ATOM    461  CB  SER A 127     -11.437  20.909 -25.940 
ATOM    462  OG  SER A 127     -12.151  20.795 -24.723 
ATOM    463  C   SER A 127     -10.684  22.448 -27.668 
ATOM    464  O   SER A 127      -9.950  21.521 -28.007 
ATOM    465  N   GLY A 128     -10.826  23.544 -28.424 
ATOM    466  CA  GLY A 128      -9.970  23.714 -29.559 
ATOM    467  C   GLY A 128     -10.192  22.597 -30.530 
ATOM    468  O   GLY A 128      -9.363  22.381 -31.413 
ATOM    469  N   GLY A 129     -11.311  21.854 -30.391 
ATOM    470  CA  GLY A 129     -11.648  20.816 -31.331 
ATOM    471  C   GLY A 129     -11.186  19.461 -30.860 
ATOM    472  O   GLY A 129     -11.406  18.458 -31.537 
ATOM    473  N   ARG A 130     -10.440  19.416 -29.748 
ATOM    474  CA  ARG A 130      -9.900  18.224 -29.143 
ATOM    475  CB  ARG A 130      -8.470  18.412 -28.629 
ATOM    476  CG  ARG A 130      -7.510  18.771 -29.764 
ATOM    477  CD  ARG A 130      -6.033  18.629 -29.405 
ATOM    478  NE  ARG A 130      -5.247  19.219 -30.523 
ATOM    479  CZ  ARG A 130      -5.032  18.503 -31.664 
ATOM    480  NH1 ARG A 130      -5.580  17.259 -31.797 
ATOM    481  NH2 ARG A 130      -4.285  19.036 -32.675 
ATOM    482  C   ARG A 130     -10.738  17.516 -28.095 
ATOM    483  O   ARG A 130     -10.282  16.508 -27.560 
ATOM    484  N   SER A 131     -11.896  18.063 -27.669 
ATOM    485  CA  SER A 131     -12.678  17.558 -26.556 
ATOM    486  CB  SER A 131     -14.053  18.248 -26.458 
ATOM    487  OG  SER A 131     -14.843  17.667 -25.433 
ATOM    488  C   SER A 131     -12.923  16.071 -26.581 
ATOM    489  O   SER A 131     -13.203  15.473 -27.617 
ATOM    490  N   MET A 132     -12.724  15.422 -25.411 
ATOM    491  CA  MET A 132     -13.031  14.029 -25.207 
ATOM    492  CB  MET A 132     -12.419  13.460 -23.919 
ATOM    493  CG  MET A 132     -12.750  11.980 -23.719 
ATOM    494  SD  MET A 132     -12.073  11.244 -22.205 
ATOM    495  CE  MET A 132     -13.287  11.995 -21.082 
ATOM    496  C   MET A 132     -14.514  13.824 -25.093 
ATOM    497  O   MET A 132     -15.050  12.822 -25.564 
ATOM    498  N   ALA A 133     -15.200  14.745 -24.382 
ATOM    499  CA  ALA A 133     -16.614  14.636 -24.146 
ATOM    500  CB  ALA A 133     -17.127  15.688 -23.148 
ATOM    501  C   ALA A 133     -17.384  14.829 -25.413 
ATOM    502  O   ALA A 133     -18.319  14.091 -25.712 
ATOM    503  N   PHE A 134     -17.021  15.886 -26.152 
ATOM    504  CA  PHE A 134     -17.629  16.336 -27.371 
ATOM    505  CB  PHE A 134     -17.499  17.855 -27.543 
ATOM    506  CG  PHE A 134     -18.235  18.387 -26.361 
ATOM    507  CD1 PHE A 134     -19.604  18.525 -26.393 
ATOM    508  CD2 PHE A 134     -17.560  18.709 -25.207 
ATOM    509  CE1 PHE A 134     -20.291  19.001 -25.302 
ATOM    510  CE2 PHE A 134     -18.243  19.188 -24.113 
ATOM    511  CZ  PHE A 134     -19.607  19.338 -24.158 
ATOM    512  C   PHE A 134     -17.147  15.633 -28.609 
ATOM    513  O   PHE A 134     -17.753  15.797 -29.665 
ATOM    514  N   GLY A 135     -15.989  14.943 -28.562 
ATOM    515  CA  GLY A 135     -15.436  14.358 -29.760 
ATOM    516  C   GLY A 135     -16.147  13.086 -30.131 
ATOM    517  O   GLY A 135     -16.986  12.584 -29.386 
ATOM    518  N   HIS A 136     -15.795  12.543 -31.322 
ATOM    519  CA  HIS A 136     -16.371  11.359 -31.907 
ATOM    520  ND1 HIS A 136     -18.435  12.340 -34.139 
ATOM    521  CG  HIS A 136     -17.060  12.280 -34.193 
ATOM    522  CB  HIS A 136     -16.237  11.280 -33.438 
ATOM    523  NE2 HIS A 136     -17.788  13.902 -35.584 
ATOM    524  CD2 HIS A 136     -16.681  13.243 -35.078 
ATOM    525  CE1 HIS A 136     -18.817  13.325 -34.990 
ATOM    526  C   HIS A 136     -15.713  10.120 -31.377 
ATOM    527  O   HIS A 136     -14.652  10.170 -30.754 
ATOM    528  N   TYR A 137     -16.363   8.958 -31.626 
ATOM    529  CA  TYR A 137     -15.869   7.680 -31.198 
ATOM    530  CB  TYR A 137     -17.001   6.636 -31.074 
ATOM    531  CG  TYR A 137     -16.517   5.384 -30.421 
ATOM    532  CD1 TYR A 137     -16.360   5.331 -29.055 
ATOM    533  CD2 TYR A 137     -16.245   4.254 -31.161 
ATOM    534  CE1 TYR A 137     -15.929   4.181 -28.439 
ATOM    535  CE2 TYR A 137     -15.814   3.099 -30.551 
ATOM    536  CZ  TYR A 137     -15.654   3.063 -29.187 
ATOM    537  OH  TYR A 137     -15.212   1.883 -28.553 
ATOM    538  C   TYR A 137     -14.909   7.205 -32.249 
ATOM    539  O   TYR A 137     -15.244   7.145 -33.431 
ATOM    540  N   SER A 138     -13.672   6.877 -31.830 
ATOM    541  CA  SER A 138     -12.650   6.419 -32.730 
ATOM    542  CB  SER A 138     -12.104   7.538 -33.638 
ATOM    543  OG  SER A 138     -11.555   8.588 -32.853 
ATOM    544  C   SER A 138     -11.530   5.905 -31.871 
ATOM    545  O   SER A 138     -11.578   6.025 -30.649 
ATOM    546  N   GLU A 139     -10.498   5.287 -32.481 
ATOM    547  CA  GLU A 139      -9.395   4.789 -31.703 
ATOM    548  CB  GLU A 139      -8.366   3.967 -32.497 
ATOM    549  CG  GLU A 139      -8.734   2.487 -32.619 
ATOM    550  CD  GLU A 139      -9.932   2.345 -33.539 
ATOM    551  OE1 GLU A 139     -10.078   3.189 -34.462 
ATOM    552  OE2 GLU A 139     -10.715   1.381 -33.333 
ATOM    553  C   GLU A 139      -8.668   5.929 -31.064 
ATOM    554  O   GLU A 139      -8.281   5.845 -29.901 
ATOM    555  N   HIS A 140      -8.484   7.038 -31.800 
ATOM    556  CA  HIS A 140      -7.759   8.158 -31.271 
ATOM    557  ND1 HIS A 140      -7.698   8.171 -34.533 
ATOM    558  CG  HIS A 140      -7.058   8.901 -33.557 
ATOM    559  CB  HIS A 140      -7.701   9.323 -32.271 
ATOM    560  NE2 HIS A 140      -5.616   8.490 -35.241 
ATOM    561  CD2 HIS A 140      -5.788   9.090 -34.007 
ATOM    562  CE1 HIS A 140      -6.790   7.951 -35.516 
ATOM    563  C   HIS A 140      -8.496   8.618 -30.057 
ATOM    564  O   HIS A 140      -7.899   8.943 -29.031 
ATOM    565  N   TRP A 141      -9.838   8.650 -30.156 
ATOM    566  CA  TRP A 141     -10.670   9.041 -29.058 
ATOM    567  CB  TRP A 141     -12.171   9.089 -29.396 
ATOM    568  CG  TRP A 141     -13.048   9.424 -28.205 
ATOM    569  CD2 TRP A 141     -13.726   8.445 -27.397 
ATOM    570  CD1 TRP A 141     -13.373  10.642 -27.684 
ATOM    571  NE1 TRP A 141     -14.211  10.485 -26.604 
ATOM    572  CE2 TRP A 141     -14.436   9.139 -26.416 
ATOM    573  CE3 TRP A 141     -13.757   7.082 -27.466 
ATOM    574  CZ2 TRP A 141     -15.191   8.476 -25.488 
ATOM    575  CZ3 TRP A 141     -14.517   6.417 -26.527 
ATOM    576  CH2 TRP A 141     -15.220   7.100 -25.557 
ATOM    577  C   TRP A 141     -10.534   8.031 -27.968 
ATOM    578  O   TRP A 141     -10.517   8.386 -26.791 
ATOM    579  N   LYS A 142     -10.425   6.739 -28.335 
ATOM    580  CA  LYS A 142     -10.420   5.686 -27.358 
ATOM    581  CB  LYS A 142     -10.239   4.272 -27.950 
ATOM    582  CG  LYS A 142     -11.507   3.657 -28.547 
ATOM    583  CD  LYS A 142     -11.286   2.266 -29.151 
ATOM    584  CE  LYS A 142     -11.214   2.240 -30.677 
ATOM    585  NZ  LYS A 142     -12.582   2.266 -31.242 
ATOM    586  C   LYS A 142      -9.311   5.869 -26.371 
ATOM    587  O   LYS A 142      -9.518   5.659 -25.177 
ATOM    588  N   VAL A 143      -8.099   6.225 -26.836 
ATOM    589  CA  VAL A 143      -6.965   6.397 -25.968 
ATOM    590  CB  VAL A 143      -5.690   6.626 -26.736 
ATOM    591  CG1 VAL A 143      -4.525   6.809 -25.747 
ATOM    592  CG2 VAL A 143      -5.496   5.458 -27.716 
ATOM    593  C   VAL A 143      -7.178   7.598 -25.098 
ATOM    594  O   VAL A 143      -6.830   7.595 -23.916 
ATOM    595  N   GLN A 144      -7.763   8.667 -25.671 
ATOM    596  CA  GLN A 144      -7.923   9.885 -24.936 
ATOM    597  CB  GLN A 144      -8.590  11.008 -25.744 
ATOM    598  CG  GLN A 144      -8.734  12.308 -24.948 
ATOM    599  CD  GLN A 144      -9.448  13.324 -25.827 
ATOM    600  OE1 GLN A 144     -10.588  13.113 -26.237 
ATOM    601  NE2 GLN A 144      -8.764  14.460 -26.127 
ATOM    602  C   GLN A 144      -8.796   9.629 -23.753 
ATOM    603  O   GLN A 144      -8.547  10.152 -22.669 
ATOM    604  N   ARG A 145      -9.876   8.852 -23.947 
ATOM    605  CA  ARG A 145     -10.777   8.545 -22.875 
ATOM    606  CB  ARG A 145     -12.041   7.820 -23.350 
ATOM    607  CG  ARG A 145     -12.898   7.360 -22.177 
ATOM    608  CD  ARG A 145     -14.188   6.648 -22.571 
ATOM    609  NE  ARG A 145     -14.852   6.284 -21.291 
ATOM    610  CZ  ARG A 145     -15.553   7.233 -20.609 
ATOM    611  NH1 ARG A 145     -15.668   8.495 -21.107 
ATOM    612  NH2 ARG A 145     -16.124   6.926 -19.410 
ATOM    613  C   ARG A 145     -10.124   7.662 -21.858 
ATOM    614  O   ARG A 145     -10.216   7.911 -20.658 
ATOM    615  N   ARG A 146      -9.421   6.610 -22.323 
ATOM    616  CA  ARG A 146      -8.827   5.654 -21.428 
ATOM    617  CB  ARG A 146      -7.998   4.570 -22.139 
ATOM    618  CG  ARG A 146      -8.813   3.508 -22.875 
ATOM    619  CD  ARG A 146      -7.946   2.425 -23.525 
ATOM    620  NE  ARG A 146      -7.426   2.945 -24.823 
ATOM    621  CZ  ARG A 146      -8.017   2.549 -25.988 
ATOM    622  NH1 ARG A 146      -9.052   1.660 -25.957 
ATOM    623  NH2 ARG A 146      -7.573   3.034 -27.185 
ATOM    624  C   ARG A 146      -7.857   6.381 -20.567 
ATOM    625  O   ARG A 146      -7.785   6.157 -19.360 
ATOM    626  N   ALA A 147      -7.065   7.263 -21.193 
ATOM    627  CA  ALA A 147      -6.063   8.001 -20.497 
ATOM    628  CB  ALA A 147      -5.181   8.829 -21.443 
ATOM    629  C   ALA A 147      -6.706   8.933 -19.518 
ATOM    630  O   ALA A 147      -6.206   9.100 -18.407 
ATOM    631  N   ALA A 148      -7.819   9.583 -19.918 
ATOM    632  CA  ALA A 148      -8.499  10.524 -19.073 
ATOM    633  CB  ALA A 148      -9.677  11.220 -19.777 
ATOM    634  C   ALA A 148      -9.052   9.820 -17.878 
ATOM    635  O   ALA A 148      -8.971  10.313 -16.755 
ATOM    636  N   HIS A 149      -9.639   8.635 -18.107 
ATOM    637  CA  HIS A 149     -10.274   7.866 -17.081 
ATOM    638  ND1 HIS A 149     -13.095   5.271 -17.395 
ATOM    639  CG  HIS A 149     -12.159   6.153 -16.901 
ATOM    640  CB  HIS A 149     -10.994   6.653 -17.698 
ATOM    641  NE2 HIS A 149     -13.717   5.765 -15.319 
ATOM    642  CD2 HIS A 149     -12.553   6.443 -15.632 
ATOM    643  CE1 HIS A 149     -14.004   5.074 -16.408 
ATOM    644  C   HIS A 149      -9.224   7.388 -16.123 
ATOM    645  O   HIS A 149      -9.424   7.383 -14.911 
ATOM    646  N   SER A 150      -8.056   6.980 -16.651 
ATOM    647  CA  SER A 150      -7.020   6.447 -15.816 
ATOM    648  CB  SER A 150      -5.850   5.866 -16.629 
ATOM    649  OG  SER A 150      -5.299   6.857 -17.480 
ATOM    650  C   SER A 150      -6.525   7.484 -14.851 
ATOM    651  O   SER A 150      -6.313   7.182 -13.677 
ATOM    652  N   MET A 151      -6.338   8.743 -15.293 
ATOM    653  CA  MET A 151      -5.833   9.713 -14.368 
ATOM    654  CB  MET A 151      -5.427  11.051 -15.008 
ATOM    655  CG  MET A 151      -4.667  11.929 -14.012 
ATOM    656  SD  MET A 151      -3.533  13.147 -14.734 
ATOM    657  CE  MET A 151      -2.234  11.958 -15.179 
ATOM    658  C   MET A 151      -6.848   9.927 -13.289 
ATOM    659  O   MET A 151      -6.499  10.036 -12.120 
ATOM    660  N   MET A 152      -8.144   9.949 -13.643 
ATOM    661  CA  MET A 152      -9.175  10.183 -12.671 
ATOM    662  CB  MET A 152     -10.580  10.257 -13.282 
ATOM    663  CG  MET A 152     -10.813  11.540 -14.077 
ATOM    664  SD  MET A 152     -10.747  13.041 -13.052 
ATOM    665  CE  MET A 152     -11.950  12.422 -11.837 
ATOM    666  C   MET A 152      -9.195   9.096 -11.640 
ATOM    667  O   MET A 152      -9.500   9.364 -10.478 
ATOM    668  N   ARG A 153      -8.984   7.829 -12.046 
ATOM    669  CA  ARG A 153      -8.983   6.766 -11.083 
ATOM    670  CB  ARG A 153      -9.053   5.381 -11.750 
ATOM    671  CG  ARG A 153     -10.426   5.070 -12.350 
ATOM    672  CD  ARG A 153     -10.448   3.852 -13.276 
ATOM    673  NE  ARG A 153      -9.949   4.289 -14.612 
ATOM    674  CZ  ARG A 153      -9.934   3.402 -15.649 
ATOM    675  NH1 ARG A 153     -10.309   2.107 -15.438 
ATOM    676  NH2 ARG A 153      -9.554   3.806 -16.896 
ATOM    677  C   ARG A 153      -7.758   6.801 -10.220 
ATOM    678  O   ARG A 153      -7.845   6.806  -8.993 
ATOM    679  N   ASN A 154      -6.568   6.831 -10.846 
ATOM    680  CA  ASN A 154      -5.359   6.752 -10.079 
ATOM    681  CB  ASN A 154      -4.162   6.154 -10.847 
ATOM    682  CG  ASN A 154      -4.009   6.845 -12.183 
ATOM    683  OD1 ASN A 154      -4.053   8.069 -12.276 
ATOM    684  ND2 ASN A 154      -3.845   6.026 -13.259 
ATOM    685  C   ASN A 154      -4.993   8.018  -9.357 
ATOM    686  O   ASN A 154      -4.512   7.941  -8.230 
ATOM    687  N   PHE A 155      -5.278   9.203  -9.939 
ATOM    688  CA  PHE A 155      -4.862  10.476  -9.401 
ATOM    689  CB  PHE A 155      -5.494  11.651 -10.175 
ATOM    690  CG  PHE A 155      -4.796  12.943  -9.940 
ATOM    691  CD1 PHE A 155      -3.558  13.158 -10.500 
ATOM    692  CD2 PHE A 155      -5.386  13.949  -9.213 
ATOM    693  CE1 PHE A 155      -2.901  14.350 -10.319 
ATOM    694  CE2 PHE A 155      -4.734  15.145  -9.028 
ATOM    695  CZ  PHE A 155      -3.487  15.344  -9.573 
ATOM    696  C   PHE A 155      -5.370  10.521  -8.000 
ATOM    697  O   PHE A 155      -4.687  10.991  -7.091 
ATOM    698  N   PHE A 156      -6.597  10.026  -7.784 
ATOM    699  CA  PHE A 156      -7.083   9.973  -6.443 
ATOM    700  CB  PHE A 156      -8.603  10.159  -6.316 
ATOM    701  CG  PHE A 156      -8.924  11.537  -6.786 
ATOM    702  CD1 PHE A 156      -8.701  12.631  -5.981 
ATOM    703  CD2 PHE A 156      -9.458  11.725  -8.039 
ATOM    704  CE1 PHE A 156      -9.008  13.895  -6.429 
ATOM    705  CE2 PHE A 156      -9.767  12.985  -8.492 
ATOM    706  CZ  PHE A 156      -9.536  14.073  -7.686 
ATOM    707  C   PHE A 156      -6.753   8.615  -5.908 
ATOM    708  O   PHE A 156      -7.007   7.598  -6.549 
ATOM    709  N   THR A 157      -6.200   8.588  -4.679 
ATOM    710  CA  THR A 157      -5.824   7.379  -4.004 
ATOM    711  CB  THR A 157      -6.940   6.373  -4.087 
ATOM    712  OG1 THR A 157      -8.137   6.958  -3.598 
ATOM    713  CG2 THR A 157      -6.605   5.149  -3.223 
ATOM    714  C   THR A 157      -4.568   6.823  -4.622 
ATOM    715  O   THR A 157      -4.212   5.661  -4.426 
ATOM    716  N   ARG A 158      -3.848   7.649  -5.398 
ATOM    717  CA  ARG A 158      -2.603   7.236  -5.985 
ATOM    718  CB  ARG A 158      -2.090   8.261  -7.008 
ATOM    719  CG  ARG A 158      -1.980   9.675  -6.432 
ATOM    720  CD  ARG A 158      -1.830  10.764  -7.498 
ATOM    721  NE  ARG A 158      -2.081  12.075  -6.833 
ATOM    722  CZ  ARG A 158      -1.248  13.128  -7.074 
ATOM    723  NH1 ARG A 158      -0.212  12.977  -7.948 
ATOM    724  NH2 ARG A 158      -1.445  14.325  -6.447 
ATOM    725  C   ARG A 158      -1.545   7.086  -4.941 
ATOM    726  O   ARG A 158      -0.842   6.075  -4.904 
ATOM    727  N   GLN A 159      -1.417   8.084  -4.043 
ATOM    728  CA  GLN A 159      -0.347   8.063  -3.089 
ATOM    729  CB  GLN A 159       0.665   9.208  -3.276 
ATOM    730  CG  GLN A 159       1.408   9.161  -4.613 
ATOM    731  CD  GLN A 159       2.448  10.272  -4.607 
ATOM    732  OE1 GLN A 159       2.195  11.383  -5.070 
ATOM    733  NE2 GLN A 159       3.652   9.965  -4.055 
ATOM    734  C   GLN A 159      -0.930   8.220  -1.726 
ATOM    735  O   GLN A 159      -2.112   8.494  -1.535 
ATOM    736  N   PRO A 160      -0.069   8.021  -0.773 
ATOM    737  CA  PRO A 160      -0.486   8.110   0.593 
ATOM    738  CD  PRO A 160       1.029   7.086  -0.949 
ATOM    739  CB  PRO A 160       0.654   7.517   1.415 
ATOM    740  CG  PRO A 160       1.303   6.509   0.449 
ATOM    741  C   PRO A 160      -0.823   9.516   0.960 
ATOM    742  O   PRO A 160      -0.206  10.442   0.434 
ATOM    743  N   ARG A 161      -1.806   9.686   1.861 
ATOM    744  CA  ARG A 161      -2.214  10.981   2.318 
ATOM    745  CB  ARG A 161      -1.086  11.811   2.968 
ATOM    746  CG  ARG A 161      -0.595  11.314   4.331 
ATOM    747  CD  ARG A 161      -1.496  11.696   5.505 
ATOM    748  NE  ARG A 161      -2.494  10.603   5.666 
ATOM    749  CZ  ARG A 161      -3.153  10.445   6.850 
ATOM    750  NH1 ARG A 161      -2.926  11.319   7.875 
ATOM    751  NH2 ARG A 161      -4.034   9.415   7.008 
ATOM    752  C   ARG A 161      -2.684  11.766   1.138 
ATOM    753  O   ARG A 161      -2.766  12.991   1.197 
ATOM    754  N   SER A 162      -3.000  11.081   0.024 
ATOM    755  CA  SER A 162      -3.446  11.790  -1.140 
ATOM    756  CB  SER A 162      -3.486  10.902  -2.393 
ATOM    757  OG  SER A 162      -3.799  11.685  -3.536 
ATOM    758  C   SER A 162      -4.822  12.324  -0.887 
ATOM    759  O   SER A 162      -5.113  13.495  -1.127 
ATOM    760  N   ARG A 163      -5.690  11.468  -0.329 
ATOM    761  CA  ARG A 163      -7.060  11.799  -0.083 
ATOM    762  CB  ARG A 163      -7.809  10.619   0.542 
ATOM    763  CG  ARG A 163      -7.144  10.098   1.813 
ATOM    764  CD  ARG A 163      -7.586   8.675   2.137 
ATOM    765  NE  ARG A 163      -7.561   7.928   0.847 
ATOM    766  CZ  ARG A 163      -7.928   6.616   0.796 
ATOM    767  NH1 ARG A 163      -8.292   5.962   1.936 
ATOM    768  NH2 ARG A 163      -7.948   5.961  -0.401 
ATOM    769  C   ARG A 163      -7.089  12.972   0.838 
ATOM    770  O   ARG A 163      -7.946  13.847   0.734 
ATOM    771  N   GLN A 164      -6.117  13.023   1.752 
ATOM    772  CA  GLN A 164      -6.014  14.066   2.719 
ATOM    773  CB  GLN A 164      -4.703  13.897   3.495 
ATOM    774  CG  GLN A 164      -4.574  14.776   4.723 
ATOM    775  CD  GLN A 164      -5.221  14.015   5.866 
ATOM    776  OE1 GLN A 164      -5.520  12.827   5.749 
ATOM    777  NE2 GLN A 164      -5.441  14.714   7.009 
ATOM    778  C   GLN A 164      -5.908  15.368   1.986 
ATOM    779  O   GLN A 164      -6.585  16.342   2.314 
ATOM    780  N   VAL A 165      -5.061  15.404   0.942 
ATOM    781  CA  VAL A 165      -4.840  16.611   0.203 
ATOM    782  CB  VAL A 165      -3.856  16.439  -0.906 
ATOM    783  CG1 VAL A 165      -3.963  17.663  -1.820 
ATOM    784  CG2 VAL A 165      -2.462  16.272  -0.289 
ATOM    785  C   VAL A 165      -6.111  17.050  -0.439 
ATOM    786  O   VAL A 165      -6.433  18.238  -0.442 
ATOM    787  N   LEU A 166      -6.860  16.097  -1.022 
ATOM    788  CA  LEU A 166      -8.067  16.457  -1.695 
ATOM    789  CB  LEU A 166      -8.727  15.256  -2.400 
ATOM    790  CG  LEU A 166     -10.091  15.540  -3.062 
ATOM    791  CD1 LEU A 166     -11.223  15.586  -2.026 
ATOM    792  CD2 LEU A 166     -10.045  16.813  -3.920 
ATOM    793  C   LEU A 166      -9.017  17.035  -0.696 
ATOM    794  O   LEU A 166      -9.558  18.122  -0.894 
ATOM    795  N   GLU A 167      -9.172  16.357   0.451 
ATOM    796  CA  GLU A 167     -10.110  16.773   1.452 
ATOM    797  CB  GLU A 167     -10.139  15.813   2.652 
ATOM    798  CG  GLU A 167     -11.311  16.056   3.603 
ATOM    799  CD  GLU A 167     -11.360  14.901   4.593 
ATOM    800  OE1 GLU A 167     -10.405  14.770   5.404 
ATOM    801  OE2 GLU A 167     -12.353  14.128   4.546 
ATOM    802  C   GLU A 167      -9.730  18.134   1.940 
ATOM    803  O   GLU A 167     -10.594  18.935   2.291 
ATOM    804  N   GLY A 168      -8.421  18.431   1.994 
ATOM    805  CA  GLY A 168      -7.996  19.706   2.495 
ATOM    806  C   GLY A 168      -8.536  20.786   1.615 
ATOM    807  O   GLY A 168      -8.993  21.820   2.099 
ATOM    808  N   HIS A 169      -8.501  20.571   0.287 
ATOM    809  CA  HIS A 169      -8.948  21.595  -0.607 
ATOM    810  ND1 HIS A 169      -6.476  22.145  -2.571 
ATOM    811  CG  HIS A 169      -7.361  21.091  -2.515 
ATOM    812  CB  HIS A 169      -8.795  21.224  -2.093 
ATOM    813  NE2 HIS A 169      -5.350  20.338  -3.213 
ATOM    814  CD2 HIS A 169      -6.656  19.994  -2.911 
ATOM    815  CE1 HIS A 169      -5.290  21.637  -2.993 
ATOM    816  C   HIS A 169     -10.395  21.869  -0.348 
ATOM    817  O   HIS A 169     -10.804  23.027  -0.277 
ATOM    818  N   VAL A 170     -11.214  20.811  -0.196 
ATOM    819  CA  VAL A 170     -12.615  21.019   0.037 
ATOM    820  CB  VAL A 170     -13.400  19.745   0.096 
ATOM    821  CG1 VAL A 170     -14.840  20.082   0.526 
ATOM    822  CG2 VAL A 170     -13.309  19.068  -1.282 
ATOM    823  C   VAL A 170     -12.792  21.731   1.341 
ATOM    824  O   VAL A 170     -13.520  22.720   1.427 
ATOM    825  N   LEU A 171     -12.078  21.274   2.386 
ATOM    826  CA  LEU A 171     -12.215  21.848   3.694 
ATOM    827  CB  LEU A 171     -11.238  21.233   4.714 
ATOM    828  CG  LEU A 171     -11.277  21.883   6.112 
ATOM    829  CD1 LEU A 171     -12.643  21.697   6.789 
ATOM    830  CD2 LEU A 171     -10.114  21.381   6.982 
ATOM    831  C   LEU A 171     -11.861  23.293   3.590 
ATOM    832  O   LEU A 171     -12.510  24.148   4.191 
ATOM    833  N   SER A 172     -10.807  23.590   2.814 
ATOM    834  CA  SER A 172     -10.327  24.929   2.677 
ATOM    835  CB  SER A 172      -9.041  25.012   1.839 
ATOM    836  OG  SER A 172      -8.615  26.362   1.740 
ATOM    837  C   SER A 172     -11.357  25.790   2.005 
ATOM    838  O   SER A 172     -11.563  26.934   2.404 
ATOM    839  N   GLU A 173     -12.007  25.281   0.943 
ATOM    840  CA  GLU A 173     -12.988  26.041   0.215 
ATOM    841  CB  GLU A 173     -13.375  25.382  -1.119 
ATOM    842  CG  GLU A 173     -12.185  25.207  -2.068 
ATOM    843  CD  GLU A 173     -11.514  26.560  -2.270 
ATOM    844  OE1 GLU A 173     -12.233  27.594  -2.231 
ATOM    845  OE2 GLU A 173     -10.270  26.573  -2.461 
ATOM    846  C   GLU A 173     -14.234  26.181   1.032 
ATOM    847  O   GLU A 173     -14.923  27.198   0.970 
ATOM    848  N   ALA A 174     -14.566  25.135   1.809 
ATOM    849  CA  ALA A 174     -15.767  25.137   2.592 
ATOM    850  CB  ALA A 174     -15.984  23.824   3.362 
ATOM    851  C   ALA A 174     -15.694  26.245   3.594 
ATOM    852  O   ALA A 174     -16.699  26.894   3.881 
ATOM    853  N   ARG A 175     -14.504  26.477   4.182 
ATOM    854  CA  ARG A 175     -14.410  27.496   5.187 
ATOM    855  CB  ARG A 175     -13.036  27.620   5.863 
ATOM    856  CG  ARG A 175     -13.075  28.645   7.000 
ATOM    857  CD  ARG A 175     -11.732  29.300   7.319 
ATOM    858  NE  ARG A 175     -11.311  30.020   6.084 
ATOM    859  CZ  ARG A 175     -11.869  31.226   5.768 
ATOM    860  NH1 ARG A 175     -12.821  31.773   6.578 
ATOM    861  NH2 ARG A 175     -11.498  31.871   4.624 
ATOM    862  C   ARG A 175     -14.681  28.839   4.595 
ATOM    863  O   ARG A 175     -15.463  29.618   5.135 
ATOM    864  N   GLU A 176     -14.047  29.135   3.448 
ATOM    865  CA  GLU A 176     -14.188  30.423   2.837 
ATOM    866  CB  GLU A 176     -13.282  30.604   1.612 
ATOM    867  CG  GLU A 176     -13.429  31.975   0.956 
ATOM    868  CD  GLU A 176     -12.272  32.140  -0.012 
ATOM    869  OE1 GLU A 176     -11.107  32.118   0.462 
ATOM    870  OE2 GLU A 176     -12.535  32.288  -1.235 
ATOM    871  C   GLU A 176     -15.611  30.599   2.413 
ATOM    872  O   GLU A 176     -16.130  31.712   2.437 
ATOM    873  N   LEU A 177     -16.260  29.501   1.977 
ATOM    874  CA  LEU A 177     -17.618  29.566   1.510 
ATOM    875  CB  LEU A 177     -18.112  28.256   0.865 
ATOM    876  CG  LEU A 177     -19.572  28.348   0.376 
ATOM    877  CD1 LEU A 177     -19.746  29.459  -0.675 
ATOM    878  CD2 LEU A 177     -20.089  26.976  -0.092 
ATOM    879  C   LEU A 177     -18.582  29.913   2.608 
ATOM    880  O   LEU A 177     -19.434  30.783   2.436 
ATOM    881  N   VAL A 178     -18.482  29.255   3.779 
ATOM    882  CA  VAL A 178     -19.427  29.501   4.835 
ATOM    883  CB  VAL A 178     -19.276  28.569   6.003 
ATOM    884  CG1 VAL A 178     -19.536  27.137   5.506 
ATOM    885  CG2 VAL A 178     -17.893  28.771   6.646 
ATOM    886  C   VAL A 178     -19.259  30.899   5.325 
ATOM    887  O   VAL A 178     -20.233  31.557   5.682 
ATOM    888  N   ALA A 179     -18.005  31.385   5.360 
ATOM    889  CA  ALA A 179     -17.703  32.686   5.879 
ATOM    890  CB  ALA A 179     -16.196  32.997   5.855 
ATOM    891  C   ALA A 179     -18.389  33.743   5.069 
ATOM    892  O   ALA A 179     -18.948  34.690   5.621 
ATOM    893  N   LEU A 180     -18.355  33.607   3.733 
ATOM    894  CA  LEU A 180     -18.932  34.573   2.845 
ATOM    895  CB  LEU A 180     -18.718  34.168   1.372 
ATOM    896  CG  LEU A 180     -17.251  33.857   0.996 
ATOM    897  CD1 LEU A 180     -17.118  33.483  -0.491 
ATOM    898  CD2 LEU A 180     -16.298  34.985   1.416 
ATOM    899  C   LEU A 180     -20.415  34.581   3.060 
ATOM    900  O   LEU A 180     -21.031  35.638   3.184 
ATOM    901  N   LEU A 181     -21.015  33.373   3.123 
ATOM    902  CA  LEU A 181     -22.433  33.205   3.257 
ATOM    903  CB  LEU A 181     -22.874  31.728   3.279 
ATOM    904  CG  LEU A 181     -22.849  31.031   1.909 
ATOM    905  CD1 LEU A 181     -23.293  29.563   2.007 
ATOM    906  CD2 LEU A 181     -23.719  31.803   0.908 
ATOM    907  C   LEU A 181     -22.896  33.782   4.552 
ATOM    908  O   LEU A 181     -23.911  34.472   4.602 
ATOM    909  N   VAL A 182     -22.173  33.487   5.642 
ATOM    910  CA  VAL A 182     -22.564  33.960   6.935 
ATOM    911  CB  VAL A 182     -21.806  33.269   8.041 
ATOM    912  CG1 VAL A 182     -20.323  33.681   8.028 
ATOM    913  CG2 VAL A 182     -22.544  33.534   9.357 
ATOM    914  C   VAL A 182     -22.398  35.451   7.019 
ATOM    915  O   VAL A 182     -23.258  36.150   7.555 
ATOM    916  N   ARG A 183     -21.283  35.981   6.480 
ATOM    917  CA  ARG A 183     -21.014  37.392   6.532 
ATOM    918  CB  ARG A 183     -19.639  37.747   5.943 
ATOM    919  CG  ARG A 183     -19.187  39.174   6.255 
ATOM    920  CD  ARG A 183     -18.903  39.398   7.742 
ATOM    921  NE  ARG A 183     -17.538  38.872   8.040 
ATOM    922  CZ  ARG A 183     -17.354  37.564   8.386 
ATOM    923  NH1 ARG A 183     -18.410  36.701   8.407 
ATOM    924  NH2 ARG A 183     -16.105  37.120   8.717 
ATOM    925  C   ARG A 183     -22.056  38.116   5.731 
ATOM    926  O   ARG A 183     -22.602  39.130   6.161 
ATOM    927  N   GLY A 184     -22.362  37.585   4.537 
ATOM    928  CA  GLY A 184     -23.297  38.130   3.593 
ATOM    929  C   GLY A 184     -24.706  38.061   4.110 
ATOM    930  O   GLY A 184     -25.606  38.654   3.521 
ATOM    931  N   SER A 185     -24.965  37.164   5.079 
ATOM    932  CA  SER A 185     -26.264  36.933   5.662 
ATOM    933  CB  SER A 185     -26.484  35.464   6.025 
ATOM    934  OG  SER A 185     -26.503  34.693   4.836 
ATOM    935  C   SER A 185     -26.582  37.731   6.894 
ATOM    936  O   SER A 185     -27.639  37.508   7.481 
ATOM    937  N   ALA A 186     -25.706  38.641   7.362 
ATOM    938  CA  ALA A 186     -25.960  39.320   8.609 
ATOM    939  CB  ALA A 186     -24.790  40.200   9.087 
ATOM    940  C   ALA A 186     -27.172  40.205   8.498 
ATOM    941  O   ALA A 186     -27.629  40.540   7.407 
ATOM    942  N   ASP A 187     -27.729  40.604   9.660 
ATOM    943  CA  ASP A 187     -28.869  41.481   9.709 
ATOM    944  CB  ASP A 187     -28.724  42.703   8.775 
ATOM    945  CG  ASP A 187     -27.549  43.569   9.202 
ATOM    946  OD1 ASP A 187     -27.187  43.529  10.407 
ATOM    947  OD2 ASP A 187     -26.994  44.285   8.323 
ATOM    948  C   ASP A 187     -30.095  40.774   9.212 
ATOM    949  O   ASP A 187     -31.069  41.427   8.838 
ATOM    950  N   GLY A 188     -30.111  39.428   9.218 
ATOM    951  CA  GLY A 188     -31.285  38.739   8.756 
ATOM    952  C   GLY A 188     -31.348  38.887   7.266 
ATOM    953  O   GLY A 188     -32.413  38.751   6.664 
ATOM    954  N   ALA A 189     -30.194  39.177   6.635 
ATOM    955  CA  ALA A 189     -30.115  39.402   5.217 
ATOM    956  CB  ALA A 189     -28.888  40.233   4.802 
ATOM    957  C   ALA A 189     -30.069  38.107   4.461 
ATOM    958  O   ALA A 189     -29.760  37.050   5.009 
ATOM    959  N   PHE A 190     -30.411  38.174   3.156 
ATOM    960  CA  PHE A 190     -30.381  37.032   2.287 
ATOM    961  CB  PHE A 190     -31.736  36.702   1.625 
ATOM    962  CG  PHE A 190     -32.705  36.176   2.634 
ATOM    963  CD1 PHE A 190     -33.472  37.020   3.405 
ATOM    964  CD2 PHE A 190     -32.854  34.817   2.794 
ATOM    965  CE1 PHE A 190     -34.362  36.508   4.321 
ATOM    966  CE2 PHE A 190     -33.742  34.301   3.707 
ATOM    967  CZ  PHE A 190     -34.501  35.149   4.476 
ATOM    968  C   PHE A 190     -29.435  37.353   1.167 
ATOM    969  O   PHE A 190     -29.235  38.519   0.826 
ATOM    970  N   LEU A 191     -28.782  36.322   0.587 
ATOM    971  CA  LEU A 191     -27.896  36.578  -0.512 
ATOM    972  CB  LEU A 191     -26.454  36.897  -0.069 
ATOM    973  CG  LEU A 191     -25.603  35.683   0.342 
ATOM    974  CD1 LEU A 191     -24.372  36.126   1.142 
ATOM    975  CD2 LEU A 191     -26.423  34.591   1.039 
ATOM    976  C   LEU A 191     -27.909  35.374  -1.404 
ATOM    977  O   LEU A 191     -28.256  34.274  -0.975 
ATOM    978  N   ASP A 192     -27.547  35.564  -2.690 
ATOM    979  CA  ASP A 192     -27.564  34.499  -3.660 
ATOM    980  CB  ASP A 192     -27.735  35.022  -5.100 
ATOM    981  CG  ASP A 192     -27.853  33.873  -6.099 
ATOM    982  OD1 ASP A 192     -27.557  32.701  -5.743 
ATOM    983  OD2 ASP A 192     -28.244  34.172  -7.259 
ATOM    984  C   ASP A 192     -26.248  33.773  -3.594 
ATOM    985  O   ASP A 192     -25.190  34.318  -3.903 
ATOM    986  N   PRO A 193     -26.331  32.541  -3.170 
ATOM    987  CA  PRO A 193     -25.224  31.633  -2.993 
ATOM    988  CD  PRO A 193     -27.607  31.939  -2.829 
ATOM    989  CB  PRO A 193     -25.803  30.443  -2.229 
ATOM    990  CG  PRO A 193     -27.290  30.448  -2.622 
ATOM    991  C   PRO A 193     -24.488  31.168  -4.224 
ATOM    992  O   PRO A 193     -23.311  30.835  -4.100 
ATOM    993  N   ARG A 194     -25.121  31.135  -5.410 
ATOM    994  CA  ARG A 194     -24.518  30.476  -6.540 
ATOM    995  CB  ARG A 194     -25.496  30.262  -7.709 
ATOM    996  CG  ARG A 194     -26.227  31.508  -8.191 
ATOM    997  CD  ARG A 194     -27.428  31.175  -9.078 
ATOM    998  NE  ARG A 194     -28.132  32.448  -9.390 
ATOM    999  CZ  ARG A 194     -27.735  33.206 -10.453 
ATOM   1000  NH1 ARG A 194     -26.709  32.785 -11.248 
ATOM   1001  NH2 ARG A 194     -28.363  34.388 -10.716 
ATOM   1002  C   ARG A 194     -23.201  31.037  -7.007 
ATOM   1003  O   ARG A 194     -22.316  30.235  -7.302 
ATOM   1004  N   PRO A 195     -22.955  32.313  -7.098 
ATOM   1005  CA  PRO A 195     -21.675  32.758  -7.579 
ATOM   1006  CD  PRO A 195     -23.993  33.317  -7.248 
ATOM   1007  CB  PRO A 195     -21.794  34.274  -7.695 
ATOM   1008  CG  PRO A 195     -23.299  34.498  -7.948 
ATOM   1009  C   PRO A 195     -20.625  32.272  -6.634 
ATOM   1010  O   PRO A 195     -19.509  31.973  -7.056 
ATOM   1011  N   LEU A 196     -20.990  32.168  -5.349 
ATOM   1012  CA  LEU A 196     -20.106  31.728  -4.313 
ATOM   1013  CB  LEU A 196     -20.788  31.749  -2.933 
ATOM   1014  CG  LEU A 196     -21.292  33.129  -2.474 
ATOM   1015  CD1 LEU A 196     -21.961  33.042  -1.098 
ATOM   1016  CD2 LEU A 196     -20.166  34.171  -2.486 
ATOM   1017  C   LEU A 196     -19.749  30.291  -4.539 
ATOM   1018  O   LEU A 196     -18.591  29.902  -4.399 
ATOM   1019  N   THR A 197     -20.754  29.462  -4.885 
ATOM   1020  CA  THR A 197     -20.553  28.042  -5.004 
ATOM   1021  CB  THR A 197     -21.822  27.251  -5.144 
ATOM   1022  OG1 THR A 197     -22.533  27.641  -6.311 
ATOM   1023  CG2 THR A 197     -22.682  27.467  -3.888 
ATOM   1024  C   THR A 197     -19.673  27.714  -6.164 
ATOM   1025  O   THR A 197     -18.903  26.758  -6.103 
ATOM   1026  N   VAL A 198     -19.789  28.466  -7.272 
ATOM   1027  CA  VAL A 198     -18.997  28.164  -8.430 
ATOM   1028  CB  VAL A 198     -19.298  29.102  -9.559 
ATOM   1029  CG1 VAL A 198     -18.398  28.763 -10.756 
ATOM   1030  CG2 VAL A 198     -20.797  29.010  -9.874 
ATOM   1031  C   VAL A 198     -17.546  28.314  -8.090 
ATOM   1032  O   VAL A 198     -16.746  27.405  -8.311 
ATOM   1033  N   VAL A 199     -17.169  29.462  -7.497 
ATOM   1034  CA  VAL A 199     -15.784  29.706  -7.201 
ATOM   1035  CB  VAL A 199     -15.463  31.120  -6.790 
ATOM   1036  CG1 VAL A 199     -15.538  32.000  -8.048 
ATOM   1037  CG2 VAL A 199     -16.444  31.578  -5.705 
ATOM   1038  C   VAL A 199     -15.256  28.717  -6.208 
ATOM   1039  O   VAL A 199     -14.088  28.344  -6.273 
ATOM   1040  N   ALA A 200     -16.086  28.266  -5.251 
ATOM   1041  CA  ALA A 200     -15.612  27.326  -4.274 
ATOM   1042  CB  ALA A 200     -16.673  27.006  -3.209 
ATOM   1043  C   ALA A 200     -15.219  26.024  -4.924 
ATOM   1044  O   ALA A 200     -14.211  25.426  -4.548 
ATOM   1045  N   VAL A 201     -16.038  25.522  -5.873 
ATOM   1046  CA  VAL A 201     -15.798  24.280  -6.567 
ATOM   1047  CB  VAL A 201     -17.017  23.782  -7.287 
ATOM   1048  CG1 VAL A 201     -16.650  22.514  -8.077 
ATOM   1049  CG2 VAL A 201     -18.129  23.577  -6.243 
ATOM   1050  C   VAL A 201     -14.682  24.398  -7.563 
ATOM   1051  O   VAL A 201     -13.896  23.469  -7.747 
ATOM   1052  N   ALA A 202     -14.607  25.539  -8.268 
ATOM   1053  CA  ALA A 202     -13.596  25.747  -9.262 
ATOM   1054  CB  ALA A 202     -13.745  27.088 -10.002 
ATOM   1055  C   ALA A 202     -12.264  25.749  -8.585 
ATOM   1056  O   ALA A 202     -11.276  25.298  -9.154 
ATOM   1057  N   ASN A 203     -12.193  26.306  -7.364 
ATOM   1058  CA  ASN A 203     -10.950  26.385  -6.648 
ATOM   1059  CB  ASN A 203     -11.031  27.239  -5.366 
ATOM   1060  CG  ASN A 203     -11.020  28.704  -5.782 
ATOM   1061  OD1 ASN A 203     -10.686  29.031  -6.920 
ATOM   1062  ND2 ASN A 203     -11.372  29.615  -4.836 
ATOM   1063  C   ASN A 203     -10.488  25.024  -6.267 
ATOM   1064  O   ASN A 203      -9.291  24.743  -6.306 
ATOM   1065  N   VAL A 204     -11.422  24.135  -5.886 
ATOM   1066  CA  VAL A 204     -10.996  22.833  -5.481 
ATOM   1067  CB  VAL A 204     -12.140  21.938  -5.116 
ATOM   1068  CG1 VAL A 204     -11.586  20.529  -4.858 
ATOM   1069  CG2 VAL A 204     -12.869  22.555  -3.910 
ATOM   1070  C   VAL A 204     -10.271  22.216  -6.637 
ATOM   1071  O   VAL A 204      -9.190  21.657  -6.471 
ATOM   1072  N   MET A 205     -10.862  22.318  -7.843 
ATOM   1073  CA  MET A 205     -10.312  21.790  -9.063 
ATOM   1074  CB  MET A 205     -11.328  21.721 -10.206 
ATOM   1075  CG  MET A 205     -12.469  20.756  -9.889 
ATOM   1076  SD  MET A 205     -11.917  19.096  -9.391 
ATOM   1077  CE  MET A 205     -11.118  18.682 -10.968 
ATOM   1078  C   MET A 205      -9.133  22.565  -9.554 
ATOM   1079  O   MET A 205      -8.265  22.006 -10.221 
ATOM   1080  N   SER A 206      -9.105  23.882  -9.304 
ATOM   1081  CA  SER A 206      -8.046  24.709  -9.793 
ATOM   1082  CB  SER A 206      -8.250  26.195  -9.442 
ATOM   1083  OG  SER A 206      -7.301  27.004 -10.119 
ATOM   1084  C   SER A 206      -6.800  24.217  -9.138 
ATOM   1085  O   SER A 206      -5.753  24.091  -9.768 
ATOM   1086  N   ALA A 207      -6.894  23.930  -7.830 
ATOM   1087  CA  ALA A 207      -5.777  23.432  -7.091 
ATOM   1088  CB  ALA A 207      -6.066  23.346  -5.585 
ATOM   1089  C   ALA A 207      -5.420  22.057  -7.565 
ATOM   1090  O   ALA A 207      -4.245  21.725  -7.709 
ATOM   1091  N   VAL A 208      -6.431  21.198  -7.804 
ATOM   1092  CA  VAL A 208      -6.132  19.852  -8.194 
ATOM   1093  CB  VAL A 208      -7.359  18.990  -8.308 
ATOM   1094  CG1 VAL A 208      -6.947  17.614  -8.860 
ATOM   1095  CG2 VAL A 208      -8.029  18.915  -6.925 
ATOM   1096  C   VAL A 208      -5.435  19.855  -9.522 
ATOM   1097  O   VAL A 208      -4.427  19.172  -9.703 
ATOM   1098  N   CYS A 209      -6.004  20.581 -10.507 
ATOM   1099  CA  CYS A 209      -5.457  20.641 -11.832 
ATOM   1100  CB  CYS A 209      -6.478  21.162 -12.859 
ATOM   1101  SG  CYS A 209      -7.860  19.999 -13.069 
ATOM   1102  C   CYS A 209      -4.204  21.469 -11.969 
ATOM   1103  O   CYS A 209      -3.231  21.029 -12.575 
ATOM   1104  N   PHE A 210      -4.262  22.743 -11.533 
ATOM   1105  CA  PHE A 210      -3.183  23.696 -11.632 
ATOM   1106  CB  PHE A 210      -3.718  25.099 -11.922 
ATOM   1107  CG  PHE A 210      -4.633  24.912 -13.084 
ATOM   1108  CD1 PHE A 210      -4.161  24.420 -14.279 
ATOM   1109  CD2 PHE A 210      -5.962  25.247 -12.981 
ATOM   1110  CE1 PHE A 210      -5.006  24.247 -15.352 
ATOM   1111  CE2 PHE A 210      -6.811  25.078 -14.052 
ATOM   1112  CZ  PHE A 210      -6.334  24.577 -15.238 
ATOM   1113  C   PHE A 210      -2.293  23.763 -10.425 
ATOM   1114  O   PHE A 210      -1.128  24.137 -10.536 
ATOM   1115  N   GLY A 211      -2.843  23.497  -9.223 
ATOM   1116  CA  GLY A 211      -2.075  23.620  -8.015 
ATOM   1117  C   GLY A 211      -2.159  25.036  -7.518 
ATOM   1118  O   GLY A 211      -1.400  25.432  -6.633 
ATOM   1119  N   CYS A 212      -3.075  25.844  -8.096 
ATOM   1120  CA  CYS A 212      -3.251  27.209  -7.677 
ATOM   1121  CB  CYS A 212      -2.774  28.227  -8.728 
ATOM   1122  SG  CYS A 212      -3.017  29.952  -8.209 
ATOM   1123  C   CYS A 212      -4.718  27.461  -7.471 
ATOM   1124  O   CYS A 212      -5.550  26.967  -8.228 
ATOM   1125  N   ARG A 213      -5.074  28.239  -6.425 
ATOM   1126  CA  ARG A 213      -6.452  28.588  -6.196 
ATOM   1127  CB  ARG A 213      -7.013  28.204  -4.816 
ATOM   1128  CG  ARG A 213      -6.266  28.826  -3.638 
ATOM   1129  CD  ARG A 213      -7.109  28.897  -2.366 
ATOM   1130  NE  ARG A 213      -8.059  30.026  -2.562 
ATOM   1131  CZ  ARG A 213      -9.296  29.997  -1.990 
ATOM   1132  NH1 ARG A 213      -9.693  28.904  -1.277 
ATOM   1133  NH2 ARG A 213     -10.126  31.072  -2.126 
ATOM   1134  C   ARG A 213      -6.538  30.076  -6.306 
ATOM   1135  O   ARG A 213      -5.541  30.776  -6.142 
ATOM   1136  N   TYR A 214      -7.751  30.598  -6.581 
ATOM   1137  CA  TYR A 214      -7.936  32.006  -6.806 
ATOM   1138  CB  TYR A 214      -8.706  32.323  -8.099 
ATOM   1139  CG  TYR A 214      -7.843  32.003  -9.271 
ATOM   1140  CD1 TYR A 214      -7.823  30.738  -9.814 
ATOM   1141  CD2 TYR A 214      -7.051  32.982  -9.824 
ATOM   1142  CE1 TYR A 214      -7.025  30.455 -10.898 
ATOM   1143  CE2 TYR A 214      -6.253  32.704 -10.907 
ATOM   1144  CZ  TYR A 214      -6.238  31.441 -11.445 
ATOM   1145  OH  TYR A 214      -5.415  31.161 -12.557 
ATOM   1146  C   TYR A 214      -8.750  32.592  -5.700 
ATOM   1147  O   TYR A 214      -9.508  31.897  -5.025 
ATOM   1148  N   SER A 215      -8.566  33.907  -5.464 
ATOM   1149  CA  SER A 215      -9.332  34.595  -4.469 
ATOM   1150  CB  SER A 215      -8.830  36.019  -4.180 
ATOM   1151  OG  SER A 215      -7.531  35.968  -3.611 
ATOM   1152  C   SER A 215     -10.727  34.695  -4.996 
ATOM   1153  O   SER A 215     -10.943  34.845  -6.196 
ATOM   1154  N   HIS A 216     -11.711  34.630  -4.084 
ATOM   1155  CA  HIS A 216     -13.097  34.677  -4.444 
ATOM   1156  ND1 HIS A 216     -12.699  35.134  -1.194 
ATOM   1157  CG  HIS A 216     -13.744  35.340  -2.069 
ATOM   1158  CB  HIS A 216     -14.039  34.460  -3.245 
ATOM   1159  NE2 HIS A 216     -13.780  36.938  -0.476 
ATOM   1160  CD2 HIS A 216     -14.392  36.447  -1.614 
ATOM   1161  CE1 HIS A 216     -12.767  36.118  -0.262 
ATOM   1162  C   HIS A 216     -13.351  36.010  -5.060 
ATOM   1163  O   HIS A 216     -14.284  36.184  -5.840 
ATOM   1164  N   ASP A 217     -12.545  37.003  -4.654 
ATOM   1165  CA  ASP A 217     -12.616  38.349  -5.141 
ATOM   1166  CB  ASP A 217     -11.752  39.300  -4.300 
ATOM   1167  CG  ASP A 217     -12.365  39.346  -2.909 
ATOM   1168  OD1 ASP A 217     -13.606  39.540  -2.824 
ATOM   1169  OD2 ASP A 217     -11.605  39.189  -1.917 
ATOM   1170  C   ASP A 217     -12.153  38.439  -6.572 
ATOM   1171  O   ASP A 217     -12.656  39.268  -7.328 
ATOM   1172  N   ASP A 218     -11.183  37.595  -6.989 
ATOM   1173  CA  ASP A 218     -10.561  37.706  -8.288 
ATOM   1174  CB  ASP A 218      -9.591  36.540  -8.562 
ATOM   1175  CG  ASP A 218      -8.690  36.883  -9.740 
ATOM   1176  OD1 ASP A 218      -9.043  37.813 -10.511 
ATOM   1177  OD2 ASP A 218      -7.634  36.211  -9.885 
ATOM   1178  C   ASP A 218     -11.585  37.752  -9.387 
ATOM   1179  O   ASP A 218     -12.257  36.768  -9.689 
ATOM   1180  N   PRO A 219     -11.713  38.912  -9.987 
ATOM   1181  CA  PRO A 219     -12.636  39.173 -11.060 
ATOM   1182  CD  PRO A 219     -11.015  40.107  -9.544 
ATOM   1183  CB  PRO A 219     -12.619  40.689 -11.261 
ATOM   1184  CG  PRO A 219     -11.274  41.133 -10.661 
ATOM   1185  C   PRO A 219     -12.402  38.428 -12.341 
ATOM   1186  O   PRO A 219     -13.375  37.967 -12.936 
ATOM   1187  N   GLU A 220     -11.141  38.286 -12.798 
ATOM   1188  CA  GLU A 220     -10.960  37.652 -14.073 
ATOM   1189  CB  GLU A 220      -9.550  37.771 -14.699 
ATOM   1190  CG  GLU A 220      -8.375  37.167 -13.929 
ATOM   1191  CD  GLU A 220      -7.144  37.336 -14.819 
ATOM   1192  OE1 GLU A 220      -7.091  36.672 -15.888 
ATOM   1193  OE2 GLU A 220      -6.247  38.138 -14.444 
ATOM   1194  C   GLU A 220     -11.348  36.213 -13.971 
ATOM   1195  O   GLU A 220     -11.809  35.619 -14.944 
ATOM   1196  N   PHE A 221     -11.111  35.602 -12.799 
ATOM   1197  CA  PHE A 221     -11.439  34.228 -12.560 
ATOM   1198  CB  PHE A 221     -10.750  33.708 -11.278 
ATOM   1199  CG  PHE A 221     -11.034  32.256 -11.084 
ATOM   1200  CD1 PHE A 221     -10.541  31.319 -11.966 
ATOM   1201  CD2 PHE A 221     -11.754  31.825  -9.995 
ATOM   1202  CE1 PHE A 221     -10.791  29.978 -11.780 
ATOM   1203  CE2 PHE A 221     -12.006  30.487  -9.803 
ATOM   1204  CZ  PHE A 221     -11.527  29.561 -10.699 
ATOM   1205  C   PHE A 221     -12.926  34.052 -12.463 
ATOM   1206  O   PHE A 221     -13.481  33.091 -12.993 
ATOM   1207  N   ARG A 222     -13.622  34.971 -11.769 
ATOM   1208  CA  ARG A 222     -15.041  34.830 -11.617 
ATOM   1209  CB  ARG A 222     -15.654  35.771 -10.563 
ATOM   1210  CG  ARG A 222     -15.407  37.258 -10.791 
ATOM   1211  CD  ARG A 222     -15.695  38.103  -9.550 
ATOM   1212  NE  ARG A 222     -17.152  37.999  -9.271 
ATOM   1213  CZ  ARG A 222     -18.021  38.860  -9.877 
ATOM   1214  NH1 ARG A 222     -17.555  39.796 -10.756 
ATOM   1215  NH2 ARG A 222     -19.355  38.784  -9.599 
ATOM   1216  C   ARG A 222     -15.695  35.004 -12.952 
ATOM   1217  O   ARG A 222     -16.707  34.365 -13.238 
ATOM   1218  N   GLU A 223     -15.129  35.882 -13.802 
ATOM   1219  CA  GLU A 223     -15.647  36.161 -15.114 
ATOM   1220  CB  GLU A 223     -14.832  37.244 -15.835 
ATOM   1221  CG  GLU A 223     -15.194  37.355 -17.313 
ATOM   1222  CD  GLU A 223     -16.672  37.694 -17.383 
ATOM   1223  OE1 GLU A 223     -17.184  38.319 -16.417 
ATOM   1224  OE2 GLU A 223     -17.310  37.328 -18.404 
ATOM   1225  C   GLU A 223     -15.595  34.931 -15.968 
ATOM   1226  O   GLU A 223     -16.559  34.591 -16.650 
ATOM   1227  N   LEU A 224     -14.466  34.207 -15.910 
ATOM   1228  CA  LEU A 224     -14.192  33.039 -16.698 
ATOM   1229  CB  LEU A 224     -12.793  32.495 -16.326 
ATOM   1230  CG  LEU A 224     -12.336  31.190 -17.003 
ATOM   1231  CD1 LEU A 224     -12.985  29.961 -16.348 
ATOM   1232  CD2 LEU A 224     -12.529  31.256 -18.527 
ATOM   1233  C   LEU A 224     -15.259  32.022 -16.405 
ATOM   1234  O   LEU A 224     -15.710  31.302 -17.292 
ATOM   1235  N   LEU A 225     -15.648  31.924 -15.127 
ATOM   1236  CA  LEU A 225     -16.652  31.057 -14.565 
ATOM   1237  CB  LEU A 225     -16.466  30.815 -13.061 
ATOM   1238  CG  LEU A 225     -15.202  30.004 -12.733 
ATOM   1239  CD1 LEU A 225     -15.108  29.714 -11.228 
ATOM   1240  CD2 LEU A 225     -15.119  28.729 -13.589 
ATOM   1241  C   LEU A 225     -18.075  31.504 -14.763 
ATOM   1242  O   LEU A 225     -18.980  30.765 -14.390 
ATOM   1243  N   SER A 226     -18.317  32.760 -15.182 
ATOM   1244  CA  SER A 226     -19.635  33.355 -15.249 
ATOM   1245  CB  SER A 226     -19.544  34.881 -15.416 
ATOM   1246  OG  SER A 226     -20.840  35.455 -15.480 
ATOM   1247  C   SER A 226     -20.515  32.847 -16.366 
ATOM   1248  O   SER A 226     -21.690  33.198 -16.418 
ATOM   1249  N   HIS A 227     -19.962  32.110 -17.340 
ATOM   1250  CA  HIS A 227     -20.606  31.652 -18.549 
ATOM   1251  ND1 HIS A 227     -20.034  34.124 -20.472 
ATOM   1252  CG  HIS A 227     -19.235  33.151 -19.916 
ATOM   1253  CB  HIS A 227     -19.657  31.727 -19.744 
ATOM   1254  NE2 HIS A 227     -18.152  35.128 -19.845 
ATOM   1255  CD2 HIS A 227     -18.089  33.781 -19.539 
ATOM   1256  CE1 HIS A 227     -19.338  35.286 -20.404 
ATOM   1257  C   HIS A 227     -21.325  30.327 -18.569 
ATOM   1258  O   HIS A 227     -21.882  29.981 -19.609 
ATOM   1259  N   ASN A 228     -21.309  29.525 -17.495 
ATOM   1260  CA  ASN A 228     -21.746  28.150 -17.537 
ATOM   1261  CB  ASN A 228     -21.851  27.547 -16.127 
ATOM   1262  CG  ASN A 228     -20.494  27.602 -15.456 
ATOM   1263  OD1 ASN A 228     -19.515  28.050 -16.047 
ATOM   1264  ND2 ASN A 228     -20.436  27.135 -14.179 
ATOM   1265  C   ASN A 228     -23.095  27.972 -18.188 
ATOM   1266  O   ASN A 228     -23.329  26.961 -18.851 
ATOM   1267  N   GLU A 229     -24.038  28.908 -17.999 
ATOM   1268  CA  GLU A 229     -25.349  28.759 -18.568 
ATOM   1269  CB  GLU A 229     -26.276  29.907 -18.144 
ATOM   1270  CG  GLU A 229     -27.713  29.749 -18.632 
ATOM   1271  CD  GLU A 229     -28.507  30.925 -18.084 
ATOM   1272  OE1 GLU A 229     -28.164  31.391 -16.967 
ATOM   1273  OE2 GLU A 229     -29.460  31.373 -18.773 
ATOM   1274  C   GLU A 229     -25.285  28.744 -20.072 
ATOM   1275  O   GLU A 229     -25.926  27.917 -20.720 
ATOM   1276  N   GLU A 230     -24.481  29.637 -20.678 
ATOM   1277  CA  GLU A 230     -24.411  29.732 -22.111 
ATOM   1278  CB  GLU A 230     -23.451  30.826 -22.630 
ATOM   1279  CG  GLU A 230     -23.957  32.265 -22.487 
ATOM   1280  CD  GLU A 230     -23.542  32.815 -21.128 
ATOM   1281  OE1 GLU A 230     -23.758  32.112 -20.107 
ATOM   1282  OE2 GLU A 230     -23.002  33.953 -21.098 
ATOM   1283  C   GLU A 230     -23.911  28.436 -22.678 
ATOM   1284  O   GLU A 230     -24.226  28.095 -23.817 
ATOM   1285  N   PHE A 231     -23.053  27.724 -21.924 
ATOM   1286  CA  PHE A 231     -22.461  26.490 -22.363 
ATOM   1287  CB  PHE A 231     -21.385  25.992 -21.376 
ATOM   1288  CG  PHE A 231     -20.722  24.780 -21.940 
ATOM   1289  CD1 PHE A 231     -19.650  24.912 -22.792 
ATOM   1290  CD2 PHE A 231     -21.164  23.515 -21.615 
ATOM   1291  CE1 PHE A 231     -19.031  23.802 -23.317 
ATOM   1292  CE2 PHE A 231     -20.549  22.400 -22.137 
ATOM   1293  CZ  PHE A 231     -19.480  22.545 -22.991 
ATOM   1294  C   PHE A 231     -23.491  25.405 -22.502 
ATOM   1295  O   PHE A 231     -23.545  24.712 -23.515 
ATOM   1296  N   GLY A 232     -24.331  25.220 -21.469 
ATOM   1297  CA  GLY A 232     -25.321  24.178 -21.448 
ATOM   1298  C   GLY A 232     -26.386  24.429 -22.463 
ATOM   1299  O   GLY A 232     -26.922  23.493 -23.053 
ATOM   1300  N   ARG A 233     -26.756  25.706 -22.652 
ATOM   1301  CA  ARG A 233     -27.814  26.057 -23.553 
ATOM   1302  CB  ARG A 233     -28.110  27.572 -23.554 
ATOM   1303  CG  ARG A 233     -28.583  28.096 -22.191 
ATOM   1304  CD  ARG A 233     -29.080  29.546 -22.194 
ATOM   1305  NE  ARG A 233     -27.911  30.429 -22.469 
ATOM   1306  CZ  ARG A 233     -28.060  31.785 -22.514 
ATOM   1307  NH1 ARG A 233     -29.275  32.358 -22.276 
ATOM   1308  NH2 ARG A 233     -26.982  32.571 -22.804 
ATOM   1309  C   ARG A 233     -27.419  25.677 -24.948 
ATOM   1310  O   ARG A 233     -28.250  25.239 -25.743 
ATOM   1311  N   THR A 234     -26.139  25.879 -25.305 
ATOM   1312  CA  THR A 234     -25.732  25.576 -26.647 
ATOM   1313  CB  THR A 234     -24.356  26.081 -26.985 
ATOM   1314  OG1 THR A 234     -23.411  25.604 -26.043 
ATOM   1315  CG2 THR A 234     -24.357  27.615 -27.020 
ATOM   1316  C   THR A 234     -25.756  24.106 -26.962 
ATOM   1317  O   THR A 234     -26.321  23.708 -27.977 
ATOM   1318  N   VAL A 235     -25.085  23.274 -26.138 
ATOM   1319  CA  VAL A 235     -24.974  21.850 -26.338 
ATOM   1320  CB  VAL A 235     -23.726  21.267 -25.739 
ATOM   1321  CG1 VAL A 235     -22.507  21.862 -26.470 
ATOM   1322  CG2 VAL A 235     -23.741  21.532 -24.226 
ATOM   1323  C   VAL A 235     -26.162  21.060 -25.852 
ATOM   1324  O   VAL A 235     -26.411  19.955 -26.335 
ATOM   1325  N   GLY A 236     -26.913  21.577 -24.863 
ATOM   1326  CA  GLY A 236     -27.959  20.805 -24.241 
ATOM   1327  C   GLY A 236     -28.916  20.261 -25.258 
ATOM   1328  O   GLY A 236     -29.242  20.912 -26.249 
ATOM   1329  N   ALA A 237     -29.397  19.021 -25.008 
ATOM   1330  CA  ALA A 237     -30.327  18.390 -25.897 
ATOM   1331  CB  ALA A 237     -30.728  16.977 -25.442 
ATOM   1332  C   ALA A 237     -31.562  19.224 -25.884 
ATOM   1333  O   ALA A 237     -32.134  19.490 -24.827 
ATOM   1334  N   GLY A 238     -32.041  19.600 -27.083 
ATOM   1335  CA  GLY A 238     -33.189  20.447 -27.205 
ATOM   1336  C   GLY A 238     -32.740  21.740 -27.807 
ATOM   1337  O   GLY A 238     -33.532  22.448 -28.430 
ATOM   1338  N   SER A 239     -31.436  22.056 -27.682 
ATOM   1339  CA  SER A 239     -30.926  23.305 -28.176 
ATOM   1340  CB  SER A 239     -29.454  23.551 -27.806 
ATOM   1341  OG  SER A 239     -29.025  24.799 -28.328 
ATOM   1342  C   SER A 239     -31.058  23.357 -29.674 
ATOM   1343  O   SER A 239     -30.938  22.352 -30.372 
ATOM   1344  N   LEU A 240     -31.431  24.557 -30.167 
ATOM   1345  CA  LEU A 240     -31.626  24.920 -31.545 
ATOM   1346  CB  LEU A 240     -32.684  26.013 -31.733 
ATOM   1347  CG  LEU A 240     -34.087  25.515 -31.333 
ATOM   1348  CD1 LEU A 240     -35.161  26.576 -31.609 
ATOM   1349  CD2 LEU A 240     -34.418  24.163 -31.989 
ATOM   1350  C   LEU A 240     -30.384  25.303 -32.302 
ATOM   1351  O   LEU A 240     -30.398  25.307 -33.532 
ATOM   1352  N   VAL A 241     -29.295  25.689 -31.610 
ATOM   1353  CA  VAL A 241     -28.148  26.265 -32.258 
ATOM   1354  CB  VAL A 241     -26.994  26.425 -31.314 
ATOM   1355  CG1 VAL A 241     -25.789  26.961 -32.105 
ATOM   1356  CG2 VAL A 241     -27.442  27.322 -30.147 
ATOM   1357  C   VAL A 241     -27.671  25.408 -33.396 
ATOM   1358  O   VAL A 241     -27.524  25.893 -34.517 
ATOM   1359  N   ASP A 242     -27.417  24.115 -33.148 
ATOM   1360  CA  ASP A 242     -26.883  23.225 -34.143 
ATOM   1361  CB  ASP A 242     -26.545  21.875 -33.499 
ATOM   1362  CG  ASP A 242     -25.614  22.159 -32.328 
ATOM   1363  OD1 ASP A 242     -24.542  22.779 -32.554 
ATOM   1364  OD2 ASP A 242     -25.980  21.782 -31.183 
ATOM   1365  C   ASP A 242     -27.847  22.918 -35.260 
ATOM   1366  O   ASP A 242     -27.550  23.145 -36.431 
ATOM   1367  N   VAL A 243     -29.045  22.403 -34.913 
ATOM   1368  CA  VAL A 243     -30.006  21.900 -35.869 
ATOM   1369  CB  VAL A 243     -31.097  21.073 -35.254 
ATOM   1370  CG1 VAL A 243     -30.461  19.783 -34.707 
ATOM   1371  CG2 VAL A 243     -31.826  21.907 -34.186 
ATOM   1372  C   VAL A 243     -30.624  22.971 -36.719 
ATOM   1373  O   VAL A 243     -31.057  22.703 -37.839 
ATOM   1374  N   MET A 244     -30.788  24.164 -36.125 
ATOM   1375  CA  MET A 244     -31.320  25.430 -36.565 
ATOM   1376  CB  MET A 244     -32.142  26.199 -35.528 
ATOM   1377  CG  MET A 244     -33.559  25.640 -35.419 
ATOM   1378  SD  MET A 244     -34.746  26.783 -34.658 
ATOM   1379  CE  MET A 244     -36.201  25.736 -34.938 
ATOM   1380  C   MET A 244     -30.387  26.405 -37.245 
ATOM   1381  O   MET A 244     -30.777  27.569 -37.219 
ATOM   1382  N   PRO A 245     -29.189  26.135 -37.721 
ATOM   1383  CA  PRO A 245     -28.237  27.146 -38.150 
ATOM   1384  CD  PRO A 245     -28.899  24.848 -38.325 
ATOM   1385  CB  PRO A 245     -27.207  26.419 -39.017 
ATOM   1386  CG  PRO A 245     -27.418  24.928 -38.713 
ATOM   1387  C   PRO A 245     -28.745  28.382 -38.859 
ATOM   1388  O   PRO A 245     -28.064  29.404 -38.783 
ATOM   1389  N   TRP A 246     -29.903  28.351 -39.540 
ATOM   1390  CA  TRP A 246     -30.424  29.516 -40.201 
ATOM   1391  CB  TRP A 246     -31.794  29.252 -40.861 
ATOM   1392  CG  TRP A 246     -32.884  28.744 -39.934 
ATOM   1393  CD2 TRP A 246     -33.970  29.535 -39.407 
ATOM   1394  CD1 TRP A 246     -33.087  27.475 -39.474 
ATOM   1395  NE1 TRP A 246     -34.216  27.426 -38.691 
ATOM   1396  CE2 TRP A 246     -34.773  28.683 -38.643 
ATOM   1397  CE3 TRP A 246     -34.277  30.855 -39.553 
ATOM   1398  CZ2 TRP A 246     -35.894  29.145 -38.012 
ATOM   1399  CZ3 TRP A 246     -35.408  31.314 -38.911 
ATOM   1400  CH2 TRP A 246     -36.203  30.478 -38.155 
ATOM   1401  C   TRP A 246     -30.586  30.609 -39.180 
ATOM   1402  O   TRP A 246     -30.562  31.790 -39.519 
ATOM   1403  N   LEU A 247     -30.752  30.234 -37.899 
ATOM   1404  CA  LEU A 247     -30.967  31.150 -36.809 
ATOM   1405  CB  LEU A 247     -31.215  30.450 -35.465 
ATOM   1406  CG  LEU A 247     -32.577  29.736 -35.397 
ATOM   1407  CD1 LEU A 247     -32.775  29.061 -34.031 
ATOM   1408  CD2 LEU A 247     -33.726  30.694 -35.756 
ATOM   1409  C   LEU A 247     -29.792  32.070 -36.658 
ATOM   1410  O   LEU A 247     -29.905  33.139 -36.061 
ATOM   1411  N   GLN A 248     -28.616  31.644 -37.138 
ATOM   1412  CA  GLN A 248     -27.409  32.419 -37.070 
ATOM   1413  CB  GLN A 248     -26.193  31.635 -37.582 
ATOM   1414  CG  GLN A 248     -25.925  30.376 -36.761 
ATOM   1415  CD  GLN A 248     -25.865  30.794 -35.300 
ATOM   1416  OE1 GLN A 248     -25.346  31.856 -34.960 
ATOM   1417  NE2 GLN A 248     -26.427  29.938 -34.405 
ATOM   1418  C   GLN A 248     -27.549  33.664 -37.902 
ATOM   1419  O   GLN A 248     -26.910  34.679 -37.631 
ATOM   1420  N   TYR A 249     -28.372  33.614 -38.963 
ATOM   1421  CA  TYR A 249     -28.482  34.713 -39.882 
ATOM   1422  CB  TYR A 249     -29.296  34.375 -41.138 
ATOM   1423  CG  TYR A 249     -28.370  33.506 -41.908 
ATOM   1424  CD1 TYR A 249     -27.338  34.077 -42.615 
ATOM   1425  CD2 TYR A 249     -28.512  32.136 -41.918 
ATOM   1426  CE1 TYR A 249     -26.464  33.294 -43.327 
ATOM   1427  CE2 TYR A 249     -27.640  31.347 -42.628 
ATOM   1428  CZ  TYR A 249     -26.613  31.926 -43.333 
ATOM   1429  OH  TYR A 249     -25.712  31.126 -44.064 
ATOM   1430  C   TYR A 249     -28.989  35.986 -39.265 
ATOM   1431  O   TYR A 249     -28.492  37.054 -39.618 
ATOM   1432  N   PHE A 250     -29.987  35.950 -38.357 
ATOM   1433  CA  PHE A 250     -30.447  37.208 -37.822 
ATOM   1434  CB  PHE A 250     -31.865  37.600 -38.287 
ATOM   1435  CG  PHE A 250     -32.802  36.521 -37.878 
ATOM   1436  CD1 PHE A 250     -32.892  35.369 -38.623 
ATOM   1437  CD2 PHE A 250     -33.595  36.660 -36.763 
ATOM   1438  CE1 PHE A 250     -33.755  34.365 -38.255 
ATOM   1439  CE2 PHE A 250     -34.460  35.658 -36.390 
ATOM   1440  CZ  PHE A 250     -34.540  34.507 -37.136 
ATOM   1441  C   PHE A 250     -30.403  37.182 -36.320 
ATOM   1442  O   PHE A 250     -30.154  36.148 -35.701 
ATOM   1443  N   PRO A 251     -30.604  38.338 -35.729 
ATOM   1444  CA  PRO A 251     -30.535  38.470 -34.300 
ATOM   1445  CD  PRO A 251     -30.277  39.584 -36.401 
ATOM   1446  CB  PRO A 251     -30.568  39.969 -34.015 
ATOM   1447  CG  PRO A 251     -29.948  40.587 -35.281 
ATOM   1448  C   PRO A 251     -31.601  37.707 -33.586 
ATOM   1449  O   PRO A 251     -32.768  37.813 -33.959 
ATOM   1450  N   ASN A 252     -31.207  36.943 -32.549 
ATOM   1451  CA  ASN A 252     -32.123  36.200 -31.739 
ATOM   1452  CB  ASN A 252     -32.906  35.114 -32.508 
ATOM   1453  CG  ASN A 252     -31.962  34.086 -33.117 
ATOM   1454  OD1 ASN A 252     -31.411  33.237 -32.422 
ATOM   1455  ND2 ASN A 252     -31.791  34.138 -34.465 
ATOM   1456  C   ASN A 252     -31.310  35.591 -30.639 
ATOM   1457  O   ASN A 252     -30.080  35.615 -30.693 
ATOM   1458  N   PRO A 253     -31.945  35.054 -29.631 
ATOM   1459  CA  PRO A 253     -31.208  34.502 -28.532 
ATOM   1460  CD  PRO A 253     -33.269  35.501 -29.229 
ATOM   1461  CB  PRO A 253     -32.245  34.156 -27.469 
ATOM   1462  CG  PRO A 253     -33.367  35.181 -27.725 
ATOM   1463  C   PRO A 253     -30.349  33.353 -28.948 
ATOM   1464  O   PRO A 253     -29.315  33.129 -28.321 
ATOM   1465  N   VAL A 254     -30.757  32.587 -29.973 
ATOM   1466  CA  VAL A 254     -29.966  31.470 -30.396 
ATOM   1467  CB  VAL A 254     -30.615  30.623 -31.440 
ATOM   1468  CG1 VAL A 254     -29.611  29.532 -31.854 
ATOM   1469  CG2 VAL A 254     -31.938  30.083 -30.874 
ATOM   1470  C   VAL A 254     -28.698  31.969 -30.992 
ATOM   1471  O   VAL A 254     -27.642  31.359 -30.838 
ATOM   1472  N   ARG A 255     -28.788  33.070 -31.749 
ATOM   1473  CA  ARG A 255     -27.630  33.631 -32.375 
ATOM   1474  CB  ARG A 255     -28.025  34.781 -33.321 
ATOM   1475  CG  ARG A 255     -26.950  35.311 -34.278 
ATOM   1476  CD  ARG A 255     -26.014  36.343 -33.645 
ATOM   1477  NE  ARG A 255     -25.543  37.262 -34.723 
ATOM   1478  CZ  ARG A 255     -25.576  38.602 -34.462 
ATOM   1479  NH1 ARG A 255     -25.811  39.017 -33.185 
ATOM   1480  NH2 ARG A 255     -25.436  39.519 -35.463 
ATOM   1481  C   ARG A 255     -26.732  34.140 -31.287 
ATOM   1482  O   ARG A 255     -25.516  33.960 -31.331 
ATOM   1483  N   THR A 256     -27.328  34.778 -30.261 
ATOM   1484  CA  THR A 256     -26.532  35.385 -29.231 
ATOM   1485  CB  THR A 256     -27.318  36.269 -28.300 
ATOM   1486  OG1 THR A 256     -26.428  37.092 -27.566 
ATOM   1487  CG2 THR A 256     -28.158  35.414 -27.335 
ATOM   1488  C   THR A 256     -25.796  34.354 -28.425 
ATOM   1489  O   THR A 256     -24.605  34.510 -28.164 
ATOM   1490  N   VAL A 257     -26.474  33.255 -28.033 
ATOM   1491  CA  VAL A 257     -25.874  32.253 -27.188 
ATOM   1492  CB  VAL A 257     -26.805  31.120 -26.868 
ATOM   1493  CG1 VAL A 257     -25.960  29.982 -26.286 
ATOM   1494  CG2 VAL A 257     -27.897  31.607 -25.903 
ATOM   1495  C   VAL A 257     -24.684  31.629 -27.846 
ATOM   1496  O   VAL A 257     -23.646  31.444 -27.215 
ATOM   1497  N   PHE A 258     -24.802  31.279 -29.136 
ATOM   1498  CA  PHE A 258     -23.748  30.597 -29.827 
ATOM   1499  CB  PHE A 258     -24.197  30.211 -31.249 
ATOM   1500  CG  PHE A 258     -23.107  29.501 -31.968 
ATOM   1501  CD1 PHE A 258     -22.712  28.237 -31.593 
ATOM   1502  CD2 PHE A 258     -22.509  30.094 -33.058 
ATOM   1503  CE1 PHE A 258     -21.711  27.588 -32.276 
ATOM   1504  CE2 PHE A 258     -21.509  29.450 -33.745 
ATOM   1505  CZ  PHE A 258     -21.110  28.193 -33.353 
ATOM   1506  C   PHE A 258     -22.527  31.467 -29.891 
ATOM   1507  O   PHE A 258     -21.410  31.004 -29.659 
ATOM   1508  N   ARG A 259     -22.702  32.764 -30.201 
ATOM   1509  CA  ARG A 259     -21.561  33.628 -30.312 
ATOM   1510  CB  ARG A 259     -21.922  35.047 -30.770 
ATOM   1511  CG  ARG A 259     -22.325  35.102 -32.244 
ATOM   1512  CD  ARG A 259     -22.657  36.511 -32.731 
ATOM   1513  NE  ARG A 259     -22.866  36.433 -34.204 
ATOM   1514  CZ  ARG A 259     -22.655  37.534 -34.982 
ATOM   1515  NH1 ARG A 259     -22.225  38.700 -34.416 
ATOM   1516  NH2 ARG A 259     -22.865  37.474 -36.329 
ATOM   1517  C   ARG A 259     -20.872  33.723 -28.987 
ATOM   1518  O   ARG A 259     -19.644  33.695 -28.919 
ATOM   1519  N   GLU A 260     -21.651  33.837 -27.895 
ATOM   1520  CA  GLU A 260     -21.099  33.945 -26.573 
ATOM   1521  CB  GLU A 260     -22.190  34.178 -25.515 
ATOM   1522  CG  GLU A 260     -22.887  35.537 -25.651 
ATOM   1523  CD  GLU A 260     -24.144  35.515 -24.792 
ATOM   1524  OE1 GLU A 260     -24.645  34.393 -24.516 
ATOM   1525  OE2 GLU A 260     -24.624  36.614 -24.408 
ATOM   1526  C   GLU A 260     -20.404  32.655 -26.264 
ATOM   1527  O   GLU A 260     -19.352  32.630 -25.625 
ATOM   1528  N   PHE A 261     -20.988  31.544 -26.746 
ATOM   1529  CA  PHE A 261     -20.500  30.219 -26.503 
ATOM   1530  CB  PHE A 261     -21.407  29.188 -27.198 
ATOM   1531  CG  PHE A 261     -20.925  27.801 -26.966 
ATOM   1532  CD1 PHE A 261     -21.069  27.210 -25.731 
ATOM   1533  CD2 PHE A 261     -20.363  27.079 -27.994 
ATOM   1534  CE1 PHE A 261     -20.638  25.922 -25.526 
ATOM   1535  CE2 PHE A 261     -19.931  25.790 -27.795 
ATOM   1536  CZ  PHE A 261     -20.065  25.213 -26.555 
ATOM   1537  C   PHE A 261     -19.105  30.116 -27.043 
ATOM   1538  O   PHE A 261     -18.201  29.627 -26.368 
ATOM   1539  N   GLU A 262     -18.889  30.600 -28.275 
ATOM   1540  CA  GLU A 262     -17.588  30.543 -28.872 
ATOM   1541  CB  GLU A 262     -17.600  31.048 -30.324 
ATOM   1542  CG  GLU A 262     -18.375  30.102 -31.243 
ATOM   1543  CD  GLU A 262     -18.544  30.766 -32.601 
ATOM   1544  OE1 GLU A 262     -19.357  31.726 -32.678 
ATOM   1545  OE2 GLU A 262     -17.875  30.331 -33.573 
ATOM   1546  C   GLU A 262     -16.658  31.393 -28.060 
ATOM   1547  O   GLU A 262     -15.497  31.041 -27.852 
ATOM   1548  N   GLN A 263     -17.162  32.534 -27.556 
ATOM   1549  CA  GLN A 263     -16.364  33.459 -26.799 
ATOM   1550  CB  GLN A 263     -17.210  34.640 -26.297 
ATOM   1551  CG  GLN A 263     -16.452  35.602 -25.383 
ATOM   1552  CD  GLN A 263     -15.679  36.572 -26.256 
ATOM   1553  OE1 GLN A 263     -14.793  36.179 -27.011 
ATOM   1554  NE2 GLN A 263     -16.032  37.881 -26.155 
ATOM   1555  C   GLN A 263     -15.833  32.786 -25.568 
ATOM   1556  O   GLN A 263     -14.648  32.885 -25.253 
ATOM   1557  N   LEU A 264     -16.715  32.070 -24.847 
ATOM   1558  CA  LEU A 264     -16.420  31.415 -23.599 
ATOM   1559  CB  LEU A 264     -17.712  30.764 -23.062 
ATOM   1560  CG  LEU A 264     -17.614  29.861 -21.815 
ATOM   1561  CD1 LEU A 264     -16.957  28.500 -22.107 
ATOM   1562  CD2 LEU A 264     -16.974  30.607 -20.643 
ATOM   1563  C   LEU A 264     -15.399  30.338 -23.790 
ATOM   1564  O   LEU A 264     -14.436  30.236 -23.029 
ATOM   1565  N   ASN A 265     -15.585  29.503 -24.826 
ATOM   1566  CA  ASN A 265     -14.710  28.391 -25.062 
ATOM   1567  CB  ASN A 265     -15.149  27.528 -26.258 
ATOM   1568  CG  ASN A 265     -16.464  26.844 -25.906 
ATOM   1569  OD1 ASN A 265     -16.586  26.181 -24.877 
ATOM   1570  ND2 ASN A 265     -17.483  27.016 -26.789 
ATOM   1571  C   ASN A 265     -13.360  28.932 -25.378 
ATOM   1572  O   ASN A 265     -12.343  28.340 -25.017 
ATOM   1573  N   ARG A 266     -13.330  30.073 -26.086 
ATOM   1574  CA  ARG A 266     -12.083  30.673 -26.450 
ATOM   1575  CB  ARG A 266     -12.227  31.993 -27.226 
ATOM   1576  CG  ARG A 266     -12.919  31.875 -28.584 
ATOM   1577  CD  ARG A 266     -12.817  33.159 -29.411 
ATOM   1578  NE  ARG A 266     -13.537  32.950 -30.699 
ATOM   1579  CZ  ARG A 266     -14.854  33.294 -30.803 
ATOM   1580  NH1 ARG A 266     -15.505  33.831 -29.730 
ATOM   1581  NH2 ARG A 266     -15.514  33.108 -31.984 
ATOM   1582  C   ARG A 266     -11.370  31.040 -25.189 
ATOM   1583  O   ARG A 266     -10.162  30.852 -25.074 
ATOM   1584  N   ASN A 267     -12.113  31.594 -24.212 
ATOM   1585  CA  ASN A 267     -11.541  32.060 -22.981 
ATOM   1586  CB  ASN A 267     -12.581  32.762 -22.083 
ATOM   1587  CG  ASN A 267     -12.981  34.097 -22.702 
ATOM   1588  OD1 ASN A 267     -12.301  34.620 -23.584 
ATOM   1589  ND2 ASN A 267     -14.109  34.679 -22.210 
ATOM   1590  C   ASN A 267     -10.984  30.916 -22.188 
ATOM   1591  O   ASN A 267      -9.889  31.019 -21.635 
ATOM   1592  N   PHE A 268     -11.725  29.793 -22.102 
ATOM   1593  CA  PHE A 268     -11.280  28.655 -21.344 
ATOM   1594  CB  PHE A 268     -12.279  27.484 -21.316 
ATOM   1595  CG  PHE A 268     -13.113  27.578 -20.089 
ATOM   1596  CD1 PHE A 268     -14.089  28.533 -19.937 
ATOM   1597  CD2 PHE A 268     -12.906  26.662 -19.081 
ATOM   1598  CE1 PHE A 268     -14.838  28.577 -18.784 
ATOM   1599  CE2 PHE A 268     -13.651  26.702 -17.929 
ATOM   1600  CZ  PHE A 268     -14.621  27.663 -17.779 
ATOM   1601  C   PHE A 268     -10.019  28.087 -21.901 
ATOM   1602  O   PHE A 268      -9.098  27.765 -21.154 
ATOM   1603  N   SER A 269      -9.950  27.941 -23.233 
ATOM   1604  CA  SER A 269      -8.819  27.319 -23.849 
ATOM   1605  CB  SER A 269      -8.938  27.276 -25.383 
ATOM   1606  OG  SER A 269     -10.070  26.504 -25.761 
ATOM   1607  C   SER A 269      -7.585  28.093 -23.522 
ATOM   1608  O   SER A 269      -6.577  27.512 -23.125 
ATOM   1609  N   ASN A 270      -7.634  29.432 -23.666 
ATOM   1610  CA  ASN A 270      -6.470  30.235 -23.419 
ATOM   1611  CB  ASN A 270      -6.643  31.717 -23.784 
ATOM   1612  CG  ASN A 270      -6.606  31.783 -25.303 
ATOM   1613  OD1 ASN A 270      -6.545  30.756 -25.976 
ATOM   1614  ND2 ASN A 270      -6.632  33.021 -25.864 
ATOM   1615  C   ASN A 270      -6.090  30.145 -21.977 
ATOM   1616  O   ASN A 270      -4.907  30.109 -21.643 
ATOM   1617  N   PHE A 271      -7.091  30.091 -21.081 
ATOM   1618  CA  PHE A 271      -6.848  30.055 -19.669 
ATOM   1619  CB  PHE A 271      -8.191  29.912 -18.915 
ATOM   1620  CG  PHE A 271      -8.019  29.779 -17.438 
ATOM   1621  CD1 PHE A 271      -7.806  30.872 -16.630 
ATOM   1622  CD2 PHE A 271      -8.110  28.535 -16.858 
ATOM   1623  CE1 PHE A 271      -7.661  30.713 -15.269 
ATOM   1624  CE2 PHE A 271      -7.968  28.369 -15.502 
ATOM   1625  CZ  PHE A 271      -7.740  29.463 -14.703 
ATOM   1626  C   PHE A 271      -5.987  28.860 -19.378 
ATOM   1627  O   PHE A 271      -4.962  28.965 -18.704 
ATOM   1628  N   ILE A 272      -6.397  27.685 -19.885 
ATOM   1629  CA  ILE A 272      -5.699  26.440 -19.732 
ATOM   1630  CB  ILE A 272      -6.557  25.258 -20.076 
ATOM   1631  CG1 ILE A 272      -7.651  25.139 -18.998 
ATOM   1632  CG2 ILE A 272      -5.669  24.009 -20.216 
ATOM   1633  CD1 ILE A 272      -8.763  24.145 -19.313 
ATOM   1634  C   ILE A 272      -4.421  26.403 -20.519 
ATOM   1635  O   ILE A 272      -3.438  25.810 -20.075 
ATOM   1636  N   LEU A 273      -4.412  26.996 -21.730 
ATOM   1637  CA  LEU A 273      -3.234  26.984 -22.556 
ATOM   1638  CB  LEU A 273      -3.407  27.695 -23.912 
ATOM   1639  CG  LEU A 273      -4.241  26.902 -24.928 
ATOM   1640  CD1 LEU A 273      -4.370  27.648 -26.266 
ATOM   1641  CD2 LEU A 273      -3.647  25.501 -25.118 
ATOM   1642  C   LEU A 273      -2.133  27.702 -21.852 
ATOM   1643  O   LEU A 273      -0.993  27.238 -21.834 
ATOM   1644  N   ASP A 274      -2.449  28.849 -21.233 
ATOM   1645  CA  ASP A 274      -1.428  29.629 -20.602 
ATOM   1646  CB  ASP A 274      -2.000  30.897 -19.952 
ATOM   1647  CG  ASP A 274      -0.847  31.843 -19.675 
ATOM   1648  OD1 ASP A 274       0.239  31.361 -19.255 
ATOM   1649  OD2 ASP A 274      -1.038  33.067 -19.901 
ATOM   1650  C   ASP A 274      -0.807  28.793 -19.529 
ATOM   1651  O   ASP A 274       0.414  28.717 -19.406 
ATOM   1652  N   LYS A 275      -1.655  28.116 -18.738 
ATOM   1653  CA  LYS A 275      -1.209  27.288 -17.658 
ATOM   1654  CB  LYS A 275      -2.387  26.620 -16.927 
ATOM   1655  CG  LYS A 275      -3.235  27.536 -16.039 
ATOM   1656  CD  LYS A 275      -2.523  27.980 -14.762 
ATOM   1657  CE  LYS A 275      -3.452  28.626 -13.731 
ATOM   1658  NZ  LYS A 275      -2.729  28.831 -12.455 
ATOM   1659  C   LYS A 275      -0.392  26.164 -18.221 
ATOM   1660  O   LYS A 275       0.649  25.798 -17.674 
ATOM   1661  N   PHE A 276      -0.845  25.592 -19.350 
ATOM   1662  CA  PHE A 276      -0.200  24.447 -19.924 
ATOM   1663  CB  PHE A 276      -0.896  23.947 -21.198 
ATOM   1664  CG  PHE A 276      -0.068  22.847 -21.772 
ATOM   1665  CD1 PHE A 276      -0.032  21.604 -21.183 
ATOM   1666  CD2 PHE A 276       0.661  23.061 -22.922 
ATOM   1667  CE1 PHE A 276       0.731  20.599 -21.728 
ATOM   1668  CE2 PHE A 276       1.423  22.059 -23.469 
ATOM   1669  CZ  PHE A 276       1.463  20.823 -22.870 
ATOM   1670  C   PHE A 276       1.208  24.773 -20.288 
ATOM   1671  O   PHE A 276       2.124  24.006 -19.995 
ATOM   1672  N   LEU A 277       1.424  25.934 -20.924 
ATOM   1673  CA  LEU A 277       2.742  26.270 -21.372 
ATOM   1674  CB  LEU A 277       2.802  27.608 -22.131 
ATOM   1675  CG  LEU A 277       2.024  27.582 -23.463 
ATOM   1676  CD1 LEU A 277       2.242  28.867 -24.275 
ATOM   1677  CD2 LEU A 277       2.346  26.318 -24.274 
ATOM   1678  C   LEU A 277       3.659  26.368 -20.195 
ATOM   1679  O   LEU A 277       4.806  25.929 -20.266 
ATOM   1680  N   ARG A 278       3.194  26.960 -19.080 
ATOM   1681  CA  ARG A 278       4.066  27.127 -17.952 
ATOM   1682  CB  ARG A 278       3.445  27.919 -16.794 
ATOM   1683  CG  ARG A 278       3.128  29.377 -17.117 
ATOM   1684  CD  ARG A 278       2.937  30.224 -15.857 
ATOM   1685  NE  ARG A 278       2.165  31.436 -16.245 
ATOM   1686  CZ  ARG A 278       0.805  31.348 -16.292 
ATOM   1687  NH1 ARG A 278       0.199  30.158 -16.004 
ATOM   1688  NH2 ARG A 278       0.051  32.433 -16.631 
ATOM   1689  C   ARG A 278       4.456  25.806 -17.368 
ATOM   1690  O   ARG A 278       5.631  25.574 -17.093 
ATOM   1691  N   HIS A 279       3.484  24.893 -17.176 
ATOM   1692  CA  HIS A 279       3.796  23.641 -16.549 
ATOM   1693  ND1 HIS A 279       0.964  24.275 -15.199 
ATOM   1694  CG  HIS A 279       1.648  23.083 -15.279 
ATOM   1695  CB  HIS A 279       2.580  22.706 -16.394 
ATOM   1696  NE2 HIS A 279       0.390  23.094 -13.404 
ATOM   1697  CD2 HIS A 279       1.284  22.373 -14.174 
ATOM   1698  CE1 HIS A 279       0.227  24.229 -14.059 
ATOM   1699  C   HIS A 279       4.786  22.928 -17.407 
ATOM   1700  O   HIS A 279       5.735  22.322 -16.912 
ATOM   1701  N   CYS A 280       4.584  22.995 -18.732 
ATOM   1702  CA  CYS A 280       5.422  22.288 -19.648 
ATOM   1703  CB  CYS A 280       4.933  22.460 -21.099 
ATOM   1704  SG  CYS A 280       5.571  21.191 -22.231 
ATOM   1705  C   CYS A 280       6.826  22.801 -19.535 
ATOM   1706  O   CYS A 280       7.771  22.017 -19.466 
ATOM   1707  N   GLU A 281       7.002  24.136 -19.481 
ATOM   1708  CA  GLU A 281       8.317  24.714 -19.453 
ATOM   1709  CB  GLU A 281       8.288  26.248 -19.460 
ATOM   1710  CG  GLU A 281       7.752  26.862 -20.749 
ATOM   1711  CD  GLU A 281       7.693  28.362 -20.512 
ATOM   1712  OE1 GLU A 281       7.322  28.761 -19.377 
ATOM   1713  OE2 GLU A 281       8.013  29.128 -21.459 
ATOM   1714  C   GLU A 281       9.044  24.322 -18.204 
ATOM   1715  O   GLU A 281      10.214  23.947 -18.258 
ATOM   1716  N   SER A 282       8.368  24.412 -17.042 
ATOM   1717  CA  SER A 282       8.981  24.148 -15.766 
ATOM   1718  CB  SER A 282       8.151  24.678 -14.583 
ATOM   1719  OG  SER A 282       6.876  24.053 -14.547 
ATOM   1720  C   SER A 282       9.228  22.684 -15.543 
ATOM   1721  O   SER A 282      10.105  22.307 -14.767 
ATOM   1722  N   LEU A 283       8.473  21.812 -16.225 
ATOM   1723  CA  LEU A 283       8.572  20.408 -15.963 
ATOM   1724  CB  LEU A 283       7.340  19.708 -16.587 
ATOM   1725  CG  LEU A 283       7.043  18.258 -16.165 
ATOM   1726  CD1 LEU A 283       8.104  17.273 -16.669 
ATOM   1727  CD2 LEU A 283       6.796  18.166 -14.652 
ATOM   1728  C   LEU A 283       9.843  19.920 -16.604 
ATOM   1729  O   LEU A 283       9.851  19.494 -17.756 
ATOM   1730  N   ARG A 284      10.960  19.970 -15.846 
ATOM   1731  CA  ARG A 284      12.256  19.544 -16.308 
ATOM   1732  CB  ARG A 284      13.425  20.226 -15.583 
ATOM   1733  CG  ARG A 284      13.411  21.751 -15.679 
ATOM   1734  CD  ARG A 284      13.677  22.300 -17.080 
ATOM   1735  NE  ARG A 284      13.615  23.783 -16.969 
ATOM   1736  CZ  ARG A 284      13.464  24.550 -18.086 
ATOM   1737  NH1 ARG A 284      13.329  23.951 -19.305 
ATOM   1738  NH2 ARG A 284      13.445  25.911 -17.980 
ATOM   1739  C   ARG A 284      12.369  18.087 -16.002 
ATOM   1740  O   ARG A 284      11.505  17.513 -15.344 
ATOM   1741  N   PRO A 285      13.420  17.455 -16.451 
ATOM   1742  CA  PRO A 285      13.589  16.066 -16.148 
ATOM   1743  CD  PRO A 285      14.118  17.845 -17.663 
ATOM   1744  CB  PRO A 285      14.824  15.629 -16.929 
ATOM   1745  CG  PRO A 285      14.825  16.566 -18.152 
ATOM   1746  C   PRO A 285      13.734  16.015 -14.670 
ATOM   1747  O   PRO A 285      14.044  17.047 -14.093 
ATOM   1748  N   GLY A 286      13.405  14.896 -14.011 
ATOM   1749  CA  GLY A 286      13.676  14.818 -12.605 
ATOM   1750  C   GLY A 286      12.791  15.767 -11.859 
ATOM   1751  O   GLY A 286      12.915  15.908 -10.643 
ATOM   1752  N   ALA A 287      11.872  16.457 -12.559 
ATOM   1753  CA  ALA A 287      11.009  17.374 -11.873 
ATOM   1754  CB  ALA A 287      10.332  18.397 -12.801 
ATOM   1755  C   ALA A 287       9.922  16.577 -11.235 
ATOM   1756  O   ALA A 287       9.550  15.514 -11.727 
ATOM   1757  N   ALA A 288       9.376  17.083 -10.112 
ATOM   1758  CA  ALA A 288       8.322  16.374  -9.450 
ATOM   1759  CB  ALA A 288       8.433  16.430  -7.917 
ATOM   1760  C   ALA A 288       7.032  17.035  -9.820 
ATOM   1761  O   ALA A 288       6.866  18.242  -9.630 
ATOM   1762  N   PRO A 289       6.123  16.267 -10.368 
ATOM   1763  CA  PRO A 289       4.838  16.806 -10.739 
ATOM   1764  CD  PRO A 289       6.511  15.157 -11.227 
ATOM   1765  CB  PRO A 289       4.204  15.782 -11.678 
ATOM   1766  CG  PRO A 289       5.412  15.058 -12.299 
ATOM   1767  C   PRO A 289       3.984  17.138  -9.550 
ATOM   1768  O   PRO A 289       3.771  16.274  -8.699 
ATOM   1769  N   ARG A 290       3.552  18.410  -9.457 
ATOM   1770  CA  ARG A 290       2.656  18.971  -8.480 
ATOM   1771  CB  ARG A 290       2.890  20.485  -8.294 
ATOM   1772  CG  ARG A 290       4.263  20.843  -7.716 
ATOM   1773  CD  ARG A 290       4.639  22.328  -7.822 
ATOM   1774  NE  ARG A 290       3.864  23.097  -6.804 
ATOM   1775  CZ  ARG A 290       2.960  24.045  -7.196 
ATOM   1776  NH1 ARG A 290       2.748  24.284  -8.523 
ATOM   1777  NH2 ARG A 290       2.276  24.768  -6.261 
ATOM   1778  C   ARG A 290       1.198  18.803  -8.840 
ATOM   1779  O   ARG A 290       0.330  18.839  -7.968 
ATOM   1780  N   ASP A 291       0.864  18.700 -10.145 
ATOM   1781  CA  ASP A 291      -0.536  18.788 -10.490 
ATOM   1782  CB  ASP A 291      -0.869  20.036 -11.318 
ATOM   1783  CG  ASP A 291      -0.584  21.254 -10.468 
ATOM   1784  OD1 ASP A 291      -1.193  21.376  -9.373 
ATOM   1785  OD2 ASP A 291       0.275  22.066 -10.903 
ATOM   1786  C   ASP A 291      -0.972  17.666 -11.370 
ATOM   1787  O   ASP A 291      -0.265  16.684 -11.579 
ATOM   1788  N   MET A 292      -2.246  17.763 -11.807 
ATOM   1789  CA  MET A 292      -2.833  16.922 -12.805 
ATOM   1790  CB  MET A 292      -4.357  17.086 -12.909 
ATOM   1791  CG  MET A 292      -5.022  15.970 -13.712 
ATOM   1792  SD  MET A 292      -6.830  16.094 -13.819 
ATOM   1793  CE  MET A 292      -6.804  17.305 -15.172 
ATOM   1794  C   MET A 292      -2.241  17.334 -14.114 
ATOM   1795  O   MET A 292      -2.039  16.513 -15.007 
ATOM   1796  N   MET A 293      -1.996  18.652 -14.277 
ATOM   1797  CA  MET A 293      -1.428  19.107 -15.507 
ATOM   1798  CB  MET A 293      -1.343  20.632 -15.639 
ATOM   1799  CG  MET A 293      -0.890  21.033 -17.041 
ATOM   1800  SD  MET A 293      -1.133  22.781 -17.446 
ATOM   1801  CE  MET A 293      -2.926  22.628 -17.680 
ATOM   1802  C   MET A 293      -0.052  18.538 -15.621 
ATOM   1803  O   MET A 293       0.320  17.964 -16.643 
ATOM   1804  N   ASP A 294       0.723  18.622 -14.528 
ATOM   1805  CA  ASP A 294       2.058  18.111 -14.535 
ATOM   1806  CB  ASP A 294       2.784  18.324 -13.194 
ATOM   1807  CG  ASP A 294       3.239  19.775 -13.123 
ATOM   1808  OD1 ASP A 294       4.005  20.190 -14.034 
ATOM   1809  OD2 ASP A 294       2.830  20.488 -12.169 
ATOM   1810  C   ASP A 294       1.989  16.637 -14.794 
ATOM   1811  O   ASP A 294       2.839  16.085 -15.489 
ATOM   1812  N   ALA A 295       0.970  15.962 -14.232 
ATOM   1813  CA  ALA A 295       0.822  14.539 -14.365 
ATOM   1814  CB  ALA A 295      -0.359  13.989 -13.549 
ATOM   1815  C   ALA A 295       0.592  14.151 -15.799 
ATOM   1816  O   ALA A 295       1.175  13.177 -16.270 
ATOM   1817  N   PHE A 296      -0.279  14.883 -16.526 
ATOM   1818  CA  PHE A 296      -0.553  14.556 -17.901 
ATOM   1819  CB  PHE A 296      -1.683  15.380 -18.558 
ATOM   1820  CG  PHE A 296      -3.015  14.794 -18.233 
ATOM   1821  CD1 PHE A 296      -3.403  13.614 -18.827 
ATOM   1822  CD2 PHE A 296      -3.891  15.424 -17.378 
ATOM   1823  CE1 PHE A 296      -4.629  13.058 -18.555 
ATOM   1824  CE2 PHE A 296      -5.120  14.872 -17.103 
ATOM   1825  CZ  PHE A 296      -5.491  13.687 -17.689 
ATOM   1826  C   PHE A 296       0.657  14.776 -18.754 
ATOM   1827  O   PHE A 296       0.981  13.944 -19.601 
ATOM   1828  N   ILE A 297       1.355  15.914 -18.570 
ATOM   1829  CA  ILE A 297       2.479  16.195 -19.414 
ATOM   1830  CB  ILE A 297       2.984  17.611 -19.350 
ATOM   1831  CG1 ILE A 297       3.299  18.067 -17.921 
ATOM   1832  CG2 ILE A 297       1.981  18.486 -20.100 
ATOM   1833  CD1 ILE A 297       3.864  19.486 -17.863 
ATOM   1834  C   ILE A 297       3.590  15.204 -19.231 
ATOM   1835  O   ILE A 297       4.173  14.759 -20.219 
ATOM   1836  N   LEU A 298       3.912  14.799 -17.987 
ATOM   1837  CA  LEU A 298       4.998  13.874 -17.821 
ATOM   1838  CB  LEU A 298       5.270  13.496 -16.351 
ATOM   1839  CG  LEU A 298       6.436  12.500 -16.173 
ATOM   1840  CD1 LEU A 298       7.790  13.146 -16.510 
ATOM   1841  CD2 LEU A 298       6.416  11.844 -14.785 
ATOM   1842  C   LEU A 298       4.658  12.604 -18.540 
ATOM   1843  O   LEU A 298       5.478  12.040 -19.263 
ATOM   1844  N   SER A 299       3.411  12.141 -18.382 
ATOM   1845  CA  SER A 299       3.003  10.904 -18.983 
ATOM   1846  CB  SER A 299       1.542  10.546 -18.665 
ATOM   1847  OG  SER A 299       1.190   9.313 -19.274 
ATOM   1848  C   SER A 299       3.144  11.019 -20.470 
ATOM   1849  O   SER A 299       3.634  10.099 -21.123 
ATOM   1850  N   ALA A 300       2.730  12.160 -21.049 
ATOM   1851  CA  ALA A 300       2.789  12.324 -22.475 
ATOM   1852  CB  ALA A 300       2.146  13.639 -22.950 
ATOM   1853  C   ALA A 300       4.211  12.298 -22.943 
ATOM   1854  O   ALA A 300       4.518  11.697 -23.971 
ATOM   1855  N   GLU A 301       5.118  12.958 -22.201 
ATOM   1856  CA  GLU A 301       6.494  13.026 -22.595 
ATOM   1857  CB  GLU A 301       7.282  13.958 -21.665 
ATOM   1858  CG  GLU A 301       6.813  15.411 -21.786 
ATOM   1859  CD  GLU A 301       7.325  16.187 -20.582 
ATOM   1860  OE1 GLU A 301       7.047  15.748 -19.433 
ATOM   1861  OE2 GLU A 301       8.000  17.227 -20.794 
ATOM   1862  C   GLU A 301       7.082  11.652 -22.541 
ATOM   1863  O   GLU A 301       7.834  11.249 -23.425 
ATOM   1864  N   LYS A 302       6.740  10.886 -21.495 
ATOM   1865  CA  LYS A 302       7.256   9.557 -21.378 
ATOM   1866  CB  LYS A 302       6.875   8.905 -20.046 
ATOM   1867  CG  LYS A 302       7.434   9.753 -18.906 
ATOM   1868  CD  LYS A 302       8.928  10.044 -19.080 
ATOM   1869  CE  LYS A 302       9.401  11.321 -18.381 
ATOM   1870  NZ  LYS A 302       9.032  12.510 -19.184 
ATOM   1871  C   LYS A 302       6.738   8.744 -22.518 
ATOM   1872  O   LYS A 302       7.432   7.872 -23.039 
ATOM   1873  N   LYS A 303       5.489   9.003 -22.938 
ATOM   1874  CA  LYS A 303       4.964   8.260 -24.043 
ATOM   1875  CB  LYS A 303       3.547   8.697 -24.436 
ATOM   1876  CG  LYS A 303       3.023   7.961 -25.670 
ATOM   1877  CD  LYS A 303       1.551   8.239 -25.978 
ATOM   1878  CE  LYS A 303       1.140   7.854 -27.399 
ATOM   1879  NZ  LYS A 303       1.062   6.385 -27.521 
ATOM   1880  C   LYS A 303       5.817   8.535 -25.236 
ATOM   1881  O   LYS A 303       6.263   7.614 -25.917 
ATOM   1882  N   ALA A 304       6.083   9.826 -25.498 
ATOM   1883  CA  ALA A 304       6.838  10.212 -26.651 
ATOM   1884  CB  ALA A 304       6.968  11.738 -26.795 
ATOM   1885  C   ALA A 304       8.213   9.649 -26.530 
ATOM   1886  O   ALA A 304       8.762   9.129 -27.500 
ATOM   1887  N   ALA A 305       8.798   9.712 -25.318 
ATOM   1888  CA  ALA A 305      10.141   9.244 -25.168 
ATOM   1889  CB  ALA A 305      10.821   9.731 -23.875 
ATOM   1890  C   ALA A 305      10.114   7.756 -25.115 
ATOM   1891  O   ALA A 305       9.732   7.145 -24.118 
ATOM   1892  N   GLY A 306      10.535   7.129 -26.220 
ATOM   1893  CA  GLY A 306      10.608   5.706 -26.240 
ATOM   1894  C   GLY A 306       9.270   5.191 -26.624 
ATOM   1895  O   GLY A 306       8.243   5.641 -26.114 
ATOM   1896  N   ASP A 307       9.250   4.219 -27.546 
ATOM   1897  CA  ASP A 307       7.996   3.633 -27.884 
ATOM   1898  CB  ASP A 307       7.578   3.891 -29.342 
ATOM   1899  CG  ASP A 307       7.233   5.369 -29.474 
ATOM   1900  OD1 ASP A 307       7.466   6.116 -28.487 
ATOM   1901  OD2 ASP A 307       6.735   5.773 -30.558 
ATOM   1902  C   ASP A 307       8.194   2.168 -27.730 
ATOM   1903  O   ASP A 307       7.524   1.376 -28.390 
ATOM   1904  N   SER A 308       9.120   1.772 -26.833 
ATOM   1905  CA  SER A 308       9.373   0.375 -26.652 
ATOM   1906  CB  SER A 308      10.378   0.087 -25.525 
ATOM   1907  OG  SER A 308      11.655   0.600 -25.865 
ATOM   1908  C   SER A 308       8.084  -0.240 -26.250 
ATOM   1909  O   SER A 308       7.486  -1.007 -27.001 
ATOM   1910  N   HIS A 309       7.615   0.115 -25.041 
ATOM   1911  CA  HIS A 309       6.367  -0.388 -24.567 
ATOM   1912  ND1 HIS A 309       8.389   0.201 -22.135 
ATOM   1913  CG  HIS A 309       7.120  -0.332 -22.155 
ATOM   1914  CB  HIS A 309       6.063   0.078 -23.137 
ATOM   1915  NE2 HIS A 309       8.292  -1.268 -20.469 
ATOM   1916  CD2 HIS A 309       7.078  -1.229 -21.132 
ATOM   1917  CE1 HIS A 309       9.048  -0.392 -21.108 
ATOM   1918  C   HIS A 309       5.323   0.198 -25.449 
ATOM   1919  O   HIS A 309       4.419  -0.493 -25.915 
ATOM   1920  N   GLY A 310       5.448   1.514 -25.708 
ATOM   1921  CA  GLY A 310       4.483   2.184 -26.519 
ATOM   1922  C   GLY A 310       3.202   2.151 -25.757 
ATOM   1923  O   GLY A 310       2.126   2.117 -26.353 
ATOM   1924  N   GLY A 311       3.283   2.165 -24.408 
ATOM   1925  CA  GLY A 311       2.066   2.047 -23.653 
ATOM   1926  C   GLY A 311       2.302   2.496 -22.247 
ATOM   1927  O   GLY A 311       3.427   2.830 -21.874 
ATOM   1928  N   GLY A 312       1.237   2.502 -21.413 
ATOM   1929  CA  GLY A 312      -0.076   2.053 -21.790 
ATOM   1930  C   GLY A 312      -0.782   3.203 -22.426 
ATOM   1931  O   GLY A 312      -0.176   3.969 -23.174 
ATOM   1932  N   ALA A 313      -2.100   3.338 -22.163 
ATOM   1933  CA  ALA A 313      -2.828   4.403 -22.785 
ATOM   1934  CB  ALA A 313      -4.359   4.231 -22.716 
ATOM   1935  C   ALA A 313      -2.481   5.675 -22.086 
ATOM   1936  O   ALA A 313      -2.766   5.855 -20.903 
ATOM   1937  N   ARG A 314      -1.837   6.597 -22.830 
ATOM   1938  CA  ARG A 314      -1.493   7.879 -22.294 
ATOM   1939  CB  ARG A 314      -0.058   7.965 -21.758 
ATOM   1940  CG  ARG A 314       1.034   7.632 -22.767 
ATOM   1941  CD  ARG A 314       2.372   7.379 -22.071 
ATOM   1942  NE  ARG A 314       2.176   6.198 -21.182 
ATOM   1943  CZ  ARG A 314       2.944   6.013 -20.067 
ATOM   1944  NH1 ARG A 314       3.875   6.940 -19.696 
ATOM   1945  NH2 ARG A 314       2.768   4.892 -19.309 
ATOM   1946  C   ARG A 314      -1.721   8.891 -23.377 
ATOM   1947  O   ARG A 314      -1.739   8.552 -24.560 
ATOM   1948  N   LEU A 315      -1.925  10.168 -22.985 
ATOM   1949  CA  LEU A 315      -2.250  11.227 -23.906 
ATOM   1950  CB  LEU A 315      -2.706  12.556 -23.253 
ATOM   1951  CG  LEU A 315      -4.085  12.605 -22.559 
ATOM   1952  CD1 LEU A 315      -5.242  12.492 -23.556 
ATOM   1953  CD2 LEU A 315      -4.182  11.599 -21.410 
ATOM   1954  C   LEU A 315      -1.044  11.630 -24.683 
ATOM   1955  O   LEU A 315       0.095  11.338 -24.320 
ATOM   1956  N   ASP A 316      -1.299  12.303 -25.819 
ATOM   1957  CA  ASP A 316      -0.261  12.893 -26.607 
ATOM   1958  CB  ASP A 316      -0.577  12.862 -28.108 
ATOM   1959  CG  ASP A 316      -0.509  11.403 -28.538 
ATOM   1960  OD1 ASP A 316       0.490  10.730 -28.165 
ATOM   1961  OD2 ASP A 316      -1.451  10.935 -29.232 
ATOM   1962  C   ASP A 316      -0.223  14.315 -26.140 
ATOM   1963  O   ASP A 316      -1.237  14.848 -25.690 
ATOM   1964  N   LEU A 317       0.934  14.990 -26.244 
ATOM   1965  CA  LEU A 317       1.012  16.320 -25.704 
ATOM   1966  CB  LEU A 317       2.380  17.009 -25.857 
ATOM   1967  CG  LEU A 317       3.431  16.545 -24.836 
ATOM   1968  CD1 LEU A 317       2.997  16.916 -23.410 
ATOM   1969  CD2 LEU A 317       3.753  15.057 -24.978 
ATOM   1970  C   LEU A 317      -0.001  17.214 -26.340 
ATOM   1971  O   LEU A 317      -0.548  18.095 -25.678 
ATOM   1972  N   GLU A 318      -0.290  17.016 -27.635 
ATOM   1973  CA  GLU A 318      -1.189  17.891 -28.334 
ATOM   1974  CB  GLU A 318      -1.460  17.401 -29.766 
ATOM   1975  CG  GLU A 318      -0.223  17.377 -30.661 
ATOM   1976  CD  GLU A 318      -0.034  18.774 -31.236 
ATOM   1977  OE1 GLU A 318      -0.789  19.693 -30.821 
ATOM   1978  OE2 GLU A 318       0.868  18.937 -32.101 
ATOM   1979  C   GLU A 318      -2.520  17.894 -27.638 
ATOM   1980  O   GLU A 318      -3.153  18.939 -27.498 
ATOM   1981  N   ASN A 319      -2.981  16.704 -27.215 
ATOM   1982  CA  ASN A 319      -4.263  16.469 -26.608 
ATOM   1983  CB  ASN A 319      -4.681  14.994 -26.685 
ATOM   1984  CG  ASN A 319      -4.938  14.703 -28.158 
ATOM   1985  OD1 ASN A 319      -5.598  15.477 -28.850 
ATOM   1986  ND2 ASN A 319      -4.389  13.564 -28.655 
ATOM   1987  C   ASN A 319      -4.371  16.909 -25.172 
ATOM   1988  O   ASN A 319      -5.480  17.073 -24.670 
ATOM   1989  N   VAL A 320      -3.250  17.061 -24.447 
ATOM   1990  CA  VAL A 320      -3.329  17.321 -23.032 
ATOM   1991  CB  VAL A 320      -1.980  17.449 -22.381 
ATOM   1992  CG1 VAL A 320      -2.185  17.842 -20.906 
ATOM   1993  CG2 VAL A 320      -1.214  16.126 -22.576 
ATOM   1994  C   VAL A 320      -4.106  18.571 -22.708 
ATOM   1995  O   VAL A 320      -4.964  18.526 -21.828 
ATOM   1996  N   PRO A 321      -3.892  19.692 -23.333 
ATOM   1997  CA  PRO A 321      -4.638  20.856 -22.935 
ATOM   1998  CD  PRO A 321      -2.584  20.038 -23.866 
ATOM   1999  CB  PRO A 321      -3.992  22.023 -23.679 
ATOM   2000  CG  PRO A 321      -2.521  21.576 -23.827 
ATOM   2001  C   PRO A 321      -6.118  20.699 -23.118 
ATOM   2002  O   PRO A 321      -6.884  21.157 -22.271 
ATOM   2003  N   ALA A 322      -6.548  20.049 -24.209 
ATOM   2004  CA  ALA A 322      -7.945  19.889 -24.467 
ATOM   2005  CB  ALA A 322      -8.223  19.259 -25.829 
ATOM   2006  C   ALA A 322      -8.567  19.003 -23.433 
ATOM   2007  O   ALA A 322      -9.691  19.237 -22.998 
ATOM   2008  N   THR A 323      -7.866  17.935 -23.029 
ATOM   2009  CA  THR A 323      -8.403  16.987 -22.093 
ATOM   2010  CB  THR A 323      -7.470  15.826 -21.889 
ATOM   2011  OG1 THR A 323      -7.179  15.189 -23.121 
ATOM   2012  CG2 THR A 323      -8.137  14.824 -20.944 
ATOM   2013  C   THR A 323      -8.585  17.615 -20.739 
ATOM   2014  O   THR A 323      -9.562  17.351 -20.038 
ATOM   2015  N   ILE A 324      -7.612  18.436 -20.308 
ATOM   2016  CA  ILE A 324      -7.701  19.059 -19.021 
ATOM   2017  CB  ILE A 324      -6.464  19.799 -18.599 
ATOM   2018  CG1 ILE A 324      -6.553  20.109 -17.094 
ATOM   2019  CG2 ILE A 324      -6.304  21.051 -19.478 
ATOM   2020  CD1 ILE A 324      -5.206  20.401 -16.444 
ATOM   2021  C   ILE A 324      -8.854  20.013 -19.036 
ATOM   2022  O   ILE A 324      -9.480  20.242 -18.002 
ATOM   2023  N   THR A 325      -9.126  20.651 -20.196 
ATOM   2024  CA  THR A 325     -10.199  21.609 -20.257 
ATOM   2025  CB  THR A 325     -10.342  22.354 -21.559 
ATOM   2026  OG1 THR A 325     -10.825  21.495 -22.573 
ATOM   2027  CG2 THR A 325      -8.983  22.924 -21.985 
ATOM   2028  C   THR A 325     -11.508  20.915 -20.017 
ATOM   2029  O   THR A 325     -12.362  21.443 -19.307 
ATOM   2030  N   ASP A 326     -11.713  19.717 -20.609 
ATOM   2031  CA  ASP A 326     -12.956  19.016 -20.419 
ATOM   2032  CB  ASP A 326     -13.013  17.640 -21.115 
ATOM   2033  CG  ASP A 326     -12.993  17.818 -22.620 
ATOM   2034  OD1 ASP A 326     -12.407  18.829 -23.086 
ATOM   2035  OD2 ASP A 326     -13.548  16.935 -23.326 
ATOM   2036  C   ASP A 326     -13.078  18.695 -18.963 
ATOM   2037  O   ASP A 326     -14.133  18.876 -18.356 
ATOM   2038  N   ILE A 327     -11.972  18.215 -18.364 
ATOM   2039  CA  ILE A 327     -11.998  17.797 -16.994 
ATOM   2040  CB  ILE A 327     -10.676  17.227 -16.556 
ATOM   2041  CG1 ILE A 327     -10.342  15.957 -17.362 
ATOM   2042  CG2 ILE A 327     -10.725  17.001 -15.037 
ATOM   2043  CD1 ILE A 327      -8.900  15.479 -17.193 
ATOM   2044  C   ILE A 327     -12.310  18.963 -16.108 
ATOM   2045  O   ILE A 327     -13.198  18.887 -15.262 
ATOM   2046  N   PHE A 328     -11.597  20.088 -16.295 
ATOM   2047  CA  PHE A 328     -11.781  21.255 -15.478 
ATOM   2048  CB  PHE A 328     -10.732  22.343 -15.795 
ATOM   2049  CG  PHE A 328     -10.969  23.555 -14.954 
ATOM   2050  CD1 PHE A 328     -10.715  23.534 -13.602 
ATOM   2051  CD2 PHE A 328     -11.412  24.726 -15.526 
ATOM   2052  CE1 PHE A 328     -10.924  24.656 -12.833 
ATOM   2053  CE2 PHE A 328     -11.623  25.852 -14.762 
ATOM   2054  CZ  PHE A 328     -11.380  25.816 -13.410 
ATOM   2055  C   PHE A 328     -13.140  21.835 -15.699 
ATOM   2056  O   PHE A 328     -13.814  22.230 -14.749 
ATOM   2057  N   GLY A 329     -13.571  21.919 -16.971 
ATOM   2058  CA  GLY A 329     -14.818  22.547 -17.306 
ATOM   2059  C   GLY A 329     -16.011  21.811 -16.775 
ATOM   2060  O   GLY A 329     -16.931  22.432 -16.246 
ATOM   2061  N   ALA A 330     -16.057  20.475 -16.933 
ATOM   2062  CA  ALA A 330     -17.242  19.771 -16.529 
ATOM   2063  CB  ALA A 330     -17.219  18.286 -16.922 
ATOM   2064  C   ALA A 330     -17.432  19.835 -15.046 
ATOM   2065  O   ALA A 330     -18.490  20.240 -14.567 
ATOM   2066  N   SER A 331     -16.375  19.504 -14.280 
ATOM   2067  CA  SER A 331     -16.493  19.408 -12.854 
ATOM   2068  CB  SER A 331     -15.157  19.070 -12.174 
ATOM   2069  OG  SER A 331     -14.248  20.149 -12.344 
ATOM   2070  C   SER A 331     -16.951  20.721 -12.298 
ATOM   2071  O   SER A 331     -17.884  20.775 -11.500 
ATOM   2072  N   GLN A 332     -16.331  21.821 -12.747 
ATOM   2073  CA  GLN A 332     -16.627  23.132 -12.243 
ATOM   2074  CB  GLN A 332     -15.744  24.200 -12.920 
ATOM   2075  CG  GLN A 332     -16.222  25.642 -12.750 
ATOM   2076  CD  GLN A 332     -17.046  25.968 -13.989 
ATOM   2077  OE1 GLN A 332     -17.770  26.962 -14.033 
ATOM   2078  NE2 GLN A 332     -16.929  25.099 -15.029 
ATOM   2079  C   GLN A 332     -18.066  23.464 -12.480 
ATOM   2080  O   GLN A 332     -18.694  24.122 -11.650 
ATOM   2081  N   ASP A 333     -18.608  23.089 -13.652 
ATOM   2082  CA  ASP A 333     -19.988  23.355 -13.941 
ATOM   2083  CB  ASP A 333     -20.301  23.090 -15.422 
ATOM   2084  CG  ASP A 333     -21.679  23.642 -15.731 
ATOM   2085  OD1 ASP A 333     -22.244  24.335 -14.845 
ATOM   2086  OD2 ASP A 333     -22.182  23.383 -16.856 
ATOM   2087  C   ASP A 333     -20.911  22.485 -13.128 
ATOM   2088  O   ASP A 333     -21.720  22.979 -12.344 
ATOM   2089  N   THR A 334     -20.761  21.148 -13.268 
ATOM   2090  CA  THR A 334     -21.658  20.176 -12.695 
ATOM   2091  CB  THR A 334     -21.320  18.779 -13.117 
ATOM   2092  OG1 THR A 334     -19.992  18.458 -12.725 
ATOM   2093  CG2 THR A 334     -21.474  18.675 -14.643 
ATOM   2094  C   THR A 334     -21.631  20.206 -11.203 
ATOM   2095  O   THR A 334     -22.677  20.223 -10.558 
ATOM   2096  N   LEU A 335     -20.425  20.225 -10.613 
ATOM   2097  CA  LEU A 335     -20.298  20.205  -9.188 
ATOM   2098  CB  LEU A 335     -18.834  20.201  -8.729 
ATOM   2099  CG  LEU A 335     -18.039  19.008  -9.286 
ATOM   2100  CD1 LEU A 335     -16.654  18.906  -8.628 
ATOM   2101  CD2 LEU A 335     -18.852  17.708  -9.213 
ATOM   2102  C   LEU A 335     -20.932  21.451  -8.667 
ATOM   2103  O   LEU A 335     -21.541  21.453  -7.602 
ATOM   2104  N   SER A 336     -20.778  22.561  -9.408 
ATOM   2105  CA  SER A 336     -21.326  23.822  -8.997 
ATOM   2106  CB  SER A 336     -20.950  24.957  -9.968 
ATOM   2107  OG  SER A 336     -21.487  26.195  -9.522 
ATOM   2108  C   SER A 336     -22.822  23.720  -8.969 
ATOM   2109  O   SER A 336     -23.467  24.093  -7.990 
ATOM   2110  N   THR A 337     -23.411  23.180 -10.050 
ATOM   2111  CA  THR A 337     -24.839  23.101 -10.148 
ATOM   2112  CB  THR A 337     -25.296  22.570 -11.474 
ATOM   2113  OG1 THR A 337     -24.831  23.413 -12.518 
ATOM   2114  CG2 THR A 337     -26.832  22.516 -11.480 
ATOM   2115  C   THR A 337     -25.373  22.207  -9.067 
ATOM   2116  O   THR A 337     -26.367  22.538  -8.423 
ATOM   2117  N   ALA A 338     -24.714  21.057  -8.828 
ATOM   2118  CA  ALA A 338     -25.185  20.107  -7.859 
ATOM   2119  CB  ALA A 338     -24.290  18.859  -7.767 
ATOM   2120  C   ALA A 338     -25.212  20.736  -6.498 
ATOM   2121  O   ALA A 338     -26.189  20.586  -5.763 
ATOM   2122  N   LEU A 339     -24.146  21.477  -6.135 
ATOM   2123  CA  LEU A 339     -24.082  22.098  -4.839 
ATOM   2124  CB  LEU A 339     -22.798  22.901  -4.544 
ATOM   2125  CG  LEU A 339     -21.598  22.118  -3.965 
ATOM   2126  CD1 LEU A 339     -21.952  21.493  -2.607 
ATOM   2127  CD2 LEU A 339     -21.000  21.106  -4.941 
ATOM   2128  C   LEU A 339     -25.193  23.081  -4.694 
ATOM   2129  O   LEU A 339     -25.803  23.194  -3.632 
ATOM   2130  N   GLN A 340     -25.495  23.826  -5.763 
ATOM   2131  CA  GLN A 340     -26.497  24.841  -5.659 
ATOM   2132  CB  GLN A 340     -26.645  25.616  -6.985 
ATOM   2133  CG  GLN A 340     -25.383  26.428  -7.310 
ATOM   2134  CD  GLN A 340     -25.403  26.877  -8.766 
ATOM   2135  OE1 GLN A 340     -26.292  26.519  -9.536 
ATOM   2136  NE2 GLN A 340     -24.373  27.674  -9.160 
ATOM   2137  C   GLN A 340     -27.793  24.190  -5.277 
ATOM   2138  O   GLN A 340     -28.563  24.748  -4.497 
ATOM   2139  N   TRP A 341     -28.074  22.988  -5.818 
ATOM   2140  CA  TRP A 341     -29.295  22.295  -5.510 
ATOM   2141  CB  TRP A 341     -29.563  21.079  -6.412 
ATOM   2142  CG  TRP A 341     -30.119  21.474  -7.761 
ATOM   2143  CD2 TRP A 341     -31.514  21.417  -8.087 
ATOM   2144  CD1 TRP A 341     -29.477  21.933  -8.873 
ATOM   2145  NE1 TRP A 341     -30.392  22.169  -9.875 
ATOM   2146  CE2 TRP A 341     -31.649  21.854  -9.403 
ATOM   2147  CE3 TRP A 341     -32.598  21.034  -7.348 
ATOM   2148  CZ2 TRP A 341     -32.874  21.915 -10.005 
ATOM   2149  CZ3 TRP A 341     -33.832  21.092  -7.958 
ATOM   2150  CH2 TRP A 341     -33.967  21.522  -9.261 
ATOM   2151  C   TRP A 341     -29.343  21.852  -4.082 
ATOM   2152  O   TRP A 341     -30.388  21.955  -3.445 
ATOM   2153  N   LEU A 342     -28.218  21.366  -3.524 
ATOM   2154  CA  LEU A 342     -28.263  20.843  -2.188 
ATOM   2155  CB  LEU A 342     -26.895  20.351  -1.681 
ATOM   2156  CG  LEU A 342     -26.378  19.132  -2.465 
ATOM   2157  CD1 LEU A 342     -25.121  18.527  -1.816 
ATOM   2158  CD2 LEU A 342     -27.504  18.112  -2.700 
ATOM   2159  C   LEU A 342     -28.738  21.911  -1.256 
ATOM   2160  O   LEU A 342     -29.603  21.663  -0.418 
ATOM   2161  N   LEU A 343     -28.200  23.134  -1.390 
ATOM   2162  CA  LEU A 343     -28.606  24.217  -0.543 
ATOM   2163  CB  LEU A 343     -27.821  25.510  -0.820 
ATOM   2164  CG  LEU A 343     -26.315  25.360  -0.557 
ATOM   2165  CD1 LEU A 343     -25.577  26.696  -0.739 
ATOM   2166  CD2 LEU A 343     -26.063  24.693   0.805 
ATOM   2167  C   LEU A 343     -30.043  24.514  -0.827 
ATOM   2168  O   LEU A 343     -30.823  24.810   0.078 
ATOM   2169  N   LEU A 344     -30.429  24.438  -2.112 
ATOM   2170  CA  LEU A 344     -31.767  24.749  -2.516 
ATOM   2171  CB  LEU A 344     -31.952  24.517  -4.028 
ATOM   2172  CG  LEU A 344     -33.302  24.978  -4.596 
ATOM   2173  CD1 LEU A 344     -33.424  26.507  -4.511 
ATOM   2174  CD2 LEU A 344     -33.530  24.435  -6.019 
ATOM   2175  C   LEU A 344     -32.695  23.802  -1.805 
ATOM   2176  O   LEU A 344     -33.671  24.224  -1.186 
ATOM   2177  N   LEU A 345     -32.387  22.488  -1.846 
ATOM   2178  CA  LEU A 345     -33.214  21.490  -1.221 
ATOM   2179  CB  LEU A 345     -32.778  20.024  -1.443 
ATOM   2180  CG  LEU A 345     -33.125  19.430  -2.823 
ATOM   2181  CD1 LEU A 345     -34.640  19.471  -3.088 
ATOM   2182  CD2 LEU A 345     -32.299  20.057  -3.951 
ATOM   2183  C   LEU A 345     -33.215  21.700   0.258 
ATOM   2184  O   LEU A 345     -34.242  21.536   0.914 
ATOM   2185  N   PHE A 346     -32.057  22.071   0.830 
ATOM   2186  CA  PHE A 346     -32.007  22.281   2.248 
ATOM   2187  CB  PHE A 346     -30.630  22.796   2.717 
ATOM   2188  CG  PHE A 346     -29.768  21.650   3.132 
ATOM   2189  CD1 PHE A 346     -29.589  20.540   2.339 
ATOM   2190  CD2 PHE A 346     -29.092  21.725   4.329 
ATOM   2191  CE1 PHE A 346     -28.779  19.511   2.764 
ATOM   2192  CE2 PHE A 346     -28.280  20.702   4.755 
ATOM   2193  CZ  PHE A 346     -28.125  19.586   3.971 
ATOM   2194  C   PHE A 346     -33.031  23.309   2.627 
ATOM   2195  O   PHE A 346     -33.834  23.085   3.530 
ATOM   2196  N   THR A 347     -33.054  24.458   1.930 
ATOM   2197  CA  THR A 347     -33.954  25.525   2.272 
ATOM   2198  CB  THR A 347     -33.667  26.782   1.507 
ATOM   2199  OG1 THR A 347     -33.739  26.525   0.113 
ATOM   2200  CG2 THR A 347     -32.262  27.284   1.885 
ATOM   2201  C   THR A 347     -35.386  25.137   2.045 
ATOM   2202  O   THR A 347     -36.268  25.555   2.794 
ATOM   2203  N   ARG A 348     -35.667  24.391   0.963 
ATOM   2204  CA  ARG A 348     -37.001  23.953   0.655 
ATOM   2205  CB  ARG A 348     -37.130  23.483  -0.801 
ATOM   2206  CG  ARG A 348     -37.303  24.670  -1.756 
ATOM   2207  CD  ARG A 348     -36.180  25.713  -1.678 
ATOM   2208  NE  ARG A 348     -36.593  26.883  -2.509 
ATOM   2209  CZ  ARG A 348     -36.082  28.130  -2.277 
ATOM   2210  NH1 ARG A 348     -35.119  28.332  -1.334 
ATOM   2211  NH2 ARG A 348     -36.541  29.199  -2.985 
ATOM   2212  C   ARG A 348     -37.466  22.872   1.600 
ATOM   2213  O   ARG A 348     -38.658  22.786   1.894 
ATOM   2214  N   TYR A 349     -36.566  21.974   2.060 
ATOM   2215  CA  TYR A 349     -37.007  20.955   2.979 
ATOM   2216  CB  TYR A 349     -36.738  19.525   2.482 
ATOM   2217  CG  TYR A 349     -37.628  19.288   1.319 
ATOM   2218  CD1 TYR A 349     -37.256  19.677   0.055 
ATOM   2219  CD2 TYR A 349     -38.843  18.673   1.505 
ATOM   2220  CE1 TYR A 349     -38.090  19.456  -1.015 
ATOM   2221  CE2 TYR A 349     -39.680  18.449   0.440 
ATOM   2222  CZ  TYR A 349     -39.304  18.839  -0.821 
ATOM   2223  OH  TYR A 349     -40.168  18.607  -1.913 
ATOM   2224  C   TYR A 349     -36.257  21.090   4.269 
ATOM   2225  O   TYR A 349     -35.233  20.444   4.478 
ATOM   2226  N   PRO A 350     -36.778  21.867   5.170 
ATOM   2227  CA  PRO A 350     -36.116  22.083   6.425 
ATOM   2228  CD  PRO A 350     -37.623  22.987   4.796 
ATOM   2229  CB  PRO A 350     -36.879  23.221   7.099 
ATOM   2230  CG  PRO A 350     -37.441  24.027   5.913 
ATOM   2231  C   PRO A 350     -36.024  20.841   7.251 
ATOM   2232  O   PRO A 350     -35.089  20.728   8.042 
ATOM   2233  N   ASP A 351     -36.991  19.915   7.118 
ATOM   2234  CA  ASP A 351     -36.959  18.726   7.917 
ATOM   2235  CB  ASP A 351     -38.248  17.890   7.798 
ATOM   2236  CG  ASP A 351     -38.273  16.843   8.908 
ATOM   2237  OD1 ASP A 351     -37.188  16.525   9.464 
ATOM   2238  OD2 ASP A 351     -39.389  16.350   9.215 
ATOM   2239  C   ASP A 351     -35.806  17.877   7.491 
ATOM   2240  O   ASP A 351     -35.071  17.352   8.326 
ATOM   2241  N   VAL A 352     -35.599  17.735   6.168 
ATOM   2242  CA  VAL A 352     -34.520  16.910   5.717 
ATOM   2243  CB  VAL A 352     -34.434  16.776   4.223 
ATOM   2244  CG1 VAL A 352     -35.751  16.159   3.725 
ATOM   2245  CG2 VAL A 352     -34.070  18.129   3.588 
ATOM   2246  C   VAL A 352     -33.256  17.543   6.194 
ATOM   2247  O   VAL A 352     -32.333  16.853   6.623 
ATOM   2248  N   GLN A 353     -33.202  18.892   6.166 
ATOM   2249  CA  GLN A 353     -32.006  19.569   6.575 
ATOM   2250  CB  GLN A 353     -32.114  21.099   6.710 
ATOM   2251  CG  GLN A 353     -32.241  21.927   5.439 
ATOM   2252  CD  GLN A 353     -32.061  23.376   5.884 
ATOM   2253  OE1 GLN A 353     -30.967  23.786   6.271 
ATOM   2254  NE2 GLN A 353     -33.165  24.171   5.856 
ATOM   2255  C   GLN A 353     -31.717  19.156   7.978 
ATOM   2256  O   GLN A 353     -30.567  18.901   8.327 
ATOM   2257  N   THR A 354     -32.765  19.102   8.818 
ATOM   2258  CA  THR A 354     -32.629  18.803  10.213 
ATOM   2259  CB  THR A 354     -33.926  18.934  10.960 
ATOM   2260  OG1 THR A 354     -34.441  20.249  10.818 
ATOM   2261  CG2 THR A 354     -33.682  18.617  12.446 
ATOM   2262  C   THR A 354     -32.149  17.399  10.413 
ATOM   2263  O   THR A 354     -31.271  17.169  11.239 
ATOM   2264  N   ARG A 355     -32.710  16.409   9.688 
ATOM   2265  CA  ARG A 355     -32.270  15.067   9.969 
ATOM   2266  CB  ARG A 355     -33.045  13.940   9.256 
ATOM   2267  CG  ARG A 355     -34.227  13.382  10.060 
ATOM   2268  CD  ARG A 355     -35.574  14.092   9.905 
ATOM   2269  NE  ARG A 355     -36.480  13.155   9.176 
ATOM   2270  CZ  ARG A 355     -36.759  13.347   7.855 
ATOM   2271  NH1 ARG A 355     -36.283  14.453   7.214 
ATOM   2272  NH2 ARG A 355     -37.517  12.433   7.180 
ATOM   2273  C   ARG A 355     -30.827  14.873   9.623 
ATOM   2274  O   ARG A 355     -30.057  14.355  10.432 
ATOM   2275  N   VAL A 356     -30.404  15.308   8.423 
ATOM   2276  CA  VAL A 356     -29.045  15.065   8.025 
ATOM   2277  CB  VAL A 356     -28.727  15.566   6.639 
ATOM   2278  CG1 VAL A 356     -29.684  14.884   5.649 
ATOM   2279  CG2 VAL A 356     -28.794  17.101   6.604 
ATOM   2280  C   VAL A 356     -28.174  15.793   8.990 
ATOM   2281  O   VAL A 356     -27.091  15.342   9.359 
ATOM   2282  N   GLN A 357     -28.661  16.965   9.417 
ATOM   2283  CA  GLN A 357     -27.995  17.851  10.314 
ATOM   2284  CB  GLN A 357     -28.857  19.113  10.460 
ATOM   2285  CG  GLN A 357     -28.159  20.365  10.970 
ATOM   2286  CD  GLN A 357     -29.072  21.509  10.558 
ATOM   2287  OE1 GLN A 357     -29.670  21.489   9.482 
ATOM   2288  NE2 GLN A 357     -29.195  22.533  11.441 
ATOM   2289  C   GLN A 357     -27.866  17.149  11.635 
ATOM   2290  O   GLN A 357     -26.872  17.314  12.339 
ATOM   2291  N   ALA A 358     -28.911  16.397  12.032 
ATOM   2292  CA  ALA A 358     -28.915  15.659  13.266 
ATOM   2293  CB  ALA A 358     -30.294  15.076  13.613 
ATOM   2294  C   ALA A 358     -27.969  14.497  13.228 
ATOM   2295  O   ALA A 358     -27.167  14.311  14.142 
ATOM   2296  N   GLU A 359     -28.010  13.690  12.147 
ATOM   2297  CA  GLU A 359     -27.201  12.503  12.153 
ATOM   2298  CB  GLU A 359     -27.436  11.508  11.003 
ATOM   2299  CG  GLU A 359     -26.916  11.919   9.632 
ATOM   2300  CD  GLU A 359     -26.946  10.635   8.820 
ATOM   2301  OE1 GLU A 359     -27.489   9.631   9.346 
ATOM   2302  OE2 GLU A 359     -26.423  10.628   7.677 
ATOM   2303  C   GLU A 359     -25.767  12.912  12.170 
ATOM   2304  O   GLU A 359     -24.923  12.202  12.709 
ATOM   2305  N   LEU A 360     -25.444  14.066  11.555 
ATOM   2306  CA  LEU A 360     -24.084  14.511  11.613 
ATOM   2307  CB  LEU A 360     -23.750  15.799  10.832 
ATOM   2308  CG  LEU A 360     -23.347  15.572   9.363 
ATOM   2309  CD1 LEU A 360     -24.483  14.951   8.543 
ATOM   2310  CD2 LEU A 360     -22.783  16.858   8.737 
ATOM   2311  C   LEU A 360     -23.706  14.764  13.033 
ATOM   2312  O   LEU A 360     -22.584  14.469  13.433 
ATOM   2313  N   ASP A 361     -24.613  15.338  13.836 
ATOM   2314  CA  ASP A 361     -24.257  15.624  15.194 
ATOM   2315  CB  ASP A 361     -25.336  16.441  15.914 
ATOM   2316  CG  ASP A 361     -25.341  17.793  15.224 
ATOM   2317  OD1 ASP A 361     -24.230  18.335  14.982 
ATOM   2318  OD2 ASP A 361     -26.454  18.295  14.917 
ATOM   2319  C   ASP A 361     -24.042  14.339  15.932 
ATOM   2320  O   ASP A 361     -23.116  14.222  16.733 
ATOM   2321  N   GLN A 362     -24.900  13.330  15.687 
ATOM   2322  CA  GLN A 362     -24.768  12.095  16.401 
ATOM   2323  CB  GLN A 362     -25.898  11.109  16.067 
ATOM   2324  CG  GLN A 362     -25.650   9.683  16.567 
ATOM   2325  CD  GLN A 362     -25.713   9.660  18.087 
ATOM   2326  OE1 GLN A 362     -24.981  10.379  18.767 
ATOM   2327  NE2 GLN A 362     -26.607   8.801  18.642 
ATOM   2328  C   GLN A 362     -23.490  11.401  16.054 
ATOM   2329  O   GLN A 362     -22.743  10.997  16.943 
ATOM   2330  N   VAL A 363     -23.221  11.218  14.748 
ATOM   2331  CA  VAL A 363     -22.058  10.483  14.344 
ATOM   2332  CB  VAL A 363     -22.092  10.158  12.882 
ATOM   2333  CG1 VAL A 363     -20.774   9.469  12.501 
ATOM   2334  CG2 VAL A 363     -23.353   9.324  12.595 
ATOM   2335  C   VAL A 363     -20.771  11.215  14.590 
ATOM   2336  O   VAL A 363     -19.928  10.760  15.359 
ATOM   2337  N   VAL A 364     -20.585  12.377  13.930 
ATOM   2338  CA  VAL A 364     -19.332  13.083  14.019 
ATOM   2339  CB  VAL A 364     -19.136  14.122  12.951 
ATOM   2340  CG1 VAL A 364     -19.374  13.455  11.587 
ATOM   2341  CG2 VAL A 364     -20.000  15.355  13.246 
ATOM   2342  C   VAL A 364     -19.197  13.757  15.341 
ATOM   2343  O   VAL A 364     -18.104  13.846  15.896 
ATOM   2344  N   GLY A 365     -20.312  14.291  15.866 
ATOM   2345  CA  GLY A 365     -20.252  14.975  17.121 
ATOM   2346  C   GLY A 365     -19.996  16.424  16.839 
ATOM   2347  O   GLY A 365     -19.470  16.802  15.793 
ATOM   2348  N   ARG A 366     -20.371  17.270  17.808 
ATOM   2349  CA  ARG A 366     -20.206  18.691  17.776 
ATOM   2350  CB  ARG A 366     -20.910  19.388  18.953 
ATOM   2351  CG  ARG A 366     -22.427  19.197  18.948 
ATOM   2352  CD  ARG A 366     -23.218  20.425  18.495 
ATOM   2353  NE  ARG A 366     -22.722  20.831  17.150 
ATOM   2354  CZ  ARG A 366     -23.599  20.967  16.113 
ATOM   2355  NH1 ARG A 366     -24.897  20.572  16.257 
ATOM   2356  NH2 ARG A 366     -23.179  21.508  14.933 
ATOM   2357  C   ARG A 366     -18.741  18.992  17.891 
ATOM   2358  O   ARG A 366     -18.289  20.073  17.522 
ATOM   2359  N   ASP A 367     -17.968  18.047  18.456 
ATOM   2360  CA  ASP A 367     -16.580  18.253  18.764 
ATOM   2361  CB  ASP A 367     -15.924  17.072  19.495 
ATOM   2362  CG  ASP A 367     -16.350  17.102  20.954 
ATOM   2363  OD1 ASP A 367     -17.216  17.944  21.313 
ATOM   2364  OD2 ASP A 367     -15.795  16.282  21.733 
ATOM   2365  C   ASP A 367     -15.723  18.518  17.563 
ATOM   2366  O   ASP A 367     -14.780  19.302  17.650 
ATOM   2367  N   ARG A 368     -16.002  17.874  16.420 
ATOM   2368  CA  ARG A 368     -15.103  17.968  15.305 
ATOM   2369  CB  ARG A 368     -14.333  16.638  15.171 
ATOM   2370  CG  ARG A 368     -13.490  16.439  13.915 
ATOM   2371  CD  ARG A 368     -12.745  15.099  13.917 
ATOM   2372  NE  ARG A 368     -13.695  14.046  14.381 
ATOM   2373  CZ  ARG A 368     -14.520  13.404  13.501 
ATOM   2374  NH1 ARG A 368     -14.483  13.716  12.172 
ATOM   2375  NH2 ARG A 368     -15.384  12.445  13.946 
ATOM   2376  C   ARG A 368     -15.929  18.185  14.073 
ATOM   2377  O   ARG A 368     -17.156  18.204  14.134 
ATOM   2378  N   LEU A 369     -15.262  18.399  12.921 
ATOM   2379  CA  LEU A 369     -15.938  18.603  11.672 
ATOM   2380  CB  LEU A 369     -15.358  19.807  10.917 
ATOM   2381  CG  LEU A 369     -13.836  19.722  10.713 
ATOM   2382  CD1 LEU A 369     -13.464  18.799   9.546 
ATOM   2383  CD2 LEU A 369     -13.204  21.113  10.627 
ATOM   2384  C   LEU A 369     -15.802  17.340  10.862 
ATOM   2385  O   LEU A 369     -14.786  16.647  10.910 
ATOM   2386  N   PRO A 370     -16.823  17.048  10.098 
ATOM   2387  CA  PRO A 370     -16.939  15.817   9.350 
ATOM   2388  CD  PRO A 370     -18.101  17.717  10.286 
ATOM   2389  CB  PRO A 370     -18.329  15.881   8.706 
ATOM   2390  CG  PRO A 370     -19.144  16.781   9.658 
ATOM   2391  C   PRO A 370     -15.823  15.568   8.379 
ATOM   2392  O   PRO A 370     -15.256  16.521   7.847 
ATOM   2393  N   CYS A 371     -15.486  14.279   8.165 
ATOM   2394  CA  CYS A 371     -14.413  13.853   7.306 
ATOM   2395  CB  CYS A 371     -13.221  13.353   8.150 
ATOM   2396  SG  CYS A 371     -11.830  12.633   7.231 
ATOM   2397  C   CYS A 371     -14.932  12.691   6.506 
ATOM   2398  O   CYS A 371     -15.988  12.133   6.797 
ATOM   2399  N   MET A 372     -14.157  12.267   5.492 
ATOM   2400  CA  MET A 372     -14.471  11.206   4.579 
ATOM   2401  CB  MET A 372     -13.361  10.996   3.528 
ATOM   2402  CG  MET A 372     -13.358  12.034   2.404 
ATOM   2403  SD  MET A 372     -14.544  11.671   1.071 
ATOM   2404  CE  MET A 372     -16.024  11.649   2.121 
ATOM   2405  C   MET A 372     -14.620   9.925   5.331 
ATOM   2406  O   MET A 372     -15.342   9.027   4.900 
ATOM   2407  N   GLY A 373     -13.907   9.782   6.458 
ATOM   2408  CA  GLY A 373     -13.950   8.561   7.209 
ATOM   2409  C   GLY A 373     -15.351   8.291   7.683 
ATOM   2410  O   GLY A 373     -15.773   7.139   7.762 
ATOM   2411  N   ASP A 374     -16.099   9.354   8.025 
ATOM   2412  CA  ASP A 374     -17.413   9.326   8.613 
ATOM   2413  CB  ASP A 374     -17.871  10.734   9.019 
ATOM   2414  CG  ASP A 374     -16.871  11.296  10.020 
ATOM   2415  OD1 ASP A 374     -16.234  10.503  10.765 
ATOM   2416  OD2 ASP A 374     -16.724  12.545  10.037 
ATOM   2417  C   ASP A 374     -18.460   8.791   7.671 
ATOM   2418  O   ASP A 374     -19.538   8.385   8.103 
ATOM   2419  N   GLN A 375     -18.171   8.763   6.362 
ATOM   2420  CA  GLN A 375     -19.122   8.511   5.314 
ATOM   2421  CB  GLN A 375     -18.407   8.417   3.955 
ATOM   2422  CG  GLN A 375     -19.331   8.352   2.741 
ATOM   2423  CD  GLN A 375     -18.447   8.340   1.502 
ATOM   2424  OE1 GLN A 375     -18.755   8.977   0.496 
ATOM   2425  NE2 GLN A 375     -17.311   7.596   1.580 
ATOM   2426  C   GLN A 375     -19.924   7.250   5.529 
ATOM   2427  O   GLN A 375     -21.125   7.268   5.269 
ATOM   2428  N   PRO A 376     -19.372   6.150   5.957 
ATOM   2429  CA  PRO A 376     -20.175   4.962   6.129 
ATOM   2430  CD  PRO A 376     -17.983   5.831   5.684 
ATOM   2431  CB  PRO A 376     -19.187   3.794   6.200 
ATOM   2432  CG  PRO A 376     -17.800   4.450   6.330 
ATOM   2433  C   PRO A 376     -21.168   5.019   7.263 
ATOM   2434  O   PRO A 376     -22.134   4.260   7.230 
ATOM   2435  N   ASN A 377     -20.913   5.849   8.291 
ATOM   2436  CA  ASN A 377     -21.736   6.059   9.459 
ATOM   2437  CB  ASN A 377     -20.969   6.682  10.639 
ATOM   2438  CG  ASN A 377     -20.136   5.594  11.298 
ATOM   2439  OD1 ASN A 377     -20.620   4.494  11.554 
ATOM   2440  ND2 ASN A 377     -18.845   5.910  11.588 
ATOM   2441  C   ASN A 377     -22.900   6.972   9.171 
ATOM   2442  O   ASN A 377     -23.741   7.203  10.037 
ATOM   2443  N   LEU A 378     -22.827   7.661   8.022 
ATOM   2444  CA  LEU A 378     -23.670   8.674   7.435 
ATOM   2445  CB  LEU A 378     -22.884   9.797   6.745 
ATOM   2446  CG  LEU A 378     -22.044  10.563   7.789 
ATOM   2447  CD1 LEU A 378     -21.389  11.820   7.199 
ATOM   2448  CD2 LEU A 378     -22.868  10.856   9.054 
ATOM   2449  C   LEU A 378     -24.864   8.275   6.601 
ATOM   2450  O   LEU A 378     -25.237   9.124   5.792 
ATOM   2451  N   PRO A 379     -25.424   7.090   6.607 
ATOM   2452  CA  PRO A 379     -26.450   6.700   5.651 
ATOM   2453  CD  PRO A 379     -25.566   6.370   7.860 
ATOM   2454  CB  PRO A 379     -27.080   5.433   6.225 
ATOM   2455  CG  PRO A 379     -26.883   5.591   7.741 
ATOM   2456  C   PRO A 379     -27.503   7.721   5.290 
ATOM   2457  O   PRO A 379     -27.928   7.716   4.135 
ATOM   2458  N   TYR A 380     -27.966   8.583   6.218 
ATOM   2459  CA  TYR A 380     -28.964   9.566   5.878 
ATOM   2460  CB  TYR A 380     -29.494  10.317   7.115 
ATOM   2461  CG  TYR A 380     -30.784  10.964   6.742 
ATOM   2462  CD1 TYR A 380     -31.927  10.199   6.658 
ATOM   2463  CD2 TYR A 380     -30.863  12.312   6.485 
ATOM   2464  CE1 TYR A 380     -33.130  10.775   6.324 
ATOM   2465  CE2 TYR A 380     -32.064  12.898   6.151 
ATOM   2466  CZ  TYR A 380     -33.197  12.123   6.057 
ATOM   2467  OH  TYR A 380     -34.430  12.715   5.710 
ATOM   2468  C   TYR A 380     -28.374  10.580   4.931 
ATOM   2469  O   TYR A 380     -29.018  10.990   3.967 
ATOM   2470  N   VAL A 381     -27.126  11.018   5.190 
ATOM   2471  CA  VAL A 381     -26.475  12.019   4.390 
ATOM   2472  CB  VAL A 381     -25.116  12.379   4.911 
ATOM   2473  CG1 VAL A 381     -24.471  13.385   3.943 
ATOM   2474  CG2 VAL A 381     -25.267  12.903   6.350 
ATOM   2475  C   VAL A 381     -26.310  11.483   3.002 
ATOM   2476  O   VAL A 381     -26.541  12.187   2.020 
ATOM   2477  N   LEU A 382     -25.900  10.207   2.882 
ATOM   2478  CA  LEU A 382     -25.719   9.615   1.589 
ATOM   2479  CB  LEU A 382     -25.137   8.195   1.654 
ATOM   2480  CG  LEU A 382     -23.728   8.133   2.276 
ATOM   2481  CD1 LEU A 382     -23.184   6.698   2.274 
ATOM   2482  CD2 LEU A 382     -22.768   9.133   1.611 
ATOM   2483  C   LEU A 382     -27.059   9.534   0.920 
ATOM   2484  O   LEU A 382     -27.169   9.708  -0.292 
ATOM   2485  N   ALA A 383     -28.115   9.241   1.703 
ATOM   2486  CA  ALA A 383     -29.450   9.110   1.183 
ATOM   2487  CB  ALA A 383     -30.465   8.681   2.257 
ATOM   2488  C   ALA A 383     -29.914  10.420   0.617 
ATOM   2489  O   ALA A 383     -30.517  10.466  -0.453 
ATOM   2490  N   PHE A 384     -29.627  11.526   1.325 
ATOM   2491  CA  PHE A 384     -30.022  12.838   0.896 
ATOM   2492  CB  PHE A 384     -29.563  13.937   1.871 
ATOM   2493  CG  PHE A 384     -29.899  15.276   1.300 
ATOM   2494  CD1 PHE A 384     -31.166  15.794   1.426 
ATOM   2495  CD2 PHE A 384     -28.941  16.020   0.648 
ATOM   2496  CE1 PHE A 384     -31.477  17.030   0.906 
ATOM   2497  CE2 PHE A 384     -29.246  17.255   0.125 
ATOM   2498  CZ  PHE A 384     -30.516  17.762   0.253 
ATOM   2499  C   PHE A 384     -29.327  13.086  -0.394 
ATOM   2500  O   PHE A 384     -29.869  13.706  -1.308 
ATOM   2501  N   LEU A 385     -28.080  12.598  -0.476 
ATOM   2502  CA  LEU A 385     -27.251  12.833  -1.610 
ATOM   2503  CB  LEU A 385     -25.888  12.136  -1.445 
ATOM   2504  CG  LEU A 385     -24.815  12.621  -2.433 
ATOM   2505  CD1 LEU A 385     -25.171  12.319  -3.898 
ATOM   2506  CD2 LEU A 385     -24.504  14.103  -2.178 
ATOM   2507  C   LEU A 385     -27.909  12.265  -2.834 
ATOM   2508  O   LEU A 385     -28.074  12.962  -3.832 
ATOM   2509  N   TYR A 386     -28.310  10.980  -2.786 
ATOM   2510  CA  TYR A 386     -28.910  10.294  -3.901 
ATOM   2511  CB  TYR A 386     -28.921   8.764  -3.731 
ATOM   2512  CG  TYR A 386     -27.533   8.303  -4.038 
ATOM   2513  CD1 TYR A 386     -27.186   7.997  -5.335 
ATOM   2514  CD2 TYR A 386     -26.574   8.187  -3.057 
ATOM   2515  CE1 TYR A 386     -25.917   7.575  -5.651 
ATOM   2516  CE2 TYR A 386     -25.299   7.765  -3.365 
ATOM   2517  CZ  TYR A 386     -24.970   7.459  -4.666 
ATOM   2518  OH  TYR A 386     -23.667   7.027  -4.993 
ATOM   2519  C   TYR A 386     -30.290  10.794  -4.201 
ATOM   2520  O   TYR A 386     -30.715  10.793  -5.354 
ATOM   2521  N   GLU A 387     -31.060  11.174  -3.166 
ATOM   2522  CA  GLU A 387     -32.398  11.648  -3.383 
ATOM   2523  CB  GLU A 387     -33.155  11.911  -2.071 
ATOM   2524  CG  GLU A 387     -34.565  12.461  -2.289 
ATOM   2525  CD  GLU A 387     -35.411  11.404  -2.983 
ATOM   2526  OE1 GLU A 387     -34.940  10.241  -3.108 
ATOM   2527  OE2 GLU A 387     -36.547  11.751  -3.399 
ATOM   2528  C   GLU A 387     -32.362  12.932  -4.153 
ATOM   2529  O   GLU A 387     -33.149  13.139  -5.076 
ATOM   2530  N   ALA A 388     -31.430  13.833  -3.796 
ATOM   2531  CA  ALA A 388     -31.328  15.091  -4.476 
ATOM   2532  CB  ALA A 388     -30.229  16.000  -3.898 
ATOM   2533  C   ALA A 388     -30.983  14.793  -5.897 
ATOM   2534  O   ALA A 388     -31.403  15.500  -6.811 
ATOM   2535  N   MET A 389     -30.153  13.753  -6.097 
ATOM   2536  CA  MET A 389     -29.725  13.365  -7.406 
ATOM   2537  CB  MET A 389     -28.702  12.217  -7.341 
ATOM   2538  CG  MET A 389     -27.924  11.973  -8.636 
ATOM   2539  SD  MET A 389     -26.734  10.598  -8.540 
ATOM   2540  CE  MET A 389     -25.657  11.319  -7.267 
ATOM   2541  C   MET A 389     -30.893  12.897  -8.238 
ATOM   2542  O   MET A 389     -31.077  13.368  -9.359 
ATOM   2543  N   ARG A 390     -31.723  11.958  -7.723 
ATOM   2544  CA  ARG A 390     -32.810  11.473  -8.537 
ATOM   2545  CB  ARG A 390     -33.523  10.204  -8.016 
ATOM   2546  CG  ARG A 390     -34.215  10.348  -6.663 
ATOM   2547  CD  ARG A 390     -35.262   9.266  -6.391 
ATOM   2548  NE  ARG A 390     -36.380   9.521  -7.339 
ATOM   2549  CZ  ARG A 390     -37.386  10.383  -7.015 
ATOM   2550  NH1 ARG A 390     -37.449  10.937  -5.769 
ATOM   2551  NH2 ARG A 390     -38.328  10.696  -7.951 
ATOM   2552  C   ARG A 390     -33.852  12.532  -8.703 
ATOM   2553  O   ARG A 390     -34.351  12.781  -9.798 
ATOM   2554  N   PHE A 391     -34.183  13.202  -7.590 
ATOM   2555  CA  PHE A 391     -35.228  14.182  -7.529 
ATOM   2556  CB  PHE A 391     -35.323  14.727  -6.087 
ATOM   2557  CG  PHE A 391     -36.477  15.657  -5.928 
ATOM   2558  CD1 PHE A 391     -37.746  15.160  -5.745 
ATOM   2559  CD2 PHE A 391     -36.290  17.022  -5.931 
ATOM   2560  CE1 PHE A 391     -38.818  16.006  -5.589 
ATOM   2561  CE2 PHE A 391     -37.359  17.873  -5.776 
ATOM   2562  CZ  PHE A 391     -38.626  17.366  -5.605 
ATOM   2563  C   PHE A 391     -34.916  15.331  -8.447 
ATOM   2564  O   PHE A 391     -35.768  15.757  -9.225 
ATOM   2565  N   SER A 392     -33.686  15.879  -8.354 
ATOM   2566  CA  SER A 392     -33.273  17.027  -9.122 
ATOM   2567  CB  SER A 392     -31.962  17.649  -8.616 
ATOM   2568  OG  SER A 392     -31.571  18.724  -9.460 
ATOM   2569  C   SER A 392     -33.036  16.693 -10.557 
ATOM   2570  O   SER A 392     -33.473  17.429 -11.443 
ATOM   2571  N   SER A 393     -32.311  15.584 -10.812 
ATOM   2572  CA  SER A 393     -31.979  15.204 -12.155 
ATOM   2573  CB  SER A 393     -33.206  14.790 -12.987 
ATOM   2574  OG  SER A 393     -33.812  13.638 -12.423 
ATOM   2575  C   SER A 393     -31.369  16.390 -12.835 
ATOM   2576  O   SER A 393     -31.698  16.679 -13.984 
ATOM   2577  N   PHE A 394     -30.410  17.064 -12.168 
ATOM   2578  CA  PHE A 394     -29.884  18.294 -12.688 
ATOM   2579  CB  PHE A 394     -28.951  19.090 -11.740 
ATOM   2580  CG  PHE A 394     -27.751  18.333 -11.285 
ATOM   2581  CD1 PHE A 394     -27.837  17.464 -10.222 
ATOM   2582  CD2 PHE A 394     -26.531  18.521 -11.892 
ATOM   2583  CE1 PHE A 394     -26.730  16.777  -9.787 
ATOM   2584  CE2 PHE A 394     -25.419  17.835 -11.460 
ATOM   2585  CZ  PHE A 394     -25.516  16.959 -10.406 
ATOM   2586  C   PHE A 394     -29.292  18.074 -14.042 
ATOM   2587  O   PHE A 394     -29.204  19.028 -14.808 
ATOM   2588  N   VAL A 395     -28.783  16.870 -14.366 
ATOM   2589  CA  VAL A 395     -28.419  16.666 -15.747 
ATOM   2590  CB  VAL A 395     -27.088  15.985 -15.919 
ATOM   2591  CG1 VAL A 395     -26.829  15.739 -17.415 
ATOM   2592  CG2 VAL A 395     -26.017  16.869 -15.260 
ATOM   2593  C   VAL A 395     -29.492  15.778 -16.338 
ATOM   2594  O   VAL A 395     -29.318  14.566 -16.450 
ATOM   2595  N   PRO A 396     -30.597  16.380 -16.731 
ATOM   2596  CA  PRO A 396     -31.761  15.691 -17.247 
ATOM   2597  CD  PRO A 396     -30.606  17.794 -17.069 
ATOM   2598  CB  PRO A 396     -32.756  16.798 -17.594 
ATOM   2599  CG  PRO A 396     -31.843  17.982 -17.964 
ATOM   2600  C   PRO A 396     -31.498  14.819 -18.438 
ATOM   2601  O   PRO A 396     -32.035  13.711 -18.491 
ATOM   2602  N   VAL A 397     -30.719  15.306 -19.425 
ATOM   2603  CA  VAL A 397     -30.407  14.506 -20.575 
ATOM   2604  CB  VAL A 397     -31.084  14.968 -21.829 
ATOM   2605  CG1 VAL A 397     -30.554  14.133 -23.006 
ATOM   2606  CG2 VAL A 397     -32.605  14.860 -21.627 
ATOM   2607  C   VAL A 397     -28.928  14.616 -20.791 
ATOM   2608  O   VAL A 397     -28.350  15.691 -20.644 
ATOM   2609  N   THR A 398     -28.280  13.501 -21.179 
ATOM   2610  CA  THR A 398     -26.852  13.482 -21.329 
ATOM   2611  CB  THR A 398     -26.280  12.100 -21.446 
ATOM   2612  OG1 THR A 398     -26.753  11.473 -22.631 
ATOM   2613  CG2 THR A 398     -26.709  11.285 -20.214 
ATOM   2614  C   THR A 398     -26.489  14.210 -22.581 
ATOM   2615  O   THR A 398     -27.358  14.646 -23.336 
ATOM   2616  N   ILE A 399     -25.173  14.391 -22.813 
ATOM   2617  CA  ILE A 399     -24.742  15.036 -24.014 
ATOM   2618  CB  ILE A 399     -23.251  15.148 -24.140 
ATOM   2619  CG1 ILE A 399     -22.695  16.018 -23.001 
ATOM   2620  CG2 ILE A 399     -22.925  15.686 -25.544 
ATOM   2621  CD1 ILE A 399     -21.180  15.917 -22.836 
ATOM   2622  C   ILE A 399     -25.250  14.154 -25.101 
ATOM   2623  O   ILE A 399     -25.123  12.932 -25.018 
ATOM   2624  N   PRO A 400     -25.818  14.740 -26.117 
ATOM   2625  CA  PRO A 400     -26.460  14.010 -27.175 
ATOM   2626  CD  PRO A 400     -26.030  16.173 -26.206 
ATOM   2627  CB  PRO A 400     -26.894  15.064 -28.193 
ATOM   2628  CG  PRO A 400     -27.041  16.350 -27.355 
ATOM   2629  C   PRO A 400     -25.552  12.960 -27.722 
ATOM   2630  O   PRO A 400     -24.345  13.182 -27.805 
ATOM   2631  N   HIS A 401     -26.123  11.790 -28.069 
ATOM   2632  CA  HIS A 401     -25.361  10.676 -28.552 
ATOM   2633  ND1 HIS A 401     -24.343   8.642 -25.888 
ATOM   2634  CG  HIS A 401     -25.445   9.275 -26.418 
ATOM   2635  CB  HIS A 401     -25.760   9.343 -27.887 
ATOM   2636  NE2 HIS A 401     -25.468   9.494 -24.171 
ATOM   2637  CD2 HIS A 401     -26.122   9.790 -25.355 
ATOM   2638  CE1 HIS A 401     -24.406   8.803 -24.542 
ATOM   2639  C   HIS A 401     -25.609  10.525 -30.024 
ATOM   2640  O   HIS A 401     -26.369  11.280 -30.628 
ATOM   2641  N   ALA A 402     -24.906   9.559 -30.648 
ATOM   2642  CA  ALA A 402     -25.075   9.276 -32.052 
ATOM   2643  CB  ALA A 402     -24.106  10.061 -32.955 
ATOM   2644  C   ALA A 402     -24.787   7.816 -32.257 
ATOM   2645  O   ALA A 402     -23.914   7.248 -31.606 
ATOM   2646  N   THR A 403     -25.521   7.154 -33.175 
ATOM   2647  CA  THR A 403     -25.265   5.755 -33.403 
ATOM   2648  CB  THR A 403     -26.473   4.979 -33.847 
ATOM   2649  OG1 THR A 403     -26.999   5.526 -35.047 
ATOM   2650  CG2 THR A 403     -27.527   5.021 -32.729 
ATOM   2651  C   THR A 403     -24.185   5.584 -34.439 
ATOM   2652  O   THR A 403     -24.075   6.370 -35.378 
ATOM   2653  N   THR A 404     -23.304   4.583 -34.212 
ATOM   2654  CA  THR A 404     -22.229   4.160 -35.061 
ATOM   2655  CB  THR A 404     -21.231   3.331 -34.308 
ATOM   2656  OG1 THR A 404     -20.738   4.067 -33.198 
ATOM   2657  CG2 THR A 404     -20.069   2.962 -35.245 
ATOM   2658  C   THR A 404     -22.727   3.340 -36.213 
ATOM   2659  O   THR A 404     -22.215   3.458 -37.325 
ATOM   2660  N   ALA A 405     -23.720   2.454 -35.972 
ATOM   2661  CA  ALA A 405     -24.194   1.608 -37.032 
ATOM   2662  CB  ALA A 405     -23.543   0.213 -37.037 
ATOM   2663  C   ALA A 405     -25.665   1.407 -36.855 
ATOM   2664  O   ALA A 405     -26.217   1.673 -35.790 
ATOM   2665  N   ASN A 406     -26.349   0.935 -37.916 
ATOM   2666  CA  ASN A 406     -27.757   0.730 -37.788 
ATOM   2667  CB  ASN A 406     -28.417   0.225 -39.078 
ATOM   2668  CG  ASN A 406     -27.698  -1.055 -39.462 
ATOM   2669  OD1 ASN A 406     -26.644  -1.022 -40.095 
ATOM   2670  ND2 ASN A 406     -28.266  -2.218 -39.047 
ATOM   2671  C   ASN A 406     -27.941  -0.294 -36.714 
ATOM   2672  O   ASN A 406     -27.222  -1.286 -36.662 
ATOM   2673  N   THR A 407     -28.894  -0.041 -35.795 
ATOM   2674  CA  THR A 407     -29.147  -0.938 -34.706 
ATOM   2675  CB  THR A 407     -28.297  -0.660 -33.500 
ATOM   2676  OG1 THR A 407     -28.588  -1.600 -32.478 
ATOM   2677  CG2 THR A 407     -28.561   0.777 -33.011 
ATOM   2678  C   THR A 407     -30.567  -0.728 -34.315 
ATOM   2679  O   THR A 407     -31.215   0.162 -34.856 
ATOM   2680  N   SER A 408     -31.114  -1.538 -33.382 
ATOM   2681  CA  SER A 408     -32.482  -1.315 -33.000 
ATOM   2682  CB  SER A 408     -33.475  -2.353 -33.552 
ATOM   2683  OG  SER A 408     -33.572  -2.249 -34.964 
ATOM   2684  C   SER A 408     -32.574  -1.393 -31.512 
ATOM   2685  O   SER A 408     -31.752  -2.035 -30.861 
ATOM   2686  N   VAL A 409     -33.584  -0.713 -30.932 
ATOM   2687  CA  VAL A 409     -33.792  -0.724 -29.516 
ATOM   2688  CB  VAL A 409     -33.487   0.597 -28.888 
ATOM   2689  CG1 VAL A 409     -33.951   0.564 -27.423 
ATOM   2690  CG2 VAL A 409     -31.990   0.882 -29.079 
ATOM   2691  C   VAL A 409     -35.244  -0.975 -29.273 
ATOM   2692  O   VAL A 409     -36.107  -0.287 -29.816 
ATOM   2693  N   LEU A 410     -35.546  -1.977 -28.429 
ATOM   2694  CA  LEU A 410     -36.898  -2.312 -28.106 
ATOM   2695  CB  LEU A 410     -37.611  -1.272 -27.232 
ATOM   2696  CG  LEU A 410     -37.050  -1.282 -25.800 
ATOM   2697  CD1 LEU A 410     -37.746  -0.255 -24.907 
ATOM   2698  CD2 LEU A 410     -37.113  -2.692 -25.197 
ATOM   2699  C   LEU A 410     -37.663  -2.570 -29.363 
ATOM   2700  O   LEU A 410     -38.865  -2.315 -29.429 
ATOM   2701  N   GLY A 411     -36.970  -3.090 -30.396 
ATOM   2702  CA  GLY A 411     -37.614  -3.505 -31.611 
ATOM   2703  C   GLY A 411     -37.544  -2.450 -32.680 
ATOM   2704  O   GLY A 411     -37.606  -2.772 -33.866 
ATOM   2705  N   TYR A 412     -37.382  -1.165 -32.313 
ATOM   2706  CA  TYR A 412     -37.425  -0.157 -33.339 
ATOM   2707  CB  TYR A 412     -37.921   1.221 -32.858 
ATOM   2708  CG  TYR A 412     -39.355   1.063 -32.463 
ATOM   2709  CD1 TYR A 412     -40.325   0.826 -33.411 
ATOM   2710  CD2 TYR A 412     -39.736   1.173 -31.146 
ATOM   2711  CE1 TYR A 412     -41.646   0.682 -33.051 
ATOM   2712  CE2 TYR A 412     -41.056   1.033 -30.779 
ATOM   2713  CZ  TYR A 412     -42.014   0.785 -31.731 
ATOM   2714  OH  TYR A 412     -43.366   0.640 -31.354 
ATOM   2715  C   TYR A 412     -36.080   0.014 -33.990 
ATOM   2716  O   TYR A 412     -35.047   0.062 -33.324 
ATOM   2717  N   HIS A 413     -36.079   0.084 -35.341 
ATOM   2718  CA  HIS A 413     -34.881   0.242 -36.128 
ATOM   2719  ND1 HIS A 413     -32.743  -0.566 -38.437 
ATOM   2720  CG  HIS A 413     -33.877   0.214 -38.481 
ATOM   2721  CB  HIS A 413     -35.098  -0.005 -37.633 
ATOM   2722  NE2 HIS A 413     -32.378   0.992 -39.982 
ATOM   2723  CD2 HIS A 413     -33.635   1.162 -39.430 
ATOM   2724  CE1 HIS A 413     -31.881  -0.061 -39.356 
ATOM   2725  C   HIS A 413     -34.361   1.639 -35.985 
ATOM   2726  O   HIS A 413     -35.117   2.607 -36.036 
ATOM   2727  N   ILE A 414     -33.029   1.760 -35.787 
ATOM   2728  CA  ILE A 414     -32.373   3.027 -35.653 
ATOM   2729  CB  ILE A 414     -31.868   3.278 -34.256 
ATOM   2730  CG1 ILE A 414     -33.032   3.239 -33.250 
ATOM   2731  CG2 ILE A 414     -31.116   4.618 -34.253 
ATOM   2732  CD1 ILE A 414     -32.583   3.204 -31.790 
ATOM   2733  C   ILE A 414     -31.184   3.051 -36.579 
ATOM   2734  O   ILE A 414     -30.171   2.393 -36.342 
ATOM   2735  N   PRO A 415     -31.277   3.855 -37.605 
ATOM   2736  CA  PRO A 415     -30.267   4.000 -38.628 
ATOM   2737  CD  PRO A 415     -32.295   4.887 -37.682 
ATOM   2738  CB  PRO A 415     -30.846   4.991 -39.628 
ATOM   2739  CG  PRO A 415     -31.783   5.855 -38.764 
ATOM   2740  C   PRO A 415     -28.962   4.514 -38.082 
ATOM   2741  O   PRO A 415     -28.945   5.171 -37.044 
ATOM   2742  N   LYS A 416     -27.891   4.302 -38.873 
ATOM   2743  CA  LYS A 416     -26.467   4.423 -38.680 
ATOM   2744  CB  LYS A 416     -25.718   4.022 -39.959 
ATOM   2745  CG  LYS A 416     -24.200   4.162 -39.873 
ATOM   2746  CD  LYS A 416     -23.494   3.587 -41.099 
ATOM   2747  CE  LYS A 416     -24.015   4.169 -42.416 
ATOM   2748  NZ  LYS A 416     -23.369   3.499 -43.565 
ATOM   2749  C   LYS A 416     -25.896   5.754 -38.267 
ATOM   2750  O   LYS A 416     -24.807   5.789 -37.731 
ATOM   2751  N   ASP A 417     -26.438   6.921 -38.571 
ATOM   2752  CA  ASP A 417     -25.729   8.042 -38.009 
ATOM   2753  CB  ASP A 417     -24.891   8.820 -39.040 
ATOM   2754  CG  ASP A 417     -23.596   8.054 -39.285 
ATOM   2755  OD1 ASP A 417     -22.759   7.999 -38.343 
ATOM   2756  OD2 ASP A 417     -23.430   7.511 -40.409 
ATOM   2757  C   ASP A 417     -26.796   8.937 -37.511 
ATOM   2758  O   ASP A 417     -26.922  10.076 -37.953 
ATOM   2759  N   THR A 418     -27.581   8.430 -36.546 
ATOM   2760  CA  THR A 418     -28.697   9.184 -36.075 
ATOM   2761  CB  THR A 418     -29.964   8.384 -36.059 
ATOM   2762  OG1 THR A 418     -31.054   9.181 -35.617 
ATOM   2763  CG2 THR A 418     -29.766   7.169 -35.139 
ATOM   2764  C   THR A 418     -28.428   9.658 -34.683 
ATOM   2765  O   THR A 418     -27.871   8.936 -33.857 
ATOM   2766  N   VAL A 419     -28.828  10.915 -34.406 
ATOM   2767  CA  VAL A 419     -28.621  11.522 -33.121 
ATOM   2768  CB  VAL A 419     -28.845  13.004 -33.124 
ATOM   2769  CG1 VAL A 419     -28.641  13.525 -31.693 
ATOM   2770  CG2 VAL A 419     -27.912  13.644 -34.167 
ATOM   2771  C   VAL A 419     -29.583  10.925 -32.141 
ATOM   2772  O   VAL A 419     -30.754  10.707 -32.454 
ATOM   2773  N   VAL A 420     -29.104  10.650 -30.907 
ATOM   2774  CA  VAL A 420     -29.953  10.045 -29.922 
ATOM   2775  CB  VAL A 420     -29.612   8.606 -29.657 
ATOM   2776  CG1 VAL A 420     -30.559   8.061 -28.575 
ATOM   2777  CG2 VAL A 420     -29.691   7.844 -30.992 
ATOM   2778  C   VAL A 420     -29.836  10.789 -28.622 
ATOM   2779  O   VAL A 420     -28.765  11.269 -28.255 
ATOM   2780  N   PHE A 421     -30.966  10.894 -27.892 
ATOM   2781  CA  PHE A 421     -31.030  11.590 -26.634 
ATOM   2782  CB  PHE A 421     -32.163  12.635 -26.611 
ATOM   2783  CG  PHE A 421     -31.764  13.806 -27.446 
ATOM   2784  CD1 PHE A 421     -30.916  13.647 -28.514 
ATOM   2785  CD2 PHE A 421     -32.294  15.052 -27.202 
ATOM   2786  CE1 PHE A 421     -30.557  14.716 -29.298 
ATOM   2787  CE2 PHE A 421     -31.942  16.126 -27.986 
ATOM   2788  CZ  PHE A 421     -31.068  15.962 -29.032 
ATOM   2789  C   PHE A 421     -31.360  10.573 -25.589 
ATOM   2790  O   PHE A 421     -32.291   9.786 -25.763 
ATOM   2791  N   VAL A 422     -30.591  10.552 -24.479 
ATOM   2792  CA  VAL A 422     -30.889   9.651 -23.400 
ATOM   2793  CB  VAL A 422     -29.681   9.021 -22.756 
ATOM   2794  CG1 VAL A 422     -30.145   8.213 -21.532 
ATOM   2795  CG2 VAL A 422     -28.944   8.170 -23.801 
ATOM   2796  C   VAL A 422     -31.546  10.479 -22.346 
ATOM   2797  O   VAL A 422     -30.981  11.476 -21.890 
ATOM   2798  N   ASN A 423     -32.767  10.084 -21.929 
ATOM   2799  CA  ASN A 423     -33.486  10.854 -20.957 
ATOM   2800  CB  ASN A 423     -34.996  10.896 -21.242 
ATOM   2801  CG  ASN A 423     -35.615  12.054 -20.477 
ATOM   2802  OD1 ASN A 423     -35.259  12.326 -19.331 
ATOM   2803  ND2 ASN A 423     -36.570  12.763 -21.137 
ATOM   2804  C   ASN A 423     -33.297  10.217 -19.614 
ATOM   2805  O   ASN A 423     -33.958   9.239 -19.270 
ATOM   2806  N   GLN A 424     -32.358  10.760 -18.819 
ATOM   2807  CA  GLN A 424     -32.077  10.258 -17.503 
ATOM   2808  CB  GLN A 424     -30.788  10.847 -16.918 
ATOM   2809  CG  GLN A 424     -29.568  10.526 -17.784 
ATOM   2810  CD  GLN A 424     -28.330  11.007 -17.050 
ATOM   2811  OE1 GLN A 424     -27.769  10.276 -16.236 
ATOM   2812  NE2 GLN A 424     -27.888  12.262 -17.334 
ATOM   2813  C   GLN A 424     -33.208  10.604 -16.582 
ATOM   2814  O   GLN A 424     -33.624   9.797 -15.754 
ATOM   2815  N   TRP A 425     -33.771  11.812 -16.758 
ATOM   2816  CA  TRP A 425     -34.807  12.341 -15.921 
ATOM   2817  CB  TRP A 425     -35.331  13.685 -16.469 
ATOM   2818  CG  TRP A 425     -36.456  14.322 -15.686 
ATOM   2819  CD2 TRP A 425     -37.848  14.028 -15.884 
ATOM   2820  CD1 TRP A 425     -36.393  15.252 -14.692 
ATOM   2821  NE1 TRP A 425     -37.661  15.560 -14.256 
ATOM   2822  CE2 TRP A 425     -38.565  14.811 -14.980 
ATOM   2823  CE3 TRP A 425     -38.476  13.177 -16.747 
ATOM   2824  CZ2 TRP A 425     -39.927  14.751 -14.924 
ATOM   2825  CZ3 TRP A 425     -39.850  13.116 -16.689 
ATOM   2826  CH2 TRP A 425     -40.560  13.889 -15.792 
ATOM   2827  C   TRP A 425     -35.940  11.364 -15.944 
ATOM   2828  O   TRP A 425     -36.633  11.176 -14.947 
ATOM   2829  N   SER A 426     -36.165  10.726 -17.104 
ATOM   2830  CA  SER A 426     -37.241   9.791 -17.270 
ATOM   2831  CB  SER A 426     -37.398   9.332 -18.729 
ATOM   2832  OG  SER A 426     -37.761  10.437 -19.548 
ATOM   2833  C   SER A 426     -37.035   8.569 -16.426 
ATOM   2834  O   SER A 426     -38.002   7.891 -16.085 
ATOM   2835  N   VAL A 427     -35.774   8.187 -16.147 
ATOM   2836  CA  VAL A 427     -35.490   7.057 -15.304 
ATOM   2837  CB  VAL A 427     -34.077   6.571 -15.438 
ATOM   2838  CG1 VAL A 427     -33.830   5.479 -14.381 
ATOM   2839  CG2 VAL A 427     -33.871   6.090 -16.883 
ATOM   2840  C   VAL A 427     -35.711   7.395 -13.855 
ATOM   2841  O   VAL A 427     -36.188   6.567 -13.082 
ATOM   2842  N   ASN A 428     -35.317   8.613 -13.441 
ATOM   2843  CA  ASN A 428     -35.397   9.030 -12.066 
ATOM   2844  CB  ASN A 428     -34.655  10.350 -11.779 
ATOM   2845  CG  ASN A 428     -33.153  10.103 -11.854 
ATOM   2846  OD1 ASN A 428     -32.693   8.964 -11.786 
ATOM   2847  ND2 ASN A 428     -32.365  11.203 -11.983 
ATOM   2848  C   ASN A 428     -36.818   9.238 -11.641 
ATOM   2849  O   ASN A 428     -37.141   9.075 -10.467 
ATOM   2850  N   HIS A 429     -37.649   9.744 -12.567 
ATOM   2851  CA  HIS A 429     -39.040  10.060 -12.376 
ATOM   2852  ND1 HIS A 429     -39.688  13.120 -11.379 
ATOM   2853  CG  HIS A 429     -39.002  12.523 -12.414 
ATOM   2854  CB  HIS A 429     -39.490  11.308 -13.144 
ATOM   2855  NE2 HIS A 429     -37.785  14.243 -11.611 
ATOM   2856  CD2 HIS A 429     -37.842  13.223 -12.543 
ATOM   2857  CE1 HIS A 429     -38.915  14.142 -10.934 
ATOM   2858  C   HIS A 429     -40.010   8.933 -12.590 
ATOM   2859  O   HIS A 429     -41.198   9.117 -12.339 
ATOM   2860  N   ASP A 430     -39.582   7.788 -13.154 
ATOM   2861  CA  ASP A 430     -40.499   6.707 -13.433 
ATOM   2862  CB  ASP A 430     -39.775   5.429 -13.902 
ATOM   2863  CG  ASP A 430     -40.778   4.399 -14.410 
ATOM   2864  OD1 ASP A 430     -41.938   4.372 -13.921 
ATOM   2865  OD2 ASP A 430     -40.377   3.608 -15.304 
ATOM   2866  C   ASP A 430     -41.265   6.379 -12.184 
ATOM   2867  O   ASP A 430     -40.703   6.157 -11.113 
ATOM   2868  N   PRO A 431     -42.569   6.359 -12.321 
ATOM   2869  CA  PRO A 431     -43.451   6.098 -11.213 
ATOM   2870  CD  PRO A 431     -43.230   7.082 -13.394 
ATOM   2871  CB  PRO A 431     -44.861   6.353 -11.742 
ATOM   2872  CG  PRO A 431     -44.647   7.376 -12.873 
ATOM   2873  C   PRO A 431     -43.278   4.747 -10.601 
ATOM   2874  O   PRO A 431     -43.256   4.651  -9.376 
ATOM   2875  N   LEU A 432     -43.141   3.692 -11.425 
ATOM   2876  CA  LEU A 432     -43.042   2.370 -10.886 
ATOM   2877  CB  LEU A 432     -43.049   1.281 -11.967 
ATOM   2878  CG  LEU A 432     -44.348   1.267 -12.789 
ATOM   2879  CD1 LEU A 432     -44.480   2.537 -13.645 
ATOM   2880  CD2 LEU A 432     -44.471  -0.022 -13.610 
ATOM   2881  C   LEU A 432     -41.770   2.236 -10.110 
ATOM   2882  O   LEU A 432     -41.763   1.678  -9.015 
ATOM   2883  N   LYS A 433     -40.650   2.730 -10.671 
ATOM   2884  CA  LYS A 433     -39.381   2.631 -10.007 
ATOM   2885  CB  LYS A 433     -38.190   3.093 -10.867 
ATOM   2886  CG  LYS A 433     -37.747   2.082 -11.926 
ATOM   2887  CD  LYS A 433     -36.773   2.660 -12.955 
ATOM   2888  CE  LYS A 433     -37.463   3.536 -14.001 
ATOM   2889  NZ  LYS A 433     -36.485   4.056 -14.981 
ATOM   2890  C   LYS A 433     -39.378   3.486  -8.785 
ATOM   2891  O   LYS A 433     -38.812   3.104  -7.763 
ATOM   2892  N   TRP A 434     -39.975   4.689  -8.859 
ATOM   2893  CA  TRP A 434     -39.937   5.508  -7.686 
ATOM   2894  CB  TRP A 434     -39.046   6.740  -7.863 
ATOM   2895  CG  TRP A 434     -37.609   6.361  -8.140 
ATOM   2896  CD2 TRP A 434     -36.778   5.633  -7.227 
ATOM   2897  CD1 TRP A 434     -36.859   6.587  -9.251 
ATOM   2898  NE1 TRP A 434     -35.597   6.061  -9.082 
ATOM   2899  CE2 TRP A 434     -35.537   5.469  -7.838 
ATOM   2900  CE3 TRP A 434     -37.027   5.133  -5.982 
ATOM   2901  CZ2 TRP A 434     -34.519   4.807  -7.214 
ATOM   2902  CZ3 TRP A 434     -35.997   4.476  -5.347 
ATOM   2903  CH2 TRP A 434     -34.767   4.318  -5.950 
ATOM   2904  C   TRP A 434     -41.334   5.951  -7.383 
ATOM   2905  O   TRP A 434     -41.896   6.805  -8.067 
ATOM   2906  N   PRO A 435     -41.880   5.392  -6.331 
ATOM   2907  CA  PRO A 435     -43.238   5.668  -5.950 
ATOM   2908  CD  PRO A 435     -41.453   4.071  -5.891 
ATOM   2909  CB  PRO A 435     -43.571   4.662  -4.851 
ATOM   2910  CG  PRO A 435     -42.673   3.457  -5.181 
ATOM   2911  C   PRO A 435     -43.546   7.083  -5.584 
ATOM   2912  O   PRO A 435     -44.687   7.486  -5.805 
ATOM   2913  N   ASN A 436     -42.606   7.841  -4.982 
ATOM   2914  CA  ASN A 436     -42.902   9.225  -4.734 
ATOM   2915  CB  ASN A 436     -42.458   9.726  -3.347 
ATOM   2916  CG  ASN A 436     -43.330   9.102  -2.264 
ATOM   2917  OD1 ASN A 436     -44.336   8.452  -2.546 
ATOM   2918  ND2 ASN A 436     -42.940   9.328  -0.980 
ATOM   2919  C   ASN A 436     -42.115   9.983  -5.754 
ATOM   2920  O   ASN A 436     -41.112  10.634  -5.458 
ATOM   2921  N   PRO A 437     -42.566   9.890  -6.967 
ATOM   2922  CA  PRO A 437     -41.858  10.489  -8.060 
ATOM   2923  CD  PRO A 437     -43.986   9.787  -7.249 
ATOM   2924  CB  PRO A 437     -42.748  10.268  -9.277 
ATOM   2925  CG  PRO A 437     -44.162  10.344  -8.671 
ATOM   2926  C   PRO A 437     -41.617  11.949  -7.841 
ATOM   2927  O   PRO A 437     -40.497  12.407  -8.048 
ATOM   2928  N   GLU A 438     -42.677  12.695  -7.483 
ATOM   2929  CA  GLU A 438     -42.639  14.115  -7.294 
ATOM   2930  CB  GLU A 438     -44.012  14.769  -7.472 
ATOM   2931  CG  GLU A 438     -44.482  14.647  -8.922 
ATOM   2932  CD  GLU A 438     -43.270  14.904  -9.809 
ATOM   2933  OE1 GLU A 438     -42.650  15.992  -9.666 
ATOM   2934  OE2 GLU A 438     -42.942  14.013 -10.639 
ATOM   2935  C   GLU A 438     -42.065  14.516  -5.970 
ATOM   2936  O   GLU A 438     -41.580  15.636  -5.820 
ATOM   2937  N   ASN A 439     -42.146  13.632  -4.959 
ATOM   2938  CA  ASN A 439     -41.769  14.020  -3.628 
ATOM   2939  CB  ASN A 439     -42.610  13.318  -2.555 
ATOM   2940  CG  ASN A 439     -44.028  13.850  -2.675 
ATOM   2941  OD1 ASN A 439     -44.383  14.847  -2.049 
ATOM   2942  ND2 ASN A 439     -44.860  13.183  -3.519 
ATOM   2943  C   ASN A 439     -40.338  13.692  -3.340 
ATOM   2944  O   ASN A 439     -39.826  12.649  -3.739 
ATOM   2945  N   PHE A 440     -39.667  14.600  -2.597 
ATOM   2946  CA  PHE A 440     -38.285  14.472  -2.225 
ATOM   2947  CB  PHE A 440     -37.673  15.857  -1.936 
ATOM   2948  CG  PHE A 440     -36.243  15.766  -1.529 
ATOM   2949  CD1 PHE A 440     -35.253  15.586  -2.467 
ATOM   2950  CD2 PHE A 440     -35.888  15.898  -0.206 
ATOM   2951  CE1 PHE A 440     -33.932  15.515  -2.089 
ATOM   2952  CE2 PHE A 440     -34.569  15.828   0.178 
ATOM   2953  CZ  PHE A 440     -33.589  15.637  -0.765 
ATOM   2954  C   PHE A 440     -38.234  13.664  -0.964 
ATOM   2955  O   PHE A 440     -38.448  14.192   0.127 
ATOM   2956  N   ASP A 441     -37.924  12.354  -1.075 
ATOM   2957  CA  ASP A 441     -37.931  11.523   0.095 
ATOM   2958  CB  ASP A 441     -39.054  10.473   0.025 
ATOM   2959  CG  ASP A 441     -39.373   9.970   1.422 
ATOM   2960  OD1 ASP A 441     -38.463   9.404   2.082 
ATOM   2961  OD2 ASP A 441     -40.544  10.159   1.851 
ATOM   2962  C   ASP A 441     -36.603  10.820   0.204 
ATOM   2963  O   ASP A 441     -36.374   9.792  -0.428 
ATOM   2964  N   PRO A 442     -35.714  11.343   1.005 
ATOM   2965  CA  PRO A 442     -34.414  10.736   1.150 
ATOM   2966  CD  PRO A 442     -35.679  12.775   1.249 
ATOM   2967  CB  PRO A 442     -33.578  11.749   1.926 
ATOM   2968  CG  PRO A 442     -34.205  13.103   1.539 
ATOM   2969  C   PRO A 442     -34.498   9.377   1.779 
ATOM   2970  O   PRO A 442     -33.605   8.555   1.571 
ATOM   2971  N   ALA A 443     -35.576   9.118   2.531 
ATOM   2972  CA  ALA A 443     -35.808   7.879   3.220 
ATOM   2973  CB  ALA A 443     -37.123   7.870   4.015 
ATOM   2974  C   ALA A 443     -35.900   6.814   2.181 
ATOM   2975  O   ALA A 443     -35.688   5.632   2.446 
ATOM   2976  N   ARG A 444     -36.236   7.229   0.954 
ATOM   2977  CA  ARG A 444     -36.478   6.333  -0.131 
ATOM   2978  CB  ARG A 444     -36.570   7.117  -1.437 
ATOM   2979  CG  ARG A 444     -37.078   6.329  -2.635 
ATOM   2980  CD  ARG A 444     -37.033   7.195  -3.887 
ATOM   2981  NE  ARG A 444     -37.675   8.489  -3.532 
ATOM   2982  CZ  ARG A 444     -39.032   8.621  -3.559 
ATOM   2983  NH1 ARG A 444     -39.823   7.569  -3.923 
ATOM   2984  NH2 ARG A 444     -39.598   9.812  -3.213 
ATOM   2985  C   ARG A 444     -35.312   5.395  -0.263 
ATOM   2986  O   ARG A 444     -35.482   4.253  -0.684 
ATOM   2987  N   PHE A 445     -34.091   5.893  -0.013 
ATOM   2988  CA  PHE A 445     -32.857   5.152  -0.068 
ATOM   2989  CB  PHE A 445     -31.672   6.050  -0.447 
ATOM   2990  CG  PHE A 445     -32.032   6.523  -1.816 
ATOM   2991  CD1 PHE A 445     -31.931   5.676  -2.898 
ATOM   2992  CD2 PHE A 445     -32.479   7.808  -2.022 
ATOM   2993  CE1 PHE A 445     -32.269   6.108  -4.160 
ATOM   2994  CE2 PHE A 445     -32.818   8.244  -3.282 
ATOM   2995  CZ  PHE A 445     -32.715   7.392  -4.356 
ATOM   2996  C   PHE A 445     -32.552   4.352   1.172 
ATOM   2997  O   PHE A 445     -31.719   3.450   1.128 
ATOM   2998  N   LEU A 446     -33.135   4.708   2.336 
ATOM   2999  CA  LEU A 446     -32.783   4.055   3.572 
ATOM   3000  CB  LEU A 446     -33.247   4.832   4.814 
ATOM   3001  CG  LEU A 446     -32.587   6.216   4.939 
ATOM   3002  CD1 LEU A 446     -33.048   6.943   6.212 
ATOM   3003  CD2 LEU A 446     -31.058   6.110   4.829 
ATOM   3004  C   LEU A 446     -33.361   2.675   3.665 
ATOM   3005  O   LEU A 446     -34.511   2.426   3.311 
ATOM   3006  N   ASP A 447     -32.539   1.737   4.179 
ATOM   3007  CA  ASP A 447     -32.927   0.370   4.365 
ATOM   3008  CB  ASP A 447     -31.743  -0.610   4.450 
ATOM   3009  CG  ASP A 447     -32.281  -2.031   4.320 
ATOM   3010  OD1 ASP A 447     -32.959  -2.318   3.297 
ATOM   3011  OD2 ASP A 447     -32.028  -2.845   5.248 
ATOM   3012  C   ASP A 447     -33.674   0.299   5.662 
ATOM   3013  O   ASP A 447     -33.691   1.251   6.438 
ATOM   3014  N   LYS A 448     -34.301  -0.856   5.946 
ATOM   3015  CA  LYS A 448     -35.098  -0.985   7.134 
ATOM   3016  CB  LYS A 448     -35.742  -2.376   7.269 
ATOM   3017  CG  LYS A 448     -36.932  -2.584   6.332 
ATOM   3018  CD  LYS A 448     -36.566  -2.516   4.848 
ATOM   3019  CE  LYS A 448     -37.776  -2.655   3.922 
ATOM   3020  NZ  LYS A 448     -37.372  -2.447   2.515 
ATOM   3021  C   LYS A 448     -34.231  -0.750   8.333 
ATOM   3022  O   LYS A 448     -34.677  -0.167   9.321 
ATOM   3023  N   ASP A 449     -32.974  -1.221   8.270 
ATOM   3024  CA  ASP A 449     -32.008  -1.087   9.324 
ATOM   3025  CB  ASP A 449     -30.812  -2.056   9.173 
ATOM   3026  CG  ASP A 449     -30.106  -1.816   7.852 
ATOM   3027  OD1 ASP A 449     -29.614  -0.677   7.664 
ATOM   3028  OD2 ASP A 449     -30.049  -2.754   7.012 
ATOM   3029  C   ASP A 449     -31.567   0.350   9.462 
ATOM   3030  O   ASP A 449     -31.032   0.741  10.499 
ATOM   3031  N   GLY A 450     -31.757   1.193   8.424 
ATOM   3032  CA  GLY A 450     -31.377   2.579   8.572 
ATOM   3033  C   GLY A 450     -30.142   2.860   7.779 
ATOM   3034  O   GLY A 450     -29.620   3.974   7.811 
ATOM   3035  N   LEU A 451     -29.640   1.855   7.043 
ATOM   3036  CA  LEU A 451     -28.452   2.052   6.267 
ATOM   3037  CB  LEU A 451     -27.382   0.984   6.519 
ATOM   3038  CG  LEU A 451     -26.875   1.049   7.973 
ATOM   3039  CD1 LEU A 451     -25.762   0.026   8.237 
ATOM   3040  CD2 LEU A 451     -26.481   2.483   8.362 
ATOM   3041  C   LEU A 451     -28.828   2.069   4.818 
ATOM   3042  O   LEU A 451     -29.952   1.737   4.454 
ATOM   3043  N   ILE A 452     -27.894   2.493   3.946 
ATOM   3044  CA  ILE A 452     -28.155   2.635   2.542 
ATOM   3045  CB  ILE A 452     -27.247   3.623   1.872 
ATOM   3046  CG1 ILE A 452     -25.783   3.161   1.984 
ATOM   3047  CG2 ILE A 452     -27.520   5.009   2.477 
ATOM   3048  CD1 ILE A 452     -24.824   3.931   1.077 
ATOM   3049  C   ILE A 452     -27.965   1.334   1.838 
ATOM   3050  O   ILE A 452     -27.066   0.556   2.154 
ATOM   3051  N   ASN A 453     -28.855   1.063   0.866 
ATOM   3052  CA  ASN A 453     -28.773  -0.126   0.072 
ATOM   3053  CB  ASN A 453     -30.105  -0.890   0.008 
ATOM   3054  CG  ASN A 453     -31.166   0.059  -0.526 
ATOM   3055  OD1 ASN A 453     -31.299   1.194  -0.068 
ATOM   3056  ND2 ASN A 453     -31.942  -0.416  -1.531 
ATOM   3057  C   ASN A 453     -28.363   0.279  -1.310 
ATOM   3058  O   ASN A 453     -29.069   0.985  -2.024 
ATOM   3059  N   LYS A 454     -27.204  -0.229  -1.751 
ATOM   3060  CA  LYS A 454     -26.634   0.152  -3.005 
ATOM   3061  CB  LYS A 454     -25.297  -0.551  -3.279 
ATOM   3062  CG  LYS A 454     -24.189  -0.098  -2.324 
ATOM   3063  CD  LYS A 454     -22.942  -0.983  -2.358 
ATOM   3064  CE  LYS A 454     -21.837  -0.522  -1.404 
ATOM   3065  NZ  LYS A 454     -20.676  -1.437  -1.487 
ATOM   3066  C   LYS A 454     -27.593  -0.181  -4.098 
ATOM   3067  O   LYS A 454     -27.597   0.469  -5.140 
ATOM   3068  N   ASP A 455     -28.445  -1.198  -3.891 
ATOM   3069  CA  ASP A 455     -29.337  -1.617  -4.933 
ATOM   3070  CB  ASP A 455     -30.305  -2.709  -4.453 
ATOM   3071  CG  ASP A 455     -29.486  -3.979  -4.287 
ATOM   3072  OD1 ASP A 455     -29.091  -4.559  -5.332 
ATOM   3073  OD2 ASP A 455     -29.226  -4.372  -3.118 
ATOM   3074  C   ASP A 455     -30.160  -0.458  -5.417 
ATOM   3075  O   ASP A 455     -30.266  -0.257  -6.623 
ATOM   3076  N   LEU A 456     -30.820   0.293  -4.512 
ATOM   3077  CA  LEU A 456     -31.585   1.449  -4.913 
ATOM   3078  CB  LEU A 456     -32.703   1.813  -3.922 
ATOM   3079  CG  LEU A 456     -33.928   0.877  -4.042 
ATOM   3080  CD1 LEU A 456     -34.683   1.135  -5.357 
ATOM   3081  CD2 LEU A 456     -33.539  -0.603  -3.895 
ATOM   3082  C   LEU A 456     -30.722   2.644  -5.203 
ATOM   3083  O   LEU A 456     -30.960   3.365  -6.171 
ATOM   3084  N   THR A 457     -29.673   2.874  -4.390 
ATOM   3085  CA  THR A 457     -28.850   4.038  -4.558 
ATOM   3086  CB  THR A 457     -27.735   4.140  -3.558 
ATOM   3087  OG1 THR A 457     -27.081   5.395  -3.679 
ATOM   3088  CG2 THR A 457     -26.743   2.992  -3.800 
ATOM   3089  C   THR A 457     -28.248   3.973  -5.923 
ATOM   3090  O   THR A 457     -28.034   4.994  -6.569 
ATOM   3091  N   SER A 458     -27.920   2.751  -6.372 
ATOM   3092  CA  SER A 458     -27.345   2.488  -7.660 
ATOM   3093  CB  SER A 458     -26.673   1.103  -7.745 
ATOM   3094  OG  SER A 458     -27.645   0.071  -7.691 
ATOM   3095  C   SER A 458     -28.384   2.544  -8.748 
ATOM   3096  O   SER A 458     -28.040   2.387  -9.915 
ATOM   3097  N   ARG A 459     -29.683   2.671  -8.411 
ATOM   3098  CA  ARG A 459     -30.736   2.729  -9.399 
ATOM   3099  CB  ARG A 459     -32.161   2.570  -8.843 
ATOM   3100  CG  ARG A 459     -32.528   1.132  -8.502 
ATOM   3101  CD  ARG A 459     -31.835   0.100  -9.393 
ATOM   3102  NE  ARG A 459     -32.295  -1.240  -8.933 
ATOM   3103  CZ  ARG A 459     -31.452  -2.314  -8.909 
ATOM   3104  NH1 ARG A 459     -30.137  -2.181  -9.252 
ATOM   3105  NH2 ARG A 459     -31.934  -3.534  -8.537 
ATOM   3106  C   ARG A 459     -30.758   4.048 -10.101 
ATOM   3107  O   ARG A 459     -31.228   4.143 -11.234 
ATOM   3108  N   VAL A 460     -30.319   5.115  -9.408 
ATOM   3109  CA  VAL A 460     -30.395   6.458  -9.914 
ATOM   3110  CB  VAL A 460     -30.034   7.482  -8.875 
ATOM   3111  CG1 VAL A 460     -30.107   8.885  -9.500 
ATOM   3112  CG2 VAL A 460     -30.952   7.286  -7.654 
ATOM   3113  C   VAL A 460     -29.469   6.630 -11.085 
ATOM   3114  O   VAL A 460     -28.390   6.042 -11.118 
ATOM   3115  N   MET A 461     -29.875   7.442 -12.096 
ATOM   3116  CA  MET A 461     -29.041   7.588 -13.264 
ATOM   3117  CB  MET A 461     -29.699   6.981 -14.513 
ATOM   3118  CG  MET A 461     -28.813   6.980 -15.758 
ATOM   3119  SD  MET A 461     -29.546   6.111 -17.178 
ATOM   3120  CE  MET A 461     -29.500   4.460 -16.418 
ATOM   3121  C   MET A 461     -28.760   9.037 -13.577 
ATOM   3122  O   MET A 461     -29.570   9.694 -14.231 
ATOM   3123  N   ILE A 462     -27.705   9.629 -12.971 
ATOM   3124  CA  ILE A 462     -27.187  10.933 -13.318 
ATOM   3125  CB  ILE A 462     -26.795  11.746 -12.124 
ATOM   3126  CG1 ILE A 462     -26.526  13.191 -12.567 
ATOM   3127  CG2 ILE A 462     -25.609  11.064 -11.421 
ATOM   3128  CD1 ILE A 462     -26.453  14.174 -11.404 
ATOM   3129  C   ILE A 462     -25.994  10.918 -14.243 
ATOM   3130  O   ILE A 462     -25.832  11.778 -15.108 
ATOM   3131  N   PHE A 463     -25.060   9.981 -13.972 
ATOM   3132  CA  PHE A 463     -23.776   9.859 -14.611 
ATOM   3133  CB  PHE A 463     -22.765   8.983 -13.840 
ATOM   3134  CG  PHE A 463     -22.320   9.793 -12.666 
ATOM   3135  CD1 PHE A 463     -21.333  10.741 -12.815 
ATOM   3136  CD2 PHE A 463     -22.894   9.636 -11.426 
ATOM   3137  CE1 PHE A 463     -20.919  11.508 -11.748 
ATOM   3138  CE2 PHE A 463     -22.485  10.398 -10.354 
ATOM   3139  CZ  PHE A 463     -21.492  11.336 -10.512 
ATOM   3140  C   PHE A 463     -23.880   9.355 -16.009 
ATOM   3141  O   PHE A 463     -22.956   9.558 -16.795 
ATOM   3142  N   SER A 464     -24.943   8.584 -16.298 
ATOM   3143  CA  SER A 464     -25.194   7.994 -17.581 
ATOM   3144  CB  SER A 464     -24.589   8.699 -18.815 
ATOM   3145  OG  SER A 464     -23.241   8.308 -19.030 
ATOM   3146  C   SER A 464     -24.631   6.619 -17.473 
ATOM   3147  O   SER A 464     -24.282   6.183 -16.375 
ATOM   3148  N   VAL A 465     -24.560   5.883 -18.599 
ATOM   3149  CA  VAL A 465     -24.010   4.563 -18.545 
ATOM   3150  CB  VAL A 465     -25.031   3.499 -18.246 
ATOM   3151  CG1 VAL A 465     -25.600   3.752 -16.840 
ATOM   3152  CG2 VAL A 465     -26.094   3.496 -19.361 
ATOM   3153  C   VAL A 465     -23.463   4.275 -19.904 
ATOM   3154  O   VAL A 465     -23.885   4.880 -20.887 
ATOM   3155  N   GLY A 466     -22.514   3.323 -19.995 
ATOM   3156  CA  GLY A 466     -21.977   2.975 -21.276 
ATOM   3157  C   GLY A 466     -20.631   3.593 -21.475 
ATOM   3158  O   GLY A 466     -19.976   4.034 -20.531 
ATOM   3159  N   LYS A 467     -20.188   3.623 -22.749 
ATOM   3160  CA  LYS A 467     -18.875   4.071 -23.121 
ATOM   3161  CB  LYS A 467     -18.642   4.026 -24.641 
ATOM   3162  CG  LYS A 467     -18.763   2.632 -25.264 
ATOM   3163  CD  LYS A 467     -17.778   1.615 -24.690 
ATOM   3164  CE  LYS A 467     -18.254   0.997 -23.376 
ATOM   3165  NZ  LYS A 467     -17.171   0.190 -22.776 
ATOM   3166  C   LYS A 467     -18.680   5.502 -22.716 
ATOM   3167  O   LYS A 467     -17.597   5.892 -22.282 
ATOM   3168  N   ARG A 468     -19.727   6.320 -22.910 
ATOM   3169  CA  ARG A 468     -19.785   7.735 -22.661 
ATOM   3170  CB  ARG A 468     -20.862   8.444 -23.489 
ATOM   3171  CG  ARG A 468     -20.416   8.566 -24.943 
ATOM   3172  CD  ARG A 468     -18.962   9.036 -25.044 
ATOM   3173  NE  ARG A 468     -18.610   9.145 -26.486 
ATOM   3174  CZ  ARG A 468     -17.749  10.118 -26.900 
ATOM   3175  NH1 ARG A 468     -17.194  10.970 -25.988 
ATOM   3176  NH2 ARG A 468     -17.439  10.231 -28.225 
ATOM   3177  C   ARG A 468     -19.944   8.126 -21.219 
ATOM   3178  O   ARG A 468     -19.925   9.316 -20.917 
ATOM   3179  N   ARG A 469     -20.216   7.180 -20.300 
ATOM   3180  CA  ARG A 469     -20.481   7.531 -18.924 
ATOM   3181  CB  ARG A 469     -20.677   6.308 -18.007 
ATOM   3182  CG  ARG A 469     -19.472   5.365 -17.956 
ATOM   3183  CD  ARG A 469     -19.695   4.132 -17.078 
ATOM   3184  NE  ARG A 469     -19.761   4.589 -15.664 
ATOM   3185  CZ  ARG A 469     -20.807   4.199 -14.879 
ATOM   3186  NH1 ARG A 469     -21.814   3.452 -15.419 
ATOM   3187  NH2 ARG A 469     -20.849   4.568 -13.566 
ATOM   3188  C   ARG A 469     -19.402   8.398 -18.329 
ATOM   3189  O   ARG A 469     -18.246   8.374 -18.748 
ATOM   3190  N   CYS A 470     -19.779   9.202 -17.310 
ATOM   3191  CA  CYS A 470     -18.915  10.176 -16.688 
ATOM   3192  CB  CYS A 470     -19.612  10.973 -15.568 
ATOM   3193  SG  CYS A 470     -18.536  12.232 -14.817 
ATOM   3194  C   CYS A 470     -17.719   9.502 -16.078 
ATOM   3195  O   CYS A 470     -17.824   8.443 -15.462 
ATOM   3196  N   ILE A 471     -16.525  10.086 -16.328 
ATOM   3197  CA  ILE A 471     -15.257   9.647 -15.806 
ATOM   3198  CB  ILE A 471     -14.069  10.109 -16.606 
ATOM   3199  CG1 ILE A 471     -13.929  11.638 -16.595 
ATOM   3200  CG2 ILE A 471     -14.200   9.509 -18.018 
ATOM   3201  CD1 ILE A 471     -12.580  12.117 -17.131 
ATOM   3202  C   ILE A 471     -15.045  10.037 -14.363 
ATOM   3203  O   ILE A 471     -14.341   9.349 -13.628 
ATOM   3204  N   GLY A 472     -15.573  11.223 -14.001 
ATOM   3205  CA  GLY A 472     -15.523  12.004 -12.785 
ATOM   3206  C   GLY A 472     -16.345  11.524 -11.622 
ATOM   3207  O   GLY A 472     -16.348  12.193 -10.592 
ATOM   3208  N   GLU A 473     -17.156  10.464 -11.772 
ATOM   3209  CA  GLU A 473     -18.168  10.083 -10.820 
ATOM   3210  CB  GLU A 473     -18.727   8.695 -11.189 
ATOM   3211  CG  GLU A 473     -19.800   8.153 -10.248 
ATOM   3212  CD  GLU A 473     -20.241   6.795 -10.784 
ATOM   3213  OE1 GLU A 473     -19.379   5.886 -10.916 
ATOM   3214  OE2 GLU A 473     -21.459   6.650 -11.072 
ATOM   3215  C   GLU A 473     -17.719  10.008  -9.379 
ATOM   3216  O   GLU A 473     -18.314  10.672  -8.530 
ATOM   3217  N   GLU A 474     -16.665   9.244  -9.037 
ATOM   3218  CA  GLU A 474     -16.324   9.093  -7.642 
ATOM   3219  CB  GLU A 474     -15.151   8.126  -7.401 
ATOM   3220  CG  GLU A 474     -15.525   6.659  -7.590 
ATOM   3221  CD  GLU A 474     -14.306   5.798  -7.285 
ATOM   3222  OE1 GLU A 474     -13.669   6.015  -6.219 
ATOM   3223  OE2 GLU A 474     -14.000   4.900  -8.115 
ATOM   3224  C   GLU A 474     -15.926  10.406  -7.052 
ATOM   3225  O   GLU A 474     -16.307  10.730  -5.928 
ATOM   3226  N   LEU A 475     -15.154  11.201  -7.808 
ATOM   3227  CA  LEU A 475     -14.681  12.467  -7.342 
ATOM   3228  CB  LEU A 475     -13.847  13.206  -8.399 
ATOM   3229  CG  LEU A 475     -13.450  14.641  -8.000 
ATOM   3230  CD1 LEU A 475     -12.608  14.662  -6.716 
ATOM   3231  CD2 LEU A 475     -12.757  15.365  -9.167 
ATOM   3232  C   LEU A 475     -15.856  13.332  -7.046 
ATOM   3233  O   LEU A 475     -15.872  14.050  -6.049 
ATOM   3234  N   SER A 476     -16.882  13.283  -7.908 
ATOM   3235  CA  SER A 476     -18.009  14.138  -7.705 
ATOM   3236  CB  SER A 476     -19.080  13.968  -8.794 
ATOM   3237  OG  SER A 476     -20.168  14.842  -8.537 
ATOM   3238  C   SER A 476     -18.637  13.814  -6.386 
ATOM   3239  O   SER A 476     -18.984  14.719  -5.627 
ATOM   3240  N   LYS A 477     -18.803  12.509  -6.086 
ATOM   3241  CA  LYS A 477     -19.457  12.069  -4.883 
ATOM   3242  CB  LYS A 477     -19.759  10.559  -4.861 
ATOM   3243  CG  LYS A 477     -20.770  10.120  -5.924 
ATOM   3244  CD  LYS A 477     -21.064   8.616  -5.921 
ATOM   3245  CE  LYS A 477     -19.845   7.738  -6.207 
ATOM   3246  NZ  LYS A 477     -20.221   6.310  -6.112 
ATOM   3247  C   LYS A 477     -18.669  12.378  -3.643 
ATOM   3248  O   LYS A 477     -19.209  12.881  -2.660 
ATOM   3249  N   MET A 478     -17.355  12.108  -3.660 
ATOM   3250  CA  MET A 478     -16.523  12.257  -2.500 
ATOM   3251  CB  MET A 478     -15.098  11.707  -2.694 
ATOM   3252  CG  MET A 478     -14.221  12.534  -3.635 
ATOM   3253  SD  MET A 478     -12.543  11.874  -3.858 
ATOM   3254  CE  MET A 478     -13.078  10.462  -4.867 
ATOM   3255  C   MET A 478     -16.441  13.706  -2.135 
ATOM   3256  O   MET A 478     -15.966  14.042  -1.054 
ATOM   3257  N   GLN A 479     -16.670  14.595  -3.118 
ATOM   3258  CA  GLN A 479     -16.693  16.015  -2.894 
ATOM   3259  CB  GLN A 479     -16.255  16.773  -4.156 
ATOM   3260  CG  GLN A 479     -15.891  18.238  -3.925 
ATOM   3261  CD  GLN A 479     -15.168  18.710  -5.181 
ATOM   3262  OE1 GLN A 479     -14.833  19.885  -5.321 
ATOM   3263  NE2 GLN A 479     -14.913  17.760  -6.121 
ATOM   3264  C   GLN A 479     -18.012  16.578  -2.405 
ATOM   3265  O   GLN A 479     -18.036  17.424  -1.513 
ATOM   3266  N   LEU A 480     -19.152  16.156  -2.996 
ATOM   3267  CA  LEU A 480     -20.439  16.694  -2.623 
ATOM   3268  CB  LEU A 480     -21.563  16.429  -3.634 
ATOM   3269  CG  LEU A 480     -21.489  17.434  -4.803 
ATOM   3270  CD1 LEU A 480     -20.142  17.372  -5.534 
ATOM   3271  CD2 LEU A 480     -22.683  17.287  -5.751 
ATOM   3272  C   LEU A 480     -20.804  16.240  -1.258 
ATOM   3273  O   LEU A 480     -21.567  16.892  -0.547 
ATOM   3274  N   PHE A 481     -20.304  15.058  -0.883 
ATOM   3275  CA  PHE A 481     -20.498  14.542   0.433 
ATOM   3276  CB  PHE A 481     -19.817  13.166   0.561 
ATOM   3277  CG  PHE A 481     -19.801  12.731   1.982 
ATOM   3278  CD1 PHE A 481     -20.921  12.196   2.565 
ATOM   3279  CD2 PHE A 481     -18.645  12.849   2.721 
ATOM   3280  CE1 PHE A 481     -20.887  11.793   3.878 
ATOM   3281  CE2 PHE A 481     -18.604  12.447   4.035 
ATOM   3282  CZ  PHE A 481     -19.732  11.919   4.612 
ATOM   3283  C   PHE A 481     -19.852  15.489   1.406 
ATOM   3284  O   PHE A 481     -20.475  15.909   2.380 
ATOM   3285  N   LEU A 482     -18.581  15.861   1.145 
ATOM   3286  CA  LEU A 482     -17.801  16.704   2.017 
ATOM   3287  CB  LEU A 482     -16.324  16.824   1.597 
ATOM   3288  CG  LEU A 482     -15.482  15.559   1.844 
ATOM   3289  CD1 LEU A 482     -14.024  15.763   1.401 
ATOM   3290  CD2 LEU A 482     -15.581  15.107   3.309 
ATOM   3291  C   LEU A 482     -18.334  18.101   2.110 
ATOM   3292  O   LEU A 482     -18.501  18.620   3.212 
ATOM   3293  N   PHE A 483     -18.647  18.749   0.970 
ATOM   3294  CA  PHE A 483     -19.092  20.114   1.033 
ATOM   3295  CB  PHE A 483     -19.519  20.700  -0.325 
ATOM   3296  CG  PHE A 483     -18.378  21.374  -1.003 
ATOM   3297  CD1 PHE A 483     -18.125  22.691  -0.701 
ATOM   3298  CD2 PHE A 483     -17.583  20.738  -1.929 
ATOM   3299  CE1 PHE A 483     -17.094  23.372  -1.299 
ATOM   3300  CE2 PHE A 483     -16.547  21.417  -2.532 
ATOM   3301  CZ  PHE A 483     -16.301  22.732  -2.220 
ATOM   3302  C   PHE A 483     -20.308  20.197   1.889 
ATOM   3303  O   PHE A 483     -20.420  21.073   2.744 
ATOM   3304  N   ILE A 484     -21.262  19.285   1.658 
ATOM   3305  CA  ILE A 484     -22.492  19.297   2.384 
ATOM   3306  CB  ILE A 484     -23.518  18.356   1.820 
ATOM   3307  CG1 ILE A 484     -24.904  18.645   2.416 
ATOM   3308  CG2 ILE A 484     -23.029  16.916   2.037 
ATOM   3309  CD1 ILE A 484     -26.034  17.927   1.681 
ATOM   3310  C   ILE A 484     -22.272  18.955   3.823 
ATOM   3311  O   ILE A 484     -22.863  19.571   4.706 
ATOM   3312  N   SER A 485     -21.409  17.964   4.106 
ATOM   3313  CA  SER A 485     -21.214  17.526   5.457 
ATOM   3314  CB  SER A 485     -20.174  16.405   5.575 
ATOM   3315  OG  SER A 485     -20.636  15.250   4.895 
ATOM   3316  C   SER A 485     -20.731  18.661   6.300 
ATOM   3317  O   SER A 485     -21.182  18.820   7.432 
ATOM   3318  N   ILE A 486     -19.773  19.454   5.788 
ATOM   3319  CA  ILE A 486     -19.239  20.553   6.536 
ATOM   3320  CB  ILE A 486     -18.057  21.177   5.854 
ATOM   3321  CG1 ILE A 486     -16.955  20.126   5.635 
ATOM   3322  CG2 ILE A 486     -17.604  22.375   6.702 
ATOM   3323  CD1 ILE A 486     -16.482  19.466   6.928 
ATOM   3324  C   ILE A 486     -20.287  21.619   6.683 
ATOM   3325  O   ILE A 486     -20.550  22.101   7.784 
ATOM   3326  N   LEU A 487     -20.944  21.981   5.565 
ATOM   3327  CA  LEU A 487     -21.885  23.067   5.547 
ATOM   3328  CB  LEU A 487     -22.497  23.312   4.153 
ATOM   3329  CG  LEU A 487     -21.485  23.597   3.023 
ATOM   3330  CD1 LEU A 487     -22.217  23.973   1.730 
ATOM   3331  CD2 LEU A 487     -20.426  24.633   3.417 
ATOM   3332  C   LEU A 487     -23.044  22.776   6.455 
ATOM   3333  O   LEU A 487     -23.480  23.644   7.205 
ATOM   3334  N   ALA A 488     -23.595  21.548   6.384 
ATOM   3335  CA  ALA A 488     -24.730  21.160   7.179 
ATOM   3336  CB  ALA A 488     -25.245  19.752   6.830 
ATOM   3337  C   ALA A 488     -24.354  21.131   8.624 
ATOM   3338  O   ALA A 488     -25.141  21.509   9.491 
ATOM   3339  N   HIS A 489     -23.143  20.633   8.925 
ATOM   3340  CA  HIS A 489     -22.692  20.531  10.282 
ATOM   3341  ND1 HIS A 489     -21.242  19.058  12.836 
ATOM   3342  CG  HIS A 489     -20.768  19.811  11.784 
ATOM   3343  CB  HIS A 489     -21.338  19.804  10.395 
ATOM   3344  NE2 HIS A 489     -19.529  20.240  13.621 
ATOM   3345  CD2 HIS A 489     -19.721  20.525  12.282 
ATOM   3346  CE1 HIS A 489     -20.465  19.355  13.909 
ATOM   3347  C   HIS A 489     -22.513  21.901  10.869 
ATOM   3348  O   HIS A 489     -22.818  22.129  12.037 
ATOM   3349  N   GLN A 490     -21.904  22.808  10.081 
ATOM   3350  CA  GLN A 490     -21.597  24.163  10.452 
ATOM   3351  CB  GLN A 490     -20.402  24.726   9.660 
ATOM   3352  CG  GLN A 490     -19.057  24.166  10.131 
ATOM   3353  CD  GLN A 490     -18.749  24.815  11.475 
ATOM   3354  OE1 GLN A 490     -19.585  25.522  12.037 
ATOM   3355  NE2 GLN A 490     -17.520  24.577  12.010 
ATOM   3356  C   GLN A 490     -22.724  25.165  10.368 
ATOM   3357  O   GLN A 490     -22.777  26.084  11.186 
ATOM   3358  N   CYS A 491     -23.642  25.065   9.383 
ATOM   3359  CA  CYS A 491     -24.556  26.166   9.193 
ATOM   3360  CB  CYS A 491     -24.349  26.917   7.860 
ATOM   3361  SG  CYS A 491     -22.770  27.811   7.742 
ATOM   3362  C   CYS A 491     -25.995  25.752   9.166 
ATOM   3363  O   CYS A 491     -26.339  24.571   9.165 
ATOM   3364  N   ASP A 492     -26.868  26.788   9.180 
ATOM   3365  CA  ASP A 492     -28.294  26.672   9.044 
ATOM   3366  CB  ASP A 492     -29.121  27.176  10.243 
ATOM   3367  CG  ASP A 492     -29.318  26.002  11.185 
ATOM   3368  OD1 ASP A 492     -29.876  24.985  10.694 
ATOM   3369  OD2 ASP A 492     -28.949  26.096  12.386 
ATOM   3370  C   ASP A 492     -28.698  27.476   7.850 
ATOM   3371  O   ASP A 492     -28.264  28.615   7.687 
ATOM   3372  N   PHE A 493     -29.540  26.888   6.970 
ATOM   3373  CA  PHE A 493     -29.933  27.580   5.777 
ATOM   3374  CB  PHE A 493     -29.681  26.783   4.484 
ATOM   3375  CG  PHE A 493     -28.220  26.504   4.399 
ATOM   3376  CD1 PHE A 493     -27.354  27.410   3.833 
ATOM   3377  CD2 PHE A 493     -27.719  25.326   4.906 
ATOM   3378  CE1 PHE A 493     -26.009  27.133   3.764 
ATOM   3379  CE2 PHE A 493     -26.377  25.044   4.839 
ATOM   3380  CZ  PHE A 493     -25.517  25.953   4.272 
ATOM   3381  C   PHE A 493     -31.406  27.843   5.822 
ATOM   3382  O   PHE A 493     -32.206  26.935   6.054 
ATOM   3383  N   ARG A 494     -31.797  29.109   5.569 
ATOM   3384  CA  ARG A 494     -33.186  29.466   5.618 
ATOM   3385  CB  ARG A 494     -33.491  30.416   6.781 
ATOM   3386  CG  ARG A 494     -33.194  29.773   8.135 
ATOM   3387  CD  ARG A 494     -33.141  30.778   9.284 
ATOM   3388  NE  ARG A 494     -34.541  31.184   9.568 
ATOM   3389  CZ  ARG A 494     -34.859  31.752  10.766 
ATOM   3390  NH1 ARG A 494     -33.895  31.929  11.718 
ATOM   3391  NH2 ARG A 494     -36.137  32.162  11.004 
ATOM   3392  C   ARG A 494     -33.540  30.152   4.335 
ATOM   3393  O   ARG A 494     -32.769  30.950   3.805 
ATOM   3394  N   ALA A 495     -34.733  29.827   3.800 
ATOM   3395  CA  ALA A 495     -35.211  30.372   2.561 
ATOM   3396  CB  ALA A 495     -36.311  29.516   1.909 
ATOM   3397  C   ALA A 495     -35.783  31.726   2.817 
ATOM   3398  O   ALA A 495     -36.065  32.097   3.956 
ATOM   3399  N   ASN A 496     -35.947  32.506   1.731 
ATOM   3400  CA  ASN A 496     -36.507  33.823   1.798 
ATOM   3401  CB  ASN A 496     -36.108  34.665   0.574 
ATOM   3402  CG  ASN A 496     -36.549  36.106   0.760 
ATOM   3403  OD1 ASN A 496     -37.147  36.467   1.772 
ATOM   3404  ND2 ASN A 496     -36.251  36.955  -0.260 
ATOM   3405  C   ASN A 496     -37.994  33.641   1.751 
ATOM   3406  O   ASN A 496     -38.576  33.404   0.696 
ATOM   3407  N   PRO A 497     -38.612  33.732   2.896 
ATOM   3408  CA  PRO A 497     -40.032  33.546   3.045 
ATOM   3409  CD  PRO A 497     -38.004  34.372   4.050 
ATOM   3410  CB  PRO A 497     -40.296  33.743   4.539 
ATOM   3411  CG  PRO A 497     -39.184  34.717   4.974 
ATOM   3412  C   PRO A 497     -40.836  34.500   2.217 
ATOM   3413  O   PRO A 497     -41.891  34.117   1.714 
ATOM   3414  N   ASN A 498     -40.343  35.738   2.056 
ATOM   3415  CA  ASN A 498     -41.052  36.802   1.405 
ATOM   3416  CB  ASN A 498     -40.270  38.127   1.451 
ATOM   3417  CG  ASN A 498     -40.192  38.600   2.898 
ATOM   3418  OD1 ASN A 498     -41.132  39.191   3.428 
ATOM   3419  ND2 ASN A 498     -39.035  38.333   3.560 
ATOM   3420  C   ASN A 498     -41.292  36.483  -0.039 
ATOM   3421  O   ASN A 498     -42.313  36.884  -0.592 
ATOM   3422  N   GLU A 499     -40.361  35.754  -0.686 
ATOM   3423  CA  GLU A 499     -40.380  35.537  -2.115 
ATOM   3424  CB  GLU A 499     -39.057  34.933  -2.610 
ATOM   3425  CG  GLU A 499     -39.031  34.690  -4.116 
ATOM   3426  CD  GLU A 499     -39.120  36.037  -4.821 
ATOM   3427  OE1 GLU A 499     -38.523  37.018  -4.302 
ATOM   3428  OE2 GLU A 499     -39.785  36.099  -5.890 
ATOM   3429  C   GLU A 499     -41.495  34.636  -2.583 
ATOM   3430  O   GLU A 499     -41.364  33.414  -2.607 
ATOM   3431  N   PRO A 500     -42.592  35.247  -2.984 
ATOM   3432  CA  PRO A 500     -43.760  34.567  -3.494 
ATOM   3433  CD  PRO A 500     -42.564  36.641  -3.398 
ATOM   3434  CB  PRO A 500     -44.747  35.677  -3.849 
ATOM   3435  CG  PRO A 500     -43.815  36.826  -4.277 
ATOM   3436  C   PRO A 500     -43.502  33.722  -4.710 
ATOM   3437  O   PRO A 500     -43.838  32.540  -4.695 
ATOM   3438  N   ALA A 501     -42.881  34.296  -5.760 
ATOM   3439  CA  ALA A 501     -42.680  33.572  -6.985 
ATOM   3440  CB  ALA A 501     -41.974  34.397  -8.074 
ATOM   3441  C   ALA A 501     -41.791  32.422  -6.655 
ATOM   3442  O   ALA A 501     -41.017  32.488  -5.703 
ATOM   3443  N   LYS A 502     -41.904  31.318  -7.421 
ATOM   3444  CA  LYS A 502     -41.142  30.140  -7.124 
ATOM   3445  CB  LYS A 502     -41.856  28.839  -7.506 
ATOM   3446  CG  LYS A 502     -43.287  28.806  -6.976 
ATOM   3447  CD  LYS A 502     -43.396  29.260  -5.520 
ATOM   3448  CE  LYS A 502     -42.234  28.796  -4.640 
ATOM   3449  NZ  LYS A 502     -41.702  29.937  -3.857 
ATOM   3450  C   LYS A 502     -39.845  30.181  -7.868 
ATOM   3451  O   LYS A 502     -39.635  31.021  -8.741 
ATOM   3452  N   MET A 503     -38.933  29.257  -7.507 
ATOM   3453  CA  MET A 503     -37.632  29.185  -8.101 
ATOM   3454  CB  MET A 503     -36.720  28.203  -7.339 
ATOM   3455  CG  MET A 503     -35.293  28.056  -7.870 
ATOM   3456  SD  MET A 503     -34.163  29.432  -7.510 
ATOM   3457  CE  MET A 503     -34.877  30.614  -8.690 
ATOM   3458  C   MET A 503     -37.795  28.716  -9.513 
ATOM   3459  O   MET A 503     -38.488  27.737  -9.779 
ATOM   3460  N   ASN A 504     -37.156  29.432 -10.460 
ATOM   3461  CA  ASN A 504     -37.209  29.070 -11.849 
ATOM   3462  CB  ASN A 504     -37.749  30.178 -12.775 
ATOM   3463  CG  ASN A 504     -36.940  31.454 -12.581 
ATOM   3464  OD1 ASN A 504     -36.333  31.671 -11.533 
ATOM   3465  ND2 ASN A 504     -36.953  32.344 -13.608 
ATOM   3466  C   ASN A 504     -35.820  28.695 -12.256 
ATOM   3467  O   ASN A 504     -34.845  29.158 -11.667 
ATOM   3468  N   PHE A 505     -35.691  27.823 -13.276 
ATOM   3469  CA  PHE A 505     -34.379  27.338 -13.593 
ATOM   3470  CB  PHE A 505     -34.236  25.823 -13.371 
ATOM   3471  CG  PHE A 505     -34.579  25.528 -11.949 
ATOM   3472  CD1 PHE A 505     -35.888  25.282 -11.602 
ATOM   3473  CD2 PHE A 505     -33.617  25.501 -10.966 
ATOM   3474  CE1 PHE A 505     -36.237  25.007 -10.301 
ATOM   3475  CE2 PHE A 505     -33.960  25.226  -9.661 
ATOM   3476  CZ  PHE A 505     -35.270  24.980  -9.326 
ATOM   3477  C   PHE A 505     -34.087  27.571 -15.039 
ATOM   3478  O   PHE A 505     -34.954  27.986 -15.807 
ATOM   3479  N   SER A 506     -32.804  27.341 -15.407 
ATOM   3480  CA  SER A 506     -32.345  27.413 -16.763 
ATOM   3481  CB  SER A 506     -31.055  28.223 -16.976 
ATOM   3482  OG  SER A 506     -31.343  29.609 -17.012 
ATOM   3483  C   SER A 506     -32.014  26.013 -17.148 
ATOM   3484  O   SER A 506     -31.220  25.344 -16.491 
ATOM   3485  N   TYR A 507     -32.616  25.544 -18.251 
ATOM   3486  CA  TYR A 507     -32.442  24.198 -18.700 
ATOM   3487  CB  TYR A 507     -33.723  23.611 -19.304 
ATOM   3488  CG  TYR A 507     -34.743  23.635 -18.217 
ATOM   3489  CD1 TYR A 507     -34.866  22.592 -17.326 
ATOM   3490  CD2 TYR A 507     -35.575  24.723 -18.082 
ATOM   3491  CE1 TYR A 507     -35.812  22.629 -16.327 
ATOM   3492  CE2 TYR A 507     -36.521  24.768 -17.087 
ATOM   3493  CZ  TYR A 507     -36.642  23.720 -16.209 
ATOM   3494  OH  TYR A 507     -37.614  23.764 -15.190 
ATOM   3495  C   TYR A 507     -31.379  24.186 -19.751 
ATOM   3496  O   TYR A 507     -31.256  25.142 -20.517 
ATOM   3497  N   GLY A 508     -30.636  23.062 -19.885 
ATOM   3498  CA  GLY A 508     -29.536  23.093 -20.815 
ATOM   3499  C   GLY A 508     -28.348  22.308 -20.333 
ATOM   3500  O   GLY A 508     -27.339  22.842 -19.877 
ATOM   3501  N   LEU A 509     -28.502  20.974 -20.397 
ATOM   3502  CA  LEU A 509     -27.530  19.970 -20.074 
ATOM   3503  CB  LEU A 509     -26.105  20.294 -20.558 
ATOM   3504  CG  LEU A 509     -25.095  19.180 -20.217 
ATOM   3505  CD1 LEU A 509     -25.516  17.843 -20.846 
ATOM   3506  CD2 LEU A 509     -23.660  19.574 -20.609 
ATOM   3507  C   LEU A 509     -27.533  19.861 -18.591 
ATOM   3508  O   LEU A 509     -27.748  18.781 -18.049 
ATOM   3509  N   THR A 510     -27.429  21.012 -17.904 
ATOM   3510  CA  THR A 510     -27.505  21.032 -16.476 
ATOM   3511  CB  THR A 510     -26.392  21.770 -15.800 
ATOM   3512  OG1 THR A 510     -25.129  21.270 -16.198 
ATOM   3513  CG2 THR A 510     -26.563  21.579 -14.289 
ATOM   3514  C   THR A 510     -28.701  21.880 -16.202 
ATOM   3515  O   THR A 510     -29.011  22.789 -16.972 
ATOM   3516  N   ILE A 511     -29.415  21.599 -15.101 
ATOM   3517  CA  ILE A 511     -30.561  22.381 -14.764 
ATOM   3518  CB  ILE A 511     -31.685  21.538 -14.240 
ATOM   3519  CG1 ILE A 511     -32.122  20.523 -15.313 
ATOM   3520  CG2 ILE A 511     -32.808  22.472 -13.760 
ATOM   3521  CD1 ILE A 511     -32.983  19.380 -14.774 
ATOM   3522  C   ILE A 511     -30.110  23.280 -13.660 
ATOM   3523  O   ILE A 511     -30.105  22.893 -12.493 
ATOM   3524  N   LYS A 512     -29.711  24.519 -14.013 
ATOM   3525  CA  LYS A 512     -29.207  25.443 -13.036 
ATOM   3526  CB  LYS A 512     -28.150  26.395 -13.616 
ATOM   3527  CG  LYS A 512     -26.864  25.639 -13.940 
ATOM   3528  CD  LYS A 512     -25.938  26.328 -14.934 
ATOM   3529  CE  LYS A 512     -24.709  25.468 -15.220 
ATOM   3530  NZ  LYS A 512     -24.130  25.812 -16.531 
ATOM   3531  C   LYS A 512     -30.327  26.252 -12.462 
ATOM   3532  O   LYS A 512     -31.278  26.618 -13.151 
ATOM   3533  N   PRO A 513     -30.229  26.520 -11.186 
ATOM   3534  CA  PRO A 513     -31.238  27.315 -10.543 
ATOM   3535  CD  PRO A 513     -29.639  25.554 -10.273 
ATOM   3536  CB  PRO A 513     -31.059  27.096  -9.044 
ATOM   3537  CG  PRO A 513     -30.419  25.699  -8.956 
ATOM   3538  C   PRO A 513     -31.081  28.743 -10.937 
ATOM   3539  O   PRO A 513     -29.949  29.202 -11.087 
ATOM   3540  N   LYS A 514     -32.199  29.470 -11.098 
ATOM   3541  CA  LYS A 514     -32.097  30.860 -11.406 
ATOM   3542  CB  LYS A 514     -33.350  31.446 -12.077 
ATOM   3543  CG  LYS A 514     -33.572  30.882 -13.483 
ATOM   3544  CD  LYS A 514     -32.372  31.087 -14.412 
ATOM   3545  CE  LYS A 514     -32.094  32.553 -14.749 
ATOM   3546  NZ  LYS A 514     -30.766  32.683 -15.392 
ATOM   3547  C   LYS A 514     -31.870  31.516 -10.088 
ATOM   3548  O   LYS A 514     -31.855  30.838  -9.061 
ATOM   3549  N   SER A 515     -31.669  32.847 -10.085 
ATOM   3550  CA  SER A 515     -31.332  33.543  -8.875 
ATOM   3551  CB  SER A 515     -31.310  35.071  -9.030 
ATOM   3552  OG  SER A 515     -30.975  35.667  -7.784 
ATOM   3553  C   SER A 515     -32.308  33.214  -7.785 
ATOM   3554  O   SER A 515     -33.516  33.150  -8.009 
ATOM   3555  N   PHE A 516     -31.770  32.947  -6.571 
ATOM   3556  CA  PHE A 516     -32.572  32.673  -5.407 
ATOM   3557  CB  PHE A 516     -32.977  31.191  -5.276 
ATOM   3558  CG  PHE A 516     -31.805  30.368  -4.863 
ATOM   3559  CD1 PHE A 516     -30.920  29.841  -5.777 
ATOM   3560  CD2 PHE A 516     -31.603  30.123  -3.524 
ATOM   3561  CE1 PHE A 516     -29.855  29.082  -5.353 
ATOM   3562  CE2 PHE A 516     -30.541  29.367  -3.093 
ATOM   3563  CZ  PHE A 516     -29.663  28.844  -4.010 
ATOM   3564  C   PHE A 516     -31.725  33.051  -4.223 
ATOM   3565  O   PHE A 516     -30.499  32.948  -4.279 
ATOM   3566  N   LYS A 517     -32.351  33.490  -3.107 
ATOM   3567  CA  LYS A 517     -31.571  33.976  -2.002 
ATOM   3568  CB  LYS A 517     -31.879  35.452  -1.676 
ATOM   3569  CG  LYS A 517     -31.454  36.387  -2.814 
ATOM   3570  CD  LYS A 517     -32.079  37.786  -2.795 
ATOM   3571  CE  LYS A 517     -31.406  38.769  -1.835 
ATOM   3572  NZ  LYS A 517     -32.058  38.699  -0.511 
ATOM   3573  C   LYS A 517     -31.801  33.153  -0.768 
ATOM   3574  O   LYS A 517     -32.922  32.749  -0.456 
ATOM   3575  N   VAL A 518     -30.703  32.902  -0.022 
ATOM   3576  CA  VAL A 518     -30.725  32.119   1.181 
ATOM   3577  CB  VAL A 518     -29.860  30.897   1.084 
ATOM   3578  CG1 VAL A 518     -28.402  31.350   0.885 
ATOM   3579  CG2 VAL A 518     -30.075  30.043   2.344 
ATOM   3580  C   VAL A 518     -30.141  32.966   2.271 
ATOM   3581  O   VAL A 518     -29.465  33.953   1.994 
ATOM   3582  N   ASN A 519     -30.427  32.613   3.545 
ATOM   3583  CA  ASN A 519     -29.915  33.307   4.703 
ATOM   3584  CB  ASN A 519     -31.035  33.813   5.635 
ATOM   3585  CG  ASN A 519     -30.449  34.486   6.874 
ATOM   3586  OD1 ASN A 519     -29.706  33.880   7.644 
ATOM   3587  ND2 ASN A 519     -30.809  35.778   7.091 
ATOM   3588  C   ASN A 519     -29.122  32.303   5.483 
ATOM   3589  O   ASN A 519     -29.645  31.251   5.844 
ATOM   3590  N   VAL A 520     -27.845  32.605   5.797 
ATOM   3591  CA  VAL A 520     -27.063  31.603   6.471 
ATOM   3592  CB  VAL A 520     -25.886  31.168   5.650 
ATOM   3593  CG1 VAL A 520     -25.051  30.160   6.455 
ATOM   3594  CG2 VAL A 520     -26.413  30.631   4.309 
ATOM   3595  C   VAL A 520     -26.527  32.120   7.774 
ATOM   3596  O   VAL A 520     -25.982  33.220   7.853 
ATOM   3597  N   THR A 521     -26.659  31.302   8.840 
ATOM   3598  CA  THR A 521     -26.166  31.647  10.147 
ATOM   3599  CB  THR A 521     -27.256  31.875  11.151 
ATOM   3600  OG1 THR A 521     -28.054  30.706  11.274 
ATOM   3601  CG2 THR A 521     -28.112  33.073  10.698 
ATOM   3602  C   THR A 521     -25.333  30.499  10.627 
ATOM   3603  O   THR A 521     -25.533  29.356  10.215 
ATOM   3604  N   LEU A 522     -24.364  30.762  11.529 
ATOM   3605  CA  LEU A 522     -23.522  29.659  11.884 
ATOM   3606  CB  LEU A 522     -22.029  30.035  11.886 
ATOM   3607  CG  LEU A 522     -21.079  28.832  11.747 
ATOM   3608  CD1 LEU A 522     -21.217  28.179  10.365 
ATOM   3609  CD2 LEU A 522     -19.627  29.233  12.019 
ATOM   3610  C   LEU A 522     -23.953  29.147  13.223 
ATOM   3611  O   LEU A 522     -24.252  29.916  14.134 
ATOM   3612  N   ARG A 523     -24.042  27.805  13.349 
ATOM   3613  CA  ARG A 523     -24.494  27.177  14.557 
ATOM   3614  CB  ARG A 523     -24.772  25.670  14.404 
ATOM   3615  CG  ARG A 523     -26.040  25.415  13.582 
ATOM   3616  CD  ARG A 523     -26.659  24.024  13.755 
ATOM   3617  NE  ARG A 523     -25.832  23.032  13.010 
ATOM   3618  CZ  ARG A 523     -26.157  21.707  13.063 
ATOM   3619  NH1 ARG A 523     -27.197  21.287  13.841 
ATOM   3620  NH2 ARG A 523     -25.442  20.801  12.335 
ATOM   3621  C   ARG A 523     -23.522  27.418  15.675 
ATOM   3622  O   ARG A 523     -23.938  27.645  16.810 
ATOM   3623  N   GLU A 524     -22.202  27.380  15.407 
ATOM   3624  CA  GLU A 524     -21.293  27.604  16.496 
ATOM   3625  CB  GLU A 524     -20.760  26.314  17.145 
ATOM   3626  CG  GLU A 524     -21.834  25.493  17.856 
ATOM   3627  CD  GLU A 524     -21.123  24.403  18.643 
ATOM   3628  OE1 GLU A 524     -20.375  23.606  18.017 
ATOM   3629  OE2 GLU A 524     -21.315  24.358  19.887 
ATOM   3630  C   GLU A 524     -20.106  28.372  16.002 
ATOM   3631  O   GLU A 524     -20.011  28.700  14.820 
ATOM   3632  N   SER A 525     -19.167  28.684  16.923 
ATOM   3633  CA  SER A 525     -17.985  29.431  16.588 
ATOM   3634  CB  SER A 525     -17.075  29.731  17.792 
ATOM   3635  OG  SER A 525     -15.920  30.436  17.365 
ATOM   3636  C   SER A 525     -17.203  28.637  15.595 
ATOM   3637  O   SER A 525     -17.332  27.415  15.523 
ATOM   3638  N   MET A 526     -16.359  29.319  14.792 
ATOM   3639  CA  MET A 526     -15.719  28.612  13.726 
ATOM   3640  CB  MET A 526     -15.398  29.485  12.499 
ATOM   3641  CG  MET A 526     -16.664  30.004  11.811 
ATOM   3642  SD  MET A 526     -16.392  30.876  10.240 
ATOM   3643  CE  MET A 526     -16.100  29.361   9.283 
ATOM   3644  C   MET A 526     -14.485  27.881  14.148 
ATOM   3645  O   MET A 526     -13.458  28.458  14.501 
ATOM   3646  N   GLU A 527     -14.632  26.544  14.151 
ATOM   3647  CA  GLU A 527     -13.653  25.512  14.335 
ATOM   3648  CB  GLU A 527     -14.333  24.165  14.602 
ATOM   3649  CG  GLU A 527     -13.384  22.987  14.796 
ATOM   3650  CD  GLU A 527     -14.257  21.768  15.043 
ATOM   3651  OE1 GLU A 527     -15.377  21.943  15.594 
ATOM   3652  OE2 GLU A 527     -13.817  20.645  14.679 
ATOM   3653  C   GLU A 527     -12.940  25.375  13.032 
ATOM   3654  O   GLU A 527     -11.827  24.855  12.949 
ATOM   3655  N   LEU A 528     -13.641  25.788  11.963 
ATOM   3656  CA  LEU A 528     -13.173  25.673  10.620 
ATOM   3657  CB  LEU A 528     -14.225  26.138   9.609 
ATOM   3658  CG  LEU A 528     -15.514  25.298   9.716 
ATOM   3659  CD1 LEU A 528     -16.559  25.741   8.683 
ATOM   3660  CD2 LEU A 528     -15.210  23.791   9.676 
ATOM   3661  C   LEU A 528     -11.940  26.493  10.497 
ATOM   3662  O   LEU A 528     -11.055  26.154   9.712 
ATOM   3663  N   LEU A 529     -11.867  27.616  11.239 
ATOM   3664  CA  LEU A 529     -10.648  28.364  11.211 
ATOM   3665  CB  LEU A 529     -10.705  29.639  12.066 
ATOM   3666  CG  LEU A 529     -11.565  30.755  11.442 
ATOM   3667  CD1 LEU A 529     -10.841  31.408  10.257 
ATOM   3668  CD2 LEU A 529     -12.953  30.238  11.037 
ATOM   3669  C   LEU A 529      -9.626  27.447  11.772 
ATOM   3670  O   LEU A 529      -9.524  27.277  12.986 
ATOM   3671  N   ASP A 530      -8.818  26.869  10.865 
ATOM   3672  CA  ASP A 530      -7.834  25.885  11.189 
ATOM   3673  CB  ASP A 530      -6.579  26.443  11.876 
ATOM   3674  CG  ASP A 530      -5.556  25.322  11.816 
ATOM   3675  OD1 ASP A 530      -5.447  24.700  10.725 
ATOM   3676  OD2 ASP A 530      -4.899  25.048  12.855 
ATOM   3677  C   ASP A 530      -8.429  24.833  12.120 
ATOM   3678  O   ASP A 530      -8.890  23.786  11.595 
ATOM   3679  OXT ASP A 530      -8.409  25.041  13.363 
TER
HEADER lig_1.pdb
ATOM      1  P    DA A   1    ********1368.3424729.836 
ATOM      2  OP1  DA A   1    ********1368.8854730.764 
ATOM      3  OP2  DA A   1    ********1368.9284728.478 
ATOM      4  O5'  DA A   1    ********1366.7534729.732 
ATOM      5  C5'  DA A   1    ********1365.9204730.705 
ATOM      6  C4'  DA A   1    ********1364.7394730.016 
ATOM      7  O4'  DA A   1    ********1365.0364729.571 
ATOM      8  C3'  DA A   1    ********1364.2334728.755 
ATOM      9  O3'  DA A   1    ********1362.8154728.708 
ATOM     10  C2'  DA A   1    ********1364.8194727.600 
ATOM     11  C1'  DA A   1    ********1364.6084728.225 
ATOM     12  N9   DA A   1    ********1365.4144727.586 
ATOM     13  C8   DA A   1    ********1366.6684727.050 
ATOM     14  N7   DA A   1    ********1367.1054726.564 
ATOM     15  C5   DA A   1    ********1366.0684726.794 
ATOM     16  C6   DA A   1    ********1365.9134726.508 
ATOM     17  N6   DA A   1    ********1366.8514725.899 
ATOM     18  N1   DA A   1    ********1364.7544726.872 
ATOM     19  C2   DA A   1    ********1363.8264727.477 
ATOM     20  N3   DA A   1    ********1363.8584727.793 
ATOM     21  C4   DA A   1    ********1365.0274727.418 
ATOM     22  P    DC A   2    ********1361.9584728.199 
ATOM     23  OP1  DC A   2    ********1361.7444729.320 
ATOM     24  OP2  DC A   2    ********1362.5854726.985 
ATOM     25  O5'  DC A   2    ********1360.5744727.811 
ATOM     26  C5'  DC A   2    ********1360.1644728.526 
ATOM     27  C4'  DC A   2    ********1359.6274727.555 
ATOM     28  O4'  DC A   2    ********1360.6744727.028 
ATOM     29  C3'  DC A   2    ********1358.9424726.306 
ATOM     30  O3'  DC A   2    ********1357.8414725.975 
ATOM     31  C2'  DC A   2    ********1359.9934725.203 
ATOM     32  C1'  DC A   2    ********1360.5294725.618 
ATOM     33  N1   DC A   2    ********1361.8594725.032 
ATOM     34  C2   DC A   2    ********1362.1164724.706 
ATOM     35  O2   DC A   2    ********1361.2394724.914 
ATOM     36  N3   DC A   2    ********1363.3234724.169 
ATOM     37  C4   DC A   2    ********1364.2474723.958 
ATOM     38  N4   DC A   2    ********1365.4084723.433 
ATOM     39  C5   DC A   2    ********1364.0014724.287 
ATOM     40  C6   DC A   2    ********1362.7904724.822 
ATOM     41  P    DA A   3    ********1356.4854725.453 
ATOM     42  OP1  DA A   3    ********1355.6704726.609 
ATOM     43  OP2  DA A   3    ********1356.8014724.452 
ATOM     44  O5'  DA A   3    ********1355.7774724.731 
ATOM     45  C5'  DA A   3    ********1356.0314725.220 
ATOM     46  C4'  DA A   3    ********1356.2654724.056 
ATOM     47  O4'  DA A   3    ********1357.6614723.648 
ATOM     48  C3'  DA A   3    ********1355.5154722.768 
ATOM     49  O3'  DA A   3    ********1355.1114722.141 
ATOM     50  C2'  DA A   3    ********1356.5554721.879 
ATOM     51  C1'  DA A   3    ********1357.7204722.237 
ATOM     52  N9   DA A   3    ********1359.0544721.885 
ATOM     53  C8   DA A   3    ********1359.4604721.911 
ATOM     54  N7   DA A   3    ********1360.6914721.543 
ATOM     55  C5   DA A   3    ********1361.1384721.252 
ATOM     56  C6   DA A   3    ********1362.3754720.805 
ATOM     57  N6   DA A   3    ********1363.4394720.563 
ATOM     58  N1   DA A   3    ********1362.4794720.615 
ATOM     59  C2   DA A   3    ********1361.4194720.858 
ATOM     60  N3   DA A   3    ********1360.2214721.275 
ATOM     61  C4   DA A   3    ********1360.1424721.458 
ATOM     62  P    DG A   4    ********1353.6724721.446 
ATOM     63  OP1  DG A   4    ********1352.6444722.465 
ATOM     64  OP2  DG A   4    ********1353.4444720.646 
ATOM     65  O5'  DG A   4    ********1353.8564720.469 
ATOM     66  C5'  DG A   4    ********1354.7624720.847 
ATOM     67  C4'  DG A   4    ********1355.5984719.653 
ATOM     68  O4'  DG A   4    ********1356.8114719.519 
ATOM     69  C3'  DG A   4    ********1354.9204718.289 
ATOM     70  O3'  DG A   4    ********1355.3304717.467 
ATOM     71  C2'  DG A   4    ********1355.4804717.699 
ATOM     72  C1'  DG A   4    ********1356.9174718.170 
ATOM     73  N9   DG A   4    ********1357.7344718.144 
ATOM     74  C8   DG A   4    ********1357.3484718.390 
ATOM     75  N7   DG A   4    ********1358.3184718.284 
ATOM     76  C5   DG A   4    ********1359.4264717.942 
ATOM     77  C6   DG A   4    ********1360.7694717.693 
ATOM     78  O6   DG A   4    ********1361.2664717.722 
ATOM     79  N1   DG A   4    ********1361.5684717.378 
ATOM     80  C2   DG A   4    ********1361.1294717.313 
ATOM     81  N2   DG A   4    ********1362.0504716.997 
ATOM     82  N3   DG A   4    ********1359.8694717.548 
ATOM     83  C4   DG A   4    ********1359.0804717.854 
ATOM     84  P    DA A   5    ********1354.2554716.505 
ATOM     85  OP1  DA A   5    ********1353.4824717.268 
ATOM     86  OP2  DA A   5    ********1353.4614715.816 
ATOM     87  O5'  DA A   5    ********1355.2054715.449 
ATOM     88  C5'  DA A   5    ********1356.5044715.876 
ATOM     89  C4'  DA A   5    ********1357.5424714.826 
ATOM     90  O4'  DA A   5    ********1358.1074715.015 
ATOM     91  C3'  DA A   5    ********1357.0474713.380 
ATOM     92  O3'  DA A   5    ********1358.0744712.537 
ATOM     93  C2'  DA A   5    ********1356.8404713.054 
ATOM     94  C1'  DA A   5    ********1358.0874713.768 
ATOM     95  N9   DA A   5    ********1358.0624714.037 
ATOM     96  C8   DA A   5    ********1356.9904714.343 
ATOM     97  N7   DA A   5    ********1357.2914714.522 
ATOM     98  C5   DA A   5    ********1358.6644714.321 
ATOM     99  C6   DA A   5    ********1359.5944714.369 
ATOM    100  N6   DA A   5    ********1359.2634714.649 
ATOM    101  N1   DA A   5    ********1360.8814714.118 
ATOM    102  C2   DA A   5    ********1361.2044713.841 
ATOM    103  N3   DA A   5    ********1360.4274713.768 
ATOM    104  C4   DA A   5    ********1359.1454714.022 
ATOM    105  P    DC A   6    ********1357.6734711.315 
ATOM    106  OP1  DC A   6    ********1357.5274711.799 
ATOM    107  OP2  DC A   6    ********1356.5054710.606 
ATOM    108  O5'  DC A   6    ********1358.9724710.387 
ATOM    109  C5'  DC A   6    ********1360.2504711.002 
ATOM    110  C4'  DC A   6    ********1361.0174710.215 
ATOM    111  O4'  DC A   6    ********1360.7184710.654 
ATOM    112  C3'  DC A   6    ********1360.7444708.711 
ATOM    113  O3'  DC A   6    ********1361.9574708.030 
ATOM    114  C2'  DC A   6    ********1359.7764708.518 
ATOM    115  C1'  DC A   6    ********1360.4434709.509 
ATOM    116  N1   DC A   6    ********1359.5764709.929 
ATOM    117  C2   DC A   6    ********1360.1874710.179 
ATOM    118  O2   DC A   6    ********1361.4124710.044 
ATOM    119  N3   DC A   6    ********1359.4124710.562 
ATOM    120  C4   DC A   6    ********1358.0884710.697 
ATOM    121  N4   DC A   6    ********1357.3774711.072 
ATOM    122  C5   DC A   6    ********1357.4404710.444 
ATOM    123  C6   DC A   6    ********1358.2314710.062 
ATOM    124  P    DA A   7    ********1362.2824706.657 
ATOM    125  OP1  DA A   7    ********1362.8944706.947 
ATOM    126  OP2  DA A   7    ********1361.0734705.804 
ATOM    127  O5'  DA A   7    ********1363.3774706.013 
ATOM    128  C5'  DA A   7    ********1364.2334706.885 
ATOM    129  C4'  DA A   7    ********1364.3554706.380 
ATOM    130  O4'  DA A   7    ********1363.3064706.901 
ATOM    131  C3'  DA A   7    ********1364.2614704.865 
ATOM    132  O3'  DA A   7    ********1365.1564704.466 
ATOM    133  C2'  DA A   7    ********1362.8294704.620 
ATOM    134  C1'  DA A   7    ********1362.7494705.819 
ATOM    135  N9   DA A   7    ********1361.3584706.188 
ATOM    136  C8   DA A   7    ********1360.2204706.104 
ATOM    137  N7   DA A   7    ********1359.1524706.502 
ATOM    138  C5   DA A   7    ********1359.6134706.878 
ATOM    139  C6   DA A   7    ********1358.9614707.394 
ATOM    140  N6   DA A   7    ********1357.6444707.630 
ATOM    141  N1   DA A   7    ********1359.7184707.658 
ATOM    142  C2   DA A   7    ********1361.0284707.421 
ATOM    143  N3   DA A   7    ********1361.7424706.944 
ATOM    144  C4   DA A   7    ********1360.9624706.688 
ATOM    145  P    DG A   8    ********1365.9824703.106 
ATOM    146  OP1  DG A   8    ********1367.1964703.362 
ATOM    147  OP2  DG A   8    ********1365.0844702.040 
ATOM    148  O5'  DG A   8    ********1366.4004702.796 
ATOM    149  C5'  DG A   8    ********1366.5934703.895 
ATOM    150  C4'  DG A   8    ********1365.9444703.583 
ATOM    151  O4'  DG A   8    ********1364.5444703.986 
ATOM    152  C3'  DG A   8    ********1365.9154702.107 
ATOM    153  O3'  DG A   8    ********1366.1124702.004 
ATOM    154  C2'  DG A   8    ********1364.4944701.646 
ATOM    155  C1'  DG A   8    ********1363.7834702.904 
ATOM    156  N9   DG A   8    ********1362.3884703.038 
ATOM    157  C8   DG A   8    ********1361.8604702.659 
ATOM    158  N7   DG A   8    ********1360.5824702.919 
ATOM    159  C5   DG A   8    ********1360.2394703.514 
ATOM    160  C6   DG A   8    ********1358.9904704.012 
ATOM    161  O6   DG A   8    ********1357.9114704.032 
ATOM    162  N1   DG A   8    ********1359.0854704.532 
ATOM    163  C2   DG A   8    ********1360.2374704.566 
ATOM    164  N2   DG A   8    ********1360.1214705.106 
ATOM    165  N3   DG A   8    ********1361.4094704.100 
ATOM    166  C4   DG A   8    ********1361.3334703.590 
ATOM    167  P    DG A   9    ********1367.0224700.817 
ATOM    168  OP1  DG A   9    ********1368.4484701.210 
ATOM    169  OP2  DG A   9    ********1366.6664699.551 
ATOM    170  O5'  DG A   9    ********1366.5474700.763 
ATOM    171  C5'  DG A   9    ********1366.0874701.972 
ATOM    172  C4'  DG A   9    ********1364.8364701.690 
ATOM    173  O4'  DG A   9    ********1363.6224701.819 
ATOM    174  C3'  DG A   9    ********1364.7364700.290 
ATOM    175  O3'  DG A   9    ********1364.1204700.382 
ATOM    176  C2'  DG A   9    ********1363.7964699.531 
ATOM    177  C1'  DG A   9    ********1362.8134700.676 
ATOM    178  N9   DG A   9    ********1361.9364700.483 
ATOM    179  C8   DG A   9    ********1362.2204699.877 
ATOM    180  N7   DG A   9    ********1361.2184699.872 
ATOM    181  C5   DG A   9    ********1360.1964700.519 
ATOM    182  C6   DG A   9    ********1358.8674700.815 
ATOM    183  O6   DG A   9    ********1358.3074700.563 
ATOM    184  N1   DG A   9    ********1358.1664701.484 
ATOM    185  C2   DG A   9    ********1358.6834701.823 
ATOM    186  N2   DG A   9    ********1357.8534702.461 
ATOM    187  N3   DG A   9    ********1359.9324701.545 
ATOM    188  C4   DG A   9    ********1360.6244700.896 
ATOM    189  P    DC A  10    ********1364.6654699.462 
ATOM    190  OP1  DC A  10    ********1365.8344700.112 
ATOM    191  OP2  DC A  10    ********1364.8764698.084 
ATOM    192  O5'  DC A  10    ********1363.4234699.486 
ATOM    193  C5'  DC A  10    ********1362.5724700.647 
ATOM    194  C4'  DC A  10    ********1361.1184700.222 
ATOM    195  O4'  DC A  10    ********1360.5514700.027 
ATOM    196  C3'  DC A  10    ********1360.8344698.903 
ATOM    197  O3'  DC A  10    ********1359.6034699.017 
ATOM    198  C2'  DC A  10    ********1360.6624697.880 
ATOM    199  C1'  DC A  10    ********1359.8704698.782 
ATOM    200  N1   DC A  10    ********1359.8334698.294 
ATOM    201  C2   DC A  10    ********1358.6744698.524 
ATOM    202  O2   DC A  10    ********1357.7324699.117 
ATOM    203  N3   DC A  10    ********1358.6204698.087 
ATOM    204  C4   DC A  10    ********1359.6614697.448 
ATOM    205  N4   DC A  10    ********1359.5604697.041 
ATOM    206  C5   DC A  10    ********1360.8634697.201 
ATOM    207  C6   DC A  10    ********1360.8974697.646 
ATOM    208  P    DG A  11    ********1359.4734698.356 
ATOM    209  OP1  DG A  11    ********1360.0164699.284 
ATOM    210  OP2  DG A  11    ********1360.0594696.998 
ATOM    211  O5'  DG A  11    ********1357.8844698.253 
ATOM    212  C5'  DG A  11    ********1357.0524699.225 
ATOM    213  C4'  DG A  11    ********1355.8704698.537 
ATOM    214  O4'  DG A  11    ********1356.1684698.091 
ATOM    215  C3'  DG A  11    ********1355.3644697.275 
ATOM    216  O3'  DG A  11    ********1353.9464697.228 
ATOM    217  C2'  DG A  11    ********1355.9514696.121 
ATOM    218  C1'  DG A  11    ********1355.7394696.745 
ATOM    219  N9   DG A  11    ********1356.5454696.106 
ATOM    220  C8   DG A  11    ********1357.8094695.561 
ATOM    221  N7   DG A  11    ********1358.2394695.074 
ATOM    222  C5   DG A  11    ********1357.1864695.313 
ATOM    223  C6   DG A  11    ********1357.0634695.009 
ATOM    224  O6   DG A  11    ********1357.8724694.457 
ATOM    225  N1   DG A  11    ********1355.8254695.427 
ATOM    226  C2   DG A  11    ********1354.8364696.057 
ATOM    227  N2   DG A  11    ********1353.7264696.377 
ATOM    228  N3   DG A  11    ********1354.9534696.342 
ATOM    229  C4   DG A  11    ********1356.1484695.942 
ATOM    230  P    DC A  12    ********1353.0904696.719 
ATOM    231  OP1  DC A  12    ********1352.8754697.840 
ATOM    232  OP2  DC A  12    ********1353.7164695.505 
ATOM    233  O5'  DC A  12    ********1351.7054696.331 
ATOM    234  C5'  DC A  12    ********1351.2954697.046 
ATOM    235  C4'  DC A  12    ********1350.7584696.076 
ATOM    236  O4'  DC A  12    ********1351.8064695.549 
ATOM    237  C3'  DC A  12    ********1350.0734694.826 
ATOM    238  O3'  DC A  12    ********1348.9724694.495 
ATOM    239  C2'  DC A  12    ********1351.1244693.723 
ATOM    240  C1'  DC A  12    ********1351.6614694.139 
ATOM    241  N1   DC A  12    ********1352.9904693.552 
ATOM    242  C2   DC A  12    ********1353.2484693.226 
ATOM    243  O2   DC A  12    ********1352.3714693.434 
ATOM    244  N3   DC A  12    ********1354.4544692.689 
ATOM    245  C4   DC A  12    ********1355.3784692.479 
ATOM    246  N4   DC A  12    ********1356.5394691.954 
ATOM    247  C5   DC A  12    ********1355.1334692.807 
ATOM    248  C6   DC A  12    ********1353.9214693.342 
ATOM    249  P    DG A  13    ********1347.6164693.973 
ATOM    250  OP1  DG A  13    ********1346.8014695.129 
ATOM    251  OP2  DG A  13    ********1347.9324692.973 
ATOM    252  O5'  DG A  13    ********1346.9084693.251 
ATOM    253  C5'  DG A  13    ********1347.1634693.740 
ATOM    254  C4'  DG A  13    ********1347.3964692.576 
ATOM    255  O4'  DG A  13    ********1348.7934692.168 
ATOM    256  C3'  DG A  13    ********1346.6464691.288 
ATOM    257  O3'  DG A  13    ********1346.2434690.661 
ATOM    258  C2'  DG A  13    ********1347.6864690.399 
ATOM    259  C1'  DG A  13    ********1348.8524690.758 
ATOM    260  N9   DG A  13    ********1350.1864690.405 
ATOM    261  C8   DG A  13    ********1350.6124690.425 
ATOM    262  N7   DG A  13    ********1351.8584690.052 
ATOM    263  C5   DG A  13    ********1352.2894689.764 
ATOM    264  C6   DG A  13    ********1353.5514689.312 
ATOM    265  O6   DG A  13    ********1354.5674689.069 
ATOM    266  N1   DG A  13    ********1353.5564689.146 
ATOM    267  C2   DG A  13    ********1352.4804689.386 
ATOM    268  N2   DG A  13    ********1352.6884689.168 
ATOM    269  N3   DG A  13    ********1351.2974689.811 
ATOM    270  C4   DG A  13    ********1351.2754689.976 
ATOM    271  P    DT A  14    ********1344.8034689.966 
ATOM    272  OP1  DT A  14    ********1343.7754690.985 
ATOM    273  OP2  DT A  14    ********1344.5764689.166 
ATOM    274  O5'  DT A  14    ********1344.9874688.989 
ATOM    275  C5'  DT A  14    ********1345.8944689.368 
ATOM    276  C4'  DT A  14    ********1346.7294688.174 
ATOM    277  O4'  DT A  14    ********1347.9424688.039 
ATOM    278  C3'  DT A  14    ********1346.0514686.810 
ATOM    279  O3'  DT A  14    ********1346.4614685.987 
ATOM    280  C2'  DT A  14    ********1346.6114686.219 
ATOM    281  C1'  DT A  14    ********1348.0494686.690 
ATOM    282  N1   DT A  14    ********1348.8654686.664 
ATOM    283  C2   DT A  14    ********1350.1974686.354 
ATOM    284  O2   DT A  14    ********1350.7174686.105 
ATOM    285  N3   DT A  14    ********1350.9214686.338 
ATOM    286  C4   DT A  14    ********1350.4354686.603 
ATOM    287  O4   DT A  14    ********1351.1834686.559 
ATOM    288  C5   DT A  14    ********1349.0284686.919 
ATOM    289  C7   DT A  14    ********1348.4174687.220 
ATOM    290  C6   DT A  14    ********1348.2994686.940 
ATOM    291  P    DG A  15    ********1345.3864685.025 
ATOM    292  OP1  DG A  15    ********1344.6144685.788 
ATOM    293  OP2  DG A  15    ********1344.5934684.336 
ATOM    294  O5'  DG A  15    ********1346.3364683.969 
ATOM    295  C5'  DG A  15    ********1347.6354684.396 
ATOM    296  C4'  DG A  15    ********1348.6734683.346 
ATOM    297  O4'  DG A  15    ********1349.2394683.535 
ATOM    298  C3'  DG A  15    ********1348.1784681.900 
ATOM    299  O3'  DG A  15    ********1349.2054681.057 
ATOM    300  C2'  DG A  15    ********1347.9714681.574 
ATOM    301  C1'  DG A  15    ********1349.2184682.288 
ATOM    302  N9   DG A  15    ********1349.1934682.557 
ATOM    303  C8   DG A  15    ********1348.1234682.866 
ATOM    304  N7   DG A  15    ********1348.4414683.046 
ATOM    305  C5   DG A  15    ********1349.8204682.840 
ATOM    306  C6   DG A  15    ********1350.7324682.896 
ATOM    307  O6   DG A  15    ********1350.5094683.145 
ATOM    308  N1   DG A  15    ********1352.0434682.621 
ATOM    309  C2   DG A  15    ********1352.4204682.329 
ATOM    310  N2   DG A  15    ********1353.7204682.096 
ATOM    311  N3   DG A  15    ********1351.5634682.276 
ATOM    312  C4   DG A  15    ********1350.2894682.541 
ATOM    313  P    DG A  16    ********1348.8044679.835 
ATOM    314  OP1  DG A  16    ********1348.6594680.320 
ATOM    315  OP2  DG A  16    ********1347.6364679.126 
ATOM    316  O5'  DG A  16    ********1350.1034678.907 
ATOM    317  C5'  DG A  16    ********1351.3824679.522 
ATOM    318  C4'  DG A  16    ********1352.1484678.735 
ATOM    319  O4'  DG A  16    ********1351.8494679.175 
ATOM    320  C3'  DG A  16    ********1351.8764677.231 
ATOM    321  O3'  DG A  16    ********1353.0884676.550 
ATOM    322  C2'  DG A  16    ********1350.9084677.038 
ATOM    323  C1'  DG A  16    ********1351.5754678.030 
ATOM    324  N9   DG A  16    ********1350.7074678.449 
ATOM    325  C8   DG A  16    ********1349.3424678.635 
ATOM    326  N7   DG A  16    ********1348.8804679.010 
ATOM    327  C5   DG A  16    ********1350.0204679.077 
ATOM    328  C6   DG A  16    ********1350.1574679.427 
ATOM    329  O6   DG A  16    ********1349.2854679.757 
ATOM    330  N1   DG A  16    ********1351.4954679.363 
ATOM    331  C2   DG A  16    ********1352.5604679.008 
ATOM    332  N2   DG A  16    ********1353.7604679.010 
ATOM    333  N3   DG A  16    ********1352.4314678.680 
ATOM    334  C4   DG A  16    ********1351.1394678.736 
ATOM    335  P    DC A  17    ********1353.4134675.177 
ATOM    336  OP1  DC A  17    ********1354.0264675.468 
ATOM    337  OP2  DC A  17    ********1352.2054674.324 
ATOM    338  O5'  DC A  17    ********1354.5084674.533 
ATOM    339  C5'  DC A  17    ********1355.3654675.406 
ATOM    340  C4'  DC A  17    ********1355.4864674.900 
ATOM    341  O4'  DC A  17    ********1354.4374675.421 
ATOM    342  C3'  DC A  17    ********1355.3924673.385 
ATOM    343  O3'  DC A  17    ********1356.2874672.987 
ATOM    344  C2'  DC A  17    ********1353.9614673.140 
ATOM    345  C1'  DC A  17    ********1353.8814674.339 
ATOM    346  N1   DC A  17    ********1352.4894674.708 
ATOM    347  C2   DC A  17    ********1352.2794675.205 
ATOM    348  O2   DC A  17    ********1353.2474675.318 
ATOM    349  N3   DC A  17    ********1351.0184675.545 
ATOM    350  C4   DC A  17    ********1349.9964675.406 
ATOM    351  N4   DC A  17    ********1348.7844675.752 
ATOM    352  C5   DC A  17    ********1350.1904674.896 
ATOM    353  C6   DC A  17    ********1351.4584674.562 
ATOM    354  P    DC A  18    ********1357.1144671.626 
ATOM    355  OP1  DC A  18    ********1358.3274671.882 
ATOM    356  OP2  DC A  18    ********1356.2164670.561 
ATOM    357  O5'  DC A  18    ********1357.5314671.316 
ATOM    358  C5'  DC A  18    ********1357.7244672.416 
ATOM    359  C4'  DC A  18    ********1357.0754672.104 
ATOM    360  O4'  DC A  18    ********1355.6764672.506 
ATOM    361  C3'  DC A  18    ********1357.0464670.628 
ATOM    362  O3'  DC A  18    ********1357.2434670.525 
ATOM    363  C2'  DC A  18    ********1355.6254670.167 
ATOM    364  C1'  DC A  18    ********1354.9154671.425 
ATOM    365  N1   DC A  18    ********1353.5204671.559 
ATOM    366  C2   DC A  18    ********1352.5784672.145 
ATOM    367  O2   DC A  18    ********1352.9364672.526 
ATOM    368  N3   DC A  18    ********1351.3014672.275 
ATOM    369  C4   DC A  18    ********1350.9534671.850 
ATOM    370  N4   DC A  18    ********1349.6944672.000 
ATOM    371  C5   DC A  18    ********1351.9064671.244 
ATOM    372  C6   DC A  18    ********1353.1774671.122 
ATOM    373  P    DC A  19    ********1358.1544669.338 
ATOM    374  OP1  DC A  19    ********1359.5794669.730 
ATOM    375  OP2  DC A  19    ********1357.7974668.071 
ATOM    376  O5'  DC A  19    ********1357.6794669.283 
ATOM    377  C5'  DC A  19    ********1357.2184670.492 
ATOM    378  C4'  DC A  19    ********1355.9684670.210 
ATOM    379  O4'  DC A  19    ********1354.7534670.340 
ATOM    380  C3'  DC A  19    ********1355.8674668.810 
ATOM    381  O3'  DC A  19    ********1355.2524668.902 
ATOM    382  C2'  DC A  19    ********1354.9274668.051 
ATOM    383  C1'  DC A  19    ********1353.9454669.196 
ATOM    384  N1   DC A  19    ********1353.0674669.003 
ATOM    385  C2   DC A  19    ********1351.7634669.487 
ATOM    386  O2   DC A  19    ********1351.3914670.052 
ATOM    387  N3   DC A  19    ********1350.9464669.321 
ATOM    388  C4   DC A  19    ********1351.3874668.704 
ATOM    389  N4   DC A  19    ********1350.5524668.566 
ATOM    390  C5   DC A  19    ********1352.7244668.199 
ATOM    391  C6   DC A  19    ********1353.5254668.374 
ATOM    392  P    DC A  20    ********1355.7964667.983 
ATOM    393  OP1  DC A  20    ********1356.9664668.632 
ATOM    394  OP2  DC A  20    ********1356.0084666.605 
ATOM    395  O5'  DC A  20    ********1354.5554668.007 
ATOM    396  C5'  DC A  20    ********1353.7034669.168 
ATOM    397  C4'  DC A  20    ********1352.2494668.742 
ATOM    398  O4'  DC A  20    ********1351.6824668.548 
ATOM    399  C3'  DC A  20    ********1351.9664667.424 
ATOM    400  O3'  DC A  20    ********1350.7344667.537 
ATOM    401  C2'  DC A  20    ********1351.7944666.400 
ATOM    402  C1'  DC A  20    ********1351.0024667.303 
ATOM    403  N1   DC A  20    ********1350.9654666.814 
ATOM    404  C2   DC A  20    ********1349.8054667.044 
ATOM    405  O2   DC A  20    ********1348.8644667.638 
ATOM    406  N3   DC A  20    ********1349.7514666.607 
ATOM    407  C4   DC A  20    ********1350.7934665.968 
ATOM    408  N4   DC A  20    ********1350.6924665.561 
ATOM    409  C5   DC A  20    ********1351.9954665.722 
ATOM    410  C6   DC A  20    ********1352.0294666.166 
ATOM    411  P    DG A  21    ********1350.6054666.876 
ATOM    412  OP1  DG A  21    ********1351.1474667.805 
ATOM    413  OP2  DG A  21    ********1351.1914665.519 
ATOM    414  O5'  DG A  21    ********1349.0154666.773 
ATOM    415  C5'  DG A  21    ********1348.1834667.745 
ATOM    416  C4'  DG A  21    ********1347.0024667.057 
ATOM    417  O4'  DG A  21    ********1347.2994666.611 
ATOM    418  C3'  DG A  21    ********1346.4954665.796 
ATOM    419  O3'  DG A  21    ********1345.0784665.748 
ATOM    420  C2'  DG A  21    ********1347.0824664.641 
ATOM    421  C1'  DG A  21    ********1346.8704665.265 
ATOM    422  N9   DG A  21    ********1347.6774664.627 
ATOM    423  C8   DG A  21    ********1348.9414664.081 
ATOM    424  N7   DG A  21    ********1349.3714663.594 
ATOM    425  C5   DG A  21    ********1348.3174663.834 
ATOM    426  C6   DG A  21    ********1348.1944663.529 
ATOM    427  O6   DG A  21    ********1349.0034662.978 
ATOM    428  N1   DG A  21    ********1346.9564663.948 
ATOM    429  C2   DG A  21    ********1345.9684664.577 
ATOM    430  N2   DG A  21    ********1344.8574664.897 
ATOM    431  N3   DG A  21    ********1346.0854664.862 
ATOM    432  C4   DG A  21    ********1347.2794664.463 
ATOM    433  P    DC A  22    ********1344.2214665.239 
ATOM    434  OP1  DC A  22    ********1344.0064666.360 
ATOM    435  OP2  DC A  22    ********1344.8484664.025 
ATOM    436  O5'  DC A  22    ********1342.8374664.851 
ATOM    437  C5'  DC A  22    ********1342.4264665.566 
ATOM    438  C4'  DC A  22    ********1341.8904664.596 
ATOM    439  O4'  DC A  22    ********1342.9374664.069 
ATOM    440  C3'  DC A  22    ********1341.2054663.346 
ATOM    441  O3'  DC A  22    ********1340.1044663.016 
ATOM    442  C2'  DC A  22    ********1342.2554662.243 
ATOM    443  C1'  DC A  22    ********1342.7924662.659 
ATOM    444  N1   DC A  22    ********1344.1224662.072 
ATOM    445  C2   DC A  22    ********1344.3794661.746 
ATOM    446  O2   DC A  22    ********1343.5024661.955 
ATOM    447  N3   DC A  22    ********1345.5864661.209 
ATOM    448  C4   DC A  22    ********1346.5104661.000 
ATOM    449  N4   DC A  22    ********1347.6714660.474 
ATOM    450  C5   DC A  22    ********1346.2644661.328 
ATOM    451  C6   DC A  22    ********1345.0524661.862 
ATOM    452  P    DG A  23    ********1338.7484662.494 
ATOM    453  OP1  DG A  23    ********1337.9324663.650 
ATOM    454  OP2  DG A  23    ********1339.0634661.493 
ATOM    455  O5'  DG A  23    ********1338.0394661.772 
ATOM    456  C5'  DG A  23    ********1338.2944662.260 
ATOM    457  C4'  DG A  23    ********1338.5274661.097 
ATOM    458  O4'  DG A  23    ********1339.9244660.688 
ATOM    459  C3'  DG A  23    ********1337.7774659.808 
ATOM    460  O3'  DG A  23    ********1337.3744659.182 
ATOM    461  C2'  DG A  23    ********1338.8184658.920 
ATOM    462  C1'  DG A  23    ********1339.9834659.278 
ATOM    463  N9   DG A  23    ********1341.3174658.925 
ATOM    464  C8   DG A  23    ********1341.7434658.945 
ATOM    465  N7   DG A  23    ********1342.9904658.573 
ATOM    466  C5   DG A  23    ********1343.4204658.284 
ATOM    467  C6   DG A  23    ********1344.6824657.833 
ATOM    468  O6   DG A  23    ********1345.6984657.590 
ATOM    469  N1   DG A  23    ********1344.6874657.667 
ATOM    470  C2   DG A  23    ********1343.6114657.906 
ATOM    471  N2   DG A  23    ********1343.8194657.688 
ATOM    472  N3   DG A  23    ********1342.4284658.331 
ATOM    473  C4   DG A  23    ********1342.4064658.496 
ATOM    474  P    DC A  24    ********1335.9344658.486 
ATOM    475  OP1  DC A  24    ********1334.9074659.505 
ATOM    476  OP2  DC A  24    ********1335.7074657.687 
ATOM    477  O5'  DC A  24    ********1336.1184657.510 
ATOM    478  C5'  DC A  24    ********1337.0254657.888 
ATOM    479  C4'  DC A  24    ********1337.8604656.694 
ATOM    480  O4'  DC A  24    ********1339.0744656.559 
ATOM    481  C3'  DC A  24    ********1337.1824655.330 
ATOM    482  O3'  DC A  24    ********1337.5924654.508 
ATOM    483  C2'  DC A  24    ********1337.7434654.740 
ATOM    484  C1'  DC A  24    ********1339.1804655.210 
ATOM    485  N1   DC A  24    ********1339.9974655.185 
ATOM    486  C2   DC A  24    ********1341.3484654.871 
ATOM    487  O2   DC A  24    ********1341.8104654.629 
ATOM    488  N3   DC A  24    ********1342.1094654.842 
ATOM    489  C4   DC A  24    ********1341.5704655.109 
ATOM    490  N4   DC A  24    ********1342.3544655.068 
ATOM    491  C5   DC A  24    ********1340.1824655.434 
ATOM    492  C6   DC A  24    ********1339.4384655.458 
ATOM    493  P    DC A  25    ********1336.5184653.545 
ATOM    494  OP1  DC A  25    ********1335.7454654.308 
ATOM    495  OP2  DC A  25    ********1335.7244652.856 
ATOM    496  O5'  DC A  25    ********1337.4674652.489 
ATOM    497  C5'  DC A  25    ********1338.7664652.917 
ATOM    498  C4'  DC A  25    ********1339.8054651.866 
ATOM    499  O4'  DC A  25    ********1340.3704652.056 
ATOM    500  C3'  DC A  25    ********1339.3094650.420 
ATOM    501  O3'  DC A  25    ********1340.3364649.577 
ATOM    502  C2'  DC A  25    ********1339.1034650.095 
ATOM    503  C1'  DC A  25    ********1340.3504650.808 
ATOM    504  N1   DC A  25    ********1340.3254651.077 
ATOM    505  C2   DC A  25    ********1341.5324651.018 
ATOM    506  O2   DC A  25    ********1342.5654650.747 
ATOM    507  N3   DC A  25    ********1341.5304651.260 
ATOM    508  C4   DC A  25    ********1340.3914651.549 
ATOM    509  N4   DC A  25    ********1340.4424651.777 
ATOM    510  C5   DC A  25    ********1339.1384651.615 
ATOM    511  C6   DC A  25    ********1339.1614651.370 
ATOM    512  P    DA A  26    ********1339.9364648.356 
ATOM    513  OP1  DA A  26    ********1339.7904648.840 
ATOM    514  OP2  DA A  26    ********1338.7674647.647 
ATOM    515  O5'  DA A  26    ********1341.2344647.427 
ATOM    516  C5'  DA A  26    ********1342.5134648.043 
ATOM    517  C4'  DA A  26    ********1343.2804647.255 
ATOM    518  O4'  DA A  26    ********1342.9804647.695 
ATOM    519  C3'  DA A  26    ********1343.0074645.752 
ATOM    520  O3'  DA A  26    ********1344.2194645.070 
ATOM    521  C2'  DA A  26    ********1342.0394645.558 
ATOM    522  C1'  DA A  26    ********1342.7064646.550 
ATOM    523  N9   DA A  26    ********1341.8384646.970 
ATOM    524  C8   DA A  26    ********1340.4854647.149 
ATOM    525  N7   DA A  26    ********1340.0144647.520 
ATOM    526  C5   DA A  26    ********1341.1374647.592 
ATOM    527  C6   DA A  26    ********1341.3084647.934 
ATOM    528  N6   DA A  26    ********1340.2984648.284 
ATOM    529  N1   DA A  26    ********1342.5614647.903 
ATOM    530  C2   DA A  26    ********1343.5614647.555 
ATOM    531  N3   DA A  26    ********1343.5234647.217 
ATOM    532  C4   DA A  26    ********1342.2594647.256 
ATOM    533  P    DG A  27    ********1344.5444643.697 
ATOM    534  OP1  DG A  27    ********1345.1574643.988 
ATOM    535  OP2  DG A  27    ********1343.3364642.845 
ATOM    536  O5'  DG A  27    ********1345.6394643.053 
ATOM    537  C5'  DG A  27    ********1346.4964643.926 
ATOM    538  C4'  DG A  27    ********1346.6184643.420 
ATOM    539  O4'  DG A  27    ********1345.5684643.942 
ATOM    540  C3'  DG A  27    ********1346.5234641.905 
ATOM    541  O3'  DG A  27    ********1347.4184641.507 
ATOM    542  C2'  DG A  27    ********1345.0924641.660 
ATOM    543  C1'  DG A  27    ********1345.0124642.860 
ATOM    544  N9   DG A  27    ********1343.6204643.228 
ATOM    545  C8   DG A  27    ********1342.4624643.150 
ATOM    546  N7   DG A  27    ********1341.3914643.557 
ATOM    547  C5   DG A  27    ********1341.8734643.929 
ATOM    548  C6   DG A  27    ********1341.1834644.448 
ATOM    549  O6   DG A  27    ********1339.9854644.690 
ATOM    550  N1   DG A  27    ********1342.0584644.688 
ATOM    551  C2   DG A  27    ********1343.4204644.458 
ATOM    552  N2   DG A  27    ********1344.0794644.753 
ATOM    553  N3   DG A  27    ********1344.0654643.971 
ATOM    554  C4   DG A  27    ********1343.2324643.732 
ATOM    555  P    DC A  28    ********1348.2454640.147 
ATOM    556  OP1  DC A  28    ********1349.4584640.402 
ATOM    557  OP2  DC A  28    ********1347.3474639.081 
ATOM    558  O5'  DC A  28    ********1348.6634639.836 
ATOM    559  C5'  DC A  28    ********1348.8554640.936 
ATOM    560  C4'  DC A  28    ********1348.2064640.624 
ATOM    561  O4'  DC A  28    ********1346.8074641.026 
ATOM    562  C3'  DC A  28    ********1348.1774639.148 
ATOM    563  O3'  DC A  28    ********1348.3744639.045 
ATOM    564  C2'  DC A  28    ********1346.7574638.687 
ATOM    565  C1'  DC A  28    ********1346.0464639.945 
ATOM    566  N1   DC A  28    ********1344.6514640.079 
ATOM    567  C2   DC A  28    ********1343.7104640.665 
ATOM    568  O2   DC A  28    ********1344.0684641.046 
ATOM    569  N3   DC A  28    ********1342.4324640.796 
ATOM    570  C4   DC A  28    ********1342.0844640.370 
ATOM    571  N4   DC A  28    ********1340.8254640.521 
ATOM    572  C5   DC A  28    ********1343.0374639.764 
ATOM    573  C6   DC A  28    ********1344.3094639.642 
ATOM    574  P    DT A  29    ********1349.2854637.858 
ATOM    575  OP1  DT A  29    ********1350.7104638.251 
ATOM    576  OP2  DT A  29    ********1348.9294636.592 
ATOM    577  O5'  DT A  29    ********1348.8104637.803 
ATOM    578  C5'  DT A  29    ********1348.3504639.013 
ATOM    579  C4'  DT A  29    ********1347.0994638.731 
ATOM    580  O4'  DT A  29    ********1345.8854638.860 
ATOM    581  C3'  DT A  29    ********1346.9994637.330 
ATOM    582  O3'  DT A  29    ********1346.3834637.423 
ATOM    583  C2'  DT A  29    ********1346.0584636.571 
ATOM    584  C1'  DT A  29    ********1345.0764637.716 
ATOM    585  N1   DT A  29    ********1344.1984637.523 
ATOM    586  C2   DT A  29    ********1342.9154638.007 
ATOM    587  O2   DT A  29    ********1342.4844638.572 
ATOM    588  N3   DT A  29    ********1342.1304637.809 
ATOM    589  C4   DT A  29    ********1342.5144637.185 
ATOM    590  O4   DT A  29    ********1341.7224637.066 
ATOM    591  C5   DT A  29    ********1343.8794636.711 
ATOM    592  C7   DT A  29    ********1344.3774636.020 
ATOM    593  C6   DT A  29    ********1344.6634636.890 
ATOM    594  P    DA A  30    ********1346.9284636.503 
ATOM    595  OP1  DA A  30    ********1348.0974637.152 
ATOM    596  OP2  DA A  30    ********1347.1394635.125 
ATOM    597  O5'  DA A  30    ********1345.6864636.527 
ATOM    598  C5'  DA A  30    ********1344.8354637.688 
ATOM    599  C4'  DA A  30    ********1343.3814637.263 
ATOM    600  O4'  DA A  30    ********1342.8144637.068 
ATOM    601  C3'  DA A  30    ********1343.0974635.944 
ATOM    602  O3'  DA A  30    ********1341.8654636.058 
ATOM    603  C2'  DA A  30    ********1342.9254634.920 
ATOM    604  C1'  DA A  30    ********1342.1334635.823 
ATOM    605  N9   DA A  30    ********1342.0964635.335 
ATOM    606  C8   DA A  30    ********1343.0684634.673 
ATOM    607  N7   DA A  30    ********1342.7344634.378 
ATOM    608  C5   DA A  30    ********1341.4474634.881 
ATOM    609  C6   DA A  30    ********1340.5324634.889 
ATOM    610  N6   DA A  30    ********1340.7894634.350 
ATOM    611  N1   DA A  30    ********1339.3374635.473 
ATOM    612  C2   DA A  30    ********1339.0874636.007 
ATOM    613  N3   DA A  30    ********1339.8584636.060 
ATOM    614  C4   DA A  30    ********1341.0474635.468 
ATOM    615  P    DG A  31    ********1341.7364635.396 
ATOM    616  OP1  DG A  31    ********1342.2794636.325 
ATOM    617  OP2  DG A  31    ********1342.3224634.039 
ATOM    618  O5'  DG A  31    ********1340.1464635.293 
ATOM    619  C5'  DG A  31    ********1339.3144636.266 
ATOM    620  C4'  DG A  31    ********1338.1334635.577 
ATOM    621  O4'  DG A  31    ********1338.4304635.132 
ATOM    622  C3'  DG A  31    ********1337.6274634.316 
ATOM    623  O3'  DG A  31    ********1336.2094634.268 
ATOM    624  C2'  DG A  31    ********1338.2134633.161 
ATOM    625  C1'  DG A  31    ********1338.0024633.785 
ATOM    626  N9   DG A  31    ********1338.8084633.147 
ATOM    627  C8   DG A  31    ********1340.0724632.602 
ATOM    628  N7   DG A  31    ********1340.5024632.114 
ATOM    629  C5   DG A  31    ********1339.4494632.354 
ATOM    630  C6   DG A  31    ********1339.3264632.050 
ATOM    631  O6   DG A  31    ********1340.1344631.498 
ATOM    632  N1   DG A  31    ********1338.0884632.468 
ATOM    633  C2   DG A  31    ********1337.0994633.097 
ATOM    634  N2   DG A  31    ********1335.9894633.418 
ATOM    635  N3   DG A  31    ********1337.2164633.383 
ATOM    636  C4   DG A  31    ********1338.4104632.983 
ATOM    637  P    DC A  32    ********1335.3534633.760 
ATOM    638  OP1  DC A  32    ********1335.1374634.881 
ATOM    639  OP2  DC A  32    ********1335.9794632.546 
ATOM    640  O5'  DC A  32    ********1333.9684633.371 
ATOM    641  C5'  DC A  32    ********1333.5584634.087 
ATOM    642  C4'  DC A  32    ********1333.0214633.116 
ATOM    643  O4'  DC A  32    ********1334.0684632.589 
ATOM    644  C3'  DC A  32    ********1332.3364631.867 
ATOM    645  O3'  DC A  32    ********1331.2354631.536 
ATOM    646  C2'  DC A  32    ********1333.3874630.764 
ATOM    647  C1'  DC A  32    ********1333.9234631.179 
ATOM    648  N1   DC A  32    ********1335.2534630.593 
ATOM    649  C2   DC A  32    ********1335.5104630.267 
ATOM    650  O2   DC A  32    ********1334.6334630.475 
ATOM    651  N3   DC A  32    ********1336.7174629.729 
ATOM    652  C4   DC A  32    ********1337.6414629.520 
ATOM    653  N4   DC A  32    ********1338.8024628.994 
ATOM    654  C5   DC A  32    ********1337.3964629.848 
ATOM    655  C6   DC A  32    ********1336.1844630.382 
ATOM    656  P    DA A  33    ********1329.8794631.014 
ATOM    657  OP1  DA A  33    ********1329.0644632.170 
ATOM    658  OP2  DA A  33    ********1330.1954630.013 
ATOM    659  O5'  DA A  33    ********1329.1714630.292 
ATOM    660  C5'  DA A  33    ********1329.4254630.780 
ATOM    661  C4'  DA A  33    ********1329.6594629.617 
ATOM    662  O4'  DA A  33    ********1331.0564629.209 
ATOM    663  C3'  DA A  33    ********1328.9094628.328 
ATOM    664  O3'  DA A  33    ********1328.5054627.702 
ATOM    665  C2'  DA A  33    ********1329.9494627.440 
ATOM    666  C1'  DA A  33    ********1331.1154627.798 
ATOM    667  N9   DA A  33    ********1332.4484627.445 
ATOM    668  C8   DA A  33    ********1332.8544627.472 
ATOM    669  N7   DA A  33    ********1334.0854627.104 
ATOM    670  C5   DA A  33    ********1334.5324626.813 
ATOM    671  C6   DA A  33    ********1335.7694626.366 
ATOM    672  N6   DA A  33    ********1336.8334626.124 
ATOM    673  N1   DA A  33    ********1335.8734626.176 
ATOM    674  C2   DA A  33    ********1334.8134626.418 
ATOM    675  N3   DA A  33    ********1333.6154626.836 
ATOM    676  C4   DA A  33    ********1333.5364627.019 
ATOM    677  P    DG A  34    ********1327.0664627.006 
ATOM    678  OP1  DG A  34    ********1326.0384628.026 
ATOM    679  OP2  DG A  34    ********1326.8394626.207 
ATOM    680  O5'  DG A  34    ********1327.2504626.030 
ATOM    681  C5'  DG A  34    ********1328.1564626.408 
ATOM    682  C4'  DG A  34    ********1328.9914625.214 
ATOM    683  O4'  DG A  34    ********1330.2054625.079 
ATOM    684  C3'  DG A  34    ********1328.3144623.850 
ATOM    685  O3'  DG A  34    ********1328.7244623.028 
ATOM    686  C2'  DG A  34    ********1328.8744623.260 
ATOM    687  C1'  DG A  34    ********1330.3114623.731 
ATOM    688  N9   DG A  34    ********1331.1284623.705 
ATOM    689  C8   DG A  34    ********1330.7424623.951 
ATOM    690  N7   DG A  34    ********1331.7134623.845 
ATOM    691  C5   DG A  34    ********1332.8204623.503 
ATOM    692  C6   DG A  34    ********1334.1634623.254 
ATOM    693  O6   DG A  34    ********1334.6604623.283 
ATOM    694  N1   DG A  34    ********1334.9634622.939 
ATOM    695  C2   DG A  34    ********1334.5224622.874 
ATOM    696  N2   DG A  34    ********1335.4444622.558 
ATOM    697  N3   DG A  34    ********1333.2634623.109 
ATOM    698  C4   DG A  34    ********1332.4744623.415 
ATOM    699  P    DC A  35    ********1327.6494622.065 
ATOM    700  OP1  DC A  35    ********1326.8764622.828 
ATOM    701  OP2  DC A  35    ********1326.8554621.377 
ATOM    702  O5'  DC A  35    ********1328.5994621.010 
ATOM    703  C5'  DC A  35    ********1329.8984621.437 
ATOM    704  C4'  DC A  35    ********1330.9364620.387 
ATOM    705  O4'  DC A  35    ********1331.5014620.576 
ATOM    706  C3'  DC A  35    ********1330.4414618.940 
ATOM    707  O3'  DC A  35    ********1331.4684618.098 
ATOM    708  C2'  DC A  35    ********1330.2344618.615 
ATOM    709  C1'  DC A  35    ********1331.4814619.329 
ATOM    710  N1   DC A  35    ********1331.4564619.598 
ATOM    711  C2   DC A  35    ********1332.6634619.539 
ATOM    712  O2   DC A  35    ********1333.6964619.268 
ATOM    713  N3   DC A  35    ********1332.6624619.780 
ATOM    714  C4   DC A  35    ********1331.5224620.070 
ATOM    715  N4   DC A  35    ********1331.5734620.297 
ATOM    716  C5   DC A  35    ********1330.2694620.135 
ATOM    717  C6   DC A  35    ********1330.2924619.891 
ATOM    718  P    DC A  36    ********1331.0674616.876 
ATOM    719  OP1  DC A  36    ********1330.9214617.360 
ATOM    720  OP2  DC A  36    ********1329.8994616.167 
ATOM    721  O5'  DC A  36    ********1332.3664615.947 
ATOM    722  C5'  DC A  36    ********1333.6444616.563 
ATOM    723  C4'  DC A  36    ********1334.4114615.776 
ATOM    724  O4'  DC A  36    ********1334.1124616.216 
ATOM    725  C3'  DC A  36    ********1334.1384614.272 
ATOM    726  O3'  DC A  36    ********1335.3514613.591 
ATOM    727  C2'  DC A  36    ********1333.1704614.079 
ATOM    728  C1'  DC A  36    ********1333.8384615.070 
ATOM    729  N1   DC A  36    ********1332.9704615.490 
ATOM    730  C2   DC A  36    ********1333.5814615.740 
ATOM    731  O2   DC A  36    ********1334.8064615.605 
ATOM    732  N3   DC A  36    ********1332.8064616.123 
ATOM    733  C4   DC A  36    ********1331.4824616.258 
ATOM    734  N4   DC A  36    ********1330.7714616.633 
ATOM    735  C5   DC A  36    ********1330.8344616.004 
ATOM    736  C6   DC A  36    ********1331.6254615.623 
ATOM    737  P    DC A  37    ********1335.6764612.218 
ATOM    738  OP1  DC A  37    ********1336.2884612.508 
ATOM    739  OP2  DC A  37    ********1334.4674611.365 
ATOM    740  O5'  DC A  37    ********1336.7714611.574 
ATOM    741  C5'  DC A  37    ********1337.6274612.446 
ATOM    742  C4'  DC A  37    ********1337.7494611.940 
ATOM    743  O4'  DC A  37    ********1336.7004612.462 
ATOM    744  C3'  DC A  37    ********1337.6554610.426 
ATOM    745  O3'  DC A  37    ********1338.5504610.027 
ATOM    746  C2'  DC A  37    ********1336.2234610.180 
ATOM    747  C1'  DC A  37    ********1336.1434611.380 
ATOM    748  N1   DC A  37    ********1334.7524611.748 
ATOM    749  C2   DC A  37    ********1334.5414612.245 
ATOM    750  O2   DC A  37    ********1335.5094612.359 
ATOM    751  N3   DC A  37    ********1333.2804612.585 
ATOM    752  C4   DC A  37    ********1332.2594612.447 
ATOM    753  N4   DC A  37    ********1331.0474612.793 
ATOM    754  C5   DC A  37    ********1332.4534611.937 
ATOM    755  C6   DC A  37    ********1333.7214611.603 
ATOM    756  P    DA A  38    ********1339.3764608.667 
ATOM    757  OP1  DA A  38    ********1340.5904608.922 
ATOM    758  OP2  DA A  38    ********1338.4794607.601 
ATOM    759  O5'  DA A  38    ********1339.7944608.357 
ATOM    760  C5'  DA A  38    ********1339.9874609.456 
ATOM    761  C4'  DA A  38    ********1339.3384609.144 
ATOM    762  O4'  DA A  38    ********1337.9384609.547 
ATOM    763  C3'  DA A  38    ********1339.3094607.668 
ATOM    764  O3'  DA A  38    ********1339.5064607.565 
ATOM    765  C2'  DA A  38    ********1337.8884607.207 
ATOM    766  C1'  DA A  38    ********1337.1774608.466 
ATOM    767  N9   DA A  38    ********1335.7824608.599 
ATOM    768  C8   DA A  38    ********1335.2774608.217 
ATOM    769  N7   DA A  38    ********1334.0124608.469 
ATOM    770  C5   DA A  38    ********1333.6514609.062 
ATOM    771  C6   DA A  38    ********1332.4304609.565 
ATOM    772  N6   DA A  38    ********1331.2934609.548 
ATOM    773  N1   DA A  38    ********1332.4194610.087 
ATOM    774  C2   DA A  38    ********1333.5524610.102 
ATOM    775  N3   DA A  38    ********1334.7444609.665 
ATOM    776  C4   DA A  38    ********1334.7284609.146 
ATOM    777  P    DA A  39    ********1340.4164606.378 
ATOM    778  OP1  DA A  39    ********1341.8424606.771 
ATOM    779  OP2  DA A  39    ********1340.0604605.112 
ATOM    780  O5'  DA A  39    ********1339.9414606.323 
ATOM    781  C5'  DA A  39    ********1339.4814607.533 
ATOM    782  C4'  DA A  39    ********1338.2304607.251 
ATOM    783  O4'  DA A  39    ********1337.0164607.380 
ATOM    784  C3'  DA A  39    ********1338.1304605.850 
ATOM    785  O3'  DA A  39    ********1337.5144605.943 
ATOM    786  C2'  DA A  39    ********1337.1904605.092 
ATOM    787  C1'  DA A  39    ********1336.2074606.237 
ATOM    788  N9   DA A  39    ********1335.3304606.044 
ATOM    789  C8   DA A  39    ********1335.6294605.440 
ATOM    790  N7   DA A  39    ********1334.6464605.427 
ATOM    791  C5   DA A  39    ********1333.6174606.069 
ATOM    792  C6   DA A  39    ********1332.2954606.378 
ATOM    793  N6   DA A  39    ********1331.7604606.065 
ATOM    794  N1   DA A  39    ********1331.5394607.023 
ATOM    795  C2   DA A  39    ********1332.0764607.332 
ATOM    796  N3   DA A  39    ********1333.2904607.096 
ATOM    797  C4   DA A  39    ********1334.0264606.450 
ATOM    798  P    DG A  40    ********1338.0594605.023 
ATOM    799  OP1  DG A  40    ********1339.2284605.673 
ATOM    800  OP2  DG A  40    ********1338.2704603.646 
ATOM    801  O5'  DG A  40    ********1336.8174605.047 
ATOM    802  C5'  DG A  40    ********1335.9664606.208 
ATOM    803  C4'  DG A  40    ********1334.5124605.783 
ATOM    804  O4'  DG A  40    ********1333.9454605.588 
ATOM    805  C3'  DG A  40    ********1334.2294604.464 
ATOM    806  O3'  DG A  40    ********1332.9974604.578 
ATOM    807  C2'  DG A  40    ********1334.0564603.440 
ATOM    808  C1'  DG A  40    ********1333.2644604.343 
ATOM    809  N9   DG A  40    ********1333.2274603.855 
ATOM    810  C8   DG A  40    ********1334.1964603.187 
ATOM    811  N7   DG A  40    ********1333.8464602.895 
ATOM    812  C5   DG A  40    ********1332.5534603.407 
ATOM    813  C6   DG A  40    ********1331.6544603.396 
ATOM    814  O6   DG A  40    ********1331.8154602.926 
ATOM    815  N1   DG A  40    ********1330.4444604.027 
ATOM    816  C2   DG A  40    ********1330.1444604.593 
ATOM    817  N2   DG A  40    ********1328.9344605.147 
ATOM    818  N3   DG A  40    ********1330.9894604.603 
ATOM    819  C4   DG A  40    ********1332.1674603.995 
ATOM    820  P    DC A  41    ********1332.8674603.917 
ATOM    821  OP1  DC A  41    ********1333.4104604.845 
ATOM    822  OP2  DC A  41    ********1333.4534602.560 
ATOM    823  O5'  DC A  41    ********1331.2784603.814 
ATOM    824  C5'  DC A  41    ********1330.4464604.786 
ATOM    825  C4'  DC A  41    ********1329.2644604.098 
ATOM    826  O4'  DC A  41    ********1329.5624603.652 
ATOM    827  C3'  DC A  41    ********1328.7584602.837 
ATOM    828  O3'  DC A  41    ********1327.3404602.789 
ATOM    829  C2'  DC A  41    ********1329.3454601.682 
ATOM    830  C1'  DC A  41    ********1329.1334602.306 
ATOM    831  N1   DC A  41    ********1329.9394601.667 
ATOM    832  C2   DC A  41    ********1329.3774601.587 
ATOM    833  O2   DC A  41    ********1328.2434602.044 
ATOM    834  N3   DC A  41    ********1330.0964601.009 
ATOM    835  C4   DC A  41    ********1331.3234600.525 
ATOM    836  N4   DC A  41    ********1331.9834599.970 
ATOM    837  C5   DC A  41    ********1331.9194600.597 
ATOM    838  C6   DC A  41    ********1331.1854601.178 
ATOM    839  P    DT A  42    ********1326.4844602.280 
ATOM    840  OP1  DT A  42    ********1326.2694603.401 
ATOM    841  OP2  DT A  42    ********1327.1104601.066 
ATOM    842  O5'  DT A  42    ********1325.0994601.892 
ATOM    843  C5'  DT A  42    ********1324.6894602.607 
ATOM    844  C4'  DT A  42    ********1324.1524601.636 
ATOM    845  O4'  DT A  42    ********1325.2004601.109 
ATOM    846  C3'  DT A  42    ********1323.4684600.387 
ATOM    847  O3'  DT A  42    ********1322.3664600.056 
ATOM    848  C2'  DT A  42    ********1324.5184599.284 
ATOM    849  C1'  DT A  42    ********1325.0554599.699 
ATOM    850  N1   DT A  42    ********1326.3854599.113 
ATOM    851  C2   DT A  42    ********1326.6234598.796 
ATOM    852  O2   DT A  42    ********1325.8044598.976 
ATOM    853  N3   DT A  42    ********1327.8664598.254 
ATOM    854  C4   DT A  42    ********1328.8644598.010 
ATOM    855  O4   DT A  42    ********1329.9394597.520 
ATOM    856  C5   DT A  42    ********1328.5204598.375 
ATOM    857  C7   DT A  42    ********1329.5514598.142 
ATOM    858  C6   DT A  42    ********1327.3194598.903 
ATOM    859  P    DG A  43    ********1321.0104599.534 
ATOM    860  OP1  DG A  43    ********1320.1954600.690 
ATOM    861  OP2  DG A  43    ********1321.3264598.534 
ATOM    862  O5'  DG A  43    ********1320.3024598.812 
ATOM    863  C5'  DG A  43    ********1320.5574599.301 
ATOM    864  C4'  DG A  43    ********1320.7904598.137 
ATOM    865  O4'  DG A  43    ********1322.1874597.729 
ATOM    866  C3'  DG A  43    ********1320.0404596.849 
ATOM    867  O3'  DG A  43    ********1319.6374596.222 
ATOM    868  C2'  DG A  43    ********1321.0804595.961 
ATOM    869  C1'  DG A  43    ********1322.2464596.318 
ATOM    870  N9   DG A  43    ********1323.5804595.966 
ATOM    871  C8   DG A  43    ********1324.0064595.986 
ATOM    872  N7   DG A  43    ********1325.2524595.613 
ATOM    873  C5   DG A  43    ********1325.6834595.325 
ATOM    874  C6   DG A  43    ********1326.9454594.873 
ATOM    875  O6   DG A  43    ********1327.9614594.630 
ATOM    876  N1   DG A  43    ********1326.9504594.707 
ATOM    877  C2   DG A  43    ********1325.8744594.947 
ATOM    878  N2   DG A  43    ********1326.0824594.729 
ATOM    879  N3   DG A  43    ********1324.6904595.371 
ATOM    880  C4   DG A  43    ********1324.6694595.537 
ATOM    881  P    DT A  44    ********1318.1974595.527 
ATOM    882  OP1  DT A  44    ********1317.1694596.546 
ATOM    883  OP2  DT A  44    ********1317.9704594.727 
ATOM    884  O5'  DT A  44    ********1318.3814594.550 
ATOM    885  C5'  DT A  44    ********1319.2884594.928 
ATOM    886  C4'  DT A  44    ********1320.1234593.734 
ATOM    887  O4'  DT A  44    ********1321.3364593.600 
ATOM    888  C3'  DT A  44    ********1319.4454592.371 
ATOM    889  O3'  DT A  44    ********1319.8554591.548 
ATOM    890  C2'  DT A  44    ********1320.0054591.780 
ATOM    891  C1'  DT A  44    ********1321.4434592.251 
ATOM    892  N1   DT A  44    ********1322.2594592.225 
ATOM    893  C2   DT A  44    ********1323.5904591.915 
ATOM    894  O2   DT A  44    ********1324.1114591.666 
ATOM    895  N3   DT A  44    ********1324.3154591.899 
ATOM    896  C4   DT A  44    ********1323.8294592.164 
ATOM    897  O4   DT A  44    ********1324.5774592.120 
ATOM    898  C5   DT A  44    ********1322.4224592.480 
ATOM    899  C7   DT A  44    ********1321.8114592.781 
ATOM    900  C6   DT A  44    ********1321.6934592.501 
ATOM    901  P    DG A  45    ********1318.7804590.586 
ATOM    902  OP1  DG A  45    ********1318.0084591.349 
ATOM    903  OP2  DG A  45    ********1317.9874589.897 
ATOM    904  O5'  DG A  45    ********1319.7304589.530 
ATOM    905  C5'  DG A  45    ********1321.0294589.957 
ATOM    906  C4'  DG A  45    ********1322.0674588.907 
ATOM    907  O4'  DG A  45    ********1322.6334589.096 
ATOM    908  C3'  DG A  45    ********1321.5724587.461 
ATOM    909  O3'  DG A  45    ********1322.5994586.618 
ATOM    910  C2'  DG A  45    ********1321.3654587.136 
ATOM    911  C1'  DG A  45    ********1322.6124587.849 
ATOM    912  N9   DG A  45    ********1322.5874588.118 
ATOM    913  C8   DG A  45    ********1321.5174588.427 
ATOM    914  N7   DG A  45    ********1321.8354588.606 
ATOM    915  C5   DG A  45    ********1323.2144588.401 
ATOM    916  C6   DG A  45    ********1324.1264588.458 
ATOM    917  O6   DG A  45    ********1323.9034588.706 
ATOM    918  N1   DG A  45    ********1325.4374588.182 
ATOM    919  C2   DG A  45    ********1325.8144587.890 
ATOM    920  N2   DG A  45    ********1327.1144587.657 
ATOM    921  N3   DG A  45    ********1324.9574587.837 
ATOM    922  C4   DG A  45    ********1323.6834588.102 
ATOM    923  P    DC A  46    ********1322.1984585.396 
ATOM    924  OP1  DC A  46    ********1322.0534585.881 
ATOM    925  OP2  DC A  46    ********1321.0304584.688 
ATOM    926  O5'  DC A  46    ********1323.4974584.468 
ATOM    927  C5'  DC A  46    ********1324.7764585.083 
ATOM    928  C4'  DC A  46    ********1325.5424584.296 
ATOM    929  O4'  DC A  46    ********1325.2434584.736 
ATOM    930  C3'  DC A  46    ********1325.2704582.792 
ATOM    931  O3'  DC A  46    ********1326.4824582.111 
ATOM    932  C2'  DC A  46    ********1324.3024582.599 
ATOM    933  C1'  DC A  46    ********1324.9694583.591 
ATOM    934  N1   DC A  46    ********1324.1014584.010 
ATOM    935  C2   DC A  46    ********1324.7124584.260 
ATOM    936  O2   DC A  46    ********1325.9374584.125 
ATOM    937  N3   DC A  46    ********1323.9384584.644 
ATOM    938  C4   DC A  46    ********1322.6134584.778 
ATOM    939  N4   DC A  46    ********1321.9024585.154 
ATOM    940  C5   DC A  46    ********1321.9664584.525 
ATOM    941  C6   DC A  46    ********1322.7564584.143 
ATOM    942  P    DA A  47    ********1326.8074580.738 
ATOM    943  OP1  DA A  47    ********1327.4204581.028 
ATOM    944  OP2  DA A  47    ********1325.5994579.885 
ATOM    945  O5'  DA A  47    ********1327.9024580.094 
ATOM    946  C5'  DA A  47    ********1328.7594580.966 
ATOM    947  C4'  DA A  47    ********1328.8804580.461 
ATOM    948  O4'  DA A  47    ********1327.8314580.982 
ATOM    949  C3'  DA A  47    ********1328.7864578.946 
ATOM    950  O3'  DA A  47    ********1329.6814578.547 
ATOM    951  C2'  DA A  47    ********1327.3554578.701 
ATOM    952  C1'  DA A  47    ********1327.2754579.900 
ATOM    953  N9   DA A  47    ********1325.8834580.269 
ATOM    954  C8   DA A  47    ********1324.7464580.185 
ATOM    955  N7   DA A  47    ********1323.6774580.583 
ATOM    956  C5   DA A  47    ********1324.1394580.959 
ATOM    957  C6   DA A  47    ********1323.4874581.475 
ATOM    958  N6   DA A  47    ********1322.1694581.711 
ATOM    959  N1   DA A  47    ********1324.2434581.739 
ATOM    960  C2   DA A  47    ********1325.5534581.502 
ATOM    961  N3   DA A  47    ********1326.2684581.026 
ATOM    962  C4   DA A  47    ********1325.4874580.770 
ATOM    963  P    DG A  48    ********1330.5084577.188 
ATOM    964  OP1  DG A  48    ********1331.7214577.443 
ATOM    965  OP2  DG A  48    ********1329.6104576.121 
ATOM    966  O5'  DG A  48    ********1330.9254576.877 
ATOM    967  C5'  DG A  48    ********1331.1184577.977 
ATOM    968  C4'  DG A  48    ********1330.4694577.665 
ATOM    969  O4'  DG A  48    ********1329.0704578.067 
ATOM    970  C3'  DG A  48    ********1330.4404576.188 
ATOM    971  O3'  DG A  48    ********1330.6374576.086 
ATOM    972  C2'  DG A  48    ********1329.0194575.728 
ATOM    973  C1'  DG A  48    ********1328.3094576.986 
ATOM    974  N9   DG A  48    ********1326.9144577.120 
ATOM    975  C8   DG A  48    ********1326.3854576.740 
ATOM    976  N7   DG A  48    ********1325.1084577.001 
ATOM    977  C5   DG A  48    ********1324.7654577.595 
ATOM    978  C6   DG A  48    ********1323.5154578.093 
ATOM    979  O6   DG A  48    ********1322.4374578.114 
ATOM    980  N1   DG A  48    ********1323.6104578.613 
ATOM    981  C2   DG A  48    ********1324.7624578.648 
ATOM    982  N2   DG A  48    ********1324.6464579.188 
ATOM    983  N3   DG A  48    ********1325.9344578.181 
ATOM    984  C4   DG A  48    ********1325.8594577.672 
ATOM    985  P    DC A  49    ********1331.5484574.899 
ATOM    986  OP1  DC A  49    ********1332.9734575.292 
ATOM    987  OP2  DC A  49    ********1331.1914573.632 
ATOM    988  O5'  DC A  49    ********1331.0734574.844 
ATOM    989  C5'  DC A  49    ********1330.6124576.053 
ATOM    990  C4'  DC A  49    ********1329.3624575.771 
ATOM    991  O4'  DC A  49    ********1328.1474575.900 
ATOM    992  C3'  DC A  49    ********1329.2614574.371 
ATOM    993  O3'  DC A  49    ********1328.6464574.463 
ATOM    994  C2'  DC A  49    ********1328.3214573.612 
ATOM    995  C1'  DC A  49    ********1327.3394574.757 
ATOM    996  N1   DC A  49    ********1326.4614574.564 
ATOM    997  C2   DC A  49    ********1325.1574575.048 
ATOM    998  O2   DC A  49    ********1324.7854575.612 
ATOM    999  N3   DC A  49    ********1324.3404574.882 
ATOM   1000  C4   DC A  49    ********1324.7814574.265 
ATOM   1001  N4   DC A  49    ********1323.9464574.127 
ATOM   1002  C5   DC A  49    ********1326.1184573.760 
ATOM   1003  C6   DC A  49    ********1326.9194573.936 
ATOM   1004  P    DC A  50    ********1329.1904573.544 
ATOM   1005  OP1  DC A  50    ********1330.3604574.193 
ATOM   1006  OP2  DC A  50    ********1329.4024572.166 
ATOM   1007  O5'  DC A  50    ********1327.9494573.567 
ATOM   1008  C5'  DC A  50    ********1327.0974574.729 
ATOM   1009  C4'  DC A  50    ********1325.6434574.303 
ATOM   1010  O4'  DC A  50    ********1325.0764574.108 
ATOM   1011  C3'  DC A  50    ********1325.3604572.985 
ATOM   1012  O3'  DC A  50    ********1324.1284573.098 
ATOM   1013  C2'  DC A  50    ********1325.1884571.961 
ATOM   1014  C1'  DC A  50    ********1324.3964572.863 
ATOM   1015  N1   DC A  50    ********1324.3594572.375 
ATOM   1016  C2   DC A  50    ********1323.1994572.605 
ATOM   1017  O2   DC A  50    ********1322.2584573.198 
ATOM   1018  N3   DC A  50    ********1323.1454572.168 
ATOM   1019  C4   DC A  50    ********1324.1874571.529 
ATOM   1020  N4   DC A  50    ********1324.0864571.122 
ATOM   1021  C5   DC A  50    ********1325.3894571.282 
ATOM   1022  C6   DC A  50    ********1325.4234571.727 
ATOM   1023  P    DC A  51    ********1323.9994572.438 
ATOM   1024  OP1  DC A  51    ********1324.5414573.365 
ATOM   1025  OP2  DC A  51    ********1324.5854571.080 
ATOM   1026  O5'  DC A  51    ********1322.4094572.334 
ATOM   1027  C5'  DC A  51    ********1321.5774573.307 
ATOM   1028  C4'  DC A  51    ********1320.3964572.618 
ATOM   1029  O4'  DC A  51    ********1320.6934572.173 
ATOM   1030  C3'  DC A  51    ********1319.8894571.357 
ATOM   1031  O3'  DC A  51    ********1318.4724571.309 
ATOM   1032  C2'  DC A  51    ********1320.4764570.202 
ATOM   1033  C1'  DC A  51    ********1320.2644570.826 
ATOM   1034  N1   DC A  51    ********1321.0714570.188 
ATOM   1035  C2   DC A  51    ********1320.5084570.107 
ATOM   1036  O2   DC A  51    ********1319.3744570.565 
ATOM   1037  N3   DC A  51    ********1321.2274569.529 
ATOM   1038  C4   DC A  51    ********1322.4544569.045 
ATOM   1039  N4   DC A  51    ********1323.1144568.490 
ATOM   1040  C5   DC A  51    ********1323.0514569.117 
ATOM   1041  C6   DC A  51    ********1322.3164569.699 
ATOM   1042  P    DA A  52    ********1317.6154570.800 
ATOM   1043  OP1  DA A  52    ********1317.4004571.921 
ATOM   1044  OP2  DA A  52    ********1318.2424569.586 
ATOM   1045  O5'  DA A  52    ********1316.2304570.412 
ATOM   1046  C5'  DA A  52    ********1315.8204571.127 
ATOM   1047  C4'  DA A  52    ********1315.2844570.157 
ATOM   1048  O4'  DA A  52    ********1316.3314569.630 
ATOM   1049  C3'  DA A  52    ********1314.5994568.907 
ATOM   1050  O3'  DA A  52    ********1313.4984568.577 
ATOM   1051  C2'  DA A  52    ********1315.6504567.804 
ATOM   1052  C1'  DA A  52    ********1316.1864568.220 
ATOM   1053  N9   DA A  52    ********1317.5164567.633 
ATOM   1054  C8   DA A  52    ********1318.5524567.360 
ATOM   1055  N7   DA A  52    ********1319.5884566.847 
ATOM   1056  C5   DA A  52    ********1319.2134566.773 
ATOM   1057  C6   DA A  52    ********1319.8794566.313 
ATOM   1058  N6   DA A  52    ********1321.1254565.818 
ATOM   1059  N1   DA A  52    ********1319.2174566.381 
ATOM   1060  C2   DA A  52    ********1317.9794566.875 
ATOM   1061  N3   DA A  52    ********1317.2604567.331 
ATOM   1062  C4   DA A  52    ********1317.9454567.251 
ATOM   1063  P    DG A  53    ********1312.1424568.055 
ATOM   1064  OP1  DG A  53    ********1311.3264569.211 
ATOM   1065  OP2  DG A  53    ********1312.4574567.054 
ATOM   1066  O5'  DG A  53    ********1311.4334567.333 
ATOM   1067  C5'  DG A  53    ********1311.6884567.821 
ATOM   1068  C4'  DG A  53    ********1311.9224566.658 
ATOM   1069  O4'  DG A  53    ********1313.3184566.250 
ATOM   1070  C3'  DG A  53    ********1311.1714565.369 
ATOM   1071  O3'  DG A  53    ********1310.7684564.742 
ATOM   1072  C2'  DG A  53    ********1312.2124564.481 
ATOM   1073  C1'  DG A  53    ********1313.3774564.839 
ATOM   1074  N9   DG A  53    ********1314.7114564.486 
ATOM   1075  C8   DG A  53    ********1315.1374564.506 
ATOM   1076  N7   DG A  53    ********1316.3844564.133 
ATOM   1077  C5   DG A  53    ********1316.8144563.845 
ATOM   1078  C6   DG A  53    ********1318.0764563.394 
ATOM   1079  O6   DG A  53    ********1319.0924563.150 
ATOM   1080  N1   DG A  53    ********1318.0814563.228 
ATOM   1081  C2   DG A  53    ********1317.0054563.468 
ATOM   1082  N2   DG A  53    ********1317.2134563.249 
ATOM   1083  N3   DG A  53    ********1315.8224563.892 
ATOM   1084  C4   DG A  53    ********1315.8004564.058 
ATOM   1085  P    DG A  54    ********1309.3284564.047 
ATOM   1086  OP1  DG A  54    ********1308.3014565.066 
ATOM   1087  OP2  DG A  54    ********1309.1014563.247 
ATOM   1088  O5'  DG A  54    ********1309.5124563.070 
ATOM   1089  C5'  DG A  54    ********1310.4194563.449 
ATOM   1090  C4'  DG A  54    ********1311.2544562.255 
ATOM   1091  O4'  DG A  54    ********1312.4684562.120 
ATOM   1092  C3'  DG A  54    ********1310.5764560.891 
ATOM   1093  O3'  DG A  54    ********1310.9864560.068 
ATOM   1094  C2'  DG A  54    ********1311.1374560.300 
ATOM   1095  C1'  DG A  54    ********1312.5744560.771 
ATOM   1096  N9   DG A  54    ********1313.3914560.746 
ATOM   1097  C8   DG A  54    ********1313.0054560.992 
ATOM   1098  N7   DG A  54    ********1313.9754560.885 
ATOM   1099  C5   DG A  54    ********1315.0834560.544 
ATOM   1100  C6   DG A  54    ********1316.4264560.294 
ATOM   1101  O6   DG A  54    ********1316.9224560.324 
ATOM   1102  N1   DG A  54    ********1317.2254559.979 
ATOM   1103  C2   DG A  54    ********1316.7854559.915 
ATOM   1104  N2   DG A  54    ********1317.7074559.598 
ATOM   1105  N3   DG A  54    ********1315.5264560.150 
ATOM   1106  C4   DG A  54    ********1314.7364560.456 
ATOM   1107  P    DC A  55    ********1309.9124559.106 
ATOM   1108  OP1  DC A  55    ********1309.1394559.869 
ATOM   1109  OP2  DC A  55    ********1309.1184558.417 
ATOM   1110  O5'  DC A  55    ********1310.8614558.051 
ATOM   1111  C5'  DC A  55    ********1312.1614558.478 
ATOM   1112  C4'  DC A  55    ********1313.1984557.427 
ATOM   1113  O4'  DC A  55    ********1313.7644557.616 
ATOM   1114  C3'  DC A  55    ********1312.7034555.981 
ATOM   1115  O3'  DC A  55    ********1313.7304555.138 
ATOM   1116  C2'  DC A  55    ********1312.4974555.656 
ATOM   1117  C1'  DC A  55    ********1313.7444556.369 
ATOM   1118  N1   DC A  55    ********1313.7194556.638 
ATOM   1119  C2   DC A  55    ********1314.9264556.579 
ATOM   1120  O2   DC A  55    ********1315.9594556.308 
ATOM   1121  N3   DC A  55    ********1314.9244556.820 
ATOM   1122  C4   DC A  55    ********1313.7854557.110 
ATOM   1123  N4   DC A  55    ********1313.8364557.338 
ATOM   1124  C5   DC A  55    ********1312.5324557.176 
ATOM   1125  C6   DC A  55    ********1312.5554556.931 
ATOM   1126  P    DT A  56    ********1313.3304553.917 
ATOM   1127  OP1  DT A  56    ********1313.1844554.401 
ATOM   1128  OP2  DT A  56    ********1312.1614553.208 
ATOM   1129  O5'  DT A  56    ********1314.6284552.988 
ATOM   1130  C5'  DT A  56    ********1315.9074553.604 
ATOM   1131  C4'  DT A  56    ********1316.6744552.816 
ATOM   1132  O4'  DT A  56    ********1316.3754553.256 
ATOM   1133  C3'  DT A  56    ********1316.4014551.313 
ATOM   1134  O3'  DT A  56    ********1317.6134550.631 
ATOM   1135  C2'  DT A  56    ********1315.4334551.119 
ATOM   1136  C1'  DT A  56    ********1316.1004552.111 
ATOM   1137  N1   DT A  56    ********1315.2324552.530 
ATOM   1138  C2   DT A  56    ********1315.8504552.773 
ATOM   1139  O2   DT A  56    ********1317.0534552.660 
ATOM   1140  N3   DT A  56    ********1315.0144553.159 
ATOM   1141  C4   DT A  56    ********1313.6454553.319 
ATOM   1142  O4   DT A  56    ********1313.0004553.669 
ATOM   1143  C5   DT A  56    ********1313.0884553.041 
ATOM   1144  C7   DT A  56    ********1311.6044553.189 
ATOM   1145  C6   DT A  56    ********1313.8784552.663 
ATOM   1146  P    DT A  57    ********1317.9384549.258 
ATOM   1147  OP1  DT A  57    ********1318.5514549.549 
ATOM   1148  OP2  DT A  57    ********1316.7304548.406 
ATOM   1149  O5'  DT A  57    ********1319.0334548.614 
ATOM   1150  C5'  DT A  57    ********1319.8904549.487 
ATOM   1151  C4'  DT A  57    ********1320.0114548.981 
ATOM   1152  O4'  DT A  57    ********1318.9634549.503 
ATOM   1153  C3'  DT A  57    ********1319.9174547.466 
ATOM   1154  O3'  DT A  57    ********1320.8124547.068 
ATOM   1155  C2'  DT A  57    ********1318.4864547.221 
ATOM   1156  C1'  DT A  57    ********1318.4064548.421 
ATOM   1157  N1   DT A  57    ********1317.0144548.789 
ATOM   1158  C2   DT A  57    ********1316.8244549.277 
ATOM   1159  O2   DT A  57    ********1317.7324549.416 
ATOM   1160  N3   DT A  57    ********1315.5214549.606 
ATOM   1161  C4   DT A  57    ********1314.4214549.491 
ATOM   1162  O4   DT A  57    ********1313.3024549.819 
ATOM   1163  C5   DT A  57    ********1314.7214548.970 
ATOM   1164  C7   DT A  57    ********1313.5804548.812 
ATOM   1165  C6   DT A  57    ********1315.9794548.640 
ATOM   1166  P    DC A  58    ********1321.6394545.708 
ATOM   1167  OP1  DC A  58    ********1322.8524545.963 
ATOM   1168  OP2  DC A  58    ********1320.7414544.642 
ATOM   1169  O5'  DC A  58    ********1322.0574545.397 
ATOM   1170  C5'  DC A  58    ********1322.2504546.497 
ATOM   1171  C4'  DC A  58    ********1321.6004546.185 
ATOM   1172  O4'  DC A  58    ********1320.2014546.587 
ATOM   1173  C3'  DC A  58    ********1321.5724544.709 
ATOM   1174  O3'  DC A  58    ********1321.7684544.606 
ATOM   1175  C2'  DC A  58    ********1320.1514544.248 
ATOM   1176  C1'  DC A  58    ********1319.4404545.506 
ATOM   1177  N1   DC A  58    ********1318.0454545.640 
ATOM   1178  C2   DC A  58    ********1317.1044546.226 
ATOM   1179  O2   DC A  58    ********1317.4624546.607 
ATOM   1180  N3   DC A  58    ********1315.8264546.357 
ATOM   1181  C4   DC A  58    ********1315.4784545.931 
ATOM   1182  N4   DC A  58    ********1314.2194546.081 
ATOM   1183  C5   DC A  58    ********1316.4314545.325 
ATOM   1184  C6   DC A  58    ********1317.7034545.203 
ATOM   1185  P    DT A  59    ********1322.6794543.419 
ATOM   1186  OP1  DT A  59    ********1324.1044543.812 
ATOM   1187  OP2  DT A  59    ********1322.3234542.152 
ATOM   1188  O5'  DT A  59    ********1322.2044543.364 
ATOM   1189  C5'  DT A  59    ********1321.7444544.573 
ATOM   1190  C4'  DT A  59    ********1320.4934544.292 
ATOM   1191  O4'  DT A  59    ********1319.2794544.421 
ATOM   1192  C3'  DT A  59    ********1320.3924542.891 
ATOM   1193  O3'  DT A  59    ********1319.7774542.983 
ATOM   1194  C2'  DT A  59    ********1319.4524542.133 
ATOM   1195  C1'  DT A  59    ********1318.4704543.277 
ATOM   1196  N1   DT A  59    ********1317.5924543.084 
ATOM   1197  C2   DT A  59    ********1316.3094543.568 
ATOM   1198  O2   DT A  59    ********1315.8784544.133 
ATOM   1199  N3   DT A  59    ********1315.5244543.370 
ATOM   1200  C4   DT A  59    ********1315.9084542.745 
ATOM   1201  O4   DT A  59    ********1315.1164542.627 
ATOM   1202  C5   DT A  59    ********1317.2734542.272 
ATOM   1203  C7   DT A  59    ********1317.7714541.580 
ATOM   1204  C6   DT A  59    ********1318.0574542.451 
ATOM   1205  P    DG A  60    ********1320.3224542.064 
ATOM   1206  OP1  DG A  60    ********1321.4914542.714 
ATOM   1207  OP2  DG A  60    ********1320.5334540.686 
ATOM   1208  O5'  DG A  60    ********1319.0804542.088 
ATOM   1209  C5'  DG A  60    ********1318.2294543.249 
ATOM   1210  C4'  DG A  60    ********1316.7754542.824 
ATOM   1211  O4'  DG A  60    ********1316.2084542.629 
ATOM   1212  C3'  DG A  60    ********1316.4914541.505 
ATOM   1213  O3'  DG A  60    ********1315.2594541.618 
ATOM   1214  C2'  DG A  60    ********1316.3194540.481 
ATOM   1215  C1'  DG A  60    ********1315.5274541.384 
ATOM   1216  N9   DG A  60    ********1315.4904540.896 
ATOM   1217  C8   DG A  60    ********1316.4594540.227 
ATOM   1218  N7   DG A  60    ********1316.1084539.936 
ATOM   1219  C5   DG A  60    ********1314.8164540.448 
ATOM   1220  C6   DG A  60    ********1313.9164540.438 
ATOM   1221  O6   DG A  60    ********1314.0784539.967 
ATOM   1222  N1   DG A  60    ********1312.7074541.067 
ATOM   1223  C2   DG A  60    ********1312.4074541.633 
ATOM   1224  N2   DG A  60    ********1311.1974542.188 
ATOM   1225  N3   DG A  60    ********1313.2514541.643 
ATOM   1226  C4   DG A  60    ********1314.4304541.035 
ATOM   1227  P    DA A  61    ********1315.1304540.958 
ATOM   1228  OP1  DA A  61    ********1315.6734541.886 
ATOM   1229  OP2  DA A  61    ********1315.7164539.600 
ATOM   1230  O5'  DA A  61    ********1313.5414540.854 
ATOM   1231  C5'  DA A  61    ********1312.7084541.827 
ATOM   1232  C4'  DA A  61    ********1311.5274541.138 
ATOM   1233  O4'  DA A  61    ********1311.8244540.693 
ATOM   1234  C3'  DA A  61    ********1311.0214539.877 
ATOM   1235  O3'  DA A  61    ********1309.6034539.829 
ATOM   1236  C2'  DA A  61    ********1311.6074538.722 
ATOM   1237  C1'  DA A  61    ********1311.3964539.346 
ATOM   1238  N9   DA A  61    ********1312.2024538.708 
ATOM   1239  C8   DA A  61    ********1313.4564538.172 
ATOM   1240  N7   DA A  61    ********1313.8934537.686 
ATOM   1241  C5   DA A  61    ********1312.8564537.916 
ATOM   1242  C6   DA A  61    ********1312.7014537.630 
ATOM   1243  N6   DA A  61    ********1313.6394537.021 
ATOM   1244  N1   DA A  61    ********1311.5424537.993 
ATOM   1245  C2   DA A  61    ********1310.6144538.598 
ATOM   1246  N3   DA A  61    ********1310.6464538.916 
ATOM   1247  C4   DA A  61    ********1311.8154538.540 
ATOM   1248  P    DG A  62    ********1308.7474539.320 
ATOM   1249  OP1  DG A  62    ********1308.5314540.441 
ATOM   1250  OP2  DG A  62    ********1309.3734538.106 
ATOM   1251  O5'  DG A  62    ********1307.3624538.932 
ATOM   1252  C5'  DG A  62    ********1306.9524539.647 
ATOM   1253  C4'  DG A  62    ********1306.4154538.677 
ATOM   1254  O4'  DG A  62    ********1307.4634538.150 
ATOM   1255  C3'  DG A  62    ********1305.7304537.428 
ATOM   1256  O3'  DG A  62    ********1304.6294537.097 
ATOM   1257  C2'  DG A  62    ********1306.7814536.324 
ATOM   1258  C1'  DG A  62    ********1307.3174536.740 
ATOM   1259  N9   DG A  62    ********1308.6474536.153 
ATOM   1260  C8   DG A  62    ********1309.7044535.871 
ATOM   1261  N7   DG A  62    ********1310.7434535.354 
ATOM   1262  C5   DG A  62    ********1310.3484535.287 
ATOM   1263  C6   DG A  62    ********1311.0504534.814 
ATOM   1264  O6   DG A  62    ********1312.1854534.350 
ATOM   1265  N1   DG A  62    ********1310.2764534.928 
ATOM   1266  C2   DG A  62    ********1308.9914535.433 
ATOM   1267  N2   DG A  62    ********1308.4234535.458 
ATOM   1268  N3   DG A  62    ********1308.3334535.877 
ATOM   1269  C4   DG A  62    ********1309.0704535.772 
ATOM   1270  P    DG A  63    ********1303.2734536.575 
ATOM   1271  OP1  DG A  63    ********1302.4584537.731 
ATOM   1272  OP2  DG A  63    ********1303.5894535.574 
ATOM   1273  O5'  DG A  63    ********1302.5654535.853 
ATOM   1274  C5'  DG A  63    ********1302.8194536.342 
ATOM   1275  C4'  DG A  63    ********1303.0534535.178 
ATOM   1276  O4'  DG A  63    ********1304.4494534.770 
ATOM   1277  C3'  DG A  63    ********1302.3034533.889 
ATOM   1278  O3'  DG A  63    ********1301.8994533.263 
ATOM   1279  C2'  DG A  63    ********1303.3434533.001 
ATOM   1280  C1'  DG A  63    ********1304.5094533.359 
ATOM   1281  N9   DG A  63    ********1305.8434533.007 
ATOM   1282  C8   DG A  63    ********1306.2684533.026 
ATOM   1283  N7   DG A  63    ********1307.5154532.654 
ATOM   1284  C5   DG A  63    ********1307.9454532.365 
ATOM   1285  C6   DG A  63    ********1309.2084531.914 
ATOM   1286  O6   DG A  63    ********1310.2244531.671 
ATOM   1287  N1   DG A  63    ********1309.2124531.748 
ATOM   1288  C2   DG A  63    ********1308.1374531.988 
ATOM   1289  N2   DG A  63    ********1308.3444531.770 
ATOM   1290  N3   DG A  63    ********1306.9534532.412 
ATOM   1291  C4   DG A  63    ********1306.9324532.578 
ATOM   1292  P    DG A  64    ********1300.4604532.567 
ATOM   1293  OP1  DG A  64    ********1299.4324533.586 
ATOM   1294  OP2  DG A  64    ********1300.2334531.768 
ATOM   1295  O5'  DG A  64    ********1300.6444531.591 
ATOM   1296  C5'  DG A  64    ********1301.5504531.969 
ATOM   1297  C4'  DG A  64    ********1302.3854530.775 
ATOM   1298  O4'  DG A  64    ********1303.5994530.640 
ATOM   1299  C3'  DG A  64    ********1301.7084529.411 
ATOM   1300  O3'  DG A  64    ********1302.1184528.589 
ATOM   1301  C2'  DG A  64    ********1302.2684528.821 
ATOM   1302  C1'  DG A  64    ********1303.7054529.292 
ATOM   1303  N9   DG A  64    ********1304.5224529.266 
ATOM   1304  C8   DG A  64    ********1304.1364529.512 
ATOM   1305  N7   DG A  64    ********1305.1074529.405 
ATOM   1306  C5   DG A  64    ********1306.2144529.064 
ATOM   1307  C6   DG A  64    ********1307.5574528.814 
ATOM   1308  O6   DG A  64    ********1308.0544528.844 
ATOM   1309  N1   DG A  64    ********1308.3574528.500 
ATOM   1310  C2   DG A  64    ********1307.9174528.436 
ATOM   1311  N2   DG A  64    ********1308.8384528.119 
ATOM   1312  N3   DG A  64    ********1306.6574528.670 
ATOM   1313  C4   DG A  64    ********1305.8684528.976 
ATOM   1314  P    DA A  65    ********1301.0434527.627 
ATOM   1315  OP1  DA A  65    ********1300.2704528.389 
ATOM   1316  OP2  DA A  65    ********1300.2504526.938 
ATOM   1317  O5'  DA A  65    ********1301.9934526.571 
ATOM   1318  C5'  DA A  65    ********1303.2924526.998 
ATOM   1319  C4'  DA A  65    ********1304.3304525.947 
ATOM   1320  O4'  DA A  65    ********1304.8964526.137 
ATOM   1321  C3'  DA A  65    ********1303.8354524.501 
ATOM   1322  O3'  DA A  65    ********1304.8624523.658 
ATOM   1323  C2'  DA A  65    ********1303.6284524.176 
ATOM   1324  C1'  DA A  65    ********1304.8754524.889 
ATOM   1325  N9   DA A  65    ********1304.8504525.158 
ATOM   1326  C8   DA A  65    ********1303.7774525.465 
ATOM   1327  N7   DA A  65    ********1304.0794525.644 
ATOM   1328  C5   DA A  65    ********1305.4524525.443 
ATOM   1329  C6   DA A  65    ********1306.3824525.491 
ATOM   1330  N6   DA A  65    ********1306.0514525.771 
ATOM   1331  N1   DA A  65    ********1307.6694525.240 
ATOM   1332  C2   DA A  65    ********1307.9924524.962 
ATOM   1333  N3   DA A  65    ********1307.2164524.889 
ATOM   1334  C4   DA A  65    ********1305.9334525.145 
ATOM   1335  P    DG A  66    ********1304.4614522.437 
ATOM   1336  OP1  DG A  66    ********1304.3154522.921 
ATOM   1337  OP2  DG A  66    ********1303.2934521.728 
ATOM   1338  O5'  DG A  66    ********1305.7604521.508 
ATOM   1339  C5'  DG A  66    ********1307.0384522.124 
ATOM   1340  C4'  DG A  66    ********1307.8054521.336 
ATOM   1341  O4'  DG A  66    ********1307.5064521.776 
ATOM   1342  C3'  DG A  66    ********1307.5324519.833 
ATOM   1343  O3'  DG A  66    ********1308.7454519.151 
ATOM   1344  C2'  DG A  66    ********1306.5644519.640 
ATOM   1345  C1'  DG A  66    ********1307.2314520.631 
ATOM   1346  N9   DG A  66    ********1306.3644521.051 
ATOM   1347  C8   DG A  66    ********1304.9994521.236 
ATOM   1348  N7   DG A  66    ********1304.5374521.611 
ATOM   1349  C5   DG A  66    ********1305.6764521.678 
ATOM   1350  C6   DG A  66    ********1305.8134522.028 
ATOM   1351  O6   DG A  66    ********1304.9424522.358 
ATOM   1352  N1   DG A  66    ********1307.1514521.965 
ATOM   1353  C2   DG A  66    ********1308.2174521.609 
ATOM   1354  N2   DG A  66    ********1309.4174521.611 
ATOM   1355  N3   DG A  66    ********1308.0884521.281 
ATOM   1356  C4   DG A  66    ********1306.7964521.338 
ATOM   1357  P    DG A  67    ********1309.0704517.778 
ATOM   1358  OP1  DG A  67    ********1309.6824518.069 
ATOM   1359  OP2  DG A  67    ********1307.8614516.926 
ATOM   1360  O5'  DG A  67    ********1310.1654517.135 
ATOM   1361  C5'  DG A  67    ********1311.0214518.007 
ATOM   1362  C4'  DG A  67    ********1311.1434517.501 
ATOM   1363  O4'  DG A  67    ********1310.0944518.023 
ATOM   1364  C3'  DG A  67    ********1311.0494515.987 
ATOM   1365  O3'  DG A  67    ********1311.9444515.588 
ATOM   1366  C2'  DG A  67    ********1309.6174515.741 
ATOM   1367  C1'  DG A  67    ********1309.5374516.941 
ATOM   1368  N9   DG A  67    ********1308.1464517.309 
ATOM   1369  C8   DG A  67    ********1306.9884517.232 
ATOM   1370  N7   DG A  67    ********1305.9164517.638 
ATOM   1371  C5   DG A  67    ********1306.3984518.010 
ATOM   1372  C6   DG A  67    ********1305.7084518.529 
ATOM   1373  O6   DG A  67    ********1304.5114518.772 
ATOM   1374  N1   DG A  67    ********1306.5834518.770 
ATOM   1375  C2   DG A  67    ********1307.9454518.539 
ATOM   1376  N2   DG A  67    ********1308.6044518.835 
ATOM   1377  N3   DG A  67    ********1308.5904518.052 
ATOM   1378  C4   DG A  67    ********1307.7574517.813 
ATOM   1379  P    DC A  68    ********1312.7704514.228 
ATOM   1380  OP1  DC A  68    ********1313.9844514.483 
ATOM   1381  OP2  DC A  68    ********1311.8734513.162 
ATOM   1382  O5'  DC A  68    ********1313.1884513.918 
ATOM   1383  C5'  DC A  68    ********1313.3814515.017 
ATOM   1384  C4'  DC A  68    ********1312.7324514.705 
ATOM   1385  O4'  DC A  68    ********1311.3324515.108 
ATOM   1386  C3'  DC A  68    ********1312.7034513.229 
ATOM   1387  O3'  DC A  68    ********1312.9004513.126 
ATOM   1388  C2'  DC A  68    ********1311.2824512.768 
ATOM   1389  C1'  DC A  68    ********1310.5714514.026 
ATOM   1390  N1   DC A  68    ********1309.1774514.160 
ATOM   1391  C2   DC A  68    ********1308.2354514.746 
ATOM   1392  O2   DC A  68    ********1308.5934515.127 
ATOM   1393  N3   DC A  68    ********1306.9574514.877 
ATOM   1394  C4   DC A  68    ********1306.6104514.451 
ATOM   1395  N4   DC A  68    ********1305.3514514.602 
ATOM   1396  C5   DC A  68    ********1307.5634513.846 
ATOM   1397  C6   DC A  68    ********1308.8344513.723 
ATOM   1398  P    DA A  69    ********1313.8104511.939 
ATOM   1399  OP1  DA A  69    ********1315.2364512.332 
ATOM   1400  OP2  DA A  69    ********1313.4544510.673 
ATOM   1401  O5'  DA A  69    ********1313.3354511.884 
ATOM   1402  C5'  DA A  69    ********1312.8754513.094 
ATOM   1403  C4'  DA A  69    ********1311.6244512.812 
ATOM   1404  O4'  DA A  69    ********1310.4104512.941 
ATOM   1405  C3'  DA A  69    ********1311.5244511.411 
ATOM   1406  O3'  DA A  69    ********1310.9084511.504 
ATOM   1407  C2'  DA A  69    ********1310.5844510.653 
ATOM   1408  C1'  DA A  69    ********1309.6014511.797 
ATOM   1409  N9   DA A  69    ********1308.7244511.604 
ATOM   1410  C8   DA A  69    ********1309.0234511.001 
ATOM   1411  N7   DA A  69    ********1308.0404510.988 
ATOM   1412  C5   DA A  69    ********1307.0114511.630 
ATOM   1413  C6   DA A  69    ********1305.6894511.939 
ATOM   1414  N6   DA A  69    ********1305.1554511.626 
ATOM   1415  N1   DA A  69    ********1304.9334512.584 
ATOM   1416  C2   DA A  69    ********1305.4704512.893 
ATOM   1417  N3   DA A  69    ********1306.6844512.657 
ATOM   1418  C4   DA A  69    ********1307.4204512.011 
ATOM   1419  P    DG A  70    ********1311.4534510.584 
ATOM   1420  OP1  DG A  70    ********1312.6224511.234 
ATOM   1421  OP2  DG A  70    ********1311.6644509.206 
ATOM   1422  O5'  DG A  70    ********1310.2114510.608 
ATOM   1423  C5'  DG A  70    ********1309.3604511.770 
ATOM   1424  C4'  DG A  70    ********1307.9064511.344 
ATOM   1425  O4'  DG A  70    ********1307.3394511.149 
ATOM   1426  C3'  DG A  70    ********1307.6234510.025 
ATOM   1427  O3'  DG A  70    ********1306.3914510.139 
ATOM   1428  C2'  DG A  70    ********1307.4504509.001 
ATOM   1429  C1'  DG A  70    ********1306.6584509.904 
ATOM   1430  N9   DG A  70    ********1306.6214509.416 
ATOM   1431  C8   DG A  70    ********1307.5904508.747 
ATOM   1432  N7   DG A  70    ********1307.2404508.456 
ATOM   1433  C5   DG A  70    ********1305.9484508.968 
ATOM   1434  C6   DG A  70    ********1305.0484508.958 
ATOM   1435  O6   DG A  70    ********1305.2094508.487 
ATOM   1436  N1   DG A  70    ********1303.8394509.588 
ATOM   1437  C2   DG A  70    ********1303.5384510.153 
ATOM   1438  N2   DG A  70    ********1302.3284510.708 
ATOM   1439  N3   DG A  70    ********1304.3834510.163 
ATOM   1440  C4   DG A  70    ********1305.5614509.556 
ATOM   1441  P    DA A  71    ********1306.2614509.478 
ATOM   1442  OP1  DA A  71    ********1306.8044510.406 
ATOM   1443  OP2  DA A  71    ********1306.8484508.120 
ATOM   1444  O5'  DA A  71    ********1304.6724509.375 
ATOM   1445  C5'  DA A  71    ********1303.8404510.347 
ATOM   1446  C4'  DA A  71    ********1302.6584509.658 
ATOM   1447  O4'  DA A  71    ********1302.9564509.213 
ATOM   1448  C3'  DA A  71    ********1302.1524508.397 
ATOM   1449  O3'  DA A  71    ********1300.7344508.350 
ATOM   1450  C2'  DA A  71    ********1302.7394507.242 
ATOM   1451  C1'  DA A  71    ********1302.5274507.866 
ATOM   1452  N9   DA A  71    ********1303.3334507.229 
ATOM   1453  C8   DA A  71    ********1304.5874506.692 
ATOM   1454  N7   DA A  71    ********1305.0244506.206 
ATOM   1455  C5   DA A  71    ********1303.9874506.436 
ATOM   1456  C6   DA A  71    ********1303.8324506.150 
ATOM   1457  N6   DA A  71    ********1304.7704505.541 
ATOM   1458  N1   DA A  71    ********1302.6744506.514 
ATOM   1459  C2   DA A  71    ********1301.7454507.119 
ATOM   1460  N3   DA A  71    ********1301.7784507.436 
ATOM   1461  C4   DA A  71    ********1302.9474507.061 
ATOM   1462  P    DA A  72    ********1299.8784507.841 
ATOM   1463  OP1  DA A  72    ********1299.6634508.962 
ATOM   1464  OP2  DA A  72    ********1300.5044506.627 
ATOM   1465  O5'  DA A  72    ********1298.4934507.452 
ATOM   1466  C5'  DA A  72    ********1298.0834508.168 
ATOM   1467  C4'  DA A  72    ********1297.5464507.197 
ATOM   1468  O4'  DA A  72    ********1298.5944506.670 
ATOM   1469  C3'  DA A  72    ********1296.8624505.948 
ATOM   1470  O3'  DA A  72    ********1295.7604505.617 
ATOM   1471  C2'  DA A  72    ********1297.9124504.845 
ATOM   1472  C1'  DA A  72    ********1298.4494505.261 
ATOM   1473  N9   DA A  72    ********1299.7784504.674 
ATOM   1474  C8   DA A  72    ********1300.8154504.401 
ATOM   1475  N7   DA A  72    ********1301.8514503.887 
ATOM   1476  C5   DA A  72    ********1301.4754503.813 
ATOM   1477  C6   DA A  72    ********1302.1414503.354 
ATOM   1478  N6   DA A  72    ********1303.3884502.858 
ATOM   1479  N1   DA A  72    ********1301.4794503.422 
ATOM   1480  C2   DA A  72    ********1300.2424503.916 
ATOM   1481  N3   DA A  72    ********1299.5224504.372 
ATOM   1482  C4   DA A  72    ********1300.2084504.292 
ATOM   1483  P    DG A  73    ********1294.4044505.095 
ATOM   1484  OP1  DG A  73    ********1293.5894506.251 
ATOM   1485  OP2  DG A  73    ********1294.7204504.094 
ATOM   1486  O5'  DG A  73    ********1293.6964504.373 
ATOM   1487  C5'  DG A  73    ********1293.9514504.862 
ATOM   1488  C4'  DG A  73    ********1294.1844503.698 
ATOM   1489  O4'  DG A  73    ********1295.5814503.290 
ATOM   1490  C3'  DG A  73    ********1293.4344502.409 
ATOM   1491  O3'  DG A  73    ********1293.0314501.783 
ATOM   1492  C2'  DG A  73    ********1294.4744501.521 
ATOM   1493  C1'  DG A  73    ********1295.6404501.880 
ATOM   1494  N9   DG A  73    ********1296.9744501.527 
ATOM   1495  C8   DG A  73    ********1297.4004501.547 
ATOM   1496  N7   DG A  73    ********1298.6464501.174 
ATOM   1497  C5   DG A  73    ********1299.0774500.886 
ATOM   1498  C6   DG A  73    ********1300.3394500.434 
ATOM   1499  O6   DG A  73    ********1301.3554500.191 
ATOM   1500  N1   DG A  73    ********1300.3444500.268 
ATOM   1501  C2   DG A  73    ********1299.2684500.508 
ATOM   1502  N2   DG A  73    ********1299.4754500.290 
ATOM   1503  N3   DG A  73    ********1298.0844500.932 
ATOM   1504  C4   DG A  73    ********1298.0634501.098 
ATOM   1505  P    DA A  74    ********1291.5914501.088 
ATOM   1506  OP1  DA A  74    ********1290.5634502.107 
ATOM   1507  OP2  DA A  74    ********1291.3644500.288 
ATOM   1508  O5'  DA A  74    ********1291.7754500.111 
ATOM   1509  C5'  DA A  74    ********1292.6824500.489 
ATOM   1510  C4'  DA A  74    ********1293.5174499.295 
ATOM   1511  O4'  DA A  74    ********1294.7304499.161 
ATOM   1512  C3'  DA A  74    ********1292.8394497.932 
ATOM   1513  O3'  DA A  74    ********1293.2494497.109 
ATOM   1514  C2'  DA A  74    ********1293.3994497.341 
ATOM   1515  C1'  DA A  74    ********1294.8374497.812 
ATOM   1516  N9   DA A  74    ********1295.6534497.786 
ATOM   1517  C8   DA A  74    ********1295.2524498.034 
ATOM   1518  N7   DA A  74    ********1296.2044497.931 
ATOM   1519  C5   DA A  74    ********1297.3184497.591 
ATOM   1520  C6   DA A  74    ********1298.6554497.338 
ATOM   1521  N6   DA A  74    ********1299.1174497.392 
ATOM   1522  N1   DA A  74    ********1299.5054497.026 
ATOM   1523  C2   DA A  74    ********1299.0404496.975 
ATOM   1524  N3   DA A  74    ********1297.8214497.189 
ATOM   1525  C4   DA A  74    ********1296.9914497.499 
ATOM   1526  P    DA A  75    ********1292.1744496.147 
ATOM   1527  OP1  DA A  75    ********1291.4024496.909 
ATOM   1528  OP2  DA A  75    ********1291.3814495.458 
ATOM   1529  O5'  DA A  75    ********1293.1244495.091 
ATOM   1530  C5'  DA A  75    ********1294.4234495.518 
ATOM   1531  C4'  DA A  75    ********1295.4614494.468 
ATOM   1532  O4'  DA A  75    ********1296.0274494.657 
ATOM   1533  C3'  DA A  75    ********1294.9664493.022 
ATOM   1534  O3'  DA A  75    ********1295.9934492.179 
ATOM   1535  C2'  DA A  75    ********1294.7594492.696 
ATOM   1536  C1'  DA A  75    ********1296.0064493.410 
ATOM   1537  N9   DA A  75    ********1295.9814493.679 
ATOM   1538  C8   DA A  75    ********1294.9094493.985 
ATOM   1539  N7   DA A  75    ********1295.2114494.164 
ATOM   1540  C5   DA A  75    ********1296.5834493.963 
ATOM   1541  C6   DA A  75    ********1297.5134494.011 
ATOM   1542  N6   DA A  75    ********1297.1834494.292 
ATOM   1543  N1   DA A  75    ********1298.8014493.760 
ATOM   1544  C2   DA A  75    ********1299.1234493.483 
ATOM   1545  N3   DA A  75    ********1298.3474493.410 
ATOM   1546  C4   DA A  75    ********1297.0644493.665 
ATOM   1547  P    DA A  76    ********1295.5924490.958 
ATOM   1548  OP1  DA A  76    ********1295.4474491.441 
ATOM   1549  OP2  DA A  76    ********1294.4244490.249 
ATOM   1550  O5'  DA A  76    ********1296.8914490.028 
ATOM   1551  C5'  DA A  76    ********1298.1704490.645 
ATOM   1552  C4'  DA A  76    ********1298.9364489.857 
ATOM   1553  O4'  DA A  76    ********1298.6374490.297 
ATOM   1554  C3'  DA A  76    ********1298.6644488.354 
ATOM   1555  O3'  DA A  76    ********1299.8764487.672 
ATOM   1556  C2'  DA A  76    ********1297.6964488.160 
ATOM   1557  C1'  DA A  76    ********1298.3634489.152 
ATOM   1558  N9   DA A  76    ********1297.4954489.571 
ATOM   1559  C8   DA A  76    ********1296.1424489.750 
ATOM   1560  N7   DA A  76    ********1295.6714490.121 
ATOM   1561  C5   DA A  76    ********1296.7944490.194 
ATOM   1562  C6   DA A  76    ********1296.9654490.535 
ATOM   1563  N6   DA A  76    ********1295.9544490.885 
ATOM   1564  N1   DA A  76    ********1298.2174490.504 
ATOM   1565  C2   DA A  76    ********1299.2184490.156 
ATOM   1566  N3   DA A  76    ********1299.1804489.819 
ATOM   1567  C4   DA A  76    ********1297.9164489.857 
ATOM   1568  P    DG A  77    ********1300.2014486.299 
ATOM   1569  OP1  DG A  77    ********1300.8144486.589 
ATOM   1570  OP2  DG A  77    ********1298.9934485.446 
ATOM   1571  O5'  DG A  77    ********1301.2964485.655 
ATOM   1572  C5'  DG A  77    ********1302.1534486.527 
ATOM   1573  C4'  DG A  77    ********1302.2744486.022 
ATOM   1574  O4'  DG A  77    ********1301.2254486.543 
ATOM   1575  C3'  DG A  77    ********1302.1804484.507 
ATOM   1576  O3'  DG A  77    ********1303.0754484.108 
ATOM   1577  C2'  DG A  77    ********1300.7494484.262 
ATOM   1578  C1'  DG A  77    ********1300.6694485.461 
ATOM   1579  N9   DG A  77    ********1299.2774485.829 
ATOM   1580  C8   DG A  77    ********1298.1194485.752 
ATOM   1581  N7   DG A  77    ********1297.0474486.158 
ATOM   1582  C5   DG A  77    ********1297.5304486.530 
ATOM   1583  C6   DG A  77    ********1296.8404487.049 
ATOM   1584  O6   DG A  77    ********1295.6424487.292 
ATOM   1585  N1   DG A  77    ********1297.7144487.290 
ATOM   1586  C2   DG A  77    ********1299.0764487.059 
ATOM   1587  N2   DG A  77    ********1299.7364487.355 
ATOM   1588  N3   DG A  77    ********1299.7224486.572 
ATOM   1589  C4   DG A  77    ********1298.8884486.333 
ATOM   1590  P    DA A  78    ********1303.9024482.749 
ATOM   1591  OP1  DA A  78    ********1305.1154483.004 
ATOM   1592  OP2  DA A  78    ********1303.0044481.682 
ATOM   1593  O5'  DA A  78    ********1304.3194482.438 
ATOM   1594  C5'  DA A  78    ********1304.5124483.537 
ATOM   1595  C4'  DA A  78    ********1303.8634483.225 
ATOM   1596  O4'  DA A  78    ********1302.4644483.628 
ATOM   1597  C3'  DA A  78    ********1303.8344481.750 
ATOM   1598  O3'  DA A  78    ********1304.0314481.647 
ATOM   1599  C2'  DA A  78    ********1302.4134481.288 
ATOM   1600  C1'  DA A  78    ********1301.7034482.547 
ATOM   1601  N9   DA A  78    ********1300.3084482.681 
ATOM   1602  C8   DA A  78    ********1299.8024482.298 
ATOM   1603  N7   DA A  78    ********1298.5374482.550 
ATOM   1604  C5   DA A  78    ********1298.1774483.144 
ATOM   1605  C6   DA A  78    ********1296.9564483.646 
ATOM   1606  N6   DA A  78    ********1295.8194483.630 
ATOM   1607  N1   DA A  78    ********1296.9454484.168 
ATOM   1608  C2   DA A  78    ********1298.0774484.183 
ATOM   1609  N3   DA A  78    ********1299.2694483.746 
ATOM   1610  C4   DA A  78    ********1299.2534483.228 
ATOM   1611  P    DA A  79    ********1304.9424480.459 
ATOM   1612  OP1  DA A  79    ********1306.3674480.853 
ATOM   1613  OP2  DA A  79    ********1304.5854479.193 
ATOM   1614  O5'  DA A  79    ********1304.4674480.405 
ATOM   1615  C5'  DA A  79    ********1304.0064481.614 
ATOM   1616  C4'  DA A  79    ********1302.7564481.333 
ATOM   1617  O4'  DA A  79    ********1301.5414481.461 
ATOM   1618  C3'  DA A  79    ********1302.6554479.932 
ATOM   1619  O3'  DA A  79    ********1302.0404480.024 
ATOM   1620  C2'  DA A  79    ********1301.7154479.173 
ATOM   1621  C1'  DA A  79    ********1300.7334480.318 
ATOM   1622  N9   DA A  79    ********1299.8554480.125 
ATOM   1623  C8   DA A  79    ********1300.1554479.521 
ATOM   1624  N7   DA A  79    ********1299.1714479.508 
ATOM   1625  C5   DA A  79    ********1298.1424480.151 
ATOM   1626  C6   DA A  79    ********1296.8204480.459 
ATOM   1627  N6   DA A  79    ********1296.2864480.147 
ATOM   1628  N1   DA A  79    ********1296.0644481.104 
ATOM   1629  C2   DA A  79    ********1296.6014481.413 
ATOM   1630  N3   DA A  79    ********1297.8154481.177 
ATOM   1631  C4   DA A  79    ********1298.5514480.531 
ATOM   1632  P    DA A  80    ********1302.5844479.104 
ATOM   1633  OP1  DA A  80    ********1303.7544479.754 
ATOM   1634  OP2  DA A  80    ********1302.7964477.727 
ATOM   1635  O5'  DA A  80    ********1301.3434479.129 
ATOM   1636  C5'  DA A  80    ********1300.4914480.290 
ATOM   1637  C4'  DA A  80    ********1299.0374479.864 
ATOM   1638  O4'  DA A  80    ********1298.4704479.669 
ATOM   1639  C3'  DA A  80    ********1298.7544478.546 
ATOM   1640  O3'  DA A  80    ********1297.5224478.659 
ATOM   1641  C2'  DA A  80    ********1298.5824477.522 
ATOM   1642  C1'  DA A  80    ********1297.7904478.424 
ATOM   1643  N9   DA A  80    ********1297.7534477.937 
ATOM   1644  C8   DA A  80    ********1298.7244477.274 
ATOM   1645  N7   DA A  80    ********1298.3914476.979 
ATOM   1646  C5   DA A  80    ********1297.1034477.482 
ATOM   1647  C6   DA A  80    ********1296.1894477.490 
ATOM   1648  N6   DA A  80    ********1296.4464476.951 
ATOM   1649  N1   DA A  80    ********1294.9944478.074 
ATOM   1650  C2   DA A  80    ********1294.7444478.608 
ATOM   1651  N3   DA A  80    ********1295.5154478.661 
ATOM   1652  C4   DA A  80    ********1296.7044478.070 
ATOM   1653  P    DT A  81    ********1297.3934477.998 
ATOM   1654  OP1  DT A  81    ********1297.9354478.926 
ATOM   1655  OP2  DT A  81    ********1297.9794476.641 
ATOM   1656  O5'  DT A  81    ********1295.8034477.895 
ATOM   1657  C5'  DT A  81    ********1294.9714478.867 
ATOM   1658  C4'  DT A  81    ********1293.7904478.179 
ATOM   1659  O4'  DT A  81    ********1294.0874477.733 
ATOM   1660  C3'  DT A  81    ********1293.2834476.918 
ATOM   1661  O3'  DT A  81    ********1291.8654476.870 
ATOM   1662  C2'  DT A  81    ********1293.8704475.763 
ATOM   1663  C1'  DT A  81    ********1293.6584476.387 
ATOM   1664  N1   DT A  81    ********1294.4654475.749 
ATOM   1665  C2   DT A  81    ********1293.8964475.677 
ATOM   1666  O2   DT A  81    ********1292.7834476.108 
ATOM   1667  N3   DT A  81    ********1294.6724475.078 
ATOM   1668  C4   DT A  81    ********1295.9404474.560 
ATOM   1669  O4   DT A  81    ********1296.5384474.047 
ATOM   1670  C5   DT A  81    ********1296.4524474.681 
ATOM   1671  C7   DT A  81    ********1297.8264474.141 
ATOM   1672  C6   DT A  81    ********1295.7194475.258 
ATOM   1673  P    DC A  82    ********1291.0094476.361 
ATOM   1674  OP1  DC A  82    ********1290.7944477.482 
ATOM   1675  OP2  DC A  82    ********1291.6364475.147 
ATOM   1676  O5'  DC A  82    ********1289.6254475.973 
ATOM   1677  C5'  DC A  82    ********1289.2144476.688 
ATOM   1678  C4'  DC A  82    ********1288.6784475.718 
ATOM   1679  O4'  DC A  82    ********1289.7254475.191 
ATOM   1680  C3'  DC A  82    ********1287.9934474.468 
ATOM   1681  O3'  DC A  82    ********1286.8924474.137 
ATOM   1682  C2'  DC A  82    ********1289.0434473.365 
ATOM   1683  C1'  DC A  82    ********1289.5804473.781 
ATOM   1684  N1   DC A  82    ********1290.9104473.194 
ATOM   1685  C2   DC A  82    ********1291.1674472.868 
ATOM   1686  O2   DC A  82    ********1290.2904473.076 
ATOM   1687  N3   DC A  82    ********1292.3744472.331 
ATOM   1688  C4   DC A  82    ********1293.2984472.121 
ATOM   1689  N4   DC A  82    ********1294.4594471.596 
ATOM   1690  C5   DC A  82    ********1293.0524472.449 
ATOM   1691  C6   DC A  82    ********1291.8414472.984 
ATOM   1692  P    DC A  83    ********1285.5364473.615 
ATOM   1693  OP1  DC A  83    ********1284.7204474.772 
ATOM   1694  OP2  DC A  83    ********1285.8514472.615 
ATOM   1695  O5'  DC A  83    ********1284.8274472.894 
ATOM   1696  C5'  DC A  83    ********1285.0824473.382 
ATOM   1697  C4'  DC A  83    ********1285.3164472.219 
ATOM   1698  O4'  DC A  83    ********1286.7124471.811 
ATOM   1699  C3'  DC A  83    ********1284.5654470.930 
ATOM   1700  O3'  DC A  83    ********1284.1624470.303 
ATOM   1701  C2'  DC A  83    ********1285.6064470.042 
ATOM   1702  C1'  DC A  83    ********1286.7714470.400 
ATOM   1703  N1   DC A  83    ********1288.1054470.047 
ATOM   1704  C2   DC A  83    ********1289.0944469.631 
ATOM   1705  O2   DC A  83    ********1288.8274469.573 
ATOM   1706  N3   DC A  83    ********1290.3174469.305 
ATOM   1707  C4   DC A  83    ********1290.5664469.381 
ATOM   1708  N4   DC A  83    ********1291.7744469.052 
ATOM   1709  C5   DC A  83    ********1289.5634469.806 
ATOM   1710  C6   DC A  83    ********1288.3484470.128 
ATOM   1711  P    DA A  84    ********1282.7224469.608 
ATOM   1712  OP1  DA A  84    ********1281.6954470.627 
ATOM   1713  OP2  DA A  84    ********1282.4954468.808 
ATOM   1714  O5'  DA A  84    ********1282.9064468.631 
ATOM   1715  C5'  DA A  84    ********1283.8134469.010 
ATOM   1716  C4'  DA A  84    ********1284.6484467.816 
ATOM   1717  O4'  DA A  84    ********1285.8624467.681 
ATOM   1718  C3'  DA A  84    ********1283.9704466.452 
ATOM   1719  O3'  DA A  84    ********1284.3804465.629 
ATOM   1720  C2'  DA A  84    ********1284.5314465.861 
ATOM   1721  C1'  DA A  84    ********1285.9684466.333 
ATOM   1722  N9   DA A  84    ********1286.7854466.307 
ATOM   1723  C8   DA A  84    ********1286.3844466.554 
ATOM   1724  N7   DA A  84    ********1287.3354466.451 
ATOM   1725  C5   DA A  84    ********1288.4504466.111 
ATOM   1726  C6   DA A  84    ********1289.7874465.858 
ATOM   1727  N6   DA A  84    ********1290.2494465.912 
ATOM   1728  N1   DA A  84    ********1290.6364465.546 
ATOM   1729  C2   DA A  84    ********1290.1714465.495 
ATOM   1730  N3   DA A  84    ********1288.9524465.710 
ATOM   1731  C4   DA A  84    ********1288.1224466.020 
ATOM   1732  P    DA A  85    ********1283.3064464.667 
ATOM   1733  OP1  DA A  85    ********1282.5334465.430 
ATOM   1734  OP2  DA A  85    ********1282.5124463.979 
ATOM   1735  O5'  DA A  85    ********1284.2554463.611 
ATOM   1736  C5'  DA A  85    ********1285.5544464.038 
ATOM   1737  C4'  DA A  85    ********1286.5934462.988 
ATOM   1738  O4'  DA A  85    ********1287.1584463.177 
ATOM   1739  C3'  DA A  85    ********1286.0974461.542 
ATOM   1740  O3'  DA A  85    ********1287.1254460.699 
ATOM   1741  C2'  DA A  85    ********1285.8914461.217 
ATOM   1742  C1'  DA A  85    ********1287.1384461.930 
ATOM   1743  N9   DA A  85    ********1287.1134462.199 
ATOM   1744  C8   DA A  85    ********1286.0404462.505 
ATOM   1745  N7   DA A  85    ********1286.3424462.685 
ATOM   1746  C5   DA A  85    ********1287.7144462.483 
ATOM   1747  C6   DA A  85    ********1288.6454462.532 
ATOM   1748  N6   DA A  85    ********1288.3144462.812 
ATOM   1749  N1   DA A  85    ********1289.9324462.280 
ATOM   1750  C2   DA A  85    ********1290.2554462.003 
ATOM   1751  N3   DA A  85    ********1289.4784461.930 
ATOM   1752  C4   DA A  85    ********1288.1954462.185 
ATOM   1753  P    DG A  86    ********1286.7244459.478 
ATOM   1754  OP1  DG A  86    ********1286.5784459.962 
ATOM   1755  OP2  DG A  86    ********1285.5554458.769 
ATOM   1756  O5'  DG A  86    ********1288.0224458.549 
ATOM   1757  C5'  DG A  86    ********1289.3014459.165 
ATOM   1758  C4'  DG A  86    ********1290.0684458.377 
ATOM   1759  O4'  DG A  86    ********1289.7694458.817 
ATOM   1760  C3'  DG A  86    ********1289.7954456.874 
ATOM   1761  O3'  DG A  86    ********1291.0074456.192 
ATOM   1762  C2'  DG A  86    ********1288.8274456.680 
ATOM   1763  C1'  DG A  86    ********1289.4944457.672 
ATOM   1764  N9   DG A  86    ********1288.6264458.091 
ATOM   1765  C8   DG A  86    ********1287.2624458.277 
ATOM   1766  N7   DG A  86    ********1286.7994458.652 
ATOM   1767  C5   DG A  86    ********1287.9394458.719 
ATOM   1768  C6   DG A  86    ********1288.0764459.069 
ATOM   1769  O6   DG A  86    ********1287.2044459.398 
ATOM   1770  N1   DG A  86    ********1289.4144459.005 
ATOM   1771  C2   DG A  86    ********1290.4794458.650 
ATOM   1772  N2   DG A  86    ********1291.6804458.651 
ATOM   1773  N3   DG A  86    ********1290.3514458.322 
ATOM   1774  C4   DG A  86    ********1289.0594458.378 
ATOM   1775  P    DC A  87    ********1291.3334454.819 
ATOM   1776  OP1  DC A  87    ********1291.9454455.109 
ATOM   1777  OP2  DC A  87    ********1290.1244453.966 
ATOM   1778  O5'  DC A  87    ********1292.4274454.175 
ATOM   1779  C5'  DC A  87    ********1293.2844455.048 
ATOM   1780  C4'  DC A  87    ********1293.4064454.542 
ATOM   1781  O4'  DC A  87    ********1292.3564455.064 
ATOM   1782  C3'  DC A  87    ********1293.3124453.027 
ATOM   1783  O3'  DC A  87    ********1294.2064452.629 
ATOM   1784  C2'  DC A  87    ********1291.8804452.782 
ATOM   1785  C1'  DC A  87    ********1291.8004453.982 
ATOM   1786  N1   DC A  87    ********1290.4084454.350 
ATOM   1787  C2   DC A  87    ********1290.1984454.847 
ATOM   1788  O2   DC A  87    ********1291.1664454.960 
ATOM   1789  N3   DC A  87    ********1288.9374455.187 
ATOM   1790  C4   DC A  87    ********1287.9154455.048 
ATOM   1791  N4   DC A  87    ********1286.7034455.395 
ATOM   1792  C5   DC A  87    ********1288.1094454.539 
ATOM   1793  C6   DC A  87    ********1289.3774454.204 
ATOM   1794  P    DC A  88    ********1295.0334451.269 
ATOM   1795  OP1  DC A  88    ********1296.2464451.524 
ATOM   1796  OP2  DC A  88    ********1294.1354450.203 
ATOM   1797  O5'  DC A  88    ********1295.4514450.958 
ATOM   1798  C5'  DC A  88    ********1295.6444452.058 
ATOM   1799  C4'  DC A  88    ********1294.9944451.746 
ATOM   1800  O4'  DC A  88    ********1293.5954452.148 
ATOM   1801  C3'  DC A  88    ********1294.9654450.270 
ATOM   1802  O3'  DC A  88    ********1295.1624450.167 
ATOM   1803  C2'  DC A  88    ********1293.5454449.809 
ATOM   1804  C1'  DC A  88    ********1292.8344451.067 
ATOM   1805  N1   DC A  88    ********1291.4394451.201 
ATOM   1806  C2   DC A  88    ********1290.4984451.787 
ATOM   1807  O2   DC A  88    ********1290.8564452.168 
ATOM   1808  N3   DC A  88    ********1289.2204451.918 
ATOM   1809  C4   DC A  88    ********1288.8724451.492 
ATOM   1810  N4   DC A  88    ********1287.6134451.643 
ATOM   1811  C5   DC A  88    ********1289.8254450.886 
ATOM   1812  C6   DC A  88    ********1291.0974450.764 
ATOM   1813  P    DT A  89    ********1296.0734448.980 
ATOM   1814  OP1  DT A  89    ********1297.4984449.373 
ATOM   1815  OP2  DT A  89    ********1295.7174447.713 
ATOM   1816  O5'  DT A  89    ********1295.5984448.925 
ATOM   1817  C5'  DT A  89    ********1295.1384450.134 
ATOM   1818  C4'  DT A  89    ********1293.8874449.853 
ATOM   1819  O4'  DT A  89    ********1292.6734449.981 
ATOM   1820  C3'  DT A  89    ********1293.7864448.452 
ATOM   1821  O3'  DT A  89    ********1293.1714448.545 
ATOM   1822  C2'  DT A  89    ********1292.8464447.693 
ATOM   1823  C1'  DT A  89    ********1291.8644448.838 
ATOM   1824  N1   DT A  89    ********1290.9864448.646 
ATOM   1825  C2   DT A  89    ********1289.7034449.129 
ATOM   1826  O2   DT A  89    ********1289.2724449.694 
ATOM   1827  N3   DT A  89    ********1288.9184448.931 
ATOM   1828  C4   DT A  89    ********1289.3024448.307 
ATOM   1829  O4   DT A  89    ********1288.5104448.188 
ATOM   1830  C5   DT A  89    ********1290.6674447.833 
ATOM   1831  C7   DT A  89    ********1291.1664447.141 
ATOM   1832  C6   DT A  89    ********1291.4514448.012 
ATOM   1833  P    DC A  90    ********1293.7164447.625 
ATOM   1834  OP1  DC A  90    ********1294.8854448.274 
ATOM   1835  OP2  DC A  90    ********1293.9274446.247 
ATOM   1836  O5'  DC A  90    ********1292.4744447.649 
ATOM   1837  C5'  DC A  90    ********1291.6234448.810 
ATOM   1838  C4'  DC A  90    ********1290.1694448.384 
ATOM   1839  O4'  DC A  90    ********1289.6024448.189 
ATOM   1840  C3'  DC A  90    ********1289.8854447.066 
ATOM   1841  O3'  DC A  90    ********1288.6534447.179 
ATOM   1842  C2'  DC A  90    ********1289.7134446.042 
ATOM   1843  C1'  DC A  90    ********1288.9214446.944 
ATOM   1844  N1   DC A  90    ********1288.8844446.457 
ATOM   1845  C2   DC A  90    ********1287.7244446.687 
ATOM   1846  O2   DC A  90    ********1286.7834447.280 
ATOM   1847  N3   DC A  90    ********1287.6704446.249 
ATOM   1848  C4   DC A  90    ********1288.7124445.610 
ATOM   1849  N4   DC A  90    ********1288.6114445.203 
ATOM   1850  C5   DC A  90    ********1289.9144445.363 
ATOM   1851  C6   DC A  90    ********1289.9484445.808 
ATOM   1852  P    DG A  91    ********1288.5244446.519 
ATOM   1853  OP1  DG A  91    ********1289.0674447.446 
ATOM   1854  OP2  DG A  91    ********1289.1104445.161 
ATOM   1855  O5'  DG A  91    ********1286.9354446.416 
ATOM   1856  C5'  DG A  91    ********1286.1024447.388 
ATOM   1857  C4'  DG A  91    ********1284.9214446.699 
ATOM   1858  O4'  DG A  91    ********1285.2194446.254 
ATOM   1859  C3'  DG A  91    ********1284.4154445.438 
ATOM   1860  O3'  DG A  91    ********1282.9974445.390 
ATOM   1861  C2'  DG A  91    ********1285.0014444.283 
ATOM   1862  C1'  DG A  91    ********1284.7904444.907 
ATOM   1863  N9   DG A  91    ********1285.5964444.269 
ATOM   1864  C8   DG A  91    ********1286.8604443.723 
ATOM   1865  N7   DG A  91    ********1287.2904443.236 
ATOM   1866  C5   DG A  91    ********1286.2374443.476 
ATOM   1867  C6   DG A  91    ********1286.1144443.171 
ATOM   1868  O6   DG A  91    ********1286.9224442.620 
ATOM   1869  N1   DG A  91    ********1284.8764443.590 
ATOM   1870  C2   DG A  91    ********1283.8874444.219 
ATOM   1871  N2   DG A  91    ********1282.7774444.540 
ATOM   1872  N3   DG A  91    ********1284.0044444.505 
ATOM   1873  C4   DG A  91    ********1285.1984444.105 
ATOM   1874  P    DG A  92    ********1282.1414444.881 
ATOM   1875  OP1  DG A  92    ********1281.9264446.003 
ATOM   1876  OP2  DG A  92    ********1282.7674443.667 
ATOM   1877  O5'  DG A  92    ********1280.7564444.493 
ATOM   1878  C5'  DG A  92    ********1280.3464445.208 
ATOM   1879  C4'  DG A  92    ********1279.8094444.238 
ATOM   1880  O4'  DG A  92    ********1280.8564443.711 
ATOM   1881  C3'  DG A  92    ********1279.1244442.989 
ATOM   1882  O3'  DG A  92    ********1278.0234442.658 
ATOM   1883  C2'  DG A  92    ********1280.1754441.885 
ATOM   1884  C1'  DG A  92    ********1280.7114442.301 
ATOM   1885  N9   DG A  92    ********1282.0414441.714 
ATOM   1886  C8   DG A  92    ********1283.0984441.432 
ATOM   1887  N7   DG A  92    ********1284.1374440.914 
ATOM   1888  C5   DG A  92    ********1283.7424440.848 
ATOM   1889  C6   DG A  92    ********1284.4444440.375 
ATOM   1890  O6   DG A  92    ********1285.5794439.911 
ATOM   1891  N1   DG A  92    ********1283.6704440.489 
ATOM   1892  C2   DG A  92    ********1282.3854440.994 
ATOM   1893  N2   DG A  92    ********1281.8174441.020 
ATOM   1894  N3   DG A  92    ********1281.7274441.438 
ATOM   1895  C4   DG A  92    ********1282.4644441.333 
ATOM   1896  P    DA A  93    ********1276.6674442.136 
ATOM   1897  OP1  DA A  93    ********1275.8524443.292 
ATOM   1898  OP2  DA A  93    ********1276.9834441.135 
ATOM   1899  O5'  DA A  93    ********1275.9594441.414 
ATOM   1900  C5'  DA A  93    ********1276.2134441.902 
ATOM   1901  C4'  DA A  93    ********1276.4474440.739 
ATOM   1902  O4'  DA A  93    ********1277.8444440.331 
ATOM   1903  C3'  DA A  93    ********1275.6974439.450 
ATOM   1904  O3'  DA A  93    ********1275.2934438.823 
ATOM   1905  C2'  DA A  93    ********1276.7374438.562 
ATOM   1906  C1'  DA A  93    ********1277.9024438.920 
ATOM   1907  N9   DA A  93    ********1279.2374438.567 
ATOM   1908  C8   DA A  93    ********1279.6424438.594 
ATOM   1909  N7   DA A  93    ********1280.8734438.226 
ATOM   1910  C5   DA A  93    ********1281.3204437.935 
ATOM   1911  C6   DA A  93    ********1282.5574437.488 
ATOM   1912  N6   DA A  93    ********1283.6214437.246 
ATOM   1913  N1   DA A  93    ********1282.6614437.298 
ATOM   1914  C2   DA A  93    ********1281.6014437.541 
ATOM   1915  N3   DA A  93    ********1280.4034437.958 
ATOM   1916  C4   DA A  93    ********1280.3244438.141 
ATOM   1917  P    DC A  94    ********1273.8544438.128 
ATOM   1918  OP1  DC A  94    ********1272.8264439.147 
ATOM   1919  OP2  DC A  94    ********1273.6274437.328 
ATOM   1920  O5'  DC A  94    ********1274.0384437.151 
ATOM   1921  C5'  DC A  94    ********1274.9444437.530 
ATOM   1922  C4'  DC A  94    ********1275.7804436.336 
ATOM   1923  O4'  DC A  94    ********1276.9934436.201 
ATOM   1924  C3'  DC A  94    ********1275.1024434.972 
ATOM   1925  O3'  DC A  94    ********1275.5124434.149 
ATOM   1926  C2'  DC A  94    ********1275.6624434.382 
ATOM   1927  C1'  DC A  94    ********1277.0994434.853 
ATOM   1928  N1   DC A  94    ********1277.9164434.827 
ATOM   1929  C2   DC A  94    ********1279.2684434.513 
ATOM   1930  O2   DC A  94    ********1279.7294434.271 
ATOM   1931  N3   DC A  94    ********1280.0284434.484 
ATOM   1932  C4   DC A  94    ********1279.4904434.752 
ATOM   1933  N4   DC A  94    ********1280.2744434.710 
ATOM   1934  C5   DC A  94    ********1278.1014435.076 
ATOM   1935  C6   DC A  94    ********1277.3584435.100 
ATOM   1936  P    DA A  95    ********1274.4374433.188 
ATOM   1937  OP1  DA A  95    ********1273.6644433.950 
ATOM   1938  OP2  DA A  95    ********1273.6444432.499 
ATOM   1939  O5'  DA A  95    ********1275.3874432.132 
ATOM   1940  C5'  DA A  95    ********1276.6864432.559 
ATOM   1941  C4'  DA A  95    ********1277.7244431.508 
ATOM   1942  O4'  DA A  95    ********1278.2904431.698 
ATOM   1943  C3'  DA A  95    ********1277.2294430.062 
ATOM   1944  O3'  DA A  95    ********1278.2564429.219 
ATOM   1945  C2'  DA A  95    ********1277.0224429.737 
ATOM   1946  C1'  DA A  95    ********1278.2694430.450 
ATOM   1947  N9   DA A  95    ********1278.2444430.719 
ATOM   1948  C8   DA A  95    ********1277.1724431.025 
ATOM   1949  N7   DA A  95    ********1277.4734431.205 
ATOM   1950  C5   DA A  95    ********1278.8464431.004 
ATOM   1951  C6   DA A  95    ********1279.7764431.052 
ATOM   1952  N6   DA A  95    ********1279.4454431.332 
ATOM   1953  N1   DA A  95    ********1281.0634430.801 
ATOM   1954  C2   DA A  95    ********1281.3864430.523 
ATOM   1955  N3   DA A  95    ********1280.6104430.450 
ATOM   1956  C4   DA A  95    ********1279.3274430.706 
ATOM   1957  P    DA A  96    ********1277.8554427.998 
ATOM   1958  OP1  DA A  96    ********1277.7094428.482 
ATOM   1959  OP2  DA A  96    ********1276.6874427.289 
ATOM   1960  O5'  DA A  96    ********1279.1544427.069 
ATOM   1961  C5'  DA A  96    ********1280.4324427.685 
ATOM   1962  C4'  DA A  96    ********1281.1994426.897 
ATOM   1963  O4'  DA A  96    ********1280.9004427.337 
ATOM   1964  C3'  DA A  96    ********1280.9264425.394 
ATOM   1965  O3'  DA A  96    ********1282.1394424.712 
ATOM   1966  C2'  DA A  96    ********1279.9584425.200 
ATOM   1967  C1'  DA A  96    ********1280.6254426.192 
ATOM   1968  N9   DA A  96    ********1279.7584426.611 
ATOM   1969  C8   DA A  96    ********1278.4044426.791 
ATOM   1970  N7   DA A  96    ********1277.9344427.162 
ATOM   1971  C5   DA A  96    ********1279.0574427.234 
ATOM   1972  C6   DA A  96    ********1279.2284427.576 
ATOM   1973  N6   DA A  96    ********1278.2174427.926 
ATOM   1974  N1   DA A  96    ********1280.4804427.545 
ATOM   1975  C2   DA A  96    ********1281.4804427.196 
ATOM   1976  N3   DA A  96    ********1281.4434426.859 
ATOM   1977  C4   DA A  96    ********1280.1794426.898 
ATOM   1978  P    DG A  97    ********1282.4644423.339 
ATOM   1979  OP1  DG A  97    ********1283.0764423.630 
ATOM   1980  OP2  DG A  97    ********1281.2554422.487 
ATOM   1981  O5'  DG A  97    ********1283.5594422.695 
ATOM   1982  C5'  DG A  97    ********1284.4154423.568 
ATOM   1983  C4'  DG A  97    ********1284.5374423.062 
ATOM   1984  O4'  DG A  97    ********1283.4884423.584 
ATOM   1985  C3'  DG A  97    ********1284.4434421.547 
ATOM   1986  O3'  DG A  97    ********1285.3384421.149 
ATOM   1987  C2'  DG A  97    ********1283.0114421.302 
ATOM   1988  C1'  DG A  97    ********1282.9314422.502 
ATOM   1989  N9   DG A  97    ********1281.5404422.870 
ATOM   1990  C8   DG A  97    ********1280.3824422.792 
ATOM   1991  N7   DG A  97    ********1279.3104423.199 
ATOM   1992  C5   DG A  97    ********1279.7924423.571 
ATOM   1993  C6   DG A  97    ********1279.1024424.090 
ATOM   1994  O6   DG A  97    ********1277.9054424.333 
ATOM   1995  N1   DG A  97    ********1279.9774424.330 
ATOM   1996  C2   DG A  97    ********1281.3394424.100 
ATOM   1997  N2   DG A  97    ********1281.9984424.396 
ATOM   1998  N3   DG A  97    ********1281.9844423.613 
ATOM   1999  C4   DG A  97    ********1281.1514423.374 
ATOM   2000  P    DT A  98    ********1286.1644419.789 
ATOM   2001  OP1  DT A  98    ********1287.3784420.044 
ATOM   2002  OP2  DT A  98    ********1285.2674418.723 
ATOM   2003  O5'  DT A  98    ********1286.5824419.479 
ATOM   2004  C5'  DT A  98    ********1286.7754420.578 
ATOM   2005  C4'  DT A  98    ********1286.1264420.266 
ATOM   2006  O4'  DT A  98    ********1284.7264420.669 
ATOM   2007  C3'  DT A  98    ********1286.0974418.790 
ATOM   2008  O3'  DT A  98    ********1286.2944418.688 
ATOM   2009  C2'  DT A  98    ********1284.6764418.329 
ATOM   2010  C1'  DT A  98    ********1283.9654419.587 
ATOM   2011  N1   DT A  98    ********1282.5714419.721 
ATOM   2012  C2   DT A  98    ********1281.6534420.302 
ATOM   2013  O2   DT A  98    ********1281.9394420.699 
ATOM   2014  N3   DT A  98    ********1280.3714420.408 
ATOM   2015  C4   DT A  98    ********1279.9414419.993 
ATOM   2016  O4   DT A  98    ********1278.7644420.142 
ATOM   2017  C5   DT A  98    ********1280.9744419.397 
ATOM   2018  C7   DT A  98    ********1280.5914418.917 
ATOM   2019  C6   DT A  98    ********1282.2294419.280 
ATOM   2020  P    DT A  99    ********1287.2044417.500 
ATOM   2021  OP1  DT A  99    ********1288.6304417.893 
ATOM   2022  OP2  DT A  99    ********1286.8484416.234 
ATOM   2023  O5'  DT A  99    ********1286.7294417.445 
ATOM   2024  C5'  DT A  99    ********1286.2694418.655 
ATOM   2025  C4'  DT A  99    ********1285.0184418.373 
ATOM   2026  O4'  DT A  99    ********1283.8044418.502 
ATOM   2027  C3'  DT A  99    ********1284.9184416.972 
ATOM   2028  O3'  DT A  99    ********1284.3024417.065 
ATOM   2029  C2'  DT A  99    ********1283.9784416.214 
ATOM   2030  C1'  DT A  99    ********1282.9954417.358 
ATOM   2031  N1   DT A  99    ********1282.1184417.166 
ATOM   2032  C2   DT A  99    ********1280.8344417.649 
ATOM   2033  O2   DT A  99    ********1280.4044418.215 
ATOM   2034  N3   DT A  99    ********1280.0494417.451 
ATOM   2035  C4   DT A  99    ********1280.4344416.827 
ATOM   2036  O4   DT A  99    ********1279.6424416.708 
ATOM   2037  C5   DT A  99    ********1281.7984416.354 
ATOM   2038  C7   DT A  99    ********1282.2974415.661 
ATOM   2039  C6   DT A  99    ********1282.5834416.532 
ATOM   2040  P    DA A 100    ********1284.8474416.146 
ATOM   2041  OP1  DA A 100    ********1286.0164416.795 
ATOM   2042  OP2  DA A 100    ********1285.0584414.767 
ATOM   2043  O5'  DA A 100    ********1283.6054416.169 
ATOM   2044  C5'  DA A 100    ********1282.7544417.330 
ATOM   2045  C4'  DA A 100    ********1281.3004416.905 
ATOM   2046  O4'  DA A 100    ********1280.7334416.710 
ATOM   2047  C3'  DA A 100    ********1281.0174415.586 
ATOM   2048  O3'  DA A 100    ********1279.7854415.700 
ATOM   2049  C2'  DA A 100    ********1280.8444414.562 
ATOM   2050  C1'  DA A 100    ********1280.0524415.465 
ATOM   2051  N9   DA A 100    ********1280.0154414.977 
ATOM   2052  C8   DA A 100    ********1280.9874414.315 
ATOM   2053  N7   DA A 100    ********1280.6534414.020 
ATOM   2054  C5   DA A 100    ********1279.3664414.523 
ATOM   2055  C6   DA A 100    ********1278.4524414.531 
ATOM   2056  N6   DA A 100    ********1278.7084413.992 
ATOM   2057  N1   DA A 100    ********1277.2574415.115 
ATOM   2058  C2   DA A 100    ********1277.0074415.649 
ATOM   2059  N3   DA A 100    ********1277.7774415.702 
ATOM   2060  C4   DA A 100    ********1278.9674415.110 
ATOM   2061  P    DA A 101    ********1279.6554415.039 
ATOM   2062  OP1  DA A 101    ********1280.1984415.967 
ATOM   2063  OP2  DA A 101    ********1280.2414413.681 
ATOM   2064  O5'  DA A 101    ********1278.0664414.936 
ATOM   2065  C5'  DA A 101    ********1277.2344415.908 
ATOM   2066  C4'  DA A 101    ********1276.0524415.219 
ATOM   2067  O4'  DA A 101    ********1276.3504414.774 
ATOM   2068  C3'  DA A 101    ********1275.5464413.958 
ATOM   2069  O3'  DA A 101    ********1274.1284413.911 
ATOM   2070  C2'  DA A 101    ********1276.1334412.803 
ATOM   2071  C1'  DA A 101    ********1275.9214413.427 
ATOM   2072  N9   DA A 101    ********1276.7274412.789 
ATOM   2073  C8   DA A 101    ********1277.9814412.253 
ATOM   2074  N7   DA A 101    ********1278.4184411.767 
ATOM   2075  C5   DA A 101    ********1277.3814411.997 
ATOM   2076  C6   DA A 101    ********1277.2264411.711 
ATOM   2077  N6   DA A 101    ********1278.1644411.103 
ATOM   2078  N1   DA A 101    ********1276.0684412.074 
ATOM   2079  C2   DA A 101    ********1275.1394412.679 
ATOM   2080  N3   DA A 101    ********1275.1724412.997 
ATOM   2081  C4   DA A 101    ********1276.3414412.622 
ATOM   2082  P    DC A 102    ********1273.2724413.402 
ATOM   2083  OP1  DC A 102    ********1273.0574414.523 
ATOM   2084  OP2  DC A 102    ********1273.8984412.188 
ATOM   2085  O5'  DC A 102    ********1271.8874413.014 
ATOM   2086  C5'  DC A 102    ********1271.4774413.729 
ATOM   2087  C4'  DC A 102    ********1270.9404412.758 
ATOM   2088  O4'  DC A 102    ********1271.9884412.231 
ATOM   2089  C3'  DC A 102    ********1270.2564411.509 
ATOM   2090  O3'  DC A 102    ********1269.1544411.178 
ATOM   2091  C2'  DC A 102    ********1271.3064410.406 
ATOM   2092  C1'  DC A 102    ********1271.8434410.821 
ATOM   2093  N1   DC A 102    ********1273.1724410.235 
ATOM   2094  C2   DC A 102    ********1273.4304409.908 
ATOM   2095  O2   DC A 102    ********1272.5534410.117 
ATOM   2096  N3   DC A 102    ********1274.6364409.372 
ATOM   2097  C4   DC A 102    ********1275.5604409.162 
ATOM   2098  N4   DC A 102    ********1276.7214408.636 
ATOM   2099  C5   DC A 102    ********1275.3154409.490 
ATOM   2100  C6   DC A 102    ********1274.1034410.024 
ATOM   2101  P    DT A 103    ********1267.7984410.656 
ATOM   2102  OP1  DT A 103    ********1266.9834411.812 
ATOM   2103  OP2  DT A 103    ********1268.1144409.655 
ATOM   2104  O5'  DT A 103    ********1267.0904409.935 
ATOM   2105  C5'  DT A 103    ********1267.3454410.423 
ATOM   2106  C4'  DT A 103    ********1267.5784409.259 
ATOM   2107  O4'  DT A 103    ********1268.9754408.851 
ATOM   2108  C3'  DT A 103    ********1266.8284407.971 
ATOM   2109  O3'  DT A 103    ********1266.4254407.344 
ATOM   2110  C2'  DT A 103    ********1267.8694407.083 
ATOM   2111  C1'  DT A 103    ********1269.0344407.440 
ATOM   2112  N1   DT A 103    ********1270.3684407.088 
ATOM   2113  C2   DT A 103    ********1271.3334406.680 
ATOM   2114  O2   DT A 103    ********1271.1384406.599 
ATOM   2115  N3   DT A 103    ********1272.5564406.360 
ATOM   2116  C4   DT A 103    ********1272.8854406.415 
ATOM   2117  O4   DT A 103    ********1274.0154406.104 
ATOM   2118  C5   DT A 103    ********1271.8064406.854 
ATOM   2119  C7   DT A 103    ********1272.0804406.942 
ATOM   2120  C6   DT A 103    ********1270.6074407.171 
ATOM   2121  P    DA A 104    ********1264.9854406.648 
ATOM   2122  OP1  DA A 104    ********1263.9574407.668 
ATOM   2123  OP2  DA A 104    ********1264.7584405.849 
ATOM   2124  O5'  DA A 104    ********1265.1694405.672 
ATOM   2125  C5'  DA A 104    ********1266.0764406.050 
ATOM   2126  C4'  DA A 104    ********1266.9114404.856 
ATOM   2127  O4'  DA A 104    ********1268.1254404.722 
ATOM   2128  C3'  DA A 104    ********1266.2334403.492 
ATOM   2129  O3'  DA A 104    ********1266.6434402.670 
ATOM   2130  C2'  DA A 104    ********1266.7934402.902 
ATOM   2131  C1'  DA A 104    ********1268.2314403.373 
ATOM   2132  N9   DA A 104    ********1269.0474403.347 
ATOM   2133  C8   DA A 104    ********1268.6464403.595 
ATOM   2134  N7   DA A 104    ********1269.5984403.492 
ATOM   2135  C5   DA A 104    ********1270.7124403.152 
ATOM   2136  C6   DA A 104    ********1272.0494402.899 
ATOM   2137  N6   DA A 104    ********1272.5114402.953 
ATOM   2138  N1   DA A 104    ********1272.8994402.587 
ATOM   2139  C2   DA A 104    ********1272.4344402.535 
ATOM   2140  N3   DA A 104    ********1271.2154402.750 
ATOM   2141  C4   DA A 104    ********1270.3854403.061 
ATOM   2142  P    DA A 105    ********1265.5684401.708 
ATOM   2143  OP1  DA A 105    ********1264.7964402.471 
ATOM   2144  OP2  DA A 105    ********1264.7754401.019 
ATOM   2145  O5'  DA A 105    ********1266.5184400.652 
ATOM   2146  C5'  DA A 105    ********1267.8174401.079 
ATOM   2147  C4'  DA A 105    ********1268.8554400.028 
ATOM   2148  O4'  DA A 105    ********1269.4214400.218 
ATOM   2149  C3'  DA A 105    ********1268.3604398.583 
ATOM   2150  O3'  DA A 105    ********1269.3874397.739 
ATOM   2151  C2'  DA A 105    ********1268.1534398.257 
ATOM   2152  C1'  DA A 105    ********1269.4004398.971 
ATOM   2153  N9   DA A 105    ********1269.3754399.239 
ATOM   2154  C8   DA A 105    ********1268.3034399.546 
ATOM   2155  N7   DA A 105    ********1268.6054399.725 
ATOM   2156  C5   DA A 105    ********1269.9774399.524 
ATOM   2157  C6   DA A 105    ********1270.9074399.572 
ATOM   2158  N6   DA A 105    ********1270.5774399.853 
ATOM   2159  N1   DA A 105    ********1272.1954399.321 
ATOM   2160  C2   DA A 105    ********1272.5174399.044 
ATOM   2161  N3   DA A 105    ********1271.7414398.971 
ATOM   2162  C4   DA A 105    ********1270.4584399.226 
ATOM   2163  P    DG A 106    ********1268.9864396.518 
ATOM   2164  OP1  DG A 106    ********1268.8414397.002 
ATOM   2165  OP2  DG A 106    ********1267.8184395.809 
ATOM   2166  O5'  DG A 106    ********1270.2854395.590 
ATOM   2167  C5'  DG A 106    ********1271.5644396.205 
ATOM   2168  C4'  DG A 106    ********1272.3304395.418 
ATOM   2169  O4'  DG A 106    ********1272.0314395.857 
ATOM   2170  C3'  DG A 106    ********1272.0584393.914 
ATOM   2171  O3'  DG A 106    ********1273.2704393.232 
ATOM   2172  C2'  DG A 106    ********1271.0904393.721 
ATOM   2173  C1'  DG A 106    ********1271.7574394.712 
ATOM   2174  N9   DG A 106    ********1270.8894395.132 
ATOM   2175  C8   DG A 106    ********1269.5244395.317 
ATOM   2176  N7   DG A 106    ********1269.0624395.693 
ATOM   2177  C5   DG A 106    ********1270.2024395.760 
ATOM   2178  C6   DG A 106    ********1270.3394396.110 
ATOM   2179  O6   DG A 106    ********1269.4674396.439 
ATOM   2180  N1   DG A 106    ********1271.6774396.046 
ATOM   2181  C2   DG A 106    ********1272.7424395.690 
ATOM   2182  N2   DG A 106    ********1273.9424395.692 
ATOM   2183  N3   DG A 106    ********1272.6134395.362 
ATOM   2184  C4   DG A 106    ********1271.3214395.419 
ATOM   2185  P    DG A 107    ********1273.5954391.860 
ATOM   2186  OP1  DG A 107    ********1274.2084392.150 
ATOM   2187  OP2  DG A 107    ********1272.3874391.007 
ATOM   2188  O5'  DG A 107    ********1274.6904391.216 
ATOM   2189  C5'  DG A 107    ********1275.5474392.088 
ATOM   2190  C4'  DG A 107    ********1275.6684391.583 
ATOM   2191  O4'  DG A 107    ********1274.6194392.104 
ATOM   2192  C3'  DG A 107    ********1275.5744390.068 
ATOM   2193  O3'  DG A 107    ********1276.4694389.669 
ATOM   2194  C2'  DG A 107    ********1274.1434389.823 
ATOM   2195  C1'  DG A 107    ********1274.0634391.022 
ATOM   2196  N9   DG A 107    ********1272.6714391.390 
ATOM   2197  C8   DG A 107    ********1271.5134391.313 
ATOM   2198  N7   DG A 107    ********1270.4414391.719 
ATOM   2199  C5   DG A 107    ********1270.9244392.091 
ATOM   2200  C6   DG A 107    ********1270.2344392.610 
ATOM   2201  O6   DG A 107    ********1269.0364392.853 
ATOM   2202  N1   DG A 107    ********1271.1084392.851 
ATOM   2203  C2   DG A 107    ********1272.4704392.620 
ATOM   2204  N2   DG A 107    ********1273.1304392.916 
ATOM   2205  N3   DG A 107    ********1273.1164392.133 
ATOM   2206  C4   DG A 107    ********1272.2824391.894 
ATOM   2207  P    DG A 108    ********1277.2964388.309 
ATOM   2208  OP1  DG A 108    ********1278.5094388.565 
ATOM   2209  OP2  DG A 108    ********1276.3984387.243 
ATOM   2210  O5'  DG A 108    ********1277.7144387.999 
ATOM   2211  C5'  DG A 108    ********1277.9064389.098 
ATOM   2212  C4'  DG A 108    ********1277.2574388.786 
ATOM   2213  O4'  DG A 108    ********1275.8584389.189 
ATOM   2214  C3'  DG A 108    ********1277.2284387.311 
ATOM   2215  O3'  DG A 108    ********1277.4254387.208 
ATOM   2216  C2'  DG A 108    ********1275.8074386.849 
ATOM   2217  C1'  DG A 108    ********1275.0974388.107 
ATOM   2218  N9   DG A 108    ********1273.7024388.241 
ATOM   2219  C8   DG A 108    ********1273.1744387.862 
ATOM   2220  N7   DG A 108    ********1271.8964388.123 
ATOM   2221  C5   DG A 108    ********1271.5534388.717 
ATOM   2222  C6   DG A 108    ********1270.3034389.215 
ATOM   2223  O6   DG A 108    ********1269.2254389.235 
ATOM   2224  N1   DG A 108    ********1270.3984389.735 
ATOM   2225  C2   DG A 108    ********1271.5504389.770 
ATOM   2226  N2   DG A 108    ********1271.4344390.309 
ATOM   2227  N3   DG A 108    ********1272.7234389.302 
ATOM   2228  C4   DG A 108    ********1272.6474388.793 
ATOM   2229  P    DC A 109    ********1278.3364386.021 
ATOM   2230  OP1  DC A 109    ********1279.7614386.413 
ATOM   2231  OP2  DC A 109    ********1277.9794384.754 
ATOM   2232  O5'  DC A 109    ********1277.8614385.965 
ATOM   2233  C5'  DC A 109    ********1277.4004387.175 
ATOM   2234  C4'  DC A 109    ********1276.1504386.894 
ATOM   2235  O4'  DC A 109    ********1274.9354387.022 
ATOM   2236  C3'  DC A 109    ********1276.0494385.492 
ATOM   2237  O3'  DC A 109    ********1275.4344385.585 
ATOM   2238  C2'  DC A 109    ********1275.1094384.734 
ATOM   2239  C1'  DC A 109    ********1274.1274385.879 
ATOM   2240  N1   DC A 109    ********1273.2494385.686 
ATOM   2241  C2   DC A 109    ********1271.9454386.170 
ATOM   2242  O2   DC A 109    ********1271.5734386.734 
ATOM   2243  N3   DC A 109    ********1271.1284386.004 
ATOM   2244  C4   DC A 109    ********1271.5694385.387 
ATOM   2245  N4   DC A 109    ********1270.7344385.250 
ATOM   2246  C5   DC A 109    ********1272.9064384.882 
ATOM   2247  C6   DC A 109    ********1273.7074385.057 
ATOM   2248  P    DA A 110    ********1275.9784384.666 
ATOM   2249  OP1  DA A 110    ********1277.1484385.315 
ATOM   2250  OP2  DA A 110    ********1276.1904383.288 
ATOM   2251  O5'  DA A 110    ********1274.7374384.689 
ATOM   2252  C5'  DA A 110    ********1273.8854385.851 
ATOM   2253  C4'  DA A 110    ********1272.4314385.425 
ATOM   2254  O4'  DA A 110    ********1271.8644385.230 
ATOM   2255  C3'  DA A 110    ********1272.1484384.106 
ATOM   2256  O3'  DA A 110    ********1270.9164384.220 
ATOM   2257  C2'  DA A 110    ********1271.9764383.083 
ATOM   2258  C1'  DA A 110    ********1271.1844383.985 
ATOM   2259  N9   DA A 110    ********1271.1474383.498 
ATOM   2260  C8   DA A 110    ********1272.1184382.835 
ATOM   2261  N7   DA A 110    ********1271.7854382.541 
ATOM   2262  C5   DA A 110    ********1270.4974383.043 
ATOM   2263  C6   DA A 110    ********1269.5834383.051 
ATOM   2264  N6   DA A 110    ********1269.8404382.513 
ATOM   2265  N1   DA A 110    ********1268.3884383.635 
ATOM   2266  C2   DA A 110    ********1268.1384384.169 
ATOM   2267  N3   DA A 110    ********1268.9094384.223 
ATOM   2268  C4   DA A 110    ********1270.0984383.631 
ATOM   2269  P    DC A 111    ********1270.7874383.560 
ATOM   2270  OP1  DC A 111    ********1271.3294384.487 
ATOM   2271  OP2  DC A 111    ********1271.3734382.201 
ATOM   2272  O5'  DC A 111    ********1269.1974383.456 
ATOM   2273  C5'  DC A 111    ********1268.3654384.428 
ATOM   2274  C4'  DC A 111    ********1267.1844383.740 
ATOM   2275  O4'  DC A 111    ********1267.4814383.294 
ATOM   2276  C3'  DC A 111    ********1266.6774382.479 
ATOM   2277  O3'  DC A 111    ********1265.2604382.431 
ATOM   2278  C2'  DC A 111    ********1267.2644381.323 
ATOM   2279  C1'  DC A 111    ********1267.0524381.948 
ATOM   2280  N1   DC A 111    ********1267.8594381.310 
ATOM   2281  C2   DC A 111    ********1267.2964381.229 
ATOM   2282  O2   DC A 111    ********1266.1624381.687 
ATOM   2283  N3   DC A 111    ********1268.0154380.651 
ATOM   2284  C4   DC A 111    ********1269.2424380.167 
ATOM   2285  N4   DC A 111    ********1269.9024379.612 
ATOM   2286  C5   DC A 111    ********1269.8394380.239 
ATOM   2287  C6   DC A 111    ********1269.1044380.820 
ATOM   2288  P    DG A 112    ********1264.4034381.922 
ATOM   2289  OP1  DG A 112    ********1264.1884383.043 
ATOM   2290  OP2  DG A 112    ********1265.0304380.708 
ATOM   2291  O5'  DG A 112    ********1263.0194381.534 
ATOM   2292  C5'  DG A 112    ********1262.6084382.249 
ATOM   2293  C4'  DG A 112    ********1262.0724381.279 
ATOM   2294  O4'  DG A 112    ********1263.1194380.751 
ATOM   2295  C3'  DG A 112    ********1261.3874380.029 
ATOM   2296  O3'  DG A 112    ********1260.2864379.698 
ATOM   2297  C2'  DG A 112    ********1262.4384378.926 
ATOM   2298  C1'  DG A 112    ********1262.9744379.342 
ATOM   2299  N9   DG A 112    ********1264.3044378.755 
ATOM   2300  C8   DG A 112    ********1265.3604378.473 
ATOM   2301  N7   DG A 112    ********1266.4004377.955 
ATOM   2302  C5   DG A 112    ********1266.0054377.889 
ATOM   2303  C6   DG A 112    ********1266.7074377.416 
ATOM   2304  O6   DG A 112    ********1267.8424376.951 
ATOM   2305  N1   DG A 112    ********1265.9334377.530 
ATOM   2306  C2   DG A 112    ********1264.6484378.035 
ATOM   2307  N2   DG A 112    ********1264.0794378.060 
ATOM   2308  N3   DG A 112    ********1263.9904378.479 
ATOM   2309  C4   DG A 112    ********1264.7274378.374 
ATOM   2310  P    DG A 113    ********1258.9304379.176 
ATOM   2311  OP1  DG A 113    ********1258.1144380.333 
ATOM   2312  OP2  DG A 113    ********1259.2454378.176 
ATOM   2313  O5'  DG A 113    ********1258.2214378.455 
ATOM   2314  C5'  DG A 113    ********1258.4764378.943 
ATOM   2315  C4'  DG A 113    ********1258.7094377.779 
ATOM   2316  O4'  DG A 113    ********1260.1064377.371 
ATOM   2317  C3'  DG A 113    ********1257.9594376.491 
ATOM   2318  O3'  DG A 113    ********1257.5564375.864 
ATOM   2319  C2'  DG A 113    ********1259.0004375.603 
ATOM   2320  C1'  DG A 113    ********1260.1654375.961 
ATOM   2321  N9   DG A 113    ********1261.4994375.608 
ATOM   2322  C8   DG A 113    ********1261.9254375.628 
ATOM   2323  N7   DG A 113    ********1263.1724375.255 
ATOM   2324  C5   DG A 113    ********1263.6024374.967 
ATOM   2325  C6   DG A 113    ********1264.8654374.515 
ATOM   2326  O6   DG A 113    ********1265.8804374.272 
ATOM   2327  N1   DG A 113    ********1264.8694374.349 
ATOM   2328  C2   DG A 113    ********1263.7934374.589 
ATOM   2329  N2   DG A 113    ********1264.0014374.371 
ATOM   2330  N3   DG A 113    ********1262.6104375.014 
ATOM   2331  C4   DG A 113    ********1262.5884375.179 
ATOM   2332  P    DC A 114    ********1256.1164375.169 
ATOM   2333  OP1  DC A 114    ********1255.0894376.188 
ATOM   2334  OP2  DC A 114    ********1255.8894374.369 
ATOM   2335  O5'  DC A 114    ********1256.3004374.192 
ATOM   2336  C5'  DC A 114    ********1257.2074374.570 
ATOM   2337  C4'  DC A 114    ********1258.0424373.376 
ATOM   2338  O4'  DC A 114    ********1259.2564373.242 
ATOM   2339  C3'  DC A 114    ********1257.3644372.013 
ATOM   2340  O3'  DC A 114    ********1257.7744371.190 
ATOM   2341  C2'  DC A 114    ********1257.9254371.422 
ATOM   2342  C1'  DC A 114    ********1259.3624371.893 
ATOM   2343  N1   DC A 114    ********1260.1794371.867 
ATOM   2344  C2   DC A 114    ********1261.5304371.554 
ATOM   2345  O2   DC A 114    ********1261.9924371.312 
ATOM   2346  N3   DC A 114    ********1262.2914371.524 
ATOM   2347  C4   DC A 114    ********1261.7524371.792 
ATOM   2348  N4   DC A 114    ********1262.5364371.750 
ATOM   2349  C5   DC A 114    ********1260.3644372.117 
ATOM   2350  C6   DC A 114    ********1259.6204372.140 
ATOM   2351  P    DA A 115    ********1256.7004370.228 
ATOM   2352  OP1  DA A 115    ********1255.9274370.991 
ATOM   2353  OP2  DA A 115    ********1255.9064369.540 
ATOM   2354  O5'  DA A 115    ********1257.6494369.172 
ATOM   2355  C5'  DA A 115    ********1258.9484369.599 
ATOM   2356  C4'  DA A 115    ********1259.9874368.549 
ATOM   2357  O4'  DA A 115    ********1260.5524368.738 
ATOM   2358  C3'  DA A 115    ********1259.4914367.103 
ATOM   2359  O3'  DA A 115    ********1260.5194366.260 
ATOM   2360  C2'  DA A 115    ********1259.2854366.777 
ATOM   2361  C1'  DA A 115    ********1260.5324367.491 
ATOM   2362  N9   DA A 115    ********1260.5074367.760 
ATOM   2363  C8   DA A 115    ********1259.4344368.066 
ATOM   2364  N7   DA A 115    ********1259.7364368.245 
ATOM   2365  C5   DA A 115    ********1261.1084368.044 
ATOM   2366  C6   DA A 115    ********1262.0394368.092 
ATOM   2367  N6   DA A 115    ********1261.7084368.373 
ATOM   2368  N1   DA A 115    ********1263.3264367.841 
ATOM   2369  C2   DA A 115    ********1263.6494367.564 
ATOM   2370  N3   DA A 115    ********1262.8724367.491 
ATOM   2371  C4   DA A 115    ********1261.5894367.746 
ATOM   2372  P    DG A 116    ********1260.1184365.039 
ATOM   2373  OP1  DG A 116    ********1259.9724365.523 
ATOM   2374  OP2  DG A 116    ********1258.9494364.330 
ATOM   2375  O5'  DG A 116    ********1261.4164364.110 
ATOM   2376  C5'  DG A 116    ********1262.6954364.726 
ATOM   2377  C4'  DG A 116    ********1263.4624363.938 
ATOM   2378  O4'  DG A 116    ********1263.1634364.378 
ATOM   2379  C3'  DG A 116    ********1263.1894362.435 
ATOM   2380  O3'  DG A 116    ********1264.4014361.753 
ATOM   2381  C2'  DG A 116    ********1262.2214362.241 
ATOM   2382  C1'  DG A 116    ********1262.8884363.233 
ATOM   2383  N9   DG A 116    ********1262.0204363.652 
ATOM   2384  C8   DG A 116    ********1260.6564363.838 
ATOM   2385  N7   DG A 116    ********1260.1934364.213 
ATOM   2386  C5   DG A 116    ********1261.3334364.280 
ATOM   2387  C6   DG A 116    ********1261.4704364.630 
ATOM   2388  O6   DG A 116    ********1260.5994364.960 
ATOM   2389  N1   DG A 116    ********1262.8084364.566 
ATOM   2390  C2   DG A 116    ********1263.8744364.211 
ATOM   2391  N2   DG A 116    ********1265.0744364.213 
ATOM   2392  N3   DG A 116    ********1263.7454363.883 
ATOM   2393  C4   DG A 116    ********1262.4534363.939 
ATOM   2394  P    DG A 117    ********1264.7274360.380 
ATOM   2395  OP1  DG A 117    ********1265.3394360.671 
ATOM   2396  OP2  DG A 117    ********1263.5184359.527 
ATOM   2397  O5'  DG A 117    ********1265.8214359.736 
ATOM   2398  C5'  DG A 117    ********1266.6784360.608 
ATOM   2399  C4'  DG A 117    ********1266.8004360.103 
ATOM   2400  O4'  DG A 117    ********1265.7504360.625 
ATOM   2401  C3'  DG A 117    ********1266.7054358.588 
ATOM   2402  O3'  DG A 117    ********1267.6004358.189 
ATOM   2403  C2'  DG A 117    ********1265.2744358.343 
ATOM   2404  C1'  DG A 117    ********1265.1944359.542 
ATOM   2405  N9   DG A 117    ********1263.8024359.910 
ATOM   2406  C8   DG A 117    ********1262.6444359.833 
ATOM   2407  N7   DG A 117    ********1261.5734360.239 
ATOM   2408  C5   DG A 117    ********1262.0554360.611 
ATOM   2409  C6   DG A 117    ********1261.3654361.131 
ATOM   2410  O6   DG A 117    ********1260.1674361.374 
ATOM   2411  N1   DG A 117    ********1262.2404361.371 
ATOM   2412  C2   DG A 117    ********1263.6024361.140 
ATOM   2413  N2   DG A 117    ********1264.2614361.437 
ATOM   2414  N3   DG A 117    ********1264.2474360.653 
ATOM   2415  C4   DG A 117    ********1263.4144360.415 
ATOM   2416  P    DA A 118    ********1268.4274356.830 
ATOM   2417  OP1  DA A 118    ********1269.6404357.085 
ATOM   2418  OP2  DA A 118    ********1267.5294355.763 
ATOM   2419  O5'  DA A 118    ********1268.8454356.520 
ATOM   2420  C5'  DA A 118    ********1269.0384357.619 
ATOM   2421  C4'  DA A 118    ********1268.3884357.307 
ATOM   2422  O4'  DA A 118    ********1266.9894357.709 
ATOM   2423  C3'  DA A 118    ********1268.3594355.831 
ATOM   2424  O3'  DA A 118    ********1268.5564355.728 
ATOM   2425  C2'  DA A 118    ********1266.9394355.370 
ATOM   2426  C1'  DA A 118    ********1266.2284356.628 
ATOM   2427  N9   DA A 118    ********1264.8334356.762 
ATOM   2428  C8   DA A 118    ********1264.3274356.379 
ATOM   2429  N7   DA A 118    ********1263.0634356.631 
ATOM   2430  C5   DA A 118    ********1262.7024357.225 
ATOM   2431  C6   DA A 118    ********1261.4814357.728 
ATOM   2432  N6   DA A 118    ********1260.3444357.711 
ATOM   2433  N1   DA A 118    ********1261.4704358.250 
ATOM   2434  C2   DA A 118    ********1262.6034358.264 
ATOM   2435  N3   DA A 118    ********1263.7954357.827 
ATOM   2436  C4   DA A 118    ********1263.7784357.309 
ATOM   2437  P    DA A 119    ********1269.4674354.541 
ATOM   2438  OP1  DA A 119    ********1270.8924354.934 
ATOM   2439  OP2  DA A 119    ********1269.1114353.274 
ATOM   2440  O5'  DA A 119    ********1268.9924354.486 
ATOM   2441  C5'  DA A 119    ********1268.5324355.695 
ATOM   2442  C4'  DA A 119    ********1267.2814355.414 
ATOM   2443  O4'  DA A 119    ********1266.0674355.543 
ATOM   2444  C3'  DA A 119    ********1267.1814354.013 
ATOM   2445  O3'  DA A 119    ********1266.5654354.105 
ATOM   2446  C2'  DA A 119    ********1266.2404353.254 
ATOM   2447  C1'  DA A 119    ********1265.2584354.399 
ATOM   2448  N9   DA A 119    ********1264.3804354.206 
ATOM   2449  C8   DA A 119    ********1264.6804353.603 
ATOM   2450  N7   DA A 119    ********1263.6974353.590 
ATOM   2451  C5   DA A 119    ********1262.6674354.232 
ATOM   2452  C6   DA A 119    ********1261.3454354.541 
ATOM   2453  N6   DA A 119    ********1260.8114354.228 
ATOM   2454  N1   DA A 119    ********1260.5904355.186 
ATOM   2455  C2   DA A 119    ********1261.1264355.494 
ATOM   2456  N3   DA A 119    ********1262.3414355.259 
ATOM   2457  C4   DA A 119    ********1263.0774354.613 
ATOM   2458  P    DG A 120    ********1267.1104353.186 
ATOM   2459  OP1  DG A 120    ********1268.2794353.835 
ATOM   2460  OP2  DG A 120    ********1267.3214351.808 
ATOM   2461  O5'  DG A 120    ********1265.8684353.210 
ATOM   2462  C5'  DG A 120    ********1265.0174354.371 
ATOM   2463  C4'  DG A 120    ********1263.5634353.945 
ATOM   2464  O4'  DG A 120    ********1262.9964353.751 
ATOM   2465  C3'  DG A 120    ********1263.2794352.627 
ATOM   2466  O3'  DG A 120    ********1262.0474352.740 
ATOM   2467  C2'  DG A 120    ********1263.1074351.603 
ATOM   2468  C1'  DG A 120    ********1262.3154352.506 
ATOM   2469  N9   DG A 120    ********1262.2784352.018 
ATOM   2470  C8   DG A 120    ********1263.2474351.349 
ATOM   2471  N7   DG A 120    ********1262.8964351.058 
ATOM   2472  C5   DG A 120    ********1261.6044351.569 
ATOM   2473  C6   DG A 120    ********1260.7044351.559 
ATOM   2474  O6   DG A 120    ********1260.8664351.089 
ATOM   2475  N1   DG A 120    ********1259.4954352.189 
ATOM   2476  C2   DG A 120    ********1259.1954352.755 
ATOM   2477  N2   DG A 120    ********1257.9854353.310 
ATOM   2478  N3   DG A 120    ********1260.0404352.765 
ATOM   2479  C4   DG A 120    ********1261.2184352.157 
ATOM   2480  P    DG A 121    ********1261.9184352.080 
ATOM   2481  OP1  DG A 121    ********1262.4614353.007 
ATOM   2482  OP2  DG A 121    ********1262.5044350.722 
ATOM   2483  O5'  DG A 121    ********1260.3294351.976 
ATOM   2484  C5'  DG A 121    ********1259.4964352.948 
ATOM   2485  C4'  DG A 121    ********1258.3154352.260 
ATOM   2486  O4'  DG A 121    ********1258.6124351.814 
ATOM   2487  C3'  DG A 121    ********1257.8094350.999 
ATOM   2488  O3'  DG A 121    ********1256.3914350.951 
ATOM   2489  C2'  DG A 121    ********1258.3954349.844 
ATOM   2490  C1'  DG A 121    ********1258.1844350.468 
ATOM   2491  N9   DG A 121    ********1258.9904349.830 
ATOM   2492  C8   DG A 121    ********1260.2544349.284 
ATOM   2493  N7   DG A 121    ********1260.6844348.797 
ATOM   2494  C5   DG A 121    ********1259.6314349.037 
ATOM   2495  C6   DG A 121    ********1259.5084348.732 
ATOM   2496  O6   DG A 121    ********1260.3164348.180 
ATOM   2497  N1   DG A 121    ********1258.2704349.150 
ATOM   2498  C2   DG A 121    ********1257.2814349.780 
ATOM   2499  N2   DG A 121    ********1256.1714350.101 
ATOM   2500  N3   DG A 121    ********1257.3984350.065 
ATOM   2501  C4   DG A 121    ********1258.5924349.666 
ATOM   2502  P    DA A 122    ********1255.5354350.442 
ATOM   2503  OP1  DA A 122    ********1255.3204351.563 
ATOM   2504  OP2  DA A 122    ********1256.1614349.229 
ATOM   2505  O5'  DA A 122    ********1254.1504350.054 
ATOM   2506  C5'  DA A 122    ********1253.7404350.770 
ATOM   2507  C4'  DA A 122    ********1253.2034349.799 
ATOM   2508  O4'  DA A 122    ********1254.2504349.272 
ATOM   2509  C3'  DA A 122    ********1252.5184348.549 
ATOM   2510  O3'  DA A 122    ********1251.4174348.219 
ATOM   2511  C2'  DA A 122    ********1253.5694347.446 
ATOM   2512  C1'  DA A 122    ********1254.1054347.862 
ATOM   2513  N9   DA A 122    ********1255.4354347.275 
ATOM   2514  C8   DA A 122    ********1256.4724347.002 
ATOM   2515  N7   DA A 122    ********1257.5084346.489 
ATOM   2516  C5   DA A 122    ********1257.1324346.415 
ATOM   2517  C6   DA A 122    ********1257.7984345.956 
ATOM   2518  N6   DA A 122    ********1259.0444345.460 
ATOM   2519  N1   DA A 122    ********1257.1364346.023 
ATOM   2520  C2   DA A 122    ********1255.8994346.517 
ATOM   2521  N3   DA A 122    ********1255.1794346.974 
ATOM   2522  C4   DA A 122    ********1255.8644346.894 
ATOM   2523  P    DG A 123    ********1250.0614347.697 
ATOM   2524  OP1  DG A 123    ********1249.2464348.853 
ATOM   2525  OP2  DG A 123    ********1250.3774346.696 
ATOM   2526  O5'  DG A 123    ********1249.3534346.975 
ATOM   2527  C5'  DG A 123    ********1249.6074347.463 
ATOM   2528  C4'  DG A 123    ********1249.8414346.300 
ATOM   2529  O4'  DG A 123    ********1251.2384345.892 
ATOM   2530  C3'  DG A 123    ********1249.0914345.011 
ATOM   2531  O3'  DG A 123    ********1248.6874344.385 
ATOM   2532  C2'  DG A 123    ********1250.1314344.123 
ATOM   2533  C1'  DG A 123    ********1251.2974344.481 
ATOM   2534  N9   DG A 123    ********1252.6314344.128 
ATOM   2535  C8   DG A 123    ********1253.0564344.148 
ATOM   2536  N7   DG A 123    ********1254.3034343.776 
ATOM   2537  C5   DG A 123    ********1254.7334343.487 
ATOM   2538  C6   DG A 123    ********1255.9964343.036 
ATOM   2539  O6   DG A 123    ********1257.0124342.792 
ATOM   2540  N1   DG A 123    ********1256.0004342.870 
ATOM   2541  C2   DG A 123    ********1254.9254343.109 
ATOM   2542  N2   DG A 123    ********1255.1324342.891 
ATOM   2543  N3   DG A 123    ********1253.7414343.534 
ATOM   2544  C4   DG A 123    ********1253.7204343.699 
ATOM   2545  P    DG A 124    ********1247.2484343.689 
ATOM   2546  OP1  DG A 124    ********1246.2204344.708 
ATOM   2547  OP2  DG A 124    ********1247.0214342.890 
ATOM   2548  O5'  DG A 124    ********1247.4324342.712 
ATOM   2549  C5'  DG A 124    ********1248.3384343.091 
ATOM   2550  C4'  DG A 124    ********1249.1744341.897 
ATOM   2551  O4'  DG A 124    ********1250.3874341.762 
ATOM   2552  C3'  DG A 124    ********1248.4964340.533 
ATOM   2553  O3'  DG A 124    ********1248.9064339.711 
ATOM   2554  C2'  DG A 124    ********1249.0564339.942 
ATOM   2555  C1'  DG A 124    ********1250.4934340.414 
ATOM   2556  N9   DG A 124    ********1251.3104340.388 
ATOM   2557  C8   DG A 124    ********1250.9244340.634 
ATOM   2558  N7   DG A 124    ********1251.8954340.527 
ATOM   2559  C5   DG A 124    ********1253.0024340.186 
ATOM   2560  C6   DG A 124    ********1254.3454339.937 
ATOM   2561  O6   DG A 124    ********1254.8424339.966 
ATOM   2562  N1   DG A 124    ********1255.1454339.622 
ATOM   2563  C2   DG A 124    ********1254.7054339.557 
ATOM   2564  N2   DG A 124    ********1255.6264339.240 
ATOM   2565  N3   DG A 124    ********1253.4454339.792 
ATOM   2566  C4   DG A 124    ********1252.6564340.098 
ATOM   2567  P    DT A 125    ********1247.8314338.749 
ATOM   2568  OP1  DT A 125    ********1247.0584339.511 
ATOM   2569  OP2  DT A 125    ********1247.0384338.060 
ATOM   2570  O5'  DT A 125    ********1248.7814337.692 
ATOM   2571  C5'  DT A 125    ********1250.0804338.120 
ATOM   2572  C4'  DT A 125    ********1251.1184337.069 
ATOM   2573  O4'  DT A 125    ********1251.6844337.258 
ATOM   2574  C3'  DT A 125    ********1250.6234335.624 
ATOM   2575  O3'  DT A 125    ********1251.6504334.780 
ATOM   2576  C2'  DT A 125    ********1250.4164335.298 
ATOM   2577  C1'  DT A 125    ********1251.6634336.011 
ATOM   2578  N1   DT A 125    ********1251.6384336.280 
ATOM   2579  C2   DT A 125    ********1252.8384336.218 
ATOM   2580  O2   DT A 125    ********1253.8924335.957 
ATOM   2581  N3   DT A 125    ********1252.7754336.472 
ATOM   2582  C4   DT A 125    ********1251.6404336.777 
ATOM   2583  O4   DT A 125    ********1251.7104336.985 
ATOM   2584  C5   DT A 125    ********1250.4324336.819 
ATOM   2585  C7   DT A 125    ********1249.1514337.143 
ATOM   2586  C6   DT A 125    ********1250.4634336.575 
ATOM   2587  P    DG A 126    ********1251.2494333.559 
ATOM   2588  OP1  DG A 126    ********1251.1034334.043 
ATOM   2589  OP2  DG A 126    ********1250.0814332.850 
ATOM   2590  O5'  DG A 126    ********1252.5484332.630 
ATOM   2591  C5'  DG A 126    ********1253.8264333.246 
ATOM   2592  C4'  DG A 126    ********1254.5934332.458 
ATOM   2593  O4'  DG A 126    ********1254.2944332.898 
ATOM   2594  C3'  DG A 126    ********1254.3204330.955 
ATOM   2595  O3'  DG A 126    ********1255.5334330.273 
ATOM   2596  C2'  DG A 126    ********1253.3524330.761 
ATOM   2597  C1'  DG A 126    ********1254.0204331.753 
ATOM   2598  N9   DG A 126    ********1253.1524332.173 
ATOM   2599  C8   DG A 126    ********1251.7874332.358 
ATOM   2600  N7   DG A 126    ********1251.3254332.733 
ATOM   2601  C5   DG A 126    ********1252.4644332.800 
ATOM   2602  C6   DG A 126    ********1252.6014333.150 
ATOM   2603  O6   DG A 126    ********1251.7304333.480 
ATOM   2604  N1   DG A 126    ********1253.9394333.087 
ATOM   2605  C2   DG A 126    ********1255.0054332.731 
ATOM   2606  N2   DG A 126    ********1256.2054332.733 
ATOM   2607  N3   DG A 126    ********1254.8764332.403 
ATOM   2608  C4   DG A 126    ********1253.5844332.459 
ATOM   2609  P    DT A 127    ********1255.8584328.900 
ATOM   2610  OP1  DT A 127    ********1256.4704329.191 
ATOM   2611  OP2  DT A 127    ********1254.6494328.048 
ATOM   2612  O5'  DT A 127    ********1256.9534328.256 
ATOM   2613  C5'  DT A 127    ********1257.8094329.129 
ATOM   2614  C4'  DT A 127    ********1257.9314328.623 
ATOM   2615  O4'  DT A 127    ********1256.8824329.145 
ATOM   2616  C3'  DT A 127    ********1257.8374327.108 
ATOM   2617  O3'  DT A 127    ********1258.7324326.710 
ATOM   2618  C2'  DT A 127    ********1256.4064326.863 
ATOM   2619  C1'  DT A 127    ********1256.3254328.063 
ATOM   2620  N1   DT A 127    ********1254.9344328.431 
ATOM   2621  C2   DT A 127    ********1254.7434328.919 
ATOM   2622  O2   DT A 127    ********1255.6514329.058 
ATOM   2623  N3   DT A 127    ********1253.4404329.249 
ATOM   2624  C4   DT A 127    ********1252.3404329.133 
ATOM   2625  O4   DT A 127    ********1251.2214329.461 
ATOM   2626  C5   DT A 127    ********1252.6404328.612 
ATOM   2627  C7   DT A 127    ********1251.4994328.453 
ATOM   2628  C6   DT A 127    ********1253.8984328.282 
ATOM   2629  P    DC A 128    ********1259.5584325.350 
ATOM   2630  OP1  DC A 128    ********1260.7724325.605 
ATOM   2631  OP2  DC A 128    ********1258.6614324.284 
ATOM   2632  O5'  DC A 128    ********1259.9764325.040 
ATOM   2633  C5'  DC A 128    ********1260.1694326.139 
ATOM   2634  C4'  DC A 128    ********1259.5204325.827 
ATOM   2635  O4'  DC A 128    ********1258.1204326.229 
ATOM   2636  C3'  DC A 128    ********1259.4914324.351 
ATOM   2637  O3'  DC A 128    ********1259.6884324.248 
ATOM   2638  C2'  DC A 128    ********1258.0704323.890 
ATOM   2639  C1'  DC A 128    ********1257.3594325.148 
ATOM   2640  N1   DC A 128    ********1255.9654325.282 
ATOM   2641  C2   DC A 128    ********1255.0234325.868 
ATOM   2642  O2   DC A 128    ********1255.3814326.250 
ATOM   2643  N3   DC A 128    ********1253.7454325.999 
ATOM   2644  C4   DC A 128    ********1253.3984325.573 
ATOM   2645  N4   DC A 128    ********1252.1394325.724 
ATOM   2646  C5   DC A 128    ********1254.3514324.967 
ATOM   2647  C6   DC A 128    ********1255.6224324.845 
ATOM   2648  P    DG A 129    ********1260.5984323.061 
ATOM   2649  OP1  DG A 129    ********1262.0244323.454 
ATOM   2650  OP2  DG A 129    ********1260.2424321.795 
ATOM   2651  O5'  DG A 129    ********1260.1244323.006 
ATOM   2652  C5'  DG A 129    ********1259.6634324.215 
ATOM   2653  C4'  DG A 129    ********1258.4124323.934 
ATOM   2654  O4'  DG A 129    ********1257.1984324.063 
ATOM   2655  C3'  DG A 129    ********1258.3124322.533 
ATOM   2656  O3'  DG A 129    ********1257.6974322.626 
ATOM   2657  C2'  DG A 129    ********1257.3724321.774 
ATOM   2658  C1'  DG A 129    ********1256.3904322.919 
ATOM   2659  N9   DG A 129    ********1255.5124322.727 
ATOM   2660  C8   DG A 129    ********1255.7964322.121 
ATOM   2661  N7   DG A 129    ********1254.7944322.115 
ATOM   2662  C5   DG A 129    ********1253.7724322.763 
ATOM   2663  C6   DG A 129    ********1252.4434323.059 
ATOM   2664  O6   DG A 129    ********1251.8834322.807 
ATOM   2665  N1   DG A 129    ********1251.7424323.728 
ATOM   2666  C2   DG A 129    ********1252.2594324.067 
ATOM   2667  N2   DG A 129    ********1251.4294324.705 
ATOM   2668  N3   DG A 129    ********1253.5084323.789 
ATOM   2669  C4   DG A 129    ********1254.2004323.139 
ATOM   2670  P    DT A 130    ********1258.2414321.706 
ATOM   2671  OP1  DT A 130    ********1259.4104322.355 
ATOM   2672  OP2  DT A 130    ********1258.4524320.328 
ATOM   2673  O5'  DT A 130    ********1257.0004321.730 
ATOM   2674  C5'  DT A 130    ********1256.1484322.891 
ATOM   2675  C4'  DT A 130    ********1254.6944322.466 
ATOM   2676  O4'  DT A 130    ********1254.1274322.271 
ATOM   2677  C3'  DT A 130    ********1254.4114321.147 
ATOM   2678  O3'  DT A 130    ********1253.1794321.260 
ATOM   2679  C2'  DT A 130    ********1254.2384320.124 
ATOM   2680  C1'  DT A 130    ********1253.4464321.026 
ATOM   2681  N1   DT A 130    ********1253.4094320.538 
ATOM   2682  C2   DT A 130    ********1252.2584320.772 
ATOM   2683  O2   DT A 130    ********1251.2944321.351 
ATOM   2684  N3   DT A 130    ********1252.2614320.305 
ATOM   2685  C4   DT A 130    ********1253.2934319.641 
ATOM   2686  O4   DT A 130    ********1253.1794319.270 
ATOM   2687  C5   DT A 130    ********1254.4594319.442 
ATOM   2688  C7   DT A 130    ********1255.6294318.726 
ATOM   2689  C6   DT A 130    ********1254.4834319.885 
ATOM   2690  P    DC A 131    ********1253.0494320.600 
ATOM   2691  OP1  DC A 131    ********1253.5924321.528 
ATOM   2692  OP2  DC A 131    ********1253.6354319.242 
ATOM   2693  O5'  DC A 131    ********1251.4604320.497 
ATOM   2694  C5'  DC A 131    ********1250.6284321.469 
ATOM   2695  C4'  DC A 131    ********1249.4464320.780 
ATOM   2696  O4'  DC A 131    ********1249.7444320.335 
ATOM   2697  C3'  DC A 131    ********1248.9404319.520 
ATOM   2698  O3'  DC A 131    ********1247.5224319.471 
ATOM   2699  C2'  DC A 131    ********1249.5274318.364 
ATOM   2700  C1'  DC A 131    ********1249.3154318.988 
ATOM   2701  N1   DC A 131    ********1250.1214318.350 
ATOM   2702  C2   DC A 131    ********1249.5594318.270 
ATOM   2703  O2   DC A 131    ********1248.4254318.727 
ATOM   2704  N3   DC A 131    ********1250.2784317.691 
ATOM   2705  C4   DC A 131    ********1251.5054317.208 
ATOM   2706  N4   DC A 131    ********1252.1654316.652 
ATOM   2707  C5   DC A 131    ********1252.1014317.279 
ATOM   2708  C6   DC A 131    ********1251.3674317.861 
ATOM   2709  P    DC A 132    ********1246.6664318.963 
ATOM   2710  OP1  DC A 132    ********1246.4514320.084 
ATOM   2711  OP2  DC A 132    ********1247.2924317.749 
ATOM   2712  O5'  DC A 132    ********1245.2814318.574 
ATOM   2713  C5'  DC A 132    ********1244.8714319.290 
ATOM   2714  C4'  DC A 132    ********1244.3344318.319 
ATOM   2715  O4'  DC A 132    ********1245.3824317.792 
ATOM   2716  C3'  DC A 132    ********1243.6504317.070 
ATOM   2717  O3'  DC A 132    ********1242.5484316.739 
ATOM   2718  C2'  DC A 132    ********1244.7004315.966 
ATOM   2719  C1'  DC A 132    ********1245.2374316.382 
ATOM   2720  N1   DC A 132    ********1246.5674315.796 
ATOM   2721  C2   DC A 132    ********1246.8244315.470 
ATOM   2722  O2   DC A 132    ********1245.9474315.678 
ATOM   2723  N3   DC A 132    ********1248.0304314.933 
ATOM   2724  C4   DC A 132    ********1248.9544314.723 
ATOM   2725  N4   DC A 132    ********1250.1154314.197 
ATOM   2726  C5   DC A 132    ********1248.7094315.051 
ATOM   2727  C6   DC A 132    ********1247.4974315.585 
ATOM   2728  P    DT A 133    ********1241.1924316.217 
ATOM   2729  OP1  DT A 133    ********1240.3774317.373 
ATOM   2730  OP2  DT A 133    ********1241.5084315.216 
ATOM   2731  O5'  DT A 133    ********1240.4844315.495 
ATOM   2732  C5'  DT A 133    ********1240.7394315.983 
ATOM   2733  C4'  DT A 133    ********1240.9724314.820 
ATOM   2734  O4'  DT A 133    ********1242.3694314.412 
ATOM   2735  C3'  DT A 133    ********1240.2224313.531 
ATOM   2736  O3'  DT A 133    ********1239.8194312.905 
ATOM   2737  C2'  DT A 133    ********1241.2624312.644 
ATOM   2738  C1'  DT A 133    ********1242.4284313.001 
ATOM   2739  N1   DT A 133    ********1243.7624312.648 
ATOM   2740  C2   DT A 133    ********1244.7274312.240 
ATOM   2741  O2   DT A 133    ********1244.5324312.160 
ATOM   2742  N3   DT A 133    ********1245.9504311.921 
ATOM   2743  C4   DT A 133    ********1246.2794311.976 
ATOM   2744  O4   DT A 133    ********1247.4094311.665 
ATOM   2745  C5   DT A 133    ********1245.2004312.416 
ATOM   2746  C7   DT A 133    ********1245.4744312.503 
ATOM   2747  C6   DT A 133    ********1244.0014312.732 
ATOM   2748  P    DC A 134    ********1238.3794312.209 
ATOM   2749  OP1  DC A 134    ********1237.3514313.229 
ATOM   2750  OP2  DC A 134    ********1238.1524311.410 
ATOM   2751  O5'  DC A 134    ********1238.5634311.232 
ATOM   2752  C5'  DC A 134    ********1239.4704311.611 
ATOM   2753  C4'  DC A 134    ********1240.3054310.417 
ATOM   2754  O4'  DC A 134    ********1241.5194310.282 
ATOM   2755  C3'  DC A 134    ********1239.6274309.053 
ATOM   2756  O3'  DC A 134    ********1240.0374308.231 
ATOM   2757  C2'  DC A 134    ********1240.1874308.463 
ATOM   2758  C1'  DC A 134    ********1241.6254308.934 
ATOM   2759  N1   DC A 134    ********1242.4414308.908 
ATOM   2760  C2   DC A 134    ********1243.7934308.594 
ATOM   2761  O2   DC A 134    ********1244.2554308.353 
ATOM   2762  N3   DC A 134    ********1244.5544308.565 
ATOM   2763  C4   DC A 134    ********1244.0154308.833 
ATOM   2764  N4   DC A 134    ********1244.7994308.792 
ATOM   2765  C5   DC A 134    ********1242.6274309.157 
ATOM   2766  C6   DC A 134    ********1241.8834309.181 
ATOM   2767  P    DA A 135    ********1238.9624307.269 
ATOM   2768  OP1  DA A 135    ********1238.1904308.031 
ATOM   2769  OP2  DA A 135    ********1238.1694306.580 
ATOM   2770  O5'  DA A 135    ********1239.9124306.213 
ATOM   2771  C5'  DA A 135    ********1241.2114306.640 
ATOM   2772  C4'  DA A 135    ********1242.2494305.590 
ATOM   2773  O4'  DA A 135    ********1242.8154305.779 
ATOM   2774  C3'  DA A 135    ********1241.7544304.144 
ATOM   2775  O3'  DA A 135    ********1242.7814303.301 
ATOM   2776  C2'  DA A 135    ********1241.5474303.818 
ATOM   2777  C1'  DA A 135    ********1242.7944304.532 
ATOM   2778  N9   DA A 135    ********1242.7694304.801 
ATOM   2779  C8   DA A 135    ********1241.6974305.106 
ATOM   2780  N7   DA A 135    ********1241.9994305.286 
ATOM   2781  C5   DA A 135    ********1243.3714305.085 
ATOM   2782  C6   DA A 135    ********1244.3024305.133 
ATOM   2783  N6   DA A 135    ********1243.9714305.414 
ATOM   2784  N1   DA A 135    ********1245.5894304.882 
ATOM   2785  C2   DA A 135    ********1245.9114304.604 
ATOM   2786  N3   DA A 135    ********1245.1354304.531 
ATOM   2787  C4   DA A 135    ********1243.8524304.787 
ATOM   2788  P    DT A 136    ********1242.3804302.079 
ATOM   2789  OP1  DT A 136    ********1242.2354302.563 
ATOM   2790  OP2  DT A 136    ********1241.2124301.370 
ATOM   2791  O5'  DT A 136    ********1243.6794301.150 
ATOM   2792  C5'  DT A 136    ********1244.9584301.766 
ATOM   2793  C4'  DT A 136    ********1245.7244300.979 
ATOM   2794  O4'  DT A 136    ********1245.4254301.418 
ATOM   2795  C3'  DT A 136    ********1245.4524299.475 
ATOM   2796  O3'  DT A 136    ********1246.6644298.794 
ATOM   2797  C2'  DT A 136    ********1244.4844299.281 
ATOM   2798  C1'  DT A 136    ********1245.1514300.273 
ATOM   2799  N1   DT A 136    ********1244.2834300.693 
ATOM   2800  C2   DT A 136    ********1244.9014300.936 
ATOM   2801  O2   DT A 136    ********1246.1034300.823 
ATOM   2802  N3   DT A 136    ********1244.0644301.322 
ATOM   2803  C4   DT A 136    ********1242.6954301.481 
ATOM   2804  O4   DT A 136    ********1242.0514301.832 
ATOM   2805  C5   DT A 136    ********1242.1394301.203 
ATOM   2806  C7   DT A 136    ********1240.6554301.352 
ATOM   2807  C6   DT A 136    ********1242.9294300.826 
ATOM   2808  P    DC A 137    ********1246.9894297.421 
ATOM   2809  OP1  DC A 137    ********1247.6024297.711 
ATOM   2810  OP2  DC A 137    ********1245.7814296.568 
ATOM   2811  O5'  DC A 137    ********1248.0844296.777 
ATOM   2812  C5'  DC A 137    ********1248.9414297.649 
ATOM   2813  C4'  DC A 137    ********1249.0624297.144 
ATOM   2814  O4'  DC A 137    ********1248.0134297.665 
ATOM   2815  C3'  DC A 137    ********1248.9684295.629 
ATOM   2816  O3'  DC A 137    ********1249.8634295.230 
ATOM   2817  C2'  DC A 137    ********1247.5374295.383 
ATOM   2818  C1'  DC A 137    ********1247.4574296.583 
ATOM   2819  N1   DC A 137    ********1246.0654296.951 
ATOM   2820  C2   DC A 137    ********1245.8554297.448 
ATOM   2821  O2   DC A 137    ********1246.8234297.562 
ATOM   2822  N3   DC A 137    ********1244.5944297.788 
ATOM   2823  C4   DC A 137    ********1243.5724297.650 
ATOM   2824  N4   DC A 137    ********1242.3604297.996 
ATOM   2825  C5   DC A 137    ********1243.7664297.140 
ATOM   2826  C6   DC A 137    ********1245.0344296.805 
ATOM   2827  P    DG A 138    ********1250.6904293.870 
ATOM   2828  OP1  DG A 138    ********1251.9034294.125 
ATOM   2829  OP2  DG A 138    ********1249.7924292.804 
ATOM   2830  O5'  DG A 138    ********1251.1074293.560 
ATOM   2831  C5'  DG A 138    ********1251.3004294.659 
ATOM   2832  C4'  DG A 138    ********1250.6514294.347 
ATOM   2833  O4'  DG A 138    ********1249.2524294.750 
ATOM   2834  C3'  DG A 138    ********1250.6224292.872 
ATOM   2835  O3'  DG A 138    ********1250.8194292.769 
ATOM   2836  C2'  DG A 138    ********1249.2014292.410 
ATOM   2837  C1'  DG A 138    ********1248.4914293.668 
ATOM   2838  N9   DG A 138    ********1247.0964293.802 
ATOM   2839  C8   DG A 138    ********1246.5684293.423 
ATOM   2840  N7   DG A 138    ********1245.2904293.684 
ATOM   2841  C5   DG A 138    ********1244.9474294.277 
ATOM   2842  C6   DG A 138    ********1243.6974294.775 
ATOM   2843  O6   DG A 138    ********1242.6194294.796 
ATOM   2844  N1   DG A 138    ********1243.7924295.296 
ATOM   2845  C2   DG A 138    ********1244.9444295.331 
ATOM   2846  N2   DG A 138    ********1244.8284295.870 
ATOM   2847  N3   DG A 138    ********1246.1164294.863 
ATOM   2848  C4   DG A 138    ********1246.0414294.354 
ATOM   2849  P    DC A 139    ********1251.7304291.582 
ATOM   2850  OP1  DC A 139    ********1253.1554291.975 
ATOM   2851  OP2  DC A 139    ********1251.3744290.315 
ATOM   2852  O5'  DC A 139    ********1251.2554291.526 
ATOM   2853  C5'  DC A 139    ********1250.7944292.736 
ATOM   2854  C4'  DC A 139    ********1249.5444292.454 
ATOM   2855  O4'  DC A 139    ********1248.3294292.583 
ATOM   2856  C3'  DC A 139    ********1249.4434291.053 
ATOM   2857  O3'  DC A 139    ********1248.8284291.146 
ATOM   2858  C2'  DC A 139    ********1248.5034290.295 
ATOM   2859  C1'  DC A 139    ********1247.5214291.439 
ATOM   2860  N1   DC A 139    ********1246.6434291.247 
ATOM   2861  C2   DC A 139    ********1245.3394291.731 
ATOM   2862  O2   DC A 139    ********1244.9684292.295 
ATOM   2863  N3   DC A 139    ********1244.5224291.564 
ATOM   2864  C4   DC A 139    ********1244.9634290.948 
ATOM   2865  N4   DC A 139    ********1244.1284290.810 
ATOM   2866  C5   DC A 139    ********1246.3004290.442 
ATOM   2867  C6   DC A 139    ********1247.1014290.618 
ATOM   2868  P    DC A 140    ********1249.3724290.227 
ATOM   2869  OP1  DC A 140    ********1250.5424290.876 
ATOM   2870  OP2  DC A 140    ********1249.5844288.849 
ATOM   2871  O5'  DC A 140    ********1248.1314290.250 
ATOM   2872  C5'  DC A 140    ********1247.2794291.411 
ATOM   2873  C4'  DC A 140    ********1245.8254290.986 
ATOM   2874  O4'  DC A 140    ********1245.2584290.791 
ATOM   2875  C3'  DC A 140    ********1245.5424289.667 
ATOM   2876  O3'  DC A 140    ********1244.3104289.781 
ATOM   2877  C2'  DC A 140    ********1245.3704288.644 
ATOM   2878  C1'  DC A 140    ********1244.5784289.546 
ATOM   2879  N1   DC A 140    ********1244.5414289.058 
ATOM   2880  C2   DC A 140    ********1243.3814289.288 
ATOM   2881  O2   DC A 140    ********1242.4404289.881 
ATOM   2882  N3   DC A 140    ********1243.3274288.851 
ATOM   2883  C4   DC A 140    ********1244.3694288.212 
ATOM   2884  N4   DC A 140    ********1244.2684287.805 
ATOM   2885  C5   DC A 140    ********1245.5714287.965 
ATOM   2886  C6   DC A 140    ********1245.6054288.409 
ATOM   2887  P    DA A 141    ********1244.1814289.120 
ATOM   2888  OP1  DA A 141    ********1244.7234290.048 
ATOM   2889  OP2  DA A 141    ********1244.7674287.763 
ATOM   2890  O5'  DA A 141    ********1242.5914289.017 
ATOM   2891  C5'  DA A 141    ********1241.7594289.989 
ATOM   2892  C4'  DA A 141    ********1240.5784289.300 
ATOM   2893  O4'  DA A 141    ********1240.8754288.855 
ATOM   2894  C3'  DA A 141    ********1240.0714288.040 
ATOM   2895  O3'  DA A 141    ********1238.6544287.992 
ATOM   2896  C2'  DA A 141    ********1240.6584286.885 
ATOM   2897  C1'  DA A 141    ********1240.4474287.509 
ATOM   2898  N9   DA A 141    ********1241.2534286.870 
ATOM   2899  C8   DA A 141    ********1242.5074286.334 
ATOM   2900  N7   DA A 141    ********1242.9444285.849 
ATOM   2901  C5   DA A 141    ********1241.9064286.078 
ATOM   2902  C6   DA A 141    ********1241.7514285.792 
ATOM   2903  N6   DA A 141    ********1242.6894285.184 
ATOM   2904  N1   DA A 141    ********1240.5934286.156 
ATOM   2905  C2   DA A 141    ********1239.6654286.761 
ATOM   2906  N3   DA A 141    ********1239.6974287.078 
ATOM   2907  C4   DA A 141    ********1240.8664286.703 
ATOM   2908  P    DT A 142    ********1237.7974287.483 
ATOM   2909  OP1  DT A 142    ********1237.5824288.604 
ATOM   2910  OP2  DT A 142    ********1238.4244286.269 
ATOM   2911  O5'  DT A 142    ********1236.4134287.095 
ATOM   2912  C5'  DT A 142    ********1236.0024287.810 
ATOM   2913  C4'  DT A 142    ********1235.4664286.839 
ATOM   2914  O4'  DT A 142    ********1236.5134286.312 
ATOM   2915  C3'  DT A 142    ********1234.7814285.590 
ATOM   2916  O3'  DT A 142    ********1233.6804285.259 
ATOM   2917  C2'  DT A 142    ********1235.8324284.487 
ATOM   2918  C1'  DT A 142    ********1236.3684284.902 
ATOM   2919  N1   DT A 142    ********1237.6984284.316 
ATOM   2920  C2   DT A 142    ********1237.9364284.000 
ATOM   2921  O2   DT A 142    ********1237.1174284.179 
ATOM   2922  N3   DT A 142    ********1239.1804283.457 
ATOM   2923  C4   DT A 142    ********1240.1784283.213 
ATOM   2924  O4   DT A 142    ********1241.2524282.723 
ATOM   2925  C5   DT A 142    ********1239.8334283.578 
ATOM   2926  C7   DT A 142    ********1240.8654283.344 
ATOM   2927  C6   DT A 142    ********1238.6334284.106 
ATOM   2928  P    DG A 143    ********1232.3244284.737 
ATOM   2929  OP1  DG A 143    ********1231.5084285.894 
ATOM   2930  OP2  DG A 143    ********1232.6394283.736 
ATOM   2931  O5'  DG A 143    ********1231.6154284.016 
ATOM   2932  C5'  DG A 143    ********1231.8704284.504 
ATOM   2933  C4'  DG A 143    ********1232.1044283.340 
ATOM   2934  O4'  DG A 143    ********1233.5004282.933 
ATOM   2935  C3'  DG A 143    ********1231.3544282.052 
ATOM   2936  O3'  DG A 143    ********1230.9504281.425 
ATOM   2937  C2'  DG A 143    ********1232.3944281.164 
ATOM   2938  C1'  DG A 143    ********1233.5594281.521 
ATOM   2939  N9   DG A 143    ********1234.8934281.169 
ATOM   2940  C8   DG A 143    ********1235.3194281.188 
ATOM   2941  N7   DG A 143    ********1236.5664280.816 
ATOM   2942  C5   DG A 143    ********1236.9964280.528 
ATOM   2943  C6   DG A 143    ********1238.2594280.076 
ATOM   2944  O6   DG A 143    ********1239.2744279.833 
ATOM   2945  N1   DG A 143    ********1238.2634279.910 
ATOM   2946  C2   DG A 143    ********1237.1874280.150 
ATOM   2947  N2   DG A 143    ********1237.3954279.932 
ATOM   2948  N3   DG A 143    ********1236.0044280.574 
ATOM   2949  C4   DG A 143    ********1235.9824280.740 
ATOM   2950  P    DT A 144    ********1229.5104280.730 
ATOM   2951  OP1  DT A 144    ********1228.4834281.749 
ATOM   2952  OP2  DT A 144    ********1229.2834279.930 
ATOM   2953  O5'  DT A 144    ********1229.6944279.753 
ATOM   2954  C5'  DT A 144    ********1230.6014280.131 
ATOM   2955  C4'  DT A 144    ********1231.4364278.938 
ATOM   2956  O4'  DT A 144    ********1232.6504278.803 
ATOM   2957  C3'  DT A 144    ********1230.7584277.573 
ATOM   2958  O3'  DT A 144    ********1231.1684276.751 
ATOM   2959  C2'  DT A 144    ********1231.3194276.983 
ATOM   2960  C1'  DT A 144    ********1232.7564277.454 
ATOM   2961  N1   DT A 144    ********1233.5734277.428 
ATOM   2962  C2   DT A 144    ********1234.9044277.118 
ATOM   2963  O2   DT A 144    ********1235.4244276.869 
ATOM   2964  N3   DT A 144    ********1235.6294277.102 
ATOM   2965  C4   DT A 144    ********1235.1434277.367 
ATOM   2966  O4   DT A 144    ********1235.8904277.322 
ATOM   2967  C5   DT A 144    ********1233.7354277.683 
ATOM   2968  C7   DT A 144    ********1233.1254277.984 
ATOM   2969  C6   DT A 144    ********1233.0064277.704 
ATOM   2970  P    DG A 145    ********1230.0944275.789 
ATOM   2971  OP1  DG A 145    ********1229.3214276.552 
ATOM   2972  OP2  DG A 145    ********1229.3004275.100 
ATOM   2973  O5'  DG A 145    ********1231.0434274.733 
ATOM   2974  C5'  DG A 145    ********1232.3434275.160 
ATOM   2975  C4'  DG A 145    ********1233.3814274.110 
ATOM   2976  O4'  DG A 145    ********1233.9464274.299 
ATOM   2977  C3'  DG A 145    ********1232.8854272.664 
ATOM   2978  O3'  DG A 145    ********1233.9134271.821 
ATOM   2979  C2'  DG A 145    ********1232.6784272.338 
ATOM   2980  C1'  DG A 145    ********1233.9264273.052 
ATOM   2981  N9   DG A 145    ********1233.9014273.321 
ATOM   2982  C8   DG A 145    ********1232.8314273.630 
ATOM   2983  N7   DG A 145    ********1233.1494273.810 
ATOM   2984  C5   DG A 145    ********1234.5274273.604 
ATOM   2985  C6   DG A 145    ********1235.4404273.661 
ATOM   2986  O6   DG A 145    ********1235.2164273.909 
ATOM   2987  N1   DG A 145    ********1236.7504273.385 
ATOM   2988  C2   DG A 145    ********1237.1284273.093 
ATOM   2989  N2   DG A 145    ********1238.4284272.860 
ATOM   2990  N3   DG A 145    ********1236.2704273.041 
ATOM   2991  C4   DG A 145    ********1234.9964273.305 
ATOM   2992  P    DC A 146    ********1233.5124270.600 
ATOM   2993  OP1  DC A 146    ********1233.3664271.083 
ATOM   2994  OP2  DC A 146    ********1232.3434269.891 
ATOM   2995  O5'  DC A 146    ********1234.8104269.671 
ATOM   2996  C5'  DC A 146    ********1236.0894270.286 
ATOM   2997  C4'  DC A 146    ********1236.8564269.499 
ATOM   2998  O4'  DC A 146    ********1236.5574269.939 
ATOM   2999  C3'  DC A 146    ********1236.5834267.996 
ATOM   3000  O3'  DC A 146    ********1237.7954267.314 
ATOM   3001  C2'  DC A 146    ********1235.6154267.802 
ATOM   3002  C1'  DC A 146    ********1236.2824268.794 
ATOM   3003  N1   DC A 146    ********1235.4144269.213 
ATOM   3004  C2   DC A 146    ********1236.0264269.463 
ATOM   3005  O2   DC A 146    ********1237.2504269.328 
ATOM   3006  N3   DC A 146    ********1235.2514269.847 
ATOM   3007  C4   DC A 146    ********1233.9274269.981 
ATOM   3008  N4   DC A 146    ********1233.2164270.357 
ATOM   3009  C5   DC A 146    ********1233.2794269.728 
ATOM   3010  C6   DC A 146    ********1234.0704269.346 
ATOM   3011  P    DA A 147    ********1238.1214265.941 
ATOM   3012  OP1  DA A 147    ********1238.7334266.231 
ATOM   3013  OP2  DA A 147    ********1236.9124265.088 
ATOM   3014  O5'  DA A 147    ********1239.2154265.297 
ATOM   3015  C5'  DA A 147    ********1240.0724266.169 
ATOM   3016  C4'  DA A 147    ********1240.1944265.664 
ATOM   3017  O4'  DA A 147    ********1239.1454266.186 
ATOM   3018  C3'  DA A 147    ********1240.0994264.149 
ATOM   3019  O3'  DA A 147    ********1240.9944263.750 
ATOM   3020  C2'  DA A 147    ********1238.6684263.904 
ATOM   3021  C1'  DA A 147    ********1238.5884265.104 
ATOM   3022  N9   DA A 147    ********1237.1964265.472 
ATOM   3023  C8   DA A 147    ********1236.0594265.388 
ATOM   3024  N7   DA A 147    ********1234.9914265.787 
ATOM   3025  C5   DA A 147    ********1235.4524266.163 
ATOM   3026  C6   DA A 147    ********1234.8004266.678 
ATOM   3027  N6   DA A 147    ********1233.4824266.914 
ATOM   3028  N1   DA A 147    ********1235.5574266.942 
ATOM   3029  C2   DA A 147    ********1236.8674266.706 
ATOM   3030  N3   DA A 147    ********1237.5814266.229 
ATOM   3031  C4   DA A 147    ********1236.8014265.972 
ATOM   3032  P    DC A 148    ********1241.8214262.391 
ATOM   3033  OP1  DC A 148    ********1243.0344262.646 
ATOM   3034  OP2  DC A 148    ********1240.9234261.324 
ATOM   3035  O5'  DC A 148    ********1242.2394262.080 
ATOM   3036  C5'  DC A 148    ********1242.4324263.180 
ATOM   3037  C4'  DC A 148    ********1241.7824262.868 
ATOM   3038  O4'  DC A 148    ********1240.3834263.270 
ATOM   3039  C3'  DC A 148    ********1241.7544261.392 
ATOM   3040  O3'  DC A 148    ********1241.9504261.289 
ATOM   3041  C2'  DC A 148    ********1240.3334260.930 
ATOM   3042  C1'  DC A 148    ********1239.6224262.188 
ATOM   3043  N1   DC A 148    ********1238.2274262.323 
ATOM   3044  C2   DC A 148    ********1237.2864262.909 
ATOM   3045  O2   DC A 148    ********1237.6444263.290 
ATOM   3046  N3   DC A 148    ********1236.0084263.040 
ATOM   3047  C4   DC A 148    ********1235.6604262.614 
ATOM   3048  N4   DC A 148    ********1234.4014262.764 
ATOM   3049  C5   DC A 148    ********1236.6134262.008 
ATOM   3050  C6   DC A 148    ********1237.8854261.886 
ATOM   3051  P    DG A 149    ********1242.8614260.102 
ATOM   3052  OP1  DG A 149    ********1244.2864260.495 
ATOM   3053  OP2  DG A 149    ********1242.5054258.835 
ATOM   3054  O5'  DG A 149    ********1242.3864260.047 
ATOM   3055  C5'  DG A 149    ********1241.9264261.256 
ATOM   3056  C4'  DG A 149    ********1240.6754260.975 
ATOM   3057  O4'  DG A 149    ********1239.4614261.104 
ATOM   3058  C3'  DG A 149    ********1240.5754259.574 
ATOM   3059  O3'  DG A 149    ********1239.9594259.667 
ATOM   3060  C2'  DG A 149    ********1239.6354258.815 
ATOM   3061  C1'  DG A 149    ********1238.6524259.960 
ATOM   3062  N9   DG A 149    ********1237.7744259.768 
ATOM   3063  C8   DG A 149    ********1238.0594259.162 
ATOM   3064  N7   DG A 149    ********1237.0564259.156 
ATOM   3065  C5   DG A 149    ********1236.0354259.803 
ATOM   3066  C6   DG A 149    ********1234.7064260.099 
ATOM   3067  O6   DG A 149    ********1234.1464259.848 
ATOM   3068  N1   DG A 149    ********1234.0054260.769 
ATOM   3069  C2   DG A 149    ********1234.5224261.107 
ATOM   3070  N2   DG A 149    ********1233.6924261.745 
ATOM   3071  N3   DG A 149    ********1235.7704260.830 
ATOM   3072  C4   DG A 149    ********1236.4634260.180 
ATOM   3073  P    DT A 150    ********1240.5044258.747 
ATOM   3074  OP1  DT A 150    ********1241.6734259.396 
ATOM   3075  OP2  DT A 150    ********1240.7154257.369 
ATOM   3076  O5'  DT A 150    ********1239.2624258.771 
ATOM   3077  C5'  DT A 150    ********1238.4114259.932 
ATOM   3078  C4'  DT A 150    ********1236.9574259.506 
ATOM   3079  O4'  DT A 150    ********1236.3904259.312 
ATOM   3080  C3'  DT A 150    ********1236.6734258.188 
ATOM   3081  O3'  DT A 150    ********1235.4414258.301 
ATOM   3082  C2'  DT A 150    ********1236.5014257.164 
ATOM   3083  C1'  DT A 150    ********1235.7094258.066 
ATOM   3084  N1   DT A 150    ********1235.6724257.579 
ATOM   3085  C2   DT A 150    ********1234.5214257.813 
ATOM   3086  O2   DT A 150    ********1233.5564258.391 
ATOM   3087  N3   DT A 150    ********1234.5244257.346 
ATOM   3088  C4   DT A 150    ********1235.5564256.682 
ATOM   3089  O4   DT A 150    ********1235.4424256.311 
ATOM   3090  C5   DT A 150    ********1236.7214256.482 
ATOM   3091  C7   DT A 150    ********1237.8924255.767 
ATOM   3092  C6   DT A 150    ********1236.7464256.926 
ATOM   3093  P    DG A 151    ********1235.3124257.641 
ATOM   3094  OP1  DG A 151    ********1235.8554258.568 
ATOM   3095  OP2  DG A 151    ********1235.8984256.283 
ATOM   3096  O5'  DG A 151    ********1233.7234257.537 
ATOM   3097  C5'  DG A 151    ********1232.8904258.509 
ATOM   3098  C4'  DG A 151    ********1231.7094257.821 
ATOM   3099  O4'  DG A 151    ********1232.0064257.375 
ATOM   3100  C3'  DG A 151    ********1231.2034256.560 
ATOM   3101  O3'  DG A 151    ********1229.7854256.512 
ATOM   3102  C2'  DG A 151    ********1231.7894255.405 
ATOM   3103  C1'  DG A 151    ********1231.5784256.029 
ATOM   3104  N9   DG A 151    ********1232.3844255.391 
ATOM   3105  C8   DG A 151    ********1233.6484254.845 
ATOM   3106  N7   DG A 151    ********1234.0784254.358 
ATOM   3107  C5   DG A 151    ********1233.0254254.598 
ATOM   3108  C6   DG A 151    ********1232.9024254.293 
ATOM   3109  O6   DG A 151    ********1233.7104253.741 
ATOM   3110  N1   DG A 151    ********1231.6644254.711 
ATOM   3111  C2   DG A 151    ********1230.6754255.341 
ATOM   3112  N2   DG A 151    ********1229.5654255.661 
ATOM   3113  N3   DG A 151    ********1230.7924255.626 
ATOM   3114  C4   DG A 151    ********1231.9864255.227 
ATOM   3115  P    DT A 152    ********1228.9294256.003 
ATOM   3116  OP1  DT A 152    ********1228.7144257.125 
ATOM   3117  OP2  DT A 152    ********1229.5554254.790 
ATOM   3118  O5'  DT A 152    ********1227.5444255.615 
ATOM   3119  C5'  DT A 152    ********1227.1344256.330 
ATOM   3120  C4'  DT A 152    ********1226.5974255.360 
ATOM   3121  O4'  DT A 152    ********1227.6454254.833 
ATOM   3122  C3'  DT A 152    ********1225.9124254.110 
ATOM   3123  O3'  DT A 152    ********1224.8114253.779 
ATOM   3124  C2'  DT A 152    ********1226.9634253.007 
ATOM   3125  C1'  DT A 152    ********1227.4994253.423 
ATOM   3126  N1   DT A 152    ********1228.8294252.836 
ATOM   3127  C2   DT A 152    ********1229.0674252.520 
ATOM   3128  O2   DT A 152    ********1228.2484252.699 
ATOM   3129  N3   DT A 152    ********1230.3114251.977 
ATOM   3130  C4   DT A 152    ********1231.3094251.733 
ATOM   3131  O4   DT A 152    ********1232.3834251.243 
ATOM   3132  C5   DT A 152    ********1230.9654252.099 
ATOM   3133  C7   DT A 152    ********1231.9964251.865 
ATOM   3134  C6   DT A 152    ********1229.7644252.627 
ATOM   3135  P    DC A 153    ********1223.4554253.257 
ATOM   3136  OP1  DC A 153    ********1222.6404254.414 
ATOM   3137  OP2  DC A 153    ********1223.7714252.257 
ATOM   3138  O5'  DC A 153    ********1222.7474252.536 
ATOM   3139  C5'  DC A 153    ********1223.0014253.024 
ATOM   3140  C4'  DC A 153    ********1223.2354251.860 
ATOM   3141  O4'  DC A 153    ********1224.6324251.453 
ATOM   3142  C3'  DC A 153    ********1222.4854250.572 
ATOM   3143  O3'  DC A 153    ********1222.0814249.945 
ATOM   3144  C2'  DC A 153    ********1223.5254249.684 
ATOM   3145  C1'  DC A 153    ********1224.6914250.042 
ATOM   3146  N1   DC A 153    ********1226.0254249.689 
ATOM   3147  C2   DC A 153    ********1227.0134249.273 
ATOM   3148  O2   DC A 153    ********1226.7464249.215 
ATOM   3149  N3   DC A 153    ********1228.2374248.947 
ATOM   3150  C4   DC A 153    ********1228.4864249.023 
ATOM   3151  N4   DC A 153    ********1229.6944248.694 
ATOM   3152  C5   DC A 153    ********1227.4824249.448 
ATOM   3153  C6   DC A 153    ********1226.2674249.770 
ATOM   3154  P    DA A 154    ********1220.6424249.250 
ATOM   3155  OP1  DA A 154    ********1219.6144250.270 
ATOM   3156  OP2  DA A 154    ********1220.4154248.450 
ATOM   3157  O5'  DA A 154    ********1220.8264248.273 
ATOM   3158  C5'  DA A 154    ********1221.7324248.652 
ATOM   3159  C4'  DA A 154    ********1222.5684247.458 
ATOM   3160  O4'  DA A 154    ********1223.7814247.323 
ATOM   3161  C3'  DA A 154    ********1221.8904246.094 
ATOM   3162  O3'  DA A 154    ********1222.3004245.271 
ATOM   3163  C2'  DA A 154    ********1222.4504245.503 
ATOM   3164  C1'  DA A 154    ********1223.8874245.975 
ATOM   3165  N9   DA A 154    ********1224.7044245.948 
ATOM   3166  C8   DA A 154    ********1224.3034246.196 
ATOM   3167  N7   DA A 154    ********1225.2544246.093 
ATOM   3168  C5   DA A 154    ********1226.3694245.753 
ATOM   3169  C6   DA A 154    ********1227.7064245.500 
ATOM   3170  N6   DA A 154    ********1228.1684245.555 
ATOM   3171  N1   DA A 154    ********1228.5564245.188 
ATOM   3172  C2   DA A 154    ********1228.0914245.137 
ATOM   3173  N3   DA A 154    ********1226.8724245.352 
ATOM   3174  C4   DA A 154    ********1226.0414245.662 
ATOM   3175  P    DT A 155    ********1221.2254244.310 
ATOM   3176  OP1  DT A 155    ********1220.4524245.072 
ATOM   3177  OP2  DT A 155    ********1220.4324243.621 
ATOM   3178  O5'  DT A 155    ********1222.1754243.254 
ATOM   3179  C5'  DT A 155    ********1223.4744243.681 
ATOM   3180  C4'  DT A 155    ********1224.5124242.630 
ATOM   3181  O4'  DT A 155    ********1225.0784242.819 
ATOM   3182  C3'  DT A 155    ********1224.0174241.184 
ATOM   3183  O3'  DT A 155    ********1225.0444240.341 
ATOM   3184  C2'  DT A 155    ********1223.8104240.859 
ATOM   3185  C1'  DT A 155    ********1225.0574241.572 
ATOM   3186  N1   DT A 155    ********1225.0324241.841 
ATOM   3187  C2   DT A 155    ********1226.2324241.779 
ATOM   3188  O2   DT A 155    ********1227.2864241.518 
ATOM   3189  N3   DT A 155    ********1226.1694242.033 
ATOM   3190  C4   DT A 155    ********1225.0344242.338 
ATOM   3191  O4   DT A 155    ********1225.1044242.546 
ATOM   3192  C5   DT A 155    ********1223.8264242.380 
ATOM   3193  C7   DT A 155    ********1222.5454242.704 
ATOM   3194  C6   DT A 155    ********1223.8574242.136 
ATOM   3195  P    DC A 156    ********1224.6434239.120 
ATOM   3196  OP1  DC A 156    ********1224.4974239.604 
ATOM   3197  OP2  DC A 156    ********1223.4754238.411 
ATOM   3198  O5'  DC A 156    ********1225.9424238.191 
ATOM   3199  C5'  DC A 156    ********1227.2204238.807 
ATOM   3200  C4'  DC A 156    ********1227.9874238.020 
ATOM   3201  O4'  DC A 156    ********1227.6884238.459 
ATOM   3202  C3'  DC A 156    ********1227.7144236.516 
ATOM   3203  O3'  DC A 156    ********1228.9274235.834 
ATOM   3204  C2'  DC A 156    ********1226.7464236.322 
ATOM   3205  C1'  DC A 156    ********1227.4144237.314 
ATOM   3206  N1   DC A 156    ********1226.5464237.733 
ATOM   3207  C2   DC A 156    ********1227.1574237.984 
ATOM   3208  O2   DC A 156    ********1228.3824237.849 
ATOM   3209  N3   DC A 156    ********1226.3824238.367 
ATOM   3210  C4   DC A 156    ********1225.0584238.501 
ATOM   3211  N4   DC A 156    ********1224.3474238.877 
ATOM   3212  C5   DC A 156    ********1224.4104238.248 
ATOM   3213  C6   DC A 156    ********1225.2014237.866 
ATOM   3214  P    DC A 157    ********1229.2524234.461 
ATOM   3215  OP1  DC A 157    ********1229.8644234.752 
ATOM   3216  OP2  DC A 157    ********1228.0434233.608 
ATOM   3217  O5'  DC A 157    ********1230.3474233.817 
ATOM   3218  C5'  DC A 157    ********1231.2034234.690 
ATOM   3219  C4'  DC A 157    ********1231.3254234.185 
ATOM   3220  O4'  DC A 157    ********1230.2764234.706 
ATOM   3221  C3'  DC A 157    ********1231.2314232.669 
ATOM   3222  O3'  DC A 157    ********1232.1264232.271 
ATOM   3223  C2'  DC A 157    ********1229.8004232.424 
ATOM   3224  C1'  DC A 157    ********1229.7194233.624 
ATOM   3225  N1   DC A 157    ********1228.3284233.992 
ATOM   3226  C2   DC A 157    ********1228.1174234.489 
ATOM   3227  O2   DC A 157    ********1229.0864234.603 
ATOM   3228  N3   DC A 157    ********1226.8564234.829 
ATOM   3229  C4   DC A 157    ********1225.8354234.690 
ATOM   3230  N4   DC A 157    ********1224.6234235.037 
ATOM   3231  C5   DC A 157    ********1226.0294234.181 
ATOM   3232  C6   DC A 157    ********1227.2974233.846 
ATOM   3233  P    DG A 158    ********1232.9524230.911 
ATOM   3234  OP1  DG A 158    ********1234.1664231.166 
ATOM   3235  OP2  DG A 158    ********1232.0554229.845 
ATOM   3236  O5'  DG A 158    ********1233.3704230.601 
ATOM   3237  C5'  DG A 158    ********1233.5634231.700 
ATOM   3238  C4'  DG A 158    ********1232.9144231.388 
ATOM   3239  O4'  DG A 158    ********1231.5154231.791 
ATOM   3240  C3'  DG A 158    ********1232.8854229.912 
ATOM   3241  O3'  DG A 158    ********1233.0824229.809 
ATOM   3242  C2'  DG A 158    ********1231.4644229.451 
ATOM   3243  C1'  DG A 158    ********1230.7534230.709 
ATOM   3244  N9   DG A 158    ********1229.3594230.843 
ATOM   3245  C8   DG A 158    ********1228.8304230.463 
ATOM   3246  N7   DG A 158    ********1227.5524230.724 
ATOM   3247  C5   DG A 158    ********1227.2094231.318 
ATOM   3248  C6   DG A 158    ********1225.9604231.816 
ATOM   3249  O6   DG A 158    ********1224.8814231.837 
ATOM   3250  N1   DG A 158    ********1226.0554232.337 
ATOM   3251  C2   DG A 158    ********1227.2074232.371 
ATOM   3252  N2   DG A 158    ********1227.0914232.911 
ATOM   3253  N3   DG A 158    ********1228.3794231.904 
ATOM   3254  C4   DG A 158    ********1228.3034231.395 
ATOM   3255  P    DT A 159    ********1233.9924228.622 
ATOM   3256  OP1  DT A 159    ********1235.4184229.015 
ATOM   3257  OP2  DT A 159    ********1233.6364227.355 
ATOM   3258  O5'  DT A 159    ********1233.5184228.567 
ATOM   3259  C5'  DT A 159    ********1233.0574229.776 
ATOM   3260  C4'  DT A 159    ********1231.8064229.495 
ATOM   3261  O4'  DT A 159    ********1230.5924229.624 
ATOM   3262  C3'  DT A 159    ********1231.7064228.094 
ATOM   3263  O3'  DT A 159    ********1231.0904228.187 
ATOM   3264  C2'  DT A 159    ********1230.7664227.335 
ATOM   3265  C1'  DT A 159    ********1229.7844228.480 
ATOM   3266  N1   DT A 159    ********1228.9064228.288 
ATOM   3267  C2   DT A 159    ********1227.6224228.771 
ATOM   3268  O2   DT A 159    ********1227.1924229.336 
ATOM   3269  N3   DT A 159    ********1226.8374228.573 
ATOM   3270  C4   DT A 159    ********1227.2224227.948 
ATOM   3271  O4   DT A 159    ********1226.4304227.830 
ATOM   3272  C5   DT A 159    ********1228.5864227.476 
ATOM   3273  C7   DT A 159    ********1229.0854226.783 
ATOM   3274  C6   DT A 159    ********1229.3714227.654 
ATOM   3275  P    DC A 160    ********1231.6354227.267 
ATOM   3276  OP1  DC A 160    ********1232.8044227.917 
ATOM   3277  OP2  DC A 160    ********1231.8464225.889 
ATOM   3278  O5'  DC A 160    ********1230.3934227.291 
ATOM   3279  C5'  DC A 160    ********1229.5424228.452 
ATOM   3280  C4'  DC A 160    ********1228.0884228.027 
ATOM   3281  O4'  DC A 160    ********1227.5214227.832 
ATOM   3282  C3'  DC A 160    ********1227.8054226.708 
ATOM   3283  O3'  DC A 160    ********1226.5734226.821 
ATOM   3284  C2'  DC A 160    ********1227.6324225.684 
ATOM   3285  C1'  DC A 160    ********1226.8404226.587 
ATOM   3286  N1   DC A 160    ********1226.8034226.099 
ATOM   3287  C2   DC A 160    ********1225.6444226.329 
ATOM   3288  O2   DC A 160    ********1224.7034226.922 
ATOM   3289  N3   DC A 160    ********1225.5904225.892 
ATOM   3290  C4   DC A 160    ********1226.6324225.252 
ATOM   3291  N4   DC A 160    ********1226.5314224.846 
ATOM   3292  C5   DC A 160    ********1227.8334225.006 
ATOM   3293  C6   DC A 160    ********1227.8674225.450 
ATOM   3294  P    DA A 161    ********1226.4434226.161 
ATOM   3295  OP1  DA A 161    ********1226.9864227.089 
ATOM   3296  OP2  DA A 161    ********1227.0304224.803 
ATOM   3297  O5'  DA A 161    ********1224.8544226.058 
ATOM   3298  C5'  DA A 161    ********1224.0224227.030 
ATOM   3299  C4'  DA A 161    ********1222.8404226.341 
ATOM   3300  O4'  DA A 161    ********1223.1384225.896 
ATOM   3301  C3'  DA A 161    ********1222.3344225.080 
ATOM   3302  O3'  DA A 161    ********1220.9164225.032 
ATOM   3303  C2'  DA A 161    ********1222.9214223.925 
ATOM   3304  C1'  DA A 161    ********1222.7094224.549 
ATOM   3305  N9   DA A 161    ********1223.5164223.911 
ATOM   3306  C8   DA A 161    ********1224.7694223.375 
ATOM   3307  N7   DA A 161    ********1225.2064222.889 
ATOM   3308  C5   DA A 161    ********1224.1694223.119 
ATOM   3309  C6   DA A 161    ********1224.0144222.833 
ATOM   3310  N6   DA A 161    ********1224.9524222.224 
ATOM   3311  N1   DA A 161    ********1222.8564223.196 
ATOM   3312  C2   DA A 161    ********1221.9274223.801 
ATOM   3313  N3   DA A 161    ********1221.9604224.118 
ATOM   3314  C4   DA A 161    ********1223.1294223.743 
ATOM   3315  P    DG A 162    ********1220.0604224.523 
ATOM   3316  OP1  DG A 162    ********1219.8454225.645 
ATOM   3317  OP2  DG A 162    ********1220.6864223.310 
ATOM   3318  O5'  DG A 162    ********1218.6754224.135 
ATOM   3319  C5'  DG A 162    ********1218.2654224.851 
ATOM   3320  C4'  DG A 162    ********1217.7284223.880 
ATOM   3321  O4'  DG A 162    ********1218.7764223.353 
ATOM   3322  C3'  DG A 162    ********1217.0444222.631 
ATOM   3323  O3'  DG A 162    ********1215.9424222.300 
ATOM   3324  C2'  DG A 162    ********1218.0944221.527 
ATOM   3325  C1'  DG A 162    ********1218.6314221.943 
ATOM   3326  N9   DG A 162    ********1219.9614221.356 
ATOM   3327  C8   DG A 162    ********1221.0174221.074 
ATOM   3328  N7   DG A 162    ********1222.0564220.556 
ATOM   3329  C5   DG A 162    ********1221.6614220.490 
ATOM   3330  C6   DG A 162    ********1222.3634220.018 
ATOM   3331  O6   DG A 162    ********1223.4984219.553 
ATOM   3332  N1   DG A 162    ********1221.5894220.131 
ATOM   3333  C2   DG A 162    ********1220.3054220.636 
ATOM   3334  N2   DG A 162    ********1219.7364220.662 
ATOM   3335  N3   DG A 162    ********1219.6464221.080 
ATOM   3336  C4   DG A 162    ********1220.3844220.976 
ATOM   3337  P    DT A 163    ********1214.5864221.778 
ATOM   3338  OP1  DT A 163    ********1213.7714222.934 
ATOM   3339  OP2  DT A 163    ********1214.9024220.777 
ATOM   3340  O5'  DT A 163    ********1213.8784221.056 
ATOM   3341  C5'  DT A 163    ********1214.1334221.544 
ATOM   3342  C4'  DT A 163    ********1214.3664220.381 
ATOM   3343  O4'  DT A 163    ********1215.7634219.973 
ATOM   3344  C3'  DT A 163    ********1213.6164219.092 
ATOM   3345  O3'  DT A 163    ********1213.2134218.466 
ATOM   3346  C2'  DT A 163    ********1214.6564218.204 
ATOM   3347  C1'  DT A 163    ********1215.8224218.562 
ATOM   3348  N1   DT A 163    ********1217.1564218.210 
ATOM   3349  C2   DT A 163    ********1218.1214217.801 
ATOM   3350  O2   DT A 163    ********1217.9264217.721 
ATOM   3351  N3   DT A 163    ********1219.3444217.482 
ATOM   3352  C4   DT A 163    ********1219.6734217.537 
ATOM   3353  O4   DT A 163    ********1220.8034217.226 
ATOM   3354  C5   DT A 163    ********1218.5944217.977 
ATOM   3355  C7   DT A 163    ********1218.8684218.064 
ATOM   3356  C6   DT A 163    ********1217.3954218.292 
ATOM   3357  P    DG A 164    ********1211.7734217.771 
ATOM   3358  OP1  DG A 164    ********1210.7454218.790 
ATOM   3359  OP2  DG A 164    ********1211.5464216.971 
ATOM   3360  O5'  DG A 164    ********1211.9574216.794 
ATOM   3361  C5'  DG A 164    ********1212.8644217.172 
ATOM   3362  C4'  DG A 164    ********1213.6994215.978 
ATOM   3363  O4'  DG A 164    ********1214.9124215.843 
ATOM   3364  C3'  DG A 164    ********1213.0214214.614 
ATOM   3365  O3'  DG A 164    ********1213.4314213.792 
ATOM   3366  C2'  DG A 164    ********1213.5814214.024 
ATOM   3367  C1'  DG A 164    ********1215.0194214.495 
ATOM   3368  N9   DG A 164    ********1215.8354214.469 
ATOM   3369  C8   DG A 164    ********1215.4494214.715 
ATOM   3370  N7   DG A 164    ********1216.4204214.608 
ATOM   3371  C5   DG A 164    ********1217.5274214.267 
ATOM   3372  C6   DG A 164    ********1218.8704214.018 
ATOM   3373  O6   DG A 164    ********1219.3674214.047 
ATOM   3374  N1   DG A 164    ********1219.6704213.703 
ATOM   3375  C2   DG A 164    ********1219.2304213.638 
ATOM   3376  N2   DG A 164    ********1220.1524213.322 
ATOM   3377  N3   DG A 164    ********1217.9714213.873 
ATOM   3378  C4   DG A 164    ********1217.1814214.179 
ATOM   3379  P    DC A 165    ********1212.3564212.830 
ATOM   3380  OP1  DC A 165    ********1211.5844213.592 
ATOM   3381  OP2  DC A 165    ********1211.5634212.141 
ATOM   3382  O5'  DC A 165    ********1213.3064211.774 
ATOM   3383  C5'  DC A 165    ********1214.6054212.201 
ATOM   3384  C4'  DC A 165    ********1215.6434211.150 
ATOM   3385  O4'  DC A 165    ********1216.2094211.340 
ATOM   3386  C3'  DC A 165    ********1215.1484209.705 
ATOM   3387  O3'  DC A 165    ********1216.1754208.861 
ATOM   3388  C2'  DC A 165    ********1214.9414209.379 
ATOM   3389  C1'  DC A 165    ********1216.1884210.092 
ATOM   3390  N1   DC A 165    ********1216.1634210.361 
ATOM   3391  C2   DC A 165    ********1217.3714210.302 
ATOM   3392  O2   DC A 165    ********1218.4034210.032 
ATOM   3393  N3   DC A 165    ********1217.3694210.544 
ATOM   3394  C4   DC A 165    ********1216.2304210.834 
ATOM   3395  N4   DC A 165    ********1216.2814211.062 
ATOM   3396  C5   DC A 165    ********1214.9774210.899 
ATOM   3397  C6   DC A 165    ********1214.9994210.654 
ATOM   3398  P    DT A 166    ********1215.7744207.640 
ATOM   3399  OP1  DT A 166    ********1215.6294208.125 
ATOM   3400  OP2  DT A 166    ********1214.6064206.931 
ATOM   3401  O5'  DT A 166    ********1217.0734206.711 
ATOM   3402  C5'  DT A 166    ********1218.3524207.327 
ATOM   3403  C4'  DT A 166    ********1219.1184206.540 
ATOM   3404  O4'  DT A 166    ********1218.8194206.979 
ATOM   3405  C3'  DT A 166    ********1218.8464205.036 
ATOM   3406  O3'  DT A 166    ********1220.0584204.354 
ATOM   3407  C2'  DT A 166    ********1217.8784204.843 
ATOM   3408  C1'  DT A 166    ********1218.5454205.834 
ATOM   3409  N1   DT A 166    ********1217.6774206.254 
ATOM   3410  C2   DT A 166    ********1218.2954206.497 
ATOM   3411  O2   DT A 166    ********1219.4974206.383 
ATOM   3412  N3   DT A 166    ********1217.4584206.883 
ATOM   3413  C4   DT A 166    ********1216.0894207.042 
ATOM   3414  O4   DT A 166    ********1215.4454207.393 
ATOM   3415  C5   DT A 166    ********1215.5334206.764 
ATOM   3416  C7   DT A 166    ********1214.0494206.913 
ATOM   3417  C6   DT A 166    ********1216.3234206.387 
ATOM   3418  P    DC A 167    ********1220.3834202.981 
ATOM   3419  OP1  DC A 167    ********1220.9964203.272 
ATOM   3420  OP2  DC A 167    ********1219.1754202.129 
ATOM   3421  O5'  DC A 167    ********1221.4784202.338 
ATOM   3422  C5'  DC A 167    ********1222.3354203.210 
ATOM   3423  C4'  DC A 167    ********1222.4564202.705 
ATOM   3424  O4'  DC A 167    ********1221.4074203.226 
ATOM   3425  C3'  DC A 167    ********1222.3624201.189 
ATOM   3426  O3'  DC A 167    ********1223.2574200.791 
ATOM   3427  C2'  DC A 167    ********1220.9314200.944 
ATOM   3428  C1'  DC A 167    ********1220.8514202.144 
ATOM   3429  N1   DC A 167    ********1219.4594202.512 
ATOM   3430  C2   DC A 167    ********1219.2494203.009 
ATOM   3431  O2   DC A 167    ********1220.2174203.123 
ATOM   3432  N3   DC A 167    ********1217.9884203.350 
ATOM   3433  C4   DC A 167    ********1216.9664203.210 
ATOM   3434  N4   DC A 167    ********1215.7544203.557 
ATOM   3435  C5   DC A 167    ********1217.1604202.701 
ATOM   3436  C6   DC A 167    ********1218.4284202.366 
ATOM   3437  P    DC A 168    ********1224.0844199.431 
ATOM   3438  OP1  DC A 168    ********1225.2974199.687 
ATOM   3439  OP2  DC A 168    ********1223.1864198.365 
ATOM   3440  O5'  DC A 168    ********1224.5014199.121 
ATOM   3441  C5'  DC A 168    ********1224.6944200.220 
ATOM   3442  C4'  DC A 168    ********1224.0454199.908 
ATOM   3443  O4'  DC A 168    ********1222.6464200.311 
ATOM   3444  C3'  DC A 168    ********1224.0164198.432 
ATOM   3445  O3'  DC A 168    ********1224.2134198.330 
ATOM   3446  C2'  DC A 168    ********1222.5954197.971 
ATOM   3447  C1'  DC A 168    ********1221.8854199.229 
ATOM   3448  N1   DC A 168    ********1220.4904199.363 
ATOM   3449  C2   DC A 168    ********1219.5484199.949 
ATOM   3450  O2   DC A 168    ********1219.9064200.331 
ATOM   3451  N3   DC A 168    ********1218.2714200.080 
ATOM   3452  C4   DC A 168    ********1217.9234199.654 
ATOM   3453  N4   DC A 168    ********1216.6644199.805 
ATOM   3454  C5   DC A 168    ********1218.8764199.048 
ATOM   3455  C6   DC A 168    ********1220.1474198.926 
ATOM   3456  P    DA A 169    ********1225.1244197.143 
ATOM   3457  OP1  DA A 169    ********1226.5494197.535 
ATOM   3458  OP2  DA A 169    ********1224.7674195.876 
ATOM   3459  O5'  DA A 169    ********1224.6494197.087 
ATOM   3460  C5'  DA A 169    ********1224.1884198.297
[truncated: 5,206,444 more chars]
