# Supplementary material for: Characterization of lncRNA-protein interactions associated with Prostate cancer and Androgen receptors by molecular docking simulations
Source: Biochem Biophys Rep. 2025 Mar 9;42:101959. doi: 10.1016/j.bbrep.2025.101959 (PMC11929892; doi:10.1016/j.bbrep.2025.101959)
Supplement: Multimedia component 11 [file mmc11.zip › bbrep_00101959_LINC00940-CYP1B1 receptor pdb file.pdb]

TITLE     TEMPLATE OF MODELS:  3PM0 A
EXPDTA    THEORETICAL MODEL, MODELLER 9.16 2022/05/22 15:25:38
REMARK   6 MODELLER OBJECTIVE FUNCTION:      2655.1199
REMARK   6 MODELLER BEST TEMPLATE % SEQ ID:  99.564
REMARK   6 SEQUENCE: .25944
REMARK   6 TEMPLATE: .temp25944
ATOM      1  N   GLN A  68     -42.655  23.407 -22.423
ATOM      2  CA  GLN A  68     -42.153  22.827 -21.160
ATOM      3  CB  GLN A  68     -42.983  21.594 -20.755
ATOM      4  CG  GLN A  68     -44.469  21.892 -20.515
ATOM      5  CD  GLN A  68     -45.202  21.750 -21.844
ATOM      6  OE1 GLN A  68     -44.659  21.214 -22.808
ATOM      7  NE2 GLN A  68     -46.472  22.236 -21.898
ATOM      8  C   GLN A  68     -40.720  22.433 -21.340
ATOM      9  O   GLN A  68     -40.122  22.725 -22.374
ATOM     10  N   ALA A  69     -40.122  21.775 -20.326
ATOM     11  CA  ALA A  69     -38.737  21.404 -20.418
ATOM     12  CB  ALA A  69     -38.108  21.018 -19.068
ATOM     13  C   ALA A  69     -38.611  20.233 -21.343
ATOM     14  O   ALA A  69     -39.521  19.416 -21.455
ATOM     15  N   ALA A  70     -37.449  20.102 -22.015
ATOM     16  CA  ALA A  70     -37.305  19.070 -23.003
ATOM     17  CB  ALA A  70     -35.917  19.060 -23.667
ATOM     18  C   ALA A  70     -37.506  17.727 -22.375
ATOM     19  O   ALA A  70     -38.284  16.917 -22.876
ATOM     20  N   HIS A  71     -36.868  17.484 -21.219
ATOM     21  CA  HIS A  71     -36.938  16.199 -20.582
ATOM     22  ND1 HIS A  71     -37.239  17.168 -17.255
ATOM     23  CG  HIS A  71     -36.393  17.266 -18.338
ATOM     24  CB  HIS A  71     -36.098  16.145 -19.292
ATOM     25  NE2 HIS A  71     -36.454  19.249 -17.262
ATOM     26  CD2 HIS A  71     -35.923  18.544 -18.326
ATOM     27  CE1 HIS A  71     -37.238  18.381 -16.648
ATOM     28  C   HIS A  71     -38.360  15.897 -20.234
ATOM     29  O   HIS A  71     -38.758  14.733 -20.223
ATOM     30  N   LEU A  72     -39.145  16.930 -19.876
ATOM     31  CA  LEU A  72     -40.523  16.741 -19.523
ATOM     32  CB  LEU A  72     -41.180  18.015 -18.971
ATOM     33  CG  LEU A  72     -40.586  18.471 -17.630
ATOM     34  CD1 LEU A  72     -41.290  19.736 -17.114
ATOM     35  CD2 LEU A  72     -40.581  17.326 -16.604
ATOM     36  C   LEU A  72     -41.326  16.317 -20.710
ATOM     37  O   LEU A  72     -42.139  15.397 -20.625
ATOM     38  N   SER A  73     -41.120  16.978 -21.863
ATOM     39  CA  SER A  73     -41.915  16.673 -23.015
ATOM     40  CB  SER A  73     -41.564  17.562 -24.218
ATOM     41  OG  SER A  73     -42.377  17.208 -25.328
ATOM     42  C   SER A  73     -41.663  15.254 -23.412
ATOM     43  O   SER A  73     -42.594  14.484 -23.637
ATOM     44  N   PHE A  74     -40.387  14.843 -23.452
ATOM     45  CA  PHE A  74     -40.073  13.531 -23.934
ATOM     46  CB  PHE A  74     -38.574  13.195 -23.907
ATOM     47  CG  PHE A  74     -37.858  14.082 -24.864
ATOM     48  CD1 PHE A  74     -38.197  14.097 -26.197
ATOM     49  CD2 PHE A  74     -36.808  14.863 -24.435
ATOM     50  CE1 PHE A  74     -37.521  14.905 -27.080
ATOM     51  CE2 PHE A  74     -36.128  15.671 -25.312
ATOM     52  CZ  PHE A  74     -36.487  15.698 -26.638
ATOM     53  C   PHE A  74     -40.741  12.495 -23.084
ATOM     54  O   PHE A  74     -41.302  11.531 -23.601
ATOM     55  N   ALA A  75     -40.689  12.660 -21.753
ATOM     56  CA  ALA A  75     -41.271  11.693 -20.873
ATOM     57  CB  ALA A  75     -41.045  12.014 -19.384
ATOM     58  C   ALA A  75     -42.752  11.626 -21.124
ATOM     59  O   ALA A  75     -43.337  10.549 -21.030
ATOM     60  N   ARG A  76     -43.410  12.773 -21.396
ATOM     61  CA  ARG A  76     -44.831  12.762 -21.637
ATOM     62  CB  ARG A  76     -45.527  14.142 -21.640
ATOM     63  CG  ARG A  76     -45.093  15.122 -22.730
ATOM     64  CD  ARG A  76     -45.996  16.353 -22.827
ATOM     65  NE  ARG A  76     -45.412  17.261 -23.852
ATOM     66  CZ  ARG A  76     -46.231  18.002 -24.653
ATOM     67  NH1 ARG A  76     -47.585  17.923 -24.496
ATOM     68  NH2 ARG A  76     -45.696  18.819 -25.606
ATOM     69  C   ARG A  76     -45.147  12.076 -22.938
ATOM     70  O   ARG A  76     -46.118  11.329 -23.023
ATOM     71  N   LEU A  77     -44.325  12.300 -23.984
ATOM     72  CA  LEU A  77     -44.533  11.708 -25.283
ATOM     73  CB  LEU A  77     -43.433  12.045 -26.306
ATOM     74  CG  LEU A  77     -43.574  13.379 -27.061
ATOM     75  CD1 LEU A  77     -43.685  14.591 -26.135
ATOM     76  CD2 LEU A  77     -42.429  13.532 -28.072
ATOM     77  C   LEU A  77     -44.470  10.224 -25.137
ATOM     78  O   LEU A  77     -45.138   9.484 -25.857
ATOM     79  N   ALA A  78     -43.627   9.757 -24.207
ATOM     80  CA  ALA A  78     -43.412   8.362 -23.987
ATOM     81  CB  ALA A  78     -42.377   8.073 -22.883
ATOM     82  C   ALA A  78     -44.694   7.724 -23.574
ATOM     83  O   ALA A  78     -44.927   6.554 -23.871
ATOM     84  N   ARG A  79     -45.556   8.465 -22.860
ATOM     85  CA  ARG A  79     -46.756   7.874 -22.357
ATOM     86  CB  ARG A  79     -47.643   8.896 -21.618
ATOM     87  CG  ARG A  79     -46.929   9.556 -20.432
ATOM     88  CD  ARG A  79     -47.865  10.128 -19.363
ATOM     89  NE  ARG A  79     -48.552  11.326 -19.921
ATOM     90  CZ  ARG A  79     -48.038  12.572 -19.704
ATOM     91  NH1 ARG A  79     -46.865  12.714 -19.018
ATOM     92  NH2 ARG A  79     -48.699  13.674 -20.165
ATOM     93  C   ARG A  79     -47.540   7.297 -23.501
ATOM     94  O   ARG A  79     -48.043   6.180 -23.395
ATOM     95  N   ARG A  80     -47.743   8.067 -24.591
ATOM     96  CA  ARG A  80     -48.423   7.549 -25.751
ATOM     97  CB  ARG A  80     -49.027   8.670 -26.608
ATOM     98  CG  ARG A  80     -50.320   9.209 -25.996
ATOM     99  CD  ARG A  80     -50.962  10.361 -26.770
ATOM    100  NE  ARG A  80     -52.334  10.549 -26.214
ATOM    101  CZ  ARG A  80     -52.810  11.796 -25.923
ATOM    102  NH1 ARG A  80     -52.023  12.895 -26.116
ATOM    103  NH2 ARG A  80     -54.076  11.939 -25.434
ATOM    104  C   ARG A  80     -47.576   6.670 -26.642
ATOM    105  O   ARG A  80     -47.972   5.560 -26.996
ATOM    106  N   TYR A  81     -46.386   7.180 -27.029
ATOM    107  CA  TYR A  81     -45.444   6.621 -27.971
ATOM    108  CB  TYR A  81     -44.419   7.642 -28.483
ATOM    109  CG  TYR A  81     -45.180   8.674 -29.233
ATOM    110  CD1 TYR A  81     -45.794   8.349 -30.421
ATOM    111  CD2 TYR A  81     -45.268   9.962 -28.759
ATOM    112  CE1 TYR A  81     -46.494   9.298 -31.126
ATOM    113  CE2 TYR A  81     -45.966  10.916 -29.461
ATOM    114  CZ  TYR A  81     -46.579  10.582 -30.645
ATOM    115  OH  TYR A  81     -47.297  11.557 -31.368
ATOM    116  C   TYR A  81     -44.654   5.453 -27.463
ATOM    117  O   TYR A  81     -44.186   4.634 -28.251
ATOM    118  N   GLY A  82     -44.385   5.383 -26.154
ATOM    119  CA  GLY A  82     -43.541   4.331 -25.675
ATOM    120  C   GLY A  82     -42.208   4.952 -25.399
ATOM    121  O   GLY A  82     -41.995   6.137 -25.653
ATOM    122  N   ASP A  83     -41.273   4.152 -24.854
ATOM    123  CA  ASP A  83     -39.982   4.636 -24.470
ATOM    124  CB  ASP A  83     -39.199   3.597 -23.644
ATOM    125  CG  ASP A  83     -39.214   2.259 -24.363
ATOM    126  OD1 ASP A  83     -38.785   2.191 -25.545
ATOM    127  OD2 ASP A  83     -39.687   1.280 -23.726
ATOM    128  C   ASP A  83     -39.186   5.112 -25.652
ATOM    129  O   ASP A  83     -38.493   6.123 -25.548
ATOM    130  N   VAL A  84     -39.274   4.422 -26.807
ATOM    131  CA  VAL A  84     -38.499   4.794 -27.958
ATOM    132  CB  VAL A  84     -37.916   3.616 -28.684
ATOM    133  CG1 VAL A  84     -37.269   4.109 -29.989
ATOM    134  CG2 VAL A  84     -36.950   2.881 -27.745
ATOM    135  C   VAL A  84     -39.385   5.476 -28.956
ATOM    136  O   VAL A  84     -40.440   4.963 -29.327
ATOM    137  N   PHE A  85     -38.960   6.671 -29.416
ATOM    138  CA  PHE A  85     -39.670   7.391 -30.432
ATOM    139  CB  PHE A  85     -40.961   8.093 -29.956
ATOM    140  CG  PHE A  85     -40.666   9.155 -28.949
ATOM    141  CD1 PHE A  85     -40.206  10.397 -29.329
ATOM    142  CD2 PHE A  85     -40.880   8.918 -27.610
ATOM    143  CE1 PHE A  85     -39.947  11.372 -28.392
ATOM    144  CE2 PHE A  85     -40.624   9.889 -26.671
ATOM    145  CZ  PHE A  85     -40.152  11.120 -27.058
ATOM    146  C   PHE A  85     -38.739   8.432 -30.972
ATOM    147  O   PHE A  85     -37.632   8.610 -30.467
ATOM    148  N   GLN A  86     -39.167   9.141 -32.036
ATOM    149  CA  GLN A  86     -38.310  10.115 -32.646
ATOM    150  CB  GLN A  86     -37.879   9.699 -34.059
ATOM    151  CG  GLN A  86     -39.082   9.546 -34.991
ATOM    152  CD  GLN A  86     -38.606   9.056 -36.350
ATOM    153  OE1 GLN A  86     -37.439   9.197 -36.708
ATOM    154  NE2 GLN A  86     -39.546   8.459 -37.130
ATOM    155  C   GLN A  86     -39.029  11.422 -32.769
ATOM    156  O   GLN A  86     -40.225  11.479 -33.052
ATOM    157  N   ILE A  87     -38.272  12.517 -32.573
ATOM    158  CA  ILE A  87     -38.769  13.860 -32.642
ATOM    159  CB  ILE A  87     -38.578  14.624 -31.361
ATOM    160  CG1 ILE A  87     -37.078  14.757 -31.035
ATOM    161  CG2 ILE A  87     -39.396  13.924 -30.264
ATOM    162  CD1 ILE A  87     -36.772  15.763 -29.925
ATOM    163  C   ILE A  87     -37.942  14.542 -33.681
ATOM    164  O   ILE A  87     -36.925  14.005 -34.111
ATOM    165  N   ARG A  88     -38.383  15.716 -34.172
ATOM    166  CA  ARG A  88     -37.561  16.356 -35.153
ATOM    167  CB  ARG A  88     -38.209  16.428 -36.545
ATOM    168  CG  ARG A  88     -37.220  16.879 -37.615
ATOM    169  CD  ARG A  88     -37.874  17.420 -38.886
ATOM    170  NE  ARG A  88     -38.552  16.291 -39.574
ATOM    171  CZ  ARG A  88     -38.593  16.269 -40.938
ATOM    172  NH1 ARG A  88     -37.935  17.224 -41.660
ATOM    173  NH2 ARG A  88     -39.294  15.292 -41.576
ATOM    174  C   ARG A  88     -37.299  17.761 -34.718
ATOM    175  O   ARG A  88     -38.226  18.539 -34.493
ATOM    176  N   LEU A  89     -36.006  18.120 -34.577
ATOM    177  CA  LEU A  89     -35.670  19.471 -34.253
ATOM    178  CB  LEU A  89     -34.513  19.622 -33.247
ATOM    179  CG  LEU A  89     -34.771  18.988 -31.868
ATOM    180  CD1 LEU A  89     -34.716  17.456 -31.939
ATOM    181  CD2 LEU A  89     -33.837  19.572 -30.800
ATOM    182  C   LEU A  89     -35.171  20.048 -35.531
ATOM    183  O   LEU A  89     -34.073  19.722 -35.978
ATOM    184  N   GLY A  90     -35.969  20.923 -36.163
ATOM    185  CA  GLY A  90     -35.524  21.488 -37.399
ATOM    186  C   GLY A  90     -35.307  20.367 -38.366
ATOM    187  O   GLY A  90     -36.215  19.589 -38.653
ATOM    188  N   SER A  91     -34.089  20.307 -38.934
ATOM    189  CA  SER A  91     -33.723  19.327 -39.917
ATOM    190  CB  SER A  91     -32.461  19.725 -40.701
ATOM    191  OG  SER A  91     -31.335  19.730 -39.836
ATOM    192  C   SER A  91     -33.448  17.974 -39.327
ATOM    193  O   SER A  91     -33.638  16.966 -40.007
ATOM    194  N   CYS A  92     -32.996  17.888 -38.057
ATOM    195  CA  CYS A  92     -32.568  16.595 -37.590
ATOM    196  CB  CYS A  92     -31.314  16.639 -36.698
ATOM    197  SG  CYS A  92     -29.797  17.009 -37.626
ATOM    198  C   CYS A  92     -33.620  15.865 -36.813
ATOM    199  O   CYS A  92     -34.256  16.397 -35.906
ATOM    200  N   PRO A  93     -33.834  14.631 -37.210
ATOM    201  CA  PRO A  93     -34.711  13.774 -36.463
ATOM    202  CD  PRO A  93     -33.813  14.283 -38.620
ATOM    203  CB  PRO A  93     -35.263  12.741 -37.448
ATOM    204  CG  PRO A  93     -34.319  12.832 -38.661
ATOM    205  C   PRO A  93     -33.917  13.185 -35.342
ATOM    206  O   PRO A  93     -32.841  12.643 -35.596
ATOM    207  N   ILE A  94     -34.428  13.211 -34.105
ATOM    208  CA  ILE A  94     -33.632  12.649 -33.064
ATOM    209  CB  ILE A  94     -33.139  13.666 -32.089
ATOM    210  CG1 ILE A  94     -32.256  14.655 -32.871
ATOM    211  CG2 ILE A  94     -32.390  12.939 -30.964
ATOM    212  CD1 ILE A  94     -31.835  15.904 -32.111
ATOM    213  C   ILE A  94     -34.444  11.602 -32.381
ATOM    214  O   ILE A  94     -35.655  11.751 -32.225
ATOM    215  N   VAL A  95     -33.785  10.487 -32.001
ATOM    216  CA  VAL A  95     -34.482   9.398 -31.376
ATOM    217  CB  VAL A  95     -34.026   8.053 -31.870
ATOM    218  CG1 VAL A  95     -34.726   6.951 -31.054
ATOM    219  CG2 VAL A  95     -34.292   7.976 -33.384
ATOM    220  C   VAL A  95     -34.228   9.451 -29.900
ATOM    221  O   VAL A  95     -33.095   9.306 -29.442
ATOM    222  N   VAL A  96     -35.299   9.641 -29.106
ATOM    223  CA  VAL A  96     -35.151   9.767 -27.684
ATOM    224  CB  VAL A  96     -36.153  10.705 -27.087
ATOM    225  CG1 VAL A  96     -35.995  10.702 -25.559
ATOM    226  CG2 VAL A  96     -35.967  12.085 -27.741
ATOM    227  C   VAL A  96     -35.340   8.432 -27.020
ATOM    228  O   VAL A  96     -36.198   7.643 -27.413
ATOM    229  N   LEU A  97     -34.519   8.157 -25.981
ATOM    230  CA  LEU A  97     -34.595   6.958 -25.187
ATOM    231  CB  LEU A  97     -33.223   6.339 -24.876
ATOM    232  CG  LEU A  97     -32.418   5.955 -26.128
ATOM    233  CD1 LEU A  97     -31.064   5.335 -25.748
ATOM    234  CD2 LEU A  97     -33.249   5.079 -27.079
ATOM    235  C   LEU A  97     -35.134   7.411 -23.868
ATOM    236  O   LEU A  97     -34.659   8.409 -23.329
ATOM    237  N   ASN A  98     -36.123   6.695 -23.293
ATOM    238  CA  ASN A  98     -36.696   7.242 -22.097
ATOM    239  CB  ASN A  98     -38.171   7.633 -22.295
ATOM    240  CG  ASN A  98     -38.197   8.932 -23.096
ATOM    241  OD1 ASN A  98     -37.597   9.931 -22.700
ATOM    242  ND2 ASN A  98     -38.905   8.924 -24.258
ATOM    243  C   ASN A  98     -36.607   6.324 -20.908
ATOM    244  O   ASN A  98     -36.365   6.798 -19.798
ATOM    245  N   GLY A  99     -36.814   5.002 -21.072
ATOM    246  CA  GLY A  99     -36.800   4.140 -19.917
ATOM    247  C   GLY A  99     -35.424   3.621 -19.653
ATOM    248  O   GLY A  99     -34.483   3.891 -20.395
ATOM    249  N   GLU A 100     -35.282   2.875 -18.536
ATOM    250  CA  GLU A 100     -34.028   2.279 -18.178
ATOM    251  CB  GLU A 100     -34.006   1.762 -16.730
ATOM    252  CG  GLU A 100     -32.616   1.340 -16.249
ATOM    253  CD  GLU A 100     -32.625   1.320 -14.724
ATOM    254  OE1 GLU A 100     -33.329   2.173 -14.119
ATOM    255  OE2 GLU A 100     -31.920   0.455 -14.141
ATOM    256  C   GLU A 100     -33.732   1.142 -19.105
ATOM    257  O   GLU A 100     -32.600   0.966 -19.547
ATOM    258  N   ARG A 101     -34.752   0.334 -19.445
ATOM    259  CA  ARG A 101     -34.506  -0.811 -20.276
ATOM    260  CB  ARG A 101     -35.777  -1.637 -20.510
ATOM    261  CG  ARG A 101     -36.228  -2.344 -19.237
ATOM    262  CD  ARG A 101     -35.594  -3.724 -19.081
ATOM    263  NE  ARG A 101     -34.397  -3.772 -19.969
ATOM    264  CZ  ARG A 101     -33.311  -4.517 -19.616
ATOM    265  NH1 ARG A 101     -33.266  -5.121 -18.392
ATOM    266  NH2 ARG A 101     -32.273  -4.658 -20.492
ATOM    267  C   ARG A 101     -34.007  -0.358 -21.603
ATOM    268  O   ARG A 101     -33.081  -0.947 -22.158
ATOM    269  N   ALA A 102     -34.636   0.685 -22.169
ATOM    270  CA  ALA A 102     -34.225   1.165 -23.455
ATOM    271  CB  ALA A 102     -35.175   2.232 -24.020
ATOM    272  C   ALA A 102     -32.859   1.776 -23.371
ATOM    273  O   ALA A 102     -32.007   1.505 -24.216
ATOM    274  N   ILE A 103     -32.612   2.614 -22.340
ATOM    275  CA  ILE A 103     -31.351   3.295 -22.236
ATOM    276  CB  ILE A 103     -31.286   4.382 -21.192
ATOM    277  CG1 ILE A 103     -31.443   3.862 -19.760
ATOM    278  CG2 ILE A 103     -32.328   5.437 -21.577
ATOM    279  CD1 ILE A 103     -30.170   3.246 -19.187
ATOM    280  C   ILE A 103     -30.274   2.290 -22.002
ATOM    281  O   ILE A 103     -29.174   2.399 -22.540
ATOM    282  N   HIS A 104     -30.574   1.285 -21.167
ATOM    283  CA  HIS A 104     -29.670   0.232 -20.816
ATOM    284  ND1 HIS A 104     -28.084  -1.967 -19.642
ATOM    285  CG  HIS A 104     -29.424  -1.853 -19.359
ATOM    286  CB  HIS A 104     -30.260  -0.659 -19.705
ATOM    287  NE2 HIS A 104     -28.663  -3.828 -18.577
ATOM    288  CD2 HIS A 104     -29.761  -2.998 -18.706
ATOM    289  CE1 HIS A 104     -27.679  -3.166 -19.156
ATOM    290  C   HIS A 104     -29.378  -0.609 -22.013
ATOM    291  O   HIS A 104     -28.237  -1.016 -22.224
ATOM    292  N   GLN A 105     -30.402  -0.927 -22.820
ATOM    293  CA  GLN A 105     -30.128  -1.774 -23.936
ATOM    294  CB  GLN A 105     -31.357  -2.445 -24.563
ATOM    295  CG  GLN A 105     -32.337  -1.514 -25.253
ATOM    296  CD  GLN A 105     -33.276  -2.434 -26.007
ATOM    297  OE1 GLN A 105     -33.270  -2.470 -27.237
ATOM    298  NE2 GLN A 105     -34.086  -3.224 -25.253
ATOM    299  C   GLN A 105     -29.328  -1.057 -24.980
ATOM    300  O   GLN A 105     -28.515  -1.693 -25.647
ATOM    301  N   ALA A 106     -29.586   0.247 -25.238
ATOM    302  CA  ALA A 106     -28.786   0.927 -26.222
ATOM    303  CB  ALA A 106     -29.392   2.276 -26.645
ATOM    304  C   ALA A 106     -27.389   1.195 -25.730
ATOM    305  O   ALA A 106     -26.411   0.706 -26.289
ATOM    306  N   LEU A 107     -27.267   1.931 -24.606
ATOM    307  CA  LEU A 107     -25.986   2.351 -24.112
ATOM    308  CB  LEU A 107     -26.115   3.423 -23.017
ATOM    309  CG  LEU A 107     -26.723   4.734 -23.557
ATOM    310  CD1 LEU A 107     -26.700   5.848 -22.498
ATOM    311  CD2 LEU A 107     -26.061   5.146 -24.881
ATOM    312  C   LEU A 107     -25.159   1.213 -23.584
ATOM    313  O   LEU A 107     -23.946   1.180 -23.794
ATOM    314  N   VAL A 108     -25.758   0.319 -22.774
ATOM    315  CA  VAL A 108     -25.009  -0.780 -22.224
ATOM    316  CB  VAL A 108     -25.640  -1.325 -20.986
ATOM    317  CG1 VAL A 108     -24.811  -2.529 -20.515
ATOM    318  CG2 VAL A 108     -25.761  -0.188 -19.956
ATOM    319  C   VAL A 108     -24.807  -1.955 -23.141
ATOM    320  O   VAL A 108     -23.691  -2.253 -23.561
ATOM    321  N   GLN A 109     -25.917  -2.635 -23.503
ATOM    322  CA  GLN A 109     -25.830  -3.887 -24.205
ATOM    323  CB  GLN A 109     -27.220  -4.508 -24.410
ATOM    324  CG  GLN A 109     -27.987  -4.710 -23.102
ATOM    325  CD  GLN A 109     -29.429  -5.045 -23.453
ATOM    326  OE1 GLN A 109     -30.341  -4.814 -22.661
ATOM    327  NE2 GLN A 109     -29.649  -5.595 -24.676
ATOM    328  C   GLN A 109     -25.254  -3.659 -25.559
ATOM    329  O   GLN A 109     -24.317  -4.329 -25.988
ATOM    330  N   GLN A 110     -25.860  -2.709 -26.278
ATOM    331  CA  GLN A 110     -25.470  -2.294 -27.587
ATOM    332  CB  GLN A 110     -26.613  -1.989 -28.571
ATOM    333  CG  GLN A 110     -27.584  -0.874 -28.223
ATOM    334  CD  GLN A 110     -28.655  -0.946 -29.305
ATOM    335  OE1 GLN A 110     -28.600  -0.224 -30.298
ATOM    336  NE2 GLN A 110     -29.647  -1.858 -29.126
ATOM    337  C   GLN A 110     -24.390  -1.264 -27.573
ATOM    338  O   GLN A 110     -24.044  -0.763 -28.640
ATOM    339  N   GLY A 111     -23.937  -0.831 -26.370
ATOM    340  CA  GLY A 111     -22.953   0.208 -26.201
ATOM    341  C   GLY A 111     -21.885   0.060 -27.243
ATOM    342  O   GLY A 111     -21.425  -1.043 -27.533
ATOM    343  N   SER A 112     -21.430   1.223 -27.756
ATOM    344  CA  SER A 112     -20.556   1.473 -28.872
ATOM    345  CB  SER A 112     -19.515   0.366 -29.130
ATOM    346  OG  SER A 112     -20.110  -0.764 -29.748
ATOM    347  C   SER A 112     -21.356   1.673 -30.132
ATOM    348  O   SER A 112     -20.902   2.354 -31.050
ATOM    349  N   ALA A 113     -22.578   1.120 -30.218
ATOM    350  CA  ALA A 113     -23.447   1.462 -31.306
ATOM    351  CB  ALA A 113     -24.715   0.590 -31.358
ATOM    352  C   ALA A 113     -23.874   2.878 -31.045
ATOM    353  O   ALA A 113     -24.137   3.656 -31.956
ATOM    354  N   PHE A 114     -24.094   3.182 -29.754
ATOM    355  CA  PHE A 114     -24.494   4.447 -29.189
ATOM    356  CB  PHE A 114     -25.528   4.292 -28.072
ATOM    357  CG  PHE A 114     -26.774   3.980 -28.826
ATOM    358  CD1 PHE A 114     -26.940   2.751 -29.421
ATOM    359  CD2 PHE A 114     -27.772   4.917 -28.947
ATOM    360  CE1 PHE A 114     -28.085   2.461 -30.124
ATOM    361  CE2 PHE A 114     -28.919   4.630 -29.649
ATOM    362  CZ  PHE A 114     -29.082   3.399 -30.239
ATOM    363  C   PHE A 114     -23.385   5.370 -28.752
ATOM    364  O   PHE A 114     -23.660   6.466 -28.276
ATOM    365  N   ALA A 115     -22.127   4.900 -28.767
ATOM    366  CA  ALA A 115     -20.937   5.532 -28.246
ATOM    367  CB  ALA A 115     -19.699   4.630 -28.368
ATOM    368  C   ALA A 115     -20.562   6.850 -28.878
ATOM    369  O   ALA A 115     -19.729   7.563 -28.320
ATOM    370  N   ASP A 116     -21.039   7.163 -30.096
ATOM    371  CA  ASP A 116     -20.576   8.336 -30.804
ATOM    372  CB  ASP A 116     -20.827   8.215 -32.320
ATOM    373  CG  ASP A 116     -19.898   9.156 -33.071
ATOM    374  OD1 ASP A 116     -18.839   9.534 -32.504
ATOM    375  OD2 ASP A 116     -20.242   9.507 -34.231
ATOM    376  C   ASP A 116     -21.221   9.614 -30.323
ATOM    377  O   ASP A 116     -22.046   9.625 -29.412
ATOM    378  N   ARG A 117     -20.792  10.751 -30.921
ATOM    379  CA  ARG A 117     -21.322  12.058 -30.633
ATOM    380  CB  ARG A 117     -20.298  13.032 -30.028
ATOM    381  CG  ARG A 117     -19.872  12.662 -28.604
ATOM    382  CD  ARG A 117     -21.009  12.775 -27.585
ATOM    383  NE  ARG A 117     -20.450  12.486 -26.234
ATOM    384  CZ  ARG A 117     -21.291  12.165 -25.209
ATOM    385  NH1 ARG A 117     -22.631  12.034 -25.443
ATOM    386  NH2 ARG A 117     -20.797  11.976 -23.950
ATOM    387  C   ARG A 117     -21.786  12.627 -31.941
ATOM    388  O   ARG A 117     -21.268  12.287 -33.002
ATOM    389  N   PRO A 118     -22.767  13.488 -31.885
ATOM    390  CA  PRO A 118     -23.300  14.067 -33.087
ATOM    391  CD  PRO A 118     -23.765  13.406 -30.830
ATOM    392  CB  PRO A 118     -24.603  14.743 -32.678
ATOM    393  CG  PRO A 118     -25.067  13.929 -31.458
ATOM    394  C   PRO A 118     -22.329  15.013 -33.730
ATOM    395  O   PRO A 118     -21.445  15.545 -33.065
ATOM    396  N   ALA A 119     -22.535  15.246 -35.033
ATOM    397  CA  ALA A 119     -21.797  16.029 -35.983
ATOM    398  CB  ALA A 119     -22.318  15.853 -37.419
ATOM    399  C   ALA A 119     -21.827  17.499 -35.663
ATOM    400  O   ALA A 119     -21.225  18.288 -36.386
ATOM    401  N   PHE A 120     -22.642  17.932 -34.688
ATOM    402  CA  PHE A 120     -22.888  19.331 -34.448
ATOM    403  CB  PHE A 120     -23.671  19.605 -33.153
ATOM    404  CG  PHE A 120     -24.844  18.688 -33.175
ATOM    405  CD1 PHE A 120     -25.587  18.528 -34.322
ATOM    406  CD2 PHE A 120     -25.226  18.021 -32.033
ATOM    407  CE1 PHE A 120     -26.670  17.684 -34.337
ATOM    408  CE2 PHE A 120     -26.311  17.178 -32.041
ATOM    409  CZ  PHE A 120     -27.031  17.005 -33.197
ATOM    410  C   PHE A 120     -21.653  20.183 -34.446
ATOM    411  O   PHE A 120     -20.628  19.867 -33.847
ATOM    412  N   ALA A 121     -21.780  21.344 -35.119
ATOM    413  CA  ALA A 121     -20.739  22.311 -35.328
ATOM    414  CB  ALA A 121     -21.230  23.512 -36.149
ATOM    415  C   ALA A 121     -20.258  22.841 -34.012
ATOM    416  O   ALA A 121     -19.068  23.096 -33.844
ATOM    417  N   SER A 122     -21.176  23.043 -33.048
ATOM    418  CA  SER A 122     -20.838  23.609 -31.769
ATOM    419  CB  SER A 122     -22.057  23.768 -30.846
ATOM    420  OG  SER A 122     -23.011  24.630 -31.436
ATOM    421  C   SER A 122     -19.894  22.719 -31.023
ATOM    422  O   SER A 122     -18.939  23.195 -30.413
ATOM    423  N   PHE A 123     -20.113  21.393 -31.078
ATOM    424  CA  PHE A 123     -19.311  20.461 -30.328
ATOM    425  CB  PHE A 123     -19.650  18.993 -30.645
ATOM    426  CG  PHE A 123     -20.960  18.615 -30.037
ATOM    427  CD1 PHE A 123     -22.126  19.199 -30.470
ATOM    428  CD2 PHE A 123     -21.030  17.697 -29.013
ATOM    429  CE1 PHE A 123     -23.336  18.856 -29.913
ATOM    430  CE2 PHE A 123     -22.240  17.347 -28.455
ATOM    431  CZ  PHE A 123     -23.401  17.925 -28.909
ATOM    432  C   PHE A 123     -17.887  20.655 -30.736
ATOM    433  O   PHE A 123     -16.974  20.590 -29.914
ATOM    434  N   ARG A 124     -17.673  20.912 -32.033
ATOM    435  CA  ARG A 124     -16.368  21.043 -32.607
ATOM    436  CB  ARG A 124     -16.419  21.373 -34.104
ATOM    437  CG  ARG A 124     -16.856  20.198 -34.969
ATOM    438  CD  ARG A 124     -16.760  20.488 -36.465
ATOM    439  NE  ARG A 124     -16.832  19.172 -37.147
ATOM    440  CZ  ARG A 124     -15.734  18.363 -37.110
ATOM    441  NH1 ARG A 124     -14.621  18.778 -36.438
ATOM    442  NH2 ARG A 124     -15.754  17.140 -37.715
ATOM    443  C   ARG A 124     -15.624  22.162 -31.944
ATOM    444  O   ARG A 124     -14.400  22.111 -31.839
ATOM    445  N   VAL A 125     -16.340  23.215 -31.516
ATOM    446  CA  VAL A 125     -15.771  24.397 -30.929
ATOM    447  CB  VAL A 125     -16.805  25.453 -30.658
ATOM    448  CG1 VAL A 125     -16.124  26.636 -29.949
ATOM    449  CG2 VAL A 125     -17.483  25.832 -31.985
ATOM    450  C   VAL A 125     -15.092  24.112 -29.618
ATOM    451  O   VAL A 125     -14.125  24.789 -29.270
ATOM    452  N   VAL A 126     -15.593  23.134 -28.836
ATOM    453  CA  VAL A 126     -15.058  22.913 -27.519
ATOM    454  CB  VAL A 126     -15.918  22.020 -26.670
ATOM    455  CG1 VAL A 126     -15.243  21.839 -25.299
ATOM    456  CG2 VAL A 126     -17.327  22.635 -26.600
ATOM    457  C   VAL A 126     -13.671  22.338 -27.548
ATOM    458  O   VAL A 126     -13.335  21.482 -28.366
ATOM    459  N   SER A 127     -12.828  22.827 -26.615
ATOM    460  CA  SER A 127     -11.485  22.363 -26.413
ATOM    461  CB  SER A 127     -11.437  20.909 -25.940
ATOM    462  OG  SER A 127     -12.151  20.795 -24.723
ATOM    463  C   SER A 127     -10.684  22.448 -27.668
ATOM    464  O   SER A 127      -9.950  21.521 -28.007
ATOM    465  N   GLY A 128     -10.826  23.544 -28.424
ATOM    466  CA  GLY A 128      -9.970  23.714 -29.559
ATOM    467  C   GLY A 128     -10.192  22.597 -30.530
ATOM    468  O   GLY A 128      -9.363  22.381 -31.413
ATOM    469  N   GLY A 129     -11.311  21.854 -30.391
ATOM    470  CA  GLY A 129     -11.648  20.816 -31.331
ATOM    471  C   GLY A 129     -11.186  19.461 -30.860
ATOM    472  O   GLY A 129     -11.406  18.458 -31.537
ATOM    473  N   ARG A 130     -10.440  19.416 -29.748
ATOM    474  CA  ARG A 130      -9.900  18.224 -29.143
ATOM    475  CB  ARG A 130      -8.470  18.412 -28.629
ATOM    476  CG  ARG A 130      -7.510  18.771 -29.764
ATOM    477  CD  ARG A 130      -6.033  18.629 -29.405
ATOM    478  NE  ARG A 130      -5.247  19.219 -30.523
ATOM    479  CZ  ARG A 130      -5.032  18.503 -31.664
ATOM    480  NH1 ARG A 130      -5.580  17.259 -31.797
ATOM    481  NH2 ARG A 130      -4.285  19.036 -32.675
ATOM    482  C   ARG A 130     -10.738  17.516 -28.095
ATOM    483  O   ARG A 130     -10.282  16.508 -27.560
ATOM    484  N   SER A 131     -11.896  18.063 -27.669
ATOM    485  CA  SER A 131     -12.678  17.558 -26.556
ATOM    486  CB  SER A 131     -14.053  18.248 -26.458
ATOM    487  OG  SER A 131     -14.843  17.667 -25.433
ATOM    488  C   SER A 131     -12.923  16.071 -26.581
ATOM    489  O   SER A 131     -13.203  15.473 -27.617
ATOM    490  N   MET A 132     -12.724  15.422 -25.411
ATOM    491  CA  MET A 132     -13.031  14.029 -25.207
ATOM    492  CB  MET A 132     -12.419  13.460 -23.919
ATOM    493  CG  MET A 132     -12.750  11.980 -23.719
ATOM    494  SD  MET A 132     -12.073  11.244 -22.205
ATOM    495  CE  MET A 132     -13.287  11.995 -21.082
ATOM    496  C   MET A 132     -14.514  13.824 -25.093
ATOM    497  O   MET A 132     -15.050  12.822 -25.564
ATOM    498  N   ALA A 133     -15.200  14.745 -24.382
ATOM    499  CA  ALA A 133     -16.614  14.636 -24.146
ATOM    500  CB  ALA A 133     -17.127  15.688 -23.148
ATOM    501  C   ALA A 133     -17.384  14.829 -25.413
ATOM    502  O   ALA A 133     -18.319  14.091 -25.712
ATOM    503  N   PHE A 134     -17.021  15.886 -26.152
ATOM    504  CA  PHE A 134     -17.629  16.336 -27.371
ATOM    505  CB  PHE A 134     -17.499  17.855 -27.543
ATOM    506  CG  PHE A 134     -18.235  18.387 -26.361
ATOM    507  CD1 PHE A 134     -19.604  18.525 -26.393
ATOM    508  CD2 PHE A 134     -17.560  18.709 -25.207
ATOM    509  CE1 PHE A 134     -20.291  19.001 -25.302
ATOM    510  CE2 PHE A 134     -18.243  19.188 -24.113
ATOM    511  CZ  PHE A 134     -19.607  19.338 -24.158
ATOM    512  C   PHE A 134     -17.147  15.633 -28.609
ATOM    513  O   PHE A 134     -17.753  15.797 -29.665
ATOM    514  N   GLY A 135     -15.989  14.943 -28.562
ATOM    515  CA  GLY A 135     -15.436  14.358 -29.760
ATOM    516  C   GLY A 135     -16.147  13.086 -30.131
ATOM    517  O   GLY A 135     -16.986  12.584 -29.386
ATOM    518  N   HIS A 136     -15.795  12.543 -31.322
ATOM    519  CA  HIS A 136     -16.371  11.359 -31.907
ATOM    520  ND1 HIS A 136     -18.435  12.340 -34.139
ATOM    521  CG  HIS A 136     -17.060  12.280 -34.193
ATOM    522  CB  HIS A 136     -16.237  11.280 -33.438
ATOM    523  NE2 HIS A 136     -17.788  13.902 -35.584
ATOM    524  CD2 HIS A 136     -16.681  13.243 -35.078
ATOM    525  CE1 HIS A 136     -18.817  13.325 -34.990
ATOM    526  C   HIS A 136     -15.713  10.120 -31.377
ATOM    527  O   HIS A 136     -14.652  10.170 -30.754
ATOM    528  N   TYR A 137     -16.363   8.958 -31.626
ATOM    529  CA  TYR A 137     -15.869   7.680 -31.198
ATOM    530  CB  TYR A 137     -17.001   6.636 -31.074
ATOM    531  CG  TYR A 137     -16.517   5.384 -30.421
ATOM    532  CD1 TYR A 137     -16.360   5.331 -29.055
ATOM    533  CD2 TYR A 137     -16.245   4.254 -31.161
ATOM    534  CE1 TYR A 137     -15.929   4.181 -28.439
ATOM    535  CE2 TYR A 137     -15.814   3.099 -30.551
ATOM    536  CZ  TYR A 137     -15.654   3.063 -29.187
ATOM    537  OH  TYR A 137     -15.212   1.883 -28.553
ATOM    538  C   TYR A 137     -14.909   7.205 -32.249
ATOM    539  O   TYR A 137     -15.244   7.145 -33.431
ATOM    540  N   SER A 138     -13.672   6.877 -31.830
ATOM    541  CA  SER A 138     -12.650   6.419 -32.730
ATOM    542  CB  SER A 138     -12.104   7.538 -33.638
ATOM    543  OG  SER A 138     -11.555   8.588 -32.853
ATOM    544  C   SER A 138     -11.530   5.905 -31.871
ATOM    545  O   SER A 138     -11.578   6.025 -30.649
ATOM    546  N   GLU A 139     -10.498   5.287 -32.481
ATOM    547  CA  GLU A 139      -9.395   4.789 -31.703
ATOM    548  CB  GLU A 139      -8.366   3.967 -32.497
ATOM    549  CG  GLU A 139      -8.734   2.487 -32.619
ATOM    550  CD  GLU A 139      -9.932   2.345 -33.539
ATOM    551  OE1 GLU A 139     -10.078   3.189 -34.462
ATOM    552  OE2 GLU A 139     -10.715   1.381 -33.333
ATOM    553  C   GLU A 139      -8.668   5.929 -31.064
ATOM    554  O   GLU A 139      -8.281   5.845 -29.901
ATOM    555  N   HIS A 140      -8.484   7.038 -31.800
ATOM    556  CA  HIS A 140      -7.759   8.158 -31.271
ATOM    557  ND1 HIS A 140      -7.698   8.171 -34.533
ATOM    558  CG  HIS A 140      -7.058   8.901 -33.557
ATOM    559  CB  HIS A 140      -7.701   9.323 -32.271
ATOM    560  NE2 HIS A 140      -5.616   8.490 -35.241
ATOM    561  CD2 HIS A 140      -5.788   9.090 -34.007
ATOM    562  CE1 HIS A 140      -6.790   7.951 -35.516
ATOM    563  C   HIS A 140      -8.496   8.618 -30.057
ATOM    564  O   HIS A 140      -7.899   8.943 -29.031
ATOM    565  N   TRP A 141      -9.838   8.650 -30.156
ATOM    566  CA  TRP A 141     -10.670   9.041 -29.058
ATOM    567  CB  TRP A 141     -12.171   9.089 -29.396
ATOM    568  CG  TRP A 141     -13.048   9.424 -28.205
ATOM    569  CD2 TRP A 141     -13.726   8.445 -27.397
ATOM    570  CD1 TRP A 141     -13.373  10.642 -27.684
ATOM    571  NE1 TRP A 141     -14.211  10.485 -26.604
ATOM    572  CE2 TRP A 141     -14.436   9.139 -26.416
ATOM    573  CE3 TRP A 141     -13.757   7.082 -27.466
ATOM    574  CZ2 TRP A 141     -15.191   8.476 -25.488
ATOM    575  CZ3 TRP A 141     -14.517   6.417 -26.527
ATOM    576  CH2 TRP A 141     -15.220   7.100 -25.557
ATOM    577  C   TRP A 141     -10.534   8.031 -27.968
ATOM    578  O   TRP A 141     -10.517   8.386 -26.791
ATOM    579  N   LYS A 142     -10.425   6.739 -28.335
ATOM    580  CA  LYS A 142     -10.420   5.686 -27.358
ATOM    581  CB  LYS A 142     -10.239   4.272 -27.950
ATOM    582  CG  LYS A 142     -11.507   3.657 -28.547
ATOM    583  CD  LYS A 142     -11.286   2.266 -29.151
ATOM    584  CE  LYS A 142     -11.214   2.240 -30.677
ATOM    585  NZ  LYS A 142     -12.582   2.266 -31.242
ATOM    586  C   LYS A 142      -9.311   5.869 -26.371
ATOM    587  O   LYS A 142      -9.518   5.659 -25.177
ATOM    588  N   VAL A 143      -8.099   6.225 -26.836
ATOM    589  CA  VAL A 143      -6.965   6.397 -25.968
ATOM    590  CB  VAL A 143      -5.690   6.626 -26.736
ATOM    591  CG1 VAL A 143      -4.525   6.809 -25.747
ATOM    592  CG2 VAL A 143      -5.496   5.458 -27.716
ATOM    593  C   VAL A 143      -7.178   7.598 -25.098
ATOM    594  O   VAL A 143      -6.830   7.595 -23.916
ATOM    595  N   GLN A 144      -7.763   8.667 -25.671
ATOM    596  CA  GLN A 144      -7.923   9.885 -24.936
ATOM    597  CB  GLN A 144      -8.590  11.008 -25.744
ATOM    598  CG  GLN A 144      -8.734  12.308 -24.948
ATOM    599  CD  GLN A 144      -9.448  13.324 -25.827
ATOM    600  OE1 GLN A 144     -10.588  13.113 -26.237
ATOM    601  NE2 GLN A 144      -8.764  14.460 -26.127
ATOM    602  C   GLN A 144      -8.796   9.629 -23.753
ATOM    603  O   GLN A 144      -8.547  10.152 -22.669
ATOM    604  N   ARG A 145      -9.876   8.852 -23.947
ATOM    605  CA  ARG A 145     -10.777   8.545 -22.875
ATOM    606  CB  ARG A 145     -12.041   7.820 -23.350
ATOM    607  CG  ARG A 145     -12.898   7.360 -22.177
ATOM    608  CD  ARG A 145     -14.188   6.648 -22.571
ATOM    609  NE  ARG A 145     -14.852   6.284 -21.291
ATOM    610  CZ  ARG A 145     -15.553   7.233 -20.609
ATOM    611  NH1 ARG A 145     -15.668   8.495 -21.107
ATOM    612  NH2 ARG A 145     -16.124   6.926 -19.410
ATOM    613  C   ARG A 145     -10.124   7.662 -21.858
ATOM    614  O   ARG A 145     -10.216   7.911 -20.658
ATOM    615  N   ARG A 146      -9.421   6.610 -22.323
ATOM    616  CA  ARG A 146      -8.827   5.654 -21.428
ATOM    617  CB  ARG A 146      -7.998   4.570 -22.139
ATOM    618  CG  ARG A 146      -8.813   3.508 -22.875
ATOM    619  CD  ARG A 146      -7.946   2.425 -23.525
ATOM    620  NE  ARG A 146      -7.426   2.945 -24.823
ATOM    621  CZ  ARG A 146      -8.017   2.549 -25.988
ATOM    622  NH1 ARG A 146      -9.052   1.660 -25.957
ATOM    623  NH2 ARG A 146      -7.573   3.034 -27.185
ATOM    624  C   ARG A 146      -7.857   6.381 -20.567
ATOM    625  O   ARG A 146      -7.785   6.157 -19.360
ATOM    626  N   ALA A 147      -7.065   7.263 -21.193
ATOM    627  CA  ALA A 147      -6.063   8.001 -20.497
ATOM    628  CB  ALA A 147      -5.181   8.829 -21.443
ATOM    629  C   ALA A 147      -6.706   8.933 -19.518
ATOM    630  O   ALA A 147      -6.206   9.100 -18.407
ATOM    631  N   ALA A 148      -7.819   9.583 -19.918
ATOM    632  CA  ALA A 148      -8.499  10.524 -19.073
ATOM    633  CB  ALA A 148      -9.677  11.220 -19.777
ATOM    634  C   ALA A 148      -9.052   9.820 -17.878
ATOM    635  O   ALA A 148      -8.971  10.313 -16.755
ATOM    636  N   HIS A 149      -9.639   8.635 -18.107
ATOM    637  CA  HIS A 149     -10.274   7.866 -17.081
ATOM    638  ND1 HIS A 149     -13.095   5.271 -17.395
ATOM    639  CG  HIS A 149     -12.159   6.153 -16.901
ATOM    640  CB  HIS A 149     -10.994   6.653 -17.698
ATOM    641  NE2 HIS A 149     -13.717   5.765 -15.319
ATOM    642  CD2 HIS A 149     -12.553   6.443 -15.632
ATOM    643  CE1 HIS A 149     -14.004   5.074 -16.408
ATOM    644  C   HIS A 149      -9.224   7.388 -16.123
ATOM    645  O   HIS A 149      -9.424   7.383 -14.911
ATOM    646  N   SER A 150      -8.056   6.980 -16.651
ATOM    647  CA  SER A 150      -7.020   6.447 -15.816
ATOM    648  CB  SER A 150      -5.850   5.866 -16.629
ATOM    649  OG  SER A 150      -5.299   6.857 -17.480
ATOM    650  C   SER A 150      -6.525   7.484 -14.851
ATOM    651  O   SER A 150      -6.313   7.182 -13.677
ATOM    652  N   MET A 151      -6.338   8.743 -15.293
ATOM    653  CA  MET A 151      -5.833   9.713 -14.368
ATOM    654  CB  MET A 151      -5.427  11.051 -15.008
ATOM    655  CG  MET A 151      -4.667  11.929 -14.012
ATOM    656  SD  MET A 151      -3.533  13.147 -14.734
ATOM    657  CE  MET A 151      -2.234  11.958 -15.179
ATOM    658  C   MET A 151      -6.848   9.927 -13.289
ATOM    659  O   MET A 151      -6.499  10.036 -12.120
ATOM    660  N   MET A 152      -8.144   9.949 -13.643
ATOM    661  CA  MET A 152      -9.175  10.183 -12.671
ATOM    662  CB  MET A 152     -10.580  10.257 -13.282
ATOM    663  CG  MET A 152     -10.813  11.540 -14.077
ATOM    664  SD  MET A 152     -10.747  13.041 -13.052
ATOM    665  CE  MET A 152     -11.950  12.422 -11.837
ATOM    666  C   MET A 152      -9.195   9.096 -11.640
ATOM    667  O   MET A 152      -9.500   9.364 -10.478
ATOM    668  N   ARG A 153      -8.984   7.829 -12.046
ATOM    669  CA  ARG A 153      -8.983   6.766 -11.083
ATOM    670  CB  ARG A 153      -9.053   5.381 -11.750
ATOM    671  CG  ARG A 153     -10.426   5.070 -12.350
ATOM    672  CD  ARG A 153     -10.448   3.852 -13.276
ATOM    673  NE  ARG A 153      -9.949   4.289 -14.612
ATOM    674  CZ  ARG A 153      -9.934   3.402 -15.649
ATOM    675  NH1 ARG A 153     -10.309   2.107 -15.438
ATOM    676  NH2 ARG A 153      -9.554   3.806 -16.896
ATOM    677  C   ARG A 153      -7.758   6.801 -10.220
ATOM    678  O   ARG A 153      -7.845   6.806  -8.993
ATOM    679  N   ASN A 154      -6.568   6.831 -10.846
ATOM    680  CA  ASN A 154      -5.359   6.752 -10.079
ATOM    681  CB  ASN A 154      -4.162   6.154 -10.847
ATOM    682  CG  ASN A 154      -4.009   6.845 -12.183
ATOM    683  OD1 ASN A 154      -4.053   8.069 -12.276
ATOM    684  ND2 ASN A 154      -3.845   6.026 -13.259
ATOM    685  C   ASN A 154      -4.993   8.018  -9.357
ATOM    686  O   ASN A 154      -4.512   7.941  -8.230
ATOM    687  N   PHE A 155      -5.278   9.203  -9.939
ATOM    688  CA  PHE A 155      -4.862  10.476  -9.401
ATOM    689  CB  PHE A 155      -5.494  11.651 -10.175
ATOM    690  CG  PHE A 155      -4.796  12.943  -9.940
ATOM    691  CD1 PHE A 155      -3.558  13.158 -10.500
ATOM    692  CD2 PHE A 155      -5.386  13.949  -9.213
ATOM    693  CE1 PHE A 155      -2.901  14.350 -10.319
ATOM    694  CE2 PHE A 155      -4.734  15.145  -9.028
ATOM    695  CZ  PHE A 155      -3.487  15.344  -9.573
ATOM    696  C   PHE A 155      -5.370  10.521  -8.000
ATOM    697  O   PHE A 155      -4.687  10.991  -7.091
ATOM    698  N   PHE A 156      -6.597  10.026  -7.784
ATOM    699  CA  PHE A 156      -7.083   9.973  -6.443
ATOM    700  CB  PHE A 156      -8.603  10.159  -6.316
ATOM    701  CG  PHE A 156      -8.924  11.537  -6.786
ATOM    702  CD1 PHE A 156      -8.701  12.631  -5.981
ATOM    703  CD2 PHE A 156      -9.458  11.725  -8.039
ATOM    704  CE1 PHE A 156      -9.008  13.895  -6.429
ATOM    705  CE2 PHE A 156      -9.767  12.985  -8.492
ATOM    706  CZ  PHE A 156      -9.536  14.073  -7.686
ATOM    707  C   PHE A 156      -6.753   8.615  -5.908
ATOM    708  O   PHE A 156      -7.007   7.598  -6.549
ATOM    709  N   THR A 157      -6.200   8.588  -4.679
ATOM    710  CA  THR A 157      -5.824   7.379  -4.004
ATOM    711  CB  THR A 157      -6.940   6.373  -4.087
ATOM    712  OG1 THR A 157      -8.137   6.958  -3.598
ATOM    713  CG2 THR A 157      -6.605   5.149  -3.223
ATOM    714  C   THR A 157      -4.568   6.823  -4.622
ATOM    715  O   THR A 157      -4.212   5.661  -4.426
ATOM    716  N   ARG A 158      -3.848   7.649  -5.398
ATOM    717  CA  ARG A 158      -2.603   7.236  -5.985
ATOM    718  CB  ARG A 158      -2.090   8.261  -7.008
ATOM    719  CG  ARG A 158      -1.980   9.675  -6.432
ATOM    720  CD  ARG A 158      -1.830  10.764  -7.498
ATOM    721  NE  ARG A 158      -2.081  12.075  -6.833
ATOM    722  CZ  ARG A 158      -1.248  13.128  -7.074
ATOM    723  NH1 ARG A 158      -0.212  12.977  -7.948
ATOM    724  NH2 ARG A 158      -1.445  14.325  -6.447
ATOM    725  C   ARG A 158      -1.545   7.086  -4.941
ATOM    726  O   ARG A 158      -0.842   6.075  -4.904
ATOM    727  N   GLN A 159      -1.417   8.084  -4.043
ATOM    728  CA  GLN A 159      -0.347   8.063  -3.089
ATOM    729  CB  GLN A 159       0.665   9.208  -3.276
ATOM    730  CG  GLN A 159       1.408   9.161  -4.613
ATOM    731  CD  GLN A 159       2.448  10.272  -4.607
ATOM    732  OE1 GLN A 159       2.195  11.383  -5.070
ATOM    733  NE2 GLN A 159       3.652   9.965  -4.055
ATOM    734  C   GLN A 159      -0.930   8.220  -1.726
ATOM    735  O   GLN A 159      -2.112   8.494  -1.535
ATOM    736  N   PRO A 160      -0.069   8.021  -0.773
ATOM    737  CA  PRO A 160      -0.486   8.110   0.593
ATOM    738  CD  PRO A 160       1.029   7.086  -0.949
ATOM    739  CB  PRO A 160       0.654   7.517   1.415
ATOM    740  CG  PRO A 160       1.303   6.509   0.449
ATOM    741  C   PRO A 160      -0.823   9.516   0.960
ATOM    742  O   PRO A 160      -0.206  10.442   0.434
ATOM    743  N   ARG A 161      -1.806   9.686   1.861
ATOM    744  CA  ARG A 161      -2.214  10.981   2.318
ATOM    745  CB  ARG A 161      -1.086  11.811   2.968
ATOM    746  CG  ARG A 161      -0.595  11.314   4.331
ATOM    747  CD  ARG A 161      -1.496  11.696   5.505
ATOM    748  NE  ARG A 161      -2.494  10.603   5.666
ATOM    749  CZ  ARG A 161      -3.153  10.445   6.850
ATOM    750  NH1 ARG A 161      -2.926  11.319   7.875
ATOM    751  NH2 ARG A 161      -4.034   9.415   7.008
ATOM    752  C   ARG A 161      -2.684  11.766   1.138
ATOM    753  O   ARG A 161      -2.766  12.991   1.197
ATOM    754  N   SER A 162      -3.000  11.081   0.024
ATOM    755  CA  SER A 162      -3.446  11.790  -1.140
ATOM    756  CB  SER A 162      -3.486  10.902  -2.393
ATOM    757  OG  SER A 162      -3.799  11.685  -3.536
ATOM    758  C   SER A 162      -4.822  12.324  -0.887
ATOM    759  O   SER A 162      -5.113  13.495  -1.127
ATOM    760  N   ARG A 163      -5.690  11.468  -0.329
ATOM    761  CA  ARG A 163      -7.060  11.799  -0.083
ATOM    762  CB  ARG A 163      -7.809  10.619   0.542
ATOM    763  CG  ARG A 163      -7.144  10.098   1.813
ATOM    764  CD  ARG A 163      -7.586   8.675   2.137
ATOM    765  NE  ARG A 163      -7.561   7.928   0.847
ATOM    766  CZ  ARG A 163      -7.928   6.616   0.796
ATOM    767  NH1 ARG A 163      -8.292   5.962   1.936
ATOM    768  NH2 ARG A 163      -7.948   5.961  -0.401
ATOM    769  C   ARG A 163      -7.089  12.972   0.838
ATOM    770  O   ARG A 163      -7.946  13.847   0.734
ATOM    771  N   GLN A 164      -6.117  13.023   1.752
ATOM    772  CA  GLN A 164      -6.014  14.066   2.719
ATOM    773  CB  GLN A 164      -4.703  13.897   3.495
ATOM    774  CG  GLN A 164      -4.574  14.776   4.723
ATOM    775  CD  GLN A 164      -5.221  14.015   5.866
ATOM    776  OE1 GLN A 164      -5.520  12.827   5.749
ATOM    777  NE2 GLN A 164      -5.441  14.714   7.009
ATOM    778  C   GLN A 164      -5.908  15.368   1.986
ATOM    779  O   GLN A 164      -6.585  16.342   2.314
ATOM    780  N   VAL A 165      -5.061  15.404   0.942
ATOM    781  CA  VAL A 165      -4.840  16.611   0.203
ATOM    782  CB  VAL A 165      -3.856  16.439  -0.906
ATOM    783  CG1 VAL A 165      -3.963  17.663  -1.820
ATOM    784  CG2 VAL A 165      -2.462  16.272  -0.289
ATOM    785  C   VAL A 165      -6.111  17.050  -0.439
ATOM    786  O   VAL A 165      -6.433  18.238  -0.442
ATOM    787  N   LEU A 166      -6.860  16.097  -1.022
ATOM    788  CA  LEU A 166      -8.067  16.457  -1.695
ATOM    789  CB  LEU A 166      -8.727  15.256  -2.400
ATOM    790  CG  LEU A 166     -10.091  15.540  -3.062
ATOM    791  CD1 LEU A 166     -11.223  15.586  -2.026
ATOM    792  CD2 LEU A 166     -10.045  16.813  -3.920
ATOM    793  C   LEU A 166      -9.017  17.035  -0.696
ATOM    794  O   LEU A 166      -9.558  18.122  -0.894
ATOM    795  N   GLU A 167      -9.172  16.357   0.451
ATOM    796  CA  GLU A 167     -10.110  16.773   1.452
ATOM    797  CB  GLU A 167     -10.139  15.813   2.652
ATOM    798  CG  GLU A 167     -11.311  16.056   3.603
ATOM    799  CD  GLU A 167     -11.360  14.901   4.593
ATOM    800  OE1 GLU A 167     -10.405  14.770   5.404
ATOM    801  OE2 GLU A 167     -12.353  14.128   4.546
ATOM    802  C   GLU A 167      -9.730  18.134   1.940
ATOM    803  O   GLU A 167     -10.594  18.935   2.291
ATOM    804  N   GLY A 168      -8.421  18.431   1.994
ATOM    805  CA  GLY A 168      -7.996  19.706   2.495
ATOM    806  C   GLY A 168      -8.536  20.786   1.615
ATOM    807  O   GLY A 168      -8.993  21.820   2.099
ATOM    808  N   HIS A 169      -8.501  20.571   0.287
ATOM    809  CA  HIS A 169      -8.948  21.595  -0.607
ATOM    810  ND1 HIS A 169      -6.476  22.145  -2.571
ATOM    811  CG  HIS A 169      -7.361  21.091  -2.515
ATOM    812  CB  HIS A 169      -8.795  21.224  -2.093
ATOM    813  NE2 HIS A 169      -5.350  20.338  -3.213
ATOM    814  CD2 HIS A 169      -6.656  19.994  -2.911
ATOM    815  CE1 HIS A 169      -5.290  21.637  -2.993
ATOM    816  C   HIS A 169     -10.395  21.869  -0.348
ATOM    817  O   HIS A 169     -10.804  23.027  -0.277
ATOM    818  N   VAL A 170     -11.214  20.811  -0.196
ATOM    819  CA  VAL A 170     -12.615  21.019   0.037
ATOM    820  CB  VAL A 170     -13.400  19.745   0.096
ATOM    821  CG1 VAL A 170     -14.840  20.082   0.526
ATOM    822  CG2 VAL A 170     -13.309  19.068  -1.282
ATOM    823  C   VAL A 170     -12.792  21.731   1.341
ATOM    824  O   VAL A 170     -13.520  22.720   1.427
ATOM    825  N   LEU A 171     -12.078  21.274   2.386
ATOM    826  CA  LEU A 171     -12.215  21.848   3.694
ATOM    827  CB  LEU A 171     -11.238  21.233   4.714
ATOM    828  CG  LEU A 171     -11.277  21.883   6.112
ATOM    829  CD1 LEU A 171     -12.643  21.697   6.789
ATOM    830  CD2 LEU A 171     -10.114  21.381   6.982
ATOM    831  C   LEU A 171     -11.861  23.293   3.590
ATOM    832  O   LEU A 171     -12.510  24.148   4.191
ATOM    833  N   SER A 172     -10.807  23.590   2.814
ATOM    834  CA  SER A 172     -10.327  24.929   2.677
ATOM    835  CB  SER A 172      -9.041  25.012   1.839
ATOM    836  OG  SER A 172      -8.615  26.362   1.740
ATOM    837  C   SER A 172     -11.357  25.790   2.005
ATOM    838  O   SER A 172     -11.563  26.934   2.404
ATOM    839  N   GLU A 173     -12.007  25.281   0.943
ATOM    840  CA  GLU A 173     -12.988  26.041   0.215
ATOM    841  CB  GLU A 173     -13.375  25.382  -1.119
ATOM    842  CG  GLU A 173     -12.185  25.207  -2.068
ATOM    843  CD  GLU A 173     -11.514  26.560  -2.270
ATOM    844  OE1 GLU A 173     -12.233  27.594  -2.231
ATOM    845  OE2 GLU A 173     -10.270  26.573  -2.461
ATOM    846  C   GLU A 173     -14.234  26.181   1.032
ATOM    847  O   GLU A 173     -14.923  27.198   0.970
ATOM    848  N   ALA A 174     -14.566  25.135   1.809
ATOM    849  CA  ALA A 174     -15.767  25.137   2.592
ATOM    850  CB  ALA A 174     -15.984  23.824   3.362
ATOM    851  C   ALA A 174     -15.694  26.245   3.594
ATOM    852  O   ALA A 174     -16.699  26.894   3.881
ATOM    853  N   ARG A 175     -14.504  26.477   4.182
ATOM    854  CA  ARG A 175     -14.410  27.496   5.187
ATOM    855  CB  ARG A 175     -13.036  27.620   5.863
ATOM    856  CG  ARG A 175     -13.075  28.645   7.000
ATOM    857  CD  ARG A 175     -11.732  29.300   7.319
ATOM    858  NE  ARG A 175     -11.311  30.020   6.084
ATOM    859  CZ  ARG A 175     -11.869  31.226   5.768
ATOM    860  NH1 ARG A 175     -12.821  31.773   6.578
ATOM    861  NH2 ARG A 175     -11.498  31.871   4.624
ATOM    862  C   ARG A 175     -14.681  28.839   4.595
ATOM    863  O   ARG A 175     -15.463  29.618   5.135
ATOM    864  N   GLU A 176     -14.047  29.135   3.448
ATOM    865  CA  GLU A 176     -14.188  30.423   2.837
ATOM    866  CB  GLU A 176     -13.282  30.604   1.612
ATOM    867  CG  GLU A 176     -13.429  31.975   0.956
ATOM    868  CD  GLU A 176     -12.272  32.140  -0.012
ATOM    869  OE1 GLU A 176     -11.107  32.118   0.462
ATOM    870  OE2 GLU A 176     -12.535  32.288  -1.235
ATOM    871  C   GLU A 176     -15.611  30.599   2.413
ATOM    872  O   GLU A 176     -16.130  31.712   2.437
ATOM    873  N   LEU A 177     -16.260  29.501   1.977
ATOM    874  CA  LEU A 177     -17.618  29.566   1.510
ATOM    875  CB  LEU A 177     -18.112  28.256   0.865
ATOM    876  CG  LEU A 177     -19.572  28.348   0.376
ATOM    877  CD1 LEU A 177     -19.746  29.459  -0.675
ATOM    878  CD2 LEU A 177     -20.089  26.976  -0.092
ATOM    879  C   LEU A 177     -18.582  29.913   2.608
ATOM    880  O   LEU A 177     -19.434  30.783   2.436
ATOM    881  N   VAL A 178     -18.482  29.255   3.779
ATOM    882  CA  VAL A 178     -19.427  29.501   4.835
ATOM    883  CB  VAL A 178     -19.276  28.569   6.003
ATOM    884  CG1 VAL A 178     -19.536  27.137   5.506
ATOM    885  CG2 VAL A 178     -17.893  28.771   6.646
ATOM    886  C   VAL A 178     -19.259  30.899   5.325
ATOM    887  O   VAL A 178     -20.233  31.557   5.682
ATOM    888  N   ALA A 179     -18.005  31.385   5.360
ATOM    889  CA  ALA A 179     -17.703  32.686   5.879
ATOM    890  CB  ALA A 179     -16.196  32.997   5.855
ATOM    891  C   ALA A 179     -18.389  33.743   5.069
ATOM    892  O   ALA A 179     -18.948  34.690   5.621
ATOM    893  N   LEU A 180     -18.355  33.607   3.733
ATOM    894  CA  LEU A 180     -18.932  34.573   2.845
ATOM    895  CB  LEU A 180     -18.718  34.168   1.372
ATOM    896  CG  LEU A 180     -17.251  33.857   0.996
ATOM    897  CD1 LEU A 180     -17.118  33.483  -0.491
ATOM    898  CD2 LEU A 180     -16.298  34.985   1.416
ATOM    899  C   LEU A 180     -20.415  34.581   3.060
ATOM    900  O   LEU A 180     -21.031  35.638   3.184
ATOM    901  N   LEU A 181     -21.015  33.373   3.123
ATOM    902  CA  LEU A 181     -22.433  33.205   3.257
ATOM    903  CB  LEU A 181     -22.874  31.728   3.279
ATOM    904  CG  LEU A 181     -22.849  31.031   1.909
ATOM    905  CD1 LEU A 181     -23.293  29.563   2.007
ATOM    906  CD2 LEU A 181     -23.719  31.803   0.908
ATOM    907  C   LEU A 181     -22.896  33.782   4.552
ATOM    908  O   LEU A 181     -23.911  34.472   4.602
ATOM    909  N   VAL A 182     -22.173  33.487   5.642
ATOM    910  CA  VAL A 182     -22.564  33.960   6.935
ATOM    911  CB  VAL A 182     -21.806  33.269   8.041
ATOM    912  CG1 VAL A 182     -20.323  33.681   8.028
ATOM    913  CG2 VAL A 182     -22.544  33.534   9.357
ATOM    914  C   VAL A 182     -22.398  35.451   7.019
ATOM    915  O   VAL A 182     -23.258  36.150   7.555
ATOM    916  N   ARG A 183     -21.283  35.981   6.480
ATOM    917  CA  ARG A 183     -21.014  37.392   6.532
ATOM    918  CB  ARG A 183     -19.639  37.747   5.943
ATOM    919  CG  ARG A 183     -19.187  39.174   6.255
ATOM    920  CD  ARG A 183     -18.903  39.398   7.742
ATOM    921  NE  ARG A 183     -17.538  38.872   8.040
ATOM    922  CZ  ARG A 183     -17.354  37.564   8.386
ATOM    923  NH1 ARG A 183     -18.410  36.701   8.407
ATOM    924  NH2 ARG A 183     -16.105  37.120   8.717
ATOM    925  C   ARG A 183     -22.056  38.116   5.731
ATOM    926  O   ARG A 183     -22.602  39.130   6.161
ATOM    927  N   GLY A 184     -22.362  37.585   4.537
ATOM    928  CA  GLY A 184     -23.297  38.130   3.593
ATOM    929  C   GLY A 184     -24.706  38.061   4.110
ATOM    930  O   GLY A 184     -25.606  38.654   3.521
ATOM    931  N   SER A 185     -24.965  37.164   5.079
ATOM    932  CA  SER A 185     -26.264  36.933   5.662
ATOM    933  CB  SER A 185     -26.484  35.464   6.025
ATOM    934  OG  SER A 185     -26.503  34.693   4.836
ATOM    935  C   SER A 185     -26.582  37.731   6.894
ATOM    936  O   SER A 185     -27.639  37.508   7.481
ATOM    937  N   ALA A 186     -25.706  38.641   7.362
ATOM    938  CA  ALA A 186     -25.960  39.320   8.609
ATOM    939  CB  ALA A 186     -24.790  40.200   9.087
ATOM    940  C   ALA A 186     -27.172  40.205   8.498
ATOM    941  O   ALA A 186     -27.629  40.540   7.407
ATOM    942  N   ASP A 187     -27.729  40.604   9.660
ATOM    943  CA  ASP A 187     -28.869  41.481   9.709
ATOM    944  CB  ASP A 187     -28.724  42.703   8.775
ATOM    945  CG  ASP A 187     -27.549  43.569   9.202
ATOM    946  OD1 ASP A 187     -27.187  43.529  10.407
ATOM    947  OD2 ASP A 187     -26.994  44.285   8.323
ATOM    948  C   ASP A 187     -30.095  40.774   9.212
ATOM    949  O   ASP A 187     -31.069  41.427   8.838
ATOM    950  N   GLY A 188     -30.111  39.428   9.218
ATOM    951  CA  GLY A 188     -31.285  38.739   8.756
ATOM    952  C   GLY A 188     -31.348  38.887   7.266
ATOM    953  O   GLY A 188     -32.413  38.751   6.664
ATOM    954  N   ALA A 189     -30.194  39.177   6.635
ATOM    955  CA  ALA A 189     -30.115  39.402   5.217
ATOM    956  CB  ALA A 189     -28.888  40.233   4.802
ATOM    957  C   ALA A 189     -30.069  38.107   4.461
ATOM    958  O   ALA A 189     -29.760  37.050   5.009
ATOM    959  N   PHE A 190     -30.411  38.174   3.156
ATOM    960  CA  PHE A 190     -30.381  37.032   2.287
ATOM    961  CB  PHE A 190     -31.736  36.702   1.625
ATOM    962  CG  PHE A 190     -32.705  36.176   2.634
ATOM    963  CD1 PHE A 190     -33.472  37.020   3.405
ATOM    964  CD2 PHE A 190     -32.854  34.817   2.794
ATOM    965  CE1 PHE A 190     -34.362  36.508   4.321
ATOM    966  CE2 PHE A 190     -33.742  34.301   3.707
ATOM    967  CZ  PHE A 190     -34.501  35.149   4.476
ATOM    968  C   PHE A 190     -29.435  37.353   1.167
ATOM    969  O   PHE A 190     -29.235  38.519   0.826
ATOM    970  N   LEU A 191     -28.782  36.322   0.587
ATOM    971  CA  LEU A 191     -27.896  36.578  -0.512
ATOM    972  CB  LEU A 191     -26.454  36.897  -0.069
ATOM    973  CG  LEU A 191     -25.603  35.683   0.342
ATOM    974  CD1 LEU A 191     -24.372  36.126   1.142
ATOM    975  CD2 LEU A 191     -26.423  34.591   1.039
ATOM    976  C   LEU A 191     -27.909  35.374  -1.404
ATOM    977  O   LEU A 191     -28.256  34.274  -0.975
ATOM    978  N   ASP A 192     -27.547  35.564  -2.690
ATOM    979  CA  ASP A 192     -27.564  34.499  -3.660
ATOM    980  CB  ASP A 192     -27.735  35.022  -5.100
ATOM    981  CG  ASP A 192     -27.853  33.873  -6.099
ATOM    982  OD1 ASP A 192     -27.557  32.701  -5.743
ATOM    983  OD2 ASP A 192     -28.244  34.172  -7.259
ATOM    984  C   ASP A 192     -26.248  33.773  -3.594
ATOM    985  O   ASP A 192     -25.190  34.318  -3.903
ATOM    986  N   PRO A 193     -26.331  32.541  -3.170
ATOM    987  CA  PRO A 193     -25.224  31.633  -2.993
ATOM    988  CD  PRO A 193     -27.607  31.939  -2.829
ATOM    989  CB  PRO A 193     -25.803  30.443  -2.229
ATOM    990  CG  PRO A 193     -27.290  30.448  -2.622
ATOM    991  C   PRO A 193     -24.488  31.168  -4.224
ATOM    992  O   PRO A 193     -23.311  30.835  -4.100
ATOM    993  N   ARG A 194     -25.121  31.135  -5.410
ATOM    994  CA  ARG A 194     -24.518  30.476  -6.540
ATOM    995  CB  ARG A 194     -25.496  30.262  -7.709
ATOM    996  CG  ARG A 194     -26.227  31.508  -8.191
ATOM    997  CD  ARG A 194     -27.428  31.175  -9.078
ATOM    998  NE  ARG A 194     -28.132  32.448  -9.390
ATOM    999  CZ  ARG A 194     -27.735  33.206 -10.453
ATOM   1000  NH1 ARG A 194     -26.709  32.785 -11.248
ATOM   1001  NH2 ARG A 194     -28.363  34.388 -10.716
ATOM   1002  C   ARG A 194     -23.201  31.037  -7.007
ATOM   1003  O   ARG A 194     -22.316  30.235  -7.302
ATOM   1004  N   PRO A 195     -22.955  32.313  -7.098
ATOM   1005  CA  PRO A 195     -21.675  32.758  -7.579
ATOM   1006  CD  PRO A 195     -23.993  33.317  -7.248
ATOM   1007  CB  PRO A 195     -21.794  34.274  -7.695
ATOM   1008  CG  PRO A 195     -23.299  34.498  -7.948
ATOM   1009  C   PRO A 195     -20.625  32.272  -6.634
ATOM   1010  O   PRO A 195     -19.509  31.973  -7.056
ATOM   1011  N   LEU A 196     -20.990  32.168  -5.349
ATOM   1012  CA  LEU A 196     -20.106  31.728  -4.313
ATOM   1013  CB  LEU A 196     -20.788  31.749  -2.933
ATOM   1014  CG  LEU A 196     -21.292  33.129  -2.474
ATOM   1015  CD1 LEU A 196     -21.961  33.042  -1.098
ATOM   1016  CD2 LEU A 196     -20.166  34.171  -2.486
ATOM   1017  C   LEU A 196     -19.749  30.291  -4.539
ATOM   1018  O   LEU A 196     -18.591  29.902  -4.399
ATOM   1019  N   THR A 197     -20.754  29.462  -4.885
ATOM   1020  CA  THR A 197     -20.553  28.042  -5.004
ATOM   1021  CB  THR A 197     -21.822  27.251  -5.144
ATOM   1022  OG1 THR A 197     -22.533  27.641  -6.311
ATOM   1023  CG2 THR A 197     -22.682  27.467  -3.888
ATOM   1024  C   THR A 197     -19.673  27.714  -6.164
ATOM   1025  O   THR A 197     -18.903  26.758  -6.103
ATOM   1026  N   VAL A 198     -19.789  28.466  -7.272
ATOM   1027  CA  VAL A 198     -18.997  28.164  -8.430
ATOM   1028  CB  VAL A 198     -19.298  29.102  -9.559
ATOM   1029  CG1 VAL A 198     -18.398  28.763 -10.756
ATOM   1030  CG2 VAL A 198     -20.797  29.010  -9.874
ATOM   1031  C   VAL A 198     -17.546  28.314  -8.090
ATOM   1032  O   VAL A 198     -16.746  27.405  -8.311
ATOM   1033  N   VAL A 199     -17.169  29.462  -7.497
ATOM   1034  CA  VAL A 199     -15.784  29.706  -7.201
ATOM   1035  CB  VAL A 199     -15.463  31.120  -6.790
ATOM   1036  CG1 VAL A 199     -15.538  32.000  -8.048
ATOM   1037  CG2 VAL A 199     -16.444  31.578  -5.705
ATOM   1038  C   VAL A 199     -15.256  28.717  -6.208
ATOM   1039  O   VAL A 199     -14.088  28.344  -6.273
ATOM   1040  N   ALA A 200     -16.086  28.266  -5.251
ATOM   1041  CA  ALA A 200     -15.612  27.326  -4.274
ATOM   1042  CB  ALA A 200     -16.673  27.006  -3.209
ATOM   1043  C   ALA A 200     -15.219  26.024  -4.924
ATOM   1044  O   ALA A 200     -14.211  25.426  -4.548
ATOM   1045  N   VAL A 201     -16.038  25.522  -5.873
ATOM   1046  CA  VAL A 201     -15.798  24.280  -6.567
ATOM   1047  CB  VAL A 201     -17.017  23.782  -7.287
ATOM   1048  CG1 VAL A 201     -16.650  22.514  -8.077
ATOM   1049  CG2 VAL A 201     -18.129  23.577  -6.243
ATOM   1050  C   VAL A 201     -14.682  24.398  -7.563
ATOM   1051  O   VAL A 201     -13.896  23.469  -7.747
ATOM   1052  N   ALA A 202     -14.607  25.539  -8.268
ATOM   1053  CA  ALA A 202     -13.596  25.747  -9.262
ATOM   1054  CB  ALA A 202     -13.745  27.088 -10.002
ATOM   1055  C   ALA A 202     -12.264  25.749  -8.585
ATOM   1056  O   ALA A 202     -11.276  25.298  -9.154
ATOM   1057  N   ASN A 203     -12.193  26.306  -7.364
ATOM   1058  CA  ASN A 203     -10.950  26.385  -6.648
ATOM   1059  CB  ASN A 203     -11.031  27.239  -5.366
ATOM   1060  CG  ASN A 203     -11.020  28.704  -5.782
ATOM   1061  OD1 ASN A 203     -10.686  29.031  -6.920
ATOM   1062  ND2 ASN A 203     -11.372  29.615  -4.836
ATOM   1063  C   ASN A 203     -10.488  25.024  -6.267
ATOM   1064  O   ASN A 203      -9.291  24.743  -6.306
ATOM   1065  N   VAL A 204     -11.422  24.135  -5.886
ATOM   1066  CA  VAL A 204     -10.996  22.833  -5.481
ATOM   1067  CB  VAL A 204     -12.140  21.938  -5.116
ATOM   1068  CG1 VAL A 204     -11.586  20.529  -4.858
ATOM   1069  CG2 VAL A 204     -12.869  22.555  -3.910
ATOM   1070  C   VAL A 204     -10.271  22.216  -6.637
ATOM   1071  O   VAL A 204      -9.190  21.657  -6.471
ATOM   1072  N   MET A 205     -10.862  22.318  -7.843
ATOM   1073  CA  MET A 205     -10.312  21.790  -9.063
ATOM   1074  CB  MET A 205     -11.328  21.721 -10.206
ATOM   1075  CG  MET A 205     -12.469  20.756  -9.889
ATOM   1076  SD  MET A 205     -11.917  19.096  -9.391
ATOM   1077  CE  MET A 205     -11.118  18.682 -10.968
ATOM   1078  C   MET A 205      -9.133  22.565  -9.554
ATOM   1079  O   MET A 205      -8.265  22.006 -10.221
ATOM   1080  N   SER A 206      -9.105  23.882  -9.304
ATOM   1081  CA  SER A 206      -8.046  24.709  -9.793
ATOM   1082  CB  SER A 206      -8.250  26.195  -9.442
ATOM   1083  OG  SER A 206      -7.301  27.004 -10.119
ATOM   1084  C   SER A 206      -6.800  24.217  -9.138
ATOM   1085  O   SER A 206      -5.753  24.091  -9.768
ATOM   1086  N   ALA A 207      -6.894  23.930  -7.830
ATOM   1087  CA  ALA A 207      -5.777  23.432  -7.091
ATOM   1088  CB  ALA A 207      -6.066  23.346  -5.585
ATOM   1089  C   ALA A 207      -5.420  22.057  -7.565
ATOM   1090  O   ALA A 207      -4.245  21.725  -7.709
ATOM   1091  N   VAL A 208      -6.431  21.198  -7.804
ATOM   1092  CA  VAL A 208      -6.132  19.852  -8.194
ATOM   1093  CB  VAL A 208      -7.359  18.990  -8.308
ATOM   1094  CG1 VAL A 208      -6.947  17.614  -8.860
ATOM   1095  CG2 VAL A 208      -8.029  18.915  -6.925
ATOM   1096  C   VAL A 208      -5.435  19.855  -9.522
ATOM   1097  O   VAL A 208      -4.427  19.172  -9.703
ATOM   1098  N   CYS A 209      -6.004  20.581 -10.507
ATOM   1099  CA  CYS A 209      -5.457  20.641 -11.832
ATOM   1100  CB  CYS A 209      -6.478  21.162 -12.859
ATOM   1101  SG  CYS A 209      -7.860  19.999 -13.069
ATOM   1102  C   CYS A 209      -4.204  21.469 -11.969
ATOM   1103  O   CYS A 209      -3.231  21.029 -12.575
ATOM   1104  N   PHE A 210      -4.262  22.743 -11.533
ATOM   1105  CA  PHE A 210      -3.183  23.696 -11.632
ATOM   1106  CB  PHE A 210      -3.718  25.099 -11.922
ATOM   1107  CG  PHE A 210      -4.633  24.912 -13.084
ATOM   1108  CD1 PHE A 210      -4.161  24.420 -14.279
ATOM   1109  CD2 PHE A 210      -5.962  25.247 -12.981
ATOM   1110  CE1 PHE A 210      -5.006  24.247 -15.352
ATOM   1111  CE2 PHE A 210      -6.811  25.078 -14.052
ATOM   1112  CZ  PHE A 210      -6.334  24.577 -15.238
ATOM   1113  C   PHE A 210      -2.293  23.763 -10.425
ATOM   1114  O   PHE A 210      -1.128  24.137 -10.536
ATOM   1115  N   GLY A 211      -2.843  23.497  -9.223
ATOM   1116  CA  GLY A 211      -2.075  23.620  -8.015
ATOM   1117  C   GLY A 211      -2.159  25.036  -7.518
ATOM   1118  O   GLY A 211      -1.400  25.432  -6.633
ATOM   1119  N   CYS A 212      -3.075  25.844  -8.096
ATOM   1120  CA  CYS A 212      -3.251  27.209  -7.677
ATOM   1121  CB  CYS A 212      -2.774  28.227  -8.728
ATOM   1122  SG  CYS A 212      -3.017  29.952  -8.209
ATOM   1123  C   CYS A 212      -4.718  27.461  -7.471
ATOM   1124  O   CYS A 212      -5.550  26.967  -8.228
ATOM   1125  N   ARG A 213      -5.074  28.239  -6.425
ATOM   1126  CA  ARG A 213      -6.452  28.588  -6.196
ATOM   1127  CB  ARG A 213      -7.013  28.204  -4.816
ATOM   1128  CG  ARG A 213      -6.266  28.826  -3.638
ATOM   1129  CD  ARG A 213      -7.109  28.897  -2.366
ATOM   1130  NE  ARG A 213      -8.059  30.026  -2.562
ATOM   1131  CZ  ARG A 213      -9.296  29.997  -1.990
ATOM   1132  NH1 ARG A 213      -9.693  28.904  -1.277
ATOM   1133  NH2 ARG A 213     -10.126  31.072  -2.126
ATOM   1134  C   ARG A 213      -6.538  30.076  -6.306
ATOM   1135  O   ARG A 213      -5.541  30.776  -6.142
ATOM   1136  N   TYR A 214      -7.751  30.598  -6.581
ATOM   1137  CA  TYR A 214      -7.936  32.006  -6.806
ATOM   1138  CB  TYR A 214      -8.706  32.323  -8.099
ATOM   1139  CG  TYR A 214      -7.843  32.003  -9.271
ATOM   1140  CD1 TYR A 214      -7.823  30.738  -9.814
ATOM   1141  CD2 TYR A 214      -7.051  32.982  -9.824
ATOM   1142  CE1 TYR A 214      -7.025  30.455 -10.898
ATOM   1143  CE2 TYR A 214      -6.253  32.704 -10.907
ATOM   1144  CZ  TYR A 214      -6.238  31.441 -11.445
ATOM   1145  OH  TYR A 214      -5.415  31.161 -12.557
ATOM   1146  C   TYR A 214      -8.750  32.592  -5.700
ATOM   1147  O   TYR A 214      -9.508  31.897  -5.025
ATOM   1148  N   SER A 215      -8.566  33.907  -5.464
ATOM   1149  CA  SER A 215      -9.332  34.595  -4.469
ATOM   1150  CB  SER A 215      -8.830  36.019  -4.180
ATOM   1151  OG  SER A 215      -7.531  35.968  -3.611
ATOM   1152  C   SER A 215     -10.727  34.695  -4.996
ATOM   1153  O   SER A 215     -10.943  34.845  -6.196
ATOM   1154  N   HIS A 216     -11.711  34.630  -4.084
ATOM   1155  CA  HIS A 216     -13.097  34.677  -4.444
ATOM   1156  ND1 HIS A 216     -12.699  35.134  -1.194
ATOM   1157  CG  HIS A 216     -13.744  35.340  -2.069
ATOM   1158  CB  HIS A 216     -14.039  34.460  -3.245
ATOM   1159  NE2 HIS A 216     -13.780  36.938  -0.476
ATOM   1160  CD2 HIS A 216     -14.392  36.447  -1.614
ATOM   1161  CE1 HIS A 216     -12.767  36.118  -0.262
ATOM   1162  C   HIS A 216     -13.351  36.010  -5.060
ATOM   1163  O   HIS A 216     -14.284  36.184  -5.840
ATOM   1164  N   ASP A 217     -12.545  37.003  -4.654
ATOM   1165  CA  ASP A 217     -12.616  38.349  -5.141
ATOM   1166  CB  ASP A 217     -11.752  39.300  -4.300
ATOM   1167  CG  ASP A 217     -12.365  39.346  -2.909
ATOM   1168  OD1 ASP A 217     -13.606  39.540  -2.824
ATOM   1169  OD2 ASP A 217     -11.605  39.189  -1.917
ATOM   1170  C   ASP A 217     -12.153  38.439  -6.572
ATOM   1171  O   ASP A 217     -12.656  39.268  -7.328
ATOM   1172  N   ASP A 218     -11.183  37.595  -6.989
ATOM   1173  CA  ASP A 218     -10.561  37.706  -8.288
ATOM   1174  CB  ASP A 218      -9.591  36.540  -8.562
ATOM   1175  CG  ASP A 218      -8.690  36.883  -9.740
ATOM   1176  OD1 ASP A 218      -9.043  37.813 -10.511
ATOM   1177  OD2 ASP A 218      -7.634  36.211  -9.885
ATOM   1178  C   ASP A 218     -11.585  37.752  -9.387
ATOM   1179  O   ASP A 218     -12.257  36.768  -9.689
ATOM   1180  N   PRO A 219     -11.713  38.912  -9.987
ATOM   1181  CA  PRO A 219     -12.636  39.173 -11.060
ATOM   1182  CD  PRO A 219     -11.015  40.107  -9.544
ATOM   1183  CB  PRO A 219     -12.619  40.689 -11.261
ATOM   1184  CG  PRO A 219     -11.274  41.133 -10.661
ATOM   1185  C   PRO A 219     -12.402  38.428 -12.341
ATOM   1186  O   PRO A 219     -13.375  37.967 -12.936
ATOM   1187  N   GLU A 220     -11.141  38.286 -12.798
ATOM   1188  CA  GLU A 220     -10.960  37.652 -14.073
ATOM   1189  CB  GLU A 220      -9.550  37.771 -14.699
ATOM   1190  CG  GLU A 220      -8.375  37.167 -13.929
ATOM   1191  CD  GLU A 220      -7.144  37.336 -14.819
ATOM   1192  OE1 GLU A 220      -7.091  36.672 -15.888
ATOM   1193  OE2 GLU A 220      -6.247  38.138 -14.444
ATOM   1194  C   GLU A 220     -11.348  36.213 -13.971
ATOM   1195  O   GLU A 220     -11.809  35.619 -14.944
ATOM   1196  N   PHE A 221     -11.111  35.602 -12.799
ATOM   1197  CA  PHE A 221     -11.439  34.228 -12.560
ATOM   1198  CB  PHE A 221     -10.750  33.708 -11.278
ATOM   1199  CG  PHE A 221     -11.034  32.256 -11.084
ATOM   1200  CD1 PHE A 221     -10.541  31.319 -11.966
ATOM   1201  CD2 PHE A 221     -11.754  31.825  -9.995
ATOM   1202  CE1 PHE A 221     -10.791  29.978 -11.780
ATOM   1203  CE2 PHE A 221     -12.006  30.487  -9.803
ATOM   1204  CZ  PHE A 221     -11.527  29.561 -10.699
ATOM   1205  C   PHE A 221     -12.926  34.052 -12.463
ATOM   1206  O   PHE A 221     -13.481  33.091 -12.993
ATOM   1207  N   ARG A 222     -13.622  34.971 -11.769
ATOM   1208  CA  ARG A 222     -15.041  34.830 -11.617
ATOM   1209  CB  ARG A 222     -15.654  35.771 -10.563
ATOM   1210  CG  ARG A 222     -15.407  37.258 -10.791
ATOM   1211  CD  ARG A 222     -15.695  38.103  -9.550
ATOM   1212  NE  ARG A 222     -17.152  37.999  -9.271
ATOM   1213  CZ  ARG A 222     -18.021  38.860  -9.877
ATOM   1214  NH1 ARG A 222     -17.555  39.796 -10.756
ATOM   1215  NH2 ARG A 222     -19.355  38.784  -9.599
ATOM   1216  C   ARG A 222     -15.695  35.004 -12.952
ATOM   1217  O   ARG A 222     -16.707  34.365 -13.238
ATOM   1218  N   GLU A 223     -15.129  35.882 -13.802
ATOM   1219  CA  GLU A 223     -15.647  36.161 -15.114
ATOM   1220  CB  GLU A 223     -14.832  37.244 -15.835
ATOM   1221  CG  GLU A 223     -15.194  37.355 -17.313
ATOM   1222  CD  GLU A 223     -16.672  37.694 -17.383
ATOM   1223  OE1 GLU A 223     -17.184  38.319 -16.417
ATOM   1224  OE2 GLU A 223     -17.310  37.328 -18.404
ATOM   1225  C   GLU A 223     -15.595  34.931 -15.968
ATOM   1226  O   GLU A 223     -16.559  34.591 -16.650
ATOM   1227  N   LEU A 224     -14.466  34.207 -15.910
ATOM   1228  CA  LEU A 224     -14.192  33.039 -16.698
ATOM   1229  CB  LEU A 224     -12.793  32.495 -16.326
ATOM   1230  CG  LEU A 224     -12.336  31.190 -17.003
ATOM   1231  CD1 LEU A 224     -12.985  29.961 -16.348
ATOM   1232  CD2 LEU A 224     -12.529  31.256 -18.527
ATOM   1233  C   LEU A 224     -15.259  32.022 -16.405
ATOM   1234  O   LEU A 224     -15.710  31.302 -17.292
ATOM   1235  N   LEU A 225     -15.648  31.924 -15.127
ATOM   1236  CA  LEU A 225     -16.652  31.057 -14.565
ATOM   1237  CB  LEU A 225     -16.466  30.815 -13.061
ATOM   1238  CG  LEU A 225     -15.202  30.004 -12.733
ATOM   1239  CD1 LEU A 225     -15.108  29.714 -11.228
ATOM   1240  CD2 LEU A 225     -15.119  28.729 -13.589
ATOM   1241  C   LEU A 225     -18.075  31.504 -14.763
ATOM   1242  O   LEU A 225     -18.980  30.765 -14.390
ATOM   1243  N   SER A 226     -18.317  32.760 -15.182
ATOM   1244  CA  SER A 226     -19.635  33.355 -15.249
ATOM   1245  CB  SER A 226     -19.544  34.881 -15.416
ATOM   1246  OG  SER A 226     -20.840  35.455 -15.480
ATOM   1247  C   SER A 226     -20.515  32.847 -16.366
ATOM   1248  O   SER A 226     -21.690  33.198 -16.418
ATOM   1249  N   HIS A 227     -19.962  32.110 -17.340
ATOM   1250  CA  HIS A 227     -20.606  31.652 -18.549
ATOM   1251  ND1 HIS A 227     -20.034  34.124 -20.472
ATOM   1252  CG  HIS A 227     -19.235  33.151 -19.916
ATOM   1253  CB  HIS A 227     -19.657  31.727 -19.744
ATOM   1254  NE2 HIS A 227     -18.152  35.128 -19.845
ATOM   1255  CD2 HIS A 227     -18.089  33.781 -19.539
ATOM   1256  CE1 HIS A 227     -19.338  35.286 -20.404
ATOM   1257  C   HIS A 227     -21.325  30.327 -18.569
ATOM   1258  O   HIS A 227     -21.882  29.981 -19.609
ATOM   1259  N   ASN A 228     -21.309  29.525 -17.495
ATOM   1260  CA  ASN A 228     -21.746  28.150 -17.537
ATOM   1261  CB  ASN A 228     -21.851  27.547 -16.127
ATOM   1262  CG  ASN A 228     -20.494  27.602 -15.456
ATOM   1263  OD1 ASN A 228     -19.515  28.050 -16.047
ATOM   1264  ND2 ASN A 228     -20.436  27.135 -14.179
ATOM   1265  C   ASN A 228     -23.095  27.972 -18.188
ATOM   1266  O   ASN A 228     -23.329  26.961 -18.851
ATOM   1267  N   GLU A 229     -24.038  28.908 -17.999
ATOM   1268  CA  GLU A 229     -25.349  28.759 -18.568
ATOM   1269  CB  GLU A 229     -26.276  29.907 -18.144
ATOM   1270  CG  GLU A 229     -27.713  29.749 -18.632
ATOM   1271  CD  GLU A 229     -28.507  30.925 -18.084
ATOM   1272  OE1 GLU A 229     -28.164  31.391 -16.967
ATOM   1273  OE2 GLU A 229     -29.460  31.373 -18.773
ATOM   1274  C   GLU A 229     -25.285  28.744 -20.072
ATOM   1275  O   GLU A 229     -25.926  27.917 -20.720
ATOM   1276  N   GLU A 230     -24.481  29.637 -20.678
ATOM   1277  CA  GLU A 230     -24.411  29.732 -22.111
ATOM   1278  CB  GLU A 230     -23.451  30.826 -22.630
ATOM   1279  CG  GLU A 230     -23.957  32.265 -22.487
ATOM   1280  CD  GLU A 230     -23.542  32.815 -21.128
ATOM   1281  OE1 GLU A 230     -23.758  32.112 -20.107
ATOM   1282  OE2 GLU A 230     -23.002  33.953 -21.098
ATOM   1283  C   GLU A 230     -23.911  28.436 -22.678
ATOM   1284  O   GLU A 230     -24.226  28.095 -23.817
ATOM   1285  N   PHE A 231     -23.053  27.724 -21.924
ATOM   1286  CA  PHE A 231     -22.461  26.490 -22.363
ATOM   1287  CB  PHE A 231     -21.385  25.992 -21.376
ATOM   1288  CG  PHE A 231     -20.722  24.780 -21.940
ATOM   1289  CD1 PHE A 231     -19.650  24.912 -22.792
ATOM   1290  CD2 PHE A 231     -21.164  23.515 -21.615
ATOM   1291  CE1 PHE A 231     -19.031  23.802 -23.317
ATOM   1292  CE2 PHE A 231     -20.549  22.400 -22.137
ATOM   1293  CZ  PHE A 231     -19.480  22.545 -22.991
ATOM   1294  C   PHE A 231     -23.491  25.405 -22.502
ATOM   1295  O   PHE A 231     -23.545  24.712 -23.515
ATOM   1296  N   GLY A 232     -24.331  25.220 -21.469
ATOM   1297  CA  GLY A 232     -25.321  24.178 -21.448
ATOM   1298  C   GLY A 232     -26.386  24.429 -22.463
ATOM   1299  O   GLY A 232     -26.922  23.493 -23.053
ATOM   1300  N   ARG A 233     -26.756  25.706 -22.652
ATOM   1301  CA  ARG A 233     -27.814  26.057 -23.553
ATOM   1302  CB  ARG A 233     -28.110  27.572 -23.554
ATOM   1303  CG  ARG A 233     -28.583  28.096 -22.191
ATOM   1304  CD  ARG A 233     -29.080  29.546 -22.194
ATOM   1305  NE  ARG A 233     -27.911  30.429 -22.469
ATOM   1306  CZ  ARG A 233     -28.060  31.785 -22.514
ATOM   1307  NH1 ARG A 233     -29.275  32.358 -22.276
ATOM   1308  NH2 ARG A 233     -26.982  32.571 -22.804
ATOM   1309  C   ARG A 233     -27.419  25.677 -24.948
ATOM   1310  O   ARG A 233     -28.250  25.239 -25.743
ATOM   1311  N   THR A 234     -26.139  25.879 -25.305
ATOM   1312  CA  THR A 234     -25.732  25.576 -26.647
ATOM   1313  CB  THR A 234     -24.356  26.081 -26.985
ATOM   1314  OG1 THR A 234     -23.411  25.604 -26.043
ATOM   1315  CG2 THR A 234     -24.357  27.615 -27.020
ATOM   1316  C   THR A 234     -25.756  24.106 -26.962
ATOM   1317  O   THR A 234     -26.321  23.708 -27.977
ATOM   1318  N   VAL A 235     -25.085  23.274 -26.138
ATOM   1319  CA  VAL A 235     -24.974  21.850 -26.338
ATOM   1320  CB  VAL A 235     -23.726  21.267 -25.739
ATOM   1321  CG1 VAL A 235     -22.507  21.862 -26.470
ATOM   1322  CG2 VAL A 235     -23.741  21.532 -24.226
ATOM   1323  C   VAL A 235     -26.162  21.060 -25.852
ATOM   1324  O   VAL A 235     -26.411  19.955 -26.335
ATOM   1325  N   GLY A 236     -26.913  21.577 -24.863
ATOM   1326  CA  GLY A 236     -27.959  20.805 -24.241
ATOM   1327  C   GLY A 236     -28.916  20.261 -25.258
ATOM   1328  O   GLY A 236     -29.242  20.912 -26.249
ATOM   1329  N   ALA A 237     -29.397  19.021 -25.008
ATOM   1330  CA  ALA A 237     -30.327  18.390 -25.897
ATOM   1331  CB  ALA A 237     -30.728  16.977 -25.442
ATOM   1332  C   ALA A 237     -31.562  19.224 -25.884
ATOM   1333  O   ALA A 237     -32.134  19.490 -24.827
ATOM   1334  N   GLY A 238     -32.041  19.600 -27.083
ATOM   1335  CA  GLY A 238     -33.189  20.447 -27.205
ATOM   1336  C   GLY A 238     -32.740  21.740 -27.807
ATOM   1337  O   GLY A 238     -33.532  22.448 -28.430
ATOM   1338  N   SER A 239     -31.436  22.056 -27.682
ATOM   1339  CA  SER A 239     -30.926  23.305 -28.176
ATOM   1340  CB  SER A 239     -29.454  23.551 -27.806
ATOM   1341  OG  SER A 239     -29.025  24.799 -28.328
ATOM   1342  C   SER A 239     -31.058  23.357 -29.674
ATOM   1343  O   SER A 239     -30.938  22.352 -30.372
ATOM   1344  N   LEU A 240     -31.431  24.557 -30.167
ATOM   1345  CA  LEU A 240     -31.626  24.920 -31.545
ATOM   1346  CB  LEU A 240     -32.684  26.013 -31.733
ATOM   1347  CG  LEU A 240     -34.087  25.515 -31.333
ATOM   1348  CD1 LEU A 240     -35.161  26.576 -31.609
ATOM   1349  CD2 LEU A 240     -34.418  24.163 -31.989
ATOM   1350  C   LEU A 240     -30.384  25.303 -32.302
ATOM   1351  O   LEU A 240     -30.398  25.307 -33.532
ATOM   1352  N   VAL A 241     -29.295  25.689 -31.610
ATOM   1353  CA  VAL A 241     -28.148  26.265 -32.258
ATOM   1354  CB  VAL A 241     -26.994  26.425 -31.314
ATOM   1355  CG1 VAL A 241     -25.789  26.961 -32.105
ATOM   1356  CG2 VAL A 241     -27.442  27.322 -30.147
ATOM   1357  C   VAL A 241     -27.671  25.408 -33.396
ATOM   1358  O   VAL A 241     -27.524  25.893 -34.517
ATOM   1359  N   ASP A 242     -27.417  24.115 -33.148
ATOM   1360  CA  ASP A 242     -26.883  23.225 -34.143
ATOM   1361  CB  ASP A 242     -26.545  21.875 -33.499
ATOM   1362  CG  ASP A 242     -25.614  22.159 -32.328
ATOM   1363  OD1 ASP A 242     -24.542  22.779 -32.554
ATOM   1364  OD2 ASP A 242     -25.980  21.782 -31.183
ATOM   1365  C   ASP A 242     -27.847  22.918 -35.260
ATOM   1366  O   ASP A 242     -27.550  23.145 -36.431
ATOM   1367  N   VAL A 243     -29.045  22.403 -34.913
ATOM   1368  CA  VAL A 243     -30.006  21.900 -35.869
ATOM   1369  CB  VAL A 243     -31.097  21.073 -35.254
ATOM   1370  CG1 VAL A 243     -30.461  19.783 -34.707
ATOM   1371  CG2 VAL A 243     -31.826  21.907 -34.186
ATOM   1372  C   VAL A 243     -30.624  22.971 -36.719
ATOM   1373  O   VAL A 243     -31.057  22.703 -37.839
ATOM   1374  N   MET A 244     -30.788  24.164 -36.125
ATOM   1375  CA  MET A 244     -31.320  25.430 -36.565
ATOM   1376  CB  MET A 244     -32.142  26.199 -35.528
ATOM   1377  CG  MET A 244     -33.559  25.640 -35.419
ATOM   1378  SD  MET A 244     -34.746  26.783 -34.658
ATOM   1379  CE  MET A 244     -36.201  25.736 -34.938
ATOM   1380  C   MET A 244     -30.387  26.405 -37.245
ATOM   1381  O   MET A 244     -30.777  27.569 -37.219
ATOM   1382  N   PRO A 245     -29.189  26.135 -37.721
ATOM   1383  CA  PRO A 245     -28.237  27.146 -38.150
ATOM   1384  CD  PRO A 245     -28.899  24.848 -38.325
ATOM   1385  CB  PRO A 245     -27.207  26.419 -39.017
ATOM   1386  CG  PRO A 245     -27.418  24.928 -38.713
ATOM   1387  C   PRO A 245     -28.745  28.382 -38.859
ATOM   1388  O   PRO A 245     -28.064  29.404 -38.783
ATOM   1389  N   TRP A 246     -29.903  28.351 -39.540
ATOM   1390  CA  TRP A 246     -30.424  29.516 -40.201
ATOM   1391  CB  TRP A 246     -31.794  29.252 -40.861
ATOM   1392  CG  TRP A 246     -32.884  28.744 -39.934
ATOM   1393  CD2 TRP A 246     -33.970  29.535 -39.407
ATOM   1394  CD1 TRP A 246     -33.087  27.475 -39.474
ATOM   1395  NE1 TRP A 246     -34.216  27.426 -38.691
ATOM   1396  CE2 TRP A 246     -34.773  28.683 -38.643
ATOM   1397  CE3 TRP A 246     -34.277  30.855 -39.553
ATOM   1398  CZ2 TRP A 246     -35.894  29.145 -38.012
ATOM   1399  CZ3 TRP A 246     -35.408  31.314 -38.911
ATOM   1400  CH2 TRP A 246     -36.203  30.478 -38.155
ATOM   1401  C   TRP A 246     -30.586  30.609 -39.180
ATOM   1402  O   TRP A 246     -30.562  31.790 -39.519
ATOM   1403  N   LEU A 247     -30.752  30.234 -37.899
ATOM   1404  CA  LEU A 247     -30.967  31.150 -36.809
ATOM   1405  CB  LEU A 247     -31.215  30.450 -35.465
ATOM   1406  CG  LEU A 247     -32.577  29.736 -35.397
ATOM   1407  CD1 LEU A 247     -32.775  29.061 -34.031
ATOM   1408  CD2 LEU A 247     -33.726  30.694 -35.756
ATOM   1409  C   LEU A 247     -29.792  32.070 -36.658
ATOM   1410  O   LEU A 247     -29.905  33.139 -36.061
ATOM   1411  N   GLN A 248     -28.616  31.644 -37.138
ATOM   1412  CA  GLN A 248     -27.409  32.419 -37.070
ATOM   1413  CB  GLN A 248     -26.193  31.635 -37.582
ATOM   1414  CG  GLN A 248     -25.925  30.376 -36.761
ATOM   1415  CD  GLN A 248     -25.865  30.794 -35.300
ATOM   1416  OE1 GLN A 248     -25.346  31.856 -34.960
ATOM   1417  NE2 GLN A 248     -26.427  29.938 -34.405
ATOM   1418  C   GLN A 248     -27.549  33.664 -37.902
ATOM   1419  O   GLN A 248     -26.910  34.679 -37.631
ATOM   1420  N   TYR A 249     -28.372  33.614 -38.963
ATOM   1421  CA  TYR A 249     -28.482  34.713 -39.882
ATOM   1422  CB  TYR A 249     -29.296  34.375 -41.138
ATOM   1423  CG  TYR A 249     -28.370  33.506 -41.908
ATOM   1424  CD1 TYR A 249     -27.338  34.077 -42.615
ATOM   1425  CD2 TYR A 249     -28.512  32.136 -41.918
ATOM   1426  CE1 TYR A 249     -26.464  33.294 -43.327
ATOM   1427  CE2 TYR A 249     -27.640  31.347 -42.628
ATOM   1428  CZ  TYR A 249     -26.613  31.926 -43.333
ATOM   1429  OH  TYR A 249     -25.712  31.126 -44.064
ATOM   1430  C   TYR A 249     -28.989  35.986 -39.265
ATOM   1431  O   TYR A 249     -28.492  37.054 -39.618
ATOM   1432  N   PHE A 250     -29.987  35.950 -38.357
ATOM   1433  CA  PHE A 250     -30.447  37.208 -37.822
ATOM   1434  CB  PHE A 250     -31.865  37.600 -38.287
ATOM   1435  CG  PHE A 250     -32.802  36.521 -37.878
ATOM   1436  CD1 PHE A 250     -32.892  35.369 -38.623
ATOM   1437  CD2 PHE A 250     -33.595  36.660 -36.763
ATOM   1438  CE1 PHE A 250     -33.755  34.365 -38.255
ATOM   1439  CE2 PHE A 250     -34.460  35.658 -36.390
ATOM   1440  CZ  PHE A 250     -34.540  34.507 -37.136
ATOM   1441  C   PHE A 250     -30.403  37.182 -36.320
ATOM   1442  O   PHE A 250     -30.154  36.148 -35.701
ATOM   1443  N   PRO A 251     -30.604  38.338 -35.729
ATOM   1444  CA  PRO A 251     -30.535  38.470 -34.300
ATOM   1445  CD  PRO A 251     -30.277  39.584 -36.401
ATOM   1446  CB  PRO A 251     -30.568  39.969 -34.015
ATOM   1447  CG  PRO A 251     -29.948  40.587 -35.281
ATOM   1448  C   PRO A 251     -31.601  37.707 -33.586
ATOM   1449  O   PRO A 251     -32.768  37.813 -33.959
ATOM   1450  N   ASN A 252     -31.207  36.943 -32.549
ATOM   1451  CA  ASN A 252     -32.123  36.200 -31.739
ATOM   1452  CB  ASN A 252     -32.906  35.114 -32.508
ATOM   1453  CG  ASN A 252     -31.962  34.086 -33.117
ATOM   1454  OD1 ASN A 252     -31.411  33.237 -32.422
ATOM   1455  ND2 ASN A 252     -31.791  34.138 -34.465
ATOM   1456  C   ASN A 252     -31.310  35.591 -30.639
ATOM   1457  O   ASN A 252     -30.080  35.615 -30.693
ATOM   1458  N   PRO A 253     -31.945  35.054 -29.631
ATOM   1459  CA  PRO A 253     -31.208  34.502 -28.532
ATOM   1460  CD  PRO A 253     -33.269  35.501 -29.229
ATOM   1461  CB  PRO A 253     -32.245  34.156 -27.469
ATOM   1462  CG  PRO A 253     -33.367  35.181 -27.725
ATOM   1463  C   PRO A 253     -30.349  33.353 -28.948
ATOM   1464  O   PRO A 253     -29.315  33.129 -28.321
ATOM   1465  N   VAL A 254     -30.757  32.587 -29.973
ATOM   1466  CA  VAL A 254     -29.966  31.470 -30.396
ATOM   1467  CB  VAL A 254     -30.615  30.623 -31.440
ATOM   1468  CG1 VAL A 254     -29.611  29.532 -31.854
ATOM   1469  CG2 VAL A 254     -31.938  30.083 -30.874
ATOM   1470  C   VAL A 254     -28.698  31.969 -30.992
ATOM   1471  O   VAL A 254     -27.642  31.359 -30.838
ATOM   1472  N   ARG A 255     -28.788  33.070 -31.749
ATOM   1473  CA  ARG A 255     -27.630  33.631 -32.375
ATOM   1474  CB  ARG A 255     -28.025  34.781 -33.321
ATOM   1475  CG  ARG A 255     -26.950  35.311 -34.278
ATOM   1476  CD  ARG A 255     -26.014  36.343 -33.645
ATOM   1477  NE  ARG A 255     -25.543  37.262 -34.723
ATOM   1478  CZ  ARG A 255     -25.576  38.602 -34.462
ATOM   1479  NH1 ARG A 255     -25.811  39.017 -33.185
ATOM   1480  NH2 ARG A 255     -25.436  39.519 -35.463
ATOM   1481  C   ARG A 255     -26.732  34.140 -31.287
ATOM   1482  O   ARG A 255     -25.516  33.960 -31.331
ATOM   1483  N   THR A 256     -27.328  34.778 -30.261
ATOM   1484  CA  THR A 256     -26.532  35.385 -29.231
ATOM   1485  CB  THR A 256     -27.318  36.269 -28.300
ATOM   1486  OG1 THR A 256     -26.428  37.092 -27.566
ATOM   1487  CG2 THR A 256     -28.158  35.414 -27.335
ATOM   1488  C   THR A 256     -25.796  34.354 -28.425
ATOM   1489  O   THR A 256     -24.605  34.510 -28.164
ATOM   1490  N   VAL A 257     -26.474  33.255 -28.033
ATOM   1491  CA  VAL A 257     -25.874  32.253 -27.188
ATOM   1492  CB  VAL A 257     -26.805  31.120 -26.868
ATOM   1493  CG1 VAL A 257     -25.960  29.982 -26.286
ATOM   1494  CG2 VAL A 257     -27.897  31.607 -25.903
ATOM   1495  C   VAL A 257     -24.684  31.629 -27.846
ATOM   1496  O   VAL A 257     -23.646  31.444 -27.215
ATOM   1497  N   PHE A 258     -24.802  31.279 -29.136
ATOM   1498  CA  PHE A 258     -23.748  30.597 -29.827
ATOM   1499  CB  PHE A 258     -24.197  30.211 -31.249
ATOM   1500  CG  PHE A 258     -23.107  29.501 -31.968
ATOM   1501  CD1 PHE A 258     -22.712  28.237 -31.593
ATOM   1502  CD2 PHE A 258     -22.509  30.094 -33.058
ATOM   1503  CE1 PHE A 258     -21.711  27.588 -32.276
ATOM   1504  CE2 PHE A 258     -21.509  29.450 -33.745
ATOM   1505  CZ  PHE A 258     -21.110  28.193 -33.353
ATOM   1506  C   PHE A 258     -22.527  31.467 -29.891
ATOM   1507  O   PHE A 258     -21.410  31.004 -29.659
ATOM   1508  N   ARG A 259     -22.702  32.764 -30.201
ATOM   1509  CA  ARG A 259     -21.561  33.628 -30.312
ATOM   1510  CB  ARG A 259     -21.922  35.047 -30.770
ATOM   1511  CG  ARG A 259     -22.325  35.102 -32.244
ATOM   1512  CD  ARG A 259     -22.657  36.511 -32.731
ATOM   1513  NE  ARG A 259     -22.866  36.433 -34.204
ATOM   1514  CZ  ARG A 259     -22.655  37.534 -34.982
ATOM   1515  NH1 ARG A 259     -22.225  38.700 -34.416
ATOM   1516  NH2 ARG A 259     -22.865  37.474 -36.329
ATOM   1517  C   ARG A 259     -20.872  33.723 -28.987
ATOM   1518  O   ARG A 259     -19.644  33.695 -28.919
ATOM   1519  N   GLU A 260     -21.651  33.837 -27.895
ATOM   1520  CA  GLU A 260     -21.099  33.945 -26.573
ATOM   1521  CB  GLU A 260     -22.190  34.178 -25.515
ATOM   1522  CG  GLU A 260     -22.887  35.537 -25.651
ATOM   1523  CD  GLU A 260     -24.144  35.515 -24.792
ATOM   1524  OE1 GLU A 260     -24.645  34.393 -24.516
ATOM   1525  OE2 GLU A 260     -24.624  36.614 -24.408
ATOM   1526  C   GLU A 260     -20.404  32.655 -26.264
ATOM   1527  O   GLU A 260     -19.352  32.630 -25.625
ATOM   1528  N   PHE A 261     -20.988  31.544 -26.746
ATOM   1529  CA  PHE A 261     -20.500  30.219 -26.503
ATOM   1530  CB  PHE A 261     -21.407  29.188 -27.198
ATOM   1531  CG  PHE A 261     -20.925  27.801 -26.966
ATOM   1532  CD1 PHE A 261     -21.069  27.210 -25.731
ATOM   1533  CD2 PHE A 261     -20.363  27.079 -27.994
ATOM   1534  CE1 PHE A 261     -20.638  25.922 -25.526
ATOM   1535  CE2 PHE A 261     -19.931  25.790 -27.795
ATOM   1536  CZ  PHE A 261     -20.065  25.213 -26.555
ATOM   1537  C   PHE A 261     -19.105  30.116 -27.043
ATOM   1538  O   PHE A 261     -18.201  29.627 -26.368
ATOM   1539  N   GLU A 262     -18.889  30.600 -28.275
ATOM   1540  CA  GLU A 262     -17.588  30.543 -28.872
ATOM   1541  CB  GLU A 262     -17.600  31.048 -30.324
ATOM   1542  CG  GLU A 262     -18.375  30.102 -31.243
ATOM   1543  CD  GLU A 262     -18.544  30.766 -32.601
ATOM   1544  OE1 GLU A 262     -19.357  31.726 -32.678
ATOM   1545  OE2 GLU A 262     -17.875  30.331 -33.573
ATOM   1546  C   GLU A 262     -16.658  31.393 -28.060
ATOM   1547  O   GLU A 262     -15.497  31.041 -27.852
ATOM   1548  N   GLN A 263     -17.162  32.534 -27.556
ATOM   1549  CA  GLN A 263     -16.364  33.459 -26.799
ATOM   1550  CB  GLN A 263     -17.210  34.640 -26.297
ATOM   1551  CG  GLN A 263     -16.452  35.602 -25.383
ATOM   1552  CD  GLN A 263     -15.679  36.572 -26.256
ATOM   1553  OE1 GLN A 263     -14.793  36.179 -27.011
ATOM   1554  NE2 GLN A 263     -16.032  37.881 -26.155
ATOM   1555  C   GLN A 263     -15.833  32.786 -25.568
ATOM   1556  O   GLN A 263     -14.648  32.885 -25.253
ATOM   1557  N   LEU A 264     -16.715  32.070 -24.847
ATOM   1558  CA  LEU A 264     -16.420  31.415 -23.599
ATOM   1559  CB  LEU A 264     -17.712  30.764 -23.062
ATOM   1560  CG  LEU A 264     -17.614  29.861 -21.815
ATOM   1561  CD1 LEU A 264     -16.957  28.500 -22.107
ATOM   1562  CD2 LEU A 264     -16.974  30.607 -20.643
ATOM   1563  C   LEU A 264     -15.399  30.338 -23.790
ATOM   1564  O   LEU A 264     -14.436  30.236 -23.029
ATOM   1565  N   ASN A 265     -15.585  29.503 -24.826
ATOM   1566  CA  ASN A 265     -14.710  28.391 -25.062
ATOM   1567  CB  ASN A 265     -15.149  27.528 -26.258
ATOM   1568  CG  ASN A 265     -16.464  26.844 -25.906
ATOM   1569  OD1 ASN A 265     -16.586  26.181 -24.877
ATOM   1570  ND2 ASN A 265     -17.483  27.016 -26.789
ATOM   1571  C   ASN A 265     -13.360  28.932 -25.378
ATOM   1572  O   ASN A 265     -12.343  28.340 -25.017
ATOM   1573  N   ARG A 266     -13.330  30.073 -26.086
ATOM   1574  CA  ARG A 266     -12.083  30.673 -26.450
ATOM   1575  CB  ARG A 266     -12.227  31.993 -27.226
ATOM   1576  CG  ARG A 266     -12.919  31.875 -28.584
ATOM   1577  CD  ARG A 266     -12.817  33.159 -29.411
ATOM   1578  NE  ARG A 266     -13.537  32.950 -30.699
ATOM   1579  CZ  ARG A 266     -14.854  33.294 -30.803
ATOM   1580  NH1 ARG A 266     -15.505  33.831 -29.730
ATOM   1581  NH2 ARG A 266     -15.514  33.108 -31.984
ATOM   1582  C   ARG A 266     -11.370  31.040 -25.189
ATOM   1583  O   ARG A 266     -10.162  30.852 -25.074
ATOM   1584  N   ASN A 267     -12.113  31.594 -24.212
ATOM   1585  CA  ASN A 267     -11.541  32.060 -22.981
ATOM   1586  CB  ASN A 267     -12.581  32.762 -22.083
ATOM   1587  CG  ASN A 267     -12.981  34.097 -22.702
ATOM   1588  OD1 ASN A 267     -12.301  34.620 -23.584
ATOM   1589  ND2 ASN A 267     -14.109  34.679 -22.210
ATOM   1590  C   ASN A 267     -10.984  30.916 -22.188
ATOM   1591  O   ASN A 267      -9.889  31.019 -21.635
ATOM   1592  N   PHE A 268     -11.725  29.793 -22.102
ATOM   1593  CA  PHE A 268     -11.280  28.655 -21.344
ATOM   1594  CB  PHE A 268     -12.279  27.484 -21.316
ATOM   1595  CG  PHE A 268     -13.113  27.578 -20.089
ATOM   1596  CD1 PHE A 268     -14.089  28.533 -19.937
ATOM   1597  CD2 PHE A 268     -12.906  26.662 -19.081
ATOM   1598  CE1 PHE A 268     -14.838  28.577 -18.784
ATOM   1599  CE2 PHE A 268     -13.651  26.702 -17.929
ATOM   1600  CZ  PHE A 268     -14.621  27.663 -17.779
ATOM   1601  C   PHE A 268     -10.019  28.087 -21.901
ATOM   1602  O   PHE A 268      -9.098  27.765 -21.154
ATOM   1603  N   SER A 269      -9.950  27.941 -23.233
ATOM   1604  CA  SER A 269      -8.819  27.319 -23.849
ATOM   1605  CB  SER A 269      -8.938  27.276 -25.383
ATOM   1606  OG  SER A 269     -10.070  26.504 -25.761
ATOM   1607  C   SER A 269      -7.585  28.093 -23.522
ATOM   1608  O   SER A 269      -6.577  27.512 -23.125
ATOM   1609  N   ASN A 270      -7.634  29.432 -23.666
ATOM   1610  CA  ASN A 270      -6.470  30.235 -23.419
ATOM   1611  CB  ASN A 270      -6.643  31.717 -23.784
ATOM   1612  CG  ASN A 270      -6.606  31.783 -25.303
ATOM   1613  OD1 ASN A 270      -6.545  30.756 -25.976
ATOM   1614  ND2 ASN A 270      -6.632  33.021 -25.864
ATOM   1615  C   ASN A 270      -6.090  30.145 -21.977
ATOM   1616  O   ASN A 270      -4.907  30.109 -21.643
ATOM   1617  N   PHE A 271      -7.091  30.091 -21.081
ATOM   1618  CA  PHE A 271      -6.848  30.055 -19.669
ATOM   1619  CB  PHE A 271      -8.191  29.912 -18.915
ATOM   1620  CG  PHE A 271      -8.019  29.779 -17.438
ATOM   1621  CD1 PHE A 271      -7.806  30.872 -16.630
ATOM   1622  CD2 PHE A 271      -8.110  28.535 -16.858
ATOM   1623  CE1 PHE A 271      -7.661  30.713 -15.269
ATOM   1624  CE2 PHE A 271      -7.968  28.369 -15.502
ATOM   1625  CZ  PHE A 271      -7.740  29.463 -14.703
ATOM   1626  C   PHE A 271      -5.987  28.860 -19.378
ATOM   1627  O   PHE A 271      -4.962  28.965 -18.704
ATOM   1628  N   ILE A 272      -6.397  27.685 -19.885
ATOM   1629  CA  ILE A 272      -5.699  26.440 -19.732
ATOM   1630  CB  ILE A 272      -6.557  25.258 -20.076
ATOM   1631  CG1 ILE A 272      -7.651  25.139 -18.998
ATOM   1632  CG2 ILE A 272      -5.669  24.009 -20.216
ATOM   1633  CD1 ILE A 272      -8.763  24.145 -19.313
ATOM   1634  C   ILE A 272      -4.421  26.403 -20.519
ATOM   1635  O   ILE A 272      -3.438  25.810 -20.075
ATOM   1636  N   LEU A 273      -4.412  26.996 -21.730
ATOM   1637  CA  LEU A 273      -3.234  26.984 -22.556
ATOM   1638  CB  LEU A 273      -3.407  27.695 -23.912
ATOM   1639  CG  LEU A 273      -4.241  26.902 -24.928
ATOM   1640  CD1 LEU A 273      -4.370  27.648 -26.266
ATOM   1641  CD2 LEU A 273      -3.647  25.501 -25.118
ATOM   1642  C   LEU A 273      -2.133  27.702 -21.852
ATOM   1643  O   LEU A 273      -0.993  27.238 -21.834
ATOM   1644  N   ASP A 274      -2.449  28.849 -21.233
ATOM   1645  CA  ASP A 274      -1.428  29.629 -20.602
ATOM   1646  CB  ASP A 274      -2.000  30.897 -19.952
ATOM   1647  CG  ASP A 274      -0.847  31.843 -19.675
ATOM   1648  OD1 ASP A 274       0.239  31.361 -19.255
ATOM   1649  OD2 ASP A 274      -1.038  33.067 -19.901
ATOM   1650  C   ASP A 274      -0.807  28.793 -19.529
ATOM   1651  O   ASP A 274       0.414  28.717 -19.406
ATOM   1652  N   LYS A 275      -1.655  28.116 -18.738
ATOM   1653  CA  LYS A 275      -1.209  27.288 -17.658
ATOM   1654  CB  LYS A 275      -2.387  26.620 -16.927
ATOM   1655  CG  LYS A 275      -3.235  27.536 -16.039
ATOM   1656  CD  LYS A 275      -2.523  27.980 -14.762
ATOM   1657  CE  LYS A 275      -3.452  28.626 -13.731
ATOM   1658  NZ  LYS A 275      -2.729  28.831 -12.455
ATOM   1659  C   LYS A 275      -0.392  26.164 -18.221
ATOM   1660  O   LYS A 275       0.649  25.798 -17.674
ATOM   1661  N   PHE A 276      -0.845  25.592 -19.350
ATOM   1662  CA  PHE A 276      -0.200  24.447 -19.924
ATOM   1663  CB  PHE A 276      -0.896  23.947 -21.198
ATOM   1664  CG  PHE A 276      -0.068  22.847 -21.772
ATOM   1665  CD1 PHE A 276      -0.032  21.604 -21.183
ATOM   1666  CD2 PHE A 276       0.661  23.061 -22.922
ATOM   1667  CE1 PHE A 276       0.731  20.599 -21.728
ATOM   1668  CE2 PHE A 276       1.423  22.059 -23.469
ATOM   1669  CZ  PHE A 276       1.463  20.823 -22.870
ATOM   1670  C   PHE A 276       1.208  24.773 -20.288
ATOM   1671  O   PHE A 276       2.124  24.006 -19.995
ATOM   1672  N   LEU A 277       1.424  25.934 -20.924
ATOM   1673  CA  LEU A 277       2.742  26.270 -21.372
ATOM   1674  CB  LEU A 277       2.802  27.608 -22.131
ATOM   1675  CG  LEU A 277       2.024  27.582 -23.463
ATOM   1676  CD1 LEU A 277       2.242  28.867 -24.275
ATOM   1677  CD2 LEU A 277       2.346  26.318 -24.274
ATOM   1678  C   LEU A 277       3.659  26.368 -20.195
ATOM   1679  O   LEU A 277       4.806  25.929 -20.266
ATOM   1680  N   ARG A 278       3.194  26.960 -19.080
ATOM   1681  CA  ARG A 278       4.066  27.127 -17.952
ATOM   1682  CB  ARG A 278       3.445  27.919 -16.794
ATOM   1683  CG  ARG A 278       3.128  29.377 -17.117
ATOM   1684  CD  ARG A 278       2.937  30.224 -15.857
ATOM   1685  NE  ARG A 278       2.165  31.436 -16.245
ATOM   1686  CZ  ARG A 278       0.805  31.348 -16.292
ATOM   1687  NH1 ARG A 278       0.199  30.158 -16.004
ATOM   1688  NH2 ARG A 278       0.051  32.433 -16.631
ATOM   1689  C   ARG A 278       4.456  25.806 -17.368
ATOM   1690  O   ARG A 278       5.631  25.574 -17.093
ATOM   1691  N   HIS A 279       3.484  24.893 -17.176
ATOM   1692  CA  HIS A 279       3.796  23.641 -16.549
ATOM   1693  ND1 HIS A 279       0.964  24.275 -15.199
ATOM   1694  CG  HIS A 279       1.648  23.083 -15.279
ATOM   1695  CB  HIS A 279       2.580  22.706 -16.394
ATOM   1696  NE2 HIS A 279       0.390  23.094 -13.404
ATOM   1697  CD2 HIS A 279       1.284  22.373 -14.174
ATOM   1698  CE1 HIS A 279       0.227  24.229 -14.059
ATOM   1699  C   HIS A 279       4.786  22.928 -17.407
ATOM   1700  O   HIS A 279       5.735  22.322 -16.912
ATOM   1701  N   CYS A 280       4.584  22.995 -18.732
ATOM   1702  CA  CYS A 280       5.422  22.288 -19.648
ATOM   1703  CB  CYS A 280       4.933  22.460 -21.099
ATOM   1704  SG  CYS A 280       5.571  21.191 -22.231
ATOM   1705  C   CYS A 280       6.826  22.801 -19.535
ATOM   1706  O   CYS A 280       7.771  22.017 -19.466
ATOM   1707  N   GLU A 281       7.002  24.136 -19.481
ATOM   1708  CA  GLU A 281       8.317  24.714 -19.453
ATOM   1709  CB  GLU A 281       8.288  26.248 -19.460
ATOM   1710  CG  GLU A 281       7.752  26.862 -20.749
ATOM   1711  CD  GLU A 281       7.693  28.362 -20.512
ATOM   1712  OE1 GLU A 281       7.322  28.761 -19.377
ATOM   1713  OE2 GLU A 281       8.013  29.128 -21.459
ATOM   1714  C   GLU A 281       9.044  24.322 -18.204
ATOM   1715  O   GLU A 281      10.214  23.947 -18.258
ATOM   1716  N   SER A 282       8.368  24.412 -17.042
ATOM   1717  CA  SER A 282       8.981  24.148 -15.766
ATOM   1718  CB  SER A 282       8.151  24.678 -14.583
ATOM   1719  OG  SER A 282       6.876  24.053 -14.547
ATOM   1720  C   SER A 282       9.228  22.684 -15.543
ATOM   1721  O   SER A 282      10.105  22.307 -14.767
ATOM   1722  N   LEU A 283       8.473  21.812 -16.225
ATOM   1723  CA  LEU A 283       8.572  20.408 -15.963
ATOM   1724  CB  LEU A 283       7.340  19.708 -16.587
ATOM   1725  CG  LEU A 283       7.043  18.258 -16.165
ATOM   1726  CD1 LEU A 283       8.104  17.273 -16.669
ATOM   1727  CD2 LEU A 283       6.796  18.166 -14.652
ATOM   1728  C   LEU A 283       9.843  19.920 -16.604
ATOM   1729  O   LEU A 283       9.851  19.494 -17.756
ATOM   1730  N   ARG A 284      10.960  19.970 -15.846
ATOM   1731  CA  ARG A 284      12.256  19.544 -16.308
ATOM   1732  CB  ARG A 284      13.425  20.226 -15.583
ATOM   1733  CG  ARG A 284      13.411  21.751 -15.679
ATOM   1734  CD  ARG A 284      13.677  22.300 -17.080
ATOM   1735  NE  ARG A 284      13.615  23.783 -16.969
ATOM   1736  CZ  ARG A 284      13.464  24.550 -18.086
ATOM   1737  NH1 ARG A 284      13.329  23.951 -19.305
ATOM   1738  NH2 ARG A 284      13.445  25.911 -17.980
ATOM   1739  C   ARG A 284      12.369  18.087 -16.002
ATOM   1740  O   ARG A 284      11.505  17.513 -15.344
ATOM   1741  N   PRO A 285      13.420  17.455 -16.451
ATOM   1742  CA  PRO A 285      13.589  16.066 -16.148
ATOM   1743  CD  PRO A 285      14.118  17.845 -17.663
ATOM   1744  CB  PRO A 285      14.824  15.629 -16.929
ATOM   1745  CG  PRO A 285      14.825  16.566 -18.152
ATOM   1746  C   PRO A 285      13.734  16.015 -14.670
ATOM   1747  O   PRO A 285      14.044  17.047 -14.093
ATOM   1748  N   GLY A 286      13.405  14.896 -14.011
ATOM   1749  CA  GLY A 286      13.676  14.818 -12.605
ATOM   1750  C   GLY A 286      12.791  15.767 -11.859
ATOM   1751  O   GLY A 286      12.915  15.908 -10.643
ATOM   1752  N   ALA A 287      11.872  16.457 -12.559
ATOM   1753  CA  ALA A 287      11.009  17.374 -11.873
ATOM   1754  CB  ALA A 287      10.332  18.397 -12.801
ATOM   1755  C   ALA A 287       9.922  16.577 -11.235
ATOM   1756  O   ALA A 287       9.550  15.514 -11.727
ATOM   1757  N   ALA A 288       9.376  17.083 -10.112
ATOM   1758  CA  ALA A 288       8.322  16.374  -9.450
ATOM   1759  CB  ALA A 288       8.433  16.430  -7.917
ATOM   1760  C   ALA A 288       7.032  17.035  -9.820
ATOM   1761  O   ALA A 288       6.866  18.242  -9.630
ATOM   1762  N   PRO A 289       6.123  16.267 -10.368
ATOM   1763  CA  PRO A 289       4.838  16.806 -10.739
ATOM   1764  CD  PRO A 289       6.511  15.157 -11.227
ATOM   1765  CB  PRO A 289       4.204  15.782 -11.678
ATOM   1766  CG  PRO A 289       5.412  15.058 -12.299
ATOM   1767  C   PRO A 289       3.984  17.138  -9.550
ATOM   1768  O   PRO A 289       3.771  16.274  -8.699
ATOM   1769  N   ARG A 290       3.552  18.410  -9.457
ATOM   1770  CA  ARG A 290       2.656  18.971  -8.480
ATOM   1771  CB  ARG A 290       2.890  20.485  -8.294
ATOM   1772  CG  ARG A 290       4.263  20.843  -7.716
ATOM   1773  CD  ARG A 290       4.639  22.328  -7.822
ATOM   1774  NE  ARG A 290       3.864  23.097  -6.804
ATOM   1775  CZ  ARG A 290       2.960  24.045  -7.196
ATOM   1776  NH1 ARG A 290       2.748  24.284  -8.523
ATOM   1777  NH2 ARG A 290       2.276  24.768  -6.261
ATOM   1778  C   ARG A 290       1.198  18.803  -8.840
ATOM   1779  O   ARG A 290       0.330  18.839  -7.968
ATOM   1780  N   ASP A 291       0.864  18.700 -10.145
ATOM   1781  CA  ASP A 291      -0.536  18.788 -10.490
ATOM   1782  CB  ASP A 291      -0.869  20.036 -11.318
ATOM   1783  CG  ASP A 291      -0.584  21.254 -10.468
ATOM   1784  OD1 ASP A 291      -1.193  21.376  -9.373
ATOM   1785  OD2 ASP A 291       0.275  22.066 -10.903
ATOM   1786  C   ASP A 291      -0.972  17.666 -11.370
ATOM   1787  O   ASP A 291      -0.265  16.684 -11.579
ATOM   1788  N   MET A 292      -2.246  17.763 -11.807
ATOM   1789  CA  MET A 292      -2.833  16.922 -12.805
ATOM   1790  CB  MET A 292      -4.357  17.086 -12.909
ATOM   1791  CG  MET A 292      -5.022  15.970 -13.712
ATOM   1792  SD  MET A 292      -6.830  16.094 -13.819
ATOM   1793  CE  MET A 292      -6.804  17.305 -15.172
ATOM   1794  C   MET A 292      -2.241  17.334 -14.114
ATOM   1795  O   MET A 292      -2.039  16.513 -15.007
ATOM   1796  N   MET A 293      -1.996  18.652 -14.277
ATOM   1797  CA  MET A 293      -1.428  19.107 -15.507
ATOM   1798  CB  MET A 293      -1.343  20.632 -15.639
ATOM   1799  CG  MET A 293      -0.890  21.033 -17.041
ATOM   1800  SD  MET A 293      -1.133  22.781 -17.446
ATOM   1801  CE  MET A 293      -2.926  22.628 -17.680
ATOM   1802  C   MET A 293      -0.052  18.538 -15.621
ATOM   1803  O   MET A 293       0.320  17.964 -16.643
ATOM   1804  N   ASP A 294       0.723  18.622 -14.528
ATOM   1805  CA  ASP A 294       2.058  18.111 -14.535
ATOM   1806  CB  ASP A 294       2.784  18.324 -13.194
ATOM   1807  CG  ASP A 294       3.239  19.775 -13.123
ATOM   1808  OD1 ASP A 294       4.005  20.190 -14.034
ATOM   1809  OD2 ASP A 294       2.830  20.488 -12.169
ATOM   1810  C   ASP A 294       1.989  16.637 -14.794
ATOM   1811  O   ASP A 294       2.839  16.085 -15.489
ATOM   1812  N   ALA A 295       0.970  15.962 -14.232
ATOM   1813  CA  ALA A 295       0.822  14.539 -14.365
ATOM   1814  CB  ALA A 295      -0.359  13.989 -13.549
ATOM   1815  C   ALA A 295       0.592  14.151 -15.799
ATOM   1816  O   ALA A 295       1.175  13.177 -16.270
ATOM   1817  N   PHE A 296      -0.279  14.883 -16.526
ATOM   1818  CA  PHE A 296      -0.553  14.556 -17.901
ATOM   1819  CB  PHE A 296      -1.683  15.380 -18.558
ATOM   1820  CG  PHE A 296      -3.015  14.794 -18.233
ATOM   1821  CD1 PHE A 296      -3.403  13.614 -18.827
ATOM   1822  CD2 PHE A 296      -3.891  15.424 -17.378
ATOM   1823  CE1 PHE A 296      -4.629  13.058 -18.555
ATOM   1824  CE2 PHE A 296      -5.120  14.872 -17.103
ATOM   1825  CZ  PHE A 296      -5.491  13.687 -17.689
ATOM   1826  C   PHE A 296       0.657  14.776 -18.754
ATOM   1827  O   PHE A 296       0.981  13.944 -19.601
ATOM   1828  N   ILE A 297       1.355  15.914 -18.570
ATOM   1829  CA  ILE A 297       2.479  16.195 -19.414
ATOM   1830  CB  ILE A 297       2.984  17.611 -19.350
ATOM   1831  CG1 ILE A 297       3.299  18.067 -17.921
ATOM   1832  CG2 ILE A 297       1.981  18.486 -20.100
ATOM   1833  CD1 ILE A 297       3.864  19.486 -17.863
ATOM   1834  C   ILE A 297       3.590  15.204 -19.231
ATOM   1835  O   ILE A 297       4.173  14.759 -20.219
ATOM   1836  N   LEU A 298       3.912  14.799 -17.987
ATOM   1837  CA  LEU A 298       4.998  13.874 -17.821
ATOM   1838  CB  LEU A 298       5.270  13.496 -16.351
ATOM   1839  CG  LEU A 298       6.436  12.500 -16.173
ATOM   1840  CD1 LEU A 298       7.790  13.146 -16.510
ATOM   1841  CD2 LEU A 298       6.416  11.844 -14.785
ATOM   1842  C   LEU A 298       4.658  12.604 -18.540
ATOM   1843  O   LEU A 298       5.478  12.040 -19.263
ATOM   1844  N   SER A 299       3.411  12.141 -18.382
ATOM   1845  CA  SER A 299       3.003  10.904 -18.983
ATOM   1846  CB  SER A 299       1.542  10.546 -18.665
ATOM   1847  OG  SER A 299       1.190   9.313 -19.274
ATOM   1848  C   SER A 299       3.144  11.019 -20.470
ATOM   1849  O   SER A 299       3.634  10.099 -21.123
ATOM   1850  N   ALA A 300       2.730  12.160 -21.049
ATOM   1851  CA  ALA A 300       2.789  12.324 -22.475
ATOM   1852  CB  ALA A 300       2.146  13.639 -22.950
ATOM   1853  C   ALA A 300       4.211  12.298 -22.943
ATOM   1854  O   ALA A 300       4.518  11.697 -23.971
ATOM   1855  N   GLU A 301       5.118  12.958 -22.201
ATOM   1856  CA  GLU A 301       6.494  13.026 -22.595
ATOM   1857  CB  GLU A 301       7.282  13.958 -21.665
ATOM   1858  CG  GLU A 301       6.813  15.411 -21.786
ATOM   1859  CD  GLU A 301       7.325  16.187 -20.582
ATOM   1860  OE1 GLU A 301       7.047  15.748 -19.433
ATOM   1861  OE2 GLU A 301       8.000  17.227 -20.794
ATOM   1862  C   GLU A 301       7.082  11.652 -22.541
ATOM   1863  O   GLU A 301       7.834  11.249 -23.425
ATOM   1864  N   LYS A 302       6.740  10.886 -21.495
ATOM   1865  CA  LYS A 302       7.256   9.557 -21.378
ATOM   1866  CB  LYS A 302       6.875   8.905 -20.046
ATOM   1867  CG  LYS A 302       7.434   9.753 -18.906
ATOM   1868  CD  LYS A 302       8.928  10.044 -19.080
ATOM   1869  CE  LYS A 302       9.401  11.321 -18.381
ATOM   1870  NZ  LYS A 302       9.032  12.510 -19.184
ATOM   1871  C   LYS A 302       6.738   8.744 -22.518
ATOM   1872  O   LYS A 302       7.432   7.872 -23.039
ATOM   1873  N   LYS A 303       5.489   9.003 -22.938
ATOM   1874  CA  LYS A 303       4.964   8.260 -24.043
ATOM   1875  CB  LYS A 303       3.547   8.697 -24.436
ATOM   1876  CG  LYS A 303       3.023   7.961 -25.670
ATOM   1877  CD  LYS A 303       1.551   8.239 -25.978
ATOM   1878  CE  LYS A 303       1.140   7.854 -27.399
ATOM   1879  NZ  LYS A 303       1.062   6.385 -27.521
ATOM   1880  C   LYS A 303       5.817   8.535 -25.236
ATOM   1881  O   LYS A 303       6.263   7.614 -25.917
ATOM   1882  N   ALA A 304       6.083   9.826 -25.498
ATOM   1883  CA  ALA A 304       6.838  10.212 -26.651
ATOM   1884  CB  ALA A 304       6.968  11.738 -26.795
ATOM   1885  C   ALA A 304       8.213   9.649 -26.530
ATOM   1886  O   ALA A 304       8.762   9.129 -27.500
ATOM   1887  N   ALA A 305       8.798   9.712 -25.318
ATOM   1888  CA  ALA A 305      10.141   9.244 -25.168
ATOM   1889  CB  ALA A 305      10.821   9.731 -23.875
ATOM   1890  C   ALA A 305      10.114   7.756 -25.115
ATOM   1891  O   ALA A 305       9.732   7.145 -24.118
ATOM   1892  N   GLY A 306      10.535   7.129 -26.220
ATOM   1893  CA  GLY A 306      10.608   5.706 -26.240
ATOM   1894  C   GLY A 306       9.270   5.191 -26.624
ATOM   1895  O   GLY A 306       8.243   5.641 -26.114
ATOM   1896  N   ASP A 307       9.250   4.219 -27.546
ATOM   1897  CA  ASP A 307       7.996   3.633 -27.884
ATOM   1898  CB  ASP A 307       7.578   3.891 -29.342
ATOM   1899  CG  ASP A 307       7.233   5.369 -29.474
ATOM   1900  OD1 ASP A 307       7.466   6.116 -28.487
ATOM   1901  OD2 ASP A 307       6.735   5.773 -30.558
ATOM   1902  C   ASP A 307       8.194   2.168 -27.730
ATOM   1903  O   ASP A 307       7.524   1.376 -28.390
ATOM   1904  N   SER A 308       9.120   1.772 -26.833
ATOM   1905  CA  SER A 308       9.373   0.375 -26.652
ATOM   1906  CB  SER A 308      10.378   0.087 -25.525
ATOM   1907  OG  SER A 308      11.655   0.600 -25.865
ATOM   1908  C   SER A 308       8.084  -0.240 -26.250
ATOM   1909  O   SER A 308       7.486  -1.007 -27.001
ATOM   1910  N   HIS A 309       7.615   0.115 -25.041
ATOM   1911  CA  HIS A 309       6.367  -0.388 -24.567
ATOM   1912  ND1 HIS A 309       8.389   0.201 -22.135
ATOM   1913  CG  HIS A 309       7.120  -0.332 -22.155
ATOM   1914  CB  HIS A 309       6.063   0.078 -23.137
ATOM   1915  NE2 HIS A 309       8.292  -1.268 -20.469
ATOM   1916  CD2 HIS A 309       7.078  -1.229 -21.132
ATOM   1917  CE1 HIS A 309       9.048  -0.392 -21.108
ATOM   1918  C   HIS A 309       5.323   0.198 -25.449
ATOM   1919  O   HIS A 309       4.419  -0.493 -25.915
ATOM   1920  N   GLY A 310       5.448   1.514 -25.708
ATOM   1921  CA  GLY A 310       4.483   2.184 -26.519
ATOM   1922  C   GLY A 310       3.202   2.151 -25.757
ATOM   1923  O   GLY A 310       2.126   2.117 -26.353
ATOM   1924  N   GLY A 311       3.283   2.165 -24.408
ATOM   1925  CA  GLY A 311       2.066   2.047 -23.653
ATOM   1926  C   GLY A 311       2.302   2.496 -22.247
ATOM   1927  O   GLY A 311       3.427   2.830 -21.874
ATOM   1928  N   GLY A 312       1.237   2.502 -21.413
ATOM   1929  CA  GLY A 312      -0.076   2.053 -21.790
ATOM   1930  C   GLY A 312      -0.782   3.203 -22.426
ATOM   1931  O   GLY A 312      -0.176   3.969 -23.174
ATOM   1932  N   ALA A 313      -2.100   3.338 -22.163
ATOM   1933  CA  ALA A 313      -2.828   4.403 -22.785
ATOM   1934  CB  ALA A 313      -4.359   4.231 -22.716
ATOM   1935  C   ALA A 313      -2.481   5.675 -22.086
ATOM   1936  O   ALA A 313      -2.766   5.855 -20.903
ATOM   1937  N   ARG A 314      -1.837   6.597 -22.830
ATOM   1938  CA  ARG A 314      -1.493   7.879 -22.294
ATOM   1939  CB  ARG A 314      -0.058   7.965 -21.758
ATOM   1940  CG  ARG A 314       1.034   7.632 -22.767
ATOM   1941  CD  ARG A 314       2.372   7.379 -22.071
ATOM   1942  NE  ARG A 314       2.176   6.198 -21.182
ATOM   1943  CZ  ARG A 314       2.944   6.013 -20.067
ATOM   1944  NH1 ARG A 314       3.875   6.940 -19.696
ATOM   1945  NH2 ARG A 314       2.768   4.892 -19.309
ATOM   1946  C   ARG A 314      -1.721   8.891 -23.377
ATOM   1947  O   ARG A 314      -1.739   8.552 -24.560
ATOM   1948  N   LEU A 315      -1.925  10.168 -22.985
ATOM   1949  CA  LEU A 315      -2.250  11.227 -23.906
ATOM   1950  CB  LEU A 315      -2.706  12.556 -23.253
ATOM   1951  CG  LEU A 315      -4.085  12.605 -22.559
ATOM   1952  CD1 LEU A 315      -5.242  12.492 -23.556
ATOM   1953  CD2 LEU A 315      -4.182  11.599 -21.410
ATOM   1954  C   LEU A 315      -1.044  11.630 -24.683
ATOM   1955  O   LEU A 315       0.095  11.338 -24.320
ATOM   1956  N   ASP A 316      -1.299  12.303 -25.819
ATOM   1957  CA  ASP A 316      -0.261  12.893 -26.607
ATOM   1958  CB  ASP A 316      -0.577  12.862 -28.108
ATOM   1959  CG  ASP A 316      -0.509  11.403 -28.538
ATOM   1960  OD1 ASP A 316       0.490  10.730 -28.165
ATOM   1961  OD2 ASP A 316      -1.451  10.935 -29.232
ATOM   1962  C   ASP A 316      -0.223  14.315 -26.140
ATOM   1963  O   ASP A 316      -1.237  14.848 -25.690
ATOM   1964  N   LEU A 317       0.934  14.990 -26.244
ATOM   1965  CA  LEU A 317       1.012  16.320 -25.704
ATOM   1966  CB  LEU A 317       2.380  17.009 -25.857
ATOM   1967  CG  LEU A 317       3.431  16.545 -24.836
ATOM   1968  CD1 LEU A 317       2.997  16.916 -23.410
ATOM   1969  CD2 LEU A 317       3.753  15.057 -24.978
ATOM   1970  C   LEU A 317      -0.001  17.214 -26.340
ATOM   1971  O   LEU A 317      -0.548  18.095 -25.678
ATOM   1972  N   GLU A 318      -0.290  17.016 -27.635
ATOM   1973  CA  GLU A 318      -1.189  17.891 -28.334
ATOM   1974  CB  GLU A 318      -1.460  17.401 -29.766
ATOM   1975  CG  GLU A 318      -0.223  17.377 -30.661
ATOM   1976  CD  GLU A 318      -0.034  18.774 -31.236
ATOM   1977  OE1 GLU A 318      -0.789  19.693 -30.821
ATOM   1978  OE2 GLU A 318       0.868  18.937 -32.101
ATOM   1979  C   GLU A 318      -2.520  17.894 -27.638
ATOM   1980  O   GLU A 318      -3.153  18.939 -27.498
ATOM   1981  N   ASN A 319      -2.981  16.704 -27.215
ATOM   1982  CA  ASN A 319      -4.263  16.469 -26.608
ATOM   1983  CB  ASN A 319      -4.681  14.994 -26.685
ATOM   1984  CG  ASN A 319      -4.938  14.703 -28.158
ATOM   1985  OD1 ASN A 319      -5.598  15.477 -28.850
ATOM   1986  ND2 ASN A 319      -4.389  13.564 -28.655
ATOM   1987  C   ASN A 319      -4.371  16.909 -25.172
ATOM   1988  O   ASN A 319      -5.480  17.073 -24.670
ATOM   1989  N   VAL A 320      -3.250  17.061 -24.447
ATOM   1990  CA  VAL A 320      -3.329  17.321 -23.032
ATOM   1991  CB  VAL A 320      -1.980  17.449 -22.381
ATOM   1992  CG1 VAL A 320      -2.185  17.842 -20.906
ATOM   1993  CG2 VAL A 320      -1.214  16.126 -22.576
ATOM   1994  C   VAL A 320      -4.106  18.571 -22.708
ATOM   1995  O   VAL A 320      -4.964  18.526 -21.828
ATOM   1996  N   PRO A 321      -3.892  19.692 -23.333
ATOM   1997  CA  PRO A 321      -4.638  20.856 -22.935
ATOM   1998  CD  PRO A 321      -2.584  20.038 -23.866
ATOM   1999  CB  PRO A 321      -3.992  22.023 -23.679
ATOM   2000  CG  PRO A 321      -2.521  21.576 -23.827
ATOM   2001  C   PRO A 321      -6.118  20.699 -23.118
ATOM   2002  O   PRO A 321      -6.884  21.157 -22.271
ATOM   2003  N   ALA A 322      -6.548  20.049 -24.209
ATOM   2004  CA  ALA A 322      -7.945  19.889 -24.467
ATOM   2005  CB  ALA A 322      -8.223  19.259 -25.829
ATOM   2006  C   ALA A 322      -8.567  19.003 -23.433
ATOM   2007  O   ALA A 322      -9.691  19.237 -22.998
ATOM   2008  N   THR A 323      -7.866  17.935 -23.029
ATOM   2009  CA  THR A 323      -8.403  16.987 -22.093
ATOM   2010  CB  THR A 323      -7.470  15.826 -21.889
ATOM   2011  OG1 THR A 323      -7.179  15.189 -23.121
ATOM   2012  CG2 THR A 323      -8.137  14.824 -20.944
ATOM   2013  C   THR A 323      -8.585  17.615 -20.739
ATOM   2014  O   THR A 323      -9.562  17.351 -20.038
ATOM   2015  N   ILE A 324      -7.612  18.436 -20.308
ATOM   2016  CA  ILE A 324      -7.701  19.059 -19.021
ATOM   2017  CB  ILE A 324      -6.464  19.799 -18.599
ATOM   2018  CG1 ILE A 324      -6.553  20.109 -17.094
ATOM   2019  CG2 ILE A 324      -6.304  21.051 -19.478
ATOM   2020  CD1 ILE A 324      -5.206  20.401 -16.444
ATOM   2021  C   ILE A 324      -8.854  20.013 -19.036
ATOM   2022  O   ILE A 324      -9.480  20.242 -18.002
ATOM   2023  N   THR A 325      -9.126  20.651 -20.196
ATOM   2024  CA  THR A 325     -10.199  21.609 -20.257
ATOM   2025  CB  THR A 325     -10.342  22.354 -21.559
ATOM   2026  OG1 THR A 325     -10.825  21.495 -22.573
ATOM   2027  CG2 THR A 325      -8.983  22.924 -21.985
ATOM   2028  C   THR A 325     -11.508  20.915 -20.017
ATOM   2029  O   THR A 325     -12.362  21.443 -19.307
ATOM   2030  N   ASP A 326     -11.713  19.717 -20.609
ATOM   2031  CA  ASP A 326     -12.956  19.016 -20.419
ATOM   2032  CB  ASP A 326     -13.013  17.640 -21.115
ATOM   2033  CG  ASP A 326     -12.993  17.818 -22.620
ATOM   2034  OD1 ASP A 326     -12.407  18.829 -23.086
ATOM   2035  OD2 ASP A 326     -13.548  16.935 -23.326
ATOM   2036  C   ASP A 326     -13.078  18.695 -18.963
ATOM   2037  O   ASP A 326     -14.133  18.876 -18.356
ATOM   2038  N   ILE A 327     -11.972  18.215 -18.364
ATOM   2039  CA  ILE A 327     -11.998  17.797 -16.994
ATOM   2040  CB  ILE A 327     -10.676  17.227 -16.556
ATOM   2041  CG1 ILE A 327     -10.342  15.957 -17.362
ATOM   2042  CG2 ILE A 327     -10.725  17.001 -15.037
ATOM   2043  CD1 ILE A 327      -8.900  15.479 -17.193
ATOM   2044  C   ILE A 327     -12.310  18.963 -16.108
ATOM   2045  O   ILE A 327     -13.198  18.887 -15.262
ATOM   2046  N   PHE A 328     -11.597  20.088 -16.295
ATOM   2047  CA  PHE A 328     -11.781  21.255 -15.478
ATOM   2048  CB  PHE A 328     -10.732  22.343 -15.795
ATOM   2049  CG  PHE A 328     -10.969  23.555 -14.954
ATOM   2050  CD1 PHE A 328     -10.715  23.534 -13.602
ATOM   2051  CD2 PHE A 328     -11.412  24.726 -15.526
ATOM   2052  CE1 PHE A 328     -10.924  24.656 -12.833
ATOM   2053  CE2 PHE A 328     -11.623  25.852 -14.762
ATOM   2054  CZ  PHE A 328     -11.380  25.816 -13.410
ATOM   2055  C   PHE A 328     -13.140  21.835 -15.699
ATOM   2056  O   PHE A 328     -13.814  22.230 -14.749
ATOM   2057  N   GLY A 329     -13.571  21.919 -16.971
ATOM   2058  CA  GLY A 329     -14.818  22.547 -17.306
ATOM   2059  C   GLY A 329     -16.011  21.811 -16.775
ATOM   2060  O   GLY A 329     -16.931  22.432 -16.246
ATOM   2061  N   ALA A 330     -16.057  20.475 -16.933
ATOM   2062  CA  ALA A 330     -17.242  19.771 -16.529
ATOM   2063  CB  ALA A 330     -17.219  18.286 -16.922
ATOM   2064  C   ALA A 330     -17.432  19.835 -15.046
ATOM   2065  O   ALA A 330     -18.490  20.240 -14.567
ATOM   2066  N   SER A 331     -16.375  19.504 -14.280
ATOM   2067  CA  SER A 331     -16.493  19.408 -12.854
ATOM   2068  CB  SER A 331     -15.157  19.070 -12.174
ATOM   2069  OG  SER A 331     -14.248  20.149 -12.344
ATOM   2070  C   SER A 331     -16.951  20.721 -12.298
ATOM   2071  O   SER A 331     -17.884  20.775 -11.500
ATOM   2072  N   GLN A 332     -16.331  21.821 -12.747
ATOM   2073  CA  GLN A 332     -16.627  23.132 -12.243
ATOM   2074  CB  GLN A 332     -15.744  24.200 -12.920
ATOM   2075  CG  GLN A 332     -16.222  25.642 -12.750
ATOM   2076  CD  GLN A 332     -17.046  25.968 -13.989
ATOM   2077  OE1 GLN A 332     -17.770  26.962 -14.033
ATOM   2078  NE2 GLN A 332     -16.929  25.099 -15.029
ATOM   2079  C   GLN A 332     -18.066  23.464 -12.480
ATOM   2080  O   GLN A 332     -18.694  24.122 -11.650
ATOM   2081  N   ASP A 333     -18.608  23.089 -13.652
ATOM   2082  CA  ASP A 333     -19.988  23.355 -13.941
ATOM   2083  CB  ASP A 333     -20.301  23.090 -15.422
ATOM   2084  CG  ASP A 333     -21.679  23.642 -15.731
ATOM   2085  OD1 ASP A 333     -22.244  24.335 -14.845
ATOM   2086  OD2 ASP A 333     -22.182  23.383 -16.856
ATOM   2087  C   ASP A 333     -20.911  22.485 -13.128
ATOM   2088  O   ASP A 333     -21.720  22.979 -12.344
ATOM   2089  N   THR A 334     -20.761  21.148 -13.268
ATOM   2090  CA  THR A 334     -21.658  20.176 -12.695
ATOM   2091  CB  THR A 334     -21.320  18.779 -13.117
ATOM   2092  OG1 THR A 334     -19.992  18.458 -12.725
ATOM   2093  CG2 THR A 334     -21.474  18.675 -14.643
ATOM   2094  C   THR A 334     -21.631  20.206 -11.203
ATOM   2095  O   THR A 334     -22.677  20.223 -10.558
ATOM   2096  N   LEU A 335     -20.425  20.225 -10.613
ATOM   2097  CA  LEU A 335     -20.298  20.205  -9.188
ATOM   2098  CB  LEU A 335     -18.834  20.201  -8.729
ATOM   2099  CG  LEU A 335     -18.039  19.008  -9.286
ATOM   2100  CD1 LEU A 335     -16.654  18.906  -8.628
ATOM   2101  CD2 LEU A 335     -18.852  17.708  -9.213
ATOM   2102  C   LEU A 335     -20.932  21.451  -8.667
ATOM   2103  O   LEU A 335     -21.541  21.453  -7.602
ATOM   2104  N   SER A 336     -20.778  22.561  -9.408
ATOM   2105  CA  SER A 336     -21.326  23.822  -8.997
ATOM   2106  CB  SER A 336     -20.950  24.957  -9.968
ATOM   2107  OG  SER A 336     -21.487  26.195  -9.522
ATOM   2108  C   SER A 336     -22.822  23.720  -8.969
ATOM   2109  O   SER A 336     -23.467  24.093  -7.990
ATOM   2110  N   THR A 337     -23.411  23.180 -10.050
ATOM   2111  CA  THR A 337     -24.839  23.101 -10.148
ATOM   2112  CB  THR A 337     -25.296  22.570 -11.474
ATOM   2113  OG1 THR A 337     -24.831  23.413 -12.518
ATOM   2114  CG2 THR A 337     -26.832  22.516 -11.480
ATOM   2115  C   THR A 337     -25.373  22.207  -9.067
ATOM   2116  O   THR A 337     -26.367  22.538  -8.423
ATOM   2117  N   ALA A 338     -24.714  21.057  -8.828
ATOM   2118  CA  ALA A 338     -25.185  20.107  -7.859
ATOM   2119  CB  ALA A 338     -24.290  18.859  -7.767
ATOM   2120  C   ALA A 338     -25.212  20.736  -6.498
ATOM   2121  O   ALA A 338     -26.189  20.586  -5.763
ATOM   2122  N   LEU A 339     -24.146  21.477  -6.135
ATOM   2123  CA  LEU A 339     -24.082  22.098  -4.839
ATOM   2124  CB  LEU A 339     -22.798  22.901  -4.544
ATOM   2125  CG  LEU A 339     -21.598  22.118  -3.965
ATOM   2126  CD1 LEU A 339     -21.952  21.493  -2.607
ATOM   2127  CD2 LEU A 339     -21.000  21.106  -4.941
ATOM   2128  C   LEU A 339     -25.193  23.081  -4.694
ATOM   2129  O   LEU A 339     -25.803  23.194  -3.632
ATOM   2130  N   GLN A 340     -25.495  23.826  -5.763
ATOM   2131  CA  GLN A 340     -26.497  24.841  -5.659
ATOM   2132  CB  GLN A 340     -26.645  25.616  -6.985
ATOM   2133  CG  GLN A 340     -25.383  26.428  -7.310
ATOM   2134  CD  GLN A 340     -25.403  26.877  -8.766
ATOM   2135  OE1 GLN A 340     -26.292  26.519  -9.536
ATOM   2136  NE2 GLN A 340     -24.373  27.674  -9.160
ATOM   2137  C   GLN A 340     -27.793  24.190  -5.277
ATOM   2138  O   GLN A 340     -28.563  24.748  -4.497
ATOM   2139  N   TRP A 341     -28.074  22.988  -5.818
ATOM   2140  CA  TRP A 341     -29.295  22.295  -5.510
ATOM   2141  CB  TRP A 341     -29.563  21.079  -6.412
ATOM   2142  CG  TRP A 341     -30.119  21.474  -7.761
ATOM   2143  CD2 TRP A 341     -31.514  21.417  -8.087
ATOM   2144  CD1 TRP A 341     -29.477  21.933  -8.873
ATOM   2145  NE1 TRP A 341     -30.392  22.169  -9.875
ATOM   2146  CE2 TRP A 341     -31.649  21.854  -9.403
ATOM   2147  CE3 TRP A 341     -32.598  21.034  -7.348
ATOM   2148  CZ2 TRP A 341     -32.874  21.915 -10.005
ATOM   2149  CZ3 TRP A 341     -33.832  21.092  -7.958
ATOM   2150  CH2 TRP A 341     -33.967  21.522  -9.261
ATOM   2151  C   TRP A 341     -29.343  21.852  -4.082
ATOM   2152  O   TRP A 341     -30.388  21.955  -3.445
ATOM   2153  N   LEU A 342     -28.218  21.366  -3.524
ATOM   2154  CA  LEU A 342     -28.263  20.843  -2.188
ATOM   2155  CB  LEU A 342     -26.895  20.351  -1.681
ATOM   2156  CG  LEU A 342     -26.378  19.132  -2.465
ATOM   2157  CD1 LEU A 342     -25.121  18.527  -1.816
ATOM   2158  CD2 LEU A 342     -27.504  18.112  -2.700
ATOM   2159  C   LEU A 342     -28.738  21.911  -1.256
ATOM   2160  O   LEU A 342     -29.603  21.663  -0.418
ATOM   2161  N   LEU A 343     -28.200  23.134  -1.390
ATOM   2162  CA  LEU A 343     -28.606  24.217  -0.543
ATOM   2163  CB  LEU A 343     -27.821  25.510  -0.820
ATOM   2164  CG  LEU A 343     -26.315  25.360  -0.557
ATOM   2165  CD1 LEU A 343     -25.577  26.696  -0.739
ATOM   2166  CD2 LEU A 343     -26.063  24.693   0.805
ATOM   2167  C   LEU A 343     -30.043  24.514  -0.827
ATOM   2168  O   LEU A 343     -30.823  24.810   0.078
ATOM   2169  N   LEU A 344     -30.429  24.438  -2.112
ATOM   2170  CA  LEU A 344     -31.767  24.749  -2.516
ATOM   2171  CB  LEU A 344     -31.952  24.517  -4.028
ATOM   2172  CG  LEU A 344     -33.302  24.978  -4.596
ATOM   2173  CD1 LEU A 344     -33.424  26.507  -4.511
ATOM   2174  CD2 LEU A 344     -33.530  24.435  -6.019
ATOM   2175  C   LEU A 344     -32.695  23.802  -1.805
ATOM   2176  O   LEU A 344     -33.671  24.224  -1.186
ATOM   2177  N   LEU A 345     -32.387  22.488  -1.846
ATOM   2178  CA  LEU A 345     -33.214  21.490  -1.221
ATOM   2179  CB  LEU A 345     -32.778  20.024  -1.443
ATOM   2180  CG  LEU A 345     -33.125  19.430  -2.823
ATOM   2181  CD1 LEU A 345     -34.640  19.471  -3.088
ATOM   2182  CD2 LEU A 345     -32.299  20.057  -3.951
ATOM   2183  C   LEU A 345     -33.215  21.700   0.258
ATOM   2184  O   LEU A 345     -34.242  21.536   0.914
ATOM   2185  N   PHE A 346     -32.057  22.071   0.830
ATOM   2186  CA  PHE A 346     -32.007  22.281   2.248
ATOM   2187  CB  PHE A 346     -30.630  22.796   2.717
ATOM   2188  CG  PHE A 346     -29.768  21.650   3.132
ATOM   2189  CD1 PHE A 346     -29.589  20.540   2.339
ATOM   2190  CD2 PHE A 346     -29.092  21.725   4.329
ATOM   2191  CE1 PHE A 346     -28.779  19.511   2.764
ATOM   2192  CE2 PHE A 346     -28.280  20.702   4.755
ATOM   2193  CZ  PHE A 346     -28.125  19.586   3.971
ATOM   2194  C   PHE A 346     -33.031  23.309   2.627
ATOM   2195  O   PHE A 346     -33.834  23.085   3.530
ATOM   2196  N   THR A 347     -33.054  24.458   1.930
ATOM   2197  CA  THR A 347     -33.954  25.525   2.272
ATOM   2198  CB  THR A 347     -33.667  26.782   1.507
ATOM   2199  OG1 THR A 347     -33.739  26.525   0.113
ATOM   2200  CG2 THR A 347     -32.262  27.284   1.885
ATOM   2201  C   THR A 347     -35.386  25.137   2.045
ATOM   2202  O   THR A 347     -36.268  25.555   2.794
ATOM   2203  N   ARG A 348     -35.667  24.391   0.963
ATOM   2204  CA  ARG A 348     -37.001  23.953   0.655
ATOM   2205  CB  ARG A 348     -37.130  23.483  -0.801
ATOM   2206  CG  ARG A 348     -37.303  24.670  -1.756
ATOM   2207  CD  ARG A 348     -36.180  25.713  -1.678
ATOM   2208  NE  ARG A 348     -36.593  26.883  -2.509
ATOM   2209  CZ  ARG A 348     -36.082  28.130  -2.277
ATOM   2210  NH1 ARG A 348     -35.119  28.332  -1.334
ATOM   2211  NH2 ARG A 348     -36.541  29.199  -2.985
ATOM   2212  C   ARG A 348     -37.466  22.872   1.600
ATOM   2213  O   ARG A 348     -38.658  22.786   1.894
ATOM   2214  N   TYR A 349     -36.566  21.974   2.060
ATOM   2215  CA  TYR A 349     -37.007  20.955   2.979
ATOM   2216  CB  TYR A 349     -36.738  19.525   2.482
ATOM   2217  CG  TYR A 349     -37.628  19.288   1.319
ATOM   2218  CD1 TYR A 349     -37.256  19.677   0.055
ATOM   2219  CD2 TYR A 349     -38.843  18.673   1.505
ATOM   2220  CE1 TYR A 349     -38.090  19.456  -1.015
ATOM   2221  CE2 TYR A 349     -39.680  18.449   0.440
ATOM   2222  CZ  TYR A 349     -39.304  18.839  -0.821
ATOM   2223  OH  TYR A 349     -40.168  18.607  -1.913
ATOM   2224  C   TYR A 349     -36.257  21.090   4.269
ATOM   2225  O   TYR A 349     -35.233  20.444   4.478
ATOM   2226  N   PRO A 350     -36.778  21.867   5.170
ATOM   2227  CA  PRO A 350     -36.116  22.083   6.425
ATOM   2228  CD  PRO A 350     -37.623  22.987   4.796
ATOM   2229  CB  PRO A 350     -36.879  23.221   7.099
ATOM   2230  CG  PRO A 350     -37.441  24.027   5.913
ATOM   2231  C   PRO A 350     -36.024  20.841   7.251
ATOM   2232  O   PRO A 350     -35.089  20.728   8.042
ATOM   2233  N   ASP A 351     -36.991  19.915   7.118
ATOM   2234  CA  ASP A 351     -36.959  18.726   7.917
ATOM   2235  CB  ASP A 351     -38.248  17.890   7.798
ATOM   2236  CG  ASP A 351     -38.273  16.843   8.908
ATOM   2237  OD1 ASP A 351     -37.188  16.525   9.464
ATOM   2238  OD2 ASP A 351     -39.389  16.350   9.215
ATOM   2239  C   ASP A 351     -35.806  17.877   7.491
ATOM   2240  O   ASP A 351     -35.071  17.352   8.326
ATOM   2241  N   VAL A 352     -35.599  17.735   6.168
ATOM   2242  CA  VAL A 352     -34.520  16.910   5.717
ATOM   2243  CB  VAL A 352     -34.434  16.776   4.223
ATOM   2244  CG1 VAL A 352     -35.751  16.159   3.725
ATOM   2245  CG2 VAL A 352     -34.070  18.129   3.588
ATOM   2246  C   VAL A 352     -33.256  17.543   6.194
ATOM   2247  O   VAL A 352     -32.333  16.853   6.623
ATOM   2248  N   GLN A 353     -33.202  18.892   6.166
ATOM   2249  CA  GLN A 353     -32.006  19.569   6.575
ATOM   2250  CB  GLN A 353     -32.114  21.099   6.710
ATOM   2251  CG  GLN A 353     -32.241  21.927   5.439
ATOM   2252  CD  GLN A 353     -32.061  23.376   5.884
ATOM   2253  OE1 GLN A 353     -30.967  23.786   6.271
ATOM   2254  NE2 GLN A 353     -33.165  24.171   5.856
ATOM   2255  C   GLN A 353     -31.717  19.156   7.978
ATOM   2256  O   GLN A 353     -30.567  18.901   8.327
ATOM   2257  N   THR A 354     -32.765  19.102   8.818
ATOM   2258  CA  THR A 354     -32.629  18.803  10.213
ATOM   2259  CB  THR A 354     -33.926  18.934  10.960
ATOM   2260  OG1 THR A 354     -34.441  20.249  10.818
ATOM   2261  CG2 THR A 354     -33.682  18.617  12.446
ATOM   2262  C   THR A 354     -32.149  17.399  10.413
ATOM   2263  O   THR A 354     -31.271  17.169  11.239
ATOM   2264  N   ARG A 355     -32.710  16.409   9.688
ATOM   2265  CA  ARG A 355     -32.270  15.067   9.969
ATOM   2266  CB  ARG A 355     -33.045  13.940   9.256
ATOM   2267  CG  ARG A 355     -34.227  13.382  10.060
ATOM   2268  CD  ARG A 355     -35.574  14.092   9.905
ATOM   2269  NE  ARG A 355     -36.480  13.155   9.176
ATOM   2270  CZ  ARG A 355     -36.759  13.347   7.855
ATOM   2271  NH1 ARG A 355     -36.283  14.453   7.214
ATOM   2272  NH2 ARG A 355     -37.517  12.433   7.180
ATOM   2273  C   ARG A 355     -30.827  14.873   9.623
ATOM   2274  O   ARG A 355     -30.057  14.355  10.432
ATOM   2275  N   VAL A 356     -30.404  15.308   8.423
ATOM   2276  CA  VAL A 356     -29.045  15.065   8.025
ATOM   2277  CB  VAL A 356     -28.727  15.566   6.639
ATOM   2278  CG1 VAL A 356     -29.684  14.884   5.649
ATOM   2279  CG2 VAL A 356     -28.794  17.101   6.604
ATOM   2280  C   VAL A 356     -28.174  15.793   8.990
ATOM   2281  O   VAL A 356     -27.091  15.342   9.359
ATOM   2282  N   GLN A 357     -28.661  16.965   9.417
ATOM   2283  CA  GLN A 357     -27.995  17.851  10.314
ATOM   2284  CB  GLN A 357     -28.857  19.113  10.460
ATOM   2285  CG  GLN A 357     -28.159  20.365  10.970
ATOM   2286  CD  GLN A 357     -29.072  21.509  10.558
ATOM   2287  OE1 GLN A 357     -29.670  21.489   9.482
ATOM   2288  NE2 GLN A 357     -29.195  22.533  11.441
ATOM   2289  C   GLN A 357     -27.866  17.149  11.635
ATOM   2290  O   GLN A 357     -26.872  17.314  12.339
ATOM   2291  N   ALA A 358     -28.911  16.397  12.032
ATOM   2292  CA  ALA A 358     -28.915  15.659  13.266
ATOM   2293  CB  ALA A 358     -30.294  15.076  13.613
ATOM   2294  C   ALA A 358     -27.969  14.497  13.228
ATOM   2295  O   ALA A 358     -27.167  14.311  14.142
ATOM   2296  N   GLU A 359     -28.010  13.690  12.147
ATOM   2297  CA  GLU A 359     -27.201  12.503  12.153
ATOM   2298  CB  GLU A 359     -27.436  11.508  11.003
ATOM   2299  CG  GLU A 359     -26.916  11.919   9.632
ATOM   2300  CD  GLU A 359     -26.946  10.635   8.820
ATOM   2301  OE1 GLU A 359     -27.489   9.631   9.346
ATOM   2302  OE2 GLU A 359     -26.423  10.628   7.677
ATOM   2303  C   GLU A 359     -25.767  12.912  12.170
ATOM   2304  O   GLU A 359     -24.923  12.202  12.709
ATOM   2305  N   LEU A 360     -25.444  14.066  11.555
ATOM   2306  CA  LEU A 360     -24.084  14.511  11.613
ATOM   2307  CB  LEU A 360     -23.750  15.799  10.832
ATOM   2308  CG  LEU A 360     -23.347  15.572   9.363
ATOM   2309  CD1 LEU A 360     -24.483  14.951   8.543
ATOM   2310  CD2 LEU A 360     -22.783  16.858   8.737
ATOM   2311  C   LEU A 360     -23.706  14.764  13.033
ATOM   2312  O   LEU A 360     -22.584  14.469  13.433
ATOM   2313  N   ASP A 361     -24.613  15.338  13.836
ATOM   2314  CA  ASP A 361     -24.257  15.624  15.194
ATOM   2315  CB  ASP A 361     -25.336  16.441  15.914
ATOM   2316  CG  ASP A 361     -25.341  17.793  15.224
ATOM   2317  OD1 ASP A 361     -24.230  18.335  14.982
ATOM   2318  OD2 ASP A 361     -26.454  18.295  14.917
ATOM   2319  C   ASP A 361     -24.042  14.339  15.932
ATOM   2320  O   ASP A 361     -23.116  14.222  16.733
ATOM   2321  N   GLN A 362     -24.900  13.330  15.687
ATOM   2322  CA  GLN A 362     -24.768  12.095  16.401
ATOM   2323  CB  GLN A 362     -25.898  11.109  16.067
ATOM   2324  CG  GLN A 362     -25.650   9.683  16.567
ATOM   2325  CD  GLN A 362     -25.713   9.660  18.087
ATOM   2326  OE1 GLN A 362     -24.981  10.379  18.767
ATOM   2327  NE2 GLN A 362     -26.607   8.801  18.642
ATOM   2328  C   GLN A 362     -23.490  11.401  16.054
ATOM   2329  O   GLN A 362     -22.743  10.997  16.943
ATOM   2330  N   VAL A 363     -23.221  11.218  14.748
ATOM   2331  CA  VAL A 363     -22.058  10.483  14.344
ATOM   2332  CB  VAL A 363     -22.092  10.158  12.882
ATOM   2333  CG1 VAL A 363     -20.774   9.469  12.501
ATOM   2334  CG2 VAL A 363     -23.353   9.324  12.595
ATOM   2335  C   VAL A 363     -20.771  11.215  14.590
ATOM   2336  O   VAL A 363     -19.928  10.760  15.359
ATOM   2337  N   VAL A 364     -20.585  12.377  13.930
ATOM   2338  CA  VAL A 364     -19.332  13.083  14.019
ATOM   2339  CB  VAL A 364     -19.136  14.122  12.951
ATOM   2340  CG1 VAL A 364     -19.374  13.455  11.587
ATOM   2341  CG2 VAL A 364     -20.000  15.355  13.246
ATOM   2342  C   VAL A 364     -19.197  13.757  15.341
ATOM   2343  O   VAL A 364     -18.104  13.846  15.896
ATOM   2344  N   GLY A 365     -20.312  14.291  15.866
ATOM   2345  CA  GLY A 365     -20.252  14.975  17.121
ATOM   2346  C   GLY A 365     -19.996  16.424  16.839
ATOM   2347  O   GLY A 365     -19.470  16.802  15.793
ATOM   2348  N   ARG A 366     -20.371  17.270  17.808
ATOM   2349  CA  ARG A 366     -20.206  18.691  17.776
ATOM   2350  CB  ARG A 366     -20.910  19.388  18.953
ATOM   2351  CG  ARG A 366     -22.427  19.197  18.948
ATOM   2352  CD  ARG A 366     -23.218  20.425  18.495
ATOM   2353  NE  ARG A 366     -22.722  20.831  17.150
ATOM   2354  CZ  ARG A 366     -23.599  20.967  16.113
ATOM   2355  NH1 ARG A 366     -24.897  20.572  16.257
ATOM   2356  NH2 ARG A 366     -23.179  21.508  14.933
ATOM   2357  C   ARG A 366     -18.741  18.992  17.891
ATOM   2358  O   ARG A 366     -18.289  20.073  17.522
ATOM   2359  N   ASP A 367     -17.968  18.047  18.456
ATOM   2360  CA  ASP A 367     -16.580  18.253  18.764
ATOM   2361  CB  ASP A 367     -15.924  17.072  19.495
ATOM   2362  CG  ASP A 367     -16.350  17.102  20.954
ATOM   2363  OD1 ASP A 367     -17.216  17.944  21.313
ATOM   2364  OD2 ASP A 367     -15.795  16.282  21.733
ATOM   2365  C   ASP A 367     -15.723  18.518  17.563
ATOM   2366  O   ASP A 367     -14.780  19.302  17.650
ATOM   2367  N   ARG A 368     -16.002  17.874  16.420
ATOM   2368  CA  ARG A 368     -15.103  17.968  15.305
ATOM   2369  CB  ARG A 368     -14.333  16.638  15.171
ATOM   2370  CG  ARG A 368     -13.490  16.439  13.915
ATOM   2371  CD  ARG A 368     -12.745  15.099  13.917
ATOM   2372  NE  ARG A 368     -13.695  14.046  14.381
ATOM   2373  CZ  ARG A 368     -14.520  13.404  13.501
ATOM   2374  NH1 ARG A 368     -14.483  13.716  12.172
ATOM   2375  NH2 ARG A 368     -15.384  12.445  13.946
ATOM   2376  C   ARG A 368     -15.929  18.185  14.073
ATOM   2377  O   ARG A 368     -17.156  18.204  14.134
ATOM   2378  N   LEU A 369     -15.262  18.399  12.921
ATOM   2379  CA  LEU A 369     -15.938  18.603  11.672
ATOM   2380  CB  LEU A 369     -15.358  19.807  10.917
ATOM   2381  CG  LEU A 369     -13.836  19.722  10.713
ATOM   2382  CD1 LEU A 369     -13.464  18.799   9.546
ATOM   2383  CD2 LEU A 369     -13.204  21.113  10.627
ATOM   2384  C   LEU A 369     -15.802  17.340  10.862
ATOM   2385  O   LEU A 369     -14.786  16.647  10.910
ATOM   2386  N   PRO A 370     -16.823  17.048  10.098
ATOM   2387  CA  PRO A 370     -16.939  15.817   9.350
ATOM   2388  CD  PRO A 370     -18.101  17.717  10.286
ATOM   2389  CB  PRO A 370     -18.329  15.881   8.706
ATOM   2390  CG  PRO A 370     -19.144  16.781   9.658
ATOM   2391  C   PRO A 370     -15.823  15.568   8.379
ATOM   2392  O   PRO A 370     -15.256  16.521   7.847
ATOM   2393  N   CYS A 371     -15.486  14.279   8.165
ATOM   2394  CA  CYS A 371     -14.413  13.853   7.306
ATOM   2395  CB  CYS A 371     -13.221  13.353   8.150
ATOM   2396  SG  CYS A 371     -11.830  12.633   7.231
ATOM   2397  C   CYS A 371     -14.932  12.691   6.506
ATOM   2398  O   CYS A 371     -15.988  12.133   6.797
ATOM   2399  N   MET A 372     -14.157  12.267   5.492
ATOM   2400  CA  MET A 372     -14.471  11.206   4.579
ATOM   2401  CB  MET A 372     -13.361  10.996   3.528
ATOM   2402  CG  MET A 372     -13.358  12.034   2.404
ATOM   2403  SD  MET A 372     -14.544  11.671   1.071
ATOM   2404  CE  MET A 372     -16.024  11.649   2.121
ATOM   2405  C   MET A 372     -14.620   9.925   5.331
ATOM   2406  O   MET A 372     -15.342   9.027   4.900
ATOM   2407  N   GLY A 373     -13.907   9.782   6.458
ATOM   2408  CA  GLY A 373     -13.950   8.561   7.209
ATOM   2409  C   GLY A 373     -15.351   8.291   7.683
ATOM   2410  O   GLY A 373     -15.773   7.139   7.762
ATOM   2411  N   ASP A 374     -16.099   9.354   8.025
ATOM   2412  CA  ASP A 374     -17.413   9.326   8.613
ATOM   2413  CB  ASP A 374     -17.871  10.734   9.019
ATOM   2414  CG  ASP A 374     -16.871  11.296  10.020
ATOM   2415  OD1 ASP A 374     -16.234  10.503  10.765
ATOM   2416  OD2 ASP A 374     -16.724  12.545  10.037
ATOM   2417  C   ASP A 374     -18.460   8.791   7.671
ATOM   2418  O   ASP A 374     -19.538   8.385   8.103
ATOM   2419  N   GLN A 375     -18.171   8.763   6.362
ATOM   2420  CA  GLN A 375     -19.122   8.511   5.314
ATOM   2421  CB  GLN A 375     -18.407   8.417   3.955
ATOM   2422  CG  GLN A 375     -19.331   8.352   2.741
ATOM   2423  CD  GLN A 375     -18.447   8.340   1.502
ATOM   2424  OE1 GLN A 375     -18.755   8.977   0.496
ATOM   2425  NE2 GLN A 375     -17.311   7.596   1.580
ATOM   2426  C   GLN A 375     -19.924   7.250   5.529
ATOM   2427  O   GLN A 375     -21.125   7.268   5.269
ATOM   2428  N   PRO A 376     -19.372   6.150   5.957
ATOM   2429  CA  PRO A 376     -20.175   4.962   6.129
ATOM   2430  CD  PRO A 376     -17.983   5.831   5.684
ATOM   2431  CB  PRO A 376     -19.187   3.794   6.200
ATOM   2432  CG  PRO A 376     -17.800   4.450   6.330
ATOM   2433  C   PRO A 376     -21.168   5.019   7.263
ATOM   2434  O   PRO A 376     -22.134   4.260   7.230
ATOM   2435  N   ASN A 377     -20.913   5.849   8.291
ATOM   2436  CA  ASN A 377     -21.736   6.059   9.459
ATOM   2437  CB  ASN A 377     -20.969   6.682  10.639
ATOM   2438  CG  ASN A 377     -20.136   5.594  11.298
ATOM   2439  OD1 ASN A 377     -20.620   4.494  11.554
ATOM   2440  ND2 ASN A 377     -18.845   5.910  11.588
ATOM   2441  C   ASN A 377     -22.900   6.972   9.171
ATOM   2442  O   ASN A 377     -23.741   7.203  10.037
ATOM   2443  N   LEU A 378     -22.827   7.661   8.022
ATOM   2444  CA  LEU A 378     -23.670   8.674   7.435
ATOM   2445  CB  LEU A 378     -22.884   9.797   6.745
ATOM   2446  CG  LEU A 378     -22.044  10.563   7.789
ATOM   2447  CD1 LEU A 378     -21.389  11.820   7.199
ATOM   2448  CD2 LEU A 378     -22.868  10.856   9.054
ATOM   2449  C   LEU A 378     -24.864   8.275   6.601
ATOM   2450  O   LEU A 378     -25.237   9.124   5.792
ATOM   2451  N   PRO A 379     -25.424   7.090   6.607
ATOM   2452  CA  PRO A 379     -26.450   6.700   5.651
ATOM   2453  CD  PRO A 379     -25.566   6.370   7.860
ATOM   2454  CB  PRO A 379     -27.080   5.433   6.225
ATOM   2455  CG  PRO A 379     -26.883   5.591   7.741
ATOM   2456  C   PRO A 379     -27.503   7.721   5.290
ATOM   2457  O   PRO A 379     -27.928   7.716   4.135
ATOM   2458  N   TYR A 380     -27.966   8.583   6.218
ATOM   2459  CA  TYR A 380     -28.964   9.566   5.878
ATOM   2460  CB  TYR A 380     -29.494  10.317   7.115
ATOM   2461  CG  TYR A 380     -30.784  10.964   6.742
ATOM   2462  CD1 TYR A 380     -31.927  10.199   6.658
ATOM   2463  CD2 TYR A 380     -30.863  12.312   6.485
ATOM   2464  CE1 TYR A 380     -33.130  10.775   6.324
ATOM   2465  CE2 TYR A 380     -32.064  12.898   6.151
ATOM   2466  CZ  TYR A 380     -33.197  12.123   6.057
ATOM   2467  OH  TYR A 380     -34.430  12.715   5.710
ATOM   2468  C   TYR A 380     -28.374  10.580   4.931
ATOM   2469  O   TYR A 380     -29.018  10.990   3.967
ATOM   2470  N   VAL A 381     -27.126  11.018   5.190
ATOM   2471  CA  VAL A 381     -26.475  12.019   4.390
ATOM   2472  CB  VAL A 381     -25.116  12.379   4.911
ATOM   2473  CG1 VAL A 381     -24.471  13.385   3.943
ATOM   2474  CG2 VAL A 381     -25.267  12.903   6.350
ATOM   2475  C   VAL A 381     -26.310  11.483   3.002
ATOM   2476  O   VAL A 381     -26.541  12.187   2.020
ATOM   2477  N   LEU A 382     -25.900  10.207   2.882
ATOM   2478  CA  LEU A 382     -25.719   9.615   1.589
ATOM   2479  CB  LEU A 382     -25.137   8.195   1.654
ATOM   2480  CG  LEU A 382     -23.728   8.133   2.276
ATOM   2481  CD1 LEU A 382     -23.184   6.698   2.274
ATOM   2482  CD2 LEU A 382     -22.768   9.133   1.611
ATOM   2483  C   LEU A 382     -27.059   9.534   0.920
ATOM   2484  O   LEU A 382     -27.169   9.708  -0.292
ATOM   2485  N   ALA A 383     -28.115   9.241   1.703
ATOM   2486  CA  ALA A 383     -29.450   9.110   1.183
ATOM   2487  CB  ALA A 383     -30.465   8.681   2.257
ATOM   2488  C   ALA A 383     -29.914  10.420   0.617
ATOM   2489  O   ALA A 383     -30.517  10.466  -0.453
ATOM   2490  N   PHE A 384     -29.627  11.526   1.325
ATOM   2491  CA  PHE A 384     -30.022  12.838   0.896
ATOM   2492  CB  PHE A 384     -29.563  13.937   1.871
ATOM   2493  CG  PHE A 384     -29.899  15.276   1.300
ATOM   2494  CD1 PHE A 384     -31.166  15.794   1.426
ATOM   2495  CD2 PHE A 384     -28.941  16.020   0.648
ATOM   2496  CE1 PHE A 384     -31.477  17.030   0.906
ATOM   2497  CE2 PHE A 384     -29.246  17.255   0.125
ATOM   2498  CZ  PHE A 384     -30.516  17.762   0.253
ATOM   2499  C   PHE A 384     -29.327  13.086  -0.394
ATOM   2500  O   PHE A 384     -29.869  13.706  -1.308
ATOM   2501  N   LEU A 385     -28.080  12.598  -0.476
ATOM   2502  CA  LEU A 385     -27.251  12.833  -1.610
ATOM   2503  CB  LEU A 385     -25.888  12.136  -1.445
ATOM   2504  CG  LEU A 385     -24.815  12.621  -2.433
ATOM   2505  CD1 LEU A 385     -25.171  12.319  -3.898
ATOM   2506  CD2 LEU A 385     -24.504  14.103  -2.178
ATOM   2507  C   LEU A 385     -27.909  12.265  -2.834
ATOM   2508  O   LEU A 385     -28.074  12.962  -3.832
ATOM   2509  N   TYR A 386     -28.310  10.980  -2.786
ATOM   2510  CA  TYR A 386     -28.910  10.294  -3.901
ATOM   2511  CB  TYR A 386     -28.921   8.764  -3.731
ATOM   2512  CG  TYR A 386     -27.533   8.303  -4.038
ATOM   2513  CD1 TYR A 386     -27.186   7.997  -5.335
ATOM   2514  CD2 TYR A 386     -26.574   8.187  -3.057
ATOM   2515  CE1 TYR A 386     -25.917   7.575  -5.651
ATOM   2516  CE2 TYR A 386     -25.299   7.765  -3.365
ATOM   2517  CZ  TYR A 386     -24.970   7.459  -4.666
ATOM   2518  OH  TYR A 386     -23.667   7.027  -4.993
ATOM   2519  C   TYR A 386     -30.290  10.794  -4.201
ATOM   2520  O   TYR A 386     -30.715  10.793  -5.354
ATOM   2521  N   GLU A 387     -31.060  11.174  -3.166
ATOM   2522  CA  GLU A 387     -32.398  11.648  -3.383
ATOM   2523  CB  GLU A 387     -33.155  11.911  -2.071
ATOM   2524  CG  GLU A 387     -34.565  12.461  -2.289
ATOM   2525  CD  GLU A 387     -35.411  11.404  -2.983
ATOM   2526  OE1 GLU A 387     -34.940  10.241  -3.108
ATOM   2527  OE2 GLU A 387     -36.547  11.751  -3.399
ATOM   2528  C   GLU A 387     -32.362  12.932  -4.153
ATOM   2529  O   GLU A 387     -33.149  13.139  -5.076
ATOM   2530  N   ALA A 388     -31.430  13.833  -3.796
ATOM   2531  CA  ALA A 388     -31.328  15.091  -4.476
ATOM   2532  CB  ALA A 388     -30.229  16.000  -3.898
ATOM   2533  C   ALA A 388     -30.983  14.793  -5.897
ATOM   2534  O   ALA A 388     -31.403  15.500  -6.811
ATOM   2535  N   MET A 389     -30.153  13.753  -6.097
ATOM   2536  CA  MET A 389     -29.725  13.365  -7.406
ATOM   2537  CB  MET A 389     -28.702  12.217  -7.341
ATOM   2538  CG  MET A 389     -27.924  11.973  -8.636
ATOM   2539  SD  MET A 389     -26.734  10.598  -8.540
ATOM   2540  CE  MET A 389     -25.657  11.319  -7.267
ATOM   2541  C   MET A 389     -30.893  12.897  -8.238
ATOM   2542  O   MET A 389     -31.077  13.368  -9.359
ATOM   2543  N   ARG A 390     -31.723  11.958  -7.723
ATOM   2544  CA  ARG A 390     -32.810  11.473  -8.537
ATOM   2545  CB  ARG A 390     -33.523  10.204  -8.016
ATOM   2546  CG  ARG A 390     -34.215  10.348  -6.663
ATOM   2547  CD  ARG A 390     -35.262   9.266  -6.391
ATOM   2548  NE  ARG A 390     -36.380   9.521  -7.339
ATOM   2549  CZ  ARG A 390     -37.386  10.383  -7.015
ATOM   2550  NH1 ARG A 390     -37.449  10.937  -5.769
ATOM   2551  NH2 ARG A 390     -38.328  10.696  -7.951
ATOM   2552  C   ARG A 390     -33.852  12.532  -8.703
ATOM   2553  O   ARG A 390     -34.351  12.781  -9.798
ATOM   2554  N   PHE A 391     -34.183  13.202  -7.590
ATOM   2555  CA  PHE A 391     -35.228  14.182  -7.529
ATOM   2556  CB  PHE A 391     -35.323  14.727  -6.087
ATOM   2557  CG  PHE A 391     -36.477  15.657  -5.928
ATOM   2558  CD1 PHE A 391     -37.746  15.160  -5.745
ATOM   2559  CD2 PHE A 391     -36.290  17.022  -5.931
ATOM   2560  CE1 PHE A 391     -38.818  16.006  -5.589
ATOM   2561  CE2 PHE A 391     -37.359  17.873  -5.776
ATOM   2562  CZ  PHE A 391     -38.626  17.366  -5.605
ATOM   2563  C   PHE A 391     -34.916  15.331  -8.447
ATOM   2564  O   PHE A 391     -35.768  15.757  -9.225
ATOM   2565  N   SER A 392     -33.686  15.879  -8.354
ATOM   2566  CA  SER A 392     -33.273  17.027  -9.122
ATOM   2567  CB  SER A 392     -31.962  17.649  -8.616
ATOM   2568  OG  SER A 392     -31.571  18.724  -9.460
ATOM   2569  C   SER A 392     -33.036  16.693 -10.557
ATOM   2570  O   SER A 392     -33.473  17.429 -11.443
ATOM   2571  N   SER A 393     -32.311  15.584 -10.812
ATOM   2572  CA  SER A 393     -31.979  15.204 -12.155
ATOM   2573  CB  SER A 393     -33.206  14.790 -12.987
ATOM   2574  OG  SER A 393     -33.812  13.638 -12.423
ATOM   2575  C   SER A 393     -31.369  16.390 -12.835
ATOM   2576  O   SER A 393     -31.698  16.679 -13.984
ATOM   2577  N   PHE A 394     -30.410  17.064 -12.168
ATOM   2578  CA  PHE A 394     -29.884  18.294 -12.688
ATOM   2579  CB  PHE A 394     -28.951  19.090 -11.740
ATOM   2580  CG  PHE A 394     -27.751  18.333 -11.285
ATOM   2581  CD1 PHE A 394     -27.837  17.464 -10.222
ATOM   2582  CD2 PHE A 394     -26.531  18.521 -11.892
ATOM   2583  CE1 PHE A 394     -26.730  16.777  -9.787
ATOM   2584  CE2 PHE A 394     -25.419  17.835 -11.460
ATOM   2585  CZ  PHE A 394     -25.516  16.959 -10.406
ATOM   2586  C   PHE A 394     -29.292  18.074 -14.042
ATOM   2587  O   PHE A 394     -29.204  19.028 -14.808
ATOM   2588  N   VAL A 395     -28.783  16.870 -14.366
ATOM   2589  CA  VAL A 395     -28.419  16.666 -15.747
ATOM   2590  CB  VAL A 395     -27.088  15.985 -15.919
ATOM   2591  CG1 VAL A 395     -26.829  15.739 -17.415
ATOM   2592  CG2 VAL A 395     -26.017  16.869 -15.260
ATOM   2593  C   VAL A 395     -29.492  15.778 -16.338
ATOM   2594  O   VAL A 395     -29.318  14.566 -16.450
ATOM   2595  N   PRO A 396     -30.597  16.380 -16.731
ATOM   2596  CA  PRO A 396     -31.761  15.691 -17.247
ATOM   2597  CD  PRO A 396     -30.606  17.794 -17.069
ATOM   2598  CB  PRO A 396     -32.756  16.798 -17.594
ATOM   2599  CG  PRO A 396     -31.843  17.982 -17.964
ATOM   2600  C   PRO A 396     -31.498  14.819 -18.438
ATOM   2601  O   PRO A 396     -32.035  13.711 -18.491
ATOM   2602  N   VAL A 397     -30.719  15.306 -19.425
ATOM   2603  CA  VAL A 397     -30.407  14.506 -20.575
ATOM   2604  CB  VAL A 397     -31.084  14.968 -21.829
ATOM   2605  CG1 VAL A 397     -30.554  14.133 -23.006
ATOM   2606  CG2 VAL A 397     -32.605  14.860 -21.627
ATOM   2607  C   VAL A 397     -28.928  14.616 -20.791
ATOM   2608  O   VAL A 397     -28.350  15.691 -20.644
ATOM   2609  N   THR A 398     -28.280  13.501 -21.179
ATOM   2610  CA  THR A 398     -26.852  13.482 -21.329
ATOM   2611  CB  THR A 398     -26.280  12.100 -21.446
ATOM   2612  OG1 THR A 398     -26.753  11.473 -22.631
ATOM   2613  CG2 THR A 398     -26.709  11.285 -20.214
ATOM   2614  C   THR A 398     -26.489  14.210 -22.581
ATOM   2615  O   THR A 398     -27.358  14.646 -23.336
ATOM   2616  N   ILE A 399     -25.173  14.391 -22.813
ATOM   2617  CA  ILE A 399     -24.742  15.036 -24.014
ATOM   2618  CB  ILE A 399     -23.251  15.148 -24.140
ATOM   2619  CG1 ILE A 399     -22.695  16.018 -23.001
ATOM   2620  CG2 ILE A 399     -22.925  15.686 -25.544
ATOM   2621  CD1 ILE A 399     -21.180  15.917 -22.836
ATOM   2622  C   ILE A 399     -25.250  14.154 -25.101
ATOM   2623  O   ILE A 399     -25.123  12.932 -25.018
ATOM   2624  N   PRO A 400     -25.818  14.740 -26.117
ATOM   2625  CA  PRO A 400     -26.460  14.010 -27.175
ATOM   2626  CD  PRO A 400     -26.030  16.173 -26.206
ATOM   2627  CB  PRO A 400     -26.894  15.064 -28.193
ATOM   2628  CG  PRO A 400     -27.041  16.350 -27.355
ATOM   2629  C   PRO A 400     -25.552  12.960 -27.722
ATOM   2630  O   PRO A 400     -24.345  13.182 -27.805
ATOM   2631  N   HIS A 401     -26.123  11.790 -28.069
ATOM   2632  CA  HIS A 401     -25.361  10.676 -28.552
ATOM   2633  ND1 HIS A 401     -24.343   8.642 -25.888
ATOM   2634  CG  HIS A 401     -25.445   9.275 -26.418
ATOM   2635  CB  HIS A 401     -25.760   9.343 -27.887
ATOM   2636  NE2 HIS A 401     -25.468   9.494 -24.171
ATOM   2637  CD2 HIS A 401     -26.122   9.790 -25.355
ATOM   2638  CE1 HIS A 401     -24.406   8.803 -24.542
ATOM   2639  C   HIS A 401     -25.609  10.525 -30.024
ATOM   2640  O   HIS A 401     -26.369  11.280 -30.628
ATOM   2641  N   ALA A 402     -24.906   9.559 -30.648
ATOM   2642  CA  ALA A 402     -25.075   9.276 -32.052
ATOM   2643  CB  ALA A 402     -24.106  10.061 -32.955
ATOM   2644  C   ALA A 402     -24.787   7.816 -32.257
ATOM   2645  O   ALA A 402     -23.914   7.248 -31.606
ATOM   2646  N   THR A 403     -25.521   7.154 -33.175
ATOM   2647  CA  THR A 403     -25.265   5.755 -33.403
ATOM   2648  CB  THR A 403     -26.473   4.979 -33.847
ATOM   2649  OG1 THR A 403     -26.999   5.526 -35.047
ATOM   2650  CG2 THR A 403     -27.527   5.021 -32.729
ATOM   2651  C   THR A 403     -24.185   5.584 -34.439
ATOM   2652  O   THR A 403     -24.075   6.370 -35.378
ATOM   2653  N   THR A 404     -23.304   4.583 -34.212
ATOM   2654  CA  THR A 404     -22.229   4.160 -35.061
ATOM   2655  CB  THR A 404     -21.231   3.331 -34.308
ATOM   2656  OG1 THR A 404     -20.738   4.067 -33.198
ATOM   2657  CG2 THR A 404     -20.069   2.962 -35.245
ATOM   2658  C   THR A 404     -22.727   3.340 -36.213
ATOM   2659  O   THR A 404     -22.215   3.458 -37.325
ATOM   2660  N   ALA A 405     -23.720   2.454 -35.972
ATOM   2661  CA  ALA A 405     -24.194   1.608 -37.032
ATOM   2662  CB  ALA A 405     -23.543   0.213 -37.037
ATOM   2663  C   ALA A 405     -25.665   1.407 -36.855
ATOM   2664  O   ALA A 405     -26.217   1.673 -35.790
ATOM   2665  N   ASN A 406     -26.349   0.935 -37.916
ATOM   2666  CA  ASN A 406     -27.757   0.730 -37.788
ATOM   2667  CB  ASN A 406     -28.417   0.225 -39.078
ATOM   2668  CG  ASN A 406     -27.698  -1.055 -39.462
ATOM   2669  OD1 ASN A 406     -26.644  -1.022 -40.095
ATOM   2670  ND2 ASN A 406     -28.266  -2.218 -39.047
ATOM   2671  C   ASN A 406     -27.941  -0.294 -36.714
ATOM   2672  O   ASN A 406     -27.222  -1.286 -36.662
ATOM   2673  N   THR A 407     -28.894  -0.041 -35.795
ATOM   2674  CA  THR A 407     -29.147  -0.938 -34.706
ATOM   2675  CB  THR A 407     -28.297  -0.660 -33.500
ATOM   2676  OG1 THR A 407     -28.588  -1.600 -32.478
ATOM   2677  CG2 THR A 407     -28.561   0.777 -33.011
ATOM   2678  C   THR A 407     -30.567  -0.728 -34.315
ATOM   2679  O   THR A 407     -31.215   0.162 -34.856
ATOM   2680  N   SER A 408     -31.114  -1.538 -33.382
ATOM   2681  CA  SER A 408     -32.482  -1.315 -33.000
ATOM   2682  CB  SER A 408     -33.475  -2.353 -33.552
ATOM   2683  OG  SER A 408     -33.572  -2.249 -34.964
ATOM   2684  C   SER A 408     -32.574  -1.393 -31.512
ATOM   2685  O   SER A 408     -31.752  -2.035 -30.861
ATOM   2686  N   VAL A 409     -33.584  -0.713 -30.932
ATOM   2687  CA  VAL A 409     -33.792  -0.724 -29.516
ATOM   2688  CB  VAL A 409     -33.487   0.597 -28.888
ATOM   2689  CG1 VAL A 409     -33.951   0.564 -27.423
ATOM   2690  CG2 VAL A 409     -31.990   0.882 -29.079
ATOM   2691  C   VAL A 409     -35.244  -0.975 -29.273
ATOM   2692  O   VAL A 409     -36.107  -0.287 -29.816
ATOM   2693  N   LEU A 410     -35.546  -1.977 -28.429
ATOM   2694  CA  LEU A 410     -36.898  -2.312 -28.106
ATOM   2695  CB  LEU A 410     -37.611  -1.272 -27.232
ATOM   2696  CG  LEU A 410     -37.050  -1.282 -25.800
ATOM   2697  CD1 LEU A 410     -37.746  -0.255 -24.907
ATOM   2698  CD2 LEU A 410     -37.113  -2.692 -25.197
ATOM   2699  C   LEU A 410     -37.663  -2.570 -29.363
ATOM   2700  O   LEU A 410     -38.865  -2.315 -29.429
ATOM   2701  N   GLY A 411     -36.970  -3.090 -30.396
ATOM   2702  CA  GLY A 411     -37.614  -3.505 -31.611
ATOM   2703  C   GLY A 411     -37.544  -2.450 -32.680
ATOM   2704  O   GLY A 411     -37.606  -2.772 -33.866
ATOM   2705  N   TYR A 412     -37.382  -1.165 -32.313
ATOM   2706  CA  TYR A 412     -37.425  -0.157 -33.339
ATOM   2707  CB  TYR A 412     -37.921   1.221 -32.858
ATOM   2708  CG  TYR A 412     -39.355   1.063 -32.463
ATOM   2709  CD1 TYR A 412     -40.325   0.826 -33.411
ATOM   2710  CD2 TYR A 412     -39.736   1.173 -31.146
ATOM   2711  CE1 TYR A 412     -41.646   0.682 -33.051
ATOM   2712  CE2 TYR A 412     -41.056   1.033 -30.779
ATOM   2713  CZ  TYR A 412     -42.014   0.785 -31.731
ATOM   2714  OH  TYR A 412     -43.366   0.640 -31.354
ATOM   2715  C   TYR A 412     -36.080   0.014 -33.990
ATOM   2716  O   TYR A 412     -35.047   0.062 -33.324
ATOM   2717  N   HIS A 413     -36.079   0.084 -35.341
ATOM   2718  CA  HIS A 413     -34.881   0.242 -36.128
ATOM   2719  ND1 HIS A 413     -32.743  -0.566 -38.437
ATOM   2720  CG  HIS A 413     -33.877   0.214 -38.481
ATOM   2721  CB  HIS A 413     -35.098  -0.005 -37.633
ATOM   2722  NE2 HIS A 413     -32.378   0.992 -39.982
ATOM   2723  CD2 HIS A 413     -33.635   1.162 -39.430
ATOM   2724  CE1 HIS A 413     -31.881  -0.061 -39.356
ATOM   2725  C   HIS A 413     -34.361   1.639 -35.985
ATOM   2726  O   HIS A 413     -35.117   2.607 -36.036
ATOM   2727  N   ILE A 414     -33.029   1.760 -35.787
ATOM   2728  CA  ILE A 414     -32.373   3.027 -35.653
ATOM   2729  CB  ILE A 414     -31.868   3.278 -34.256
ATOM   2730  CG1 ILE A 414     -33.032   3.239 -33.250
ATOM   2731  CG2 ILE A 414     -31.116   4.618 -34.253
ATOM   2732  CD1 ILE A 414     -32.583   3.204 -31.790
ATOM   2733  C   ILE A 414     -31.184   3.051 -36.579
ATOM   2734  O   ILE A 414     -30.171   2.393 -36.342
ATOM   2735  N   PRO A 415     -31.277   3.855 -37.605
ATOM   2736  CA  PRO A 415     -30.267   4.000 -38.628
ATOM   2737  CD  PRO A 415     -32.295   4.887 -37.682
ATOM   2738  CB  PRO A 415     -30.846   4.991 -39.628
ATOM   2739  CG  PRO A 415     -31.783   5.855 -38.764
ATOM   2740  C   PRO A 415     -28.962   4.514 -38.082
ATOM   2741  O   PRO A 415     -28.945   5.171 -37.044
ATOM   2742  N   LYS A 416     -27.891   4.302 -38.873
ATOM   2743  CA  LYS A 416     -26.467   4.423 -38.680
ATOM   2744  CB  LYS A 416     -25.718   4.022 -39.959
ATOM   2745  CG  LYS A 416     -24.200   4.162 -39.873
ATOM   2746  CD  LYS A 416     -23.494   3.587 -41.099
ATOM   2747  CE  LYS A 416     -24.015   4.169 -42.416
ATOM   2748  NZ  LYS A 416     -23.369   3.499 -43.565
ATOM   2749  C   LYS A 416     -25.896   5.754 -38.267
ATOM   2750  O   LYS A 416     -24.807   5.789 -37.731
ATOM   2751  N   ASP A 417     -26.438   6.921 -38.571
ATOM   2752  CA  ASP A 417     -25.729   8.042 -38.009
ATOM   2753  CB  ASP A 417     -24.891   8.820 -39.040
ATOM   2754  CG  ASP A 417     -23.596   8.054 -39.285
ATOM   2755  OD1 ASP A 417     -22.759   7.999 -38.343
ATOM   2756  OD2 ASP A 417     -23.430   7.511 -40.409
ATOM   2757  C   ASP A 417     -26.796   8.937 -37.511
ATOM   2758  O   ASP A 417     -26.922  10.076 -37.953
ATOM   2759  N   THR A 418     -27.581   8.430 -36.546
ATOM   2760  CA  THR A 418     -28.697   9.184 -36.075
ATOM   2761  CB  THR A 418     -29.964   8.384 -36.059
ATOM   2762  OG1 THR A 418     -31.054   9.181 -35.617
ATOM   2763  CG2 THR A 418     -29.766   7.169 -35.139
ATOM   2764  C   THR A 418     -28.428   9.658 -34.683
ATOM   2765  O   THR A 418     -27.871   8.936 -33.857
ATOM   2766  N   VAL A 419     -28.828  10.915 -34.406
ATOM   2767  CA  VAL A 419     -28.621  11.522 -33.121
ATOM   2768  CB  VAL A 419     -28.845  13.004 -33.124
ATOM   2769  CG1 VAL A 419     -28.641  13.525 -31.693
ATOM   2770  CG2 VAL A 419     -27.912  13.644 -34.167
ATOM   2771  C   VAL A 419     -29.583  10.925 -32.141
ATOM   2772  O   VAL A 419     -30.754  10.707 -32.454
ATOM   2773  N   VAL A 420     -29.104  10.650 -30.907
ATOM   2774  CA  VAL A 420     -29.953  10.045 -29.922
ATOM   2775  CB  VAL A 420     -29.612   8.606 -29.657
ATOM   2776  CG1 VAL A 420     -30.559   8.061 -28.575
ATOM   2777  CG2 VAL A 420     -29.691   7.844 -30.992
ATOM   2778  C   VAL A 420     -29.836  10.789 -28.622
ATOM   2779  O   VAL A 420     -28.765  11.269 -28.255
ATOM   2780  N   PHE A 421     -30.966  10.894 -27.892
ATOM   2781  CA  PHE A 421     -31.030  11.590 -26.634
ATOM   2782  CB  PHE A 421     -32.163  12.635 -26.611
ATOM   2783  CG  PHE A 421     -31.764  13.806 -27.446
ATOM   2784  CD1 PHE A 421     -30.916  13.647 -28.514
ATOM   2785  CD2 PHE A 421     -32.294  15.052 -27.202
ATOM   2786  CE1 PHE A 421     -30.557  14.716 -29.298
ATOM   2787  CE2 PHE A 421     -31.942  16.126 -27.986
ATOM   2788  CZ  PHE A 421     -31.068  15.962 -29.032
ATOM   2789  C   PHE A 421     -31.360  10.573 -25.589
ATOM   2790  O   PHE A 421     -32.291   9.786 -25.763
ATOM   2791  N   VAL A 422     -30.591  10.552 -24.479
ATOM   2792  CA  VAL A 422     -30.889   9.651 -23.400
ATOM   2793  CB  VAL A 422     -29.681   9.021 -22.756
ATOM   2794  CG1 VAL A 422     -30.145   8.213 -21.532
ATOM   2795  CG2 VAL A 422     -28.944   8.170 -23.801
ATOM   2796  C   VAL A 422     -31.546  10.479 -22.346
ATOM   2797  O   VAL A 422     -30.981  11.476 -21.890
ATOM   2798  N   ASN A 423     -32.767  10.084 -21.929
ATOM   2799  CA  ASN A 423     -33.486  10.854 -20.957
ATOM   2800  CB  ASN A 423     -34.996  10.896 -21.242
ATOM   2801  CG  ASN A 423     -35.615  12.054 -20.477
ATOM   2802  OD1 ASN A 423     -35.259  12.326 -19.331
ATOM   2803  ND2 ASN A 423     -36.570  12.763 -21.137
ATOM   2804  C   ASN A 423     -33.297  10.217 -19.614
ATOM   2805  O   ASN A 423     -33.958   9.239 -19.270
ATOM   2806  N   GLN A 424     -32.358  10.760 -18.819
ATOM   2807  CA  GLN A 424     -32.077  10.258 -17.503
ATOM   2808  CB  GLN A 424     -30.788  10.847 -16.918
ATOM   2809  CG  GLN A 424     -29.568  10.526 -17.784
ATOM   2810  CD  GLN A 424     -28.330  11.007 -17.050
ATOM   2811  OE1 GLN A 424     -27.769  10.276 -16.236
ATOM   2812  NE2 GLN A 424     -27.888  12.262 -17.334
ATOM   2813  C   GLN A 424     -33.208  10.604 -16.582
ATOM   2814  O   GLN A 424     -33.624   9.797 -15.754
ATOM   2815  N   TRP A 425     -33.771  11.812 -16.758
ATOM   2816  CA  TRP A 425     -34.807  12.341 -15.921
ATOM   2817  CB  TRP A 425     -35.331  13.685 -16.469
ATOM   2818  CG  TRP A 425     -36.456  14.322 -15.686
ATOM   2819  CD2 TRP A 425     -37.848  14.028 -15.884
ATOM   2820  CD1 TRP A 425     -36.393  15.252 -14.692
ATOM   2821  NE1 TRP A 425     -37.661  15.560 -14.256
ATOM   2822  CE2 TRP A 425     -38.565  14.811 -14.980
ATOM   2823  CE3 TRP A 425     -38.476  13.177 -16.747
ATOM   2824  CZ2 TRP A 425     -39.927  14.751 -14.924
ATOM   2825  CZ3 TRP A 425     -39.850  13.116 -16.689
ATOM   2826  CH2 TRP A 425     -40.560  13.889 -15.792
ATOM   2827  C   TRP A 425     -35.940  11.364 -15.944
ATOM   2828  O   TRP A 425     -36.633  11.176 -14.947
ATOM   2829  N   SER A 426     -36.165  10.726 -17.104
ATOM   2830  CA  SER A 426     -37.241   9.791 -17.270
ATOM   2831  CB  SER A 426     -37.398   9.332 -18.729
ATOM   2832  OG  SER A 426     -37.761  10.437 -19.548
ATOM   2833  C   SER A 426     -37.035   8.569 -16.426
ATOM   2834  O   SER A 426     -38.002   7.891 -16.085
ATOM   2835  N   VAL A 427     -35.774   8.187 -16.147
ATOM   2836  CA  VAL A 427     -35.490   7.057 -15.304
ATOM   2837  CB  VAL A 427     -34.077   6.571 -15.438
ATOM   2838  CG1 VAL A 427     -33.830   5.479 -14.381
ATOM   2839  CG2 VAL A 427     -33.871   6.090 -16.883
ATOM   2840  C   VAL A 427     -35.711   7.395 -13.855
ATOM   2841  O   VAL A 427     -36.188   6.567 -13.082
ATOM   2842  N   ASN A 428     -35.317   8.613 -13.441
ATOM   2843  CA  ASN A 428     -35.397   9.030 -12.066
ATOM   2844  CB  ASN A 428     -34.655  10.350 -11.779
ATOM   2845  CG  ASN A 428     -33.153  10.103 -11.854
ATOM   2846  OD1 ASN A 428     -32.693   8.964 -11.786
ATOM   2847  ND2 ASN A 428     -32.365  11.203 -11.983
ATOM   2848  C   ASN A 428     -36.818   9.238 -11.641
ATOM   2849  O   ASN A 428     -37.141   9.075 -10.467
ATOM   2850  N   HIS A 429     -37.649   9.744 -12.567
ATOM   2851  CA  HIS A 429     -39.040  10.060 -12.376
ATOM   2852  ND1 HIS A 429     -39.688  13.120 -11.379
ATOM   2853  CG  HIS A 429     -39.002  12.523 -12.414
ATOM   2854  CB  HIS A 429     -39.490  11.308 -13.144
ATOM   2855  NE2 HIS A 429     -37.785  14.243 -11.611
ATOM   2856  CD2 HIS A 429     -37.842  13.223 -12.543
ATOM   2857  CE1 HIS A 429     -38.915  14.142 -10.934
ATOM   2858  C   HIS A 429     -40.010   8.933 -12.590
ATOM   2859  O   HIS A 429     -41.198   9.117 -12.339
ATOM   2860  N   ASP A 430     -39.582   7.788 -13.154
ATOM   2861  CA  ASP A 430     -40.499   6.707 -13.433
ATOM   2862  CB  ASP A 430     -39.775   5.429 -13.902
ATOM   2863  CG  ASP A 430     -40.778   4.399 -14.410
ATOM   2864  OD1 ASP A 430     -41.938   4.372 -13.921
ATOM   2865  OD2 ASP A 430     -40.377   3.608 -15.304
ATOM   2866  C   ASP A 430     -41.265   6.379 -12.184
ATOM   2867  O   ASP A 430     -40.703   6.157 -11.113
ATOM   2868  N   PRO A 431     -42.569   6.359 -12.321
ATOM   2869  CA  PRO A 431     -43.451   6.098 -11.213
ATOM   2870  CD  PRO A 431     -43.230   7.082 -13.394
ATOM   2871  CB  PRO A 431     -44.861   6.353 -11.742
ATOM   2872  CG  PRO A 431     -44.647   7.376 -12.873
ATOM   2873  C   PRO A 431     -43.278   4.747 -10.601
ATOM   2874  O   PRO A 431     -43.256   4.651  -9.376
ATOM   2875  N   LEU A 432     -43.141   3.692 -11.425
ATOM   2876  CA  LEU A 432     -43.042   2.370 -10.886
ATOM   2877  CB  LEU A 432     -43.049   1.281 -11.967
ATOM   2878  CG  LEU A 432     -44.348   1.267 -12.789
ATOM   2879  CD1 LEU A 432     -44.480   2.537 -13.645
ATOM   2880  CD2 LEU A 432     -44.471  -0.022 -13.610
ATOM   2881  C   LEU A 432     -41.770   2.236 -10.110
ATOM   2882  O   LEU A 432     -41.763   1.678  -9.015
ATOM   2883  N   LYS A 433     -40.650   2.730 -10.671
ATOM   2884  CA  LYS A 433     -39.381   2.631 -10.007
ATOM   2885  CB  LYS A 433     -38.190   3.093 -10.867
ATOM   2886  CG  LYS A 433     -37.747   2.082 -11.926
ATOM   2887  CD  LYS A 433     -36.773   2.660 -12.955
ATOM   2888  CE  LYS A 433     -37.463   3.536 -14.001
ATOM   2889  NZ  LYS A 433     -36.485   4.056 -14.981
ATOM   2890  C   LYS A 433     -39.378   3.486  -8.785
ATOM   2891  O   LYS A 433     -38.812   3.104  -7.763
ATOM   2892  N   TRP A 434     -39.975   4.689  -8.859
ATOM   2893  CA  TRP A 434     -39.937   5.508  -7.686
ATOM   2894  CB  TRP A 434     -39.046   6.740  -7.863
ATOM   2895  CG  TRP A 434     -37.609   6.361  -8.140
ATOM   2896  CD2 TRP A 434     -36.778   5.633  -7.227
ATOM   2897  CD1 TRP A 434     -36.859   6.587  -9.251
ATOM   2898  NE1 TRP A 434     -35.597   6.061  -9.082
ATOM   2899  CE2 TRP A 434     -35.537   5.469  -7.838
ATOM   2900  CE3 TRP A 434     -37.027   5.133  -5.982
ATOM   2901  CZ2 TRP A 434     -34.519   4.807  -7.214
ATOM   2902  CZ3 TRP A 434     -35.997   4.476  -5.347
ATOM   2903  CH2 TRP A 434     -34.767   4.318  -5.950
ATOM   2904  C   TRP A 434     -41.334   5.951  -7.383
ATOM   2905  O   TRP A 434     -41.896   6.805  -8.067
ATOM   2906  N   PRO A 435     -41.880   5.392  -6.331
ATOM   2907  CA  PRO A 435     -43.238   5.668  -5.950
ATOM   2908  CD  PRO A 435     -41.453   4.071  -5.891
ATOM   2909  CB  PRO A 435     -43.571   4.662  -4.851
ATOM   2910  CG  PRO A 435     -42.673   3.457  -5.181
ATOM   2911  C   PRO A 435     -43.546   7.083  -5.584
ATOM   2912  O   PRO A 435     -44.687   7.486  -5.805
ATOM   2913  N   ASN A 436     -42.606   7.841  -4.982
ATOM   2914  CA  ASN A 436     -42.902   9.225  -4.734
ATOM   2915  CB  ASN A 436     -42.458   9.726  -3.347
ATOM   2916  CG  ASN A 436     -43.330   9.102  -2.264
ATOM   2917  OD1 ASN A 436     -44.336   8.452  -2.546
ATOM   2918  ND2 ASN A 436     -42.940   9.328  -0.980
ATOM   2919  C   ASN A 436     -42.115   9.983  -5.754
ATOM   2920  O   ASN A 436     -41.112  10.634  -5.458
ATOM   2921  N   PRO A 437     -42.566   9.890  -6.967
ATOM   2922  CA  PRO A 437     -41.858  10.489  -8.060
ATOM   2923  CD  PRO A 437     -43.986   9.787  -7.249
ATOM   2924  CB  PRO A 437     -42.748  10.268  -9.277
ATOM   2925  CG  PRO A 437     -44.162  10.344  -8.671
ATOM   2926  C   PRO A 437     -41.617  11.949  -7.841
ATOM   2927  O   PRO A 437     -40.497  12.407  -8.048
ATOM   2928  N   GLU A 438     -42.677  12.695  -7.483
ATOM   2929  CA  GLU A 438     -42.639  14.115  -7.294
ATOM   2930  CB  GLU A 438     -44.012  14.769  -7.472
ATOM   2931  CG  GLU A 438     -44.482  14.647  -8.922
ATOM   2932  CD  GLU A 438     -43.270  14.904  -9.809
ATOM   2933  OE1 GLU A 438     -42.650  15.992  -9.666
ATOM   2934  OE2 GLU A 438     -42.942  14.013 -10.639
ATOM   2935  C   GLU A 438     -42.065  14.516  -5.970
ATOM   2936  O   GLU A 438     -41.580  15.636  -5.820
ATOM   2937  N   ASN A 439     -42.146  13.632  -4.959
ATOM   2938  CA  ASN A 439     -41.769  14.020  -3.628
ATOM   2939  CB  ASN A 439     -42.610  13.318  -2.555
ATOM   2940  CG  ASN A 439     -44.028  13.850  -2.675
ATOM   2941  OD1 ASN A 439     -44.383  14.847  -2.049
ATOM   2942  ND2 ASN A 439     -44.860  13.183  -3.519
ATOM   2943  C   ASN A 439     -40.338  13.692  -3.340
ATOM   2944  O   ASN A 439     -39.826  12.649  -3.739
ATOM   2945  N   PHE A 440     -39.667  14.600  -2.597
ATOM   2946  CA  PHE A 440     -38.285  14.472  -2.225
ATOM   2947  CB  PHE A 440     -37.673  15.857  -1.936
ATOM   2948  CG  PHE A 440     -36.243  15.766  -1.529
ATOM   2949  CD1 PHE A 440     -35.253  15.586  -2.467
ATOM   2950  CD2 PHE A 440     -35.888  15.898  -0.206
ATOM   2951  CE1 PHE A 440     -33.932  15.515  -2.089
ATOM   2952  CE2 PHE A 440     -34.569  15.828   0.178
ATOM   2953  CZ  PHE A 440     -33.589  15.637  -0.765
ATOM   2954  C   PHE A 440     -38.234  13.664  -0.964
ATOM   2955  O   PHE A 440     -38.448  14.192   0.127
ATOM   2956  N   ASP A 441     -37.924  12.354  -1.075
ATOM   2957  CA  ASP A 441     -37.931  11.523   0.095
ATOM   2958  CB  ASP A 441     -39.054  10.473   0.025
ATOM   2959  CG  ASP A 441     -39.373   9.970   1.422
ATOM   2960  OD1 ASP A 441     -38.463   9.404   2.082
ATOM   2961  OD2 ASP A 441     -40.544  10.159   1.851
ATOM   2962  C   ASP A 441     -36.603  10.820   0.204
ATOM   2963  O   ASP A 441     -36.374   9.792  -0.428
ATOM   2964  N   PRO A 442     -35.714  11.343   1.005
ATOM   2965  CA  PRO A 442     -34.414  10.736   1.150
ATOM   2966  CD  PRO A 442     -35.679  12.775   1.249
ATOM   2967  CB  PRO A 442     -33.578  11.749   1.926
ATOM   2968  CG  PRO A 442     -34.205  13.103   1.539
ATOM   2969  C   PRO A 442     -34.498   9.377   1.779
ATOM   2970  O   PRO A 442     -33.605   8.555   1.571
ATOM   2971  N   ALA A 443     -35.576   9.118   2.531
ATOM   2972  CA  ALA A 443     -35.808   7.879   3.220
ATOM   2973  CB  ALA A 443     -37.123   7.870   4.015
ATOM   2974  C   ALA A 443     -35.900   6.814   2.181
ATOM   2975  O   ALA A 443     -35.688   5.632   2.446
ATOM   2976  N   ARG A 444     -36.236   7.229   0.954
ATOM   2977  CA  ARG A 444     -36.478   6.333  -0.131
ATOM   2978  CB  ARG A 444     -36.570   7.117  -1.437
ATOM   2979  CG  ARG A 444     -37.078   6.329  -2.635
ATOM   2980  CD  ARG A 444     -37.033   7.195  -3.887
ATOM   2981  NE  ARG A 444     -37.675   8.489  -3.532
ATOM   2982  CZ  ARG A 444     -39.032   8.621  -3.559
ATOM   2983  NH1 ARG A 444     -39.823   7.569  -3.923
ATOM   2984  NH2 ARG A 444     -39.598   9.812  -3.213
ATOM   2985  C   ARG A 444     -35.312   5.395  -0.263
ATOM   2986  O   ARG A 444     -35.482   4.253  -0.684
ATOM   2987  N   PHE A 445     -34.091   5.893  -0.013
ATOM   2988  CA  PHE A 445     -32.857   5.152  -0.068
ATOM   2989  CB  PHE A 445     -31.672   6.050  -0.447
ATOM   2990  CG  PHE A 445     -32.032   6.523  -1.816
ATOM   2991  CD1 PHE A 445     -31.931   5.676  -2.898
ATOM   2992  CD2 PHE A 445     -32.479   7.808  -2.022
ATOM   2993  CE1 PHE A 445     -32.269   6.108  -4.160
ATOM   2994  CE2 PHE A 445     -32.818   8.244  -3.282
ATOM   2995  CZ  PHE A 445     -32.715   7.392  -4.356
ATOM   2996  C   PHE A 445     -32.552   4.352   1.172
ATOM   2997  O   PHE A 445     -31.719   3.450   1.128
ATOM   2998  N   LEU A 446     -33.135   4.708   2.336
ATOM   2999  CA  LEU A 446     -32.783   4.055   3.572
ATOM   3000  CB  LEU A 446     -33.247   4.832   4.814
ATOM   3001  CG  LEU A 446     -32.587   6.216   4.939
ATOM   3002  CD1 LEU A 446     -33.048   6.943   6.212
ATOM   3003  CD2 LEU A 446     -31.058   6.110   4.829
ATOM   3004  C   LEU A 446     -33.361   2.675   3.665
ATOM   3005  O   LEU A 446     -34.511   2.426   3.311
ATOM   3006  N   ASP A 447     -32.539   1.737   4.179
ATOM   3007  CA  ASP A 447     -32.927   0.370   4.365
ATOM   3008  CB  ASP A 447     -31.743  -0.610   4.450
ATOM   3009  CG  ASP A 447     -32.281  -2.031   4.320
ATOM   3010  OD1 ASP A 447     -32.959  -2.318   3.297
ATOM   3011  OD2 ASP A 447     -32.028  -2.845   5.248
ATOM   3012  C   ASP A 447     -33.674   0.299   5.662
ATOM   3013  O   ASP A 447     -33.691   1.251   6.438
ATOM   3014  N   LYS A 448     -34.301  -0.856   5.946
ATOM   3015  CA  LYS A 448     -35.098  -0.985   7.134
ATOM   3016  CB  LYS A 448     -35.742  -2.376   7.269
ATOM   3017  CG  LYS A 448     -36.932  -2.584   6.332
ATOM   3018  CD  LYS A 448     -36.566  -2.516   4.848
ATOM   3019  CE  LYS A 448     -37.776  -2.655   3.922
ATOM   3020  NZ  LYS A 448     -37.372  -2.447   2.515
ATOM   3021  C   LYS A 448     -34.231  -0.750   8.333
ATOM   3022  O   LYS A 448     -34.677  -0.167   9.321
ATOM   3023  N   ASP A 449     -32.974  -1.221   8.270
ATOM   3024  CA  ASP A 449     -32.008  -1.087   9.324
ATOM   3025  CB  ASP A 449     -30.812  -2.056   9.173
ATOM   3026  CG  ASP A 449     -30.106  -1.816   7.852
ATOM   3027  OD1 ASP A 449     -29.614  -0.677   7.664
ATOM   3028  OD2 ASP A 449     -30.049  -2.754   7.012
ATOM   3029  C   ASP A 449     -31.567   0.350   9.462
ATOM   3030  O   ASP A 449     -31.032   0.741  10.499
ATOM   3031  N   GLY A 450     -31.757   1.193   8.424
ATOM   3032  CA  GLY A 450     -31.377   2.579   8.572
ATOM   3033  C   GLY A 450     -30.142   2.860   7.779
ATOM   3034  O   GLY A 450     -29.620   3.974   7.811
ATOM   3035  N   LEU A 451     -29.640   1.855   7.043
ATOM   3036  CA  LEU A 451     -28.452   2.052   6.267
ATOM   3037  CB  LEU A 451     -27.382   0.984   6.519
ATOM   3038  CG  LEU A 451     -26.875   1.049   7.973
ATOM   3039  CD1 LEU A 451     -25.762   0.026   8.237
ATOM   3040  CD2 LEU A 451     -26.481   2.483   8.362
ATOM   3041  C   LEU A 451     -28.828   2.069   4.818
ATOM   3042  O   LEU A 451     -29.952   1.737   4.454
ATOM   3043  N   ILE A 452     -27.894   2.493   3.946
ATOM   3044  CA  ILE A 452     -28.155   2.635   2.542
ATOM   3045  CB  ILE A 452     -27.247   3.623   1.872
ATOM   3046  CG1 ILE A 452     -25.783   3.161   1.984
ATOM   3047  CG2 ILE A 452     -27.520   5.009   2.477
ATOM   3048  CD1 ILE A 452     -24.824   3.931   1.077
ATOM   3049  C   ILE A 452     -27.965   1.334   1.838
ATOM   3050  O   ILE A 452     -27.066   0.556   2.154
ATOM   3051  N   ASN A 453     -28.855   1.063   0.866
ATOM   3052  CA  ASN A 453     -28.773  -0.126   0.072
ATOM   3053  CB  ASN A 453     -30.105  -0.890   0.008
ATOM   3054  CG  ASN A 453     -31.166   0.059  -0.526
ATOM   3055  OD1 ASN A 453     -31.299   1.194  -0.068
ATOM   3056  ND2 ASN A 453     -31.942  -0.416  -1.531
ATOM   3057  C   ASN A 453     -28.363   0.279  -1.310
ATOM   3058  O   ASN A 453     -29.069   0.985  -2.024
ATOM   3059  N   LYS A 454     -27.204  -0.229  -1.751
ATOM   3060  CA  LYS A 454     -26.634   0.152  -3.005
ATOM   3061  CB  LYS A 454     -25.297  -0.551  -3.279
ATOM   3062  CG  LYS A 454     -24.189  -0.098  -2.324
ATOM   3063  CD  LYS A 454     -22.942  -0.983  -2.358
ATOM   3064  CE  LYS A 454     -21.837  -0.522  -1.404
ATOM   3065  NZ  LYS A 454     -20.676  -1.437  -1.487
ATOM   3066  C   LYS A 454     -27.593  -0.181  -4.098
ATOM   3067  O   LYS A 454     -27.597   0.469  -5.140
ATOM   3068  N   ASP A 455     -28.445  -1.198  -3.891
ATOM   3069  CA  ASP A 455     -29.337  -1.617  -4.933
ATOM   3070  CB  ASP A 455     -30.305  -2.709  -4.453
ATOM   3071  CG  ASP A 455     -29.486  -3.979  -4.287
ATOM   3072  OD1 ASP A 455     -29.091  -4.559  -5.332
ATOM   3073  OD2 ASP A 455     -29.226  -4.372  -3.118
ATOM   3074  C   ASP A 455     -30.160  -0.458  -5.417
ATOM   3075  O   ASP A 455     -30.266  -0.257  -6.623
ATOM   3076  N   LEU A 456     -30.820   0.293  -4.512
ATOM   3077  CA  LEU A 456     -31.585   1.449  -4.913
ATOM   3078  CB  LEU A 456     -32.703   1.813  -3.922
ATOM   3079  CG  LEU A 456     -33.928   0.877  -4.042
ATOM   3080  CD1 LEU A 456     -34.683   1.135  -5.357
ATOM   3081  CD2 LEU A 456     -33.539  -0.603  -3.895
ATOM   3082  C   LEU A 456     -30.722   2.644  -5.203
ATOM   3083  O   LEU A 456     -30.960   3.365  -6.171
ATOM   3084  N   THR A 457     -29.673   2.874  -4.390
ATOM   3085  CA  THR A 457     -28.850   4.038  -4.558
ATOM   3086  CB  THR A 457     -27.735   4.140  -3.558
ATOM   3087  OG1 THR A 457     -27.081   5.395  -3.679
ATOM   3088  CG2 THR A 457     -26.743   2.992  -3.800
ATOM   3089  C   THR A 457     -28.248   3.973  -5.923
ATOM   3090  O   THR A 457     -28.034   4.994  -6.569
ATOM   3091  N   SER A 458     -27.920   2.751  -6.372
ATOM   3092  CA  SER A 458     -27.345   2.488  -7.660
ATOM   3093  CB  SER A 458     -26.673   1.103  -7.745
ATOM   3094  OG  SER A 458     -27.645   0.071  -7.691
ATOM   3095  C   SER A 458     -28.384   2.544  -8.748
ATOM   3096  O   SER A 458     -28.040   2.387  -9.915
ATOM   3097  N   ARG A 459     -29.683   2.671  -8.411
ATOM   3098  CA  ARG A 459     -30.736   2.729  -9.399
ATOM   3099  CB  ARG A 459     -32.161   2.570  -8.843
ATOM   3100  CG  ARG A 459     -32.528   1.132  -8.502
ATOM   3101  CD  ARG A 459     -31.835   0.100  -9.393
ATOM   3102  NE  ARG A 459     -32.295  -1.240  -8.933
ATOM   3103  CZ  ARG A 459     -31.452  -2.314  -8.909
ATOM   3104  NH1 ARG A 459     -30.137  -2.181  -9.252
ATOM   3105  NH2 ARG A 459     -31.934  -3.534  -8.537
ATOM   3106  C   ARG A 459     -30.758   4.048 -10.101
ATOM   3107  O   ARG A 459     -31.228   4.143 -11.234
ATOM   3108  N   VAL A 460     -30.319   5.115  -9.408
ATOM   3109  CA  VAL A 460     -30.395   6.458  -9.914
ATOM   3110  CB  VAL A 460     -30.034   7.482  -8.875
ATOM   3111  CG1 VAL A 460     -30.107   8.885  -9.500
ATOM   3112  CG2 VAL A 460     -30.952   7.286  -7.654
ATOM   3113  C   VAL A 460     -29.469   6.630 -11.085
ATOM   3114  O   VAL A 460     -28.390   6.042 -11.118
ATOM   3115  N   MET A 461     -29.875   7.442 -12.096
ATOM   3116  CA  MET A 461     -29.041   7.588 -13.264
ATOM   3117  CB  MET A 461     -29.699   6.981 -14.513
ATOM   3118  CG  MET A 461     -28.813   6.980 -15.758
ATOM   3119  SD  MET A 461     -29.546   6.111 -17.178
ATOM   3120  CE  MET A 461     -29.500   4.460 -16.418
ATOM   3121  C   MET A 461     -28.760   9.037 -13.577
ATOM   3122  O   MET A 461     -29.570   9.694 -14.231
ATOM   3123  N   ILE A 462     -27.705   9.629 -12.971
ATOM   3124  CA  ILE A 462     -27.187  10.933 -13.318
ATOM   3125  CB  ILE A 462     -26.795  11.746 -12.124
ATOM   3126  CG1 ILE A 462     -26.526  13.191 -12.567
ATOM   3127  CG2 ILE A 462     -25.609  11.064 -11.421
ATOM   3128  CD1 ILE A 462     -26.453  14.174 -11.404
ATOM   3129  C   ILE A 462     -25.994  10.918 -14.243
ATOM   3130  O   ILE A 462     -25.832  11.778 -15.108
ATOM   3131  N   PHE A 463     -25.060   9.981 -13.972
ATOM   3132  CA  PHE A 463     -23.776   9.859 -14.611
ATOM   3133  CB  PHE A 463     -22.765   8.983 -13.840
ATOM   3134  CG  PHE A 463     -22.320   9.793 -12.666
ATOM   3135  CD1 PHE A 463     -21.333  10.741 -12.815
ATOM   3136  CD2 PHE A 463     -22.894   9.636 -11.426
ATOM   3137  CE1 PHE A 463     -20.919  11.508 -11.748
ATOM   3138  CE2 PHE A 463     -22.485  10.398 -10.354
ATOM   3139  CZ  PHE A 463     -21.492  11.336 -10.512
ATOM   3140  C   PHE A 463     -23.880   9.355 -16.009
ATOM   3141  O   PHE A 463     -22.956   9.558 -16.795
ATOM   3142  N   SER A 464     -24.943   8.584 -16.298
ATOM   3143  CA  SER A 464     -25.194   7.994 -17.581
ATOM   3144  CB  SER A 464     -24.589   8.699 -18.815
ATOM   3145  OG  SER A 464     -23.241   8.308 -19.030
ATOM   3146  C   SER A 464     -24.631   6.619 -17.473
ATOM   3147  O   SER A 464     -24.282   6.183 -16.375
ATOM   3148  N   VAL A 465     -24.560   5.883 -18.599
ATOM   3149  CA  VAL A 465     -24.010   4.563 -18.545
ATOM   3150  CB  VAL A 465     -25.031   3.499 -18.246
ATOM   3151  CG1 VAL A 465     -25.600   3.752 -16.840
ATOM   3152  CG2 VAL A 465     -26.094   3.496 -19.361
ATOM   3153  C   VAL A 465     -23.463   4.275 -19.904
ATOM   3154  O   VAL A 465     -23.885   4.880 -20.887
ATOM   3155  N   GLY A 466     -22.514   3.323 -19.995
ATOM   3156  CA  GLY A 466     -21.977   2.975 -21.276
ATOM   3157  C   GLY A 466     -20.631   3.593 -21.475
ATOM   3158  O   GLY A 466     -19.976   4.034 -20.531
ATOM   3159  N   LYS A 467     -20.188   3.623 -22.749
ATOM   3160  CA  LYS A 467     -18.875   4.071 -23.121
ATOM   3161  CB  LYS A 467     -18.642   4.026 -24.641
ATOM   3162  CG  LYS A 467     -18.763   2.632 -25.264
ATOM   3163  CD  LYS A 467     -17.778   1.615 -24.690
ATOM   3164  CE  LYS A 467     -18.254   0.997 -23.376
ATOM   3165  NZ  LYS A 467     -17.171   0.190 -22.776
ATOM   3166  C   LYS A 467     -18.680   5.502 -22.716
ATOM   3167  O   LYS A 467     -17.597   5.892 -22.282
ATOM   3168  N   ARG A 468     -19.727   6.320 -22.910
ATOM   3169  CA  ARG A 468     -19.785   7.735 -22.661
ATOM   3170  CB  ARG A 468     -20.862   8.444 -23.489
ATOM   3171  CG  ARG A 468     -20.416   8.566 -24.943
ATOM   3172  CD  ARG A 468     -18.962   9.036 -25.044
ATOM   3173  NE  ARG A 468     -18.610   9.145 -26.486
ATOM   3174  CZ  ARG A 468     -17.749  10.118 -26.900
ATOM   3175  NH1 ARG A 468     -17.194  10.970 -25.988
ATOM   3176  NH2 ARG A 468     -17.439  10.231 -28.225
ATOM   3177  C   ARG A 468     -19.944   8.126 -21.219
ATOM   3178  O   ARG A 468     -19.925   9.316 -20.917
ATOM   3179  N   ARG A 469     -20.216   7.180 -20.300
ATOM   3180  CA  ARG A 469     -20.481   7.531 -18.924
ATOM   3181  CB  ARG A 469     -20.677   6.308 -18.007
ATOM   3182  CG  ARG A 469     -19.472   5.365 -17.956
ATOM   3183  CD  ARG A 469     -19.695   4.132 -17.078
ATOM   3184  NE  ARG A 469     -19.761   4.589 -15.664
ATOM   3185  CZ  ARG A 469     -20.807   4.199 -14.879
ATOM   3186  NH1 ARG A 469     -21.814   3.452 -15.419
ATOM   3187  NH2 ARG A 469     -20.849   4.568 -13.566
ATOM   3188  C   ARG A 469     -19.402   8.398 -18.329
ATOM   3189  O   ARG A 469     -18.246   8.374 -18.748
ATOM   3190  N   CYS A 470     -19.779   9.202 -17.310
ATOM   3191  CA  CYS A 470     -18.915  10.176 -16.688
ATOM   3192  CB  CYS A 470     -19.612  10.973 -15.568
ATOM   3193  SG  CYS A 470     -18.536  12.232 -14.817
ATOM   3194  C   CYS A 470     -17.719   9.502 -16.078
ATOM   3195  O   CYS A 470     -17.824   8.443 -15.462
ATOM   3196  N   ILE A 471     -16.525  10.086 -16.328
ATOM   3197  CA  ILE A 471     -15.257   9.647 -15.806
ATOM   3198  CB  ILE A 471     -14.069  10.109 -16.606
ATOM   3199  CG1 ILE A 471     -13.929  11.638 -16.595
ATOM   3200  CG2 ILE A 471     -14.200   9.509 -18.018
ATOM   3201  CD1 ILE A 471     -12.580  12.117 -17.131
ATOM   3202  C   ILE A 471     -15.045  10.037 -14.363
ATOM   3203  O   ILE A 471     -14.341   9.349 -13.628
ATOM   3204  N   GLY A 472     -15.573  11.223 -14.001
ATOM   3205  CA  GLY A 472     -15.523  12.004 -12.785
ATOM   3206  C   GLY A 472     -16.345  11.524 -11.622
ATOM   3207  O   GLY A 472     -16.348  12.193 -10.592
ATOM   3208  N   GLU A 473     -17.156  10.464 -11.772
ATOM   3209  CA  GLU A 473     -18.168  10.083 -10.820
ATOM   3210  CB  GLU A 473     -18.727   8.695 -11.189
ATOM   3211  CG  GLU A 473     -19.800   8.153 -10.248
ATOM   3212  CD  GLU A 473     -20.241   6.795 -10.784
ATOM   3213  OE1 GLU A 473     -19.379   5.886 -10.916
ATOM   3214  OE2 GLU A 473     -21.459   6.650 -11.072
ATOM   3215  C   GLU A 473     -17.719  10.008  -9.379
ATOM   3216  O   GLU A 473     -18.314  10.672  -8.530
ATOM   3217  N   GLU A 474     -16.665   9.244  -9.037
ATOM   3218  CA  GLU A 474     -16.324   9.093  -7.642
ATOM   3219  CB  GLU A 474     -15.151   8.126  -7.401
ATOM   3220  CG  GLU A 474     -15.525   6.659  -7.590
ATOM   3221  CD  GLU A 474     -14.306   5.798  -7.285
ATOM   3222  OE1 GLU A 474     -13.669   6.015  -6.219
ATOM   3223  OE2 GLU A 474     -14.000   4.900  -8.115
ATOM   3224  C   GLU A 474     -15.926  10.406  -7.052
ATOM   3225  O   GLU A 474     -16.307  10.730  -5.928
ATOM   3226  N   LEU A 475     -15.154  11.201  -7.808
ATOM   3227  CA  LEU A 475     -14.681  12.467  -7.342
ATOM   3228  CB  LEU A 475     -13.847  13.206  -8.399
ATOM   3229  CG  LEU A 475     -13.450  14.641  -8.000
ATOM   3230  CD1 LEU A 475     -12.608  14.662  -6.716
ATOM   3231  CD2 LEU A 475     -12.757  15.365  -9.167
ATOM   3232  C   LEU A 475     -15.856  13.332  -7.046
ATOM   3233  O   LEU A 475     -15.872  14.050  -6.049
ATOM   3234  N   SER A 476     -16.882  13.283  -7.908
ATOM   3235  CA  SER A 476     -18.009  14.138  -7.705
ATOM   3236  CB  SER A 476     -19.080  13.968  -8.794
ATOM   3237  OG  SER A 476     -20.168  14.842  -8.537
ATOM   3238  C   SER A 476     -18.637  13.814  -6.386
ATOM   3239  O   SER A 476     -18.984  14.719  -5.627
ATOM   3240  N   LYS A 477     -18.803  12.509  -6.086
ATOM   3241  CA  LYS A 477     -19.457  12.069  -4.883
ATOM   3242  CB  LYS A 477     -19.759  10.559  -4.861
ATOM   3243  CG  LYS A 477     -20.770  10.120  -5.924
ATOM   3244  CD  LYS A 477     -21.064   8.616  -5.921
ATOM   3245  CE  LYS A 477     -19.845   7.738  -6.207
ATOM   3246  NZ  LYS A 477     -20.221   6.310  -6.112
ATOM   3247  C   LYS A 477     -18.669  12.378  -3.643
ATOM   3248  O   LYS A 477     -19.209  12.881  -2.660
ATOM   3249  N   MET A 478     -17.355  12.108  -3.660
ATOM   3250  CA  MET A 478     -16.523  12.257  -2.500
ATOM   3251  CB  MET A 478     -15.098  11.707  -2.694
ATOM   3252  CG  MET A 478     -14.221  12.534  -3.635
ATOM   3253  SD  MET A 478     -12.543  11.874  -3.858
ATOM   3254  CE  MET A 478     -13.078  10.462  -4.867
ATOM   3255  C   MET A 478     -16.441  13.706  -2.135
ATOM   3256  O   MET A 478     -15.966  14.042  -1.054
ATOM   3257  N   GLN A 479     -16.670  14.595  -3.118
ATOM   3258  CA  GLN A 479     -16.693  16.015  -2.894
ATOM   3259  CB  GLN A 479     -16.255  16.773  -4.156
ATOM   3260  CG  GLN A 479     -15.891  18.238  -3.925
ATOM   3261  CD  GLN A 479     -15.168  18.710  -5.181
ATOM   3262  OE1 GLN A 479     -14.833  19.885  -5.321
ATOM   3263  NE2 GLN A 479     -14.913  17.760  -6.121
ATOM   3264  C   GLN A 479     -18.012  16.578  -2.405
ATOM   3265  O   GLN A 479     -18.036  17.424  -1.513
ATOM   3266  N   LEU A 480     -19.152  16.156  -2.996
ATOM   3267  CA  LEU A 480     -20.439  16.694  -2.623
ATOM   3268  CB  LEU A 480     -21.563  16.429  -3.634
ATOM   3269  CG  LEU A 480     -21.489  17.434  -4.803
ATOM   3270  CD1 LEU A 480     -20.142  17.372  -5.534
ATOM   3271  CD2 LEU A 480     -22.683  17.287  -5.751
ATOM   3272  C   LEU A 480     -20.804  16.240  -1.258
ATOM   3273  O   LEU A 480     -21.567  16.892  -0.547
ATOM   3274  N   PHE A 481     -20.304  15.058  -0.883
ATOM   3275  CA  PHE A 481     -20.498  14.542   0.433
ATOM   3276  CB  PHE A 481     -19.817  13.166   0.561
ATOM   3277  CG  PHE A 481     -19.801  12.731   1.982
ATOM   3278  CD1 PHE A 481     -20.921  12.196   2.565
ATOM   3279  CD2 PHE A 481     -18.645  12.849   2.721
ATOM   3280  CE1 PHE A 481     -20.887  11.793   3.878
ATOM   3281  CE2 PHE A 481     -18.604  12.447   4.035
ATOM   3282  CZ  PHE A 481     -19.732  11.919   4.612
ATOM   3283  C   PHE A 481     -19.852  15.489   1.406
ATOM   3284  O   PHE A 481     -20.475  15.909   2.380
ATOM   3285  N   LEU A 482     -18.581  15.861   1.145
ATOM   3286  CA  LEU A 482     -17.801  16.704   2.017
ATOM   3287  CB  LEU A 482     -16.324  16.824   1.597
ATOM   3288  CG  LEU A 482     -15.482  15.559   1.844
ATOM   3289  CD1 LEU A 482     -14.024  15.763   1.401
ATOM   3290  CD2 LEU A 482     -15.581  15.107   3.309
ATOM   3291  C   LEU A 482     -18.334  18.101   2.110
ATOM   3292  O   LEU A 482     -18.501  18.620   3.212
ATOM   3293  N   PHE A 483     -18.647  18.749   0.970
ATOM   3294  CA  PHE A 483     -19.092  20.114   1.033
ATOM   3295  CB  PHE A 483     -19.519  20.700  -0.325
ATOM   3296  CG  PHE A 483     -18.378  21.374  -1.003
ATOM   3297  CD1 PHE A 483     -18.125  22.691  -0.701
ATOM   3298  CD2 PHE A 483     -17.583  20.738  -1.929
ATOM   3299  CE1 PHE A 483     -17.094  23.372  -1.299
ATOM   3300  CE2 PHE A 483     -16.547  21.417  -2.532
ATOM   3301  CZ  PHE A 483     -16.301  22.732  -2.220
ATOM   3302  C   PHE A 483     -20.308  20.197   1.889
ATOM   3303  O   PHE A 483     -20.420  21.073   2.744
ATOM   3304  N   ILE A 484     -21.262  19.285   1.658
ATOM   3305  CA  ILE A 484     -22.492  19.297   2.384
ATOM   3306  CB  ILE A 484     -23.518  18.356   1.820
ATOM   3307  CG1 ILE A 484     -24.904  18.645   2.416
ATOM   3308  CG2 ILE A 484     -23.029  16.916   2.037
ATOM   3309  CD1 ILE A 484     -26.034  17.927   1.681
ATOM   3310  C   ILE A 484     -22.272  18.955   3.823
ATOM   3311  O   ILE A 484     -22.863  19.571   4.706
ATOM   3312  N   SER A 485     -21.409  17.964   4.106
ATOM   3313  CA  SER A 485     -21.214  17.526   5.457
ATOM   3314  CB  SER A 485     -20.174  16.405   5.575
ATOM   3315  OG  SER A 485     -20.636  15.250   4.895
ATOM   3316  C   SER A 485     -20.731  18.661   6.300
ATOM   3317  O   SER A 485     -21.182  18.820   7.432
ATOM   3318  N   ILE A 486     -19.773  19.454   5.788
ATOM   3319  CA  ILE A 486     -19.239  20.553   6.536
ATOM   3320  CB  ILE A 486     -18.057  21.177   5.854
ATOM   3321  CG1 ILE A 486     -16.955  20.126   5.635
ATOM   3322  CG2 ILE A 486     -17.604  22.375   6.702
ATOM   3323  CD1 ILE A 486     -16.482  19.466   6.928
ATOM   3324  C   ILE A 486     -20.287  21.619   6.683
ATOM   3325  O   ILE A 486     -20.550  22.101   7.784
ATOM   3326  N   LEU A 487     -20.944  21.981   5.565
ATOM   3327  CA  LEU A 487     -21.885  23.067   5.547
ATOM   3328  CB  LEU A 487     -22.497  23.312   4.153
ATOM   3329  CG  LEU A 487     -21.485  23.597   3.023
ATOM   3330  CD1 LEU A 487     -22.217  23.973   1.730
ATOM   3331  CD2 LEU A 487     -20.426  24.633   3.417
ATOM   3332  C   LEU A 487     -23.044  22.776   6.455
ATOM   3333  O   LEU A 487     -23.480  23.644   7.205
ATOM   3334  N   ALA A 488     -23.595  21.548   6.384
ATOM   3335  CA  ALA A 488     -24.730  21.160   7.179
ATOM   3336  CB  ALA A 488     -25.245  19.752   6.830
ATOM   3337  C   ALA A 488     -24.354  21.131   8.624
ATOM   3338  O   ALA A 488     -25.141  21.509   9.491
ATOM   3339  N   HIS A 489     -23.143  20.633   8.925
ATOM   3340  CA  HIS A 489     -22.692  20.531  10.282
ATOM   3341  ND1 HIS A 489     -21.242  19.058  12.836
ATOM   3342  CG  HIS A 489     -20.768  19.811  11.784
ATOM   3343  CB  HIS A 489     -21.338  19.804  10.395
ATOM   3344  NE2 HIS A 489     -19.529  20.240  13.621
ATOM   3345  CD2 HIS A 489     -19.721  20.525  12.282
ATOM   3346  CE1 HIS A 489     -20.465  19.355  13.909
ATOM   3347  C   HIS A 489     -22.513  21.901  10.869
ATOM   3348  O   HIS A 489     -22.818  22.129  12.037
ATOM   3349  N   GLN A 490     -21.904  22.808  10.081
ATOM   3350  CA  GLN A 490     -21.597  24.163  10.452
ATOM   3351  CB  GLN A 490     -20.402  24.726   9.660
ATOM   3352  CG  GLN A 490     -19.057  24.166  10.131
ATOM   3353  CD  GLN A 490     -18.749  24.815  11.475
ATOM   3354  OE1 GLN A 490     -19.585  25.522  12.037
ATOM   3355  NE2 GLN A 490     -17.520  24.577  12.010
ATOM   3356  C   GLN A 490     -22.724  25.165  10.368
ATOM   3357  O   GLN A 490     -22.777  26.084  11.186
ATOM   3358  N   CYS A 491     -23.642  25.065   9.383
ATOM   3359  CA  CYS A 491     -24.556  26.166   9.193
ATOM   3360  CB  CYS A 491     -24.349  26.917   7.860
ATOM   3361  SG  CYS A 491     -22.770  27.811   7.742
ATOM   3362  C   CYS A 491     -25.995  25.752   9.166
ATOM   3363  O   CYS A 491     -26.339  24.571   9.165
ATOM   3364  N   ASP A 492     -26.868  26.788   9.180
ATOM   3365  CA  ASP A 492     -28.294  26.672   9.044
ATOM   3366  CB  ASP A 492     -29.121  27.176  10.243
ATOM   3367  CG  ASP A 492     -29.318  26.002  11.185
ATOM   3368  OD1 ASP A 492     -29.876  24.985  10.694
ATOM   3369  OD2 ASP A 492     -28.949  26.096  12.386
ATOM   3370  C   ASP A 492     -28.698  27.476   7.850
ATOM   3371  O   ASP A 492     -28.264  28.615   7.687
ATOM   3372  N   PHE A 493     -29.540  26.888   6.970
ATOM   3373  CA  PHE A 493     -29.933  27.580   5.777
ATOM   3374  CB  PHE A 493     -29.681  26.783   4.484
ATOM   3375  CG  PHE A 493     -28.220  26.504   4.399
ATOM   3376  CD1 PHE A 493     -27.354  27.410   3.833
ATOM   3377  CD2 PHE A 493     -27.719  25.326   4.906
ATOM   3378  CE1 PHE A 493     -26.009  27.133   3.764
ATOM   3379  CE2 PHE A 493     -26.377  25.044   4.839
ATOM   3380  CZ  PHE A 493     -25.517  25.953   4.272
ATOM   3381  C   PHE A 493     -31.406  27.843   5.822
ATOM   3382  O   PHE A 493     -32.206  26.935   6.054
ATOM   3383  N   ARG A 494     -31.797  29.109   5.569
ATOM   3384  CA  ARG A 494     -33.186  29.466   5.618
ATOM   3385  CB  ARG A 494     -33.491  30.416   6.781
ATOM   3386  CG  ARG A 494     -33.194  29.773   8.135
ATOM   3387  CD  ARG A 494     -33.141  30.778   9.284
ATOM   3388  NE  ARG A 494     -34.541  31.184   9.568
ATOM   3389  CZ  ARG A 494     -34.859  31.752  10.766
ATOM   3390  NH1 ARG A 494     -33.895  31.929  11.718
ATOM   3391  NH2 ARG A 494     -36.137  32.162  11.004
ATOM   3392  C   ARG A 494     -33.540  30.152   4.335
ATOM   3393  O   ARG A 494     -32.769  30.950   3.805
ATOM   3394  N   ALA A 495     -34.733  29.827   3.800
ATOM   3395  CA  ALA A 495     -35.211  30.372   2.561
ATOM   3396  CB  ALA A 495     -36.311  29.516   1.909
ATOM   3397  C   ALA A 495     -35.783  31.726   2.817
ATOM   3398  O   ALA A 495     -36.065  32.097   3.956
ATOM   3399  N   ASN A 496     -35.947  32.506   1.731
ATOM   3400  CA  ASN A 496     -36.507  33.823   1.798
ATOM   3401  CB  ASN A 496     -36.108  34.665   0.574
ATOM   3402  CG  ASN A 496     -36.549  36.106   0.760
ATOM   3403  OD1 ASN A 496     -37.147  36.467   1.772
ATOM   3404  ND2 ASN A 496     -36.251  36.955  -0.260
ATOM   3405  C   ASN A 496     -37.994  33.641   1.751
ATOM   3406  O   ASN A 496     -38.576  33.404   0.696
ATOM   3407  N   PRO A 497     -38.612  33.732   2.896
ATOM   3408  CA  PRO A 497     -40.032  33.546   3.045
ATOM   3409  CD  PRO A 497     -38.004  34.372   4.050
ATOM   3410  CB  PRO A 497     -40.296  33.743   4.539
ATOM   3411  CG  PRO A 497     -39.184  34.717   4.974
ATOM   3412  C   PRO A 497     -40.836  34.500   2.217
ATOM   3413  O   PRO A 497     -41.891  34.117   1.714
ATOM   3414  N   ASN A 498     -40.343  35.738   2.056
ATOM   3415  CA  ASN A 498     -41.052  36.802   1.405
ATOM   3416  CB  ASN A 498     -40.270  38.127   1.451
ATOM   3417  CG  ASN A 498     -40.192  38.600   2.898
ATOM   3418  OD1 ASN A 498     -41.132  39.191   3.428
ATOM   3419  ND2 ASN A 498     -39.035  38.333   3.560
ATOM   3420  C   ASN A 498     -41.292  36.483  -0.039
ATOM   3421  O   ASN A 498     -42.313  36.884  -0.592
ATOM   3422  N   GLU A 499     -40.361  35.754  -0.686
ATOM   3423  CA  GLU A 499     -40.380  35.537  -2.115
ATOM   3424  CB  GLU A 499     -39.057  34.933  -2.610
ATOM   3425  CG  GLU A 499     -39.031  34.690  -4.116
ATOM   3426  CD  GLU A 499     -39.120  36.037  -4.821
ATOM   3427  OE1 GLU A 499     -38.523  37.018  -4.302
ATOM   3428  OE2 GLU A 499     -39.785  36.099  -5.890
ATOM   3429  C   GLU A 499     -41.495  34.636  -2.583
ATOM   3430  O   GLU A 499     -41.364  33.414  -2.607
ATOM   3431  N   PRO A 500     -42.592  35.247  -2.984
ATOM   3432  CA  PRO A 500     -43.760  34.567  -3.494
ATOM   3433  CD  PRO A 500     -42.564  36.641  -3.398
ATOM   3434  CB  PRO A 500     -44.747  35.677  -3.849
ATOM   3435  CG  PRO A 500     -43.815  36.826  -4.277
ATOM   3436  C   PRO A 500     -43.502  33.722  -4.710
ATOM   3437  O   PRO A 500     -43.838  32.540  -4.695
ATOM   3438  N   ALA A 501     -42.881  34.296  -5.760
ATOM   3439  CA  ALA A 501     -42.680  33.572  -6.985
ATOM   3440  CB  ALA A 501     -41.974  34.397  -8.074
ATOM   3441  C   ALA A 501     -41.791  32.422  -6.655
ATOM   3442  O   ALA A 501     -41.017  32.488  -5.703
ATOM   3443  N   LYS A 502     -41.904  31.318  -7.421
ATOM   3444  CA  LYS A 502     -41.142  30.140  -7.124
ATOM   3445  CB  LYS A 502     -41.856  28.839  -7.506
ATOM   3446  CG  LYS A 502     -43.287  28.806  -6.976
ATOM   3447  CD  LYS A 502     -43.396  29.260  -5.520
ATOM   3448  CE  LYS A 502     -42.234  28.796  -4.640
ATOM   3449  NZ  LYS A 502     -41.702  29.937  -3.857
ATOM   3450  C   LYS A 502     -39.845  30.181  -7.868
ATOM   3451  O   LYS A 502     -39.635  31.021  -8.741
ATOM   3452  N   MET A 503     -38.933  29.257  -7.507
ATOM   3453  CA  MET A 503     -37.632  29.185  -8.101
ATOM   3454  CB  MET A 503     -36.720  28.203  -7.339
ATOM   3455  CG  MET A 503     -35.293  28.056  -7.870
ATOM   3456  SD  MET A 503     -34.163  29.432  -7.510
ATOM   3457  CE  MET A 503     -34.877  30.614  -8.690
ATOM   3458  C   MET A 503     -37.795  28.716  -9.513
ATOM   3459  O   MET A 503     -38.488  27.737  -9.779
ATOM   3460  N   ASN A 504     -37.156  29.432 -10.460
ATOM   3461  CA  ASN A 504     -37.209  29.070 -11.849
ATOM   3462  CB  ASN A 504     -37.749  30.178 -12.775
ATOM   3463  CG  ASN A 504     -36.940  31.454 -12.581
ATOM   3464  OD1 ASN A 504     -36.333  31.671 -11.533
ATOM   3465  ND2 ASN A 504     -36.953  32.344 -13.608
ATOM   3466  C   ASN A 504     -35.820  28.695 -12.256
ATOM   3467  O   ASN A 504     -34.845  29.158 -11.667
ATOM   3468  N   PHE A 505     -35.691  27.823 -13.276
ATOM   3469  CA  PHE A 505     -34.379  27.338 -13.593
ATOM   3470  CB  PHE A 505     -34.236  25.823 -13.371
ATOM   3471  CG  PHE A 505     -34.579  25.528 -11.949
ATOM   3472  CD1 PHE A 505     -35.888  25.282 -11.602
ATOM   3473  CD2 PHE A 505     -33.617  25.501 -10.966
ATOM   3474  CE1 PHE A 505     -36.237  25.007 -10.301
ATOM   3475  CE2 PHE A 505     -33.960  25.226  -9.661
ATOM   3476  CZ  PHE A 505     -35.270  24.980  -9.326
ATOM   3477  C   PHE A 505     -34.087  27.571 -15.039
ATOM   3478  O   PHE A 505     -34.954  27.986 -15.807
ATOM   3479  N   SER A 506     -32.804  27.341 -15.407
ATOM   3480  CA  SER A 506     -32.345  27.413 -16.763
ATOM   3481  CB  SER A 506     -31.055  28.223 -16.976
ATOM   3482  OG  SER A 506     -31.343  29.609 -17.012
ATOM   3483  C   SER A 506     -32.014  26.013 -17.148
ATOM   3484  O   SER A 506     -31.220  25.344 -16.491
ATOM   3485  N   TYR A 507     -32.616  25.544 -18.251
ATOM   3486  CA  TYR A 507     -32.442  24.198 -18.700
ATOM   3487  CB  TYR A 507     -33.723  23.611 -19.304
ATOM   3488  CG  TYR A 507     -34.743  23.635 -18.217
ATOM   3489  CD1 TYR A 507     -34.866  22.592 -17.326
ATOM   3490  CD2 TYR A 507     -35.575  24.723 -18.082
ATOM   3491  CE1 TYR A 507     -35.812  22.629 -16.327
ATOM   3492  CE2 TYR A 507     -36.521  24.768 -17.087
ATOM   3493  CZ  TYR A 507     -36.642  23.720 -16.209
ATOM   3494  OH  TYR A 507     -37.614  23.764 -15.190
ATOM   3495  C   TYR A 507     -31.379  24.186 -19.751
ATOM   3496  O   TYR A 507     -31.256  25.142 -20.517
ATOM   3497  N   GLY A 508     -30.636  23.062 -19.885
ATOM   3498  CA  GLY A 508     -29.536  23.093 -20.815
ATOM   3499  C   GLY A 508     -28.348  22.308 -20.333
ATOM   3500  O   GLY A 508     -27.339  22.842 -19.877
ATOM   3501  N   LEU A 509     -28.502  20.974 -20.397
ATOM   3502  CA  LEU A 509     -27.530  19.970 -20.074
ATOM   3503  CB  LEU A 509     -26.105  20.294 -20.558
ATOM   3504  CG  LEU A 509     -25.095  19.180 -20.217
ATOM   3505  CD1 LEU A 509     -25.516  17.843 -20.846
ATOM   3506  CD2 LEU A 509     -23.660  19.574 -20.609
ATOM   3507  C   LEU A 509     -27.533  19.861 -18.591
ATOM   3508  O   LEU A 509     -27.748  18.781 -18.049
ATOM   3509  N   THR A 510     -27.429  21.012 -17.904
ATOM   3510  CA  THR A 510     -27.505  21.032 -16.476
ATOM   3511  CB  THR A 510     -26.392  21.770 -15.800
ATOM   3512  OG1 THR A 510     -25.129  21.270 -16.198
ATOM   3513  CG2 THR A 510     -26.563  21.579 -14.289
ATOM   3514  C   THR A 510     -28.701  21.880 -16.202
ATOM   3515  O   THR A 510     -29.011  22.789 -16.972
ATOM   3516  N   ILE A 511     -29.415  21.599 -15.101
ATOM   3517  CA  ILE A 511     -30.561  22.381 -14.764
ATOM   3518  CB  ILE A 511     -31.685  21.538 -14.240
ATOM   3519  CG1 ILE A 511     -32.122  20.523 -15.313
ATOM   3520  CG2 ILE A 511     -32.808  22.472 -13.760
ATOM   3521  CD1 ILE A 511     -32.983  19.380 -14.774
ATOM   3522  C   ILE A 511     -30.110  23.280 -13.660
ATOM   3523  O   ILE A 511     -30.105  22.893 -12.493
ATOM   3524  N   LYS A 512     -29.711  24.519 -14.013
ATOM   3525  CA  LYS A 512     -29.207  25.443 -13.036
ATOM   3526  CB  LYS A 512     -28.150  26.395 -13.616
ATOM   3527  CG  LYS A 512     -26.864  25.639 -13.940
ATOM   3528  CD  LYS A 512     -25.938  26.328 -14.934
ATOM   3529  CE  LYS A 512     -24.709  25.468 -15.220
ATOM   3530  NZ  LYS A 512     -24.130  25.812 -16.531
ATOM   3531  C   LYS A 512     -30.327  26.252 -12.462
ATOM   3532  O   LYS A 512     -31.278  26.618 -13.151
ATOM   3533  N   PRO A 513     -30.229  26.520 -11.186
ATOM   3534  CA  PRO A 513     -31.238  27.315 -10.543
ATOM   3535  CD  PRO A 513     -29.639  25.554 -10.273
ATOM   3536  CB  PRO A 513     -31.059  27.096  -9.044
ATOM   3537  CG  PRO A 513     -30.419  25.699  -8.956
ATOM   3538  C   PRO A 513     -31.081  28.743 -10.937
ATOM   3539  O   PRO A 513     -29.949  29.202 -11.087
ATOM   3540  N   LYS A 514     -32.199  29.470 -11.098
ATOM   3541  CA  LYS A 514     -32.097  30.860 -11.406
ATOM   3542  CB  LYS A 514     -33.350  31.446 -12.077
ATOM   3543  CG  LYS A 514     -33.572  30.882 -13.483
ATOM   3544  CD  LYS A 514     -32.372  31.087 -14.412
ATOM   3545  CE  LYS A 514     -32.094  32.553 -14.749
ATOM   3546  NZ  LYS A 514     -30.766  32.683 -15.392
ATOM   3547  C   LYS A 514     -31.870  31.516 -10.088
ATOM   3548  O   LYS A 514     -31.855  30.838  -9.061
ATOM   3549  N   SER A 515     -31.669  32.847 -10.085
ATOM   3550  CA  SER A 515     -31.332  33.543  -8.875
ATOM   3551  CB  SER A 515     -31.310  35.071  -9.030
ATOM   3552  OG  SER A 515     -30.975  35.667  -7.784
ATOM   3553  C   SER A 515     -32.308  33.214  -7.785
ATOM   3554  O   SER A 515     -33.516  33.150  -8.009
ATOM   3555  N   PHE A 516     -31.770  32.947  -6.571
ATOM   3556  CA  PHE A 516     -32.572  32.673  -5.407
ATOM   3557  CB  PHE A 516     -32.977  31.191  -5.276
ATOM   3558  CG  PHE A 516     -31.805  30.368  -4.863
ATOM   3559  CD1 PHE A 516     -30.920  29.841  -5.777
ATOM   3560  CD2 PHE A 516     -31.603  30.123  -3.524
ATOM   3561  CE1 PHE A 516     -29.855  29.082  -5.353
ATOM   3562  CE2 PHE A 516     -30.541  29.367  -3.093
ATOM   3563  CZ  PHE A 516     -29.663  28.844  -4.010
ATOM   3564  C   PHE A 516     -31.725  33.051  -4.223
ATOM   3565  O   PHE A 516     -30.499  32.948  -4.279
ATOM   3566  N   LYS A 517     -32.351  33.490  -3.107
ATOM   3567  CA  LYS A 517     -31.571  33.976  -2.002
ATOM   3568  CB  LYS A 517     -31.879  35.452  -1.676
ATOM   3569  CG  LYS A 517     -31.454  36.387  -2.814
ATOM   3570  CD  LYS A 517     -32.079  37.786  -2.795
ATOM   3571  CE  LYS A 517     -31.406  38.769  -1.835
ATOM   3572  NZ  LYS A 517     -32.058  38.699  -0.511
ATOM   3573  C   LYS A 517     -31.801  33.153  -0.768
ATOM   3574  O   LYS A 517     -32.922  32.749  -0.456
ATOM   3575  N   VAL A 518     -30.703  32.902  -0.022
ATOM   3576  CA  VAL A 518     -30.725  32.119   1.181
ATOM   3577  CB  VAL A 518     -29.860  30.897   1.084
ATOM   3578  CG1 VAL A 518     -28.402  31.350   0.885
ATOM   3579  CG2 VAL A 518     -30.075  30.043   2.344
ATOM   3580  C   VAL A 518     -30.141  32.966   2.271
ATOM   3581  O   VAL A 518     -29.465  33.953   1.994
ATOM   3582  N   ASN A 519     -30.427  32.613   3.545
ATOM   3583  CA  ASN A 519     -29.915  33.307   4.703
ATOM   3584  CB  ASN A 519     -31.035  33.813   5.635
ATOM   3585  CG  ASN A 519     -30.449  34.486   6.874
ATOM   3586  OD1 ASN A 519     -29.706  33.880   7.644
ATOM   3587  ND2 ASN A 519     -30.809  35.778   7.091
ATOM   3588  C   ASN A 519     -29.122  32.303   5.483
ATOM   3589  O   ASN A 519     -29.645  31.251   5.844
ATOM   3590  N   VAL A 520     -27.845  32.605   5.797
ATOM   3591  CA  VAL A 520     -27.063  31.603   6.471
ATOM   3592  CB  VAL A 520     -25.886  31.168   5.650
ATOM   3593  CG1 VAL A 520     -25.051  30.160   6.455
ATOM   3594  CG2 VAL A 520     -26.413  30.631   4.309
ATOM   3595  C   VAL A 520     -26.527  32.120   7.774
ATOM   3596  O   VAL A 520     -25.982  33.220   7.853
ATOM   3597  N   THR A 521     -26.659  31.302   8.840
ATOM   3598  CA  THR A 521     -26.166  31.647  10.147
ATOM   3599  CB  THR A 521     -27.256  31.875  11.151
ATOM   3600  OG1 THR A 521     -28.054  30.706  11.274
ATOM   3601  CG2 THR A 521     -28.112  33.073  10.698
ATOM   3602  C   THR A 521     -25.333  30.499  10.627
ATOM   3603  O   THR A 521     -25.533  29.356  10.215
ATOM   3604  N   LEU A 522     -24.364  30.762  11.529
ATOM   3605  CA  LEU A 522     -23.522  29.659  11.884
ATOM   3606  CB  LEU A 522     -22.029  30.035  11.886
ATOM   3607  CG  LEU A 522     -21.079  28.832  11.747
ATOM   3608  CD1 LEU A 522     -21.217  28.179  10.365
ATOM   3609  CD2 LEU A 522     -19.627  29.233  12.019
ATOM   3610  C   LEU A 522     -23.953  29.147  13.223
ATOM   3611  O   LEU A 522     -24.252  29.916  14.134
ATOM   3612  N   ARG A 523     -24.042  27.805  13.349
ATOM   3613  CA  ARG A 523     -24.494  27.177  14.557
ATOM   3614  CB  ARG A 523     -24.772  25.670  14.404
ATOM   3615  CG  ARG A 523     -26.040  25.415  13.582
ATOM   3616  CD  ARG A 523     -26.659  24.024  13.755
ATOM   3617  NE  ARG A 523     -25.832  23.032  13.010
ATOM   3618  CZ  ARG A 523     -26.157  21.707  13.063
ATOM   3619  NH1 ARG A 523     -27.197  21.287  13.841
ATOM   3620  NH2 ARG A 523     -25.442  20.801  12.335
ATOM   3621  C   ARG A 523     -23.522  27.418  15.675
ATOM   3622  O   ARG A 523     -23.938  27.645  16.810
ATOM   3623  N   GLU A 524     -22.202  27.380  15.407
ATOM   3624  CA  GLU A 524     -21.293  27.604  16.496
ATOM   3625  CB  GLU A 524     -20.760  26.314  17.145
ATOM   3626  CG  GLU A 524     -21.834  25.493  17.856
ATOM   3627  CD  GLU A 524     -21.123  24.403  18.643
ATOM   3628  OE1 GLU A 524     -20.375  23.606  18.017
ATOM   3629  OE2 GLU A 524     -21.315  24.358  19.887
ATOM   3630  C   GLU A 524     -20.106  28.372  16.002
ATOM   3631  O   GLU A 524     -20.011  28.700  14.820
ATOM   3632  N   SER A 525     -19.167  28.684  16.923
ATOM   3633  CA  SER A 525     -17.985  29.431  16.588
ATOM   3634  CB  SER A 525     -17.075  29.731  17.792
ATOM   3635  OG  SER A 525     -15.920  30.436  17.365
ATOM   3636  C   SER A 525     -17.203  28.637  15.595
ATOM   3637  O   SER A 525     -17.332  27.415  15.523
ATOM   3638  N   MET A 526     -16.359  29.319  14.792
ATOM   3639  CA  MET A 526     -15.719  28.612  13.726
ATOM   3640  CB  MET A 526     -15.398  29.485  12.499
ATOM   3641  CG  MET A 526     -16.664  30.004  11.811
ATOM   3642  SD  MET A 526     -16.392  30.876  10.240
ATOM   3643  CE  MET A 526     -16.100  29.361   9.283
ATOM   3644  C   MET A 526     -14.485  27.881  14.148
ATOM   3645  O   MET A 526     -13.458  28.458  14.501
ATOM   3646  N   GLU A 527     -14.632  26.544  14.151
ATOM   3647  CA  GLU A 527     -13.653  25.512  14.335
ATOM   3648  CB  GLU A 527     -14.333  24.165  14.602
ATOM   3649  CG  GLU A 527     -13.384  22.987  14.796
ATOM   3650  CD  GLU A 527     -14.257  21.768  15.043
ATOM   3651  OE1 GLU A 527     -15.377  21.943  15.594
ATOM   3652  OE2 GLU A 527     -13.817  20.645  14.679
ATOM   3653  C   GLU A 527     -12.940  25.375  13.032
ATOM   3654  O   GLU A 527     -11.827  24.855  12.949
ATOM   3655  N   LEU A 528     -13.641  25.788  11.963
ATOM   3656  CA  LEU A 528     -13.173  25.673  10.620
ATOM   3657  CB  LEU A 528     -14.225  26.138   9.609
ATOM   3658  CG  LEU A 528     -15.514  25.298   9.716
ATOM   3659  CD1 LEU A 528     -16.559  25.741   8.683
ATOM   3660  CD2 LEU A 528     -15.210  23.791   9.676
ATOM   3661  C   LEU A 528     -11.940  26.493  10.497
ATOM   3662  O   LEU A 528     -11.055  26.154   9.712
ATOM   3663  N   LEU A 529     -11.867  27.616  11.239
ATOM   3664  CA  LEU A 529     -10.648  28.364  11.211
ATOM   3665  CB  LEU A 529     -10.705  29.639  12.066
ATOM   3666  CG  LEU A 529     -11.565  30.755  11.442
ATOM   3667  CD1 LEU A 529     -10.841  31.408  10.257
ATOM   3668  CD2 LEU A 529     -12.953  30.238  11.037
ATOM   3669  C   LEU A 529      -9.626  27.447  11.772
ATOM   3670  O   LEU A 529      -9.524  27.277  12.986
ATOM   3671  N   ASP A 530      -8.818  26.869  10.865
ATOM   3672  CA  ASP A 530      -7.834  25.885  11.189
ATOM   3673  CB  ASP A 530      -6.579  26.443  11.876
ATOM   3674  CG  ASP A 530      -5.556  25.322  11.816
ATOM   3675  OD1 ASP A 530      -5.447  24.700  10.725
ATOM   3676  OD2 ASP A 530      -4.899  25.048  12.855
ATOM   3677  C   ASP A 530      -8.429  24.833  12.120
ATOM   3678  O   ASP A 530      -8.890  23.786  11.595
ATOM   3679  OXT ASP A 530      -8.409  25.041  13.363
END
