# Supplementary material for: Characterization of lncRNA-protein interactions associated with Prostate cancer and Androgen receptors by molecular docking simulations
Source: Biochem Biophys Rep. 2025 Mar 9;42:101959. doi: 10.1016/j.bbrep.2025.101959 (PMC11929892; doi:10.1016/j.bbrep.2025.101959)
Supplement: Multimedia component 13 [file mmc13.zip › bbrep_00101959_model_2.pdb]

REMARK Number:     2
REMARK Ligand:     lig_628dcb8434e2f.pdb
REMARK Contact:     0     0     0
REMARK Score:  -216.49
REMARK RMSD:    650.84
MODEL        2
ATOM      1  N   ALA A  24      30.357  -5.473 -24.875 
ATOM      2  CA  ALA A  24      30.515  -4.000 -24.871 
ATOM      3  CB  ALA A  24      29.364  -3.347 -25.653 
ATOM      4  C   ALA A  24      30.496  -3.471 -23.474 
ATOM      5  O   ALA A  24      31.409  -3.720 -22.690 
ATOM      6  N   GLN A  25      29.435  -2.716 -23.129 
ATOM      7  CA  GLN A  25      29.334  -2.167 -21.810 
ATOM      8  CB  GLN A  25      28.209  -1.135 -21.640 
ATOM      9  CG  GLN A  25      28.449   0.131 -22.464 
ATOM     10  CD  GLN A  25      27.291   1.085 -22.227 
ATOM     11  OE1 GLN A  25      26.895   1.324 -21.089 
ATOM     12  NE2 GLN A  25      26.734   1.652 -23.331 
ATOM     13  C   GLN A  25      29.084  -3.296 -20.876 
ATOM     14  O   GLN A  25      28.668  -4.376 -21.290 
ATOM     15  N   ASP A  26      29.382  -3.075 -19.584 
ATOM     16  CA  ASP A  26      29.211  -4.105 -18.606 
ATOM     17  CB  ASP A  26      30.274  -4.043 -17.495 
ATOM     18  CG  ASP A  26      30.054  -5.171 -16.494 
ATOM     19  OD1 ASP A  26      28.986  -5.191 -15.826 
ATOM     20  OD2 ASP A  26      30.966  -6.032 -16.381 
ATOM     21  C   ASP A  26      27.866  -3.939 -17.988 
ATOM     22  O   ASP A  26      27.612  -2.985 -17.253 
ATOM     23  N   ASN A  27      26.945  -4.872 -18.288 
ATOM     24  CA  ASN A  27      25.662  -4.773 -17.669 
ATOM     25  CB  ASN A  27      24.503  -4.752 -18.683 
ATOM     26  CG  ASN A  27      24.583  -3.452 -19.471 
ATOM     27  OD1 ASN A  27      24.658  -2.366 -18.897 
ATOM     28  ND2 ASN A  27      24.568  -3.560 -20.827 
ATOM     29  C   ASN A  27      25.467  -5.984 -16.812 
ATOM     30  O   ASN A  27      24.473  -6.696 -16.949 
ATOM     31  N   SER A  28      26.402  -6.226 -15.873 
ATOM     32  CA  SER A  28      26.317  -7.361 -15.002 
ATOM     33  CB  SER A  28      27.559  -7.517 -14.112 
ATOM     34  OG  SER A  28      28.707  -7.731 -14.919 
ATOM     35  C   SER A  28      25.149  -7.145 -14.100 
ATOM     36  O   SER A  28      24.492  -8.089 -13.668 
ATOM     37  N   ARG A  29      24.868  -5.864 -13.806 
ATOM     38  CA  ARG A  29      23.821  -5.471 -12.913 
ATOM     39  CB  ARG A  29      23.787  -3.948 -12.704 
ATOM     40  CG  ARG A  29      25.152  -3.369 -12.324 
ATOM     41  CD  ARG A  29      25.113  -1.897 -11.913 
ATOM     42  NE  ARG A  29      26.512  -1.383 -11.942 
ATOM     43  CZ  ARG A  29      27.390  -1.720 -10.952 
ATOM     44  NH1 ARG A  29      27.024  -2.618  -9.991 
ATOM     45  NH2 ARG A  29      28.642  -1.178 -10.929 
ATOM     46  C   ARG A  29      22.506  -5.884 -13.504 
ATOM     47  O   ARG A  29      21.579  -6.255 -12.784 
ATOM     48  N   TYR A  30      22.378  -5.784 -14.840 
ATOM     49  CA  TYR A  30      21.164  -6.163 -15.505 
ATOM     50  CB  TYR A  30      21.186  -5.817 -17.003 
ATOM     51  CG  TYR A  30      19.900  -6.271 -17.606 
ATOM     52  CD1 TYR A  30      18.727  -5.600 -17.348 
ATOM     53  CD2 TYR A  30      19.876  -7.357 -18.449 
ATOM     54  CE1 TYR A  30      17.543  -6.018 -17.911 
ATOM     55  CE2 TYR A  30      18.698  -7.778 -19.016 
ATOM     56  CZ  TYR A  30      17.529  -7.109 -18.746 
ATOM     57  OH  TYR A  30      16.316  -7.539 -19.327 
ATOM     58  C   TYR A  30      20.959  -7.638 -15.363 
ATOM     59  O   TYR A  30      19.855  -8.092 -15.068 
ATOM     60  N   THR A  31      22.033  -8.431 -15.551 
ATOM     61  CA  THR A  31      21.926  -9.861 -15.473 
ATOM     62  CB  THR A  31      23.230 -10.559 -15.736 
ATOM     63  OG1 THR A  31      23.715 -10.225 -17.028 
ATOM     64  CG2 THR A  31      23.003 -12.080 -15.628 
ATOM     65  C   THR A  31      21.490 -10.229 -14.091 
ATOM     66  O   THR A  31      20.646 -11.105 -13.907 
ATOM     67  N   HIS A  32      22.064  -9.557 -13.079 
ATOM     68  CA  HIS A  32      21.744  -9.842 -11.711 
ATOM     69  ND1 HIS A  32      22.771 -10.826  -8.882 
ATOM     70  CG  HIS A  32      22.450  -9.554  -9.301 
ATOM     71  CB  HIS A  32      22.623  -9.069 -10.710 
ATOM     72  NE2 HIS A  32      22.010  -9.743  -7.096 
ATOM     73  CD2 HIS A  32      21.986  -8.905  -8.198 
ATOM     74  CE1 HIS A  32      22.488 -10.885  -7.556 
ATOM     75  C   HIS A  32      20.311  -9.481 -11.477 
ATOM     76  O   HIS A  32      19.604 -10.145 -10.722 
ATOM     77  N   PHE A  33      19.841  -8.406 -12.133 
ATOM     78  CA  PHE A  33      18.494  -7.942 -11.975 
ATOM     79  CB  PHE A  33      18.233  -6.698 -12.850 
ATOM     80  CG  PHE A  33      16.831  -6.221 -12.683 
ATOM     81  CD1 PHE A  33      15.822  -6.729 -13.471 
ATOM     82  CD2 PHE A  33      16.525  -5.261 -11.749 
ATOM     83  CE1 PHE A  33      14.528  -6.288 -13.327 
ATOM     84  CE2 PHE A  33      15.232  -4.815 -11.599 
ATOM     85  CZ  PHE A  33      14.232  -5.330 -12.388 
ATOM     86  C   PHE A  33      17.577  -9.044 -12.410 
ATOM     87  O   PHE A  33      16.584  -9.337 -11.745 
ATOM     88  N   LEU A  34      17.891  -9.694 -13.546 
ATOM     89  CA  LEU A  34      17.052 -10.740 -14.056 
ATOM     90  CB  LEU A  34      17.509 -11.262 -15.429 
ATOM     91  CG  LEU A  34      17.352 -10.227 -16.561 
ATOM     92  CD1 LEU A  34      17.815 -10.799 -17.911 
ATOM     93  CD2 LEU A  34      15.914  -9.684 -16.622 
ATOM     94  C   LEU A  34      17.034 -11.895 -13.105 
ATOM     95  O   LEU A  34      15.977 -12.463 -12.835 
ATOM     96  N   THR A  35      18.201 -12.276 -12.555 
ATOM     97  CA  THR A  35      18.222 -13.429 -11.706 
ATOM     98  CB  THR A  35      19.611 -13.827 -11.277 
ATOM     99  OG1 THR A  35      19.582 -15.110 -10.672 
ATOM    100  CG2 THR A  35      20.183 -12.793 -10.291 
ATOM    101  C   THR A  35      17.370 -13.183 -10.496 
ATOM    102  O   THR A  35      16.600 -14.054 -10.093 
ATOM    103  N   GLN A  36      17.510 -12.004  -9.861 
ATOM    104  CA  GLN A  36      16.760 -11.714  -8.673 
ATOM    105  CB  GLN A  36      17.330 -10.515  -7.900 
ATOM    106  CG  GLN A  36      18.719 -10.776  -7.318 
ATOM    107  CD  GLN A  36      19.161  -9.521  -6.583 
ATOM    108  OE1 GLN A  36      18.999  -8.403  -7.076 
ATOM    109  NE2 GLN A  36      19.727  -9.702  -5.360 
ATOM    110  C   GLN A  36      15.306 -11.414  -8.928 
ATOM    111  O   GLN A  36      14.428 -11.820  -8.172 
ATOM    112  N   HIS A  37      15.041 -10.560  -9.926 
ATOM    113  CA  HIS A  37      13.739 -10.030 -10.232 
ATOM    114  ND1 HIS A  37      13.488  -7.875  -7.943 
ATOM    115  CG  HIS A  37      14.262  -7.931  -9.081 
ATOM    116  CB  HIS A  37      13.787  -8.508 -10.384 
ATOM    117  NE2 HIS A  37      15.483  -7.062  -7.395 
ATOM    118  CD2 HIS A  37      15.476  -7.429  -8.730 
ATOM    119  CE1 HIS A  37      14.268  -7.348  -6.966 
ATOM    120  C   HIS A  37      12.906 -10.649 -11.327 
ATOM    121  O   HIS A  37      11.752 -10.256 -11.466 
ATOM    122  N   TYR A  38      13.434 -11.530 -12.202 
ATOM    123  CA  TYR A  38      12.632 -11.883 -13.350 
ATOM    124  CB  TYR A  38      13.334 -11.414 -14.642 
ATOM    125  CG  TYR A  38      12.655 -11.872 -15.887 
ATOM    126  CD1 TYR A  38      11.465 -11.319 -16.304 
ATOM    127  CD2 TYR A  38      13.246 -12.841 -16.668 
ATOM    128  CE1 TYR A  38      10.868 -11.746 -17.467 
ATOM    129  CE2 TYR A  38      12.653 -13.271 -17.830 
ATOM    130  CZ  TYR A  38      11.459 -12.724 -18.231 
ATOM    131  OH  TYR A  38      10.848 -13.164 -19.425 
ATOM    132  C   TYR A  38      12.379 -13.364 -13.432 
ATOM    133  O   TYR A  38      13.285 -14.174 -13.250 
ATOM    134  N   ASP A  39      11.102 -13.741 -13.690 
ATOM    135  CA  ASP A  39      10.698 -15.112 -13.886 
ATOM    136  CB  ASP A  39      10.028 -15.729 -12.643 
ATOM    137  CG  ASP A  39       9.940 -17.238 -12.841 
ATOM    138  OD1 ASP A  39      10.562 -17.742 -13.815 
ATOM    139  OD2 ASP A  39       9.249 -17.904 -12.025 
ATOM    140  C   ASP A  39       9.669 -15.081 -14.984 
ATOM    141  O   ASP A  39       8.529 -14.682 -14.754 
ATOM    142  N   ALA A  40      10.037 -15.519 -16.207 
ATOM    143  CA  ALA A  40       9.168 -15.355 -17.343 
ATOM    144  CB  ALA A  40       9.809 -15.843 -18.652 
ATOM    145  C   ALA A  40       7.861 -16.082 -17.196 
ATOM    146  O   ALA A  40       6.812 -15.469 -17.390 
ATOM    147  N   LYS A  41       7.868 -17.386 -16.837 
ATOM    148  CA  LYS A  41       6.612 -18.091 -16.756 
ATOM    149  CB  LYS A  41       6.394 -19.072 -17.922 
ATOM    150  CG  LYS A  41       6.320 -18.394 -19.293 
ATOM    151  CD  LYS A  41       6.383 -19.380 -20.462 
ATOM    152  CE  LYS A  41       6.315 -18.723 -21.842 
ATOM    153  NZ  LYS A  41       6.395 -19.761 -22.893 
ATOM    154  C   LYS A  41       6.607 -18.900 -15.492 
ATOM    155  O   LYS A  41       6.979 -20.072 -15.469 
ATOM    156  N   PRO A  42       6.164 -18.261 -14.447 
ATOM    157  CA  PRO A  42       6.146 -18.766 -13.096 
ATOM    158  CD  PRO A  42       5.459 -16.998 -14.579 
ATOM    159  CB  PRO A  42       5.693 -17.583 -12.242 
ATOM    160  CG  PRO A  42       4.817 -16.760 -13.203 
ATOM    161  C   PRO A  42       5.350 -19.982 -12.740 
ATOM    162  O   PRO A  42       5.866 -20.776 -11.954 
ATOM    163  N   GLN A  43       4.106 -20.125 -13.253 
ATOM    164  CA  GLN A  43       3.233 -21.210 -12.882 
ATOM    165  CB  GLN A  43       3.921 -22.559 -12.575 
ATOM    166  CG  GLN A  43       2.969 -23.746 -12.437 
ATOM    167  CD  GLN A  43       2.653 -24.258 -13.835 
ATOM    168  OE1 GLN A  43       2.011 -23.577 -14.631 
ATOM    169  NE2 GLN A  43       3.125 -25.496 -14.144 
ATOM    170  C   GLN A  43       2.428 -20.772 -11.677 
ATOM    171  O   GLN A  43       1.781 -19.726 -11.696 
ATOM    172  N   GLY A  44       2.476 -21.564 -10.580 
ATOM    173  CA  GLY A  44       1.617 -21.423  -9.423 
ATOM    174  C   GLY A  44       1.682 -20.099  -8.711 
ATOM    175  O   GLY A  44       0.636 -19.515  -8.436 
ATOM    176  N   ARG A  45       2.881 -19.573  -8.391 
ATOM    177  CA  ARG A  45       2.966 -18.320  -7.681 
ATOM    178  CB  ARG A  45       2.277 -17.177  -8.444 
ATOM    179  CG  ARG A  45       2.951 -16.883  -9.786 
ATOM    180  CD  ARG A  45       2.084 -16.065 -10.743 
ATOM    181  NE  ARG A  45       2.134 -14.640 -10.313 
ATOM    182  CZ  ARG A  45       1.083 -13.819 -10.595 
ATOM    183  NH1 ARG A  45      -0.026 -14.325 -11.205 
ATOM    184  NH2 ARG A  45       1.132 -12.493 -10.270 
ATOM    185  C   ARG A  45       2.353 -18.422  -6.307 
ATOM    186  O   ARG A  45       1.777 -17.453  -5.809 
ATOM    187  N   ASP A  46       2.452 -19.607  -5.663 
ATOM    188  CA  ASP A  46       1.984 -19.790  -4.311 
ATOM    189  CB  ASP A  46       1.250 -21.127  -4.079 
ATOM    190  CG  ASP A  46       2.197 -22.277  -4.390 
ATOM    191  OD1 ASP A  46       3.256 -22.021  -5.022 
ATOM    192  OD2 ASP A  46       1.866 -23.431  -4.005 
ATOM    193  C   ASP A  46       3.161 -19.699  -3.376 
ATOM    194  O   ASP A  46       4.259 -19.317  -3.777 
ATOM    195  N   ASP A  47       2.954 -20.056  -2.089 
ATOM    196  CA  ASP A  47       3.986 -19.963  -1.086 
ATOM    197  CB  ASP A  47       3.505 -20.399   0.311 
ATOM    198  CG  ASP A  47       2.512 -19.366   0.829 
ATOM    199  OD1 ASP A  47       2.392 -18.285   0.192 
ATOM    200  OD2 ASP A  47       1.859 -19.643   1.870 
ATOM    201  C   ASP A  47       5.122 -20.868  -1.453 
ATOM    202  O   ASP A  47       6.290 -20.503  -1.321 
ATOM    203  N   ARG A  48       4.797 -22.077  -1.942 
ATOM    204  CA  ARG A  48       5.781 -23.061  -2.293 
ATOM    205  CB  ARG A  48       5.140 -24.351  -2.823 
ATOM    206  CG  ARG A  48       6.146 -25.430  -3.211 
ATOM    207  CD  ARG A  48       5.521 -26.560  -4.029 
ATOM    208  NE  ARG A  48       5.134 -25.982  -5.348 
ATOM    209  CZ  ARG A  48       4.541 -26.764  -6.297 
ATOM    210  NH1 ARG A  48       4.304 -28.084  -6.046 
ATOM    211  NH2 ARG A  48       4.179 -26.221  -7.497 
ATOM    212  C   ARG A  48       6.632 -22.511  -3.395 
ATOM    213  O   ARG A  48       7.843 -22.722  -3.421 
ATOM    214  N   TYR A  49       6.004 -21.778  -4.332 
ATOM    215  CA  TYR A  49       6.690 -21.207  -5.452 
ATOM    216  CB  TYR A  49       5.716 -20.385  -6.317 
ATOM    217  CG  TYR A  49       6.455 -19.484  -7.246 
ATOM    218  CD1 TYR A  49       6.995 -19.944  -8.423 
ATOM    219  CD2 TYR A  49       6.580 -18.149  -6.930 
ATOM    220  CE1 TYR A  49       7.662 -19.084  -9.266 
ATOM    221  CE2 TYR A  49       7.244 -17.287  -7.767 
ATOM    222  CZ  TYR A  49       7.787 -17.755  -8.938 
ATOM    223  OH  TYR A  49       8.468 -16.868  -9.798 
ATOM    224  C   TYR A  49       7.763 -20.299  -4.937 
ATOM    225  O   TYR A  49       8.907 -20.361  -5.387 
ATOM    226  N   CYS A  50       7.427 -19.442  -3.956 
ATOM    227  CA  CYS A  50       8.387 -18.513  -3.432 
ATOM    228  CB  CYS A  50       7.789 -17.543  -2.401 
ATOM    229  SG  CYS A  50       6.919 -16.168  -3.203 
ATOM    230  C   CYS A  50       9.521 -19.233  -2.772 
ATOM    231  O   CYS A  50      10.680 -18.874  -2.966 
ATOM    232  N   GLU A  51       9.232 -20.282  -1.984 
ATOM    233  CA  GLU A  51      10.291 -20.937  -1.274 
ATOM    234  CB  GLU A  51       9.814 -22.052  -0.328 
ATOM    235  CG  GLU A  51       9.046 -21.500   0.875 
ATOM    236  CD  GLU A  51       8.647 -22.660   1.776 
ATOM    237  OE1 GLU A  51       8.797 -23.834   1.341 
ATOM    238  OE2 GLU A  51       8.191 -22.384   2.918 
ATOM    239  C   GLU A  51      11.271 -21.539  -2.238 
ATOM    240  O   GLU A  51      12.477 -21.471  -2.014 
ATOM    241  N   SER A  52      10.782 -22.163  -3.323 
ATOM    242  CA  SER A  52      11.648 -22.819  -4.266 
ATOM    243  CB  SER A  52      10.871 -23.670  -5.287 
ATOM    244  OG  SER A  52      11.770 -24.296  -6.189 
ATOM    245  C   SER A  52      12.484 -21.840  -5.041 
ATOM    246  O   SER A  52      13.695 -22.015  -5.173 
ATOM    247  N   ILE A  53      11.853 -20.774  -5.572 
ATOM    248  CA  ILE A  53      12.510 -19.830  -6.436 
ATOM    249  CB  ILE A  53      11.569 -18.839  -7.063 
ATOM    250  CG1 ILE A  53      12.268 -18.100  -8.213 
ATOM    251  CG2 ILE A  53      11.022 -17.910  -5.967 
ATOM    252  CD1 ILE A  53      11.307 -17.285  -9.080 
ATOM    253  C   ILE A  53      13.564 -19.071  -5.697 
ATOM    254  O   ILE A  53      14.625 -18.777  -6.243 
ATOM    255  N   MET A  54      13.288 -18.724  -4.431 
ATOM    256  CA  MET A  54      14.208 -17.931  -3.681 
ATOM    257  CB  MET A  54      13.657 -17.630  -2.278 
ATOM    258  CG  MET A  54      14.129 -16.292  -1.716 
ATOM    259  SD  MET A  54      13.400 -14.851  -2.557 
ATOM    260  CE  MET A  54      13.965 -13.641  -1.327 
ATOM    261  C   MET A  54      15.482 -18.715  -3.574 
ATOM    262  O   MET A  54      16.577 -18.162  -3.661 
ATOM    263  N   ARG A  55      15.360 -20.040  -3.377 
ATOM    264  CA  ARG A  55      16.487 -20.926  -3.259 
ATOM    265  CB  ARG A  55      16.035 -22.353  -2.921 
ATOM    266  CG  ARG A  55      15.198 -22.413  -1.641 
ATOM    267  CD  ARG A  55      14.502 -23.757  -1.423 
ATOM    268  NE  ARG A  55      15.339 -24.566  -0.498 
ATOM    269  CZ  ARG A  55      15.110 -25.907  -0.399 
ATOM    270  NH1 ARG A  55      14.168 -26.490  -1.198 
ATOM    271  NH2 ARG A  55      15.823 -26.659   0.486 
ATOM    272  C   ARG A  55      17.249 -20.983  -4.555 
ATOM    273  O   ARG A  55      18.476 -20.907  -4.565 
ATOM    274  N   ARG A  56      16.538 -21.101  -5.694 
ATOM    275  CA  ARG A  56      17.186 -21.258  -6.971 
ATOM    276  CB  ARG A  56      16.203 -21.454  -8.140 
ATOM    277  CG  ARG A  56      15.409 -22.759  -8.083 
ATOM    278  CD  ARG A  56      14.767 -23.128  -9.423 
ATOM    279  NE  ARG A  56      13.877 -22.004  -9.821 
ATOM    280  CZ  ARG A  56      12.561 -22.008  -9.459 
ATOM    281  NH1 ARG A  56      12.047 -23.057  -8.752 
ATOM    282  NH2 ARG A  56      11.757 -20.960  -9.804 
ATOM    283  C   ARG A  56      17.993 -20.038  -7.297 
ATOM    284  O   ARG A  56      19.094 -20.132  -7.842 
ATOM    285  N   ARG A  57      17.434 -18.858  -6.981 
ATOM    286  CA  ARG A  57      17.989 -17.566  -7.272 
ATOM    287  CB  ARG A  57      16.981 -16.432  -7.028 
ATOM    288  CG  ARG A  57      15.720 -16.618  -7.872 
ATOM    289  CD  ARG A  57      16.007 -16.749  -9.368 
ATOM    290  NE  ARG A  57      14.774 -17.286 -10.009 
ATOM    291  CZ  ARG A  57      14.462 -16.937 -11.292 
ATOM    292  NH1 ARG A  57      15.255 -16.058 -11.970 
ATOM    293  NH2 ARG A  57      13.356 -17.462 -11.896 
ATOM    294  C   ARG A  57      19.215 -17.308  -6.446 
ATOM    295  O   ARG A  57      20.047 -16.489  -6.833 
ATOM    296  N   GLY A  58      19.345 -17.952  -5.266 
ATOM    297  CA  GLY A  58      20.518 -17.749  -4.452 
ATOM    298  C   GLY A  58      20.249 -16.676  -3.435 
ATOM    299  O   GLY A  58      21.171 -16.056  -2.910 
ATOM    300  N   LEU A  59      18.957 -16.404  -3.197 
ATOM    301  CA  LEU A  59      18.390 -15.442  -2.291 
ATOM    302  CB  LEU A  59      16.997 -14.993  -2.748 
ATOM    303  CG  LEU A  59      17.057 -14.335  -4.141 
ATOM    304  CD1 LEU A  59      15.690 -13.786  -4.573 
ATOM    305  CD2 LEU A  59      18.175 -13.282  -4.214 
ATOM    306  C   LEU A  59      18.342 -15.875  -0.842 
ATOM    307  O   LEU A  59      17.877 -15.107  -0.005 
ATOM    308  N   THR A  60      18.628 -17.158  -0.543 
ATOM    309  CA  THR A  60      18.521 -17.780   0.758 
ATOM    310  CB  THR A  60      18.422 -19.273   0.655 
ATOM    311  OG1 THR A  60      19.592 -19.810   0.057 
ATOM    312  CG2 THR A  60      17.192 -19.608  -0.204 
ATOM    313  C   THR A  60      19.582 -17.448   1.776 
ATOM    314  O   THR A  60      19.306 -17.592   2.964 
ATOM    315  N   SER A  61      20.833 -17.093   1.412 
ATOM    316  CA  SER A  61      21.758 -16.859   2.493 
ATOM    317  CB  SER A  61      22.957 -17.826   2.485 
ATOM    318  OG  SER A  61      22.517 -19.158   2.702 
ATOM    319  C   SER A  61      22.320 -15.475   2.407 
ATOM    320  O   SER A  61      23.186 -15.209   1.575 
ATOM    321  N   PRO A  62      21.889 -14.572   3.254 
ATOM    322  CA  PRO A  62      20.832 -14.844   4.197 
ATOM    323  CD  PRO A  62      22.847 -13.617   3.787 
ATOM    324  CB  PRO A  62      20.985 -13.822   5.320 
ATOM    325  CG  PRO A  62      22.467 -13.428   5.263 
ATOM    326  C   PRO A  62      19.514 -14.718   3.499 
ATOM    327  O   PRO A  62      19.488 -14.279   2.350 
ATOM    328  N   CYS A  63      18.409 -15.091   4.176 
ATOM    329  CA  CYS A  63      17.107 -15.029   3.577 
ATOM    330  CB  CYS A  63      15.980 -15.525   4.508 
ATOM    331  SG  CYS A  63      16.264 -17.191   5.180 
ATOM    332  C   CYS A  63      16.811 -13.590   3.286 
ATOM    333  O   CYS A  63      16.979 -12.728   4.148 
ATOM    334  N   LYS A  64      16.363 -13.286   2.050 
ATOM    335  CA  LYS A  64      16.024 -11.933   1.733 
ATOM    336  CB  LYS A  64      15.958 -11.675   0.217 
ATOM    337  CG  LYS A  64      15.947 -10.196  -0.175 
ATOM    338  CD  LYS A  64      16.188  -9.974  -1.671 
ATOM    339  CE  LYS A  64      16.192  -8.501  -2.084 
ATOM    340  NZ  LYS A  64      16.367  -8.389  -3.549 
ATOM    341  C   LYS A  64      14.671 -11.685   2.334 
ATOM    342  O   LYS A  64      13.782 -12.531   2.250 
ATOM    343  N   ASP A  65      14.485 -10.514   2.975 
ATOM    344  CA  ASP A  65      13.252 -10.245   3.660 
ATOM    345  CB  ASP A  65      13.310  -8.967   4.522 
ATOM    346  CG  ASP A  65      13.625  -7.757   3.647 
ATOM    347  OD1 ASP A  65      14.224  -7.939   2.553 
ATOM    348  OD2 ASP A  65      13.278  -6.626   4.077 
ATOM    349  C   ASP A  65      12.107 -10.144   2.699 
ATOM    350  O   ASP A  65      11.037 -10.700   2.946 
ATOM    351  N   ILE A  66      12.280  -9.419   1.579 
ATOM    352  CA  ILE A  66      11.198  -9.300   0.645 
ATOM    353  CB  ILE A  66      10.432  -8.019   0.848 
ATOM    354  CG1 ILE A  66       9.083  -8.013   0.109 
ATOM    355  CG2 ILE A  66      11.366  -6.859   0.468 
ATOM    356  CD1 ILE A  66       9.205  -8.016  -1.410 
ATOM    357  C   ILE A  66      11.805  -9.311  -0.725 
ATOM    358  O   ILE A  66      12.863  -8.720  -0.940 
ATOM    359  N   ASN A  67      11.179 -10.019  -1.688 
ATOM    360  CA  ASN A  67      11.720 -10.015  -3.017 
ATOM    361  CB  ASN A  67      12.741 -11.139  -3.259 
ATOM    362  CG  ASN A  67      13.477 -10.847  -4.558 
ATOM    363  OD1 ASN A  67      14.272  -9.911  -4.638 
ATOM    364  ND2 ASN A  67      13.214 -11.676  -5.603 
ATOM    365  C   ASN A  67      10.584 -10.205  -3.973 
ATOM    366  O   ASN A  67       9.740 -11.082  -3.786 
ATOM    367  N   THR A  68      10.556  -9.392  -5.048 
ATOM    368  CA  THR A  68       9.471  -9.467  -5.982 
ATOM    369  CB  THR A  68       8.762  -8.158  -6.145 
ATOM    370  OG1 THR A  68       8.269  -7.721  -4.886 
ATOM    371  CG2 THR A  68       7.598  -8.348  -7.130 
ATOM    372  C   THR A  68       9.996  -9.879  -7.324 
ATOM    373  O   THR A  68      11.059  -9.439  -7.762 
ATOM    374  N   PHE A  69       9.236 -10.761  -8.006 
ATOM    375  CA  PHE A  69       9.601 -11.241  -9.309 
ATOM    376  CB  PHE A  69       9.527 -12.774  -9.435 
ATOM    377  CG  PHE A  69      10.543 -13.384  -8.526 
ATOM    378  CD1 PHE A  69      11.831 -13.609  -8.956 
ATOM    379  CD2 PHE A  69      10.207 -13.734  -7.237 
ATOM    380  CE1 PHE A  69      12.768 -14.171  -8.120 
ATOM    381  CE2 PHE A  69      11.140 -14.295  -6.395 
ATOM    382  CZ  PHE A  69      12.423 -14.515  -6.835 
ATOM    383  C   PHE A  69       8.608 -10.690 -10.287 
ATOM    384  O   PHE A  69       7.415 -10.605 -10.001 
ATOM    385  N   ILE A  70       9.099 -10.300 -11.480 
ATOM    386  CA  ILE A  70       8.279  -9.766 -12.530 
ATOM    387  CB  ILE A  70       8.894  -8.585 -13.228 
ATOM    388  CG1 ILE A  70       9.137  -7.438 -12.235 
ATOM    389  CG2 ILE A  70       7.982  -8.201 -14.407 
ATOM    390  CD1 ILE A  70      10.026  -6.325 -12.786 
ATOM    391  C   ILE A  70       8.146 -10.852 -13.550 
ATOM    392  O   ILE A  70       9.106 -11.572 -13.824 
ATOM    393  N   HIS A  71       6.934 -11.011 -14.122 
ATOM    394  CA  HIS A  71       6.704 -12.056 -15.078 
ATOM    395  ND1 HIS A  71       6.623 -14.322 -12.875 
ATOM    396  CG  HIS A  71       5.646 -13.442 -13.288 
ATOM    397  CB  HIS A  71       5.509 -12.942 -14.696 
ATOM    398  NE2 HIS A  71       5.416 -13.823 -11.074 
ATOM    399  CD2 HIS A  71       4.918 -13.148 -12.176 
ATOM    400  CE1 HIS A  71       6.439 -14.514 -11.544 
ATOM    401  C   HIS A  71       6.415 -11.410 -16.399 
ATOM    402  O   HIS A  71       6.310 -10.188 -16.486 
ATOM    403  N   GLY A  72       6.286 -12.218 -17.476 
ATOM    404  CA  GLY A  72       6.017 -11.656 -18.772 
ATOM    405  C   GLY A  72       7.295 -11.593 -19.560 
ATOM    406  O   GLY A  72       8.294 -12.209 -19.193 
ATOM    407  N   ASN A  73       7.269 -10.867 -20.702 
ATOM    408  CA  ASN A  73       8.405 -10.782 -21.584 
ATOM    409  CB  ASN A  73       8.034 -10.508 -23.057 
ATOM    410  CG  ASN A  73       7.346  -9.151 -23.163 
ATOM    411  OD1 ASN A  73       7.968  -8.146 -23.502 
ATOM    412  ND2 ASN A  73       6.017  -9.119 -22.872 
ATOM    413  C   ASN A  73       9.371  -9.723 -21.133 
ATOM    414  O   ASN A  73       8.994  -8.716 -20.538 
ATOM    415  N   LYS A  74      10.668  -9.952 -21.434 
ATOM    416  CA  LYS A  74      11.764  -9.101 -21.052 
ATOM    417  CB  LYS A  74      13.152  -9.709 -21.329 
ATOM    418  CG  LYS A  74      13.502 -10.903 -20.438 
ATOM    419  CD  LYS A  74      14.866 -11.514 -20.762 
ATOM    420  CE  LYS A  74      14.989 -11.999 -22.206 
ATOM    421  NZ  LYS A  74      16.380 -12.427 -22.480 
ATOM    422  C   LYS A  74      11.726  -7.769 -21.741 
ATOM    423  O   LYS A  74      12.108  -6.759 -21.152 
ATOM    424  N   ARG A  75      11.268  -7.726 -23.005 
ATOM    425  CA  ARG A  75      11.336  -6.518 -23.783 
ATOM    426  CB  ARG A  75      10.706  -6.680 -25.174 
ATOM    427  CG  ARG A  75      11.275  -7.856 -25.964 
ATOM    428  CD  ARG A  75      10.777  -7.928 -27.407 
ATOM    429  NE  ARG A  75       9.288  -7.909 -27.372 
ATOM    430  CZ  ARG A  75       8.587  -9.047 -27.093 
ATOM    431  NH1 ARG A  75       9.247 -10.192 -26.754 
ATOM    432  NH2 ARG A  75       7.223  -9.036 -27.147 
ATOM    433  C   ARG A  75      10.568  -5.434 -23.096 
ATOM    434  O   ARG A  75      11.000  -4.283 -23.058 
ATOM    435  N   SER A  76       9.396  -5.775 -22.533 
ATOM    436  CA  SER A  76       8.562  -4.791 -21.905 
ATOM    437  CB  SER A  76       7.236  -5.385 -21.396 
ATOM    438  OG  SER A  76       6.471  -5.878 -22.487 
ATOM    439  C   SER A  76       9.281  -4.196 -20.730 
ATOM    440  O   SER A  76       9.132  -3.009 -20.441 
ATOM    441  N   ILE A  77      10.063  -5.017 -20.003 
ATOM    442  CA  ILE A  77      10.777  -4.552 -18.848 
ATOM    443  CB  ILE A  77      11.426  -5.664 -18.076 
ATOM    444  CG1 ILE A  77      10.357  -6.647 -17.572 
ATOM    445  CG2 ILE A  77      12.260  -5.039 -16.946 
ATOM    446  CD1 ILE A  77      10.932  -7.947 -17.010 
ATOM    447  C   ILE A  77      11.850  -3.586 -19.254 
ATOM    448  O   ILE A  77      12.029  -2.547 -18.626 
ATOM    449  N   LYS A  78      12.600  -3.902 -20.324 
ATOM    450  CA  LYS A  78      13.670  -3.048 -20.763 
ATOM    451  CB  LYS A  78      14.457  -3.613 -21.957 
ATOM    452  CG  LYS A  78      15.314  -4.836 -21.619 
ATOM    453  CD  LYS A  78      15.896  -5.526 -22.854 
ATOM    454  CE  LYS A  78      16.828  -6.696 -22.531 
ATOM    455  NZ  LYS A  78      16.037  -7.912 -22.246 
ATOM    456  C   LYS A  78      13.105  -1.727 -21.186 
ATOM    457  O   LYS A  78      13.736  -0.686 -21.012 
ATOM    458  N   ALA A  79      11.881  -1.748 -21.741 
ATOM    459  CA  ALA A  79      11.200  -0.603 -22.284 
ATOM    460  CB  ALA A  79       9.821  -0.951 -22.871 
ATOM    461  C   ALA A  79      10.987   0.445 -21.231 
ATOM    462  O   ALA A  79      10.878   1.630 -21.545 
ATOM    463  N   ILE A  80      10.868   0.044 -19.956 
ATOM    464  CA  ILE A  80      10.626   1.016 -18.927 
ATOM    465  CB  ILE A  80      10.255   0.446 -17.581 
ATOM    466  CG1 ILE A  80      11.316  -0.473 -16.984 
ATOM    467  CG2 ILE A  80       8.892  -0.240 -17.747 
ATOM    468  CD1 ILE A  80      10.900  -1.026 -15.623 
ATOM    469  C   ILE A  80      11.745   2.022 -18.874 
ATOM    470  O   ILE A  80      11.546   3.160 -18.452 
ATOM    471  N   CYS A  81      12.966   1.624 -19.275 
ATOM    472  CA  CYS A  81      14.117   2.486 -19.280 
ATOM    473  CB  CYS A  81      15.428   1.734 -19.567 
ATOM    474  SG  CYS A  81      15.754   0.459 -18.312 
ATOM    475  C   CYS A  81      13.959   3.596 -20.289 
ATOM    476  O   CYS A  81      14.689   4.586 -20.237 
ATOM    477  N   GLU A  82      13.062   3.434 -21.284 
ATOM    478  CA  GLU A  82      12.862   4.454 -22.277 
ATOM    479  CB  GLU A  82      12.970   3.920 -23.715 
ATOM    480  CG  GLU A  82      11.961   2.809 -24.013 
ATOM    481  CD  GLU A  82      12.156   2.352 -25.452 
ATOM    482  OE1 GLU A  82      12.213   3.228 -26.356 
ATOM    483  OE2 GLU A  82      12.249   1.114 -25.666 
ATOM    484  C   GLU A  82      11.484   5.028 -22.107 
ATOM    485  O   GLU A  82      10.696   4.562 -21.287 
ATOM    486  N   ASN A  83      11.173   6.085 -22.884 
ATOM    487  CA  ASN A  83       9.911   6.767 -22.808 
ATOM    488  CB  ASN A  83       9.851   8.042 -23.664 
ATOM    489  CG  ASN A  83      10.676   9.103 -22.944 
ATOM    490  OD1 ASN A  83      10.664   9.185 -21.715 
ATOM    491  ND2 ASN A  83      11.416   9.938 -23.723 
ATOM    492  C   ASN A  83       8.817   5.839 -23.229 
ATOM    493  O   ASN A  83       7.665   6.001 -22.831 
ATOM    494  N   LYS A  84       9.156   4.826 -24.043 
ATOM    495  CA  LYS A  84       8.180   3.925 -24.580 
ATOM    496  CB  LYS A  84       8.857   2.817 -25.416 
ATOM    497  CG  LYS A  84       7.921   1.834 -26.122 
ATOM    498  CD  LYS A  84       7.153   0.911 -25.178 
ATOM    499  CE  LYS A  84       6.396  -0.197 -25.909 
ATOM    500  NZ  LYS A  84       7.357  -1.190 -26.441 
ATOM    501  C   LYS A  84       7.386   3.298 -23.466 
ATOM    502  O   LYS A  84       6.161   3.232 -23.563 
ATOM    503  N   ASN A  85       8.029   2.807 -22.383 
ATOM    504  CA  ASN A  85       7.206   2.217 -21.358 
ATOM    505  CB  ASN A  85       7.343   0.680 -21.318 
ATOM    506  CG  ASN A  85       6.232   0.074 -20.468 
ATOM    507  OD1 ASN A  85       5.067   0.455 -20.576 
ATOM    508  ND2 ASN A  85       6.604  -0.897 -19.592 
ATOM    509  C   ASN A  85       7.600   2.737 -20.000 
ATOM    510  O   ASN A  85       7.516   2.004 -19.015 
ATOM    511  N   GLY A  86       7.987   4.025 -19.869 
ATOM    512  CA  GLY A  86       8.358   4.440 -18.541 
ATOM    513  C   GLY A  86       8.406   5.935 -18.432 
ATOM    514  O   GLY A  86       8.529   6.651 -19.426 
ATOM    515  N   ASN A  87       8.313   6.432 -17.176 
ATOM    516  CA  ASN A  87       8.388   7.834 -16.866 
ATOM    517  CB  ASN A  87       7.070   8.434 -16.338 
ATOM    518  CG  ASN A  87       6.033   8.383 -17.450 
ATOM    519  OD1 ASN A  87       5.564   7.312 -17.828 
ATOM    520  ND2 ASN A  87       5.650   9.574 -17.983 
ATOM    521  C   ASN A  87       9.381   7.966 -15.753 
ATOM    522  O   ASN A  87       9.660   7.005 -15.039 
ATOM    523  N   PRO A  88       9.943   9.130 -15.590 
ATOM    524  CA  PRO A  88      10.890   9.367 -14.542 
ATOM    525  CD  PRO A  88       9.915  10.189 -16.582 
ATOM    526  CB  PRO A  88      11.522  10.727 -14.851 
ATOM    527  CG  PRO A  88      10.555  11.384 -15.857 
ATOM    528  C   PRO A  88      10.168   9.304 -13.236 
ATOM    529  O   PRO A  88       9.050   9.812 -13.144 
ATOM    530  N   HIS A  89      10.804   8.706 -12.212 
ATOM    531  CA  HIS A  89      10.210   8.527 -10.923 
ATOM    532  ND1 HIS A  89       7.895   6.729  -9.424 
ATOM    533  CG  HIS A  89       9.268   6.743  -9.344 
ATOM    534  CB  HIS A  89      10.169   7.046 -10.506 
ATOM    535  NE2 HIS A  89       8.415   6.182  -7.333 
ATOM    536  CD2 HIS A  89       9.569   6.408  -8.061 
ATOM    537  CE1 HIS A  89       7.434   6.387  -8.195 
ATOM    538  C   HIS A  89      11.094   9.291 -10.006 
ATOM    539  O   HIS A  89      12.249   9.524 -10.348 
ATOM    540  N   ARG A  90      10.614   9.570  -8.777 
ATOM    541  CA  ARG A  90      11.134  10.633  -7.973 
ATOM    542  CB  ARG A  90      10.638  10.532  -6.524 
ATOM    543  CG  ARG A  90       9.118  10.621  -6.401 
ATOM    544  CD  ARG A  90       8.581  12.052  -6.436 
ATOM    545  NE  ARG A  90       7.099  11.972  -6.308 
ATOM    546  CZ  ARG A  90       6.398  13.027  -5.801 
ATOM    547  NH1 ARG A  90       7.050  14.164  -5.418 
ATOM    548  NH2 ARG A  90       5.043  12.938  -5.660 
ATOM    549  C   ARG A  90      12.627  10.723  -7.915 
ATOM    550  O   ARG A  90      13.186  11.625  -8.535 
ATOM    551  N   GLU A  91      13.353   9.801  -7.262 
ATOM    552  CA  GLU A  91      14.755  10.115  -7.224 
ATOM    553  CB  GLU A  91      15.367  10.061  -5.812 
ATOM    554  CG  GLU A  91      14.958  11.232  -4.914 
ATOM    555  CD  GLU A  91      13.537  11.000  -4.427 
ATOM    556  OE1 GLU A  91      13.280   9.918  -3.836 
ATOM    557  OE2 GLU A  91      12.688  11.907  -4.644 
ATOM    558  C   GLU A  91      15.504   9.143  -8.074 
ATOM    559  O   GLU A  91      15.859   8.056  -7.623 
ATOM    560  N   ASN A  92      15.780   9.542  -9.330 
ATOM    561  CA  ASN A  92      16.570   8.776 -10.253 
ATOM    562  CB  ASN A  92      18.015   8.583  -9.762 
ATOM    563  CG  ASN A  92      18.669   9.953  -9.678 
ATOM    564  OD1 ASN A  92      18.547  10.766 -10.593 
ATOM    565  ND2 ASN A  92      19.371  10.227  -8.547 
ATOM    566  C   ASN A  92      15.991   7.412 -10.460 
ATOM    567  O   ASN A  92      16.733   6.456 -10.678 
ATOM    568  N   LEU A  93      14.653   7.283 -10.421 
ATOM    569  CA  LEU A  93      14.046   5.998 -10.644 
ATOM    570  CB  LEU A  93      13.196   5.499  -9.462 
ATOM    571  CG  LEU A  93      14.013   5.127  -8.208 
ATOM    572  CD1 LEU A  93      13.097   4.644  -7.072 
ATOM    573  CD2 LEU A  93      15.107   4.099  -8.543 
ATOM    574  C   LEU A  93      13.141   6.137 -11.825 
ATOM    575  O   LEU A  93      12.979   7.226 -12.373 
ATOM    576  N   ARG A  94      12.563   5.007 -12.286 
ATOM    577  CA  ARG A  94      11.651   5.047 -13.395 
ATOM    578  CB  ARG A  94      12.264   4.533 -14.706 
ATOM    579  CG  ARG A  94      13.421   5.410 -15.185 
ATOM    580  CD  ARG A  94      13.981   5.008 -16.550 
ATOM    581  NE  ARG A  94      12.929   5.315 -17.557 
ATOM    582  CZ  ARG A  94      12.803   6.585 -18.040 
ATOM    583  NH1 ARG A  94      13.625   7.577 -17.590 
ATOM    584  NH2 ARG A  94      11.843   6.868 -18.966 
ATOM    585  C   ARG A  94      10.481   4.169 -13.054 
ATOM    586  O   ARG A  94      10.637   3.137 -12.403 
ATOM    587  N   ILE A  95       9.268   4.577 -13.488 
ATOM    588  CA  ILE A  95       8.059   3.839 -13.228 
ATOM    589  CB  ILE A  95       7.025   4.653 -12.501 
ATOM    590  CG1 ILE A  95       5.820   3.791 -12.084 
ATOM    591  CG2 ILE A  95       6.656   5.846 -13.397 
ATOM    592  CD1 ILE A  95       6.118   2.807 -10.956 
ATOM    593  C   ILE A  95       7.471   3.433 -14.552 
ATOM    594  O   ILE A  95       7.417   4.230 -15.487 
ATOM    595  N   SER A  96       7.017   2.167 -14.668 
ATOM    596  CA  SER A  96       6.520   1.669 -15.924 
ATOM    597  CB  SER A  96       6.521   0.132 -16.021 
ATOM    598  OG  SER A  96       5.638  -0.423 -15.057 
ATOM    599  C   SER A  96       5.122   2.137 -16.200 
ATOM    600  O   SER A  96       4.324   2.355 -15.289 
ATOM    601  N   LYS A  97       4.824   2.366 -17.497 
ATOM    602  CA  LYS A  97       3.513   2.735 -17.955 
ATOM    603  CB  LYS A  97       3.499   3.283 -19.390 
ATOM    604  CG  LYS A  97       4.096   4.687 -19.504 
ATOM    605  CD  LYS A  97       4.273   5.153 -20.949 
ATOM    606  CE  LYS A  97       4.718   6.611 -21.063 
ATOM    607  NZ  LYS A  97       6.152   6.728 -20.709 
ATOM    608  C   LYS A  97       2.610   1.543 -17.924 
ATOM    609  O   LYS A  97       1.429   1.655 -17.600 
ATOM    610  N   SER A  98       3.157   0.372 -18.304 
ATOM    611  CA  SER A  98       2.430  -0.864 -18.402 
ATOM    612  CB  SER A  98       3.113  -1.826 -19.387 
ATOM    613  OG  SER A  98       2.438  -3.069 -19.433 
ATOM    614  C   SER A  98       2.391  -1.529 -17.062 
ATOM    615  O   SER A  98       3.191  -1.233 -16.178 
ATOM    616  N   SER A  99       1.438  -2.468 -16.892 
ATOM    617  CA  SER A  99       1.316  -3.181 -15.654 
ATOM    618  CB  SER A  99      -0.138  -3.329 -15.182 
ATOM    619  OG  SER A  99      -0.171  -4.036 -13.953 
ATOM    620  C   SER A  99       1.866  -4.551 -15.901 
ATOM    621  O   SER A  99       1.756  -5.075 -17.006 
ATOM    622  N   PHE A 100       2.499  -5.160 -14.875 
ATOM    623  CA  PHE A 100       3.096  -6.452 -15.063 
ATOM    624  CB  PHE A 100       4.625  -6.462 -14.858 
ATOM    625  CG  PHE A 100       5.327  -5.637 -15.887 
ATOM    626  CD1 PHE A 100       5.439  -4.271 -15.743 
ATOM    627  CD2 PHE A 100       5.897  -6.234 -16.988 
ATOM    628  CE1 PHE A 100       6.097  -3.516 -16.687 
ATOM    629  CE2 PHE A 100       6.556  -5.484 -17.934 
ATOM    630  CZ  PHE A 100       6.657  -4.121 -17.787 
ATOM    631  C   PHE A 100       2.572  -7.384 -14.016 
ATOM    632  O   PHE A 100       2.195  -6.966 -12.922 
ATOM    633  N   GLN A 101       2.513  -8.691 -14.344 
ATOM    634  CA  GLN A 101       2.171  -9.658 -13.345 
ATOM    635  CB  GLN A 101       1.839 -11.052 -13.904 
ATOM    636  CG  GLN A 101       0.489 -11.131 -14.617 
ATOM    637  CD  GLN A 101      -0.593 -11.194 -13.547 
ATOM    638  OE1 GLN A 101      -0.366 -11.697 -12.449 
ATOM    639  NE2 GLN A 101      -1.804 -10.667 -13.873 
ATOM    640  C   GLN A 101       3.394  -9.793 -12.496 
ATOM    641  O   GLN A 101       4.508  -9.873 -13.015 
ATOM    642  N   VAL A 102       3.218  -9.802 -11.161 
ATOM    643  CA  VAL A 102       4.354  -9.886 -10.293 
ATOM    644  CB  VAL A 102       4.759  -8.562  -9.714 
ATOM    645  CG1 VAL A 102       5.195  -7.637 -10.861 
ATOM    646  CG2 VAL A 102       3.584  -8.007  -8.887 
ATOM    647  C   VAL A 102       4.011 -10.774  -9.139 
ATOM    648  O   VAL A 102       2.841 -11.025  -8.854 
ATOM    649  N   THR A 103       5.050 -11.314  -8.467 
ATOM    650  CA  THR A 103       4.829 -12.120  -7.304 
ATOM    651  CB  THR A 103       5.112 -13.577  -7.530 
ATOM    652  OG1 THR A 103       4.295 -14.080  -8.577 
ATOM    653  CG2 THR A 103       4.826 -14.343  -6.226 
ATOM    654  C   THR A 103       5.781 -11.637  -6.255 
ATOM    655  O   THR A 103       6.988 -11.574  -6.489 
ATOM    656  N   THR A 104       5.262 -11.297  -5.057 
ATOM    657  CA  THR A 104       6.109 -10.812  -4.005 
ATOM    658  CB  THR A 104       5.546  -9.614  -3.295 
ATOM    659  OG1 THR A 104       5.356  -8.546  -4.210 
ATOM    660  CG2 THR A 104       6.514  -9.193  -2.176 
ATOM    661  C   THR A 104       6.242 -11.896  -2.986 
ATOM    662  O   THR A 104       5.251 -12.502  -2.581 
ATOM    663  N   CYS A 105       7.490 -12.172  -2.555 
ATOM    664  CA  CYS A 105       7.738 -13.200  -1.586 
ATOM    665  CB  CYS A 105       8.849 -14.165  -2.029 
ATOM    666  SG  CYS A 105       8.448 -14.908  -3.639 
ATOM    667  C   CYS A 105       8.189 -12.511  -0.339 
ATOM    668  O   CYS A 105       9.178 -11.779  -0.349 
ATOM    669  N   LYS A 106       7.459 -12.730   0.774 
ATOM    670  CA  LYS A 106       7.781 -12.086   2.014 
ATOM    671  CB  LYS A 106       6.585 -11.338   2.628 
ATOM    672  CG  LYS A 106       6.127 -10.139   1.793 
ATOM    673  CD  LYS A 106       4.735  -9.634   2.178 
ATOM    674  CE  LYS A 106       4.309  -8.374   1.425 
ATOM    675  NZ  LYS A 106       5.014  -7.194   1.974 
ATOM    676  C   LYS A 106       8.204 -13.134   2.988 
ATOM    677  O   LYS A 106       7.514 -14.131   3.203 
ATOM    678  N   LEU A 107       9.370 -12.908   3.618 
ATOM    679  CA  LEU A 107       9.910 -13.866   4.533 
ATOM    680  CB  LEU A 107      11.381 -13.570   4.883 
ATOM    681  CG  LEU A 107      12.026 -14.570   5.857 
ATOM    682  CD1 LEU A 107      12.138 -15.973   5.238 
ATOM    683  CD2 LEU A 107      13.375 -14.044   6.370 
ATOM    684  C   LEU A 107       9.105 -13.824   5.787 
ATOM    685  O   LEU A 107       8.661 -12.764   6.225 
ATOM    686  N   HIS A 108       8.855 -15.005   6.380 
ATOM    687  CA  HIS A 108       8.191 -15.020   7.648 
ATOM    688  ND1 HIS A 108       6.503 -17.160   5.722 
ATOM    689  CG  HIS A 108       6.507 -16.861   7.063 
ATOM    690  CB  HIS A 108       6.725 -15.489   7.618 
ATOM    691  NE2 HIS A 108       6.076 -19.059   6.793 
ATOM    692  CD2 HIS A 108       6.247 -18.033   7.703 
ATOM    693  CE1 HIS A 108       6.239 -18.488   5.615 
ATOM    694  C   HIS A 108       8.993 -15.906   8.534 
ATOM    695  O   HIS A 108       9.644 -16.843   8.076 
ATOM    696  N   GLY A 109       8.958 -15.620   9.846 
ATOM    697  CA  GLY A 109       9.793 -16.334  10.759 
ATOM    698  C   GLY A 109      10.861 -15.362  11.144 
ATOM    699  O   GLY A 109      11.206 -14.465  10.376 
ATOM    700  N   GLY A 110      11.378 -15.513  12.376 
ATOM    701  CA  GLY A 110      12.344 -14.642  12.983 
ATOM    702  C   GLY A 110      13.717 -14.700  12.379 
ATOM    703  O   GLY A 110      14.419 -13.689  12.376 
ATOM    704  N   SER A 111      14.166 -15.876  11.892 
ATOM    705  CA  SER A 111      15.555 -15.993  11.521 
ATOM    706  CB  SER A 111      16.129 -17.404  11.740 
ATOM    707  OG  SER A 111      17.494 -17.439  11.353 
ATOM    708  C   SER A 111      15.827 -15.629  10.092 
ATOM    709  O   SER A 111      15.060 -15.888   9.167 
ATOM    710  N   PRO A 112      16.953 -14.967   9.967 
ATOM    711  CA  PRO A 112      17.492 -14.571   8.686 
ATOM    712  CD  PRO A 112      17.334 -14.031  11.015 
ATOM    713  CB  PRO A 112      18.504 -13.462   8.973 
ATOM    714  CG  PRO A 112      18.025 -12.860  10.301 
ATOM    715  C   PRO A 112      18.112 -15.709   7.930 
ATOM    716  O   PRO A 112      18.498 -15.507   6.778 
ATOM    717  N   TRP A 113      18.254 -16.900   8.543 
ATOM    718  CA  TRP A 113      18.952 -17.947   7.848 
ATOM    719  CB  TRP A 113      20.140 -18.493   8.653 
ATOM    720  CG  TRP A 113      21.239 -17.473   8.801 
ATOM    721  CD2 TRP A 113      22.171 -17.157   7.757 
ATOM    722  CD1 TRP A 113      21.549 -16.668   9.857 
ATOM    723  NE1 TRP A 113      22.625 -15.874   9.541 
ATOM    724  CE2 TRP A 113      23.017 -16.164   8.250 
ATOM    725  CE3 TRP A 113      22.310 -17.654   6.495 
ATOM    726  CZ2 TRP A 113      24.022 -15.652   7.480 
ATOM    727  CZ3 TRP A 113      23.322 -17.137   5.721 
ATOM    728  CH2 TRP A 113      24.162 -16.156   6.206 
ATOM    729  C   TRP A 113      18.019 -19.078   7.526 
ATOM    730  O   TRP A 113      16.980 -19.259   8.157 
ATOM    731  N   PRO A 114      18.387 -19.844   6.525 
ATOM    732  CA  PRO A 114      17.605 -20.941   6.018 
ATOM    733  CD  PRO A 114      19.726 -19.807   5.959 
ATOM    734  CB  PRO A 114      18.412 -21.510   4.849 
ATOM    735  CG  PRO A 114      19.865 -21.131   5.190 
ATOM    736  C   PRO A 114      17.349 -21.963   7.077 
ATOM    737  O   PRO A 114      18.132 -22.055   8.021 
ATOM    738  N   PRO A 115      16.287 -22.717   6.949 
ATOM    739  CA  PRO A 115      15.417 -22.592   5.810 
ATOM    740  CD  PRO A 115      16.308 -24.080   7.460 
ATOM    741  CB  PRO A 115      14.554 -23.850   5.796 
ATOM    742  CG  PRO A 115      15.436 -24.898   6.494 
ATOM    743  C   PRO A 115      14.624 -21.326   5.826 
ATOM    744  O   PRO A 115      14.324 -20.822   6.907 
ATOM    745  N   CYS A 116      14.262 -20.805   4.637 
ATOM    746  CA  CYS A 116      13.552 -19.559   4.576 
ATOM    747  CB  CYS A 116      14.136 -18.609   3.509 
ATOM    748  SG  CYS A 116      15.947 -18.432   3.606 
ATOM    749  C   CYS A 116      12.141 -19.851   4.153 
ATOM    750  O   CYS A 116      11.913 -20.416   3.083 
ATOM    751  N   GLN A 117      11.145 -19.461   4.980 
ATOM    752  CA  GLN A 117       9.776 -19.689   4.605 
ATOM    753  CB  GLN A 117       8.829 -20.057   5.761 
ATOM    754  CG  GLN A 117       9.262 -21.272   6.578 
ATOM    755  CD  GLN A 117       9.944 -20.724   7.818 
ATOM    756  OE1 GLN A 117      10.525 -19.641   7.791 
ATOM    757  NE2 GLN A 117       9.847 -21.480   8.943 
ATOM    758  C   GLN A 117       9.264 -18.399   4.045 
ATOM    759  O   GLN A 117       9.593 -17.322   4.542 
ATOM    760  N   TYR A 118       8.444 -18.476   2.979 
ATOM    761  CA  TYR A 118       7.961 -17.279   2.352 
ATOM    762  CB  TYR A 118       8.554 -17.047   0.952 
ATOM    763  CG  TYR A 118      10.003 -16.728   1.079 
ATOM    764  CD1 TYR A 118      10.406 -15.445   1.371 
ATOM    765  CD2 TYR A 118      10.958 -17.702   0.895 
ATOM    766  CE1 TYR A 118      11.740 -15.138   1.486 
ATOM    767  CE2 TYR A 118      12.294 -17.401   1.008 
ATOM    768  CZ  TYR A 118      12.686 -16.117   1.304 
ATOM    769  OH  TYR A 118      14.057 -15.806   1.420 
ATOM    770  C   TYR A 118       6.480 -17.356   2.150 
ATOM    771  O   TYR A 118       5.907 -18.436   2.018 
ATOM    772  N   ARG A 119       5.827 -16.174   2.139 
ATOM    773  CA  ARG A 119       4.427 -16.059   1.843 
ATOM    774  CB  ARG A 119       3.652 -15.202   2.858 
ATOM    775  CG  ARG A 119       3.673 -15.788   4.269 
ATOM    776  CD  ARG A 119       2.594 -16.840   4.518 
ATOM    777  NE  ARG A 119       2.885 -17.449   5.844 
ATOM    778  CZ  ARG A 119       1.863 -17.879   6.638 
ATOM    779  NH1 ARG A 119       0.571 -17.731   6.223 
ATOM    780  NH2 ARG A 119       2.135 -18.448   7.848 
ATOM    781  C   ARG A 119       4.365 -15.344   0.526 
ATOM    782  O   ARG A 119       5.061 -14.349   0.325 
ATOM    783  N   ALA A 120       3.524 -15.828  -0.411 
ATOM    784  CA  ALA A 120       3.516 -15.241  -1.722 
ATOM    785  CB  ALA A 120       3.540 -16.279  -2.857 
ATOM    786  C   ALA A 120       2.290 -14.411  -1.918 
ATOM    787  O   ALA A 120       1.191 -14.774  -1.498 
ATOM    788  N   THR A 121       2.473 -13.235  -2.553 
ATOM    789  CA  THR A 121       1.362 -12.387  -2.858 
ATOM    790  CB  THR A 121       1.414 -11.077  -2.132 
ATOM    791  OG1 THR A 121       1.493 -11.279  -0.729 
ATOM    792  CG2 THR A 121       0.136 -10.304  -2.467 
ATOM    793  C   THR A 121       1.454 -12.058  -4.319 
ATOM    794  O   THR A 121       2.368 -11.355  -4.746 
ATOM    795  N   ALA A 122       0.503 -12.561  -5.131 
ATOM    796  CA  ALA A 122       0.506 -12.258  -6.535 
ATOM    797  CB  ALA A 122      -0.363 -13.214  -7.372 
ATOM    798  C   ALA A 122      -0.051 -10.879  -6.695 
ATOM    799  O   ALA A 122      -0.797 -10.403  -5.841 
ATOM    800  N   GLY A 123       0.311 -10.190  -7.800 
ATOM    801  CA  GLY A 123      -0.202  -8.866  -8.009 
ATOM    802  C   GLY A 123      -0.066  -8.514  -9.455 
ATOM    803  O   GLY A 123       0.601  -9.210 -10.221 
ATOM    804  N   PHE A 124      -0.738  -7.418  -9.864 
ATOM    805  CA  PHE A 124      -0.677  -6.940 -11.215 
ATOM    806  CB  PHE A 124      -1.952  -7.333 -11.988 
ATOM    807  CG  PHE A 124      -1.880  -6.953 -13.427 
ATOM    808  CD1 PHE A 124      -1.110  -7.677 -14.309 
ATOM    809  CD2 PHE A 124      -2.620  -5.893 -13.902 
ATOM    810  CE1 PHE A 124      -1.058  -7.330 -15.640 
ATOM    811  CE2 PHE A 124      -2.573  -5.544 -15.231 
ATOM    812  CZ  PHE A 124      -1.789  -6.263 -16.103 
ATOM    813  C   PHE A 124      -0.614  -5.444 -11.112 
ATOM    814  O   PHE A 124      -1.586  -4.807 -10.707 
ATOM    815  N   ARG A 125       0.538  -4.838 -11.470 
ATOM    816  CA  ARG A 125       0.653  -3.408 -11.368 
ATOM    817  CB  ARG A 125       0.731  -2.905  -9.919 
ATOM    818  CG  ARG A 125       1.922  -3.477  -9.148 
ATOM    819  CD  ARG A 125       2.201  -2.737  -7.841 
ATOM    820  NE  ARG A 125       2.654  -1.368  -8.212 
ATOM    821  CZ  ARG A 125       2.539  -0.343  -7.320 
ATOM    822  NH1 ARG A 125       2.021  -0.575  -6.078 
ATOM    823  NH2 ARG A 125       2.940   0.912  -7.672 
ATOM    824  C   ARG A 125       1.930  -2.974 -12.029 
ATOM    825  O   ARG A 125       2.704  -3.796 -12.517 
ATOM    826  N   ASN A 126       2.164  -1.643 -12.058 
ATOM    827  CA  ASN A 126       3.348  -1.060 -12.631 
ATOM    828  CB  ASN A 126       3.319   0.475 -12.733 
ATOM    829  CG  ASN A 126       2.288   0.920 -13.750 
ATOM    830  OD1 ASN A 126       1.798   0.128 -14.551 
ATOM    831  ND2 ASN A 126       1.954   2.238 -13.724 
ATOM    832  C   ASN A 126       4.475  -1.326 -11.687 
ATOM    833  O   ASN A 126       4.252  -1.649 -10.522 
ATOM    834  N   VAL A 127       5.728  -1.187 -12.170 
ATOM    835  CA  VAL A 127       6.853  -1.442 -11.318 
ATOM    836  CB  VAL A 127       7.620  -2.670 -11.710 
ATOM    837  CG1 VAL A 127       6.692  -3.888 -11.560 
ATOM    838  CG2 VAL A 127       8.164  -2.479 -13.137 
ATOM    839  C   VAL A 127       7.801  -0.286 -11.389 
ATOM    840  O   VAL A 127       7.791   0.482 -12.349 
ATOM    841  N   VAL A 128       8.640  -0.129 -10.338 
ATOM    842  CA  VAL A 128       9.608   0.932 -10.290 
ATOM    843  CB  VAL A 128       9.558   1.739  -9.024 
ATOM    844  CG1 VAL A 128      10.684   2.788  -9.058 
ATOM    845  CG2 VAL A 128       8.156   2.343  -8.876 
ATOM    846  C   VAL A 128      10.968   0.306 -10.332 
ATOM    847  O   VAL A 128      11.242  -0.659  -9.620 
ATOM    848  N   VAL A 129      11.864   0.853 -11.180 
ATOM    849  CA  VAL A 129      13.192   0.316 -11.293 
ATOM    850  CB  VAL A 129      13.377  -0.597 -12.470 
ATOM    851  CG1 VAL A 129      12.475  -1.829 -12.285 
ATOM    852  CG2 VAL A 129      13.103   0.196 -13.761 
ATOM    853  C   VAL A 129      14.143   1.454 -11.487 
ATOM    854  O   VAL A 129      13.740   2.610 -11.599 
ATOM    855  N   ALA A 130      15.453   1.141 -11.469 
ATOM    856  CA  ALA A 130      16.471   2.102 -11.776 
ATOM    857  CB  ALA A 130      17.570   2.201 -10.704 
ATOM    858  C   ALA A 130      17.107   1.586 -13.029 
ATOM    859  O   ALA A 130      17.251   0.376 -13.195 
ATOM    860  N   CYS A 131      17.489   2.483 -13.964 
ATOM    861  CA  CYS A 131      18.044   1.992 -15.195 
ATOM    862  CB  CYS A 131      17.222   2.356 -16.450 
ATOM    863  SG  CYS A 131      15.649   1.450 -16.538 
ATOM    864  C   CYS A 131      19.424   2.528 -15.408 
ATOM    865  O   CYS A 131      19.772   3.615 -14.946 
ATOM    866  N   GLU A 132      20.255   1.724 -16.108 
ATOM    867  CA  GLU A 132      21.592   2.093 -16.475 
ATOM    868  CB  GLU A 132      22.653   1.496 -15.531 
ATOM    869  CG  GLU A 132      24.095   1.876 -15.875 
ATOM    870  CD  GLU A 132      25.017   1.153 -14.901 
ATOM    871  OE1 GLU A 132      24.867  -0.090 -14.759 
ATOM    872  OE2 GLU A 132      25.883   1.833 -14.288 
ATOM    873  C   GLU A 132      21.835   1.497 -17.828 
ATOM    874  O   GLU A 132      21.581   0.315 -18.054 
ATOM    875  N   ASN A 133      22.341   2.307 -18.771 
ATOM    876  CA  ASN A 133      22.633   1.807 -20.081 
ATOM    877  CB  ASN A 133      23.666   0.669 -20.045 
ATOM    878  CG  ASN A 133      24.142   0.395 -21.460 
ATOM    879  OD1 ASN A 133      23.716   1.047 -22.412 
ATOM    880  ND2 ASN A 133      25.042  -0.612 -21.602 
ATOM    881  C   ASN A 133      21.369   1.284 -20.700 
ATOM    882  O   ASN A 133      21.405   0.415 -21.569 
ATOM    883  N   GLY A 134      20.206   1.809 -20.274 
ATOM    884  CA  GLY A 134      18.973   1.431 -20.908 
ATOM    885  C   GLY A 134      18.488   0.100 -20.407 
ATOM    886  O   GLY A 134      17.601  -0.497 -21.016 
ATOM    887  N   LEU A 135      19.052  -0.410 -19.291 
ATOM    888  CA  LEU A 135      18.626  -1.689 -18.777 
ATOM    889  CB  LEU A 135      19.722  -2.763 -18.865 
ATOM    890  CG  LEU A 135      20.118  -3.122 -20.306 
ATOM    891  CD1 LEU A 135      21.217  -4.195 -20.327 
ATOM    892  CD2 LEU A 135      18.890  -3.538 -21.130 
ATOM    893  C   LEU A 135      18.301  -1.547 -17.317 
ATOM    894  O   LEU A 135      18.890  -0.715 -16.629 
ATOM    895  N   PRO A 136      17.352  -2.313 -16.825 
ATOM    896  CA  PRO A 136      17.021  -2.252 -15.420 
ATOM    897  CD  PRO A 136      16.196  -2.669 -17.633 
ATOM    898  CB  PRO A 136      15.657  -2.921 -15.271 
ATOM    899  CG  PRO A 136      15.011  -2.730 -16.653 
ATOM    900  C   PRO A 136      18.077  -2.865 -14.544 
ATOM    901  O   PRO A 136      18.366  -4.050 -14.698 
ATOM    902  N   VAL A 137      18.700  -2.052 -13.670 
ATOM    903  CA  VAL A 137      19.685  -2.428 -12.695 
ATOM    904  CB  VAL A 137      20.708  -1.352 -12.497 
ATOM    905  CG1 VAL A 137      21.444  -1.158 -13.835 
ATOM    906  CG2 VAL A 137      20.006  -0.082 -11.995 
ATOM    907  C   VAL A 137      19.111  -2.788 -11.354 
ATOM    908  O   VAL A 137      19.737  -3.522 -10.593 
ATOM    909  N   HIS A 138      17.948  -2.222 -10.978 
ATOM    910  CA  HIS A 138      17.482  -2.425  -9.634 
ATOM    911  ND1 HIS A 138      17.868  -2.477  -6.392 
ATOM    912  CG  HIS A 138      17.517  -1.474  -7.267 
ATOM    913  CB  HIS A 138      18.027  -1.352  -8.671 
ATOM    914  NE2 HIS A 138      16.458  -1.147  -5.302 
ATOM    915  CD2 HIS A 138      16.654  -0.671  -6.586 
ATOM    916  CE1 HIS A 138      17.208  -2.233  -5.232 
ATOM    917  C   HIS A 138      15.989  -2.347  -9.596 
ATOM    918  O   HIS A 138      15.368  -1.672 -10.416 
ATOM    919  N   LEU A 139      15.380  -3.059  -8.624 
ATOM    920  CA  LEU A 139      13.959  -3.022  -8.464 
ATOM    921  CB  LEU A 139      13.328  -4.424  -8.387 
ATOM    922  CG  LEU A 139      11.796  -4.427  -8.219 
ATOM    923  CD1 LEU A 139      11.097  -3.859  -9.466 
ATOM    924  CD2 LEU A 139      11.275  -5.821  -7.830 
ATOM    925  C   LEU A 139      13.692  -2.338  -7.155 
ATOM    926  O   LEU A 139      14.328  -2.642  -6.146 
ATOM    927  N   ASP A 140      12.744  -1.377  -7.146 
ATOM    928  CA  ASP A 140      12.392  -0.683  -5.938 
ATOM    929  CB  ASP A 140      11.787   0.709  -6.222 
ATOM    930  CG  ASP A 140      11.444   1.439  -4.927 
ATOM    931  OD1 ASP A 140      10.721   0.858  -4.076 
ATOM    932  OD2 ASP A 140      11.902   2.602  -4.774 
ATOM    933  C   ASP A 140      11.357  -1.523  -5.257 
ATOM    934  O   ASP A 140      10.230  -1.654  -5.728 
ATOM    935  N   GLN A 141      11.749  -2.130  -4.123 
ATOM    936  CA  GLN A 141      10.948  -3.011  -3.316 
ATOM    937  CB  GLN A 141      11.779  -3.783  -2.278 
ATOM    938  CG  GLN A 141      12.762  -4.776  -2.905 
ATOM    939  CD  GLN A 141      11.952  -5.908  -3.523 
ATOM    940  OE1 GLN A 141      12.497  -6.786  -4.190 
ATOM    941  NE2 GLN A 141      10.610  -5.884  -3.303 
ATOM    942  C   GLN A 141       9.851  -2.293  -2.576 
ATOM    943  O   GLN A 141       8.819  -2.893  -2.282 
ATOM    944  N   SER A 142      10.034  -0.997  -2.253 
ATOM    945  CA  SER A 142       9.150  -0.301  -1.351 
ATOM    946  CB  SER A 142       9.491   1.193  -1.188 
ATOM    947  OG  SER A 142       9.124   1.919  -2.352 
ATOM    948  C   SER A 142       7.710  -0.375  -1.771 
ATOM    949  O   SER A 142       6.824  -0.464  -0.923 
ATOM    950  N   ILE A 143       7.420  -0.350  -3.080 
ATOM    951  CA  ILE A 143       6.051  -0.356  -3.517 
ATOM    952  CB  ILE A 143       5.929  -0.210  -5.009 
ATOM    953  CG1 ILE A 143       6.581  -1.395  -5.742 
ATOM    954  CG2 ILE A 143       6.534   1.151  -5.388 
ATOM    955  CD1 ILE A 143       6.281  -1.418  -7.241 
ATOM    956  C   ILE A 143       5.389  -1.633  -3.085 
ATOM    957  O   ILE A 143       4.203  -1.660  -2.760 
ATOM    958  N   PHE A 144       6.139  -2.743  -3.129 
ATOM    959  CA  PHE A 144       5.663  -4.054  -2.785 
ATOM    960  CB  PHE A 144       6.569  -5.164  -3.332 
ATOM    961  CG  PHE A 144       6.507  -4.997  -4.812 
ATOM    962  CD1 PHE A 144       5.397  -5.403  -5.519 
ATOM    963  CD2 PHE A 144       7.560  -4.429  -5.496 
ATOM    964  CE1 PHE A 144       5.340  -5.244  -6.884 
ATOM    965  CE2 PHE A 144       7.507  -4.271  -6.860 
ATOM    966  CZ  PHE A 144       6.396  -4.677  -7.557 
ATOM    967  C   PHE A 144       5.482  -4.230  -1.309 
ATOM    968  O   PHE A 144       4.699  -5.077  -0.876 
ATOM    969  N   ARG A 145       6.264  -3.500  -0.495 
ATOM    970  CA  ARG A 145       6.177  -3.640   0.929 
ATOM    971  CB  ARG A 145       7.187  -2.736   1.646 
ATOM    972  CG  ARG A 145       8.616  -2.950   1.149 
ATOM    973  CD  ARG A 145       9.671  -2.223   1.979 
ATOM    974  NE  ARG A 145       9.994  -3.112   3.127 
ATOM    975  CZ  ARG A 145      10.901  -4.116   2.955 
ATOM    976  NH1 ARG A 145      11.537  -4.250   1.755 
ATOM    977  NH2 ARG A 145      11.162  -4.987   3.973 
ATOM    978  C   ARG A 145       4.810  -3.223   1.343 
ATOM    979  O   ARG A 145       4.160  -3.893   2.145 
ATOM    980  N   ARG A 146       4.339  -2.101   0.769 
ATOM    981  CA  ARG A 146       3.061  -1.554   1.109 
ATOM    982  CB  ARG A 146       2.944  -0.061   0.750 
ATOM    983  CG  ARG A 146       4.017   0.799   1.422 
ATOM    984  CD  ARG A 146       3.933   2.291   1.088 
ATOM    985  NE  ARG A 146       5.205   2.914   1.552 
ATOM    986  CZ  ARG A 146       6.283   2.930   0.714 
ATOM    987  NH1 ARG A 146       6.168   2.412  -0.544 
ATOM    988  NH2 ARG A 146       7.470   3.456   1.131 
ATOM    989  C   ARG A 146       2.016  -2.301   0.298 
ATOM    990  O   ARG A 146       1.257  -1.625  -0.446 
ATOM    991  OXT ARG A 146       1.959  -3.554   0.415 
TER
HEADER lig_2.pdb
ATOM      1  P    DC A   1      25.107 534.100 258.117 
ATOM      2  OP1  DC A   1      23.893 534.900 258.393 
ATOM      3  OP2  DC A   1      25.039 532.668 258.483 
ATOM      4  O5'  DC A   1      25.505 534.241 256.573 
ATOM      5  C5'  DC A   1      26.325 535.351 256.162 
ATOM      6  C4'  DC A   1      27.396 534.876 255.201 
ATOM      7  O4'  DC A   1      28.601 534.432 255.887 
ATOM      8  C3'  DC A   1      27.017 533.688 254.317 
ATOM      9  O3'  DC A   1      27.601 533.865 253.032 
ATOM     10  C2'  DC A   1      27.673 532.482 254.986 
ATOM     11  C1'  DC A   1      28.983 533.173 255.352 
ATOM     12  N1   DC A   1      29.772 532.451 256.388 
ATOM     13  C2   DC A   1      31.161 532.499 256.297 
ATOM     14  O2   DC A   1      31.676 533.133 255.370 
ATOM     15  N3   DC A   1      31.899 531.847 257.232 
ATOM     16  C4   DC A   1      31.302 531.170 258.222 
ATOM     17  N4   DC A   1      32.066 530.551 259.109 
ATOM     18  C5   DC A   1      29.876 531.108 258.334 
ATOM     19  C6   DC A   1      29.156 531.766 257.390 
ATOM     20  P    DA A   2      26.759 533.458 251.733 
ATOM     21  OP1  DA A   2      25.856 534.569 251.358 
ATOM     22  OP2  DA A   2      26.115 532.144 251.952 
ATOM     23  O5'  DA A   2      27.917 533.312 250.639 
ATOM     24  C5'  DA A   2      29.103 534.119 250.765 
ATOM     25  C4'  DA A   2      30.334 533.277 250.495 
ATOM     26  O4'  DA A   2      30.833 532.620 251.696 
ATOM     27  C3'  DA A   2      30.152 532.133 249.498 
ATOM     28  O3'  DA A   2      31.338 532.004 248.722 
ATOM     29  C2'  DA A   2      30.000 530.884 250.365 
ATOM     30  C1'  DA A   2      31.065 531.253 251.394 
ATOM     31  N9   DA A   2      30.968 530.477 252.662 
ATOM     32  C8   DA A   2      29.847 530.019 253.293 
ATOM     33  N7   DA A   2      30.090 529.368 254.388 
ATOM     34  C5   DA A   2      31.474 529.396 254.493 
ATOM     35  C6   DA A   2      32.362 528.874 255.448 
ATOM     36  N6   DA A   2      31.965 528.190 256.531 
ATOM     37  N1   DA A   2      33.677 529.080 255.250 
ATOM     38  C2   DA A   2      34.064 529.761 254.172 
ATOM     39  N3   DA A   2      33.332 530.293 253.218 
ATOM     40  C4   DA A   2      32.021 530.071 253.440 
ATOM     41  P    DT A   3      31.212 531.679 247.160 
ATOM     42  OP1  DT A   3      30.984 532.935 246.410 
ATOM     43  OP2  DT A   3      30.210 530.610 246.955 
ATOM     44  O5'  DT A   3      32.673 531.116 246.836 
ATOM     45  C5'  DT A   3      33.794 531.600 247.601 
ATOM     46  C4'  DT A   3      34.695 530.444 247.988 
ATOM     47  O4'  DT A   3      34.296 529.825 249.243 
ATOM     48  C3'  DT A   3      34.743 529.278 247.001 
ATOM     49  O3'  DT A   3      36.067 528.760 246.962 
ATOM     50  C2'  DT A   3      33.824 528.218 247.608 
ATOM     51  C1'  DT A   3      34.258 528.418 249.056 
ATOM     52  N1   DT A   3      33.309 527.844 250.051 
ATOM     53  C2   DT A   3      33.849 527.318 251.200 
ATOM     54  O2   DT A   3      35.047 527.306 251.425 
ATOM     55  N3   DT A   3      32.939 526.795 252.098 
ATOM     56  C4   DT A   3      31.568 526.756 251.945 
ATOM     57  O4   DT A   3      30.854 526.261 252.819 
ATOM     58  C5   DT A   3      31.096 527.332 250.707 
ATOM     59  C7   DT A   3      29.616 527.330 250.462 
ATOM     60  C6   DT A   3      31.959 527.847 249.817 
ATOM     61  P    DG A   4      36.681 528.301 245.558 
ATOM     62  OP1  DG A   4      37.234 529.477 244.850 
ATOM     63  OP2  DG A   4      35.677 527.508 244.813 
ATOM     64  O5'  DG A   4      37.875 527.347 246.032 
ATOM     65  C5'  DG A   4      38.522 527.611 247.290 
ATOM     66  C4'  DG A   4      38.730 526.315 248.048 
ATOM     67  O4'  DG A   4      37.585 525.968 248.880 
ATOM     68  C3'  DG A   4      38.953 525.071 247.190 
ATOM     69  O3'  DG A   4      39.900 524.229 247.836 
ATOM     70  C2'  DG A   4      37.599 524.360 247.179 
ATOM     71  C1'  DG A   4      37.259 524.607 248.646 
ATOM     72  N9   DG A   4      35.817 524.415 248.967 
ATOM     73  C8   DG A   4      34.709 524.678 248.191 
ATOM     74  N7   DG A   4      33.570 524.394 248.773 
ATOM     75  C5   DG A   4      33.949 523.909 250.024 
ATOM     76  C6   DG A   4      33.153 523.441 251.102 
ATOM     77  O6   DG A   4      31.931 523.358 251.177 
ATOM     78  N1   DG A   4      33.946 523.040 252.186 
ATOM     79  C2   DG A   4      35.327 523.085 252.223 
ATOM     80  N2   DG A   4      35.896 522.657 253.353 
ATOM     81  N3   DG A   4      36.071 523.525 251.212 
ATOM     82  C4   DG A   4      35.318 523.917 250.152 
ATOM     83  P    DA A   5      40.993 523.468 246.949 
ATOM     84  OP1  DA A   5      42.136 524.372 246.685 
ATOM     85  OP2  DA A   5      40.344 522.879 245.757 
ATOM     86  O5'  DA A   5      41.450 522.300 247.943 
ATOM     87  C5'  DA A   5      41.398 522.533 249.363 
ATOM     88  C4'  DA A   5      40.814 521.324 250.065 
ATOM     89  O4'  DA A   5      39.361 521.381 250.154 
ATOM     90  C3'  DA A   5      41.090 519.973 249.405 
ATOM     91  O3'  DA A   5      41.288 518.996 250.421 
ATOM     92  C2'  DA A   5      39.801 519.638 248.655 
ATOM     93  C1'  DA A   5      38.837 520.132 249.730 
ATOM     94  N9   DA A   5      37.451 520.356 249.235 
ATOM     95  C8   DA A   5      37.050 520.801 248.007 
ATOM     96  N7   DA A   5      35.762 520.892 247.878 
ATOM     97  C5   DA A   5      35.272 520.478 249.108 
ATOM     98  C6   DA A   5      33.967 520.348 249.613 
ATOM     99  N6   DA A   5      32.867 520.636 248.903 
ATOM    100  N1   DA A   5      33.834 519.908 250.877 
ATOM    101  C2   DA A   5      34.930 519.623 251.578 
ATOM    102  N3   DA A   5      36.192 519.705 251.215 
ATOM    103  C4   DA A   5      36.297 520.147 249.946 
ATOM    104  P    DA A   6      42.420 517.882 250.215 
ATOM    105  OP1  DA A   6      43.732 518.426 250.629 
ATOM    106  OP2  DA A   6      42.344 517.347 248.838 
ATOM    107  O5'  DA A   6      41.950 516.759 251.254 
ATOM    108  C5'  DA A   6      41.240 517.160 252.441 
ATOM    109  C4'  DA A   6      40.066 516.231 252.682 
ATOM    110  O4'  DA A   6      38.861 516.670 251.993 
ATOM    111  C3'  DA A   6      40.254 514.788 252.214 
ATOM    112  O3'  DA A   6      39.619 513.917 253.142 
ATOM    113  C2'  DA A   6      39.504 514.712 250.884 
ATOM    114  C1'  DA A   6      38.306 515.557 251.308 
ATOM    115  N9   DA A   6      37.501 516.072 250.165 
ATOM    116  C8   DA A   6      37.935 516.459 248.930 
ATOM    117  N7   DA A   6      36.985 516.863 248.143 
ATOM    118  C5   DA A   6      35.837 516.734 248.913 
ATOM    119  C6   DA A   6      34.484 517.003 248.648 
ATOM    120  N6   DA A   6      34.040 517.481 247.477 
ATOM    121  N1   DA A   6      33.600 516.761 249.634 
ATOM    122  C2   DA A   6      34.048 516.287 250.796 
ATOM    123  N3   DA A   6      35.279 515.999 251.157 
ATOM    124  C4   DA A   6      36.143 516.249 250.152 
ATOM    125  P    DG A   7      40.330 512.534 253.520 
ATOM    126  OP1  DG A   7      41.331 512.766 254.585 
ATOM    127  OP2  DG A   7      40.830 511.881 252.290 
ATOM    128  O5'  DG A   7      39.100 511.697 254.110 
ATOM    129  C5'  DG A   7      38.025 512.401 254.759 
ATOM    130  C4'  DG A   7      36.691 511.839 254.308 
ATOM    131  O4'  DG A   7      36.192 512.491 253.105 
ATOM    132  C3'  DG A   7      36.681 510.353 253.953 
ATOM    133  O3'  DG A   7      35.445 509.788 254.371 
ATOM    134  C2'  DG A   7      36.738 510.319 252.426 
ATOM    135  C1'  DG A   7      35.786 511.486 252.188 
ATOM    136  N9   DG A   7      35.868 512.055 250.813 
ATOM    137  C8   DG A   7      36.963 512.182 249.987 
ATOM    138  N7   DG A   7      36.695 512.731 248.826 
ATOM    139  C5   DG A   7      35.326 512.984 248.888 
ATOM    140  C6   DG A   7      34.460 513.569 247.927 
ATOM    141  O6   DG A   7      34.729 513.992 246.806 
ATOM    142  N1   DG A   7      33.142 513.637 248.400 
ATOM    143  C2   DG A   7      32.716 513.197 249.638 
ATOM    144  N2   DG A   7      31.416 513.351 249.900 
ATOM    145  N3   DG A   7      33.529 512.649 250.538 
ATOM    146  C4   DG A   7      34.811 512.575 250.096 
ATOM    147  P    DA A   8      35.440 508.321 255.014 
ATOM    148  OP1  DA A   8      35.765 508.409 256.455 
ATOM    149  OP2  DA A   8      36.297 507.424 254.208 
ATOM    150  O5'  DA A   8      33.906 507.903 254.833 
ATOM    151  C5'  DA A   8      32.895 508.929 254.845 
ATOM    152  C4'  DA A   8      31.891 508.681 253.736 
ATOM    153  O4'  DA A   8      32.290 509.296 252.477 
ATOM    154  C3'  DA A   8      31.652 507.216 253.372 
ATOM    155  O3'  DA A   8      30.277 507.041 253.052 
ATOM    156  C2'  DA A   8      32.477 506.993 252.104 
ATOM    157  C1'  DA A   8      32.155 508.331 251.445 
ATOM    158  N9   DA A   8      33.089 508.696 250.345 
ATOM    159  C8   DA A   8      34.425 508.435 250.244 
ATOM    160  N7   DA A   8      34.968 508.886 249.155 
ATOM    161  C5   DA A   8      33.915 509.490 248.483 
ATOM    162  C6   DA A   8      33.838 510.162 247.252 
ATOM    163  N6   DA A   8      34.890 510.345 246.441 
ATOM    164  N1   DA A   8      32.635 510.641 246.881 
ATOM    165  C2   DA A   8      31.594 510.457 247.691 
ATOM    166  N3   DA A   8      31.544 509.850 248.855 
ATOM    167  C4   DA A   8      32.760 509.379 249.203 
ATOM    168  P    DA A   9      29.532 505.709 253.538 
ATOM    169  OP1  DA A   9      29.077 505.876 254.936 
ATOM    170  OP2  DA A   9      30.392 504.535 253.270 
ATOM    171  O5'  DA A   9      28.266 505.681 252.559 
ATOM    172  C5'  DA A   9      27.730 506.927 252.076 
ATOM    173  C4'  DA A   9      27.419 506.819 250.596 
ATOM    174  O4'  DA A   9      28.563 507.161 249.763 
ATOM    175  C3'  DA A   9      27.004 505.433 250.104 
ATOM    176  O3'  DA A   9      26.006 505.581 249.101 
ATOM    177  C2'  DA A   9      28.264 504.860 249.454 
ATOM    178  C1'  DA A   9      28.717 506.150 248.778 
ATOM    179  N9   DA A   9      30.143 506.134 248.350 
ATOM    180  C8   DA A   9      31.204 505.529 248.959 
ATOM    181  N7   DA A   9      32.331 505.695 248.338 
ATOM    182  C5   DA A   9      31.994 506.469 247.236 
ATOM    183  C6   DA A   9      32.755 506.991 246.177 
ATOM    184  N6   DA A   9      34.076 506.802 246.052 
ATOM    185  N1   DA A   9      32.106 507.717 245.247 
ATOM    186  C2   DA A   9      30.793 507.902 245.378 
ATOM    187  N3   DA A   9      29.982 507.466 246.317 
ATOM    188  C4   DA A   9      30.656 506.742 247.234 
ATOM    189  P    DA A  10      24.781 504.551 249.067 
ATOM    190  OP1  DA A  10      23.738 504.990 250.020 
ATOM    191  OP2  DA A  10      25.287 503.173 249.248 
ATOM    192  O5'  DA A  10      24.254 504.737 247.568 
ATOM    193  C5'  DA A  10      24.416 506.015 246.924 
ATOM    194  C4'  DA A  10      24.897 505.820 245.500 
ATOM    195  O4'  DA A  10      26.349 505.758 245.409 
ATOM    196  C3'  DA A  10      24.429 504.540 244.808 
ATOM    197  O3'  DA A  10      24.180 504.823 243.437 
ATOM    198  C2'  DA A  10      25.624 503.591 244.899 
ATOM    199  C1'  DA A  10      26.700 504.635 244.614 
ATOM    200  N9   DA A  10      28.072 504.203 245.003 
ATOM    201  C8   DA A  10      28.447 503.420 246.056 
ATOM    202  N7   DA A  10      29.727 503.218 246.129 
ATOM    203  C5   DA A  10      30.239 503.920 245.047 
ATOM    204  C6   DA A  10      31.547 504.103 244.570 
ATOM    205  N6   DA A  10      32.629 503.568 245.152 
ATOM    206  N1   DA A  10      31.704 504.859 243.467 
ATOM    207  C2   DA A  10      30.625 505.389 242.892 
ATOM    208  N3   DA A  10      29.363 505.288 243.244 
ATOM    209  C4   DA A  10      29.233 504.526 244.351 
ATOM    210  P    DG A  11      22.917 504.145 242.722 
ATOM    211  OP1  DG A  11      21.703 504.945 242.998 
ATOM    212  OP2  DG A  11      22.849 502.714 243.089 
ATOM    213  O5'  DG A  11      23.315 504.287 241.179 
ATOM    214  C5'  DG A  11      24.135 505.397 240.768 
ATOM    215  C4'  DG A  11      25.206 504.922 239.806 
ATOM    216  O4'  DG A  11      26.411 504.478 240.492 
ATOM    217  C3'  DG A  11      24.827 503.734 238.922 
ATOM    218  O3'  DG A  11      25.411 503.911 237.637 
ATOM    219  C2'  DG A  11      25.483 502.527 239.591 
ATOM    220  C1'  DG A  11      26.793 503.219 239.957 
ATOM    221  N9   DG A  11      27.582 502.497 240.994 
ATOM    222  C8   DG A  11      27.139 501.759 242.070 
ATOM    223  N7   DG A  11      28.100 501.246 242.798 
ATOM    224  C5   DG A  11      29.263 501.675 242.160 
ATOM    225  C6   DG A  11      30.625 501.436 242.484 
ATOM    226  O6   DG A  11      31.092 500.788 243.417 
ATOM    227  N1   DG A  11      31.485 502.058 241.569 
ATOM    228  C2   DG A  11      31.083 502.811 240.483 
ATOM    229  N2   DG A  11      32.060 503.321 239.729 
ATOM    230  N3   DG A  11      29.805 503.034 240.180 
ATOM    231  C4   DG A  11      28.958 502.438 241.057 
ATOM    232  P    DA A  12      24.569 503.503 236.338 
ATOM    233  OP1  DA A  12      23.667 504.615 235.963 
ATOM    234  OP2  DA A  12      23.925 502.189 236.557 
ATOM    235  O5'  DA A  12      25.727 503.358 235.244 
ATOM    236  C5'  DA A  12      26.913 504.165 235.370 
ATOM    237  C4'  DA A  12      28.144 503.323 235.100 
ATOM    238  O4'  DA A  12      28.643 502.666 236.301 
ATOM    239  C3'  DA A  12      27.962 502.178 234.103 
ATOM    240  O3'  DA A  12      29.148 502.050 233.328 
ATOM    241  C2'  DA A  12      27.810 500.929 234.970 
ATOM    242  C1'  DA A  12      28.875 501.298 235.999 
ATOM    243  N9   DA A  12      28.778 500.522 237.267 
ATOM    244  C8   DA A  12      27.657 500.065 237.898 
ATOM    245  N7   DA A  12      27.900 499.414 238.993 
ATOM    246  C5   DA A  12      29.284 499.441 239.098 
ATOM    247  C6   DA A  12      30.172 498.919 240.053 
ATOM    248  N6   DA A  12      29.775 498.235 241.136 
ATOM    249  N1   DA A  12      31.487 499.126 239.855 
ATOM    250  C2   DA A  12      31.874 499.807 238.777 
ATOM    251  N3   DA A  12      31.142 500.338 237.823 
ATOM    252  C4   DA A  12      29.831 500.117 238.046 
ATOM    253  P    DC A  13      29.022 501.725 231.766 
ATOM    254  OP1  DC A  13      28.794 502.980 231.015 
ATOM    255  OP2  DC A  13      28.020 500.655 231.560 
ATOM    256  O5'  DC A  13      30.483 501.162 231.441 
ATOM    257  C5'  DC A  13      31.604 501.645 232.206 
ATOM    258  C4'  DC A  13      32.505 500.490 232.593 
ATOM    259  O4'  DC A  13      32.106 499.870 233.848 
ATOM    260  C3'  DC A  13      32.553 499.324 231.606 
ATOM    261  O3'  DC A  13      33.877 498.806 231.568 
ATOM    262  C2'  DC A  13      31.634 498.264 232.213 
ATOM    263  C1'  DC A  13      32.068 498.464 233.662 
ATOM    264  N1   DC A  13      31.119 497.890 234.656 
ATOM    265  C2   DC A  13      31.650 497.353 235.826 
ATOM    266  O2   DC A  13      32.876 497.374 235.989 
ATOM    267  N3   DC A  13      30.802 496.824 236.745 
ATOM    268  C4   DC A  13      29.480 496.820 236.531 
ATOM    269  N4   DC A  13      28.694 496.293 237.457 
ATOM    270  C5   DC A  13      28.913 497.367 235.334 
ATOM    271  C6   DC A  13      29.778 497.890 234.428 
ATOM    272  P    DG A  14      34.491 498.346 230.163 
ATOM    273  OP1  DG A  14      35.044 499.522 229.455 
ATOM    274  OP2  DG A  14      33.487 497.554 229.418 
ATOM    275  O5'  DG A  14      35.685 497.392 230.637 
ATOM    276  C5'  DG A  14      36.332 497.657 231.895 
ATOM    277  C4'  DG A  14      36.540 496.361 232.653 
ATOM    278  O4'  DG A  14      35.395 496.014 233.485 
ATOM    279  C3'  DG A  14      36.763 495.116 231.795 
ATOM    280  O3'  DG A  14      37.710 494.274 232.441 
ATOM    281  C2'  DG A  14      35.409 494.406 231.785 
ATOM    282  C1'  DG A  14      35.069 494.653 233.251 
ATOM    283  N9   DG A  14      33.627 494.461 233.572 
ATOM    284  C8   DG A  14      32.519 494.724 232.796 
ATOM    285  N7   DG A  14      31.380 494.440 233.378 
ATOM    286  C5   DG A  14      31.759 493.954 234.629 
ATOM    287  C6   DG A  14      30.963 493.487 235.707 
ATOM    288  O6   DG A  14      29.741 493.403 235.782 
ATOM    289  N1   DG A  14      31.756 493.086 236.791 
ATOM    290  C2   DG A  14      33.137 493.131 236.828 
ATOM    291  N2   DG A  14      33.706 492.703 237.958 
ATOM    292  N3   DG A  14      33.881 493.571 235.817 
ATOM    293  C4   DG A  14      33.128 493.963 234.757 
ATOM    294  P    DT A  15      38.804 493.513 231.554 
ATOM    295  OP1  DT A  15      39.946 494.418 231.291 
ATOM    296  OP2  DT A  15      38.154 492.925 230.363 
ATOM    297  O5'  DT A  15      39.260 492.346 232.548 
ATOM    298  C5'  DT A  15      39.208 492.579 233.968 
ATOM    299  C4'  DT A  15      38.624 491.369 234.671 
ATOM    300  O4'  DT A  15      37.171 491.427 234.759 
ATOM    301  C3'  DT A  15      38.900 490.019 234.010 
ATOM    302  O3'  DT A  15      39.098 489.042 235.026 
ATOM    303  C2'  DT A  15      37.611 489.684 233.261 
ATOM    304  C1'  DT A  15      36.647 490.177 234.336 
ATOM    305  N1   DT A  15      35.261 490.401 233.840 
ATOM    306  C2   DT A  15      34.234 490.132 234.713 
ATOM    307  O2   DT A  15      34.416 489.727 235.847 
ATOM    308  N3   DT A  15      32.962 490.351 234.218 
ATOM    309  C4   DT A  15      32.643 490.806 232.954 
ATOM    310  O4   DT A  15      31.465 490.963 232.626 
ATOM    311  C5   DT A  15      33.787 491.060 232.113 
ATOM    312  C7   DT A  15      33.527 491.558 230.721 
ATOM    313  C6   DT A  15      35.034 490.856 232.567 
ATOM    314  P    DG A  16      40.230 487.928 234.820 
ATOM    315  OP1  DG A  16      41.542 488.472 235.234 
ATOM    316  OP2  DG A  16      40.154 487.393 233.443 
ATOM    317  O5'  DG A  16      39.760 486.805 235.859 
ATOM    318  C5'  DG A  16      39.050 487.206 237.046 
ATOM    319  C4'  DG A  16      37.876 486.277 237.287 
ATOM    320  O4'  DG A  16      36.671 486.715 236.598 
ATOM    321  C3'  DG A  16      38.064 484.834 236.819 
ATOM    322  O3'  DG A  16      37.429 483.962 237.747 
ATOM    323  C2'  DG A  16      37.314 484.757 235.489 
ATOM    324  C1'  DG A  16      36.116 485.603 235.913 
ATOM    325  N9   DG A  16      35.311 486.117 234.770 
ATOM    326  C8   DG A  16      35.731 486.512 233.518 
ATOM    327  N7   DG A  16      34.760 486.919 232.734 
ATOM    328  C5   DG A  16      33.619 486.782 233.523 
ATOM    329  C6   DG A  16      32.261 487.064 233.222 
ATOM    330  O6   DG A  16      31.779 487.500 232.180 
ATOM    331  N1   DG A  16      31.425 486.779 234.311 
ATOM    332  C2   DG A  16      31.847 486.287 235.530 
ATOM    333  N2   DG A  16      30.892 486.083 236.441 
ATOM    334  N3   DG A  16      33.121 486.023 235.812 
ATOM    335  C4   DG A  16      33.944 486.293 234.766 
ATOM    336  P    DC A  17      38.140 482.580 238.125 
ATOM    337  OP1  DC A  17      39.141 482.812 239.190 
ATOM    338  OP2  DC A  17      38.640 481.927 236.895 
ATOM    339  O5'  DC A  17      36.910 481.743 238.715 
ATOM    340  C5'  DC A  17      35.835 482.447 239.364 
ATOM    341  C4'  DC A  17      34.501 481.885 238.913 
ATOM    342  O4'  DC A  17      34.003 482.536 237.710 
ATOM    343  C3'  DC A  17      34.491 480.398 238.558 
ATOM    344  O3'  DC A  17      33.255 479.833 238.976 
ATOM    345  C2'  DC A  17      34.548 480.364 237.031 
ATOM    346  C1'  DC A  17      33.596 481.532 236.793 
ATOM    347  N1   DC A  17      33.678 482.101 235.419 
ATOM    348  C2   DC A  17      32.504 482.584 234.844 
ATOM    349  O2   DC A  17      31.454 482.522 235.494 
ATOM    350  N3   DC A  17      32.558 483.105 233.592 
ATOM    351  C4   DC A  17      33.716 483.154 232.922 
ATOM    352  N4   DC A  17      33.716 483.672 231.704 
ATOM    353  C5   DC A  17      34.934 482.662 233.494 
ATOM    354  C6   DC A  17      34.859 482.145 234.746 
ATOM    355  P    DG A  18      33.250 478.366 239.619 
ATOM    356  OP1  DG A  18      33.575 478.455 241.060 
ATOM    357  OP2  DG A  18      34.107 477.469 238.813 
ATOM    358  O5'  DG A  18      31.716 477.948 239.439 
ATOM    359  C5'  DG A  18      30.705 478.975 239.450 
ATOM    360  C4'  DG A  18      29.701 478.727 238.342 
ATOM    361  O4'  DG A  18      30.100 479.341 237.083 
ATOM    362  C3'  DG A  18      29.462 477.262 237.977 
ATOM    363  O3'  DG A  18      28.087 477.086 237.657 
ATOM    364  C2'  DG A  18      30.287 477.038 236.710 
ATOM    365  C1'  DG A  18      29.965 478.376 236.051 
ATOM    366  N9   DG A  18      30.899 478.742 234.950 
ATOM    367  C8   DG A  18      32.248 478.487 234.830 
ATOM    368  N7   DG A  18      32.783 478.948 233.726 
ATOM    369  C5   DG A  18      31.712 479.550 233.066 
ATOM    370  C6   DG A  18      31.671 480.223 231.818 
ATOM    371  O6   DG A  18      32.585 480.430 231.024 
ATOM    372  N1   DG A  18      30.379 480.682 231.526 
ATOM    373  C2   DG A  18      29.273 480.512 232.335 
ATOM    374  N2   DG A  18      28.127 481.025 231.877 
ATOM    375  N3   DG A  18      29.313 479.881 233.507 
ATOM    376  C4   DG A  18      30.559 479.430 233.804 
ATOM    377  P    DG A  19      27.342 475.754 238.143 
ATOM    378  OP1  DG A  19      26.887 475.922 239.541 
ATOM    379  OP2  DG A  19      28.202 474.580 237.876 
ATOM    380  O5'  DG A  19      26.076 475.727 237.164 
ATOM    381  C5'  DG A  19      25.540 476.973 236.681 
ATOM    382  C4'  DG A  19      25.229 476.865 235.202 
ATOM    383  O4'  DG A  19      26.373 477.206 234.368 
ATOM    384  C3'  DG A  19      24.814 475.479 234.709 
ATOM    385  O3'  DG A  19      23.816 475.627 233.706 
ATOM    386  C2'  DG A  19      26.074 474.906 234.059 
ATOM    387  C1'  DG A  19      26.527 476.196 233.383 
ATOM    388  N9   DG A  19      27.953 476.180 232.955 
ATOM    389  C8   DG A  19      29.036 475.575 233.555 
ATOM    390  N7   DG A  19      30.168 475.752 232.918 
ATOM    391  C5   DG A  19      29.810 476.529 231.817 
ATOM    392  C6   DG A  19      30.608 477.041 230.762 
ATOM    393  O6   DG A  19      31.815 476.913 230.578 
ATOM    394  N1   DG A  19      29.840 477.780 229.850 
ATOM    395  C2   DG A  19      28.480 477.995 229.947 
ATOM    396  N2   DG A  19      27.931 478.728 228.975 
ATOM    397  N3   DG A  19      27.731 477.514 230.938 
ATOM    398  C4   DG A  19      28.461 476.795 231.830 
ATOM    399  P    DA A  20      22.591 474.597 233.672 
ATOM    400  OP1  DA A  20      21.548 475.036 234.626 
ATOM    401  OP2  DA A  20      23.097 473.218 233.853 
ATOM    402  O5'  DA A  20      22.064 474.783 232.173 
ATOM    403  C5'  DA A  20      22.226 476.061 231.529 
ATOM    404  C4'  DA A  20      22.707 475.866 230.105 
ATOM    405  O4'  DA A  20      24.159 475.803 230.014 
ATOM    406  C3'  DA A  20      22.239 474.586 229.413 
ATOM    407  O3'  DA A  20      21.990 474.868 228.042 
ATOM    408  C2'  DA A  20      23.434 473.637 229.505 
ATOM    409  C1'  DA A  20      24.510 474.681 229.219 
ATOM    410  N9   DA A  20      25.882 474.249 229.608 
ATOM    411  C8   DA A  20      26.257 473.465 230.661 
ATOM    412  N7   DA A  20      27.537 473.264 230.734 
ATOM    413  C5   DA A  20      28.049 473.965 229.652 
ATOM    414  C6   DA A  20      29.357 474.149 229.175 
ATOM    415  N6   DA A  20      30.439 473.614 229.757 
ATOM    416  N1   DA A  20      29.514 474.905 228.072 
ATOM    417  C2   DA A  20      28.435 475.434 227.497 
ATOM    418  N3   DA A  20      27.173 475.333 227.850 
ATOM    419  C4   DA A  20      27.043 474.571 228.956 
ATOM    420  P    DT A  21      20.727 474.191 227.328 
ATOM    421  OP1  DT A  21      19.513 474.991 227.603 
ATOM    422  OP2  DT A  21      20.659 472.759 227.694 
ATOM    423  O5'  DT A  21      21.125 474.332 225.784 
ATOM    424  C5'  DT A  21      21.945 475.442 225.373 
ATOM    425  C4'  DT A  21      23.016 474.967 224.411 
ATOM    426  O4'  DT A  21      24.221 474.523 225.097 
ATOM    427  C3'  DT A  21      22.637 473.780 223.527 
ATOM    428  O3'  DT A  21      23.221 473.957 222.242 
ATOM    429  C2'  DT A  21      23.293 472.573 224.196 
ATOM    430  C1'  DT A  21      24.603 473.265 224.563 
ATOM    431  N1   DT A  21      25.392 472.543 225.599 
ATOM    432  C2   DT A  21      26.761 472.599 225.495 
ATOM    433  O2   DT A  21      27.334 473.206 224.607 
ATOM    434  N3   DT A  21      27.460 471.917 226.473 
ATOM    435  C4   DT A  21      26.915 471.202 227.519 
ATOM    436  O4   DT A  21      27.644 470.632 228.334 
ATOM    437  C5   DT A  21      25.472 471.200 227.544 
ATOM    438  C7   DT A  21      24.797 470.444 228.651 
ATOM    439  C6   DT A  21      24.767 471.854 226.606 
ATOM    440  P    DC A  22      22.379 473.549 220.943 
ATOM    441  OP1  DC A  22      21.477 474.660 220.568 
ATOM    442  OP2  DC A  22      21.735 472.235 221.162 
ATOM    443  O5'  DC A  22      23.537 473.404 219.849 
ATOM    444  C5'  DC A  22      24.723 474.210 219.976 
ATOM    445  C4'  DC A  22      25.954 473.368 219.705 
ATOM    446  O4'  DC A  22      26.453 472.711 220.906 
ATOM    447  C3'  DC A  22      25.772 472.224 218.708 
ATOM    448  O3'  DC A  22      26.958 472.095 217.933 
ATOM    449  C2'  DC A  22      25.620 470.975 219.575 
ATOM    450  C1'  DC A  22      26.685 471.344 220.604 
ATOM    451  N1   DC A  22      26.588 470.568 221.872 
ATOM    452  C2   DC A  22      27.773 470.246 222.528 
ATOM    453  O2   DC A  22      28.846 470.616 222.037 
ATOM    454  N3   DC A  22      27.707 469.538 223.685 
ATOM    455  C4   DC A  22      26.524 469.157 224.185 
ATOM    456  N4   DC A  22      26.512 468.469 225.316 
ATOM    457  C5   DC A  22      25.293 469.477 223.525 
ATOM    458  C6   DC A  22      25.381 470.185 222.370 
ATOM    459  P    DC A  23      26.832 471.771 216.371 
ATOM    460  OP1  DC A  23      26.604 473.026 215.620 
ATOM    461  OP2  DC A  23      25.830 470.701 216.165 
ATOM    462  O5'  DC A  23      28.293 471.207 216.046 
ATOM    463  C5'  DC A  23      29.414 471.691 216.811 
ATOM    464  C4'  DC A  23      30.315 470.535 217.198 
ATOM    465  O4'  DC A  23      29.916 469.916 218.454 
ATOM    466  C3'  DC A  23      30.363 469.369 216.211 
ATOM    467  O3'  DC A  23      31.687 468.852 216.173 
ATOM    468  C2'  DC A  23      29.444 468.310 216.819 
ATOM    469  C1'  DC A  23      29.878 468.509 218.267 
ATOM    470  N1   DC A  23      28.929 467.936 219.261 
ATOM    471  C2   DC A  23      29.460 467.398 220.431 
ATOM    472  O2   DC A  23      30.686 467.420 220.594 
ATOM    473  N3   DC A  23      28.612 466.869 221.350 
ATOM    474  C4   DC A  23      27.290 466.866 221.136 
ATOM    475  N4   DC A  23      26.504 466.339 222.062 
ATOM    476  C5   DC A  23      26.723 467.413 219.939 
ATOM    477  C6   DC A  23      27.588 467.936 219.033 
ATOM    478  P    DT A  24      32.301 468.392 214.768 
ATOM    479  OP1  DT A  24      32.854 469.568 214.060 
ATOM    480  OP2  DT A  24      31.297 467.599 214.023 
ATOM    481  O5'  DT A  24      33.495 467.438 215.242 
ATOM    482  C5'  DT A  24      34.142 467.703 216.500 
ATOM    483  C4'  DT A  24      34.350 466.407 217.258 
ATOM    484  O4'  DT A  24      33.205 466.060 218.090 
ATOM    485  C3'  DT A  24      34.573 465.162 216.400 
ATOM    486  O3'  DT A  24      35.520 464.320 217.046 
ATOM    487  C2'  DT A  24      33.219 464.451 216.390 
ATOM    488  C1'  DT A  24      32.879 464.698 217.856 
ATOM    489  N1   DT A  24      31.437 464.507 218.178 
ATOM    490  C2   DT A  24      31.135 463.996 219.416 
ATOM    491  O2   DT A  24      31.985 463.703 220.238 
ATOM    492  N3   DT A  24      29.788 463.832 219.678 
ATOM    493  C4   DT A  24      28.746 464.129 218.823 
ATOM    494  O4   DT A  24      27.578 463.938 219.170 
ATOM    495  C5   DT A  24      29.163 464.660 217.548 
ATOM    496  C7   DT A  24      28.091 465.010 216.558 
ATOM    497  C6   DT A  24      30.466 464.830 217.267 
ATOM    498  P    DG A  25      36.614 463.559 216.159 
ATOM    499  OP1  DG A  25      37.756 464.464 215.896 
ATOM    500  OP2  DG A  25      35.964 462.970 214.968 
ATOM    501  O5'  DG A  25      37.070 462.391 217.154 
ATOM    502  C5'  DG A  25      37.018 462.624 218.574 
ATOM    503  C4'  DG A  25      36.434 461.415 219.276 
ATOM    504  O4'  DG A  25      34.981 461.472 219.364 
ATOM    505  C3'  DG A  25      36.710 460.064 218.616 
ATOM    506  O3'  DG A  25      36.908 459.087 219.631 
ATOM    507  C2'  DG A  25      35.421 459.729 217.866 
ATOM    508  C1'  DG A  25      34.457 460.223 218.941 
ATOM    509  N9   DG A  25      33.071 460.447 218.445 
ATOM    510  C8   DG A  25      32.648 460.894 217.213 
ATOM    511  N7   DG A  25      31.345 460.982 217.094 
ATOM    512  C5   DG A  25      30.871 460.563 218.337 
ATOM    513  C6   DG A  25      29.540 460.443 218.814 
ATOM    514  O6   DG A  25      28.488 460.687 218.230 
ATOM    515  N1   DG A  25      29.510 459.980 220.138 
ATOM    516  C2   DG A  25      30.621 459.673 220.898 
ATOM    517  N2   DG A  25      30.381 459.246 222.140 
ATOM    518  N3   DG A  25      31.870 459.786 220.449 
ATOM    519  C4   DG A  25      31.916 460.234 219.168 
ATOM    520  P    DC A  26      38.040 457.974 219.425 
ATOM    521  OP1  DC A  26      39.352 458.518 219.839 
ATOM    522  OP2  DC A  26      37.964 457.438 218.048 
ATOM    523  O5'  DC A  26      37.570 456.851 220.464 
ATOM    524  C5'  DC A  26      36.860 457.251 221.651 
ATOM    525  C4'  DC A  26      35.686 456.322 221.892 
ATOM    526  O4'  DC A  26      34.481 456.761 221.203 
ATOM    527  C3'  DC A  26      35.874 454.879 221.424 
ATOM    528  O3'  DC A  26      35.239 454.008 222.352 
ATOM    529  C2'  DC A  26      35.124 454.803 220.094 
ATOM    530  C1'  DC A  26      33.926 455.648 220.518 
ATOM    531  N1   DC A  26      33.121 456.163 219.375 
ATOM    532  C2   DC A  26      31.745 456.276 219.550 
ATOM    533  O2   DC A  26      31.253 455.949 220.635 
ATOM    534  N3   DC A  26      30.993 456.743 218.519 
ATOM    535  C4   DC A  26      31.566 457.086 217.358 
ATOM    536  N4   DC A  26      30.789 457.536 216.384 
ATOM    537  C5   DC A  26      32.979 456.977 217.158 
ATOM    538  C6   DC A  26      33.713 456.508 218.200 
ATOM    539  P    DT A  27      35.950 452.625 222.730 
ATOM    540  OP1  DT A  27      36.951 452.857 223.795 
ATOM    541  OP2  DT A  27      36.450 451.972 221.500 
ATOM    542  O5'  DT A  27      34.720 451.789 223.320 
ATOM    543  C5'  DT A  27      33.645 452.493 223.969 
ATOM    544  C4'  DT A  27      32.311 451.930 223.519 
ATOM    545  O4'  DT A  27      31.813 452.582 222.315 
ATOM    546  C3'  DT A  27      32.302 450.444 223.164 
ATOM    547  O3'  DT A  27      31.065 449.879 223.582 
ATOM    548  C2'  DT A  27      32.358 450.410 221.636 
ATOM    549  C1'  DT A  27      31.406 451.578 221.398 
ATOM    550  N1   DT A  27      31.488 452.146 220.024 
ATOM    551  C2   DT A  27      30.322 452.619 219.472 
ATOM    552  O2   DT A  27      29.252 452.589 220.055 
ATOM    553  N3   DT A  27      30.436 453.137 218.197 
ATOM    554  C4   DT A  27      31.592 453.221 217.447 
ATOM    555  O4   DT A  27      31.570 453.706 216.315 
ATOM    556  C5   DT A  27      32.763 452.699 218.111 
ATOM    557  C7   DT A  27      34.065 452.751 217.365 
ATOM    558  C6   DT A  27      32.680 452.189 219.350 
ATOM    559  P    DG A  28      31.060 448.412 224.224 
ATOM    560  OP1  DG A  28      31.385 448.500 225.665 
ATOM    561  OP2  DG A  28      31.917 447.515 223.419 
ATOM    562  O5'  DG A  28      29.526 447.994 224.044 
ATOM    563  C5'  DG A  28      28.516 449.021 224.055 
ATOM    564  C4'  DG A  28      27.511 448.772 222.947 
ATOM    565  O4'  DG A  28      27.910 449.387 221.688 
ATOM    566  C3'  DG A  28      27.272 447.308 222.582 
ATOM    567  O3'  DG A  28      25.897 447.132 222.263 
ATOM    568  C2'  DG A  28      28.097 447.084 221.315 
ATOM    569  C1'  DG A  28      27.775 448.422 220.656 
ATOM    570  N9   DG A  28      28.709 448.788 219.555 
ATOM    571  C8   DG A  28      30.058 448.533 219.436 
ATOM    572  N7   DG A  28      30.593 448.994 218.331 
ATOM    573  C5   DG A  28      29.522 449.596 217.672 
ATOM    574  C6   DG A  28      29.481 450.269 216.423 
ATOM    575  O6   DG A  28      30.395 450.476 215.629 
ATOM    576  N1   DG A  28      28.189 450.727 216.131 
ATOM    577  C2   DG A  28      27.083 450.558 216.940 
ATOM    578  N2   DG A  28      25.937 451.071 216.483 
ATOM    579  N3   DG A  28      27.123 449.927 218.112 
ATOM    580  C4   DG A  28      28.369 449.476 218.409 
ATOM    581  P    DG A  29      25.152 445.800 222.748 
ATOM    582  OP1  DG A  29      24.697 445.968 224.146 
ATOM    583  OP2  DG A  29      26.012 444.626 222.481 
ATOM    584  O5'  DG A  29      23.886 445.772 221.769 
ATOM    585  C5'  DG A  29      23.350 447.018 221.287 
ATOM    586  C4'  DG A  29      23.039 446.911 219.807 
ATOM    587  O4'  DG A  29      24.183 447.252 218.973 
ATOM    588  C3'  DG A  29      22.624 445.524 219.314 
ATOM    589  O3'  DG A  29      21.626 445.672 218.311 
ATOM    590  C2'  DG A  29      23.884 444.951 218.665 
ATOM    591  C1'  DG A  29      24.337 446.242 217.988 
ATOM    592  N9   DG A  29      25.763 446.226 217.560 
ATOM    593  C8   DG A  29      26.846 445.620 218.160 
ATOM    594  N7   DG A  29      27.978 445.797 217.523 
ATOM    595  C5   DG A  29      27.620 446.574 216.422 
ATOM    596  C6   DG A  29      28.418 447.086 215.367 
ATOM    597  O6   DG A  29      29.625 446.958 215.184 
ATOM    598  N1   DG A  29      27.650 447.825 214.456 
ATOM    599  C2   DG A  29      26.290 448.041 214.552 
ATOM    600  N2   DG A  29      25.741 448.774 213.581 
ATOM    601  N3   DG A  29      25.541 447.560 215.544 
ATOM    602  C4   DG A  29      26.271 446.841 216.436 
ATOM    603  P    DT A  30      20.401 444.642 218.277 
ATOM    604  OP1  DT A  30      19.358 445.081 219.231 
ATOM    605  OP2  DT A  30      20.907 443.264 218.458 
ATOM    606  O5'  DT A  30      19.874 444.828 216.778 
ATOM    607  C5'  DT A  30      20.036 446.106 216.134 
ATOM    608  C4'  DT A  30      20.517 445.912 214.710 
ATOM    609  O4'  DT A  30      21.970 445.849 214.619 
ATOM    610  C3'  DT A  30      20.049 444.632 214.019 
ATOM    611  O3'  DT A  30      19.800 444.914 212.647 
ATOM    612  C2'  DT A  30      21.244 443.683 214.110 
ATOM    613  C1'  DT A  30      22.320 444.726 213.825 
ATOM    614  N1   DT A  30      23.692 444.294 214.213 
ATOM    615  C2   DT A  30      24.731 444.727 213.425 
ATOM    616  O2   DT A  30      24.570 445.434 212.445 
ATOM    617  N3   DT A  30      25.987 444.306 213.816 
ATOM    618  C4   DT A  30      26.282 443.509 214.902 
ATOM    619  O4   DT A  30      27.449 443.197 215.153 
ATOM    620  C5   DT A  30      25.127 443.105 215.668 
ATOM    621  C7   DT A  30      25.359 442.234 216.868 
ATOM    622  C6   DT A  30      23.894 443.500 215.310 
ATOM    623  P    DA A  31      18.537 444.237 211.933 
ATOM    624  OP1  DA A  31      17.323 445.037 212.209 
ATOM    625  OP2  DA A  31      18.469 442.805 212.299 
ATOM    626  O5'  DA A  31      18.935 444.378 210.389 
ATOM    627  C5'  DA A  31      19.755 445.488 209.978 
ATOM    628  C4'  DA A  31      20.826 445.013 209.016 
ATOM    629  O4'  DA A  31      22.031 444.569 209.702 
ATOM    630  C3'  DA A  31      20.447 443.825 208.132 
ATOM    631  O3'  DA A  31      21.031 444.002 206.847 
ATOM    632  C2'  DA A  31      21.103 442.618 208.801 
ATOM    633  C1'  DA A  31      22.413 443.310 209.168 
ATOM    634  N9   DA A  31      23.202 442.588 210.204 
ATOM    635  C8   DA A  31      22.744 441.861 211.266 
ATOM    636  N7   DA A  31      23.687 441.347 211.994 
ATOM    637  C5   DA A  31      24.856 441.764 211.374 
ATOM    638  C6   DA A  31      26.212 441.548 211.666 
ATOM    639  N6   DA A  31      26.638 440.824 212.710 
ATOM    640  N1   DA A  31      27.119 442.106 210.842 
ATOM    641  C2   DA A  31      26.690 442.825 209.806 
ATOM    642  N3   DA A  31      25.457 443.093 209.435 
ATOM    643  C4   DA A  31      24.570 442.523 210.276 
ATOM    644  P    DG A  32      20.189 443.595 205.548 
ATOM    645  OP1  DG A  32      19.287 444.706 205.174 
ATOM    646  OP2  DG A  32      19.545 442.281 205.767 
ATOM    647  O5'  DG A  32      21.347 443.449 204.454 
ATOM    648  C5'  DG A  32      22.533 444.256 204.581 
ATOM    649  C4'  DG A  32      23.764 443.414 204.311 
ATOM    650  O4'  DG A  32      24.263 442.757 205.511 
ATOM    651  C3'  DG A  32      23.582 442.270 203.314 
ATOM    652  O3'  DG A  32      24.768 442.141 202.538 
ATOM    653  C2'  DG A  32      23.430 441.021 204.181 
ATOM    654  C1'  DG A  32      24.495 441.390 205.209 
ATOM    655  N9   DG A  32      24.398 440.613 206.477 
ATOM    656  C8   DG A  32      23.278 440.143 207.128 
ATOM    657  N7   DG A  32      23.538 439.489 208.233 
ATOM    658  C5   DG A  32      24.928 439.527 208.321 
ATOM    659  C6   DG A  32      25.797 438.986 209.304 
ATOM    660  O6   DG A  32      25.513 438.352 210.317 
ATOM    661  N1   DG A  32      27.140 439.255 209.006 
ATOM    662  C2   DG A  32      27.585 439.956 207.901 
ATOM    663  N2   DG A  32      28.907 440.107 207.797 
ATOM    664  N3   DG A  32      26.769 440.464 206.979 
ATOM    665  C4   DG A  32      25.463 440.210 207.255 
ATOM    666  P    DG A  33      24.642 441.816 200.976 
ATOM    667  OP1  DG A  33      24.414 443.072 200.225 
ATOM    668  OP2  DG A  33      23.640 440.747 200.770 
ATOM    669  O5'  DG A  33      26.103 441.253 200.652 
ATOM    670  C5'  DG A  33      27.224 441.737 201.417 
ATOM    671  C4'  DG A  33      28.125 440.581 201.803 
ATOM    672  O4'  DG A  33      27.726 439.961 203.059 
ATOM    673  C3'  DG A  33      28.173 439.415 200.816 
ATOM    674  O3'  DG A  33      29.497 438.897 200.778 
ATOM    675  C2'  DG A  33      27.254 438.355 201.424 
ATOM    676  C1'  DG A  33      27.688 438.555 202.872 
ATOM    677  N9   DG A  33      26.739 437.981 203.867 
ATOM    678  C8   DG A  33      25.365 437.894 203.809 
ATOM    679  N7   DG A  33      24.822 437.326 204.859 
ATOM    680  C5   DG A  33      25.914 437.015 205.669 
ATOM    681  C6   DG A  33      25.958 436.386 206.940 
ATOM    682  O6   DG A  33      25.029 435.968 207.626 
ATOM    683  N1   DG A  33      27.275 436.265 207.406 
ATOM    684  C2   DG A  33      28.401 436.696 206.730 
ATOM    685  N2   DG A  33      29.568 436.488 207.345 
ATOM    686  N3   DG A  33      28.358 437.286 205.538 
ATOM    687  C4   DG A  33      27.088 437.411 205.072 
ATOM    688  P    DA A  34      30.111 438.437 199.373 
ATOM    689  OP1  DA A  34      30.664 439.614 198.665 
ATOM    690  OP2  DA A  34      29.107 437.645 198.628 
ATOM    691  O5'  DA A  34      31.305 437.484 199.847 
ATOM    692  C5'  DA A  34      31.952 437.748 201.105 
ATOM    693  C4'  DA A  34      32.160 436.452 201.863 
ATOM    694  O4'  DA A  34      31.016 436.105 202.695 
ATOM    695  C3'  DA A  34      32.383 435.207 201.005 
ATOM    696  O3'  DA A  34      33.330 434.365 201.651 
ATOM    697  C2'  DA A  34      31.029 434.497 200.995 
ATOM    698  C1'  DA A  34      30.689 434.744 202.461 
ATOM    699  N9   DA A  34      29.247 434.552 202.783 
ATOM    700  C8   DA A  34      28.161 434.819 201.999 
ATOM    701  N7   DA A  34      27.027 434.542 202.563 
ATOM    702  C5   DA A  34      27.384 434.056 203.813 
ATOM    703  C6   DA A  34      26.627 433.587 204.899 
ATOM    704  N6   DA A  34      25.288 433.529 204.898 
ATOM    705  N1   DA A  34      27.299 433.177 205.992 
ATOM    706  C2   DA A  34      28.630 433.238 205.987 
ATOM    707  N3   DA A  34      29.439 433.654 205.038 
ATOM    708  C4   DA A  34      28.742 434.058 203.957 
ATOM    709  P    DG A  35      34.424 433.604 200.765 
ATOM    710  OP1  DG A  35      35.566 434.509 200.501 
ATOM    711  OP2  DG A  35      33.774 433.016 199.573 
ATOM    712  O5'  DG A  35      34.880 432.437 201.759 
ATOM    713  C5'  DG A  35      34.828 432.670 203.179 
ATOM    714  C4'  DG A  35      34.244 431.460 203.881 
ATOM    715  O4'  DG A  35      32.791 431.518 203.970 
ATOM    716  C3'  DG A  35      34.520 430.110 203.221 
ATOM    717  O3'  DG A  35      34.718 429.133 204.236 
ATOM    718  C2'  DG A  35      33.231 429.775 202.471 
ATOM    719  C1'  DG A  35      32.267 430.268 203.546 
ATOM    720  N9   DG A  35      30.881 430.493 203.051 
ATOM    721  C8   DG A  35      30.458 430.940 201.818 
ATOM    722  N7   DG A  35      29.155 431.028 201.700 
ATOM    723  C5   DG A  35      28.681 430.609 202.942 
ATOM    724  C6   DG A  35      27.350 430.489 203.419 
ATOM    725  O6   DG A  35      26.298 430.732 202.835 
ATOM    726  N1   DG A  35      27.320 430.025 204.743 
ATOM    727  C2   DG A  35      28.431 429.718 205.504 
ATOM    728  N2   DG A  35      28.191 429.292 206.745 
ATOM    729  N3   DG A  35      29.680 429.832 205.055 
ATOM    730  C4   DG A  35      29.726 430.280 203.774 
ATOM    731  P    DA A  36      35.850 428.019 204.030 
ATOM    732  OP1  DA A  36      37.162 428.563 204.444 
ATOM    733  OP2  DA A  36      35.774 427.484 202.653 
ATOM    734  O5'  DA A  36      35.380 426.896 205.070 
ATOM    735  C5'  DA A  36      34.670 427.297 206.256 
ATOM    736  C4'  DA A  36      33.496 426.368 206.497 
ATOM    737  O4'  DA A  36      32.291 426.806 205.808 
ATOM    738  C3'  DA A  36      33.684 424.925 206.029 
ATOM    739  O3'  DA A  36      33.049 424.054 206.957 
ATOM    740  C2'  DA A  36      32.934 424.848 204.699 
ATOM    741  C1'  DA A  36      31.736 425.694 205.123 
ATOM    742  N9   DA A  36      30.931 426.208 203.980 
ATOM    743  C8   DA A  36      31.365 426.596 202.745 
ATOM    744  N7   DA A  36      30.416 427.000 201.959 
ATOM    745  C5   DA A  36      29.267 426.871 202.728 
ATOM    746  C6   DA A  36      27.914 427.140 202.464 
ATOM    747  N6   DA A  36      27.470 427.618 201.292 
ATOM    748  N1   DA A  36      27.030 426.898 203.450 
ATOM    749  C2   DA A  36      27.478 426.424 204.612 
ATOM    750  N3   DA A  36      28.709 426.136 204.972 
ATOM    751  C4   DA A  36      29.574 426.386 203.968 
ATOM    752  P    DA A  37      33.760 422.671 207.335 
ATOM    753  OP1  DA A  37      34.761 422.903 208.400 
ATOM    754  OP2  DA A  37      34.260 422.018 206.105 
ATOM    755  O5'  DA A  37      32.530 421.834 207.925 
ATOM    756  C5'  DA A  37      31.455 422.538 208.574 
ATOM    757  C4'  DA A  37      30.121 421.976 208.124 
ATOM    758  O4'  DA A  37      29.623 422.627 206.920 
ATOM    759  C3'  DA A  37      30.112 420.489 207.769 
ATOM    760  O3'  DA A  37      28.875 419.924 208.187 
ATOM    761  C2'  DA A  37      30.168 420.456 206.241 
ATOM    762  C1'  DA A  37      29.216 421.623 206.003 
ATOM    763  N9   DA A  37      29.298 422.192 204.629 
ATOM    764  C8   DA A  37      30.395 422.310 203.824 
ATOM    765  N7   DA A  37      30.143 422.851 202.671 
ATOM    766  C5   DA A  37      28.780 423.111 202.714 
ATOM    767  C6   DA A  37      27.897 423.687 201.786 
ATOM    768  N6   DA A  37      28.275 424.124 200.577 
ATOM    769  N1   DA A  37      26.605 423.796 202.148 
ATOM    770  C2   DA A  37      26.234 423.360 203.351 
ATOM    771  N3   DA A  37      26.966 422.809 204.295 
ATOM    772  C4   DA A  37      28.254 422.710 203.908 
ATOM    773  P    DC A  38      28.870 418.458 208.829 
ATOM    774  OP1  DC A  38      29.195 418.546 210.271 
ATOM    775  OP2  DC A  38      29.727 417.561 208.024 
ATOM    776  O5'  DC A  38      27.336 418.039 208.649 
ATOM    777  C5'  DC A  38      26.326 419.066 208.660 
ATOM    778  C4'  DC A  38      25.321 418.818 207.552 
ATOM    779  O4'  DC A  38      25.720 419.433 206.293 
ATOM    780  C3'  DC A  38      25.082 417.353 207.187 
ATOM    781  O3'  DC A  38      23.707 417.177 206.868 
ATOM    782  C2'  DC A  38      25.907 417.130 205.920 
ATOM    783  C1'  DC A  38      25.585 418.468 205.261 
ATOM    784  N1   DC A  38      26.519 418.833 204.160 
ATOM    785  C2   DC A  38      26.000 419.532 203.073 
ATOM    786  O2   DC A  38      24.796 419.818 203.068 
ATOM    787  N3   DC A  38      26.834 419.874 202.059 
ATOM    788  C4   DC A  38      28.133 419.546 202.103 
ATOM    789  N4   DC A  38      28.905 419.903 201.088 
ATOM    790  C5   DC A  38      28.686 418.827 203.211 
ATOM    791  C6   DC A  38      27.835 418.494 204.215 
ATOM    792  P    DC A  39      22.962 415.846 207.353 
ATOM    793  OP1  DC A  39      22.507 416.013 208.751 
ATOM    794  OP2  DC A  39      23.822 414.672 207.086 
ATOM    795  O5'  DC A  39      21.696 415.818 206.374 
ATOM    796  C5'  DC A  39      21.160 417.064 205.892 
ATOM    797  C4'  DC A  39      20.849 416.956 204.412 
ATOM    798  O4'  DC A  39      21.993 417.298 203.578 
ATOM    799  C3'  DC A  39      20.435 415.570 203.919 
ATOM    800  O3'  DC A  39      19.436 415.718 202.916 
ATOM    801  C2'  DC A  39      21.694 414.997 203.270 
ATOM    802  C1'  DC A  39      22.147 416.287 202.593 
ATOM    803  N1   DC A  39      23.573 416.271 202.165 
ATOM    804  C2   DC A  39      23.908 416.950 200.996 
ATOM    805  O2   DC A  39      23.016 417.533 200.368 
ATOM    806  N3   DC A  39      25.204 416.946 200.589 
ATOM    807  C4   DC A  39      26.140 416.303 201.297 
ATOM    808  N4   DC A  39      27.389 416.329 200.858 
ATOM    809  C5   DC A  39      25.816 415.599 202.502 
ATOM    810  C6   DC A  39      24.516 415.613 202.893 
ATOM    811  P    DT A  40      18.211 414.688 202.883 
ATOM    812  OP1  DT A  40      17.168 415.127 203.836 
ATOM    813  OP2  DT A  40      18.717 413.310 203.063 
ATOM    814  O5'  DT A  40      17.684 414.874 201.383 
ATOM    815  C5'  DT A  40      17.846 416.152 200.739 
ATOM    816  C4'  DT A  40      18.327 415.957 199.315 
ATOM    817  O4'  DT A  40      19.780 415.895 199.224 
ATOM    818  C3'  DT A  40      17.859 414.677 198.624 
ATOM    819  O3'  DT A  40      17.610 414.960 197.252 
ATOM    820  C2'  DT A  40      19.054 413.728 198.715 
ATOM    821  C1'  DT A  40      20.130 414.772 198.430 
ATOM    822  N1   DT A  40      21.502 414.340 198.818 
ATOM    823  C2   DT A  40      22.541 414.773 198.030 
ATOM    824  O2   DT A  40      22.380 415.480 197.050 
ATOM    825  N3   DT A  40      23.797 414.352 198.421 
ATOM    826  C4   DT A  40      24.092 413.554 199.507 
ATOM    827  O4   DT A  40      25.259 413.242 199.758 
ATOM    828  C5   DT A  40      22.937 413.150 200.273 
ATOM    829  C7   DT A  40      23.169 412.280 201.473 
ATOM    830  C6   DT A  40      21.704 413.545 199.916 
ATOM    831  P    DA A  41      16.347 414.282 196.538 
ATOM    832  OP1  DA A  41      15.133 415.082 196.814 
ATOM    833  OP2  DA A  41      16.279 412.851 196.904 
ATOM    834  O5'  DA A  41      16.745 414.423 194.994 
ATOM    835  C5'  DA A  41      17.565 415.534 194.583 
ATOM    836  C4'  DA A  41      18.636 415.058 193.621 
ATOM    837  O4'  DA A  41      19.841 414.614 194.307 
ATOM    838  C3'  DA A  41      18.257 413.871 192.737 
ATOM    839  O3'  DA A  41      18.841 414.048 191.452 
ATOM    840  C2'  DA A  41      18.913 412.664 193.407 
ATOM    841  C1'  DA A  41      20.223 413.356 193.773 
ATOM    842  N9   DA A  41      21.012 412.634 194.809 
ATOM    843  C8   DA A  41      20.554 411.906 195.871 
ATOM    844  N7   DA A  41      21.497 411.393 196.600 
ATOM    845  C5   DA A  41      22.666 411.809 195.979 
ATOM    846  C6   DA A  41      24.022 411.594 196.271 
ATOM    847  N6   DA A  41      24.448 410.869 197.315 
ATOM    848  N1   DA A  41      24.929 412.151 195.447 
ATOM    849  C2   DA A  41      24.500 412.871 194.411 
ATOM    850  N3   DA A  41      23.267 413.139 194.041 
ATOM    851  C4   DA A  41      22.380 412.569 194.881 
ATOM    852  P    DG A  42      17.999 413.640 190.153 
ATOM    853  OP1  DG A  42      17.097 414.752 189.779 
ATOM    854  OP2  DG A  42      17.355 412.326 190.372 
ATOM    855  O5'  DG A  42      19.157 413.495 189.059 
ATOM    856  C5'  DG A  42      20.343 414.302 189.186 
ATOM    857  C4'  DG A  42      21.574 413.459 188.916 
ATOM    858  O4'  DG A  42      22.073 412.802 190.116 
ATOM    859  C3'  DG A  42      21.392 412.315 187.919 
ATOM    860  O3'  DG A  42      22.578 412.187 187.143 
ATOM    861  C2'  DG A  42      21.240 411.066 188.786 
ATOM    862  C1'  DG A  42      22.305 411.435 189.815 
ATOM    863  N9   DG A  42      22.208 410.659 191.082 
ATOM    864  C8   DG A  42      21.088 410.189 191.733 
ATOM    865  N7   DG A  42      21.348 409.535 192.838 
ATOM    866  C5   DG A  42      22.738 409.572 192.926 
ATOM    867  C6   DG A  42      23.607 409.032 193.909 
ATOM    868  O6   DG A  42      23.323 408.398 194.922 
ATOM    869  N1   DG A  42      24.950 409.301 193.611 
ATOM    870  C2   DG A  42      25.395 410.002 192.507 
ATOM    871  N2   DG A  42      26.717 410.153 192.402 
ATOM    872  N3   DG A  42      24.579 410.509 191.584 
ATOM    873  C4   DG A  42      23.273 410.256 191.860 
ATOM    874  P    DA A  43      22.452 411.862 185.581 
ATOM    875  OP1  DA A  43      22.224 413.117 184.830 
ATOM    876  OP2  DA A  43      21.450 410.792 185.376 
ATOM    877  O5'  DA A  43      23.913 411.299 185.257 
ATOM    878  C5'  DA A  43      25.034 411.782 186.022 
ATOM    879  C4'  DA A  43      25.935 410.626 186.408 
ATOM    880  O4'  DA A  43      25.536 410.007 187.664 
ATOM    881  C3'  DA A  43      25.983 409.461 185.421 
ATOM    882  O3'  DA A  43      27.307 408.943 185.383 
ATOM    883  C2'  DA A  43      25.064 408.401 186.029 
ATOM    884  C1'  DA A  43      25.498 408.601 187.477 
ATOM    885  N9   DA A  43      24.549 408.027 188.472 
ATOM    886  C8   DA A  43      23.188 407.949 188.399 
ATOM    887  N7   DA A  43      22.638 407.389 189.430 
ATOM    888  C5   DA A  43      23.711 407.071 190.251 
ATOM    889  C6   DA A  43      23.792 406.452 191.509 
ATOM    890  N6   DA A  43      22.721 406.023 192.193 
ATOM    891  N1   DA A  43      25.017 406.290 192.042 
ATOM    892  C2   DA A  43      26.078 406.719 191.359 
ATOM    893  N3   DA A  43      26.125 407.307 190.183 
ATOM    894  C4   DA A  43      24.886 407.458 189.671 
ATOM    895  P    DG A  44      27.921 408.483 183.978 
ATOM    896  OP1  DG A  44      28.474 409.659 183.271 
ATOM    897  OP2  DG A  44      26.917 407.691 183.234 
ATOM    898  O5'  DG A  44      29.115 407.529 184.452 
ATOM    899  C5'  DG A  44      29.762 407.794 185.710 
ATOM    900  C4'  DG A  44      29.970 406.498 186.469 
ATOM    901  O4'  DG A  44      28.826 406.151 187.300 
ATOM    902  C3'  DG A  44      30.193 405.253 185.610 
ATOM    903  O3'  DG A  44      31.140 404.411 186.256 
ATOM    904  C2'  DG A  44      28.839 404.543 185.600 
ATOM    905  C1'  DG A  44      28.499 404.789 187.067 
ATOM    906  N9   DG A  44      27.057 404.598 187.388 
ATOM    907  C8   DG A  44      25.949 404.860 186.611 
ATOM    908  N7   DG A  44      24.810 404.577 187.194 
ATOM    909  C5   DG A  44      25.189 404.091 188.444 
ATOM    910  C6   DG A  44      24.394 403.624 189.522 
ATOM    911  O6   DG A  44      23.171 403.540 189.598 
ATOM    912  N1   DG A  44      25.186 403.222 190.606 
ATOM    913  C2   DG A  44      26.567 403.268 190.644 
ATOM    914  N2   DG A  44      27.136 402.840 191.773 
ATOM    915  N3   DG A  44      27.311 403.707 189.633 
ATOM    916  C4   DG A  44      26.558 404.100 188.573 
ATOM    917  P    DT A  45      32.234 403.650 185.370 
ATOM    918  OP1  DT A  45      33.376 404.555 185.106 
ATOM    919  OP2  DT A  45      31.584 403.061 184.178 
ATOM    920  O5'  DT A  45      32.690 402.483 186.364 
ATOM    921  C5'  DT A  45      32.638 402.715 187.784 
ATOM    922  C4'  DT A  45      32.054 401.506 188.486 
ATOM    923  O4'  DT A  45      30.601 401.563 188.575 
ATOM    924  C3'  DT A  45      32.330 400.155 187.826 
ATOM    925  O3'  DT A  45      32.528 399.178 188.841 
ATOM    926  C2'  DT A  45      31.041 399.820 187.076 
ATOM    927  C1'  DT A  45      30.077 400.314 188.151 
ATOM    928  N1   DT A  45      28.691 400.538 187.656 
ATOM    929  C2   DT A  45      27.664 400.269 188.528 
ATOM    930  O2   DT A  45      27.846 399.864 189.663 
ATOM    931  N3   DT A  45      26.392 400.487 188.033 
ATOM    932  C4   DT A  45      26.073 400.943 186.770 
ATOM    933  O4   DT A  45      24.895 401.100 186.441 
ATOM    934  C5   DT A  45      27.217 401.197 185.928 
ATOM    935  C7   DT A  45      26.957 401.695 184.536 
ATOM    936  C6   DT A  45      28.464 400.993 186.383 
ATOM    937  P    DT A  46      33.660 398.065 188.635 
ATOM    938  OP1  DT A  46      34.972 398.609 189.049 
ATOM    939  OP2  DT A  46      33.584 397.529 187.258 
ATOM    940  O5'  DT A  46      33.190 396.942 189.675 
ATOM    941  C5'  DT A  46      32.480 397.343 190.861 
ATOM    942  C4'  DT A  46      31.306 396.413 191.102 
ATOM    943  O4'  DT A  46      30.101 396.852 190.414 
ATOM    944  C3'  DT A  46      31.494 394.970 190.634 
ATOM    945  O3'  DT A  46      30.859 394.099 191.563 
ATOM    946  C2'  DT A  46      30.744 394.894 189.305 
ATOM    947  C1'  DT A  46      29.546 395.740 189.728 
ATOM    948  N1   DT A  46      28.742 396.254 188.585 
ATOM    949  C2   DT A  46      27.385 396.360 188.774 
ATOM    950  O2   DT A  46      26.835 396.055 189.817 
ATOM    951  N3   DT A  46      26.672 396.840 187.692 
ATOM    952  C4   DT A  46      27.191 397.213 186.469 
ATOM    953  O4   DT A  46      26.452 397.628 185.575 
ATOM    954  C5   DT A  46      28.624 397.065 186.368 
ATOM    955  C7   DT A  46      29.271 397.449 185.069 
ATOM    956  C6   DT A  46      29.342 396.601 187.404 
ATOM    957  P    DG A  47      31.570 392.716 191.940 
ATOM    958  OP1  DG A  47      32.572 392.949 193.005 
ATOM    959  OP2  DG A  47      32.070 392.063 190.710 
ATOM    960  O5'  DG A  47      30.340 391.880 192.531 
ATOM    961  C5'  DG A  47      29.265 392.584 193.179 
ATOM    962  C4'  DG A  47      27.931 392.022 192.729 
ATOM    963  O4'  DG A  47      27.433 392.673 191.526 
ATOM    964  C3'  DG A  47      27.922 390.535 192.374 
ATOM    965  O3'  DG A  47      26.685 389.970 192.792 
ATOM    966  C2'  DG A  47      27.978 390.501 190.846 
ATOM    967  C1'  DG A  47      27.026 391.669 190.608 
ATOM    968  N9   DG A  47      27.108 392.237 189.234 
ATOM    969  C8   DG A  47      28.203 392.365 188.407 
ATOM    970  N7   DG A  47      27.935 392.913 187.247 
ATOM    971  C5   DG A  47      26.566 393.166 187.309 
ATOM    972  C6   DG A  47      25.701 393.752 186.348 
ATOM    973  O6   DG A  47      25.970 394.174 185.226 
ATOM    974  N1   DG A  47      24.382 393.819 186.820 
ATOM    975  C2   DG A  47      23.957 393.379 188.059 
ATOM    976  N2   DG A  47      22.657 393.534 188.320 
ATOM    977  N3   DG A  47      24.769 392.831 188.959 
ATOM    978  C4   DG A  47      26.051 392.758 188.517 
ATOM    979  P    DG A  48      26.680 388.503 193.434 
ATOM    980  OP1  DG A  48      27.005 388.592 194.876 
ATOM    981  OP2  DG A  48      27.537 387.606 192.629 
ATOM    982  O5'  DG A  48      25.146 388.085 193.254 
ATOM    983  C5'  DG A  48      24.136 389.112 193.265 
ATOM    984  C4'  DG A  48      23.131 388.864 192.157 
ATOM    985  O4'  DG A  48      23.530 389.478 190.898 
ATOM    986  C3'  DG A  48      22.892 387.399 191.792 
ATOM    987  O3'  DG A  48      21.517 387.223 191.473 
ATOM    988  C2'  DG A  48      23.717 387.175 190.525 
ATOM    989  C1'  DG A  48      23.395 388.513 189.866 
ATOM    990  N9   DG A  48      24.329 388.879 188.766 
ATOM    991  C8   DG A  48      25.679 388.624 188.646 
ATOM    992  N7   DG A  48      26.213 389.085 187.541 
ATOM    993  C5   DG A  48      25.143 389.687 186.882 
ATOM    994  C6   DG A  48      25.101 390.360 185.633 
ATOM    995  O6   DG A  48      26.015 390.567 184.840 
ATOM    996  N1   DG A  48      23.809 390.819 185.341 
ATOM    997  C2   DG A  48      22.703 390.649 186.150 
ATOM    998  N2   DG A  48      21.557 391.162 185.693 
ATOM    999  N3   DG A  48      22.743 390.018 187.322 
ATOM   1000  C4   DG A  48      23.989 389.567 187.620 
ATOM   1001  P    DG A  49      20.772 385.891 191.958 
ATOM   1002  OP1  DG A  49      20.317 386.059 193.356 
ATOM   1003  OP2  DG A  49      21.632 384.717 191.691 
ATOM   1004  O5'  DG A  49      19.506 385.864 190.980 
ATOM   1005  C5'  DG A  49      18.970 387.110 190.497 
ATOM   1006  C4'  DG A  49      18.659 387.002 189.017 
ATOM   1007  O4'  DG A  49      19.803 387.343 188.184 
ATOM   1008  C3'  DG A  49      18.245 385.616 188.524 
ATOM   1009  O3'  DG A  49      17.247 385.763 187.522 
ATOM   1010  C2'  DG A  49      19.504 385.043 187.875 
ATOM   1011  C1'  DG A  49      19.957 386.333 187.198 
ATOM   1012  N9   DG A  49      21.383 386.317 186.770 
ATOM   1013  C8   DG A  49      22.466 385.712 187.371 
ATOM   1014  N7   DG A  49      23.598 385.889 186.734 
ATOM   1015  C5   DG A  49      23.240 386.665 185.633 
ATOM   1016  C6   DG A  49      24.038 387.178 184.578 
ATOM   1017  O6   DG A  49      25.245 387.050 184.394 
ATOM   1018  N1   DG A  49      23.270 387.916 183.666 
ATOM   1019  C2   DG A  49      21.910 388.132 183.763 
ATOM   1020  N2   DG A  49      21.361 388.865 182.791 
ATOM   1021  N3   DG A  49      21.161 387.651 184.754 
ATOM   1022  C4   DG A  49      21.891 386.932 185.646 
ATOM   1023  P    DA A  50      16.021 384.733 187.488 
ATOM   1024  OP1  DA A  50      14.978 385.173 188.441 
ATOM   1025  OP2  DA A  50      16.527 383.355 187.668 
ATOM   1026  O5'  DA A  50      15.494 384.920 185.988 
ATOM   1027  C5'  DA A  50      15.656 386.197 185.344 
ATOM   1028  C4'  DA A  50      16.137 386.003 183.921 
ATOM   1029  O4'  DA A  50      17.590 385.940 183.829 
ATOM   1030  C3'  DA A  50      15.669 384.723 183.229 
ATOM   1031  O3'  DA A  50      15.420 385.005 181.858 
ATOM   1032  C2'  DA A  50      16.864 383.774 183.320 
ATOM   1033  C1'  DA A  50      17.940 384.817 183.035 
ATOM   1034  N9   DA A  50      19.312 384.386 183.424 
ATOM   1035  C8   DA A  50      19.687 383.602 184.476 
ATOM   1036  N7   DA A  50      20.967 383.401 184.550 
ATOM   1037  C5   DA A  50      21.479 384.102 183.468 
ATOM   1038  C6   DA A  50      22.787 384.285 182.990 
ATOM   1039  N6   DA A  50      23.869 383.751 183.573 
ATOM   1040  N1   DA A  50      22.944 385.041 181.887 
ATOM   1041  C2   DA A  50      21.865 385.571 181.313 
ATOM   1042  N3   DA A  50      20.603 385.470 181.665 
ATOM   1043  C4   DA A  50      20.473 384.708 182.771 
ATOM   1044  P    DA A  51      14.157 384.328 181.143 
ATOM   1045  OP1  DA A  51      12.943 385.128 181.419 
ATOM   1046  OP2  DA A  51      14.089 382.896 181.509 
ATOM   1047  O5'  DA A  51      14.555 384.469 179.599 
ATOM   1048  C5'  DA A  51      15.375 385.579 179.188 
ATOM   1049  C4'  DA A  51      16.446 385.104 178.226 
ATOM   1050  O4'  DA A  51      17.652 384.660 178.912 
ATOM   1051  C3'  DA A  51      16.067 383.916 177.342 
ATOM   1052  O3'  DA A  51      16.651 384.093 176.057 
ATOM   1053  C2'  DA A  51      16.724 382.710 178.012 
ATOM   1054  C1'  DA A  51      18.033 383.401 178.378 
ATOM   1055  N9   DA A  51      18.823 382.679 179.414 
ATOM   1056  C8   DA A  51      18.364 381.952 180.476 
ATOM   1057  N7   DA A  51      19.307 381.439 181.205 
ATOM   1058  C5   DA A  51      20.476 381.855 180.584 
ATOM   1059  C6   DA A  51      21.832 381.639 180.876 
ATOM   1060  N6   DA A  51      22.258 380.915 181.920 
ATOM   1061  N1   DA A  51      22.739 382.197 180.052 
ATOM   1062  C2   DA A  51      22.310 382.916 179.016 
ATOM   1063  N3   DA A  51      21.077 383.184 178.646 
ATOM   1064  C4   DA A  51      20.190 382.615 179.486 
ATOM   1065  P    DG A  52      15.809 383.686 174.758 
ATOM   1066  OP1  DG A  52      14.907 384.797 174.384 
ATOM   1067  OP2  DG A  52      15.165 382.372 174.977 
ATOM   1068  O5'  DG A  52      16.967 383.540 173.664 
ATOM   1069  C5'  DG A  52      18.153 384.347 173.791 
ATOM   1070  C4'  DG A  52      19.385 383.505 173.521 
ATOM   1071  O4'  DG A  52      19.883 382.848 174.721 
ATOM   1072  C3'  DG A  52      19.202 382.361 172.524 
ATOM   1073  O3'  DG A  52      20.388 382.232 171.748 
ATOM   1074  C2'  DG A  52      19.050 381.112 173.391 
ATOM   1075  C1'  DG A  52      20.115 381.481 174.420 
ATOM   1076  N9   DG A  52      20.018 380.705 175.687 
ATOM   1077  C8   DG A  52      18.898 380.235 176.338 
ATOM   1078  N7   DG A  52      19.158 379.580 177.443 
ATOM   1079  C5   DG A  52      20.548 379.618 177.531 
ATOM   1080  C6   DG A  52      21.417 379.077 178.514 
ATOM   1081  O6   DG A  52      21.133 378.443 179.527 
ATOM   1082  N1   DG A  52      22.760 379.347 178.216 
ATOM   1083  C2   DG A  52      23.205 380.047 177.112 
ATOM   1084  N2   DG A  52      24.527 380.198 177.007 
ATOM   1085  N3   DG A  52      22.389 380.555 176.190 
ATOM   1086  C4   DG A  52      21.083 380.302 176.465 
ATOM   1087  P    DA A  53      20.262 381.907 170.186 
ATOM   1088  OP1  DA A  53      20.034 383.163 169.435 
ATOM   1089  OP2  DA A  53      19.260 380.838 169.981 
ATOM   1090  O5'  DA A  53      21.723 381.344 169.862 
ATOM   1091  C5'  DA A  53      22.844 381.828 170.627 
ATOM   1092  C4'  DA A  53      23.746 380.672 171.014 
ATOM   1093  O4'  DA A  53      23.346 380.053 172.269 
ATOM   1094  C3'  DA A  53      23.793 379.506 170.026 
ATOM   1095  O3'  DA A  53      25.117 378.988 169.988 
ATOM   1096  C2'  DA A  53      22.874 378.446 170.634 
ATOM   1097  C1'  DA A  53      23.308 378.646 172.082 
ATOM   1098  N9   DA A  53      22.359 378.073 173.077 
ATOM   1099  C8   DA A  53      20.998 377.994 173.004 
ATOM   1100  N7   DA A  53      20.448 377.434 174.036 
ATOM   1101  C5   DA A  53      21.521 377.117 174.856 
ATOM   1102  C6   DA A  53      21.602 376.498 176.114 
ATOM   1103  N6   DA A  53      20.532 376.068 176.798 
ATOM   1104  N1   DA A  53      22.828 376.335 176.647 
ATOM   1105  C2   DA A  53      23.888 376.764 175.964 
ATOM   1106  N3   DA A  53      23.935 377.353 174.788 
ATOM   1107  C4   DA A  53      22.696 377.503 174.277 
ATOM   1108  P    DC A  54      25.731 378.529 168.583 
ATOM   1109  OP1  DC A  54      26.284 379.705 167.876 
ATOM   1110  OP2  DC A  54      24.727 377.736 167.839 
ATOM   1111  O5'  DC A  54      26.925 377.575 169.057 
ATOM   1112  C5'  DC A  54      27.572 377.840 170.316 
ATOM   1113  C4'  DC A  54      27.780 376.544 171.074 
ATOM   1114  O4'  DC A  54      26.636 376.196 171.905 
ATOM   1115  C3'  DC A  54      28.003 375.299 170.215 
ATOM   1116  O3'  DC A  54      28.950 374.457 170.862 
ATOM   1117  C2'  DC A  54      26.649 374.588 170.205 
ATOM   1118  C1'  DC A  54      26.309 374.835 171.672 
ATOM   1119  N1   DC A  54      24.867 374.644 171.993 
ATOM   1120  C2   DC A  54      24.544 374.126 173.245 
ATOM   1121  O2   DC A  54      25.458 373.851 174.030 
ATOM   1122  N3   DC A  54      23.235 373.944 173.556 
ATOM   1123  C4   DC A  54      22.274 374.255 172.677 
ATOM   1124  N4   DC A  54      21.013 374.059 173.028 
ATOM   1125  C5   DC A  54      22.586 374.788 171.384 
ATOM   1126  C6   DC A  54      23.899 374.962 171.092 
ATOM   1127  P    DG A  55      30.044 373.696 169.975 
ATOM   1128  OP1  DG A  55      31.186 374.600 169.711 
ATOM   1129  OP2  DG A  55      29.394 373.107 168.783 
ATOM   1130  O5'  DG A  55      30.500 372.528 170.969 
ATOM   1131  C5'  DG A  55      30.448 372.761 172.389 
ATOM   1132  C4'  DG A  55      29.864 371.552 173.091 
ATOM   1133  O4'  DG A  55      28.411 371.609 173.180 
ATOM   1134  C3'  DG A  55      30.140 370.201 172.431 
ATOM   1135  O3'  DG A  55      30.338 369.224 173.447 
ATOM   1136  C2'  DG A  55      28.851 369.866 171.681 
ATOM   1137  C1'  DG A  55      27.887 370.360 172.756 
ATOM   1138  N9   DG A  55      26.501 370.584 172.261 
ATOM   1139  C8   DG A  55      26.078 371.031 171.028 
ATOM   1140  N7   DG A  55      24.775 371.119 170.910 
ATOM   1141  C5   DG A  55      24.301 370.700 172.152 
ATOM   1142  C6   DG A  55      22.971 370.580 172.630 
ATOM   1143  O6   DG A  55      21.918 370.824 172.045 
ATOM   1144  N1   DG A  55      22.940 370.116 173.953 
ATOM   1145  C2   DG A  55      24.051 369.810 174.714 
ATOM   1146  N2   DG A  55      23.811 369.383 175.956 
ATOM   1147  N3   DG A  55      25.300 369.923 174.265 
ATOM   1148  C4   DG A  55      25.346 370.371 172.984 
ATOM   1149  P    DT A  56      31.470 368.110 173.241 
ATOM   1150  OP1  DT A  56      32.783 368.655 173.654 
ATOM   1151  OP2  DT A  56      31.394 367.575 171.864 
ATOM   1152  O5'  DT A  56      31.000 366.987 174.280 
ATOM   1153  C5'  DT A  56      30.290 367.388 175.466 
ATOM   1154  C4'  DT A  56      29.117 366.459 175.708 
ATOM   1155  O4'  DT A  56      27.911 366.898 175.019 
ATOM   1156  C3'  DT A  56      29.304 365.016 175.240 
ATOM   1157  O3'  DT A  56      28.669 364.145 176.168 
ATOM   1158  C2'  DT A  56      28.554 364.940 173.910 
ATOM   1159  C1'  DT A  56      27.357 365.785 174.333 
ATOM   1160  N1   DT A  56      26.552 366.300 173.190 
ATOM   1161  C2   DT A  56      25.195 366.406 173.379 
ATOM   1162  O2   DT A  56      24.645 366.101 174.422 
ATOM   1163  N3   DT A  56      24.482 366.885 172.297 
ATOM   1164  C4   DT A  56      25.001 367.258 171.074 
ATOM   1165  O4   DT A  56      24.262 367.674 170.180 
ATOM   1166  C5   DT A  56      26.434 367.111 170.973 
ATOM   1167  C7   DT A  56      27.081 367.495 169.674 
ATOM   1168  C6   DT A  56      27.152 366.647 172.009 
ATOM   1169  P    DC A  57      29.380 362.762 176.545 
ATOM   1170  OP1  DC A  57      30.382 362.994 177.611 
ATOM   1171  OP2  DC A  57      29.880 362.109 175.316 
ATOM   1172  O5'  DC A  57      28.150 361.925 177.136 
ATOM   1173  C5'  DC A  57      27.075 362.629 177.784 
ATOM   1174  C4'  DC A  57      25.741 362.067 177.334 
ATOM   1175  O4'  DC A  57      25.243 362.719 176.131 
ATOM   1176  C3'  DC A  57      25.732 360.581 176.979 
ATOM   1177  O3'  DC A  57      24.495 360.016 177.397 
ATOM   1178  C2'  DC A  57      25.788 360.547 175.452 
ATOM   1179  C1'  DC A  57      24.836 361.714 175.214 
ATOM   1180  N1   DC A  57      24.918 362.283 173.839 
ATOM   1181  C2   DC A  57      23.744 362.766 173.265 
ATOM   1182  O2   DC A  57      22.694 362.704 173.915 
ATOM   1183  N3   DC A  57      23.798 363.288 172.013 
ATOM   1184  C4   DC A  57      24.956 363.337 171.343 
ATOM   1185  N4   DC A  57      24.956 363.855 170.124 
ATOM   1186  C5   DC A  57      26.174 362.845 171.915 
ATOM   1187  C6   DC A  57      26.100 362.327 173.167 
ATOM   1188  P    DA A  58      24.490 358.549 178.039 
ATOM   1189  OP1  DA A  58      24.815 358.637 179.481 
ATOM   1190  OP2  DA A  58      25.347 357.652 177.234 
ATOM   1191  O5'  DA A  58      22.956 358.131 177.859 
ATOM   1192  C5'  DA A  58      21.946 359.157 177.871 
ATOM   1193  C4'  DA A  58      20.941 358.909 176.762 
ATOM   1194  O4'  DA A  58      21.340 359.524 175.503 
ATOM   1195  C3'  DA A  58      20.702 357.445 176.398 
ATOM   1196  O3'  DA A  58      19.327 357.269 176.078 
ATOM   1197  C2'  DA A  58      21.528 357.221 175.130 
ATOM   1198  C1'  DA A  58      21.205 358.559 174.471 
ATOM   1199  N9   DA A  58      22.139 358.924 173.371 
ATOM   1200  C8   DA A  58      23.476 358.663 173.270 
ATOM   1201  N7   DA A  58      24.018 359.114 172.180 
ATOM   1202  C5   DA A  58      22.965 359.718 171.509 
ATOM   1203  C6   DA A  58      22.888 360.390 170.278 
ATOM   1204  N6   DA A  58      23.941 360.573 169.467 
ATOM   1205  N1   DA A  58      21.686 360.869 169.907 
ATOM   1206  C2   DA A  58      20.644 360.685 170.716 
ATOM   1207  N3   DA A  58      20.595 360.078 171.881 
ATOM   1208  C4   DA A  58      21.810 359.607 172.229 
ATOM   1209  P    DC A  59      18.582 355.937 176.563 
ATOM   1210  OP1  DC A  59      18.127 356.104 177.962 
ATOM   1211  OP2  DC A  59      19.442 354.763 176.296 
ATOM   1212  O5'  DC A  59      17.316 355.909 175.585 
ATOM   1213  C5'  DC A  59      16.780 357.155 175.102 
ATOM   1214  C4'  DC A  59      16.469 357.047 173.622 
ATOM   1215  O4'  DC A  59      17.613 357.389 172.789 
ATOM   1216  C3'  DC A  59      16.055 355.661 173.130 
ATOM   1217  O3'  DC A  59      15.057 355.809 172.127 
ATOM   1218  C2'  DC A  59      17.314 355.088 172.480 
ATOM   1219  C1'  DC A  59      17.767 356.379 171.804 
ATOM   1220  N1   DC A  59      19.193 356.362 171.376 
ATOM   1221  C2   DC A  59      19.528 357.041 170.207 
ATOM   1222  O2   DC A  59      18.636 357.624 169.579 
ATOM   1223  N3   DC A  59      20.824 357.038 169.799 
ATOM   1224  C4   DC A  59      21.760 356.394 170.507 
ATOM   1225  N4   DC A  59      23.009 356.420 170.069 
ATOM   1226  C5   DC A  59      21.436 355.690 171.712 
ATOM   1227  C6   DC A  59      20.136 355.704 172.103 
ATOM   1228  P    DT A  60      13.831 354.779 172.093 
ATOM   1229  OP1  DT A  60      12.788 355.218 173.046 
ATOM   1230  OP2  DT A  60      14.337 353.401 172.274 
ATOM   1231  O5'  DT A  60      13.304 354.965 170.593 
ATOM   1232  C5'  DT A  60      13.466 356.243 169.950 
ATOM   1233  C4'  DT A  60      13.947 356.048 168.526 
ATOM   1234  O4'  DT A  60      15.400 355.986 168.434 
ATOM   1235  C3'  DT A  60      13.479 354.768 167.834 
ATOM   1236  O3'  DT A  60      13.230 355.051 166.463 
ATOM   1237  C2'  DT A  60      14.674 353.819 167.925 
ATOM   1238  C1'  DT A  60      15.750 354.863 167.640 
ATOM   1239  N1   DT A  60      17.122 354.431 168.029 
ATOM   1240  C2   DT A  60      18.161 354.864 167.240 
ATOM   1241  O2   DT A  60      18.000 355.571 166.261 
ATOM   1242  N3   DT A  60      19.417 354.443 167.631 
ATOM   1243  C4   DT A  60      19.712 353.646 168.718 
ATOM   1244  O4   DT A  60      20.879 353.334 168.968 
ATOM   1245  C5   DT A  60      18.557 353.242 169.484 
ATOM   1246  C7   DT A  60      18.789 352.371 170.684 
ATOM   1247  C6   DT A  60      17.324 353.636 169.126 
ATOM   1248  P    DG A  61      11.967 354.373 165.748 
ATOM   1249  OP1  DG A  61      10.753 355.173 166.024 
ATOM   1250  OP2  DG A  61      11.899 352.942 166.114 
ATOM   1251  O5'  DG A  61      12.365 354.515 164.204 
ATOM   1252  C5'  DG A  61      13.185 355.625 163.793 
ATOM   1253  C4'  DG A  61      14.256 355.150 162.832 
ATOM   1254  O4'  DG A  61      15.462 354.706 163.518 
ATOM   1255  C3'  DG A  61      13.877 353.962 161.948 
ATOM   1256  O3'  DG A  61      14.461 354.139 160.663 
ATOM   1257  C2'  DG A  61      14.534 352.755 162.617 
ATOM   1258  C1'  DG A  61      15.843 353.447 162.983 
ATOM   1259  N9   DG A  61      16.633 352.725 164.019 
ATOM   1260  C8   DG A  61      16.189 351.987 165.096 
ATOM   1261  N7   DG A  61      17.151 351.474 165.824 
ATOM   1262  C5   DG A  61      18.313 351.903 165.185 
ATOM   1263  C6   DG A  61      19.675 351.664 165.510 
ATOM   1264  O6   DG A  61      20.142 351.016 166.443 
ATOM   1265  N1   DG A  61      20.535 352.286 164.594 
ATOM   1266  C2   DG A  61      20.134 353.039 163.509 
ATOM   1267  N2   DG A  61      21.110 353.549 162.754 
ATOM   1268  N3   DG A  61      18.856 353.262 163.206 
ATOM   1269  C4   DG A  61      18.008 352.666 164.083 
ATOM   1270  P    DA A  62      13.619 353.731 159.364 
ATOM   1271  OP1  DA A  62      12.717 354.843 158.989 
ATOM   1272  OP2  DA A  62      12.975 352.417 159.583 
ATOM   1273  O5'  DA A  62      14.777 353.586 158.270 
ATOM   1274  C5'  DA A  62      15.963 354.393 158.396 
ATOM   1275  C4'  DA A  62      17.195 353.551 158.126 
ATOM   1276  O4'  DA A  62      17.693 352.894 159.327 
ATOM   1277  C3'  DA A  62      17.012 352.407 157.129 
ATOM   1278  O3'  DA A  62      18.198 352.278 156.353 
ATOM   1279  C2'  DA A  62      16.860 351.157 157.996 
ATOM   1280  C1'  DA A  62      17.925 351.526 159.025 
ATOM   1281  N9   DA A  62      17.828 350.750 160.293 
ATOM   1282  C8   DA A  62      16.708 350.293 160.924 
ATOM   1283  N7   DA A  62      16.950 349.642 162.019 
ATOM   1284  C5   DA A  62      18.334 349.669 162.124 
ATOM   1285  C6   DA A  62      19.222 349.148 163.079 
ATOM   1286  N6   DA A  62      18.825 348.463 164.162 
ATOM   1287  N1   DA A  62      20.537 349.354 162.881 
ATOM   1288  C2   DA A  62      20.925 350.035 161.803 
ATOM   1289  N3   DA A  62      20.192 350.566 160.849 
ATOM   1290  C4   DA A  62      18.881 350.345 161.071 
ATOM   1291  P    DT A  63      18.072 351.953 154.791 
ATOM   1292  OP1  DT A  63      17.844 353.208 154.041 
ATOM   1293  OP2  DT A  63      17.070 350.883 154.586 
ATOM   1294  O5'  DT A  63      19.533 351.390 154.467 
ATOM   1295  C5'  DT A  63      20.654 351.873 155.232 
ATOM   1296  C4'  DT A  63      21.556 350.718 155.619 
ATOM   1297  O4'  DT A  63      21.156 350.098 156.874 
ATOM   1298  C3'  DT A  63      21.603 349.552 154.632 
ATOM   1299  O3'  DT A  63      22.927 349.034 154.593 
ATOM   1300  C2'  DT A  63      20.684 348.492 155.239 
ATOM   1301  C1'  DT A  63      21.118 348.692 156.687 
ATOM   1302  N1   DT A  63      20.169 348.118 157.682 
ATOM   1303  C2   DT A  63      20.709 347.592 158.831 
ATOM   1304  O2   DT A  63      21.907 347.580 159.056 
ATOM   1305  N3   DT A  63      19.799 347.068 159.729 
ATOM   1306  C4   DT A  63      18.428 347.030 159.576 
ATOM   1307  O4   DT A  63      17.714 346.535 160.450 
ATOM   1308  C5   DT A  63      17.957 347.606 158.338 
ATOM   1309  C7   DT A  63      16.476 347.604 158.093 
ATOM   1310  C6   DT A  63      18.819 348.121 157.448 
ATOM   1311  P    DT A  64      23.541 348.574 153.189 
ATOM   1312  OP1  DT A  64      24.094 349.750 152.481 
ATOM   1313  OP2  DT A  64      22.537 347.782 152.444 
ATOM   1314  O5'  DT A  64      24.735 347.620 153.663 
ATOM   1315  C5'  DT A  64      25.382 347.885 154.921 
ATOM   1316  C4'  DT A  64      25.590 346.589 155.679 
ATOM   1317  O4'  DT A  64      24.446 346.242 156.511 
ATOM   1318  C3'  DT A  64      25.813 345.344 154.821 
ATOM   1319  O3'  DT A  64      26.760 344.502 155.467 
ATOM   1320  C2'  DT A  64      24.459 344.634 154.810 
ATOM   1321  C1'  DT A  64      24.119 344.881 156.277 
ATOM   1322  N1   DT A  64      22.677 344.689 156.598 
ATOM   1323  C2   DT A  64      22.375 344.178 157.837 
ATOM   1324  O2   DT A  64      23.225 343.885 158.659 
ATOM   1325  N3   DT A  64      21.028 344.014 158.098 
ATOM   1326  C4   DT A  64      19.986 344.312 157.244 
ATOM   1327  O4   DT A  64      18.818 344.121 157.591 
ATOM   1328  C5   DT A  64      20.403 344.842 155.968 
ATOM   1329  C7   DT A  64      19.332 345.193 154.978 
ATOM   1330  C6   DT A  64      21.706 345.012 155.687 
ATOM   1331  P    DA A  65      27.854 343.741 154.580 
ATOM   1332  OP1  DA A  65      28.996 344.646 154.316 
ATOM   1333  OP2  DA A  65      27.204 343.153 153.388 
ATOM   1334  O5'  DA A  65      28.310 342.574 155.574 
ATOM   1335  C5'  DA A  65      28.258 342.807 156.994 
ATOM   1336  C4'  DA A  65      27.674 341.597 157.696 
ATOM   1337  O4'  DA A  65      26.221 341.654 157.785 
ATOM   1338  C3'  DA A  65      27.950 340.247 157.036 
ATOM   1339  O3'  DA A  65      28.148 339.270 158.052 
ATOM   1340  C2'  DA A  65      26.661 339.912 156.286 
ATOM   1341  C1'  DA A  65      25.697 340.405 157.361 
ATOM   1342  N9   DA A  65      24.311 340.629 156.866 
ATOM   1343  C8   DA A  65      23.910 341.074 155.638 
ATOM   1344  N7   DA A  65      22.623 341.165 155.509 
ATOM   1345  C5   DA A  65      22.132 340.751 156.739 
ATOM   1346  C6   DA A  65      20.827 340.621 157.244 
ATOM   1347  N6   DA A  65      19.727 340.910 156.534 
ATOM   1348  N1   DA A  65      20.694 340.182 158.508 
ATOM   1349  C2   DA A  65      21.790 339.897 159.209 
ATOM   1350  N3   DA A  65      23.052 339.979 158.846 
ATOM   1351  C4   DA A  65      23.157 340.421 157.577 
ATOM   1352  P    DT A  66      29.280 338.156 157.846 
ATOM   1353  OP1  DT A  66      30.593 338.700 158.260 
ATOM   1354  OP2  DT A  66      29.204 337.621 156.469 
ATOM   1355  O5'  DT A  66      28.810 337.033 158.885 
ATOM   1356  C5'  DT A  66      28.100 337.434 160.072 
ATOM   1357  C4'  DT A  66      26.927 336.505 160.313 
ATOM   1358  O4'  DT A  66      25.721 336.943 159.624 
ATOM   1359  C3'  DT A  66      27.114 335.062 159.845 
ATOM   1360  O3'  DT A  66      26.479 334.190 160.773 
ATOM   1361  C2'  DT A  66      26.364 334.985 158.515 
ATOM   1362  C1'  DT A  66      25.167 335.831 158.939 
ATOM   1363  N1   DT A  66      24.362 336.345 157.796 
ATOM   1364  C2   DT A  66      23.005 336.451 157.984 
ATOM   1365  O2   DT A  66      22.455 336.147 159.028 
ATOM   1366  N3   DT A  66      22.292 336.931 156.903 
ATOM   1367  C4   DT A  66      22.811 337.304 155.679 
ATOM   1368  O4   DT A  66      22.072 337.720 154.785 
ATOM   1369  C5   DT A  66      24.244 337.157 155.578 
ATOM   1370  C7   DT A  66      24.891 337.540 154.279 
ATOM   1371  C6   DT A  66      24.962 336.692 156.614 
ATOM   1372  P    DG A  67      27.190 332.808 161.151 
ATOM   1373  OP1  DG A  67      28.192 333.040 162.216 
ATOM   1374  OP2  DG A  67      27.690 332.155 159.921 
ATOM   1375  O5'  DG A  67      25.960 331.971 161.741 
ATOM   1376  C5'  DG A  67      24.885 332.675 162.390 
ATOM   1377  C4'  DG A  67      23.551 332.113 161.939 
ATOM   1378  O4'  DG A  67      23.053 332.764 160.736 
ATOM   1379  C3'  DG A  67      23.542 330.626 161.584 
ATOM   1380  O3'  DG A  67      22.305 330.061 162.002 
ATOM   1381  C2'  DG A  67      23.599 330.592 160.057 
ATOM   1382  C1'  DG A  67      22.646 331.760 159.819 
ATOM   1383  N9   DG A  67      22.728 332.329 158.444 
ATOM   1384  C8   DG A  67      23.823 332.456 157.618 
ATOM   1385  N7   DG A  67      23.555 333.004 156.457 
ATOM   1386  C5   DG A  67      22.186 333.257 156.519 
ATOM   1387  C6   DG A  67      21.321 333.843 155.558 
ATOM   1388  O6   DG A  67      21.590 334.265 154.437 
ATOM   1389  N1   DG A  67      20.002 333.910 156.031 
ATOM   1390  C2   DG A  67      19.577 333.471 157.269 
ATOM   1391  N2   DG A  67      18.277 333.625 157.531 
ATOM   1392  N3   DG A  67      20.389 332.923 158.169 
ATOM   1393  C4   DG A  67      21.671 332.849 157.727 
ATOM   1394  P    DT A  68      22.300 328.595 162.645 
ATOM   1395  OP1  DT A  68      22.625 328.683 164.086 
ATOM   1396  OP2  DT A  68      23.157 327.697 161.839 
ATOM   1397  O5'  DT A  68      20.766 328.176 162.464 
ATOM   1398  C5'  DT A  68      19.756 329.203 162.476 
ATOM   1399  C4'  DT A  68      18.752 328.955 161.367 
ATOM   1400  O4'  DT A  68      19.150 329.569 160.108 
ATOM   1401  C3'  DT A  68      18.512 327.490 161.003 
ATOM   1402  O3'  DT A  68      17.137 327.314 160.683 
ATOM   1403  C2'  DT A  68      19.338 327.266 159.735 
ATOM   1404  C1'  DT A  68      19.015 328.604 159.076 
ATOM   1405  N1   DT A  68      19.949 328.970 157.976 
ATOM   1406  C2   DT A  68      19.421 329.660 156.910 
ATOM   1407  O2   DT A  68      18.245 329.973 156.841 
ATOM   1408  N3   DT A  68      20.316 329.980 155.909 
ATOM   1409  C4   DT A  68      21.662 329.677 155.886 
ATOM   1410  O4   DT A  68      22.365 330.018 154.931 
ATOM   1411  C5   DT A  68      22.123 328.952 157.046 
ATOM   1412  C7   DT A  68      23.577 328.581 157.101 
ATOM   1413  C6   DT A  68      21.275 328.627 158.034 
ATOM   1414  P    DC A  69      16.392 325.982 161.169 
ATOM   1415  OP1  DC A  69      15.937 326.150 162.567 
ATOM   1416  OP2  DC A  69      17.252 324.808 160.901 
ATOM   1417  O5'  DC A  69      15.127 325.955 160.190 
ATOM   1418  C5'  DC A  69      14.590 327.201 159.707 
ATOM   1419  C4'  DC A  69      14.279 327.093 158.228 
ATOM   1420  O4'  DC A  69      15.423 327.434 157.394 
ATOM   1421  C3'  DC A  69      13.865 325.707 157.735 
ATOM   1422  O3'  DC A  69      12.867 325.855 156.732 
ATOM   1423  C2'  DC A  69      15.124 325.134 157.085 
ATOM   1424  C1'  DC A  69      15.577 326.424 156.409 
ATOM   1425  N1   DC A  69      17.003 326.408 155.981 
ATOM   1426  C2   DC A  69      17.338 327.087 154.812 
ATOM   1427  O2   DC A  69      16.446 327.670 154.184 
ATOM   1428  N3   DC A  69      18.634 327.083 154.404 
ATOM   1429  C4   DC A  69      19.570 326.440 155.113 
ATOM   1430  N4   DC A  69      20.819 326.466 154.674 
ATOM   1431  C5   DC A  69      19.246 325.735 156.317 
ATOM   1432  C6   DC A  69      17.946 325.750 156.708 
ATOM   1433  P    DT A  70      11.641 324.825 156.698 
ATOM   1434  OP1  DT A  70      10.598 325.264 157.651 
ATOM   1435  OP2  DT A  70      12.147 323.446 156.879 
ATOM   1436  O5'  DT A  70      11.114 325.011 155.199 
ATOM   1437  C5'  DT A  70      11.276 326.289 154.555 
ATOM   1438  C4'  DT A  70      11.757 326.094 153.131 
ATOM   1439  O4'  DT A  70      13.210 326.031 153.040 
ATOM   1440  C3'  DT A  70      11.289 324.814 152.439 
ATOM   1441  O3'  DT A  70      11.040 325.096 151.068 
ATOM   1442  C2'  DT A  70      12.484 323.865 152.530 
ATOM   1443  C1'  DT A  70      13.560 324.909 152.245 
ATOM   1444  N1   DT A  70      14.932 324.477 152.634 
ATOM   1445  C2   DT A  70      15.971 324.910 151.846 
ATOM   1446  O2   DT A  70      15.810 325.616 150.866 
ATOM   1447  N3   DT A  70      17.227 324.489 152.236 
ATOM   1448  C4   DT A  70      17.522 323.691 153.323 
ATOM   1449  O4   DT A  70      18.689 323.379 153.573 
ATOM   1450  C5   DT A  70      16.367 323.287 154.089 
ATOM   1451  C7   DT A  70      16.599 322.417 155.289 
ATOM   1452  C6   DT A  70      15.134 323.682 153.731 
ATOM   1453  P    DG A  71       9.777 324.419 150.353 
ATOM   1454  OP1  DG A  71       8.563 325.219 150.629 
ATOM   1455  OP2  DG A  71       9.709 322.987 150.720 
ATOM   1456  O5'  DG A  71      10.175 324.560 148.810 
ATOM   1457  C5'  DG A  71      10.995 325.670 148.399 
ATOM   1458  C4'  DG A  71      12.067 325.195 147.437 
ATOM   1459  O4'  DG A  71      13.272 324.751 148.123 
ATOM   1460  C3'  DG A  71      11.687 324.008 146.553 
ATOM   1461  O3'  DG A  71      12.271 324.185 145.268 
ATOM   1462  C2'  DG A  71      12.344 322.801 147.222 
ATOM   1463  C1'  DG A  71      13.653 323.493 147.588 
ATOM   1464  N9   DG A  71      14.443 322.771 148.625 
ATOM   1465  C8   DG A  71      13.999 322.032 149.701 
ATOM   1466  N7   DG A  71      14.961 321.520 150.429 
ATOM   1467  C5   DG A  71      16.123 321.948 149.790 
ATOM   1468  C6   DG A  71      17.485 321.710 150.115 
ATOM   1469  O6   DG A  71      17.952 321.062 151.048 
ATOM   1470  N1   DG A  71      18.345 322.332 149.200 
ATOM   1471  C2   DG A  71      17.944 323.085 148.114 
ATOM   1472  N2   DG A  71      18.920 323.595 147.360 
ATOM   1473  N3   DG A  71      16.666 323.308 147.811 
ATOM   1474  C4   DG A  71      15.818 322.711 148.688 
ATOM   1475  P    DG A  72      11.429 323.777 143.969 
ATOM   1476  OP1  DG A  72      10.527 324.888 143.594 
ATOM   1477  OP2  DG A  72      10.785 322.463 144.188 
ATOM   1478  O5'  DG A  72      12.587 323.632 142.875 
ATOM   1479  C5'  DG A  72      13.773 324.438 143.001 
ATOM   1480  C4'  DG A  72      15.005 323.596 142.731 
ATOM   1481  O4'  DG A  72      15.503 322.939 143.932 
ATOM   1482  C3'  DG A  72      14.822 322.452 141.734 
ATOM   1483  O3'  DG A  72      16.008 322.323 140.959 
ATOM   1484  C2'  DG A  72      14.670 321.203 142.601 
ATOM   1485  C1'  DG A  72      15.735 321.572 143.630 
ATOM   1486  N9   DG A  72      15.638 320.796 144.898 
ATOM   1487  C8   DG A  72      14.518 320.326 145.548 
ATOM   1488  N7   DG A  72      14.778 319.671 146.653 
ATOM   1489  C5   DG A  72      16.169 319.709 146.742 
ATOM   1490  C6   DG A  72      17.037 319.169 147.725 
ATOM   1491  O6   DG A  72      16.753 318.535 148.738 
ATOM   1492  N1   DG A  72      18.380 319.438 147.426 
ATOM   1493  C2   DG A  72      18.825 320.138 146.322 
ATOM   1494  N2   DG A  72      20.147 320.289 146.217 
ATOM   1495  N3   DG A  72      18.009 320.646 145.400 
ATOM   1496  C4   DG A  72      16.703 320.393 145.675 
ATOM   1497  P    DT A  73      15.882 321.999 139.397 
ATOM   1498  OP1  DT A  73      15.654 323.254 138.646 
ATOM   1499  OP2  DT A  73      14.880 320.929 139.191 
ATOM   1500  O5'  DT A  73      17.343 321.435 139.072 
ATOM   1501  C5'  DT A  73      18.464 321.919 139.837 
ATOM   1502  C4'  DT A  73      19.366 320.763 140.224 
ATOM   1503  O4'  DT A  73      18.966 320.144 141.479 
ATOM   1504  C3'  DT A  73      19.413 319.597 139.237 
ATOM   1505  O3'  DT A  73      20.737 319.080 139.199 
ATOM   1506  C2'  DT A  73      18.494 318.538 139.844 
ATOM   1507  C1'  DT A  73      18.928 318.737 141.293 
ATOM   1508  N1   DT A  73      17.979 318.164 142.287 
ATOM   1509  C2   DT A  73      18.519 317.638 143.436 
ATOM   1510  O2   DT A  73      19.717 317.626 143.661 
ATOM   1511  N3   DT A  73      17.609 317.114 144.334 
ATOM   1512  C4   DT A  73      16.238 317.075 144.181 
ATOM   1513  O4   DT A  73      15.524 316.580 145.055 
ATOM   1514  C5   DT A  73      15.767 317.651 142.944 
ATOM   1515  C7   DT A  73      14.287 317.649 142.698 
ATOM   1516  C6   DT A  73      16.629 318.167 142.053 
ATOM   1517  P    DC A  74      21.351 318.620 137.794 
ATOM   1518  OP1  DC A  74      21.904 319.796 137.086 
ATOM   1519  OP2  DC A  74      20.347 317.828 137.049 
ATOM   1520  O5'  DC A  74      22.545 317.666 138.268 
ATOM   1521  C5'  DC A  74      23.193 317.931 139.526 
ATOM   1522  C4'  DC A  74      23.400 316.635 140.284 
ATOM   1523  O4'  DC A  74      22.256 316.288 141.116 
ATOM   1524  C3'  DC A  74      23.623 315.390 139.426 
ATOM   1525  O3'  DC A  74      24.570 314.548 140.072 
ATOM   1526  C2'  DC A  74      22.269 314.679 139.416 
ATOM   1527  C1'  DC A  74      21.929 314.926 140.882 
ATOM   1528  N1   DC A  74      20.487 314.735 141.203 
ATOM   1529  C2   DC A  74      20.164 314.217 142.455 
ATOM   1530  O2   DC A  74      21.078 313.942 143.240 
ATOM   1531  N3   DC A  74      18.855 314.035 142.766 
ATOM   1532  C4   DC A  74      17.894 314.346 141.887 
ATOM   1533  N4   DC A  74      16.633 314.150 142.238 
ATOM   1534  C5   DC A  74      18.206 314.879 140.594 
ATOM   1535  C6   DC A  74      19.519 315.054 140.302 
ATOM   1536  P    DA A  75      25.664 313.787 139.185 
ATOM   1537  OP1  DA A  75      26.806 314.692 138.922 
ATOM   1538  OP2  DA A  75      25.014 313.198 137.994 
ATOM   1539  O5'  DA A  75      26.120 312.619 140.179 
ATOM   1540  C5'  DA A  75      26.068 312.852 141.599 
ATOM   1541  C4'  DA A  75      25.484 311.643 142.302 
ATOM   1542  O4'  DA A  75      24.031 311.700 142.390 
ATOM   1543  C3'  DA A  75      25.760 310.292 141.641 
ATOM   1544  O3'  DA A  75      25.958 309.315 142.657 
ATOM   1545  C2'  DA A  75      24.471 309.957 140.892 
ATOM   1546  C1'  DA A  75      23.507 310.451 141.967 
ATOM   1547  N9   DA A  75      22.121 310.675 141.471 
ATOM   1548  C8   DA A  75      21.720 311.120 140.244 
ATOM   1549  N7   DA A  75      20.433 311.211 140.114 
ATOM   1550  C5   DA A  75      19.942 310.797 141.344 
ATOM   1551  C6   DA A  75      18.637 310.667 141.849 
ATOM   1552  N6   DA A  75      17.537 310.956 141.139 
ATOM   1553  N1   DA A  75      18.504 310.227 143.113 
ATOM   1554  C2   DA A  75      19.600 309.943 143.814 
ATOM   1555  N3   DA A  75      20.862 310.024 143.452 
ATOM   1556  C4   DA A  75      20.968 310.466 142.182 
ATOM   1557  P    DG A  76      27.090 308.202 142.451 
ATOM   1558  OP1  DG A  76      28.403 308.746 142.865 
ATOM   1559  OP2  DG A  76      27.014 307.666 141.074 
ATOM   1560  O5'  DG A  76      26.620 307.079 143.490 
ATOM   1561  C5'  DG A  76      25.911 307.480 144.677 
ATOM   1562  C4'  DG A  76      24.737 306.550 144.918 
ATOM   1563  O4'  DG A  76      23.531 306.989 144.229 
ATOM   1564  C3'  DG A  76      24.924 305.107 144.450 
ATOM   1565  O3'  DG A  76      24.289 304.236 145.378 
ATOM   1566  C2'  DG A  76      24.174 305.031 143.120 
ATOM   1567  C1'  DG A  76      22.977 305.876 143.544 
ATOM   1568  N9   DG A  76      22.172 306.391 142.401 
ATOM   1569  C8   DG A  76      22.591 306.786 141.149 
ATOM   1570  N7   DG A  76      21.621 307.192 140.365 
ATOM   1571  C5   DG A  76      20.479 307.055 141.154 
ATOM   1572  C6   DG A  76      19.121 307.337 140.853 
ATOM   1573  O6   DG A  76      18.639 307.774 139.811 
ATOM   1574  N1   DG A  76      18.285 307.053 141.942 
ATOM   1575  C2   DG A  76      18.707 306.561 143.161 
ATOM   1576  N2   DG A  76      17.752 306.357 144.072 
ATOM   1577  N3   DG A  76      19.981 306.297 143.443 
ATOM   1578  C4   DG A  76      20.804 306.567 142.397 
ATOM   1579  P    DT A  77      25.000 302.853 145.756 
ATOM   1580  OP1  DT A  77      26.002 303.085 146.821 
ATOM   1581  OP2  DT A  77      25.500 302.200 144.526 
ATOM   1582  O5'  DT A  77      23.770 302.017 146.346 
ATOM   1583  C5'  DT A  77      22.695 302.721 146.995 
ATOM   1584  C4'  DT A  77      21.362 302.158 146.544 
ATOM   1585  O4'  DT A  77      20.863 302.810 145.341 
ATOM   1586  C3'  DT A  77      21.352 300.672 146.189 
ATOM   1587  O3'  DT A  77      20.115 300.107 146.607 
ATOM   1588  C2'  DT A  77      21.409 300.638 144.662 
ATOM   1589  C1'  DT A  77      20.456 301.806 144.424 
ATOM   1590  N1   DT A  77      20.538 302.374 143.050 
ATOM   1591  C2   DT A  77      19.372 302.847 142.498 
ATOM   1592  O2   DT A  77      18.302 302.817 143.081 
ATOM   1593  N3   DT A  77      19.486 303.365 141.222 
ATOM   1594  C4   DT A  77      20.642 303.449 140.473 
ATOM   1595  O4   DT A  77      20.620 303.934 139.340 
ATOM   1596  C5   DT A  77      21.813 302.927 141.136 
ATOM   1597  C7   DT A  77      23.115 302.979 140.391 
ATOM   1598  C6   DT A  77      21.731 302.417 142.376 
ATOM   1599  P    DG A  78      20.110 298.640 147.250 
ATOM   1600  OP1  DG A  78      20.435 298.728 148.691 
ATOM   1601  OP2  DG A  78      20.967 297.743 146.444 
ATOM   1602  O5'  DG A  78      18.576 298.222 147.070 
ATOM   1603  C5'  DG A  78      17.566 299.249 147.081 
ATOM   1604  C4'  DG A  78      16.562 299.000 145.973 
ATOM   1605  O4'  DG A  78      16.960 299.615 144.714 
ATOM   1606  C3'  DG A  78      16.322 297.536 145.608 
ATOM   1607  O3'  DG A  78      14.947 297.360 145.288 
ATOM   1608  C2'  DG A  78      17.148 297.312 144.341 
ATOM   1609  C1'  DG A  78      16.825 298.650 143.682 
ATOM   1610  N9   DG A  78      17.759 299.016 142.581 
ATOM   1611  C8   DG A  78      19.109 298.761 142.461 
ATOM   1612  N7   DG A  78      19.643 299.222 141.357 
ATOM   1613  C5   DG A  78      18.573 299.824 140.697 
ATOM   1614  C6   DG A  78      18.532 300.497 139.449 
ATOM   1615  O6   DG A  78      19.445 300.704 138.655 
ATOM   1616  N1   DG A  78      17.239 300.955 139.157 
ATOM   1617  C2   DG A  78      16.133 300.786 139.966 
ATOM   1618  N2   DG A  78      14.987 301.299 139.508 
ATOM   1619  N3   DG A  78      16.173 300.155 141.138 
ATOM   1620  C4   DG A  78      17.419 299.704 141.435 
ATOM   1621  P    DA A  79      14.202 296.028 145.774 
ATOM   1622  OP1  DA A  79      13.747 296.196 147.172 
ATOM   1623  OP2  DA A  79      15.062 294.854 145.507 
ATOM   1624  O5'  DA A  79      12.937 296.000 144.795 
ATOM   1625  C5'  DA A  79      12.400 297.247 144.312 
ATOM   1626  C4'  DA A  79      12.089 297.139 142.833 
ATOM   1627  O4'  DA A  79      13.233 297.480 141.999 
ATOM   1628  C3'  DA A  79      11.675 295.752 142.340 
ATOM   1629  O3'  DA A  79      10.677 295.900 141.337 
ATOM   1630  C2'  DA A  79      12.934 295.179 141.690 
ATOM   1631  C1'  DA A  79      13.387 296.470 141.014 
ATOM   1632  N9   DA A  79      14.813 296.454 140.586 
ATOM   1633  C8   DA A  79      15.875 295.848 141.195 
ATOM   1634  N7   DA A  79      17.002 296.014 140.574 
ATOM   1635  C5   DA A  79      16.664 296.788 139.472 
ATOM   1636  C6   DA A  79      17.425 297.311 138.413 
ATOM   1637  N6   DA A  79      18.746 297.122 138.288 
ATOM   1638  N1   DA A  79      16.776 298.036 137.484 
ATOM   1639  C2   DA A  79      15.463 298.221 137.614 
ATOM   1640  N3   DA A  79      14.652 297.785 138.553 
ATOM   1641  C4   DA A  79      15.326 297.061 139.470 
ATOM   1642  P    DA A  80       9.451 294.870 141.303 
ATOM   1643  OP1  DA A  80       8.408 295.309 142.257 
ATOM   1644  OP2  DA A  80       9.957 293.492 141.484 
ATOM   1645  O5'  DA A  80       8.924 295.056 139.804 
ATOM   1646  C5'  DA A  80       9.086 296.334 139.160 
ATOM   1647  C4'  DA A  80       9.567 296.140 137.736 
ATOM   1648  O4'  DA A  80      11.020 296.077 137.645 
ATOM   1649  C3'  DA A  80       9.099 294.860 137.044 
ATOM   1650  O3'  DA A  80       8.850 295.142 135.673 
ATOM   1651  C2'  DA A  80      10.294 293.911 137.136 
ATOM   1652  C1'  DA A  80      11.370 294.954 136.850 
ATOM   1653  N9   DA A  80      12.742 294.522 137.239 
ATOM   1654  C8   DA A  80      13.118 293.739 138.292 
ATOM   1655  N7   DA A  80      14.397 293.538 138.366 
ATOM   1656  C5   DA A  80      14.909 294.239 137.283 
ATOM   1657  C6   DA A  80      16.217 294.422 136.806 
ATOM   1658  N6   DA A  80      17.299 293.887 137.388 
ATOM   1659  N1   DA A  80      16.374 295.178 135.703 
ATOM   1660  C2   DA A  80      15.295 295.708 135.128 
ATOM   1661  N3   DA A  80      14.033 295.607 135.481 
ATOM   1662  C4   DA A  80      13.903 294.845 136.587 
ATOM   1663  P    DG A  81       7.587 294.465 134.959 
ATOM   1664  OP1  DG A  81       6.373 295.265 135.234 
ATOM   1665  OP2  DG A  81       7.519 293.033 135.325 
ATOM   1666  O5'  DG A  81       7.986 294.606 133.415 
ATOM   1667  C5'  DG A  81       8.805 295.716 133.004 
ATOM   1668  C4'  DG A  81       9.877 295.241 132.042 
ATOM   1669  O4'  DG A  81      11.082 294.797 132.728 
ATOM   1670  C3'  DG A  81       9.497 294.053 131.158 
ATOM   1671  O3'  DG A  81      10.081 294.230 129.873 
ATOM   1672  C2'  DG A  81      10.154 292.846 131.827 
ATOM   1673  C1'  DG A  81      11.463 293.538 132.194 
ATOM   1674  N9   DG A  81      12.253 292.816 133.230 
ATOM   1675  C8   DG A  81      11.809 292.078 134.306 
ATOM   1676  N7   DG A  81      12.771 291.566 135.034 
ATOM   1677  C5   DG A  81      13.933 291.994 134.396 
ATOM   1678  C6   DG A  81      15.295 291.756 134.720 
ATOM   1679  O6   DG A  81      15.762 291.108 135.654 
ATOM   1680  N1   DG A  81      16.155 292.377 133.805 
ATOM   1681  C2   DG A  81      15.754 293.130 132.719 
ATOM   1682  N2   DG A  81      16.730 293.640 131.965 
ATOM   1683  N3   DG A  81      14.476 293.354 132.416 
ATOM   1684  C4   DG A  81      13.628 292.757 133.294 
ATOM   1685  P    DA A  82       9.239 293.823 128.574 
ATOM   1686  OP1  DA A  82       8.337 294.934 128.199 
ATOM   1687  OP2  DA A  82       8.595 292.509 128.793 
ATOM   1688  O5'  DA A  82      10.397 293.677 127.480 
ATOM   1689  C5'  DA A  82      11.583 294.484 127.607 
ATOM   1690  C4'  DA A  82      12.815 293.642 127.336 
ATOM   1691  O4'  DA A  82      13.313 292.985 128.537 
ATOM   1692  C3'  DA A  82      12.632 292.498 126.339 
ATOM   1693  O3'  DA A  82      13.818 292.369 125.564 
ATOM   1694  C2'  DA A  82      12.481 291.249 127.206 
ATOM   1695  C1'  DA A  82      13.545 291.618 128.235 
ATOM   1696  N9   DA A  82      13.448 290.841 129.503 
ATOM   1697  C8   DA A  82      12.328 290.384 130.134 
ATOM   1698  N7   DA A  82      12.570 289.733 131.230 
ATOM   1699  C5   DA A  82      13.954 289.761 131.335 
ATOM   1700  C6   DA A  82      14.842 289.239 132.289 
ATOM   1701  N6   DA A  82      14.446 288.554 133.373 
ATOM   1702  N1   DA A  82      16.157 289.445 132.091 
ATOM   1703  C2   DA A  82      16.545 290.126 131.013 
ATOM   1704  N3   DA A  82      15.812 290.658 130.059 
ATOM   1705  C4   DA A  82      14.501 290.436 130.282 
ATOM   1706  P    DA A  83      13.692 292.044 124.002 
ATOM   1707  OP1  DA A  83      13.464 293.300 123.251 
ATOM   1708  OP2  DA A  83      12.690 290.975 123.796 
ATOM   1709  O5'  DA A  83      15.154 291.481 123.678 
ATOM   1710  C5'  DA A  83      16.274 291.965 124.442 
ATOM   1711  C4'  DA A  83      17.176 290.809 124.829 
ATOM   1712  O4'  DA A  83      16.776 290.189 126.085 
ATOM   1713  C3'  DA A  83      17.223 289.643 123.842 
ATOM   1714  O3'  DA A  83      18.547 289.125 123.804 
ATOM   1715  C2'  DA A  83      16.304 288.583 124.450 
ATOM   1716  C1'  DA A  83      16.738 288.783 125.898 
ATOM   1717  N9   DA A  83      15.789 288.209 126.892 
ATOM   1718  C8   DA A  83      14.428 288.131 126.819 
ATOM   1719  N7   DA A  83      13.878 287.571 127.851 
ATOM   1720  C5   DA A  83      14.951 287.254 128.671 
ATOM   1721  C6   DA A  83      15.032 286.635 129.930 
ATOM   1722  N6   DA A  83      13.962 286.205 130.613 
ATOM   1723  N1   DA A  83      16.258 286.472 130.463 
ATOM   1724  C2   DA A  83      17.318 286.901 129.779 
ATOM   1725  N3   DA A  83      17.365 287.489 128.604 
ATOM   1726  C4   DA A  83      16.126 287.640 128.092 
ATOM   1727  P    DT A  84      19.161 288.666 122.399 
ATOM   1728  OP1  DT A  84      19.714 289.842 121.691 
ATOM   1729  OP2  DT A  84      18.157 287.873 121.654 
ATOM   1730  O5'  DT A  84      20.355 287.712 122.873 
ATOM   1731  C5'  DT A  84      21.003 287.976 124.131 
ATOM   1732  C4'  DT A  84      21.210 286.680 124.889 
ATOM   1733  O4'  DT A  84      20.066 286.333 125.721 
ATOM   1734  C3'  DT A  84      21.433 285.435 124.031 
ATOM   1735  O3'  DT A  84      22.380 284.593 124.677 
ATOM   1736  C2'  DT A  84      20.079 284.725 124.021 
ATOM   1737  C1'  DT A  84      19.739 284.972 125.487 
ATOM   1738  N1   DT A  84      18.297 284.780 125.809 
ATOM   1739  C2   DT A  84      17.995 284.270 127.047 
ATOM   1740  O2   DT A  84      18.845 283.976 127.869 
ATOM   1741  N3   DT A  84      16.648 284.105 127.309 
ATOM   1742  C4   DT A  84      15.606 284.403 126.454 
ATOM   1743  O4   DT A  84      14.438 284.212 126.801 
ATOM   1744  C5   DT A  84      16.023 284.933 125.179 
ATOM   1745  C7   DT A  84      14.952 285.284 124.189 
ATOM   1746  C6   DT A  84      17.326 285.103 124.898 
ATOM   1747  P    DT A  85      23.474 283.832 123.790 
ATOM   1748  OP1  DT A  85      24.616 284.737 123.527 
ATOM   1749  OP2  DT A  85      22.824 283.244 122.599 
ATOM   1750  O5'  DT A  85      23.931 282.665 124.785 
ATOM   1751  C5'  DT A  85      23.878 282.898 126.205 
ATOM   1752  C4'  DT A  85      23.294 281.688 126.907 
ATOM   1753  O4'  DT A  85      21.841 281.746 126.995 
ATOM   1754  C3'  DT A  85      23.570 280.338 126.247 
ATOM   1755  O3'  DT A  85      23.768 279.361 127.262 
ATOM   1756  C2'  DT A  85      22.281 280.003 125.497 
ATOM   1757  C1'  DT A  85      21.317 280.496 126.572 
ATOM   1758  N1   DT A  85      19.931 280.721 126.076 
ATOM   1759  C2   DT A  85      18.904 280.451 126.949 
ATOM   1760  O2   DT A  85      19.086 280.046 128.083 
ATOM   1761  N3   DT A  85      17.632 280.670 126.454 
ATOM   1762  C4   DT A  85      17.313 281.125 125.191 
ATOM   1763  O4   DT A  85      16.135 281.282 124.862 
ATOM   1764  C5   DT A  85      18.457 281.379 124.349 
ATOM   1765  C7   DT A  85      18.197 281.877 122.957 
ATOM   1766  C6   DT A  85      19.704 281.175 124.803 
ATOM   1767  P    DT A  86      24.900 278.247 127.056 
ATOM   1768  OP1  DT A  86      26.213 278.791 127.470 
ATOM   1769  OP2  DT A  86      24.824 277.712 125.679 
ATOM   1770  O5'  DT A  86      24.430 277.124 128.095 
ATOM   1771  C5'  DT A  86      23.721 277.525 129.282 
ATOM   1772  C4'  DT A  86      22.547 276.596 129.523 
ATOM   1773  O4'  DT A  86      21.341 277.035 128.834 
ATOM   1774  C3'  DT A  86      22.734 275.153 129.055 
ATOM   1775  O3'  DT A  86      22.099 274.282 129.983 
ATOM   1776  C2'  DT A  86      21.984 275.077 127.725 
ATOM   1777  C1'  DT A  86      20.787 275.922 128.149 
ATOM   1778  N1   DT A  86      19.982 276.436 127.006 
ATOM   1779  C2   DT A  86      18.625 276.542 127.194 
ATOM   1780  O2   DT A  86      18.075 276.238 128.238 
ATOM   1781  N3   DT A  86      17.912 277.022 126.113 
ATOM   1782  C4   DT A  86      18.431 277.395 124.890 
ATOM   1783  O4   DT A  86      17.692 277.811 123.995 
ATOM   1784  C5   DT A  86      19.864 277.248 124.789 
ATOM   1785  C7   DT A  86      20.511 277.632 123.489 
ATOM   1786  C6   DT A  86      20.582 276.784 125.824 
ATOM   1787  P    DC A  87      22.810 272.899 130.361 
ATOM   1788  OP1  DC A  87      23.812 273.131 131.426 
ATOM   1789  OP2  DC A  87      23.310 272.246 129.131 
ATOM   1790  O5'  DC A  87      21.580 272.062 130.951 
ATOM   1791  C5'  DC A  87      20.505 272.766 131.600 
ATOM   1792  C4'  DC A  87      19.172 272.204 131.150 
ATOM   1793  O4'  DC A  87      18.673 272.855 129.946 
ATOM   1794  C3'  DC A  87      19.162 270.717 130.795 
ATOM   1795  O3'  DC A  87      17.925 270.152 131.213 
ATOM   1796  C2'  DC A  87      19.219 270.684 129.267 
ATOM   1797  C1'  DC A  87      18.266 271.851 129.029 
ATOM   1798  N1   DC A  87      18.348 272.420 127.655 
ATOM   1799  C2   DC A  87      17.175 272.903 127.081 
ATOM   1800  O2   DC A  87      16.124 272.841 127.730 
ATOM   1801  N3   DC A  87      17.228 273.424 125.829 
ATOM   1802  C4   DC A  87      18.386 273.473 125.159 
ATOM   1803  N4   DC A  87      18.386 273.992 123.940 
ATOM   1804  C5   DC A  87      19.604 272.981 125.730 
ATOM   1805  C6   DC A  87      19.530 272.464 126.982 
ATOM   1806  P    DC A  88      17.920 268.686 131.855 
ATOM   1807  OP1  DC A  88      18.245 268.774 133.296 
ATOM   1808  OP2  DC A  88      18.777 267.789 131.050 
ATOM   1809  O5'  DC A  88      16.386 268.267 131.675 
ATOM   1810  C5'  DC A  88      15.376 269.294 131.686 
ATOM   1811  C4'  DC A  88      14.372 269.046 130.578 
ATOM   1812  O4'  DC A  88      14.770 269.661 129.319 
ATOM   1813  C3'  DC A  88      14.132 267.581 130.213 
ATOM   1814  O3'  DC A  88      12.757 267.405 129.894 
ATOM   1815  C2'  DC A  88      14.958 267.358 128.946 
ATOM   1816  C1'  DC A  88      14.635 268.696 128.287 
ATOM   1817  N1   DC A  88      15.569 269.061 127.186 
ATOM   1818  C2   DC A  88      15.050 269.760 126.099 
ATOM   1819  O2   DC A  88      13.846 270.046 126.094 
ATOM   1820  N3   DC A  88      15.885 270.102 125.084 
ATOM   1821  C4   DC A  88      17.183 269.774 125.129 
ATOM   1822  N4   DC A  88      17.956 270.131 124.114 
ATOM   1823  C5   DC A  88      17.736 269.055 126.237 
ATOM   1824  C6   DC A  88      16.885 268.722 127.241 
ATOM   1825  P    DA A  89      12.012 266.074 130.379 
ATOM   1826  OP1  DA A  89      11.557 266.241 131.777 
ATOM   1827  OP2  DA A  89      12.872 264.900 130.112 
ATOM   1828  O5'  DA A  89      10.747 266.046 129.400 
ATOM   1829  C5'  DA A  89      10.210 267.292 128.918 
ATOM   1830  C4'  DA A  89       9.899 267.184 127.438 
ATOM   1831  O4'  DA A  89      11.043 267.526 126.604 
ATOM   1832  C3'  DA A  89       9.485 265.798 126.945 
ATOM   1833  O3'  DA A  89       8.487 265.946 125.942 
ATOM   1834  C2'  DA A  89      10.744 265.225 126.296 
ATOM   1835  C1'  DA A  89      11.197 266.515 125.619 
ATOM   1836  N9   DA A  89      12.623 266.499 125.191 
ATOM   1837  C8   DA A  89      13.685 265.893 125.800 
ATOM   1838  N7   DA A  89      14.812 266.060 125.180 
ATOM   1839  C5   DA A  89      14.474 266.834 124.077 
ATOM   1840  C6   DA A  89      15.235 267.356 123.018 
ATOM   1841  N6   DA A  89      16.556 267.167 122.893 
ATOM   1842  N1   DA A  89      14.586 268.082 122.089 
ATOM   1843  C2   DA A  89      13.273 268.267 122.219 
ATOM   1844  N3   DA A  89      12.462 267.831 123.158 
ATOM   1845  C4   DA A  89      13.136 267.107 124.076 
ATOM   1846  P    DG A  90       7.261 264.916 125.908 
ATOM   1847  OP1  DG A  90       6.218 265.355 126.862 
ATOM   1848  OP2  DG A  90       7.767 263.538 126.089 
ATOM   1849  O5'  DG A  90       6.734 265.102 124.409 
ATOM   1850  C5'  DG A  90       6.896 266.380 123.765 
ATOM   1851  C4'  DG A  90       7.377 266.185 122.341 
ATOM   1852  O4'  DG A  90       8.830 266.123 122.250 
ATOM   1853  C3'  DG A  90       6.909 264.905 121.650 
ATOM   1854  O3'  DG A  90       6.660 265.188 120.278 
ATOM   1855  C2'  DG A  90       8.104 263.956 121.741 
ATOM   1856  C1'  DG A  90       9.180 265.000 121.456 
ATOM   1857  N9   DG A  90      10.552 264.568 121.844 
ATOM   1858  C8   DG A  90      10.950 263.778 122.901 
ATOM   1859  N7   DG A  90      12.245 263.584 122.964 
ATOM   1860  C5   DG A  90      12.740 264.294 121.871 
ATOM   1861  C6   DG A  90      14.074 264.458 121.416 
ATOM   1862  O6   DG A  90      15.111 264.004 121.892 
ATOM   1863  N1   DG A  90      14.128 265.259 120.267 
ATOM   1864  C2   DG A  90      13.037 265.827 119.640 
ATOM   1865  N2   DG A  90      13.299 266.559 118.555 
ATOM   1866  N3   DG A  90      11.785 265.673 120.068 
ATOM   1867  C4   DG A  90      11.715 264.898 121.181 
ATOM   1868  P    DA A  91       5.397 264.510 119.564 
ATOM   1869  OP1  DA A  91       4.183 265.310 119.840 
ATOM   1870  OP2  DA A  91       5.329 263.079 119.930 
ATOM   1871  O5'  DA A  91       5.796 264.652 118.020 
ATOM   1872  C5'  DA A  91       6.615 265.762 117.609 
ATOM   1873  C4'  DA A  91       7.687 265.286 116.647 
ATOM   1874  O4'  DA A  91       8.892 264.842 117.333 
ATOM   1875  C3'  DA A  91       7.307 264.099 115.763 
ATOM   1876  O3'  DA A  91       7.891 264.276 114.478 
ATOM   1877  C2'  DA A  91       7.964 262.892 116.432 
ATOM   1878  C1'  DA A  91       9.273 263.584 116.799 
ATOM   1879  N9   DA A  91      10.063 262.862 117.835 
ATOM   1880  C8   DA A  91       9.605 262.134 118.897 
ATOM   1881  N7   DA A  91      10.547 261.621 119.625 
ATOM   1882  C5   DA A  91      11.716 262.037 119.005 
ATOM   1883  C6   DA A  91      13.072 261.822 119.297 
ATOM   1884  N6   DA A  91      13.498 261.097 120.341 
ATOM   1885  N1   DA A  91      13.979 262.379 118.473 
ATOM   1886  C2   DA A  91      13.550 263.099 117.437 
ATOM   1887  N3   DA A  91      12.317 263.367 117.066 
ATOM   1888  C4   DA A  91      11.430 262.797 117.907 
ATOM   1889  P    DA A  92       7.049 263.868 113.179 
ATOM   1890  OP1  DA A  92       6.147 264.980 112.805 
ATOM   1891  OP2  DA A  92       6.405 262.554 113.398 
ATOM   1892  O5'  DA A  92       8.207 263.723 112.085 
ATOM   1893  C5'  DA A  92       9.393 264.530 112.212 
ATOM   1894  C4'  DA A  92      10.625 263.687 111.942 
ATOM   1895  O4'  DA A  92      11.123 263.030 113.142 
ATOM   1896  C3'  DA A  92      10.442 262.543 110.945 
ATOM   1897  O3'  DA A  92      11.628 262.415 110.169 
ATOM   1898  C2'  DA A  92      10.291 261.294 111.812 
ATOM   1899  C1'  DA A  92      11.355 261.663 112.840 
ATOM   1900  N9   DA A  92      11.258 260.887 114.108 
ATOM   1901  C8   DA A  92      10.138 260.429 114.739 
ATOM   1902  N7   DA A  92      10.380 259.779 115.835 
ATOM   1903  C5   DA A  92      11.764 259.806 115.940 
ATOM   1904  C6   DA A  92      12.652 259.284 116.895 
ATOM   1905  N6   DA A  92      12.256 258.600 117.978 
ATOM   1906  N1   DA A  92      13.967 259.491 116.696 
ATOM   1907  C2   DA A  92      14.355 260.172 115.618 
ATOM   1908  N3   DA A  92      13.622 260.703 114.664 
ATOM   1909  C4   DA A  92      12.311 260.482 114.887 
ATOM   1910  P    DG A  93      11.502 262.090 108.607 
ATOM   1911  OP1  DG A  93      11.274 263.345 107.856 
ATOM   1912  OP2  DG A  93      10.500 261.020 108.401 
ATOM   1913  O5'  DG A  93      12.964 261.527 108.283 
ATOM   1914  C5'  DG A  93      14.084 262.010 109.048 
ATOM   1915  C4'  DG A  93      14.986 260.854 109.434 
ATOM   1916  O4'  DG A  93      14.586 260.235 110.690 
ATOM   1917  C3'  DG A  93      15.033 259.689 108.447 
ATOM   1918  O3'  DG A  93      16.357 259.171 108.409 
ATOM   1919  C2'  DG A  93      14.114 258.629 109.055 
ATOM   1920  C1'  DG A  93      14.548 258.829 110.503 
ATOM   1921  N9   DG A  93      13.599 258.255 111.498 
ATOM   1922  C8   DG A  93      12.226 258.167 111.440 
ATOM   1923  N7   DG A  93      11.682 257.600 112.490 
ATOM   1924  C5   DG A  93      12.774 257.289 113.300 
ATOM   1925  C6   DG A  93      12.818 256.660 114.571 
ATOM   1926  O6   DG A  93      11.889 256.242 115.257 
ATOM   1927  N1   DG A  93      14.135 256.539 115.037 
ATOM   1928  C2   DG A  93      15.261 256.969 114.361 
ATOM   1929  N2   DG A  93      16.429 256.762 114.976 
ATOM   1930  N3   DG A  93      15.219 257.559 113.169 
ATOM   1931  C4   DG A  93      13.948 257.684 112.703 
ATOM   1932  P    DA A  94      16.971 258.711 107.004 
ATOM   1933  OP1  DA A  94      17.524 259.887 106.296 
ATOM   1934  OP2  DA A  94      15.967 257.919 106.259 
ATOM   1935  O5'  DA A  94      18.165 257.757 107.478 
ATOM   1936  C5'  DA A  94      18.813 258.022 108.736 
ATOM   1937  C4'  DA A  94      19.020 256.726 109.494 
ATOM   1938  O4'  DA A  94      17.876 256.379 110.326 
ATOM   1939  C3'  DA A  94      19.243 255.481 108.636 
ATOM   1940  O3'  DA A  94      20.191 254.639 109.282 
ATOM   1941  C2'  DA A  94      17.889 254.771 108.626 
ATOM   1942  C1'  DA A  94      17.550 255.017 110.092 
ATOM   1943  N9   DA A  94      16.107 254.826 110.414 
ATOM   1944  C8   DA A  94      15.021 255.093 109.630 
ATOM   1945  N7   DA A  94      13.887 254.816 110.194 
ATOM   1946  C5   DA A  94      14.244 254.330 111.444 
ATOM   1947  C6   DA A  94      13.487 253.861 112.530 
ATOM   1948  N6   DA A  94      12.148 253.803 112.529 
ATOM   1949  N1   DA A  94      14.160 253.451 113.623 
ATOM   1950  C2   DA A  94      15.490 253.512 113.618 
ATOM   1951  N3   DA A  94      16.299 253.928 112.669 
ATOM   1952  C4   DA A  94      15.602 254.332 111.588 
ATOM   1953  P    DG A  95      21.284 253.878 108.396 
ATOM   1954  OP1  DG A  95      22.426 254.783 108.132 
ATOM   1955  OP2  DG A  95      20.634 253.289 107.204 
ATOM   1956  O5'  DG A  95      21.741 252.711 109.390 
ATOM   1957  C5'  DG A  95      21.688 252.943 110.810 
ATOM   1958  C4'  DG A  95      21.104 251.734 111.512 
ATOM   1959  O4'  DG A  95      19.651 251.791 111.601 
ATOM   1960  C3'  DG A  95      21.380 250.383 110.852 
ATOM   1961  O3'  DG A  95      21.578 249.406 111.867 
ATOM   1962  C2'  DG A  95      20.091 250.048 110.102 
ATOM   1963  C1'  DG A  95      19.127 250.542 111.177 
ATOM   1964  N9   DG A  95      17.741 250.766 110.682 
ATOM   1965  C8   DG A  95      17.318 251.213 109.449 
ATOM   1966  N7   DG A  95      16.015 251.302 109.331 
ATOM   1967  C5   DG A  95      15.541 250.883 110.573 
ATOM   1968  C6   DG A  95      14.211 250.763 111.050 
ATOM   1969  O6   DG A  95      13.158 251.006 110.466 
ATOM   1970  N1   DG A  95      14.181 250.299 112.374 
ATOM   1971  C2   DG A  95      15.291 249.992 113.135 
ATOM   1972  N2   DG A  95      15.051 249.565 114.376 
ATOM   1973  N3   DG A  95      16.540 250.106 112.686 
ATOM   1974  C4   DG A  95      16.586 250.553 111.405 
ATOM   1975  P    DG A  96      22.710 248.293 111.661 
ATOM   1976  OP1  DG A  96      24.023 248.837 112.075 
ATOM   1977  OP2  DG A  96      22.634 247.757 110.284 
ATOM   1978  O5'  DG A  96      22.240 247.170 112.701 
ATOM   1979  C5'  DG A  96      21.531 247.571 113.887 
ATOM   1980  C4'  DG A  96      20.357 246.641 114.128 
ATOM   1981  O4'  DG A  96      19.151 247.080 113.439 
ATOM   1982  C3'  DG A  96      20.544 245.199 113.660 
ATOM   1983  O3'  DG A  96      19.909 244.327 114.588 
ATOM   1984  C2'  DG A  96      19.794 245.122 112.330 
ATOM   1985  C1'  DG A  96      18.597 245.968 112.754 
ATOM   1986  N9   DG A  96      17.792 246.482 111.611 
ATOM   1987  C8   DG A  96      18.211 246.877 110.360 
ATOM   1988  N7   DG A  96      17.241 247.283 109.576 
ATOM   1989  C5   DG A  96      16.099 247.146 110.364 
ATOM   1990  C6   DG A  96      14.741 247.429 110.063 
ATOM   1991  O6   DG A  96      14.259 247.865 109.021 
ATOM   1992  N1   DG A  96      13.905 247.144 111.152 
ATOM   1993  C2   DG A  96      14.327 246.652 112.372 
ATOM   1994  N2   DG A  96      13.372 246.448 113.282 
ATOM   1995  N3   DG A  96      15.601 246.388 112.654 
ATOM   1996  C4   DG A  96      16.424 246.658 111.607 
ATOM   1997  P    DT A  97      20.620 242.944 114.966 
ATOM   1998  OP1  DT A  97      21.622 243.177 116.031 
ATOM   1999  OP2  DT A  97      21.120 242.291 113.736 
ATOM   2000  O5'  DT A  97      19.390 242.108 115.556 
ATOM   2001  C5'  DT A  97      18.315 242.812 116.205 
ATOM   2002  C4'  DT A  97      16.982 242.250 115.755 
ATOM   2003  O4'  DT A  97      16.483 242.901 114.551 
ATOM   2004  C3'  DT A  97      16.972 240.763 115.400 
ATOM   2005  O3'  DT A  97      15.735 240.198 115.818 
ATOM   2006  C2'  DT A  97      17.029 240.729 113.872 
ATOM   2007  C1'  DT A  97      16.076 241.897 113.634 
ATOM   2008  N1   DT A  97      16.158 242.465 112.260 
ATOM   2009  C2   DT A  97      14.992 242.938 111.708 
ATOM   2010  O2   DT A  97      13.922 242.908 112.291 
ATOM   2011  N3   DT A  97      15.106 243.457 110.433 
ATOM   2012  C4   DT A  97      16.262 243.540 109.683 
ATOM   2013  O4   DT A  97      16.241 244.025 108.551 
ATOM   2014  C5   DT A  97      17.433 243.019 110.347 
ATOM   2015  C7   DT A  97      18.735 243.070 109.601 
ATOM   2016  C6   DT A  97      17.351 242.508 111.587 
ATOM   2017  P    DT A  98      15.730 238.731 116.460 
ATOM   2018  OP1  DT A  98      16.055 238.820 117.902 
ATOM   2019  OP2  DT A  98      16.587 237.834 115.655 
ATOM   2020  O5'  DT A  98      14.196 238.313 116.280 
ATOM   2021  C5'  DT A  98      13.186 239.340 116.291 
ATOM   2022  C4'  DT A  98      12.182 239.092 115.183 
ATOM   2023  O4'  DT A  98      12.580 239.706 113.924 
ATOM   2024  C3'  DT A  98      11.942 237.627 114.818 
ATOM   2025  O3'  DT A  98      10.567 237.451 114.499 
ATOM   2026  C2'  DT A  98      12.768 237.403 113.551 
ATOM   2027  C1'  DT A  98      12.445 238.741 112.892 
ATOM   2028  N1   DT A  98      13.379 239.107 111.791 
ATOM   2029  C2   DT A  98      12.851 239.797 110.726 
ATOM   2030  O2   DT A  98      11.675 240.110 110.656 
ATOM   2031  N3   DT A  98      13.746 240.117 109.725 
ATOM   2032  C4   DT A  98      15.092 239.813 109.701 
ATOM   2033  O4   DT A  98      15.795 240.154 108.747 
ATOM   2034  C5   DT A  98      15.553 239.089 110.861 
ATOM   2035  C7   DT A  98      17.007 238.718 110.917 
ATOM   2036  C6   DT A  98      14.705 238.763 111.850 
ATOM   2037  P    DC A  99       9.822 236.119 114.984 
ATOM   2038  OP1  DC A  99       9.367 236.287 116.382 
ATOM   2039  OP2  DC A  99      10.682 234.945 114.717 
ATOM   2040  O5'  DC A  99       8.557 236.092 114.005 
ATOM   2041  C5'  DC A  99       8.020 237.338 113.523 
ATOM   2042  C4'  DC A  99       7.709 237.230 112.043 
ATOM   2043  O4'  DC A  99       8.853 237.571 111.209 
ATOM   2044  C3'  DC A  99       7.295 235.844 111.550 
ATOM   2045  O3'  DC A  99       6.297 235.991 110.547 
ATOM   2046  C2'  DC A  99       8.554 235.271 110.901 
ATOM   2047  C1'  DC A  99       9.007 236.561 110.224 
ATOM   2048  N1   DC A  99      10.433 236.545 109.796 
ATOM   2049  C2   DC A  99      10.768 237.224 108.627 
ATOM   2050  O2   DC A  99       9.877 237.807 107.999 
ATOM   2051  N3   DC A  99      12.064 237.220 108.220 
ATOM   2052  C4   DC A  99      13.000 236.577 108.928 
ATOM   2053  N4   DC A  99      14.249 236.603 108.489 
ATOM   2054  C5   DC A  99      12.676 235.872 110.133 
ATOM   2055  C6   DC A  99      11.376 235.887 110.523 
ATOM   2056  P    DC A 100       5.071 234.961 110.514 
ATOM   2057  OP1  DC A 100       4.029 235.401 111.467 
ATOM   2058  OP2  DC A 100       5.577 233.583 110.694 
ATOM   2059  O5'  DC A 100       4.544 235.148 109.014 
ATOM   2060  C5'  DC A 100       4.706 236.425 108.370 
ATOM   2061  C4'  DC A 100       5.187 236.231 106.947 
ATOM   2062  O4'  DC A 100       6.640 236.168 106.855 
ATOM   2063  C3'  DC A 100       4.719 234.951 106.255 
ATOM   2064  O3'  DC A 100       4.470 235.233 104.883 
ATOM   2065  C2'  DC A 100       5.914 234.002 106.346 
ATOM   2066  C1'  DC A 100       6.990 235.045 106.061 
ATOM   2067  N1   DC A 100       8.362 234.614 106.449 
ATOM   2068  C2   DC A 100       9.426 235.044 105.660 
ATOM   2069  O2   DC A 100       9.191 235.760 104.680 
ATOM   2070  N3   DC A 100      10.685 234.660 105.997 
ATOM   2071  C4   DC A 100      10.898 233.884 107.068 
ATOM   2072  N4   DC A 100      12.142 233.537 107.355 
ATOM   2073  C5   DC A 100       9.817 233.430 107.892 
ATOM   2074  C6   DC A 100       8.567 233.824 107.538 
ATOM   2075  P    DT A 101       3.207 234.556 104.169 
ATOM   2076  OP1  DT A 101       1.993 235.356 104.445 
ATOM   2077  OP2  DT A 101       3.139 233.124 104.535 
ATOM   2078  O5'  DT A 101       3.606 234.697 102.625 
ATOM   2079  C5'  DT A 101       4.425 235.807 102.214 
ATOM   2080  C4'  DT A 101       5.497 235.332 101.252 
ATOM   2081  O4'  DT A 101       6.702 234.888 101.938 
ATOM   2082  C3'  DT A 101       5.117 234.144 100.368 
ATOM   2083  O3'  DT A 101       5.701 234.321  99.083 
ATOM   2084  C2'  DT A 101       5.774 232.938 101.038 
ATOM   2085  C1'  DT A 101       7.083 233.629 101.404 
ATOM   2086  N1   DT A 101       7.873 232.907 102.440 
ATOM   2087  C2   DT A 101       9.241 232.964 102.337 
ATOM   2088  O2   DT A 101       9.814 233.570 101.448 
ATOM   2089  N3   DT A 101       9.940 232.282 103.314 
ATOM   2090  C4   DT A 101       9.395 231.567 104.360 
ATOM   2091  O4   DT A 101      10.124 230.997 105.175 
ATOM   2092  C5   DT A 101       7.952 231.565 104.386 
ATOM   2093  C7   DT A 101       7.278 230.809 105.492 
ATOM   2094  C6   DT A 101       7.248 232.219 103.448 
ATOM   2095  P    DC A 102       4.859 233.914  97.784 
ATOM   2096  OP1  DC A 102       3.957 235.025  97.410 
ATOM   2097  OP2  DC A 102       4.216 232.600  98.003 
ATOM   2098  O5'  DC A 102       6.017 233.768  96.690 
ATOM   2099  C5'  DC A 102       7.203 234.575  96.817 
ATOM   2100  C4'  DC A 102       8.435 233.733  96.547 
ATOM   2101  O4'  DC A 102       8.933 233.076  97.747 
ATOM   2102  C3'  DC A 102       8.252 232.589  95.550 
ATOM   2103  O3'  DC A 102       9.438 232.460  94.774 
ATOM   2104  C2'  DC A 102       8.101 231.340  96.417 
ATOM   2105  C1'  DC A 102       9.165 231.709  97.446 
ATOM   2106  N1   DC A 102       9.069 230.933  98.713 
ATOM   2107  C2   DC A 102      10.254 230.611  99.369 
ATOM   2108  O2   DC A 102      11.326 230.980  98.878 
ATOM   2109  N3   DC A 102      10.187 229.903 100.527 
ATOM   2110  C4   DC A 102       9.004 229.522 101.026 
ATOM   2111  N4   DC A 102       8.992 228.834 102.157 
ATOM   2112  C5   DC A 102       7.774 229.842 100.366 
ATOM   2113  C6   DC A 102       7.862 230.550  99.211 
ATOM   2114  P    DC A 103       9.312 232.135  93.212 
ATOM   2115  OP1  DC A 103       9.084 233.391  92.461 
ATOM   2116  OP2  DC A 103       8.310 231.066  93.007 
ATOM   2117  O5'  DC A 103      10.774 231.572  92.888 
ATOM   2118  C5'  DC A 103      11.894 232.056  93.653 
ATOM   2119  C4'  DC A 103      12.796 230.900  94.039 
ATOM   2120  O4'  DC A 103      12.397 230.281  95.295 
ATOM   2121  C3'  DC A 103      12.843 229.734  93.052 
ATOM   2122  O3'  DC A 103      14.167 229.216  93.014 
ATOM   2123  C2'  DC A 103      11.924 228.674  93.660 
ATOM   2124  C1'  DC A 103      12.358 228.874  95.108 
ATOM   2125  N1   DC A 103      11.409 228.301  96.103 
ATOM   2126  C2   DC A 103      11.940 227.763  97.272 
ATOM   2127  O2   DC A 103      13.166 227.785  97.435 
ATOM   2128  N3   DC A 103      11.092 227.234  98.192 
ATOM   2129  C4   DC A 103       9.771 227.231  97.977 
ATOM   2130  N4   DC A 103       8.984 226.704  98.903 
ATOM   2131  C5   DC A 103       9.204 227.778  96.780 
ATOM   2132  C6   DC A 103      10.068 228.301  95.874 
ATOM   2133  P    DC A 104      14.781 228.757  91.609 
ATOM   2134  OP1  DC A 104      15.334 229.933  90.902 
ATOM   2135  OP2  DC A 104      13.777 227.964  90.865 
ATOM   2136  O5'  DC A 104      15.975 227.803  92.083 
ATOM   2137  C5'  DC A 104      16.623 228.068  93.341 
ATOM   2138  C4'  DC A 104      16.830 226.772  94.100 
ATOM   2139  O4'  DC A 104      15.686 226.424  94.931 
ATOM   2140  C3'  DC A 104      17.053 225.527  93.241 
ATOM   2141  O3'  DC A 104      18.001 224.685  93.887 
ATOM   2142  C2'  DC A 104      15.699 224.816  93.231 
ATOM   2143  C1'  DC A 104      15.360 225.063  94.698 
ATOM   2144  N1   DC A 104      13.917 224.872  95.019 
ATOM   2145  C2   DC A 104      13.594 224.354  96.271 
ATOM   2146  O2   DC A 104      14.508 224.079  97.056 
ATOM   2147  N3   DC A 104      12.285 224.172  96.582 
ATOM   2148  C4   DC A 104      11.324 224.483  95.703 
ATOM   2149  N4   DC A 104      10.063 224.287  96.054 
ATOM   2150  C5   DC A 104      11.636 225.016  94.410 
ATOM   2151  C6   DC A 104      12.950 225.190  94.117 
ATOM   2152  P    DC A 105      19.094 223.924  93.001 
ATOM   2153  OP1  DC A 105      20.236 224.829  92.737 
ATOM   2154  OP2  DC A 105      18.444 223.335  91.809 
ATOM   2155  O5'  DC A 105      19.551 222.756  93.995 
ATOM   2156  C5'  DC A 105      19.498 222.989  95.415 
ATOM   2157  C4'  DC A 105      18.914 221.780  96.117 
ATOM   2158  O4'  DC A 105      17.461 221.837  96.206 
ATOM   2159  C3'  DC A 105      19.190 220.429  95.457 
ATOM   2160  O3'  DC A 105      19.388 219.452  96.472 
ATOM   2161  C2'  DC A 105      17.901 220.094  94.707 
ATOM   2162  C1'  DC A 105      16.937 220.588  95.782 
ATOM   2163  N1   DC A 105      15.551 220.812  95.287 
ATOM   2164  C2   DC A 105      14.498 220.543  96.158 
ATOM   2165  O2   DC A 105      14.756 220.134  97.297 
ATOM   2166  N3   DC A 105      13.227 220.741  95.725 
ATOM   2167  C4   DC A 105      12.990 221.184  94.485 
ATOM   2168  N4   DC A 105      11.731 221.361  94.110 
ATOM   2169  C5   DC A 105      14.058 221.466  93.572 
ATOM   2170  C6   DC A 105      15.321 221.262  94.024 
ATOM   2171  P    DG A 106      20.520 218.338  96.266 
ATOM   2172  OP1  DG A 106      21.833 218.883  96.680 
ATOM   2173  OP2  DG A 106      20.444 217.803  94.889 
ATOM   2174  O5'  DG A 106      20.050 217.215  97.306 
ATOM   2175  C5'  DG A 106      19.341 217.616  98.492 
ATOM   2176  C4'  DG A 106      18.167 216.687  98.733 
ATOM   2177  O4'  DG A 106      16.961 217.126  98.045 
ATOM   2178  C3'  DG A 106      18.354 215.244  98.265 
ATOM   2179  O3'  DG A 106      17.719 214.373  99.194 
ATOM   2180  C2'  DG A 106      17.605 215.168  96.936 
ATOM   2181  C1'  DG A 106      16.407 216.013  97.359 
ATOM   2182  N9   DG A 106      15.602 216.528  96.216 
ATOM   2183  C8   DG A 106      16.021 216.923  94.965 
ATOM   2184  N7   DG A 106      15.051 217.329  94.181 
ATOM   2185  C5   DG A 106      13.909 217.192  94.969 
ATOM   2186  C6   DG A 106      12.551 217.474  94.668 
ATOM   2187  O6   DG A 106      12.069 217.911  93.626 
ATOM   2188  N1   DG A 106      11.716 217.190  95.757 
ATOM   2189  C2   DG A 106      12.137 216.698  96.977 
ATOM   2190  N2   DG A 106      11.182 216.493  97.887 
ATOM   2191  N3   DG A 106      13.411 216.434  97.259 
ATOM   2192  C4   DG A 106      14.234 216.704  96.213 
ATOM   2193  P    DG A 107      18.430 212.990  99.571 
ATOM   2194  OP1  DG A 107      19.432 213.222 100.636 
ATOM   2195  OP2  DG A 107      18.930 212.337  98.341 
ATOM   2196  O5'  DG A 107      17.201 212.153 100.162 
ATOM   2197  C5'  DG A 107      16.125 212.857 100.810 
ATOM   2198  C4'  DG A 107      14.792 212.295 100.360 
ATOM   2199  O4'  DG A 107      14.293 212.947  99.157 
ATOM   2200  C3'  DG A 107      14.782 210.809 100.005 
ATOM   2201  O3'  DG A 107      13.545 210.244 100.423 
ATOM   2202  C2'  DG A 107      14.839 210.775  98.477 
ATOM   2203  C1'  DG A 107      13.886 211.942  98.239 
ATOM   2204  N9   DG A 107      13.968 212.511  96.865 
ATOM   2205  C8   DG A 107      15.063 212.638  96.038 
ATOM   2206  N7   DG A 107      14.796 213.187  94.878 
ATOM   2207  C5   DG A 107      13.426 213.440  94.940 
ATOM   2208  C6   DG A 107      12.561 214.025  93.979 
ATOM   2209  O6   DG A 107      12.830 214.448  92.857 
ATOM   2210  N1   DG A 107      11.242 214.093  94.451 
ATOM   2211  C2   DG A 107      10.817 213.653  95.690 
ATOM   2212  N2   DG A 107       9.517 213.807  95.951 
ATOM   2213  N3   DG A 107      11.630 213.105  96.590 
ATOM   2214  C4   DG A 107      12.912 213.031  96.148 
ATOM   2215  P    DG A 108      13.540 208.777 101.065 
ATOM   2216  OP1  DG A 108      13.865 208.865 102.507 
ATOM   2217  OP2  DG A 108      14.397 207.880 100.260 
ATOM   2218  O5'  DG A 108      12.006 208.359 100.885 
ATOM   2219  C5'  DG A 108      10.996 209.385 100.896 
ATOM   2220  C4'  DG A 108       9.992 209.137  99.788 
ATOM   2221  O4'  DG A 108      10.391 209.752  98.529 
ATOM   2222  C3'  DG A 108       9.752 207.673  99.423 
ATOM   2223  O3'  DG A 108       8.377 207.497  99.104 
ATOM   2224  C2'  DG A 108      10.578 207.449  98.156 
ATOM   2225  C1'  DG A 108      10.255 208.787  97.497 
ATOM   2226  N9   DG A 108      11.189 209.152  96.397 
ATOM   2227  C8   DG A 108      12.539 208.898  96.277 
ATOM   2228  N7   DG A 108      13.074 209.359  95.173 
ATOM   2229  C5   DG A 108      12.003 209.961  94.513 
ATOM   2230  C6   DG A 108      11.962 210.634  93.264 
ATOM   2231  O6   DG A 108      12.875 210.841  92.471 
ATOM   2232  N1   DG A 108      10.669 211.092  92.972 
ATOM   2233  C2   DG A 108       9.563 210.923  93.781 
ATOM   2234  N2   DG A 108       8.417 211.435  93.324 
ATOM   2235  N3   DG A 108       9.603 210.292  94.953 
ATOM   2236  C4   DG A 108      10.849 209.841  95.251 
ATOM   2237  P    DC A 109       7.632 206.165  99.589 
ATOM   2238  OP1  DC A 109       7.177 206.332 100.987 
ATOM   2239  OP2  DC A 109       8.492 204.991  99.322 
ATOM   2240  O5'  DC A 109       6.367 206.137  98.611 
ATOM   2241  C5'  DC A 109       5.830 207.383  98.128 
ATOM   2242  C4'  DC A 109       5.519 207.275  96.648 
ATOM   2243  O4'  DC A 109       6.663 207.617  95.815 
ATOM   2244  C3'  DC A 109       5.105 205.889  96.155 
ATOM   2245  O3'  DC A 109       4.107 206.037  95.153 
ATOM   2246  C2'  DC A 109       6.364 205.316  95.506 
ATOM   2247  C1'  DC A 109       6.817 206.607  94.829 
ATOM   2248  N1   DC A 109       8.243 206.590  94.401 
ATOM   2249  C2   DC A 109       8.578 207.269  93.233 
ATOM   2250  O2   DC A 109       7.687 207.852  92.604 
ATOM   2251  N3   DC A 109       9.874 207.266  92.825 
ATOM   2252  C4   DC A 109      10.810 206.622  93.533 
ATOM   2253  N4   DC A 109      12.059 206.648  93.095 
ATOM   2254  C5   DC A 109      10.486 205.918  94.738 
ATOM   2255  C6   DC A 109       9.186 205.933  95.129 
ATOM   2256  P    DA A 110       2.882 205.007  95.119 
ATOM   2257  OP1  DA A 110       1.839 205.446  96.072 
ATOM   2258  OP2  DA A 110       3.387 203.629  95.299 
ATOM   2259  O5'  DA A 110       2.354 205.193  93.619 
ATOM   2260  C5'  DA A 110       2.516 206.471  92.975 
ATOM   2261  C4'  DA A 110       2.997 206.276  91.552 
ATOM   2262  O4'  DA A 110       4.450 206.214  91.460 
ATOM   2263  C3'  DA A 110       2.529 204.996  90.860 
ATOM   2264  O3'  DA A 110       2.280 205.279  89.489 
ATOM   2265  C2'  DA A 110       3.724 204.048  90.951 
ATOM   2266  C1'  DA A 110       4.800 205.091  90.666 
ATOM   2267  N9   DA A 110       6.172 204.659  91.055 
ATOM   2268  C8   DA A 110       6.548 203.876  92.107 
ATOM   2269  N7   DA A 110       7.827 203.674  92.181 
ATOM   2270  C5   DA A 110       8.339 204.376  91.099 
ATOM   2271  C6   DA A 110       9.647 204.559  90.621 
ATOM   2272  N6   DA A 110      10.729 204.024  91.204 
ATOM   2273  N1   DA A 110       9.804 205.315  89.518 
ATOM   2274  C2   DA A 110       8.726 205.845  88.944 
ATOM   2275  N3   DA A 110       7.463 205.744  89.296 
ATOM   2276  C4   DA A 110       7.333 204.982  90.402 
ATOM   2277  P    DG A 111       1.017 204.601  88.774 
ATOM   2278  OP1  DG A 111      -0.197 205.401  89.050 
ATOM   2279  OP2  DG A 111       0.949 203.170  89.140 
ATOM   2280  O5'  DG A 111       1.416 204.743  87.230 
ATOM   2281  C5'  DG A 111       2.235 205.853  86.819 
ATOM   2282  C4'  DG A 111       3.307 205.378  85.857 
ATOM   2283  O4'  DG A 111       4.512 204.934  86.543 
ATOM   2284  C3'  DG A 111       2.927 204.190  84.973 
ATOM   2285  O3'  DG A 111       3.511 204.367  83.688 
ATOM   2286  C2'  DG A 111       3.584 202.983  85.643 
ATOM   2287  C1'  DG A 111       4.893 203.675  86.009 
ATOM   2288  N9   DG A 111       5.683 202.953  87.045 
ATOM   2289  C8   DG A 111       5.239 202.215  88.121 
ATOM   2290  N7   DG A 111       6.201 201.703  88.850 
ATOM   2291  C5   DG A 111       7.363 202.131  88.211 
ATOM   2292  C6   DG A 111       8.725 201.892  88.536 
ATOM   2293  O6   DG A 111       9.192 201.244  89.469 
ATOM   2294  N1   DG A 111       9.585 202.514  87.620 
ATOM   2295  C2   DG A 111       9.184 203.267  86.535 
ATOM   2296  N2   DG A 111      10.160 203.777  85.780 
ATOM   2297  N3   DG A 111       7.906 203.490  86.232 
ATOM   2298  C4   DG A 111       7.059 202.894  87.109 
ATOM   2299  P    DA A 112       2.670 203.959  82.389 
ATOM   2300  OP1  DA A 112       1.767 205.071  82.015 
ATOM   2301  OP2  DA A 112       2.026 202.645  82.608 
ATOM   2302  O5'  DA A 112       3.827 203.814  81.295 
ATOM   2303  C5'  DA A 112       5.013 204.621  81.422 
ATOM   2304  C4'  DA A 112       6.245 203.779  81.152 
ATOM   2305  O4'  DA A 112       6.743 203.122  82.352 
ATOM   2306  C3'  DA A 112       6.062 202.635  80.155 
ATOM   2307  O3'  DA A 112       7.248 202.506  79.379 
ATOM   2308  C2'  DA A 112       5.911 201.385  81.022 
ATOM   2309  C1'  DA A 112       6.975 201.755  82.051 
ATOM   2310  N9   DA A 112       6.879 200.978  83.318 
ATOM   2311  C8   DA A 112       5.758 200.521  83.949 
ATOM   2312  N7   DA A 112       6.000 199.870  85.045 
ATOM   2313  C5   DA A 112       7.384 199.897  85.150 
ATOM   2314  C6   DA A 112       8.272 199.376  86.105 
ATOM   2315  N6   DA A 112       7.876 198.691  87.188 
ATOM   2316  N1   DA A 112       9.588 199.582  85.906 
ATOM   2317  C2   DA A 112       9.975 200.263  84.829 
ATOM   2318  N3   DA A 112       9.242 200.794  83.875 
ATOM   2319  C4   DA A 112       7.931 200.573  84.097 
ATOM   2320  P    DA A 113       7.122 202.181  77.817 
ATOM   2321  OP1  DA A 113       6.894 203.437  77.066 
ATOM   2322  OP2  DA A 113       6.120 201.111  77.612 
ATOM   2323  O5'  DA A 113       8.584 201.618  77.493 
ATOM   2324  C5'  DA A 113       9.704 202.102  78.258 
ATOM   2325  C4'  DA A 113      10.606 200.946  78.645 
ATOM   2326  O4'  DA A 113      10.207 200.326  79.900 
ATOM   2327  C3'  DA A 113      10.653 199.780  77.657 
ATOM   2328  O3'  DA A 113      11.977 199.262  77.619 
ATOM   2329  C2'  DA A 113       9.735 198.720  78.265 
ATOM   2330  C1'  DA A 113      10.169 198.920  79.713 
ATOM   2331  N9   DA A 113       9.219 198.346  80.708 
ATOM   2332  C8   DA A 113       7.858 198.268  80.635 
ATOM   2333  N7   DA A 113       7.308 197.708  81.667 
ATOM   2334  C5   DA A 113       8.382 197.391  82.487 
ATOM   2335  C6   DA A 113       8.462 196.772  83.745 
ATOM   2336  N6   DA A 113       7.392 196.342  84.429 
ATOM   2337  N1   DA A 113       9.688 196.609  84.278 
ATOM   2338  C2   DA A 113      10.748 197.038  83.595 
ATOM   2339  N3   DA A 113      10.795 197.626  82.419 
ATOM   2340  C4   DA A 113       9.556 197.777  81.908 
ATOM   2341  P    DG A 114      12.591 198.802  76.214 
ATOM   2342  OP1  DG A 114      13.144 199.979  75.507 
ATOM   2343  OP2  DG A 114      11.587 198.010  75.470 
ATOM   2344  O5'  DG A 114      13.785 197.848  76.688 
ATOM   2345  C5'  DG A 114      14.433 198.113  77.947 
ATOM   2346  C4'  DG A 114      14.640 196.817  78.705 
ATOM   2347  O4'  DG A 114      13.496 196.470  79.536 
ATOM   2348  C3'  DG A 114      14.863 195.572  77.846 
ATOM   2349  O3'  DG A 114      15.811 194.730  78.493 
ATOM   2350  C2'  DG A 114      13.509 194.862  77.836 
ATOM   2351  C1'  DG A 114      13.170 195.109  79.303 
ATOM   2352  N9   DG A 114      11.727 194.917  79.624 
ATOM   2353  C8   DG A 114      10.619 195.180  78.848 
ATOM   2354  N7   DG A 114       9.480 194.896  79.430 
ATOM   2355  C5   DG A 114       9.860 194.410  80.681 
ATOM   2356  C6   DG A 114       9.064 193.943  81.759 
ATOM   2357  O6   DG A 114       7.841 193.859  81.834 
ATOM   2358  N1   DG A 114       9.857 193.542  82.843 
ATOM   2359  C2   DG A 114      11.237 193.587  82.880 
ATOM   2360  N2   DG A 114      11.807 193.159  84.010 
ATOM   2361  N3   DG A 114      11.982 194.027  81.869 
ATOM   2362  C4   DG A 114      11.229 194.419  80.809 
ATOM   2363  P    DA A 115      16.904 193.969  77.606 
ATOM   2364  OP1  DA A 115      18.046 194.874  77.342 
ATOM   2365  OP2  DA A 115      16.254 193.381  76.414 
ATOM   2366  O5'  DA A 115      17.361 192.802  78.600 
ATOM   2367  C5'  DA A 115      17.308 193.035  80.020 
ATOM   2368  C4'  DA A 115      16.724 191.825  80.722 
ATOM   2369  O4'  DA A 115      15.271 191.883  80.811 
ATOM   2370  C3'  DA A 115      17.000 190.475  80.062 
ATOM   2371  O3'  DA A 115      17.198 189.498  81.078 
ATOM   2372  C2'  DA A 115      15.711 190.140  79.312 
ATOM   2373  C1'  DA A 115      14.747 190.633  80.387 
ATOM   2374  N9   DA A 115      13.361 190.857  79.892 
ATOM   2375  C8   DA A 115      12.960 191.302  78.664 
ATOM   2376  N7   DA A 115      11.673 191.393  78.535 
ATOM   2377  C5   DA A 115      11.182 190.979  79.765 
ATOM   2378  C6   DA A 115       9.877 190.849  80.269 
ATOM   2379  N6   DA A 115       8.777 191.138  79.560 
ATOM   2380  N1   DA A 115       9.744 190.410  81.534 
ATOM   2381  C2   DA A 115      10.840 190.125  82.234 
ATOM   2382  N3   DA A 115      12.102 190.207  81.872 
ATOM   2383  C4   DA A 115      12.208 190.649  80.603 
ATOM   2384  P    DA A 116      18.330 188.384  80.872 
ATOM   2385  OP1  DA A 116      19.643 188.928  81.285 
ATOM   2386  OP2  DA A 116      18.254 187.849  79.495 
ATOM   2387  O5'  DA A 116      17.860 187.261  81.911 
ATOM   2388  C5'  DA A 116      17.151 187.662  83.097 
ATOM   2389  C4'  DA A 116      15.977 186.733  83.339 
ATOM   2390  O4'  DA A 116      14.771 187.171  82.650 
ATOM   2391  C3'  DA A 116      16.164 185.290  82.871 
ATOM   2392  O3'  DA A 116      15.529 184.418  83.799 
ATOM   2393  C2'  DA A 116      15.415 185.213  81.541 
ATOM   2394  C1'  DA A 116      14.217 186.059  81.964 
ATOM   2395  N9   DA A 116      13.412 186.573  80.821 
ATOM   2396  C8   DA A 116      13.845 186.961  79.586 
ATOM   2397  N7   DA A 116      12.896 187.365  78.800 
ATOM   2398  C5   DA A 116      11.748 187.236  79.570 
ATOM   2399  C6   DA A 116      10.394 187.505  79.305 
ATOM   2400  N6   DA A 116       9.950 187.982  78.134 
ATOM   2401  N1   DA A 116       9.510 187.263  80.291 
ATOM   2402  C2   DA A 116       9.958 186.789  81.453 
ATOM   2403  N3   DA A 116      11.189 186.501  81.813 
ATOM   2404  C4   DA A 116      12.054 186.751  80.809 
ATOM   2405  P    DA A 117      16.240 183.036  84.176 
ATOM   2406  OP1  DA A 117      17.242 183.268  85.242 
ATOM   2407  OP2  DA A 117      16.740 182.383  82.947 
ATOM   2408  O5'  DA A 117      15.011 182.199  84.767 
ATOM   2409  C5'  DA A 117      13.935 182.903  85.415 
ATOM   2410  C4'  DA A 117      12.602 182.341  84.965 
ATOM   2411  O4'  DA A 117      12.103 182.992  83.762 
ATOM   2412  C3'  DA A 117      12.592 180.854  84.610 
ATOM   2413  O3'  DA A 117      11.355 180.289  85.028 
ATOM   2414  C2'  DA A 117      12.649 180.820  83.083 
ATOM   2415  C1'  DA A 117      11.697 181.988  82.845 
ATOM   2416  N9   DA A 117      11.778 182.557  81.470 
ATOM   2417  C8   DA A 117      12.875 182.675  80.665 
ATOM   2418  N7   DA A 117      12.624 183.216  79.513 
ATOM   2419  C5   DA A 117      11.260 183.476  79.556 
ATOM   2420  C6   DA A 117      10.377 184.051  78.627 
ATOM   2421  N6   DA A 117      10.755 184.489  77.418 
ATOM   2422  N1   DA A 117       9.085 184.161  78.989 
ATOM   2423  C2   DA A 117       8.715 183.725  80.192 
ATOM   2424  N3   DA A 117       9.446 183.174  81.137 
ATOM   2425  C4   DA A 117      10.735 183.075  80.750 
ATOM   2426  P    DT A 118      11.350 178.823  85.670 
ATOM   2427  OP1  DT A 118      11.675 178.911  87.112 
ATOM   2428  OP2  DT A 118      12.207 177.925  84.865 
ATOM   2429  O5'  DT A 118       9.816 178.404  85.490 
ATOM   2430  C5'  DT A 118       8.806 179.431  85.502 
ATOM   2431  C4'  DT A 118       7.802 179.183  84.393 
ATOM   2432  O4'  DT A 118       8.201 179.797  83.134 
ATOM   2433  C3'  DT A 118       7.562 177.718  84.029 
ATOM   2434  O3'  DT A 118       6.187 177.542  83.709 
ATOM   2435  C2'  DT A 118       8.388 177.494  82.761 
ATOM   2436  C1'  DT A 118       8.065 178.832  82.102 
ATOM   2437  N1   DT A 118       8.999 179.198  81.002 
ATOM   2438  C2   DT A 118       8.472 179.888  79.936 
ATOM   2439  O2   DT A 118       7.295 180.201  79.867 
ATOM   2440  N3   DT A 118       9.366 180.208  78.935 
ATOM   2441  C4   DT A 118      10.712 179.905  78.912 
ATOM   2442  O4   DT A 118      11.415 180.246  77.957 
ATOM   2443  C5   DT A 118      11.173 179.180  80.072 
ATOM   2444  C7   DT A 118      12.627 178.809  80.127 
ATOM   2445  C6   DT A 118      10.325 178.855  81.060 
ATOM   2446  P    DC A 119       5.442 176.210  84.194 
ATOM   2447  OP1  DC A 119       4.987 176.378  85.593 
ATOM   2448  OP2  DC A 119       6.302 175.036  83.927 
ATOM   2449  O5'  DC A 119       4.177 176.183  83.216 
ATOM   2450  C5'  DC A 119       3.640 177.429  82.733 
ATOM   2451  C4'  DC A 119       3.329 177.321  81.253 
ATOM   2452  O4'  DC A 119       4.473 177.662  80.420 
ATOM   2453  C3'  DC A 119       2.915 175.935  80.761 
ATOM   2454  O3'  DC A 119       1.917 176.083  79.758 
ATOM   2455  C2'  DC A 119       4.174 175.362  80.111 
ATOM   2456  C1'  DC A 119       4.627 176.652  79.435 
ATOM   2457  N1   DC A 119       6.053 176.636  79.007 
ATOM   2458  C2   DC A 119       6.388 177.315  77.838 
ATOM   2459  O2   DC A 119       5.497 177.898  77.210 
ATOM   2460  N3   DC A 119       7.684 177.311  77.430 
ATOM   2461  C4   DC A 119       8.620 176.668  78.138 
ATOM   2462  N4   DC A 119       9.869 176.694  77.700 
ATOM   2463  C5   DC A 119       8.296 175.963  79.343 
ATOM   2464  C6   DC A 119       6.996 175.978  79.734 
ATOM   2465  P    DA A 120       0.692 175.053  79.724 
ATOM   2466  OP1  DA A 120      -0.351 175.492  80.677 
ATOM   2467  OP2  DA A 120       1.197 173.674  79.905 
ATOM   2468  O5'  DA A 120       0.164 175.239  78.224 
ATOM   2469  C5'  DA A 120       0.326 176.517  77.581 
ATOM   2470  C4'  DA A 120       0.807 176.322  76.157 
ATOM   2471  O4'  DA A 120       2.260 176.259  76.065 
ATOM   2472  C3'  DA A 120       0.339 175.042  75.465 
ATOM   2473  O3'  DA A 120       0.090 175.324  74.094 
ATOM   2474  C2'  DA A 120       1.534 174.093  75.556 
ATOM   2475  C1'  DA A 120       2.611 175.137  75.271 
ATOM   2476  N9   DA A 120       3.982 174.705  75.660 
ATOM   2477  C8   DA A 120       4.358 173.921  76.712 
ATOM   2478  N7   DA A 120       5.637 173.720  76.786 
ATOM   2479  C5   DA A 120       6.150 174.421  75.704 
ATOM   2480  C6   DA A 120       7.457 174.605  75.227 
ATOM   2481  N6   DA A 120       8.540 174.070  75.809 
ATOM   2482  N1   DA A 120       7.615 175.361  74.123 
ATOM   2483  C2   DA A 120       6.536 175.890  73.549 
ATOM   2484  N3   DA A 120       5.273 175.789  73.901 
ATOM   2485  C4   DA A 120       5.143 175.027  75.008 
ATOM   2486  P    DC A 121      -1.173 174.647  73.379 
ATOM   2487  OP1  DC A 121      -2.387 175.447  73.655 
ATOM   2488  OP2  DC A 121      -1.241 173.215  73.745 
ATOM   2489  O5'  DC A 121      -0.774 174.788  71.835 
ATOM   2490  C5'  DC A 121       0.045 175.898  71.424 
ATOM   2491  C4'  DC A 121       1.117 175.423  70.463 
ATOM   2492  O4'  DC A 121       2.322 174.979  71.149 
ATOM   2493  C3'  DC A 121       0.737 174.236  69.579 
ATOM   2494  O3'  DC A 121       1.321 174.413  68.294 
ATOM   2495  C2'  DC A 121       1.394 173.029  70.248 
ATOM   2496  C1'  DC A 121       2.703 173.721  70.614 
ATOM   2497  N1   DC A 121       3.493 172.999  71.650 
ATOM   2498  C2   DC A 121       4.881 173.046  71.559 
ATOM   2499  O2   DC A 121       5.397 173.680  70.632 
ATOM   2500  N3   DC A 121       5.619 172.394  72.494 
ATOM   2501  C4   DC A 121       5.023 171.718  73.484 
ATOM   2502  N4   DC A 121       5.786 171.098  74.371 
ATOM   2503  C5   DC A 121       3.596 171.655  73.596 
ATOM   2504  C6   DC A 121       2.876 172.314  72.652 
ATOM   2505  P    DC A 122       0.480 174.005  66.995 
ATOM   2506  OP1  DC A 122      -0.423 175.116  66.620 
ATOM   2507  OP2  DC A 122      -0.164 172.691  67.214 
ATOM   2508  O5'  DC A 122       1.637 173.860  65.901 
ATOM   2509  C5'  DC A 122       2.823 174.667  66.027 
ATOM   2510  C4'  DC A 122       4.055 173.824  65.757 
ATOM   2511  O4'  DC A 122       4.553 173.167  66.958 
ATOM   2512  C3'  DC A 122       3.872 172.680  64.760 
ATOM   2513  O3'  DC A 122       5.058 172.551  63.984 
ATOM   2514  C2'  DC A 122       3.721 171.431  65.627 
ATOM   2515  C1'  DC A 122       4.785 171.800  66.656 
ATOM   2516  N1   DC A 122       4.689 171.024  67.924 
ATOM   2517  C2   DC A 122       5.874 170.702  68.580 
ATOM   2518  O2   DC A 122       6.947 171.072  68.088 
ATOM   2519  N3   DC A 122       5.808 169.994  69.737 
ATOM   2520  C4   DC A 122       4.624 169.613  70.236 
ATOM   2521  N4   DC A 122       4.612 168.925  71.368 
ATOM   2522  C5   DC A 122       3.394 169.933  69.576 
ATOM   2523  C6   DC A 122       3.482 170.641  68.422 
ATOM   2524  P    DA A 123       4.932 172.227  62.422 
ATOM   2525  OP1  DA A 123       4.704 173.482  61.672 
ATOM   2526  OP2  DA A 123       3.930 171.157  62.217 
ATOM   2527  O5'  DA A 123       6.394 171.663  62.098 
ATOM   2528  C5'  DA A 123       7.514 172.147  62.863 
ATOM   2529  C4'  DA A 123       8.416 170.991  63.250 
ATOM   2530  O4'  DA A 123       8.017 170.372  64.505 
ATOM   2531  C3'  DA A 123       8.463 169.825  62.263 
ATOM   2532  O3'  DA A 123       9.787 169.308  62.224 
ATOM   2533  C2'  DA A 123       7.545 168.766  62.870 
ATOM   2534  C1'  DA A 123       7.979 168.965  64.318 
ATOM   2535  N9   DA A 123       7.029 168.392  65.313 
ATOM   2536  C8   DA A 123       5.668 168.314  65.240 
ATOM   2537  N7   DA A 123       5.118 167.754  66.272 
ATOM   2538  C5   DA A 123       6.192 167.436  67.092 
ATOM   2539  C6   DA A 123       6.272 166.817  68.351 
ATOM   2540  N6   DA A 123       5.202 166.388  69.034 
ATOM   2541  N1   DA A 123       7.498 166.654  68.883 
ATOM   2542  C2   DA A 123       8.558 167.084  68.200 
ATOM   2543  N3   DA A 123       8.605 167.672  67.024 
ATOM   2544  C4   DA A 123       7.366 167.823  66.513 
ATOM   2545  P    DT A 124      10.401 168.848  60.820 
ATOM   2546  OP1  DT A 124      10.955 170.024  60.112 
ATOM   2547  OP2  DT A 124       9.397 168.056  60.075 
ATOM   2548  O5'  DT A 124      11.595 167.894  61.294 
ATOM   2549  C5'  DT A 124      12.243 168.159  62.552 
ATOM   2550  C4'  DT A 124      12.450 166.863  63.310 
ATOM   2551  O4'  DT A 124      11.306 166.516  64.142 
ATOM   2552  C3'  DT A 124      12.673 165.618  62.452 
ATOM   2553  O3'  DT A 124      13.621 164.776  63.098 
ATOM   2554  C2'  DT A 124      11.319 164.907  62.441 
ATOM   2555  C1'  DT A 124      10.980 165.154  63.908 
ATOM   2556  N1   DT A 124       9.537 164.963  64.229 
ATOM   2557  C2   DT A 124       9.235 164.452  65.468 
ATOM   2558  O2   DT A 124      10.085 164.159  66.290 
ATOM   2559  N3   DT A 124       7.888 164.288  65.729 
ATOM   2560  C4   DT A 124       6.846 164.585  64.875 
ATOM   2561  O4   DT A 124       5.678 164.395  65.222 
ATOM   2562  C5   DT A 124       7.263 165.116  63.599 
ATOM   2563  C7   DT A 124       6.192 165.466  62.609 
ATOM   2564  C6   DT A 124       8.566 165.286  63.318 
ATOM   2565  P    DT A 125      14.714 164.015  62.211 
ATOM   2566  OP1  DT A 125      15.856 164.920  61.947 
ATOM   2567  OP2  DT A 125      14.064 163.426  61.019 
ATOM   2568  O5'  DT A 125      15.171 162.847  63.205 
ATOM   2569  C5'  DT A 125      15.118 163.080  64.625 
ATOM   2570  C4'  DT A 125      14.534 161.871  65.327 
ATOM   2571  O4'  DT A 125      13.081 161.928  65.416 
ATOM   2572  C3'  DT A 125      14.810 160.520  64.667 
ATOM   2573  O3'  DT A 125      15.008 159.543  65.683 
ATOM   2574  C2'  DT A 125      13.521 160.185  63.917 
ATOM   2575  C1'  DT A 125      12.557 160.679  64.992 
ATOM   2576  N1   DT A 125      11.171 160.903  64.497 
ATOM   2577  C2   DT A 125      10.144 160.633  65.369 
ATOM   2578  O2   DT A 125      10.326 160.228  66.504 
ATOM   2579  N3   DT A 125       8.872 160.852  64.875 
ATOM   2580  C4   DT A 125       8.553 161.307  63.611 
ATOM   2581  O4   DT A 125       7.375 161.465  63.282 
ATOM   2582  C5   DT A 125       9.698 161.562  62.769 
ATOM   2583  C7   DT A 125       9.437 162.059  61.378 
ATOM   2584  C6   DT A 125      10.945 161.358  63.224 
ATOM   2585  P    DC A 126      16.140 158.430  65.477 
ATOM   2586  OP1  DC A 126      17.453 158.974  65.891 
ATOM   2587  OP2  DC A 126      16.065 157.894  64.100 
ATOM   2588  O5'  DC A 126      15.670 157.307  66.516 
ATOM   2589  C5'  DC A 126      14.961 157.708  67.703 
ATOM   2590  C4'  DC A 126      13.787 156.778  67.944 
ATOM   2591  O4'  DC A 126      12.581 157.217  67.255 
ATOM   2592  C3'  DC A 126      13.974 155.335  67.476 
ATOM   2593  O3'  DC A 126      13.339 154.464  68.404 
ATOM   2594  C2'  DC A 126      13.225 155.259  66.146 
ATOM   2595  C1'  DC A 126      12.027 156.104  66.570 
ATOM   2596  N1   DC A 126      11.222 156.619  65.427 
ATOM   2597  C2   DC A 126       9.845 156.732  65.602 
ATOM   2598  O2   DC A 126       9.353 156.405  66.687 
ATOM   2599  N3   DC A 126       9.094 157.199  64.571 
ATOM   2600  C4   DC A 126       9.666 157.543  63.410 
ATOM   2601  N4   DC A 126       8.890 157.992  62.436 
ATOM   2602  C5   DC A 126      11.080 157.433  63.210 
ATOM   2603  C6   DC A 126      11.814 156.964  64.251 
ATOM   2604  P    DC A 127      14.050 153.081  68.782 
ATOM   2605  OP1  DC A 127      15.052 153.313  69.847 
ATOM   2606  OP2  DC A 127      14.550 152.428  67.552 
ATOM   2607  O5'  DC A 127      12.821 152.245  69.372 
ATOM   2608  C5'  DC A 127      11.745 152.949  70.021 
ATOM   2609  C4'  DC A 127      10.412 152.386  69.570 
ATOM   2610  O4'  DC A 127       9.913 153.038  68.367 
ATOM   2611  C3'  DC A 127      10.402 150.900  69.215 
ATOM   2612  O3'  DC A 127       9.166 150.335  69.633 
ATOM   2613  C2'  DC A 127      10.459 150.866  67.688 
ATOM   2614  C1'  DC A 127       9.507 152.034  67.450 
ATOM   2615  N1   DC A 127       9.588 152.602  66.075 
ATOM   2616  C2   DC A 127       8.415 153.086  65.501 
ATOM   2617  O2   DC A 127       7.364 153.024  66.151 
ATOM   2618  N3   DC A 127       8.468 153.607  64.249 
ATOM   2619  C4   DC A 127       9.626 153.656  63.579 
ATOM   2620  N4   DC A 127       9.627 154.174  62.360 
ATOM   2621  C5   DC A 127      10.844 153.164  64.151 
ATOM   2622  C6   DC A 127      10.770 152.646  65.403 
ATOM   2623  P    DA A 128       9.160 148.868  70.276 
ATOM   2624  OP1  DA A 128       9.486 148.957  71.717 
ATOM   2625  OP2  DA A 128      10.017 147.971  69.470 
ATOM   2626  O5'  DA A 128       7.626 148.450  70.095 
ATOM   2627  C5'  DA A 128       6.616 149.477  70.107 
ATOM   2628  C4'  DA A 128       5.612 149.229  68.999 
ATOM   2629  O4'  DA A 128       6.011 149.843  67.739 
ATOM   2630  C3'  DA A 128       5.372 147.764  68.634 
ATOM   2631  O3'  DA A 128       3.997 147.588  68.314 
ATOM   2632  C2'  DA A 128       6.198 147.540  67.366 
ATOM   2633  C1'  DA A 128       5.875 148.878  66.707 
ATOM   2634  N9   DA A 128       6.809 149.244  65.607 
ATOM   2635  C8   DA A 128       8.146 148.983  65.506 
ATOM   2636  N7   DA A 128       8.688 149.433  64.417 
ATOM   2637  C5   DA A 128       7.635 150.038  63.745 
ATOM   2638  C6   DA A 128       7.558 150.710  62.514 
ATOM   2639  N6   DA A 128       8.611 150.893  61.704 
ATOM   2640  N1   DA A 128       6.356 151.188  62.143 
ATOM   2641  C2   DA A 128       5.315 151.004  62.953 
ATOM   2642  N3   DA A 128       5.265 150.397  64.117 
ATOM   2643  C4   DA A 128       6.481 149.927  64.465 
ATOM   2644  P    DG A 129       3.252 146.256  68.800 
ATOM   2645  OP1  DG A 129       2.797 146.424  70.198 
ATOM   2646  OP2  DG A 129       4.112 145.082  68.532 
ATOM   2647  O5'  DG A 129       1.987 146.228  67.821 
ATOM   2648  C5'  DG A 129       1.451 147.475  67.338 
ATOM   2649  C4'  DG A 129       1.140 147.367  65.859 
ATOM   2650  O4'  DG A 129       2.283 147.708  65.025 
ATOM   2651  C3'  DG A 129       0.725 145.980  65.366 
ATOM   2652  O3'  DG A 129      -0.273 146.128  64.363 
ATOM   2653  C2'  DG A 129       1.984 145.407  64.716 
ATOM   2654  C1'  DG A 129       2.437 146.698  64.040 
ATOM   2655  N9   DG A 129       3.863 146.682  63.612 
ATOM   2656  C8   DG A 129       4.946 146.076  64.212 
ATOM   2657  N7   DG A 129       6.078 146.253  63.575 
ATOM   2658  C5   DG A 129       5.720 147.030  62.474 
ATOM   2659  C6   DG A 129       6.518 147.542  61.419 
ATOM   2660  O6   DG A 129       7.725 147.414  61.235 
ATOM   2661  N1   DG A 129       5.750 148.281  60.507 
ATOM   2662  C2   DG A 129       4.390 148.497  60.604 
ATOM   2663  N2   DG A 129       3.842 149.230  59.632 
ATOM   2664  N3   DG A 129       3.641 148.016  61.595 
ATOM   2665  C4   DG A 129       4.371 147.297  62.487 
ATOM   2666  P    DC A 130      -1.498 145.098  64.329 
ATOM   2667  OP1  DC A 130      -2.541 145.538  65.282 
ATOM   2668  OP2  DC A 130      -0.992 143.720  64.510 
ATOM   2669  O5'  DC A 130      -2.026 145.284  62.830 
ATOM   2670  C5'  DC A 130      -1.864 146.562  62.186 
ATOM   2671  C4'  DC A 130      -1.383 146.368  60.762 
ATOM   2672  O4'  DC A 130       0.070 146.305  60.671 
ATOM   2673  C3'  DC A 130      -1.851 145.088  60.070 
ATOM   2674  O3'  DC A 130      -2.100 145.370  58.699 
ATOM   2675  C2'  DC A 130      -0.656 144.139  60.161 
ATOM   2676  C1'  DC A 130       0.421 145.182  59.876 
ATOM   2677  N1   DC A 130       1.792 144.750  60.265 
ATOM   2678  C2   DC A 130       2.856 145.181  59.476 
ATOM   2679  O2   DC A 130       2.621 145.897  58.496 
ATOM   2680  N3   DC A 130       4.115 144.797  59.813 
ATOM   2681  C4   DC A 130       4.328 144.021  60.883 
ATOM   2682  N4   DC A 130       5.573 143.674  61.171 
ATOM   2683  C5   DC A 130       3.247 143.567  61.707 
ATOM   2684  C6   DC A 130       1.997 143.961  61.354 
ATOM   2685  P    DT A 131      -3.363 144.693  57.984 
ATOM   2686  OP1  DT A 131      -4.577 145.493  58.260 
ATOM   2687  OP2  DT A 131      -3.431 143.261  58.351 
ATOM   2688  O5'  DT A 131      -2.964 144.834  56.441 
ATOM   2689  C5'  DT A 131      -2.144 145.944  56.030 
ATOM   2690  C4'  DT A 131      -1.073 145.469  55.068 
ATOM   2691  O4'  DT A 131       0.132 145.025  55.754 
ATOM   2692  C3'  DT A 131      -1.453 144.281  54.184 
ATOM   2693  O3'  DT A 131      -0.869 144.458  52.899 
ATOM   2694  C2'  DT A 131      -0.796 143.075  54.853 
ATOM   2695  C1'  DT A 131       0.513 143.766  55.219 
ATOM   2696  N1   DT A 131       1.303 143.044  56.256 
ATOM   2697  C2   DT A 131       2.671 143.101  56.152 
ATOM   2698  O2   DT A 131       3.245 143.707  55.263 
ATOM   2699  N3   DT A 131       3.371 142.419  57.130 
ATOM   2700  C4   DT A 131       2.825 141.704  58.176 
ATOM   2701  O4   DT A 131       3.554 141.134  58.991 
ATOM   2702  C5   DT A 131       1.382 141.702  58.201 
ATOM   2703  C7   DT A 131       0.708 140.945  59.308 
ATOM   2704  C6   DT A 131       0.678 142.356  57.263 
ATOM   2705  P    DG A 132      -1.710 144.051  51.600 
ATOM   2706  OP1  DG A 132      -2.613 145.162  51.225 
ATOM   2707  OP2  DG A 132      -2.354 142.737  51.819 
ATOM   2708  O5'  DG A 132      -0.553 143.905  50.506 
ATOM   2709  C5'  DG A 132       0.633 144.712  50.632 
ATOM   2710  C4'  DG A 132       1.865 143.870  50.362 
ATOM   2711  O4'  DG A 132       2.363 143.213  51.563 
ATOM   2712  C3'  DG A 132       1.682 142.726  49.365 
ATOM   2713  O3'  DG A 132       2.868 142.597  48.590 
ATOM   2714  C2'  DG A 132       1.531 141.477  50.232 
ATOM   2715  C1'  DG A 132       2.595 141.846  51.261 
ATOM   2716  N9   DG A 132       2.499 141.069  52.529 
ATOM   2717  C8   DG A 132       1.378 140.600  53.179 
ATOM   2718  N7   DG A 132       1.638 139.945  54.284 
ATOM   2719  C5   DG A 132       3.029 139.983  54.373 
ATOM   2720  C6   DG A 132       3.897 139.442  55.356 
ATOM   2721  O6   DG A 132       3.613 138.808  56.369 
ATOM   2722  N1   DG A 132       5.240 139.711  55.057 
ATOM   2723  C2   DG A 132       5.685 140.412  53.953 
ATOM   2724  N2   DG A 132       7.007 140.563  53.848 
ATOM   2725  N3   DG A 132       4.869 140.920  53.031 
ATOM   2726  C4   DG A 132       3.564 140.666  53.306 
ATOM   2727  P    DA A 133       2.742 142.272  47.028 
ATOM   2728  OP1  DA A 133       2.514 143.528  46.277 
ATOM   2729  OP2  DA A 133       1.741 141.203  46.822 
ATOM   2730  O5'  DA A 133       4.204 141.709  46.703 
ATOM   2731  C5'  DA A 133       5.324 142.193  47.468 
ATOM   2732  C4'  DA A 133       6.226 141.037  47.855 
ATOM   2733  O4'  DA A 133       5.827 140.417  49.110 
ATOM   2734  C3'  DA A 133       6.273 139.871  46.868 
ATOM   2735  O3'  DA A 133       7.597 139.353  46.830 
ATOM   2736  C2'  DA A 133       5.355 138.811  47.475 
ATOM   2737  C1'  DA A 133       5.789 139.011  48.924 
ATOM   2738  N9   DA A 133       4.839 138.437  49.918 
ATOM   2739  C8   DA A 133       3.478 138.359  49.845 
ATOM   2740  N7   DA A 133       2.928 137.799  50.877 
ATOM   2741  C5   DA A 133       4.002 137.482  51.697 
ATOM   2742  C6   DA A 133       4.082 136.863  52.956 
ATOM   2743  N6   DA A 133       3.012 136.433  53.639 
ATOM   2744  N1   DA A 133       5.308 136.700  53.488 
ATOM   2745  C2   DA A 133       6.368 137.129  52.805 
ATOM   2746  N3   DA A 133       6.416 137.717  51.630 
ATOM   2747  C4   DA A 133       5.176 137.868  51.118 
ATOM   2748  P    DT A 134       8.211 138.894  45.425 
ATOM   2749  OP1  DT A 134       8.765 140.070  44.717 
ATOM   2750  OP2  DT A 134       7.208 138.101  44.680 
ATOM   2751  O5'  DT A 134       9.405 137.940  45.899 
ATOM   2752  C5'  DT A 134      10.053 138.204  47.157 
ATOM   2753  C4'  DT A 134      10.260 136.908  47.915 
ATOM   2754  O4'  DT A 134       9.116 136.561  48.747 
ATOM   2755  C3'  DT A 134      10.483 135.663  47.057 
ATOM   2756  O3'  DT A 134      11.431 134.821  47.703 
ATOM   2757  C2'  DT A 134       9.129 134.953  47.047 
ATOM   2758  C1'  DT A 134       8.790 135.200  48.513 
ATOM   2759  N1   DT A 134       7.347 135.008  48.834 
ATOM   2760  C2   DT A 134       7.045 134.498  50.073 
ATOM   2761  O2   DT A 134       7.896 134.204  50.895 
ATOM   2762  N3   DT A 134       5.698 134.333  50.335 
ATOM   2763  C4   DT A 134       4.656 134.631  49.480 
ATOM   2764  O4   DT A 134       3.488 134.440  49.827 
ATOM   2765  C5   DT A 134       5.073 135.162  48.204 
ATOM   2766  C7   DT A 134       4.002 135.512  47.214 
ATOM   2767  C6   DT A 134       6.376 135.331  47.924 
ATOM   2768  P    DG A 135      12.524 134.060  46.816 
ATOM   2769  OP1  DG A 135      13.666 134.965  46.553 
ATOM   2770  OP2  DG A 135      11.874 133.472  45.625 
ATOM   2771  O5'  DG A 135      12.981 132.893  47.810 
ATOM   2772  C5'  DG A 135      12.928 133.126  49.230 
ATOM   2773  C4'  DG A 135      12.344 131.916  49.933 
ATOM   2774  O4'  DG A 135      10.891 131.974  50.021 
ATOM   2775  C3'  DG A 135      12.620 130.566  49.272 
ATOM   2776  O3'  DG A 135      12.818 129.589  50.288 
ATOM   2777  C2'  DG A 135      11.331 130.231  48.523 
ATOM   2778  C1'  DG A 135      10.367 130.724  49.598 
ATOM   2779  N9   DG A 135       8.981 130.949  49.102 
ATOM   2780  C8   DG A 135       8.558 131.396  47.870 
ATOM   2781  N7   DG A 135       7.255 131.484  47.751 
ATOM   2782  C5   DG A 135       6.781 131.065  48.994 
ATOM   2783  C6   DG A 135       5.451 130.945  49.471 
ATOM   2784  O6   DG A 135       4.398 131.188  48.886 
ATOM   2785  N1   DG A 135       5.421 130.481  50.794 
ATOM   2786  C2   DG A 135       6.531 130.175  51.555 
ATOM   2787  N2   DG A 135       6.291 129.748  52.797 
ATOM   2788  N3   DG A 135       7.780 130.288  51.106 
ATOM   2789  C4   DG A 135       7.826 130.736  49.825 
ATOM   2790  P    DT A 136      13.950 128.475  50.082 
ATOM   2791  OP1  DT A 136      15.263 129.019  50.496 
ATOM   2792  OP2  DT A 136      13.875 127.940  48.705 
ATOM   2793  O5'  DT A 136      13.480 127.352  51.121 
ATOM   2794  C5'  DT A 136      12.771 127.753  52.308 
ATOM   2795  C4'  DT A 136      11.597 126.824  52.549 
ATOM   2796  O4'  DT A 136      10.391 127.263  51.860 
ATOM   2797  C3'  DT A 136      11.784 125.381  52.081 
ATOM   2798  O3'  DT A 136      11.149 124.510  53.009 
ATOM   2799  C2'  DT A 136      11.035 125.305  50.751 
ATOM   2800  C1'  DT A 136       9.837 126.150  51.175 
ATOM   2801  N1   DT A 136       9.032 126.665  50.032 
ATOM   2802  C2   DT A 136       7.675 126.771  50.220 
ATOM   2803  O2   DT A 136       7.125 126.466  51.264 
ATOM   2804  N3   DT A 136       6.962 127.250  49.139 
ATOM   2805  C4   DT A 136       7.481 127.623  47.915 
ATOM   2806  O4   DT A 136       6.742 128.039  47.021 
ATOM   2807  C5   DT A 136       8.915 127.476  47.814 
ATOM   2808  C7   DT A 136       9.561 127.860  46.515 
ATOM   2809  C6   DT A 136       9.632 127.012  48.850 
ATOM   2810  P    DC A 137      11.860 123.127  53.387 
ATOM   2811  OP1  DC A 137      12.862 123.359  54.452 
ATOM   2812  OP2  DC A 137      12.360 122.474  52.157 
ATOM   2813  O5'  DC A 137      10.631 122.290  53.977 
ATOM   2814  C5'  DC A 137       9.555 122.994  54.626 
ATOM   2815  C4'  DC A 137       8.222 122.432  54.175 
ATOM   2816  O4'  DC A 137       7.723 123.083  52.972 
ATOM   2817  C3'  DC A 137       8.212 120.945  53.820 
ATOM   2818  O3'  DC A 137       6.976 120.380  54.238 
ATOM   2819  C2'  DC A 137       8.269 120.912  52.293 
ATOM   2820  C1'  DC A 137       7.317 122.079  52.055 
ATOM   2821  N1   DC A 137       7.398 122.648  50.681 
ATOM   2822  C2   DC A 137       6.225 123.131  50.106 
ATOM   2823  O2   DC A 137       5.174 123.069  50.756 
ATOM   2824  N3   DC A 137       6.278 123.652  48.855 
ATOM   2825  C4   DC A 137       7.436 123.701  48.184 
ATOM   2826  N4   DC A 137       7.437 124.220  46.966 
ATOM   2827  C5   DC A 137       8.654 123.209  48.756 
ATOM   2828  C6   DC A 137       8.580 122.692  50.008 
ATOM   2829  P    DA A 138       6.970 118.914  54.881 
ATOM   2830  OP1  DA A 138       7.296 119.002  56.322 
ATOM   2831  OP2  DA A 138       7.827 118.017  54.075 
ATOM   2832  O5'  DA A 138       5.436 118.496  54.701 
ATOM   2833  C5'  DA A 138       4.426 119.522  54.712 
ATOM   2834  C4'  DA A 138       3.422 119.274  53.604 
ATOM   2835  O4'  DA A 138       3.821 119.889  52.345 
ATOM   2836  C3'  DA A 138       3.182 117.809  53.239 
ATOM   2837  O3'  DA A 138       1.807 117.633  52.919 
ATOM   2838  C2'  DA A 138       4.008 117.586  51.972 
ATOM   2839  C1'  DA A 138       3.685 118.924  51.313 
ATOM   2840  N9   DA A 138       4.619 119.289  50.212 
ATOM   2841  C8   DA A 138       5.956 119.028  50.111 
ATOM   2842  N7   DA A 138       6.498 119.478  49.022 
ATOM   2843  C5   DA A 138       5.445 120.083  48.350 
ATOM   2844  C6   DA A 138       5.368 120.755  47.119 
ATOM   2845  N6   DA A 138       6.421 120.938  46.309 
ATOM   2846  N1   DA A 138       4.166 121.234  46.749 
ATOM   2847  C2   DA A 138       3.125 121.050  47.558 
ATOM   2848  N3   DA A 138       3.075 120.443  48.722 
ATOM   2849  C4   DA A 138       4.291 119.972  49.070 
ATOM   2850  P    DC A 139       1.062 116.302  53.405 
ATOM   2851  OP1  DC A 139       0.607 116.469  54.803 
ATOM   2852  OP2  DC A 139       1.922 115.128  53.138 
ATOM   2853  O5'  DC A 139      -0.203 116.274  52.426 
ATOM   2854  C5'  DC A 139      -0.739 117.520  51.943 
ATOM   2855  C4'  DC A 139      -1.050 117.412  50.464 
ATOM   2856  O4'  DC A 139       0.093 117.754  49.630 
ATOM   2857  C3'  DC A 139      -1.465 116.026  49.971 
ATOM   2858  O3'  DC A 139      -2.463 116.174  48.968 
ATOM   2859  C2'  DC A 139      -0.206 115.453  49.321 
ATOM   2860  C1'  DC A 139       0.247 116.743  48.645 
ATOM   2861  N1   DC A 139       1.673 116.727  48.217 
ATOM   2862  C2   DC A 139       2.008 117.406  47.048 
ATOM   2863  O2   DC A 139       1.117 117.989  46.420 
ATOM   2864  N3   DC A 139       3.304 117.402  46.640 
ATOM   2865  C4   DC A 139       4.240 116.759  47.349 
ATOM   2866  N4   DC A 139       5.489 116.785  46.910 
ATOM   2867  C5   DC A 139       3.916 116.055  48.553 
ATOM   2868  C6   DC A 139       2.616 116.069  48.944 
ATOM   2869  P    DC A 140      -3.688 115.144  48.934 
ATOM   2870  OP1  DC A 140      -4.731 115.583  49.888 
ATOM   2871  OP2  DC A 140      -3.182 113.766  49.115 
ATOM   2872  O5'  DC A 140      -4.216 115.330  47.435 
ATOM   2873  C5'  DC A 140      -4.054 116.608  46.791 
ATOM   2874  C4'  DC A 140      -3.572 116.413  45.367 
ATOM   2875  O4'  DC A 140      -2.120 116.351  45.276 
ATOM   2876  C3'  DC A 140      -4.041 115.133  44.675 
ATOM   2877  O3'  DC A 140      -4.290 115.416  43.304 
ATOM   2878  C2'  DC A 140      -2.846 114.184  44.767 
ATOM   2879  C1'  DC A 140      -1.769 115.228  44.481 
ATOM   2880  N1   DC A 140      -0.398 114.796  44.870 
ATOM   2881  C2   DC A 140       0.666 115.226  44.081 
ATOM   2882  O2   DC A 140       0.431 115.942  43.101 
ATOM   2883  N3   DC A 140       1.925 114.843  44.418 
ATOM   2884  C4   DC A 140       2.138 114.067  45.488 
ATOM   2885  N4   DC A 140       3.383 113.720  45.776 
ATOM   2886  C5   DC A 140       1.057 113.613  46.313 
ATOM   2887  C6   DC A 140      -0.193 114.006  45.959 
ATOM   2888  P    DC A 141      -5.553 114.738  42.590 
ATOM   2889  OP1  DC A 141      -6.767 115.538  42.865 
ATOM   2890  OP2  DC A 141      -5.621 113.307  42.956 
ATOM   2891  O5'  DC A 141      -5.154 114.880  41.046 
ATOM   2892  C5'  DC A 141      -4.334 115.990  40.635 
ATOM   2893  C4'  DC A 141      -3.263 115.515  39.673 
ATOM   2894  O4'  DC A 141      -2.058 115.070  40.359 
ATOM   2895  C3'  DC A 141      -3.643 114.327  38.789 
ATOM   2896  O3'  DC A 141      -3.059 114.504  37.504 
ATOM   2897  C2'  DC A 141      -2.986 113.120  39.458 
ATOM   2898  C1'  DC A 141      -1.677 113.812  39.825 
ATOM   2899  N1   DC A 141      -0.887 113.090  40.861 
ATOM   2900  C2   DC A 141       0.501 113.138  40.770 
ATOM   2901  O2   DC A 141       1.017 113.772  39.842 
ATOM   2902  N3   DC A 141       1.239 112.485  41.704 
ATOM   2903  C4   DC A 141       0.643 111.809  42.695 
ATOM   2904  N4   DC A 141       1.406 111.189  43.581 
ATOM   2905  C5   DC A 141      -0.784 111.747  42.806 
ATOM   2906  C6   DC A 141      -1.504 112.405  41.863 
ATOM   2907  P    DC A 142      -3.900 114.096  36.205 
ATOM   2908  OP1  DC A 142      -4.803 115.208  35.830 
ATOM   2909  OP2  DC A 142      -4.544 112.782  36.424 
ATOM   2910  O5'  DC A 142      -2.743 113.951  35.111 
ATOM   2911  C5'  DC A 142      -1.557 114.758  35.238 
ATOM   2912  C4'  DC A 142      -0.325 113.915  34.967 
ATOM   2913  O4'  DC A 142       0.173 113.259  36.168 
ATOM   2914  C3'  DC A 142      -0.508 112.771  33.970 
ATOM   2915  O3'  DC A 142       0.678 112.643  33.195 
ATOM   2916  C2'  DC A 142      -0.659 111.522  34.837 
ATOM   2917  C1'  DC A 142       0.405 111.891  35.866 
ATOM   2918  N1   DC A 142       0.309 111.115  37.134 
ATOM   2919  C2   DC A 142       1.494 110.794  37.790 
ATOM   2920  O2   DC A 142       2.567 111.163  37.299 
ATOM   2921  N3   DC A 142       1.428 110.086  38.947 
ATOM   2922  C4   DC A 142       0.244 109.705  39.447 
ATOM   2923  N4   DC A 142       0.232 109.016  40.578 
ATOM   2924  C5   DC A 142      -0.986 110.025  38.787 
ATOM   2925  C6   DC A 142      -0.898 110.732  37.632 
ATOM   2926  P    DA A 143       0.552 112.318  31.633 
ATOM   2927  OP1  DA A 143       0.324 113.573  30.882 
ATOM   2928  OP2  DA A 143      -0.449 111.248  31.427 
ATOM   2929  O5'  DA A 143       2.014 111.755  31.309 
ATOM   2930  C5'  DA A 143       3.134 112.238  32.073 
ATOM   2931  C4'  DA A 143       4.036 111.082  32.460 
ATOM   2932  O4'  DA A 143       3.637 110.463  33.716 
ATOM   2933  C3'  DA A 143       4.083 109.917  31.473 
ATOM   2934  O3'  DA A 143       5.407 109.399  31.435 
ATOM   2935  C2'  DA A 143       3.165 108.857  32.081 
ATOM   2936  C1'  DA A 143       3.599 109.057  33.529 
ATOM   2937  N9   DA A 143       2.649 108.483  34.523 
ATOM   2938  C8   DA A 143       1.288 108.405  34.450 
ATOM   2939  N7   DA A 143       0.738 107.845  35.482 
ATOM   2940  C5   DA A 143       1.812 107.527  36.302 
ATOM   2941  C6   DA A 143       1.892 106.908  37.561 
ATOM   2942  N6   DA A 143       0.822 106.479  38.244 
ATOM   2943  N1   DA A 143       3.118 106.746  38.094 
ATOM   2944  C2   DA A 143       4.178 107.175  37.410 
ATOM   2945  N3   DA A 143       4.226 107.763  36.235 
ATOM   2946  C4   DA A 143       2.986 107.914  35.723 
ATOM   2947  P    DG A 144       6.021 108.939  30.030 
ATOM   2948  OP1  DG A 144       6.575 110.115  29.322 
ATOM   2949  OP2  DG A 144       5.018 108.147  29.285 
ATOM   2950  O5'  DG A 144       7.215 107.985  30.504 
ATOM   2951  C5'  DG A 144       7.863 108.250  31.762 
ATOM   2952  C4'  DG A 144       8.070 106.954  32.520 
ATOM   2953  O4'  DG A 144       6.926 106.607  33.352 
ATOM   2954  C3'  DG A 144       8.293 105.709  31.662 
ATOM   2955  O3'  DG A 144       9.241 104.867  32.308 
ATOM   2956  C2'  DG A 144       6.939 104.999  31.652 
ATOM   2957  C1'  DG A 144       6.600 105.245  33.118 
ATOM   2958  N9   DG A 144       5.157 105.054  33.440 
ATOM   2959  C8   DG A 144       4.049 105.317  32.663 
ATOM   2960  N7   DG A 144       2.910 105.033  33.245 
ATOM   2961  C5   DG A 144       3.290 104.547  34.496 
ATOM   2962  C6   DG A 144       2.494 104.080  35.574 
ATOM   2963  O6   DG A 144       1.271 103.996  35.649 
ATOM   2964  N1   DG A 144       3.287 103.679  36.658 
ATOM   2965  C2   DG A 144       4.667 103.724  36.696 
ATOM   2966  N2   DG A 144       5.237 103.296  37.825 
ATOM   2967  N3   DG A 144       5.412 104.163  35.684 
ATOM   2968  C4   DG A 144       4.659 104.556  34.624 
ATOM   2969  P    DA A 145      10.334 104.106  31.421 
ATOM   2970  OP1  DA A 145      11.476 105.011  31.158 
ATOM   2971  OP2  DA A 145       9.684 103.518  30.230 
ATOM   2972  O5'  DA A 145      10.791 102.939  32.416 
ATOM   2973  C5'  DA A 145      10.738 103.171  33.836 
ATOM   2974  C4'  DA A 145      10.154 101.962  34.538 
ATOM   2975  O4'  DA A 145       8.701 102.019  34.626 
ATOM   2976  C3'  DA A 145      10.430 100.611  33.878 
ATOM   2977  O3'  DA A 145      10.628  99.634  34.893 
ATOM   2978  C2'  DA A 145       9.141 100.276  33.128 
ATOM   2979  C1'  DA A 145       8.177 100.770  34.203 
ATOM   2980  N9   DA A 145       6.791 100.994  33.707 
ATOM   2981  C8   DA A 145       6.390 101.439  32.480 
ATOM   2982  N7   DA A 145       5.103 101.530  32.350 
ATOM   2983  C5   DA A 145       4.612 101.116  33.581 
ATOM   2984  C6   DA A 145       3.308 100.986  34.085 
ATOM   2985  N6   DA A 145       2.207 101.275  33.375 
ATOM   2986  N1   DA A 145       3.174 100.546  35.350 
ATOM   2987  C2   DA A 145       4.270 100.262  36.050 
ATOM   2988  N3   DA A 145       5.532 100.343  35.688 
ATOM   2989  C4   DA A 145       5.638 100.785  34.418 
ATOM   2990  P    DG A 146      11.760  98.521  34.687 
ATOM   2991  OP1  DG A 146      13.073  99.065  35.101 
ATOM   2992  OP2  DG A 146      11.685  97.986  33.310 
ATOM   2993  O5'  DG A 146      11.290  97.398  35.726 
ATOM   2994  C5'  DG A 146      10.581  97.799  36.913 
ATOM   2995  C4'  DG A 146       9.407  96.869  37.154 
ATOM   2996  O4'  DG A 146       8.201  97.308  36.465 
ATOM   2997  C3'  DG A 146       9.594  95.427  36.686 
ATOM   2998  O3'  DG A 146       8.959  94.555  37.614 
ATOM   2999  C2'  DG A 146       8.845  95.350  35.356 
ATOM   3000  C1'  DG A 146       7.647  96.196  35.780 
ATOM   3001  N9   DG A 146       6.842  96.710  34.637 
ATOM   3002  C8   DG A 146       7.261  97.105  33.386 
ATOM   3003  N7   DG A 146       6.291  97.511  32.601 
ATOM   3004  C5   DG A 146       5.150  97.374  33.390 
ATOM   3005  C6   DG A 146       3.791  97.657  33.089 
ATOM   3006  O6   DG A 146       3.310  98.093  32.047 
ATOM   3007  N1   DG A 146       2.956  97.372  34.178 
ATOM   3008  C2   DG A 146       3.377  96.880  35.398 
ATOM   3009  N2   DG A 146       2.422  96.676  36.308 
ATOM   3010  N3   DG A 146       4.651  96.616  35.680 
ATOM   3011  C4   DG A 146       5.475  96.886  34.633 
ATOM   3012  P    DA A 147       9.670  93.172  37.992 
ATOM   3013  OP1  DA A 147      10.672  93.405  39.057 
ATOM   3014  OP2  DA A 147      10.170  92.519  36.762 
ATOM   3015  O5'  DA A 147       8.441  92.336  38.582 
ATOM   3016  C5'  DA A 147       7.365  93.040  39.231 
ATOM   3017  C4'  DA A 147       6.032  92.478  38.781 
ATOM   3018  O4'  DA A 147       5.533  93.129  37.577 
ATOM   3019  C3'  DA A 147       6.022  90.991  38.426 
ATOM   3020  O3'  DA A 147       4.786  90.426  38.844 
ATOM   3021  C2'  DA A 147       6.079  90.957  36.898 
ATOM   3022  C1'  DA A 147       5.127  92.125  36.660 
ATOM   3023  N9   DA A 147       5.208  92.694  35.286 
ATOM   3024  C8   DA A 147       6.305  92.812  34.480 
ATOM   3025  N7   DA A 147       6.054  93.353  33.328 
ATOM   3026  C5   DA A 147       4.690  93.613  33.371 
ATOM   3027  C6   DA A 147       3.807  94.188  32.443 
ATOM   3028  N6   DA A 147       4.185  94.625  31.234 
ATOM   3029  N1   DA A 147       2.515  94.297  32.805 
ATOM   3030  C2   DA A 147       2.145  93.861  34.008 
ATOM   3031  N3   DA A 147       2.876  93.310  34.952 
ATOM   3032  C4   DA A 147       4.165  93.212  34.565 
ATOM   3033  P    DG A 148       4.780  88.959  39.486 
ATOM   3034  OP1  DG A 148       5.106  89.048  40.927 
ATOM   3035  OP2  DG A 148       5.637  88.062  38.681 
ATOM   3036  O5'  DG A 148       3.246  88.541  39.306 
ATOM   3037  C5'  DG A 148       2.236  89.568  39.317 
ATOM   3038  C4'  DG A 148       1.232  89.320  38.209 
ATOM   3039  O4'  DG A 148       1.631  89.934  36.950 
ATOM   3040  C3'  DG A 148       0.992  87.855  37.844 
ATOM   3041  O3'  DG A 148      -0.383  87.679  37.525 
ATOM   3042  C2'  DG A 148       1.818  87.631  36.577 
ATOM   3043  C1'  DG A 148       1.495  88.969  35.918 
ATOM   3044  N9   DG A 148       2.429  89.335  34.817 
ATOM   3045  C8   DG A 148       3.779  89.080  34.698 
ATOM   3046  N7   DG A 148       4.314  89.541  33.593 
ATOM   3047  C5   DG A 148       3.243  90.143  32.934 
ATOM   3048  C6   DG A 148       3.202  90.816  31.685 
ATOM   3049  O6   DG A 148       4.115  91.023  30.891 
ATOM   3050  N1   DG A 148       1.909  91.275  31.393 
ATOM   3051  C2   DG A 148       0.803  91.105  32.202 
ATOM   3052  N2   DG A 148      -0.342  91.618  31.745 
ATOM   3053  N3   DG A 148       0.843  90.474  33.374 
ATOM   3054  C4   DG A 148       2.089  90.023  33.671 
ATOM   3055  P    DA A 149      -1.128  86.347  38.010 
ATOM   3056  OP1  DA A 149      -1.583  86.515  39.408 
ATOM   3057  OP2  DA A 149      -0.268  85.173  37.743 
ATOM   3058  O5'  DA A 149      -2.393  86.320  37.031 
ATOM   3059  C5'  DA A 149      -2.929  87.566  36.549 
ATOM   3060  C4'  DA A 149      -3.240  87.458  35.069 
ATOM   3061  O4'  DA A 149      -2.097  87.799  34.235 
ATOM   3062  C3'  DA A 149      -3.655  86.072  34.576 
ATOM   3063  O3'  DA A 149      -4.653  86.219  33.573 
ATOM   3064  C2'  DA A 149      -2.396  85.499  33.927 
ATOM   3065  C1'  DA A 149      -1.943  86.789  33.250 
ATOM   3066  N9   DA A 149      -0.517  86.773  32.822 
ATOM   3067  C8   DA A 149       0.545  86.167  33.431 
ATOM   3068  N7   DA A 149       1.672  86.334  32.811 
ATOM   3069  C5   DA A 149       1.335  87.107  31.708 
ATOM   3070  C6   DA A 149       2.095  87.630  30.649 
ATOM   3071  N6   DA A 149       3.417  87.441  30.524 
ATOM   3072  N1   DA A 149       1.446  88.356  29.720 
ATOM   3073  C2   DA A 149       0.134  88.540  29.850 
ATOM   3074  N3   DA A 149      -0.677  88.104  30.789 
ATOM   3075  C4   DA A 149      -0.003  87.381  31.707 
ATOM   3076  P    DG A 150      -5.878  85.189  33.539 
ATOM   3077  OP1  DG A 150      -6.921  85.629  34.493 
ATOM   3078  OP2  DG A 150      -5.372  83.811  33.720 
ATOM   3079  O5'  DG A 150      -6.406  85.376  32.040 
ATOM   3080  C5'  DG A 150      -6.244  86.653  31.396 
ATOM   3081  C4'  DG A 150      -5.762  86.459  29.972 
ATOM   3082  O4'  DG A 150      -4.310  86.396  29.881 
ATOM   3083  C3'  DG A 150      -6.231  85.179  29.281 
ATOM   3084  O3'  DG A 150      -6.480  85.461  27.909 
ATOM   3085  C2'  DG A 150      -5.036  84.230  29.372 
ATOM   3086  C1'  DG A 150      -3.959  85.273  29.087 
ATOM   3087  N9   DG A 150      -2.588  84.842  29.475 
ATOM   3088  C8   DG A 150      -2.190  84.052  30.532 
ATOM   3089  N7   DG A 150      -0.895  83.858  30.595 
ATOM   3090  C5   DG A 150      -0.400  84.568  29.502 
ATOM   3091  C6   DG A 150       0.935  84.732  29.047 
ATOM   3092  O6   DG A 150       1.971  84.278  29.523 
ATOM   3093  N1   DG A 150       0.988  85.533  27.898 
ATOM   3094  C2   DG A 150      -0.103  86.100  27.271 
ATOM   3095  N2   DG A 150       0.159  86.833  26.186 
ATOM   3096  N3   DG A 150      -1.355  85.946  27.699 
ATOM   3097  C4   DG A 150      -1.425  85.172  28.812 
ATOM   3098  P    DT A 151      -7.743  84.784  27.195 
ATOM   3099  OP1  DT A 151      -8.957  85.584  27.471 
ATOM   3100  OP2  DT A 151      -7.811  83.352  27.561 
ATOM   3101  O5'  DT A 151      -7.344  84.925  25.651 
ATOM   3102  C5'  DT A 151      -6.524  86.035  25.240 
ATOM   3103  C4'  DT A 151      -5.453  85.560  24.278 
ATOM   3104  O4'  DT A 151      -4.248  85.116  24.964 
ATOM   3105  C3'  DT A 151      -5.833  84.372  23.394 
ATOM   3106  O3'  DT A 151      -5.249  84.550  22.109 
ATOM   3107  C2'  DT A 151      -5.176  83.166  24.063 
ATOM   3108  C1'  DT A 151      -3.867  83.857  24.430 
ATOM   3109  N1   DT A 151      -3.077  83.135  25.466 
ATOM   3110  C2   DT A 151      -1.709  83.192  25.362 
ATOM   3111  O2   DT A 151      -1.135  83.799  24.474 
ATOM   3112  N3   DT A 151      -1.009  82.510  26.340 
ATOM   3113  C4   DT A 151      -1.554  81.795  27.386 
ATOM   3114  O4   DT A 151      -0.826  81.225  28.201 
ATOM   3115  C5   DT A 151      -2.998  81.793  27.411 
ATOM   3116  C7   DT A 151      -3.672  81.037  28.518 
ATOM   3117  C6   DT A 151      -3.702  82.447  26.473 
ATOM   3118  P    DT A 152      -6.090  84.142  20.810 
ATOM   3119  OP1  DT A 152      -6.993  85.253  20.436 
ATOM   3120  OP2  DT A 152      -6.734  82.828  21.029 
ATOM   3121  O5'  DT A 152      -4.933  83.996  19.716 
ATOM   3122  C5'  DT A 152      -3.747  84.803  19.843 
ATOM   3123  C4'  DT A 152      -2.515  83.961  19.573 
ATOM   3124  O4'  DT A 152      -2.017  83.304  20.773 
ATOM   3125  C3'  DT A 152      -2.698  82.817  18.576 
ATOM   3126  O3'  DT A 152      -1.512  82.688  17.800 
ATOM   3127  C2'  DT A 152      -2.849  81.568  19.443 
ATOM   3128  C1'  DT A 152      -1.785  81.937  20.471 
ATOM   3129  N1   DT A 152      -1.881  81.161  21.739 
ATOM   3130  C2   DT A 152      -0.703  80.852  22.374 
ATOM   3131  O2   DT A 152       0.389  81.184  21.946 
ATOM   3132  N3   DT A 152      -0.833  80.130  23.546 
ATOM   3133  C4   DT A 152      -2.013  79.705  24.119 
ATOM   3134  O4   DT A 152      -2.003  79.065  25.173 
ATOM   3135  C5   DT A 152      -3.195  80.077  23.379 
ATOM   3136  C7   DT A 152      -4.523  79.652  23.934 
ATOM   3137  C6   DT A 152      -3.099  80.777  22.237 
ATOM   3138  P    DC A 153      -1.638  82.363  16.238 
ATOM   3139  OP1  DC A 153      -1.866  83.619  15.487 
ATOM   3140  OP2  DC A 153      -2.639  81.294  16.032 
ATOM   3141  O5'  DC A 153      -0.176  81.800  15.914 
ATOM   3142  C5'  DC A 153       0.944  82.284  16.679 
ATOM   3143  C4'  DC A 153       1.846  81.128  17.065 
ATOM   3144  O4'  DC A 153       1.447  80.509  18.321 
ATOM   3145  C3'  DC A 153       1.893  79.962  16.078 
ATOM   3146  O3'  DC A 153       3.217  79.444  16.040 
ATOM   3147  C2'  DC A 153       0.975  78.902  16.686 
ATOM   3148  C1'  DC A 153       1.409  79.102  18.134 
ATOM   3149  N1   DC A 153       0.459  78.529  19.129 
ATOM   3150  C2   DC A 153       0.991  77.991  20.298 
ATOM   3151  O2   DC A 153       2.216  78.013  20.461 
ATOM   3152  N3   DC A 153       0.142  77.462  21.218 
ATOM   3153  C4   DC A 153      -1.179  77.459  21.003 
ATOM   3154  N4   DC A 153      -1.965  76.932  21.929 
ATOM   3155  C5   DC A 153      -1.746  78.006  19.806 
ATOM   3156  C6   DC A 153      -0.882  78.529  18.900 
ATOM   3157  P    DC A 154       3.831  78.985  14.635 
ATOM   3158  OP1  DC A 154       4.385  80.161  13.927 
ATOM   3159  OP2  DC A 154       2.828  78.192  13.891 
ATOM   3160  O5'  DC A 154       5.025  78.031  15.109 
ATOM   3161  C5'  DC A 154       5.673  78.296  16.367 
ATOM   3162  C4'  DC A 154       5.880  77.000  17.125 
ATOM   3163  O4'  DC A 154       4.736  76.652  17.957 
ATOM   3164  C3'  DC A 154       6.103  75.755  16.267 
ATOM   3165  O3'  DC A 154       7.051  74.913  16.913 
ATOM   3166  C2'  DC A 154       4.749  75.044  16.257 
ATOM   3167  C1'  DC A 154       4.410  75.291  17.724 
ATOM   3168  N1   DC A 154       2.967  75.100  18.045 
ATOM   3169  C2   DC A 154       2.644  74.582  19.297 
ATOM   3170  O2   DC A 154       3.558  74.307  20.082 
ATOM   3171  N3   DC A 154       1.336  74.400  19.608 
ATOM   3172  C4   DC A 154       0.375  74.711  18.729 
ATOM   3173  N4   DC A 154      -0.887  74.515  19.080 
ATOM   3174  C5   DC A 154       0.686  75.244  17.436 
ATOM   3175  C6   DC A 154       2.000  75.418  17.143 
ATOM   3176  P    DA A 155       8.144  74.152  16.027 
ATOM   3177  OP1  DA A 155       9.286  75.057  15.763 
ATOM   3178  OP2  DA A 155       7.494  73.563  14.835 
ATOM   3179  O5'  DA A 155       8.601  72.984  17.021 
ATOM   3180  C5'  DA A 155       8.548  73.217  18.441 
ATOM   3181  C4'  DA A 155       7.964  72.008  19.143 
ATOM   3182  O4'  DA A 155       6.511  72.065  19.232 
ATOM   3183  C3'  DA A 155       8.240  70.657  18.483 
ATOM   3184  O3'  DA A 155       8.439  69.680  19.498 
ATOM   3185  C2'  DA A 155       6.951  70.322  17.733 
ATOM   3186  C1'  DA A 155       5.987  70.816  18.808 
ATOM   3187  N9   DA A 155       4.601  71.040  18.313 
ATOM   3188  C8   DA A 155       4.200  71.485  17.085 
ATOM   3189  N7   DA A 155       2.913  71.576  16.955 
ATOM   3190  C5   DA A 155       2.422  71.162  18.186 
ATOM   3191  C6   DA A 155       1.118  71.032  18.690 
ATOM   3192  N6   DA A 155       0.017  71.320  17.980 
ATOM   3193  N1   DA A 155       0.984  70.592  19.955 
ATOM   3194  C2   DA A 155       2.080  70.307  20.655 
ATOM   3195  N3   DA A 155       3.342  70.389  20.293 
ATOM   3196  C4   DA A 155       3.448  70.831  19.023 
ATOM   3197  P    DA A 156       9.570  68.566  19.292 
ATOM   3198  OP1  DA A 156      10.883  69.111  19.706 
ATOM   3199  OP2  DA A 156       9.495  68.031  17.915 
ATOM   3200  O5'  DA A 156       9.100  67.444  20.332 
ATOM   3201  C5'  DA A 156       8.391  67.844  21.518 
ATOM   3202  C4'  DA A 156       7.217  66.915  21.759 
ATOM   3203  O4'  DA A 156       6.011  67.354  21.070 
ATOM   3204  C3'  DA A 156       7.404  65.472  21.291 
ATOM   3205  O3'  DA A 156       6.769  64.601  22.219 
ATOM   3206  C2'  DA A 156       6.655  65.396  19.961 
ATOM   3207  C1'  DA A 156       5.457  66.241  20.385 
ATOM   3208  N9   DA A 156       4.652  66.756  19.242 
ATOM   3209  C8   DA A 156       5.085  67.144  18.007 
ATOM   3210  N7   DA A 156       4.136  67.547  17.221 
ATOM   3211  C5   DA A 156       2.988  67.418  17.990 
ATOM   3212  C6   DA A 156       1.634  67.687  17.726 
ATOM   3213  N6   DA A 156       1.190  68.165  16.554 
ATOM   3214  N1   DA A 156       0.751  67.445  18.712 
ATOM   3215  C2   DA A 156       1.198  66.971  19.874 
ATOM   3216  N3   DA A 156       2.429  66.683  20.234 
ATOM   3217  C4   DA A 156       3.294  66.933  19.230 
ATOM   3218  P    DC A 157       7.480  63.218  22.597 
ATOM   3219  OP1  DC A 157       8.482  63.450  23.662 
ATOM   3220  OP2  DC A 157       7.980  62.565  21.367 
ATOM   3221  O5'  DC A 157       6.251  62.381  23.187 
ATOM   3222  C5'  DC A 157       5.175  63.085  23.836 
ATOM   3223  C4'  DC A 157       3.842  62.523  23.386 
ATOM   3224  O4'  DC A 157       3.343  63.175  22.182 
ATOM   3225  C3'  DC A 157       3.832  61.037  23.031 
ATOM   3226  O3'  DC A 157       2.596  60.472  23.449 
ATOM   3227  C2'  DC A 157       3.889  61.003  21.503 
ATOM   3228  C1'  DC A 157       2.937  62.170  21.265 
ATOM   3229  N1   DC A 157       3.018  62.739  19.891 
ATOM   3230  C2   DC A 157       1.845  63.222  19.317 
ATOM   3231  O2   DC A 157       0.794  63.160  19.966 
ATOM   3232  N3   DC A 157       1.898  63.744  18.065 
ATOM   3233  C4   DC A 157       3.057  63.793  17.395 
ATOM   3234  N4   DC A 157       3.057  64.311  16.176 
ATOM   3235  C5   DC A 157       4.274  63.301  17.966 
ATOM   3236  C6   DC A 157       4.200  62.783  19.219 
ATOM   3237  P    DA A 158       2.590  59.005  24.091 
ATOM   3238  OP1  DA A 158       2.916  59.093  25.533 
ATOM   3239  OP2  DA A 158       3.447  58.108  23.286 
ATOM   3240  O5'  DA A 158       1.056  58.587  23.911 
ATOM   3241  C5'  DA A 158       0.046  59.614  23.922 
ATOM   3242  C4'  DA A 158      -0.958  59.365  22.814 
ATOM   3243  O4'  DA A 158      -0.559  59.980  21.555 
ATOM   3244  C3'  DA A 158      -1.198  57.901  22.449 
ATOM   3245  O3'  DA A 158      -2.573  57.725  22.130 
ATOM   3246  C2'  DA A 158      -0.372  57.677  21.182 
ATOM   3247  C1'  DA A 158      -0.695  59.015  20.523 
ATOM   3248  N9   DA A 158       0.240  59.380  19.422 
ATOM   3249  C8   DA A 158       1.576  59.119  19.321 
ATOM   3250  N7   DA A 158       2.118  59.570  18.232 
ATOM   3251  C5   DA A 158       1.065  60.174  17.560 
ATOM   3252  C6   DA A 158       0.989  60.847  16.329 
ATOM   3253  N6   DA A 158       2.041  61.029  15.519 
ATOM   3254  N1   DA A 158      -0.214  61.325  15.959 
ATOM   3255  C2   DA A 158      -1.255  61.141  16.768 
ATOM   3256  N3   DA A 158      -1.305  60.534  17.933 
ATOM   3257  C4   DA A 158      -0.089  60.064  18.280 
ATOM   3258  P    DC A 159      -3.318  56.393  22.615 
ATOM   3259  OP1  DC A 159      -3.773  56.560  24.013 
ATOM   3260  OP2  DC A 159      -2.458  55.219  22.348 
ATOM   3261  O5'  DC A 159      -4.583  56.365  21.636 
ATOM   3262  C5'  DC A 159      -5.119  57.611  21.154 
ATOM   3263  C4'  DC A 159      -5.430  57.503  19.674 
ATOM   3264  O4'  DC A 159      -4.287  57.845  18.840 
ATOM   3265  C3'  DC A 159      -5.845  56.117  19.181 
ATOM   3266  O3'  DC A 159      -6.843  56.265  18.178 
ATOM   3267  C2'  DC A 159      -4.586  55.544  18.532 
ATOM   3268  C1'  DC A 159      -4.133  56.835  17.855 
ATOM   3269  N1   DC A 159      -2.707  56.818  17.427 
ATOM   3270  C2   DC A 159      -2.372  57.497  16.258 
ATOM   3271  O2   DC A 159      -3.263  58.080  15.630 
ATOM   3272  N3   DC A 159      -1.076  57.494  15.851 
ATOM   3273  C4   DC A 159      -0.140  56.851  16.559 
ATOM   3274  N4   DC A 159       1.109  56.876  16.120 
ATOM   3275  C5   DC A 159      -0.464  56.146  17.764 
ATOM   3276  C6   DC A 159      -1.764  56.161  18.155 
ATOM   3277  P    DA A 160      -8.068  55.235  18.145 
ATOM   3278  OP1  DA A 160      -9.111  55.674  19.098 
ATOM   3279  OP2  DA A 160      -7.562  53.857  18.325 
ATOM   3280  O5'  DA A 160      -8.596  55.421  16.645 
ATOM   3281  C5'  DA A 160      -8.434  56.699  16.001 
ATOM   3282  C4'  DA A 160      -7.952  56.504  14.578 
ATOM   3283  O4'  DA A 160      -6.500  56.442  14.486 
ATOM   3284  C3'  DA A 160      -8.421  55.224  13.886 
ATOM   3285  O3'  DA A 160      -8.670  55.507  12.514 
ATOM   3286  C2'  DA A 160      -7.226  54.276  13.977 
ATOM   3287  C1'  DA A 160      -6.149  55.319  13.692 
ATOM   3288  N9   DA A 160      -4.778  54.887  14.080 
ATOM   3289  C8   DA A 160      -4.402  54.104  15.133 
ATOM   3290  N7   DA A 160      -3.123  53.902  15.207 
ATOM   3291  C5   DA A 160      -2.610  54.604  14.124 
ATOM   3292  C6   DA A 160      -1.303  54.787  13.647 
ATOM   3293  N6   DA A 160      -0.220  54.252  14.229 
ATOM   3294  N1   DA A 160      -1.145  55.543  12.544 
ATOM   3295  C2   DA A 160      -2.224  56.073  11.970 
ATOM   3296  N3   DA A 160      -3.487  55.972  12.322 
ATOM   3297  C4   DA A 160      -3.617  55.210  13.428 
ATOM   3298  P    DC A 161      -9.933  54.830  11.800 
ATOM   3299  OP1  DC A 161     -11.147  55.630  12.076 
ATOM   3300  OP2  DC A 161     -10.001  53.398  12.166 
ATOM   3301  O5'  DC A 161      -9.534  54.971  10.256 
ATOM   3302  C5'  DC A 161      -8.714  56.081   9.845 
ATOM   3303  C4'  DC A 161      -7.643  55.606   8.883 
ATOM   3304  O4'  DC A 161      -6.438  55.162   9.569 
ATOM   3305  C3'  DC A 161      -8.023  54.418   7.999 
ATOM   3306  O3'  DC A 161      -7.439  54.595   6.714 
ATOM   3307  C2'  DC A 161      -7.366  53.211   8.669 
ATOM   3308  C1'  DC A 161      -6.057  53.903   9.035 
ATOM   3309  N1   DC A 161      -5.267  53.181  10.071 
ATOM   3310  C2   DC A 161      -3.879  53.229   9.980 
ATOM   3311  O2   DC A 161      -3.363  53.863   9.052 
ATOM   3312  N3   DC A 161      -3.141  52.576  10.914 
ATOM   3313  C4   DC A 161      -3.737  51.900  11.905 
ATOM   3314  N4   DC A 161      -2.973  51.280  12.792 
ATOM   3315  C5   DC A 161      -5.164  51.838  12.017 
ATOM   3316  C6   DC A 161      -5.884  52.496  11.073 
ATOM   3317  P    DA A 162      -8.280  54.187   5.415 
ATOM   3318  OP1  DA A 162      -9.183  55.299   5.041 
ATOM   3319  OP2  DA A 162      -8.924  52.874   5.634 
ATOM   3320  O5'  DA A 162      -7.123  54.042   4.321 
ATOM   3321  C5'  DA A 162      -5.937  54.849   4.448 
ATOM   3322  C4'  DA A 162      -4.705  54.007   4.178 
ATOM   3323  O4'  DA A 162      -4.207  53.350   5.378 
ATOM   3324  C3'  DA A 162      -4.888  52.863   3.181 
ATOM   3325  O3'  DA A 162      -3.702  52.734   2.405 
ATOM   3326  C2'  DA A 162      -5.039  51.613   4.048 
ATOM   3327  C1'  DA A 162      -3.975  51.983   5.077 
ATOM   3328  N9   DA A 162      -4.071  51.206   6.344 
ATOM   3329  C8   DA A 162      -5.192  50.749   6.975 
ATOM   3330  N7   DA A 162      -4.950  50.098   8.071 
ATOM   3331  C5   DA A 162      -3.565  50.125   8.176 
ATOM   3332  C6   DA A 162      -2.677  49.604   9.131 
ATOM   3333  N6   DA A 162      -3.074  48.919  10.214 
ATOM   3334  N1   DA A 162      -1.362  49.810   8.932 
ATOM   3335  C2   DA A 162      -0.975  50.491   7.855 
ATOM   3336  N3   DA A 162      -1.708  51.022   6.901 
ATOM   3337  C4   DA A 162      -3.019  50.801   7.123 
ATOM   3338  P    DT A 163      -3.828  52.409   0.843 
ATOM   3339  OP1  DT A 163      -4.056  53.665   0.092 
ATOM   3340  OP2  DT A 163      -4.829  51.339   0.638 
ATOM   3341  O5'  DT A 163      -2.366  51.846   0.519 
ATOM   3342  C5'  DT A 163      -1.246  52.330   1.284 
ATOM   3343  C4'  DT A 163      -0.344  51.174   1.670 
ATOM   3344  O4'  DT A 163      -0.743  50.554   2.926 
ATOM   3345  C3'  DT A 163      -0.297  50.008   0.683 
ATOM   3346  O3'  DT A 163       1.027  49.490   0.645 
ATOM   3347  C2'  DT A 163      -1.215  48.948   1.291 
ATOM   3348  C1'  DT A 163      -0.781  49.148   2.739 
ATOM   3349  N1   DT A 163      -1.731  48.574   3.734 
ATOM   3350  C2   DT A 163      -1.191  48.048   4.882 
ATOM   3351  O2   DT A 163       0.008  48.036   5.108 
ATOM   3352  N3   DT A 163      -2.101  47.525   5.780 
ATOM   3353  C4   DT A 163      -3.472  47.486   5.628 
ATOM   3354  O4   DT A 163      -4.186  46.991   6.502 
ATOM   3355  C5   DT A 163      -3.943  48.062   4.390 
ATOM   3356  C7   DT A 163      -5.423  48.060   4.144 
ATOM   3357  C6   DT A 163      -3.080  48.577   3.499 
ATOM   3358  P    DT A 164       1.641  49.030  -0.760 
ATOM   3359  OP1  DT A 164       2.195  50.207  -1.467 
ATOM   3360  OP2  DT A 164       0.638  48.238  -1.504 
ATOM   3361  O5'  DT A 164       2.835  48.076  -0.286 
ATOM   3362  C5'  DT A 164       3.483  48.341   0.973 
ATOM   3363  C4'  DT A 164       3.690  47.045   1.731 
ATOM   3364  O4'  DT A 164       2.546  46.698   2.562 
ATOM   3365  C3'  DT A 164       3.913  45.800   0.872 
ATOM   3366  O3'  DT A 164       4.861  44.958   1.518 
ATOM   3367  C2'  DT A 164       2.559  45.090   0.862 
ATOM   3368  C1'  DT A 164       2.220  45.337   2.329 
ATOM   3369  N1   DT A 164       0.778  45.145   2.650 
ATOM   3370  C2   DT A 164       0.475  44.634   3.888 
ATOM   3371  O2   DT A 164       1.326  44.341   4.711 
ATOM   3372  N3   DT A 164      -0.872  44.470   4.150 
ATOM   3373  C4   DT A 164      -1.914  44.768   3.296 
ATOM   3374  O4   DT A 164      -3.082  44.577   3.642 
ATOM   3375  C5   DT A 164      -1.497  45.298   2.020 
ATOM   3376  C7   DT A 164      -2.568  45.649   1.030 
ATOM   3377  C6   DT A 164      -0.194  45.468   1.739 
ATOM   3378  P    DA A 165       5.954  44.197   0.632 
ATOM   3379  OP1  DA A 165       7.096  45.102   0.368 
ATOM   3380  OP2  DA A 165       5.304  43.609  -0.560 
ATOM   3381  O5'  DA A 165       6.411  43.030   1.626 
ATOM   3382  C5'  DA A 165       6.358  43.263   3.046 
ATOM   3383  C4'  DA A 165       5.774  42.053   3.748 
ATOM   3384  O4'  DA A 165       4.321  42.111   3.837 
ATOM   3385  C3'  DA A 165       6.050  40.703   3.088 
ATOM   3386  O3'  DA A 165       6.249  39.726   4.103 
ATOM   3387  C2'  DA A 165       4.761  40.368   2.338 
ATOM   3388  C1'  DA A 165       3.797  40.861   3.413 
ATOM   3389  N9   DA A 165       2.412  41.085   2.918 
ATOM   3390  C8   DA A 165       2.010  41.530   1.690 
ATOM   3391  N7   DA A 165       0.723  41.621   1.561 
ATOM   3392  C5   DA A 165       0.232  41.207   2.791 
ATOM   3393  C6   DA A 165      -1.072  41.077   3.295 
ATOM   3394  N6   DA A 165      -2.173  41.366   2.585 
ATOM   3395  N1   DA A 165      -1.206  40.638   4.560 
ATOM   3396  C2   DA A 165      -0.110  40.353   5.260 
ATOM   3397  N3   DA A 165       1.152  40.435   4.898 
ATOM   3398  C4   DA A 165       1.258  40.877   3.628 
ATOM   3399  P    DT A 166       7.380  38.612   3.897 
ATOM   3400  OP1  DT A 166       8.693  39.156   4.311 
ATOM   3401  OP2  DT A 166       7.305  38.077   2.520 
ATOM   3402  O5'  DT A 166       6.910  37.489   4.937 
ATOM   3403  C5'  DT A 166       6.201  37.890   6.123 
ATOM   3404  C4'  DT A 166       5.027  36.961   6.364 
ATOM   3405  O4'  DT A 166       3.821  37.399   5.676 
ATOM   3406  C3'  DT A 166       5.214  35.518   5.896 
ATOM   3407  O3'  DT A 166       4.579  34.646   6.825 
ATOM   3408  C2'  DT A 166       4.465  35.441   4.567 
ATOM   3409  C1'  DT A 166       3.267  36.287   4.990 
ATOM   3410  N1   DT A 166       2.462  36.801   3.847 
ATOM   3411  C2   DT A 166       1.105  36.907   4.036 
ATOM   3412  O2   DT A 166       0.555  36.603   5.079 
ATOM   3413  N3   DT A 166       0.392  37.387   2.954 
ATOM   3414  C4   DT A 166       0.911  37.760   1.731 
ATOM   3415  O4   DT A 166       0.173  38.176   0.837 
ATOM   3416  C5   DT A 166       2.345  37.613   1.630 
ATOM   3417  C7   DT A 166       2.991  37.996   0.331 
ATOM   3418  C6   DT A 166       3.062  37.148   2.666 
ATOM   3419  P    DA A 167       5.290  33.264   7.202 
ATOM   3420  OP1  DA A 167       6.292  33.496   8.267 
ATOM   3421  OP2  DA A 167       5.790  32.611   5.972 
ATOM   3422  O5'  DA A 167       4.061  32.427   7.793 
ATOM   3423  C5'  DA A 167       2.985  33.131   8.441 
ATOM   3424  C4'  DA A 167       1.652  32.569   7.991 
ATOM   3425  O4'  DA A 167       1.153  33.220   6.788 
ATOM   3426  C3'  DA A 167       1.642  31.082   7.636 
ATOM   3427  O3'  DA A 167       0.406  30.517   8.054 
ATOM   3428  C2'  DA A 167       1.699  31.048   6.108 
ATOM   3429  C1'  DA A 167       0.747  32.216   5.870 
ATOM   3430  N9   DA A 167       0.828  32.785   4.496 
ATOM   3431  C8   DA A 167       1.925  32.903   3.691 
ATOM   3432  N7   DA A 167       1.674  33.444   2.539 
ATOM   3433  C5   DA A 167       0.311  33.704   2.581 
ATOM   3434  C6   DA A 167      -0.573  34.279   1.653 
ATOM   3435  N6   DA A 167      -0.195  34.717   0.444 
ATOM   3436  N1   DA A 167      -1.865  34.389   2.015 
ATOM   3437  C2   DA A 167      -2.235  33.953   3.218 
ATOM   3438  N3   DA A 167      -1.504  33.402   4.162 
ATOM   3439  C4   DA A 167      -0.215  33.303   3.776 
ATOM   3440  P    DG A 168       0.400  29.051   8.696 
ATOM   3441  OP1  DG A 168       0.726  29.139  10.138 
ATOM   3442  OP2  DG A 168       1.257  28.153   7.891 
ATOM   3443  O5'  DG A 168      -1.134  28.632   8.516 
ATOM   3444  C5'  DG A 168      -2.144  29.659   8.527 
ATOM   3445  C4'  DG A 168      -3.148  29.411   7.419 
ATOM   3446  O4'  DG A 168      -2.749  30.025   6.160 
ATOM   3447  C3'  DG A 168      -3.388  27.946   7.054 
ATOM   3448  O3'  DG A 168      -4.763  27.770   6.735 
ATOM   3449  C2'  DG A 168      -2.562  27.722   5.787 
ATOM   3450  C1'  DG A 168      -2.885  29.060   5.128 
ATOM   3451  N9   DG A 168      -1.950  29.426   4.028 
ATOM   3452  C8   DG A 168      -0.601  29.171   3.908 
ATOM   3453  N7   DG A 168      -0.066  29.632   2.804 
ATOM   3454  C5   DG A 168      -1.137  30.234   2.144 
ATOM   3455  C6   DG A 168      -1.178  30.907   0.895 
ATOM   3456  O6   DG A 168      -0.265  31.114   0.102 
ATOM   3457  N1   DG A 168      -2.470  31.366   0.603 
ATOM   3458  C2   DG A 168      -3.577  31.197   1.412 
ATOM   3459  N2   DG A 168      -4.722  31.709   0.955 
ATOM   3460  N3   DG A 168      -3.536  30.565   2.584 
ATOM   3461  C4   DG A 168      -2.291  30.114   2.882 
ATOM   3462  P    DA A 169      -5.508  26.438   7.220 
ATOM   3463  OP1  DA A 169      -5.963  26.606   8.618 
ATOM   3464  OP2  DA A 169      -4.648  25.264   6.953 
ATOM   3465  O5'  DA A 169      -6.773  26.411   6.242 
ATOM   3466  C5'  DA A 169      -7.309  27.657   5.759 
ATOM   3467  C4'  DA A 169      -7.620  27.549   4.279 
ATOM   3468  O4'  DA A 169      -6.477  27.890   3.446 
ATOM   3469  C3'  DA A 169      -8.035  26.163   3.786 
ATOM   3470  O3'  DA A 169      -9.033  26.311   2.784 
ATOM   3471  C2'  DA A 169      -6.776  25.590   3.137 
ATOM   3472  C1'  DA A 169      -6.323  26.880   2.460 
ATOM   3473  N9   DA A 169      -4.897  26.864   2.032 
ATOM   3474  C8   DA A 169      -3.835  26.258   2.641 
ATOM   3475  N7   DA A 169      -2.708  26.425   2.021 
ATOM   3476  C5   DA A 169      -3.045  27.199   0.919 
ATOM   3477  C6   DA A 169      -2.284  27.721  -0.140 
ATOM   3478  N6   DA A 169      -0.963  27.532  -0.266 
ATOM   3479  N1   DA A 169      -2.934  28.447  -1.070 
ATOM   3480  C2   DA A 169      -4.246  28.631  -0.940 
ATOM   3481  N3   DA A 169      -5.057  28.196  -0.001 
ATOM   3482  C4   DA A 169      -4.383  27.472   0.917 
ATOM   3483  P    DT A 170     -10.258  25.281   2.750 
ATOM   3484  OP1  DT A 170     -11.301  25.720   3.703 
ATOM   3485  OP2  DT A 170      -9.752  23.902   2.930 
ATOM   3486  O5'  DT A 170     -10.786  25.467   1.250 
ATOM   3487  C5'  DT A 170     -10.624  26.745   0.606 
ATOM   3488  C4'  DT A 170     -10.142  26.550  -0.817 
ATOM   3489  O4'  DT A 170      -8.690  26.487  -0.909 
ATOM   3490  C3'  DT A 170     -10.611  25.270  -1.509 
ATOM   3491  O3'  DT A 170     -10.860  25.552  -2.880 
ATOM   3492  C2'  DT A 170      -9.416  24.321  -1.418 
ATOM   3493  C1'  DT A 170      -8.339  25.365  -1.703 
ATOM   3494  N1   DT A 170      -6.968  24.933  -1.314 
ATOM   3495  C2   DT A 170      -5.929  25.366  -2.103 
ATOM   3496  O2   DT A 170      -6.090  26.073  -3.082 
ATOM   3497  N3   DT A 170      -4.673  24.945  -1.712 
ATOM   3498  C4   DT A 170      -4.377  24.147  -0.626 
ATOM   3499  O4   DT A 170      -3.211  23.835  -0.375 
ATOM   3500  C5   DT A 170      -5.533  23.743   0.141 
ATOM   3501  C7   DT A 170      -5.300  22.873   1.341 
ATOM   3502  C6   DT A 170      -6.766  24.138  -0.217 
ATOM   3503  P    DT A 171     -12.122  24.875  -3.595 
ATOM   3504  OP1  DT A 171     -13.337  25.675  -3.319 
ATOM   3505  OP2  DT A 171     -12.191  23.444  -3.229 
ATOM   3506  O5'  DT A 171     -11.724  25.016  -5.139 
ATOM   3507  C5'  DT A 171     -10.904  26.126  -5.550 
ATOM   3508  C4'  DT A 171      -9.833  25.651  -6.512 
ATOM   3509  O4'  DT A 171      -8.628  25.207  -5.826 
ATOM   3510  C3'  DT A 171     -10.213  24.464  -7.396 
ATOM   3511  O3'  DT A 171      -9.629  24.641  -8.681 
ATOM   3512  C2'  DT A 171      -9.556  23.257  -6.726 
ATOM   3513  C1'  DT A 171      -8.247  23.949  -6.360 
ATOM   3514  N1   DT A 171      -7.457  23.227  -5.324 
ATOM   3515  C2   DT A 171      -6.089  23.283  -5.427 
ATOM   3516  O2   DT A 171      -5.515  23.890  -6.316 
ATOM   3517  N3   DT A 171      -5.389  22.601  -4.450 
ATOM   3518  C4   DT A 171      -5.934  21.886  -3.404 
ATOM   3519  O4   DT A 171      -5.206  21.316  -2.589 
ATOM   3520  C5   DT A 171      -7.378  21.884  -3.378 
ATOM   3521  C7   DT A 171      -8.052  21.128  -2.271 
ATOM   3522  C6   DT A 171      -8.082  22.538  -4.316 
ATOM   3523  P    DA A 172     -10.470  24.233  -9.980 
ATOM   3524  OP1  DA A 172     -11.373  25.344 -10.354 
ATOM   3525  OP2  DA A 172     -11.114  22.919  -9.761 
ATOM   3526  O5'  DA A 172      -9.313  24.088 -11.074 
ATOM   3527  C5'  DA A 172      -8.127  24.895 -10.947 
ATOM   3528  C4'  DA A 172      -6.895  24.052 -11.217 
ATOM   3529  O4'  DA A 172      -6.397  23.395 -10.017 
ATOM   3530  C3'  DA A 172      -7.078  22.908 -12.214 
ATOM   3531  O3'  DA A 172      -5.892  22.780 -12.990 
ATOM   3532  C2'  DA A 172      -7.229  21.659 -11.347 
ATOM   3533  C1'  DA A 172      -6.165  22.028 -10.318 
ATOM   3534  N9   DA A 172      -6.261  21.252  -9.051 
ATOM   3535  C8   DA A 172      -7.382  20.794  -8.420 
ATOM   3536  N7   DA A 172      -7.140  20.144  -7.324 
ATOM   3537  C5   DA A 172      -5.755  20.171  -7.219 
ATOM   3538  C6   DA A 172      -4.867  19.649  -6.264 
ATOM   3539  N6   DA A 172      -5.264  18.965  -5.181 
ATOM   3540  N1   DA A 172      -3.552  19.856  -6.463 
ATOM   3541  C2   DA A 172      -3.165  20.537  -7.540 
ATOM   3542  N3   DA A 172      -3.898  21.068  -8.494 
ATOM   3543  C4   DA A 172      -5.209  20.847  -8.272 
ATOM   3544  P    DC A 173      -6.018  22.455 -14.552 
ATOM   3545  OP1  DC A 173      -6.246  23.710 -15.303 
ATOM   3546  OP2  DC A 173      -7.019  21.385 -14.757 
ATOM   3547  O5'  DC A 173      -4.556  21.891 -14.876 
ATOM   3548  C5'  DC A 173      -3.436  22.375 -14.111 
ATOM   3549  C4'  DC A 173      -2.534  21.219 -13.724 
ATOM   3550  O4'  DC A 173      -2.933  20.600 -12.469 
ATOM   3551  C3'  DC A 173      -2.487  20.053 -14.712 
ATOM   3552  O3'  DC A 173      -1.163  19.536 -14.750 
ATOM   3553  C2'  DC A 173      -3.405  18.994 -14.104 
ATOM   3554  C1'  DC A 173      -2.971  19.193 -12.656 
ATOM   3555  N1   DC A 173      -3.921  18.620 -11.661 
ATOM   3556  C2   DC A 173      -3.389  18.082 -10.492 
ATOM   3557  O2   DC A 173      -2.164  18.104 -10.328 
ATOM   3558  N3   DC A 173      -4.238  17.554  -9.572 
ATOM   3559  C4   DC A 173      -5.559  17.550  -9.787 
ATOM   3560  N4   DC A 173      -6.345  17.023  -8.861 
ATOM   3561  C5   DC A 173      -6.126  18.097 -10.984 
ATOM   3562  C6   DC A 173      -5.262  18.620 -11.890 
ATOM   3563  P    DT A 174      -0.549  19.076 -16.155 
ATOM   3564  OP1  DT A 174       0.005  20.252 -16.862 
ATOM   3565  OP2  DT A 174      -1.552  18.284 -16.899 
ATOM   3566  O5'  DT A 174       0.645  18.122 -15.681 
ATOM   3567  C5'  DT A 174       1.293  18.387 -14.422 
ATOM   3568  C4'  DT A 174       1.500  17.091 -13.664 
ATOM   3569  O4'  DT A 174       0.356  16.744 -12.833 
ATOM   3570  C3'  DT A 174       1.724  15.846 -14.523 
ATOM   3571  O3'  DT A 174       2.671  15.004 -13.876 
ATOM   3572  C2'  DT A 174       0.369  15.135 -14.533 
ATOM   3573  C1'  DT A 174       0.030  15.382 -13.066 
ATOM   3574  N1   DT A 174      -1.412  15.191 -12.745 
ATOM   3575  C2   DT A 174      -1.715  14.680 -11.506 
ATOM   3576  O2   DT A 174      -0.864  14.387 -10.684 
ATOM   3577  N3   DT A 174      -3.062  14.516 -11.245 
ATOM   3578  C4   DT A 174      -4.104  14.813 -12.099 
ATOM   3579  O4   DT A 174      -5.272  14.623 -11.752 
ATOM   3580  C5   DT A 174      -3.687  15.344 -13.375 
ATOM   3581  C7   DT A 174      -4.758  15.694 -14.365 
ATOM   3582  C6   DT A 174      -2.384  15.514 -13.656 
ATOM   3583  P    DC A 175       3.764  14.243 -14.763 
ATOM   3584  OP1  DC A 175       4.906  15.148 -15.027 
ATOM   3585  OP2  DC A 175       3.114  13.654 -15.955 
ATOM   3586  O5'  DC A 175       4.221  13.075 -13.769 
ATOM   3587  C5'  DC A 175       4.168  13.308 -12.349 
ATOM   3588  C4'  DC A 175       3.584  12.099 -11.647 
ATOM   3589  O4'  DC A 175       2.132  12.156 -11.558 
ATOM   3590  C3'  DC A 175       3.860  10.748 -12.307 
ATOM   3591  O3'  DC A 175       4.059   9.771 -11.291 
ATOM   3592  C2'  DC A 175       2.571  10.413 -13.057 
ATOM   3593  C1'  DC A 175       1.607  10.907 -11.982 
ATOM   3594  N1   DC A 175       0.222  11.131 -12.477 
ATOM   3595  C2   DC A 175      -0.831  10.863 -11.606 
ATOM   3596  O2   DC A 175      -0.574  10.454 -10.467 
ATOM   3597  N3   DC A 175      -2.103  11.060 -12.039 
ATOM   3598  C4   DC A 175      -2.340  11.504 -13.279 
ATOM   3599  N4   DC A 175      -3.598  11.680 -13.654 
ATOM   3600  C5   DC A 175      -1.272  11.785 -14.191 
ATOM   3601  C6   DC A 175      -0.009  11.582 -13.740 
ATOM   3602  P    DA A 176       5.190   8.658 -11.497 
ATOM   3603  OP1  DA A 176       6.503   9.202 -11.084 
ATOM   3604  OP2  DA A 176       5.115   8.122 -12.874 
ATOM   3605  O5'  DA A 176       4.720   7.535 -10.458 
ATOM   3606  C5'  DA A 176       4.011   7.936  -9.272 
ATOM   3607  C4'  DA A 176       2.837   7.006  -9.030 
ATOM   3608  O4'  DA A 176       1.632   7.445  -9.719 
ATOM   3609  C3'  DA A 176       3.024   5.563  -9.498 
ATOM   3610  O3'  DA A 176       2.389   4.692  -8.570 
ATOM   3611  C2'  DA A 176       2.275   5.487 -10.828 
ATOM   3612  C1'  DA A 176       1.077   6.332 -10.405 
ATOM   3613  N9   DA A 176       0.272   6.847 -11.548 
ATOM   3614  C8   DA A 176       0.705   7.235 -12.783 
ATOM   3615  N7   DA A 176      -0.244   7.638 -13.569 
ATOM   3616  C5   DA A 176      -1.392   7.509 -12.799 
ATOM   3617  C6   DA A 176      -2.745   7.778 -13.064 
ATOM   3618  N6   DA A 176      -3.189   8.256 -14.235 
ATOM   3619  N1   DA A 176      -3.629   7.537 -12.078 
ATOM   3620  C2   DA A 176      -3.182   7.062 -10.916 
ATOM   3621  N3   DA A 176      -1.951   6.775 -10.556 
ATOM   3622  C4   DA A 176      -1.086   7.025 -11.560 
ATOM   3623  P    DG A 177       3.100   3.309  -8.193 
ATOM   3624  OP1  DG A 177       4.102   3.542  -7.127 
ATOM   3625  OP2  DG A 177       3.600   2.656  -9.422 
ATOM   3626  O5'  DG A 177       1.871   2.473  -7.602 
ATOM   3627  C5'  DG A 177       0.795   3.177  -6.954 
ATOM   3628  C4'  DG A 177      -0.538   2.614  -7.404 
ATOM   3629  O4'  DG A 177      -1.037   3.266  -8.607 
ATOM   3630  C3'  DG A 177      -0.548   1.128  -7.759 
ATOM   3631  O3'  DG A 177      -1.784   0.563  -7.341 
ATOM   3632  C2'  DG A 177      -0.491   1.094  -9.286 
ATOM   3633  C1'  DG A 177      -1.443   2.262  -9.524 
ATOM   3634  N9   DG A 177      -1.362   2.830 -10.899 
ATOM   3635  C8   DG A 177      -0.267   2.958 -11.725 
ATOM   3636  N7   DG A 177      -0.534   3.506 -12.886 
ATOM   3637  C5   DG A 177      -1.903   3.759 -12.824 
ATOM   3638  C6   DG A 177      -2.769   4.344 -13.785 
ATOM   3639  O6   DG A 177      -2.500   4.767 -14.907 
ATOM   3640  N1   DG A 177      -4.087   4.412 -13.312 
ATOM   3641  C2   DG A 177      -4.513   3.972 -12.074 
ATOM   3642  N2   DG A 177      -5.813   4.127 -11.812 
ATOM   3643  N3   DG A 177      -3.700   3.424 -11.174 
ATOM   3644  C4   DG A 177      -2.418   3.351 -11.616 
ATOM   3645  P    DA A 178      -1.790  -0.904  -6.699 
ATOM   3646  OP1  DA A 178      -1.464  -0.815  -5.257 
ATOM   3647  OP2  DA A 178      -0.933  -1.801  -7.504 
ATOM   3648  O5'  DA A 178      -3.324  -1.322  -6.879 
ATOM   3649  C5'  DA A 178      -4.334  -0.295  -6.867 
ATOM   3650  C4'  DA A 178      -5.338  -0.543  -7.976 
ATOM   3651  O4'  DA A 178      -4.939   0.071  -9.235 
ATOM   3652  C3'  DA A 178      -5.578  -2.008  -8.340 
ATOM   3653  O3'  DA A 178      -6.952  -2.184  -8.660 
ATOM   3654  C2'  DA A 178      -4.752  -2.232  -9.608 
ATOM   3655  C1'  DA A 178      -5.075  -0.894 -10.267 
ATOM   3656  N9   DA A 178      -4.140  -0.528 -11.367 
ATOM   3657  C8   DA A 178      -2.804  -0.789 -11.468 
ATOM   3658  N7   DA A 178      -2.261  -0.339 -12.558 
ATOM   3659  C5   DA A 178      -3.315   0.266 -13.229 
ATOM   3660  C6   DA A 178      -3.391   0.938 -14.460 
ATOM   3661  N6   DA A 178      -2.339   1.121 -15.271 
ATOM   3662  N1   DA A 178      -4.594   1.417 -14.831 
ATOM   3663  C2   DA A 178      -5.635   1.232 -14.022 
ATOM   3664  N3   DA A 178      -5.685   0.625 -12.857 
ATOM   3665  C4   DA A 178      -4.469   0.155 -12.509 
ATOM   3666  P    DA A 179      -7.698  -3.516  -8.175 
ATOM   3667  OP1  DA A 179      -8.153  -3.348  -6.776 
ATOM   3668  OP2  DA A 179      -6.838  -4.690  -8.442 
ATOM   3669  O5'  DA A 179      -8.963  -3.544  -9.153 
ATOM   3670  C5'  DA A 179      -9.499  -2.297  -9.636 
ATOM   3671  C4'  DA A 179      -9.810  -2.405 -11.116 
ATOM   3672  O4'  DA A 179      -8.667  -2.064 -11.949 
ATOM   3673  C3'  DA A 179     -10.225  -3.792 -11.608 
ATOM   3674  O3'  DA A 179     -11.223  -3.644 -12.611 
ATOM   3675  C2'  DA A 179      -8.966  -4.365 -12.258 
ATOM   3676  C1'  DA A 179      -8.513  -3.074 -12.934 
ATOM   3677  N9   DA A 179      -7.087  -3.090 -13.362 
ATOM   3678  C8   DA A 179      -6.025  -3.696 -12.754 
ATOM   3679  N7   DA A 179      -4.898  -3.530 -13.374 
ATOM   3680  C5   DA A 179      -5.235  -2.756 -14.476 
ATOM   3681  C6   DA A 179      -4.474  -2.233 -15.535 
ATOM   3682  N6   DA A 179      -3.153  -2.422 -15.660 
ATOM   3683  N1   DA A 179      -5.124  -1.508 -16.465 
ATOM   3684  C2   DA A 179      -6.436  -1.323 -16.335 
ATOM   3685  N3   DA A 179      -7.247  -1.759 -15.395 
ATOM   3686  C4   DA A 179      -6.573  -2.482 -14.478 
ATOM   3687  P    DG A 180     -12.448  -4.674 -12.645 
ATOM   3688  OP1  DG A 180     -13.491  -4.234 -11.692 
ATOM   3689  OP2  DG A 180     -11.942  -6.052 -12.464 
ATOM   3690  O5'  DG A 180     -12.976  -4.488 -14.145 
ATOM   3691  C5'  DG A 180     -12.814  -3.210 -14.788 
ATOM   3692  C4'  DG A 180     -12.332  -3.404 -16.212 
ATOM   3693  O4'  DG A 180     -10.880  -3.467 -16.304 
ATOM   3694  C3'  DG A 180     -12.801  -4.684 -16.904 
ATOM   3695  O3'  DG A 180     -13.050  -4.402 -18.275 
ATOM   3696  C2'  DG A 180     -11.605  -5.633 -16.813 
ATOM   3697  C1'  DG A 180     -10.529  -4.590 -17.098 
ATOM   3698  N9   DG A 180      -9.158  -5.021 -16.709 
ATOM   3699  C8   DG A 180      -8.760  -5.811 -15.653 
ATOM   3700  N7   DG A 180      -7.464  -6.006 -15.590 
ATOM   3701  C5   DG A 180      -6.970  -5.295 -16.683 
ATOM   3702  C6   DG A 180      -5.635  -5.131 -17.137 
ATOM   3703  O6   DG A 180      -4.599  -5.586 -16.661 
ATOM   3704  N1   DG A 180      -5.582  -4.330 -18.286 
ATOM   3705  C2   DG A 180      -6.673  -3.763 -18.913 
ATOM   3706  N2   DG A 180      -6.411  -3.030 -19.999 
ATOM   3707  N3   DG A 180      -7.925  -3.917 -18.486 
ATOM   3708  C4   DG A 180      -7.995  -4.692 -17.372 
ATOM   3709  P    DC A 181     -14.312  -5.079 -18.990 
ATOM   3710  OP1  DC A 181     -15.527  -4.279 -18.714 
ATOM   3711  OP2  DC A 181     -14.381  -6.511 -18.624 
ATOM   3712  O5'  DC A 181     -13.914  -4.938 -20.534 
ATOM   3713  C5'  DC A 181     -13.094  -3.828 -20.945 
ATOM   3714  C4'  DC A 181     -12.023  -4.303 -21.906 
ATOM   3715  O4'  DC A 181     -10.818  -4.747 -21.220 
ATOM   3716  C3'  DC A 181     -12.403  -5.491 -22.790 
ATOM   3717  O3'  DC A 181     -11.819  -5.314 -24.075 
ATOM   3718  C2'  DC A 181     -11.746  -6.697 -22.121 
ATOM   3719  C1'  DC A 181     -10.437  -6.006 -21.755 
ATOM   3720  N1   DC A 181      -9.647  -6.728 -20.719 
ATOM   3721  C2   DC A 181      -8.258  -6.680 -20.810 
ATOM   3722  O2   DC A 181      -7.743  -6.046 -21.737 
ATOM   3723  N3   DC A 181      -7.521  -7.332 -19.875 
ATOM   3724  C4   DC A 181      -8.117  -8.009 -18.884 
ATOM   3725  N4   DC A 181      -7.353  -8.628 -17.998 
ATOM   3726  C5   DC A 181      -9.544  -8.071 -18.773 
ATOM   3727  C6   DC A 181     -10.264  -7.413 -19.717 
ATOM   3728  P    DA A 182     -12.660  -5.721 -25.374 
ATOM   3729  OP1  DA A 182     -13.563  -4.610 -25.749 
ATOM   3730  OP2  DA A 182     -13.304  -7.035 -25.155 
ATOM   3731  O5'  DA A 182     -11.503  -5.867 -26.468 
ATOM   3732  C5'  DA A 182     -10.317  -5.060 -26.342 
ATOM   3733  C4'  DA A 182      -9.085  -5.902 -26.612 
ATOM   3734  O4'  DA A 182      -8.587  -6.559 -25.411 
ATOM   3735  C3'  DA A 182      -9.267  -7.046 -27.609 
ATOM   3736  O3'  DA A 182      -8.082  -7.175 -28.385 
ATOM   3737  C2'  DA A 182      -9.419  -8.295 -26.742 
ATOM   3738  C1'  DA A 182      -8.355  -7.926 -25.713 
ATOM   3739  N9   DA A 182      -8.451  -8.702 -24.445 
ATOM   3740  C8   DA A 182      -9.572  -9.160 -23.814 
ATOM   3741  N7   DA A 182      -9.330  -9.811 -22.719 
ATOM   3742  C5   DA A 182      -7.945  -9.783 -22.614 
ATOM   3743  C6   DA A 182      -7.057 -10.305 -21.659 
ATOM   3744  N6   DA A 182      -7.454 -10.990 -20.576 
ATOM   3745  N1   DA A 182      -5.742 -10.099 -21.857 
ATOM   3746  C2   DA A 182      -5.355  -9.418 -22.935 
ATOM   3747  N3   DA A 182      -6.088  -8.886 -23.889 
ATOM   3748  C4   DA A 182      -7.399  -9.108 -23.666 
ATOM   3749  P    DG A 183      -8.208  -7.500 -29.947 
ATOM   3750  OP1  DG A 183      -8.436  -6.244 -30.697 
ATOM   3751  OP2  DG A 183      -9.209  -8.569 -30.152 
ATOM   3752  O5'  DG A 183      -6.746  -8.063 -30.271 
ATOM   3753  C5'  DG A 183      -5.626  -7.579 -29.506 
ATOM   3754  C4'  DG A 183      -4.724  -8.735 -29.119 
ATOM   3755  O4'  DG A 183      -5.123  -9.354 -27.864 
ATOM   3756  C3'  DG A 183      -4.677  -9.901 -30.106 
ATOM   3757  O3'  DG A 183      -3.353 -10.419 -30.145 
ATOM   3758  C2'  DG A 183      -5.595 -10.961 -29.499 
ATOM   3759  C1'  DG A 183      -5.161 -10.761 -28.051 
ATOM   3760  N9   DG A 183      -6.111 -11.335 -27.056 
ATOM   3761  C8   DG A 183      -7.484 -11.422 -27.113 
ATOM   3762  N7   DG A 183      -8.028 -11.990 -26.064 
ATOM   3763  C5   DG A 183      -6.936 -12.301 -25.253 
ATOM   3764  C6   DG A 183      -6.891 -12.929 -23.982 
ATOM   3765  O6   DG A 183      -7.820 -13.348 -23.297 
ATOM   3766  N1   DG A 183      -5.574 -13.051 -23.517 
ATOM   3767  C2   DG A 183      -4.449 -12.620 -24.192 
ATOM   3768  N2   DG A 183      -3.281 -12.828 -23.577 
ATOM   3769  N3   DG A 183      -4.491 -12.030 -25.384 
ATOM   3770  C4   DG A 183      -5.762 -11.905 -25.851 
ATOM   3771  P    DA A 184      -2.739 -10.878 -31.549 
ATOM   3772  OP1  DA A 184      -2.185  -9.702 -32.257 
ATOM   3773  OP2  DA A 184      -3.742 -11.671 -32.294 
ATOM   3774  O5'  DA A 184      -1.545 -11.832 -31.075 
ATOM   3775  C5'  DA A 184      -0.897 -11.568 -29.817 
ATOM   3776  C4'  DA A 184      -0.690 -12.864 -29.059 
ATOM   3777  O4'  DA A 184      -1.834 -13.211 -28.227 
ATOM   3778  C3'  DA A 184      -0.466 -14.109 -29.917 
ATOM   3779  O3'  DA A 184       0.481 -14.950 -29.271 
ATOM   3780  C2'  DA A 184      -1.821 -14.819 -29.928 
ATOM   3781  C1'  DA A 184      -2.160 -14.572 -28.461 
ATOM   3782  N9   DA A 184      -3.602 -14.764 -28.140 
ATOM   3783  C8   DA A 184      -4.689 -14.497 -28.924 
ATOM   3784  N7   DA A 184      -5.823 -14.774 -28.359 
ATOM   3785  C5   DA A 184      -5.466 -15.260 -27.109 
ATOM   3786  C6   DA A 184      -6.222 -15.729 -26.023 
ATOM   3787  N6   DA A 184      -7.562 -15.787 -26.024 
ATOM   3788  N1   DA A 184      -5.550 -16.139 -24.931 
ATOM   3789  C2   DA A 184      -4.220 -16.078 -24.936 
ATOM   3790  N3   DA A 184      -3.410 -15.662 -25.884 
ATOM   3791  C4   DA A 184      -4.107 -15.258 -26.966 
ATOM   3792  P    DA A 185       1.574 -15.712 -30.158 
ATOM   3793  OP1  DA A 185       2.716 -14.807 -30.422 
ATOM   3794  OP2  DA A 185       0.924 -16.300 -31.350 
ATOM   3795  O5'  DA A 185       2.031 -16.879 -29.164 
ATOM   3796  C5'  DA A 185       1.978 -16.646 -27.744 
ATOM   3797  C4'  DA A 185       1.394 -17.856 -27.042 
ATOM   3798  O4'  DA A 185      -0.058 -17.798 -26.953 
ATOM   3799  C3'  DA A 185       1.670 -19.206 -27.702 
ATOM   3800  O3'  DA A 185       1.869 -20.183 -26.686 
ATOM   3801  C2'  DA A 185       0.381 -19.541 -28.452 
ATOM   3802  C1'  DA A 185      -0.583 -19.047 -27.376 
ATOM   3803  N9   DA A 185      -1.968 -18.823 -27.872 
ATOM   3804  C8   DA A 185      -2.370 -18.378 -29.100 
ATOM   3805  N7   DA A 185      -3.657 -18.287 -29.229 
ATOM   3806  C5   DA A 185      -4.148 -18.701 -27.999 
ATOM   3807  C6   DA A 185      -5.452 -18.831 -27.494 
ATOM   3808  N6   DA A 185      -6.553 -18.543 -28.204 
ATOM   3809  N1   DA A 185      -5.585 -19.271 -26.230 
ATOM   3810  C2   DA A 185      -4.490 -19.556 -25.529 
ATOM   3811  N3   DA A 185      -3.227 -19.474 -25.892 
ATOM   3812  C4   DA A 185      -3.122 -19.032 -27.161 
ATOM   3813  P    DC A 186       3.000 -21.297 -26.892 
ATOM   3814  OP1  DC A 186       4.313 -20.753 -26.478 
ATOM   3815  OP2  DC A 186       2.925 -21.832 -28.269 
ATOM   3816  O5'  DC A 186       2.530 -22.420 -25.853 
ATOM   3817  C5'  DC A 186       1.821 -22.019 -24.666 
ATOM   3818  C4'  DC A 186       0.647 -22.948 -24.425 
ATOM   3819  O4'  DC A 186      -0.558 -22.509 -25.114 
ATOM   3820  C3'  DC A 186       0.834 -24.391 -24.893 
ATOM   3821  O3'  DC A 186       0.199 -25.262 -23.965 
ATOM   3822  C2'  DC A 186       0.085 -24.467 -26.223 
ATOM   3823  C1'  DC A 186      -1.113 -23.622 -25.799 
ATOM   3824  N1   DC A 186      -1.918 -23.107 -26.942 
ATOM   3825  C2   DC A 186      -3.295 -22.994 -26.767 
ATOM   3826  O2   DC A 186      -3.787 -23.321 -25.682 
ATOM   3827  N3   DC A 186      -4.046 -22.528 -27.798 
ATOM   3828  C4   DC A 186      -3.474 -22.184 -28.959 
ATOM   3829  N4   DC A 186      -4.250 -21.735 -29.933 
ATOM   3830  C5   DC A 186      -2.060 -22.294 -29.159 
ATOM   3831  C6   DC A 186      -1.326 -22.762 -28.118 
ATOM   3832  P    DA A 187       0.910 -26.645 -23.587 
ATOM   3833  OP1  DA A 187       1.912 -26.413 -22.522 
ATOM   3834  OP2  DA A 187       1.410 -27.298 -24.817 
ATOM   3835  O5'  DA A 187      -0.319 -27.482 -22.997 
ATOM   3836  C5'  DA A 187      -1.395 -26.778 -22.348 
ATOM   3837  C4'  DA A 187      -2.728 -27.340 -22.799 
ATOM   3838  O4'  DA A 187      -3.227 -26.688 -24.002 
ATOM   3839  C3'  DA A 187      -2.738 -28.827 -23.154 
ATOM   3840  O3'  DA A 187      -3.974 -29.392 -22.736 
ATOM   3841  C2'  DA A 187      -2.681 -28.860 -24.681 
ATOM   3842  C1'  DA A 187      -3.633 -27.693 -24.919 
ATOM   3843  N9   DA A 187      -3.552 -27.124 -26.294 
ATOM   3844  C8   DA A 187      -2.455 -27.006 -27.099 
ATOM   3845  N7   DA A 187      -2.706 -26.465 -28.251 
ATOM   3846  C5   DA A 187      -4.069 -26.205 -28.208 
ATOM   3847  C6   DA A 187      -4.952 -25.629 -29.137 
ATOM   3848  N6   DA A 187      -4.575 -25.192 -30.346 
ATOM   3849  N1   DA A 187      -6.245 -25.520 -28.775 
ATOM   3850  C2   DA A 187      -6.615 -25.956 -27.571 
ATOM   3851  N3   DA A 187      -5.884 -26.507 -26.627 
ATOM   3852  C4   DA A 187      -4.595 -26.605 -27.014 
ATOM   3853  P    DG A 188      -3.979 -30.858 -22.093 
ATOM   3854  OP1  DG A 188      -3.654 -30.770 -20.652 
ATOM   3855  OP2  DG A 188      -3.123 -31.755 -22.899 
ATOM   3856  O5'  DG A 188      -5.514 -31.276 -22.274 
ATOM   3857  C5'  DG A 188      -6.524 -30.250 -22.262 
ATOM   3858  C4'  DG A 188      -7.528 -30.498 -23.371 
ATOM   3859  O4'  DG A 188      -7.129 -29.883 -24.630 
ATOM   3860  C3'  DG A 188      -7.768 -31.963 -23.735 
ATOM   3861  O3'  DG A 188      -9.142 -32.139 -24.055 
ATOM   3862  C2'  DG A 188      -6.942 -32.186 -25.003 
ATOM   3863  C1'  DG A 188      -7.265 -30.848 -25.662 
ATOM   3864  N9   DG A 188      -6.330 -30.483 -26.762 
ATOM   3865  C8   DG A 188      -4.981 -30.737 -26.882 
ATOM   3866  N7   DG A 188      -4.446 -30.277 -27.986 
ATOM   3867  C5   DG A 188      -5.517 -29.674 -28.646 
ATOM   3868  C6   DG A 188      -5.558 -29.002 -29.894 
ATOM   3869  O6   DG A 188      -4.645 -28.795 -30.688 
ATOM   3870  N1   DG A 188      -6.850 -28.543 -30.186 
ATOM   3871  C2   DG A 188      -7.957 -28.712 -29.377 
ATOM   3872  N2   DG A 188      -9.102 -28.200 -29.835 
ATOM   3873  N3   DG A 188      -7.916 -29.343 -28.205 
ATOM   3874  C4   DG A 188      -6.671 -29.795 -27.908 
ATOM   3875  P    DA A 189      -9.887 -33.470 -23.569 
ATOM   3876  OP1  DA A 189     -10.343 -33.303 -22.171 
ATOM   3877  OP2  DA A 189      -9.027 -34.644 -23.837 
ATOM   3878  O5'  DA A 189     -11.153 -33.498 -24.548 
ATOM   3879  C5'  DA A 189     -11.689 -32.252 -25.031 
ATOM   3880  C4'  DA A 189     -12.000 -32.360 -26.510 
ATOM   3881  O4'  DA A 189     -10.857 -32.018 -27.344 
ATOM   3882  C3'  DA A 189     -12.415 -33.746 -27.003 
ATOM   3883  O3'  DA A 189     -13.413 -33.598 -28.006 
ATOM   3884  C2'  DA A 189     -11.155 -34.319 -27.653 
ATOM   3885  C1'  DA A 189     -10.703 -33.029 -28.329 
ATOM   3886  N9   DA A 189      -9.277 -33.045 -28.757 
ATOM   3887  C8   DA A 189      -8.215 -33.650 -28.148 
ATOM   3888  N7   DA A 189      -7.088 -33.484 -28.769 
ATOM   3889  C5   DA A 189      -7.425 -32.710 -29.871 
ATOM   3890  C6   DA A 189      -6.664 -32.188 -30.930 
ATOM   3891  N6   DA A 189      -5.343 -32.377 -31.055 
ATOM   3892  N1   DA A 189      -7.314 -31.462 -31.860 
ATOM   3893  C2   DA A 189      -8.626 -31.277 -31.729 
ATOM   3894  N3   DA A 189      -9.437 -31.713 -30.790 
ATOM   3895  C4   DA A 189      -8.763 -32.437 -29.873 
ATOM   3896  P    DG A 190     -14.638 -34.628 -28.040 
ATOM   3897  OP1  DG A 190     -15.681 -34.189 -27.087 
ATOM   3898  OP2  DG A 190     -14.132 -36.006 -27.859 
ATOM   3899  O5'  DG A 190     -15.166 -34.442 -29.539 
ATOM   3900  C5'  DG A 190     -15.004 -33.164 -30.183 
ATOM   3901  C4'  DG A 190     -14.522 -33.359 -31.607 
ATOM   3902  O4'  DG A 190     -13.070 -33.421 -31.698 
ATOM   3903  C3'  DG A 190     -14.991 -34.639 -32.299 
ATOM   3904  O3'  DG A 190     -15.240 -34.356 -33.670 
ATOM   3905  C2'  DG A 190     -13.795 -35.588 -32.208 
ATOM   3906  C1'  DG A 190     -12.719 -34.544 -32.493 
ATOM   3907  N9   DG A 190     -11.348 -34.976 -32.104 
ATOM   3908  C8   DG A 190     -10.949 -35.766 -31.047 
ATOM   3909  N7   DG A 190      -9.654 -35.960 -30.985 
ATOM   3910  C5   DG A 190      -9.160 -35.250 -32.077 
ATOM   3911  C6   DG A 190      -7.825 -35.085 -32.532 
ATOM   3912  O6   DG A 190      -6.789 -35.540 -32.056 
ATOM   3913  N1   DG A 190      -7.771 -34.285 -33.681 
ATOM   3914  C2   DG A 190      -8.863 -33.717 -34.308 
ATOM   3915  N2   DG A 190      -8.601 -32.985 -35.394 
ATOM   3916  N3   DG A 190     -10.115 -33.871 -33.881 
ATOM   3917  C4   DG A 190     -10.185 -34.646 -32.767 
ATOM   3918  P    DT A 191     -16.502 -35.034 -34.385 
ATOM   3919  OP1  DT A 191     -17.717 -34.234 -34.109 
ATOM   3920  OP2  DT A 191     -16.571 -36.465 -34.018 
ATOM   3921  O5'  DT A 191     -16.104 -34.892 -35.928 
ATOM   3922  C5'  DT A 191     -15.284 -33.782 -36.339 
ATOM   3923  C4'  DT A 191     -14.213 -34.257 -37.301 
ATOM   3924  O4'  DT A 191     -13.008 -34.702 -36.615 
ATOM   3925  C3'  DT A 191     -14.593 -35.445 -38.185 
ATOM   3926  O3'  DT A 191     -14.009 -35.268 -39.470 
ATOM   3927  C2'  DT A 191     -13.936 -36.652 -37.516 
ATOM   3928  C1'  DT A 191     -12.627 -35.960 -37.150 
ATOM   3929  N1   DT A 191     -11.837 -36.682 -36.113 
ATOM   3930  C2   DT A 191     -10.468 -36.625 -36.217 
ATOM   3931  O2   DT A 191      -9.895 -36.019 -37.106 
ATOM   3932  N3   DT A 191      -9.769 -37.307 -35.239 
ATOM   3933  C4   DT A 191     -10.314 -38.023 -34.193 
ATOM   3934  O4   DT A 191      -9.586 -38.593 -33.378 
ATOM   3935  C5   DT A 191     -11.758 -38.025 -34.168 
ATOM   3936  C7   DT A 191     -12.432 -38.781 -33.061 
ATOM   3937  C6   DT A 191     -12.462 -37.371 -35.106 
ATOM   3938  P    DG A 192     -14.850 -35.676 -40.769 
ATOM   3939  OP1  DG A 192     -15.753 -34.564 -41.144 
ATOM   3940  OP2  DG A 192     -15.494 -36.990 -40.550 
ATOM   3941  O5'  DG A 192     -13.693 -35.821 -41.863 
ATOM   3942  C5'  DG A 192     -12.507 -35.014 -41.736 
ATOM   3943  C4'  DG A 192     -11.275 -35.857 -42.007 
ATOM   3944  O4'  DG A 192     -10.777 -36.513 -40.806 
ATOM   3945  C3'  DG A 192     -11.457 -37.001 -43.004 
ATOM   3946  O3'  DG A 192     -10.272 -37.129 -43.779 
ATOM   3947  C2'  DG A 192     -11.609 -38.250 -42.137 
ATOM   3948  C1'  DG A 192     -10.545 -37.881 -41.108 
ATOM   3949  N9   DG A 192     -10.641 -38.657 -39.840 
ATOM   3950  C8   DG A 192     -11.761 -39.127 -39.190 
ATOM   3951  N7   DG A 192     -11.502 -39.781 -38.085 
ATOM   3952  C5   DG A 192     -10.111 -39.744 -37.996 
ATOM   3953  C6   DG A 192      -9.242 -40.284 -37.013 
ATOM   3954  O6   DG A 192      -9.527 -40.918 -36.000 
ATOM   3955  N1   DG A 192      -7.899 -40.015 -37.312 
ATOM   3956  C2   DG A 192      -7.455 -39.314 -38.416 
ATOM   3957  N2   DG A 192      -6.132 -39.163 -38.521 
ATOM   3958  N3   DG A 192      -8.270 -38.807 -39.338 
ATOM   3959  C4   DG A 192      -9.576 -39.060 -39.063 
ATOM   3960  P    DA A 193     -10.397 -37.454 -45.341 
ATOM   3961  OP1  DA A 193     -10.626 -36.199 -46.092 
ATOM   3962  OP2  DA A 193     -11.399 -38.524 -45.547 
ATOM   3963  O5'  DA A 193      -8.936 -38.017 -45.666 
ATOM   3964  C5'  DA A 193      -7.815 -37.534 -44.901 
ATOM   3965  C4'  DA A 193      -6.914 -38.689 -44.514 
ATOM   3966  O4'  DA A 193      -7.313 -39.309 -43.259 
ATOM   3967  C3'  DA A 193      -6.867 -39.855 -45.501 
ATOM   3968  O3'  DA A 193      -5.543 -40.373 -45.539 
ATOM   3969  C2'  DA A 193      -7.785 -40.915 -44.894 
ATOM   3970  C1'  DA A 193      -7.351 -40.715 -43.445 
ATOM   3971  N9   DA A 193      -8.301 -41.289 -42.451 
ATOM   3972  C8   DA A 193      -9.662 -41.367 -42.524 
ATOM   3973  N7   DA A 193     -10.211 -41.927 -41.492 
ATOM   3974  C5   DA A 193      -9.138 -42.245 -40.672 
ATOM   3975  C6   DA A 193      -9.058 -42.863 -39.413 
ATOM   3976  N6   DA A 193     -10.128 -43.293 -38.730 
ATOM   3977  N1   DA A 193      -7.832 -43.026 -38.881 
ATOM   3978  C2   DA A 193      -6.772 -42.597 -39.564 
ATOM   3979  N3   DA A 193      -6.724 -42.009 -40.739 
ATOM   3980  C4   DA A 193      -7.963 -41.858 -41.251 
ATOM   3981  P    DT A 194      -4.928 -40.833 -46.944 
ATOM   3982  OP1  DT A 194      -4.375 -39.657 -47.652 
ATOM   3983  OP2  DT A 194      -5.932 -41.625 -47.689 
ATOM   3984  O5'  DT A 194      -3.735 -41.787 -46.470 
ATOM   3985  C5'  DT A 194      -3.087 -41.522 -45.212 
ATOM   3986  C4'  DT A 194      -2.880 -42.818 -44.454 
ATOM   3987  O4'  DT A 194      -4.024 -43.165 -43.622 
ATOM   3988  C3'  DT A 194      -2.656 -44.063 -45.312 
ATOM   3989  O3'  DT A 194      -1.709 -44.905 -44.666 
ATOM   3990  C2'  DT A 194      -4.011 -44.773 -45.322 
ATOM   3991  C1'  DT A 194      -4.350 -44.527 -43.856 
ATOM   3992  N1   DT A 194      -5.792 -44.718 -43.535 
ATOM   3993  C2   DT A 194      -6.095 -45.229 -42.296 
ATOM   3994  O2   DT A 194      -5.244 -45.522 -41.474 
ATOM   3995  N3   DT A 194      -7.442 -45.393 -42.034 
ATOM   3996  C4   DT A 194      -8.484 -45.095 -42.889 
ATOM   3997  O4   DT A 194      -9.651 -45.286 -42.542 
ATOM   3998  C5   DT A 194      -8.067 -44.565 -44.165 
ATOM   3999  C7   DT A 194      -9.138 -44.214 -45.155 
ATOM   4000  C6   DT A 194      -6.764 -44.395 -44.445 
ATOM   4001  P    DG A 195      -0.616 -45.666 -45.553 
ATOM   4002  OP1  DG A 195       0.526 -44.761 -45.816 
ATOM   4003  OP2  DG A 195      -1.266 -46.254 -46.744 
ATOM   4004  O5'  DG A 195      -0.159 -46.833 -44.559 
ATOM   4005  C5'  DG A 195      -0.212 -46.600 -43.139 
ATOM   4006  C4'  DG A 195      -0.796 -47.810 -42.436 
ATOM   4007  O4'  DG A 195      -2.248 -47.753 -42.348 
ATOM   4008  C3'  DG A 195      -0.520 -49.161 -43.097 
ATOM   4009  O3'  DG A 195      -0.321 -50.137 -42.081 
ATOM   4010  C2'  DG A 195      -1.809 -49.496 -43.846 
ATOM   4011  C1'  DG A 195      -2.773 -49.002 -42.771 
ATOM   4012  N9   DG A 195      -4.158 -48.778 -43.267 
ATOM   4013  C8   DG A 195      -4.581 -48.331 -44.499 
ATOM   4014  N7   DG A 195      -5.884 -48.242 -44.618 
ATOM   4015  C5   DG A 195      -6.358 -48.661 -43.375 
ATOM   4016  C6   DG A 195      -7.689 -48.781 -42.898 
ATOM   4017  O6   DG A 195      -8.742 -48.538 -43.483 
ATOM   4018  N1   DG A 195      -7.719 -49.245 -41.575 
ATOM   4019  C2   DG A 195      -6.608 -49.552 -40.814 
ATOM   4020  N2   DG A 195      -6.848 -49.979 -39.572 
ATOM   4021  N3   DG A 195      -5.360 -49.438 -41.263 
ATOM   4022  C4   DG A 195      -5.314 -48.991 -42.544 
ATOM   4023  P    DA A 196       0.810 -51.251 -42.287 
ATOM   4024  OP1  DA A 196       2.123 -50.707 -41.873 
ATOM   4025  OP2  DA A 196       0.735 -51.786 -43.664 
ATOM   4026  O5'  DA A 196       0.340 -52.374 -41.248 
ATOM   4027  C5'  DA A 196      -0.369 -51.973 -40.061 
ATOM   4028  C4'  DA A 196      -1.543 -52.903 -39.820 
ATOM   4029  O4'  DA A 196      -2.748 -52.464 -40.509 
ATOM   4030  C3'  DA A 196      -1.356 -54.345 -40.288 
ATOM   4031  O3'  DA A 196      -1.990 -55.217 -39.360 
ATOM   4032  C2'  DA A 196      -2.105 -54.422 -41.618 
ATOM   4033  C1'  DA A 196      -3.303 -53.576 -41.194 
ATOM   4034  N9   DA A 196      -4.108 -53.062 -42.337 
ATOM   4035  C8   DA A 196      -3.675 -52.674 -43.572 
ATOM   4036  N7   DA A 196      -4.624 -52.270 -44.358 
ATOM   4037  C5   DA A 196      -5.772 -52.399 -43.589 
ATOM   4038  C6   DA A 196      -7.125 -52.131 -43.854 
ATOM   4039  N6   DA A 196      -7.569 -51.653 -45.025 
ATOM   4040  N1   DA A 196      -8.009 -52.372 -42.868 
ATOM   4041  C2   DA A 196      -7.562 -52.847 -41.706 
ATOM   4042  N3   DA A 196      -6.331 -53.134 -41.345 
ATOM   4043  C4   DA A 196      -5.466 -52.884 -42.350 
ATOM   4044  P    DA A 197      -1.280 -56.600 -38.982 
ATOM   4045  OP1  DA A 197      -0.278 -56.367 -37.917 
ATOM   4046  OP2  DA A 197      -0.780 -57.252 -40.212 
ATOM   4047  O5'  DA A 197      -2.509 -57.436 -38.392 
ATOM   4048  C5'  DA A 197      -3.585 -56.732 -37.743 
ATOM   4049  C4'  DA A 197      -4.918 -57.294 -38.194 
ATOM   4050  O4'  DA A 197      -5.417 -56.643 -39.397 
ATOM   4051  C3'  DA A 197      -4.928 -58.781 -38.549 
ATOM   4052  O3'  DA A 197      -6.164 -59.346 -38.131 
ATOM   4053  C2'  DA A 197      -4.871 -58.815 -40.076 
ATOM   4054  C1'  DA A 197      -5.823 -57.647 -40.314 
ATOM   4055  N9   DA A 197      -5.742 -57.078 -41.688 
ATOM   4056  C8   DA A 197      -4.645 -56.960 -42.494 
ATOM   4057  N7   DA A 197      -4.896 -56.419 -43.646 
ATOM   4058  C5   DA A 197      -6.259 -56.159 -43.603 
ATOM   4059  C6   DA A 197      -7.142 -55.584 -44.531 
ATOM   4060  N6   DA A 197      -6.765 -55.147 -45.740 
ATOM   4061  N1   DA A 197      -8.435 -55.475 -44.170 
ATOM   4062  C2   DA A 197      -8.805 -55.911 -42.966 
ATOM   4063  N3   DA A 197      -8.074 -56.462 -42.022 
ATOM   4064  C4   DA A 197      -6.785 -56.560 -42.409 
ATOM   4065  P    DC A 198      -6.169 -60.813 -37.488 
ATOM   4066  OP1  DC A 198      -5.844 -60.724 -36.047 
ATOM   4067  OP2  DC A 198      -5.312 -61.710 -38.294 
ATOM   4068  O5'  DC A 198      -7.704 -61.231 -37.668 
ATOM   4069  C5'  DC A 198      -8.714 -60.204 -37.657 
ATOM   4070  C4'  DC A 198      -9.718 -60.452 -38.765 
ATOM   4071  O4'  DC A 198      -9.319 -59.838 -40.024 
ATOM   4072  C3'  DC A 198      -9.958 -61.917 -39.130 
ATOM   4073  O3'  DC A 198     -11.332 -62.093 -39.450 
ATOM   4074  C2'  DC A 198      -9.132 -62.141 -40.397 
ATOM   4075  C1'  DC A 198      -9.454 -60.803 -41.056 
ATOM   4076  N1   DC A 198      -8.520 -60.437 -42.157 
ATOM   4077  C2   DC A 198      -9.040 -59.738 -43.244 
ATOM   4078  O2   DC A 198     -10.243 -59.452 -43.250 
ATOM   4079  N3   DC A 198      -8.205 -59.396 -44.259 
ATOM   4080  C4   DC A 198      -6.907 -59.724 -44.215 
ATOM   4081  N4   DC A 198      -6.134 -59.367 -45.229 
ATOM   4082  C5   DC A 198      -6.353 -60.444 -43.106 
ATOM   4083  C6   DC A 198      -7.204 -60.777 -42.103 
ATOM   4084  P    DA A 199     -12.077 -63.425 -38.964 
ATOM   4085  OP1  DA A 199     -12.532 -63.257 -37.566 
ATOM   4086  OP2  DA A 199     -11.217 -64.599 -39.231 
ATOM   4087  O5'  DA A 199     -13.343 -63.452 -39.943 
ATOM   4088  C5'  DA A 199     -13.879 -62.206 -40.426 
ATOM   4089  C4'  DA A 199     -14.190 -62.314 -41.905 
ATOM   4090  O4'  DA A 199     -13.046 -61.973 -42.739 
ATOM   4091  C3'  DA A 199     -14.605 -63.700 -42.398 
ATOM   4092  O3'  DA A 199     -15.603 -63.553 -43.401 
ATOM   4093  C2'  DA A 199     -13.345 -64.273 -43.048 
ATOM   4094  C1'  DA A 199     -12.893 -62.983 -43.724 
ATOM   4095  N9   DA A 199     -11.467 -62.999 -44.152 
ATOM   4096  C8   DA A 199     -10.405 -63.605 -43.543 
ATOM   4097  N7   DA A 199      -9.278 -63.438 -44.163 
ATOM   4098  C5   DA A 199      -9.615 -62.665 -45.266 
ATOM   4099  C6   DA A 199      -8.854 -62.142 -46.325 
ATOM   4100  N6   DA A 199      -7.533 -62.331 -46.450 
ATOM   4101  N1   DA A 199      -9.504 -61.416 -47.254 
ATOM   4102  C2   DA A 199     -10.816 -61.232 -47.124 
ATOM   4103  N3   DA A 199     -11.627 -61.668 -46.185 
ATOM   4104  C4   DA A 199     -10.953 -62.391 -45.267 
ATOM   4105  P    DA A 200     -16.828 -64.582 -43.435 
ATOM   4106  OP1  DA A 200     -17.871 -64.143 -42.481 
ATOM   4107  OP2  DA A 200     -16.322 -65.961 -43.254 
ATOM   4108  O5'  DA A 200     -17.356 -64.396 -44.934 
ATOM   4109  C5'  DA A 200     -17.194 -63.118 -45.578 
ATOM   4110  C4'  DA A 200     -16.712 -63.313 -47.002 
ATOM   4111  O4'  DA A 200     -15.260 -63.376 -47.093 
ATOM   4112  C3'  DA A 200     -17.180 -64.593 -47.694 
ATOM   4113  O3'  DA A 200     -17.430 -64.311 -49.065 
ATOM   4114  C2'  DA A 200     -15.985 -65.542 -47.602 
ATOM   4115  C1'  DA A 200     -14.909 -64.498 -47.888 
ATOM   4116  N9   DA A 200     -13.538 -64.930 -47.499 
ATOM   4117  C8   DA A 200     -13.162 -65.714 -46.446 
ATOM   4118  N7   DA A 200     -11.883 -65.915 -46.372 
ATOM   4119  C5   DA A 200     -11.370 -65.214 -47.455 
ATOM   4120  C6   DA A 200     -10.062 -65.030 -47.932 
ATOM   4121  N6   DA A 200      -8.980 -65.565 -47.350 
ATOM   4122  N1   DA A 200      -9.905 -64.274 -49.035 
ATOM   4123  C2   DA A 200     -10.984 -63.745 -49.610 
ATOM   4124  N3   DA A 200     -12.247 -63.846 -49.257 
ATOM   4125  C4   DA A 200     -12.377 -64.608 -48.151 
ATOM   4126  P    DC A 201     -18.692 -64.988 -49.779 
ATOM   4127  OP1  DC A 201     -19.907 -64.188 -49.504 
ATOM   4128  OP2  DC A 201     -18.760 -66.420 -49.413 
ATOM   4129  O5'  DC A 201     -18.294 -64.847 -51.323 
ATOM   4130  C5'  DC A 201     -17.474 -63.737 -51.734 
ATOM   4131  C4'  DC A 201     -16.403 -64.212 -52.696 
ATOM   4132  O4'  DC A 201     -15.198 -64.656 -52.010 
ATOM   4133  C3'  DC A 201     -16.783 -65.400 -53.580 
ATOM   4134  O3'  DC A 201     -16.198 -65.222 -54.865 
ATOM   4135  C2'  DC A 201     -16.126 -66.606 -52.911 
ATOM   4136  C1'  DC A 201     -14.817 -65.914 -52.544 
ATOM   4137  N1   DC A 201     -14.027 -66.637 -51.508 
ATOM   4138  C2   DC A 201     -12.638 -66.589 -51.599 
ATOM   4139  O2   DC A 201     -12.123 -65.955 -52.527 
ATOM   4140  N3   DC A 201     -11.901 -67.241 -50.665 
ATOM   4141  C4   DC A 201     -12.497 -67.917 -49.674 
ATOM   4142  N4   DC A 201     -11.733 -68.537 -48.788 
ATOM   4143  C5   DC A 201     -13.924 -67.980 -49.563 
ATOM   4144  C6   DC A 201     -14.644 -67.322 -50.506 
ATOM   4145  P    DT A 202     -17.040 -65.630 -56.164 
ATOM   4146  OP1  DT A 202     -17.943 -64.519 -56.539 
ATOM   4147  OP2  DT A 202     -17.684 -66.944 -55.945 
ATOM   4148  O5'  DT A 202     -15.883 -65.776 -57.258 
ATOM   4149  C5'  DT A 202     -14.697 -64.969 -57.131 
ATOM   4150  C4'  DT A 202     -13.465 -65.811 -57.402 
ATOM   4151  O4'  DT A 202     -12.967 -66.468 -56.201 
ATOM   4152  C3'  DT A 202     -13.647 -66.955 -58.399 
ATOM   4153  O3'  DT A 202     -12.462 -67.084 -59.174 
ATOM   4154  C2'  DT A 202     -13.799 -68.204 -57.532 
ATOM   4155  C1'  DT A 202     -12.734 -67.835 -56.503 
ATOM   4156  N1   DT A 202     -12.831 -68.611 -55.235 
ATOM   4157  C2   DT A 202     -11.652 -68.920 -54.600 
ATOM   4158  O2   DT A 202     -10.561 -68.588 -55.028 
ATOM   4159  N3   DT A 202     -11.782 -69.642 -53.428 
ATOM   4160  C4   DT A 202     -12.963 -70.067 -52.855 
ATOM   4161  O4   DT A 202     -12.953 -70.707 -51.801 
ATOM   4162  C5   DT A 202     -14.145 -69.695 -53.596 
ATOM   4163  C7   DT A 202     -15.473 -70.120 -53.040 
ATOM   4164  C6   DT A 202     -14.049 -68.995 -54.737 
ATOM   4165  P    DT A 203     -12.587 -67.409 -60.736 
ATOM   4166  OP1  DT A 203     -12.815 -66.153 -61.487 
ATOM   4167  OP2  DT A 203     -13.589 -68.478 -60.942 
ATOM   4168  O5'  DT A 203     -11.126 -67.972 -61.060 
ATOM   4169  C5'  DT A 203     -10.005 -67.488 -60.296 
ATOM   4170  C4'  DT A 203      -9.104 -68.644 -59.909 
ATOM   4171  O4'  DT A 203      -9.503 -69.263 -58.653 
ATOM   4172  C3'  DT A 203      -9.057 -69.810 -60.896 
ATOM   4173  O3'  DT A 203      -7.732 -70.327 -60.934 
ATOM   4174  C2'  DT A 203      -9.975 -70.870 -60.288 
ATOM   4175  C1'  DT A 203      -9.541 -70.670 -58.840 
ATOM   4176  N1   DT A 203     -10.491 -71.243 -57.846 
ATOM   4177  C2   DT A 203      -9.951 -71.770 -56.697 
ATOM   4178  O2   DT A 203      -8.752 -71.782 -56.471 
ATOM   4179  N3   DT A 203     -10.860 -72.293 -55.799 
ATOM   4180  C4   DT A 203     -12.232 -72.332 -55.952 
ATOM   4181  O4   DT A 203     -12.946 -72.827 -55.078 
ATOM   4182  C5   DT A 203     -12.703 -71.756 -57.189 
ATOM   4183  C7   DT A 203     -14.183 -71.758 -57.435 
ATOM   4184  C6   DT A 203     -11.840 -71.241 -58.080 
ATOM   4185  P    DC A 204      -7.118 -70.787 -62.339 
ATOM   4186  OP1  DC A 204      -6.565 -69.611 -63.047 
ATOM   4187  OP2  DC A 204      -8.122 -71.580 -63.084 
ATOM   4188  O5'  DC A 204      -5.925 -71.741 -61.865 
ATOM   4189  C5'  DC A 204      -5.277 -71.476 -60.607 
ATOM   4190  C4'  DC A 204      -5.070 -72.772 -59.849 
ATOM   4191  O4'  DC A 204      -6.214 -73.120 -59.017 
ATOM   4192  C3'  DC A 204      -4.846 -74.017 -60.707 
ATOM   4193  O3'  DC A 204      -3.899 -74.859 -60.061 
ATOM   4194  C2'  DC A 204      -6.201 -74.728 -60.717 
ATOM   4195  C1'  DC A 204      -6.540 -74.481 -59.251 
ATOM   4196  N1   DC A 204      -7.982 -74.672 -58.929 
ATOM   4197  C2   DC A 204      -8.305 -75.190 -57.678 
ATOM   4198  O2   DC A 204      -7.392 -75.465 -56.892 
ATOM   4199  N3   DC A 204      -9.614 -75.372 -57.366 
ATOM   4200  C4   DC A 204     -10.575 -75.061 -58.245 
ATOM   4201  N4   DC A 204     -11.837 -75.257 -57.894 
ATOM   4202  C5   DC A 204     -10.264 -74.528 -59.539 
ATOM   4203  C6   DC A 204      -8.950 -74.354 -59.831 
ATOM   4204  P    DA A 205      -2.806 -75.620 -60.948 
ATOM   4205  OP1  DA A 205      -1.664 -74.715 -61.211 
ATOM   4206  OP2  DA A 205      -3.455 -76.209 -62.139 
ATOM   4207  O5'  DA A 205      -2.349 -76.788 -59.953 
ATOM   4208  C5'  DA A 205      -2.401 -76.555 -58.533 
ATOM   4209  C4'  DA A 205      -2.986 -77.764 -57.831 
ATOM   4210  O4'  DA A 205      -4.438 -77.707 -57.743 
ATOM   4211  C3'  DA A 205      -2.710 -79.115 -58.491 
ATOM   4212  O3'  DA A 205      -2.511 -80.092 -57.476 
ATOM   4213  C2'  DA A 205      -3.999 -79.450 -59.241 
ATOM   4214  C1'  DA A 205      -4.962 -78.956 -58.166 
ATOM   4215  N9   DA A 205      -6.348 -78.732 -58.662 
ATOM   4216  C8   DA A 205      -6.750 -78.287 -59.889 
ATOM   4217  N7   DA A 205      -8.037 -78.196 -60.019 
ATOM   4218  C5   DA A 205      -8.527 -78.610 -58.788 
ATOM   4219  C6   DA A 205      -9.832 -78.740 -58.284 
ATOM   4220  N6   DA A 205     -10.933 -78.452 -58.994 
ATOM   4221  N1   DA A 205      -9.965 -79.180 -57.019 
ATOM   4222  C2   DA A 205      -8.870 -79.464 -56.319 
ATOM   4223  N3   DA A 205      -7.607 -79.383 -56.681 
ATOM   4224  C4   DA A 205      -7.502 -78.941 -57.951 
ATOM   4225  P    DT A 206      -1.380 -81.206 -57.682 
ATOM   4226  OP1  DT A 206      -0.067 -80.661 -57.268 
ATOM   4227  OP2  DT A 206      -1.455 -81.741 -59.059 
ATOM   4228  O5'  DT A 206      -1.850 -82.328 -56.643 
ATOM   4229  C5'  DT A 206      -2.559 -81.928 -55.456 
ATOM   4230  C4'  DT A 206      -3.733 -82.857 -55.215 
ATOM   4231  O4'  DT A 206      -4.938 -82.418 -55.904 
ATOM   4232  C3'  DT A 206      -3.546 -84.300 -55.683 
ATOM   4233  O3'  DT A 206      -4.180 -85.171 -54.755 
ATOM   4234  C2'  DT A 206      -4.295 -84.376 -57.013 
ATOM   4235  C1'  DT A 206      -5.493 -83.531 -56.589 
ATOM   4236  N1   DT A 206      -6.298 -83.016 -57.732 
ATOM   4237  C2   DT A 206      -7.654 -82.910 -57.544 
ATOM   4238  O2   DT A 206      -8.205 -83.215 -56.500 
ATOM   4239  N3   DT A 206      -8.367 -82.431 -58.625 
ATOM   4240  C4   DT A 206      -7.848 -82.057 -59.848 
ATOM   4241  O4   DT A 206      -8.587 -81.642 -60.743 
ATOM   4242  C5   DT A 206      -6.415 -82.205 -59.949 
ATOM   4243  C7   DT A 206      -5.769 -81.821 -61.249 
ATOM   4244  C6   DT A 206      -5.698 -82.669 -58.914 
ATOM   4245  P    DC A 207      -3.470 -86.554 -54.377 
ATOM   4246  OP1  DC A 207      -2.468 -86.322 -53.312 
ATOM   4247  OP2  DC A 207      -2.970 -87.207 -55.607 
ATOM   4248  O5'  DC A 207      -4.699 -87.391 -53.787 
ATOM   4249  C5'  DC A 207      -5.775 -86.686 -53.138 
ATOM   4250  C4'  DC A 207      -7.108 -87.249 -53.588 
ATOM   4251  O4'  DC A 207      -7.607 -86.597 -54.792 
ATOM   4252  C3'  DC A 207      -7.118 -88.735 -53.943 
ATOM   4253  O3'  DC A 207      -8.354 -89.300 -53.525 
ATOM   4254  C2'  DC A 207      -7.061 -88.769 -55.471 
ATOM   4255  C1'  DC A 207      -8.013 -87.601 -55.709 
ATOM   4256  N1   DC A 207      -7.932 -87.033 -57.083 
ATOM   4257  C2   DC A 207      -9.105 -86.550 -57.657 
ATOM   4258  O2   DC A 207     -10.155 -86.612 -57.008 
ATOM   4259  N3   DC A 207      -9.051 -86.028 -58.909 
ATOM   4260  C4   DC A 207      -7.893 -85.979 -59.579 
ATOM   4261  N4   DC A 207      -7.893 -85.461 -60.798 
ATOM   4262  C5   DC A 207      -6.676 -86.471 -59.008 
ATOM   4263  C6   DC A 207      -6.750 -86.989 -57.756 
ATOM   4264  P    DA A 208      -8.359 -90.767 -52.883 
ATOM   4265  OP1  DA A 208      -8.034 -90.679 -51.442 
ATOM   4266  OP2  DA A 208      -7.502 -91.664 -53.688 
ATOM   4267  O5'  DA A 208      -9.894 -91.185 -53.063 
ATOM   4268  C5'  DA A 208     -10.904 -90.158 -53.052 
ATOM   4269  C4'  DA A 208     -11.908 -90.407 -54.160 
ATOM   4270  O4'  DA A 208     -11.509 -89.792 -55.419 
ATOM   4271  C3'  DA A 208     -12.148 -91.871 -54.525 
ATOM   4272  O3'  DA A 208     -13.522 -92.047 -54.844 
ATOM   4273  C2'  DA A 208     -11.322 -92.095 -55.792 
ATOM   4274  C1'  DA A 208     -11.644 -90.757 -56.451 
ATOM   4275  N9   DA A 208     -10.710 -90.392 -57.552 
ATOM   4276  C8   DA A 208      -9.374 -90.653 -57.653 
ATOM   4277  N7   DA A 208      -8.831 -90.202 -58.742 
ATOM   4278  C5   DA A 208      -9.885 -89.598 -59.414 
ATOM   4279  C6   DA A 208      -9.961 -88.925 -60.645 
ATOM   4280  N6   DA A 208      -8.909 -88.743 -61.455 
ATOM   4281  N1   DA A 208     -11.164 -88.447 -61.015 
ATOM   4282  C2   DA A 208     -12.205 -88.631 -60.206 
ATOM   4283  N3   DA A 208     -12.255 -89.238 -59.041 
ATOM   4284  C4   DA A 208     -11.039 -89.708 -58.694 
ATOM   4285  P    DA A 209     -14.267 -93.379 -54.359 
ATOM   4286  OP1  DA A 209     -14.722 -93.212 -52.961 
ATOM   4287  OP2  DA A 209     -13.407 -94.553 -54.626 
ATOM   4288  O5'  DA A 209     -15.533 -93.407 -55.338 
ATOM   4289  C5'  DA A 209     -16.069 -92.161 -55.820 
ATOM   4290  C4'  DA A 209     -16.380 -92.269 -57.300 
ATOM   4291  O4'  DA A 209     -15.236 -91.927 -58.134 
ATOM   4292  C3'  DA A 209     -16.795 -93.655 -57.793 
ATOM   4293  O3'  DA A 209     -17.793 -93.507 -58.796 
ATOM   4294  C2'  DA A 209     -15.535 -94.228 -58.442 
ATOM   4295  C1'  DA A 209     -15.083 -92.937 -59.119 
ATOM   4296  N9   DA A 209     -13.656 -92.954 -59.547 
ATOM   4297  C8   DA A 209     -12.595 -93.559 -58.938 
ATOM   4298  N7   DA A 209     -11.468 -93.393 -59.558 
ATOM   4299  C5   DA A 209     -11.805 -92.619 -60.661 
ATOM   4300  C6   DA A 209     -11.044 -92.096 -61.720 
ATOM   4301  N6   DA A 209      -9.723 -92.285 -61.845 
ATOM   4302  N1   DA A 209     -11.694 -91.371 -62.649 
ATOM   4303  C2   DA A 209     -13.006 -91.186 -62.519 
ATOM   4304  N3   DA A 209     -13.817 -91.622 -61.580 
ATOM   4305  C4   DA A 209     -13.143 -92.346 -60.662 
ATOM   4306  P    DG A 210     -19.018 -94.537 -58.830 
ATOM   4307  OP1  DG A 210     -20.061 -94.098 -57.876 
ATOM   4308  OP2  DG A 210     -18.512 -95.915 -58.649 
ATOM   4309  O5'  DG A 210     -19.546 -94.351 -60.329 
ATOM   4310  C5'  DG A 210     -19.384 -93.073 -60.973 
ATOM   4311  C4'  DG A 210     -18.902 -93.268 -62.397 
ATOM   4312  O4'  DG A 210     -17.450 -93.330 -62.488 
ATOM   4313  C3'  DG A 210     -19.370 -94.548 -63.088 
ATOM   4314  O3'  DG A 210     -19.620 -94.265 -64.460 
ATOM   4315  C2'  DG A 210     -18.175 -95.496 -62.997 
ATOM   4316  C1'  DG A 210     -17.099 -94.453 -63.282 
ATOM   4317  N9   DG A 210     -15.727 -94.885 -62.894 
ATOM   4318  C8   DG A 210     -15.329 -95.674 -61.837 
ATOM   4319  N7   DG A 210     -14.034 -95.869 -61.774 
ATOM   4320  C5   DG A 210     -13.540 -95.159 -62.867 
ATOM   4321  C6   DG A 210     -12.205 -94.994 -63.322 
ATOM   4322  O6   DG A 210     -11.169 -95.449 -62.846 
ATOM   4323  N1   DG A 210     -12.151 -94.194 -64.471 
ATOM   4324  C2   DG A 210     -13.243 -93.626 -65.098 
ATOM   4325  N2   DG A 210     -12.981 -92.893 -66.183 
ATOM   4326  N3   DG A 210     -14.495 -93.780 -64.670 
ATOM   4327  C4   DG A 210     -14.565 -94.555 -63.556 
ATOM   4328  P    DA A 211     -20.882 -94.942 -65.174 
ATOM   4329  OP1  DA A 211     -22.097 -94.142 -64.898 
ATOM   4330  OP2  DA A 211     -20.950 -96.374 -64.808 
ATOM   4331  O5'  DA A 211     -20.484 -94.801 -66.718 
ATOM   4332  C5'  DA A 211     -19.664 -93.691 -67.129 
ATOM   4333  C4'  DA A 211     -18.593 -94.166 -68.091 
ATOM   4334  O4'  DA A 211     -17.388 -94.610 -67.405 
ATOM   4335  C3'  DA A 211     -18.973 -95.354 -68.975 
ATOM   4336  O3'  DA A 211     -18.388 -95.177 -70.260 
ATOM   4337  C2'  DA A 211     -18.316 -96.561 -68.306 
ATOM   4338  C1'  DA A 211     -17.007 -95.869 -67.939 
ATOM   4339  N9   DA A 211     -16.217 -96.591 -66.903 
ATOM   4340  C8   DA A 211     -16.675 -97.318 -65.841 
ATOM   4341  N7   DA A 211     -15.733 -97.832 -65.113 
ATOM   4342  C5   DA A 211     -14.564 -97.416 -65.733 
ATOM   4343  C6   DA A 211     -13.207 -97.631 -65.441 
ATOM   4344  N6   DA A 211     -12.781 -98.356 -64.397 
ATOM   4345  N1   DA A 211     -12.300 -97.073 -66.265 
ATOM   4346  C2   DA A 211     -12.729 -96.354 -67.301 
ATOM   4347  N3   DA A 211     -13.962 -96.086 -67.672 
ATOM   4348  C4   DA A 211     -14.850 -96.656 -66.831 
ATOM   4349  P    DA A 212     -19.230 -95.585 -71.559 
ATOM   4350  OP1  DA A 212     -20.133 -94.473 -71.933 
ATOM   4351  OP2  DA A 212     -19.874 -96.898 -71.340 
ATOM   4352  O5'  DA A 212     -18.073 -95.730 -72.653 
ATOM   4353  C5'  DA A 212     -16.886 -94.923 -72.526 
ATOM   4354  C4'  DA A 212     -15.655 -95.765 -72.796 
ATOM   4355  O4'  DA A 212     -15.156 -96.422 -71.596 
ATOM   4356  C3'  DA A 212     -15.837 -96.909 -73.793 
ATOM   4357  O3'  DA A 212     -14.652 -97.038 -74.569 
ATOM   4358  C2'  DA A 212     -15.989 -98.159 -72.926 
ATOM   4359  C1'  DA A 212     -14.924 -97.789 -71.898 
ATOM   4360  N9   DA A 212     -15.021 -98.566 -70.630 
ATOM   4361  C8   DA A 212     -16.142 -99.023 -69.999 
ATOM   4362  N7   DA A 212     -15.900 -99.674 -68.903 
ATOM   4363  C5   DA A 212     -14.515 -99.647 -68.798 
ATOM   4364  C6   DA A 212     -13.627-100.168 -67.843 
ATOM   4365  N6   DA A 212     -14.024-100.853 -66.760 
ATOM   4366  N1   DA A 212     -12.312 -99.962 -68.042 
ATOM   4367  C2   DA A 212     -11.925 -99.281 -69.120 
ATOM   4368  N3   DA A 212     -12.657 -98.749 -70.074 
ATOM   4369  C4   DA A 212     -13.968 -98.971 -69.851 
ATOM   4370  P    DA A 213     -14.777 -97.363 -76.131 
ATOM   4371  OP1  DA A 213     -15.005 -96.107 -76.882 
ATOM   4372  OP2  DA A 213     -15.779 -98.432 -76.337 
ATOM   4373  O5'  DA A 213     -13.316 -97.926 -76.455 
ATOM   4374  C5'  DA A 213     -12.195 -97.442 -75.690 
ATOM   4375  C4'  DA A 213     -11.294 -98.598 -75.304 
ATOM   4376  O4'  DA A 213     -11.693 -99.218 -74.048 
ATOM   4377  C3'  DA A 213     -11.247 -99.764 -76.291 
ATOM   4378  O3'  DA A 213      -9.922-100.282 -76.329 
ATOM   4379  C2'  DA A 213     -12.165-100.824 -75.683 
ATOM   4380  C1'  DA A 213     -11.731-100.624 -74.235 
ATOM   4381  N9   DA A 213     -12.680-101.198 -73.240 
ATOM   4382  C8   DA A 213     -14.042-101.276 -73.313 
ATOM   4383  N7   DA A 213     -14.591-101.836 -72.282 
ATOM   4384  C5   DA A 213     -13.518-102.153 -71.461 
ATOM   4385  C6   DA A 213     -13.437-102.772 -70.203 
ATOM   4386  N6   DA A 213     -14.508-103.202 -69.519 
ATOM   4387  N1   DA A 213     -12.212-102.935 -69.670 
ATOM   4388  C2   DA A 213     -11.152-102.506 -70.353 
ATOM   4389  N3   DA A 213     -11.104-101.918 -71.529 
ATOM   4390  C4   DA A 213     -12.343-101.767 -72.041 
ATOM   4391  P    DT A 214      -9.308-100.742 -77.734 
ATOM   4392  OP1  DT A 214      -8.755 -99.565 -78.442 
ATOM   4393  OP2  DT A 214     -10.312-101.534 -78.478 
ATOM   4394  O5'  DT A 214      -8.115-101.696 -77.260 
ATOM   4395  C5'  DT A 214      -7.467-101.431 -76.002 
ATOM   4396  C4'  DT A 214      -7.260-102.727 -75.244 
ATOM   4397  O4'  DT A 214      -8.404-103.074 -74.412 
ATOM   4398  C3'  DT A 214      -7.036-103.972 -76.102 
ATOM   4399  O3'  DT A 214      -6.089-104.814 -75.456 
ATOM   4400  C2'  DT A 214      -8.391-104.682 -76.112 
ATOM   4401  C1'  DT A 214      -8.730-104.435 -74.645 
ATOM   4402  N1   DT A 214     -10.172-104.627 -74.324 
ATOM   4403  C2   DT A 214     -10.474-105.138 -73.086 
ATOM   4404  O2   DT A 214      -9.624-105.431 -72.263 
ATOM   4405  N3   DT A 214     -11.822-105.302 -72.824 
ATOM   4406  C4   DT A 214     -12.864-105.004 -73.678 
ATOM   4407  O4   DT A 214     -14.031-105.195 -73.332 
ATOM   4408  C5   DT A 214     -12.446-104.474 -74.954 
ATOM   4409  C7   DT A 214     -13.518-104.123 -75.944 
ATOM   4410  C6   DT A 214     -11.144-104.304 -75.235 
ATOM   4411  P    DA A 215      -4.996-105.575 -76.342 
ATOM   4412  OP1  DA A 215      -3.853-104.670 -76.606 
ATOM   4413  OP2  DA A 215      -5.645-106.163 -77.534 
ATOM   4414  O5'  DA A 215      -4.539-106.742 -75.348 
ATOM   4415  C5'  DA A 215      -4.591-106.509 -73.928 
ATOM   4416  C4'  DA A 215      -5.176-107.719 -73.226 
ATOM   4417  O4'  DA A 215      -6.628-107.661 -73.137 
ATOM   4418  C3'  DA A 215      -4.900-109.069 -73.886 
ATOM   4419  O3'  DA A 215      -4.701-110.046 -72.871 
ATOM   4420  C2'  DA A 215      -6.189-109.404 -74.636 
ATOM   4421  C1'  DA A 215      -7.152-108.911 -73.561 
ATOM   4422  N9   DA A 215      -8.538-108.687 -74.056 
ATOM   4423  C8   DA A 215      -8.940-108.241 -75.284 
ATOM   4424  N7   DA A 215     -10.227-108.151 -75.414 
ATOM   4425  C5   DA A 215     -10.717-108.565 -74.183 
ATOM   4426  C6   DA A 215     -12.022-108.695 -73.679 
ATOM   4427  N6   DA A 215     -13.123-108.406 -74.389 
ATOM   4428  N1   DA A 215     -12.155-109.134 -72.414 
ATOM   4429  C2   DA A 215     -11.060-109.419 -71.714 
ATOM   4430  N3   DA A 215      -9.797-109.337 -72.076 
ATOM   4431  C4   DA A 215      -9.692-108.895 -73.346 
ATOM   4432  P    DT A 216      -3.569-111.160 -73.077 
ATOM   4433  OP1  DT A 216      -2.257-110.616 -72.663 
ATOM   4434  OP2  DT A 216      -3.645-111.695 -74.454 
ATOM   4435  O5'  DT A 216      -4.040-112.283 -72.037 
ATOM   4436  C5'  DT A 216      -4.749-111.882 -70.851 
ATOM   4437  C4'  DT A 216      -5.923-112.811 -70.610 
ATOM   4438  O4'  DT A 216      -7.128-112.373 -71.299 
ATOM   4439  C3'  DT A 216      -5.736-114.254 -71.078 
ATOM   4440  O3'  DT A 216      -6.370-115.125 -70.150 
ATOM   4441  C2'  DT A 216      -6.485-114.331 -72.408 
ATOM   4442  C1'  DT A 216      -7.683-113.485 -71.984 
ATOM   4443  N1   DT A 216      -8.488-112.971 -73.127 
ATOM   4444  C2   DT A 216      -9.844-112.865 -72.938 
ATOM   4445  O2   DT A 216     -10.395-113.169 -71.895 
ATOM   4446  N3   DT A 216     -10.557-112.385 -74.020 
ATOM   4447  C4   DT A 216     -10.038-112.012 -75.243 
ATOM   4448  O4   DT A 216     -10.777-111.596 -76.138 
ATOM   4449  C5   DT A 216      -8.605-112.159 -75.344 
ATOM   4450  C7   DT A 216      -7.959-111.775 -76.643 
ATOM   4451  C6   DT A 216      -7.888-112.624 -74.309 
ATOM   4452  P    DC A 217      -5.660-116.508 -69.772 
ATOM   4453  OP1  DC A 217      -4.658-116.276 -68.707 
ATOM   4454  OP2  DC A 217      -5.159-117.161 -71.002 
ATOM   4455  O5'  DC A 217      -6.889-117.345 -69.182 
ATOM   4456  C5'  DC A 217      -7.965-116.641 -68.533 
ATOM   4457  C4'  DC A 217      -9.298-117.203 -68.983 
ATOM   4458  O4'  DC A 217      -9.797-116.552 -70.187 
ATOM   4459  C3'  DC A 217      -9.308-118.690 -69.338 
ATOM   4460  O3'  DC A 217     -10.544-119.255 -68.920 
ATOM   4461  C2'  DC A 217      -9.251-118.723 -70.866 
ATOM   4462  C1'  DC A 217     -10.203-117.556 -71.104 
ATOM   4463  N1   DC A 217     -10.122-116.987 -72.478 
ATOM   4464  C2   DC A 217     -11.295-116.504 -73.052 
ATOM   4465  O2   DC A 217     -12.345-116.566 -72.403 
ATOM   4466  N3   DC A 217     -11.241-115.983 -74.304 
ATOM   4467  C4   DC A 217     -10.083-115.934 -74.974 
ATOM   4468  N4   DC A 217     -10.083-115.415 -76.193 
ATOM   4469  C5   DC A 217      -8.865-116.426 -74.403 
ATOM   4470  C6   DC A 217      -8.940-116.943 -73.150 
ATOM   4471  P    DT A 218     -10.549-120.721 -68.278 
ATOM   4472  OP1  DT A 218     -10.224-120.633 -66.836 
ATOM   4473  OP2  DT A 218      -9.692-121.619 -69.083 
ATOM   4474  O5'  DT A 218     -12.084-121.140 -68.458 
ATOM   4475  C5'  DT A 218     -13.094-120.113 -68.447 
ATOM   4476  C4'  DT A 218     -14.098-120.361 -69.555 
ATOM   4477  O4'  DT A 218     -13.699-119.747 -70.814 
ATOM   4478  C3'  DT A 218     -14.338-121.826 -69.920 
ATOM   4479  O3'  DT A 218     -15.712-122.002 -70.239 
ATOM   4480  C2'  DT A 218     -13.512-122.049 -71.187 
ATOM   4481  C1'  DT A 218     -13.834-120.712 -71.846 
ATOM   4482  N1   DT A 218     -12.900-120.346 -72.947 
ATOM   4483  C2   DT A 218     -13.428-119.656 -74.012 
ATOM   4484  O2   DT A 218     -14.604-119.343 -74.082 
ATOM   4485  N3   DT A 218     -12.533-119.335 -75.013 
ATOM   4486  C4   DT A 218     -11.187-119.639 -75.037 
ATOM   4487  O4   DT A 218     -10.484-119.298 -75.991 
ATOM   4488  C5   DT A 218     -10.727-120.364 -73.877 
ATOM   4489  C7   DT A 218      -9.273-120.735 -73.821 
ATOM   4490  C6   DT A 218     -11.575-120.689 -72.888 
ATOM   4491  P    DC A 219     -16.457-123.333 -69.754 
ATOM   4492  OP1  DC A 219     -16.912-123.166 -68.356 
ATOM   4493  OP2  DC A 219     -15.597-124.507 -70.021 
ATOM   4494  O5'  DC A 219     -17.723-123.361 -70.733 
ATOM   4495  C5'  DC A 219     -18.259-122.115 -71.215 
ATOM   4496  C4'  DC A 219     -18.570-122.223 -72.695 
ATOM   4497  O4'  DC A 219     -17.426-121.882 -73.529 
ATOM   4498  C3'  DC A 219     -18.985-123.609 -73.188 
ATOM   4499  O3'  DC A 219     -19.983-123.461 -74.191 
ATOM   4500  C2'  DC A 219     -17.725-124.182 -73.837 
ATOM   4501  C1'  DC A 219     -17.273-122.892 -74.514 
ATOM   4502  N1   DC A 219     -15.846-122.908 -74.942 
ATOM   4503  C2   DC A 219     -15.511-122.229 -76.111 
ATOM   4504  O2   DC A 219     -16.403-121.646 -76.739 
ATOM   4505  N3   DC A 219     -14.215-122.233 -76.518 
ATOM   4506  C4   DC A 219     -13.280-122.876 -75.810 
ATOM   4507  N4   DC A 219     -12.030-122.850 -76.249 
ATOM   4508  C5   DC A 219     -13.604-123.581 -74.605 
ATOM   4509  C6   DC A 219     -14.903-123.566 -74.214 
ATOM   4510  P    DA A 220     -21.208-124.491 -74.224 
ATOM   4511  OP1  DA A 220     -22.251-124.052 -73.271 
ATOM   4512  OP2  DA A 220     -20.702-125.870 -74.044 
ATOM   4513  O5'  DA A 220     -21.736-124.305 -75.724 
ATOM   4514  C5'  DA A 220     -21.574-123.027 -76.368 
ATOM   4515  C4'  DA A 220     -21.092-123.222 -77.791 
ATOM   4516  O4'  DA A 220     -19.640-123.285 -77.883 
ATOM   4517  C3'  DA A 220     -21.560-124.502 -78.483 
ATOM   4518  O3'  DA A 220     -21.810-124.220 -79.855 
ATOM   4519  C2'  DA A 220     -20.365-125.451 -78.392 
ATOM   4520  C1'  DA A 220     -19.289-124.407 -78.677 
ATOM   4521  N9   DA A 220     -17.917-124.839 -78.289 
ATOM   4522  C8   DA A 220     -17.542-125.623 -77.236 
ATOM   4523  N7   DA A 220     -16.263-125.824 -77.162 
ATOM   4524  C5   DA A 220     -15.750-125.123 -78.245 
ATOM   4525  C6   DA A 220     -14.442-124.939 -78.722 
ATOM   4526  N6   DA A 220     -13.360-125.474 -78.140 
ATOM   4527  N1   DA A 220     -14.285-124.183 -79.825 
ATOM   4528  C2   DA A 220     -15.364-123.654 -80.399 
ATOM   4529  N3   DA A 220     -16.627-123.755 -80.047 
ATOM   4530  C4   DA A 220     -16.756-124.517 -78.941 
ATOM   4531  P    DG A 221     -23.072-124.897 -80.569 
ATOM   4532  OP1  DG A 221     -24.287-124.097 -80.293 
ATOM   4533  OP2  DG A 221     -23.140-126.328 -80.203 
ATOM   4534  O5'  DG A 221     -22.674-124.756 -82.113 
ATOM   4535  C5'  DG A 221     -21.854-123.645 -82.524 
ATOM   4536  C4'  DG A 221     -20.783-124.121 -83.486 
ATOM   4537  O4'  DG A 221     -19.578-124.565 -82.800 
ATOM   4538  C3'  DG A 221     -21.163-125.308 -84.370 
ATOM   4539  O3'  DG A 221     -20.578-125.131 -85.655 
ATOM   4540  C2'  DG A 221     -20.506-126.515 -83.700 
ATOM   4541  C1'  DG A 221     -19.197-125.823 -83.334 
ATOM   4542  N9   DG A 221     -18.407-126.545 -82.298 
ATOM   4543  C8   DG A 221     -18.850-127.284 -81.222 
ATOM   4544  N7   DG A 221     -17.889-127.796 -80.493 
ATOM   4545  C5   DG A 221     -16.726-127.368 -81.132 
ATOM   4546  C6   DG A 221     -15.365-127.606 -80.807 
ATOM   4547  O6   DG A 221     -14.897-128.254 -79.874 
ATOM   4548  N1   DG A 221     -14.504-126.984 -81.723 
ATOM   4549  C2   DG A 221     -14.906-126.231 -82.809 
ATOM   4550  N2   DG A 221     -13.929-125.721 -83.563 
ATOM   4551  N3   DG A 221     -16.184-126.008 -83.112 
ATOM   4552  C4   DG A 221     -17.031-126.604 -82.234 
ATOM   4553  P    DG A 222     -21.420-125.539 -86.954 
ATOM   4554  OP1  DG A 222     -22.323-124.428 -87.328 
ATOM   4555  OP2  DG A 222     -22.064-126.853 -86.735 
ATOM   4556  O5'  DG A 222     -20.262-125.684 -88.048 
ATOM   4557  C5'  DG A 222     -19.076-124.877 -87.921 
ATOM   4558  C4'  DG A 222     -17.845-125.720 -88.191 
ATOM   4559  O4'  DG A 222     -17.346-126.377 -86.991 
ATOM   4560  C3'  DG A 222     -18.027-126.864 -89.188 
ATOM   4561  O3'  DG A 222     -16.842-126.992 -89.964 
ATOM   4562  C2'  DG A 222     -18.179-128.113 -88.321 
ATOM   4563  C1'  DG A 222     -17.114-127.744 -87.292 
ATOM   4564  N9   DG A 222     -17.211-128.520 -86.025 
ATOM   4565  C8   DG A 222     -18.331-128.990 -85.374 
ATOM   4566  N7   DG A 222     -18.071-129.645 -84.269 
ATOM   4567  C5   DG A 222     -16.681-129.607 -84.181 
ATOM   4568  C6   DG A 222     -15.812-130.147 -83.198 
ATOM   4569  O6   DG A 222     -16.097-130.781 -82.185 
ATOM   4570  N1   DG A 222     -14.469-129.878 -83.496 
ATOM   4571  C2   DG A 222     -14.025-129.177 -84.600 
ATOM   4572  N2   DG A 222     -12.702-129.027 -84.705 
ATOM   4573  N3   DG A 222     -14.840-128.670 -85.523 
ATOM   4574  C4   DG A 222     -16.146-128.923 -85.247 
ATOM   4575  P    DC A 223     -16.967-127.317 -91.526 
ATOM   4576  OP1  DC A 223     -17.195-126.062 -92.277 
ATOM   4577  OP2  DC A 223     -17.969-128.387 -91.731 
ATOM   4578  O5'  DC A 223     -15.506-127.881 -91.850 
ATOM   4579  C5'  DC A 223     -14.385-127.397 -91.085 
ATOM   4580  C4'  DC A 223     -13.484-128.553 -90.699 
ATOM   4581  O4'  DC A 223     -13.883-129.172 -89.443 
ATOM   4582  C3'  DC A 223     -13.437-129.719 -91.686 
ATOM   4583  O3'  DC A 223     -12.112-130.236 -91.724 
ATOM   4584  C2'  DC A 223     -14.355-130.778 -91.078 
ATOM   4585  C1'  DC A 223     -13.921-130.579 -89.630 
ATOM   4586  N1   DC A 223     -14.870-131.152 -88.635 
ATOM   4587  C2   DC A 223     -14.339-131.689 -87.466 
ATOM   4588  O2   DC A 223     -13.113-131.668 -87.303 
ATOM   4589  N3   DC A 223     -15.188-132.218 -86.546 
ATOM   4590  C4   DC A 223     -16.509-132.222 -86.761 
ATOM   4591  N4   DC A 223     -17.295-132.749 -85.835 
ATOM   4592  C5   DC A 223     -17.076-131.675 -87.958 
ATOM   4593  C6   DC A 223     -16.211-131.152 -88.864 
ATOM   4594  P    DT A 224     -11.498-130.696 -93.129 
ATOM   4595  OP1  DT A 224     -10.945-129.520 -93.836 
ATOM   4596  OP2  DT A 224     -12.502-131.488 -93.873 
ATOM   4597  O5'  DT A 224     -10.305-131.650 -92.655 
ATOM   4598  C5'  DT A 224      -9.657-131.385 -91.396 
ATOM   4599  C4'  DT A 224      -9.450-132.681 -90.638 
ATOM   4600  O4'  DT A 224     -10.594-133.028 -89.807 
ATOM   4601  C3'  DT A 224      -9.226-133.926 -91.497 
ATOM   4602  O3'  DT A 224      -8.279-134.768 -90.851 
ATOM   4603  C2'  DT A 224     -10.581-134.637 -91.507 
ATOM   4604  C1'  DT A 224     -10.920-134.390 -90.040 
ATOM   4605  N1   DT A 224     -12.362-134.581 -89.719 
ATOM   4606  C2   DT A 224     -12.664-135.092 -88.481 
ATOM   4607  O2   DT A 224     -11.814-135.385 -87.658 
ATOM   4608  N3   DT A 224     -14.012-135.256 -88.219 
ATOM   4609  C4   DT A 224     -15.054-134.959 -89.073 
ATOM   4610  O4   DT A 224     -16.221-135.149 -88.727 
ATOM   4611  C5   DT A 224     -14.636-134.428 -90.349 
ATOM   4612  C7   DT A 224     -15.708-134.077 -91.339 
ATOM   4613  C6   DT A 224     -13.333-134.258 -90.630 
ATOM   4614  P    DA A 225      -7.186-135.529 -91.737 
ATOM   4615  OP1  DA A 225      -6.043-134.624 -92.001 
ATOM   4616  OP2  DA A 225      -7.835-136.118 -92.929 
ATOM   4617  O5'  DA A 225      -6.729-136.697 -90.743 
ATOM   4618  C5'  DA A 225      -6.781-136.464 -89.323 
ATOM   4619  C4'  DA A 225      -7.365-137.673 -88.621 
ATOM   4620  O4'  DA A 225      -8.818-137.616 -88.532 
ATOM   4621  C3'  DA A 225      -7.090-139.024 -89.281 
ATOM   4622  O3'  DA A 225      -6.891-140.001 -88.266 
ATOM   4623  C2'  DA A 225      -8.379-139.359 -90.031 
ATOM   4624  C1'  DA A 225      -9.342-138.865 -88.956 
ATOM   4625  N9   DA A 225     -10.728-138.641 -89.451 
ATOM   4626  C8   DA A 225     -11.130-138.196 -90.679 
ATOM   4627  N7   DA A 225     -12.417-138.105 -90.808 
ATOM   4628  C5   DA A 225     -12.907-138.519 -89.578 
ATOM   4629  C6   DA A 225     -14.212-138.649 -89.074 
ATOM   4630  N6   DA A 225     -15.312-138.360 -89.784 
ATOM   4631  N1   DA A 225     -14.345-139.089 -87.809 
ATOM   4632  C2   DA A 225     -13.249-139.373 -87.109 
ATOM   4633  N3   DA A 225     -11.987-139.292 -87.471 
ATOM   4634  C4   DA A 225     -11.882-138.850 -88.741 
ATOM   4635  P    DA A 226      -5.759-141.114 -88.472 
ATOM   4636  OP1  DA A 226      -4.447-140.570 -88.058 
ATOM   4637  OP2  DA A 226      -5.835-141.650 -89.849 
ATOM   4638  O5'  DA A 226      -6.230-142.237 -87.432 
ATOM   4639  C5'  DA A 226      -6.939-141.836 -86.246 
ATOM   4640  C4'  DA A 226      -8.113-142.766 -86.005 
ATOM   4641  O4'  DA A 226      -9.318-142.327 -86.693 
ATOM   4642  C3'  DA A 226      -7.926-144.209 -86.473 
ATOM   4643  O3'  DA A 226      -8.560-145.080 -85.544 
ATOM   4644  C2'  DA A 226      -8.675-144.285 -87.802 
ATOM   4645  C1'  DA A 226      -9.873-143.439 -87.379 
ATOM   4646  N9   DA A 226     -10.678-142.925 -88.522 
ATOM   4647  C8   DA A 226     -10.245-142.537 -89.757 
ATOM   4648  N7   DA A 226     -11.194-142.134 -90.543 
ATOM   4649  C5   DA A 226     -12.342-142.263 -89.774 
ATOM   4650  C6   DA A 226     -13.695-141.994 -90.038 
ATOM   4651  N6   DA A 226     -14.139-141.516 -91.209 
ATOM   4652  N1   DA A 226     -14.579-142.235 -89.052 
ATOM   4653  C2   DA A 226     -14.132-142.710 -87.890 
ATOM   4654  N3   DA A 226     -12.901-142.997 -87.530 
ATOM   4655  C4   DA A 226     -12.036-142.747 -88.534 
ATOM   4656  P    DT A 227      -7.850-146.463 -85.167 
ATOM   4657  OP1  DT A 227      -6.848-146.230 -84.102 
ATOM   4658  OP2  DT A 227      -7.349-147.116 -86.397 
ATOM   4659  O5'  DT A 227      -9.079-147.299 -84.576 
ATOM   4660  C5'  DT A 227     -10.155-146.595 -83.928 
ATOM   4661  C4'  DT A 227     -11.488-147.158 -84.378 
ATOM   4662  O4'  DT A 227     -11.987-146.506 -85.581 
ATOM   4663  C3'  DT A 227     -11.498-148.644 -84.733 
ATOM   4664  O3'  DT A 227     -12.734-149.209 -84.315 
ATOM   4665  C2'  DT A 227     -11.441-148.678 -86.261 
ATOM   4666  C1'  DT A 227     -12.393-147.510 -86.499 
ATOM   4667  N1   DT A 227     -12.312-146.942 -87.873 
ATOM   4668  C2   DT A 227     -13.477-146.469 -88.425 
ATOM   4669  O2   DT A 227     -14.547-146.499 -87.842 
ATOM   4670  N3   DT A 227     -13.363-145.951 -89.700 
ATOM   4671  C4   DT A 227     -12.207-145.867 -90.450 
ATOM   4672  O4   DT A 227     -12.229-145.382 -91.582 
ATOM   4673  C5   DT A 227     -11.036-146.389 -89.786 
ATOM   4674  C7   DT A 227      -9.735-146.337 -90.532 
ATOM   4675  C6   DT A 227     -11.119-146.899 -88.546 
ATOM   4676  P    DG A 228     -12.739-150.676 -83.673 
ATOM   4677  OP1  DG A 228     -12.414-150.587 -82.231 
ATOM   4678  OP2  DG A 228     -11.882-151.573 -84.478 
ATOM   4679  O5'  DG A 228     -14.274-151.094 -83.853 
ATOM   4680  C5'  DG A 228     -15.284-150.067 -83.842 
ATOM   4681  C4'  DG A 228     -16.288-150.315 -84.950 
ATOM   4682  O4'  DG A 228     -15.889-149.701 -86.209 
ATOM   4683  C3'  DG A 228     -16.527-151.780 -85.315 
ATOM   4684  O3'  DG A 228     -17.902-151.956 -85.634 
ATOM   4685  C2'  DG A 228     -15.702-152.004 -86.582 
ATOM   4686  C1'  DG A 228     -16.024-150.666 -87.241 
ATOM   4687  N9   DG A 228     -15.090-150.300 -88.341 
ATOM   4688  C8   DG A 228     -13.741-150.555 -88.461 
ATOM   4689  N7   DG A 228     -13.206-150.094 -89.565 
ATOM   4690  C5   DG A 228     -14.277-149.492 -90.225 
ATOM   4691  C6   DG A 228     -14.318-148.819 -91.474 
ATOM   4692  O6   DG A 228     -13.404-148.612 -92.267 
ATOM   4693  N1   DG A 228     -15.610-148.361 -91.766 
ATOM   4694  C2   DG A 228     -16.717-148.530 -90.957 
ATOM   4695  N2   DG A 228     -17.862-148.017 -91.414 
ATOM   4696  N3   DG A 228     -16.676-149.161 -89.785 
ATOM   4697  C4   DG A 228     -15.431-149.612 -89.487 
ATOM   4698  P    DT A 229     -18.647-153.288 -85.149 
ATOM   4699  OP1  DT A 229     -19.102-153.120 -83.751 
ATOM   4700  OP2  DT A 229     -17.787-154.462 -85.416 
ATOM   4701  O5'  DT A 229     -19.913-153.316 -86.127 
ATOM   4702  C5'  DT A 229     -20.449-152.069 -86.610 
ATOM   4703  C4'  DT A 229     -20.760-152.177 -88.090 
ATOM   4704  O4'  DT A 229     -19.616-151.836 -88.923 
ATOM   4705  C3'  DT A 229     -21.175-153.564 -88.583 
ATOM   4706  O3'  DT A 229     -22.173-153.416 -89.585 
ATOM   4707  C2'  DT A 229     -19.915-154.136 -89.232 
ATOM   4708  C1'  DT A 229     -19.463-152.846 -89.909 
ATOM   4709  N1   DT A 229     -18.036-152.862 -90.337 
ATOM   4710  C2   DT A 229     -17.722-152.188 -91.492 
ATOM   4711  O2   DT A 229     -18.551-151.593 -92.158 
ATOM   4712  N3   DT A 229     -16.390-152.226 -91.858 
ATOM   4713  C4   DT A 229     -15.373-152.866 -91.179 
ATOM   4714  O4   DT A 229     -14.216-152.830 -91.605 
ATOM   4715  C5   DT A 229     -15.801-153.546 -89.979 
ATOM   4716  C7   DT A 229     -14.756-154.269 -89.182 
ATOM   4717  C6   DT A 229     -17.089-153.526 -89.601 
ATOM   4718  P    DC A 230     -23.398-154.446 -89.619 
ATOM   4719  OP1  DC A 230     -24.441-154.006 -88.666 
ATOM   4720  OP2  DC A 230     -22.892-155.824 -89.438 
ATOM   4721  O5'  DC A 230     -23.925-154.260 -91.119 
ATOM   4722  C5'  DC A 230     -23.764-152.982 -91.763 
ATOM   4723  C4'  DC A 230     -23.282-153.176 -93.186 
ATOM   4724  O4'  DC A 230     -21.830-153.239 -93.278 
ATOM   4725  C3'  DC A 230     -23.750-154.456 -93.878 
ATOM   4726  O3'  DC A 230     -24.000-154.174 -95.249 
ATOM   4727  C2'  DC A 230     -22.555-155.405 -93.787 
ATOM   4728  C1'  DC A 230     -21.479-154.362 -94.072 
ATOM   4729  N1   DC A 230     -20.107-154.793 -93.683 
ATOM   4730  C2   DC A 230     -19.043-154.363 -94.473 
ATOM   4731  O2   DC A 230     -19.279-153.647 -95.453 
ATOM   4732  N3   DC A 230     -17.785-154.747 -94.135 
ATOM   4733  C4   DC A 230     -17.572-155.523 -93.065 
ATOM   4734  N4   DC A 230     -16.327-155.870 -92.778 
ATOM   4735  C5   DC A 230     -18.653-155.977 -92.241 
ATOM   4736  C6   DC A 230     -19.903-155.583 -92.595 
ATOM   4737  P    DG A 231     -25.262-154.851 -95.964 
ATOM   4738  OP1  DG A 231     -26.477-154.051 -95.688 
ATOM   4739  OP2  DG A 231     -25.330-156.283 -95.598 
ATOM   4740  O5'  DG A 231     -24.864-154.710 -97.508 
ATOM   4741  C5'  DG A 231     -24.044-153.600 -97.919 
ATOM   4742  C4'  DG A 231     -22.973-154.075 -98.881 
ATOM   4743  O4'  DG A 231     -21.768-154.519 -98.195 
ATOM   4744  C3'  DG A 231     -23.352-155.263 -99.765 
ATOM   4745  O3'  DG A 231     -22.768-155.086-101.050 
ATOM   4746  C2'  DG A 231     -22.696-156.469 -99.095 
ATOM   4747  C1'  DG A 231     -21.387-155.778 -98.729 
ATOM   4748  N9   DG A 231     -20.597-156.500 -97.693 
ATOM   4749  C8   DG A 231     -21.040-157.238 -96.616 
ATOM   4750  N7   DG A 231     -20.079-157.750 -95.888 
ATOM   4751  C5   DG A 231     -18.916-157.322 -96.527 
ATOM   4752  C6   DG A 231     -17.555-157.560 -96.202 
ATOM   4753  O6   DG A 231     -17.087-158.208 -95.269 
ATOM   4754  N1   DG A 231     -16.694-156.939 -97.118 
ATOM   4755  C2   DG A 231     -17.096-156.186 -98.203 
ATOM   4756  N2   DG A 231     -16.119-155.676 -98.958 
ATOM   4757  N3   DG A 231     -18.374-155.962 -98.506 
ATOM   4758  C4   DG A 231     -19.221-156.559 -97.629 
ATOM   4759  P    DT A 232     -23.610-155.493-102.349 
ATOM   4760  OP1  DT A 232     -24.513-154.382-102.723 
ATOM   4761  OP2  DT A 232     -24.254-156.807-102.130 
ATOM   4762  O5'  DT A 232     -22.452-155.639-103.443 
ATOM   4763  C5'  DT A 232     -21.266-154.832-103.316 
ATOM   4764  C4'  DT A 232     -20.035-155.674-103.586 
ATOM   4765  O4'  DT A 232     -19.536-156.331-102.386 
ATOM   4766  C3'  DT A 232     -20.217-156.818-104.583 
ATOM   4767  O3'  DT A 232     -19.032-156.947-105.359 
ATOM   4768  C2'  DT A 232     -20.369-158.067-103.716 
ATOM   4769  C1'  DT A 232     -19.304-157.698-102.687 
ATOM   4770  N1   DT A 232     -19.401-158.474-101.420 
ATOM   4771  C2   DT A 232     -18.222-158.783-100.784 
ATOM   4772  O2   DT A 232     -17.131-158.452-101.213 
ATOM   4773  N3   DT A 232     -18.352-159.505 -99.612 
ATOM   4774  C4   DT A 232     -19.533-159.930 -99.040 
ATOM   4775  O4   DT A 232     -19.523-160.571 -97.986 
ATOM   4776  C5   DT A 232     -20.715-159.558 -99.780 
ATOM   4777  C7   DT A 232     -22.043-159.983 -99.225 
ATOM   4778  C6   DT A 232     -20.619-158.858-100.921 
ATOM   4779  P    DC A 233     -19.157-157.272-106.921 
ATOM   4780  OP1  DC A 233     -19.385-156.016-107.672 
ATOM   4781  OP2  DC A 233     -20.159-158.341-107.126 
ATOM   4782  O5'  DC A 233     -17.696-157.835-107.245 
ATOM   4783  C5'  DC A 233     -16.575-157.351-106.480 
ATOM   4784  C4'  DC A 233     -15.674-158.507-106.093 
ATOM   4785  O4'  DC A 233     -16.073-159.126-104.838 
ATOM   4786  C3'  DC A 233     -15.626-159.673-107.081 
ATOM   4787  O3'  DC A 233     -14.302-160.191-107.119 
ATOM   4788  C2'  DC A 233     -16.545-160.733-106.473 
ATOM   4789  C1'  DC A 233     -16.111-160.533-105.025 
ATOM   4790  N1   DC A 233     -17.060-161.107-104.030 
ATOM   4791  C2   DC A 233     -16.529-161.644-102.861 
ATOM   4792  O2   DC A 233     -15.303-161.623-102.697 
ATOM   4793  N3   DC A 233     -17.378-162.173-101.941 
ATOM   4794  C4   DC A 233     -18.699-162.177-102.156 
ATOM   4795  N4   DC A 233     -19.485-162.703-101.230 
ATOM   4796  C5   DC A 233     -19.266-161.629-103.353 
ATOM   4797  C6   DC A 233     -18.401-161.106-104.259 
ATOM   4798  P    DT A 234     -13.688-160.650-108.524 
ATOM   4799  OP1  DT A 234     -13.135-159.474-109.231 
ATOM   4800  OP2  DT A 234     -14.692-161.443-109.268 
ATOM   4801  O5'  DT A 234     -12.495-161.604-108.050 
ATOM   4802  C5'  DT A 234     -11.847-161.340-106.791 
ATOM   4803  C4'  DT A 234     -11.640-162.636-106.033 
ATOM   4804  O4'  DT A 234     -12.784-162.983-105.201 
ATOM   4805  C3'  DT A 234     -11.416-163.881-106.892 
ATOM   4806  O3'  DT A 234     -10.469-164.722-106.245 
ATOM   4807  C2'  DT A 234     -12.770-164.591-106.902 
ATOM   4808  C1'  DT A 234     -13.110-164.344-105.435 
ATOM   4809  N1   DT A 234     -14.552-164.536-105.114 
ATOM   4810  C2   DT A 234     -14.854-165.046-103.875 
ATOM   4811  O2   DT A 234     -14.004-165.340-103.053 
ATOM   4812  N3   DT A 234     -16.202-165.211-103.614 
ATOM   4813  C4   DT A 234     -17.244-164.913-104.468 
ATOM   4814  O4   DT A 234     -18.411-165.104-104.121 
ATOM   4815  C5   DT A 234     -16.826-164.382-105.744 
ATOM   4816  C7   DT A 234     -17.898-164.032-106.734 
ATOM   4817  C6   DT A 234     -15.523-164.213-106.025 
ATOM   4818  P    DG A 235      -9.376-165.484-107.132 
ATOM   4819  OP1  DG A 235      -8.233-164.579-107.396 
ATOM   4820  OP2  DG A 235     -10.025-166.072-108.324 
ATOM   4821  O5'  DG A 235      -8.919-166.651-106.138 
ATOM   4822  C5'  DG A 235      -8.971-166.418-104.718 
ATOM   4823  C4'  DG A 235      -9.555-167.628-104.016 
ATOM   4824  O4'  DG A 235     -11.008-167.570-103.927 
ATOM   4825  C3'  DG A 235      -9.280-168.978-104.676 
ATOM   4826  O3'  DG A 235      -9.081-169.955-103.660 
ATOM   4827  C2'  DG A 235     -10.568-169.313-105.426 
ATOM   4828  C1'  DG A 235     -11.532-168.819-104.351 
ATOM   4829  N9   DG A 235     -12.918-168.595-104.846 
ATOM   4830  C8   DG A 235     -13.341-168.148-106.079 
ATOM   4831  N7   DG A 235     -14.644-168.060-106.197 
ATOM   4832  C5   DG A 235     -15.118-168.479-104.955 
ATOM   4833  C6   DG A 235     -16.449-168.599-104.477 
ATOM   4834  O6   DG A 235     -17.502-168.356-105.062 
ATOM   4835  N1   DG A 235     -16.479-169.063-103.154 
ATOM   4836  C2   DG A 235     -15.368-169.369-102.393 
ATOM   4837  N2   DG A 235     -15.608-169.796-101.151 
ATOM   4838  N3   DG A 235     -14.119-169.256-102.842 
ATOM   4839  C4   DG A 235     -14.074-168.808-104.123 
ATOM   4840  P    DT A 236      -7.949-171.069-103.866 
ATOM   4841  OP1  DT A 236      -6.637-170.525-103.453 
ATOM   4842  OP2  DT A 236      -8.025-171.604-105.243 
ATOM   4843  O5'  DT A 236      -8.420-172.192-102.827 
ATOM   4844  C5'  DT A 236      -9.129-171.791-101.641 
ATOM   4845  C4'  DT A 236     -10.303-172.720-101.399 
ATOM   4846  O4'  DT A 236     -11.508-172.281-102.088 
ATOM   4847  C3'  DT A 236     -10.115-174.163-101.867 
ATOM   4848  O3'  DT A 236     -10.750-175.034-100.939 
ATOM   4849  C2'  DT A 236     -10.865-174.239-103.197 
ATOM   4850  C1'  DT A 236     -12.063-173.394-102.774 
ATOM   4851  N1   DT A 236     -12.868-172.879-103.917 
ATOM   4852  C2   DT A 236     -14.224-172.773-103.728 
ATOM   4853  O2   DT A 236     -14.775-173.078-102.684 
ATOM   4854  N3   DT A 236     -14.937-172.294-104.810 
ATOM   4855  C4   DT A 236     -14.418-171.921-106.033 
ATOM   4856  O4   DT A 236     -15.157-171.505-106.927 
ATOM   4857  C5   DT A 236     -12.985-172.068-106.134 
ATOM   4858  C7   DT A 236     -12.339-171.684-107.433 
ATOM   4859  C6   DT A 236     -12.268-172.532-105.098 
ATOM   4860  P    DA A 237     -10.040-176.417-100.562 
ATOM   4861  OP1  DA A 237      -9.038-176.185 -99.496 
ATOM   4862  OP2  DA A 237      -9.539-177.070-101.791 
ATOM   4863  O5'  DA A 237     -11.269-177.254 -99.971 
ATOM   4864  C5'  DA A 237     -12.345-176.550 -99.322 
ATOM   4865  C4'  DA A 237     -13.678-177.112 -99.773 
ATOM   4866  O4'  DA A 237     -14.177-176.460-100.976 
ATOM   4867  C3'  DA A 237     -13.688-178.599-100.128 
ATOM   4868  O3'  DA A 237     -14.924-179.164 -99.710 
ATOM   4869  C2'  DA A 237     -13.631-178.632-101.655 
ATOM   4870  C1'  DA A 237     -14.583-177.465-101.893 
ATOM   4871  N9   DA A 237     -14.502-176.896-103.268 
ATOM   4872  C8   DA A 237     -13.405-176.778-104.073 
ATOM   4873  N7   DA A 237     -13.656-176.237-105.225 
ATOM   4874  C5   DA A 237     -15.019-175.977-105.182 
ATOM   4875  C6   DA A 237     -15.902-175.401-106.111 
ATOM   4876  N6   DA A 237     -15.525-174.964-107.320 
ATOM   4877  N1   DA A 237     -17.194-175.292-105.749 
ATOM   4878  C2   DA A 237     -17.565-175.728-104.545 
ATOM   4879  N3   DA A 237     -16.834-176.279-103.601 
ATOM   4880  C4   DA A 237     -15.545-176.377-103.988 
ATOM   4881  P    DT A 238     -14.929-180.630 -99.068 
ATOM   4882  OP1  DT A 238     -14.604-180.542 -97.626 
ATOM   4883  OP2  DT A 238     -14.072-181.527 -99.873 
ATOM   4884  O5'  DT A 238     -16.464-181.048 -99.248 
ATOM   4885  C5'  DT A 238     -17.474-180.022 -99.236 
ATOM   4886  C4'  DT A 238     -18.478-180.270-100.345 
ATOM   4887  O4'  DT A 238     -18.079-179.655-101.604 
ATOM   4888  C3'  DT A 238     -18.717-181.735-100.709 
ATOM   4889  O3'  DT A 238     -20.092-181.910-101.029 
ATOM   4890  C2'  DT A 238     -17.892-181.958-101.977 
ATOM   4891  C1'  DT A 238     -18.214-180.620-102.636 
ATOM   4892  N1   DT A 238     -17.280-180.255-103.736 
ATOM   4893  C2   DT A 238     -17.808-179.565-104.802 
ATOM   4894  O2   DT A 238     -18.984-179.252-104.871 
ATOM   4895  N3   DT A 238     -16.913-179.244-105.803 
ATOM   4896  C4   DT A 238     -15.567-179.548-105.826 
ATOM   4897  O4   DT A 238     -14.864-179.207-106.781 
ATOM   4898  C5   DT A 238     -15.107-180.273-104.666 
ATOM   4899  C7   DT A 238     -13.653-180.644-104.611 
ATOM   4900  C6   DT A 238     -15.954-180.598-103.678 
ATOM   4901  P    DA A 239     -20.837-183.242-100.544 
ATOM   4902  OP1  DA A 239     -21.292-183.075 -99.145 
ATOM   4903  OP2  DA A 239     -19.977-184.416-100.811 
ATOM   4904  O5'  DA A 239     -22.103-183.270-101.522 
ATOM   4905  C5'  DA A 239     -22.639-182.024-102.005 
ATOM   4906  C4'  DA A 239     -22.950-182.132-103.485 
ATOM   4907  O4'  DA A 239     -21.806-181.790-104.318 
ATOM   4908  C3'  DA A 239     -23.365-183.518-103.977 
ATOM   4909  O3'  DA A 239     -24.363-183.370-104.980 
ATOM   4910  C2'  DA A 239     -22.105-184.091-104.627 
ATOM   4911  C1'  DA A 239     -21.652-182.801-105.303 
ATOM   4912  N9   DA A 239     -20.226-182.817-105.731 
ATOM   4913  C8   DA A 239     -19.165-183.422-105.123 
ATOM   4914  N7   DA A 239     -18.038-183.256-105.743 
ATOM   4915  C5   DA A 239     -18.375-182.482-106.845 
ATOM   4916  C6   DA A 239     -17.614-181.960-107.904 
ATOM   4917  N6   DA A 239     -16.293-182.149-108.029 
ATOM   4918  N1   DA A 239     -18.264-181.234-108.834 
ATOM   4919  C2   DA A 239     -19.576-181.049-108.704 
ATOM   4920  N3   DA A 239     -20.387-181.485-107.764 
ATOM   4921  C4   DA A 239     -19.713-182.209-106.847 
ATOM   4922  P    DG A 240     -25.588-184.400-105.014 
ATOM   4923  OP1  DG A 240     -26.631-183.961-104.061 
ATOM   4924  OP2  DG A 240     -25.082-185.778-104.833 
ATOM   4925  O5'  DG A 240     -26.115-184.214-106.514 
ATOM   4926  C5'  DG A 240     -25.954-182.936-107.157 
ATOM   4927  C4'  DG A 240     -25.472-183.131-108.581 
ATOM   4928  O4'  DG A 240     -24.020-183.193-108.672 
ATOM   4929  C3'  DG A 240     -25.940-184.411-109.273 
ATOM   4930  O3'  DG A 240     -26.190-184.128-110.644 
ATOM   4931  C2'  DG A 240     -24.745-185.360-109.182 
ATOM   4932  C1'  DG A 240     -23.669-184.316-109.467 
ATOM   4933  N9   DG A 240     -22.297-184.748-109.078 
ATOM   4934  C8   DG A 240     -21.899-185.537-108.022 
ATOM   4935  N7   DG A 240     -20.604-185.732-107.959 
ATOM   4936  C5   DG A 240     -20.110-185.022-109.052 
ATOM   4937  C6   DG A 240     -18.775-184.857-109.506 
ATOM   4938  O6   DG A 240     -17.739-185.312-109.030 
ATOM   4939  N1   DG A 240     -18.721-184.057-110.655 
ATOM   4940  C2   DG A 240     -19.813-183.489-111.282 
ATOM   4941  N2   DG A 240     -19.551-182.757-112.368 
ATOM   4942  N3   DG A 240     -21.065-183.643-110.855 
ATOM   4943  C4   DG A 240     -21.134-184.418-109.741 
ATOM   4944  P    DT A 241     -27.452-184.806-111.359 
ATOM   4945  OP1  DT A 241     -28.667-184.006-111.083 
ATOM   4946  OP2  DT A 241     -27.520-186.237-110.993 
ATOM   4947  O5'  DT A 241     -27.054-184.664-112.903 
ATOM   4948  C5'  DT A 241     -26.234-183.554-113.314 
ATOM   4949  C4'  DT A 241     -25.163-184.029-114.275 
ATOM   4950  O4'  DT A 241     -23.958-184.474-113.589 
ATOM   4951  C3'  DT A 241     -25.542-185.217-115.159 
ATOM   4952  O3'  DT A 241     -24.958-185.040-116.444 
ATOM   4953  C2'  DT A 241     -24.886-186.424-114.490 
ATOM   4954  C1'  DT A 241     -23.577-185.732-114.124 
ATOM   4955  N1   DT A 241     -22.787-186.454-113.088 
ATOM   4956  C2   DT A 241     -21.418-186.397-113.191 
ATOM   4957  O2   DT A 241     -20.845-185.791-114.080 
ATOM   4958  N3   DT A 241     -20.719-187.079-112.214 
ATOM   4959  C4   DT A 241     -21.264-187.795-111.167 
ATOM   4960  O4   DT A 241     -20.536-188.365-110.352 
ATOM   4961  C5   DT A 241     -22.707-187.797-111.142 
ATOM   4962  C7   DT A 241     -23.382-188.553-110.035 
ATOM   4963  C6   DT A 241     -23.412-187.143-112.080 
ATOM   4964  P    DG A 242     -25.800-185.448-117.743 
ATOM   4965  OP1  DG A 242     -26.703-184.336-118.118 
ATOM   4966  OP2  DG A 242     -26.444-186.762-117.524 
ATOM   4967  O5'  DG A 242     -24.642-185.593-118.837 
ATOM   4968  C5'  DG A 242     -23.456-184.786-118.711 
ATOM   4969  C4'  DG A 242     -22.225-185.629-118.981 
ATOM   4970  O4'  DG A 242     -21.726-186.285-117.780 
ATOM   4971  C3'  DG A 242     -22.407-186.773-119.978 
ATOM   4972  O3'  DG A 242     -21.222-186.901-120.754 
ATOM   4973  C2'  DG A 242     -22.559-188.022-119.111 
ATOM   4974  C1'  DG A 242     -21.494-187.653-118.082 
ATOM   4975  N9   DG A 242     -21.591-188.429-116.814 
ATOM   4976  C8   DG A 242     -22.711-188.899-116.164 
ATOM   4977  N7   DG A 242     -22.451-189.553-115.059 
ATOM   4978  C5   DG A 242     -21.061-189.516-114.971 
ATOM   4979  C6   DG A 242     -20.192-190.056-113.987 
ATOM   4980  O6   DG A 242     -20.476-190.690-112.974 
ATOM   4981  N1   DG A 242     -18.849-189.787-114.286 
ATOM   4982  C2   DG A 242     -18.404-189.086-115.390 
ATOM   4983  N2   DG A 242     -17.082-188.935-115.495 
ATOM   4984  N3   DG A 242     -19.220-188.579-116.312 
ATOM   4985  C4   DG A 242     -20.526-188.832-116.037 
ATOM   4986  P    DT A 243     -21.347-187.226-122.316 
ATOM   4987  OP1  DT A 243     -21.575-185.971-123.066 
ATOM   4988  OP2  DT A 243     -22.349-188.296-122.521 
ATOM   4989  O5'  DT A 243     -19.886-187.789-122.640 
ATOM   4990  C5'  DT A 243     -18.765-187.306-121.875 
ATOM   4991  C4'  DT A 243     -17.864-188.461-121.488 
ATOM   4992  O4'  DT A 243     -18.263-189.081-120.233 
ATOM   4993  C3'  DT A 243     -17.816-189.627-122.475 
ATOM   4994  O3'  DT A 243     -16.492-190.145-122.514 
ATOM   4995  C2'  DT A 243     -18.735-190.687-121.868 
ATOM   4996  C1'  DT A 243     -18.301-190.487-120.420 
ATOM   4997  N1   DT A 243     -19.250-191.061-119.425 
ATOM   4998  C2   DT A 243     -18.711-191.587-118.276 
ATOM   4999  O2   DT A 243     -17.512-191.599-118.051 
ATOM   5000  N3   DT A 243     -19.620-192.111-117.378 
ATOM   5001  C4   DT A 243     -20.991-192.149-117.531 
ATOM   5002  O4   DT A 243     -21.705-192.644-116.657 
ATOM   5003  C5   DT A 243     -21.463-191.573-118.769 
ATOM   5004  C7   DT A 243     -22.943-191.576-119.014 
ATOM   5005  C6   DT A 243     -20.600-191.058-119.659 
ATOM   5006  P    DA A 244     -15.878-190.605-123.918 
ATOM   5007  OP1  DA A 244     -15.325-189.429-124.626 
ATOM   5008  OP2  DA A 244     -16.882-191.397-124.663 
ATOM   5009  O5'  DA A 244     -14.685-191.559-123.444 
ATOM   5010  C5'  DA A 244     -14.037-191.294-122.186 
ATOM   5011  C4'  DA A 244     -13.829-192.590-121.428 
ATOM   5012  O4'  DA A 244     -14.974-192.937-120.596 
ATOM   5013  C3'  DA A 244     -13.606-193.835-122.286 
ATOM   5014  O3'  DA A 244     -12.659-194.677-121.640 
ATOM   5015  C2'  DA A 244     -14.960-194.545-122.297 
ATOM   5016  C1'  DA A 244     -15.300-194.299-120.830 
ATOM   5017  N9   DA A 244     -16.742-194.490-120.509 
ATOM   5018  C8   DA A 244     -17.829-194.223-121.293 
ATOM   5019  N7   DA A 244     -18.962-194.500-120.728 
ATOM   5020  C5   DA A 244     -18.605-194.986-119.478 
ATOM   5021  C6   DA A 244     -19.362-195.455-118.392 
ATOM   5022  N6   DA A 244     -20.701-195.513-118.393 
ATOM   5023  N1   DA A 244     -18.690-195.865-117.300 
ATOM   5024  C2   DA A 244     -17.359-195.804-117.305 
ATOM   5025  N3   DA A 244     -16.550-195.388-118.253 
ATOM   5026  C4   DA A 244     -17.247-194.984-119.335 
ATOM   5027  P    DT A 245     -11.566-195.438-122.527 
ATOM   5028  OP1  DT A 245     -10.423-194.533-122.791 
ATOM   5029  OP2  DT A 245     -12.215-196.026-123.719 
ATOM   5030  O5'  DT A 245     -11.109-196.605-121.533 
ATOM   5031  C5'  DT A 245     -11.161-196.372-120.113 
ATOM   5032  C4'  DT A 245     -11.745-197.582-119.411 
ATOM   5033  O4'  DT A 245     -13.198-197.525-119.322 
ATOM   5034  C3'  DT A 245     -11.469-198.933-120.071 
ATOM   5035  O3'  DT A 245     -11.271-199.909-119.055 
ATOM   5036  C2'  DT A 245     -12.758-199.268-120.821 
ATOM   5037  C1'  DT A 245     -13.722-198.774-119.745 
ATOM   5038  N1   DT A 245     -15.108-198.550-120.241 
ATOM   5039  C2   DT A 245     -16.135-198.819-119.369 
ATOM   5040  O2   DT A 245     -15.953-199.224-118.234 
ATOM   5041  N3   DT A 245     -17.407-198.600-119.863 
ATOM   5042  C4   DT A 245     -17.726-198.145-121.127 
ATOM   5043  O4   DT A 245     -18.904-197.988-121.456 
ATOM   5044  C5   DT A 245     -16.582-197.891-121.969 
ATOM   5045  C7   DT A 245     -16.842-197.393-123.360 
ATOM   5046  C6   DT A 245     -15.335-198.095-121.514 
ATOM   5047  P    DG A 246     -10.139-201.023-119.261 
ATOM   5048  OP1  DG A 246      -8.827-200.479-118.847 
ATOM   5049  OP2  DG A 246     -10.215-201.558-120.638 
ATOM   5050  O5'  DG A 246     -10.609-202.146-118.222 
ATOM   5051  C5'  DG A 246     -11.319-201.745-117.035 
ATOM   5052  C4'  DG A 246     -12.493-202.674-116.794 
ATOM   5053  O4'  DG A 246     -13.698-202.236-117.483 
ATOM   5054  C3'  DG A 246     -12.305-204.117-117.262 
ATOM   5055  O3'  DG A 246     -12.940-204.989-116.334 
ATOM   5056  C2'  DG A 246     -13.055-204.194-118.592 
ATOM   5057  C1'  DG A 246     -14.253-203.348-118.168 
ATOM   5058  N9   DG A 246     -15.058-202.834-119.311 
ATOM   5059  C8   DG A 246     -14.639-202.439-120.563 
ATOM   5060  N7   DG A 246     -15.609-202.032-121.347 
ATOM   5061  C5   DG A 246     -16.750-202.169-120.558 
ATOM   5062  C6   DG A 246     -18.108-201.887-120.859 
ATOM   5063  O6   DG A 246     -18.590-201.451-121.901 
ATOM   5064  N1   DG A 246     -18.944-202.172-119.771 
ATOM   5065  C2   DG A 246     -18.522-202.664-118.551 
ATOM   5066  N2   DG A 246     -19.478-202.868-117.640 
ATOM   5067  N3   DG A 246     -17.248-202.928-118.269 
ATOM   5068  C4   DG A 246     -16.425-202.658-119.315 
ATOM   5069  P    DC A 247     -12.230-206.372-115.956 
ATOM   5070  OP1  DC A 247     -11.228-206.139-114.891 
ATOM   5071  OP2  DC A 247     -11.729-207.024-117.186 
ATOM   5072  O5'  DC A 247     -13.459-207.208-115.366 
ATOM   5073  C5'  DC A 247     -14.534-206.504-114.717 
ATOM   5074  C4'  DC A 247     -15.868-207.066-115.168 
ATOM   5075  O4'  DC A 247     -16.367-206.415-116.371 
ATOM   5076  C3'  DC A 247     -15.878-208.553-115.523 
ATOM   5077  O3'  DC A 247     -17.114-209.118-115.105 
ATOM   5078  C2'  DC A 247     -15.821-208.587-117.050 
ATOM   5079  C1'  DC A 247     -16.773-207.419-117.288 
ATOM   5080  N1   DC A 247     -16.692-206.850-118.663 
ATOM   5081  C2   DC A 247     -17.865-206.367-119.237 
ATOM   5082  O2   DC A 247     -18.915-206.429-118.587 
ATOM   5083  N3   DC A 247     -17.811-205.846-120.489 
ATOM   5084  C4   DC A 247     -16.653-205.797-121.159 
ATOM   5085  N4   DC A 247     -16.653-205.279-122.378 
ATOM   5086  C5   DC A 247     -15.435-206.289-120.587 
ATOM   5087  C6   DC A 247     -15.510-206.807-119.335 
ATOM   5088  P    DC A 248     -17.119-210.585-114.462 
ATOM   5089  OP1  DC A 248     -16.794-210.496-113.021 
ATOM   5090  OP2  DC A 248     -16.262-211.482-115.268 
ATOM   5091  O5'  DC A 248     -18.653-211.003-114.643 
ATOM   5092  C5'  DC A 248     -19.664-209.976-114.631 
ATOM   5093  C4'  DC A 248     -20.668-210.224-115.740 
ATOM   5094  O4'  DC A 248     -20.269-209.610-116.999 
ATOM   5095  C3'  DC A 248     -20.907-211.689-116.104 
ATOM   5096  O3'  DC A 248     -22.282-211.865-116.424 
ATOM   5097  C2'  DC A 248     -20.082-211.913-117.372 
ATOM   5098  C1'  DC A 248     -20.404-210.575-118.031 
ATOM   5099  N1   DC A 248     -19.470-210.209-119.131 
ATOM   5100  C2   DC A 248     -19.990-209.510-120.218 
ATOM   5101  O2   DC A 248     -21.193-209.224-120.224 
ATOM   5102  N3   DC A 248     -19.155-209.168-121.233 
ATOM   5103  C4   DC A 248     -17.857-209.496-121.189 
ATOM   5104  N4   DC A 248     -17.084-209.139-122.203 
ATOM   5105  C5   DC A 248     -17.303-210.216-120.080 
ATOM   5106  C6   DC A 248     -18.154-210.549-119.077 
ATOM   5107  P    DG A 249     -23.027-213.197-115.938 
ATOM   5108  OP1  DG A 249     -23.482-213.029-114.540 
ATOM   5109  OP2  DG A 249     -22.167-214.371-116.206 
ATOM   5110  O5'  DG A 249     -24.293-213.224-116.917 
ATOM   5111  C5'  DG A 249     -24.829-211.978-117.400 
ATOM   5112  C4'  DG A 249     -25.140-212.086-118.879 
ATOM   5113  O4'  DG A 249     -23.996-211.745-119.713 
ATOM   5114  C3'  DG A 249     -25.555-213.472-119.372 
ATOM   5115  O3'  DG A 249     -26.553-213.325-120.375 
ATOM   5116  C2'  DG A 249     -24.295-214.045-120.022 
ATOM   5117  C1'  DG A 249     -23.842-212.755-120.698 
ATOM   5118  N9   DG A 249     -22.416-212.771-121.126 
ATOM   5119  C8   DG A 249     -21.333-213.376-120.526 
ATOM   5120  N7   DG A 249     -20.201-213.199-121.163 
ATOM   5121  C5   DG A 249     -20.559-212.422-122.264 
ATOM   5122  C6   DG A 249     -19.761-211.910-123.319 
ATOM   5123  O6   DG A 249     -18.554-212.038-123.503 
ATOM   5124  N1   DG A 249     -20.529-211.172-124.231 
ATOM   5125  C2   DG A 249     -21.890-210.956-124.134 
ATOM   5126  N2   DG A 249     -22.438-210.223-125.106 
ATOM   5127  N3   DG A 249     -22.638-211.437-123.143 
ATOM   5128  C4   DG A 249     -21.908-212.156-122.251 
ATOM   5129  P    DT A 250     -27.778-214.354-120.409 
ATOM   5130  OP1  DT A 250     -28.821-213.915-119.456 
ATOM   5131  OP2  DT A 250     -27.272-215.733-120.228 
ATOM   5132  O5'  DT A 250     -28.305-214.168-121.908 
ATOM   5133  C5'  DT A 250     -28.143-212.890-122.552 
ATOM   5134  C4'  DT A 250     -27.662-213.085-123.976 
ATOM   5135  O4'  DT A 250     -26.210-213.148-124.067 
ATOM   5136  C3'  DT A 250     -28.130-214.365-124.668 
ATOM   5137  O3'  DT A 250     -28.379-214.083-126.039 
ATOM   5138  C2'  DT A 250     -26.935-215.314-124.577 
ATOM   5139  C1'  DT A 250     -25.859-214.270-124.862 
ATOM   5140  N1   DT A 250     -24.487-214.702-124.473 
ATOM   5141  C2   DT A 250     -23.448-214.269-125.261 
ATOM   5142  O2   DT A 250     -23.609-213.563-126.241 
ATOM   5143  N3   DT A 250     -22.192-214.691-124.871 
ATOM   5144  C4   DT A 250     -21.897-215.488-123.784 
ATOM   5145  O4   DT A 250     -20.731-215.800-123.534 
ATOM   5146  C5   DT A 250     -23.052-215.892-123.018 
ATOM   5147  C7   DT A 250     -22.820-216.762-121.818 
ATOM   5148  C6   DT A 250     -24.285-215.497-123.376 
ATOM   5149  P    DT A 251     -29.642-214.760-126.754 
ATOM   5150  OP1  DT A 251     -30.856-213.960-126.478 
ATOM   5151  OP2  DT A 251     -29.710-216.192-126.387 
ATOM   5152  O5'  DT A 251     -29.244-214.619-128.297 
ATOM   5153  C5'  DT A 251     -28.424-213.509-128.708 
ATOM   5154  C4'  DT A 251     -27.353-213.984-129.670 
ATOM   5155  O4'  DT A 251     -26.148-214.428-128.984 
ATOM   5156  C3'  DT A 251     -27.732-215.172-130.554 
ATOM   5157  O3'  DT A 251     -27.148-214.994-131.839 
ATOM   5158  C2'  DT A 251     -27.076-216.378-129.885 
ATOM   5159  C1'  DT A 251     -25.766-215.686-129.519 
ATOM   5160  N1   DT A 251     -24.977-216.409-128.482 
ATOM   5161  C2   DT A 251     -23.608-216.352-128.586 
ATOM   5162  O2   DT A 251     -23.035-215.745-129.475 
ATOM   5163  N3   DT A 251     -22.909-217.034-127.608 
ATOM   5164  C4   DT A 251     -23.454-217.749-126.562 
ATOM   5165  O4   DT A 251     -22.725-218.319-125.747 
ATOM   5166  C5   DT A 251     -24.897-217.751-126.537 
ATOM   5167  C7   DT A 251     -25.572-218.507-125.430 
ATOM   5168  C6   DT A 251     -25.602-217.097-127.475 
ATOM   5169  P    DA A 252     -27.990-215.402-133.138 
ATOM   5170  OP1  DA A 252     -28.893-214.291-133.513 
ATOM   5171  OP2  DA A 252     -28.634-216.716-132.919 
ATOM   5172  O5'  DA A 252     -26.832-215.548-134.232 
ATOM   5173  C5'  DA A 252     -25.646-214.741-134.105 
ATOM   5174  C4'  DA A 252     -24.415-215.583-134.376 
ATOM   5175  O4'  DA A 252     -23.916-216.240-133.175 
ATOM   5176  C3'  DA A 252     -24.597-216.727-135.373 
ATOM   5177  O3'  DA A 252     -23.412-216.856-136.148 
ATOM   5178  C2'  DA A 252     -24.749-217.976-134.506 
ATOM   5179  C1'  DA A 252     -23.684-217.607-133.477 
ATOM   5180  N9   DA A 252     -23.781-218.383-132.209 
ATOM   5181  C8   DA A 252     -24.902-218.841-131.578 
ATOM   5182  N7   DA A 252     -24.659-219.492-130.483 
ATOM   5183  C5   DA A 252     -23.275-219.464-130.378 
ATOM   5184  C6   DA A 252     -22.387-219.986-129.423 
ATOM   5185  N6   DA A 252     -22.784-220.670-128.340 
ATOM   5186  N1   DA A 252     -21.072-219.780-129.621 
ATOM   5187  C2   DA A 252     -20.685-219.099-130.699 
ATOM   5188  N3   DA A 252     -21.417-218.567-131.653 
ATOM   5189  C4   DA A 252     -22.728-218.788-131.430 
ATOM   5190  P    DA A 253     -23.537-217.180-137.710 
ATOM   5191  OP1  DA A 253     -23.765-215.925-138.461 
ATOM   5192  OP2  DA A 253     -24.539-218.250-137.916 
ATOM   5193  O5'  DA A 253     -22.076-217.744-138.035 
ATOM   5194  C5'  DA A 253     -20.955-217.260-137.270 
ATOM   5195  C4'  DA A 253     -20.054-218.416-136.883 
ATOM   5196  O4'  DA A 253     -20.453-219.035-135.628 
ATOM   5197  C3'  DA A 253     -20.006-219.582-137.870 
ATOM   5198  O3'  DA A 253     -18.682-220.099-137.908 
ATOM   5199  C2'  DA A 253     -20.925-220.642-137.262 
ATOM   5200  C1'  DA A 253     -20.491-220.442-135.814 
ATOM   5201  N9   DA A 253     -21.440-221.015-134.820 
ATOM   5202  C8   DA A 253     -22.802-221.094-134.893 
ATOM   5203  N7   DA A 253     -23.351-221.653-133.861 
ATOM   5204  C5   DA A 253     -22.278-221.971-133.041 
ATOM   5205  C6   DA A 253     -22.197-222.590-131.782 
ATOM   5206  N6   DA A 253     -23.268-223.019-131.099 
ATOM   5207  N1   DA A 253     -20.972-222.753-131.250 
ATOM   5208  C2   DA A 253     -19.911-222.324-131.933 
ATOM   5209  N3   DA A 253     -19.864-221.735-133.108 
ATOM   5210  C4   DA A 253     -21.103-221.585-133.620 
ATOM   5211  P    DC A 254     -18.068-220.559-139.313 
ATOM   5212  OP1  DC A 254     -17.515-219.383-140.021 
ATOM   5213  OP2  DC A 254     -19.072-221.352-140.058 
ATOM   5214  O5'  DC A 254     -16.875-221.513-138.839 
ATOM   5215  C5'  DC A 254     -16.227-221.248-137.581 
ATOM   5216  C4'  DC A 254     -16.019-222.544-136.823 
ATOM   5217  O4'  DC A 254     -17.164-222.892-135.991 
ATOM   5218  C3'  DC A 254     -15.796-223.789-137.681 
ATOM   5219  O3'  DC A 254     -14.849-224.631-137.035 
ATOM   5220  C2'  DC A 254     -17.150-224.500-137.691 
ATOM   5221  C1'  DC A 254     -17.490-224.253-136.225 
ATOM   5222  N1   DC A 254     -18.932-224.444-135.904 
ATOM   5223  C2   DC A 254     -19.255-224.962-134.652 
ATOM   5224  O2   DC A 254     -18.341-225.237-133.867 
ATOM   5225  N3   DC A 254     -20.564-225.144-134.341 
ATOM   5226  C4   DC A 254     -21.525-224.833-135.220 
ATOM   5227  N4   DC A 254     -22.787-225.029-134.869 
ATOM   5228  C5   DC A 254     -21.214-224.300-136.513 
ATOM   5229  C6   DC A 254     -19.900-224.126-136.805 
ATOM   5230  P    DA A 255     -13.756-225.392-137.922 
ATOM   5231  OP1  DA A 255     -12.613-224.487-138.185 
ATOM   5232  OP2  DA A 255     -14.405-225.981-139.113 
ATOM   5233  O5'  DA A 255     -13.299-226.560-136.928 
ATOM   5234  C5'  DA A 255     -13.351-226.327-135.508 
ATOM   5235  C4'  DA A 255     -13.935-227.536-134.805 
ATOM   5236  O4'  DA A 255     -15.388-227.479-134.717 
ATOM   5237  C3'  DA A 255     -13.659-228.887-135.466 
ATOM   5238  O3'  DA A 255     -13.461-229.864-134.450 
ATOM   5239  C2'  DA A 255     -14.948-229.222-136.215 
ATOM   5240  C1'  DA A 255     -15.912-228.728-135.140 
ATOM   5241  N9   DA A 255     -17.298-228.504-135.636 
ATOM   5242  C8   DA A 255     -17.699-228.059-136.863 
ATOM   5243  N7   DA A 255     -18.987-227.968-136.993 
ATOM   5244  C5   DA A 255     -19.477-228.382-135.763 
ATOM   5245  C6   DA A 255     -20.782-228.512-135.258 
ATOM   5246  N6   DA A 255     -21.882-228.224-135.968 
ATOM   5247  N1   DA A 255     -20.915-228.952-133.994 
ATOM   5248  C2   DA A 255     -19.819-229.236-133.293 
ATOM   5249  N3   DA A 255     -18.557-229.155-133.655 
ATOM   5250  C4   DA A 255     -18.452-228.713-134.925 
ATOM   5251  P    DA A 256     -12.329-230.978-134.656 
ATOM   5252  OP1  DA A 256     -11.017-230.433-134.242 
ATOM   5253  OP2  DA A 256     -12.405-231.513-136.033 
ATOM   5254  O5'  DA A 256     -12.799-232.100-133.617 
ATOM   5255  C5'  DA A 256     -13.509-231.700-132.430 
ATOM   5256  C4'  DA A 256     -14.683-232.629-132.189 
ATOM   5257  O4'  DA A 256     -15.888-232.190-132.878 
ATOM   5258  C3'  DA A 256     -14.495-234.072-132.657 
ATOM   5259  O3'  DA A 256     -15.130-234.943-131.729 
ATOM   5260  C2'  DA A 256     -15.245-234.148-133.987 
ATOM   5261  C1'  DA A 256     -16.443-233.303-133.563 
ATOM   5262  N9   DA A 256     -17.248-232.788-134.706 
ATOM   5263  C8   DA A 256     -16.814-232.400-135.941 
ATOM   5264  N7   DA A 256     -17.764-231.997-136.727 
ATOM   5265  C5   DA A 256     -18.912-232.126-135.958 
ATOM   5266  C6   DA A 256     -20.265-231.857-136.223 
ATOM   5267  N6   DA A 256     -20.709-231.379-137.394 
ATOM   5268  N1   DA A 256     -21.149-232.099-135.237 
ATOM   5269  C2   DA A 256     -20.701-232.573-134.075 
ATOM   5270  N3   DA A 256     -19.470-232.861-133.714 
ATOM   5271  C4   DA A 256     -18.606-232.610-134.719 
ATOM   5272  P    DC A 257     -14.419-236.326-131.351 
ATOM   5273  OP1  DC A 257     -13.418-236.094-130.286 
ATOM   5274  OP2  DC A 257     -13.919-236.979-132.581 
ATOM   5275  O5'  DC A 257     -15.649-237.163-130.761 
ATOM   5276  C5'  DC A 257     -16.724-236.458-130.112 
ATOM   5277  C4'  DC A 257     -18.058-237.021-130.563 
ATOM   5278  O4'  DC A 257     -18.557-236.369-131.766 
ATOM   5279  C3'  DC A 257     -18.068-238.507-130.918 
ATOM   5280  O3'  DC A 257     -19.304-239.072-130.500 
ATOM   5281  C2'  DC A 257     -18.011-238.541-132.445 
ATOM   5282  C1'  DC A 257     -18.963-237.373-132.683 
ATOM   5283  N1   DC A 257     -18.882-236.805-134.057 
ATOM   5284  C2   DC A 257     -20.055-236.322-134.631 
ATOM   5285  O2   DC A 257     -21.105-236.384-133.982 
ATOM   5286  N3   DC A 257     -20.001-235.800-135.883 
ATOM   5287  C4   DC A 257     -18.843-235.751-136.554 
ATOM   5288  N4   DC A 257     -18.843-235.233-137.772 
ATOM   5289  C5   DC A 257     -17.625-236.243-135.982 
ATOM   5290  C6   DC A 257     -17.700-236.761-134.730 
ATOM   5291  P    DA A 258     -19.309-240.539-129.857 
ATOM   5292  OP1  DA A 258     -18.984-240.451-128.416 
ATOM   5293  OP2  DA A 258     -18.452-241.436-130.663 
ATOM   5294  O5'  DA A 258     -20.843-240.957-130.037 
ATOM   5295  C5'  DA A 258     -21.854-239.930-130.026 
ATOM   5296  C4'  DA A 258     -22.858-240.179-131.134 
ATOM   5297  O4'  DA A 258     -22.459-239.564-132.393 
ATOM   5298  C3'  DA A 258     -23.097-241.643-131.499 
ATOM   5299  O3'  DA A 258     -24.472-241.819-131.819 
ATOM   5300  C2'  DA A 258     -22.272-241.867-132.766 
ATOM   5301  C1'  DA A 258     -22.594-240.529-133.425 
ATOM   5302  N9   DA A 258     -21.660-240.164-134.526 
ATOM   5303  C8   DA A 258     -20.324-240.425-134.627 
ATOM   5304  N7   DA A 258     -19.781-239.974-135.716 
ATOM   5305  C5   DA A 258     -20.834-239.370-136.388 
ATOM   5306  C6   DA A 258     -20.911-238.697-137.619 
ATOM   5307  N6   DA A 258     -19.859-238.515-138.429 
ATOM   5308  N1   DA A 258     -22.114-238.219-137.989 
ATOM   5309  C2   DA A 258     -23.155-238.403-137.180 
ATOM   5310  N3   DA A 258     -23.205-239.010-136.016 
ATOM   5311  C4   DA A 258     -21.989-239.480-135.668 
ATOM   5312  P    DA A 259     -25.217-243.151-131.333 
ATOM   5313  OP1  DA A 259     -25.672-242.983-129.935 
ATOM   5314  OP2  DA A 259     -24.357-244.325-131.600 
ATOM   5315  O5'  DA A 259     -26.483-243.179-132.312 
ATOM   5316  C5'  DA A 259     -27.019-241.933-132.795 
ATOM   5317  C4'  DA A 259     -27.330-242.041-134.274 
ATOM   5318  O4'  DA A 259     -26.186-241.699-135.108 
ATOM   5319  C3'  DA A 259     -27.745-243.427-134.767 
ATOM   5320  O3'  DA A 259     -28.743-243.279-135.770 
ATOM   5321  C2'  DA A 259     -26.485-244.000-135.417 
ATOM   5322  C1'  DA A 259     -26.032-242.709-136.093 
ATOM   5323  N9   DA A 259     -24.606-242.725-136.521 
ATOM   5324  C8   DA A 259     -23.545-243.331-135.912 
ATOM   5325  N7   DA A 259     -22.418-243.165-136.532 
ATOM   5326  C5   DA A 259     -22.755-242.391-137.635 
ATOM   5327  C6   DA A 259     -21.994-241.868-138.694 
ATOM   5328  N6   DA A 259     -20.673-242.057-138.819 
ATOM   5329  N1   DA A 259     -22.643-241.143-139.623 
ATOM   5330  C2   DA A 259     -23.956-240.958-139.493 
ATOM   5331  N3   DA A 259     -24.767-241.394-138.554 
ATOM   5332  C4   DA A 259     -24.093-242.118-137.636 
ATOM   5333  P    DG A 260     -29.968-244.309-135.804 
ATOM   5334  OP1  DG A 260     -31.011-243.870-134.850 
ATOM   5335  OP2  DG A 260     -29.462-245.687-135.623 
ATOM   5336  O5'  DG A 260     -30.495-244.123-137.303 
ATOM   5337  C5'  DG A 260     -30.333-242.845-137.947 
ATOM   5338  C4'  DG A 260     -29.852-243.039-139.371 
ATOM   5339  O4'  DG A 260     -28.400-243.102-139.462 
ATOM   5340  C3'  DG A 260     -30.320-244.320-140.063 
ATOM   5341  O3'  DG A 260     -30.569-244.037-141.434 
ATOM   5342  C2'  DG A 260     -29.125-245.268-139.971 
ATOM   5343  C1'  DG A 260     -28.049-244.225-140.257 
ATOM   5344  N9   DG A 260     -26.677-244.657-139.868 
ATOM   5345  C8   DG A 260     -26.279-245.446-138.811 
ATOM   5346  N7   DG A 260     -24.984-245.641-138.749 
ATOM   5347  C5   DG A 260     -24.490-244.931-139.841 
ATOM   5348  C6   DG A 260     -23.155-244.766-140.296 
ATOM   5349  O6   DG A 260     -22.119-245.221-139.820 
ATOM   5350  N1   DG A 260     -23.101-243.966-141.445 
ATOM   5351  C2   DG A 260     -24.193-243.398-142.072 
ATOM   5352  N2   DG A 260     -23.930-242.665-143.157 
ATOM   5353  N3   DG A 260     -25.445-243.552-141.645 
ATOM   5354  C4   DG A 260     -25.514-244.327-140.531 
ATOM   5355  P    DC A 261     -31.832-244.714-142.148 
ATOM   5356  OP1  DC A 261     -33.046-243.914-141.873 
ATOM   5357  OP2  DC A 261     -31.900-246.146-141.782 
ATOM   5358  O5'  DC A 261     -31.434-244.573-143.692 
ATOM   5359  C5'  DC A 261     -30.614-243.463-144.103 
ATOM   5360  C4'  DC A 261     -29.543-243.938-145.065 
ATOM   5361  O4'  DC A 261     -28.338-244.382-144.379 
ATOM   5362  C3'  DC A 261     -29.922-245.126-145.949 
ATOM   5363  O3'  DC A 261     -29.338-244.949-147.234 
ATOM   5364  C2'  DC A 261     -29.266-246.333-145.280 
ATOM   5365  C1'  DC A 261     -27.956-245.641-144.913 
ATOM   5366  N1   DC A 261     -27.167-246.363-143.877 
ATOM   5367  C2   DC A 261     -25.778-246.315-143.968 
ATOM   5368  O2   DC A 261     -25.263-245.681-144.896 
ATOM   5369  N3   DC A 261     -25.040-246.968-143.034 
ATOM   5370  C4   DC A 261     -25.637-247.644-142.043 
ATOM   5371  N4   DC A 261     -24.873-248.263-141.157 
ATOM   5372  C5   DC A 261     -27.063-247.706-141.932 
ATOM   5373  C6   DC A 261     -27.783-247.048-142.875 
ATOM   5374  P    DA A 262     -30.180-245.357-148.533 
ATOM   5375  OP1  DA A 262     -31.082-244.245-148.908 
ATOM   5376  OP2  DA A 262     -30.824-246.670-148.314 
ATOM   5377  O5'  DA A 262     -29.022-245.502-149.627 
ATOM   5378  C5'  DA A 262     -27.836-244.695-149.500 
ATOM   5379  C4'  DA A 262     -26.605-245.537-149.771 
ATOM   5380  O4'  DA A 262     -26.106-246.194-148.570 
ATOM   5381  C3'  DA A 262     -26.787-246.681-150.768 
ATOM   5382  O3'  DA A 262     -25.601-246.810-151.543 
ATOM   5383  C2'  DA A 262     -26.939-247.931-149.901 
ATOM   5384  C1'  DA A 262     -25.874-247.561-148.872 
ATOM   5385  N9   DA A 262     -25.971-248.338-147.604 
ATOM   5386  C8   DA A 262     -27.092-248.795-146.973 
ATOM   5387  N7   DA A 262     -26.849-249.446-145.877 
ATOM   5388  C5   DA A 262     -25.465-249.419-145.772 
ATOM   5389  C6   DA A 262     -24.577-249.940-144.818 
ATOM   5390  N6   DA A 262     -24.974-250.625-143.734 
ATOM   5391  N1   DA A 262     -23.262-249.734-145.016 
ATOM   5392  C2   DA A 262     -22.875-249.053-146.094 
ATOM   5393  N3   DA A 262     -23.607-248.521-147.048 
ATOM   5394  C4   DA A 262     -24.918-248.743-146.825 
ATOM   5395  P    DT A 263     -25.727-247.135-153.105 
ATOM   5396  OP1  DT A 263     -25.955-245.879-153.856 
ATOM   5397  OP2  DT A 263     -26.729-248.204-153.311 
ATOM   5398  O5'  DT A 263     -24.266-247.698-153.429 
ATOM   5399  C5'  DT A 263     -23.145-247.214-152.665 
ATOM   5400  C4'  DT A 263     -22.244-248.370-152.278 
ATOM   5401  O4'  DT A 263     -22.643-248.990-151.022 
ATOM   5402  C3'  DT A 263     -22.196-249.536-153.265 
ATOM   5403  O3'  DT A 263     -20.872-250.054-153.303 
ATOM   5404  C2'  DT A 263     -23.115-250.596-152.657 
ATOM   5405  C1'  DT A 263     -22.681-250.396-151.209 
ATOM   5406  N1   DT A 263     -23.630-250.970-150.215 
ATOM   5407  C2   DT A 263     -23.090-251.496-149.066 
ATOM   5408  O2   DT A 263     -21.892-251.508-148.840 
ATOM   5409  N3   DT A 263     -24.000-252.019-148.168 
ATOM   5410  C4   DT A 263     -25.371-252.058-148.321 
ATOM   5411  O4   DT A 263     -26.085-252.553-147.447 
ATOM   5412  C5   DT A 263     -25.843-251.482-149.558 
ATOM   5413  C7   DT A 263     -27.323-251.484-149.804 
ATOM   5414  C6   DT A 263     -24.980-250.967-150.449 
ATOM   5415  P    DT A 264     -20.258-250.514-154.708 
ATOM   5416  OP1  DT A 264     -19.705-249.337-155.416 
ATOM   5417  OP2  DT A 264     -21.262-251.306-155.453 
ATOM   5418  O5'  DT A 264     -19.064-251.468-154.234 
ATOM   5419  C5'  DT A 264     -18.417-251.203-152.976 
ATOM   5420  C4'  DT A 264     -18.209-252.499-152.218 
ATOM   5421  O4'  DT A 264     -19.354-252.846-151.386 
ATOM   5422  C3'  DT A 264     -17.986-253.744-153.076 
ATOM   5423  O3'  DT A 264     -17.039-254.586-152.430 
ATOM   5424  C2'  DT A 264     -19.340-254.454-153.086 
ATOM   5425  C1'  DT A 264     -19.680-254.207-151.620 
ATOM   5426  N1   DT A 264     -21.122-254.399-151.298 
ATOM   5427  C2   DT A 264     -21.424-254.910-150.060 
ATOM   5428  O2   DT A 264     -20.574-255.203-149.238 
ATOM   5429  N3   DT A 264     -22.772-255.074-149.798 
ATOM   5430  C4   DT A 264     -23.813-254.776-150.653 
ATOM   5431  O4   DT A 264     -24.981-254.967-150.306 
ATOM   5432  C5   DT A 264     -23.396-254.246-151.928 
ATOM   5433  C7   DT A 264     -24.468-253.895-152.918 
ATOM   5434  C6   DT A 264     -22.093-254.076-152.209 
ATOM   5435  P    DC A 265     -15.946-255.347-153.317 
ATOM   5436  OP1  DC A 265     -14.803-254.442-153.580 
ATOM   5437  OP2  DC A 265     -16.595-255.935-154.508 
ATOM   5438  O5'  DC A 265     -15.489-256.514-152.322 
ATOM   5439  C5'  DC A 265     -15.541-256.281-150.902 
ATOM   5440  C4'  DC A 265     -16.125-257.491-150.200 
ATOM   5441  O4'  DC A 265     -17.578-257.433-150.112 
ATOM   5442  C3'  DC A 265     -15.849-258.841-150.860 
ATOM   5443  O3'  DC A 265     -15.651-259.818-149.845 
ATOM   5444  C2'  DC A 265     -17.138-259.176-151.610 
ATOM   5445  C1'  DC A 265     -18.102-258.683-150.535 
ATOM   5446  N1   DC A 265     -19.488-258.459-151.031 
ATOM   5447  C2   DC A 265     -20.541-258.727-150.159 
ATOM   5448  O2   DC A 265     -20.283-259.136-149.021 
ATOM   5449  N3   DC A 265     -21.812-258.530-150.592 
ATOM   5450  C4   DC A 265     -22.050-258.086-151.832 
ATOM   5451  N4   DC A 265     -23.308-257.909-152.207 
ATOM   5452  C5   DC A 265     -20.982-257.804-152.745 
ATOM   5453  C6   DC A 265     -19.718-258.008-152.293 
ATOM   5454  P    DT A 266     -14.519-260.932-150.051 
ATOM   5455  OP1  DT A 266     -13.207-260.388-149.637 
ATOM   5456  OP2  DT A 266     -14.595-261.467-151.428 
ATOM   5457  O5'  DT A 266     -14.989-262.055-149.012 
ATOM   5458  C5'  DT A 266     -15.699-261.654-147.825 
ATOM   5459  C4'  DT A 266     -16.873-262.583-147.584 
ATOM   5460  O4'  DT A 266     -18.078-262.145-148.273 
ATOM   5461  C3'  DT A 266     -16.685-264.026-148.052 
ATOM   5462  O3'  DT A 266     -17.320-264.897-147.124 
ATOM   5463  C2'  DT A 266     -17.435-264.103-149.382 
ATOM   5464  C1'  DT A 266     -18.633-263.257-148.958 
ATOM   5465  N1   DT A 266     -19.438-262.743-150.101 
ATOM   5466  C2   DT A 266     -20.794-262.637-149.913 
ATOM   5467  O2   DT A 266     -21.344-262.941-148.869 
ATOM   5468  N3   DT A 266     -21.507-262.157-150.994 
ATOM   5469  C4   DT A 266     -20.988-261.784-152.217 
ATOM   5470  O4   DT A 266     -21.727-261.368-153.112 
ATOM   5471  C5   DT A 266     -19.555-261.931-152.318 
ATOM   5472  C7   DT A 266     -18.909-261.547-153.618 
ATOM   5473  C6   DT A 266     -18.837-262.396-151.283 
ATOM   5474  P    DA A 267     -16.609-266.280-146.746 
ATOM   5475  OP1  DA A 267     -15.608-266.048-145.681 
ATOM   5476  OP2  DA A 267     -16.109-266.933-147.976 
ATOM   5477  O5'  DA A 267     -17.839-267.117-146.156 
ATOM   5478  C5'  DA A 267     -18.914-266.413-145.507 
ATOM   5479  C4'  DA A 267     -20.248-266.975-145.957 
ATOM   5480  O4'  DA A 267     -20.747-266.324-147.161 
ATOM   5481  C3'  DA A 267     -20.258-268.462-146.312 
ATOM   5482  O3'  DA A 267     -21.494-269.027-145.894 
ATOM   5483  C2'  DA A 267     -20.201-268.495-147.840 
ATOM   5484  C1'  DA A 267     -21.153-267.328-148.078 
ATOM   5485  N9   DA A 267     -21.071-266.759-149.452 
ATOM   5486  C8   DA A 267     -19.974-266.641-150.258 
ATOM   5487  N7   DA A 267     -20.226-266.100-151.410 
ATOM   5488  C5   DA A 267     -21.589-265.840-151.367 
ATOM   5489  C6   DA A 267     -22.472-265.264-152.295 
ATOM   5490  N6   DA A 267     -22.095-264.827-153.504 
ATOM   5491  N1   DA A 267     -23.764-265.155-151.933 
ATOM   5492  C2   DA A 267     -24.135-265.591-150.730 
ATOM   5493  N3   DA A 267     -23.403-266.142-149.786 
ATOM   5494  C4   DA A 267     -22.115-266.241-150.173 
ATOM   5495  P    DT A 268     -21.499-270.493-145.252 
ATOM   5496  OP1  DT A 268     -21.174-270.405-143.811 
ATOM   5497  OP2  DT A 268     -20.642-271.390-146.057 
ATOM   5498  O5'  DT A 268     -23.033-270.912-145.432 
ATOM   5499  C5'  DT A 268     -24.044-269.885-145.421 
ATOM   5500  C4'  DT A 268     -25.048-270.133-146.529 
ATOM   5501  O4'  DT A 268     -24.649-269.518-147.788 
ATOM   5502  C3'  DT A 268     -25.287-271.598-146.894 
ATOM   5503  O3'  DT A 268     -26.662-271.774-147.213 
ATOM   5504  C2'  DT A 268     -24.462-271.821-148.161 
ATOM   5505  C1'  DT A 268     -24.784-270.483-148.820 
ATOM   5506  N1   DT A 268     -23.850-270.118-149.921 
ATOM   5507  C2   DT A 268     -24.378-269.428-150.986 
ATOM   5508  O2   DT A 268     -25.554-269.115-151.056 
ATOM   5509  N3   DT A 268     -23.483-269.107-151.988 
ATOM   5510  C4   DT A 268     -22.137-269.411-152.011 
ATOM   5511  O4   DT A 268     -21.434-269.070-152.965 
ATOM   5512  C5   DT A 268     -21.677-270.136-150.851 
ATOM   5513  C7   DT A 268     -20.223-270.507-150.796 
ATOM   5514  C6   DT A 268     -22.524-270.461-149.862 
ATOM   5515  P    DT A 269     -27.407-273.105-146.728 
ATOM   5516  OP1  DT A 269     -27.862-272.938-145.330 
ATOM   5517  OP2  DT A 269     -26.547-274.279-146.995 
ATOM   5518  O5'  DT A 269     -28.673-273.133-147.707 
ATOM   5519  C5'  DT A 269     -29.209-271.887-148.189 
ATOM   5520  C4'  DT A 269     -29.520-271.995-149.669 
ATOM   5521  O4'  DT A 269     -28.376-271.654-150.503 
ATOM   5522  C3'  DT A 269     -29.935-273.381-150.162 
ATOM   5523  O3'  DT A 269     -30.933-273.233-151.165 
ATOM   5524  C2'  DT A 269     -28.675-273.954-150.811 
ATOM   5525  C1'  DT A 269     -28.222-272.664-151.488 
ATOM   5526  N1   DT A 269     -26.796-272.680-151.916 
ATOM   5527  C2   DT A 269     -26.482-272.005-153.071 
ATOM   5528  O2   DT A 269     -27.310-271.411-153.738 
ATOM   5529  N3   DT A 269     -25.150-272.043-153.437 
ATOM   5530  C4   DT A 269     -24.133-272.684-152.759 
ATOM   5531  O4   DT A 269     -22.976-272.648-153.184 
ATOM   5532  C5   DT A 269     -24.561-273.364-151.559 
ATOM   5533  C7   DT A 269     -23.516-274.087-150.761 
ATOM   5534  C6   DT A 269     -25.849-273.344-151.180 
ATOM   5535  P    DG A 270     -32.158-274.263-151.199 
ATOM   5536  OP1  DG A 270     -33.201-273.824-150.245 
ATOM   5537  OP2  DG A 270     -31.652-275.642-151.018 
ATOM   5538  O5'  DG A 270     -32.685-274.077-152.698 
ATOM   5539  C5'  DG A 270     -32.523-272.799-153.342 
ATOM   5540  C4'  DG A 270     -32.042-272.994-154.766 
ATOM   5541  O4'  DG A 270     -30.590-273.057-154.857 
ATOM   5542  C3'  DG A 270     -32.510-274.274-155.457 
ATOM   5543  O3'  DG A 270     -32.759-273.991-156.829 
ATOM   5544  C2'  DG A 270     -31.315-275.223-155.366 
ATOM   5545  C1'  DG A 270     -30.239-274.179-155.651 
ATOM   5546  N9   DG A 270     -28.867-274.611-155.263 
ATOM   5547  C8   DG A 270     -28.469-275.401-154.206 
ATOM   5548  N7   DG A 270     -27.174-275.595-154.143 
ATOM   5549  C5   DG A 270     -26.680-274.885-155.236 
ATOM   5550  C6   DG A 270     -25.345-274.721-155.691 
ATOM   5551  O6   DG A 270     -24.309-275.175-155.215 
ATOM   5552  N1   DG A 270     -25.291-273.920-156.840 
ATOM   5553  C2   DG A 270     -26.383-273.352-157.467 
ATOM   5554  N2   DG A 270     -26.120-272.620-158.552 
ATOM   5555  N3   DG A 270     -27.635-273.506-157.039 
ATOM   5556  C4   DG A 270     -27.704-274.281-155.925 
ATOM   5557  P    DA A 271     -34.022-274.669-157.543 
ATOM   5558  OP1  DA A 271     -35.236-273.869-157.267 
ATOM   5559  OP2  DA A 271     -34.090-276.100-157.177 
ATOM   5560  O5'  DA A 271     -33.624-274.528-159.087 
ATOM   5561  C5'  DA A 271     -32.804-273.417-159.498 
ATOM   5562  C4'  DA A 271     -31.733-273.893-160.460 
ATOM   5563  O4'  DA A 271     -30.528-274.337-159.774 
ATOM   5564  C3'  DA A 271     -32.112-275.080-161.344 
ATOM   5565  O3'  DA A 271     -31.528-274.903-162.629 
ATOM   5566  C2'  DA A 271     -31.456-276.287-160.675 
ATOM   5567  C1'  DA A 271     -30.146-275.595-160.308 
ATOM   5568  N9   DA A 271     -29.357-276.317-159.272 
ATOM   5569  C8   DA A 271     -29.815-277.045-158.210 
ATOM   5570  N7   DA A 271     -28.873-277.558-157.482 
ATOM   5571  C5   DA A 271     -27.703-277.142-158.102 
ATOM   5572  C6   DA A 271     -26.347-277.357-157.810 
ATOM   5573  N6   DA A 271     -25.921-278.082-156.766 
ATOM   5574  N1   DA A 271     -25.440-276.800-158.634 
ATOM   5575  C2   DA A 271     -25.869-276.081-159.670 
ATOM   5576  N3   DA A 271     -27.102-275.812-160.041 
ATOM   5577  C4   DA A 271     -27.989-276.382-159.200 
ATOM   5578  P    DT A 272     -32.370-275.311-163.928 
ATOM   5579  OP1  DT A 272     -33.272-274.199-164.302 
ATOM   5580  OP2  DT A 272     -33.014-276.625-163.709 
ATOM   5581  O5'  DT A 272     -31.212-275.456-165.022 
ATOM   5582  C5'  DT A 272     -30.026-274.649-164.895 
ATOM   5583  C4'  DT A 272     -28.795-275.492-165.165 
ATOM   5584  O4'  DT A 272     -28.296-276.149-163.965 
ATOM   5585  C3'  DT A 272     -28.977-276.636-166.162 
ATOM   5586  O3'  DT A 272     -27.791-276.764-166.938 
ATOM   5587  C2'  DT A 272     -29.129-277.885-165.295 
ATOM   5588  C1'  DT A 272     -28.064-277.516-164.267 
ATOM   5589  N1   DT A 272     -28.161-278.292-162.999 
ATOM   5590  C2   DT A 272     -26.982-278.601-162.364 
ATOM   5591  O2   DT A 272     -25.891-278.269-162.792 
ATOM   5592  N3   DT A 272     -27.112-279.322-161.192 
ATOM   5593  C4   DT A 272     -28.293-279.748-160.619 
ATOM   5594  O4   DT A 272     -28.283-280.388-159.565 
ATOM   5595  C5   DT A 272     -29.475-279.375-161.359 
ATOM   5596  C7   DT A 272     -30.803-279.800-160.804 
ATOM   5597  C6   DT A 272     -29.379-278.675-162.501 
ATOM   5598  P    DA A 273     -27.917-277.089-168.500 
ATOM   5599  OP1  DA A 273     -28.145-275.834-169.251 
ATOM   5600  OP2  DA A 273     -28.919-278.159-168.705 
ATOM   5601  O5'  DA A 273     -26.456-277.653-168.824 
ATOM   5602  C5'  DA A 273     -25.335-277.169-168.059 
ATOM   5603  C4'  DA A 273     -24.434-278.325-167.673 
ATOM   5604  O4'  DA A 273     -24.833-278.944-166.417 
ATOM   5605  C3'  DA A 273     -24.386-279.491-168.660 
ATOM   5606  O3'  DA A 273     -23.062-280.008-168.698 
ATOM   5607  C2'  DA A 273     -25.305-280.550-168.052 
ATOM   5608  C1'  DA A 273     -24.871-280.351-166.604 
ATOM   5609  N9   DA A 273     -25.820-280.924-165.609 
ATOM   5610  C8   DA A 273     -27.181-281.002-165.682 
ATOM   5611  N7   DA A 273     -27.731-281.562-164.651 
ATOM   5612  C5   DA A 273     -26.658-281.880-163.830 
ATOM   5613  C6   DA A 273     -26.577-282.499-162.572 
ATOM   5614  N6   DA A 273     -27.648-282.928-161.888 
ATOM   5615  N1   DA A 273     -25.352-282.661-162.039 
ATOM   5616  C2   DA A 273     -24.291-282.232-162.722 
ATOM   5617  N3   DA A 273     -24.244-281.644-163.898 
ATOM   5618  C4   DA A 273     -25.483-281.493-164.410 
ATOM   5619  P    DA A 274     -22.448-280.468-170.103 
ATOM   5620  OP1  DA A 274     -21.895-279.292-170.811 
ATOM   5621  OP2  DA A 274     -23.452-281.260-170.847 
ATOM   5622  O5'  DA A 274     -21.254-281.422-169.629 
ATOM   5623  C5'  DA A 274     -20.607-281.157-168.371 
ATOM   5624  C4'  DA A 274     -20.399-282.453-167.613 
ATOM   5625  O4'  DA A 274     -21.544-282.800-166.781 
ATOM   5626  C3'  DA A 274     -20.176-283.698-168.471 
ATOM   5627  O3'  DA A 274     -19.229-284.540-167.825 
ATOM   5628  C2'  DA A 274     -21.530-284.409-168.481 
ATOM   5629  C1'  DA A 274     -21.870-284.162-167.014 
ATOM   5630  N9   DA A 274     -23.312-284.353-166.693 
ATOM   5631  C8   DA A 274     -24.398-284.086-167.477 
ATOM   5632  N7   DA A 274     -25.532-284.363-166.913 
ATOM   5633  C5   DA A 274     -25.175-284.849-165.663 
ATOM   5634  C6   DA A 274     -25.932-285.318-164.577 
ATOM   5635  N6   DA A 274     -27.271-285.376-164.578 
ATOM   5636  N1   DA A 274     -25.260-285.728-163.484 
ATOM   5637  C2   DA A 274     -23.929-285.667-163.489 
ATOM   5638  N3   DA A 274     -23.120-285.252-164.438 
ATOM   5639  C4   DA A 274     -23.817-284.847-165.519 
ATOM   5640  P    DG A 275     -18.135-285.301-168.711 
ATOM   5641  OP1  DG A 275     -16.993-284.396-168.975 
ATOM   5642  OP2  DG A 275     -18.785-285.890-169.903 
ATOM   5643  O5'  DG A 275     -17.679-286.468-167.717 
ATOM   5644  C5'  DG A 275     -17.731-286.236-166.297 
ATOM   5645  C4'  DG A 275     -18.315-287.445-165.595 
ATOM   5646  O4'  DG A 275     -19.768-287.388-165.506 
ATOM   5647  C3'  DG A 275     -18.039-288.796-166.255 
ATOM   5648  O3'  DG A 275     -17.841-289.773-165.240 
ATOM   5649  C2'  DG A 275     -19.328-289.131-167.005 
ATOM   5650  C1'  DG A 275     -20.292-288.637-165.930 
ATOM   5651  N9   DG A 275     -21.678-288.413-166.425 
ATOM   5652  C8   DG A 275     -22.101-287.966-167.658 
ATOM   5653  N7   DG A 275     -23.404-287.878-167.776 
ATOM   5654  C5   DG A 275     -23.878-288.297-166.534 
ATOM   5655  C6   DG A 275     -25.209-288.417-166.057 
ATOM   5656  O6   DG A 275     -26.261-288.173-166.641 
ATOM   5657  N1   DG A 275     -25.239-288.880-164.733 
ATOM   5658  C2   DG A 275     -24.128-289.187-163.972 
ATOM   5659  N2   DG A 275     -24.368-289.614-162.731 
ATOM   5660  N3   DG A 275     -22.879-289.073-164.421 
ATOM   5661  C4   DG A 275     -22.833-288.626-165.702 
ATOM   5662  P    DG A 276     -16.709-290.886-165.446 
ATOM   5663  OP1  DG A 276     -15.397-290.342-165.032 
ATOM   5664  OP2  DG A 276     -16.785-291.422-166.823 
ATOM   5665  O5'  DG A 276     -17.179-292.009-164.406 
ATOM   5666  C5'  DG A 276     -17.889-291.608-163.220 
ATOM   5667  C4'  DG A 276     -19.063-292.538-162.979 
ATOM   5668  O4'  DG A 276     -20.268-292.099-163.668 
ATOM   5669  C3'  DG A 276     -18.875-293.981-163.447 
ATOM   5670  O3'  DG A 276     -19.510-294.852-162.519 
ATOM   5671  C2'  DG A 276     -19.625-294.057-164.777 
ATOM   5672  C1'  DG A 276     -20.823-293.211-164.353 
ATOM   5673  N9   DG A 276     -21.628-292.697-165.496 
ATOM   5674  C8   DG A 276     -21.208-292.302-166.747 
ATOM   5675  N7   DG A 276     -22.179-291.896-167.531 
ATOM   5676  C5   DG A 276     -23.320-292.033-166.743 
ATOM   5677  C6   DG A 276     -24.678-291.750-167.044 
ATOM   5678  O6   DG A 276     -25.160-291.314-168.086 
ATOM   5679  N1   DG A 276     -25.514-292.035-165.955 
ATOM   5680  C2   DG A 276     -25.092-292.527-164.735 
ATOM   5681  N2   DG A 276     -26.047-292.731-163.825 
ATOM   5682  N3   DG A 276     -23.818-292.791-164.453 
ATOM   5683  C4   DG A 276     -22.995-292.521-165.500 
ATOM   5684  P    DT A 277     -18.799-296.235-162.141 
ATOM   5685  OP1  DT A 277     -17.798-296.002-161.076 
ATOM   5686  OP2  DT A 277     -18.299-296.888-163.371 
ATOM   5687  O5'  DT A 277     -20.029-297.071-161.551 
ATOM   5688  C5'  DT A 277     -21.104-296.367-160.902 
ATOM   5689  C4'  DT A 277     -22.438-296.930-161.352 
ATOM   5690  O4'  DT A 277     -22.936-296.278-162.556 
ATOM   5691  C3'  DT A 277     -22.448-298.416-161.707 
ATOM   5692  O3'  DT A 277     -23.684-298.981-161.289 
ATOM   5693  C2'  DT A 277     -22.391-298.450-163.235 
ATOM   5694  C1'  DT A 277     -23.343-297.282-163.473 
ATOM   5695  N1   DT A 277     -23.261-296.714-164.847 
ATOM   5696  C2   DT A 277     -24.427-296.241-165.399 
ATOM   5697  O2   DT A 277     -25.497-296.271-164.816 
ATOM   5698  N3   DT A 277     -24.313-295.722-166.674 
ATOM   5699  C4   DT A 277     -23.157-295.639-167.424 
ATOM   5700  O4   DT A 277     -23.179-295.154-168.556 
ATOM   5701  C5   DT A 277     -21.986-296.161-166.760 
ATOM   5702  C7   DT A 277     -20.684-296.109-167.506 
ATOM   5703  C6   DT A 277     -22.069-296.671-165.520 
ATOM   5704  P    DA A 278     -23.689-300.448-160.647 
ATOM   5705  OP1  DA A 278     -23.364-300.359-159.205 
ATOM   5706  OP2  DA A 278     -22.832-301.345-161.452 
ATOM   5707  O5'  DA A 278     -25.223-300.866-160.827 
ATOM   5708  C5'  DA A 278     -26.233-299.839-160.816 
ATOM   5709  C4'  DA A 278     -27.238-300.087-161.924 
ATOM   5710  O4'  DA A 278     -26.839-299.473-163.183 
ATOM   5711  C3'  DA A 278     -27.477-301.552-162.289 
ATOM   5712  O3'  DA A 278     -28.852-301.728-162.608 
ATOM   5713  C2'  DA A 278     -26.652-301.776-163.556 
ATOM   5714  C1'  DA A 278     -26.974-300.438-164.215 
ATOM   5715  N9   DA A 278     -26.040-300.072-165.316 
ATOM   5716  C8   DA A 278     -24.704-300.333-165.417 
ATOM   5717  N7   DA A 278     -24.161-299.883-166.506 
ATOM   5718  C5   DA A 278     -25.214-299.278-167.178 
ATOM   5719  C6   DA A 278     -25.291-298.606-168.409 
ATOM   5720  N6   DA A 278     -24.239-298.423-169.219 
ATOM   5721  N1   DA A 278     -26.493-298.127-168.779 
ATOM   5722  C2   DA A 278     -27.535-298.312-167.970 
ATOM   5723  N3   DA A 278     -27.585-298.919-166.805 
ATOM   5724  C4   DA A 278     -26.369-299.389-166.458 
ATOM   5725  P    DA A 279     -29.597-303.060-162.123 
ATOM   5726  OP1  DA A 279     -30.052-302.892-160.725 
ATOM   5727  OP2  DA A 279     -28.737-304.234-162.390 
ATOM   5728  O5'  DA A 279     -30.863-303.087-163.102 
ATOM   5729  C5'  DA A 279     -31.399-301.841-163.584 
ATOM   5730  C4'  DA A 279     -31.710-301.949-165.064 
ATOM   5731  O4'  DA A 279     -30.566-301.608-165.898 
ATOM   5732  C3'  DA A 279     -32.125-303.336-165.557 
ATOM   5733  O3'  DA A 279     -33.123-303.188-166.560 
ATOM   5734  C2'  DA A 279     -30.865-303.908-166.206 
ATOM   5735  C1'  DA A 279     -30.412-302.618-166.883 
ATOM   5736  N9   DA A 279     -28.986-302.634-167.311 
ATOM   5737  C8   DA A 279     -27.925-303.240-166.702 
ATOM   5738  N7   DA A 279     -26.798-303.073-167.322 
ATOM   5739  C5   DA A 279     -27.135-302.300-168.424 
ATOM   5740  C6   DA A 279     -26.374-301.777-169.484 
ATOM   5741  N6   DA A 279     -25.053-301.966-169.609 
ATOM   5742  N1   DA A 279     -27.023-301.052-170.413 
ATOM   5743  C2   DA A 279     -28.336-300.867-170.283 
ATOM   5744  N3   DA A 279     -29.147-301.303-169.344 
ATOM   5745  C4   DA A 279     -28.473-302.026-168.426 
ATOM   5746  P    DC A 280     -34.348-304.218-166.593 
ATOM   5747  OP1  DC A 280     -35.391-303.778-165.640 
ATOM   5748  OP2  DC A 280     -33.842-305.596-166.413 
ATOM   5749  O5'  DC A 280     -34.875-304.031-168.093 
ATOM   5750  C5'  DC A 280     -34.713-302.754-168.737 
ATOM   5751  C4'  DC A 280     -34.232-302.948-170.160 
ATOM   5752  O4'  DC A 280     -32.780-303.011-170.252 
ATOM   5753  C3'  DC A 280     -34.700-304.228-170.852 
ATOM   5754  O3'  DC A 280     -34.949-303.946-172.224 
ATOM   5755  C2'  DC A 280     -33.505-305.177-170.761 
ATOM   5756  C1'  DC A 280     -32.429-304.134-171.046 
ATOM   5757  N1   DC A 280     -31.057-304.565-170.658 
ATOM   5758  C2   DC A 280     -29.993-304.135-171.447 
ATOM   5759  O2   DC A 280     -30.229-303.419-172.427 
ATOM   5760  N3   DC A 280     -28.735-304.519-171.110 
ATOM   5761  C4   DC A 280     -28.522-305.295-170.039 
ATOM   5762  N4   DC A 280     -27.277-305.642-169.752 
ATOM   5763  C5   DC A 280     -29.602-305.749-169.215 
ATOM   5764  C6   DC A 280     -30.853-305.355-169.569 
ATOM   5765  P    DA A 281     -36.212-304.623-172.938 
ATOM   5766  OP1  DA A 281     -37.426-303.823-172.662 
ATOM   5767  OP2  DA A 281     -36.280-306.055-172.572 
ATOM   5768  O5'  DA A 281     -35.814-304.482-174.482 
ATOM   5769  C5'  DA A 281     -34.994-303.372-174.893 
ATOM   5770  C4'  DA A 281     -33.923-303.847-175.855 
ATOM   5771  O4'  DA A 281     -32.718-304.291-175.169 
ATOM   5772  C3'  DA A 281     -34.302-305.035-176.739 
ATOM   5773  O3'  DA A 281     -33.718-304.858-178.024 
ATOM   5774  C2'  DA A 281     -33.646-306.241-176.069 
ATOM   5775  C1'  DA A 281     -32.336-305.550-175.703 
ATOM   5776  N9   DA A 281     -31.547-306.272-174.667 
ATOM   5777  C8   DA A 281     -32.005-306.999-173.605 
ATOM   5778  N7   DA A 281     -31.062-307.512-172.876 
ATOM   5779  C5   DA A 281     -29.893-307.096-173.497 
ATOM   5780  C6   DA A 281     -28.537-307.312-173.205 
ATOM   5781  N6   DA A 281     -28.111-308.036-172.161 
ATOM   5782  N1   DA A 281     -27.630-306.754-174.029 
ATOM   5783  C2   DA A 281     -28.059-306.035-175.065 
ATOM   5784  N3   DA A 281     -29.292-305.767-175.435 
ATOM   5785  C4   DA A 281     -30.179-306.336-174.595 
ATOM   5786  P    DA A 282     -34.560-305.265-179.323 
ATOM   5787  OP1  DA A 282     -35.462-304.154-179.697 
ATOM   5788  OP2  DA A 282     -35.204-306.579-179.104 
ATOM   5789  O5'  DA A 282     -33.402-305.411-180.417 
ATOM   5790  C5'  DA A 282     -32.216-304.604-180.290 
ATOM   5791  C4'  DA A 282     -30.985-305.446-180.560 
ATOM   5792  O4'  DA A 282     -30.486-306.103-179.360 
ATOM   5793  C3'  DA A 282     -31.167-306.590-181.557 
ATOM   5794  O3'  DA A 282     -29.981-306.719-182.333 
ATOM   5795  C2'  DA A 282     -31.319-307.839-180.690 
ATOM   5796  C1'  DA A 282     -30.254-307.470-179.661 
ATOM   5797  N9   DA A 282     -30.351-308.246-178.394 
ATOM   5798  C8   DA A 282     -31.472-308.704-177.763 
ATOM   5799  N7   DA A 282     -31.229-309.355-176.667 
ATOM   5800  C5   DA A 282     -29.845-309.327-176.562 
ATOM   5801  C6   DA A 282     -28.957-309.849-175.607 
ATOM   5802  N6   DA A 282     -29.354-310.533-174.524 
ATOM   5803  N1   DA A 282     -27.642-309.643-175.806 
ATOM   5804  C2   DA A 282     -27.255-308.962-176.883 
ATOM   5805  N3   DA A 282     -27.987-308.430-177.837 
ATOM   5806  C4   DA A 282     -29.298-308.652-177.615 
ATOM   5807  P    DG A 283     -30.107-307.044-183.895 
ATOM   5808  OP1  DG A 283     -30.335-305.788-184.646 
ATOM   5809  OP2  DG A 283     -31.109-308.113-184.100 
ATOM   5810  O5'  DG A 283     -28.646-307.607-184.219 
ATOM   5811  C5'  DG A 283     -27.525-307.123-183.454 
ATOM   5812  C4'  DG A 283     -26.624-308.279-183.067 
ATOM   5813  O4'  DG A 283     -27.023-308.898-181.812 
ATOM   5814  C3'  DG A 283     -26.576-309.445-184.055 
ATOM   5815  O3'  DG A 283     -25.252-309.963-184.093 
ATOM   5816  C2'  DG A 283     -27.495-310.505-183.447 
ATOM   5817  C1'  DG A 283     -27.061-310.305-181.999 
ATOM   5818  N9   DG A 283     -28.010-310.879-181.004 
ATOM   5819  C8   DG A 283     -29.384-310.966-181.062 
ATOM   5820  N7   DG A 283     -29.927-311.534-180.012 
ATOM   5821  C5   DG A 283     -28.835-311.845-179.202 
ATOM   5822  C6   DG A 283     -28.791-312.473-177.930 
ATOM   5823  O6   DG A 283     -29.720-312.892-177.245 
ATOM   5824  N1   DG A 283     -27.474-312.595-177.465 
ATOM   5825  C2   DG A 283     -26.348-312.164-178.141 
ATOM   5826  N2   DG A 283     -25.181-312.372-177.526 
ATOM   5827  N3   DG A 283     -26.391-311.574-179.333 
ATOM   5828  C4   DG A 283     -27.661-311.449-179.799 
ATOM   5829  P    DT A 284     -24.638-310.422-185.498 
ATOM   5830  OP1  DT A 284     -24.085-309.246-186.205 
ATOM   5831  OP2  DT A 284     -25.642-311.215-186.242 
ATOM   5832  O5'  DT A 284     -23.444-311.376-185.024 
ATOM   5833  C5'  DT A 284     -22.797-311.112-183.765 
ATOM   5834  C4'  DT A 284     -22.589-312.408-183.007 
ATOM   5835  O4'  DT A 284     -23.733-312.755-182.176 
ATOM   5836  C3'  DT A 284     -22.366-313.652-183.866 
ATOM   5837  O3'  DT A 284     -21.419-314.494-183.220 
ATOM   5838  C2'  DT A 284     -23.720-314.363-183.876 
ATOM   5839  C1'  DT A 284     -24.060-314.116-182.409 
ATOM   5840  N1   DT A 284     -25.502-314.308-182.088 
ATOM   5841  C2   DT A 284     -25.804-314.818-180.850 
ATOM   5842  O2   DT A 284     -24.954-315.112-180.027 
ATOM   5843  N3   DT A 284     -27.151-314.983-180.588 
ATOM   5844  C4   DT A 284     -28.193-314.685-181.442 
ATOM   5845  O4   DT A 284     -29.361-314.876-181.096 
ATOM   5846  C5   DT A 284     -27.776-314.154-182.718 
ATOM   5847  C7   DT A 284     -28.848-313.804-183.708 
ATOM   5848  C6   DT A 284     -26.473-313.985-182.999 
ATOM   5849  P    DC A 285     -20.325-315.255-184.106 
ATOM   5850  OP1  DC A 285     -19.183-314.351-184.370 
ATOM   5851  OP2  DC A 285     -20.975-315.844-185.298 
ATOM   5852  O5'  DC A 285     -19.869-316.423-183.112 
ATOM   5853  C5'  DC A 285     -19.921-316.190-181.692 
ATOM   5854  C4'  DC A 285     -20.505-317.399-180.990 
ATOM   5855  O4'  DC A 285     -21.958-317.342-180.901 
ATOM   5856  C3'  DC A 285     -20.229-318.750-181.650 
ATOM   5857  O3'  DC A 285     -20.031-319.727-180.635 
ATOM   5858  C2'  DC A 285     -21.518-319.085-182.400 
ATOM   5859  C1'  DC A 285     -22.482-318.591-181.325 
ATOM   5860  N1   DC A 285     -23.868-318.367-181.820 
ATOM   5861  C2   DC A 285     -24.921-318.636-180.949 
ATOM   5862  O2   DC A 285     -24.663-319.045-179.810 
ATOM   5863  N3   DC A 285     -26.192-318.439-181.382 
ATOM   5864  C4   DC A 285     -26.430-317.995-182.622 
ATOM   5865  N4   DC A 285     -27.688-317.818-182.997 
ATOM   5866  C5   DC A 285     -25.361-317.713-183.535 
ATOM   5867  C6   DC A 285     -24.098-317.917-183.083 
ATOM   5868  P    DG A 286     -18.899-320.841-180.841 
ATOM   5869  OP1  DG A 286     -17.587-320.297-180.427 
ATOM   5870  OP2  DG A 286     -18.975-321.376-182.217 
ATOM   5871  O5'  DG A 286     -19.369-321.964-179.801 
ATOM   5872  C5'  DG A 286     -20.079-321.563-178.615 
ATOM   5873  C4'  DG A 286     -21.253-322.492-178.374 
ATOM   5874  O4'  DG A 286     -22.458-322.053-179.062 
ATOM   5875  C3'  DG A 286     -21.065-323.935-178.842 
ATOM   5876  O3'  DG A 286     -21.700-324.806-177.913 
ATOM   5877  C2'  DG A 286     -21.815-324.011-180.171 
ATOM   5878  C1'  DG A 286     -23.013-323.166-179.748 
ATOM   5879  N9   DG A 286     -23.818-322.651-180.891 
ATOM   5880  C8   DG A 286     -23.398-322.256-182.142 
ATOM   5881  N7   DG A 286     -24.368-321.850-182.926 
ATOM   5882  C5   DG A 286     -25.510-321.987-182.138 
ATOM   5883  C6   DG A 286     -26.868-321.705-182.439 
ATOM   5884  O6   DG A 286     -27.350-321.268-183.481 
ATOM   5885  N1   DG A 286     -27.704-321.989-181.350 
ATOM   5886  C2   DG A 286     -27.282-322.481-180.130 
ATOM   5887  N2   DG A 286     -28.237-322.686-179.220 
ATOM   5888  N3   DG A 286     -26.008-322.745-179.848 
ATOM   5889  C4   DG A 286     -25.185-322.475-180.894 
ATOM   5890  P    DA A 287     -20.989-326.189-177.536 
ATOM   5891  OP1  DA A 287     -19.988-325.957-176.471 
ATOM   5892  OP2  DA A 287     -20.489-326.842-178.766 
ATOM   5893  O5'  DA A 287     -22.219-327.026-176.945 
ATOM   5894  C5'  DA A 287     -23.294-326.322-176.297 
ATOM   5895  C4'  DA A 287     -24.628-326.884-176.747 
ATOM   5896  O4'  DA A 287     -25.126-326.232-177.950 
ATOM   5897  C3'  DA A 287     -24.637-328.371-177.102 
ATOM   5898  O3'  DA A 287     -25.874-328.936-176.684 
ATOM   5899  C2'  DA A 287     -24.581-328.404-178.630 
ATOM   5900  C1'  DA A 287     -25.533-327.237-178.868 
ATOM   5901  N9   DA A 287     -25.451-326.668-180.242 
ATOM   5902  C8   DA A 287     -24.354-326.550-181.047 
ATOM   5903  N7   DA A 287     -24.606-326.009-182.199 
ATOM   5904  C5   DA A 287     -25.969-325.749-182.157 
ATOM   5905  C6   DA A 287     -26.852-325.173-183.085 
ATOM   5906  N6   DA A 287     -26.474-324.736-184.294 
ATOM   5907  N1   DA A 287     -28.144-325.064-182.723 
ATOM   5908  C2   DA A 287     -28.515-325.500-181.520 
ATOM   5909  N3   DA A 287     -27.783-326.051-180.576 
ATOM   5910  C4   DA A 287     -26.495-326.149-180.962 
ATOM   5911  P    DT A 288     -25.879-330.402-176.042 
ATOM   5912  OP1  DT A 288     -25.554-330.314-174.600 
ATOM   5913  OP2  DT A 288     -25.022-331.299-176.847 
ATOM   5914  O5'  DT A 288     -27.413-330.820-176.222 
ATOM   5915  C5'  DT A 288     -28.423-329.794-176.211 
ATOM   5916  C4'  DT A 288     -29.428-330.042-177.319 
ATOM   5917  O4'  DT A 288     -29.029-329.427-178.578 
ATOM   5918  C3'  DT A 288     -29.667-331.507-177.684 
ATOM   5919  O3'  DT A 288     -31.042-331.682-178.003 
ATOM   5920  C2'  DT A 288     -28.842-331.730-178.951 
ATOM   5921  C1'  DT A 288     -29.164-330.392-179.610 
ATOM   5922  N1   DT A 288     -28.230-330.027-180.710 
ATOM   5923  C2   DT A 288     -28.758-329.337-181.776 
ATOM   5924  O2   DT A 288     -29.934-329.024-181.845 
ATOM   5925  N3   DT A 288     -27.863-329.016-182.777 
ATOM   5926  C4   DT A 288     -26.517-329.320-182.801 
ATOM   5927  O4   DT A 288     -25.814-328.979-183.755 
ATOM   5928  C5   DT A 288     -26.056-330.045-181.640 
ATOM   5929  C7   DT A 288     -24.603-330.416-181.585 
ATOM   5930  C6   DT A 288     -26.904-330.370-180.652 
ATOM   5931  P    DG A 289     -31.787-333.014-177.518 
ATOM   5932  OP1  DG A 289     -32.242-332.847-176.119 
ATOM   5933  OP2  DG A 289     -30.927-334.188-177.785 
ATOM   5934  O5'  DG A 289     -33.053-333.042-178.496 
ATOM   5935  C5'  DG A 289     -33.589-331.796-178.979 
ATOM   5936  C4'  DG A 289     -33.900-331.904-180.459 
ATOM   5937  O4'  DG A 289     -32.756-331.562-181.292 
ATOM   5938  C3'  DG A 289     -34.314-333.290-180.952 
ATOM   5939  O3'  DG A 289     -35.313-333.142-181.954 
ATOM   5940  C2'  DG A 289     -33.055-333.863-181.601 
ATOM   5941  C1'  DG A 289     -32.602-332.573-182.278 
ATOM   5942  N9   DG A 289     -31.176-332.589-182.706 
ATOM   5943  C8   DG A 289     -30.093-333.194-182.105 
ATOM   5944  N7   DG A 289     -28.961-333.017-182.742 
ATOM   5945  C5   DG A 289     -29.319-332.240-183.843 
ATOM   5946  C6   DG A 289     -28.521-331.728-184.898 
ATOM   5947  O6   DG A 289     -27.314-331.856-185.082 
ATOM   5948  N1   DG A 289     -29.289-330.989-185.810 
ATOM   5949  C2   DG A 289     -30.649-330.774-185.713 
ATOM   5950  N2   DG A 289     -31.198-330.040-186.685 
ATOM   5951  N3   DG A 289     -31.398-331.254-184.722 
ATOM   5952  C4   DG A 289     -30.668-331.974-183.830 
ATOM   5953  P    DG A 290     -36.538-334.172-181.988 
ATOM   5954  OP1  DG A 290     -37.581-333.733-181.035 
ATOM   5955  OP2  DG A 290     -36.032-335.550-181.807 
ATOM   5956  O5'  DG A 290     -37.065-333.986-183.488 
ATOM   5957  C5'  DG A 290     -36.903-332.708-184.132 
ATOM   5958  C4'  DG A 290     -36.422-332.903-185.555 
ATOM   5959  O4'  DG A 290     -34.969-332.965-185.647 
ATOM   5960  C3'  DG A 290     -36.890-334.183-186.247 
ATOM   5961  O3'  DG A 290     -37.139-333.900-187.618 
ATOM   5962  C2'  DG A 290     -35.695-335.132-186.156 
ATOM   5963  C1'  DG A 290     -34.619-334.088-186.441 
ATOM   5964  N9   DG A 290     -33.247-334.520-186.052 
ATOM   5965  C8   DG A 290     -32.849-335.309-184.996 
ATOM   5966  N7   DG A 290     -31.554-335.504-184.933 
ATOM   5967  C5   DG A 290     -31.060-334.794-186.026 
ATOM   5968  C6   DG A 290     -29.725-334.629-186.480 
ATOM   5969  O6   DG A 290     -28.688-335.084-186.004 
ATOM   5970  N1   DG A 290     -29.671-333.829-187.630 
ATOM   5971  C2   DG A 290     -30.763-333.261-188.256 
ATOM   5972  N2   DG A 290     -30.500-332.529-189.342 
ATOM   5973  N3   DG A 290     -32.014-333.415-187.829 
ATOM   5974  C4   DG A 290     -32.084-334.190-186.715 
ATOM   5975  P    DA A 291     -38.402-334.578-188.333 
ATOM   5976  OP1  DA A 291     -39.616-333.778-188.057 
ATOM   5977  OP2  DA A 291     -38.470-336.009-187.967 
ATOM   5978  O5'  DA A 291     -38.004-334.436-189.877 
ATOM   5979  C5'  DA A 291     -37.184-333.326-190.288 
ATOM   5980  C4'  DA A 291     -36.113-333.801-191.250 
ATOM   5981  O4'  DA A 291     -34.908-334.245-190.564 
ATOM   5982  C3'  DA A 291     -36.492-334.989-192.134 
ATOM   5983  O3'  DA A 291     -35.908-334.812-193.419 
ATOM   5984  C2'  DA A 291     -35.836-336.196-191.464 
ATOM   5985  C1'  DA A 291     -34.526-335.504-191.098 
ATOM   5986  N9   DA A 291     -33.737-336.226-190.062 
ATOM   5987  C8   DA A 291     -34.195-336.953-189.000 
ATOM   5988  N7   DA A 291     -33.252-337.467-188.271 
ATOM   5989  C5   DA A 291     -32.083-337.051-188.892 
ATOM   5990  C6   DA A 291     -30.727-337.266-188.600 
ATOM   5991  N6   DA A 291     -30.301-337.991-187.555 
ATOM   5992  N1   DA A 291     -29.820-336.709-189.424 
ATOM   5993  C2   DA A 291     -30.249-335.989-190.460 
ATOM   5994  N3   DA A 291     -31.482-335.721-190.830 
ATOM   5995  C4   DA A 291     -32.369-336.291-189.990 
ATOM   5996  P    DT A 292     -36.750-335.220-194.718 
ATOM   5997  OP1  DT A 292     -37.652-334.108-195.092 
ATOM   5998  OP2  DT A 292     -37.394-336.534-194.499 
ATOM   5999  O5'  DT A 292     -35.592-335.365-195.812 
ATOM   6000  C5'  DT A 292     -34.406-334.558-195.685 
ATOM   6001  C4'  DT A 292     -33.175-335.401-195.955 
ATOM   6002  O4'  DT A 292     -32.676-336.057-194.755 
ATOM   6003  C3'  DT A 292     -33.357-336.545-196.952 
ATOM   6004  O3'  DT A 292     -32.171-336.673-197.728 
ATOM   6005  C2'  DT A 292     -33.509-337.794-196.085 
ATOM   6006  C1'  DT A 292     -32.444-337.425-195.056 
ATOM   6007  N1   DT A 292     -32.541-338.201-193.789 
ATOM   6008  C2   DT A 292     -31.362-338.510-193.153 
ATOM   6009  O2   DT A 292     -30.271-338.178-193.582 
ATOM   6010  N3   DT A 292     -31.492-339.231-191.981 
ATOM   6011  C4   DT A 292     -32.673-339.656-191.409 
ATOM   6012  O4   DT A 292     -32.663-340.297-190.355 
ATOM   6013  C5   DT A 292     -33.855-339.284-192.149 
ATOM   6014  C7   DT A 292     -35.183-339.709-191.594 
ATOM   6015  C6   DT A 292     -33.759-338.584-193.290 
ATOM   6016  P    DT A 293     -32.297-336.998-199.290 
ATOM   6017  OP1  DT A 293     -32.525-335.743-200.041 
ATOM   6018  OP2  DT A 293     -33.299-338.068-199.495 
ATOM   6019  O5'  DT A 293     -30.836-337.561-199.614 
ATOM   6020  C5'  DT A 293     -29.715-337.078-198.849 
ATOM   6021  C4'  DT A 293     -28.814-338.233-198.462 
ATOM   6022  O4'  DT A 293     -29.213-338.853-197.207 
ATOM   6023  C3'  DT A 293     -28.766-339.399-199.450 
ATOM   6024  O3'  DT A 293     -27.442-339.917-199.488 
ATOM   6025  C2'  DT A 293     -29.685-340.459-198.842 
ATOM   6026  C1'  DT A 293     -29.251-340.259-197.394 
ATOM   6027  N1   DT A 293     -30.200-340.833-196.399 
ATOM   6028  C2   DT A 293     -29.660-341.359-195.250 
ATOM   6029  O2   DT A 293     -28.462-341.371-195.025 
ATOM   6030  N3   DT A 293     -30.570-341.883-194.352 
ATOM   6031  C4   DT A 293     -31.941-341.921-194.505 
ATOM   6032  O4   DT A 293     -32.655-342.416-193.631 
ATOM   6033  C5   DT A 293     -32.412-341.345-195.743 
ATOM   6034  C7   DT A 293     -33.893-341.347-195.989 
ATOM   6035  C6   DT A 293     -31.550-340.830-196.634 
ATOM   6036  P    DC A 294     -26.828-340.377-200.893 
ATOM   6037  OP1  DC A 294     -26.275-339.201-201.600 
ATOM   6038  OP2  DC A 294     -27.832-341.169-201.637 
ATOM   6039  O5'  DC A 294     -25.634-341.331-200.419 
ATOM   6040  C5'  DC A 294     -24.987-341.066-199.160 
ATOM   6041  C4'  DC A 294     -24.779-342.362-198.402 
ATOM   6042  O4'  DC A 294     -25.923-342.709-197.570 
ATOM   6043  C3'  DC A 294     -24.556-343.607-199.261 
ATOM   6044  O3'  DC A 294     -23.609-344.449-198.614 
ATOM   6045  C2'  DC A 294     -25.910-344.317-199.271 
ATOM   6046  C1'  DC A 294     -26.250-344.070-197.804 
ATOM   6047  N1   DC A 294     -27.692-344.262-197.483 
ATOM   6048  C2   DC A 294     -28.015-344.779-196.231 
ATOM   6049  O2   DC A 294     -27.101-345.055-195.446 
ATOM   6050  N3   DC A 294     -29.324-344.962-195.920 
ATOM   6051  C4   DC A 294     -30.285-344.650-196.799 
ATOM   6052  N4   DC A 294     -31.546-344.847-196.448 
ATOM   6053  C5   DC A 294     -29.973-344.118-198.092 
ATOM   6054  C6   DC A 294     -28.660-343.943-198.384 
ATOM   6055  P    DC A 295     -22.515-345.210-199.501 
ATOM   6056  OP1  DC A 295     -21.373-344.305-199.765 
ATOM   6057  OP2  DC A 295     -23.165-345.798-200.693 
ATOM   6058  O5'  DC A 295     -22.059-346.377-198.507 
ATOM   6059  C5'  DC A 295     -22.111-346.144-197.087 
ATOM   6060  C4'  DC A 295     -22.695-347.354-196.385 
ATOM   6061  O4'  DC A 295     -24.148-347.297-196.296 
ATOM   6062  C3'  DC A 295     -22.419-348.704-197.045 
ATOM   6063  O3'  DC A 295     -22.221-349.681-196.029 
ATOM   6064  C2'  DC A 295     -23.708-349.039-197.795 
ATOM   6065  C1'  DC A 295     -24.672-348.546-196.720 
ATOM   6066  N1   DC A 295     -26.058-348.322-197.215 
ATOM   6067  C2   DC A 295     -27.111-348.590-196.344 
ATOM   6068  O2   DC A 295     -26.853-348.999-195.205 
ATOM   6069  N3   DC A 295     -28.382-348.393-196.777 
ATOM   6070  C4   DC A 295     -28.620-347.949-198.017 
ATOM   6071  N4   DC A 295     -29.878-347.772-198.392 
ATOM   6072  C5   DC A 295     -27.551-347.667-198.929 
ATOM   6073  C6   DC A 295     -26.288-347.871-198.478 
ATOM   6074  P    DT A 296     -21.089-350.795-196.235 
ATOM   6075  OP1  DT A 296     -19.777-350.251-195.822 
ATOM   6076  OP2  DT A 296     -21.165-351.330-197.612 
ATOM   6077  O5'  DT A 296     -21.559-351.918-195.196 
ATOM   6078  C5'  DT A 296     -22.269-351.517-194.010 
ATOM   6079  C4'  DT A 296     -23.443-352.446-193.768 
ATOM   6080  O4'  DT A 296     -24.648-352.008-194.457 
ATOM   6081  C3'  DT A 296     -23.255-353.889-194.236 
ATOM   6082  O3'  DT A 296     -23.890-354.761-193.308 
ATOM   6083  C2'  DT A 296     -24.005-353.966-195.566 
ATOM   6084  C1'  DT A 296     -25.203-353.120-195.143 
ATOM   6085  N1   DT A 296     -26.007-352.606-196.286 
ATOM   6086  C2   DT A 296     -27.364-352.500-196.097 
ATOM   6087  O2   DT A 296     -27.914-352.804-195.053 
ATOM   6088  N3   DT A 296     -28.077-352.020-197.179 
ATOM   6089  C4   DT A 296     -27.558-351.647-198.402 
ATOM   6090  O4   DT A 296     -28.297-351.231-199.296 
ATOM   6091  C5   DT A 296     -26.125-351.795-198.503 
ATOM   6092  C7   DT A 296     -25.478-351.411-199.802 
ATOM   6093  C6   DT A 296     -25.407-352.259-197.467 
ATOM   6094  P    DC A 297     -23.179-356.143-192.931 
ATOM   6095  OP1  DC A 297     -22.178-355.911-191.865 
ATOM   6096  OP2  DC A 297     -22.679-356.796-194.160 
ATOM   6097  O5'  DC A 297     -24.409-356.980-192.340 
ATOM   6098  C5'  DC A 297     -25.484-356.276-191.691 
ATOM   6099  C4'  DC A 297     -26.818-356.838-192.142 
ATOM   6100  O4'  DC A 297     -27.316-356.187-193.345 
ATOM   6101  C3'  DC A 297     -26.827-358.325-192.497 
ATOM   6102  O3'  DC A 297     -28.064-358.890-192.079 
ATOM   6103  C2'  DC A 297     -26.771-358.359-194.024 
ATOM   6104  C1'  DC A 297     -27.723-357.191-194.262 
ATOM   6105  N1   DC A 297     -27.641-356.622-195.637 
ATOM   6106  C2   DC A 297     -28.815-356.139-196.211 
ATOM   6107  O2   DC A 297     -29.865-356.201-195.561 
ATOM   6108  N3   DC A 297     -28.761-355.618-197.463 
ATOM   6109  C4   DC A 297     -27.603-355.569-198.133 
ATOM   6110  N4   DC A 297     -27.603-355.051-199.352 
ATOM   6111  C5   DC A 297     -26.385-356.061-197.561 
ATOM   6112  C6   DC A 297     -26.459-356.579-196.309 
ATOM   6113  P    DT A 298     -28.069-360.357-191.437 
ATOM   6114  OP1  DT A 298     -27.744-360.268-189.995 
ATOM   6115  OP2  DT A 298     -27.212-361.254-192.242 
ATOM   6116  O5'  DT A 298     -29.603-360.775-191.617 
ATOM   6117  C5'  DT A 298     -30.613-359.748-191.605 
ATOM   6118  C4'  DT A 298     -31.618-359.996-192.714 
ATOM   6119  O4'  DT A 298     -31.219-359.382-193.973 
ATOM   6120  C3'  DT A 298     -31.857-361.461-193.078 
ATOM   6121  O3'  DT A 298     -33.232-361.637-193.398 
ATOM   6122  C2'  DT A 298     -31.032-361.685-194.346 
ATOM   6123  C1'  DT A 298     -31.354-360.347-195.005 
ATOM   6124  N1   DT A 298     -30.420-359.981-196.105 
ATOM   6125  C2   DT A 298     -30.948-359.291-197.171 
ATOM   6126  O2   DT A 298     -32.124-358.978-197.240 
ATOM   6127  N3   DT A 298     -30.053-358.971-198.172 
ATOM   6128  C4   DT A 298     -28.707-359.274-198.195 
ATOM   6129  O4   DT A 298     -28.004-358.933-199.150 
ATOM   6130  C5   DT A 298     -28.246-359.999-197.035 
ATOM   6131  C7   DT A 298     -26.793-360.370-196.980 
ATOM   6132  C6   DT A 298     -29.094-360.324-196.047 
ATOM   6133  P    DC A 299     -33.977-362.969-192.913 
ATOM   6134  OP1  DC A 299     -34.432-362.801-191.514 
ATOM   6135  OP2  DC A 299     -33.117-364.143-193.180 
ATOM   6136  O5'  DC A 299     -35.243-362.996-193.891 
ATOM   6137  C5'  DC A 299     -35.779-361.750-194.374 
ATOM   6138  C4'  DC A 299     -36.090-361.858-195.854 
ATOM   6139  O4'  DC A 299     -34.946-361.517-196.687 
ATOM   6140  C3'  DC A 299     -36.504-363.244-196.346 
ATOM   6141  O3'  DC A 299     -37.502-363.096-197.349 
ATOM   6142  C2'  DC A 299     -35.245-363.817-196.996 
ATOM   6143  C1'  DC A 299     -34.792-362.527-197.672 
ATOM   6144  N1   DC A 299     -33.366-362.543-198.100 
ATOM   6145  C2   DC A 299     -33.031-361.864-199.269 
ATOM   6146  O2   DC A 299     -33.923-361.281-199.897 
ATOM   6147  N3   DC A 299     -31.735-361.868-199.677 
ATOM   6148  C4   DC A 299     -30.799-362.511-198.969
[truncated: 415,700 more chars]
