# Supplementary material for: Characterization of lncRNA-protein interactions associated with Prostate cancer and Androgen receptors by molecular docking simulations
Source: Biochem Biophys Rep. 2025 Mar 9;42:101959. doi: 10.1016/j.bbrep.2025.101959 (PMC11929892; doi:10.1016/j.bbrep.2025.101959)
Supplement: Multimedia component 14 [file mmc14.zip › bbrep_00101959_model_3.pdb]

REMARK Number:     3
REMARK Ligand:     lig_628dcb8434e2f.pdb
REMARK Contact:     0     0     0
REMARK Score:  -215.71
REMARK RMSD:    635.17
MODEL        3
ATOM      1  N   ALA A  24      30.357  -5.473 -24.875 
ATOM      2  CA  ALA A  24      30.515  -4.000 -24.871 
ATOM      3  CB  ALA A  24      29.364  -3.347 -25.653 
ATOM      4  C   ALA A  24      30.496  -3.471 -23.474 
ATOM      5  O   ALA A  24      31.409  -3.720 -22.690 
ATOM      6  N   GLN A  25      29.435  -2.716 -23.129 
ATOM      7  CA  GLN A  25      29.334  -2.167 -21.810 
ATOM      8  CB  GLN A  25      28.209  -1.135 -21.640 
ATOM      9  CG  GLN A  25      28.449   0.131 -22.464 
ATOM     10  CD  GLN A  25      27.291   1.085 -22.227 
ATOM     11  OE1 GLN A  25      26.895   1.324 -21.089 
ATOM     12  NE2 GLN A  25      26.734   1.652 -23.331 
ATOM     13  C   GLN A  25      29.084  -3.296 -20.876 
ATOM     14  O   GLN A  25      28.668  -4.376 -21.290 
ATOM     15  N   ASP A  26      29.382  -3.075 -19.584 
ATOM     16  CA  ASP A  26      29.211  -4.105 -18.606 
ATOM     17  CB  ASP A  26      30.274  -4.043 -17.495 
ATOM     18  CG  ASP A  26      30.054  -5.171 -16.494 
ATOM     19  OD1 ASP A  26      28.986  -5.191 -15.826 
ATOM     20  OD2 ASP A  26      30.966  -6.032 -16.381 
ATOM     21  C   ASP A  26      27.866  -3.939 -17.988 
ATOM     22  O   ASP A  26      27.612  -2.985 -17.253 
ATOM     23  N   ASN A  27      26.945  -4.872 -18.288 
ATOM     24  CA  ASN A  27      25.662  -4.773 -17.669 
ATOM     25  CB  ASN A  27      24.503  -4.752 -18.683 
ATOM     26  CG  ASN A  27      24.583  -3.452 -19.471 
ATOM     27  OD1 ASN A  27      24.658  -2.366 -18.897 
ATOM     28  ND2 ASN A  27      24.568  -3.560 -20.827 
ATOM     29  C   ASN A  27      25.467  -5.984 -16.812 
ATOM     30  O   ASN A  27      24.473  -6.696 -16.949 
ATOM     31  N   SER A  28      26.402  -6.226 -15.873 
ATOM     32  CA  SER A  28      26.317  -7.361 -15.002 
ATOM     33  CB  SER A  28      27.559  -7.517 -14.112 
ATOM     34  OG  SER A  28      28.707  -7.731 -14.919 
ATOM     35  C   SER A  28      25.149  -7.145 -14.100 
ATOM     36  O   SER A  28      24.492  -8.089 -13.668 
ATOM     37  N   ARG A  29      24.868  -5.864 -13.806 
ATOM     38  CA  ARG A  29      23.821  -5.471 -12.913 
ATOM     39  CB  ARG A  29      23.787  -3.948 -12.704 
ATOM     40  CG  ARG A  29      25.152  -3.369 -12.324 
ATOM     41  CD  ARG A  29      25.113  -1.897 -11.913 
ATOM     42  NE  ARG A  29      26.512  -1.383 -11.942 
ATOM     43  CZ  ARG A  29      27.390  -1.720 -10.952 
ATOM     44  NH1 ARG A  29      27.024  -2.618  -9.991 
ATOM     45  NH2 ARG A  29      28.642  -1.178 -10.929 
ATOM     46  C   ARG A  29      22.506  -5.884 -13.504 
ATOM     47  O   ARG A  29      21.579  -6.255 -12.784 
ATOM     48  N   TYR A  30      22.378  -5.784 -14.840 
ATOM     49  CA  TYR A  30      21.164  -6.163 -15.505 
ATOM     50  CB  TYR A  30      21.186  -5.817 -17.003 
ATOM     51  CG  TYR A  30      19.900  -6.271 -17.606 
ATOM     52  CD1 TYR A  30      18.727  -5.600 -17.348 
ATOM     53  CD2 TYR A  30      19.876  -7.357 -18.449 
ATOM     54  CE1 TYR A  30      17.543  -6.018 -17.911 
ATOM     55  CE2 TYR A  30      18.698  -7.778 -19.016 
ATOM     56  CZ  TYR A  30      17.529  -7.109 -18.746 
ATOM     57  OH  TYR A  30      16.316  -7.539 -19.327 
ATOM     58  C   TYR A  30      20.959  -7.638 -15.363 
ATOM     59  O   TYR A  30      19.855  -8.092 -15.068 
ATOM     60  N   THR A  31      22.033  -8.431 -15.551 
ATOM     61  CA  THR A  31      21.926  -9.861 -15.473 
ATOM     62  CB  THR A  31      23.230 -10.559 -15.736 
ATOM     63  OG1 THR A  31      23.715 -10.225 -17.028 
ATOM     64  CG2 THR A  31      23.003 -12.080 -15.628 
ATOM     65  C   THR A  31      21.490 -10.229 -14.091 
ATOM     66  O   THR A  31      20.646 -11.105 -13.907 
ATOM     67  N   HIS A  32      22.064  -9.557 -13.079 
ATOM     68  CA  HIS A  32      21.744  -9.842 -11.711 
ATOM     69  ND1 HIS A  32      22.771 -10.826  -8.882 
ATOM     70  CG  HIS A  32      22.450  -9.554  -9.301 
ATOM     71  CB  HIS A  32      22.623  -9.069 -10.710 
ATOM     72  NE2 HIS A  32      22.010  -9.743  -7.096 
ATOM     73  CD2 HIS A  32      21.986  -8.905  -8.198 
ATOM     74  CE1 HIS A  32      22.488 -10.885  -7.556 
ATOM     75  C   HIS A  32      20.311  -9.481 -11.477 
ATOM     76  O   HIS A  32      19.604 -10.145 -10.722 
ATOM     77  N   PHE A  33      19.841  -8.406 -12.133 
ATOM     78  CA  PHE A  33      18.494  -7.942 -11.975 
ATOM     79  CB  PHE A  33      18.233  -6.698 -12.850 
ATOM     80  CG  PHE A  33      16.831  -6.221 -12.683 
ATOM     81  CD1 PHE A  33      15.822  -6.729 -13.471 
ATOM     82  CD2 PHE A  33      16.525  -5.261 -11.749 
ATOM     83  CE1 PHE A  33      14.528  -6.288 -13.327 
ATOM     84  CE2 PHE A  33      15.232  -4.815 -11.599 
ATOM     85  CZ  PHE A  33      14.232  -5.330 -12.388 
ATOM     86  C   PHE A  33      17.577  -9.044 -12.410 
ATOM     87  O   PHE A  33      16.584  -9.337 -11.745 
ATOM     88  N   LEU A  34      17.891  -9.694 -13.546 
ATOM     89  CA  LEU A  34      17.052 -10.740 -14.056 
ATOM     90  CB  LEU A  34      17.509 -11.262 -15.429 
ATOM     91  CG  LEU A  34      17.352 -10.227 -16.561 
ATOM     92  CD1 LEU A  34      17.815 -10.799 -17.911 
ATOM     93  CD2 LEU A  34      15.914  -9.684 -16.622 
ATOM     94  C   LEU A  34      17.034 -11.895 -13.105 
ATOM     95  O   LEU A  34      15.977 -12.463 -12.835 
ATOM     96  N   THR A  35      18.201 -12.276 -12.555 
ATOM     97  CA  THR A  35      18.222 -13.429 -11.706 
ATOM     98  CB  THR A  35      19.611 -13.827 -11.277 
ATOM     99  OG1 THR A  35      19.582 -15.110 -10.672 
ATOM    100  CG2 THR A  35      20.183 -12.793 -10.291 
ATOM    101  C   THR A  35      17.370 -13.183 -10.496 
ATOM    102  O   THR A  35      16.600 -14.054 -10.093 
ATOM    103  N   GLN A  36      17.510 -12.004  -9.861 
ATOM    104  CA  GLN A  36      16.760 -11.714  -8.673 
ATOM    105  CB  GLN A  36      17.330 -10.515  -7.900 
ATOM    106  CG  GLN A  36      18.719 -10.776  -7.318 
ATOM    107  CD  GLN A  36      19.161  -9.521  -6.583 
ATOM    108  OE1 GLN A  36      18.999  -8.403  -7.076 
ATOM    109  NE2 GLN A  36      19.727  -9.702  -5.360 
ATOM    110  C   GLN A  36      15.306 -11.414  -8.928 
ATOM    111  O   GLN A  36      14.428 -11.820  -8.172 
ATOM    112  N   HIS A  37      15.041 -10.560  -9.926 
ATOM    113  CA  HIS A  37      13.739 -10.030 -10.232 
ATOM    114  ND1 HIS A  37      13.488  -7.875  -7.943 
ATOM    115  CG  HIS A  37      14.262  -7.931  -9.081 
ATOM    116  CB  HIS A  37      13.787  -8.508 -10.384 
ATOM    117  NE2 HIS A  37      15.483  -7.062  -7.395 
ATOM    118  CD2 HIS A  37      15.476  -7.429  -8.730 
ATOM    119  CE1 HIS A  37      14.268  -7.348  -6.966 
ATOM    120  C   HIS A  37      12.906 -10.649 -11.327 
ATOM    121  O   HIS A  37      11.752 -10.256 -11.466 
ATOM    122  N   TYR A  38      13.434 -11.530 -12.202 
ATOM    123  CA  TYR A  38      12.632 -11.883 -13.350 
ATOM    124  CB  TYR A  38      13.334 -11.414 -14.642 
ATOM    125  CG  TYR A  38      12.655 -11.872 -15.887 
ATOM    126  CD1 TYR A  38      11.465 -11.319 -16.304 
ATOM    127  CD2 TYR A  38      13.246 -12.841 -16.668 
ATOM    128  CE1 TYR A  38      10.868 -11.746 -17.467 
ATOM    129  CE2 TYR A  38      12.653 -13.271 -17.830 
ATOM    130  CZ  TYR A  38      11.459 -12.724 -18.231 
ATOM    131  OH  TYR A  38      10.848 -13.164 -19.425 
ATOM    132  C   TYR A  38      12.379 -13.364 -13.432 
ATOM    133  O   TYR A  38      13.285 -14.174 -13.250 
ATOM    134  N   ASP A  39      11.102 -13.741 -13.690 
ATOM    135  CA  ASP A  39      10.698 -15.112 -13.886 
ATOM    136  CB  ASP A  39      10.028 -15.729 -12.643 
ATOM    137  CG  ASP A  39       9.940 -17.238 -12.841 
ATOM    138  OD1 ASP A  39      10.562 -17.742 -13.815 
ATOM    139  OD2 ASP A  39       9.249 -17.904 -12.025 
ATOM    140  C   ASP A  39       9.669 -15.081 -14.984 
ATOM    141  O   ASP A  39       8.529 -14.682 -14.754 
ATOM    142  N   ALA A  40      10.037 -15.519 -16.207 
ATOM    143  CA  ALA A  40       9.168 -15.355 -17.343 
ATOM    144  CB  ALA A  40       9.809 -15.843 -18.652 
ATOM    145  C   ALA A  40       7.861 -16.082 -17.196 
ATOM    146  O   ALA A  40       6.812 -15.469 -17.390 
ATOM    147  N   LYS A  41       7.868 -17.386 -16.837 
ATOM    148  CA  LYS A  41       6.612 -18.091 -16.756 
ATOM    149  CB  LYS A  41       6.394 -19.072 -17.922 
ATOM    150  CG  LYS A  41       6.320 -18.394 -19.293 
ATOM    151  CD  LYS A  41       6.383 -19.380 -20.462 
ATOM    152  CE  LYS A  41       6.315 -18.723 -21.842 
ATOM    153  NZ  LYS A  41       6.395 -19.761 -22.893 
ATOM    154  C   LYS A  41       6.607 -18.900 -15.492 
ATOM    155  O   LYS A  41       6.979 -20.072 -15.469 
ATOM    156  N   PRO A  42       6.164 -18.261 -14.447 
ATOM    157  CA  PRO A  42       6.146 -18.766 -13.096 
ATOM    158  CD  PRO A  42       5.459 -16.998 -14.579 
ATOM    159  CB  PRO A  42       5.693 -17.583 -12.242 
ATOM    160  CG  PRO A  42       4.817 -16.760 -13.203 
ATOM    161  C   PRO A  42       5.350 -19.982 -12.740 
ATOM    162  O   PRO A  42       5.866 -20.776 -11.954 
ATOM    163  N   GLN A  43       4.106 -20.125 -13.253 
ATOM    164  CA  GLN A  43       3.233 -21.210 -12.882 
ATOM    165  CB  GLN A  43       3.921 -22.559 -12.575 
ATOM    166  CG  GLN A  43       2.969 -23.746 -12.437 
ATOM    167  CD  GLN A  43       2.653 -24.258 -13.835 
ATOM    168  OE1 GLN A  43       2.011 -23.577 -14.631 
ATOM    169  NE2 GLN A  43       3.125 -25.496 -14.144 
ATOM    170  C   GLN A  43       2.428 -20.772 -11.677 
ATOM    171  O   GLN A  43       1.781 -19.726 -11.696 
ATOM    172  N   GLY A  44       2.476 -21.564 -10.580 
ATOM    173  CA  GLY A  44       1.617 -21.423  -9.423 
ATOM    174  C   GLY A  44       1.682 -20.099  -8.711 
ATOM    175  O   GLY A  44       0.636 -19.515  -8.436 
ATOM    176  N   ARG A  45       2.881 -19.573  -8.391 
ATOM    177  CA  ARG A  45       2.966 -18.320  -7.681 
ATOM    178  CB  ARG A  45       2.277 -17.177  -8.444 
ATOM    179  CG  ARG A  45       2.951 -16.883  -9.786 
ATOM    180  CD  ARG A  45       2.084 -16.065 -10.743 
ATOM    181  NE  ARG A  45       2.134 -14.640 -10.313 
ATOM    182  CZ  ARG A  45       1.083 -13.819 -10.595 
ATOM    183  NH1 ARG A  45      -0.026 -14.325 -11.205 
ATOM    184  NH2 ARG A  45       1.132 -12.493 -10.270 
ATOM    185  C   ARG A  45       2.353 -18.422  -6.307 
ATOM    186  O   ARG A  45       1.777 -17.453  -5.809 
ATOM    187  N   ASP A  46       2.452 -19.607  -5.663 
ATOM    188  CA  ASP A  46       1.984 -19.790  -4.311 
ATOM    189  CB  ASP A  46       1.250 -21.127  -4.079 
ATOM    190  CG  ASP A  46       2.197 -22.277  -4.390 
ATOM    191  OD1 ASP A  46       3.256 -22.021  -5.022 
ATOM    192  OD2 ASP A  46       1.866 -23.431  -4.005 
ATOM    193  C   ASP A  46       3.161 -19.699  -3.376 
ATOM    194  O   ASP A  46       4.259 -19.317  -3.777 
ATOM    195  N   ASP A  47       2.954 -20.056  -2.089 
ATOM    196  CA  ASP A  47       3.986 -19.963  -1.086 
ATOM    197  CB  ASP A  47       3.505 -20.399   0.311 
ATOM    198  CG  ASP A  47       2.512 -19.366   0.829 
ATOM    199  OD1 ASP A  47       2.392 -18.285   0.192 
ATOM    200  OD2 ASP A  47       1.859 -19.643   1.870 
ATOM    201  C   ASP A  47       5.122 -20.868  -1.453 
ATOM    202  O   ASP A  47       6.290 -20.503  -1.321 
ATOM    203  N   ARG A  48       4.797 -22.077  -1.942 
ATOM    204  CA  ARG A  48       5.781 -23.061  -2.293 
ATOM    205  CB  ARG A  48       5.140 -24.351  -2.823 
ATOM    206  CG  ARG A  48       6.146 -25.430  -3.211 
ATOM    207  CD  ARG A  48       5.521 -26.560  -4.029 
ATOM    208  NE  ARG A  48       5.134 -25.982  -5.348 
ATOM    209  CZ  ARG A  48       4.541 -26.764  -6.297 
ATOM    210  NH1 ARG A  48       4.304 -28.084  -6.046 
ATOM    211  NH2 ARG A  48       4.179 -26.221  -7.497 
ATOM    212  C   ARG A  48       6.632 -22.511  -3.395 
ATOM    213  O   ARG A  48       7.843 -22.722  -3.421 
ATOM    214  N   TYR A  49       6.004 -21.778  -4.332 
ATOM    215  CA  TYR A  49       6.690 -21.207  -5.452 
ATOM    216  CB  TYR A  49       5.716 -20.385  -6.317 
ATOM    217  CG  TYR A  49       6.455 -19.484  -7.246 
ATOM    218  CD1 TYR A  49       6.995 -19.944  -8.423 
ATOM    219  CD2 TYR A  49       6.580 -18.149  -6.930 
ATOM    220  CE1 TYR A  49       7.662 -19.084  -9.266 
ATOM    221  CE2 TYR A  49       7.244 -17.287  -7.767 
ATOM    222  CZ  TYR A  49       7.787 -17.755  -8.938 
ATOM    223  OH  TYR A  49       8.468 -16.868  -9.798 
ATOM    224  C   TYR A  49       7.763 -20.299  -4.937 
ATOM    225  O   TYR A  49       8.907 -20.361  -5.387 
ATOM    226  N   CYS A  50       7.427 -19.442  -3.956 
ATOM    227  CA  CYS A  50       8.387 -18.513  -3.432 
ATOM    228  CB  CYS A  50       7.789 -17.543  -2.401 
ATOM    229  SG  CYS A  50       6.919 -16.168  -3.203 
ATOM    230  C   CYS A  50       9.521 -19.233  -2.772 
ATOM    231  O   CYS A  50      10.680 -18.874  -2.966 
ATOM    232  N   GLU A  51       9.232 -20.282  -1.984 
ATOM    233  CA  GLU A  51      10.291 -20.937  -1.274 
ATOM    234  CB  GLU A  51       9.814 -22.052  -0.328 
ATOM    235  CG  GLU A  51       9.046 -21.500   0.875 
ATOM    236  CD  GLU A  51       8.647 -22.660   1.776 
ATOM    237  OE1 GLU A  51       8.797 -23.834   1.341 
ATOM    238  OE2 GLU A  51       8.191 -22.384   2.918 
ATOM    239  C   GLU A  51      11.271 -21.539  -2.238 
ATOM    240  O   GLU A  51      12.477 -21.471  -2.014 
ATOM    241  N   SER A  52      10.782 -22.163  -3.323 
ATOM    242  CA  SER A  52      11.648 -22.819  -4.266 
ATOM    243  CB  SER A  52      10.871 -23.670  -5.287 
ATOM    244  OG  SER A  52      11.770 -24.296  -6.189 
ATOM    245  C   SER A  52      12.484 -21.840  -5.041 
ATOM    246  O   SER A  52      13.695 -22.015  -5.173 
ATOM    247  N   ILE A  53      11.853 -20.774  -5.572 
ATOM    248  CA  ILE A  53      12.510 -19.830  -6.436 
ATOM    249  CB  ILE A  53      11.569 -18.839  -7.063 
ATOM    250  CG1 ILE A  53      12.268 -18.100  -8.213 
ATOM    251  CG2 ILE A  53      11.022 -17.910  -5.967 
ATOM    252  CD1 ILE A  53      11.307 -17.285  -9.080 
ATOM    253  C   ILE A  53      13.564 -19.071  -5.697 
ATOM    254  O   ILE A  53      14.625 -18.777  -6.243 
ATOM    255  N   MET A  54      13.288 -18.724  -4.431 
ATOM    256  CA  MET A  54      14.208 -17.931  -3.681 
ATOM    257  CB  MET A  54      13.657 -17.630  -2.278 
ATOM    258  CG  MET A  54      14.129 -16.292  -1.716 
ATOM    259  SD  MET A  54      13.400 -14.851  -2.557 
ATOM    260  CE  MET A  54      13.965 -13.641  -1.327 
ATOM    261  C   MET A  54      15.482 -18.715  -3.574 
ATOM    262  O   MET A  54      16.577 -18.162  -3.661 
ATOM    263  N   ARG A  55      15.360 -20.040  -3.377 
ATOM    264  CA  ARG A  55      16.487 -20.926  -3.259 
ATOM    265  CB  ARG A  55      16.035 -22.353  -2.921 
ATOM    266  CG  ARG A  55      15.198 -22.413  -1.641 
ATOM    267  CD  ARG A  55      14.502 -23.757  -1.423 
ATOM    268  NE  ARG A  55      15.339 -24.566  -0.498 
ATOM    269  CZ  ARG A  55      15.110 -25.907  -0.399 
ATOM    270  NH1 ARG A  55      14.168 -26.490  -1.198 
ATOM    271  NH2 ARG A  55      15.823 -26.659   0.486 
ATOM    272  C   ARG A  55      17.249 -20.983  -4.555 
ATOM    273  O   ARG A  55      18.476 -20.907  -4.565 
ATOM    274  N   ARG A  56      16.538 -21.101  -5.694 
ATOM    275  CA  ARG A  56      17.186 -21.258  -6.971 
ATOM    276  CB  ARG A  56      16.203 -21.454  -8.140 
ATOM    277  CG  ARG A  56      15.409 -22.759  -8.083 
ATOM    278  CD  ARG A  56      14.767 -23.128  -9.423 
ATOM    279  NE  ARG A  56      13.877 -22.004  -9.821 
ATOM    280  CZ  ARG A  56      12.561 -22.008  -9.459 
ATOM    281  NH1 ARG A  56      12.047 -23.057  -8.752 
ATOM    282  NH2 ARG A  56      11.757 -20.960  -9.804 
ATOM    283  C   ARG A  56      17.993 -20.038  -7.297 
ATOM    284  O   ARG A  56      19.094 -20.132  -7.842 
ATOM    285  N   ARG A  57      17.434 -18.858  -6.981 
ATOM    286  CA  ARG A  57      17.989 -17.566  -7.272 
ATOM    287  CB  ARG A  57      16.981 -16.432  -7.028 
ATOM    288  CG  ARG A  57      15.720 -16.618  -7.872 
ATOM    289  CD  ARG A  57      16.007 -16.749  -9.368 
ATOM    290  NE  ARG A  57      14.774 -17.286 -10.009 
ATOM    291  CZ  ARG A  57      14.462 -16.937 -11.292 
ATOM    292  NH1 ARG A  57      15.255 -16.058 -11.970 
ATOM    293  NH2 ARG A  57      13.356 -17.462 -11.896 
ATOM    294  C   ARG A  57      19.215 -17.308  -6.446 
ATOM    295  O   ARG A  57      20.047 -16.489  -6.833 
ATOM    296  N   GLY A  58      19.345 -17.952  -5.266 
ATOM    297  CA  GLY A  58      20.518 -17.749  -4.452 
ATOM    298  C   GLY A  58      20.249 -16.676  -3.435 
ATOM    299  O   GLY A  58      21.171 -16.056  -2.910 
ATOM    300  N   LEU A  59      18.957 -16.404  -3.197 
ATOM    301  CA  LEU A  59      18.390 -15.442  -2.291 
ATOM    302  CB  LEU A  59      16.997 -14.993  -2.748 
ATOM    303  CG  LEU A  59      17.057 -14.335  -4.141 
ATOM    304  CD1 LEU A  59      15.690 -13.786  -4.573 
ATOM    305  CD2 LEU A  59      18.175 -13.282  -4.214 
ATOM    306  C   LEU A  59      18.342 -15.875  -0.842 
ATOM    307  O   LEU A  59      17.877 -15.107  -0.005 
ATOM    308  N   THR A  60      18.628 -17.158  -0.543 
ATOM    309  CA  THR A  60      18.521 -17.780   0.758 
ATOM    310  CB  THR A  60      18.422 -19.273   0.655 
ATOM    311  OG1 THR A  60      19.592 -19.810   0.057 
ATOM    312  CG2 THR A  60      17.192 -19.608  -0.204 
ATOM    313  C   THR A  60      19.582 -17.448   1.776 
ATOM    314  O   THR A  60      19.306 -17.592   2.964 
ATOM    315  N   SER A  61      20.833 -17.093   1.412 
ATOM    316  CA  SER A  61      21.758 -16.859   2.493 
ATOM    317  CB  SER A  61      22.957 -17.826   2.485 
ATOM    318  OG  SER A  61      22.517 -19.158   2.702 
ATOM    319  C   SER A  61      22.320 -15.475   2.407 
ATOM    320  O   SER A  61      23.186 -15.209   1.575 
ATOM    321  N   PRO A  62      21.889 -14.572   3.254 
ATOM    322  CA  PRO A  62      20.832 -14.844   4.197 
ATOM    323  CD  PRO A  62      22.847 -13.617   3.787 
ATOM    324  CB  PRO A  62      20.985 -13.822   5.320 
ATOM    325  CG  PRO A  62      22.467 -13.428   5.263 
ATOM    326  C   PRO A  62      19.514 -14.718   3.499 
ATOM    327  O   PRO A  62      19.488 -14.279   2.350 
ATOM    328  N   CYS A  63      18.409 -15.091   4.176 
ATOM    329  CA  CYS A  63      17.107 -15.029   3.577 
ATOM    330  CB  CYS A  63      15.980 -15.525   4.508 
ATOM    331  SG  CYS A  63      16.264 -17.191   5.180 
ATOM    332  C   CYS A  63      16.811 -13.590   3.286 
ATOM    333  O   CYS A  63      16.979 -12.728   4.148 
ATOM    334  N   LYS A  64      16.363 -13.286   2.050 
ATOM    335  CA  LYS A  64      16.024 -11.933   1.733 
ATOM    336  CB  LYS A  64      15.958 -11.675   0.217 
ATOM    337  CG  LYS A  64      15.947 -10.196  -0.175 
ATOM    338  CD  LYS A  64      16.188  -9.974  -1.671 
ATOM    339  CE  LYS A  64      16.192  -8.501  -2.084 
ATOM    340  NZ  LYS A  64      16.367  -8.389  -3.549 
ATOM    341  C   LYS A  64      14.671 -11.685   2.334 
ATOM    342  O   LYS A  64      13.782 -12.531   2.250 
ATOM    343  N   ASP A  65      14.485 -10.514   2.975 
ATOM    344  CA  ASP A  65      13.252 -10.245   3.660 
ATOM    345  CB  ASP A  65      13.310  -8.967   4.522 
ATOM    346  CG  ASP A  65      13.625  -7.757   3.647 
ATOM    347  OD1 ASP A  65      14.224  -7.939   2.553 
ATOM    348  OD2 ASP A  65      13.278  -6.626   4.077 
ATOM    349  C   ASP A  65      12.107 -10.144   2.699 
ATOM    350  O   ASP A  65      11.037 -10.700   2.946 
ATOM    351  N   ILE A  66      12.280  -9.419   1.579 
ATOM    352  CA  ILE A  66      11.198  -9.300   0.645 
ATOM    353  CB  ILE A  66      10.432  -8.019   0.848 
ATOM    354  CG1 ILE A  66       9.083  -8.013   0.109 
ATOM    355  CG2 ILE A  66      11.366  -6.859   0.468 
ATOM    356  CD1 ILE A  66       9.205  -8.016  -1.410 
ATOM    357  C   ILE A  66      11.805  -9.311  -0.725 
ATOM    358  O   ILE A  66      12.863  -8.720  -0.940 
ATOM    359  N   ASN A  67      11.179 -10.019  -1.688 
ATOM    360  CA  ASN A  67      11.720 -10.015  -3.017 
ATOM    361  CB  ASN A  67      12.741 -11.139  -3.259 
ATOM    362  CG  ASN A  67      13.477 -10.847  -4.558 
ATOM    363  OD1 ASN A  67      14.272  -9.911  -4.638 
ATOM    364  ND2 ASN A  67      13.214 -11.676  -5.603 
ATOM    365  C   ASN A  67      10.584 -10.205  -3.973 
ATOM    366  O   ASN A  67       9.740 -11.082  -3.786 
ATOM    367  N   THR A  68      10.556  -9.392  -5.048 
ATOM    368  CA  THR A  68       9.471  -9.467  -5.982 
ATOM    369  CB  THR A  68       8.762  -8.158  -6.145 
ATOM    370  OG1 THR A  68       8.269  -7.721  -4.886 
ATOM    371  CG2 THR A  68       7.598  -8.348  -7.130 
ATOM    372  C   THR A  68       9.996  -9.879  -7.324 
ATOM    373  O   THR A  68      11.059  -9.439  -7.762 
ATOM    374  N   PHE A  69       9.236 -10.761  -8.006 
ATOM    375  CA  PHE A  69       9.601 -11.241  -9.309 
ATOM    376  CB  PHE A  69       9.527 -12.774  -9.435 
ATOM    377  CG  PHE A  69      10.543 -13.384  -8.526 
ATOM    378  CD1 PHE A  69      11.831 -13.609  -8.956 
ATOM    379  CD2 PHE A  69      10.207 -13.734  -7.237 
ATOM    380  CE1 PHE A  69      12.768 -14.171  -8.120 
ATOM    381  CE2 PHE A  69      11.140 -14.295  -6.395 
ATOM    382  CZ  PHE A  69      12.423 -14.515  -6.835 
ATOM    383  C   PHE A  69       8.608 -10.690 -10.287 
ATOM    384  O   PHE A  69       7.415 -10.605 -10.001 
ATOM    385  N   ILE A  70       9.099 -10.300 -11.480 
ATOM    386  CA  ILE A  70       8.279  -9.766 -12.530 
ATOM    387  CB  ILE A  70       8.894  -8.585 -13.228 
ATOM    388  CG1 ILE A  70       9.137  -7.438 -12.235 
ATOM    389  CG2 ILE A  70       7.982  -8.201 -14.407 
ATOM    390  CD1 ILE A  70      10.026  -6.325 -12.786 
ATOM    391  C   ILE A  70       8.146 -10.852 -13.550 
ATOM    392  O   ILE A  70       9.106 -11.572 -13.824 
ATOM    393  N   HIS A  71       6.934 -11.011 -14.122 
ATOM    394  CA  HIS A  71       6.704 -12.056 -15.078 
ATOM    395  ND1 HIS A  71       6.623 -14.322 -12.875 
ATOM    396  CG  HIS A  71       5.646 -13.442 -13.288 
ATOM    397  CB  HIS A  71       5.509 -12.942 -14.696 
ATOM    398  NE2 HIS A  71       5.416 -13.823 -11.074 
ATOM    399  CD2 HIS A  71       4.918 -13.148 -12.176 
ATOM    400  CE1 HIS A  71       6.439 -14.514 -11.544 
ATOM    401  C   HIS A  71       6.415 -11.410 -16.399 
ATOM    402  O   HIS A  71       6.310 -10.188 -16.486 
ATOM    403  N   GLY A  72       6.286 -12.218 -17.476 
ATOM    404  CA  GLY A  72       6.017 -11.656 -18.772 
ATOM    405  C   GLY A  72       7.295 -11.593 -19.560 
ATOM    406  O   GLY A  72       8.294 -12.209 -19.193 
ATOM    407  N   ASN A  73       7.269 -10.867 -20.702 
ATOM    408  CA  ASN A  73       8.405 -10.782 -21.584 
ATOM    409  CB  ASN A  73       8.034 -10.508 -23.057 
ATOM    410  CG  ASN A  73       7.346  -9.151 -23.163 
ATOM    411  OD1 ASN A  73       7.968  -8.146 -23.502 
ATOM    412  ND2 ASN A  73       6.017  -9.119 -22.872 
ATOM    413  C   ASN A  73       9.371  -9.723 -21.133 
ATOM    414  O   ASN A  73       8.994  -8.716 -20.538 
ATOM    415  N   LYS A  74      10.668  -9.952 -21.434 
ATOM    416  CA  LYS A  74      11.764  -9.101 -21.052 
ATOM    417  CB  LYS A  74      13.152  -9.709 -21.329 
ATOM    418  CG  LYS A  74      13.502 -10.903 -20.438 
ATOM    419  CD  LYS A  74      14.866 -11.514 -20.762 
ATOM    420  CE  LYS A  74      14.989 -11.999 -22.206 
ATOM    421  NZ  LYS A  74      16.380 -12.427 -22.480 
ATOM    422  C   LYS A  74      11.726  -7.769 -21.741 
ATOM    423  O   LYS A  74      12.108  -6.759 -21.152 
ATOM    424  N   ARG A  75      11.268  -7.726 -23.005 
ATOM    425  CA  ARG A  75      11.336  -6.518 -23.783 
ATOM    426  CB  ARG A  75      10.706  -6.680 -25.174 
ATOM    427  CG  ARG A  75      11.275  -7.856 -25.964 
ATOM    428  CD  ARG A  75      10.777  -7.928 -27.407 
ATOM    429  NE  ARG A  75       9.288  -7.909 -27.372 
ATOM    430  CZ  ARG A  75       8.587  -9.047 -27.093 
ATOM    431  NH1 ARG A  75       9.247 -10.192 -26.754 
ATOM    432  NH2 ARG A  75       7.223  -9.036 -27.147 
ATOM    433  C   ARG A  75      10.568  -5.434 -23.096 
ATOM    434  O   ARG A  75      11.000  -4.283 -23.058 
ATOM    435  N   SER A  76       9.396  -5.775 -22.533 
ATOM    436  CA  SER A  76       8.562  -4.791 -21.905 
ATOM    437  CB  SER A  76       7.236  -5.385 -21.396 
ATOM    438  OG  SER A  76       6.471  -5.878 -22.487 
ATOM    439  C   SER A  76       9.281  -4.196 -20.730 
ATOM    440  O   SER A  76       9.132  -3.009 -20.441 
ATOM    441  N   ILE A  77      10.063  -5.017 -20.003 
ATOM    442  CA  ILE A  77      10.777  -4.552 -18.848 
ATOM    443  CB  ILE A  77      11.426  -5.664 -18.076 
ATOM    444  CG1 ILE A  77      10.357  -6.647 -17.572 
ATOM    445  CG2 ILE A  77      12.260  -5.039 -16.946 
ATOM    446  CD1 ILE A  77      10.932  -7.947 -17.010 
ATOM    447  C   ILE A  77      11.850  -3.586 -19.254 
ATOM    448  O   ILE A  77      12.029  -2.547 -18.626 
ATOM    449  N   LYS A  78      12.600  -3.902 -20.324 
ATOM    450  CA  LYS A  78      13.670  -3.048 -20.763 
ATOM    451  CB  LYS A  78      14.457  -3.613 -21.957 
ATOM    452  CG  LYS A  78      15.314  -4.836 -21.619 
ATOM    453  CD  LYS A  78      15.896  -5.526 -22.854 
ATOM    454  CE  LYS A  78      16.828  -6.696 -22.531 
ATOM    455  NZ  LYS A  78      16.037  -7.912 -22.246 
ATOM    456  C   LYS A  78      13.105  -1.727 -21.186 
ATOM    457  O   LYS A  78      13.736  -0.686 -21.012 
ATOM    458  N   ALA A  79      11.881  -1.748 -21.741 
ATOM    459  CA  ALA A  79      11.200  -0.603 -22.284 
ATOM    460  CB  ALA A  79       9.821  -0.951 -22.871 
ATOM    461  C   ALA A  79      10.987   0.445 -21.231 
ATOM    462  O   ALA A  79      10.878   1.630 -21.545 
ATOM    463  N   ILE A  80      10.868   0.044 -19.956 
ATOM    464  CA  ILE A  80      10.626   1.016 -18.927 
ATOM    465  CB  ILE A  80      10.255   0.446 -17.581 
ATOM    466  CG1 ILE A  80      11.316  -0.473 -16.984 
ATOM    467  CG2 ILE A  80       8.892  -0.240 -17.747 
ATOM    468  CD1 ILE A  80      10.900  -1.026 -15.623 
ATOM    469  C   ILE A  80      11.745   2.022 -18.874 
ATOM    470  O   ILE A  80      11.546   3.160 -18.452 
ATOM    471  N   CYS A  81      12.966   1.624 -19.275 
ATOM    472  CA  CYS A  81      14.117   2.486 -19.280 
ATOM    473  CB  CYS A  81      15.428   1.734 -19.567 
ATOM    474  SG  CYS A  81      15.754   0.459 -18.312 
ATOM    475  C   CYS A  81      13.959   3.596 -20.289 
ATOM    476  O   CYS A  81      14.689   4.586 -20.237 
ATOM    477  N   GLU A  82      13.062   3.434 -21.284 
ATOM    478  CA  GLU A  82      12.862   4.454 -22.277 
ATOM    479  CB  GLU A  82      12.970   3.920 -23.715 
ATOM    480  CG  GLU A  82      11.961   2.809 -24.013 
ATOM    481  CD  GLU A  82      12.156   2.352 -25.452 
ATOM    482  OE1 GLU A  82      12.213   3.228 -26.356 
ATOM    483  OE2 GLU A  82      12.249   1.114 -25.666 
ATOM    484  C   GLU A  82      11.484   5.028 -22.107 
ATOM    485  O   GLU A  82      10.696   4.562 -21.287 
ATOM    486  N   ASN A  83      11.173   6.085 -22.884 
ATOM    487  CA  ASN A  83       9.911   6.767 -22.808 
ATOM    488  CB  ASN A  83       9.851   8.042 -23.664 
ATOM    489  CG  ASN A  83      10.676   9.103 -22.944 
ATOM    490  OD1 ASN A  83      10.664   9.185 -21.715 
ATOM    491  ND2 ASN A  83      11.416   9.938 -23.723 
ATOM    492  C   ASN A  83       8.817   5.839 -23.229 
ATOM    493  O   ASN A  83       7.665   6.001 -22.831 
ATOM    494  N   LYS A  84       9.156   4.826 -24.043 
ATOM    495  CA  LYS A  84       8.180   3.925 -24.580 
ATOM    496  CB  LYS A  84       8.857   2.817 -25.416 
ATOM    497  CG  LYS A  84       7.921   1.834 -26.122 
ATOM    498  CD  LYS A  84       7.153   0.911 -25.178 
ATOM    499  CE  LYS A  84       6.396  -0.197 -25.909 
ATOM    500  NZ  LYS A  84       7.357  -1.190 -26.441 
ATOM    501  C   LYS A  84       7.386   3.298 -23.466 
ATOM    502  O   LYS A  84       6.161   3.232 -23.563 
ATOM    503  N   ASN A  85       8.029   2.807 -22.383 
ATOM    504  CA  ASN A  85       7.206   2.217 -21.358 
ATOM    505  CB  ASN A  85       7.343   0.680 -21.318 
ATOM    506  CG  ASN A  85       6.232   0.074 -20.468 
ATOM    507  OD1 ASN A  85       5.067   0.455 -20.576 
ATOM    508  ND2 ASN A  85       6.604  -0.897 -19.592 
ATOM    509  C   ASN A  85       7.600   2.737 -20.000 
ATOM    510  O   ASN A  85       7.516   2.004 -19.015 
ATOM    511  N   GLY A  86       7.987   4.025 -19.869 
ATOM    512  CA  GLY A  86       8.358   4.440 -18.541 
ATOM    513  C   GLY A  86       8.406   5.935 -18.432 
ATOM    514  O   GLY A  86       8.529   6.651 -19.426 
ATOM    515  N   ASN A  87       8.313   6.432 -17.176 
ATOM    516  CA  ASN A  87       8.388   7.834 -16.866 
ATOM    517  CB  ASN A  87       7.070   8.434 -16.338 
ATOM    518  CG  ASN A  87       6.033   8.383 -17.450 
ATOM    519  OD1 ASN A  87       5.564   7.312 -17.828 
ATOM    520  ND2 ASN A  87       5.650   9.574 -17.983 
ATOM    521  C   ASN A  87       9.381   7.966 -15.753 
ATOM    522  O   ASN A  87       9.660   7.005 -15.039 
ATOM    523  N   PRO A  88       9.943   9.130 -15.590 
ATOM    524  CA  PRO A  88      10.890   9.367 -14.542 
ATOM    525  CD  PRO A  88       9.915  10.189 -16.582 
ATOM    526  CB  PRO A  88      11.522  10.727 -14.851 
ATOM    527  CG  PRO A  88      10.555  11.384 -15.857 
ATOM    528  C   PRO A  88      10.168   9.304 -13.236 
ATOM    529  O   PRO A  88       9.050   9.812 -13.144 
ATOM    530  N   HIS A  89      10.804   8.706 -12.212 
ATOM    531  CA  HIS A  89      10.210   8.527 -10.923 
ATOM    532  ND1 HIS A  89       7.895   6.729  -9.424 
ATOM    533  CG  HIS A  89       9.268   6.743  -9.344 
ATOM    534  CB  HIS A  89      10.169   7.046 -10.506 
ATOM    535  NE2 HIS A  89       8.415   6.182  -7.333 
ATOM    536  CD2 HIS A  89       9.569   6.408  -8.061 
ATOM    537  CE1 HIS A  89       7.434   6.387  -8.195 
ATOM    538  C   HIS A  89      11.094   9.291 -10.006 
ATOM    539  O   HIS A  89      12.249   9.524 -10.348 
ATOM    540  N   ARG A  90      10.614   9.570  -8.777 
ATOM    541  CA  ARG A  90      11.134  10.633  -7.973 
ATOM    542  CB  ARG A  90      10.638  10.532  -6.524 
ATOM    543  CG  ARG A  90       9.118  10.621  -6.401 
ATOM    544  CD  ARG A  90       8.581  12.052  -6.436 
ATOM    545  NE  ARG A  90       7.099  11.972  -6.308 
ATOM    546  CZ  ARG A  90       6.398  13.027  -5.801 
ATOM    547  NH1 ARG A  90       7.050  14.164  -5.418 
ATOM    548  NH2 ARG A  90       5.043  12.938  -5.660 
ATOM    549  C   ARG A  90      12.627  10.723  -7.915 
ATOM    550  O   ARG A  90      13.186  11.625  -8.535 
ATOM    551  N   GLU A  91      13.353   9.801  -7.262 
ATOM    552  CA  GLU A  91      14.755  10.115  -7.224 
ATOM    553  CB  GLU A  91      15.367  10.061  -5.812 
ATOM    554  CG  GLU A  91      14.958  11.232  -4.914 
ATOM    555  CD  GLU A  91      13.537  11.000  -4.427 
ATOM    556  OE1 GLU A  91      13.280   9.918  -3.836 
ATOM    557  OE2 GLU A  91      12.688  11.907  -4.644 
ATOM    558  C   GLU A  91      15.504   9.143  -8.074 
ATOM    559  O   GLU A  91      15.859   8.056  -7.623 
ATOM    560  N   ASN A  92      15.780   9.542  -9.330 
ATOM    561  CA  ASN A  92      16.570   8.776 -10.253 
ATOM    562  CB  ASN A  92      18.015   8.583  -9.762 
ATOM    563  CG  ASN A  92      18.669   9.953  -9.678 
ATOM    564  OD1 ASN A  92      18.547  10.766 -10.593 
ATOM    565  ND2 ASN A  92      19.371  10.227  -8.547 
ATOM    566  C   ASN A  92      15.991   7.412 -10.460 
ATOM    567  O   ASN A  92      16.733   6.456 -10.678 
ATOM    568  N   LEU A  93      14.653   7.283 -10.421 
ATOM    569  CA  LEU A  93      14.046   5.998 -10.644 
ATOM    570  CB  LEU A  93      13.196   5.499  -9.462 
ATOM    571  CG  LEU A  93      14.013   5.127  -8.208 
ATOM    572  CD1 LEU A  93      13.097   4.644  -7.072 
ATOM    573  CD2 LEU A  93      15.107   4.099  -8.543 
ATOM    574  C   LEU A  93      13.141   6.137 -11.825 
ATOM    575  O   LEU A  93      12.979   7.226 -12.373 
ATOM    576  N   ARG A  94      12.563   5.007 -12.286 
ATOM    577  CA  ARG A  94      11.651   5.047 -13.395 
ATOM    578  CB  ARG A  94      12.264   4.533 -14.706 
ATOM    579  CG  ARG A  94      13.421   5.410 -15.185 
ATOM    580  CD  ARG A  94      13.981   5.008 -16.550 
ATOM    581  NE  ARG A  94      12.929   5.315 -17.557 
ATOM    582  CZ  ARG A  94      12.803   6.585 -18.040 
ATOM    583  NH1 ARG A  94      13.625   7.577 -17.590 
ATOM    584  NH2 ARG A  94      11.843   6.868 -18.966 
ATOM    585  C   ARG A  94      10.481   4.169 -13.054 
ATOM    586  O   ARG A  94      10.637   3.137 -12.403 
ATOM    587  N   ILE A  95       9.268   4.577 -13.488 
ATOM    588  CA  ILE A  95       8.059   3.839 -13.228 
ATOM    589  CB  ILE A  95       7.025   4.653 -12.501 
ATOM    590  CG1 ILE A  95       5.820   3.791 -12.084 
ATOM    591  CG2 ILE A  95       6.656   5.846 -13.397 
ATOM    592  CD1 ILE A  95       6.118   2.807 -10.956 
ATOM    593  C   ILE A  95       7.471   3.433 -14.552 
ATOM    594  O   ILE A  95       7.417   4.230 -15.487 
ATOM    595  N   SER A  96       7.017   2.167 -14.668 
ATOM    596  CA  SER A  96       6.520   1.669 -15.924 
ATOM    597  CB  SER A  96       6.521   0.132 -16.021 
ATOM    598  OG  SER A  96       5.638  -0.423 -15.057 
ATOM    599  C   SER A  96       5.122   2.137 -16.200 
ATOM    600  O   SER A  96       4.324   2.355 -15.289 
ATOM    601  N   LYS A  97       4.824   2.366 -17.497 
ATOM    602  CA  LYS A  97       3.513   2.735 -17.955 
ATOM    603  CB  LYS A  97       3.499   3.283 -19.390 
ATOM    604  CG  LYS A  97       4.096   4.687 -19.504 
ATOM    605  CD  LYS A  97       4.273   5.153 -20.949 
ATOM    606  CE  LYS A  97       4.718   6.611 -21.063 
ATOM    607  NZ  LYS A  97       6.152   6.728 -20.709 
ATOM    608  C   LYS A  97       2.610   1.543 -17.924 
ATOM    609  O   LYS A  97       1.429   1.655 -17.600 
ATOM    610  N   SER A  98       3.157   0.372 -18.304 
ATOM    611  CA  SER A  98       2.430  -0.864 -18.402 
ATOM    612  CB  SER A  98       3.113  -1.826 -19.387 
ATOM    613  OG  SER A  98       2.438  -3.069 -19.433 
ATOM    614  C   SER A  98       2.391  -1.529 -17.062 
ATOM    615  O   SER A  98       3.191  -1.233 -16.178 
ATOM    616  N   SER A  99       1.438  -2.468 -16.892 
ATOM    617  CA  SER A  99       1.316  -3.181 -15.654 
ATOM    618  CB  SER A  99      -0.138  -3.329 -15.182 
ATOM    619  OG  SER A  99      -0.171  -4.036 -13.953 
ATOM    620  C   SER A  99       1.866  -4.551 -15.901 
ATOM    621  O   SER A  99       1.756  -5.075 -17.006 
ATOM    622  N   PHE A 100       2.499  -5.160 -14.875 
ATOM    623  CA  PHE A 100       3.096  -6.452 -15.063 
ATOM    624  CB  PHE A 100       4.625  -6.462 -14.858 
ATOM    625  CG  PHE A 100       5.327  -5.637 -15.887 
ATOM    626  CD1 PHE A 100       5.439  -4.271 -15.743 
ATOM    627  CD2 PHE A 100       5.897  -6.234 -16.988 
ATOM    628  CE1 PHE A 100       6.097  -3.516 -16.687 
ATOM    629  CE2 PHE A 100       6.556  -5.484 -17.934 
ATOM    630  CZ  PHE A 100       6.657  -4.121 -17.787 
ATOM    631  C   PHE A 100       2.572  -7.384 -14.016 
ATOM    632  O   PHE A 100       2.195  -6.966 -12.922 
ATOM    633  N   GLN A 101       2.513  -8.691 -14.344 
ATOM    634  CA  GLN A 101       2.171  -9.658 -13.345 
ATOM    635  CB  GLN A 101       1.839 -11.052 -13.904 
ATOM    636  CG  GLN A 101       0.489 -11.131 -14.617 
ATOM    637  CD  GLN A 101      -0.593 -11.194 -13.547 
ATOM    638  OE1 GLN A 101      -0.366 -11.697 -12.449 
ATOM    639  NE2 GLN A 101      -1.804 -10.667 -13.873 
ATOM    640  C   GLN A 101       3.394  -9.793 -12.496 
ATOM    641  O   GLN A 101       4.508  -9.873 -13.015 
ATOM    642  N   VAL A 102       3.218  -9.802 -11.161 
ATOM    643  CA  VAL A 102       4.354  -9.886 -10.293 
ATOM    644  CB  VAL A 102       4.759  -8.562  -9.714 
ATOM    645  CG1 VAL A 102       5.195  -7.637 -10.861 
ATOM    646  CG2 VAL A 102       3.584  -8.007  -8.887 
ATOM    647  C   VAL A 102       4.011 -10.774  -9.139 
ATOM    648  O   VAL A 102       2.841 -11.025  -8.854 
ATOM    649  N   THR A 103       5.050 -11.314  -8.467 
ATOM    650  CA  THR A 103       4.829 -12.120  -7.304 
ATOM    651  CB  THR A 103       5.112 -13.577  -7.530 
ATOM    652  OG1 THR A 103       4.295 -14.080  -8.577 
ATOM    653  CG2 THR A 103       4.826 -14.343  -6.226 
ATOM    654  C   THR A 103       5.781 -11.637  -6.255 
ATOM    655  O   THR A 103       6.988 -11.574  -6.489 
ATOM    656  N   THR A 104       5.262 -11.297  -5.057 
ATOM    657  CA  THR A 104       6.109 -10.812  -4.005 
ATOM    658  CB  THR A 104       5.546  -9.614  -3.295 
ATOM    659  OG1 THR A 104       5.356  -8.546  -4.210 
ATOM    660  CG2 THR A 104       6.514  -9.193  -2.176 
ATOM    661  C   THR A 104       6.242 -11.896  -2.986 
ATOM    662  O   THR A 104       5.251 -12.502  -2.581 
ATOM    663  N   CYS A 105       7.490 -12.172  -2.555 
ATOM    664  CA  CYS A 105       7.738 -13.200  -1.586 
ATOM    665  CB  CYS A 105       8.849 -14.165  -2.029 
ATOM    666  SG  CYS A 105       8.448 -14.908  -3.639 
ATOM    667  C   CYS A 105       8.189 -12.511  -0.339 
ATOM    668  O   CYS A 105       9.178 -11.779  -0.349 
ATOM    669  N   LYS A 106       7.459 -12.730   0.774 
ATOM    670  CA  LYS A 106       7.781 -12.086   2.014 
ATOM    671  CB  LYS A 106       6.585 -11.338   2.628 
ATOM    672  CG  LYS A 106       6.127 -10.139   1.793 
ATOM    673  CD  LYS A 106       4.735  -9.634   2.178 
ATOM    674  CE  LYS A 106       4.309  -8.374   1.425 
ATOM    675  NZ  LYS A 106       5.014  -7.194   1.974 
ATOM    676  C   LYS A 106       8.204 -13.134   2.988 
ATOM    677  O   LYS A 106       7.514 -14.131   3.203 
ATOM    678  N   LEU A 107       9.370 -12.908   3.618 
ATOM    679  CA  LEU A 107       9.910 -13.866   4.533 
ATOM    680  CB  LEU A 107      11.381 -13.570   4.883 
ATOM    681  CG  LEU A 107      12.026 -14.570   5.857 
ATOM    682  CD1 LEU A 107      12.138 -15.973   5.238 
ATOM    683  CD2 LEU A 107      13.375 -14.044   6.370 
ATOM    684  C   LEU A 107       9.105 -13.824   5.787 
ATOM    685  O   LEU A 107       8.661 -12.764   6.225 
ATOM    686  N   HIS A 108       8.855 -15.005   6.380 
ATOM    687  CA  HIS A 108       8.191 -15.020   7.648 
ATOM    688  ND1 HIS A 108       6.503 -17.160   5.722 
ATOM    689  CG  HIS A 108       6.507 -16.861   7.063 
ATOM    690  CB  HIS A 108       6.725 -15.489   7.618 
ATOM    691  NE2 HIS A 108       6.076 -19.059   6.793 
ATOM    692  CD2 HIS A 108       6.247 -18.033   7.703 
ATOM    693  CE1 HIS A 108       6.239 -18.488   5.615 
ATOM    694  C   HIS A 108       8.993 -15.906   8.534 
ATOM    695  O   HIS A 108       9.644 -16.843   8.076 
ATOM    696  N   GLY A 109       8.958 -15.620   9.846 
ATOM    697  CA  GLY A 109       9.793 -16.334  10.759 
ATOM    698  C   GLY A 109      10.861 -15.362  11.144 
ATOM    699  O   GLY A 109      11.206 -14.465  10.376 
ATOM    700  N   GLY A 110      11.378 -15.513  12.376 
ATOM    701  CA  GLY A 110      12.344 -14.642  12.983 
ATOM    702  C   GLY A 110      13.717 -14.700  12.379 
ATOM    703  O   GLY A 110      14.419 -13.689  12.376 
ATOM    704  N   SER A 111      14.166 -15.876  11.892 
ATOM    705  CA  SER A 111      15.555 -15.993  11.521 
ATOM    706  CB  SER A 111      16.129 -17.404  11.740 
ATOM    707  OG  SER A 111      17.494 -17.439  11.353 
ATOM    708  C   SER A 111      15.827 -15.629  10.092 
ATOM    709  O   SER A 111      15.060 -15.888   9.167 
ATOM    710  N   PRO A 112      16.953 -14.967   9.967 
ATOM    711  CA  PRO A 112      17.492 -14.571   8.686 
ATOM    712  CD  PRO A 112      17.334 -14.031  11.015 
ATOM    713  CB  PRO A 112      18.504 -13.462   8.973 
ATOM    714  CG  PRO A 112      18.025 -12.860  10.301 
ATOM    715  C   PRO A 112      18.112 -15.709   7.930 
ATOM    716  O   PRO A 112      18.498 -15.507   6.778 
ATOM    717  N   TRP A 113      18.254 -16.900   8.543 
ATOM    718  CA  TRP A 113      18.952 -17.947   7.848 
ATOM    719  CB  TRP A 113      20.140 -18.493   8.653 
ATOM    720  CG  TRP A 113      21.239 -17.473   8.801 
ATOM    721  CD2 TRP A 113      22.171 -17.157   7.757 
ATOM    722  CD1 TRP A 113      21.549 -16.668   9.857 
ATOM    723  NE1 TRP A 113      22.625 -15.874   9.541 
ATOM    724  CE2 TRP A 113      23.017 -16.164   8.250 
ATOM    725  CE3 TRP A 113      22.310 -17.654   6.495 
ATOM    726  CZ2 TRP A 113      24.022 -15.652   7.480 
ATOM    727  CZ3 TRP A 113      23.322 -17.137   5.721 
ATOM    728  CH2 TRP A 113      24.162 -16.156   6.206 
ATOM    729  C   TRP A 113      18.019 -19.078   7.526 
ATOM    730  O   TRP A 113      16.980 -19.259   8.157 
ATOM    731  N   PRO A 114      18.387 -19.844   6.525 
ATOM    732  CA  PRO A 114      17.605 -20.941   6.018 
ATOM    733  CD  PRO A 114      19.726 -19.807   5.959 
ATOM    734  CB  PRO A 114      18.412 -21.510   4.849 
ATOM    735  CG  PRO A 114      19.865 -21.131   5.190 
ATOM    736  C   PRO A 114      17.349 -21.963   7.077 
ATOM    737  O   PRO A 114      18.132 -22.055   8.021 
ATOM    738  N   PRO A 115      16.287 -22.717   6.949 
ATOM    739  CA  PRO A 115      15.417 -22.592   5.810 
ATOM    740  CD  PRO A 115      16.308 -24.080   7.460 
ATOM    741  CB  PRO A 115      14.554 -23.850   5.796 
ATOM    742  CG  PRO A 115      15.436 -24.898   6.494 
ATOM    743  C   PRO A 115      14.624 -21.326   5.826 
ATOM    744  O   PRO A 115      14.324 -20.822   6.907 
ATOM    745  N   CYS A 116      14.262 -20.805   4.637 
ATOM    746  CA  CYS A 116      13.552 -19.559   4.576 
ATOM    747  CB  CYS A 116      14.136 -18.609   3.509 
ATOM    748  SG  CYS A 116      15.947 -18.432   3.606 
ATOM    749  C   CYS A 116      12.141 -19.851   4.153 
ATOM    750  O   CYS A 116      11.913 -20.416   3.083 
ATOM    751  N   GLN A 117      11.145 -19.461   4.980 
ATOM    752  CA  GLN A 117       9.776 -19.689   4.605 
ATOM    753  CB  GLN A 117       8.829 -20.057   5.761 
ATOM    754  CG  GLN A 117       9.262 -21.272   6.578 
ATOM    755  CD  GLN A 117       9.944 -20.724   7.818 
ATOM    756  OE1 GLN A 117      10.525 -19.641   7.791 
ATOM    757  NE2 GLN A 117       9.847 -21.480   8.943 
ATOM    758  C   GLN A 117       9.264 -18.399   4.045 
ATOM    759  O   GLN A 117       9.593 -17.322   4.542 
ATOM    760  N   TYR A 118       8.444 -18.476   2.979 
ATOM    761  CA  TYR A 118       7.961 -17.279   2.352 
ATOM    762  CB  TYR A 118       8.554 -17.047   0.952 
ATOM    763  CG  TYR A 118      10.003 -16.728   1.079 
ATOM    764  CD1 TYR A 118      10.406 -15.445   1.371 
ATOM    765  CD2 TYR A 118      10.958 -17.702   0.895 
ATOM    766  CE1 TYR A 118      11.740 -15.138   1.486 
ATOM    767  CE2 TYR A 118      12.294 -17.401   1.008 
ATOM    768  CZ  TYR A 118      12.686 -16.117   1.304 
ATOM    769  OH  TYR A 118      14.057 -15.806   1.420 
ATOM    770  C   TYR A 118       6.480 -17.356   2.150 
ATOM    771  O   TYR A 118       5.907 -18.436   2.018 
ATOM    772  N   ARG A 119       5.827 -16.174   2.139 
ATOM    773  CA  ARG A 119       4.427 -16.059   1.843 
ATOM    774  CB  ARG A 119       3.652 -15.202   2.858 
ATOM    775  CG  ARG A 119       3.673 -15.788   4.269 
ATOM    776  CD  ARG A 119       2.594 -16.840   4.518 
ATOM    777  NE  ARG A 119       2.885 -17.449   5.844 
ATOM    778  CZ  ARG A 119       1.863 -17.879   6.638 
ATOM    779  NH1 ARG A 119       0.571 -17.731   6.223 
ATOM    780  NH2 ARG A 119       2.135 -18.448   7.848 
ATOM    781  C   ARG A 119       4.365 -15.344   0.526 
ATOM    782  O   ARG A 119       5.061 -14.349   0.325 
ATOM    783  N   ALA A 120       3.524 -15.828  -0.411 
ATOM    784  CA  ALA A 120       3.516 -15.241  -1.722 
ATOM    785  CB  ALA A 120       3.540 -16.279  -2.857 
ATOM    786  C   ALA A 120       2.290 -14.411  -1.918 
ATOM    787  O   ALA A 120       1.191 -14.774  -1.498 
ATOM    788  N   THR A 121       2.473 -13.235  -2.553 
ATOM    789  CA  THR A 121       1.362 -12.387  -2.858 
ATOM    790  CB  THR A 121       1.414 -11.077  -2.132 
ATOM    791  OG1 THR A 121       1.493 -11.279  -0.729 
ATOM    792  CG2 THR A 121       0.136 -10.304  -2.467 
ATOM    793  C   THR A 121       1.454 -12.058  -4.319 
ATOM    794  O   THR A 121       2.368 -11.355  -4.746 
ATOM    795  N   ALA A 122       0.503 -12.561  -5.131 
ATOM    796  CA  ALA A 122       0.506 -12.258  -6.535 
ATOM    797  CB  ALA A 122      -0.363 -13.214  -7.372 
ATOM    798  C   ALA A 122      -0.051 -10.879  -6.695 
ATOM    799  O   ALA A 122      -0.797 -10.403  -5.841 
ATOM    800  N   GLY A 123       0.311 -10.190  -7.800 
ATOM    801  CA  GLY A 123      -0.202  -8.866  -8.009 
ATOM    802  C   GLY A 123      -0.066  -8.514  -9.455 
ATOM    803  O   GLY A 123       0.601  -9.210 -10.221 
ATOM    804  N   PHE A 124      -0.738  -7.418  -9.864 
ATOM    805  CA  PHE A 124      -0.677  -6.940 -11.215 
ATOM    806  CB  PHE A 124      -1.952  -7.333 -11.988 
ATOM    807  CG  PHE A 124      -1.880  -6.953 -13.427 
ATOM    808  CD1 PHE A 124      -1.110  -7.677 -14.309 
ATOM    809  CD2 PHE A 124      -2.620  -5.893 -13.902 
ATOM    810  CE1 PHE A 124      -1.058  -7.330 -15.640 
ATOM    811  CE2 PHE A 124      -2.573  -5.544 -15.231 
ATOM    812  CZ  PHE A 124      -1.789  -6.263 -16.103 
ATOM    813  C   PHE A 124      -0.614  -5.444 -11.112 
ATOM    814  O   PHE A 124      -1.586  -4.807 -10.707 
ATOM    815  N   ARG A 125       0.538  -4.838 -11.470 
ATOM    816  CA  ARG A 125       0.653  -3.408 -11.368 
ATOM    817  CB  ARG A 125       0.731  -2.905  -9.919 
ATOM    818  CG  ARG A 125       1.922  -3.477  -9.148 
ATOM    819  CD  ARG A 125       2.201  -2.737  -7.841 
ATOM    820  NE  ARG A 125       2.654  -1.368  -8.212 
ATOM    821  CZ  ARG A 125       2.539  -0.343  -7.320 
ATOM    822  NH1 ARG A 125       2.021  -0.575  -6.078 
ATOM    823  NH2 ARG A 125       2.940   0.912  -7.672 
ATOM    824  C   ARG A 125       1.930  -2.974 -12.029 
ATOM    825  O   ARG A 125       2.704  -3.796 -12.517 
ATOM    826  N   ASN A 126       2.164  -1.643 -12.058 
ATOM    827  CA  ASN A 126       3.348  -1.060 -12.631 
ATOM    828  CB  ASN A 126       3.319   0.475 -12.733 
ATOM    829  CG  ASN A 126       2.288   0.920 -13.750 
ATOM    830  OD1 ASN A 126       1.798   0.128 -14.551 
ATOM    831  ND2 ASN A 126       1.954   2.238 -13.724 
ATOM    832  C   ASN A 126       4.475  -1.326 -11.687 
ATOM    833  O   ASN A 126       4.252  -1.649 -10.522 
ATOM    834  N   VAL A 127       5.728  -1.187 -12.170 
ATOM    835  CA  VAL A 127       6.853  -1.442 -11.318 
ATOM    836  CB  VAL A 127       7.620  -2.670 -11.710 
ATOM    837  CG1 VAL A 127       6.692  -3.888 -11.560 
ATOM    838  CG2 VAL A 127       8.164  -2.479 -13.137 
ATOM    839  C   VAL A 127       7.801  -0.286 -11.389 
ATOM    840  O   VAL A 127       7.791   0.482 -12.349 
ATOM    841  N   VAL A 128       8.640  -0.129 -10.338 
ATOM    842  CA  VAL A 128       9.608   0.932 -10.290 
ATOM    843  CB  VAL A 128       9.558   1.739  -9.024 
ATOM    844  CG1 VAL A 128      10.684   2.788  -9.058 
ATOM    845  CG2 VAL A 128       8.156   2.343  -8.876 
ATOM    846  C   VAL A 128      10.968   0.306 -10.332 
ATOM    847  O   VAL A 128      11.242  -0.659  -9.620 
ATOM    848  N   VAL A 129      11.864   0.853 -11.180 
ATOM    849  CA  VAL A 129      13.192   0.316 -11.293 
ATOM    850  CB  VAL A 129      13.377  -0.597 -12.470 
ATOM    851  CG1 VAL A 129      12.475  -1.829 -12.285 
ATOM    852  CG2 VAL A 129      13.103   0.196 -13.761 
ATOM    853  C   VAL A 129      14.143   1.454 -11.487 
ATOM    854  O   VAL A 129      13.740   2.610 -11.599 
ATOM    855  N   ALA A 130      15.453   1.141 -11.469 
ATOM    856  CA  ALA A 130      16.471   2.102 -11.776 
ATOM    857  CB  ALA A 130      17.570   2.201 -10.704 
ATOM    858  C   ALA A 130      17.107   1.586 -13.029 
ATOM    859  O   ALA A 130      17.251   0.376 -13.195 
ATOM    860  N   CYS A 131      17.489   2.483 -13.964 
ATOM    861  CA  CYS A 131      18.044   1.992 -15.195 
ATOM    862  CB  CYS A 131      17.222   2.356 -16.450 
ATOM    863  SG  CYS A 131      15.649   1.450 -16.538 
ATOM    864  C   CYS A 131      19.424   2.528 -15.408 
ATOM    865  O   CYS A 131      19.772   3.615 -14.946 
ATOM    866  N   GLU A 132      20.255   1.724 -16.108 
ATOM    867  CA  GLU A 132      21.592   2.093 -16.475 
ATOM    868  CB  GLU A 132      22.653   1.496 -15.531 
ATOM    869  CG  GLU A 132      24.095   1.876 -15.875 
ATOM    870  CD  GLU A 132      25.017   1.153 -14.901 
ATOM    871  OE1 GLU A 132      24.867  -0.090 -14.759 
ATOM    872  OE2 GLU A 132      25.883   1.833 -14.288 
ATOM    873  C   GLU A 132      21.835   1.497 -17.828 
ATOM    874  O   GLU A 132      21.581   0.315 -18.054 
ATOM    875  N   ASN A 133      22.341   2.307 -18.771 
ATOM    876  CA  ASN A 133      22.633   1.807 -20.081 
ATOM    877  CB  ASN A 133      23.666   0.669 -20.045 
ATOM    878  CG  ASN A 133      24.142   0.395 -21.460 
ATOM    879  OD1 ASN A 133      23.716   1.047 -22.412 
ATOM    880  ND2 ASN A 133      25.042  -0.612 -21.602 
ATOM    881  C   ASN A 133      21.369   1.284 -20.700 
ATOM    882  O   ASN A 133      21.405   0.415 -21.569 
ATOM    883  N   GLY A 134      20.206   1.809 -20.274 
ATOM    884  CA  GLY A 134      18.973   1.431 -20.908 
ATOM    885  C   GLY A 134      18.488   0.100 -20.407 
ATOM    886  O   GLY A 134      17.601  -0.497 -21.016 
ATOM    887  N   LEU A 135      19.052  -0.410 -19.291 
ATOM    888  CA  LEU A 135      18.626  -1.689 -18.777 
ATOM    889  CB  LEU A 135      19.722  -2.763 -18.865 
ATOM    890  CG  LEU A 135      20.118  -3.122 -20.306 
ATOM    891  CD1 LEU A 135      21.217  -4.195 -20.327 
ATOM    892  CD2 LEU A 135      18.890  -3.538 -21.130 
ATOM    893  C   LEU A 135      18.301  -1.547 -17.317 
ATOM    894  O   LEU A 135      18.890  -0.715 -16.629 
ATOM    895  N   PRO A 136      17.352  -2.313 -16.825 
ATOM    896  CA  PRO A 136      17.021  -2.252 -15.420 
ATOM    897  CD  PRO A 136      16.196  -2.669 -17.633 
ATOM    898  CB  PRO A 136      15.657  -2.921 -15.271 
ATOM    899  CG  PRO A 136      15.011  -2.730 -16.653 
ATOM    900  C   PRO A 136      18.077  -2.865 -14.544 
ATOM    901  O   PRO A 136      18.366  -4.050 -14.698 
ATOM    902  N   VAL A 137      18.700  -2.052 -13.670 
ATOM    903  CA  VAL A 137      19.685  -2.428 -12.695 
ATOM    904  CB  VAL A 137      20.708  -1.352 -12.497 
ATOM    905  CG1 VAL A 137      21.444  -1.158 -13.835 
ATOM    906  CG2 VAL A 137      20.006  -0.082 -11.995 
ATOM    907  C   VAL A 137      19.111  -2.788 -11.354 
ATOM    908  O   VAL A 137      19.737  -3.522 -10.593 
ATOM    909  N   HIS A 138      17.948  -2.222 -10.978 
ATOM    910  CA  HIS A 138      17.482  -2.425  -9.634 
ATOM    911  ND1 HIS A 138      17.868  -2.477  -6.392 
ATOM    912  CG  HIS A 138      17.517  -1.474  -7.267 
ATOM    913  CB  HIS A 138      18.027  -1.352  -8.671 
ATOM    914  NE2 HIS A 138      16.458  -1.147  -5.302 
ATOM    915  CD2 HIS A 138      16.654  -0.671  -6.586 
ATOM    916  CE1 HIS A 138      17.208  -2.233  -5.232 
ATOM    917  C   HIS A 138      15.989  -2.347  -9.596 
ATOM    918  O   HIS A 138      15.368  -1.672 -10.416 
ATOM    919  N   LEU A 139      15.380  -3.059  -8.624 
ATOM    920  CA  LEU A 139      13.959  -3.022  -8.464 
ATOM    921  CB  LEU A 139      13.328  -4.424  -8.387 
ATOM    922  CG  LEU A 139      11.796  -4.427  -8.219 
ATOM    923  CD1 LEU A 139      11.097  -3.859  -9.466 
ATOM    924  CD2 LEU A 139      11.275  -5.821  -7.830 
ATOM    925  C   LEU A 139      13.692  -2.338  -7.155 
ATOM    926  O   LEU A 139      14.328  -2.642  -6.146 
ATOM    927  N   ASP A 140      12.744  -1.377  -7.146 
ATOM    928  CA  ASP A 140      12.392  -0.683  -5.938 
ATOM    929  CB  ASP A 140      11.787   0.709  -6.222 
ATOM    930  CG  ASP A 140      11.444   1.439  -4.927 
ATOM    931  OD1 ASP A 140      10.721   0.858  -4.076 
ATOM    932  OD2 ASP A 140      11.902   2.602  -4.774 
ATOM    933  C   ASP A 140      11.357  -1.523  -5.257 
ATOM    934  O   ASP A 140      10.230  -1.654  -5.728 
ATOM    935  N   GLN A 141      11.749  -2.130  -4.123 
ATOM    936  CA  GLN A 141      10.948  -3.011  -3.316 
ATOM    937  CB  GLN A 141      11.779  -3.783  -2.278 
ATOM    938  CG  GLN A 141      12.762  -4.776  -2.905 
ATOM    939  CD  GLN A 141      11.952  -5.908  -3.523 
ATOM    940  OE1 GLN A 141      12.497  -6.786  -4.190 
ATOM    941  NE2 GLN A 141      10.610  -5.884  -3.303 
ATOM    942  C   GLN A 141       9.851  -2.293  -2.576 
ATOM    943  O   GLN A 141       8.819  -2.893  -2.282 
ATOM    944  N   SER A 142      10.034  -0.997  -2.253 
ATOM    945  CA  SER A 142       9.150  -0.301  -1.351 
ATOM    946  CB  SER A 142       9.491   1.193  -1.188 
ATOM    947  OG  SER A 142       9.124   1.919  -2.352 
ATOM    948  C   SER A 142       7.710  -0.375  -1.771 
ATOM    949  O   SER A 142       6.824  -0.464  -0.923 
ATOM    950  N   ILE A 143       7.420  -0.350  -3.080 
ATOM    951  CA  ILE A 143       6.051  -0.356  -3.517 
ATOM    952  CB  ILE A 143       5.929  -0.210  -5.009 
ATOM    953  CG1 ILE A 143       6.581  -1.395  -5.742 
ATOM    954  CG2 ILE A 143       6.534   1.151  -5.388 
ATOM    955  CD1 ILE A 143       6.281  -1.418  -7.241 
ATOM    956  C   ILE A 143       5.389  -1.633  -3.085 
ATOM    957  O   ILE A 143       4.203  -1.660  -2.760 
ATOM    958  N   PHE A 144       6.139  -2.743  -3.129 
ATOM    959  CA  PHE A 144       5.663  -4.054  -2.785 
ATOM    960  CB  PHE A 144       6.569  -5.164  -3.332 
ATOM    961  CG  PHE A 144       6.507  -4.997  -4.812 
ATOM    962  CD1 PHE A 144       5.397  -5.403  -5.519 
ATOM    963  CD2 PHE A 144       7.560  -4.429  -5.496 
ATOM    964  CE1 PHE A 144       5.340  -5.244  -6.884 
ATOM    965  CE2 PHE A 144       7.507  -4.271  -6.860 
ATOM    966  CZ  PHE A 144       6.396  -4.677  -7.557 
ATOM    967  C   PHE A 144       5.482  -4.230  -1.309 
ATOM    968  O   PHE A 144       4.699  -5.077  -0.876 
ATOM    969  N   ARG A 145       6.264  -3.500  -0.495 
ATOM    970  CA  ARG A 145       6.177  -3.640   0.929 
ATOM    971  CB  ARG A 145       7.187  -2.736   1.646 
ATOM    972  CG  ARG A 145       8.616  -2.950   1.149 
ATOM    973  CD  ARG A 145       9.671  -2.223   1.979 
ATOM    974  NE  ARG A 145       9.994  -3.112   3.127 
ATOM    975  CZ  ARG A 145      10.901  -4.116   2.955 
ATOM    976  NH1 ARG A 145      11.537  -4.250   1.755 
ATOM    977  NH2 ARG A 145      11.162  -4.987   3.973 
ATOM    978  C   ARG A 145       4.810  -3.223   1.343 
ATOM    979  O   ARG A 145       4.160  -3.893   2.145 
ATOM    980  N   ARG A 146       4.339  -2.101   0.769 
ATOM    981  CA  ARG A 146       3.061  -1.554   1.109 
ATOM    982  CB  ARG A 146       2.944  -0.061   0.750 
ATOM    983  CG  ARG A 146       4.017   0.799   1.422 
ATOM    984  CD  ARG A 146       3.933   2.291   1.088 
ATOM    985  NE  ARG A 146       5.205   2.914   1.552 
ATOM    986  CZ  ARG A 146       6.283   2.930   0.714 
ATOM    987  NH1 ARG A 146       6.168   2.412  -0.544 
ATOM    988  NH2 ARG A 146       7.470   3.456   1.131 
ATOM    989  C   ARG A 146       2.016  -2.301   0.298 
ATOM    990  O   ARG A 146       1.257  -1.625  -0.446 
ATOM    991  OXT ARG A 146       1.959  -3.554   0.415 
TER
HEADER lig_3.pdb
ATOM      1  P    DC A   1      15.191 705.768 276.152 
ATOM      2  OP1  DC A   1      14.848 706.953 275.335 
ATOM      3  OP2  DC A   1      14.252 704.628 276.070 
ATOM      4  O5'  DC A   1      16.669 705.273 275.788 
ATOM      5  C5'  DC A   1      17.792 705.874 276.460 
ATOM      6  C4'  DC A   1      18.783 704.804 276.873 
ATOM      7  O4'  DC A   1      18.486 704.248 278.185 
ATOM      8  C3'  DC A   1      18.856 703.579 275.962 
ATOM      9  O3'  DC A   1      20.208 703.141 275.887 
ATOM     10  C2'  DC A   1      18.039 702.509 276.685 
ATOM     11  C1'  DC A   1      18.529 702.832 278.092 
ATOM     12  N1   DC A   1      17.668 702.272 279.171 
ATOM     13  C2   DC A   1      18.289 701.848 280.343 
ATOM     14  O2   DC A   1      19.517 701.954 280.440 
ATOM     15  N3   DC A   1      17.522 701.333 281.338 
ATOM     16  C4   DC A   1      16.193 701.235 281.194 
ATOM     17  N4   DC A   1      15.489 700.726 282.193 
ATOM     18  C5   DC A   1      15.535 701.664 279.997 
ATOM     19  C6   DC A   1      16.320 702.176 279.014 
ATOM     20  P    DA A   2      20.781 702.624 274.485 
ATOM     21  OP1  DA A   2      21.223 703.781 273.674 
ATOM     22  OP2  DA A   2      19.795 701.724 273.848 
ATOM     23  O5'  DA A   2      22.054 701.779 274.956 
ATOM     24  C5'  DA A   2      22.744 702.167 276.159 
ATOM     25  C4'  DA A   2      23.071 700.940 276.988 
ATOM     26  O4'  DA A   2      21.993 700.582 277.899 
ATOM     27  C3'  DA A   2      23.330 699.655 276.201 
ATOM     28  O3'  DA A   2      24.360 698.918 276.849 
ATOM     29  C2'  DA A   2      22.026 698.866 276.308 
ATOM     30  C1'  DA A   2      21.743 699.191 277.771 
ATOM     31  N9   DA A   2      20.333 698.935 278.180 
ATOM     32  C8   DA A   2      19.196 699.081 277.440 
ATOM     33  N7   DA A   2      18.110 698.776 278.080 
ATOM     34  C5   DA A   2      18.559 698.398 279.338 
ATOM     35  C6   DA A   2      17.887 697.959 280.491 
ATOM     36  N6   DA A   2      16.555 697.821 280.564 
ATOM     37  N1   DA A   2      18.636 697.666 281.570 
ATOM     38  C2   DA A   2      19.959 697.806 281.492 
ATOM     39  N3   DA A   2      20.692 698.205 280.476 
ATOM     40  C4   DA A   2      19.919 698.492 279.409 
ATOM     41  P    DT A   3      25.455 698.166 275.957 
ATOM     42  OP1  DT A   3      26.523 699.118 275.575 
ATOM     43  OP2  DT A   3      24.787 697.460 274.841 
ATOM     44  O5'  DT A   3      26.033 697.099 276.999 
ATOM     45  C5'  DT A   3      26.036 697.424 278.402 
ATOM     46  C4'  DT A   3      25.565 696.232 279.211 
ATOM     47  O4'  DT A   3      24.118 696.207 279.372 
ATOM     48  C3'  DT A   3      25.894 694.859 278.626 
ATOM     49  O3'  DT A   3      26.204 693.967 279.690 
ATOM     50  C2'  DT A   3      24.594 694.396 277.969 
ATOM     51  C1'  DT A   3      23.655 694.903 279.059 
ATOM     52  N1   DT A   3      22.234 695.009 278.624 
ATOM     53  C2   DT A   3      21.270 694.738 279.564 
ATOM     54  O2   DT A   3      21.533 694.422 280.713 
ATOM     55  N3   DT A   3      19.965 694.845 279.125 
ATOM     56  C4   DT A   3      19.555 695.193 277.854 
ATOM     57  O4   DT A   3      18.355 695.256 277.578 
ATOM     58  C5   DT A   3      20.639 695.458 276.938 
ATOM     59  C7   DT A   3      20.280 695.843 275.533 
ATOM     60  C6   DT A   3      21.917 695.361 277.338 
ATOM     61  P    DG A   4      27.392 692.912 279.498 
ATOM     62  OP1  DG A   4      28.686 693.561 279.806 
ATOM     63  OP2  DG A   4      27.284 692.281 278.164 
ATOM     64  O5'  DG A   4      27.046 691.836 280.631 
ATOM     65  C5'  DG A   4      26.372 692.273 281.825 
ATOM     66  C4'  DG A   4      25.273 691.294 282.187 
ATOM     67  O4'  DG A   4      24.009 691.611 281.536 
ATOM     68  C3'  DG A   4      25.529 689.836 281.805 
ATOM     69  O3'  DG A   4      24.996 688.993 282.820 
ATOM     70  C2'  DG A   4      24.721 689.624 280.524 
ATOM     71  C1'  DG A   4      23.494 690.422 280.956 
ATOM     72  N9   DG A   4      22.603 690.809 279.826 
ATOM     73  C8   DG A   4      22.934 691.143 278.530 
ATOM     74  N7   DG A   4      21.904 691.435 277.775 
ATOM     75  C5   DG A   4      20.813 691.283 278.630 
ATOM     76  C6   DG A   4      19.427 691.462 278.382 
ATOM     77  O6   DG A   4      18.867 691.796 277.342 
ATOM     78  N1   DG A   4      18.665 691.202 279.530 
ATOM     79  C2   DG A   4      19.176 690.820 280.756 
ATOM     80  N2   DG A   4      18.281 690.621 281.727 
ATOM     81  N3   DG A   4      20.476 690.654 280.986 
ATOM     82  C4   DG A   4      21.229 690.901 279.883 
ATOM     83  P    DA A   5      25.812 687.684 283.248 
ATOM     84  OP1  DA A   5      26.847 688.048 284.242 
ATOM     85  OP2  DA A   5      26.292 686.981 282.039 
ATOM     86  O5'  DA A   5      24.668 686.817 283.956 
ATOM     87  C5'  DA A   5      23.583 687.498 284.614 
ATOM     88  C4'  DA A   5      22.268 686.827 284.271 
ATOM     89  O4'  DA A   5      21.670 687.364 283.056 
ATOM     90  C3'  DA A   5      22.335 685.321 284.015 
ATOM     91  O3'  DA A   5      21.159 684.712 284.534 
ATOM     92  C2'  DA A   5      22.320 685.187 282.492 
ATOM     93  C1'  DA A   5      21.284 686.277 282.229 
ATOM     94  N9   DA A   5      21.263 686.754 280.819 
ATOM     95  C8   DA A   5      22.309 686.884 279.950 
ATOM     96  N7   DA A   5      21.967 687.328 278.781 
ATOM     97  C5   DA A   5      20.595 687.508 278.879 
ATOM     98  C6   DA A   5      19.632 687.965 277.963 
ATOM     99  N6   DA A   5      19.922 688.341 276.709 
ATOM    100  N1   DA A   5      18.355 688.020 278.385 
ATOM    101  C2   DA A   5      18.073 687.646 279.631 
ATOM    102  N3   DA A   5      18.883 687.205 280.570 
ATOM    103  C4   DA A   5      20.154 687.159 280.122 
ATOM    104  P    DA A   6      21.279 683.295 285.269 
ATOM    105  OP1  DA A   6      21.669 683.501 286.682 
ATOM    106  OP2  DA A   6      22.151 682.399 284.479 
ATOM    107  O5'  DA A   6      19.767 682.774 285.197 
ATOM    108  C5'  DA A   6      18.697 683.736 285.195 
ATOM    109  C4'  DA A   6      17.657 683.353 284.160 
ATOM    110  O4'  DA A   6      17.954 683.903 282.845 
ATOM    111  C3'  DA A   6      17.494 681.855 283.905 
ATOM    112  O3'  DA A   6      16.119 681.575 283.671 
ATOM    113  C2'  DA A   6      18.269 681.596 282.613 
ATOM    114  C1'  DA A   6      17.830 682.864 281.886 
ATOM    115  N9   DA A   6      18.684 683.210 280.716 
ATOM    116  C8   DA A   6      20.028 683.023 280.562 
ATOM    117  N7   DA A   6      20.487 683.430 279.420 
ATOM    118  C5   DA A   6      19.366 683.924 278.766 
ATOM    119  C6   DA A   6      19.186 684.505 277.500 
ATOM    120  N6   DA A   6      20.184 684.695 276.625 
ATOM    121  N1   DA A   6      17.939 684.884 277.163 
ATOM    122  C2   DA A   6      16.952 684.692 278.037 
ATOM    123  N3   DA A   6      16.998 684.163 279.240 
ATOM    124  C4   DA A   6      18.257 683.792 279.552 
ATOM    125  P    DG A   7      15.485 680.237 284.279 
ATOM    126  OP1  DG A   7      15.090 680.471 285.687 
ATOM    127  OP2  DG A   7      16.404 679.101 284.044 
ATOM    128  O5'  DG A   7      14.178 680.066 283.374 
ATOM    129  C5'  DG A   7      13.540 681.242 282.840 
ATOM    130  C4'  DG A   7      13.164 681.015 281.390 
ATOM    131  O4'  DG A   7      14.242 681.367 280.476 
ATOM    132  C3'  DG A   7      12.815 679.576 281.010 
ATOM    133  O3'  DG A   7      11.763 679.595 280.054 
ATOM    134  C2'  DG A   7      14.076 679.038 280.333 
ATOM    135  C1'  DG A   7      14.411 680.304 279.551 
ATOM    136  N9   DG A   7      15.814 680.345 279.050 
ATOM    137  C8   DG A   7      16.961 679.848 279.630 
ATOM    138  N7   DG A   7      18.047 680.050 278.924 
ATOM    139  C5   DG A   7      17.586 680.727 277.796 
ATOM    140  C6   DG A   7      18.299 681.213 276.668 
ATOM    141  O6   DG A   7      19.502 681.146 276.430 
ATOM    142  N1   DG A   7      17.441 681.840 275.753 
ATOM    143  C2   DG A   7      16.076 681.979 275.908 
ATOM    144  N2   DG A   7      15.435 682.610 274.921 
ATOM    145  N3   DG A   7      15.409 681.523 276.966 
ATOM    146  C4   DG A   7      16.225 680.912 277.863 
ATOM    147  P    DA A   8      10.605 678.493 280.152 
ATOM    148  OP1  DA A   8       9.583 678.932 281.128 
ATOM    149  OP2  DA A   8      11.206 677.163 280.395 
ATOM    150  O5'  DA A   8       9.994 678.544 278.674 
ATOM    151  C5'  DA A   8      10.042 679.783 277.940 
ATOM    152  C4'  DA A   8      10.466 679.521 276.508 
ATOM    153  O4'  DA A   8      11.913 679.541 276.345 
ATOM    154  C3'  DA A   8      10.047 678.171 275.927 
ATOM    155  O3'  DA A   8       9.714 678.344 274.555 
ATOM    156  C2'  DA A   8      11.304 677.305 276.016 
ATOM    157  C1'  DA A   8      12.296 678.390 275.607 
ATOM    158  N9   DA A   8      13.709 678.069 275.950 
ATOM    159  C8   DA A   8      14.185 677.383 277.030 
ATOM    160  N7   DA A   8      15.477 677.264 277.049 
ATOM    161  C5   DA A   8      15.889 677.920 275.898 
ATOM    162  C6   DA A   8      17.158 678.150 275.341 
ATOM    163  N6   DA A   8      18.300 677.721 275.899 
ATOM    164  N1   DA A   8      17.213 678.837 274.185 
ATOM    165  C2   DA A   8      16.076 679.260 273.635 
ATOM    166  N3   DA A   8      14.841 679.107 274.059 
ATOM    167  C4   DA A   8      14.814 678.416 275.218 
ATOM    168  P    DA A   9       8.464 677.545 273.953 
ATOM    169  OP1  DA A   9       7.216 678.287 274.241 
ATOM    170  OP2  DA A   9       8.505 676.140 274.415 
ATOM    171  O5'  DA A   9       8.776 677.605 272.385 
ATOM    172  C5'  DA A   9       9.503 678.731 271.861 
ATOM    173  C4'  DA A   9      10.554 678.258 270.876 
ATOM    174  O4'  DA A   9      11.817 677.935 271.525 
ATOM    175  C3'  DA A   9      10.208 676.992 270.093 
ATOM    176  O3'  DA A   9      10.717 677.116 268.770 
ATOM    177  C2'  DA A   9      10.972 675.875 270.804 
ATOM    178  C1'  DA A   9      12.251 676.668 271.055 
ATOM    179  N9   DA A   9      13.134 676.067 272.092 
ATOM    180  C8   DA A   9      12.777 675.388 273.221 
ATOM    181  N7   DA A   9      13.784 674.982 273.931 
ATOM    182  C5   DA A   9      14.892 675.426 273.223 
ATOM    183  C6   DA A   9      16.273 675.313 273.456 
ATOM    184  N6   DA A   9      16.794 674.688 274.521 
ATOM    185  N1   DA A   9      17.101 675.867 272.551 
ATOM    186  C2   DA A   9      16.577 676.487 271.495 
ATOM    187  N3   DA A   9      15.312 676.654 271.173 
ATOM    188  C4   DA A   9      14.504 676.090 272.095 
ATOM    189  P    DA A  10       9.840 676.571 267.546 
ATOM    190  OP1  DA A  10       8.851 677.598 267.149 
ATOM    191  OP2  DA A  10       9.293 675.239 267.884 
ATOM    192  O5'  DA A  10      10.951 676.422 266.404 
ATOM    193  C5'  DA A  10      12.088 677.305 266.415 
ATOM    194  C4'  DA A  10      13.355 676.523 266.135 
ATOM    195  O4'  DA A  10      13.952 675.981 267.348 
ATOM    196  C3'  DA A  10      13.197 675.305 265.225 
ATOM    197  O3'  DA A  10      14.349 675.195 264.399 
ATOM    198  C2'  DA A  10      13.168 674.110 266.179 
ATOM    199  C1'  DA A  10      14.256 674.612 267.124 
ATOM    200  N9   DA A  10      14.271 673.920 268.443 
ATOM    201  C8   DA A  10      13.213 673.439 269.160 
ATOM    202  N7   DA A  10      13.550 672.881 270.281 
ATOM    203  C5   DA A  10      14.933 672.998 270.311 
ATOM    204  C6   DA A  10      15.898 672.597 271.249 
ATOM    205  N6   DA A  10      15.600 671.966 272.393 
ATOM    206  N1   DA A  10      17.186 672.869 270.968 
ATOM    207  C2   DA A  10      17.477 673.497 269.830 
ATOM    208  N3   DA A  10      16.667 673.917 268.884 
ATOM    209  C4   DA A  10      15.383 673.633 269.189 
ATOM    210  P    DG A  11      14.168 674.758 262.869 
ATOM    211  OP1  DG A  11      13.825 675.944 262.052 
ATOM    212  OP2  DG A  11      13.229 673.619 262.787 
ATOM    213  O5'  DG A  11      15.646 674.263 262.506 
ATOM    214  C5'  DG A  11      16.769 674.865 263.177 
ATOM    215  C4'  DG A  11      17.760 673.794 263.590 
ATOM    216  O4'  DG A  11      17.463 673.239 264.902 
ATOM    217  C3'  DG A  11      17.833 672.569 262.679 
ATOM    218  O3'  DG A  11      19.185 672.131 262.604 
ATOM    219  C2'  DG A  11      17.015 671.500 263.402 
ATOM    220  C1'  DG A  11      17.506 671.823 264.810 
ATOM    221  N9   DG A  11      16.645 671.262 265.888 
ATOM    222  C8   DG A  11      15.278 671.088 265.910 
ATOM    223  N7   DG A  11      14.825 670.562 267.021 
ATOM    224  C5   DG A  11      15.972 670.373 267.790 
ATOM    225  C6   DG A  11      16.118 669.836 269.096 
ATOM    226  O6   DG A  11      15.252 669.410 269.855 
ATOM    227  N1   DG A  11      17.461 669.826 269.497 
ATOM    228  C2   DG A  11      18.523 670.277 268.738 
ATOM    229  N2   DG A  11      19.730 670.183 269.301 
ATOM    230  N3   DG A  11      18.384 670.781 267.512 
ATOM    231  C4   DG A  11      17.088 670.797 267.108 
ATOM    232  P    DA A  12      19.758 671.615 261.202 
ATOM    233  OP1  DA A  12      20.200 672.771 260.391 
ATOM    234  OP2  DA A  12      18.772 670.714 260.565 
ATOM    235  O5'  DA A  12      21.031 670.769 261.673 
ATOM    236  C5'  DA A  12      21.721 671.157 262.876 
ATOM    237  C4'  DA A  12      22.048 669.930 263.705 
ATOM    238  O4'  DA A  12      20.970 669.572 264.616 
ATOM    239  C3'  DA A  12      22.307 668.646 262.918 
ATOM    240  O3'  DA A  12      23.337 667.909 263.566 
ATOM    241  C2'  DA A  12      21.003 667.856 263.025 
ATOM    242  C1'  DA A  12      20.720 668.181 264.488 
ATOM    243  N9   DA A  12      19.310 667.925 264.897 
ATOM    244  C8   DA A  12      18.173 668.072 264.157 
ATOM    245  N7   DA A  12      17.086 667.766 264.797 
ATOM    246  C5   DA A  12      17.536 667.389 266.055 
ATOM    247  C6   DA A  12      16.864 666.950 267.208 
ATOM    248  N6   DA A  12      15.532 666.811 267.281 
ATOM    249  N1   DA A  12      17.613 666.656 268.288 
ATOM    250  C2   DA A  12      18.936 666.797 268.209 
ATOM    251  N3   DA A  12      19.669 667.196 267.193 
ATOM    252  C4   DA A  12      18.896 667.482 266.126 
ATOM    253  P    DC A  13      24.432 667.157 262.674 
ATOM    254  OP1  DC A  13      25.500 668.109 262.292 
ATOM    255  OP2  DC A  13      23.764 666.451 261.558 
ATOM    256  O5'  DC A  13      25.010 666.089 263.716 
ATOM    257  C5'  DC A  13      25.013 666.414 265.119 
ATOM    258  C4'  DC A  13      24.542 665.222 265.929 
ATOM    259  O4'  DC A  13      23.095 665.198 266.090 
ATOM    260  C3'  DC A  13      24.871 663.849 265.344 
ATOM    261  O3'  DC A  13      25.181 662.958 266.407 
ATOM    262  C2'  DC A  13      23.571 663.387 264.686 
ATOM    263  C1'  DC A  13      22.632 663.894 265.776 
ATOM    264  N1   DC A  13      21.211 663.999 265.341 
ATOM    265  C2   DC A  13      20.222 663.728 266.282 
ATOM    266  O2   DC A  13      20.561 663.413 267.430 
ATOM    267  N3   DC A  13      18.920 663.818 265.906 
ATOM    268  C4   DC A  13      18.595 664.161 264.654 
ATOM    269  N4   DC A  13      17.312 664.236 264.335 
ATOM    270  C5   DC A  13      19.597 664.444 263.669 
ATOM    271  C6   DC A  13      20.891 664.348 264.066 
ATOM    272  P    DG A  14      26.369 661.903 266.215 
ATOM    273  OP1  DG A  14      27.663 662.552 266.523 
ATOM    274  OP2  DG A  14      26.261 661.272 264.881 
ATOM    275  O5'  DG A  14      26.023 660.827 267.348 
ATOM    276  C5'  DG A  14      25.349 661.264 268.543 
ATOM    277  C4'  DG A  14      24.250 660.284 268.904 
ATOM    278  O4'  DG A  14      22.986 660.601 268.254 
ATOM    279  C3'  DG A  14      24.506 658.826 268.522 
ATOM    280  O3'  DG A  14      23.973 657.984 269.537 
ATOM    281  C2'  DG A  14      23.698 658.615 267.241 
ATOM    282  C1'  DG A  14      22.471 659.413 267.673 
ATOM    283  N9   DG A  14      21.580 659.799 266.543 
ATOM    284  C8   DG A  14      21.911 660.133 265.247 
ATOM    285  N7   DG A  14      20.881 660.425 264.492 
ATOM    286  C5   DG A  14      19.790 660.274 265.347 
ATOM    287  C6   DG A  14      18.404 660.452 265.099 
ATOM    288  O6   DG A  14      17.844 660.787 264.059 
ATOM    289  N1   DG A  14      17.642 660.193 266.247 
ATOM    290  C2   DG A  14      18.153 659.811 267.473 
ATOM    291  N2   DG A  14      17.258 659.612 268.444 
ATOM    292  N3   DG A  14      19.453 659.644 267.703 
ATOM    293  C4   DG A  14      20.206 659.891 266.600 
ATOM    294  P    DT A  15      24.788 656.675 269.966 
ATOM    295  OP1  DT A  15      25.824 657.039 270.959 
ATOM    296  OP2  DT A  15      25.269 655.971 268.756 
ATOM    297  O5'  DT A  15      23.645 655.808 270.673 
ATOM    298  C5'  DT A  15      22.560 656.488 271.331 
ATOM    299  C4'  DT A  15      21.245 655.817 270.989 
ATOM    300  O4'  DT A  15      20.647 656.354 269.774 
ATOM    301  C3'  DT A  15      21.312 654.312 270.732 
ATOM    302  O3'  DT A  15      20.136 653.703 271.251 
ATOM    303  C2'  DT A  15      21.297 654.178 269.209 
ATOM    304  C1'  DT A  15      20.261 655.267 268.946 
ATOM    305  N1   DT A  15      20.240 655.745 267.536 
ATOM    306  C2   DT A  15      19.020 656.107 267.017 
ATOM    307  O2   DT A  15      17.984 656.052 267.657 
ATOM    308  N3   DT A  15      19.039 656.544 265.706 
ATOM    309  C4   DT A  15      20.150 656.645 264.893 
ATOM    310  O4   DT A  15      20.042 657.051 263.734 
ATOM    311  C5   DT A  15      21.382 656.242 265.527 
ATOM    312  C7   DT A  15      22.639 656.322 264.710 
ATOM    313  C6   DT A  15      21.393 655.813 266.799 
ATOM    314  P    DG A  16      20.256 652.286 271.986 
ATOM    315  OP1  DG A  16      20.646 652.492 273.399 
ATOM    316  OP2  DG A  16      21.128 651.389 271.196 
ATOM    317  O5'  DG A  16      18.744 651.765 271.914 
ATOM    318  C5'  DG A  16      17.674 652.727 271.913 
ATOM    319  C4'  DG A  16      16.634 652.344 270.877 
ATOM    320  O4'  DG A  16      16.931 652.894 269.562 
ATOM    321  C3'  DG A  16      16.471 650.846 270.622 
ATOM    322  O3'  DG A  16      15.096 650.565 270.389 
ATOM    323  C2'  DG A  16      17.246 650.586 269.330 
ATOM    324  C1'  DG A  16      16.807 651.855 268.604 
ATOM    325  N9   DG A  16      17.661 652.201 267.433 
ATOM    326  C8   DG A  16      19.016 652.020 267.261 
ATOM    327  N7   DG A  16      19.466 652.436 266.101 
ATOM    328  C5   DG A  16      18.329 652.926 265.461 
ATOM    329  C6   DG A  16      18.183 653.509 264.175 
ATOM    330  O6   DG A  16      19.043 653.716 263.323 
ATOM    331  N1   DG A  16      16.852 653.868 263.923 
ATOM    332  C2   DG A  16      15.799 653.687 264.799 
ATOM    333  N2   DG A  16      14.604 654.098 264.370 
ATOM    334  N3   DG A  16      15.937 653.141 266.006 
ATOM    335  C4   DG A  16      17.223 652.787 266.265 
ATOM    336  P    DC A  17      14.462 649.228 270.996 
ATOM    337  OP1  DC A  17      14.067 649.462 272.404 
ATOM    338  OP2  DC A  17      15.381 648.092 270.761 
ATOM    339  O5'  DC A  17      13.155 649.057 270.091 
ATOM    340  C5'  DC A  17      12.517 650.233 269.557 
ATOM    341  C4'  DC A  17      12.141 650.005 268.107 
ATOM    342  O4'  DC A  17      13.219 650.358 267.193 
ATOM    343  C3'  DC A  17      11.792 648.567 267.727 
ATOM    344  O3'  DC A  17      10.740 648.585 266.771 
ATOM    345  C2'  DC A  17      13.053 648.028 267.050 
ATOM    346  C1'  DC A  17      13.388 649.294 266.268 
ATOM    347  N1   DC A  17      14.791 649.335 265.767 
ATOM    348  C2   DC A  17      15.025 649.952 264.541 
ATOM    349  O2   DC A  17      14.068 650.436 263.925 
ATOM    350  N3   DC A  17      16.296 649.999 264.067 
ATOM    351  C4   DC A  17      17.305 649.463 264.765 
ATOM    352  N4   DC A  17      18.527 649.534 264.260 
ATOM    353  C5   DC A  17      17.086 648.824 266.028 
ATOM    354  C6   DC A  17      15.808 648.787 266.485 
ATOM    355  P    DG A  18       9.582 647.483 266.869 
ATOM    356  OP1  DG A  18       8.560 647.923 267.846 
ATOM    357  OP2  DG A  18      10.183 646.154 267.112 
ATOM    358  O5'  DG A  18       8.971 647.535 265.391 
ATOM    359  C5'  DG A  18       9.019 648.773 264.658 
ATOM    360  C4'  DG A  18       9.443 648.512 263.226 
ATOM    361  O4'  DG A  18      10.890 648.531 263.062 
ATOM    362  C3'  DG A  18       9.024 647.162 262.644 
ATOM    363  O3'  DG A  18       8.691 647.335 261.272 
ATOM    364  C2'  DG A  18      10.281 646.295 262.733 
ATOM    365  C1'  DG A  18      11.273 647.380 262.324 
ATOM    366  N9   DG A  18      12.686 647.059 262.667 
ATOM    367  C8   DG A  18      13.185 646.369 263.751 
ATOM    368  N7   DG A  18      14.491 646.258 263.757 
ATOM    369  C5   DG A  18      14.885 646.921 262.596 
ATOM    370  C6   DG A  18      16.183 647.134 262.062 
ATOM    371  O6   DG A  18      17.268 646.776 262.511 
ATOM    372  N1   DG A  18      16.130 647.856 260.862 
ATOM    373  C2   DG A  18      14.975 648.313 260.258 
ATOM    374  N2   DG A  18      15.137 648.985 259.115 
ATOM    375  N3   DG A  18      13.758 648.113 260.760 
ATOM    376  C4   DG A  18      13.792 647.413 261.924 
ATOM    377  P    DG A  19       7.441 646.536 260.671 
ATOM    378  OP1  DG A  19       6.193 647.278 260.958 
ATOM    379  OP2  DG A  19       7.482 645.131 261.132 
ATOM    380  O5'  DG A  19       7.753 646.595 259.103 
ATOM    381  C5'  DG A  19       8.480 647.722 258.578 
ATOM    382  C4'  DG A  19       9.531 647.248 257.593 
ATOM    383  O4'  DG A  19      10.794 646.926 258.242 
ATOM    384  C3'  DG A  19       9.185 645.982 256.810 
ATOM    385  O3'  DG A  19       9.694 646.107 255.487 
ATOM    386  C2'  DG A  19       9.949 644.866 257.521 
ATOM    387  C1'  DG A  19      11.228 645.659 257.772 
ATOM    388  N9   DG A  19      12.111 645.058 258.809 
ATOM    389  C8   DG A  19      11.769 644.369 259.953 
ATOM    390  N7   DG A  19      12.796 643.966 260.661 
ATOM    391  C5   DG A  19      13.897 644.419 259.936 
ATOM    392  C6   DG A  19      15.284 644.287 260.202 
ATOM    393  O6   DG A  19      15.836 643.734 261.148 
ATOM    394  N1   DG A  19      16.058 644.896 259.203 
ATOM    395  C2   DG A  19      15.557 645.547 258.094 
ATOM    396  N2   DG A  19      16.461 646.063 257.258 
ATOM    397  N3   DG A  19      14.254 645.672 257.845 
ATOM    398  C4   DG A  19      13.490 645.086 258.804 
ATOM    399  P    DA A  20       8.817 645.562 254.264 
ATOM    400  OP1  DA A  20       7.828 646.588 253.866 
ATOM    401  OP2  DA A  20       8.269 644.229 254.601 
ATOM    402  O5'  DA A  20       9.928 645.412 253.121 
ATOM    403  C5'  DA A  20      11.064 646.296 253.133 
ATOM    404  C4'  DA A  20      12.332 645.513 252.852 
ATOM    405  O4'  DA A  20      12.929 644.971 254.065 
ATOM    406  C3'  DA A  20      12.174 644.295 251.942 
ATOM    407  O3'  DA A  20      13.326 644.186 251.116 
ATOM    408  C2'  DA A  20      12.145 643.101 252.896 
ATOM    409  C1'  DA A  20      13.233 643.603 253.841 
ATOM    410  N9   DA A  20      13.248 642.910 255.160 
ATOM    411  C8   DA A  20      12.190 642.430 255.877 
ATOM    412  N7   DA A  20      12.527 641.871 256.998 
ATOM    413  C5   DA A  20      13.910 641.989 257.028 
ATOM    414  C6   DA A  20      14.875 641.588 257.967 
ATOM    415  N6   DA A  20      14.577 640.956 259.111 
ATOM    416  N1   DA A  20      16.163 641.859 257.686 
ATOM    417  C2   DA A  20      16.453 642.488 256.547 
ATOM    418  N3   DA A  20      15.644 642.908 255.601 
ATOM    419  C4   DA A  20      14.360 642.623 255.906 
ATOM    420  P    DT A  21      13.145 643.749 249.586 
ATOM    421  OP1  DT A  21      12.802 644.934 248.769 
ATOM    422  OP2  DT A  21      12.206 642.609 249.504 
ATOM    423  O5'  DT A  21      14.623 643.254 249.223 
ATOM    424  C5'  DT A  21      15.746 643.856 249.894 
ATOM    425  C4'  DT A  21      16.737 642.785 250.307 
ATOM    426  O4'  DT A  21      16.440 642.229 251.620 
ATOM    427  C3'  DT A  21      16.810 641.560 249.396 
ATOM    428  O3'  DT A  21      18.162 641.122 249.322 
ATOM    429  C2'  DT A  21      15.992 640.490 250.119 
ATOM    430  C1'  DT A  21      16.483 640.814 251.527 
ATOM    431  N1   DT A  21      15.622 640.253 252.605 
ATOM    432  C2   DT A  21      16.249 639.840 253.755 
ATOM    433  O2   DT A  21      17.455 639.915 253.917 
ATOM    434  N3   DT A  21      15.419 639.324 254.733 
ATOM    435  C4   DT A  21      14.048 639.193 254.655 
ATOM    436  O4   DT A  21      13.411 638.716 255.596 
ATOM    437  C5   DT A  21      13.481 639.653 253.410 
ATOM    438  C7   DT A  21      11.993 639.546 253.242 
ATOM    439  C6   DT A  21      14.264 640.158 252.443 
ATOM    440  P    DC A  22      18.735 640.605 247.919 
ATOM    441  OP1  DC A  22      19.177 641.762 247.109 
ATOM    442  OP2  DC A  22      17.749 639.705 247.282 
ATOM    443  O5'  DC A  22      20.008 639.760 248.390 
ATOM    444  C5'  DC A  22      20.698 640.148 249.593 
ATOM    445  C4'  DC A  22      21.025 638.921 250.422 
ATOM    446  O4'  DC A  22      19.947 638.563 251.333 
ATOM    447  C3'  DC A  22      21.284 637.637 249.635 
ATOM    448  O3'  DC A  22      22.314 636.899 250.283 
ATOM    449  C2'  DC A  22      19.980 636.847 249.742 
ATOM    450  C1'  DC A  22      19.697 637.172 251.206 
ATOM    451  N1   DC A  22      18.287 636.916 251.614 
ATOM    452  C2   DC A  22      18.059 636.467 252.912 
ATOM    453  O2   DC A  22      19.027 636.301 253.665 
ATOM    454  N3   DC A  22      16.782 636.226 253.305 
ATOM    455  C4   DC A  22      15.761 636.419 252.458 
ATOM    456  N4   DC A  22      14.533 636.171 252.889 
ATOM    457  C5   DC A  22      15.974 636.880 251.119 
ATOM    458  C6   DC A  22      17.258 637.114 250.747 
ATOM    459  P    DC A  23      23.409 636.147 249.391 
ATOM    460  OP1  DC A  23      24.477 637.099 249.010 
ATOM    461  OP2  DC A  23      22.741 635.441 248.276 
ATOM    462  O5'  DC A  23      23.987 635.080 250.433 
ATOM    463  C5'  DC A  23      23.990 635.405 251.836 
ATOM    464  C4'  DC A  23      23.519 634.213 252.646 
ATOM    465  O4'  DC A  23      22.072 634.189 252.807 
ATOM    466  C3'  DC A  23      23.848 632.840 252.061 
ATOM    467  O3'  DC A  23      24.158 631.948 253.125 
ATOM    468  C2'  DC A  23      22.547 632.377 251.403 
ATOM    469  C1'  DC A  23      21.609 632.884 252.493 
ATOM    470  N1   DC A  23      20.188 632.990 252.058 
ATOM    471  C2   DC A  23      19.199 632.718 253.000 
ATOM    472  O2   DC A  23      19.538 632.404 254.147 
ATOM    473  N3   DC A  23      17.897 632.808 252.623 
ATOM    474  C4   DC A  23      17.572 633.152 251.371 
ATOM    475  N4   DC A  23      16.289 633.226 251.052 
ATOM    476  C5   DC A  23      18.574 633.435 250.387 
ATOM    477  C6   DC A  23      19.868 633.339 250.783 
ATOM    478  P    DT A  24      25.346 630.893 252.932 
ATOM    479  OP1  DT A  24      26.640 631.542 253.240 
ATOM    480  OP2  DT A  24      25.238 630.262 251.598 
ATOM    481  O5'  DT A  24      25.000 629.818 254.065 
ATOM    482  C5'  DT A  24      24.326 630.254 255.260 
ATOM    483  C4'  DT A  24      23.227 629.275 255.621 
ATOM    484  O4'  DT A  24      21.963 629.592 254.971 
ATOM    485  C3'  DT A  24      23.483 627.817 255.239 
ATOM    486  O3'  DT A  24      22.950 626.974 256.254 
ATOM    487  C2'  DT A  24      22.675 627.605 253.958 
ATOM    488  C1'  DT A  24      21.448 628.404 254.390 
ATOM    489  N1   DT A  24      20.557 628.790 253.260 
ATOM    490  C2   DT A  24      19.208 628.826 253.512 
ATOM    491  O2   DT A  24      18.729 628.561 254.601 
ATOM    492  N3   DT A  24      18.413 629.188 252.441 
ATOM    493  C4   DT A  24      18.848 629.507 251.170 
ATOM    494  O4   DT A  24      18.040 629.816 250.292 
ATOM    495  C5   DT A  24      20.280 629.440 251.003 
ATOM    496  C7   DT A  24      20.837 629.773 249.651 
ATOM    497  C6   DT A  24      21.076 629.091 252.028 
ATOM    498  P    DG A  25      23.765 625.666 256.683 
ATOM    499  OP1  DG A  25      24.801 626.030 257.676 
ATOM    500  OP2  DG A  25      24.246 624.962 255.473 
ATOM    501  O5'  DG A  25      22.622 624.798 257.391 
ATOM    502  C5'  DG A  25      21.537 625.479 258.048 
ATOM    503  C4'  DG A  25      20.222 624.808 257.706 
ATOM    504  O4'  DG A  25      19.624 625.345 256.491 
ATOM    505  C3'  DG A  25      20.289 623.303 257.449 
ATOM    506  O3'  DG A  25      19.113 622.694 257.968 
ATOM    507  C2'  DG A  25      20.274 623.168 255.927 
ATOM    508  C1'  DG A  25      19.238 624.258 255.663 
ATOM    509  N9   DG A  25      19.217 624.735 254.253 
ATOM    510  C8   DG A  25      20.260 624.872 253.364 
ATOM    511  N7   DG A  25      19.902 625.323 252.186 
ATOM    512  C5   DG A  25      18.524 625.497 252.303 
ATOM    513  C6   DG A  25      17.577 625.962 251.354 
ATOM    514  O6   DG A  25      17.763 626.323 250.194 
ATOM    515  N1   DG A  25      16.281 625.982 251.889 
ATOM    516  C2   DG A  25      15.945 625.603 253.174 
ATOM    517  N2   DG A  25      14.653 625.696 253.493 
ATOM    518  N3   DG A  25      16.835 625.167 254.064 
ATOM    519  C4   DG A  25      18.095 625.141 253.560 
ATOM    520  P    DC A  26      19.233 621.276 258.703 
ATOM    521  OP1  DC A  26      19.622 621.482 260.116 
ATOM    522  OP2  DC A  26      20.105 620.380 257.913 
ATOM    523  O5'  DC A  26      17.721 620.755 258.632 
ATOM    524  C5'  DC A  26      16.651 621.717 258.630 
ATOM    525  C4'  DC A  26      15.611 621.334 257.595 
ATOM    526  O4'  DC A  26      15.908 621.884 256.280 
ATOM    527  C3'  DC A  26      15.448 619.836 257.339 
ATOM    528  O3'  DC A  26      14.073 619.556 257.106 
ATOM    529  C2'  DC A  26      16.223 619.577 256.047 
ATOM    530  C1'  DC A  26      15.784 620.845 255.321 
ATOM    531  N1   DC A  26      16.638 621.191 254.150 
ATOM    532  C2   DC A  26      16.022 621.782 253.050 
ATOM    533  O2   DC A  26      14.805 621.993 253.090 
ATOM    534  N3   DC A  26      16.784 622.104 251.972 
ATOM    535  C4   DC A  26      18.100 621.858 251.969 
ATOM    536  N4   DC A  26      18.798 622.191 250.894 
ATOM    537  C5   DC A  26      18.752 621.251 253.090 
ATOM    538  C6   DC A  26      17.974 620.936 254.157 
ATOM    539  P    DT A  27      13.439 618.218 257.714 
ATOM    540  OP1  DT A  27      13.044 618.452 259.121 
ATOM    541  OP2  DT A  27      14.358 617.083 257.478 
ATOM    542  O5'  DT A  27      12.131 618.047 256.808 
ATOM    543  C5'  DT A  27      11.494 619.223 256.275 
ATOM    544  C4'  DT A  27      11.118 618.996 254.824 
ATOM    545  O4'  DT A  27      12.196 619.349 253.910 
ATOM    546  C3'  DT A  27      10.769 617.557 254.444 
ATOM    547  O3'  DT A  27       9.717 617.576 253.488 
ATOM    548  C2'  DT A  27      12.030 617.019 253.767 
ATOM    549  C1'  DT A  27      12.365 618.285 252.985 
ATOM    550  N1   DT A  27      13.767 618.326 252.485 
ATOM    551  C2   DT A  27      13.982 618.938 251.274 
ATOM    552  O2   DT A  27      13.086 619.435 250.614 
ATOM    553  N3   DT A  27      15.294 618.956 250.841 
ATOM    554  C4   DT A  27      16.382 618.425 251.505 
ATOM    555  O4   DT A  27      17.511 618.502 251.017 
ATOM    556  C5   DT A  27      16.057 617.804 252.766 
ATOM    557  C7   DT A  27      17.183 617.201 253.554 
ATOM    558  C6   DT A  27      14.789 617.772 253.211 
ATOM    559  P    DG A  28       8.559 616.474 253.586 
ATOM    560  OP1  DG A  28       7.537 616.913 254.563 
ATOM    561  OP2  DG A  28       9.160 615.144 253.829 
ATOM    562  O5'  DG A  28       7.948 616.525 252.108 
ATOM    563  C5'  DG A  28       7.996 617.764 251.375 
ATOM    564  C4'  DG A  28       8.420 617.503 249.943 
ATOM    565  O4'  DG A  28       9.867 617.522 249.779 
ATOM    566  C3'  DG A  28       8.001 616.153 249.361 
ATOM    567  O3'  DG A  28       7.668 616.326 247.989 
ATOM    568  C2'  DG A  28       9.258 615.286 249.451 
ATOM    569  C1'  DG A  28      10.249 616.371 249.041 
ATOM    570  N9   DG A  28      11.663 616.050 249.385 
ATOM    571  C8   DG A  28      12.162 615.359 250.468 
ATOM    572  N7   DG A  28      13.468 615.248 250.475 
ATOM    573  C5   DG A  28      13.862 615.911 249.313 
ATOM    574  C6   DG A  28      15.160 616.124 248.779 
ATOM    575  O6   DG A  28      16.245 615.767 249.228 
ATOM    576  N1   DG A  28      15.107 616.847 247.579 
ATOM    577  C2   DG A  28      13.952 617.304 246.975 
ATOM    578  N2   DG A  28      14.114 617.975 245.832 
ATOM    579  N3   DG A  28      12.735 617.104 247.478 
ATOM    580  C4   DG A  28      12.769 616.404 248.641 
ATOM    581  P    DG A  29       6.418 615.526 247.388 
ATOM    582  OP1  DG A  29       5.170 616.268 247.676 
ATOM    583  OP2  DG A  29       6.459 614.121 247.850 
ATOM    584  O5'  DG A  29       6.730 615.586 245.820 
ATOM    585  C5'  DG A  29       7.457 616.713 245.295 
ATOM    586  C4'  DG A  29       8.508 616.239 244.311 
ATOM    587  O4'  DG A  29       9.771 615.916 244.959 
ATOM    588  C3'  DG A  29       8.162 614.973 243.527 
ATOM    589  O3'  DG A  29       8.670 615.097 242.204 
ATOM    590  C2'  DG A  29       8.926 613.856 244.238 
ATOM    591  C1'  DG A  29      10.205 614.649 244.489 
ATOM    592  N9   DG A  29      11.088 614.049 245.526 
ATOM    593  C8   DG A  29      10.746 613.360 246.670 
ATOM    594  N7   DG A  29      11.773 612.957 247.378 
ATOM    595  C5   DG A  29      12.874 613.410 246.653 
ATOM    596  C6   DG A  29      14.261 613.278 246.919 
ATOM    597  O6   DG A  29      14.813 612.724 247.865 
ATOM    598  N1   DG A  29      15.035 613.886 245.920 
ATOM    599  C2   DG A  29      14.533 614.538 244.811 
ATOM    600  N2   DG A  29      15.438 615.054 243.975 
ATOM    601  N3   DG A  29      13.231 614.663 244.562 
ATOM    602  C4   DG A  29      12.467 614.077 245.521 
ATOM    603  P    DT A  30       7.794 614.552 240.981 
ATOM    604  OP1  DT A  30       6.805 615.579 240.583 
ATOM    605  OP2  DT A  30       7.246 613.220 241.318 
ATOM    606  O5'  DT A  30       8.905 614.403 239.838 
ATOM    607  C5'  DT A  30      10.041 615.287 239.850 
ATOM    608  C4'  DT A  30      11.309 614.504 239.569 
ATOM    609  O4'  DT A  30      11.906 613.962 240.782 
ATOM    610  C3'  DT A  30      11.151 613.286 238.660 
ATOM    611  O3'  DT A  30      12.303 613.176 237.833 
ATOM    612  C2'  DT A  30      11.122 612.092 239.613 
ATOM    613  C1'  DT A  30      12.210 612.593 240.558 
ATOM    614  N1   DT A  30      12.225 611.901 241.877 
ATOM    615  C2   DT A  30      13.450 611.707 242.468 
ATOM    616  O2   DT A  30      14.496 612.075 241.962 
ATOM    617  N3   DT A  30      13.424 611.061 243.689 
ATOM    618  C4   DT A  30      12.303 610.605 244.350 
ATOM    619  O4   DT A  30      12.405 610.040 245.441 
ATOM    620  C5   DT A  30      11.064 610.854 243.651 
ATOM    621  C7   DT A  30       9.794 610.389 244.301 
ATOM    622  C6   DT A  30      11.060 611.479 242.462 
ATOM    623  P    DA A  31      12.122 612.740 236.304 
ATOM    624  OP1  DA A  31      11.779 613.925 235.486 
ATOM    625  OP2  DA A  31      11.183 611.600 236.221 
ATOM    626  O5'  DA A  31      13.600 612.245 235.940 
ATOM    627  C5'  DA A  31      14.723 612.846 236.611 
ATOM    628  C4'  DA A  31      15.714 611.776 237.024 
ATOM    629  O4'  DA A  31      15.416 611.220 238.337 
ATOM    630  C3'  DA A  31      15.787 610.551 236.113 
ATOM    631  O3'  DA A  31      17.138 610.112 236.039 
ATOM    632  C2'  DA A  31      14.969 609.481 236.836 
ATOM    633  C1'  DA A  31      15.460 609.804 238.244 
ATOM    634  N9   DA A  31      14.599 609.243 239.322 
ATOM    635  C8   DA A  31      13.243 609.079 239.326 
ATOM    636  N7   DA A  31      12.782 608.558 240.420 
ATOM    637  C5   DA A  31      13.911 608.362 241.202 
ATOM    638  C6   DA A  31      14.092 607.837 242.491 
ATOM    639  N6   DA A  31      13.086 607.391 243.256 
ATOM    640  N1   DA A  31      15.350 607.785 242.967 
ATOM    641  C2   DA A  31      16.346 608.229 242.203 
ATOM    642  N3   DA A  31      16.299 608.738 240.991 
ATOM    643  C4   DA A  31      15.030 608.778 240.538 
ATOM    644  P    DG A  32      17.712 609.596 234.636 
ATOM    645  OP1  DG A  32      18.154 610.753 233.826 
ATOM    646  OP2  DG A  32      16.726 608.695 233.999 
ATOM    647  O5'  DG A  32      18.985 608.750 235.107 
ATOM    648  C5'  DG A  32      19.675 609.139 236.310 
ATOM    649  C4'  DG A  32      20.002 607.912 237.139 
ATOM    650  O4'  DG A  32      18.924 607.554 238.051 
ATOM    651  C3'  DG A  32      20.261 606.627 236.353 
ATOM    652  O3'  DG A  32      21.291 605.890 237.001 
ATOM    653  C2'  DG A  32      18.957 605.838 236.459 
ATOM    654  C1'  DG A  32      18.674 606.162 237.923 
ATOM    655  N9   DG A  32      17.264 605.907 238.332 
ATOM    656  C8   DG A  32      16.105 606.048 237.600 
ATOM    657  N7   DG A  32      15.017 605.737 238.258 
ATOM    658  C5   DG A  32      15.486 605.361 239.516 
ATOM    659  C6   DG A  32      14.776 604.920 240.663 
ATOM    660  O6   DG A  32      13.566 604.769 240.807 
ATOM    661  N1   DG A  32      15.644 604.642 241.728 
ATOM    662  C2   DG A  32      17.019 604.774 241.689 
ATOM    663  N2   DG A  32      17.670 604.459 242.811 
ATOM    664  N3   DG A  32      17.685 605.188 240.612 
ATOM    665  C4   DG A  32      16.856 605.461 239.571 
ATOM    666  P    DG A  33      22.386 605.138 236.108 
ATOM    667  OP1  DG A  33      23.454 606.090 235.727 
ATOM    668  OP2  DG A  33      21.718 604.432 234.993 
ATOM    669  O5'  DG A  33      22.964 604.071 237.150 
ATOM    670  C5'  DG A  33      22.967 604.396 238.554 
ATOM    671  C4'  DG A  33      22.496 603.204 239.363 
ATOM    672  O4'  DG A  33      21.049 603.179 239.524 
ATOM    673  C3'  DG A  33      22.824 601.830 238.778 
ATOM    674  O3'  DG A  33      23.135 600.939 239.842 
ATOM    675  C2'  DG A  33      21.524 601.368 238.120 
ATOM    676  C1'  DG A  33      20.586 601.875 239.210 
ATOM    677  N9   DG A  33      19.165 601.981 238.775 
ATOM    678  C8   DG A  33      18.655 602.316 237.540 
ATOM    679  N7   DG A  33      17.345 602.318 237.486 
ATOM    680  C5   DG A  33      16.959 601.956 238.777 
ATOM    681  C6   DG A  33      15.664 601.789 239.330 
ATOM    682  O6   DG A  33      14.571 601.927 238.788 
ATOM    683  N1   DG A  33      15.728 601.415 240.680 
ATOM    684  C2   DG A  33      16.893 601.229 241.399 
ATOM    685  N2   DG A  33      16.741 600.873 242.678 
ATOM    686  N3   DG A  33      18.107 601.386 240.880 
ATOM    687  C4   DG A  33      18.063 601.748 239.571 
ATOM    688  P    DA A  34      24.323 599.884 239.649 
ATOM    689  OP1  DA A  34      25.617 600.533 239.958 
ATOM    690  OP2  DA A  34      24.215 599.253 238.315 
ATOM    691  O5'  DA A  34      23.977 598.808 240.782 
ATOM    692  C5'  DA A  34      23.303 599.245 241.977 
ATOM    693  C4'  DA A  34      22.204 598.266 242.338 
ATOM    694  O4'  DA A  34      20.940 598.583 241.688 
ATOM    695  C3'  DA A  34      22.460 596.808 241.957 
ATOM    696  O3'  DA A  34      21.927 595.965 242.971 
ATOM    697  C2'  DA A  34      21.652 596.596 240.676 
ATOM    698  C1'  DA A  34      20.425 597.394 241.107 
ATOM    699  N9   DA A  34      19.534 597.780 239.977 
ATOM    700  C8   DA A  34      19.881 598.109 238.697 
ATOM    701  N7   DA A  34      18.870 598.400 237.939 
ATOM    702  C5   DA A  34      17.771 598.255 238.774 
ATOM    703  C6   DA A  34      16.393 598.423 238.564 
ATOM    704  N6   DA A  34      15.862 598.792 237.390 
ATOM    705  N1   DA A  34      15.575 598.195 239.610 
ATOM    706  C2   DA A  34      16.108 597.829 240.774 
ATOM    707  N3   DA A  34      17.371 597.642 241.088 
ATOM    708  C4   DA A  34      18.168 597.875 240.025 
ATOM    709  P    DG A  35      22.742 594.656 243.400 
ATOM    710  OP1  DG A  35      23.778 595.020 244.394 
ATOM    711  OP2  DG A  35      23.222 593.953 242.191 
ATOM    712  O5'  DG A  35      21.599 593.789 244.108 
ATOM    713  C5'  DG A  35      20.514 594.469 244.765 
ATOM    714  C4'  DG A  35      19.199 593.798 244.423 
ATOM    715  O4'  DG A  35      18.601 594.335 243.208 
ATOM    716  C3'  DG A  35      19.266 592.293 244.166 
ATOM    717  O3'  DG A  35      18.089 591.684 244.685 
ATOM    718  C2'  DG A  35      19.251 592.159 242.644 
ATOM    719  C1'  DG A  35      18.215 593.248 242.380 
ATOM    720  N9   DG A  35      18.194 593.726 240.971 
ATOM    721  C8   DG A  35      19.237 593.862 240.081 
ATOM    722  N7   DG A  35      18.879 594.313 238.903 
ATOM    723  C5   DG A  35      17.501 594.487 239.020 
ATOM    724  C6   DG A  35      16.554 594.952 238.071 
ATOM    725  O6   DG A  35      16.740 595.313 236.911 
ATOM    726  N1   DG A  35      15.258 594.972 238.606 
ATOM    727  C2   DG A  35      14.922 594.593 239.891 
ATOM    728  N2   DG A  35      13.630 594.686 240.211 
ATOM    729  N3   DG A  35      15.812 594.157 240.782 
ATOM    730  C4   DG A  35      17.072 594.131 240.277 
ATOM    731  P    DA A  36      18.210 590.267 245.421 
ATOM    732  OP1  DA A  36      18.599 590.473 246.833 
ATOM    733  OP2  DA A  36      19.082 589.371 244.631 
ATOM    734  O5'  DA A  36      16.698 589.746 245.349 
ATOM    735  C5'  DA A  36      15.628 590.708 245.347 
ATOM    736  C4'  DA A  36      14.588 590.325 244.312 
ATOM    737  O4'  DA A  36      14.885 590.875 242.997 
ATOM    738  C3'  DA A  36      14.425 588.827 244.056 
ATOM    739  O3'  DA A  36      13.050 588.547 243.823 
ATOM    740  C2'  DA A  36      15.200 588.568 242.765 
ATOM    741  C1'  DA A  36      14.761 589.836 242.038 
ATOM    742  N9   DA A  36      15.615 590.182 240.867 
ATOM    743  C8   DA A  36      16.959 589.995 240.714 
ATOM    744  N7   DA A  36      17.418 590.402 239.571 
ATOM    745  C5   DA A  36      16.297 590.895 238.918 
ATOM    746  C6   DA A  36      16.117 591.476 237.651 
ATOM    747  N6   DA A  36      17.115 591.667 236.776 
ATOM    748  N1   DA A  36      14.870 591.855 237.315 
ATOM    749  C2   DA A  36      13.883 591.664 238.189 
ATOM    750  N3   DA A  36      13.929 591.135 239.391 
ATOM    751  C4   DA A  36      15.188 590.764 239.704 
ATOM    752  P    DA A  37      12.416 587.209 244.431 
ATOM    753  OP1  DA A  37      12.020 587.443 245.838 
ATOM    754  OP2  DA A  37      13.335 586.073 244.196 
ATOM    755  O5'  DA A  37      11.108 587.038 243.525 
ATOM    756  C5'  DA A  37      10.471 588.214 242.992 
ATOM    757  C4'  DA A  37      10.095 587.987 241.541 
ATOM    758  O4'  DA A  37      11.173 588.339 240.627 
ATOM    759  C3'  DA A  37       9.746 586.548 241.161 
ATOM    760  O3'  DA A  37       8.694 586.567 240.205 
ATOM    761  C2'  DA A  37      11.007 586.009 240.484 
ATOM    762  C1'  DA A  37      11.342 587.276 239.703 
ATOM    763  N9   DA A  37      12.744 587.317 239.202 
ATOM    764  C8   DA A  37      13.871 586.819 239.792 
ATOM    765  N7   DA A  37      14.953 587.011 239.103 
ATOM    766  C5   DA A  37      14.514 587.686 237.972 
ATOM    767  C6   DA A  37      15.188 588.180 236.843 
ATOM    768  N6   DA A  37      16.510 588.063 236.660 
ATOM    769  N1   DA A  37      14.449 588.800 235.904 
ATOM    770  C2   DA A  37      13.135 588.914 236.091 
ATOM    771  N3   DA A  37      12.400 588.494 237.098 
ATOM    772  C4   DA A  37      13.163 587.877 238.024 
ATOM    773  P    DC A  38       7.536 585.464 240.304 
ATOM    774  OP1  DC A  38       6.514 585.904 241.280 
ATOM    775  OP2  DC A  38       8.137 584.135 240.546 
ATOM    776  O5'  DC A  38       6.925 585.516 238.825 
ATOM    777  C5'  DC A  38       6.973 586.755 238.092 
ATOM    778  C4'  DC A  38       7.397 586.493 236.660 
ATOM    779  O4'  DC A  38       8.844 586.512 236.496 
ATOM    780  C3'  DC A  38       6.978 585.143 236.078 
ATOM    781  O3'  DC A  38       6.645 585.316 234.707 
ATOM    782  C2'  DC A  38       8.235 584.277 236.168 
ATOM    783  C1'  DC A  38       9.226 585.362 235.759 
ATOM    784  N1   DC A  38      10.639 585.041 236.102 
ATOM    785  C2   DC A  38      11.635 585.480 235.231 
ATOM    786  O2   DC A  38      11.307 586.112 234.220 
ATOM    787  N3   DC A  38      12.930 585.197 235.525 
ATOM    788  C4   DC A  38      13.244 584.509 236.631 
ATOM    789  N4   DC A  38      14.522 584.259 236.874 
ATOM    790  C5   DC A  38      12.235 584.048 237.539 
ATOM    791  C6   DC A  38      10.947 584.341 237.227 
ATOM    792  P    DC A  39       5.394 584.517 234.105 
ATOM    793  OP1  DC A  39       4.147 585.259 234.393 
ATOM    794  OP2  DC A  39       5.436 583.112 234.567 
ATOM    795  O5'  DC A  39       5.707 584.576 232.537 
ATOM    796  C5'  DC A  39       6.434 585.703 232.013 
ATOM    797  C4'  DC A  39       7.485 585.230 231.028 
ATOM    798  O4'  DC A  39       8.748 584.907 231.676 
ATOM    799  C3'  DC A  39       7.139 583.964 230.244 
ATOM    800  O3'  DC A  39       7.647 584.088 228.921 
ATOM    801  C2'  DC A  39       7.902 582.847 230.955 
ATOM    802  C1'  DC A  39       9.182 583.640 231.206 
ATOM    803  N1   DC A  39      10.065 583.039 232.243 
ATOM    804  C2   DC A  39      11.442 583.165 232.075 
ATOM    805  O2   DC A  39      11.870 583.764 231.082 
ATOM    806  N3   DC A  39      12.265 582.623 233.011 
ATOM    807  C4   DC A  39      11.762 581.981 234.072 
ATOM    808  N4   DC A  39      12.606 581.470 234.956 
ATOM    809  C5   DC A  39      10.349 581.840 234.263 
ATOM    810  C6   DC A  39       9.543 582.388 233.318 
ATOM    811  P    DT A  40       6.771 583.543 227.698 
ATOM    812  OP1  DT A  40       5.782 584.569 227.301 
ATOM    813  OP2  DT A  40       6.223 582.210 228.035 
ATOM    814  O5'  DT A  40       7.882 583.394 226.555 
ATOM    815  C5'  DT A  40       9.018 584.277 226.567 
ATOM    816  C4'  DT A  40      10.286 583.495 226.287 
ATOM    817  O4'  DT A  40      10.883 582.952 227.499 
ATOM    818  C3'  DT A  40      10.128 582.277 225.377 
ATOM    819  O3'  DT A  40      11.280 582.167 224.550 
ATOM    820  C2'  DT A  40      10.099 581.082 226.330 
ATOM    821  C1'  DT A  40      11.187 581.584 227.275 
ATOM    822  N1   DT A  40      11.202 580.891 228.594 
ATOM    823  C2   DT A  40      12.427 580.698 229.185 
ATOM    824  O2   DT A  40      13.473 581.065 228.679 
ATOM    825  N3   DT A  40      12.401 580.052 230.406 
ATOM    826  C4   DT A  40      11.280 579.595 231.067 
ATOM    827  O4   DT A  40      11.381 579.030 232.158 
ATOM    828  C5   DT A  40      10.041 579.844 230.368 
ATOM    829  C7   DT A  40       8.771 579.379 231.018 
ATOM    830  C6   DT A  40      10.037 580.470 229.180 
ATOM    831  P    DA A  41      11.099 581.730 223.021 
ATOM    832  OP1  DA A  41      10.756 582.915 222.203 
ATOM    833  OP2  DA A  41      10.159 580.590 222.938 
ATOM    834  O5'  DA A  41      12.577 581.235 222.657 
ATOM    835  C5'  DA A  41      13.700 581.837 223.329 
ATOM    836  C4'  DA A  41      14.691 580.766 223.741 
ATOM    837  O4'  DA A  41      14.393 580.211 225.054 
ATOM    838  C3'  DA A  41      14.764 579.541 222.831 
ATOM    839  O3'  DA A  41      16.115 579.103 222.756 
ATOM    840  C2'  DA A  41      13.946 578.471 223.554 
ATOM    841  C1'  DA A  41      14.437 578.795 224.961 
ATOM    842  N9   DA A  41      13.576 578.234 226.040 
ATOM    843  C8   DA A  41      12.220 578.069 226.043 
ATOM    844  N7   DA A  41      11.758 577.548 227.137 
ATOM    845  C5   DA A  41      12.888 577.353 227.919 
ATOM    846  C6   DA A  41      13.069 576.827 229.208 
ATOM    847  N6   DA A  41      12.063 576.381 229.973 
ATOM    848  N1   DA A  41      14.327 576.775 229.685 
ATOM    849  C2   DA A  41      15.323 577.220 228.920 
ATOM    850  N3   DA A  41      15.276 577.729 227.708 
ATOM    851  C4   DA A  41      14.007 577.769 227.255 
ATOM    852  P    DG A  42      16.689 578.587 221.354 
ATOM    853  OP1  DG A  42      17.131 579.743 220.543 
ATOM    854  OP2  DG A  42      15.703 577.686 220.717 
ATOM    855  O5'  DG A  42      17.962 577.741 221.824 
ATOM    856  C5'  DG A  42      18.652 578.129 223.027 
ATOM    857  C4'  DG A  42      18.979 576.902 223.856 
ATOM    858  O4'  DG A  42      17.901 576.544 224.768 
ATOM    859  C3'  DG A  42      19.238 575.618 223.070 
ATOM    860  O3'  DG A  42      20.268 574.881 223.718 
ATOM    861  C2'  DG A  42      17.934 574.828 223.177 
ATOM    862  C1'  DG A  42      17.651 575.153 224.640 
ATOM    863  N9   DG A  42      16.241 574.897 225.049 
ATOM    864  C8   DG A  42      15.082 575.039 224.317 
ATOM    865  N7   DG A  42      13.993 574.727 224.976 
ATOM    866  C5   DG A  42      14.463 574.352 226.233 
ATOM    867  C6   DG A  42      13.753 573.911 227.380 
ATOM    868  O6   DG A  42      12.543 573.760 227.524 
ATOM    869  N1   DG A  42      14.621 573.633 228.445 
ATOM    870  C2   DG A  42      15.996 573.764 228.406 
ATOM    871  N2   DG A  42      16.647 573.449 229.528 
ATOM    872  N3   DG A  42      16.662 574.178 227.330 
ATOM    873  C4   DG A  42      15.833 574.452 226.288 
ATOM    874  P    DA A  43      21.363 574.129 222.826 
ATOM    875  OP1  DA A  43      22.431 575.081 222.444 
ATOM    876  OP2  DA A  43      20.695 573.422 221.710 
ATOM    877  O5'  DA A  43      21.941 573.061 223.867 
ATOM    878  C5'  DA A  43      21.944 573.386 225.271 
ATOM    879  C4'  DA A  43      21.473 572.194 226.080 
ATOM    880  O4'  DA A  43      20.026 572.170 226.241 
ATOM    881  C3'  DA A  43      21.801 570.821 225.495 
ATOM    882  O3'  DA A  43      22.112 569.929 226.559 
ATOM    883  C2'  DA A  43      20.501 570.359 224.838 
ATOM    884  C1'  DA A  43      19.563 570.865 225.927 
ATOM    885  N9   DA A  43      18.142 570.971 225.492 
ATOM    886  C8   DA A  43      17.653 571.306 224.262 
ATOM    887  N7   DA A  43      16.359 571.311 224.195 
ATOM    888  C5   DA A  43      15.956 570.953 225.473 
ATOM    889  C6   DA A  43      14.688 570.778 226.053 
ATOM    890  N6   DA A  43      13.538 570.951 225.386 
ATOM    891  N1   DA A  43      14.645 570.418 227.350 
ATOM    892  C2   DA A  43      15.790 570.248 228.009 
ATOM    893  N3   DA A  43      17.025 570.382 227.575 
ATOM    894  C4   DA A  43      17.041 570.742 226.275 
ATOM    895  P    DG A  44      23.300 568.875 226.367 
ATOM    896  OP1  DG A  44      24.594 569.524 226.675 
ATOM    897  OP2  DG A  44      23.192 568.244 225.032 
ATOM    898  O5'  DG A  44      22.954 567.799 227.499 
ATOM    899  C5'  DG A  44      22.280 568.235 228.694 
ATOM    900  C4'  DG A  44      21.181 567.256 229.056 
ATOM    901  O4'  DG A  44      19.917 567.573 228.405 
ATOM    902  C3'  DG A  44      21.437 565.798 228.674 
ATOM    903  O3'  DG A  44      20.904 564.955 229.689 
ATOM    904  C2'  DG A  44      20.629 565.587 227.393 
ATOM    905  C1'  DG A  44      19.402 566.385 227.824 
ATOM    906  N9   DG A  44      18.511 566.771 226.694 
ATOM    907  C8   DG A  44      18.842 567.105 225.399 
ATOM    908  N7   DG A  44      17.812 567.397 224.644 
ATOM    909  C5   DG A  44      16.721 567.245 225.498 
ATOM    910  C6   DG A  44      15.335 567.424 225.251 
ATOM    911  O6   DG A  44      14.775 567.759 224.211 
ATOM    912  N1   DG A  44      14.573 567.165 226.399 
ATOM    913  C2   DG A  44      15.084 566.783 227.624 
ATOM    914  N2   DG A  44      14.189 566.583 228.595 
ATOM    915  N3   DG A  44      16.384 566.616 227.855 
ATOM    916  C4   DG A  44      17.137 566.863 226.752 
ATOM    917  P    DT A  45      21.719 563.647 230.117 
ATOM    918  OP1  DT A  45      22.755 564.011 231.111 
ATOM    919  OP2  DT A  45      22.199 562.943 228.908 
ATOM    920  O5'  DT A  45      20.576 562.780 230.825 
ATOM    921  C5'  DT A  45      19.491 563.460 231.482 
ATOM    922  C4'  DT A  45      18.175 562.789 231.140 
ATOM    923  O4'  DT A  45      17.578 563.326 229.925 
ATOM    924  C3'  DT A  45      18.243 561.284 230.883 
ATOM    925  O3'  DT A  45      17.066 560.675 231.402 
ATOM    926  C2'  DT A  45      18.228 561.150 229.361 
ATOM    927  C1'  DT A  45      17.192 562.239 229.098 
ATOM    928  N1   DT A  45      17.171 562.716 227.688 
ATOM    929  C2   DT A  45      15.951 563.079 227.169 
ATOM    930  O2   DT A  45      14.915 563.024 227.808 
ATOM    931  N3   DT A  45      15.970 563.516 225.858 
ATOM    932  C4   DT A  45      17.080 563.617 225.045 
ATOM    933  O4   DT A  45      16.972 564.023 223.886 
ATOM    934  C5   DT A  45      18.313 563.214 225.678 
ATOM    935  C7   DT A  45      19.570 563.294 224.862 
ATOM    936  C6   DT A  45      18.324 562.785 226.951 
ATOM    937  P    DT A  46      17.187 559.258 232.138 
ATOM    938  OP1  DT A  46      17.576 559.464 233.551 
ATOM    939  OP2  DT A  46      18.059 558.361 231.348 
ATOM    940  O5'  DT A  46      15.675 558.736 232.066 
ATOM    941  C5'  DT A  46      14.605 559.699 232.064 
ATOM    942  C4'  DT A  46      13.565 559.315 231.029 
ATOM    943  O4'  DT A  46      13.862 559.866 229.714 
ATOM    944  C3'  DT A  46      13.402 557.817 230.773 
ATOM    945  O3'  DT A  46      12.026 557.537 230.540 
ATOM    946  C2'  DT A  46      14.177 557.558 229.482 
ATOM    947  C1'  DT A  46      13.738 558.826 228.755 
ATOM    948  N1   DT A  46      14.592 559.172 227.585 
ATOM    949  C2   DT A  46      13.970 559.755 226.507 
ATOM    950  O2   DT A  46      12.775 559.991 226.480 
ATOM    951  N3   DT A  46      14.793 560.060 225.441 
ATOM    952  C4   DT A  46      16.153 559.837 225.366 
ATOM    953  O4   DT A  46      16.786 560.154 224.357 
ATOM    954  C5   DT A  46      16.715 559.222 226.546 
ATOM    955  C7   DT A  46      18.190 558.944 226.547 
ATOM    956  C6   DT A  46      15.937 558.914 227.596 
ATOM    957  P    DG A  47      11.393 556.199 231.148 
ATOM    958  OP1  DG A  47      10.997 556.434 232.555 
ATOM    959  OP2  DG A  47      12.312 555.064 230.913 
ATOM    960  O5'  DG A  47      10.085 556.029 230.242 
ATOM    961  C5'  DG A  47       9.448 557.204 229.709 
ATOM    962  C4'  DG A  47       9.072 556.977 228.258 
ATOM    963  O4'  DG A  47      10.150 557.330 227.345 
ATOM    964  C3'  DG A  47       8.723 555.538 227.879 
ATOM    965  O3'  DG A  47       7.671 555.557 226.922 
ATOM    966  C2'  DG A  47       9.984 555.000 227.201 
ATOM    967  C1'  DG A  47      10.319 556.266 226.420 
ATOM    968  N9   DG A  47      11.721 556.307 225.919 
ATOM    969  C8   DG A  47      12.869 555.811 226.499 
ATOM    970  N7   DG A  47      13.955 556.012 225.793 
ATOM    971  C5   DG A  47      13.494 556.689 224.665 
ATOM    972  C6   DG A  47      14.206 557.176 223.537 
ATOM    973  O6   DG A  47      15.410 557.109 223.299 
ATOM    974  N1   DG A  47      13.349 557.803 222.622 
ATOM    975  C2   DG A  47      11.983 557.942 222.777 
ATOM    976  N2   DG A  47      11.343 558.573 221.790 
ATOM    977  N3   DG A  47      11.317 557.485 223.835 
ATOM    978  C4   DG A  47      12.133 556.874 224.732 
ATOM    979  P    DG A  48       6.513 554.455 227.021 
ATOM    980  OP1  DG A  48       5.491 554.894 227.997 
ATOM    981  OP2  DG A  48       7.114 553.125 227.263 
ATOM    982  O5'  DG A  48       5.902 554.506 225.543 
ATOM    983  C5'  DG A  48       5.950 555.745 224.809 
ATOM    984  C4'  DG A  48       6.374 555.484 223.377 
ATOM    985  O4'  DG A  48       7.821 555.503 223.213 
ATOM    986  C3'  DG A  48       5.955 554.134 222.796 
ATOM    987  O3'  DG A  48       5.622 554.307 221.424 
ATOM    988  C2'  DG A  48       7.212 553.267 222.885 
ATOM    989  C1'  DG A  48       8.203 554.352 222.476 
ATOM    990  N9   DG A  48       9.616 554.031 222.819 
ATOM    991  C8   DG A  48      10.116 553.341 223.902 
ATOM    992  N7   DG A  48      11.422 553.229 223.909 
ATOM    993  C5   DG A  48      11.816 553.892 222.747 
ATOM    994  C6   DG A  48      13.113 554.106 222.214 
ATOM    995  O6   DG A  48      14.199 553.748 222.662 
ATOM    996  N1   DG A  48      13.061 554.828 221.013 
ATOM    997  C2   DG A  48      11.906 555.285 220.409 
ATOM    998  N2   DG A  48      12.068 555.957 219.266 
ATOM    999  N3   DG A  48      10.689 555.085 220.912 
ATOM   1000  C4   DG A  48      10.723 554.385 222.075 
ATOM   1001  P    DG A  49       4.371 553.508 220.822 
ATOM   1002  OP1  DG A  49       3.124 554.249 221.110 
ATOM   1003  OP2  DG A  49       4.413 552.102 221.284 
ATOM   1004  O5'  DG A  49       4.684 553.567 219.254 
ATOM   1005  C5'  DG A  49       5.411 554.694 218.730 
ATOM   1006  C4'  DG A  49       6.462 554.220 217.745 
ATOM   1007  O4'  DG A  49       7.725 553.897 218.393 
ATOM   1008  C3'  DG A  49       6.115 552.954 216.961 
ATOM   1009  O3'  DG A  49       6.624 553.078 215.639 
ATOM   1010  C2'  DG A  49       6.879 551.838 217.672 
ATOM   1011  C1'  DG A  49       8.159 552.630 217.923 
ATOM   1012  N9   DG A  49       9.042 552.030 218.960 
ATOM   1013  C8   DG A  49       8.700 551.341 220.104 
ATOM   1014  N7   DG A  49       9.727 550.938 220.813 
ATOM   1015  C5   DG A  49      10.828 551.391 220.087 
ATOM   1016  C6   DG A  49      12.215 551.259 220.353 
ATOM   1017  O6   DG A  49      12.767 550.706 221.300 
ATOM   1018  N1   DG A  49      12.989 551.868 219.355 
ATOM   1019  C2   DG A  49      12.487 552.519 218.246 
ATOM   1020  N2   DG A  49      13.391 553.035 217.409 
ATOM   1021  N3   DG A  49      11.185 552.644 217.997 
ATOM   1022  C4   DG A  49      10.421 552.058 218.956 
ATOM   1023  P    DA A  50       5.748 552.533 214.415 
ATOM   1024  OP1  DA A  50       4.759 553.560 214.018 
ATOM   1025  OP2  DA A  50       5.200 551.201 214.752 
ATOM   1026  O5'  DA A  50       6.858 552.384 213.273 
ATOM   1027  C5'  DA A  50       7.995 553.268 213.284 
ATOM   1028  C4'  DA A  50       9.263 552.485 213.004 
ATOM   1029  O4'  DA A  50       9.860 551.943 214.216 
ATOM   1030  C3'  DA A  50       9.105 551.267 212.094 
ATOM   1031  O3'  DA A  50      10.257 551.158 211.268 
ATOM   1032  C2'  DA A  50       9.076 550.073 213.048 
ATOM   1033  C1'  DA A  50      10.164 550.575 213.993 
ATOM   1034  N9   DA A  50      10.179 549.882 215.311 
ATOM   1035  C8   DA A  50       9.121 549.402 216.029 
ATOM   1036  N7   DA A  50       9.458 548.843 217.149 
ATOM   1037  C5   DA A  50      10.841 548.961 217.180 
ATOM   1038  C6   DA A  50      11.805 548.560 218.118 
ATOM   1039  N6   DA A  50      11.508 547.928 219.262 
ATOM   1040  N1   DA A  50      13.094 548.831 217.837 
ATOM   1041  C2   DA A  50      13.384 549.459 216.699 
ATOM   1042  N3   DA A  50      12.574 549.880 215.752 
ATOM   1043  C4   DA A  50      11.291 549.595 216.058 
ATOM   1044  P    DA A  51      10.076 550.721 209.738 
ATOM   1045  OP1  DA A  51       9.733 551.906 208.921 
ATOM   1046  OP2  DA A  51       9.136 549.581 209.656 
ATOM   1047  O5'  DA A  51      11.554 550.226 209.374 
ATOM   1048  C5'  DA A  51      12.677 550.827 210.046 
ATOM   1049  C4'  DA A  51      13.668 549.757 210.459 
ATOM   1050  O4'  DA A  51      13.370 549.201 211.771 
ATOM   1051  C3'  DA A  51      13.741 548.532 209.548 
ATOM   1052  O3'  DA A  51      15.092 548.093 209.473 
ATOM   1053  C2'  DA A  51      12.923 547.462 210.271 
ATOM   1054  C1'  DA A  51      13.414 547.786 211.678 
ATOM   1055  N9   DA A  51      12.553 547.225 212.757 
ATOM   1056  C8   DA A  51      11.197 547.060 212.760 
ATOM   1057  N7   DA A  51      10.735 546.539 213.855 
ATOM   1058  C5   DA A  51      11.865 546.343 214.636 
ATOM   1059  C6   DA A  51      12.046 545.818 215.925 
ATOM   1060  N6   DA A  51      11.040 545.372 216.691 
ATOM   1061  N1   DA A  51      13.304 545.766 216.402 
ATOM   1062  C2   DA A  51      14.300 546.211 215.637 
ATOM   1063  N3   DA A  51      14.253 546.719 214.425 
ATOM   1064  C4   DA A  51      12.984 546.760 213.972 
ATOM   1065  P    DG A  52      15.665 547.577 208.071 
ATOM   1066  OP1  DG A  52      16.107 548.734 207.260 
ATOM   1067  OP2  DG A  52      14.679 546.677 207.434 
ATOM   1068  O5'  DG A  52      16.939 546.732 208.542 
ATOM   1069  C5'  DG A  52      17.629 547.120 209.744 
ATOM   1070  C4'  DG A  52      17.956 545.893 210.574 
ATOM   1071  O4'  DG A  52      16.878 545.535 211.485 
ATOM   1072  C3'  DG A  52      18.215 544.608 209.787 
ATOM   1073  O3'  DG A  52      19.245 543.871 210.435 
ATOM   1074  C2'  DG A  52      16.911 543.819 209.894 
ATOM   1075  C1'  DG A  52      16.628 544.144 211.357 
ATOM   1076  N9   DG A  52      15.218 543.888 211.766 
ATOM   1077  C8   DG A  52      14.059 544.030 211.034 
ATOM   1078  N7   DG A  52      12.970 543.718 211.693 
ATOM   1079  C5   DG A  52      13.440 543.342 212.950 
ATOM   1080  C6   DG A  52      12.730 542.902 214.097 
ATOM   1081  O6   DG A  52      11.520 542.750 214.242 
ATOM   1082  N1   DG A  52      13.598 542.624 215.162 
ATOM   1083  C2   DG A  52      14.973 542.755 215.123 
ATOM   1084  N2   DG A  52      15.624 542.440 216.246 
ATOM   1085  N3   DG A  52      15.639 543.169 214.047 
ATOM   1086  C4   DG A  52      14.810 543.442 213.005 
ATOM   1087  P    DA A  53      20.340 543.119 209.543 
ATOM   1088  OP1  DA A  53      21.408 544.071 209.161 
ATOM   1089  OP2  DA A  53      19.672 542.413 208.427 
ATOM   1090  O5'  DA A  53      20.918 542.052 210.585 
ATOM   1091  C5'  DA A  53      20.921 542.377 211.988 
ATOM   1092  C4'  DA A  53      20.450 541.185 212.797 
ATOM   1093  O4'  DA A  53      19.003 541.160 212.958 
ATOM   1094  C3'  DA A  53      20.778 539.812 212.212 
ATOM   1095  O3'  DA A  53      21.089 538.920 213.276 
ATOM   1096  C2'  DA A  53      19.478 539.349 211.555 
ATOM   1097  C1'  DA A  53      18.540 539.856 212.644 
ATOM   1098  N9   DA A  53      17.118 539.962 212.210 
ATOM   1099  C8   DA A  53      16.630 540.297 210.979 
ATOM   1100  N7   DA A  53      15.336 540.301 210.912 
ATOM   1101  C5   DA A  53      14.932 539.943 212.190 
ATOM   1102  C6   DA A  53      13.665 539.769 212.771 
ATOM   1103  N6   DA A  53      12.515 539.942 212.103 
ATOM   1104  N1   DA A  53      13.622 539.409 214.067 
ATOM   1105  C2   DA A  53      14.767 539.239 214.726 
ATOM   1106  N3   DA A  53      16.002 539.372 214.292 
ATOM   1107  C4   DA A  53      16.018 539.733 212.992 
ATOM   1108  P    DC A  54      22.277 537.865 213.084 
ATOM   1109  OP1  DC A  54      23.571 538.514 213.392 
ATOM   1110  OP2  DC A  54      22.169 537.234 211.750 
ATOM   1111  O5'  DC A  54      21.931 536.790 214.216 
ATOM   1112  C5'  DC A  54      21.257 537.226 215.411 
ATOM   1113  C4'  DC A  54      20.158 536.247 215.773 
ATOM   1114  O4'  DC A  54      18.894 536.564 215.122 
ATOM   1115  C3'  DC A  54      20.414 534.789 215.391 
ATOM   1116  O3'  DC A  54      19.881 533.946 216.406 
ATOM   1117  C2'  DC A  54      19.605 534.577 214.110 
ATOM   1118  C1'  DC A  54      18.379 535.375 214.541 
ATOM   1119  N1   DC A  54      17.488 535.762 213.411 
ATOM   1120  C2   DC A  54      16.117 535.803 213.651 
ATOM   1121  O2   DC A  54      15.700 535.522 214.780 
ATOM   1122  N3   DC A  54      15.288 536.152 212.634 
ATOM   1123  C4   DC A  54      15.780 536.450 211.424 
ATOM   1124  N4   DC A  54      14.930 536.785 210.465 
ATOM   1125  C5   DC A  54      17.187 536.413 211.157 
ATOM   1126  C6   DC A  54      17.998 536.062 212.187 
ATOM   1127  P    DG A  55      20.696 532.637 216.834 
ATOM   1128  OP1  DG A  55      21.732 533.002 217.828 
ATOM   1129  OP2  DG A  55      21.176 531.934 215.625 
ATOM   1130  O5'  DG A  55      19.553 531.770 217.542 
ATOM   1131  C5'  DG A  55      18.468 532.451 218.199 
ATOM   1132  C4'  DG A  55      17.152 531.780 217.857 
ATOM   1133  O4'  DG A  55      16.555 532.317 216.642 
ATOM   1134  C3'  DG A  55      17.220 530.274 217.601 
ATOM   1135  O3'  DG A  55      16.043 529.665 218.119 
ATOM   1136  C2'  DG A  55      17.205 530.140 216.078 
ATOM   1137  C1'  DG A  55      16.169 531.230 215.815 
ATOM   1138  N9   DG A  55      16.147 531.707 214.405 
ATOM   1139  C8   DG A  55      17.191 531.844 213.515 
ATOM   1140  N7   DG A  55      16.833 532.295 212.337 
ATOM   1141  C5   DG A  55      15.454 532.469 212.454 
ATOM   1142  C6   DG A  55      14.508 532.933 211.505 
ATOM   1143  O6   DG A  55      14.694 533.295 210.346 
ATOM   1144  N1   DG A  55      13.212 532.954 212.041 
ATOM   1145  C2   DG A  55      12.876 532.574 213.325 
ATOM   1146  N2   DG A  55      11.584 532.667 213.645 
ATOM   1147  N3   DG A  55      13.766 532.139 214.216 
ATOM   1148  C4   DG A  55      15.026 532.113 213.712 
ATOM   1149  P    DT A  56      16.164 528.248 218.855 
ATOM   1150  OP1  DT A  56      16.553 528.454 220.268 
ATOM   1151  OP2  DT A  56      17.036 527.352 218.065 
ATOM   1152  O5'  DT A  56      14.652 527.727 218.783 
ATOM   1153  C5'  DT A  56      13.581 528.689 218.781 
ATOM   1154  C4'  DT A  56      12.542 528.306 217.746 
ATOM   1155  O4'  DT A  56      12.839 528.856 216.431 
ATOM   1156  C3'  DT A  56      12.378 526.808 217.490 
ATOM   1157  O3'  DT A  56      11.003 526.528 217.257 
ATOM   1158  C2'  DT A  56      13.154 526.549 216.199 
ATOM   1159  C1'  DT A  56      12.715 527.817 215.472 
ATOM   1160  N1   DT A  56      13.569 528.163 214.302 
ATOM   1161  C2   DT A  56      12.947 528.745 213.224 
ATOM   1162  O2   DT A  56      11.752 528.981 213.197 
ATOM   1163  N3   DT A  56      13.770 529.051 212.158 
ATOM   1164  C4   DT A  56      15.130 528.828 212.083 
ATOM   1165  O4   DT A  56      15.762 529.145 211.074 
ATOM   1166  C5   DT A  56      15.692 528.213 213.263 
ATOM   1167  C7   DT A  56      17.167 527.935 213.264 
ATOM   1168  C6   DT A  56      14.914 527.905 214.313 
ATOM   1169  P    DC A  57      10.370 525.190 217.865 
ATOM   1170  OP1  DC A  57       9.974 525.424 219.273 
ATOM   1171  OP2  DC A  57      11.289 524.055 217.630 
ATOM   1172  O5'  DC A  57       9.062 525.019 216.959 
ATOM   1173  C5'  DC A  57       8.425 526.195 216.426 
ATOM   1174  C4'  DC A  57       8.049 525.968 214.976 
ATOM   1175  O4'  DC A  57       9.127 526.320 214.062 
ATOM   1176  C3'  DC A  57       7.700 524.529 214.596 
ATOM   1177  O3'  DC A  57       6.647 524.548 213.640 
ATOM   1178  C2'  DC A  57       8.961 523.991 213.919 
ATOM   1179  C1'  DC A  57       9.296 525.257 213.137 
ATOM   1180  N1   DC A  57      10.698 525.298 212.636 
ATOM   1181  C2   DC A  57      10.933 525.914 211.410 
ATOM   1182  O2   DC A  57       9.976 526.398 210.794 
ATOM   1183  N3   DC A  57      12.204 525.961 210.936 
ATOM   1184  C4   DC A  57      13.213 525.425 211.634 
ATOM   1185  N4   DC A  57      14.435 525.497 211.129 
ATOM   1186  C5   DC A  57      12.993 524.786 212.897 
ATOM   1187  C6   DC A  57      11.716 524.749 213.353 
ATOM   1188  P    DA A  58       5.490 523.446 213.738 
ATOM   1189  OP1  DA A  58       4.468 523.885 214.714 
ATOM   1190  OP2  DA A  58       6.091 522.116 213.980 
ATOM   1191  O5'  DA A  58       4.879 523.497 212.260 
ATOM   1192  C5'  DA A  58       4.927 524.736 211.526 
ATOM   1193  C4'  DA A  58       5.351 524.474 210.094 
ATOM   1194  O4'  DA A  58       6.798 524.493 209.931 
ATOM   1195  C3'  DA A  58       4.932 523.124 209.513 
ATOM   1196  O3'  DA A  58       4.599 523.297 208.141 
ATOM   1197  C2'  DA A  58       6.188 522.258 209.602 
ATOM   1198  C1'  DA A  58       7.180 523.343 209.193 
ATOM   1199  N9   DA A  58       8.593 523.022 209.536 
ATOM   1200  C8   DA A  58       9.070 522.336 210.616 
ATOM   1201  N7   DA A  58      10.362 522.217 210.635 
ATOM   1202  C5   DA A  58      10.774 522.873 209.484 
ATOM   1203  C6   DA A  58      12.043 523.103 208.927 
ATOM   1204  N6   DA A  58      13.184 522.675 209.485 
ATOM   1205  N1   DA A  58      12.097 523.790 207.771 
ATOM   1206  C2   DA A  58      10.960 524.213 207.221 
ATOM   1207  N3   DA A  58       9.726 524.060 207.645 
ATOM   1208  C4   DA A  58       9.699 523.369 208.803 
ATOM   1209  P    DC A  59       3.348 522.498 207.539 
ATOM   1210  OP1  DC A  59       2.100 523.240 207.827 
ATOM   1211  OP2  DC A  59       3.390 521.093 208.001 
ATOM   1212  O5'  DC A  59       3.661 522.558 205.971 
ATOM   1213  C5'  DC A  59       4.388 523.684 205.447 
ATOM   1214  C4'  DC A  59       5.439 523.211 204.462 
ATOM   1215  O4'  DC A  59       6.701 522.888 205.111 
ATOM   1216  C3'  DC A  59       5.092 521.945 203.678 
ATOM   1217  O3'  DC A  59       5.601 522.069 202.356 
ATOM   1218  C2'  DC A  59       5.856 520.828 204.389 
ATOM   1219  C1'  DC A  59       7.135 521.621 204.641 
ATOM   1220  N1   DC A  59       8.019 521.020 205.678 
ATOM   1221  C2   DC A  59       9.396 521.146 205.510 
ATOM   1222  O2   DC A  59       9.824 521.745 204.517 
ATOM   1223  N3   DC A  59      10.219 520.604 206.445 
ATOM   1224  C4   DC A  59       9.716 519.962 207.506 
ATOM   1225  N4   DC A  59      10.560 519.451 208.390 
ATOM   1226  C5   DC A  59       8.303 519.822 207.697 
ATOM   1227  C6   DC A  59       7.497 520.369 206.752 
ATOM   1228  P    DT A  60       4.725 521.524 201.132 
ATOM   1229  OP1  DT A  60       3.736 522.551 200.735 
ATOM   1230  OP2  DT A  60       4.177 520.192 201.469 
ATOM   1231  O5'  DT A  60       5.835 521.375 199.990 
ATOM   1232  C5'  DT A  60       6.972 522.258 200.001 
ATOM   1233  C4'  DT A  60       8.239 521.476 199.721 
ATOM   1234  O4'  DT A  60       8.837 520.933 200.934 
ATOM   1235  C3'  DT A  60       8.082 520.258 198.811 
ATOM   1236  O3'  DT A  60       9.234 520.148 197.985 
ATOM   1237  C2'  DT A  60       8.053 519.063 199.765 
ATOM   1238  C1'  DT A  60       9.141 519.565 200.710 
ATOM   1239  N1   DT A  60       9.155 518.873 202.029 
ATOM   1240  C2   DT A  60      10.381 518.679 202.620 
ATOM   1241  O2   DT A  60      11.427 519.047 202.113 
ATOM   1242  N3   DT A  60      10.355 518.033 203.840 
ATOM   1243  C4   DT A  60       9.233 517.577 204.502 
ATOM   1244  O4   DT A  60       9.335 517.011 205.593 
ATOM   1245  C5   DT A  60       7.995 517.826 203.803 
ATOM   1246  C7   DT A  60       6.725 517.360 204.453 
ATOM   1247  C6   DT A  60       7.991 518.451 202.614 
ATOM   1248  P    DG A  61       9.053 519.711 196.455 
ATOM   1249  OP1  DG A  61       8.710 520.897 195.638 
ATOM   1250  OP2  DG A  61       8.113 518.572 196.373 
ATOM   1251  O5'  DG A  61      10.531 519.216 196.092 
ATOM   1252  C5'  DG A  61      11.654 519.818 196.763 
ATOM   1253  C4'  DG A  61      12.645 518.748 197.176 
ATOM   1254  O4'  DG A  61      12.347 518.192 198.488 
ATOM   1255  C3'  DG A  61      12.718 517.522 196.265 
ATOM   1256  O3'  DG A  61      14.069 517.084 196.190 
ATOM   1257  C2'  DG A  61      11.900 516.453 196.988 
ATOM   1258  C1'  DG A  61      12.391 516.776 198.395 
ATOM   1259  N9   DG A  61      11.530 516.215 199.474 
ATOM   1260  C8   DG A  61      10.163 516.041 199.496 
ATOM   1261  N7   DG A  61       9.709 515.515 200.607 
ATOM   1262  C5   DG A  61      10.857 515.326 201.376 
ATOM   1263  C6   DG A  61      11.003 514.789 202.682 
ATOM   1264  O6   DG A  61      10.136 514.363 203.441 
ATOM   1265  N1   DG A  61      12.346 514.779 203.083 
ATOM   1266  C2   DG A  61      13.408 515.230 202.323 
ATOM   1267  N2   DG A  61      14.615 515.136 202.887 
ATOM   1268  N3   DG A  61      13.269 515.734 201.098 
ATOM   1269  C4   DG A  61      11.973 515.750 200.694 
ATOM   1270  P    DA A  62      14.642 516.568 194.788 
ATOM   1271  OP1  DA A  62      15.084 517.724 193.977 
ATOM   1272  OP2  DA A  62      13.656 515.667 194.151 
ATOM   1273  O5'  DA A  62      15.916 515.722 195.259 
ATOM   1274  C5'  DA A  62      16.606 516.110 196.462 
ATOM   1275  C4'  DA A  62      16.933 514.884 197.291 
ATOM   1276  O4'  DA A  62      15.855 514.525 198.202 
ATOM   1277  C3'  DA A  62      17.192 513.599 196.504 
ATOM   1278  O3'  DA A  62      18.222 512.862 197.152 
ATOM   1279  C2'  DA A  62      15.888 512.809 196.611 
ATOM   1280  C1'  DA A  62      15.604 513.134 198.074 
ATOM   1281  N9   DA A  62      14.195 512.878 198.483 
ATOM   1282  C8   DA A  62      13.057 513.025 197.743 
ATOM   1283  N7   DA A  62      11.971 512.719 198.383 
ATOM   1284  C5   DA A  62      12.420 512.342 199.641 
ATOM   1285  C6   DA A  62      11.749 511.903 200.794 
ATOM   1286  N6   DA A  62      10.417 511.764 200.867 
ATOM   1287  N1   DA A  62      12.498 511.609 201.874 
ATOM   1288  C2   DA A  62      13.820 511.750 201.795 
ATOM   1289  N3   DA A  62      14.554 512.149 200.779 
ATOM   1290  C4   DA A  62      13.780 512.435 199.712 
ATOM   1291  P    DT A  63      19.317 512.110 196.260 
ATOM   1292  OP1  DT A  63      20.385 513.062 195.878 
ATOM   1293  OP2  DT A  63      18.649 511.404 195.144 
ATOM   1294  O5'  DT A  63      19.895 511.042 197.302 
ATOM   1295  C5'  DT A  63      19.898 511.367 198.705 
ATOM   1296  C4'  DT A  63      19.427 510.175 199.515 
ATOM   1297  O4'  DT A  63      17.980 510.151 199.676 
ATOM   1298  C3'  DT A  63      19.755 508.802 198.930 
ATOM   1299  O3'  DT A  63      20.066 507.911 199.993 
ATOM   1300  C2'  DT A  63      18.455 508.340 198.272 
ATOM   1301  C1'  DT A  63      17.517 508.847 199.362 
ATOM   1302  N1   DT A  63      16.095 508.952 198.927 
ATOM   1303  C2   DT A  63      15.132 508.681 199.868 
ATOM   1304  O2   DT A  63      15.395 508.366 201.016 
ATOM   1305  N3   DT A  63      13.826 508.789 199.428 
ATOM   1306  C4   DT A  63      13.416 509.136 198.157 
ATOM   1307  O4   DT A  63      12.217 509.200 197.881 
ATOM   1308  C5   DT A  63      14.501 509.402 197.241 
ATOM   1309  C7   DT A  63      14.142 509.787 195.836 
ATOM   1310  C6   DT A  63      15.779 509.305 197.641 
ATOM   1311  P    DT A  64      21.254 506.856 199.801 
ATOM   1312  OP1  DT A  64      22.548 507.505 200.109 
ATOM   1313  OP2  DT A  64      21.146 506.225 198.467 
ATOM   1314  O5'  DT A  64      20.908 505.780 200.934 
ATOM   1315  C5'  DT A  64      20.234 506.217 202.128 
ATOM   1316  C4'  DT A  64      19.135 505.237 202.490 
ATOM   1317  O4'  DT A  64      17.871 505.554 201.839 
ATOM   1318  C3'  DT A  64      19.391 503.779 202.108 
ATOM   1319  O3'  DT A  64      18.858 502.937 203.123 
ATOM   1320  C2'  DT A  64      18.582 503.568 200.827 
ATOM   1321  C1'  DT A  64      17.356 504.366 201.259 
ATOM   1322  N1   DT A  64      16.465 504.752 200.129 
ATOM   1323  C2   DT A  64      15.115 504.789 200.381 
ATOM   1324  O2   DT A  64      14.637 504.523 201.470 
ATOM   1325  N3   DT A  64      14.321 505.150 199.309 
ATOM   1326  C4   DT A  64      14.755 505.470 198.039 
ATOM   1327  O4   DT A  64      13.948 505.778 197.160 
ATOM   1328  C5   DT A  64      16.187 505.402 197.872 
ATOM   1329  C7   DT A  64      16.745 505.735 196.519 
ATOM   1330  C6   DT A  64      16.983 505.054 198.897 
ATOM   1331  P    DA A  65      19.673 501.628 203.552 
ATOM   1332  OP1  DA A  65      20.709 501.992 204.545 
ATOM   1333  OP2  DA A  65      20.153 500.924 202.342 
ATOM   1334  O5'  DA A  65      18.530 500.761 204.259 
ATOM   1335  C5'  DA A  65      17.444 501.441 204.917 
ATOM   1336  C4'  DA A  65      16.129 500.770 204.574 
ATOM   1337  O4'  DA A  65      15.532 501.307 203.359 
ATOM   1338  C3'  DA A  65      16.197 499.265 204.318 
ATOM   1339  O3'  DA A  65      15.020 498.656 204.837 
ATOM   1340  C2'  DA A  65      16.181 499.131 202.795 
ATOM   1341  C1'  DA A  65      15.146 500.220 202.532 
ATOM   1342  N9   DA A  65      15.124 500.698 201.122 
ATOM   1343  C8   DA A  65      16.171 500.827 200.253 
ATOM   1344  N7   DA A  65      15.829 501.272 199.084 
ATOM   1345  C5   DA A  65      14.457 501.452 199.182 
ATOM   1346  C6   DA A  65      13.493 501.908 198.266 
ATOM   1347  N6   DA A  65      13.783 502.284 197.013 
ATOM   1348  N1   DA A  65      12.217 501.963 198.688 
ATOM   1349  C2   DA A  65      11.935 501.589 199.934 
ATOM   1350  N3   DA A  65      12.744 501.148 200.873 
ATOM   1351  C4   DA A  65      14.016 501.102 200.425 
ATOM   1352  P    DT A  66      15.140 497.239 205.572 
ATOM   1353  OP1  DT A  66      15.530 497.445 206.985 
ATOM   1354  OP2  DT A  66      16.013 496.342 204.782 
ATOM   1355  O5'  DT A  66      13.629 496.718 205.500 
ATOM   1356  C5'  DT A  66      12.558 497.680 205.499 
ATOM   1357  C4'  DT A  66      11.518 497.297 204.463 
ATOM   1358  O4'  DT A  66      11.816 497.847 203.148 
ATOM   1359  C3'  DT A  66      11.355 495.799 204.208 
ATOM   1360  O3'  DT A  66       9.980 495.518 203.974 
ATOM   1361  C2'  DT A  66      12.131 495.539 202.916 
ATOM   1362  C1'  DT A  66      11.692 496.808 202.189 
ATOM   1363  N1   DT A  66      12.546 497.154 201.019 
ATOM   1364  C2   DT A  66      11.924 497.736 199.941 
ATOM   1365  O2   DT A  66      10.728 497.972 199.914 
ATOM   1366  N3   DT A  66      12.747 498.041 198.875 
ATOM   1367  C4   DT A  66      14.107 497.818 198.800 
ATOM   1368  O4   DT A  66      14.739 498.135 197.791 
ATOM   1369  C5   DT A  66      14.669 497.203 199.980 
ATOM   1370  C7   DT A  66      16.144 496.925 199.981 
ATOM   1371  C6   DT A  66      13.891 496.895 201.030 
ATOM   1372  P    DG A  67       9.347 494.181 204.582 
ATOM   1373  OP1  DG A  67       8.951 494.415 205.990 
ATOM   1374  OP2  DG A  67      10.266 493.045 204.347 
ATOM   1375  O5'  DG A  67       8.039 494.010 203.677 
ATOM   1376  C5'  DG A  67       7.402 495.186 203.143 
ATOM   1377  C4'  DG A  67       7.026 494.958 201.693 
ATOM   1378  O4'  DG A  67       8.104 495.311 200.779 
ATOM   1379  C3'  DG A  67       6.677 493.520 201.313 
ATOM   1380  O3'  DG A  67       5.624 493.538 200.357 
ATOM   1381  C2'  DG A  67       7.938 492.981 200.636 
ATOM   1382  C1'  DG A  67       8.273 494.247 199.854 
ATOM   1383  N9   DG A  67       9.675 494.288 199.353 
ATOM   1384  C8   DG A  67      10.822 493.792 199.934 
ATOM   1385  N7   DG A  67      11.909 493.993 199.227 
ATOM   1386  C5   DG A  67      11.448 494.670 198.099 
ATOM   1387  C6   DG A  67      12.160 495.157 196.971 
ATOM   1388  O6   DG A  67      13.363 495.090 196.733 
ATOM   1389  N1   DG A  67      11.303 495.784 196.056 
ATOM   1390  C2   DG A  67       9.937 495.923 196.211 
ATOM   1391  N2   DG A  67       9.297 496.554 195.224 
ATOM   1392  N3   DG A  67       9.271 495.467 197.269 
ATOM   1393  C4   DG A  67      10.087 494.855 198.166 
ATOM   1394  P    DT A  68       4.467 492.436 200.455 
ATOM   1395  OP1  DT A  68       3.445 492.876 201.432 
ATOM   1396  OP2  DT A  68       5.068 491.107 200.698 
ATOM   1397  O5'  DT A  68       3.856 492.488 198.977 
ATOM   1398  C5'  DT A  68       3.904 493.726 198.244 
ATOM   1399  C4'  DT A  68       4.327 493.465 196.812 
ATOM   1400  O4'  DT A  68       5.775 493.484 196.648 
ATOM   1401  C3'  DT A  68       3.909 492.115 196.230 
ATOM   1402  O3'  DT A  68       3.576 492.288 194.858 
ATOM   1403  C2'  DT A  68       5.165 491.248 196.319 
ATOM   1404  C1'  DT A  68       6.157 492.333 195.910 
ATOM   1405  N1   DT A  68       7.570 492.013 196.253 
ATOM   1406  C2   DT A  68       8.541 492.453 195.385 
ATOM   1407  O2   DT A  68       8.287 493.080 194.370 
ATOM   1408  N3   DT A  68       9.838 492.136 195.734 
ATOM   1409  C4   DT A  68      10.236 491.433 196.853 
ATOM   1410  O4   DT A  68      11.431 491.210 197.061 
ATOM   1411  C5   DT A  68       9.148 491.014 197.703 
ATOM   1412  C7   DT A  68       9.493 490.242 198.944 
ATOM   1413  C6   DT A  68       7.877 491.307 197.388 
ATOM   1414  P    DC A  69       2.325 491.489 194.257 
ATOM   1415  OP1  DC A  69       1.077 492.231 194.544 
ATOM   1416  OP2  DC A  69       2.367 490.084 194.718 
ATOM   1417  O5'  DC A  69       2.638 491.548 192.689 
ATOM   1418  C5'  DC A  69       3.365 492.675 192.164 
ATOM   1419  C4'  DC A  69       4.415 492.201 191.179 
ATOM   1420  O4'  DC A  69       5.678 491.879 191.828 
ATOM   1421  C3'  DC A  69       4.069 490.936 190.396 
ATOM   1422  O3'  DC A  69       4.578 491.060 189.073 
ATOM   1423  C2'  DC A  69       4.833 489.819 191.107 
ATOM   1424  C1'  DC A  69       6.112 490.612 191.358 
ATOM   1425  N1   DC A  69       6.996 490.011 192.395 
ATOM   1426  C2   DC A  69       8.373 490.136 192.227 
ATOM   1427  O2   DC A  69       8.801 490.736 191.234 
ATOM   1428  N3   DC A  69       9.196 489.594 193.162 
ATOM   1429  C4   DC A  69       8.693 488.953 194.223 
ATOM   1430  N4   DC A  69       9.537 488.442 195.107 
ATOM   1431  C5   DC A  69       7.280 488.812 194.414 
ATOM   1432  C6   DC A  69       6.474 489.360 193.469 
ATOM   1433  P    DT A  70       3.701 490.515 187.849 
ATOM   1434  OP1  DT A  70       2.713 491.541 187.452 
ATOM   1435  OP2  DT A  70       3.154 489.182 188.187 
ATOM   1436  O5'  DT A  70       4.812 490.365 186.707 
ATOM   1437  C5'  DT A  70       5.949 491.249 186.719 
ATOM   1438  C4'  DT A  70       7.216 490.467 186.438 
ATOM   1439  O4'  DT A  70       7.814 489.924 187.651 
ATOM   1440  C3'  DT A  70       7.059 489.249 185.528 
ATOM   1441  O3'  DT A  70       8.211 489.139 184.702 
ATOM   1442  C2'  DT A  70       7.030 488.054 186.482 
ATOM   1443  C1'  DT A  70       8.118 488.556 187.427 
ATOM   1444  N1   DT A  70       8.132 487.863 188.746 
ATOM   1445  C2   DT A  70       9.358 487.670 189.337 
ATOM   1446  O2   DT A  70      10.404 488.037 188.830 
ATOM   1447  N3   DT A  70       9.332 487.024 190.557 
ATOM   1448  C4   DT A  70       8.210 486.567 191.219 
ATOM   1449  O4   DT A  70       8.312 486.002 192.310 
ATOM   1450  C5   DT A  70       6.972 486.816 190.520 
ATOM   1451  C7   DT A  70       5.702 486.351 191.170 
ATOM   1452  C6   DT A  70       6.968 487.442 189.331 
ATOM   1453  P    DG A  71       8.030 488.702 183.172 
ATOM   1454  OP1  DG A  71       7.687 489.887 182.355 
ATOM   1455  OP2  DG A  71       7.090 487.562 183.090 
ATOM   1456  O5'  DG A  71       9.508 488.207 182.809 
ATOM   1457  C5'  DG A  71      10.631 488.809 183.480 
ATOM   1458  C4'  DG A  71      11.622 487.738 183.893 
ATOM   1459  O4'  DG A  71      11.324 487.182 185.206 
ATOM   1460  C3'  DG A  71      11.695 486.513 182.982 
ATOM   1461  O3'  DG A  71      13.046 486.075 182.908 
ATOM   1462  C2'  DG A  71      10.877 485.443 183.705 
ATOM   1463  C1'  DG A  71      11.368 485.767 185.113 
ATOM   1464  N9   DG A  71      10.507 485.206 186.191 
ATOM   1465  C8   DG A  71       9.140 485.032 186.213 
ATOM   1466  N7   DG A  71       8.686 484.505 187.324 
ATOM   1467  C5   DG A  71       9.834 484.317 188.093 
ATOM   1468  C6   DG A  71       9.980 483.780 189.399 
ATOM   1469  O6   DG A  71       9.113 483.353 190.158 
ATOM   1470  N1   DG A  71      11.323 483.770 189.800 
ATOM   1471  C2   DG A  71      12.385 484.220 189.041 
ATOM   1472  N2   DG A  71      13.592 484.126 189.604 
ATOM   1473  N3   DG A  71      12.246 484.725 187.815 
ATOM   1474  C4   DG A  71      10.950 484.741 187.411 
ATOM   1475  P    DG A  72      13.619 485.558 181.505 
ATOM   1476  OP1  DG A  72      14.061 486.715 180.695 
ATOM   1477  OP2  DG A  72      12.633 484.658 180.868 
ATOM   1478  O5'  DG A  72      14.893 484.713 181.976 
ATOM   1479  C5'  DG A  72      15.583 485.101 183.179 
ATOM   1480  C4'  DG A  72      15.910 483.874 184.008 
ATOM   1481  O4'  DG A  72      14.832 483.516 184.919 
ATOM   1482  C3'  DG A  72      16.169 482.590 183.221 
ATOM   1483  O3'  DG A  72      17.199 481.852 183.869 
ATOM   1484  C2'  DG A  72      14.865 481.800 183.328 
ATOM   1485  C1'  DG A  72      14.581 482.125 184.792 
ATOM   1486  N9   DG A  72      13.172 481.869 185.200 
ATOM   1487  C8   DG A  72      12.013 482.011 184.468 
ATOM   1488  N7   DG A  72      10.924 481.699 185.127 
ATOM   1489  C5   DG A  72      11.394 481.324 186.385 
ATOM   1490  C6   DG A  72      10.684 480.883 187.532 
ATOM   1491  O6   DG A  72       9.474 480.731 187.676 
ATOM   1492  N1   DG A  72      11.552 480.605 188.596 
ATOM   1493  C2   DG A  72      12.927 480.736 188.558 
ATOM   1494  N2   DG A  72      13.577 480.421 189.680 
ATOM   1495  N3   DG A  72      13.592 481.150 187.481 
ATOM   1496  C4   DG A  72      12.764 481.423 186.440 
ATOM   1497  P    DT A  73      18.294 481.100 182.977 
ATOM   1498  OP1  DT A  73      19.362 482.052 182.596 
ATOM   1499  OP2  DT A  73      17.626 480.394 181.861 
ATOM   1500  O5'  DT A  73      18.872 480.033 184.019 
ATOM   1501  C5'  DT A  73      18.875 480.358 185.422 
ATOM   1502  C4'  DT A  73      18.403 479.166 186.232 
ATOM   1503  O4'  DT A  73      16.957 479.141 186.393 
ATOM   1504  C3'  DT A  73      18.732 477.793 185.647 
ATOM   1505  O3'  DT A  73      19.043 476.901 186.710 
ATOM   1506  C2'  DT A  73      17.432 477.330 184.989 
ATOM   1507  C1'  DT A  73      16.493 477.837 186.079 
ATOM   1508  N1   DT A  73      15.072 477.943 185.644 
ATOM   1509  C2   DT A  73      14.109 477.672 186.585 
ATOM   1510  O2   DT A  73      14.372 477.356 187.733 
ATOM   1511  N3   DT A  73      12.803 477.779 186.146 
ATOM   1512  C4   DT A  73      12.393 478.127 184.874 
ATOM   1513  O4   DT A  73      11.194 478.190 184.598 
ATOM   1514  C5   DT A  73      13.478 478.392 183.958 
ATOM   1515  C7   DT A  73      13.119 478.778 182.553 
ATOM   1516  C6   DT A  73      14.756 478.295 184.359 
ATOM   1517  P    DC A  74      20.231 475.846 186.518 
ATOM   1518  OP1  DC A  74      21.525 476.496 186.826 
ATOM   1519  OP2  DC A  74      20.123 475.215 185.184 
ATOM   1520  O5'  DC A  74      19.885 474.771 187.651 
ATOM   1521  C5'  DC A  74      19.211 475.207 188.846 
ATOM   1522  C4'  DC A  74      18.112 474.228 189.207 
ATOM   1523  O4'  DC A  74      16.848 474.545 188.557 
ATOM   1524  C3'  DC A  74      18.367 472.770 188.825 
ATOM   1525  O3'  DC A  74      17.835 471.927 189.840 
ATOM   1526  C2'  DC A  74      17.559 472.558 187.544 
ATOM   1527  C1'  DC A  74      16.333 473.357 187.976 
ATOM   1528  N1   DC A  74      15.442 473.743 186.846 
ATOM   1529  C2   DC A  74      14.071 473.784 187.085 
ATOM   1530  O2   DC A  74      13.654 473.503 188.214 
ATOM   1531  N3   DC A  74      13.242 474.133 186.068 
ATOM   1532  C4   DC A  74      13.734 474.432 184.859 
ATOM   1533  N4   DC A  74      12.884 474.766 183.899 
ATOM   1534  C5   DC A  74      15.141 474.394 184.591 
ATOM   1535  C6   DC A  74      15.952 474.043 185.621 
ATOM   1536  P    DA A  75      18.650 470.619 190.269 
ATOM   1537  OP1  DA A  75      19.686 470.983 191.262 
ATOM   1538  OP2  DA A  75      19.130 469.915 189.059 
ATOM   1539  O5'  DA A  75      17.507 469.751 190.976 
ATOM   1540  C5'  DA A  75      16.421 470.432 191.634 
ATOM   1541  C4'  DA A  75      15.106 469.761 191.292 
ATOM   1542  O4'  DA A  75      14.509 470.298 190.077 
ATOM   1543  C3'  DA A  75      15.174 468.256 191.035 
ATOM   1544  O3'  DA A  75      13.997 467.647 191.554 
ATOM   1545  C2'  DA A  75      15.158 468.121 189.513 
ATOM   1546  C1'  DA A  75      14.123 469.211 189.249 
ATOM   1547  N9   DA A  75      14.101 469.688 187.839 
ATOM   1548  C8   DA A  75      15.148 469.818 186.971 
ATOM   1549  N7   DA A  75      14.806 470.263 185.801 
ATOM   1550  C5   DA A  75      13.434 470.442 185.899 
ATOM   1551  C6   DA A  75      12.470 470.899 184.984 
ATOM   1552  N6   DA A  75      12.760 471.275 183.730 
ATOM   1553  N1   DA A  75      11.194 470.954 185.405 
ATOM   1554  C2   DA A  75      10.912 470.580 186.651 
ATOM   1555  N3   DA A  75      11.721 470.139 187.590 
ATOM   1556  C4   DA A  75      12.992 470.093 187.142 
ATOM   1557  P    DG A  76      14.117 466.229 192.289 
ATOM   1558  OP1  DG A  76      14.507 466.435 193.702 
ATOM   1559  OP2  DG A  76      14.990 465.333 191.499 
ATOM   1560  O5'  DG A  76      12.606 465.708 192.218 
ATOM   1561  C5'  DG A  76      11.535 466.670 192.216 
ATOM   1562  C4'  DG A  76      10.495 466.287 191.181 
ATOM   1563  O4'  DG A  76      10.793 466.837 189.866 
ATOM   1564  C3'  DG A  76      10.332 464.789 190.925 
ATOM   1565  O3'  DG A  76       8.957 464.509 190.692 
ATOM   1566  C2'  DG A  76      11.108 464.530 189.633 
ATOM   1567  C1'  DG A  76      10.669 465.798 188.907 
ATOM   1568  N9   DG A  76      11.523 466.144 187.736 
ATOM   1569  C8   DG A  76      12.878 465.963 187.564 
ATOM   1570  N7   DG A  76      13.328 466.380 186.404 
ATOM   1571  C5   DG A  76      12.191 466.870 185.764 
ATOM   1572  C6   DG A  76      12.045 467.453 184.478 
ATOM   1573  O6   DG A  76      12.905 467.660 183.626 
ATOM   1574  N1   DG A  76      10.713 467.811 184.226 
ATOM   1575  C2   DG A  76       9.661 467.631 185.103 
ATOM   1576  N2   DG A  76       8.465 468.041 184.673 
ATOM   1577  N3   DG A  76       9.798 467.084 186.309 
ATOM   1578  C4   DG A  76      11.084 466.731 186.568 
ATOM   1579  P    DT A  77       8.324 463.171 191.300 
ATOM   1580  OP1  DT A  77       7.928 463.405 192.707 
ATOM   1581  OP2  DT A  77       9.243 462.036 191.064 
ATOM   1582  O5'  DT A  77       7.016 463.000 190.394 
ATOM   1583  C5'  DT A  77       6.379 464.176 189.860 
ATOM   1584  C4'  DT A  77       6.003 463.949 188.410 
ATOM   1585  O4'  DT A  77       7.081 464.302 187.496 
ATOM   1586  C3'  DT A  77       5.654 462.510 188.030 
ATOM   1587  O3'  DT A  77       4.601 462.529 187.074 
ATOM   1588  C2'  DT A  77       6.915 461.972 187.353 
ATOM   1589  C1'  DT A  77       7.250 463.238 186.571 
ATOM   1590  N1   DT A  77       8.652 463.279 186.071 
ATOM   1591  C2   DT A  77       8.867 463.891 184.860 
ATOM   1592  O2   DT A  77       7.970 464.388 184.199 
ATOM   1593  N3   DT A  77      10.178 463.909 184.427 
ATOM   1594  C4   DT A  77      11.266 463.379 185.091 
ATOM   1595  O4   DT A  77      12.396 463.455 184.603 
ATOM   1596  C5   DT A  77      10.941 462.757 186.352 
ATOM   1597  C7   DT A  77      12.068 462.154 187.140 
ATOM   1598  C6   DT A  77       9.674 462.725 186.797 
ATOM   1599  P    DG A  78       3.444 461.427 187.172 
ATOM   1600  OP1  DG A  78       2.422 461.866 188.149 
ATOM   1601  OP2  DG A  78       4.045 460.097 187.415 
ATOM   1602  O5'  DG A  78       2.833 461.478 185.694 
ATOM   1603  C5'  DG A  78       2.881 462.717 184.961 
ATOM   1604  C4'  DG A  78       3.304 462.456 183.529 
ATOM   1605  O4'  DG A  78       4.752 462.475 183.365 
ATOM   1606  C3'  DG A  78       2.886 461.106 182.947 
ATOM   1607  O3'  DG A  78       2.553 461.279 181.575 
ATOM   1608  C2'  DG A  78       4.142 460.239 183.036 
ATOM   1609  C1'  DG A  78       5.134 461.324 182.627 
ATOM   1610  N9   DG A  78       6.547 461.003 182.970 
ATOM   1611  C8   DG A  78       7.047 460.312 184.054 
ATOM   1612  N7   DG A  78       8.353 460.201 184.060 
ATOM   1613  C5   DG A  78       8.747 460.864 182.899 
ATOM   1614  C6   DG A  78      10.044 461.077 182.365 
ATOM   1615  O6   DG A  78      11.130 460.720 182.814 
ATOM   1616  N1   DG A  78       9.992 461.800 181.165 
ATOM   1617  C2   DG A  78       8.837 462.257 180.561 
ATOM   1618  N2   DG A  78       8.998 462.928 179.418 
ATOM   1619  N3   DG A  78       7.620 462.057 181.064 
ATOM   1620  C4   DG A  78       7.654 461.357 182.227 
ATOM   1621  P    DA A  79       1.302 460.479 180.974 
ATOM   1622  OP1  DA A  79       0.054 461.221 181.261 
ATOM   1623  OP2  DA A  79       1.344 459.074 181.435 
ATOM   1624  O5'  DA A  79       1.615 460.539 179.406 
ATOM   1625  C5'  DA A  79       2.342 461.666 178.881 
ATOM   1626  C4'  DA A  79       3.392 461.192 177.896 
ATOM   1627  O4'  DA A  79       4.655 460.869 178.545 
ATOM   1628  C3'  DA A  79       3.046 459.926 177.113 
ATOM   1629  O3'  DA A  79       3.555 460.050 175.790 
ATOM   1630  C2'  DA A  79       3.810 458.809 177.824 
ATOM   1631  C1'  DA A  79       5.089 459.602 178.075 
ATOM   1632  N9   DA A  79       5.973 459.002 179.112 
ATOM   1633  C8   DA A  79       5.616 458.322 180.241 
ATOM   1634  N7   DA A  79       6.622 457.917 180.952 
ATOM   1635  C5   DA A  79       7.731 458.360 180.243 
ATOM   1636  C6   DA A  79       9.111 458.247 180.476 
ATOM   1637  N6   DA A  79       9.633 457.622 181.541 
ATOM   1638  N1   DA A  79       9.939 458.801 179.571 
ATOM   1639  C2   DA A  79       9.415 459.421 178.515 
ATOM   1640  N3   DA A  79       8.151 459.589 178.194 
ATOM   1641  C4   DA A  79       7.343 459.025 179.115 
ATOM   1642  P    DA A  80       2.678 459.505 174.567 
ATOM   1643  OP1  DA A  80       1.690 460.532 174.169 
ATOM   1644  OP2  DA A  80       2.131 458.173 174.904 
ATOM   1645  O5'  DA A  80       3.789 459.356 173.424 
ATOM   1646  C5'  DA A  80       4.926 460.240 173.436 
ATOM   1647  C4'  DA A  80       6.193 459.457 173.155 
ATOM   1648  O4'  DA A  80       6.791 458.915 174.368 
ATOM   1649  C3'  DA A  80       6.036 458.239 172.246 
ATOM   1650  O3'  DA A  80       7.188 458.129 171.419 
ATOM   1651  C2'  DA A  80       6.007 457.045 173.199 
ATOM   1652  C1'  DA A  80       7.094 457.547 174.144 
ATOM   1653  N9   DA A  80       7.109 456.854 175.463 
ATOM   1654  C8   DA A  80       6.052 456.374 176.180 
ATOM   1655  N7   DA A  80       6.389 455.815 177.301 
ATOM   1656  C5   DA A  80       7.772 455.932 177.332 
ATOM   1657  C6   DA A  80       8.736 455.531 178.270 
ATOM   1658  N6   DA A  80       8.439 454.900 179.414 
ATOM   1659  N1   DA A  80      10.025 455.803 177.989 
ATOM   1660  C2   DA A  80      10.315 456.431 176.850 
ATOM   1661  N3   DA A  80       9.505 456.851 175.904 
ATOM   1662  C4   DA A  80       8.222 456.567 176.209 
ATOM   1663  P    DG A  81       7.007 457.693 169.889 
ATOM   1664  OP1  DG A  81       6.664 458.878 169.072 
ATOM   1665  OP2  DG A  81       6.067 456.553 169.807 
ATOM   1666  O5'  DG A  81       8.485 457.198 169.526 
ATOM   1667  C5'  DG A  81       9.608 457.799 170.197 
ATOM   1668  C4'  DG A  81      10.599 456.729 170.610 
ATOM   1669  O4'  DG A  81      10.301 456.173 171.923 
ATOM   1670  C3'  DG A  81      10.672 455.504 169.699 
ATOM   1671  O3'  DG A  81      12.023 455.065 169.625 
ATOM   1672  C2'  DG A  81       9.854 454.434 170.422 
ATOM   1673  C1'  DG A  81      10.345 454.757 171.830 
ATOM   1674  N9   DG A  81       9.484 454.196 172.908 
ATOM   1675  C8   DG A  81       8.117 454.022 172.930 
ATOM   1676  N7   DG A  81       7.663 453.496 174.041 
ATOM   1677  C5   DG A  81       8.811 453.307 174.810 
ATOM   1678  C6   DG A  81       8.957 452.770 176.116 
ATOM   1679  O6   DG A  81       8.090 452.344 176.875 
ATOM   1680  N1   DG A  81      10.300 452.761 176.517 
ATOM   1681  C2   DG A  81      11.362 453.211 175.758 
ATOM   1682  N2   DG A  81      12.569 453.117 176.321 
ATOM   1683  N3   DG A  81      11.223 453.715 174.533 
ATOM   1684  C4   DG A  81       9.927 453.731 174.128 
ATOM   1685  P    DA A  82      12.596 454.549 168.222 
ATOM   1686  OP1  DA A  82      13.038 455.706 167.412 
ATOM   1687  OP2  DA A  82      11.610 453.648 167.585 
ATOM   1688  O5'  DA A  82      13.870 453.703 168.693 
ATOM   1689  C5'  DA A  82      14.560 454.092 169.896 
ATOM   1690  C4'  DA A  82      14.887 452.865 170.725 
ATOM   1691  O4'  DA A  82      13.809 452.507 171.637 
ATOM   1692  C3'  DA A  82      15.146 451.580 169.938 
ATOM   1693  O3'  DA A  82      16.176 450.843 170.586 
ATOM   1694  C2'  DA A  82      13.842 450.791 170.045 
ATOM   1695  C1'  DA A  82      13.558 451.116 171.509 
ATOM   1696  N9   DA A  82      12.149 450.860 171.918 
ATOM   1697  C8   DA A  82      11.011 451.006 171.177 
ATOM   1698  N7   DA A  82       9.925 450.701 171.817 
ATOM   1699  C5   DA A  82      10.374 450.323 173.076 
ATOM   1700  C6   DA A  82       9.703 449.884 174.229 
ATOM   1701  N6   DA A  82       8.371 449.745 174.301 
ATOM   1702  N1   DA A  82      10.452 449.591 175.308 
ATOM   1703  C2   DA A  82      11.774 449.731 175.229 
ATOM   1704  N3   DA A  82      12.508 450.130 174.213 
ATOM   1705  C4   DA A  82      11.734 450.416 173.147 
ATOM   1706  P    DA A  83      17.271 450.091 169.694 
ATOM   1707  OP1  DA A  83      18.339 451.043 169.313 
ATOM   1708  OP2  DA A  83      16.603 449.385 168.579 
ATOM   1709  O5'  DA A  83      17.849 449.024 170.736 
ATOM   1710  C5'  DA A  83      17.852 449.349 172.139 
ATOM   1711  C4'  DA A  83      17.380 448.157 172.949 
ATOM   1712  O4'  DA A  83      15.934 448.132 173.110 
ATOM   1713  C3'  DA A  83      17.709 446.783 172.364 
ATOM   1714  O3'  DA A  83      18.020 445.892 173.428 
ATOM   1715  C2'  DA A  83      16.409 446.321 171.706 
ATOM   1716  C1'  DA A  83      15.470 446.828 172.796 
ATOM   1717  N9   DA A  83      14.049 446.934 172.361 
ATOM   1718  C8   DA A  83      13.561 447.269 171.131 
ATOM   1719  N7   DA A  83      12.267 447.273 171.063 
ATOM   1720  C5   DA A  83      11.863 446.915 172.342 
ATOM   1721  C6   DA A  83      10.596 446.741 172.922 
ATOM   1722  N6   DA A  83       9.446 446.913 172.255 
ATOM   1723  N1   DA A  83      10.553 446.381 174.219 
ATOM   1724  C2   DA A  83      11.698 446.211 174.878 
ATOM   1725  N3   DA A  83      12.933 446.344 174.444 
ATOM   1726  C4   DA A  83      12.949 446.704 173.144 
ATOM   1727  P    DT A  84      19.208 444.837 173.235 
ATOM   1728  OP1  DT A  84      20.502 445.486 173.544 
ATOM   1729  OP2  DT A  84      19.100 444.206 171.901 
ATOM   1730  O5'  DT A  84      18.862 443.761 174.368 
ATOM   1731  C5'  DT A  84      18.188 444.198 175.563 
ATOM   1732  C4'  DT A  84      17.089 443.219 175.924 
ATOM   1733  O4'  DT A  84      15.825 443.536 175.274 
ATOM   1734  C3'  DT A  84      17.344 441.761 175.543 
ATOM   1735  O3'  DT A  84      16.812 440.918 176.557 
ATOM   1736  C2'  DT A  84      16.536 441.549 174.262 
ATOM   1737  C1'  DT A  84      15.310 442.347 174.693 
ATOM   1738  N1   DT A  84      14.419 442.733 173.563 
ATOM   1739  C2   DT A  84      13.069 442.770 173.815 
ATOM   1740  O2   DT A  84      12.590 442.504 174.904 
ATOM   1741  N3   DT A  84      12.275 443.131 172.744 
ATOM   1742  C4   DT A  84      12.709 443.451 171.474 
ATOM   1743  O4   DT A  84      11.901 443.759 170.595 
ATOM   1744  C5   DT A  84      14.141 443.384 171.306 
ATOM   1745  C7   DT A  84      14.699 443.716 169.954 
ATOM   1746  C6   DT A  84      14.937 443.035 172.331 
ATOM   1747  P    DT A  85      17.627 439.609 176.986 
ATOM   1748  OP1  DT A  85      18.663 439.973 177.980 
ATOM   1749  OP2  DT A  85      18.107 438.906 175.777 
ATOM   1750  O5'  DT A  85      16.484 438.742 177.694 
ATOM   1751  C5'  DT A  85      15.398 439.422 178.351 
ATOM   1752  C4'  DT A  85      14.083 438.751 178.009 
ATOM   1753  O4'  DT A  85      13.486 439.288 176.794 
ATOM   1754  C3'  DT A  85      14.151 437.246 177.752 
ATOM   1755  O3'  DT A  85      12.974 436.637 178.271 
ATOM   1756  C2'  DT A  85      14.135 437.112 176.230 
ATOM   1757  C1'  DT A  85      13.100 438.201 175.966 
ATOM   1758  N1   DT A  85      13.078 438.679 174.556 
ATOM   1759  C2   DT A  85      11.858 439.041 174.038 
ATOM   1760  O2   DT A  85      10.823 438.987 174.677 
ATOM   1761  N3   DT A  85      11.877 439.478 172.726 
ATOM   1762  C4   DT A  85      12.988 439.580 171.914 
ATOM   1763  O4   DT A  85      12.880 439.985 170.755 
ATOM   1764  C5   DT A  85      14.221 439.176 172.547 
ATOM   1765  C7   DT A  85      15.478 439.256 171.731 
ATOM   1766  C6   DT A  85      14.232 438.747 173.819 
ATOM   1767  P    DT A  86      13.094 435.220 179.007 
ATOM   1768  OP1  DT A  86      13.484 435.426 180.419 
ATOM   1769  OP2  DT A  86      13.966 434.324 178.217 
ATOM   1770  O5'  DT A  86      11.583 434.699 178.935 
ATOM   1771  C5'  DT A  86      10.512 435.661 178.933 
ATOM   1772  C4'  DT A  86       9.472 435.278 177.898 
ATOM   1773  O4'  DT A  86       9.770 435.828 176.583 
ATOM   1774  C3'  DT A  86       9.309 433.780 177.642 
ATOM   1775  O3'  DT A  86       7.934 433.500 177.409 
ATOM   1776  C2'  DT A  86      10.085 433.521 176.351 
ATOM   1777  C1'  DT A  86       9.646 434.789 175.624 
ATOM   1778  N1   DT A  86      10.500 435.135 174.453 
ATOM   1779  C2   DT A  86       9.877 435.717 173.376 
ATOM   1780  O2   DT A  86       8.682 435.953 173.348 
ATOM   1781  N3   DT A  86      10.701 436.022 172.310 
ATOM   1782  C4   DT A  86      12.061 435.800 172.234 
ATOM   1783  O4   DT A  86      12.693 436.116 171.225 
ATOM   1784  C5   DT A  86      12.623 435.184 173.414 
ATOM   1785  C7   DT A  86      14.098 434.907 173.415 
ATOM   1786  C6   DT A  86      11.845 434.876 174.465 
ATOM   1787  P    DC A  87       7.301 432.162 178.017 
ATOM   1788  OP1  DC A  87       6.905 432.396 179.424 
ATOM   1789  OP2  DC A  87       8.220 431.026 177.782 
ATOM   1790  O5'  DC A  87       5.993 431.991 177.111 
ATOM   1791  C5'  DC A  87       5.355 433.167 176.578 
ATOM   1792  C4'  DC A  87       4.980 432.940 175.127 
ATOM   1793  O4'  DC A  87       6.058 433.292 174.213 
ATOM   1794  C3'  DC A  87       4.631 431.501 174.747 
ATOM   1795  O3'  DC A  87       3.578 431.520 173.791 
ATOM   1796  C2'  DC A  87       5.892 430.962 174.070 
ATOM   1797  C1'  DC A  87       6.227 432.229 173.289 
ATOM   1798  N1   DC A  87       7.629 432.270 172.788 
ATOM   1799  C2   DC A  87       7.863 432.886 171.561 
ATOM   1800  O2   DC A  87       6.907 433.370 170.945 
ATOM   1801  N3   DC A  87       9.134 432.933 171.087 
ATOM   1802  C4   DC A  87      10.143 432.397 171.786 
ATOM   1803  N4   DC A  87      11.366 432.469 171.281 
ATOM   1804  C5   DC A  87       9.924 431.758 173.048 
ATOM   1805  C6   DC A  87       8.647 431.721 173.505 
ATOM   1806  P    DC A  88       2.421 430.417 173.889 
ATOM   1807  OP1  DC A  88       1.399 430.857 174.866 
ATOM   1808  OP2  DC A  88       3.022 429.088 174.132 
ATOM   1809  O5'  DC A  88       1.810 430.469 172.411 
ATOM   1810  C5'  DC A  88       1.858 431.708 171.678 
ATOM   1811  C4'  DC A  88       2.281 431.446 170.246 
ATOM   1812  O4'  DC A  88       3.729 431.465 170.082 
ATOM   1813  C3'  DC A  88       1.863 430.096 169.664 
ATOM   1814  O3'  DC A  88       1.530 430.269 168.292 
ATOM   1815  C2'  DC A  88       3.119 429.230 169.754 
ATOM   1816  C1'  DC A  88       4.111 430.315 169.345 
ATOM   1817  N1   DC A  88       5.524 429.994 169.688 
ATOM   1818  C2   DC A  88       6.519 430.433 168.817 
ATOM   1819  O2   DC A  88       6.191 431.065 167.806 
ATOM   1820  N3   DC A  88       7.814 430.150 169.111 
ATOM   1821  C4   DC A  88       8.128 429.462 170.217 
ATOM   1822  N4   DC A  88       9.406 429.212 170.459 
ATOM   1823  C5   DC A  88       7.120 429.001 171.125 
ATOM   1824  C6   DC A  88       5.832 429.294 170.813 
ATOM   1825  P    DA A  89       0.279 429.470 167.691 
ATOM   1826  OP1  DA A  89      -0.969 430.212 167.979 
ATOM   1827  OP2  DA A  89       0.321 428.065 168.153 
ATOM   1828  O5'  DA A  89       0.592 429.529 166.123 
ATOM   1829  C5'  DA A  89       1.319 430.656 165.599 
ATOM   1830  C4'  DA A  89       2.369 430.183 164.614 
ATOM   1831  O4'  DA A  89       3.632 429.860 165.262 
ATOM   1832  C3'  DA A  89       2.023 428.917 163.830 
ATOM   1833  O3'  DA A  89       2.532 429.041 162.507 
ATOM   1834  C2'  DA A  89       2.787 427.800 164.541 
ATOM   1835  C1'  DA A  89       4.066 428.593 164.792 
ATOM   1836  N9   DA A  89       4.950 427.992 165.829 
ATOM   1837  C8   DA A  89       4.592 427.312 166.958 
ATOM   1838  N7   DA A  89       5.599 426.907 167.669 
ATOM   1839  C5   DA A  89       6.708 427.351 166.960 
ATOM   1840  C6   DA A  89       8.088 427.238 167.194 
ATOM   1841  N6   DA A  89       8.610 426.613 168.259 
ATOM   1842  N1   DA A  89       8.916 427.792 166.288 
ATOM   1843  C2   DA A  89       8.392 428.412 165.232 
ATOM   1844  N3   DA A  89       7.128 428.579 164.911 
ATOM   1845  C4   DA A  89       6.320 428.015 165.832 
ATOM   1846  P    DG A  90       1.655 428.496 161.284 
ATOM   1847  OP1  DG A  90       0.667 429.522 160.887 
ATOM   1848  OP2  DG A  90       1.108 427.163 161.621 
ATOM   1849  O5'  DG A  90       2.766 428.347 160.141 
ATOM   1850  C5'  DG A  90       3.903 429.230 160.153 
ATOM   1851  C4'  DG A  90       5.170 428.448 159.873 
ATOM   1852  O4'  DG A  90       5.768 427.905 161.085 
ATOM   1853  C3'  DG A  90       5.013 427.230 158.963 
ATOM   1854  O3'  DG A  90       6.165 427.120 158.136 
ATOM   1855  C2'  DG A  90       4.983 426.035 159.916 
ATOM   1856  C1'  DG A  90       6.071 426.537 160.861 
ATOM   1857  N9   DG A  90       6.086 425.844 162.180 
ATOM   1858  C8   DG A  90       5.032 425.353 162.918 
ATOM   1859  N7   DG A  90       5.387 424.792 164.048 
ATOM   1860  C5   DG A  90       6.775 424.920 164.060 
ATOM   1861  C6   DG A  90       7.723 424.500 165.029 
ATOM   1862  O6   DG A  90       7.529 423.921 166.094 
ATOM   1863  N1   DG A  90       9.029 424.830 164.642 
ATOM   1864  C2   DG A  90       9.374 425.479 163.474 
ATOM   1865  N2   DG A  90      10.678 425.702 163.289 
ATOM   1866  N3   DG A  90       8.484 425.873 162.565 
ATOM   1867  C4   DG A  90       7.211 425.560 162.924 
ATOM   1868  P    DA A  91       5.983 426.683 156.607 
ATOM   1869  OP1  DA A  91       5.641 427.868 155.789 
ATOM   1870  OP2  DA A  91       5.044 425.543 156.524 
ATOM   1871  O5'  DA A  91       7.462 426.188 156.243 
ATOM   1872  C5'  DA A  91       8.585 426.790 156.914 
ATOM   1873  C4'  DA A  91       9.576 425.719 157.327 
ATOM   1874  O4'  DA A  91       9.278 425.164 158.640 
ATOM   1875  C3'  DA A  91       9.649 424.494 156.417 
ATOM   1876  O3'  DA A  91      11.000 424.056 156.342 
ATOM   1877  C2'  DA A  91       8.831 423.424 157.139 
ATOM   1878  C1'  DA A  91       9.322 423.748 158.547 
ATOM   1879  N9   DA A  91       8.461 423.187 159.625 
ATOM   1880  C8   DA A  91       7.105 423.022 159.629 
ATOM   1881  N7   DA A  91       6.643 422.501 160.723 
ATOM   1882  C5   DA A  91       7.773 422.306 161.505 
ATOM   1883  C6   DA A  91       7.954 421.780 162.794 
ATOM   1884  N6   DA A  91       6.948 421.334 163.559 
ATOM   1885  N1   DA A  91       9.212 421.728 163.271 
ATOM   1886  C2   DA A  91      10.208 422.173 162.506 
ATOM   1887  N3   DA A  91      10.160 422.682 161.294 
ATOM   1888  C4   DA A  91       8.891 422.722 160.841 
ATOM   1889  P    DA A  92      11.573 423.540 154.940 
ATOM   1890  OP1  DA A  92      12.015 424.696 154.129 
ATOM   1891  OP2  DA A  92      10.587 422.639 154.303 
ATOM   1892  O5'  DA A  92      12.847 422.694 155.410 
ATOM   1893  C5'  DA A  92      13.537 423.082 156.613 
ATOM   1894  C4'  DA A  92      13.864 421.855 157.442 
ATOM   1895  O4'  DA A  92      12.785 421.497 158.354 
ATOM   1896  C3'  DA A  92      14.123 420.571 156.656 
ATOM   1897  O3'  DA A  92      15.153 419.834 157.304 
ATOM   1898  C2'  DA A  92      12.819 419.781 156.762 
ATOM   1899  C1'  DA A  92      12.535 420.106 158.226 
ATOM   1900  N9   DA A  92      11.126 419.850 158.635 
ATOM   1901  C8   DA A  92       9.988 419.997 157.895 
ATOM   1902  N7   DA A  92       8.902 419.691 158.534 
ATOM   1903  C5   DA A  92       9.351 419.314 159.793 
ATOM   1904  C6   DA A  92       8.680 418.875 160.946 
ATOM   1905  N6   DA A  92       7.348 418.736 161.019 
ATOM   1906  N1   DA A  92       9.429 418.581 162.025 
ATOM   1907  C2   DA A  92      10.751 418.722 161.946 
ATOM   1908  N3   DA A  92      11.485 419.121 160.930 
ATOM   1909  C4   DA A  92      10.711 419.407 159.864 
ATOM   1910  P    DG A  93      16.248 419.082 156.411 
ATOM   1911  OP1  DG A  93      17.316 420.034 156.030 
ATOM   1912  OP2  DG A  93      15.580 418.376 155.296 
ATOM   1913  O5'  DG A  93      16.826 418.014 157.453 
ATOM   1914  C5'  DG A  93      16.829 418.339 158.857 
ATOM   1915  C4'  DG A  93      16.357 417.147 159.666 
ATOM   1916  O4'  DG A  93      14.911 417.123 159.827 
ATOM   1917  C3'  DG A  93      16.686 415.774 159.081 
ATOM   1918  O3'  DG A  93      16.996 414.883 160.145 
ATOM   1919  C2'  DG A  93      15.386 415.312 158.424 
ATOM   1920  C1'  DG A  93      14.447 415.818 159.513 
ATOM   1921  N9   DG A  93      13.026 415.924 159.078 
ATOM   1922  C8   DG A  93      12.516 416.260 157.844 
ATOM   1923  N7   DG A  93      11.206 416.261 157.789 
ATOM   1924  C5   DG A  93      10.821 415.899 159.080 
ATOM   1925  C6   DG A  93       9.525 415.732 159.633 
ATOM   1926  O6   DG A  93       8.433 415.871 159.091 
ATOM   1927  N1   DG A  93       9.589 415.359 160.983 
ATOM   1928  C2   DG A  93      10.754 415.172 161.703 
ATOM   1929  N2   DG A  93      10.602 414.817 162.981 
ATOM   1930  N3   DG A  93      11.969 415.330 161.183 
ATOM   1931  C4   DG A  93      11.925 415.692 159.874 
ATOM   1932  P    DA A  94      18.185 413.828 159.953 
ATOM   1933  OP1  DA A  94      19.479 414.477 160.261 
ATOM   1934  OP2  DA A  94      18.077 413.197 158.618 
ATOM   1935  O5'  DA A  94      17.839 412.752 161.085 
ATOM   1936  C5'  DA A  94      17.164 413.189 162.280 
ATOM   1937  C4'  DA A  94      16.066 412.209 162.641 
ATOM   1938  O4'  DA A  94      14.802 412.526 161.991 
ATOM   1939  C3'  DA A  94      16.321 410.751 162.260 
ATOM   1940  O3'  DA A  94      15.789 409.908 163.275 
ATOM   1941  C2'  DA A  94      15.513 410.540 160.979 
ATOM   1942  C1'  DA A  94      14.287 411.338 161.410 
ATOM   1943  N9   DA A  94      13.396 411.724 160.280 
ATOM   1944  C8   DA A  94      13.743 412.053 159.001 
ATOM   1945  N7   DA A  94      12.732 412.343 158.242 
ATOM   1946  C5   DA A  94      11.633 412.198 159.077 
ATOM   1947  C6   DA A  94      10.255 412.366 158.867 
ATOM   1948  N6   DA A  94       9.724 412.735 157.693 
ATOM   1949  N1   DA A  94       9.437 412.139 159.913 
ATOM   1950  C2   DA A  94       9.970 411.773 161.077 
ATOM   1951  N3   DA A  94      11.233 411.585 161.391 
ATOM   1952  C4   DA A  94      12.030 411.818 160.328 
ATOM   1953  P    DG A  95      16.604 408.600 163.703 
ATOM   1954  OP1  DG A  95      17.640 408.964 164.697 
ATOM   1955  OP2  DG A  95      17.084 407.896 162.494 
ATOM   1956  O5'  DG A  95      15.461 407.733 164.411 
ATOM   1957  C5'  DG A  95      14.375 408.413 165.068 
ATOM   1958  C4'  DG A  95      13.060 407.742 164.726 
ATOM   1959  O4'  DG A  95      12.462 408.279 163.511 
ATOM   1960  C3'  DG A  95      13.128 406.237 164.469 
ATOM   1961  O3'  DG A  95      11.951 405.628 164.988 
ATOM   1962  C2'  DG A  95      13.112 406.103 162.947 
ATOM   1963  C1'  DG A  95      12.077 407.192 162.684 
ATOM   1964  N9   DG A  95      12.055 407.669 161.274 
ATOM   1965  C8   DG A  95      13.098 407.806 160.384 
ATOM   1966  N7   DG A  95      12.740 408.257 159.206 
ATOM   1967  C5   DG A  95      11.362 408.431 159.323 
ATOM   1968  C6   DG A  95      10.416 408.896 158.374 
ATOM   1969  O6   DG A  95      10.602 409.257 157.214 
ATOM   1970  N1   DG A  95       9.120 408.916 158.910 
ATOM   1971  C2   DG A  95       8.784 408.537 160.194 
ATOM   1972  N2   DG A  95       7.491 408.630 160.514 
ATOM   1973  N3   DG A  95       9.673 408.101 161.085 
ATOM   1974  C4   DG A  95      10.934 408.075 160.580 
ATOM   1975  P    DG A  96      12.071 404.211 165.724 
ATOM   1976  OP1  DG A  96      12.461 404.417 167.137 
ATOM   1977  OP2  DG A  96      12.943 403.314 164.934 
ATOM   1978  O5'  DG A  96      10.560 403.689 165.652 
ATOM   1979  C5'  DG A  96       9.489 404.652 165.650 
ATOM   1980  C4'  DG A  96       8.449 404.269 164.615 
ATOM   1981  O4'  DG A  96       8.747 404.819 163.300 
ATOM   1982  C3'  DG A  96       8.286 402.770 164.359 
ATOM   1983  O3'  DG A  96       6.911 402.490 164.126 
ATOM   1984  C2'  DG A  96       9.061 402.511 163.068 
ATOM   1985  C1'  DG A  96       8.623 403.779 162.341 
ATOM   1986  N9   DG A  96       9.477 404.125 161.170 
ATOM   1987  C8   DG A  96      10.831 403.944 160.998 
ATOM   1988  N7   DG A  96      11.282 404.361 159.838 
ATOM   1989  C5   DG A  96      10.145 404.851 159.199 
ATOM   1990  C6   DG A  96       9.999 405.434 157.913 
ATOM   1991  O6   DG A  96      10.859 405.641 157.061 
ATOM   1992  N1   DG A  96       8.667 405.793 157.661 
ATOM   1993  C2   DG A  96       7.615 405.612 158.537 
ATOM   1994  N2   DG A  96       6.419 406.022 158.108 
ATOM   1995  N3   DG A  96       7.752 405.066 159.743 
ATOM   1996  C4   DG A  96       9.038 404.712 160.003 
ATOM   1997  P    DT A  97       6.278 401.152 164.734 
ATOM   1998  OP1  DT A  97       5.882 401.387 166.141 
ATOM   1999  OP2  DT A  97       7.197 400.017 164.499 
ATOM   2000  O5'  DT A  97       4.970 400.982 163.828 
ATOM   2001  C5'  DT A  97       4.332 402.157 163.295 
ATOM   2002  C4'  DT A  97       3.957 401.930 161.844 
ATOM   2003  O4'  DT A  97       5.035 402.283 160.930 
ATOM   2004  C3'  DT A  97       3.608 400.491 161.464 
ATOM   2005  O3'  DT A  97       2.555 400.510 160.508 
ATOM   2006  C2'  DT A  97       4.869 399.953 160.787 
ATOM   2007  C1'  DT A  97       5.204 401.219 160.006 
ATOM   2008  N1   DT A  97       6.606 401.260 159.505 
ATOM   2009  C2   DT A  97       6.821 401.872 158.294 
ATOM   2010  O2   DT A  97       5.924 402.369 157.634 
ATOM   2011  N3   DT A  97       8.132 401.890 157.861 
ATOM   2012  C4   DT A  97       9.220 401.360 158.525 
ATOM   2013  O4   DT A  97      10.349 401.437 158.037 
ATOM   2014  C5   DT A  97       8.895 400.739 159.787 
ATOM   2015  C7   DT A  97      10.022 400.135 160.574 
ATOM   2016  C6   DT A  97       7.628 400.707 160.231 
ATOM   2017  P    DT A  98       1.398 399.408 160.607 
ATOM   2018  OP1  DT A  98       0.376 399.847 161.583 
ATOM   2019  OP2  DT A  98       1.999 398.078 160.849 
ATOM   2020  O5'  DT A  98       0.786 399.460 159.129 
ATOM   2021  C5'  DT A  98       0.835 400.698 158.395 
ATOM   2022  C4'  DT A  98       1.258 400.437 156.963 
ATOM   2023  O4'  DT A  98       2.706 400.456 156.799 
ATOM   2024  C3'  DT A  98       0.840 399.087 156.382 
ATOM   2025  O3'  DT A  98       0.507 399.260 155.010 
ATOM   2026  C2'  DT A  98       2.096 398.220 156.471 
ATOM   2027  C1'  DT A  98       3.088 399.305 156.062 
ATOM   2028  N1   DT A  98       4.501 398.984 156.405 
ATOM   2029  C2   DT A  98       5.471 399.424 155.536 
ATOM   2030  O2   DT A  98       5.218 400.052 154.522 
ATOM   2031  N3   DT A  98       6.769 399.108 155.886 
ATOM   2032  C4   DT A  98       7.167 398.405 157.005 
ATOM   2033  O4   DT A  98       8.362 398.182 157.213 
ATOM   2034  C5   DT A  98       6.079 397.986 157.855 
ATOM   2035  C7   DT A  98       6.424 397.214 159.096 
ATOM   2036  C6   DT A  98       4.807 398.279 157.540 
ATOM   2037  P    DC A  99      -0.744 398.461 154.408 
ATOM   2038  OP1  DC A  99      -1.992 399.202 154.696 
ATOM   2039  OP2  DC A  99      -0.702 397.055 154.870 
ATOM   2040  O5'  DC A  99      -0.431 398.520 152.840 
ATOM   2041  C5'  DC A  99       0.296 399.647 152.316 
ATOM   2042  C4'  DC A  99       1.346 399.173 151.331 
ATOM   2043  O4'  DC A  99       2.609 398.850 151.979 
ATOM   2044  C3'  DC A  99       1.000 397.907 150.547 
ATOM   2045  O3'  DC A  99       1.509 398.031 149.225 
ATOM   2046  C2'  DC A  99       1.764 396.791 151.258 
ATOM   2047  C1'  DC A  99       3.043 397.583 151.509 
ATOM   2048  N1   DC A  99       3.927 396.983 152.546 
ATOM   2049  C2   DC A  99       5.304 397.108 152.378 
ATOM   2050  O2   DC A  99       5.732 397.708 151.385 
ATOM   2051  N3   DC A  99       6.127 396.566 153.314 
ATOM   2052  C4   DC A  99       5.624 395.925 154.375 
ATOM   2053  N4   DC A  99       6.468 395.414 155.259 
ATOM   2054  C5   DC A  99       4.211 395.784 154.566 
ATOM   2055  C6   DC A  99       3.405 396.332 153.621 
ATOM   2056  P    DC A 100       0.632 397.486 148.001 
ATOM   2057  OP1  DC A 100      -0.356 398.513 147.604 
ATOM   2058  OP2  DC A 100       0.085 396.154 148.338 
ATOM   2059  O5'  DC A 100       1.743 397.337 146.859 
ATOM   2060  C5'  DC A 100       2.880 398.221 146.870 
ATOM   2061  C4'  DC A 100       4.147 397.438 146.590 
ATOM   2062  O4'  DC A 100       4.745 396.896 147.802 
ATOM   2063  C3'  DC A 100       3.990 396.220 145.680 
ATOM   2064  O3'  DC A 100       5.142 396.111 144.853 
ATOM   2065  C2'  DC A 100       3.960 395.026 146.633 
ATOM   2066  C1'  DC A 100       5.048 395.528 147.579 
ATOM   2067  N1   DC A 100       5.063 394.835 148.897 
ATOM   2068  C2   DC A 100       6.298 394.631 149.509 
ATOM   2069  O2   DC A 100       7.319 395.030 148.939 
ATOM   2070  N3   DC A 100       6.333 394.001 150.712 
ATOM   2071  C4   DC A 100       5.202 393.584 151.297 
ATOM   2072  N4   DC A 100       5.289 392.974 152.469 
ATOM   2073  C5   DC A 100       3.923 393.783 150.684 
ATOM   2074  C6   DC A 100       3.909 394.415 149.482 
ATOM   2075  P    DT A 101       4.960 395.674 143.324 
ATOM   2076  OP1  DT A 101       4.617 396.859 142.507 
ATOM   2077  OP2  DT A 101       4.021 394.534 143.242 
ATOM   2078  O5'  DT A 101       6.439 395.179 142.960 
ATOM   2079  C5'  DT A 101       7.561 395.780 143.632 
ATOM   2080  C4'  DT A 101       8.552 394.710 144.045 
ATOM   2081  O4'  DT A 101       8.255 394.154 145.357 
ATOM   2082  C3'  DT A 101       8.626 393.485 143.134 
ATOM   2083  O3'  DT A 101       9.977 393.046 143.059 
ATOM   2084  C2'  DT A 101       7.808 392.415 143.857 
ATOM   2085  C1'  DT A 101       8.299 392.739 145.264 
ATOM   2086  N1   DT A 101       7.438 392.178 146.343 
ATOM   2087  C2   DT A 101       8.065 391.764 147.493 
ATOM   2088  O2   DT A 101       9.270 391.840 147.655 
ATOM   2089  N3   DT A 101       7.235 391.249 148.470 
ATOM   2090  C4   DT A 101       5.864 391.118 148.392 
ATOM   2091  O4   DT A 101       5.226 390.641 149.334 
ATOM   2092  C5   DT A 101       5.296 391.578 147.147 
ATOM   2093  C7   DT A 101       3.809 391.470 146.980 
ATOM   2094  C6   DT A 101       6.080 392.083 146.180 
ATOM   2095  P    DC A 102      10.550 392.530 141.657 
ATOM   2096  OP1  DC A 102      10.992 393.687 140.846 
ATOM   2097  OP2  DC A 102       9.564 391.630 141.020 
ATOM   2098  O5'  DC A 102      11.824 391.685 142.127 
ATOM   2099  C5'  DC A 102      12.514 392.073 143.330 
ATOM   2100  C4'  DC A 102      12.841 390.846 144.160 
ATOM   2101  O4'  DC A 102      11.762 390.488 145.071 
ATOM   2102  C3'  DC A 102      13.100 389.561 143.373 
ATOM   2103  O3'  DC A 102      14.130 388.824 144.021 
ATOM   2104  C2'  DC A 102      11.796 388.772 143.480 
ATOM   2105  C1'  DC A 102      11.512 389.097 144.943 
ATOM   2106  N1   DC A 102      10.103 388.841 145.352 
ATOM   2107  C2   DC A 102       9.875 388.391 146.650 
ATOM   2108  O2   DC A 102      10.842 388.226 147.402 
ATOM   2109  N3   DC A 102       8.597 388.151 147.042 
ATOM   2110  C4   DC A 102       7.576 388.344 146.196 
ATOM   2111  N4   DC A 102       6.349 388.096 146.626 
ATOM   2112  C5   DC A 102       7.790 388.805 144.857 
ATOM   2113  C6   DC A 102       9.074 389.038 144.484 
ATOM   2114  P    DC A 103      15.225 388.072 143.129 
ATOM   2115  OP1  DC A 103      16.293 389.024 142.747 
ATOM   2116  OP2  DC A 103      14.557 387.366 142.013 
ATOM   2117  O5'  DC A 103      15.802 387.005 144.171 
ATOM   2118  C5'  DC A 103      15.806 387.330 145.574 
ATOM   2119  C4'  DC A 103      15.334 386.138 146.383 
ATOM   2120  O4'  DC A 103      13.888 386.113 146.544 
ATOM   2121  C3'  DC A 103      15.663 384.765 145.798 
ATOM   2122  O3'  DC A 103      15.973 383.873 146.862 
ATOM   2123  C2'  DC A 103      14.363 384.302 145.141 
ATOM   2124  C1'  DC A 103      13.424 384.809 146.230 
ATOM   2125  N1   DC A 103      12.003 384.915 145.795 
ATOM   2126  C2   DC A 103      11.014 384.643 146.737 
ATOM   2127  O2   DC A 103      11.353 384.329 147.884 
ATOM   2128  N3   DC A 103       9.712 384.733 146.361 
ATOM   2129  C4   DC A 103       9.387 385.077 145.108 
ATOM   2130  N4   DC A 103       8.104 385.151 144.790 
ATOM   2131  C5   DC A 103      10.389 385.360 144.124 
ATOM   2132  C6   DC A 103      11.684 385.264 144.520 
ATOM   2133  P    DC A 104      17.162 382.818 146.670 
ATOM   2134  OP1  DC A 104      18.456 383.467 146.978 
ATOM   2135  OP2  DC A 104      17.054 382.187 145.335 
ATOM   2136  O5'  DC A 104      16.816 381.743 147.802 
ATOM   2137  C5'  DC A 104      16.141 382.179 148.997 
ATOM   2138  C4'  DC A 104      15.043 381.200 149.359 
ATOM   2139  O4'  DC A 104      13.779 381.517 148.708 
ATOM   2140  C3'  DC A 104      15.298 379.742 148.977 
ATOM   2141  O3'  DC A 104      14.766 378.899 149.992 
ATOM   2142  C2'  DC A 104      14.490 379.530 147.696 
ATOM   2143  C1'  DC A 104      13.264 380.328 148.127 
ATOM   2144  N1   DC A 104      12.373 380.715 146.997 
ATOM   2145  C2   DC A 104      11.002 380.756 147.237 
ATOM   2146  O2   DC A 104      10.585 380.475 148.366 
ATOM   2147  N3   DC A 104      10.173 381.105 146.220 
ATOM   2148  C4   DC A 104      10.664 381.403 145.010 
ATOM   2149  N4   DC A 104       9.815 381.738 144.051 
ATOM   2150  C5   DC A 104      12.072 381.366 144.743 
ATOM   2151  C6   DC A 104      12.883 381.015 145.772 
ATOM   2152  P    DC A 105      15.581 377.590 150.420 
ATOM   2153  OP1  DC A 105      16.617 377.955 151.414 
ATOM   2154  OP2  DC A 105      16.061 376.887 149.211 
ATOM   2155  O5'  DC A 105      14.438 376.723 151.128 
ATOM   2156  C5'  DC A 105      13.352 377.404 151.785 
ATOM   2157  C4'  DC A 105      12.037 376.733 151.443 
ATOM   2158  O4'  DC A 105      11.439 377.270 150.228 
ATOM   2159  C3'  DC A 105      12.105 375.227 151.187 
ATOM   2160  O3'  DC A 105      10.928 374.618 151.705 
ATOM   2161  C2'  DC A 105      12.089 375.093 149.664 
ATOM   2162  C1'  DC A 105      11.054 376.183 149.401 
ATOM   2163  N1   DC A 105      11.032 376.660 147.991 
ATOM   2164  C2   DC A 105       9.804 377.032 147.449 
ATOM   2165  O2   DC A 105       8.792 376.951 148.156 
ATOM   2166  N3   DC A 105       9.763 377.469 146.165 
ATOM   2167  C4   DC A 105      10.881 377.542 145.433 
ATOM   2168  N4   DC A 105      10.788 377.975 144.184 
ATOM   2169  C5   DC A 105      12.155 377.164 145.970 
ATOM   2170  C6   DC A 105      12.175 376.730 147.255 
ATOM   2171  P    DG A 106      11.048 373.201 152.441 
ATOM   2172  OP1  DG A 106      11.438 373.407 153.854 
ATOM   2173  OP2  DG A 106      11.920 372.305 151.651 
ATOM   2174  O5'  DG A 106       9.536 372.680 152.369 
ATOM   2175  C5'  DG A 106       8.466 373.642 152.367 
ATOM   2176  C4'  DG A 106       7.426 373.259 151.332 
ATOM   2177  O4'  DG A 106       7.724 373.809 150.017 
ATOM   2178  C3'  DG A 106       7.263 371.761 151.076 
ATOM   2179  O3'  DG A 106       5.888 371.481 150.843 
ATOM   2180  C2'  DG A 106       8.038 371.502 149.785 
ATOM   2181  C1'  DG A 106       7.600 372.770 149.058 
ATOM   2182  N9   DG A 106       8.454 373.116 147.888 
ATOM   2183  C8   DG A 106       9.808 372.935 147.715 
ATOM   2184  N7   DG A 106      10.259 373.352 146.556 
ATOM   2185  C5   DG A 106       9.122 373.842 145.916 
ATOM   2186  C6   DG A 106       8.976 374.425 144.630 
ATOM   2187  O6   DG A 106       9.836 374.632 143.778 
ATOM   2188  N1   DG A 106       7.644 374.783 144.378 
ATOM   2189  C2   DG A 106       6.592 374.603 145.254 
ATOM   2190  N2   DG A 106       5.396 375.013 144.825 
ATOM   2191  N3   DG A 106       6.729 374.056 146.460 
ATOM   2192  C4   DG A 106       8.015 373.703 146.720 
ATOM   2193  P    DG A 107       5.255 370.143 151.451 
ATOM   2194  OP1  DG A 107       4.859 370.377 152.858 
ATOM   2195  OP2  DG A 107       6.174 369.008 151.216 
ATOM   2196  O5'  DG A 107       3.947 369.972 150.545 
ATOM   2197  C5'  DG A 107       3.309 371.148 150.012 
ATOM   2198  C4'  DG A 107       2.934 370.921 148.561 
ATOM   2199  O4'  DG A 107       4.012 371.273 147.648 
ATOM   2200  C3'  DG A 107       2.585 369.482 148.182 
ATOM   2201  O3'  DG A 107       1.532 369.501 147.225 
ATOM   2202  C2'  DG A 107       3.845 368.944 147.505 
ATOM   2203  C1'  DG A 107       4.181 370.210 146.723 
ATOM   2204  N9   DG A 107       5.583 370.251 146.222 
ATOM   2205  C8   DG A 107       6.730 369.754 146.802 
ATOM   2206  N7   DG A 107       7.816 369.956 146.096 
ATOM   2207  C5   DG A 107       7.356 370.633 144.968 
ATOM   2208  C6   DG A 107       8.068 371.119 143.840 
ATOM   2209  O6   DG A 107       9.271 371.052 143.602 
ATOM   2210  N1   DG A 107       7.211 371.746 142.925 
ATOM   2211  C2   DG A 107       5.845 371.885 143.080 
ATOM   2212  N2   DG A 107       5.205 372.516 142.093 
ATOM   2213  N3   DG A 107       5.179 371.429 144.138 
ATOM   2214  C4   DG A 107       5.995 370.818 145.035 
ATOM   2215  P    DG A 108       0.375 368.399 147.324 
ATOM   2216  OP1  DG A 108      -0.647 368.838 148.300 
ATOM   2217  OP2  DG A 108       0.976 367.069 147.566 
ATOM   2218  O5'  DG A 108      -0.237 368.450 145.846 
ATOM   2219  C5'  DG A 108      -0.188 369.689 145.112 
ATOM   2220  C4'  DG A 108       0.235 369.427 143.680 
ATOM   2221  O4'  DG A 108       1.683 369.446 143.517 
ATOM   2222  C3'  DG A 108      -0.183 368.077 143.099 
ATOM   2223  O3'  DG A 108      -0.517 368.250 141.727 
ATOM   2224  C2'  DG A 108       1.073 367.211 143.188 
ATOM   2225  C1'  DG A 108       2.065 368.296 142.779 
ATOM   2226  N9   DG A 108       3.478 367.975 143.122 
ATOM   2227  C8   DG A 108       3.977 367.284 144.205 
ATOM   2228  N7   DG A 108       5.284 367.173 144.212 
ATOM   2229  C5   DG A 108       5.678 367.836 143.050 
ATOM   2230  C6   DG A 108       6.975 368.049 142.517 
ATOM   2231  O6   DG A 108       8.061 367.692 142.965 
ATOM   2232  N1   DG A 108       6.923 368.772 141.316 
ATOM   2233  C2   DG A 108       5.768 369.229 140.712 
ATOM   2234  N2   DG A 108       5.929 369.900 139.569 
ATOM   2235  N3   DG A 108       4.551 369.028 141.215 
ATOM   2236  C4   DG A 108       4.585 368.329 142.378 
ATOM   2237  P    DC A 109      -1.767 367.451 141.125 
ATOM   2238  OP1  DC A 109      -3.015 368.193 141.413 
ATOM   2239  OP2  DC A 109      -1.725 366.046 141.587 
ATOM   2240  O5'  DC A 109      -1.454 367.511 139.557 
ATOM   2241  C5'  DC A 109      -0.727 368.637 139.033 
ATOM   2242  C4'  DC A 109       0.323 368.164 138.048 
ATOM   2243  O4'  DC A 109       1.586 367.841 138.696 
ATOM   2244  C3'  DC A 109      -0.023 366.898 137.264 
ATOM   2245  O3'  DC A 109       0.486 367.022 135.942 
ATOM   2246  C2'  DC A 109       0.741 365.781 137.975 
ATOM   2247  C1'  DC A 109       2.020 366.574 138.226 
ATOM   2248  N1   DC A 109       2.904 365.973 139.264 
ATOM   2249  C2   DC A 109       4.280 366.099 139.096 
ATOM   2250  O2   DC A 109       4.709 366.698 138.102 
ATOM   2251  N3   DC A 109       5.104 365.557 140.031 
ATOM   2252  C4   DC A 109       4.601 364.915 141.092 
ATOM   2253  N4   DC A 109       5.444 364.404 141.976 
ATOM   2254  C5   DC A 109       3.188 364.775 141.283 
ATOM   2255  C6   DC A 109       2.382 365.322 140.338 
ATOM   2256  P    DA A 110      -0.391 366.477 134.718 
ATOM   2257  OP1  DA A 110      -1.380 367.504 134.321 
ATOM   2258  OP2  DA A 110      -0.938 365.145 135.055 
ATOM   2259  O5'  DA A 110       0.720 366.328 133.576 
ATOM   2260  C5'  DA A 110       1.857 367.212 133.587 
ATOM   2261  C4'  DA A 110       3.124 366.429 133.307 
ATOM   2262  O4'  DA A 110       3.722 365.887 134.520 
ATOM   2263  C3'  DA A 110       2.967 365.211 132.397 
ATOM   2264  O3'  DA A 110       4.119 365.101 131.571 
ATOM   2265  C2'  DA A 110       2.937 364.016 133.351 
ATOM   2266  C1'  DA A 110       4.025 364.518 134.296 
ATOM   2267  N9   DA A 110       4.040 363.826 135.614 
ATOM   2268  C8   DA A 110       2.983 363.345 136.332 
ATOM   2269  N7   DA A 110       3.320 362.787 137.453 
ATOM   2270  C5   DA A 110       4.702 362.904 137.483 
ATOM   2271  C6   DA A 110       5.667 362.503 138.421 
ATOM   2272  N6   DA A 110       5.370 361.872 139.565 
ATOM   2273  N1   DA A 110       6.956 362.775 138.140 
ATOM   2274  C2   DA A 110       7.246 363.403 137.002 
ATOM   2275  N3   DA A 110       6.436 363.823 136.055 
ATOM   2276  C4   DA A 110       5.153 363.539 136.361 
ATOM   2277  P    DG A 111       3.937 364.664 130.041 
ATOM   2278  OP1  DG A 111       3.594 365.850 129.224 
ATOM   2279  OP2  DG A 111       2.998 363.525 129.959 
ATOM   2280  O5'  DG A 111       5.416 364.169 129.677 
ATOM   2281  C5'  DG A 111       6.538 364.771 130.349 
ATOM   2282  C4'  DG A 111       7.529 363.701 130.762 
ATOM   2283  O4'  DG A 111       7.232 363.145 132.074 
ATOM   2284  C3'  DG A 111       7.603 362.475 129.851 
ATOM   2285  O3'  DG A 111       8.954 362.037 129.776 
ATOM   2286  C2'  DG A 111       6.785 361.406 130.574 
ATOM   2287  C1'  DG A 111       7.276 361.729 131.981 
ATOM   2288  N9   DG A 111       6.415 361.168 133.060 
ATOM   2289  C8   DG A 111       5.048 360.994 133.082 
ATOM   2290  N7   DG A 111       4.594 360.468 134.193 
ATOM   2291  C5   DG A 111       5.741 360.279 134.961 
ATOM   2292  C6   DG A 111       5.888 359.742 136.268 
ATOM   2293  O6   DG A 111       5.021 359.316 137.027 
ATOM   2294  N1   DG A 111       7.231 359.732 136.669 
ATOM   2295  C2   DG A 111       8.292 360.183 135.909 
ATOM   2296  N2   DG A 111       9.499 360.089 136.473 
ATOM   2297  N3   DG A 111       8.153 360.687 134.684 
ATOM   2298  C4   DG A 111       6.857 360.703 134.280 
ATOM   2299  P    DA A 112       9.527 361.521 128.374 
ATOM   2300  OP1  DA A 112       9.969 362.677 127.563 
ATOM   2301  OP2  DA A 112       8.541 360.620 127.737 
ATOM   2302  O5'  DA A 112      10.800 360.675 128.845 
ATOM   2303  C5'  DA A 112      11.491 361.063 130.048 
ATOM   2304  C4'  DA A 112      11.818 359.837 130.877 
ATOM   2305  O4'  DA A 112      10.739 359.478 131.788 
ATOM   2306  C3'  DA A 112      12.077 358.552 130.090 
ATOM   2307  O3'  DA A 112      13.107 357.815 130.738 
ATOM   2308  C2'  DA A 112      10.773 357.762 130.197 
ATOM   2309  C1'  DA A 112      10.489 358.087 131.660 
ATOM   2310  N9   DA A 112       9.080 357.831 132.069 
ATOM   2311  C8   DA A 112       7.942 357.978 131.329 
ATOM   2312  N7   DA A 112       6.856 357.672 131.969 
ATOM   2313  C5   DA A 112       7.305 357.295 133.227 
ATOM   2314  C6   DA A 112       6.634 356.856 134.380 
ATOM   2315  N6   DA A 112       5.302 356.717 134.453 
ATOM   2316  N1   DA A 112       7.383 356.562 135.460 
ATOM   2317  C2   DA A 112       8.705 356.703 135.381 
ATOM   2318  N3   DA A 112       9.439 357.102 134.365 
ATOM   2319  C4   DA A 112       8.665 357.388 133.298 
ATOM   2320  P    DA A 113      14.202 357.063 129.846 
ATOM   2321  OP1  DA A 113      15.269 358.015 129.464 
ATOM   2322  OP2  DA A 113      13.533 356.357 128.730 
ATOM   2323  O5'  DA A 113      14.779 355.996 130.888 
ATOM   2324  C5'  DA A 113      14.783 356.320 132.291 
ATOM   2325  C4'  DA A 113      14.311 355.128 133.100 
ATOM   2326  O4'  DA A 113      12.865 355.104 133.261 
ATOM   2327  C3'  DA A 113      14.640 353.755 132.515 
ATOM   2328  O3'  DA A 113      14.950 352.864 133.579 
ATOM   2329  C2'  DA A 113      13.340 353.293 131.858 
ATOM   2330  C1'  DA A 113      12.401 353.800 132.948 
ATOM   2331  N9   DA A 113      10.980 353.905 132.513 
ATOM   2332  C8   DA A 113      10.492 354.241 131.282 
ATOM   2333  N7   DA A 113       9.197 354.245 131.215 
ATOM   2334  C5   DA A 113       8.794 353.887 132.494 
ATOM   2335  C6   DA A 113       7.527 353.713 133.074 
ATOM   2336  N6   DA A 113       6.377 353.885 132.406 
ATOM   2337  N1   DA A 113       7.483 353.352 134.370 
ATOM   2338  C2   DA A 113       8.629 353.183 135.029 
ATOM   2339  N3   DA A 113       9.864 353.316 134.595 
ATOM   2340  C4   DA A 113       9.879 353.676 133.295 
ATOM   2341  P    DG A 114      16.139 351.809 133.387 
ATOM   2342  OP1  DG A 114      17.432 352.458 133.695 
ATOM   2343  OP2  DG A 114      16.031 351.178 132.053 
ATOM   2344  O5'  DG A 114      15.793 350.733 134.520 
ATOM   2345  C5'  DG A 114      15.118 351.170 135.714 
ATOM   2346  C4'  DG A 114      14.020 350.190 136.076 
ATOM   2347  O4'  DG A 114      12.756 350.507 135.425 
ATOM   2348  C3'  DG A 114      14.275 348.732 135.694 
ATOM   2349  O3'  DG A 114      13.743 347.890 136.709 
ATOM   2350  C2'  DG A 114      13.467 348.521 134.413 
ATOM   2351  C1'  DG A 114      12.241 349.319 134.845 
ATOM   2352  N9   DG A 114      11.350 349.705 133.715 
ATOM   2353  C8   DG A 114      11.680 350.039 132.419 
ATOM   2354  N7   DG A 114      10.650 350.331 131.664 
ATOM   2355  C5   DG A 114       9.559 350.180 132.519 
ATOM   2356  C6   DG A 114       8.173 350.359 132.271 
ATOM   2357  O6   DG A 114       7.614 350.693 131.231 
ATOM   2358  N1   DG A 114       7.412 350.099 133.419 
ATOM   2359  C2   DG A 114       7.922 349.717 134.645 
ATOM   2360  N2   DG A 114       7.027 349.518 135.616 
ATOM   2361  N3   DG A 114       9.222 349.550 134.875 
ATOM   2362  C4   DG A 114       9.976 349.798 133.772 
ATOM   2363  P    DA A 115      14.558 346.581 137.137 
ATOM   2364  OP1  DA A 115      15.594 346.945 138.131 
ATOM   2365  OP2  DA A 115      15.038 345.877 135.928 
ATOM   2366  O5'  DA A 115      13.415 345.714 137.845 
ATOM   2367  C5'  DA A 115      12.329 346.394 138.503 
ATOM   2368  C4'  DA A 115      11.014 345.723 138.160 
ATOM   2369  O4'  DA A 115      10.416 346.260 136.945 
ATOM   2370  C3'  DA A 115      11.082 344.218 137.904 
ATOM   2371  O3'  DA A 115       9.905 343.609 138.423 
ATOM   2372  C2'  DA A 115      11.066 344.084 136.381 
ATOM   2373  C1'  DA A 115      10.031 345.173 136.118 
ATOM   2374  N9   DA A 115      10.009 345.651 134.708 
ATOM   2375  C8   DA A 115      11.056 345.780 133.839 
ATOM   2376  N7   DA A 115      10.714 346.225 132.670 
ATOM   2377  C5   DA A 115       9.341 346.405 132.768 
ATOM   2378  C6   DA A 115       8.378 346.861 131.852 
ATOM   2379  N6   DA A 115       8.668 347.237 130.598 
ATOM   2380  N1   DA A 115       7.102 346.916 132.274 
ATOM   2381  C2   DA A 115       6.819 346.542 133.520 
ATOM   2382  N3   DA A 115       7.629 346.101 134.459 
ATOM   2383  C4   DA A 115       8.900 346.055 134.011 
ATOM   2384  P    DA A 116      10.025 342.192 139.158 
ATOM   2385  OP1  DA A 116      10.415 342.398 140.571 
ATOM   2386  OP2  DA A 116      10.897 341.295 138.368 
ATOM   2387  O5'  DA A 116       8.513 341.671 139.086 
ATOM   2388  C5'  DA A 116       7.443 342.633 139.084 
ATOM   2389  C4'  DA A 116       6.403 342.250 138.049 
ATOM   2390  O4'  DA A 116       6.700 342.800 136.734 
ATOM   2391  C3'  DA A 116       6.240 340.752 137.794 
ATOM   2392  O3'  DA A 116       4.865 340.471 137.560 
ATOM   2393  C2'  DA A 116       7.015 340.492 136.502 
ATOM   2394  C1'  DA A 116       6.577 341.761 135.775 
ATOM   2395  N9   DA A 116       7.431 342.107 134.605 
ATOM   2396  C8   DA A 116       8.774 341.920 134.451 
ATOM   2397  N7   DA A 116       9.233 342.327 133.309 
ATOM   2398  C5   DA A 116       8.112 342.820 132.655 
ATOM   2399  C6   DA A 116       7.933 343.401 131.389 
ATOM   2400  N6   DA A 116       8.931 343.592 130.514 
ATOM   2401  N1   DA A 116       6.686 343.780 131.052 
ATOM   2402  C2   DA A 116       5.698 343.589 131.926 
ATOM   2403  N3   DA A 116       5.745 343.060 133.129 
ATOM   2404  C4   DA A 116       7.003 342.689 133.441 
ATOM   2405  P    DA A 117       4.232 339.134 138.168 
ATOM   2406  OP1  DA A 117       3.836 339.368 139.576 
ATOM   2407  OP2  DA A 117       5.151 337.998 137.933 
ATOM   2408  O5'  DA A 117       2.924 338.963 137.263 
ATOM   2409  C5'  DA A 117       2.286 340.139 136.729 
ATOM   2410  C4'  DA A 117       1.911 339.911 135.279 
ATOM   2411  O4'  DA A 117       2.989 340.264 134.365 
ATOM   2412  C3'  DA A 117       1.562 338.473 134.899 
ATOM   2413  O3'  DA A 117       0.509 338.491 133.943 
ATOM   2414  C2'  DA A 117       2.822 337.934 134.222 
ATOM   2415  C1'  DA A 117       3.158 339.200 133.440 
ATOM   2416  N9   DA A 117       4.560 339.241 132.939 
ATOM   2417  C8   DA A 117       5.686 338.743 133.530 
ATOM   2418  N7   DA A 117       6.769 338.935 132.840 
ATOM   2419  C5   DA A 117       6.329 339.611 131.710 
ATOM   2420  C6   DA A 117       7.004 340.105 130.581 
ATOM   2421  N6   DA A 117       8.326 339.988 130.398 
ATOM   2422  N1   DA A 117       6.265 340.725 129.642 
ATOM   2423  C2   DA A 117       4.950 340.839 129.829 
ATOM   2424  N3   DA A 117       4.216 340.419 130.836 
ATOM   2425  C4   DA A 117       4.979 339.802 131.761 
ATOM   2426  P    DT A 118      -0.648 337.389 134.041 
ATOM   2427  OP1  DT A 118      -1.670 337.829 135.018 
ATOM   2428  OP2  DT A 118      -0.047 336.060 134.284 
ATOM   2429  O5'  DT A 118      -1.260 337.441 132.563 
ATOM   2430  C5'  DT A 118      -1.211 338.679 131.829 
ATOM   2431  C4'  DT A 118      -0.788 338.418 130.397 
ATOM   2432  O4'  DT A 118       0.659 338.437 130.234 
ATOM   2433  C3'  DT A 118      -1.206 337.068 129.816 
ATOM   2434  O3'  DT A 118      -1.540 337.241 128.444 
ATOM   2435  C2'  DT A 118       0.050 336.201 129.905 
ATOM   2436  C1'  DT A 118       1.042 337.286 129.496 
ATOM   2437  N1   DT A 118       2.455 336.966 129.839 
ATOM   2438  C2   DT A 118       3.425 337.406 128.971 
ATOM   2439  O2   DT A 118       3.172 338.033 127.956 
ATOM   2440  N3   DT A 118       4.723 337.089 129.320 
ATOM   2441  C4   DT A 118       5.121 336.386 130.439 
ATOM   2442  O4   DT A 118       6.316 336.163 130.647 
ATOM   2443  C5   DT A 118       4.033 335.967 131.289 
ATOM   2444  C7   DT A 118       4.378 335.195 132.530 
ATOM   2445  C6   DT A 118       2.761 336.260 130.974 
ATOM   2446  P    DC A 119      -2.790 336.442 127.842 
ATOM   2447  OP1  DC A 119      -4.038 337.184 128.130 
ATOM   2448  OP2  DC A 119      -2.748 335.037 128.304 
ATOM   2449  O5'  DC A 119      -2.477 336.501 126.275 
ATOM   2450  C5'  DC A 119      -1.750 337.628 125.750 
ATOM   2451  C4'  DC A 119      -0.700 337.154 124.765 
ATOM   2452  O4'  DC A 119       0.563 336.832 125.414 
ATOM   2453  C3'  DC A 119      -1.046 335.889 123.982 
ATOM   2454  O3'  DC A 119      -0.537 336.013 122.659 
ATOM   2455  C2'  DC A 119      -0.282 334.772 124.693 
ATOM   2456  C1'  DC A 119       0.997 335.565 124.944 
ATOM   2457  N1   DC A 119       1.881 334.964 125.981 
ATOM   2458  C2   DC A 119       3.257 335.089 125.813 
ATOM   2459  O2   DC A 119       3.685 335.689 124.820 
ATOM   2460  N3   DC A 119       4.081 334.547 126.748 
ATOM   2461  C4   DC A 119       3.578 333.906 127.809 
ATOM   2462  N4   DC A 119       4.421 333.395 128.693 
ATOM   2463  C5   DC A 119       2.165 333.765 128.000 
ATOM   2464  C6   DC A 119       1.359 334.313 127.055 
ATOM   2465  P    DA A 120      -1.414 335.468 121.435 
ATOM   2466  OP1  DA A 120      -2.403 336.494 121.038 
ATOM   2467  OP2  DA A 120      -1.961 334.135 121.773 
ATOM   2468  O5'  DA A 120      -0.303 335.318 120.293 
ATOM   2469  C5'  DA A 120       0.834 336.202 120.305 
ATOM   2470  C4'  DA A 120       2.101 335.420 120.024 
ATOM   2471  O4'  DA A 120       2.699 334.877 121.237 
ATOM   2472  C3'  DA A 120       1.944 334.202 119.114 
ATOM   2473  O3'  DA A 120       3.096 334.092 118.288 
ATOM   2474  C2'  DA A 120       1.914 333.007 120.068 
ATOM   2475  C1'  DA A 120       3.002 333.509 121.013 
ATOM   2476  N9   DA A 120       3.017 332.816 122.332 
ATOM   2477  C8   DA A 120       1.960 332.336 123.049 
ATOM   2478  N7   DA A 120       2.297 331.777 124.170 
ATOM   2479  C5   DA A 120       3.679 331.895 124.200 
ATOM   2480  C6   DA A 120       4.644 331.494 125.138 
ATOM   2481  N6   DA A 120       4.347 330.862 126.283 
ATOM   2482  N1   DA A 120       5.933 331.765 124.857 
ATOM   2483  C2   DA A 120       6.223 332.394 123.719 
ATOM   2484  N3   DA A 120       5.413 332.814 122.773 
ATOM   2485  C4   DA A 120       4.130 332.529 123.078 
ATOM   2486  P    DC A 121       2.914 333.655 116.758 
ATOM   2487  OP1  DC A 121       2.571 334.840 115.941 
ATOM   2488  OP2  DC A 121       1.975 332.515 116.676 
ATOM   2489  O5'  DC A 121       4.392 333.160 116.395 
ATOM   2490  C5'  DC A 121       5.515 333.762 117.066 
ATOM   2491  C4'  DC A 121       6.506 332.691 117.479 
ATOM   2492  O4'  DC A 121       6.209 332.135 118.792 
ATOM   2493  C3'  DC A 121       6.580 331.466 116.568 
ATOM   2494  O3'  DC A 121       7.931 331.028 116.493 
ATOM   2495  C2'  DC A 121       5.762 330.396 117.291 
ATOM   2496  C1'  DC A 121       6.253 330.720 118.699 
ATOM   2497  N1   DC A 121       5.392 330.159 119.777 
ATOM   2498  C2   DC A 121       6.012 329.735 120.949 
ATOM   2499  O2   DC A 121       7.240 329.842 121.046 
ATOM   2500  N3   DC A 121       5.245 329.220 121.944 
ATOM   2501  C4   DC A 121       3.916 329.122 121.800 
ATOM   2502  N4   DC A 121       3.212 328.613 122.799 
ATOM   2503  C5   DC A 121       3.259 329.551 120.603 
ATOM   2504  C6   DC A 121       4.043 330.063 119.620 
ATOM   2505  P    DC A 122       8.504 330.511 115.091 
ATOM   2506  OP1  DC A 122       8.946 331.668 114.280 
ATOM   2507  OP2  DC A 122       7.518 329.611 114.454 
ATOM   2508  O5'  DC A 122       9.777 329.666 115.562 
ATOM   2509  C5'  DC A 122      10.468 330.054 116.765 
ATOM   2510  C4'  DC A 122      10.794 328.827 117.594 
ATOM   2511  O4'  DC A 122       9.716 328.469 118.505 
ATOM   2512  C3'  DC A 122      11.054 327.543 116.807 
ATOM   2513  O3'  DC A 122      12.084 326.805 117.455 
ATOM   2514  C2'  DC A 122       9.750 326.753 116.914 
ATOM   2515  C1'  DC A 122       9.466 327.078 118.378 
ATOM   2516  N1   DC A 122       8.057 326.822 118.786 
ATOM   2517  C2   DC A 122       7.829 326.373 120.084 
ATOM   2518  O2   DC A 122       8.796 326.207 120.836 
ATOM   2519  N3   DC A 122       6.551 326.132 120.477 
ATOM   2520  C4   DC A 122       5.530 326.325 119.630 
ATOM   2521  N4   DC A 122       4.302 326.077 120.060 
ATOM   2522  C5   DC A 122       5.743 326.786 118.291 
ATOM   2523  C6   DC A 122       7.028 327.020 117.919 
ATOM   2524  P    DA A 123      13.179 326.053 116.563 
ATOM   2525  OP1  DA A 123      14.246 327.005 116.181 
ATOM   2526  OP2  DA A 123      12.510 325.347 115.447 
ATOM   2527  O5'  DA A 123      13.756 324.986 117.605 
ATOM   2528  C5'  DA A 123      13.760 325.311 119.008 
ATOM   2529  C4'  DA A 123      13.288 324.119 119.818 
ATOM   2530  O4'  DA A 123      11.842 324.095 119.979 
ATOM   2531  C3'  DA A 123      13.617 322.746 119.233 
ATOM   2532  O3'  DA A 123      13.927 321.854 120.296 
ATOM   2533  C2'  DA A 123      12.317 322.283 118.575 
ATOM   2534  C1'  DA A 123      11.378 322.790 119.665 
ATOM   2535  N9   DA A 123       9.957 322.896 119.230 
ATOM   2536  C8   DA A 123       9.469 323.231 118.000 
ATOM   2537  N7   DA A 123       8.174 323.235 117.932 
ATOM   2538  C5   DA A 123       7.771 322.877 119.211 
ATOM   2539  C6   DA A 123       6.504 322.703 119.791 
ATOM   2540  N6   DA A 123       5.354 322.876 119.123 
ATOM   2541  N1   DA A 123       6.460 322.343 121.087 
ATOM   2542  C2   DA A 123       7.606 322.173 121.746 
ATOM   2543  N3   DA A 123       8.840 322.306 121.312 
ATOM   2544  C4   DA A 123       8.856 322.667 120.012 
ATOM   2545  P    DT A 124      15.116 320.799 120.104 
ATOM   2546  OP1  DT A 124      16.409 321.449 120.412 
ATOM   2547  OP2  DT A 124      15.008 320.168 118.770 
ATOM   2548  O5'  DT A 124      14.769 319.724 121.237 
ATOM   2549  C5'  DT A 124      14.095 320.160 122.432 
ATOM   2550  C4'  DT A 124      12.997 319.181 122.793 
ATOM   2551  O4'  DT A 124      11.732 319.498 122.143 
ATOM   2552  C3'  DT A 124      13.252 317.723 122.411 
ATOM   2553  O3'  DT A 124      12.720 316.880 123.426 
ATOM   2554  C2'  DT A 124      12.444 317.511 121.130 
ATOM   2555  C1'  DT A 124      11.218 318.310 121.562 
ATOM   2556  N1   DT A 124      10.327 318.696 120.432 
ATOM   2557  C2   DT A 124       8.977 318.732 120.684 
ATOM   2558  O2   DT A 124       8.498 318.467 121.773 
ATOM   2559  N3   DT A 124       8.183 319.094 119.612 
ATOM   2560  C4   DT A 124       8.617 319.413 118.342 
ATOM   2561  O4   DT A 124       7.809 319.722 117.463 
ATOM   2562  C5   DT A 124      10.049 319.346 118.175 
ATOM   2563  C7   DT A 124      10.607 319.679 116.822 
ATOM   2564  C6   DT A 124      10.845 318.997 119.200 
ATOM   2565  P    DT A 125      13.535 315.572 123.855 
ATOM   2566  OP1  DT A 125      14.571 315.936 124.848 
ATOM   2567  OP2  DT A 125      14.015 314.868 122.645 
ATOM   2568  O5'  DT A 125      12.392 314.704 124.562 
ATOM   2569  C5'  DT A 125      11.306 315.385 125.220 
ATOM   2570  C4'  DT A 125       9.991 314.714 124.878 
ATOM   2571  O4'  DT A 125       9.393 315.251 123.663 
ATOM   2572  C3'  DT A 125      10.059 313.209 124.621 
ATOM   2573  O3'  DT A 125       8.882 312.600 125.140 
ATOM   2574  C2'  DT A 125      10.043 313.074 123.098 
ATOM   2575  C1'  DT A 125       9.008 314.164 122.835 
ATOM   2576  N1   DT A 125       8.986 314.641 121.425 
ATOM   2577  C2   DT A 125       7.766 315.004 120.906 
ATOM   2578  O2   DT A 125       6.730 314.949 121.546 
ATOM   2579  N3   DT A 125       7.785 315.441 119.595 
ATOM   2580  C4   DT A 125       8.896 315.542 118.782 
ATOM   2581  O4   DT A 125       8.788 315.948 117.623 
ATOM   2582  C5   DT A 125      10.129 315.139 119.416 
ATOM   2583  C7   DT A 125      11.385 315.218 118.599 
ATOM   2584  C6   DT A 125      10.140 314.710 120.688 
ATOM   2585  P    DC A 126       9.002 311.182 125.875 
ATOM   2586  OP1  DC A 126       9.392 311.388 127.288 
ATOM   2587  OP2  DC A 126       9.874 310.286 125.085 
ATOM   2588  O5'  DC A 126       7.490 310.661 125.803 
ATOM   2589  C5'  DC A 126       6.420 311.623 125.802 
ATOM   2590  C4'  DC A 126       5.380 311.240 124.766 
ATOM   2591  O4'  DC A 126       5.677 311.790 123.451 
ATOM   2592  C3'  DC A 126       5.217 309.742 124.511 
ATOM   2593  O3'  DC A 126       3.842 309.462 124.278 
ATOM   2594  C2'  DC A 126       5.992 309.483 123.219 
ATOM   2595  C1'  DC A 126       5.554 310.751 122.493 
ATOM   2596  N1   DC A 126       6.407 311.097 121.322 
ATOM   2597  C2   DC A 126       5.792 311.688 120.222 
ATOM   2598  O2   DC A 126       4.575 311.899 120.262 
ATOM   2599  N3   DC A 126       6.553 312.010 119.144 
ATOM   2600  C4   DC A 126       7.870 311.764 119.141 
ATOM   2601  N4   DC A 126       8.568 312.097 118.066 
ATOM   2602  C5   DC A 126       8.521 311.157 120.262 
ATOM   2603  C6   DC A 126       7.744 310.842 121.329 
ATOM   2604  P    DC A 127       3.209 308.124 124.885 
ATOM   2605  OP1  DC A 127       2.813 308.358 126.293 
ATOM   2606  OP2  DC A 127       4.128 306.989 124.650 
ATOM   2607  O5'  DC A 127       1.901 307.953 123.980 
ATOM   2608  C5'  DC A 127       1.263 309.129 123.446 
ATOM   2609  C4'  DC A 127       0.888 308.902 121.996 
ATOM   2610  O4'  DC A 127       1.966 309.255 121.082 
ATOM   2611  C3'  DC A 127       0.539 307.463 121.616 
ATOM   2612  O3'  DC A 127      -0.514 307.482 120.660 
ATOM   2613  C2'  DC A 127       1.799 306.925 120.939 
ATOM   2614  C1'  DC A 127       2.135 308.191 120.157 
ATOM   2615  N1   DC A 127       3.537 308.232 119.656 
ATOM   2616  C2   DC A 127       3.771 308.849 118.430 
ATOM   2617  O2   DC A 127       2.814 309.332 117.814 
ATOM   2618  N3   DC A 127       5.042 308.895 117.956 
ATOM   2619  C4   DC A 127       6.051 308.360 118.654 
ATOM   2620  N4   DC A 127       7.274 308.431 118.149 
ATOM   2621  C5   DC A 127       5.832 307.720 119.917 
ATOM   2622  C6   DC A 127       4.554 307.683 120.374 
ATOM   2623  P    DA A 128      -1.671 306.380 120.758 
ATOM   2624  OP1  DA A 128      -2.693 306.819 121.735 
ATOM   2625  OP2  DA A 128      -1.070 305.050 121.001 
ATOM   2626  O5'  DA A 128      -2.283 306.431 119.280 
ATOM   2627  C5'  DA A 128      -2.234 307.670 118.547 
ATOM   2628  C4'  DA A 128      -1.811 307.409 117.115 
ATOM   2629  O4'  DA A 128      -0.364 307.428 116.951 
ATOM   2630  C3'  DA A 128      -2.229 306.059 116.533 
ATOM   2631  O3'  DA A 128      -2.563 306.232 115.161 
ATOM   2632  C2'  DA A 128      -0.973 305.192 116.622 
ATOM   2633  C1'  DA A 128       0.019 306.277 116.213 
ATOM   2634  N9   DA A 128       1.432 305.956 116.556 
ATOM   2635  C8   DA A 128       1.909 305.270 117.636 
ATOM   2636  N7   DA A 128       3.201 305.152 117.655 
ATOM   2637  C5   DA A 128       3.612 305.808 116.504 
ATOM   2638  C6   DA A 128       4.882 306.037 115.947 
ATOM   2639  N6   DA A 128       6.023 305.609 116.505 
ATOM   2640  N1   DA A 128       4.936 306.724 114.791 
ATOM   2641  C2   DA A 128       3.799 307.147 114.241 
ATOM   2642  N3   DA A 128       2.564 306.994 114.665 
ATOM   2643  C4   DA A 128       2.538 306.303 115.824 
ATOM   2644  P    DG A 129      -3.813 305.432 114.560 
ATOM   2645  OP1  DG A 129      -5.061 306.174 114.847 
ATOM   2646  OP2  DG A 129      -3.771 304.027 115.021 
ATOM   2647  O5'  DG A 129      -3.500 305.492 112.992 
ATOM   2648  C5'  DG A 129      -2.773 306.619 112.467 
ATOM   2649  C4'  DG A 129      -1.723 306.145 111.482 
ATOM   2650  O4'  DG A 129      -0.460 305.822 112.131 
ATOM   2651  C3'  DG A 129      -2.069 304.879 110.699 
ATOM   2652  O3'  DG A 129      -1.560 305.003 109.376 
ATOM   2653  C2'  DG A 129      -1.305 303.762 111.410 
ATOM   2654  C1'  DG A 129      -0.026 304.555 111.661 
ATOM   2655  N9   DG A 129       0.858 303.955 112.698 
ATOM   2656  C8   DG A 129       0.515 303.266 113.842 
ATOM   2657  N7   DG A 129       1.542 302.863 114.550 
ATOM   2658  C5   DG A 129       2.643 303.316 113.825 
ATOM   2659  C6   DG A 129       4.030 303.184 114.091 
ATOM   2660  O6   DG A 129       4.583 302.630 115.037 
ATOM   2661  N1   DG A 129       4.804 303.793 113.092 
ATOM   2662  C2   DG A 129       4.303 304.444 111.983 
ATOM   2663  N2   DG A 129       5.207 304.960 111.147 
ATOM   2664  N3   DG A 129       3.000 304.569 111.734 
ATOM   2665  C4   DG A 129       2.236 303.983 112.693 
ATOM   2666  P    DC A 130      -2.437 304.458 108.153 
ATOM   2667  OP1  DC A 130      -3.426 305.485 107.755 
ATOM   2668  OP2  DC A 130      -2.984 303.126 108.490 
ATOM   2669  O5'  DC A 130      -1.326 304.309 107.010 
ATOM   2670  C5'  DC A 130      -0.189 305.193 107.022 
ATOM   2671  C4'  DC A 130       1.078 304.410 106.741 
ATOM   2672  O4'  DC A 130       1.675 303.868 107.954 
ATOM   2673  C3'  DC A 130       0.920 303.192 105.831 
ATOM   2674  O3'  DC A 130       2.073 303.083 105.005 
ATOM   2675  C2'  DC A 130       0.891 301.998 106.785 
ATOM   2676  C1'  DC A 130       1.979 302.500 107.730 
ATOM   2677  N1   DC A 130       1.994 301.807 109.049 
ATOM   2678  C2   DC A 130       3.228 301.603 109.661 
ATOM   2679  O2   DC A 130       4.250 302.002 109.091 
ATOM   2680  N3   DC A 130       3.263 300.972 110.863 
ATOM   2681  C4   DC A 130       2.133 300.556 111.448 
ATOM   2682  N4   DC A 130       2.220 299.946 112.620 
ATOM   2683  C5   DC A 130       0.854 300.755 110.835 
ATOM   2684  C6   DC A 130       0.840 301.387 109.633 
ATOM   2685  P    DT A 131       1.891 302.646 103.475 
ATOM   2686  OP1  DT A 131       1.548 303.831 102.658 
ATOM   2687  OP2  DT A 131       0.952 301.506 103.393 
ATOM   2688  O5'  DT A 131       3.369 302.151 103.112 
ATOM   2689  C5'  DT A 131       4.492 302.752 103.783 
ATOM   2690  C4'  DT A 131       5.483 301.682 104.196 
ATOM   2691  O4'  DT A 131       5.186 301.126 105.509 
ATOM   2692  C3'  DT A 131       5.557 300.457 103.285 
ATOM   2693  O3'  DT A 131       6.908 300.018 103.211 
ATOM   2694  C2'  DT A 131       4.739 299.387 104.008 
ATOM   2695  C1'  DT A 131       5.230 299.710 105.416 
ATOM   2696  N1   DT A 131       4.369 299.150 106.494 
ATOM   2697  C2   DT A 131       4.996 298.736 107.644 
ATOM   2698  O2   DT A 131       6.201 298.812 107.806 
ATOM   2699  N3   DT A 131       4.166 298.221 108.622 
ATOM   2700  C4   DT A 131       2.795 298.089 108.544 
ATOM   2701  O4   DT A 131       2.157 297.613 109.485 
ATOM   2702  C5   DT A 131       2.227 298.550 107.299 
ATOM   2703  C7   DT A 131       0.740 298.442 107.131 
ATOM   2704  C6   DT A 131       3.011 299.055 106.332 
ATOM   2705  P    DG A 132       7.481 299.502 101.808 
ATOM   2706  OP1  DG A 132       7.923 300.659 100.998 
ATOM   2707  OP2  DG A 132       6.495 298.601 101.171 
ATOM   2708  O5'  DG A 132       8.754 298.656 102.279 
ATOM   2709  C5'  DG A 132       9.444 299.045 103.482 
ATOM   2710  C4'  DG A 132       9.771 297.818 104.311 
ATOM   2711  O4'  DG A 132       8.693 297.460 105.222 
ATOM   2712  C3'  DG A 132      10.031 296.533 103.524 
ATOM   2713  O3'  DG A 132      11.060 295.796 104.172 
ATOM   2714  C2'  DG A 132       8.727 295.744 103.631 
ATOM   2715  C1'  DG A 132       8.443 296.069 105.095 
ATOM   2716  N9   DG A 132       7.034 295.813 105.503 
ATOM   2717  C8   DG A 132       5.875 295.954 104.771 
ATOM   2718  N7   DG A 132       4.786 295.643 105.430 
ATOM   2719  C5   DG A 132       5.256 295.267 106.688 
ATOM   2720  C6   DG A 132       4.546 294.827 107.835 
ATOM   2721  O6   DG A 132       3.335 294.675 107.979 
ATOM   2722  N1   DG A 132       5.414 294.548 108.900 
ATOM   2723  C2   DG A 132       6.788 294.680 108.861 
ATOM   2724  N2   DG A 132       7.439 294.365 109.983 
ATOM   2725  N3   DG A 132       7.454 295.094 107.784 
ATOM   2726  C4   DG A 132       6.626 295.367 106.743 
ATOM   2727  P    DA A 133      12.156 295.044 103.280 
ATOM   2728  OP1  DA A 133      13.223 295.996 102.899 
ATOM   2729  OP2  DA A 133      11.487 294.338 102.165 
ATOM   2730  O5'  DA A 133      12.733 293.977 104.322 
ATOM   2731  C5'  DA A 133      12.737 294.302 105.725 
ATOM   2732  C4'  DA A 133      12.265 293.110 106.535 
ATOM   2733  O4'  DA A 133      10.819 293.085 106.696 
ATOM   2734  C3'  DA A 133      12.594 291.736 105.950 
ATOM   2735  O3'  DA A 133      12.904 290.845 107.014 
ATOM   2736  C2'  DA A 133      11.294 291.274 105.292 
ATOM   2737  C1'  DA A 133      10.355 291.781 106.382 
ATOM   2738  N9   DA A 133       8.934 291.887 105.947 
ATOM   2739  C8   DA A 133       8.446 292.222 104.717 
ATOM   2740  N7   DA A 133       7.151 292.226 104.649 
ATOM   2741  C5   DA A 133       6.748 291.868 105.928 
ATOM   2742  C6   DA A 133       5.481 291.694 106.508 
ATOM   2743  N6   DA A 133       4.331 291.867 105.840 
ATOM   2744  N1   DA A 133       5.437 291.334 107.805 
ATOM   2745  C2   DA A 133       6.583 291.164 108.463 
ATOM   2746  N3   DA A 133       7.817 291.297 108.030 
ATOM   2747  C4   DA A 133       7.833 291.657 106.730 
ATOM   2748  P    DT A 134      14.093 289.790 106.821 
ATOM   2749  OP1  DT A 134      15.386 290.439 107.129 
ATOM   2750  OP2  DT A 134      13.985 289.159 105.487 
ATOM   2751  O5'  DT A 134      13.746 288.714 107.954 
ATOM   2752  C5'  DT A 134      13.072 289.151 109.149 
ATOM   2753  C4'  DT A 134      11.973 288.172 109.510 
ATOM   2754  O4'  DT A 134      10.709 288.489 108.860 
ATOM   2755  C3'  DT A 134      12.229 286.714 109.128 
ATOM   2756  O3'  DT A 134      11.696 285.871 110.143 
ATOM   2757  C2'  DT A 134      11.421 286.502 107.847 
ATOM   2758  C1'  DT A 134      10.195 287.300 108.279 
ATOM   2759  N1   DT A 134       9.304 287.686 107.149 
ATOM   2760  C2   DT A 134       7.954 287.723 107.401 
ATOM   2761  O2   DT A 134       7.475 287.457 108.490 
ATOM   2762  N3   DT A 134       7.159 288.084 106.330 
ATOM   2763  C4   DT A 134       7.594 288.404 105.060 
ATOM   2764  O4   DT A 134       6.786 288.712 104.181 
ATOM   2765  C5   DT A 134       9.026 288.337 104.892 
ATOM   2766  C7   DT A 134       9.583 288.669 103.540 
ATOM   2767  C6   DT A 134       9.822 287.988 105.917 
ATOM   2768  P    DG A 135      12.512 284.562 110.572 
ATOM   2769  OP1  DG A 135      13.548 284.926 111.566 
ATOM   2770  OP2  DG A 135      12.992 283.859 109.362 
ATOM   2771  O5'  DG A 135      11.369 283.695 111.280 
ATOM   2772  C5'  DG A 135      10.283 284.375 111.937 
ATOM   2773  C4'  DG A 135       8.968 283.704 111.595 
ATOM   2774  O4'  DG A 135       8.370 284.241 110.380 
ATOM   2775  C3'  DG A 135       9.036 282.199 111.338 
ATOM   2776  O3'  DG A 135       7.859 281.590 111.857 
ATOM   2777  C2'  DG A 135       9.020 282.065 109.816 
ATOM   2778  C1'  DG A 135       7.985 283.154 109.552 
ATOM   2779  N9   DG A 135       7.963 283.632 108.142 
ATOM   2780  C8   DG A 135       9.006 283.768 107.253 
ATOM   2781  N7   DG A 135       8.648 284.220 106.075 
ATOM   2782  C5   DG A 135       7.270 284.393 106.192 
ATOM   2783  C6   DG A 135       6.323 284.858 105.243 
ATOM   2784  O6   DG A 135       6.509 285.219 104.083 
ATOM   2785  N1   DG A 135       5.027 284.878 105.778 
ATOM   2786  C2   DG A 135       4.692 284.499 107.063 
ATOM   2787  N2   DG A 135       3.399 284.592 107.382 
ATOM   2788  N3   DG A 135       5.581 284.063 107.953 
ATOM   2789  C4   DG A 135       6.842 284.038 107.449 
ATOM   2790  P    DT A 136       7.979 280.173 112.592 
ATOM   2791  OP1  DT A 136       8.369 280.379 114.005 
ATOM   2792  OP2  DT A 136       8.851 279.277 111.802 
ATOM   2793  O5'  DT A 136       6.467 279.652 112.521 
ATOM   2794  C5'  DT A 136       5.397 280.614 112.519 
ATOM   2795  C4'  DT A 136       4.357 280.231 111.484 
ATOM   2796  O4'  DT A 136       4.654 280.781 110.169 
ATOM   2797  C3'  DT A 136       4.194 278.733 111.228 
ATOM   2798  O3'  DT A 136       2.819 278.453 110.995 
ATOM   2799  C2'  DT A 136       4.969 278.474 109.936 
ATOM   2800  C1'  DT A 136       4.531 279.742 109.210 
ATOM   2801  N1   DT A 136       5.384 280.088 108.039 
ATOM   2802  C2   DT A 136       4.762 280.670 106.962 
ATOM   2803  O2   DT A 136       3.567 280.906 106.934 
ATOM   2804  N3   DT A 136       5.585 280.975 105.895 
ATOM   2805  C4   DT A 136       6.945 280.753 105.820 
ATOM   2806  O4   DT A 136       7.578 281.069 104.811 
ATOM   2807  C5   DT A 136       7.507 280.137 107.000 
ATOM   2808  C7   DT A 136       8.982 279.860 107.001 
ATOM   2809  C6   DT A 136       6.730 279.829 108.051 
ATOM   2810  P    DC A 137       2.186 277.115 111.603 
ATOM   2811  OP1  DC A 137       1.790 277.349 113.010 
ATOM   2812  OP2  DC A 137       3.104 275.979 111.367 
ATOM   2813  O5'  DC A 137       0.878 276.944 110.697 
ATOM   2814  C5'  DC A 137       0.240 278.120 110.164 
ATOM   2815  C4'  DC A 137      -0.135 277.893 108.713 
ATOM   2816  O4'  DC A 137       0.943 278.245 107.799 
ATOM   2817  C3'  DC A 137      -0.484 276.454 108.333 
ATOM   2818  O3'  DC A 137      -1.537 276.473 107.377 
ATOM   2819  C2'  DC A 137       0.776 275.915 107.656 
ATOM   2820  C1'  DC A 137       1.112 277.182 106.874 
ATOM   2821  N1   DC A 137       2.514 277.223 106.374 
ATOM   2822  C2   DC A 137       2.748 277.839 105.147 
ATOM   2823  O2   DC A 137       1.791 278.323 104.531 
ATOM   2824  N3   DC A 137       4.019 277.886 104.673 
ATOM   2825  C4   DC A 137       5.028 277.350 105.372 
ATOM   2826  N4   DC A 137       6.250 277.422 104.867 
ATOM   2827  C5   DC A 137       4.809 276.711 106.634 
ATOM   2828  C6   DC A 137       3.531 276.674 107.091 
ATOM   2829  P    DA A 138      -2.694 275.370 107.475 
ATOM   2830  OP1  DA A 138      -3.716 275.810 108.452 
ATOM   2831  OP2  DA A 138      -2.093 274.041 107.718 
ATOM   2832  O5'  DA A 138      -3.306 275.422 105.997 
ATOM   2833  C5'  DA A 138      -3.257 276.661 105.264 
ATOM   2834  C4'  DA A 138      -2.834 276.399 103.832 
ATOM   2835  O4'  DA A 138      -1.387 276.418 103.668 
ATOM   2836  C3'  DA A 138      -3.253 275.049 103.250 
ATOM   2837  O3'  DA A 138      -3.586 275.222 101.878 
ATOM   2838  C2'  DA A 138      -1.996 274.183 103.340 
ATOM   2839  C1'  DA A 138      -1.004 275.268 102.930 
ATOM   2840  N9   DA A 138       0.409 274.947 103.274 
ATOM   2841  C8   DA A 138       0.886 274.260 104.353 
ATOM   2842  N7   DA A 138       2.177 274.142 104.373 
ATOM   2843  C5   DA A 138       2.589 274.798 103.221 
ATOM   2844  C6   DA A 138       3.859 275.027 102.664 
ATOM   2845  N6   DA A 138       5.000 274.599 103.223 
ATOM   2846  N1   DA A 138       3.913 275.715 101.508 
ATOM   2847  C2   DA A 138       2.776 276.138 100.959 
ATOM   2848  N3   DA A 138       1.541 275.985 101.383 
ATOM   2849  C4   DA A 138       1.514 275.294 102.541 
ATOM   2850  P    DC A 139      -4.836 274.423 101.277 
ATOM   2851  OP1  DC A 139      -6.084 275.165 101.565 
ATOM   2852  OP2  DC A 139      -4.794 273.018 101.739 
ATOM   2853  O5'  DC A 139      -4.524 274.482  99.709 
ATOM   2854  C5'  DC A 139      -3.796 275.609  99.184 
ATOM   2855  C4'  DC A 139      -2.746 275.136  98.200 
ATOM   2856  O4'  DC A 139      -1.483 274.813  98.848 
ATOM   2857  C3'  DC A 139      -3.092 273.870  97.416 
ATOM   2858  O3'  DC A 139      -2.583 273.994  96.093 
ATOM   2859  C2'  DC A 139      -2.328 272.753  98.127 
ATOM   2860  C1'  DC A 139      -1.049 273.546  98.378 
ATOM   2861  N1   DC A 139      -0.165 272.945  99.415 
ATOM   2862  C2   DC A 139       1.211 273.071  99.247 
ATOM   2863  O2   DC A 139       1.639 273.670  98.254 
ATOM   2864  N3   DC A 139       2.035 272.529 100.182 
ATOM   2865  C4   DC A 139       1.532 271.887 101.244 
ATOM   2866  N4   DC A 139       2.375 271.376 102.127 
ATOM   2867  C5   DC A 139       0.119 271.746 101.435 
ATOM   2868  C6   DC A 139      -0.687 272.294 100.490 
ATOM   2869  P    DC A 140      -3.460 273.449  94.870 
ATOM   2870  OP1  DC A 140      -4.449 274.475  94.472 
ATOM   2871  OP2  DC A 140      -4.007 272.116  95.207 
ATOM   2872  O5'  DC A 140      -2.349 273.300  93.727 
ATOM   2873  C5'  DC A 140      -1.212 274.183  93.739 
ATOM   2874  C4'  DC A 140       0.055 273.401  93.458 
ATOM   2875  O4'  DC A 140       0.652 272.858  94.671 
ATOM   2876  C3'  DC A 140      -0.103 272.183  92.549 
ATOM   2877  O3'  DC A 140       1.049 272.073  91.722 
ATOM   2878  C2'  DC A 140      -0.132 270.988  93.502 
ATOM   2879  C1'  DC A 140       0.956 271.490  94.447 
ATOM   2880  N1   DC A 140       0.971 270.797  95.766 
ATOM   2881  C2   DC A 140       2.205 270.594  96.378 
ATOM   2882  O2   DC A 140       3.227 270.992  95.808 
ATOM   2883  N3   DC A 140       2.240 269.963  97.581 
ATOM   2884  C4   DC A 140       1.110 269.546  98.166 
ATOM   2885  N4   DC A 140       1.197 268.937  99.338 
ATOM   2886  C5   DC A 140      -0.169 269.746  97.552 
ATOM   2887  C6   DC A 140      -0.183 270.377  96.351 
ATOM   2888  P    DC A 141       0.868 271.636  90.193 
ATOM   2889  OP1  DC A 141       0.525 272.821  89.375 
ATOM   2890  OP2  DC A 141      -0.071 270.496  90.110 
ATOM   2891  O5'  DC A 141       2.346 271.141  89.829 
ATOM   2892  C5'  DC A 141       3.469 271.743  90.500 
ATOM   2893  C4'  DC A 141       4.460 270.672  90.913 
ATOM   2894  O4'  DC A 141       4.163 270.117  92.226 
ATOM   2895  C3'  DC A 141       4.533 269.447  90.002 
ATOM   2896  O3'  DC A 141       5.885 269.009  89.928 
ATOM   2897  C2'  DC A 141       3.716 268.378  90.725 
ATOM   2898  C1'  DC A 141       4.206 268.701  92.133 
ATOM   2899  N1   DC A 141       3.346 268.140  93.211 
ATOM   2900  C2   DC A 141       3.966 267.716  94.384 
ATOM   2901  O2   DC A 141       5.194 267.823  94.481 
ATOM   2902  N3   DC A 141       3.199 267.201  95.378 
ATOM   2903  C4   DC A 141       1.870 267.103  95.235 
ATOM   2904  N4   DC A 141       1.166 266.594  96.234 
ATOM   2905  C5   DC A 141       1.213 267.532  94.037 
ATOM   2906  C6   DC A 141       1.997 268.044  93.054 
ATOM   2907  P    DC A 142       6.458 268.493  88.525 
ATOM   2908  OP1  DC A 142       6.900 269.649  87.715 
ATOM   2909  OP2  DC A 142       5.472 267.592  87.888 
ATOM   2910  O5'  DC A 142       7.731 267.647  88.996 
ATOM   2911  C5'  DC A 142       8.421 268.035  90.199 
ATOM   2912  C4'  DC A 142       8.748 266.808  91.028 
ATOM   2913  O4'  DC A 142       7.670 266.450  91.940 
ATOM   2914  C3'  DC A 142       9.008 265.524  90.242 
ATOM   2915  O3'  DC A 142      10.037 264.787  90.890 
ATOM   2916  C2'  DC A 142       7.704 264.734  90.348 
ATOM   2917  C1'  DC A 142       7.420 265.059  91.812 
ATOM   2918  N1   DC A 142       6.011 264.803  92.221 
ATOM   2919  C2   DC A 142       5.783 264.354  93.519 
ATOM   2920  O2   DC A 142       6.750 264.188  94.271 
ATOM   2921  N3   DC A 142       4.505 264.114  93.911 
ATOM   2922  C4   DC A 142       3.484 264.306  93.065 
ATOM   2923  N4   DC A 142       2.256 264.058  93.495 
ATOM   2924  C5   DC A 142       3.697 264.767  91.725 
ATOM   2925  C6   DC A 142       4.982 265.001  91.353 
ATOM   2926  P    DA A 143      11.133 264.035  89.997 
ATOM   2927  OP1  DA A 143      12.200 264.987  89.616 
ATOM   2928  OP2  DA A 143      10.464 263.329  88.882 
ATOM   2929  O5'  DA A 143      11.710 262.967  91.039 
ATOM   2930  C5'  DA A 143      11.713 263.292  92.443 
ATOM   2931  C4'  DA A 143      11.242 262.100  93.252 
ATOM   2932  O4'  DA A 143       9.795 262.076  93.413 
ATOM   2933  C3'  DA A 143      11.571 260.727  92.667 
ATOM   2934  O3'  DA A 143      11.881 259.836  93.731 
ATOM   2935  C2'  DA A 143      10.271 260.265  92.010 
ATOM   2936  C1'  DA A 143       9.332 260.771  93.099 
ATOM   2937  N9   DA A 143       7.911 260.877  92.664 
ATOM   2938  C8   DA A 143       7.423 261.212  91.434 
ATOM   2939  N7   DA A 143       6.128 261.217  91.367 
ATOM   2940  C5   DA A 143       5.725 260.859  92.645 
ATOM   2941  C6   DA A 143       4.458 260.684  93.225 
ATOM   2942  N6   DA A 143       3.308 260.857  92.558 
ATOM   2943  N1   DA A 143       4.414 260.324  94.522 
ATOM   2944  C2   DA A 143       5.560 260.154  95.181 
ATOM   2945  N3   DA A 143       6.794 260.288  94.747 
ATOM   2946  C4   DA A 143       6.810 260.648  93.447 
ATOM   2947  P    DG A 144      13.070 258.781  93.538 
ATOM   2948  OP1  DG A 144      14.363 259.430  93.847 
ATOM   2949  OP2  DG A 144      12.962 258.150  92.204 
ATOM   2950  O5'  DG A 144      12.723 257.705  94.671 
ATOM   2951  C5'  DG A 144      12.049 258.142  95.866 
ATOM   2952  C4'  DG A 144      10.950 257.162  96.227 
ATOM   2953  O4'  DG A 144       9.686 257.479  95.577 
ATOM   2954  C3'  DG A 144      11.206 255.704  95.846 
ATOM   2955  O3'  DG A 144      10.673 254.862  96.860 
ATOM   2956  C2'  DG A 144      10.398 255.493  94.565 
ATOM   2957  C1'  DG A 144       9.172 256.291  94.996 
ATOM   2958  N9   DG A 144       8.280 256.677  93.866 
ATOM   2959  C8   DG A 144       8.611 257.011  92.571 
ATOM   2960  N7   DG A 144       7.581 257.303  91.815 
ATOM   2961  C5   DG A 144       6.490 257.151  92.670 
ATOM   2962  C6   DG A 144       5.104 257.330  92.423 
ATOM   2963  O6   DG A 144       4.544 257.665  91.383 
ATOM   2964  N1   DG A 144       4.343 257.071  93.571 
ATOM   2965  C2   DG A 144       4.853 256.689  94.796 
ATOM   2966  N2   DG A 144       3.958 256.489  95.767 
ATOM   2967  N3   DG A 144       6.153 256.522  95.027 
ATOM   2968  C4   DG A 144       6.906 256.769  93.924 
ATOM   2969  P    DA A 145      11.489 253.553  97.289 
ATOM   2970  OP1  DA A 145      12.525 253.917  98.283 
ATOM   2971  OP2  DA A 145      11.969 252.849  96.080 
ATOM   2972  O5'  DA A 145      10.346 252.686  97.997 
ATOM   2973  C5'  DA A 145       9.260 253.366  98.654 
ATOM   2974  C4'  DA A 145       7.945 252.695  98.312 
ATOM   2975  O4'  DA A 145       7.347 253.232  97.097 
ATOM   2976  C3'  DA A 145       8.013 251.190  98.055 
ATOM   2977  O3'  DA A 145       6.836 250.581  98.574 
ATOM   2978  C2'  DA A 145       7.997 251.056  96.533 
ATOM   2979  C1'  DA A 145       6.962 252.145  96.269 
ATOM   2980  N9   DA A 145       6.940 252.622  94.860 
ATOM   2981  C8   DA A 145       7.986 252.752  93.991 
ATOM   2982  N7   DA A 145       7.645 253.197  92.821 
ATOM   2983  C5   DA A 145       6.272 253.377  92.919 
ATOM   2984  C6   DA A 145       5.309 253.833  92.004 
ATOM   2985  N6   DA A 145       5.599 254.209  90.750 
ATOM   2986  N1   DA A 145       4.032 253.888  92.425 
ATOM   2987  C2   DA A 145       3.750 253.514  93.672 
ATOM   2988  N3   DA A 145       4.560 253.073  94.610 
ATOM   2989  C4   DA A 145       5.831 253.027  94.162 
ATOM   2990  P    DG A 146       6.956 249.164  99.310 
ATOM   2991  OP1  DG A 146       7.346 249.370 100.722 
ATOM   2992  OP2  DG A 146       7.828 248.267  98.520 
ATOM   2993  O5'  DG A 146       5.444 248.642  99.238 
ATOM   2994  C5'  DG A 146       4.374 249.605  99.236 
ATOM   2995  C4'  DG A 146       3.334 249.222  98.201 
ATOM   2996  O4'  DG A 146       3.631 249.772  96.886 
ATOM   2997  C3'  DG A 146       3.171 247.723  97.945 
ATOM   2998  O3'  DG A 146       1.796 247.443  97.712 
ATOM   2999  C2'  DG A 146       3.946 247.464  96.654 
ATOM   3000  C1'  DG A 146       3.508 248.732  95.927 
ATOM   3001  N9   DG A 146       4.361 249.078  94.756 
ATOM   3002  C8   DG A 146       5.716 248.897  94.584 
ATOM   3003  N7   DG A 146       6.167 249.314  93.424 
ATOM   3004  C5   DG A 146       5.029 249.804  92.785 
ATOM   3005  C6   DG A 146       4.883 250.387  91.498 
ATOM   3006  O6   DG A 146       5.743 250.594  90.647 
ATOM   3007  N1   DG A 146       3.552 250.746  91.247 
ATOM   3008  C2   DG A 146       2.500 250.565  92.123 
ATOM   3009  N2   DG A 146       1.304 250.975  91.694 
ATOM   3010  N3   DG A 146       2.637 250.019  93.329 
ATOM   3011  C4   DG A 146       3.923 249.665  93.588 
ATOM   3012  P    DA A 147       1.163 246.105  98.320 
ATOM   3013  OP1  DA A 147       0.767 246.340  99.727 
ATOM   3014  OP2  DA A 147       2.081 244.970  98.085 
ATOM   3015  O5'  DA A 147      -0.145 245.935  97.414 
ATOM   3016  C5'  DA A 147      -0.783 247.110  96.881 
ATOM   3017  C4'  DA A 147      -1.158 246.883  95.430 
ATOM   3018  O4'  DA A 147      -0.080 247.236  94.516 
ATOM   3019  C3'  DA A 147      -1.507 245.445  95.050 
ATOM   3020  O3'  DA A 147      -2.560 245.463  94.094 
ATOM   3021  C2'  DA A 147      -0.247 244.906  94.373 
ATOM   3022  C1'  DA A 147       0.088 246.172  93.592 
ATOM   3023  N9   DA A 147       1.491 246.213  93.091 
ATOM   3024  C8   DA A 147       2.617 245.715  93.681 
ATOM   3025  N7   DA A 147       3.699 245.907  92.992 
ATOM   3026  C5   DA A 147       3.260 246.583  91.861 
ATOM   3027  C6   DA A 147       3.934 247.076  90.732 
ATOM   3028  N6   DA A 147       5.257 246.960  90.549 
ATOM   3029  N1   DA A 147       3.195 247.697  89.793 
ATOM   3030  C2   DA A 147       1.881 247.810  89.980 
ATOM   3031  N3   DA A 147       1.147 247.391  90.987 
ATOM   3032  C4   DA A 147       1.910 246.774  91.913 
ATOM   3033  P    DG A 148      -3.717 244.361  94.193 
ATOM   3034  OP1  DG A 148      -4.739 244.800  95.169 
ATOM   3035  OP2  DG A 148      -3.117 243.031  94.435 
ATOM   3036  O5'  DG A 148      -4.329 244.413  92.714 
ATOM   3037  C5'  DG A 148      -4.280 245.651  91.981 
ATOM   3038  C4'  DG A 148      -3.857 245.390  90.549 
ATOM   3039  O4'  DG A 148      -2.410 245.409  90.385 
ATOM   3040  C3'  DG A 148      -4.276 244.040  89.967 
ATOM   3041  O3'  DG A 148      -4.609 244.213  88.596 
ATOM   3042  C2'  DG A 148      -3.019 243.173  90.057 
ATOM   3043  C1'  DG A 148      -2.027 244.258  89.648 
ATOM   3044  N9   DG A 148      -0.614 243.937  89.991 
ATOM   3045  C8   DG A 148      -0.115 243.247  91.074 
ATOM   3046  N7   DG A 148       1.191 243.135  91.081 
ATOM   3047  C5   DG A 148       1.586 243.798  89.919 
ATOM   3048  C6   DG A 148       2.883 244.012  89.385 
ATOM   3049  O6   DG A 148       3.968 243.654  89.834 
ATOM   3050  N1   DG A 148       2.830 244.734  88.185 
ATOM   3051  C2   DG A 148       1.675 245.191  87.581 
ATOM   3052  N2   DG A 148       1.837 245.863  86.438 
ATOM   3053  N3   DG A 148       0.458 244.991  88.084 
ATOM   3054  C4   DG A 148       0.492 244.291  89.247 
ATOM   3055  P    DA A 149      -5.859 243.414  87.994 
ATOM   3056  OP1  DA A 149      -7.107 244.155  88.282 
ATOM   3057  OP2  DA A 149      -5.817 242.008  88.456 
ATOM   3058  O5'  DA A 149      -5.547 243.473  86.426 
ATOM   3059  C5'  DA A 149      -4.820 244.600  85.902 
ATOM   3060  C4'  DA A 149      -3.769 244.126  84.917 
ATOM   3061  O4'  DA A 149      -2.506 243.803  85.565 
ATOM   3062  C3'  DA A 149      -4.115 242.860  84.133 
ATOM   3063  O3'  DA A 149      -3.606 242.984  82.810 
ATOM   3064  C2'  DA A 149      -3.351 241.744  84.844 
ATOM   3065  C1'  DA A 149      -2.072 242.536  85.095 
ATOM   3066  N9   DA A 149      -1.188 241.936  86.132 
ATOM   3067  C8   DA A 149      -1.546 241.256  87.261 
ATOM   3068  N7   DA A 149      -0.539 240.851  87.972 
ATOM   3069  C5   DA A 149       0.569 241.294  87.263 
ATOM   3070  C6   DA A 149       1.950 241.181  87.497 
ATOM   3071  N6   DA A 149       2.471 240.557  88.562 
ATOM   3072  N1   DA A 149       2.778 241.736  86.591 
ATOM   3073  C2   DA A 149       2.254 242.355  85.536 
ATOM   3074  N3   DA A 149       0.990 242.523  85.214 
ATOM   3075  C4   DA A 149       0.182 241.959  86.135 
ATOM   3076  P    DG A 150      -4.483 242.439  81.587 
ATOM   3077  OP1  DG A 150      -5.472 243.466  81.190 
ATOM   3078  OP2  DG A 150      -5.030 241.107  81.924 
ATOM   3079  O5'  DG A 150      -3.372 242.290  80.444 
ATOM   3080  C5'  DG A 150      -2.235 243.174  80.456 
ATOM   3081  C4'  DG A 150      -0.968 242.391  80.176 
ATOM   3082  O4'  DG A 150      -0.371 241.849  81.388 
ATOM   3083  C3'  DG A 150      -1.126 241.173  79.266 
ATOM   3084  O3'  DG A 150       0.026 241.064  78.439 
ATOM   3085  C2'  DG A 150      -1.155 239.979  80.219 
ATOM   3086  C1'  DG A 150      -0.067 240.481  81.164 
ATOM   3087  N9   DG A 150      -0.052 239.788  82.483 
ATOM   3088  C8   DG A 150      -1.107 239.297  83.221 
ATOM   3089  N7   DG A 150      -0.752 238.735  84.351 
ATOM   3090  C5   DG A 150       0.636 238.863  84.363 
ATOM   3091  C6   DG A 150       1.585 238.444  85.332 
ATOM   3092  O6   DG A 150       1.391 237.865  86.397 
ATOM   3093  N1   DG A 150       2.891 238.773  84.945 
ATOM   3094  C2   DG A 150       3.236 239.423  83.777 
ATOM   3095  N2   DG A 150       4.539 239.646  83.592 
ATOM   3096  N3   DG A 150       2.345 239.816  82.868 
ATOM   3097  C4   DG A 150       1.073 239.504  83.227 
ATOM   3098  P    DT A 151      -0.155 240.627  76.910 
ATOM   3099  OP1  DT A 151      -0.498 241.812  76.092 
ATOM   3100  OP2  DT A 151      -1.094 239.487  76.828 
ATOM   3101  O5'  DT A 151       1.323 240.132  76.546 
ATOM   3102  C5'  DT A 151       2.446 240.733  77.218 
ATOM   3103  C4'  DT A 151       3.437 239.663  77.630 
ATOM   3104  O4'  DT A 151       3.140 239.107  78.943 
ATOM   3105  C3'  DT A 151       3.510 238.438  76.720 
ATOM   3106  O3'  DT A 151       4.862 237.999  76.645 
ATOM   3107  C2'  DT A 151       2.693 237.368  77.443 
ATOM   3108  C1'  DT A 151       3.183 237.692  78.850 
ATOM   3109  N1   DT A 151       2.322 237.131  79.929 
ATOM   3110  C2   DT A 151       2.949 236.717  81.079 
ATOM   3111  O2   DT A 151       4.155 236.793  81.241 
ATOM   3112  N3   DT A 151       2.120 236.202  82.056 
ATOM   3113  C4   DT A 151       0.748 236.071  81.978 
ATOM   3114  O4   DT A 151       0.111 235.594  82.920 
ATOM   3115  C5   DT A 151       0.181 236.531  80.733 
ATOM   3116  C7   DT A 151      -1.306 236.423  80.566 
ATOM   3117  C6   DT A 151       0.964 237.036  79.766 
ATOM   3118  P    DT A 152       5.435 237.483  75.243 
ATOM   3119  OP1  DT A 152       5.877 238.640  74.432 
ATOM   3120  OP2  DT A 152       4.449 236.583  74.606 
ATOM   3121  O5'  DT A 152       6.708 236.638  75.713 
ATOM   3122  C5'  DT A 152       7.398 237.026  76.916 
ATOM   3123  C4'  DT A 152       7.725 235.799  77.745 
ATOM   3124  O4'  DT A 152       6.647 235.441  78.657 
ATOM   3125  C3'  DT A 152       7.984 234.514  76.959 
ATOM   3126  O3'  DT A 152       9.014 233.777  77.607 
ATOM   3127  C2'  DT A 152       6.681 233.725  77.066 
ATOM   3128  C1'  DT A 152       6.397 234.050  78.529 
ATOM   3129  N1   DT A 152       4.988 233.794  78.938 
ATOM   3130  C2   DT A 152       4.780 233.351  80.222 
ATOM   3131  O2   DT A 152       5.686 233.166  81.015 
ATOM   3132  N3   DT A 152       3.460 233.124  80.564 
ATOM   3133  C4   DT A 152       2.361 233.299  79.748 
ATOM   3134  O4   DT A 152       1.226 233.062  80.168 
ATOM   3135  C5   DT A 152       2.681 233.766  78.421 
ATOM   3136  C7   DT A 152       1.541 233.983  77.469 
ATOM   3137  C6   DT A 152       3.954 233.995  78.061 
ATOM   3138  P    DC A 153      10.110 233.025  76.715 
ATOM   3139  OP1  DC A 153      11.177 233.977  76.333 
ATOM   3140  OP2  DC A 153       9.441 232.319  75.599 
ATOM   3141  O5'  DC A 153      10.687 231.958  77.756 
ATOM   3142  C5'  DC A 153      10.690 232.283  79.160 
ATOM   3143  C4'  DC A 153      10.219 231.091  79.969 
ATOM   3144  O4'  DC A 153       8.772 231.066  80.130 
ATOM   3145  C3'  DC A 153      10.548 229.718  79.384 
ATOM   3146  O3'  DC A 153      10.858 228.826  80.448 
ATOM   3147  C2'  DC A 153       9.248 229.255  78.727 
ATOM   3148  C1'  DC A 153       8.309 229.762  79.816 
ATOM   3149  N1   DC A 153       6.888 229.868  79.381 
ATOM   3150  C2   DC A 153       5.899 229.596  80.323 
ATOM   3151  O2   DC A 153       6.238 229.282  81.470 
ATOM   3152  N3   DC A 153       4.597 229.686  79.947 
ATOM   3153  C4   DC A 153       4.272 230.030  78.694 
ATOM   3154  N4   DC A 153       2.989 230.104  78.375 
ATOM   3155  C5   DC A 153       5.274 230.313  77.710 
ATOM   3156  C6   DC A 153       6.568 230.217  78.106 
ATOM   3157  P    DC A 154      12.046 227.771  80.256 
ATOM   3158  OP1  DC A 154      13.340 228.420  80.564 
ATOM   3159  OP2  DC A 154      11.938 227.140  78.921 
ATOM   3160  O5'  DC A 154      11.700 226.696  81.388 
ATOM   3161  C5'  DC A 154      11.026 227.132  82.583 
ATOM   3162  C4'  DC A 154       9.927 226.153  82.945 
ATOM   3163  O4'  DC A 154       8.663 226.470  82.294 
ATOM   3164  C3'  DC A 154      10.183 224.695  82.563 
ATOM   3165  O3'  DC A 154       9.650 223.852  83.578 
ATOM   3166  C2'  DC A 154       9.375 224.483  81.282 
ATOM   3167  C1'  DC A 154       8.149 225.281  81.713 
ATOM   3168  N1   DC A 154       7.257 225.668  80.583 
ATOM   3169  C2   DC A 154       5.886 225.709  80.823 
ATOM   3170  O2   DC A 154       5.470 225.428  81.952 
ATOM   3171  N3   DC A 154       5.058 226.058  79.806 
ATOM   3172  C4   DC A 154       5.549 226.356  78.596 
ATOM   3173  N4   DC A 154       4.700 226.691  77.637 
ATOM   3174  C5   DC A 154       6.956 226.319  78.329 
ATOM   3175  C6   DC A 154       7.768 225.968  79.358 
ATOM   3176  P    DA A 155      10.466 222.544  84.006 
ATOM   3177  OP1  DA A 155      11.502 222.908  85.000 
ATOM   3178  OP2  DA A 155      10.946 221.840  82.797 
ATOM   3179  O5'  DA A 155       9.323 221.676  84.714 
ATOM   3180  C5'  DA A 155       8.237 222.357  85.371 
ATOM   3181  C4'  DA A 155       6.922 221.686  85.029 
ATOM   3182  O4'  DA A 155       6.324 222.223  83.814 
ATOM   3183  C3'  DA A 155       6.989 220.180  84.772 
ATOM   3184  O3'  DA A 155       5.813 219.571  85.291 
ATOM   3185  C2'  DA A 155       6.974 220.046  83.250 
ATOM   3186  C1'  DA A 155       5.938 221.136  82.987 
ATOM   3187  N9   DA A 155       5.917 221.613  81.577 
ATOM   3188  C8   DA A 155       6.963 221.743  80.708 
ATOM   3189  N7   DA A 155       6.622 222.187  79.539 
ATOM   3190  C5   DA A 155       5.249 222.367  79.636 
ATOM   3191  C6   DA A 155       4.286 222.824  78.721 
ATOM   3192  N6   DA A 155       4.576 223.200  77.467 
ATOM   3193  N1   DA A 155       3.009 222.879  79.143 
ATOM   3194  C2   DA A 155       2.727 222.505  80.389 
ATOM   3195  N3   DA A 155       3.537 222.064  81.327 
ATOM   3196  C4   DA A 155       4.808 222.018  80.880 
ATOM   3197  P    DA A 156       5.933 218.154  86.027 
ATOM   3198  OP1  DA A 156       6.323 218.360  87.440 
ATOM   3199  OP2  DA A 156       6.805 217.258  85.237 
ATOM   3200  O5'  DA A 156       4.421 217.633  85.955 
ATOM   3201  C5'  DA A 156       3.351 218.595  85.953 
ATOM   3202  C4'  DA A 156       2.311 218.212  84.918 
ATOM   3203  O4'  DA A 156       2.608 218.762  83.603 
ATOM   3204  C3'  DA A 156       2.148 216.714  84.662 
ATOM   3205  O3'  DA A 156       0.773 216.434  84.429 
ATOM   3206  C2'  DA A 156       2.923 216.455  83.371 
ATOM   3207  C1'  DA A 156       2.484 217.723  82.644 
ATOM   3208  N9   DA A 156       3.338 218.069  81.474 
ATOM   3209  C8   DA A 156       4.682 217.882  81.320 
ATOM   3210  N7   DA A 156       5.141 218.289  80.177 
ATOM   3211  C5   DA A 156       4.020 218.783  79.524 
ATOM   3212  C6   DA A 156       3.841 219.364  78.257 
ATOM   3213  N6   DA A 156       4.838 219.554  77.383 
ATOM   3214  N1   DA A 156       2.594 219.743  77.921 
ATOM   3215  C2   DA A 156       1.606 219.551  78.795 
ATOM   3216  N3   DA A 156       1.653 219.022  79.997 
ATOM   3217  C4   DA A 156       2.911 218.651  80.310 
ATOM   3218  P    DC A 157       0.140 215.096  85.037 
ATOM   3219  OP1  DC A 157      -0.256 215.330  86.444 
ATOM   3220  OP2  DC A 157       1.058 213.961  84.802 
ATOM   3221  O5'  DC A 157      -1.168 214.925  84.131 
ATOM   3222  C5'  DC A 157      -1.806 216.101  83.598 
ATOM   3223  C4'  DC A 157      -2.181 215.874  82.147 
ATOM   3224  O4'  DC A 157      -1.103 216.226  81.234 
ATOM   3225  C3'  DC A 157      -2.530 214.435  81.768 
ATOM   3226  O3'  DC A 157      -3.583 214.454  80.811 
ATOM   3227  C2'  DC A 157      -1.270 213.897  81.090 
ATOM   3228  C1'  DC A 157      -0.935 215.163  80.309 
ATOM   3229  N1   DC A 157       0.468 215.204  79.808 
ATOM   3230  C2   DC A 157       0.702 215.820  78.581 
ATOM   3231  O2   DC A 157      -0.255 216.304  77.965 
ATOM   3232  N3   DC A 157       1.973 215.867  78.108 
ATOM   3233  C4   DC A 157       2.982 215.331  78.806 
ATOM   3234  N4   DC A 157       4.204 215.403  78.301 
ATOM   3235  C5   DC A 157       2.763 214.692  80.069 
ATOM   3236  C6   DC A 157       1.485 214.655  80.525 
ATOM   3237  P    DA A 158      -4.740 213.352  80.910 
ATOM   3238  OP1  DA A 158      -5.763 213.791  81.886 
ATOM   3239  OP2  DA A 158      -4.140 212.022  81.152 
ATOM   3240  O5'  DA A 158      -5.352 213.403  79.432 
ATOM   3241  C5'  DA A 158      -5.304 214.642  78.698 
ATOM   3242  C4'  DA A 158      -4.880 214.380  77.266 
ATOM   3243  O4'  DA A 158      -3.433 214.400  77.102 
ATOM   3244  C3'  DA A 158      -5.299 213.030  76.685 
ATOM   3245  O3'  DA A 158      -5.632 213.203  75.313 
ATOM   3246  C2'  DA A 158      -4.042 212.164  76.774 
ATOM   3247  C1'  DA A 158      -3.050 213.249  76.365 
ATOM   3248  N9   DA A 158      -1.637 212.928  76.708 
ATOM   3249  C8   DA A 158      -1.161 212.242  77.788 
ATOM   3250  N7   DA A 158       0.131 212.123  77.807 
ATOM   3251  C5   DA A 158       0.543 212.779  76.655 
ATOM   3252  C6   DA A 158       1.812 213.009  76.099 
ATOM   3253  N6   DA A 158       2.954 212.581  76.657 
ATOM   3254  N1   DA A 158       1.867 213.696  74.942 
ATOM   3255  C2   DA A 158       0.730 214.119  74.393 
ATOM   3256  N3   DA A 158      -0.505 213.966  74.817 
ATOM   3257  C4   DA A 158      -0.532 213.275  75.975 
ATOM   3258  P    DC A 159      -6.882 212.404  74.711 
ATOM   3259  OP1  DC A 159      -8.130 213.146  74.999 
ATOM   3260  OP2  DC A 159      -6.841 210.999  75.173 
ATOM   3261  O5'  DC A 159      -6.570 212.464  73.143 
ATOM   3262  C5'  DC A 159      -5.843 213.590  72.619 
ATOM   3263  C4'  DC A 159      -4.792 213.117  71.634 
ATOM   3264  O4'  DC A 159      -3.529 212.794  72.282 
ATOM   3265  C3'  DC A 159      -5.138 211.851  70.850 
ATOM   3266  O3'  DC A 159      -4.629 211.975  69.528 
ATOM   3267  C2'  DC A 159      -4.374 210.734  71.561 
ATOM   3268  C1'  DC A 159      -3.095 211.527  71.812 
ATOM   3269  N1   DC A 159      -2.211 210.926  72.849 
ATOM   3270  C2   DC A 159      -0.835 211.052  72.682 
ATOM   3271  O2   DC A 159      -0.407 211.651  71.688 
ATOM   3272  N3   DC A 159      -0.011 210.510  73.617 
ATOM   3273  C4   DC A 159      -0.514 209.868  74.678 
ATOM   3274  N4   DC A 159       0.329 209.357  75.562 
ATOM   3275  C5   DC A 159      -1.927 209.728  74.869 
ATOM   3276  C6   DC A 159      -2.733 210.275  73.924 
ATOM   3277  P    DA A 160      -5.506 211.430  68.304 
ATOM   3278  OP1  DA A 160      -6.495 212.457  67.907 
ATOM   3279  OP2  DA A 160      -6.053 210.098  68.641 
ATOM   3280  O5'  DA A 160      -4.395 211.281  67.162 
ATOM   3281  C5'  DA A 160      -3.258 212.165  67.173 
ATOM   3282  C4'  DA A 160      -1.991 211.382  66.893 
ATOM   3283  O4'  DA A 160      -1.394 210.840  68.105 
ATOM   3284  C3'  DA A 160      -2.149 210.164  65.983 
ATOM   3285  O3'  DA A 160      -0.997 210.054  65.157 
ATOM   3286  C2'  DA A 160      -2.178 208.970  66.937 
ATOM   3287  C1'  DA A 160      -1.090 209.471  67.882 
ATOM   3288  N9   DA A 160      -1.075 208.779  69.200 
ATOM   3289  C8   DA A 160      -2.133 208.298  69.918 
ATOM   3290  N7   DA A 160      -1.796 207.740  71.038 
ATOM   3291  C5   DA A 160      -0.413 207.857  71.069 
ATOM   3292  C6   DA A 160       0.552 207.456  72.007 
ATOM   3293  N6   DA A 160       0.254 206.825  73.151 
ATOM   3294  N1   DA A 160       1.840 207.728  71.726 
ATOM   3295  C2   DA A 160       2.131 208.356  70.588 
ATOM   3296  N3   DA A 160       1.321 208.776  69.641 
ATOM   3297  C4   DA A 160       0.037 208.492  69.947 
ATOM   3298  P    DC A 161      -1.178 209.617  63.627 
ATOM   3299  OP1  DC A 161      -1.521 210.803  62.810 
ATOM   3300  OP2  DC A 161      -2.117 208.478  63.545 
ATOM   3301  O5'  DC A 161       0.300 209.122  63.263 
ATOM   3302  C5'  DC A 161       1.423 209.724  63.935 
ATOM   3303  C4'  DC A 161       2.414 208.654  64.348 
ATOM   3304  O4'  DC A 161       2.117 208.098  65.660 
ATOM   3305  C3'  DC A 161       2.487 207.428  63.437 
ATOM   3306  O3'  DC A 161       3.839 206.990  63.362 
ATOM   3307  C2'  DC A 161       1.670 206.359  64.160 
ATOM   3308  C1'  DC A 161       2.160 206.682  65.567 
ATOM   3309  N1   DC A 161       1.299 206.121  66.646 
ATOM   3310  C2   DC A 161       1.920 205.698  67.818 
ATOM   3311  O2   DC A 161       3.148 205.804  67.915 
ATOM   3312  N3   DC A 161       1.153 205.183  68.813 
ATOM   3313  C4   DC A 161      -0.176 205.085  68.669 
ATOM   3314  N4   DC A 161      -0.880 204.575  69.668 
ATOM   3315  C5   DC A 161      -0.834 205.514  67.471 
ATOM   3316  C6   DC A 161      -0.049 206.025  66.489 
ATOM   3317  P    DA A 162       4.412 206.474  61.960 
ATOM   3318  OP1  DA A 162       4.854 207.630  61.149 
ATOM   3319  OP2  DA A 162       3.426 205.573  61.323 
ATOM   3320  O5'  DA A 162       5.685 205.628  62.431 
ATOM   3321  C5'  DA A 162       6.375 206.016  63.633 
ATOM   3322  C4'  DA A 162       6.702 204.790  64.463 
ATOM   3323  O4'  DA A 162       5.624 204.431  65.374 
ATOM   3324  C3'  DA A 162       6.961 203.505  63.676 
ATOM   3325  O3'  DA A 162       7.991 202.768  64.324 
ATOM   3326  C2'  DA A 162       5.658 202.715  63.783 
ATOM   3327  C1'  DA A 162       5.374 203.040  65.246 
ATOM   3328  N9   DA A 162       3.965 202.784  65.655 
ATOM   3329  C8   DA A 162       2.827 202.931  64.915 
ATOM   3330  N7   DA A 162       1.741 202.625  65.555 
ATOM   3331  C5   DA A 162       2.190 202.248  66.813 
ATOM   3332  C6   DA A 162       1.518 201.809  67.966 
ATOM   3333  N6   DA A 162       0.186 201.670  68.039 
ATOM   3334  N1   DA A 162       2.267 201.515  69.045 
ATOM   3335  C2   DA A 162       3.590 201.656  68.966 
ATOM   3336  N3   DA A 162       4.323 202.055  67.951 
ATOM   3337  C4   DA A 162       3.550 202.341  66.884 
ATOM   3338  P    DT A 163       9.087 202.016  63.432 
ATOM   3339  OP1  DT A 163      10.154 202.968  63.050 
ATOM   3340  OP2  DT A 163       8.418 201.310  62.316 
ATOM   3341  O5'  DT A 163       9.664 200.949  64.474 
ATOM   3342  C5'  DT A 163       9.667 201.274  65.877 
ATOM   3343  C4'  DT A 163       9.196 200.081  66.686 
ATOM   3344  O4'  DT A 163       7.749 200.057  66.847 
ATOM   3345  C3'  DT A 163       9.525 198.708  66.101 
ATOM   3346  O3'  DT A 163       9.835 197.817  67.165 
ATOM   3347  C2'  DT A 163       8.225 198.246  65.444 
ATOM   3348  C1'  DT A 163       7.286 198.753  66.533 
ATOM   3349  N1   DT A 163       5.865 198.859  66.099 
ATOM   3350  C2   DT A 163       4.901 198.587  67.039 
ATOM   3351  O2   DT A 163       5.164 198.272  68.188 
ATOM   3352  N3   DT A 163       3.596 198.695  66.600 
ATOM   3353  C4   DT A 163       3.186 199.042  65.329 
ATOM   3354  O4   DT A 163       1.987 199.106  65.053 
ATOM   3355  C5   DT A 163       4.270 199.308  64.413 
ATOM   3356  C7   DT A 163       3.911 199.693  63.008 
ATOM   3357  C6   DT A 163       5.548 199.211  64.813 
ATOM   3358  P    DT A 164      11.023 196.762  66.973 
ATOM   3359  OP1  DT A 164      12.317 197.411  67.281 
ATOM   3360  OP2  DT A 164      10.915 196.131  65.639 
ATOM   3361  O5'  DT A 164      10.677 195.686  68.106 
ATOM   3362  C5'  DT A 164      10.003 196.123  69.300 
ATOM   3363  C4'  DT A 164       8.904 195.143  69.662 
ATOM   3364  O4'  DT A 164       7.640 195.460  69.011 
ATOM   3365  C3'  DT A 164       9.160 193.685  69.280 
ATOM   3366  O3'  DT A 164       8.627 192.843  70.295 
ATOM   3367  C2'  DT A 164       8.352 193.474  67.999 
ATOM   3368  C1'  DT A 164       7.126 194.272  68.430 
ATOM   3369  N1   DT A 164       6.234 194.658  67.301 
ATOM   3370  C2   DT A 164       4.885 194.695  67.553 
ATOM   3371  O2   DT A 164       4.406 194.429  68.642 
ATOM   3372  N3   DT A 164       4.090 195.056  66.481 
ATOM   3373  C4   DT A 164       4.525 195.376  65.211 
ATOM   3374  O4   DT A 164       3.717 195.684  64.332 
ATOM   3375  C5   DT A 164       5.957 195.309  65.044 
ATOM   3376  C7   DT A 164       6.514 195.641  63.691 
ATOM   3377  C6   DT A 164       6.753 194.960  66.069 
ATOM   3378  P    DA A 165       9.443 191.534  70.723 
ATOM   3379  OP1  DA A 165      10.478 191.898  71.717 
ATOM   3380  OP2  DA A 165       9.923 190.830  69.514 
ATOM   3381  O5'  DA A 165       8.299 190.667  71.431 
ATOM   3382  C5'  DA A 165       7.214 191.347  72.088 
ATOM   3383  C4'  DA A 165       5.899 190.676  71.746 
ATOM   3384  O4'  DA A 165       5.301 191.213  70.531 
ATOM   3385  C3'  DA A 165       5.966 189.171  71.490 
ATOM   3386  O3'  DA A 165       4.790 188.562  72.008 
ATOM   3387  C2'  DA A 165       5.951 189.037  69.967 
ATOM   3388  C1'  DA A 165       4.915 190.126  69.704 
ATOM   3389  N9   DA A 165       4.894 190.604  68.294 
ATOM   3390  C8   DA A 165       5.940 190.733  67.425 
ATOM   3391  N7   DA A 165       5.599 191.178  66.256 
ATOM   3392  C5   DA A 165       4.226 191.358  66.354 
ATOM   3393  C6   DA A 165       3.263 191.814  65.438 
ATOM   3394  N6   DA A 165       3.553 192.190  64.184 
ATOM   3395  N1   DA A 165       1.986 191.869  65.860 
ATOM   3396  C2   DA A 165       1.704 191.495  67.106 
ATOM   3397  N3   DA A 165       2.514 191.054  68.045 
ATOM   3398  C4   DA A 165       3.785 191.008  67.597 
ATOM   3399  P    DT A 166       4.910 187.145  72.744 
ATOM   3400  OP1  DT A 166       5.300 187.351  74.157 
ATOM   3401  OP2  DT A 166       5.782 186.248  71.954 
ATOM   3402  O5'  DT A 166       3.398 186.624  72.672 
ATOM   3403  C5'  DT A 166       2.328 187.586  72.670 
ATOM   3404  C4'  DT A 166       1.288 187.203  71.635 
ATOM   3405  O4'  DT A 166       1.585 187.753  70.320 
ATOM   3406  C3'  DT A 166       1.125 185.705  71.380 
ATOM   3407  O3'  DT A 166      -0.250 185.424  71.146 
ATOM   3408  C2'  DT A 166       1.900 185.445  70.088 
ATOM   3409  C1'  DT A 166       1.461 186.714  69.361 
ATOM   3410  N1   DT A 166       2.315 187.060  68.191 
ATOM   3411  C2   DT A 166       1.693 187.642  67.113 
ATOM   3412  O2   DT A 166       0.498 187.878  67.086 
ATOM   3413  N3   DT A 166       2.516 187.947  66.047 
ATOM   3414  C4   DT A 166       3.876 187.725  65.972 
ATOM   3415  O4   DT A 166       4.509 188.041  64.963 
ATOM   3416  C5   DT A 166       4.438 187.109  67.152 
ATOM   3417  C7   DT A 166       5.913 186.831  67.153 
ATOM   3418  C6   DT A 166       3.661 186.801  68.202 
ATOM   3419  P    DA A 167      -0.884 184.087  71.754 
ATOM   3420  OP1  DA A 167      -1.279 184.321  73.162 
ATOM   3421  OP2  DA A 167       0.035 182.951  71.519 
ATOM   3422  O5'  DA A 167      -2.191 183.916  70.849 
ATOM   3423  C5'  DA A 167      -2.829 185.092  70.315 
ATOM   3424  C4'  DA A 167      -3.205 184.864  68.865 
ATOM   3425  O4'  DA A 167      -2.127 185.217  67.951 
ATOM   3426  C3'  DA A 167      -3.554 183.426  68.485 
ATOM   3427  O3'  DA A 167      -4.606 183.444  67.529 
ATOM   3428  C2'  DA A 167      -2.293 182.887  67.808 
ATOM   3429  C1'  DA A 167      -1.958 184.153  67.026 
ATOM   3430  N9   DA A 167      -0.555 184.194  66.525 
ATOM   3431  C8   DA A 167       0.571 183.696  67.116 
ATOM   3432  N7   DA A 167       1.653 183.889  66.426 
ATOM   3433  C5   DA A 167       1.214 184.564  65.295 
ATOM   3434  C6   DA A 167       1.888 185.058  64.167 
ATOM   3435  N6   DA A 167       3.211 184.941  63.984 
ATOM   3436  N1   DA A 167       1.149 185.678  63.228 
ATOM   3437  C2   DA A 167      -0.165 185.792  63.414 
ATOM   3438  N3   DA A 167      -0.899 185.372  64.422 
ATOM   3439  C4   DA A 167      -0.137 184.755  65.347 
ATOM   3440  P    DG A 168      -5.764 182.342  67.627 
ATOM   3441  OP1  DG A 168      -6.786 182.782  68.603 
ATOM   3442  OP2  DG A 168      -5.163 181.013  67.869 
ATOM   3443  O5'  DG A 168      -6.375 182.394  66.149 
ATOM   3444  C5'  DG A 168      -6.327 183.632  65.415 
ATOM   3445  C4'  DG A 168      -5.903 183.371  63.983 
ATOM   3446  O4'  DG A 168      -4.456 183.390  63.820 
ATOM   3447  C3'  DG A 168      -6.322 182.021  63.402 
ATOM   3448  O3'  DG A 168      -6.655 182.194  62.030 
ATOM   3449  C2'  DG A 168      -5.065 181.154  63.491 
ATOM   3450  C1'  DG A 168      -4.073 182.239  63.082 
ATOM   3451  N9   DG A 168      -2.660 181.919  63.425 
ATOM   3452  C8   DG A 168      -2.161 181.228  64.508 
ATOM   3453  N7   DG A 168      -0.855 181.117  64.515 
ATOM   3454  C5   DG A 168      -0.461 181.780  63.354 
ATOM   3455  C6   DG A 168       0.837 181.993  62.820 
ATOM   3456  O6   DG A 168       1.922 181.635  63.268 
ATOM   3457  N1   DG A 168       0.784 182.715  61.619 
ATOM   3458  C2   DG A 168      -0.371 183.172  61.015 
ATOM   3459  N2   DG A 168      -0.209 183.844  59.872 
ATOM   3460  N3   DG A 168      -1.588 182.972  61.518 
ATOM   3461  C4   DG A 168      -1.554 182.272  62.681 
ATOM   3462  P    DA A 169      -7.905 181.395  61.428 
ATOM   3463  OP1  DA A 169      -9.153 182.137  61.716 
ATOM   3464  OP2  DA A 169      -7.864 179.990  61.890 
ATOM   3465  O5'  DA A 169      -7.593 181.454  59.860 
ATOM   3466  C5'  DA A 169      -6.866 182.581  59.336 
ATOM   3467  C4'  DA A 169      -5.815 182.107  58.351 
ATOM   3468  O4'  DA A 169      -4.552 181.785  59.000 
ATOM   3469  C3'  DA A 169      -6.161 180.842  57.567 
ATOM   3470  O3'  DA A 169      -5.652 180.966  56.245 
ATOM   3471  C2'  DA A 169      -5.397 179.725  58.278 
ATOM   3472  C1'  DA A 169      -4.118 180.518  58.530 
ATOM   3473  N9   DA A 169      -3.234 179.917  59.567 
ATOM   3474  C8   DA A 169      -3.592 179.237  60.696 
ATOM   3475  N7   DA A 169      -2.585 178.832  61.406 
ATOM   3476  C5   DA A 169      -1.477 179.275  60.698 
ATOM   3477  C6   DA A 169      -0.096 179.163  60.931 
ATOM   3478  N6   DA A 169       0.425 178.538  61.996 
ATOM   3479  N1   DA A 169       0.732 179.717  60.026 
ATOM   3480  C2   DA A 169       0.208 180.337  58.970 
ATOM   3481  N3   DA A 169      -1.057 180.504  58.648 
ATOM   3482  C4   DA A 169      -1.865 179.940  59.570 
ATOM   3483  P    DT A 170      -6.529 180.421  55.021 
ATOM   3484  OP1  DT A 170      -7.518 181.447  54.624 
ATOM   3485  OP2  DT A 170      -7.076 179.088  55.358 
ATOM   3486  O5'  DT A 170      -5.418 180.271  53.879 
ATOM   3487  C5'  DT A 170      -4.281 181.155  53.890 
ATOM   3488  C4'  DT A 170      -3.014 180.373  53.610 
ATOM   3489  O4'  DT A 170      -2.417 179.830  54.823 
ATOM   3490  C3'  DT A 170      -3.172 179.155  52.700 
ATOM   3491  O3'  DT A 170      -2.020 179.045  51.874 
ATOM   3492  C2'  DT A 170      -3.201 177.960  53.654 
ATOM   3493  C1'  DT A 170      -2.113 178.462  54.599 
ATOM   3494  N1   DT A 170      -2.098 177.769  55.918 
ATOM   3495  C2   DT A 170      -0.873 177.576  56.509 
ATOM   3496  O2   DT A 170       0.173 177.943  56.002 
ATOM   3497  N3   DT A 170      -0.899 176.930  57.729 
ATOM   3498  C4   DT A 170      -2.020 176.473  58.391 
ATOM   3499  O4   DT A 170      -1.918 175.908  59.482 
ATOM   3500  C5   DT A 170      -3.259 176.722  57.692 
ATOM   3501  C7   DT A 170      -4.529 176.257  58.342 
ATOM   3502  C6   DT A 170      -3.263 177.348  56.503 
ATOM   3503  P    DT A 171      -2.201 178.608  50.344 
ATOM   3504  OP1  DT A 171      -2.544 179.793  49.527 
ATOM   3505  OP2  DT A 171      -3.140 177.468  50.262 
ATOM   3506  O5'  DT A 171      -0.723 178.113  49.981 
ATOM   3507  C5'  DT A 171       0.400 178.715  50.652 
ATOM   3508  C4'  DT A 171       1.391 177.644  51.065 
ATOM   3509  O4'  DT A 171       1.094 177.088  52.377 
ATOM   3510  C3'  DT A 171       1.464 176.419  50.154 
ATOM   3511  O3'  DT A 171       2.816 175.981  50.079 
ATOM   3512  C2'  DT A 171       0.647 175.349  50.877 
ATOM   3513  C1'  DT A 171       1.137 175.673  52.284 
ATOM   3514  N1   DT A 171       0.276 175.112  53.363 
ATOM   3515  C2   DT A 171       0.903 174.699  54.513 
ATOM   3516  O2   DT A 171       2.109 174.774  54.675 
ATOM   3517  N3   DT A 171       0.073 174.183  55.490 
ATOM   3518  C4   DT A 171      -1.298 174.052  55.413 
ATOM   3519  O4   DT A 171      -1.935 173.575  56.354 
ATOM   3520  C5   DT A 171      -1.865 174.512  54.168 
ATOM   3521  C7   DT A 171      -3.352 174.405  54.000 
ATOM   3522  C6   DT A 171      -1.082 175.017  53.201 
ATOM   3523  P    DA A 172       3.389 175.464  48.677 
ATOM   3524  OP1  DA A 172       3.831 176.621  47.866 
ATOM   3525  OP2  DA A 172       2.403 174.564  48.040 
ATOM   3526  O5'  DA A 172       4.662 174.619  49.148 
ATOM   3527  C5'  DA A 172       5.352 175.007  50.351 
ATOM   3528  C4'  DA A 172       5.679 173.780  51.180 
ATOM   3529  O4'  DA A 172       4.601 173.422  52.091 
ATOM   3530  C3'  DA A 172       5.938 172.496  50.393 
ATOM   3531  O3'  DA A 172       6.968 171.758  51.041 
ATOM   3532  C2'  DA A 172       4.634 171.706  50.500 
ATOM   3533  C1'  DA A 172       4.351 172.031  51.963 
ATOM   3534  N9   DA A 172       2.941 171.775  52.372 
ATOM   3535  C8   DA A 172       1.804 171.922  51.632 
ATOM   3536  N7   DA A 172       0.718 171.616  52.272 
ATOM   3537  C5   DA A 172       1.167 171.239  53.530 
ATOM   3538  C6   DA A 172       0.495 170.799  54.683 
ATOM   3539  N6   DA A 172      -0.837 170.661  54.756 
ATOM   3540  N1   DA A 172       1.244 170.506  55.763 
ATOM   3541  C2   DA A 172       2.567 170.646  55.684 
ATOM   3542  N3   DA A 172       3.300 171.046  54.668 
ATOM   3543  C4   DA A 172       2.527 171.332  53.601 
ATOM   3544  P    DC A 173       8.063 171.006  50.149 
ATOM   3545  OP1  DC A 173       9.131 171.958  49.767 
ATOM   3546  OP2  DC A 173       7.395 170.300  49.033 
ATOM   3547  O5'  DC A 173       8.641 169.939  51.191 
ATOM   3548  C5'  DC A 173       8.644 170.264  52.594 
ATOM   3549  C4'  DC A 173       8.173 169.072  53.404 
ATOM   3550  O4'  DC A 173       6.726 169.048  53.565 
ATOM   3551  C3'  DC A 173       8.502 167.699  52.819 
ATOM   3552  O3'  DC A 173       8.812 166.807  53.882 
ATOM   3553  C2'  DC A 173       7.202 167.236  52.161 
ATOM   3554  C1'  DC A 173       6.263 167.743  53.251 
ATOM   3555  N1   DC A 173       4.842 167.849  52.816 
ATOM   3556  C2   DC A 173       3.853 167.577  53.757 
ATOM   3557  O2   DC A 173       4.192 167.263  54.905 
ATOM   3558  N3   DC A 173       2.551 167.667  53.381 
ATOM   3559  C4   DC A 173       2.226 168.011  52.129 
ATOM   3560  N4   DC A 173       0.943 168.085  51.810 
ATOM   3561  C5   DC A 173       3.228 168.294  51.144 
ATOM   3562  C6   DC A 173       4.522 168.198  51.540 
ATOM   3563  P    DT A 174      10.000 165.752  53.690 
ATOM   3564  OP1  DT A 174      11.294 166.402  53.998 
ATOM   3565  OP2  DT A 174       9.892 165.122  52.356 
ATOM   3566  O5'  DT A 174       9.654 164.677  54.823 
ATOM   3567  C5'  DT A 174       8.980 165.113  56.017 
ATOM   3568  C4'  DT A 174       7.881 164.134  56.379 
ATOM   3569  O4'  DT A 174       6.617 164.451  55.728 
ATOM   3570  C3'  DT A 174       8.137 162.676  55.997 
ATOM   3571  O3'  DT A 174       7.604 161.833  57.012 
ATOM   3572  C2'  DT A 174       7.329 162.465  54.716 
ATOM   3573  C1'  DT A 174       6.102 163.263  55.148 
ATOM   3574  N1   DT A 174       5.211 163.649  54.018 
ATOM   3575  C2   DT A 174       3.862 163.685  54.270 
ATOM   3576  O2   DT A 174       3.383 163.420  55.359 
ATOM   3577  N3   DT A 174       3.067 164.047  53.198 
ATOM   3578  C4   DT A 174       3.502 164.366  51.928 
ATOM   3579  O4   DT A 174       2.694 164.675  51.049 
ATOM   3580  C5   DT A 174       4.934 164.299  51.761 
ATOM   3581  C7   DT A 174       5.491 164.632  50.408 
ATOM   3582  C6   DT A 174       5.730 163.950  52.786 
ATOM   3583  P    DC A 175       8.420 160.525  57.441 
ATOM   3584  OP1  DC A 175       9.455 160.889  58.434 
ATOM   3585  OP2  DC A 175       8.900 159.821  56.231 
ATOM   3586  O5'  DC A 175       7.276 159.657  58.148 
ATOM   3587  C5'  DC A 175       6.191 160.338  58.806 
ATOM   3588  C4'  DC A 175       4.876 159.667  58.464 
ATOM   3589  O4'  DC A 175       4.278 160.204  57.248 
ATOM   3590  C3'  DC A 175       4.943 158.162  58.207 
ATOM   3591  O3'  DC A 175       3.767 157.553  58.726 
ATOM   3592  C2'  DC A 175       4.928 158.027  56.684 
ATOM   3593  C1'  DC A 175       3.892 159.117  56.421 
ATOM   3594  N1   DC A 175       3.871 159.594  55.011 
ATOM   3595  C2   DC A 175       2.643 159.966  54.469 
ATOM   3596  O2   DC A 175       1.630 159.885  55.176 
ATOM   3597  N3   DC A 175       2.601 160.403  53.185 
ATOM   3598  C4   DC A 175       3.719 160.476  52.453 
ATOM   3599  N4   DC A 175       3.627 160.909  51.205 
ATOM   3600  C5   DC A 175       4.993 160.098  52.990 
ATOM   3601  C6   DC A 175       5.013 159.664  54.275 
ATOM   3602  P    DA A 176       3.887 156.135  59.461 
ATOM   3603  OP1  DA A 176       4.277 156.341  60.874 
ATOM   3604  OP2  DA A 176       4.759 155.239  58.671 
ATOM   3605  O5'  DA A 176       2.375 155.614  59.389 
ATOM   3606  C5'  DA A 176       1.305 156.576  59.388 
ATOM   3607  C4'  DA A 176       0.265 156.193  58.352 
ATOM   3608  O4'  DA A 176       0.562 156.743  57.037 
ATOM   3609  C3'  DA A 176       0.102 154.695  58.097 
ATOM   3610  O3'  DA A 176      -1.273 154.415  57.863 
ATOM   3611  C2'  DA A 176       0.877 154.436  56.805 
ATOM   3612  C1'  DA A 176       0.438 155.704  56.078 
ATOM   3613  N9   DA A 176       1.292 156.050  54.908 
ATOM   3614  C8   DA A 176       2.636 155.864  54.754 
ATOM   3615  N7   DA A 176       3.095 156.271  53.612 
ATOM   3616  C5   DA A 176       1.974 156.764  52.958 
ATOM   3617  C6   DA A 176       1.794 157.345  51.692 
ATOM   3618  N6   DA A 176       2.792 157.535  50.817 
ATOM   3619  N1   DA A 176       0.547 157.724  51.355 
ATOM   3620  C2   DA A 176      -0.440 157.532  52.229 
ATOM   3621  N3   DA A 176      -0.394 157.004  53.432 
ATOM   3622  C4   DA A 176       0.865 156.632  53.744 
ATOM   3623  P    DG A 177      -1.907 153.077  58.471 
ATOM   3624  OP1  DG A 177      -2.302 153.311  59.879 
ATOM   3625  OP2  DG A 177      -0.988 151.942  58.236 
ATOM   3626  O5'  DG A 177      -3.214 152.907  57.566 
ATOM   3627  C5'  DG A 177      -3.852 154.082  57.032 
ATOM   3628  C4'  DG A 177      -4.228 153.855  55.582 
ATOM   3629  O4'  DG A 177      -3.150 154.208  54.668 
ATOM   3630  C3'  DG A 177      -4.577 152.416  55.202 
ATOM   3631  O3'  DG A 177      -5.629 152.435  54.246 
ATOM   3632  C2'  DG A 177      -3.316 151.878  54.525 
ATOM   3633  C1'  DG A 177      -2.981 153.144  53.743 
ATOM   3634  N9   DG A 177      -1.578 153.185  53.242 
ATOM   3635  C8   DG A 177      -0.431 152.689  53.823 
ATOM   3636  N7   DG A 177       0.655 152.890  53.116 
ATOM   3637  C5   DG A 177       0.194 153.567  51.988 
ATOM   3638  C6   DG A 177       0.907 154.054  50.861 
ATOM   3639  O6   DG A 177       2.110 153.986  50.622 
ATOM   3640  N1   DG A 177       0.049 154.681  49.945 
ATOM   3641  C2   DG A 177      -1.317 154.820  50.100 
ATOM   3642  N2   DG A 177      -1.957 155.451  49.113 
ATOM   3643  N3   DG A 177      -1.983 154.363  51.158 
ATOM   3644  C4   DG A 177      -1.167 153.752  52.055 
ATOM   3645  P    DA A 178      -6.787 151.333  54.344 
ATOM   3646  OP1  DA A 178      -7.809 151.772  55.321 
ATOM   3647  OP2  DA A 178      -6.186 150.003  54.587 
ATOM   3648  O5'  DA A 178      -7.398 151.384  52.866 
ATOM   3649  C5'  DA A 178      -7.350 152.623  52.133 
ATOM   3650  C4'  DA A 178      -6.926 152.362  50.701 
ATOM   3651  O4'  DA A 178      -5.479 152.381  50.537 
ATOM   3652  C3'  DA A 178      -7.345 151.012  50.119 
ATOM   3653  O3'  DA A 178      -7.678 151.185  48.747 
ATOM   3654  C2'  DA A 178      -6.088 150.145  50.208 
ATOM   3655  C1'  DA A 178      -5.096 151.230  49.799 
ATOM   3656  N9   DA A 178      -3.683 150.909  50.142 
ATOM   3657  C8   DA A 178      -3.207 150.223  51.222 
ATOM   3658  N7   DA A 178      -1.915 150.105  51.241 
ATOM   3659  C5   DA A 178      -1.503 150.761  50.090 
ATOM   3660  C6   DA A 178      -0.234 150.990  49.533 
ATOM   3661  N6   DA A 178       0.908 150.562  50.091 
ATOM   3662  N1   DA A 178      -0.179 151.677  48.377 
ATOM   3663  C2   DA A 178      -1.316 152.100  47.827 
ATOM   3664  N3   DA A 178      -2.551 151.947  48.251 
ATOM   3665  C4   DA A 178      -2.578 151.256  49.410 
ATOM   3666  P    DA A 179      -8.928 150.385  48.146 
ATOM   3667  OP1  DA A 179     -10.176 151.127  48.433 
ATOM   3668  OP2  DA A 179      -8.887 148.980  48.607 
ATOM   3669  O5'  DA A 179      -8.616 150.445  46.578 
ATOM   3670  C5'  DA A 179      -7.889 151.572  46.053 
ATOM   3671  C4'  DA A 179      -6.838 151.098  45.068 
ATOM   3672  O4'  DA A 179      -5.575 150.775  45.717 
ATOM   3673  C3'  DA A 179      -7.184 149.832  44.285 
ATOM   3674  O3'  DA A 179      -6.675 149.956  42.962 
ATOM   3675  C2'  DA A 179      -6.420 148.715  44.996 
ATOM   3676  C1'  DA A 179      -5.141 149.508  45.247 
ATOM   3677  N9   DA A 179      -4.258 148.908  46.284 
ATOM   3678  C8   DA A 179      -4.615 148.228  47.413 
ATOM   3679  N7   DA A 179      -3.609 147.823  48.123 
ATOM   3680  C5   DA A 179      -2.500 148.266  47.415 
ATOM   3681  C6   DA A 179      -1.119 148.153  47.648 
ATOM   3682  N6   DA A 179      -0.598 147.529  48.713 
ATOM   3683  N1   DA A 179      -0.291 148.707  46.743 
ATOM   3684  C2   DA A 179      -0.815 149.327  45.687 
ATOM   3685  N3   DA A 179      -2.080 149.495  45.365 
ATOM   3686  C4   DA A 179      -2.888 148.931  46.287 
ATOM   3687  P    DG A 180      -7.552 149.411  41.738 
ATOM   3688  OP1  DG A 180      -8.541 150.438  41.341 
ATOM   3689  OP2  DG A 180      -8.100 148.079  42.076 
ATOM   3690  O5'  DG A 180      -6.441 149.262  40.596 
ATOM   3691  C5'  DG A 180      -5.304 150.146  40.608 
ATOM   3692  C4'  DG A 180      -4.037 149.363  40.327 
ATOM   3693  O4'  DG A 180      -3.440 148.821  41.540 
ATOM   3694  C3'  DG A 180      -4.195 148.145  39.417 
ATOM   3695  O3'  DG A 180      -3.043 148.036  38.591 
ATOM   3696  C2'  DG A 180      -4.224 146.951  40.371 
ATOM   3697  C1'  DG A 180      -3.136 147.453  41.316 
ATOM   3698  N9   DG A 180      -3.121 146.760  42.635 
ATOM   3699  C8   DG A 180      -4.176 146.269  43.373 
ATOM   3700  N7   DG A 180      -3.821 145.707  44.503 
ATOM   3701  C5   DG A 180      -2.433 145.835  44.514 
ATOM   3702  C6   DG A 180      -1.485 145.416  45.484 
ATOM   3703  O6   DG A 180      -1.678 144.836  46.549 
ATOM   3704  N1   DG A 180      -0.178 145.745  45.097 
ATOM   3705  C2   DG A 180       0.166 146.394  43.928 
ATOM   3706  N2   DG A 180       1.470 146.618  43.744 
ATOM   3707  N3   DG A 180      -0.724 146.788  43.019 
ATOM   3708  C4   DG A 180      -1.996 146.476  43.379 
ATOM   3709  P    DC A 181      -3.224 147.599  37.061 
ATOM   3710  OP1  DC A 181      -3.567 148.784  36.244 
ATOM   3711  OP2  DC A 181      -4.163 146.459  36.979 
ATOM   3712  O5'  DC A 181      -1.746 147.104  36.698 
ATOM   3713  C5'  DC A 181      -0.623 147.705  37.369 
ATOM   3714  C4'  DC A 181       0.368 146.635  37.782 
ATOM   3715  O4'  DC A 181       0.071 146.079  39.095 
ATOM   3716  C3'  DC A 181       0.441 145.410  36.871 
ATOM   3717  O3'  DC A 181       1.793 144.971  36.797 
ATOM   3718  C2'  DC A 181      -0.377 144.340  37.594 
ATOM   3719  C1'  DC A 181       0.114 144.663  39.002 
ATOM   3720  N1   DC A 181      -0.747 144.102  40.080 
ATOM   3721  C2   DC A 181      -0.126 143.679  41.252 
ATOM   3722  O2   DC A 181       1.102 143.785  41.349 
ATOM   3723  N3   DC A 181      -0.894 143.164  42.247 
ATOM   3724  C4   DC A 181      -2.222 143.066  42.103 
ATOM   3725  N4   DC A 181      -2.926 142.556  43.103 
ATOM   3726  C5   DC A 181      -2.880 143.495  40.906 
ATOM   3727  C6   DC A 181      -2.096 144.006  39.923 
ATOM   3728  P    DA A 182       2.366 144.455  35.394 
ATOM   3729  OP1  DA A 182       2.808 145.612  34.584 
ATOM   3730  OP2  DA A 182       1.380 143.554  34.757 
ATOM   3731  O5'  DA A 182       3.639 143.609  35.865 
ATOM   3732  C5'  DA A 182       4.329 143.998  37.068 
ATOM   3733  C4'  DA A 182       4.656 142.771  37.897 
ATOM   3734  O4'  DA A 182       3.578 142.413  38.808 
ATOM   3735  C3'  DA A 182       4.915 141.486  37.110 
ATOM   3736  O3'  DA A 182       5.945 140.749  37.758 
ATOM   3737  C2'  DA A 182       3.611 140.697  37.217 
ATOM   3738  C1'  DA A 182       3.328 141.022  38.681 
ATOM   3739  N9   DA A 182       1.918 140.766  39.089 
ATOM   3740  C8   DA A 182       0.781 140.912  38.349 
ATOM   3741  N7   DA A 182      -0.306 140.607  38.989 
ATOM   3742  C5   DA A 182       0.144 140.229  40.247 
ATOM   3743  C6   DA A 182      -0.528 139.790  41.400 
ATOM   3744  N6   DA A 182      -1.860 139.651  41.473 
ATOM   3745  N1   DA A 182       0.221 139.497  42.480 
ATOM   3746  C2   DA A 182       1.544 139.637  42.401 
ATOM   3747  N3   DA A 182       2.277 140.036  41.385 
ATOM   3748  C4   DA A 182       1.504 140.323  40.318 
ATOM   3749  P    DG A 183       7.040 139.997  36.866 
ATOM   3750  OP1  DG A 183       8.108 140.949  36.485 
ATOM   3751  OP2  DG A 183       6.372 139.291  35.751 
ATOM   3752  O5'  DG A 183       7.618 138.930  37.908 
ATOM   3753  C5'  DG A 183       7.621 139.255  39.311 
ATOM   3754  C4'  DG A 183       7.150 138.063  40.121 
ATOM   3755  O4'  DG A 183       5.703 138.038  40.282 
ATOM   3756  C3'  DG A 183       7.479 136.689  39.536 
ATOM   3757  O3'  DG A 183       7.789 135.798  40.600 
ATOM   3758  C2'  DG A 183       6.179 136.227  38.878 
ATOM   3759  C1'  DG A 183       5.240 136.734  39.968 
ATOM   3760  N9   DG A 183       3.819 136.840  39.533 
ATOM   3761  C8   DG A 183       3.309 137.175  38.298 
ATOM   3762  N7   DG A 183       1.999 137.177  38.243 
ATOM   3763  C5   DG A 183       1.614 136.815  39.534 
ATOM   3764  C6   DG A 183       0.318 136.648  40.088 
ATOM   3765  O6   DG A 183      -0.775 136.787  39.546 
ATOM   3766  N1   DG A 183       0.382 136.274  41.438 
ATOM   3767  C2   DG A 183       1.547 136.088  42.157 
ATOM   3768  N2   DG A 183       1.395 135.732  43.436 
ATOM   3769  N3   DG A 183       2.761 136.245  41.638 
ATOM   3770  C4   DG A 183       2.717 136.607  40.328 
ATOM   3771  P    DA A 184       8.977 134.743  40.407 
ATOM   3772  OP1  DA A 184      10.271 135.392  40.715 
ATOM   3773  OP2  DA A 184       8.869 134.112  39.073 
ATOM   3774  O5'  DA A 184       8.631 133.667  41.540 
ATOM   3775  C5'  DA A 184       7.957 134.104  42.735 
ATOM   3776  C4'  DA A 184       6.858 133.125  43.096 
ATOM   3777  O4'  DA A 184       5.594 133.442  42.446 
ATOM   3778  C3'  DA A 184       7.114 131.667  42.714 
ATOM   3779  O3'  DA A 184       6.581 130.824  43.729 
ATOM   3780  C2'  DA A 184       6.306 131.455  41.433 
ATOM   3781  C1'  DA A 184       5.079 132.253  41.865 
ATOM   3782  N9   DA A 184       4.188 132.639  40.735 
ATOM   3783  C8   DA A 184       4.535 132.968  39.455 
ATOM   3784  N7   DA A 184       3.524 133.259  38.697 
ATOM   3785  C5   DA A 184       2.425 133.114  39.532 
ATOM   3786  C6   DA A 184       1.047 133.282  39.322 
ATOM   3787  N6   DA A 184       0.516 133.651  38.148 
ATOM   3788  N1   DA A 184       0.229 133.055  40.368 
ATOM   3789  C2   DA A 184       0.763 132.688  41.532 
ATOM   3790  N3   DA A 184       2.025 132.501  41.845 
ATOM   3791  C4   DA A 184       2.822 132.734  40.782 
ATOM   3792  P    DA A 185       7.396 129.515  44.158 
ATOM   3793  OP1  DA A 185       8.432 129.879  45.151 
ATOM   3794  OP2  DA A 185       7.877 128.812  42.948 
ATOM   3795  O5'  DA A 185       6.253 128.648  44.865 
ATOM   3796  C5'  DA A 185       5.168 129.328  45.523 
ATOM   3797  C4'  DA A 185       3.853 128.657  45.181 
ATOM   3798  O4'  DA A 185       3.255 129.194  43.966 
ATOM   3799  C3'  DA A 185       3.920 127.152  44.924 
ATOM   3800  O3'  DA A 185       2.744 126.543  45.443 
ATOM   3801  C2'  DA A 185       3.905 127.018  43.402 
ATOM   3802  C1'  DA A 185       2.869 128.107  43.138 
ATOM   3803  N9   DA A 185       2.848 128.585  41.728 
ATOM   3804  C8   DA A 185       3.894 128.715  40.860 
ATOM   3805  N7   DA A 185       3.552 129.159  39.690 
ATOM   3806  C5   DA A 185       2.180 129.339  39.788 
ATOM   3807  C6   DA A 185       1.217 129.795  38.873 
ATOM   3808  N6   DA A 185       1.507 130.172  37.619 
ATOM   3809  N1   DA A 185      -0.060 129.851  39.294 
ATOM   3810  C2   DA A 185      -0.342 129.476  40.540 
ATOM   3811  N3   DA A 185       0.468 129.036  41.479 
ATOM   3812  C4   DA A 185       1.739 128.990  41.031 
ATOM   3813  P    DC A 186       2.864 125.126  46.178 
ATOM   3814  OP1  DC A 186       3.254 125.332  47.591 
ATOM   3815  OP2  DC A 186       3.736 124.230  45.388 
ATOM   3816  O5'  DC A 186       1.352 124.605  46.107 
ATOM   3817  C5'  DC A 186       0.282 125.567  46.105 
ATOM   3818  C4'  DC A 186      -0.758 125.184  45.070 
ATOM   3819  O4'  DC A 186      -0.461 125.734  43.755 
ATOM   3820  C3'  DC A 186      -0.921 123.686  44.814 
ATOM   3821  O3'  DC A 186      -2.296 123.406  44.581 
ATOM   3822  C2'  DC A 186      -0.146 123.427  43.522 
ATOM   3823  C1'  DC A 186      -0.585 124.695  42.796 
ATOM   3824  N1   DC A 186       0.269 125.041  41.625 
ATOM   3825  C2   DC A 186      -0.347 125.632  40.525 
ATOM   3826  O2   DC A 186      -1.564 125.843  40.565 
ATOM   3827  N3   DC A 186       0.415 125.954  39.447 
ATOM   3828  C4   DC A 186       1.731 125.708  39.444 
ATOM   3829  N4   DC A 186       2.429 126.041  38.369 
ATOM   3830  C5   DC A 186       2.383 125.101  40.565 
ATOM   3831  C6   DC A 186       1.605 124.786  41.632 
ATOM   3832  P    DA A 187      -2.930 122.068  45.189 
ATOM   3833  OP1  DA A 187      -3.325 122.302  46.596 
ATOM   3834  OP2  DA A 187      -2.011 120.932  44.953 
ATOM   3835  O5'  DA A 187      -4.238 121.897  44.283 
ATOM   3836  C5'  DA A 187      -4.875 123.073  43.750 
ATOM   3837  C4'  DA A 187      -5.251 122.846  42.299 
ATOM   3838  O4'  DA A 187      -4.173 123.198  41.385 
ATOM   3839  C3'  DA A 187      -5.600 121.407  41.919 
ATOM   3840  O3'  DA A 187      -6.652 121.426  40.963 
ATOM   3841  C2'  DA A 187      -4.339 120.868  41.242 
ATOM   3842  C1'  DA A 187      -4.004 122.135  40.460 
ATOM   3843  N9   DA A 187      -2.602 122.176  39.960 
ATOM   3844  C8   DA A 187      -1.475 121.678  40.550 
ATOM   3845  N7   DA A 187      -0.393 121.870  39.861 
ATOM   3846  C5   DA A 187      -0.832 122.545  38.730 
ATOM   3847  C6   DA A 187      -0.158 123.039  37.601 
ATOM   3848  N6   DA A 187       1.164 122.922  37.418 
ATOM   3849  N1   DA A 187      -0.897 123.659  36.662 
ATOM   3850  C2   DA A 187      -2.211 123.773  36.849 
ATOM   3851  N3   DA A 187      -2.945 123.354  37.856 
ATOM   3852  C4   DA A 187      -2.183 122.736  38.782 
ATOM   3853  P    DG A 188      -7.810 120.324  41.061 
ATOM   3854  OP1  DG A 188      -8.832 120.763  42.038 
ATOM   3855  OP2  DG A 188      -7.209 118.994  41.304 
ATOM   3856  O5'  DG A 188      -8.421 120.375  39.583 
ATOM   3857  C5'  DG A 188      -8.373 121.614  38.850 
ATOM   3858  C4'  DG A 188      -7.949 121.352  37.418 
ATOM   3859  O4'  DG A 188      -6.502 121.371  37.254 
ATOM   3860  C3'  DG A 188      -8.368 120.002  36.836 
ATOM   3861  O3'  DG A 188      -8.701 120.175  35.464 
ATOM   3862  C2'  DG A 188      -7.111 119.136  36.925 
ATOM   3863  C1'  DG A 188      -6.120 120.221  36.516 
ATOM   3864  N9   DG A 188      -4.706 119.900  36.859 
ATOM   3865  C8   DG A 188      -4.207 119.209  37.943 
ATOM   3866  N7   DG A 188      -2.901 119.098  37.949 
ATOM   3867  C5   DG A 188      -2.507 119.761  36.788 
ATOM   3868  C6   DG A 188      -1.209 119.974  36.254 
ATOM   3869  O6   DG A 188      -0.124 119.617  36.703 
ATOM   3870  N1   DG A 188      -1.262 120.697  35.054 
ATOM   3871  C2   DG A 188      -2.417 121.153  34.450 
ATOM   3872  N2   DG A 188      -2.255 121.825  33.307 
ATOM   3873  N3   DG A 188      -3.634 120.953  34.952 
ATOM   3874  C4   DG A 188      -3.600 120.254  36.116 
ATOM   3875  P    DA A 189      -9.951 119.376  34.863 
ATOM   3876  OP1  DA A 189     -11.199 120.118  35.150 
ATOM   3877  OP2  DA A 189      -9.910 117.971  35.325 
ATOM   3878  O5'  DA A 189      -9.639 119.435  33.295 
ATOM   3879  C5'  DA A 189      -8.912 120.562  32.770 
ATOM   3880  C4'  DA A 189      -7.861 120.089  31.785 
ATOM   3881  O4'  DA A 189      -6.598 119.766  32.434 
ATOM   3882  C3'  DA A 189      -8.207 118.823  31.002 
ATOM   3883  O3'  DA A 189      -7.698 118.947  29.679 
ATOM   3884  C2'  DA A 189      -7.443 117.706  31.713 
ATOM   3885  C1'  DA A 189      -6.164 118.499  31.964 
ATOM   3886  N9   DA A 189      -5.281 117.898  33.001 
ATOM   3887  C8   DA A 189      -5.638 117.218  34.130 
ATOM   3888  N7   DA A 189      -4.632 116.813  34.841 
ATOM   3889  C5   DA A 189      -3.523 117.257  34.132 
ATOM   3890  C6   DA A 189      -2.142 117.144  34.365 
ATOM   3891  N6   DA A 189      -1.621 116.519  35.430 
ATOM   3892  N1   DA A 189      -1.314 117.698  33.460 
ATOM   3893  C2   DA A 189      -1.838 118.318  32.404 
ATOM   3894  N3   DA A 189      -3.103 118.485  32.083 
ATOM   3895  C4   DA A 189      -3.911 117.921  33.004 
ATOM   3896  P    DG A 190      -8.575 118.402  28.456 
ATOM   3897  OP1  DG A 190      -9.564 119.428  28.058 
ATOM   3898  OP2  DG A 190      -9.123 117.069  28.793 
ATOM   3899  O5'  DG A 190      -7.464 118.253  27.313 
ATOM   3900  C5'  DG A 190      -6.328 119.136  27.325 
ATOM   3901  C4'  DG A 190      -5.060 118.354  27.044 
ATOM   3902  O4'  DG A 190      -4.463 117.811  28.257 
ATOM   3903  C3'  DG A 190      -5.218 117.136  26.135 
ATOM   3904  O3'  DG A 190      -4.066 117.026  25.308 
ATOM   3905  C2'  DG A 190      -5.247 115.941  27.088 
ATOM   3906  C1'  DG A 190      -4.159 116.443  28.033 
ATOM   3907  N9   DG A 190      -4.144 115.750  29.352 
ATOM   3908  C8   DG A 190      -5.199 115.259  30.090 
ATOM   3909  N7   DG A 190      -4.844 114.698  31.220 
ATOM   3910  C5   DG A 190      -3.456 114.826  31.231 
ATOM   3911  C6   DG A 190      -2.508 114.406  32.201 
ATOM   3912  O6   DG A 190      -2.701 113.827  33.266 
ATOM   3913  N1   DG A 190      -1.201 114.736  31.814 
ATOM   3914  C2   DG A 190      -0.857 115.385  30.645 
ATOM   3915  N2   DG A 190       0.447 115.608  30.461 
ATOM   3916  N3   DG A 190      -1.747 115.779  29.736 
ATOM   3917  C4   DG A 190      -3.019 115.466  30.096 
ATOM   3918  P    DT A 191      -4.247 116.589  23.778 
ATOM   3919  OP1  DT A 191      -4.590 117.774  22.961 
ATOM   3920  OP2  DT A 191      -5.186 115.449  23.696 
ATOM   3921  O5'  DT A 191      -2.769 116.094  23.415 
ATOM   3922  C5'  DT A 191      -1.646 116.696  24.086 
ATOM   3923  C4'  DT A 191      -0.655 115.625  24.499 
ATOM   3924  O4'  DT A 191      -0.953 115.070  25.812 
ATOM   3925  C3'  DT A 191      -0.582 114.400  23.588 
ATOM   3926  O3'  DT A 191       0.770 113.962  23.514 
ATOM   3927  C2'  DT A 191      -1.400 113.331  24.311 
ATOM   3928  C1'  DT A 191      -0.909 113.654  25.719 
ATOM   3929  N1   DT A 191      -1.770 113.093  26.797 
ATOM   3930  C2   DT A 191      -1.143 112.680  27.948 
ATOM   3931  O2   DT A 191       0.063 112.756  28.110 
ATOM   3932  N3   DT A 191      -1.973 112.165  28.925 
ATOM   3933  C4   DT A 191      -3.344 112.033  28.847 
ATOM   3934  O4   DT A 191      -3.981 111.556  29.788 
ATOM   3935  C5   DT A 191      -3.911 112.494  27.602 
ATOM   3936  C7   DT A 191      -5.399 112.386  27.435 
ATOM   3937  C6   DT A 191      -3.128 112.998  26.635 
ATOM   3938  P    DG A 192       1.343 113.446  22.111 
ATOM   3939  OP1  DG A 192       1.785 114.602  21.301 
ATOM   3940  OP2  DG A 192       0.357 112.545  21.474 
ATOM   3941  O5'  DG A 192       2.616 112.600  22.582 
ATOM   3942  C5'  DG A 192       3.306 112.988  23.785 
ATOM   3943  C4'  DG A 192       3.633 111.761  24.614 
ATOM   3944  O4'  DG A 192       2.555 111.403  25.526 
ATOM   3945  C3'  DG A 192       3.892 110.477  23.827 
ATOM   3946  O3'  DG A 192       4.922 109.740  24.475 
ATOM   3947  C2'  DG A 192       2.588 109.687  23.934 
ATOM   3948  C1'  DG A 192       2.305 110.012  25.398 
ATOM   3949  N9   DG A 192       0.895 109.756  25.807 
ATOM   3950  C8   DG A 192      -0.264 109.898  25.074 
ATOM   3951  N7   DG A 192      -1.352 109.586  25.733 
ATOM   3952  C5   DG A 192      -0.883 109.211  26.991 
ATOM   3953  C6   DG A 192      -1.593 108.770  28.138 
ATOM   3954  O6   DG A 192      -2.803 108.619  28.282 
ATOM   3955  N1   DG A 192      -0.725 108.492  29.203 
ATOM   3956  C2   DG A 192       0.650 108.623  29.164 
ATOM   3957  N2   DG A 192       1.301 108.308  30.286 
ATOM   3958  N3   DG A 192       1.316 109.037  28.087 
ATOM   3959  C4   DG A 192       0.487 109.311  27.046 
ATOM   3960  P    DA A 193       6.017 108.988  23.583 
ATOM   3961  OP1  DA A 193       7.085 109.940  23.202 
ATOM   3962  OP2  DA A 193       5.349 108.282  22.468 
ATOM   3963  O5'  DA A 193       6.595 107.920  24.625 
ATOM   3964  C5'  DA A 193       6.598 108.245  26.029 
ATOM   3965  C4'  DA A 193       6.127 107.053  26.838 
ATOM   3966  O4'  DA A 193       4.680 107.029  26.999 
ATOM   3967  C3'  DA A 193       6.455 105.680  26.253 
ATOM   3968  O3'  DA A 193       6.766 104.789  27.317 
ATOM   3969  C2'  DA A 193       5.155 105.218  25.595 
ATOM   3970  C1'  DA A 193       4.217 105.724  26.685 
ATOM   3971  N9   DA A 193       2.796 105.830  26.250 
ATOM   3972  C8   DA A 193       2.307 106.165  25.020 
ATOM   3973  N7   DA A 193       1.013 106.170  24.952 
ATOM   3974  C5   DA A 193       0.610 105.812  26.231 
ATOM   3975  C6   DA A 193      -0.658 105.637  26.811 
ATOM   3976  N6   DA A 193      -1.807 105.810  26.144 
ATOM   3977  N1   DA A 193      -0.701 105.277  28.108 
ATOM   3978  C2   DA A 193       0.444 105.107  28.767 
ATOM   3979  N3   DA A 193       1.679 105.241  28.333 
ATOM   3980  C4   DA A 193       1.695 105.601  27.033 
ATOM   3981  P    DT A 194       7.954 103.734  27.124 
ATOM   3982  OP1  DT A 194       9.248 104.383  27.433 
ATOM   3983  OP2  DT A 194       7.846 103.103  25.790 
ATOM   3984  O5'  DT A 194       7.608 102.658  28.257 
ATOM   3985  C5'  DT A 194       6.934 103.095  29.452 
ATOM   3986  C4'  DT A 194       5.835 102.115  29.813 
ATOM   3987  O4'  DT A 194       4.571 102.432  29.163 
ATOM   3988  C3'  DT A 194       6.091 100.657  29.432 
ATOM   3989  O3'  DT A 194       5.558  99.815  30.446 
ATOM   3990  C2'  DT A 194       5.283 100.446  28.151 
ATOM   3991  C1'  DT A 194       4.056 101.244  28.582 
ATOM   3992  N1   DT A 194       3.165 101.630  27.452 
ATOM   3993  C2   DT A 194       1.816 101.667  27.704 
ATOM   3994  O2   DT A 194       1.337 101.401  28.793 
ATOM   3995  N3   DT A 194       1.021 102.028  26.633 
ATOM   3996  C4   DT A 194       1.456 102.347  25.363 
ATOM   3997  O4   DT A 194       0.648 102.656  24.484 
ATOM   3998  C5   DT A 194       2.888 102.280  25.195 
ATOM   3999  C7   DT A 194       3.445 102.613  23.843 
ATOM   4000  C6   DT A 194       3.684 101.932  26.220 
ATOM   4001  P    DG A 195       6.373  98.506  30.875 
ATOM   4002  OP1  DG A 195       7.409  98.870  31.869 
ATOM   4003  OP2  DG A 195       6.854  97.802  29.666 
ATOM   4004  O5'  DG A 195       5.230  97.639  31.583 
ATOM   4005  C5'  DG A 195       4.145  98.319  32.240 
ATOM   4006  C4'  DG A 195       2.830  97.648  31.898 
ATOM   4007  O4'  DG A 195       2.232  98.185  30.683 
ATOM   4008  C3'  DG A 195       2.897  96.143  31.641 
ATOM   4009  O3'  DG A 195       1.721  95.534  32.160 
ATOM   4010  C2'  DG A 195       2.882  96.009  30.119 
ATOM   4011  C1'  DG A 195       1.846  97.098  29.855 
ATOM   4012  N9   DG A 195       1.825  97.575  28.445 
ATOM   4013  C8   DG A 195       2.868  97.712  27.556 
ATOM   4014  N7   DG A 195       2.510  98.163  26.378 
ATOM   4015  C5   DG A 195       1.132  98.337  26.495 
ATOM   4016  C6   DG A 195       0.185  98.802  25.546 
ATOM   4017  O6   DG A 195       0.371  99.163  24.386 
ATOM   4018  N1   DG A 195      -1.111  98.822  26.081 
ATOM   4019  C2   DG A 195      -1.447  98.443  27.366 
ATOM   4020  N2   DG A 195      -2.739  98.536  27.685 
ATOM   4021  N3   DG A 195      -0.557  98.007  28.256 
ATOM   4022  C4   DG A 195       0.703  97.981  27.752 
ATOM   4023  P    DA A 196       1.841  94.117  32.896 
ATOM   4024  OP1  DA A 196       2.230  94.323  34.308 
ATOM   4025  OP2  DA A 196       2.713  93.220  32.106 
ATOM   4026  O5'  DA A 196       0.329  93.595  32.824 
ATOM   4027  C5'  DA A 196      -0.741  94.558  32.822 
ATOM   4028  C4'  DA A 196      -1.781  94.175  31.787 
ATOM   4029  O4'  DA A 196      -1.484  94.725  30.472 
ATOM   4030  C3'  DA A 196      -1.944  92.676  31.531 
ATOM   4031  O3'  DA A 196      -3.319  92.396  31.298 
ATOM   4032  C2'  DA A 196      -1.169  92.417  30.240 
ATOM   4033  C1'  DA A 196      -1.608  93.686  29.513 
ATOM   4034  N9   DA A 196      -0.754  94.031  28.342 
ATOM   4035  C8   DA A 196       0.590  93.845  28.189 
ATOM   4036  N7   DA A 196       1.049  94.252  27.046 
ATOM   4037  C5   DA A 196      -0.072  94.745  26.393 
ATOM   4038  C6   DA A 196      -0.252  95.326  25.126 
ATOM   4039  N6   DA A 196       0.746  95.517  24.251 
ATOM   4040  N1   DA A 196      -1.499  95.705  24.790 
ATOM   4041  C2   DA A 196      -2.486  95.514  25.663 
ATOM   4042  N3   DA A 196      -2.440  94.985  26.866 
ATOM   4043  C4   DA A 196      -1.181  94.614  27.179 
ATOM   4044  P    DA A 197      -3.953  91.058  31.906 
ATOM   4045  OP1  DA A 197      -4.349  91.293  33.313 
ATOM   4046  OP2  DA A 197      -3.034  89.923  31.671 
ATOM   4047  O5'  DA A 197      -5.261  90.888  31.000 
ATOM   4048  C5'  DA A 197      -5.898  92.063  30.467 
ATOM   4049  C4'  DA A 197      -6.274  91.836  29.016 
ATOM   4050  O4'  DA A 197      -5.196  92.189  28.102 
ATOM   4051  C3'  DA A 197      -6.623  90.397  28.636 
ATOM   4052  O3'  DA A 197      -7.675  90.416  27.680 
ATOM   4053  C2'  DA A 197      -5.362  89.859  27.959 
ATOM   4054  C1'  DA A 197      -5.027  91.125  27.178 
ATOM   4055  N9   DA A 197      -3.625  91.166  26.677 
ATOM   4056  C8   DA A 197      -2.498  90.668  27.267 
ATOM   4057  N7   DA A 197      -1.416  90.860  26.578 
ATOM   4058  C5   DA A 197      -1.855  91.536  25.447 
ATOM   4059  C6   DA A 197      -1.181  92.029  24.318 
ATOM   4060  N6   DA A 197       0.141  91.913  24.135 
ATOM   4061  N1   DA A 197      -1.920  92.650  23.379 
ATOM   4062  C2   DA A 197      -3.234  92.763  23.566 
ATOM   4063  N3   DA A 197      -3.968  92.344  24.573 
ATOM   4064  C4   DA A 197      -3.206  91.727  25.499 
ATOM   4065  P    DC A 198      -8.833  89.314  27.778 
ATOM   4066  OP1  DC A 198      -9.855  89.753  28.755 
ATOM   4067  OP2  DC A 198      -8.232  87.984  28.021 
ATOM   4068  O5'  DC A 198      -9.444  89.366  26.300 
ATOM   4069  C5'  DC A 198      -9.396  90.604  25.567 
ATOM   4070  C4'  DC A 198      -8.972  90.343  24.135 
ATOM   4071  O4'  DC A 198      -7.525  90.362  23.971 
ATOM   4072  C3'  DC A 198      -9.391  88.993  23.553 
ATOM   4073  O3'  DC A 198      -9.724  89.166  22.182 
ATOM   4074  C2'  DC A 198      -8.134  88.126  23.643 
ATOM   4075  C1'  DC A 198      -7.143  89.211  23.234 
ATOM   4076  N1   DC A 198      -5.729  88.890  23.577 
ATOM   4077  C2   DC A 198      -4.734  89.329  22.706 
ATOM   4078  O2   DC A 198      -5.062  89.962  21.695 
ATOM   4079  N3   DC A 198      -3.439  89.046  23.000 
ATOM   4080  C4   DC A 198      -3.125  88.359  24.106 
ATOM   4081  N4   DC A 198      -1.847  88.108  24.348 
ATOM   4082  C5   DC A 198      -4.134  87.898  25.014 
ATOM   4083  C6   DC A 198      -5.422  88.190  24.702 
ATOM   4084  P    DA A 199     -10.975  88.367  21.580 
ATOM   4085  OP1  DA A 199     -12.222  89.108  21.868 
ATOM   4086  OP2  DA A 199     -10.933  86.962  22.042 
ATOM   4087  O5'  DA A 199     -10.662  88.426  20.012 
ATOM   4088  C5'  DA A 199      -9.935  89.553  19.488 
ATOM   4089  C4'  DA A 199      -8.884  89.079  18.503 
ATOM   4090  O4'  DA A 199      -7.621  88.757  19.151 
ATOM   4091  C3'  DA A 199      -9.230  87.813  17.719 
ATOM   4092  O3'  DA A 199      -8.722  87.938  16.396 
ATOM   4093  C2'  DA A 199      -8.466  86.697  18.430 
ATOM   4094  C1'  DA A 199      -7.187  87.489  18.681 
ATOM   4095  N9   DA A 199      -6.304  86.889  19.718 
ATOM   4096  C8   DA A 199      -6.661  86.209  20.847 
ATOM   4097  N7   DA A 199      -5.655  85.804  21.558 
ATOM   4098  C5   DA A 199      -4.546  86.247  20.849 
ATOM   4099  C6   DA A 199      -3.165  86.134  21.083 
ATOM   4100  N6   DA A 199      -2.644  85.510  22.148 
ATOM   4101  N1   DA A 199      -2.337  86.689  20.177 
ATOM   4102  C2   DA A 199      -2.862  87.308  19.121 
ATOM   4103  N3   DA A 199      -4.126  87.476  18.800 
ATOM   4104  C4   DA A 199      -4.934  86.912  19.721 
ATOM   4105  P    DA A 200      -9.598  87.392  15.173 
ATOM   4106  OP1  DA A 200     -10.587  88.419  14.776 
ATOM   4107  OP2  DA A 200     -10.146  86.060  15.510 
ATOM   4108  O5'  DA A 200      -8.487  87.243  14.030 
ATOM   4109  C5'  DA A 200      -7.351  88.127  14.042 
ATOM   4110  C4'  DA A 200      -6.083  87.344  13.762 
ATOM   4111  O4'  DA A 200      -5.486  86.802  14.974 
ATOM   4112  C3'  DA A 200      -6.241  86.126  12.852 
ATOM   4113  O3'  DA A 200      -5.089  86.017  12.025 
ATOM   4114  C2'  DA A 200      -6.270  84.932  13.805 
ATOM   4115  C1'  DA A 200      -5.182  85.434  14.750 
ATOM   4116  N9   DA A 200      -5.167  84.741  16.069 
ATOM   4117  C8   DA A 200      -6.225  84.261  16.786 
ATOM   4118  N7   DA A 200      -5.888  83.702  17.907 
ATOM   4119  C5   DA A 200      -4.505  83.820  17.938 
ATOM   4120  C6   DA A 200      -3.540  83.419  18.876 
ATOM   4121  N6   DA A 200      -3.838  82.787  20.020 
ATOM   4122  N1   DA A 200      -2.252  83.690  18.595 
ATOM   4123  C2   DA A 200      -1.962  84.319  17.457 
ATOM   4124  N3   DA A 200      -2.772  84.739  16.510 
ATOM   4125  C4   DA A 200      -4.055  84.454  16.816 
ATOM   4126  P    DC A 201      -5.270  85.580  10.496 
ATOM   4127  OP1  DC A 201      -5.613  86.765   9.678 
ATOM   4128  OP2  DC A 201      -6.209  84.440  10.413 
ATOM   4129  O5'  DC A 201      -3.792  85.085  10.132 
ATOM   4130  C5'  DC A 201      -2.669  85.686  10.804 
ATOM   4131  C4'  DC A 201      -1.678  84.616  11.216 
ATOM   4132  O4'  DC A 201      -1.976  84.060  12.529 
ATOM   4133  C3'  DC A 201      -1.605  83.391  10.306 
ATOM   4134  O3'  DC A 201      -0.254  82.953  10.231 
ATOM   4135  C2'  DC A 201      -2.423  82.321  11.028 
ATOM   4136  C1'  DC A 201      -1.932  82.645  12.436 
ATOM   4137  N1   DC A 201      -2.793  82.084  13.514 
ATOM   4138  C2   DC A 201      -2.172  81.660  14.687 
ATOM   4139  O2   DC A 201      -0.945  81.766  14.784 
ATOM   4140  N3   DC A 201      -2.940  81.145  15.681 
ATOM   4141  C4   DC A 201      -4.268  81.047  15.538 
ATOM   4142  N4   DC A 201      -4.972  80.538  16.537 
ATOM   4143  C5   DC A 201      -4.926  81.476  14.340 
ATOM   4144  C6   DC A 201      -4.142  81.988  13.357 
ATOM   4145  P    DT A 202       0.320  82.436   8.829 
ATOM   4146  OP1  DT A 202       0.762  83.593   8.018 
ATOM   4147  OP2  DT A 202      -0.666  81.536   8.192 
ATOM   4148  O5'  DT A 202       1.593  81.591   9.299 
ATOM   4149  C5'  DT A 202       2.283  81.979  10.502 
ATOM   4150  C4'  DT A 202       2.610  80.752  11.331 
ATOM   4151  O4'  DT A 202       1.532  80.394  12.243 
ATOM   4152  C3'  DT A 202       2.869  79.467  10.545 
ATOM   4153  O3'  DT A 202       3.899  78.730  11.193 
ATOM   4154  C2'  DT A 202       1.565  78.678  10.651 
ATOM   4155  C1'  DT A 202       1.282  79.003  12.115 
ATOM   4156  N1   DT A 202      -0.128  78.747  12.524 
ATOM   4157  C2   DT A 202      -0.335  78.304  13.808 
ATOM   4158  O2   DT A 202       0.571  78.119  14.601 
ATOM   4159  N3   DT A 202      -1.655  78.077  14.150 
ATOM   4160  C4   DT A 202      -2.754  78.252  13.334 
ATOM   4161  O4   DT A 202      -3.889  78.015  13.754 
ATOM   4162  C5   DT A 202      -2.434  78.719  12.006 
ATOM   4163  C7   DT A 202      -3.574  78.936  11.055 
ATOM   4164  C6   DT A 202      -1.161  78.948  11.647 
ATOM   4165  P    DT A 203       4.994  77.978  10.300 
ATOM   4166  OP1  DT A 203       6.062  78.930   9.919 
ATOM   4167  OP2  DT A 203       4.326  77.272   9.185 
ATOM   4168  O5'  DT A 203       5.572  76.911  11.342 
ATOM   4169  C5'  DT A 203       5.575  77.236  12.746 
ATOM   4170  C4'  DT A 203       5.104  76.044  13.555 
ATOM   4171  O4'  DT A 203       3.657  76.019  13.716 
ATOM   4172  C3'  DT A 203       5.432  74.671  12.970 
ATOM   4173  O3'  DT A 203       5.743  73.779  14.034 
ATOM   4174  C2'  DT A 203       4.132  74.208  12.313 
ATOM   4175  C1'  DT A 203       3.194  74.715  13.402 
ATOM   4176  N1   DT A 203       1.773  74.821  12.967 
ATOM   4177  C2   DT A 203       0.809  74.550  13.908 
ATOM   4178  O2   DT A 203       1.072  74.234  15.056 
ATOM   4179  N3   DT A 203      -0.497  74.657  13.469 
ATOM   4180  C4   DT A 203      -0.906  75.005  12.198 
ATOM   4181  O4   DT A 203      -2.106  75.068  11.922 
ATOM   4182  C5   DT A 203       0.178  75.270  11.281 
ATOM   4183  C7   DT A 203      -0.181  75.655   9.876 
ATOM   4184  C6   DT A 203       1.456  75.173  11.682 
ATOM   4185  P    DC A 204       6.931  72.724  13.842 
ATOM   4186  OP1  DC A 204       8.225  73.373  14.150 
ATOM   4187  OP2  DC A 204       6.823  72.093  12.507 
ATOM   4188  O5'  DC A 204       6.585  71.649  14.974 
ATOM   4189  C5'  DC A 204       5.911  72.085  16.169 
ATOM   4190  C4'  DC A 204       4.812  71.106  16.530 
ATOM   4191  O4'  DC A 204       3.548  71.423  15.880 
ATOM   4192  C3'  DC A 204       5.068  69.648  16.149 
ATOM   4193  O3'  DC A 204       4.535  68.805  17.164 
ATOM   4194  C2'  DC A 204       4.260  69.436  14.868 
ATOM   4195  C1'  DC A 204       3.033  70.235  15.299 
ATOM   4196  N1   DC A 204       2.142  70.621  14.169 
ATOM   4197  C2   DC A 204       0.771  70.662  14.409 
ATOM   4198  O2   DC A 204       0.354  70.381  15.538 
ATOM   4199  N3   DC A 204      -0.057  71.011  13.391 
ATOM   4200  C4   DC A 204       0.434  71.309  12.182 
ATOM   4201  N4   DC A 204      -0.416  71.644  11.223 
ATOM   4202  C5   DC A 204       1.841  71.272  11.915 
ATOM   4203  C6   DC A 204       2.652  70.921  12.944 
ATOM   4204  P    DA A 205       5.350  67.497  17.592 
ATOM   4205  OP1  DA A 205       6.386  67.861  18.586 
ATOM   4206  OP2  DA A 205       5.830  66.793  16.383 
ATOM   4207  O5'  DA A 205       4.207  66.629  18.300 
ATOM   4208  C5'  DA A 205       3.122  67.310  18.957 
ATOM   4209  C4'  DA A 205       1.806  66.639  18.615 
ATOM   4210  O4'  DA A 205       1.209  67.176  17.400 
ATOM   4211  C3'  DA A 205       1.874  65.133  18.358 
ATOM   4212  O3'  DA A 205       0.697  64.524  18.877 
ATOM   4213  C2'  DA A 205       1.859  64.999  16.836 
ATOM   4214  C1'  DA A 205       0.823  66.089  16.573 
ATOM   4215  N9   DA A 205       0.802  66.566  15.163 
ATOM   4216  C8   DA A 205       1.848  66.696  14.294 
ATOM   4217  N7   DA A 205       1.506  67.140  13.124 
ATOM   4218  C5   DA A 205       0.134  67.320  13.222 
ATOM   4219  C6   DA A 205      -0.829  67.777  12.307 
ATOM   4220  N6   DA A 205      -0.539  68.153  11.053 
ATOM   4221  N1   DA A 205      -2.106  67.832  12.729 
ATOM   4222  C2   DA A 205      -2.388  67.458  13.975 
ATOM   4223  N3   DA A 205      -1.579  67.017  14.913 
ATOM   4224  C4   DA A 205      -0.307  66.971  14.466 
ATOM   4225  P    DT A 206       0.818  63.107  19.613 
ATOM   4226  OP1  DT A 206       1.207  63.313  21.026 
ATOM   4227  OP2  DT A 206       1.690  62.211  18.823 
ATOM   4228  O5'  DT A 206      -0.694  62.586  19.541 
ATOM   4229  C5'  DT A 206      -1.764  63.548  19.539 
ATOM   4230  C4'  DT A 206      -2.804  63.165  18.504 
ATOM   4231  O4'  DT A 206      -2.507  63.715  17.189 
ATOM   4232  C3'  DT A 206      -2.967  61.667  18.248 
ATOM   4233  O3'  DT A 206      -4.343  61.387  18.015 
ATOM   4234  C2'  DT A 206      -2.192  61.408  16.957 
ATOM   4235  C1'  DT A 206      -2.631  62.676  16.230 
ATOM   4236  N1   DT A 206      -1.777  63.022  15.059 
ATOM   4237  C2   DT A 206      -2.399  63.604  13.982 
ATOM   4238  O2   DT A 206      -3.594  63.840  13.955 
ATOM   4239  N3   DT A 206      -1.576  63.910  12.916 
ATOM   4240  C4   DT A 206      -0.216  63.687  12.841 
ATOM   4241  O4   DT A 206       0.417  64.004  11.832 
ATOM   4242  C5   DT A 206       0.346  63.072  14.020 
ATOM   4243  C7   DT A 206       1.821  62.794  14.022 
ATOM   4244  C6   DT A 206      -0.432  62.764  15.071 
ATOM   4245  P    DC A 207      -4.976  60.049  18.623 
ATOM   4246  OP1  DC A 207      -5.372  60.283  20.030 
ATOM   4247  OP2  DC A 207      -4.057  58.914  18.388 
ATOM   4248  O5'  DC A 207      -6.284  59.878  17.717 
ATOM   4249  C5'  DC A 207      -6.921  61.054  17.184 
ATOM   4250  C4'  DC A 207      -7.297  60.827  15.733 
ATOM   4251  O4'  DC A 207      -6.219  61.179  14.819 
ATOM   4252  C3'  DC A 207      -7.646  59.388  15.353 
ATOM   4253  O3'  DC A 207      -8.698  59.407  14.397 
ATOM   4254  C2'  DC A 207      -6.385  58.850  14.676 
ATOM   4255  C1'  DC A 207      -6.050  60.116  13.895 
ATOM   4256  N1   DC A 207      -4.648  60.157  13.394 
ATOM   4257  C2   DC A 207      -4.413  60.774  12.167 
ATOM   4258  O2   DC A 207      -5.370  61.257  11.551 
ATOM   4259  N3   DC A 207      -3.142  60.820  11.694 
ATOM   4260  C4   DC A 207      -2.133  60.284  12.392 
ATOM   4261  N4   DC A 207      -0.911  60.356  11.887 
ATOM   4262  C5   DC A 207      -2.352  59.645  13.655 
ATOM   4263  C6   DC A 207      -3.630  59.608  14.111 
ATOM   4264  P    DA A 208      -9.856  58.305  14.496 
ATOM   4265  OP1  DA A 208     -10.878  58.744  15.472 
ATOM   4266  OP2  DA A 208      -9.255  56.975  14.738 
ATOM   4267  O5'  DA A 208     -10.467  58.356  13.018 
ATOM   4268  C5'  DA A 208     -10.419  59.595  12.284 
ATOM   4269  C4'  DA A 208      -9.995  59.333  10.852 
ATOM   4270  O4'  DA A 208      -8.548  59.353  10.688 
ATOM   4271  C3'  DA A 208     -10.414  57.983  10.271 
ATOM   4272  O3'  DA A 208     -10.747  58.156   8.899 
ATOM   4273  C2'  DA A 208      -9.157  57.117  10.360 
ATOM   4274  C1'  DA A 208      -8.166  58.202   9.951 
ATOM   4275  N9   DA A 208      -6.753  57.881  10.294 
ATOM   4276  C8   DA A 208      -6.276  57.195  11.374 
ATOM   4277  N7   DA A 208      -4.984  57.076  11.393 
ATOM   4278  C5   DA A 208      -4.572  57.732  10.241 
ATOM   4279  C6   DA A 208      -3.303  57.962   9.685 
ATOM   4280  N6   DA A 208      -2.162  57.534  10.243 
ATOM   4281  N1   DA A 208      -3.249  58.649   8.528 
ATOM   4282  C2   DA A 208      -4.386  59.072   7.979 
ATOM   4283  N3   DA A 208      -5.620  58.919   8.403 
ATOM   4284  C4   DA A 208      -5.647  58.228   9.561 
ATOM   4285  P    DA A 209     -11.998  57.357   8.297 
ATOM   4286  OP1  DA A 209     -13.245  58.099   8.585 
ATOM   4287  OP2  DA A 209     -11.956  55.952   8.759 
ATOM   4288  O5'  DA A 209     -11.685  57.417   6.729 
ATOM   4289  C5'  DA A 209     -10.958  58.544   6.205 
ATOM   4290  C4'  DA A 209      -9.907  58.070   5.220 
ATOM   4291  O4'  DA A 209      -8.644  57.747   5.868 
ATOM   4292  C3'  DA A 209     -10.254  56.804   4.436 
ATOM   4293  O3'  DA A 209      -9.745  56.928   3.114 
ATOM   4294  C2'  DA A 209      -9.490  55.687   5.147 
ATOM   4295  C1'  DA A 209      -8.210  56.480   5.398 
ATOM   4296  N9   DA A 209      -7.327  55.879   6.435 
ATOM   4297  C8   DA A 209      -7.684  55.200   7.564 
ATOM   4298  N7   DA A 209      -6.678  54.795   8.275 
ATOM   4299  C5   DA A 209      -5.569  55.238   7.566 
ATOM   4300  C6   DA A 209      -4.188  55.125   7.800 
ATOM   4301  N6   DA A 209      -3.667  54.500   8.865 
ATOM   4302  N1   DA A 209      -3.360  55.679   6.894 
ATOM   4303  C2   DA A 209      -3.885  56.299   5.839 
ATOM   4304  N3   DA A 209      -5.149  56.466   5.517 
ATOM   4305  C4   DA A 209      -5.957  55.903   6.438 
ATOM   4306  P    DG A 210     -10.621  56.383   1.890 
ATOM   4307  OP1  DG A 210     -11.610  57.410   1.493 
ATOM   4308  OP2  DG A 210     -11.169  55.051   2.227 
ATOM   4309  O5'  DG A 210      -9.511  56.234   0.748 
ATOM   4310  C5'  DG A 210      -8.374  57.118   0.759 
ATOM   4311  C4'  DG A 210      -7.106  56.335   0.479 
ATOM   4312  O4'  DG A 210      -6.509  55.793   1.691 
ATOM   4313  C3'  DG A 210      -7.264  55.117  -0.431 
ATOM   4314  O3'  DG A 210      -6.112  55.007  -1.257 
ATOM   4315  C2'  DG A 210      -7.293  53.923   0.522 
ATOM   4316  C1'  DG A 210      -6.205  54.424   1.468 
ATOM   4317  N9   DG A 210      -6.190  53.732   2.786 
ATOM   4318  C8   DG A 210      -7.245  53.240   3.524 
ATOM   4319  N7   DG A 210      -6.890  52.679   4.655 
ATOM   4320  C5   DG A 210      -5.502  52.807   4.666 
ATOM   4321  C6   DG A 210      -4.554  52.388   5.635 
ATOM   4322  O6   DG A 210      -4.747  51.808   6.700 
ATOM   4323  N1   DG A 210      -3.248  52.717   5.249 
ATOM   4324  C2   DG A 210      -2.903  53.366   4.080 
ATOM   4325  N2   DG A 210      -1.599  53.589   3.895 
ATOM   4326  N3   DG A 210      -3.793  53.760   3.171 
ATOM   4327  C4   DG A 210      -5.065  53.448   3.531 
ATOM   4328  P    DA A 211      -6.293  54.570  -2.787 
ATOM   4329  OP1  DA A 211      -6.636  55.756  -3.604 
ATOM   4330  OP2  DA A 211      -7.233  53.431  -2.869 
ATOM   4331  O5'  DA A 211      -4.815  54.075  -3.151 
ATOM   4332  C5'  DA A 211      -3.692  54.677  -2.479 
ATOM   4333  C4'  DA A 211      -2.701  53.607  -2.066 
ATOM   4334  O4'  DA A 211      -2.999  53.051  -0.754 
ATOM   4335  C3'  DA A 211      -2.628  52.381  -2.977 
ATOM   4336  O3'  DA A 211      -1.277  51.943  -3.052 
ATOM   4337  C2'  DA A 211      -3.446  51.312  -2.254 
ATOM   4338  C1'  DA A 211      -2.955  51.635  -0.847 
ATOM   4339  N9   DA A 211      -3.816  51.074   0.232 
ATOM   4340  C8   DA A 211      -5.172  50.910   0.235 
ATOM   4341  N7   DA A 211      -5.634  50.389   1.330 
ATOM   4342  C5   DA A 211      -4.504  50.193   2.111 
ATOM   4343  C6   DA A 211      -4.323  49.667   3.400 
ATOM   4344  N6   DA A 211      -5.329  49.221   4.165 
ATOM   4345  N1   DA A 211      -3.065  49.616   3.877 
ATOM   4346  C2   DA A 211      -2.069  50.060   3.112 
ATOM   4347  N3   DA A 211      -2.116  50.569   1.900 
ATOM   4348  C4   DA A 211      -3.385  50.609   1.447 
ATOM   4349  P    DA A 212      -0.704  51.427  -4.454 
ATOM   4350  OP1  DA A 212      -0.262  52.583  -5.265 
ATOM   4351  OP2  DA A 212      -1.690  50.526  -5.091 
ATOM   4352  O5'  DA A 212       0.570  50.581  -3.984 
ATOM   4353  C5'  DA A 212       1.260  50.969  -2.781 
ATOM   4354  C4'  DA A 212       1.587  49.743  -1.951 
ATOM   4355  O4'  DA A 212       0.509  49.385  -1.040 
ATOM   4356  C3'  DA A 212       1.846  48.458  -2.738 
ATOM   4357  O3'  DA A 212       2.876  47.721  -2.090 
ATOM   4358  C2'  DA A 212       0.542  47.668  -2.631 
ATOM   4359  C1'  DA A 212       0.259  47.993  -1.168 
ATOM   4360  N9   DA A 212      -1.151  47.737  -0.759 
ATOM   4361  C8   DA A 212      -2.289  47.884  -1.499 
ATOM   4362  N7   DA A 212      -3.375  47.578  -0.859 
ATOM   4363  C5   DA A 212      -2.926  47.201   0.399 
ATOM   4364  C6   DA A 212      -3.597  46.762   1.552 
ATOM   4365  N6   DA A 212      -4.929  46.623   1.625 
ATOM   4366  N1   DA A 212      -2.848  46.469   2.631 
ATOM   4367  C2   DA A 212      -1.526  46.609   2.552 
ATOM   4368  N3   DA A 212      -0.792  47.008   1.536 
ATOM   4369  C4   DA A 212      -1.565  47.294   0.470 
ATOM   4370  P    DA A 213       3.971  46.969  -2.982 
ATOM   4371  OP1  DA A 213       5.039  47.921  -3.364 
ATOM   4372  OP2  DA A 213       3.303  46.263  -4.098 
ATOM   4373  O5'  DA A 213       4.549  45.902  -1.940 
ATOM   4374  C5'  DA A 213       4.552  46.227  -0.537 
ATOM   4375  C4'  DA A 213       4.081  45.035   0.272 
ATOM   4376  O4'  DA A 213       2.634  45.010   0.433 
ATOM   4377  C3'  DA A 213       4.409  43.661  -0.313 
ATOM   4378  O3'  DA A 213       4.720  42.770   0.751 
ATOM   4379  C2'  DA A 213       3.109  43.199  -0.970 
ATOM   4380  C1'  DA A 213       2.171  43.706   0.119 
ATOM   4381  N9   DA A 213       0.749  43.811  -0.316 
ATOM   4382  C8   DA A 213       0.261  44.147  -1.546 
ATOM   4383  N7   DA A 213      -1.033  44.151  -1.613 
ATOM   4384  C5   DA A 213      -1.437  43.793  -0.335 
ATOM   4385  C6   DA A 213      -2.704  43.619   0.246 
ATOM   4386  N6   DA A 213      -3.854  43.791  -0.422 
ATOM   4387  N1   DA A 213      -2.747  43.259   1.542 
ATOM   4388  C2   DA A 213      -1.602  43.089   2.201 
ATOM   4389  N3   DA A 213      -0.367  43.222   1.767 
ATOM   4390  C4   DA A 213      -0.351  43.582   0.467 
ATOM   4391  P    DT A 214       5.908  41.715   0.559 
ATOM   4392  OP1  DT A 214       7.202  42.364   0.867 
ATOM   4393  OP2  DT A 214       5.800  41.084  -0.775 
ATOM   4394  O5'  DT A 214       5.562  40.639   1.691 
ATOM   4395  C5'  DT A 214       4.888  41.076   2.886 
ATOM   4396  C4'  DT A 214       3.789  40.096   3.248 
ATOM   4397  O4'  DT A 214       2.525  40.413   2.597 
ATOM   4398  C3'  DT A 214       4.045  38.638   2.866 
ATOM   4399  O3'  DT A 214       3.512  37.796   3.881 
ATOM   4400  C2'  DT A 214       3.236  38.427   1.585 
ATOM   4401  C1'  DT A 214       2.010  39.225   2.016 
ATOM   4402  N1   DT A 214       1.119  39.611   0.886 
ATOM   4403  C2   DT A 214      -0.230  39.648   1.139 
ATOM   4404  O2   DT A 214      -0.709  39.382   2.228 
ATOM   4405  N3   DT A 214      -1.025  40.009   0.067 
ATOM   4406  C4   DT A 214      -0.591  40.329  -1.203 
ATOM   4407  O4   DT A 214      -1.398  40.637  -2.082 
ATOM   4408  C5   DT A 214       0.842  40.262  -1.370 
ATOM   4409  C7   DT A 214       1.399  40.594  -2.723 
ATOM   4410  C6   DT A 214       1.638  39.913  -0.345 
ATOM   4411  P    DA A 215       4.327  36.487   4.309 
ATOM   4412  OP1  DA A 215       5.363  36.851   5.303 
ATOM   4413  OP2  DA A 215       4.807  35.783   3.100 
ATOM   4414  O5'  DA A 215       3.184  35.620   5.017 
ATOM   4415  C5'  DA A 215       2.099  36.300   5.674 
ATOM   4416  C4'  DA A 215       0.783  35.629   5.332 
ATOM   4417  O4'  DA A 215       0.186  36.166   4.117 
ATOM   4418  C3'  DA A 215       0.851  34.124   5.076 
ATOM   4419  O3'  DA A 215      -0.326  33.515   5.594 
ATOM   4420  C2'  DA A 215       0.836  33.990   3.553 
ATOM   4421  C1'  DA A 215      -0.200  35.079   3.290 
ATOM   4422  N9   DA A 215      -0.222  35.557   1.880 
ATOM   4423  C8   DA A 215       0.825  35.686   1.011 
ATOM   4424  N7   DA A 215       0.483  36.131  -0.158 
ATOM   4425  C5   DA A 215      -0.889  36.311  -0.061 
ATOM   4426  C6   DA A 215      -1.852  36.767  -0.976 
ATOM   4427  N6   DA A 215      -1.562  37.143  -2.230 
ATOM   4428  N1   DA A 215      -3.129  36.822  -0.554 
ATOM   4429  C2   DA A 215      -3.411  36.448   0.692 
ATOM   4430  N3   DA A 215      -2.602  36.007   1.631 
ATOM   4431  C4   DA A 215      -1.330  35.961   1.183 
ATOM   4432  P    DT A 216      -0.205  32.098   6.330 
ATOM   4433  OP1  DT A 216       0.184  32.304   7.743 
ATOM   4434  OP2  DT A 216       0.667  31.202   5.540 
ATOM   4435  O5'  DT A 216      -1.717  31.577   6.258 
ATOM   4436  C5'  DT A 216      -2.787  32.539   6.256 
ATOM   4437  C4'  DT A 216      -3.827  32.156   5.221 
ATOM   4438  O4'  DT A 216      -3.530  32.706   3.906 
ATOM   4439  C3'  DT A 216      -3.990  30.658   4.965 
ATOM   4440  O3'  DT A 216      -5.366  30.377   4.732 
ATOM   4441  C2'  DT A 216      -3.215  30.398   3.674 
ATOM   4442  C1'  DT A 216      -3.654  31.667   2.947 
ATOM   4443  N1   DT A 216      -2.800  32.013   1.777 
ATOM   4444  C2   DT A 216      -3.422  32.595   0.699 
ATOM   4445  O2   DT A 216      -4.617  32.831   0.672 
ATOM   4446  N3   DT A 216      -2.599  32.900  -0.367 
ATOM   4447  C4   DT A 216      -1.239  32.678  -0.442 
ATOM   4448  O4   DT A 216      -0.607  32.994  -1.451 
ATOM   4449  C5   DT A 216      -0.677  32.062   0.738 
ATOM   4450  C7   DT A 216       0.798  31.785   0.739 
ATOM   4451  C6   DT A 216      -1.455  31.754   1.788 
ATOM   4452  P    DC A 217      -5.999  29.040   5.340 
ATOM   4453  OP1  DC A 217      -6.395  29.274   6.747 
ATOM   4454  OP2  DC A 217      -5.080  27.904   5.105 
ATOM   4455  O5'  DC A 217      -7.307  28.869   4.434 
ATOM   4456  C5'  DC A 217      -7.944  30.045   3.901 
ATOM   4457  C4'  DC A 217      -8.320  29.817   2.450 
ATOM   4458  O4'  DC A 217      -7.242  30.170   1.537 
ATOM   4459  C3'  DC A 217      -8.669  28.379   2.071 
ATOM   4460  O3'  DC A 217      -9.721  28.397   1.115 
ATOM   4461  C2'  DC A 217      -7.408  27.840   1.394 
ATOM   4462  C1'  DC A 217      -7.073  29.107   0.612 
ATOM   4463  N1   DC A 217      -5.671  29.147   0.111 
ATOM   4464  C2   DC A 217      -5.436  29.764  -1.115 
ATOM   4465  O2   DC A 217      -6.393  30.248  -1.731 
ATOM   4466  N3   DC A 217      -4.165  29.811  -1.589 
ATOM   4467  C4   DC A 217      -3.156  29.275  -0.891 
ATOM   4468  N4   DC A 217      -1.934  29.346  -1.396 
ATOM   4469  C5   DC A 217      -3.376  28.636   0.372 
ATOM   4470  C6   DC A 217      -4.653  28.599   0.828 
ATOM   4471  P    DT A 218     -10.879  27.295   1.213 
ATOM   4472  OP1  DT A 218     -11.901  27.735   2.189 
ATOM   4473  OP2  DT A 218     -10.278  25.966   1.455 
ATOM   4474  O5'  DT A 218     -11.490  27.347  -0.265 
ATOM   4475  C5'  DT A 218     -11.442  28.586  -0.999 
ATOM   4476  C4'  DT A 218     -11.018  28.324  -2.431 
ATOM   4477  O4'  DT A 218      -9.571  28.343  -2.594 
ATOM   4478  C3'  DT A 218     -11.437  26.974  -3.012 
ATOM   4479  O3'  DT A 218     -11.770  27.147  -4.384 
ATOM   4480  C2'  DT A 218     -10.181  26.107  -2.923 
ATOM   4481  C1'  DT A 218      -9.189  27.192  -3.332 
ATOM   4482  N1   DT A 218      -7.776  26.872  -2.989 
ATOM   4483  C2   DT A 218      -6.805  27.312  -3.858 
ATOM   4484  O2   DT A 218      -7.059  27.940  -4.872 
ATOM   4485  N3   DT A 218      -5.508  26.995  -3.508 
ATOM   4486  C4   DT A 218      -5.110  26.292  -2.389 
ATOM   4487  O4   DT A 218      -3.915  26.070  -2.181 
ATOM   4488  C5   DT A 218      -6.198  25.873  -1.539 
ATOM   4489  C7   DT A 218      -5.852  25.101  -0.298 
ATOM   4490  C6   DT A 218      -7.469  26.166  -1.854 
ATOM   4491  P    DC A 219     -13.021  26.348  -4.986 
ATOM   4492  OP1  DC A 219     -14.269  27.090  -4.698 
ATOM   4493  OP2  DC A 219     -12.979  24.943  -4.524 
ATOM   4494  O5'  DC A 219     -12.708  26.407  -6.554 
ATOM   4495  C5'  DC A 219     -11.981  27.534  -7.078 
ATOM   4496  C4'  DC A 219     -10.930  27.060  -8.063 
ATOM   4497  O4'  DC A 219      -9.668  26.738  -7.415 
ATOM   4498  C3'  DC A 219     -11.277  25.795  -8.847 
ATOM   4499  O3'  DC A 219     -10.768  25.919 -10.169 
ATOM   4500  C2'  DC A 219     -10.513  24.678  -8.136 
ATOM   4501  C1'  DC A 219      -9.234  25.471  -7.884 
ATOM   4502  N1   DC A 219      -8.350  24.870  -6.847 
ATOM   4503  C2   DC A 219      -6.973  24.996  -7.015 
ATOM   4504  O2   DC A 219      -6.545  25.595  -8.009 
ATOM   4505  N3   DC A 219      -6.150  24.453  -6.080 
ATOM   4506  C4   DC A 219      -6.653  23.812  -5.019 
ATOM   4507  N4   DC A 219      -5.809  23.301  -4.135 
ATOM   4508  C5   DC A 219      -8.066  23.671  -4.828 
ATOM   4509  C6   DC A 219      -8.872  24.219  -5.773 
ATOM   4510  P    DA A 220     -11.644  25.374 -11.393 
ATOM   4511  OP1  DA A 220     -12.633  26.400 -11.790 
ATOM   4512  OP2  DA A 220     -12.192  24.041 -11.056 
ATOM   4513  O5'  DA A 220     -10.534  25.224 -12.535 
ATOM   4514  C5'  DA A 220      -9.397  26.108 -12.524 
ATOM   4515  C4'  DA A 220      -8.130  25.326 -12.804 
ATOM   4516  O4'  DA A 220      -7.532  24.783 -11.591 
ATOM   4517  C3'  DA A 220      -8.287  24.108 -13.714 
ATOM   4518  O3'  DA A 220      -7.135  23.998 -14.540 
ATOM   4519  C2'  DA A 220      -8.316  22.913 -12.760 
ATOM   4520  C1'  DA A 220      -7.228  23.415 -11.815 
ATOM   4521  N9   DA A 220      -7.213  22.722 -10.497 
ATOM   4522  C8   DA A 220      -8.271  22.242  -9.779 
ATOM   4523  N7   DA A 220      -7.934  21.683  -8.658 
ATOM   4524  C5   DA A 220      -6.551  21.801  -8.628 
ATOM   4525  C6   DA A 220      -5.587  21.400  -7.690 
ATOM   4526  N6   DA A 220      -5.884  20.768  -6.546 
ATOM   4527  N1   DA A 220      -4.298  21.671  -7.971 
ATOM   4528  C2   DA A 220      -4.008  22.300  -9.109 
ATOM   4529  N3   DA A 220      -4.818  22.720 -10.056 
ATOM   4530  C4   DA A 220      -6.101  22.435  -9.750 
ATOM   4531  P    DG A 221      -7.316  23.561 -16.070 
ATOM   4532  OP1  DG A 221      -7.659  24.746 -16.887 
ATOM   4533  OP2  DG A 221      -8.256  22.421 -16.152 
ATOM   4534  O5'  DG A 221      -5.838  23.066 -16.434 
ATOM   4535  C5'  DG A 221      -4.715  23.668 -15.762 
ATOM   4536  C4'  DG A 221      -3.724  22.597 -15.349 
ATOM   4537  O4'  DG A 221      -4.022  22.041 -14.037 
ATOM   4538  C3'  DG A 221      -3.651  21.372 -16.260 
ATOM   4539  O3'  DG A 221      -2.300  20.934 -16.335 
ATOM   4540  C2'  DG A 221      -4.469  20.302 -15.537 
ATOM   4541  C1'  DG A 221      -3.978  20.626 -14.130 
ATOM   4542  N9   DG A 221      -4.839  20.065 -13.051 
ATOM   4543  C8   DG A 221      -6.206  19.891 -13.029 
ATOM   4544  N7   DG A 221      -6.660  19.364 -11.918 
ATOM   4545  C5   DG A 221      -5.512  19.176 -11.149 
ATOM   4546  C6   DG A 221      -5.366  18.639  -9.843 
ATOM   4547  O6   DG A 221      -6.233  18.212  -9.084 
ATOM   4548  N1   DG A 221      -4.023  18.629  -9.442 
ATOM   4549  C2   DG A 221      -2.961  19.080 -10.202 
ATOM   4550  N2   DG A 221      -1.754  18.986  -9.638 
ATOM   4551  N3   DG A 221      -3.100  19.584 -11.427 
ATOM   4552  C4   DG A 221      -4.396  19.600 -11.831 
ATOM   4553  P    DG A 222      -1.727  20.417 -17.737 
ATOM   4554  OP1  DG A 222      -1.285  21.574 -18.548 
ATOM   4555  OP2  DG A 222      -2.713  19.517 -18.374 
ATOM   4556  O5'  DG A 222      -0.453  19.572 -17.266 
ATOM   4557  C5'  DG A 222       0.237  19.960 -16.063 
ATOM   4558  C4'  DG A 222       0.564  18.733 -15.234 
ATOM   4559  O4'  DG A 222      -0.514  18.375 -14.323 
ATOM   4560  C3'  DG A 222       0.823  17.449 -16.021 
ATOM   4561  O3'  DG A 222       1.853  16.712 -15.373 
ATOM   4562  C2'  DG A 222      -0.481  16.659 -15.914 
ATOM   4563  C1'  DG A 222      -0.764  16.984 -14.451 
ATOM   4564  N9   DG A 222      -2.174  16.728 -14.042 
ATOM   4565  C8   DG A 222      -3.333  16.870 -14.774 
ATOM   4566  N7   DG A 222      -4.422  16.558 -14.115 
ATOM   4567  C5   DG A 222      -3.952  16.183 -12.858 
ATOM   4568  C6   DG A 222      -4.662  15.742 -11.711 
ATOM   4569  O6   DG A 222      -5.872  15.591 -11.566 
ATOM   4570  N1   DG A 222      -3.794  15.464 -10.646 
ATOM   4571  C2   DG A 222      -2.419  15.595 -10.685 
ATOM   4572  N2   DG A 222      -1.768  15.280  -9.562 
ATOM   4573  N3   DG A 222      -1.753  16.009 -11.761 
ATOM   4574  C4   DG A 222      -2.582  16.283 -12.803 
ATOM   4575  P    DC A 223       2.948  15.959 -16.265 
ATOM   4576  OP1  DC A 223       4.016  16.911 -16.647 
ATOM   4577  OP2  DC A 223       2.280  15.253 -17.381 
ATOM   4578  O5'  DC A 223       3.526  14.892 -15.223 
ATOM   4579  C5'  DC A 223       3.529  15.217 -13.820 
ATOM   4580  C4'  DC A 223       3.058  14.025 -13.011 
ATOM   4581  O4'  DC A 223       1.611  14.001 -12.850 
ATOM   4582  C3'  DC A 223       3.386  12.652 -13.596 
ATOM   4583  O3'  DC A 223       3.697  11.760 -12.532 
ATOM   4584  C2'  DC A 223       2.086  12.189 -14.253 
ATOM   4585  C1'  DC A 223       1.148  12.696 -13.163 
ATOM   4586  N1   DC A 223      -0.274  12.802 -13.598 
ATOM   4587  C2   DC A 223      -1.262  12.530 -12.657 
ATOM   4588  O2   DC A 223      -0.924  12.216 -11.509 
ATOM   4589  N3   DC A 223      -2.565  12.620 -13.033 
ATOM   4590  C4   DC A 223      -2.890  12.964 -14.285 
ATOM   4591  N4   DC A 223      -4.173  13.038 -14.604 
ATOM   4592  C5   DC A 223      -1.887  13.247 -15.270 
ATOM   4593  C6   DC A 223      -0.593  13.151 -14.874 
ATOM   4594  P    DT A 224       4.885  10.705 -12.724 
ATOM   4595  OP1  DT A 224       6.179  11.355 -12.416 
ATOM   4596  OP2  DT A 224       4.777  10.075 -14.058 
ATOM   4597  O5'  DT A 224       4.539   9.630 -11.591 
ATOM   4598  C5'  DT A 224       3.865  10.066 -10.397 
ATOM   4599  C4'  DT A 224       2.766   9.087 -10.035 
ATOM   4600  O4'  DT A 224       1.502   9.404 -10.686 
ATOM   4601  C3'  DT A 224       3.022   7.629 -10.417 
ATOM   4602  O3'  DT A 224       2.489   6.786  -9.402 
ATOM   4603  C2'  DT A 224       2.213   7.418 -11.698 
ATOM   4604  C1'  DT A 224       0.987   8.216 -11.266 
ATOM   4605  N1   DT A 224       0.096   8.602 -12.396 
ATOM   4606  C2   DT A 224      -1.253   8.638 -12.144 
ATOM   4607  O2   DT A 224      -1.732   8.373 -11.055 
ATOM   4608  N3   DT A 224      -2.048   9.000 -13.216 
ATOM   4609  C4   DT A 224      -1.614   9.319 -14.486 
ATOM   4610  O4   DT A 224      -2.421   9.628 -15.365 
ATOM   4611  C5   DT A 224      -0.182   9.252 -14.653 
ATOM   4612  C7   DT A 224       0.376   9.585 -16.006 
ATOM   4613  C6   DT A 224       0.615   8.903 -13.628 
ATOM   4614  P    DA A 225       3.304   5.478  -8.974 
ATOM   4615  OP1  DA A 225       4.340   5.842  -7.980 
ATOM   4616  OP2  DA A 225       3.784   4.774 -10.183 
ATOM   4617  O5'  DA A 225       2.161   4.610  -8.266 
ATOM   4618  C5'  DA A 225       1.076   5.291  -7.608 
ATOM   4619  C4'  DA A 225      -0.240   4.620  -7.951 
ATOM   4620  O4'  DA A 225      -0.837   5.157  -9.166 
ATOM   4621  C3'  DA A 225      -0.172   3.115  -8.207 
ATOM   4622  O3'  DA A 225      -1.349   2.506  -7.688 
ATOM   4623  C2'  DA A 225      -0.187   2.980  -9.730 
ATOM   4624  C1'  DA A 225      -1.223   4.070  -9.993 
ATOM   4625  N9   DA A 225      -1.245   4.547 -11.403 
ATOM   4626  C8   DA A 225      -0.198   4.677 -12.272 
ATOM   4627  N7   DA A 225      -0.540   5.122 -13.441 
ATOM   4628  C5   DA A 225      -1.912   5.301 -13.343 
ATOM   4629  C6   DA A 225      -2.876   5.758 -14.259 
ATOM   4630  N6   DA A 225      -2.585   6.134 -15.513 
ATOM   4631  N1   DA A 225      -4.152   5.813 -13.837 
ATOM   4632  C2   DA A 225      -4.434   5.439 -12.591 
ATOM   4633  N3   DA A 225      -3.625   4.998 -11.652 
ATOM   4634  C4   DA A 225      -2.353   4.952 -12.100 
ATOM   4635  P    DA A 226      -1.229   1.088  -6.953 
ATOM   4636  OP1  DA A 226      -0.839   1.294  -5.540 
ATOM   4637  OP2  DA A 226      -0.356   0.192  -7.743 
ATOM   4638  O5'  DA A 226      -2.740   0.567  -7.025 
ATOM   4639  C5'  DA A 226      -3.811   1.530  -7.027 
ATOM   4640  C4'  DA A 226      -4.850   1.146  -8.062 
ATOM   4641  O4'  DA A 226      -4.553   1.697  -9.377 
ATOM   4642  C3'  DA A 226      -5.014  -0.352  -8.317 
ATOM   4643  O3'  DA A 226      -6.389  -0.632  -8.551 
ATOM   4644  C2'  DA A 226      -4.238  -0.611  -9.609 
ATOM   4645  C1'  DA A 226      -4.677   0.657 -10.336 
ATOM   4646  N9   DA A 226      -3.823   1.003 -11.506 
ATOM   4647  C8   DA A 226      -2.480   0.817 -11.660 
ATOM   4648  N7   DA A 226      -2.020   1.224 -12.802 
ATOM   4649  C5   DA A 226      -3.141   1.717 -13.456 
ATOM   4650  C6   DA A 226      -3.321   2.298 -14.722 
ATOM   4651  N6   DA A 226      -2.323   2.488 -15.597 
ATOM   4652  N1   DA A 226      -4.568   2.677 -15.059 
ATOM   4653  C2   DA A 226      -5.555   2.485 -14.185 
ATOM   4654  N3   DA A 226      -5.509   1.957 -12.982 
ATOM   4655  C4   DA A 226      -4.250   1.585 -12.670 
ATOM   4656  P    DT A 227      -7.022  -1.970  -7.943 
ATOM   4657  OP1  DT A 227      -7.418  -1.736  -6.535 
ATOM   4658  OP2  DT A 227      -6.103  -3.105  -8.178 
ATOM   4659  O5'  DT A 227      -8.330  -2.140  -8.848 
ATOM   4660  C5'  DT A 227      -8.967  -0.965  -9.382 
ATOM   4661  C4'  DT A 227      -9.343  -1.192 -10.832 
ATOM   4662  O4'  DT A 227      -8.265  -0.839 -11.746 
ATOM   4663  C3'  DT A 227      -9.692  -2.631 -11.212 
ATOM   4664  O3'  DT A 227     -10.745  -2.612 -12.168 
ATOM   4665  C2'  DT A 227      -8.431  -3.169 -11.889 
ATOM   4666  C1'  DT A 227      -8.096  -1.903 -12.671 
ATOM   4667  N1   DT A 227      -6.694  -1.862 -13.172 
ATOM   4668  C2   DT A 227      -6.479  -1.250 -14.383 
ATOM   4669  O2   DT A 227      -7.376  -0.753 -15.043 
ATOM   4670  N3   DT A 227      -5.167  -1.232 -14.815 
ATOM   4671  C4   DT A 227      -4.079  -1.762 -14.152 
ATOM   4672  O4   DT A 227      -2.950  -1.686 -14.639 
ATOM   4673  C5   DT A 227      -4.404  -2.384 -12.890 
ATOM   4674  C7   DT A 227      -3.278  -2.987 -12.102 
ATOM   4675  C6   DT A 227      -5.672  -2.416 -12.446 
ATOM   4676  P    DG A 228     -11.902  -3.714 -12.070 
ATOM   4677  OP1  DG A 228     -12.924  -3.275 -11.093 
ATOM   4678  OP2  DG A 228     -11.301  -5.044 -11.827 
ATOM   4679  O5'  DG A 228     -12.513  -3.663 -13.548 
ATOM   4680  C5'  DG A 228     -12.465  -2.424 -14.282 
ATOM   4681  C4'  DG A 228     -12.042  -2.685 -15.714 
ATOM   4682  O4'  DG A 228     -10.594  -2.666 -15.877 
ATOM   4683  C3'  DG A 228     -12.460  -4.035 -16.295 
ATOM   4684  O3'  DG A 228     -12.793  -3.862 -17.667 
ATOM   4685  C2'  DG A 228     -11.204  -4.902 -16.206 
ATOM   4686  C1'  DG A 228     -10.212  -3.817 -16.615 
ATOM   4687  N9   DG A 228      -8.799  -4.138 -16.272 
ATOM   4688  C8   DG A 228      -8.299  -4.828 -15.188 
ATOM   4689  N7   DG A 228      -6.993  -4.940 -15.182 
ATOM   4690  C5   DG A 228      -6.599  -4.277 -16.343 
ATOM   4691  C6   DG A 228      -5.302  -4.064 -16.877 
ATOM   4692  O6   DG A 228      -4.216  -4.421 -16.429 
ATOM   4693  N1   DG A 228      -5.354  -3.341 -18.077 
ATOM   4694  C2   DG A 228      -6.509  -2.884 -18.681 
ATOM   4695  N2   DG A 228      -6.348  -2.213 -19.825 
ATOM   4696  N3   DG A 228      -7.726  -3.084 -18.179 
ATOM   4697  C4   DG A 228      -7.692  -3.784 -17.016 
ATOM   4698  P    DT A 229     -14.044  -4.662 -18.268 
ATOM   4699  OP1  DT A 229     -15.292  -3.920 -17.981 
ATOM   4700  OP2  DT A 229     -14.002  -6.067 -17.807 
ATOM   4701  O5'  DT A 229     -13.731  -4.602 -19.836 
ATOM   4702  C5'  DT A 229     -13.004  -3.475 -20.361 
ATOM   4703  C4'  DT A 229     -11.954  -3.949 -21.346 
ATOM   4704  O4'  DT A 229     -10.691  -4.272 -20.697 
ATOM   4705  C3'  DT A 229     -12.300  -5.215 -22.129 
ATOM   4706  O3'  DT A 229     -11.791  -5.091 -23.452 
ATOM   4707  C2'  DT A 229     -11.536  -6.332 -21.418 
ATOM   4708  C1'  DT A 229     -10.257  -5.539 -21.167 
ATOM   4709  N1   DT A 229      -9.373  -6.139 -20.130 
ATOM   4710  C2   DT A 229      -8.017  -6.007 -20.311 
ATOM   4711  O2   DT A 229      -7.529  -5.429 -21.265 
ATOM   4712  N3   DT A 229      -7.229  -6.578 -19.329 
ATOM   4713  C4   DT A 229      -7.675  -7.252 -18.210 
ATOM   4714  O4   DT A 229      -6.874  -7.720 -17.400 
ATOM   4715  C5   DT A 229      -9.113  -7.339 -18.109 
ATOM   4716  C7   DT A 229      -9.682  -8.058 -16.921 
ATOM   4717  C6   DT A 229      -9.903  -6.794 -19.049 
ATOM   4718  P    DC A 230     -12.668  -5.636 -24.676 
ATOM   4719  OP1  DC A 230     -13.656  -4.609 -25.073 
ATOM   4720  OP2  DC A 230     -13.215  -6.968 -24.338 
ATOM   4721  O5'  DC A 230     -11.557  -5.785 -25.818 
ATOM   4722  C5'  DC A 230     -10.420  -4.901 -25.806 
ATOM   4723  C4'  DC A 230      -9.153  -5.684 -26.087 
ATOM   4724  O4'  DC A 230      -8.555  -6.226 -24.874 
ATOM   4725  C3'  DC A 230      -9.310  -6.902 -26.997 
ATOM   4726  O3'  DC A 230      -8.158  -7.011 -27.823 
ATOM   4727  C2'  DC A 230      -9.339  -8.096 -26.043 
ATOM   4728  C1'  DC A 230      -8.251  -7.594 -25.098 
ATOM   4729  N1   DC A 230      -8.237  -8.287 -23.779 
ATOM   4730  C2   DC A 230      -7.002  -8.491 -23.167 
ATOM   4731  O2   DC A 230      -5.980  -8.092 -23.737 
ATOM   4732  N3   DC A 230      -6.967  -9.122 -21.965 
ATOM   4733  C4   DC A 230      -8.097  -9.538 -21.380 
ATOM   4734  N4   DC A 230      -8.011 -10.148 -20.208 
ATOM   4735  C5   DC A 230      -9.377  -9.339 -21.993 
ATOM   4736  C6   DC A 230      -9.391  -8.707 -23.195 
ATOM   4737  P    DG A 231      -8.339  -7.448 -29.353 
ATOM   4738  OP1  DG A 231      -8.682  -6.263 -30.170 
ATOM   4739  OP2  DG A 231      -9.279  -8.588 -29.435 
ATOM   4740  O5'  DG A 231      -6.861  -7.943 -29.716 
ATOM   4741  C5'  DG A 231      -5.738  -7.342 -29.045 
ATOM   4742  C4'  DG A 231      -4.747  -8.412 -28.632 
ATOM   4743  O4'  DG A 231      -5.045  -8.968 -27.319 
ATOM   4744  C3'  DG A 231      -4.674  -9.637 -29.543 
ATOM   4745  O3'  DG A 231      -3.323 -10.076 -29.617 
ATOM   4746  C2'  DG A 231      -5.492 -10.707 -28.820 
ATOM   4747  C1'  DG A 231      -5.001 -10.384 -27.412 
ATOM   4748  N9   DG A 231      -5.862 -10.944 -26.334 
ATOM   4749  C8   DG A 231      -7.229 -11.119 -26.312 
ATOM   4750  N7   DG A 231      -7.683 -11.645 -25.201 
ATOM   4751  C5   DG A 231      -6.535 -11.834 -24.432 
ATOM   4752  C6   DG A 231      -6.389 -12.371 -23.126 
ATOM   4753  O6   DG A 231      -7.256 -12.797 -22.367 
ATOM   4754  N1   DG A 231      -5.046 -12.380 -22.725 
ATOM   4755  C2   DG A 231      -3.984 -11.930 -23.484 
ATOM   4756  N2   DG A 231      -2.777 -12.024 -22.921 
ATOM   4757  N3   DG A 231      -4.123 -11.425 -24.710 
ATOM   4758  C4   DG A 231      -5.419 -11.410 -25.114 
ATOM   4759  P    DT A 232      -2.750 -10.592 -31.020 
ATOM   4760  OP1  DT A 232      -2.308  -9.435 -31.831 
ATOM   4761  OP2  DT A 232      -3.736 -11.493 -31.657 
ATOM   4762  O5'  DT A 232      -1.476 -11.438 -30.549 
ATOM   4763  C5'  DT A 232      -0.786 -11.049 -29.346 
ATOM   4764  C4'  DT A 232      -0.459 -12.276 -28.517 
ATOM   4765  O4'  DT A 232      -1.537 -12.634 -27.606 
ATOM   4766  C3'  DT A 232      -0.200 -13.561 -29.304 
ATOM   4767  O3'  DT A 232       0.830 -14.298 -28.656 
ATOM   4768  C2'  DT A 232      -1.504 -14.350 -29.197 
ATOM   4769  C1'  DT A 232      -1.788 -14.025 -27.733 
ATOM   4770  N1   DT A 232      -3.197 -14.281 -27.325 
ATOM   4771  C2   DT A 232      -3.405 -14.724 -26.041 
ATOM   4772  O2   DT A 232      -2.498 -14.909 -25.248 
ATOM   4773  N3   DT A 232      -4.725 -14.951 -25.699 
ATOM   4774  C4   DT A 232      -5.823 -14.776 -26.514 
ATOM   4775  O4   DT A 232      -6.959 -15.013 -26.095 
ATOM   4776  C5   DT A 232      -5.503 -14.309 -27.842 
ATOM   4777  C7   DT A 232      -6.643 -14.092 -28.794 
ATOM   4778  C6   DT A 232      -4.231 -14.080 -28.202 
ATOM   4779  P    DC A 233       1.925 -15.050 -29.548 
ATOM   4780  OP1  DC A 233       2.993 -14.098 -29.930 
ATOM   4781  OP2  DC A 233       1.257 -15.756 -30.664 
ATOM   4782  O5'  DC A 233       2.503 -16.117 -28.506 
ATOM   4783  C5'  DC A 233       2.506 -15.792 -27.103 
ATOM   4784  C4'  DC A 233       2.035 -16.984 -26.293 
ATOM   4785  O4'  DC A 233       0.588 -17.009 -26.132 
ATOM   4786  C3'  DC A 233       2.363 -18.358 -26.878 
ATOM   4787  O3'  DC A 233       2.674 -19.249 -25.815 
ATOM   4788  C2'  DC A 233       1.063 -18.820 -27.536 
ATOM   4789  C1'  DC A 233       0.125 -18.313 -26.446 
ATOM   4790  N1   DC A 233      -1.297 -18.207 -26.881 
ATOM   4791  C2   DC A 233      -2.285 -18.479 -25.939 
ATOM   4792  O2   DC A 233      -1.947 -18.793 -24.792 
ATOM   4793  N3   DC A 233      -3.588 -18.389 -26.316 
ATOM   4794  C4   DC A 233      -3.913 -18.045 -27.568 
ATOM   4795  N4   DC A 233      -5.196 -17.971 -27.887 
ATOM   4796  C5   DC A 233      -2.911 -17.762 -28.553 
ATOM   4797  C6   DC A 233      -1.616 -17.858 -28.156 
ATOM   4798  P    DT A 234       3.862 -20.304 -26.007 
ATOM   4799  OP1  DT A 234       5.156 -19.655 -25.699 
ATOM   4800  OP2  DT A 234       3.754 -20.935 -27.341 
ATOM   4801  O5'  DT A 234       3.516 -21.380 -24.874 
ATOM   4802  C5'  DT A 234       2.842 -20.943 -23.679 
ATOM   4803  C4'  DT A 234       1.743 -21.922 -23.318 
ATOM   4804  O4'  DT A 234       0.479 -21.605 -23.968 
ATOM   4805  C3'  DT A 234       1.998 -23.380 -23.700 
ATOM   4806  O3'  DT A 234       1.466 -24.223 -22.685 
ATOM   4807  C2'  DT A 234       1.190 -23.592 -24.981 
ATOM   4808  C1'  DT A 234      -0.036 -22.794 -24.549 
ATOM   4809  N1   DT A 234      -0.927 -22.408 -25.679 
ATOM   4810  C2   DT A 234      -2.277 -22.371 -25.427 
ATOM   4811  O2   DT A 234      -2.755 -22.637 -24.338 
ATOM   4812  N3   DT A 234      -3.071 -22.010 -26.499 
ATOM   4813  C4   DT A 234      -2.637 -21.690 -27.769 
ATOM   4814  O4   DT A 234      -3.445 -21.382 -28.648 
ATOM   4815  C5   DT A 234      -1.205 -21.757 -27.936 
ATOM   4816  C7   DT A 234      -0.647 -21.425 -29.289 
ATOM   4817  C6   DT A 234      -0.409 -22.106 -26.911 
ATOM   4818  P    DG A 235       2.281 -25.532 -22.256 
ATOM   4819  OP1  DG A 235       3.317 -25.168 -21.263 
ATOM   4820  OP2  DG A 235       2.761 -26.235 -23.466 
ATOM   4821  O5'  DG A 235       1.138 -26.399 -21.549 
ATOM   4822  C5'  DG A 235       0.052 -25.719 -20.891 
ATOM   4823  C4'  DG A 235      -1.263 -26.389 -21.233 
ATOM   4824  O4'  DG A 235      -1.860 -25.853 -22.448 
ATOM   4825  C3'  DG A 235      -1.195 -27.895 -21.490 
ATOM   4826  O3'  DG A 235      -2.372 -28.504 -20.971 
ATOM   4827  C2'  DG A 235      -1.211 -28.029 -23.013 
ATOM   4828  C1'  DG A 235      -2.246 -26.939 -23.276 
ATOM   4829  N9   DG A 235      -2.268 -26.462 -24.686 
ATOM   4830  C8   DG A 235      -1.225 -26.325 -25.576 
ATOM   4831  N7   DG A 235      -1.582 -25.874 -26.754 
ATOM   4832  C5   DG A 235      -2.961 -25.701 -26.637 
ATOM   4833  C6   DG A 235      -3.907 -25.236 -27.586 
ATOM   4834  O6   DG A 235      -3.721 -24.875 -28.745 
ATOM   4835  N1   DG A 235      -5.203 -25.216 -27.050 
ATOM   4836  C2   DG A 235      -5.539 -25.595 -25.765 
ATOM   4837  N2   DG A 235      -6.831 -25.502 -25.446 
ATOM   4838  N3   DG A 235      -4.649 -26.031 -24.875 
ATOM   4839  C4   DG A 235      -3.389 -26.056 -25.379 
ATOM   4840  P    DT A 236      -2.252 -29.921 -20.236 
ATOM   4841  OP1  DT A 236      -1.862 -29.715 -18.823 
ATOM   4842  OP2  DT A 236      -1.379 -30.817 -21.026 
ATOM   4843  O5'  DT A 236      -3.763 -30.442 -20.308 
ATOM   4844  C5'  DT A 236      -4.834 -29.480 -20.309 
ATOM   4845  C4'  DT A 236      -5.874 -29.863 -21.345 
ATOM   4846  O4'  DT A 236      -5.576 -29.313 -22.659 
ATOM   4847  C3'  DT A 236      -6.037 -31.361 -21.600 
ATOM   4848  O3'  DT A 236      -7.412 -31.641 -21.833 
ATOM   4849  C2'  DT A 236      -5.261 -31.620 -22.892 
ATOM   4850  C1'  DT A 236      -5.700 -30.352 -23.618 
ATOM   4851  N1   DT A 236      -4.846 -30.006 -24.789 
ATOM   4852  C2   DT A 236      -5.468 -29.424 -25.866 
ATOM   4853  O2   DT A 236      -6.664 -29.188 -25.894 
ATOM   4854  N3   DT A 236      -4.645 -29.119 -26.933 
ATOM   4855  C4   DT A 236      -3.285 -29.341 -27.008 
ATOM   4856  O4   DT A 236      -2.653 -29.025 -28.017 
ATOM   4857  C5   DT A 236      -2.723 -29.957 -25.828 
ATOM   4858  C7   DT A 236      -1.248 -30.234 -25.827 
ATOM   4859  C6   DT A 236      -3.501 -30.264 -24.777 
ATOM   4860  P    DA A 237      -8.045 -32.979 -21.225 
ATOM   4861  OP1  DA A 237      -8.441 -32.745 -19.818 
ATOM   4862  OP2  DA A 237      -7.126 -34.115 -21.461 
ATOM   4863  O5'  DA A 237      -9.353 -33.150 -22.131 
ATOM   4864  C5'  DA A 237      -9.990 -31.974 -22.665 
ATOM   4865  C4'  DA A 237     -10.366 -32.201 -24.115 
ATOM   4866  O4'  DA A 237      -9.288 -31.849 -25.029 
ATOM   4867  C3'  DA A 237     -10.715 -33.640 -24.495 
ATOM   4868  O3'  DA A 237     -11.768 -33.621 -25.451 
ATOM   4869  C2'  DA A 237      -9.454 -34.179 -25.172 
ATOM   4870  C1'  DA A 237      -9.119 -32.912 -25.954 
ATOM   4871  N9   DA A 237      -7.717 -32.871 -26.455 
ATOM   4872  C8   DA A 237      -6.590 -33.369 -25.864 
ATOM   4873  N7   DA A 237      -5.508 -33.177 -26.553 
ATOM   4874  C5   DA A 237      -5.947 -32.502 -27.684 
ATOM   4875  C6   DA A 237      -5.273 -32.008 -28.813 
ATOM   4876  N6   DA A 237      -3.951 -32.125 -28.996 
ATOM   4877  N1   DA A 237      -6.012 -31.388 -29.752 
ATOM   4878  C2   DA A 237      -7.327 -31.274 -29.565 
ATOM   4879  N3   DA A 237      -8.061 -31.693 -28.558 
ATOM   4880  C4   DA A 237      -7.298 -32.311 -27.632 
ATOM   4881  P    DT A 238     -12.925 -34.723 -25.353 
ATOM   4882  OP1  DT A 238     -13.947 -34.284 -24.376 
ATOM   4883  OP2  DT A 238     -12.324 -36.053 -25.110 
ATOM   4884  O5'  DT A 238     -13.536 -34.672 -26.831 
ATOM   4885  C5'  DT A 238     -13.488 -33.433 -27.564 
ATOM   4886  C4'  DT A 238     -13.065 -33.695 -28.996 
ATOM   4887  O4'  DT A 238     -11.617 -33.676 -29.160 
ATOM   4888  C3'  DT A 238     -13.483 -35.045 -29.578 
ATOM   4889  O3'  DT A 238     -13.816 -34.872 -30.950 
ATOM   4890  C2'  DT A 238     -12.227 -35.911 -29.489 
ATOM   4891  C1'  DT A 238     -11.235 -34.826 -29.898 
ATOM   4892  N1   DT A 238      -9.822 -35.147 -29.555 
ATOM   4893  C2   DT A 238      -8.851 -34.707 -30.423 
ATOM   4894  O2   DT A 238      -9.105 -34.079 -31.437 
ATOM   4895  N3   DT A 238      -7.554 -35.024 -30.074 
ATOM   4896  C4   DT A 238      -7.156 -35.726 -28.954 
ATOM   4897  O4   DT A 238      -5.961 -35.949 -28.747 
ATOM   4898  C5   DT A 238      -8.244 -36.146 -28.104 
ATOM   4899  C7   DT A 238      -7.899 -36.917 -26.863 
ATOM   4900  C6   DT A 238      -9.515 -35.852 -28.420 
ATOM   4901  P    DA A 239     -15.067 -35.671 -31.551 
ATOM   4902  OP1  DA A 239     -16.315 -34.929 -31.264 
ATOM   4903  OP2  DA A 239     -15.025 -37.076 -31.090 
ATOM   4904  O5'  DA A 239     -14.754 -35.612 -33.119 
ATOM   4905  C5'  DA A 239     -14.027 -34.485 -33.644 
ATOM   4906  C4'  DA A 239     -12.977 -34.958 -34.629 
ATOM   4907  O4'  DA A 239     -11.714 -35.281 -33.980 
ATOM   4908  C3'  DA A 239     -13.323 -36.224 -35.412 
ATOM   4909  O3'  DA A 239     -12.814 -36.100 -36.735 
ATOM   4910  C2'  DA A 239     -12.559 -37.341 -34.701 
ATOM   4911  C1'  DA A 239     -11.280 -36.548 -34.450 
ATOM   4912  N9   DA A 239     -10.396 -37.149 -33.413 
ATOM   4913  C8   DA A 239     -10.753 -37.829 -32.284 
ATOM   4914  N7   DA A 239      -9.747 -38.234 -31.573 
ATOM   4915  C5   DA A 239      -8.638 -37.790 -32.282 
ATOM   4916  C6   DA A 239      -7.258 -37.903 -32.049 
ATOM   4917  N6   DA A 239      -6.736 -38.528 -30.984 
ATOM   4918  N1   DA A 239      -6.430 -37.349 -32.954 
ATOM   4919  C2   DA A 239      -6.954 -36.729 -34.010 
ATOM   4920  N3   DA A 239      -8.218 -36.562 -34.331 
ATOM   4921  C4   DA A 239      -9.026 -37.126 -33.410 
ATOM   4922  P    DG A 240     -13.691 -36.645 -37.958 
ATOM   4923  OP1  DG A 240     -14.679 -35.618 -38.356 
ATOM   4924  OP2  DG A 240     -14.238 -37.977 -37.621 
ATOM   4925  O5'  DG A 240     -12.580 -36.794 -39.101 
ATOM   4926  C5'  DG A 240     -11.443 -35.911 -39.089 
ATOM   4927  C4'  DG A 240     -10.176 -36.693 -39.370 
ATOM   4928  O4'  DG A 240      -9.578 -37.236 -38.157 
ATOM   4929  C3'  DG A 240     -10.333 -37.911 -40.280 
ATOM   4930  O3'  DG A 240      -9.181 -38.021 -41.106 
ATOM   4931  C2'  DG A 240     -10.362 -39.106 -39.326 
ATOM   4932  C1'  DG A 240      -9.274 -38.604 -38.381 
ATOM   4933  N9   DG A 240      -9.260 -39.297 -37.062 
ATOM   4934  C8   DG A 240     -10.314 -39.788 -36.324 
ATOM   4935  N7   DG A 240      -9.959 -40.349 -35.194 
ATOM   4936  C5   DG A 240      -8.571 -40.221 -35.183 
ATOM   4937  C6   DG A 240      -7.623 -40.641 -34.213 
ATOM   4938  O6   DG A 240      -7.816 -41.220 -33.148 
ATOM   4939  N1   DG A 240      -6.317 -40.311 -34.600 
ATOM   4940  C2   DG A 240      -5.972 -39.662 -35.769 
ATOM   4941  N2   DG A 240      -4.668 -39.439 -35.953 
ATOM   4942  N3   DG A 240      -6.862 -39.268 -36.678 
ATOM   4943  C4   DG A 240      -8.135 -39.581 -36.318 
ATOM   4944  P    DT A 241      -9.362 -38.458 -42.636 
ATOM   4945  OP1  DT A 241      -9.705 -37.273 -43.453 
ATOM   4946  OP2  DT A 241     -10.302 -39.598 -42.718 
ATOM   4947  O5'  DT A 241      -7.884 -38.953 -42.999 
ATOM   4948  C5'  DT A 241      -6.761 -38.351 -42.328 
ATOM   4949  C4'  DT A 241      -5.770 -39.422 -41.915 
ATOM   4950  O4'  DT A 241      -6.068 -39.977 -40.602 
ATOM   4951  C3'  DT A 241      -5.697 -40.647 -42.826 
ATOM   4952  O3'  DT A 241      -4.346 -41.085 -42.900 
ATOM   4953  C2'  DT A 241      -6.515 -41.716 -42.103 
ATOM   4954  C1'  DT A 241      -6.024 -41.393 -40.695 
ATOM   4955  N1   DT A 241      -6.885 -41.954 -39.617 
ATOM   4956  C2   DT A 241      -6.258 -42.367 -38.467 
ATOM   4957  O2   DT A 241      -5.052 -42.291 -38.305 
ATOM   4958  N3   DT A 241      -7.088 -42.882 -37.489 
ATOM   4959  C4   DT A 241      -8.459 -43.014 -37.567 
ATOM   4960  O4   DT A 241      -9.097 -43.491 -36.626 
ATOM   4961  C5   DT A 241      -9.027 -42.553 -38.812 
ATOM   4962  C7   DT A 241     -10.514 -42.661 -38.980 
ATOM   4963  C6   DT A 241      -8.243 -42.049 -39.779 
ATOM   4964  P    DG A 242      -3.773 -41.601 -44.303 
ATOM   4965  OP1  DG A 242      -3.331 -40.445 -45.113 
ATOM   4966  OP2  DG A 242      -4.759 -42.502 -44.940 
ATOM   4967  O5'  DG A 242      -2.499 -42.447 -43.832 
ATOM   4968  C5'  DG A 242      -1.809 -42.059 -42.629 
ATOM   4969  C4'  DG A 242      -1.482 -43.286 -41.800 
ATOM   4970  O4'  DG A 242      -2.560 -43.644 -40.889 
ATOM   4971  C3'  DG A 242      -1.223 -44.570 -42.587 
ATOM   4972  O3'  DG A 242      -0.193 -45.307 -41.939 
ATOM   4973  C2'  DG A 242      -2.527 -45.360 -42.480 
ATOM   4974  C1'  DG A 242      -2.811 -45.035 -41.016 
ATOM   4975  N9   DG A 242      -4.220 -45.291 -40.608 
ATOM   4976  C8   DG A 242      -5.379 -45.149 -41.340 
ATOM   4977  N7   DG A 242      -6.468 -45.461 -40.681 
ATOM   4978  C5   DG A 242      -5.998 -45.836 -39.423 
ATOM   4979  C6   DG A 242      -6.708 -46.277 -38.276 
ATOM   4980  O6   DG A 242      -7.918 -46.428 -38.132 
ATOM   4981  N1   DG A 242      -5.840 -46.555 -37.211 
ATOM   4982  C2   DG A 242      -4.465 -46.424 -37.250 
ATOM   4983  N2   DG A 242      -3.815 -46.739 -36.128 
ATOM   4984  N3   DG A 242      -3.800 -46.009 -38.327 
ATOM   4985  C4   DG A 242      -4.628 -45.736 -39.368 
ATOM   4986  P    DT A 243       0.902 -46.059 -42.831 
ATOM   4987  OP1  DT A 243       1.970 -45.107 -43.212 
ATOM   4988  OP2  DT A 243       0.234 -46.765 -43.946 
ATOM   4989  O5'  DT A 243       1.480 -47.127 -41.789 
ATOM   4990  C5'  DT A 243       1.483 -46.802 -40.386 
ATOM   4991  C4'  DT A 243       1.011 -47.994 -39.576 
ATOM   4992  O4'  DT A 243      -0.435 -48.018 -39.415 
ATOM   4993  C3'  DT A 243       1.340 -49.367 -40.161 
ATOM   4994  O3'  DT A 243       1.651 -50.258 -39.097 
ATOM   4995  C2'  DT A 243       0.040 -49.829 -40.819 
ATOM   4996  C1'  DT A 243      -0.899 -49.323 -39.729 
ATOM   4997  N1   DT A 243      -2.320 -49.217 -40.164 
ATOM   4998  C2   DT A 243      -3.283 -49.488 -39.223 
ATOM   4999  O2   DT A 243      -3.020 -49.803 -38.075 
ATOM   5000  N3   DT A 243      -4.589 -49.381 -39.662 
ATOM   5001  C4   DT A 243      -4.999 -49.033 -40.933 
ATOM   5002  O4   DT A 243      -6.198 -48.969 -41.210 
ATOM   5003  C5   DT A 243      -3.914 -48.767 -41.850 
ATOM   5004  C7   DT A 243      -4.273 -48.382 -43.255 
ATOM   5005  C6   DT A 243      -2.636 -48.865 -41.449 
ATOM   5006  P    DA A 244       2.839 -51.313 -39.290 
ATOM   5007  OP1  DA A 244       4.133 -50.664 -38.982 
ATOM   5008  OP2  DA A 244       2.731 -51.944 -40.624 
ATOM   5009  O5'  DA A 244       2.493 -52.389 -38.157 
ATOM   5010  C5'  DA A 244       1.819 -51.952 -36.962 
ATOM   5011  C4'  DA A 244       0.720 -52.932 -36.601 
ATOM   5012  O4'  DA A 244      -0.544 -52.615 -37.251 
ATOM   5013  C3'  DA A 244       0.975 -54.390 -36.983 
ATOM   5014  O3'  DA A 244       0.443 -55.232 -35.968 
ATOM   5015  C2'  DA A 244       0.167 -54.601 -38.263 
ATOM   5016  C1'  DA A 244      -1.059 -53.803 -37.832 
ATOM   5017  N9   DA A 244      -1.950 -53.417 -38.962 
ATOM   5018  C8   DA A 244      -1.603 -53.088 -40.242 
ATOM   5019  N7   DA A 244      -2.614 -52.797 -41.000 
ATOM   5020  C5   DA A 244      -3.713 -52.943 -40.165 
ATOM   5021  C6   DA A 244      -5.091 -52.775 -40.375 
ATOM   5022  N6   DA A 244      -5.622 -52.405 -41.549 
ATOM   5023  N1   DA A 244      -5.909 -53.002 -39.329 
ATOM   5024  C2   DA A 244      -5.376 -53.368 -38.165 
ATOM   5025  N3   DA A 244      -4.113 -53.556 -37.852 
ATOM   5026  C4   DA A 244      -3.316 -53.323 -38.915 
ATOM   5027  P    DT A 245       1.258 -56.541 -35.539 
ATOM   5028  OP1  DT A 245       2.294 -56.177 -34.545 
ATOM   5029  OP2  DT A 245       1.738 -57.245 -36.749 
ATOM   5030  O5'  DT A 245       0.115 -57.408 -34.831 
ATOM   5031  C5'  DT A 245      -0.971 -56.728 -34.174 
ATOM   5032  C4'  DT A 245      -2.286 -57.399 -34.516 
ATOM   5033  O4'  DT A 245      -2.883 -56.862 -35.731 
ATOM   5034  C3'  DT A 245      -2.218 -58.904 -34.773 
ATOM   5035  O3'  DT A 245      -3.395 -59.513 -34.254 
ATOM   5036  C2'  DT A 245      -2.234 -59.038 -36.295 
ATOM   5037  C1'  DT A 245      -3.269 -57.949 -36.559 
ATOM   5038  N1   DT A 245      -3.291 -57.472 -37.969 
ATOM   5039  C2   DT A 245      -4.511 -57.109 -38.487 
ATOM   5040  O2   DT A 245      -5.546 -57.164 -37.848 
ATOM   5041  N3   DT A 245      -4.492 -56.672 -39.799 
ATOM   5042  C4   DT A 245      -3.381 -56.571 -40.611 
ATOM   5043  O4   DT A 245      -3.489 -56.165 -41.770 
ATOM   5044  C5   DT A 245      -2.148 -56.974 -39.978 
ATOM   5045  C7   DT A 245      -0.891 -56.894 -40.794 
ATOM   5046  C6   DT A 245      -2.137 -57.403 -38.706 
ATOM   5047  P    DG A 246      -3.275 -60.930 -33.519 
ATOM   5048  OP1  DG A 246      -2.885 -60.724 -32.106 
ATOM   5049  OP2  DG A 246      -2.403 -61.827 -34.308 
ATOM   5050  O5'  DG A 246      -4.786 -61.452 -33.590 
ATOM   5051  C5'  DG A 246      -5.857 -60.489 -33.592 
ATOM   5052  C4'  DG A 246      -6.897 -60.872 -34.627 
ATOM   5053  O4'  DG A 246      -6.599 -60.322 -35.942 
ATOM   5054  C3'  DG A 246      -7.060 -62.371 -34.883 
ATOM   5055  O3'  DG A 246      -8.435 -62.651 -35.116 
ATOM   5056  C2'  DG A 246      -6.284 -62.630 -36.174 
ATOM   5057  C1'  DG A 246      -6.723 -61.361 -36.901 
ATOM   5058  N9   DG A 246      -5.869 -61.016 -38.072 
ATOM   5059  C8   DG A 246      -4.514 -61.196 -38.244 
ATOM   5060  N7   DG A 246      -4.064 -60.780 -39.404 
ATOM   5061  C5   DG A 246      -5.201 -60.290 -40.044 
ATOM   5062  C6   DG A 246      -5.347 -59.707 -41.330 
ATOM   5063  O6   DG A 246      -4.487 -59.500 -42.182 
ATOM   5064  N1   DG A 246      -6.679 -59.348 -41.581 
ATOM   5065  C2   DG A 246      -7.731 -59.529 -40.705 
ATOM   5066  N2   DG A 246      -8.927 -59.118 -41.134 
ATOM   5067  N3   DG A 246      -7.594 -60.075 -39.499 
ATOM   5068  C4   DG A 246      -6.308 -60.429 -39.240 
ATOM   5069  P    DC A 247      -9.068 -63.989 -34.508 
ATOM   5070  OP1  DC A 247      -9.464 -63.754 -33.101 
ATOM   5071  OP2  DC A 247      -8.149 -65.124 -34.744 
ATOM   5072  O5'  DC A 247     -10.376 -64.159 -35.414 
ATOM   5073  C5'  DC A 247     -11.014 -62.984 -35.947 
ATOM   5074  C4'  DC A 247     -11.389 -63.211 -37.398 
ATOM   5075  O4'  DC A 247     -10.311 -62.858 -38.312 
ATOM   5076  C3'  DC A 247     -11.738 -64.649 -37.778 
ATOM   5077  O3'  DC A 247     -12.791 -64.631 -38.734 
ATOM   5078  C2'  DC A 247     -10.477 -65.188 -38.455 
ATOM   5079  C1'  DC A 247     -10.142 -63.922 -39.236 
ATOM   5080  N1   DC A 247      -8.740 -63.881 -39.737 
ATOM   5081  C2   DC A 247      -8.506 -63.264 -40.964 
ATOM   5082  O2   DC A 247      -9.462 -62.780 -41.580 
ATOM   5083  N3   DC A 247      -7.235 -63.217 -41.438 
ATOM   5084  C4   DC A 247      -6.226 -63.753 -40.739 
ATOM   5085  N4   DC A 247      -5.003 -63.682 -41.244 
ATOM   5086  C5   DC A 247      -6.445 -64.393 -39.477 
ATOM   5087  C6   DC A 247      -7.722 -64.429 -39.020 
ATOM   5088  P    DC A 248     -13.948 -65.733 -38.636 
ATOM   5089  OP1  DC A 248     -14.970 -65.294 -37.659 
ATOM   5090  OP2  DC A 248     -13.347 -67.063 -38.393 
ATOM   5091  O5'  DC A 248     -14.559 -65.681 -40.114 
ATOM   5092  C5'  DC A 248     -14.511 -64.443 -40.847 
ATOM   5093  C4'  DC A 248     -14.088 -64.704 -42.279 
ATOM   5094  O4'  DC A 248     -12.640 -64.685 -42.443 
ATOM   5095  C3'  DC A 248     -14.506 -66.054 -42.861 
ATOM   5096  O3'  DC A 248     -14.839 -65.881 -44.233 
ATOM   5097  C2'  DC A 248     -13.250 -66.921 -42.771 
ATOM   5098  C1'  DC A 248     -12.258 -65.836 -43.181 
ATOM   5099  N1   DC A 248     -10.845 -66.157 -42.837 
ATOM   5100  C2   DC A 248      -9.850 -65.718 -43.708 
ATOM   5101  O2   DC A 248     -10.178 -65.085 -44.719 
ATOM   5102  N3   DC A 248      -8.555 -66.001 -43.414 
ATOM   5103  C4   DC A 248      -8.241 -66.688 -42.308 
ATOM   5104  N4   DC A 248      -6.963 -66.939 -42.066 
ATOM   5105  C5   DC A 248      -9.249 -67.149 -41.401 
ATOM   5106  C6   DC A 248     -10.537 -66.857 -41.713 
ATOM   5107  P    DG A 249     -16.090 -66.680 -44.834 
ATOM   5108  OP1  DG A 249     -17.338 -65.939 -44.546 
ATOM   5109  OP2  DG A 249     -16.048 -68.085 -44.372 
ATOM   5110  O5'  DG A 249     -15.777 -66.621 -46.402 
ATOM   5111  C5'  DG A 249     -15.050 -65.494 -46.927 
ATOM   5112  C4'  DG A 249     -14.000 -65.968 -47.911 
ATOM   5113  O4'  DG A 249     -12.737 -66.290 -47.263 
ATOM   5114  C3'  DG A 249     -14.346 -67.234 -48.695 
ATOM   5115  O3'  DG A 249     -13.837 -67.109 -50.018 
ATOM   5116  C2'  DG A 249     -13.582 -68.350 -47.984 
ATOM   5117  C1'  DG A 249     -12.303 -67.558 -47.733 
ATOM   5118  N9   DG A 249     -11.419 -68.158 -46.696 
ATOM   5119  C8   DG A 249     -11.761 -68.847 -45.552 
ATOM   5120  N7   DG A 249     -10.734 -69.250 -44.843 
ATOM   5121  C5   DG A 249      -9.634 -68.797 -45.569 
ATOM   5122  C6   DG A 249      -8.246 -68.929 -45.303 
ATOM   5123  O6   DG A 249      -7.694 -69.482 -44.357 
ATOM   5124  N1   DG A 249      -7.472 -68.320 -46.302 
ATOM   5125  C2   DG A 249      -7.974 -67.669 -47.411 
ATOM   5126  N2   DG A 249      -7.070 -67.153 -48.247 
ATOM   5127  N3   DG A 249      -9.277 -67.544 -47.660 
ATOM   5128  C4   DG A 249     -10.040 -68.130 -46.701 
ATOM   5129  P    DT A 250     -14.714 -67.655 -51.241 
ATOM   5130  OP1  DT A 250     -15.702 -66.628 -51.639 
ATOM   5131  OP2  DT A 250     -15.261 -68.987 -50.904 
ATOM   5132  O5'  DT A 250     -13.603 -67.804 -52.384 
ATOM   5133  C5'  DT A 250     -12.466 -66.920 -52.372 
ATOM   5134  C4'  DT A 250     -11.199 -67.703 -52.653 
ATOM   5135  O4'  DT A 250     -10.601 -68.245 -51.440 
ATOM   5136  C3'  DT A 250     -11.356 -68.921 -53.562 
ATOM   5137  O3'  DT A 250     -10.204 -69.030 -54.389 
ATOM   5138  C2'  DT A 250     -11.385 -70.115 -52.609 
ATOM   5139  C1'  DT A 250     -10.298 -69.613 -51.664 
ATOM   5140  N1   DT A 250     -10.283 -70.306 -50.345 
ATOM   5141  C2   DT A 250      -9.057 -70.499 -49.754 
ATOM   5142  O2   DT A 250      -8.011 -70.132 -50.260 
ATOM   5143  N3   DT A 250      -9.083 -71.145 -48.533 
ATOM   5144  C4   DT A 250     -10.205 -71.602 -47.872 
ATOM   5145  O4   DT A 250     -10.103 -72.167 -46.781 
ATOM   5146  C5   DT A 250     -11.443 -71.353 -48.571 
ATOM   5147  C7   DT A 250     -12.713 -71.818 -47.921 
ATOM   5148  C6   DT A 250     -11.447 -70.727 -49.760 
ATOM   5149  P    DT A 251     -10.385 -69.467 -55.918 
ATOM   5150  OP1  DT A 251     -10.728 -68.282 -56.736 
ATOM   5151  OP2  DT A 251     -11.325 -70.607 -56.001 
ATOM   5152  O5'  DT A 251      -8.907 -69.962 -56.282 
ATOM   5153  C5'  DT A 251      -7.784 -69.361 -55.611 
ATOM   5154  C4'  DT A 251      -6.793 -70.431 -55.198 
ATOM   5155  O4'  DT A 251      -7.091 -70.987 -53.885 
ATOM   5156  C3'  DT A 251      -6.720 -71.656 -56.109 
ATOM   5157  O3'  DT A 251      -5.369 -72.094 -56.183 
ATOM   5158  C2'  DT A 251      -7.538 -72.726 -55.386 
ATOM   5159  C1'  DT A 251      -7.047 -72.402 -53.978 
ATOM   5160  N1   DT A 251      -7.908 -72.963 -52.900 
ATOM   5161  C2   DT A 251      -7.281 -73.377 -51.749 
ATOM   5162  O2   DT A 251      -6.075 -73.301 -51.587 
ATOM   5163  N3   DT A 251      -8.111 -73.892 -50.772 
ATOM   5164  C4   DT A 251      -9.482 -74.023 -50.850 
ATOM   5165  O4   DT A 251     -10.120 -74.500 -49.909 
ATOM   5166  C5   DT A 251     -10.050 -73.563 -52.095 
ATOM   5167  C7   DT A 251     -11.537 -73.671 -52.262 
ATOM   5168  C6   DT A 251      -9.266 -73.058 -53.062 
ATOM   5169  P    DA A 252      -4.796 -72.611 -57.586 
ATOM   5170  OP1  DA A 252      -4.354 -71.454 -58.396 
ATOM   5171  OP2  DA A 252      -5.782 -73.511 -58.222 
ATOM   5172  O5'  DA A 252      -3.522 -73.456 -57.115 
ATOM   5173  C5'  DA A 252      -2.832 -73.068 -55.912 
ATOM   5174  C4'  DA A 252      -2.505 -74.295 -55.083 
ATOM   5175  O4'  DA A 252      -3.583 -74.653 -54.171 
ATOM   5176  C3'  DA A 252      -2.246 -75.580 -55.869 
ATOM   5177  O3'  DA A 252      -1.216 -76.317 -55.221 
ATOM   5178  C2'  DA A 252      -3.550 -76.369 -55.763 
ATOM   5179  C1'  DA A 252      -3.834 -76.044 -54.299 
ATOM   5180  N9   DA A 252      -5.243 -76.300 -53.890 
ATOM   5181  C8   DA A 252      -6.381 -76.153 -54.630 
ATOM   5182  N7   DA A 252      -7.467 -76.459 -53.991 
ATOM   5183  C5   DA A 252      -7.018 -76.837 -52.732 
ATOM   5184  C6   DA A 252      -7.689 -77.276 -51.579 
ATOM   5185  N6   DA A 252      -9.021 -77.414 -51.506 
ATOM   5186  N1   DA A 252      -6.940 -77.569 -50.500 
ATOM   5187  C2   DA A 252      -5.618 -77.429 -50.579 
ATOM   5188  N3   DA A 252      -4.884 -77.030 -51.595 
ATOM   5189  C4   DA A 252      -5.658 -76.743 -52.661 
ATOM   5190  P    DA A 253      -0.121 -77.069 -56.114 
ATOM   5191  OP1  DA A 253       0.947 -76.117 -56.495 
ATOM   5192  OP2  DA A 253      -0.789 -77.775 -57.229 
ATOM   5193  O5'  DA A 253       0.457 -78.136 -55.072 
ATOM   5194  C5'  DA A 253       0.460 -77.811 -53.668 
ATOM   5195  C4'  DA A 253      -0.012 -79.003 -52.859 
ATOM   5196  O4'  DA A 253      -1.458 -79.028 -52.698 
ATOM   5197  C3'  DA A 253       0.317 -80.376 -53.444 
ATOM   5198  O3'  DA A 253       0.628 -81.268 -52.380 
ATOM   5199  C2'  DA A 253      -0.983 -80.839 -54.101 
ATOM   5200  C1'  DA A 253      -1.922 -80.332 -53.012 
ATOM   5201  N9   DA A 253      -3.343 -80.226 -53.447 
ATOM   5202  C8   DA A 253      -3.831 -79.891 -54.677 
ATOM   5203  N7   DA A 253      -5.125 -79.887 -54.744 
ATOM   5204  C5   DA A 253      -5.529 -80.245 -53.466 
ATOM   5205  C6   DA A 253      -6.796 -80.419 -52.886 
ATOM   5206  N6   DA A 253      -7.946 -80.246 -53.553 
ATOM   5207  N1   DA A 253      -6.840 -80.779 -51.589 
ATOM   5208  C2   DA A 253      -5.694 -80.949 -50.930 
ATOM   5209  N3   DA A 253      -4.459 -80.816 -51.364 
ATOM   5210  C4   DA A 253      -4.444 -80.455 -52.664 
ATOM   5211  P    DC A 254       1.816 -82.323 -52.573 
ATOM   5212  OP1  DC A 254       3.110 -81.674 -52.264 
ATOM   5213  OP2  DC A 254       1.708 -82.954 -53.907 
ATOM   5214  O5'  DC A 254       1.470 -83.398 -51.440 
ATOM   5215  C5'  DC A 254       0.795 -82.962 -50.245 
ATOM   5216  C4'  DC A 254      -0.303 -83.941 -49.884 
ATOM   5217  O4'  DC A 254      -1.567 -83.624 -50.534 
ATOM   5218  C3'  DC A 254      -0.048 -85.399 -50.265 
ATOM   5219  O3'  DC A 254      -0.580 -86.242 -49.250 
ATOM   5220  C2'  DC A 254      -0.856 -85.611 -51.546 
ATOM   5221  C1'  DC A 254      -2.082 -84.812 -51.115 
ATOM   5222  N1   DC A 254      -2.973 -84.426 -52.245 
ATOM   5223  C2   DC A 254      -4.344 -84.385 -52.005 
ATOM   5224  O2   DC A 254      -4.761 -84.666 -50.876 
ATOM   5225  N3   DC A 254      -5.173 -84.036 -53.023 
ATOM   5226  C4   DC A 254      -4.681 -83.738 -54.232 
ATOM   5227  N4   DC A 254      -5.531 -83.403 -55.191 
ATOM   5228  C5   DC A 254      -3.274 -83.775 -54.499 
ATOM   5229  C6   DC A 254      -2.463 -84.126 -53.470 
ATOM   5230  P    DA A 255       0.235 -87.550 -48.822 
ATOM   5231  OP1  DA A 255       1.271 -87.186 -47.828 
ATOM   5232  OP2  DA A 255       0.715 -88.254 -50.031 
ATOM   5233  O5'  DA A 255      -0.908 -88.418 -48.114 
ATOM   5234  C5'  DA A 255      -1.994 -87.737 -47.457 
ATOM   5235  C4'  DA A 255      -3.309 -88.408 -47.799 
ATOM   5236  O4'  DA A 255      -3.906 -87.871 -49.014 
ATOM   5237  C3'  DA A 255      -3.241 -89.914 -48.056 
ATOM   5238  O3'  DA A 255      -4.418 -90.523 -47.537 
ATOM   5239  C2'  DA A 255      -3.257 -90.048 -49.578 
ATOM   5240  C1'  DA A 255      -4.292 -88.958 -49.842 
ATOM   5241  N9   DA A 255      -4.314 -88.481 -51.251 
ATOM   5242  C8   DA A 255      -3.267 -88.351 -52.120 
ATOM   5243  N7   DA A 255      -3.609 -87.907 -53.290 
ATOM   5244  C5   DA A 255      -4.982 -87.727 -53.192 
ATOM   5245  C6   DA A 255      -5.945 -87.270 -54.107 
ATOM   5246  N6   DA A 255      -5.655 -86.894 -55.361 
ATOM   5247  N1   DA A 255      -7.221 -87.215 -53.686 
ATOM   5248  C2   DA A 255      -7.503 -87.589 -52.439 
ATOM   5249  N3   DA A 255      -6.694 -88.030 -51.501 
ATOM   5250  C4   DA A 255      -5.423 -88.076 -51.949 
ATOM   5251  P    DA A 256      -4.298 -91.940 -46.801 
ATOM   5252  OP1  DA A 256      -3.908 -91.734 -45.389 
ATOM   5253  OP2  DA A 256      -3.426 -92.836 -47.591 
ATOM   5254  O5'  DA A 256      -5.809 -92.461 -46.873 
ATOM   5255  C5'  DA A 256      -6.880 -91.499 -46.875 
ATOM   5256  C4'  DA A 256      -7.920 -91.882 -47.910 
ATOM   5257  O4'  DA A 256      -7.622 -91.332 -49.225 
ATOM   5258  C3'  DA A 256      -8.083 -93.380 -48.166 
ATOM   5259  O3'  DA A 256      -9.458 -93.660 -48.399 
ATOM   5260  C2'  DA A 256      -7.308 -93.639 -49.457 
ATOM   5261  C1'  DA A 256      -7.746 -92.371 -50.184 
ATOM   5262  N9   DA A 256      -6.892 -92.025 -51.355 
ATOM   5263  C8   DA A 256      -5.549 -92.211 -51.508 
ATOM   5264  N7   DA A 256      -5.090 -91.805 -52.651 
ATOM   5265  C5   DA A 256      -6.211 -91.311 -53.304 
ATOM   5266  C6   DA A 256      -6.390 -90.730 -54.571 
ATOM   5267  N6   DA A 256      -5.392 -90.540 -55.446 
ATOM   5268  N1   DA A 256      -7.637 -90.351 -54.907 
ATOM   5269  C2   DA A 256      -8.625 -90.543 -54.033 
ATOM   5270  N3   DA A 256      -8.578 -91.072 -52.831 
ATOM   5271  C4   DA A 256      -7.320 -91.443 -52.518 
ATOM   5272  P    DC A 257     -10.091 -94.998 -47.791 
ATOM   5273  OP1  DC A 257     -10.487 -94.764 -46.384 
ATOM   5274  OP2  DC A 257      -9.172 -96.133 -48.026 
ATOM   5275  O5'  DC A 257     -11.399 -95.169 -48.697 
ATOM   5276  C5'  DC A 257     -12.037 -93.993 -49.230 
ATOM   5277  C4'  DC A 257     -12.412 -94.220 -50.681 
ATOM   5278  O4'  DC A 257     -11.334 -93.868 -51.595 
ATOM   5279  C3'  DC A 257     -12.761 -95.659 -51.061 
ATOM   5280  O3'  DC A 257     -13.814 -95.640 -52.017 
ATOM   5281  C2'  DC A 257     -11.500 -96.197 -51.738 
ATOM   5282  C1'  DC A 257     -11.165 -94.931 -52.519 
ATOM   5283  N1   DC A 257      -9.763 -94.890 -53.020 
ATOM   5284  C2   DC A 257      -9.529 -94.273 -54.247 
ATOM   5285  O2   DC A 257     -10.485 -93.790 -54.863 
ATOM   5286  N3   DC A 257      -8.258 -94.227 -54.721 
ATOM   5287  C4   DC A 257      -7.249 -94.763 -54.022 
ATOM   5288  N4   DC A 257      -6.026 -94.691 -54.527 
ATOM   5289  C5   DC A 257      -7.468 -95.402 -52.759 
ATOM   5290  C6   DC A 257      -8.745 -95.439 -52.303 
ATOM   5291  P    DA A 258     -14.971 -96.742 -51.918 
ATOM   5292  OP1  DA A 258     -15.993 -96.303 -50.942 
ATOM   5293  OP2  DA A 258     -14.370 -98.072 -51.676 
ATOM   5294  O5'  DA A 258     -15.583 -96.691 -53.397 
ATOM   5295  C5'  DA A 258     -15.534 -95.452 -54.130 
ATOM   5296  C4'  DA A 258     -15.111 -95.714 -55.562 
ATOM   5297  O4'  DA A 258     -13.663 -95.694 -55.726 
ATOM   5298  C3'  DA A 258     -15.529 -97.064 -56.144 
ATOM   5299  O3'  DA A 258     -15.862 -96.891 -57.515 
ATOM   5300  C2'  DA A 258     -14.273 -97.930 -56.054 
ATOM   5301  C1'  DA A 258     -13.281 -96.845 -56.463 
ATOM   5302  N9   DA A 258     -11.868 -97.166 -56.120 
ATOM   5303  C8   DA A 258     -11.391 -97.852 -55.040 
ATOM   5304  N7   DA A 258     -10.099 -97.971 -55.021 
ATOM   5305  C5   DA A 258      -9.687 -97.315 -56.173 
ATOM   5306  C6   DA A 258      -8.418 -97.085 -56.729 
ATOM   5307  N6   DA A 258      -7.277 -97.513 -56.171 
ATOM   5308  N1   DA A 258      -8.364 -96.398 -57.886 
ATOM   5309  C2   DA A 258      -9.501 -95.975 -58.435 
ATOM   5310  N3   DA A 258     -10.736 -96.128 -58.011 
ATOM   5311  C4   DA A 258     -10.762 -96.819 -56.853 
ATOM   5312  P    DA A 259     -17.113 -97.690 -58.117 
ATOM   5313  OP1  DA A 259     -18.361 -96.948 -57.829 
ATOM   5314  OP2  DA A 259     -17.071 -99.095 -57.655 
ATOM   5315  O5'  DA A 259     -16.800 -97.630 -59.685 
ATOM   5316  C5'  DA A 259     -16.073 -96.503 -60.209 
ATOM   5317  C4'  DA A 259     -15.023 -96.977 -61.194 
ATOM   5318  O4'  DA A 259     -13.760 -97.300 -60.546 
ATOM   5319  C3'  DA A 259     -15.369 -98.243 -61.978 
ATOM   5320  O3'  DA A 259     -14.860 -98.119 -63.300 
ATOM   5321  C2'  DA A 259     -14.605 -99.360 -61.267 
ATOM   5322  C1'  DA A 259     -13.326 -98.567 -61.016 
ATOM   5323  N9   DA A 259     -12.442 -99.168 -59.979 
ATOM   5324  C8   DA A 259     -12.800 -99.847 -58.850 
ATOM   5325  N7   DA A 259     -11.793-100.252 -58.139 
ATOM   5326  C5   DA A 259     -10.685 -99.809 -58.848 
ATOM   5327  C6   DA A 259      -9.304 -99.922 -58.614 
ATOM   5328  N6   DA A 259      -8.782-100.547 -57.549 
ATOM   5329  N1   DA A 259      -8.476 -99.368 -59.520 
ATOM   5330  C2   DA A 259      -9.000 -98.748 -60.575 
ATOM   5331  N3   DA A 259     -10.264 -98.581 -60.897 
ATOM   5332  C4   DA A 259     -11.072 -99.144 -59.976 
ATOM   5333  P    DG A 260     -15.737 -98.664 -64.524 
ATOM   5334  OP1  DG A 260     -16.725 -97.637 -64.921 
ATOM   5335  OP2  DG A 260     -16.284 -99.996 -64.187 
ATOM   5336  O5'  DG A 260     -14.626 -98.813 -65.667 
ATOM   5337  C5'  DG A 260     -13.489 -97.929 -65.655 
ATOM   5338  C4'  DG A 260     -12.222 -98.712 -65.935 
ATOM   5339  O4'  DG A 260     -11.624 -99.254 -64.723 
ATOM   5340  C3'  DG A 260     -12.379 -99.930 -66.845 
ATOM   5341  O3'  DG A 260     -11.227-100.040 -67.672 
ATOM   5342  C2'  DG A 260     -12.409-101.124 -65.892 
ATOM   5343  C1'  DG A 260     -11.321-100.623 -64.947 
ATOM   5344  N9   DG A 260     -11.306-101.315 -63.628 
ATOM   5345  C8   DG A 260     -12.361-101.807 -62.890 
ATOM   5346  N7   DG A 260     -12.005-102.368 -61.760 
ATOM   5347  C5   DG A 260     -10.617-102.240 -61.748 
ATOM   5348  C6   DG A 260      -9.669-102.659 -60.779 
ATOM   5349  O6   DG A 260      -9.863-103.239 -59.714 
ATOM   5350  N1   DG A 260      -8.363-102.330 -61.165 
ATOM   5351  C2   DG A 260      -8.018-101.681 -62.334 
ATOM   5352  N2   DG A 260      -6.714-101.458 -62.519 
ATOM   5353  N3   DG A 260      -8.908-101.287 -63.243 
ATOM   5354  C4   DG A 260     -10.181-101.599 -62.884 
ATOM   5355  P    DC A 261     -11.409-100.477 -69.201 
ATOM   5356  OP1  DC A 261     -11.752 -99.291 -70.019 
ATOM   5357  OP2  DC A 261     -12.348-101.616 -69.283 
ATOM   5358  O5'  DC A 261      -9.930-100.972 -69.565 
ATOM   5359  C5'  DC A 261      -8.808-100.370 -68.893 
ATOM   5360  C4'  DC A 261      -7.816-101.440 -68.480 
ATOM   5361  O4'  DC A 261      -8.114-101.996 -67.168 
ATOM   5362  C3'  DC A 261      -7.743-102.666 -69.391 
ATOM   5363  O3'  DC A 261      -6.392-103.104 -69.466 
ATOM   5364  C2'  DC A 261      -8.561-103.735 -68.668 
ATOM   5365  C1'  DC A 261      -8.070-103.412 -67.261 
ATOM   5366  N1   DC A 261      -8.931-103.973 -66.182 
ATOM   5367  C2   DC A 261      -8.311-104.396 -65.010 
ATOM   5368  O2   DC A 261      -7.083-104.290 -64.913 
ATOM   5369  N3   DC A 261      -9.078-104.911 -64.015 
ATOM   5370  C4   DC A 261     -10.406-105.009 -64.159 
ATOM   5371  N4   DC A 261     -11.110-105.519 -63.160 
ATOM   5372  C5   DC A 261     -11.064-104.580 -65.357 
ATOM   5373  C6   DC A 261     -10.280-104.069 -66.340 
ATOM   5374  P    DA A 262      -5.819-103.620 -70.868 
ATOM   5375  OP1  DA A 262      -5.377-102.464 -71.679 
ATOM   5376  OP2  DA A 262      -6.805-104.521 -71.505 
ATOM   5377  O5'  DA A 262      -4.545-104.466 -70.398 
ATOM   5378  C5'  DA A 262      -3.855-104.078 -69.195 
ATOM   5379  C4'  DA A 262      -3.528-105.304 -68.366 
ATOM   5380  O4'  DA A 262      -4.607-105.662 -67.454 
ATOM   5381  C3'  DA A 262      -3.269-106.589 -69.152 
ATOM   5382  O3'  DA A 262      -2.239-107.326 -68.504 
ATOM   5383  C2'  DA A 262      -4.573-107.379 -69.045 
ATOM   5384  C1'  DA A 262      -4.857-107.054 -67.582 
ATOM   5385  N9   DA A 262      -6.266-107.310 -67.173 
ATOM   5386  C8   DA A 262      -7.404-107.163 -67.913 
ATOM   5387  N7   DA A 262      -8.490-107.468 -67.273 
ATOM   5388  C5   DA A 262      -8.041-107.846 -66.015 
ATOM   5389  C6   DA A 262      -8.712-108.285 -64.862 
ATOM   5390  N6   DA A 262     -10.044-108.424 -64.789 
ATOM   5391  N1   DA A 262      -7.963-108.578 -63.783 
ATOM   5392  C2   DA A 262      -6.641-108.438 -63.862 
ATOM   5393  N3   DA A 262      -5.907-108.039 -64.878 
ATOM   5394  C4   DA A 262      -6.681-107.753 -65.944 
ATOM   5395  P    DT A 263      -1.144-108.078 -69.396 
ATOM   5396  OP1  DT A 263      -0.076-107.126 -69.778 
ATOM   5397  OP2  DT A 263      -1.812-108.784 -70.512 
ATOM   5398  O5'  DT A 263      -0.566-109.145 -68.355 
ATOM   5399  C5'  DT A 263      -0.563-108.820 -66.951 
ATOM   5400  C4'  DT A 263      -1.035-110.012 -66.142 
ATOM   5401  O4'  DT A 263      -2.481-110.037 -65.981 
ATOM   5402  C3'  DT A 263      -0.706-111.386 -66.727 
ATOM   5403  O3'  DT A 263      -0.396-112.277 -65.663 
ATOM   5404  C2'  DT A 263      -2.006-111.848 -67.384 
ATOM   5405  C1'  DT A 263      -2.945-111.341 -66.295 
ATOM   5406  N1   DT A 263      -4.366-111.235 -66.730 
ATOM   5407  C2   DT A 263      -5.330-111.507 -65.789 
ATOM   5408  O2   DT A 263      -5.066-111.822 -64.641 
ATOM   5409  N3   DT A 263      -6.635-111.399 -66.228 
ATOM   5410  C4   DT A 263      -7.045-111.051 -67.499 
ATOM   5411  O4   DT A 263      -8.244-110.988 -67.775 
ATOM   5412  C5   DT A 263      -5.961-110.786 -68.415 
ATOM   5413  C7   DT A 263      -6.320-110.401 -69.821 
ATOM   5414  C6   DT A 263      -4.682-110.883 -68.015 
ATOM   5415  P    DT A 264       0.793-113.332 -65.855 
ATOM   5416  OP1  DT A 264       2.087-112.683 -65.547 
ATOM   5417  OP2  DT A 264       0.685-113.963 -67.190 
ATOM   5418  O5'  DT A 264       0.447-114.408 -64.723 
ATOM   5419  C5'  DT A 264      -0.228-113.971 -63.528 
ATOM   5420  C4'  DT A 264      -1.326-114.951 -63.166 
ATOM   5421  O4'  DT A 264      -2.590-114.634 -63.817 
ATOM   5422  C3'  DT A 264      -1.071-116.409 -63.548 
ATOM   5423  O3'  DT A 264      -1.603-117.251 -62.533 
ATOM   5424  C2'  DT A 264      -1.879-116.620 -64.829 
ATOM   5425  C1'  DT A 264      -3.105-115.822 -64.398 
ATOM   5426  N1   DT A 264      -3.996-115.436 -65.528 
ATOM   5427  C2   DT A 264      -5.346-115.399 -65.275 
ATOM   5428  O2   DT A 264      -5.825-115.665 -64.187 
ATOM   5429  N3   DT A 264      -6.140-115.038 -66.347 
ATOM   5430  C4   DT A 264      -5.706-114.718 -67.617 
ATOM   5431  O4   DT A 264      -6.514-114.410 -68.496 
ATOM   5432  C5   DT A 264      -4.274-114.785 -67.784 
ATOM   5433  C7   DT A 264      -3.716-114.453 -69.137 
ATOM   5434  C6   DT A 264      -3.478-115.134 -66.760 
ATOM   5435  P    DC A 265      -0.788-118.560 -62.105 
ATOM   5436  OP1  DC A 265       0.248-118.196 -61.111 
ATOM   5437  OP2  DC A 265      -0.308-119.264 -63.314 
ATOM   5438  O5'  DC A 265      -1.931-119.427 -61.397 
ATOM   5439  C5'  DC A 265      -3.017-118.747 -60.740 
ATOM   5440  C4'  DC A 265      -4.332-119.418 -61.082 
ATOM   5441  O4'  DC A 265      -4.930-118.881 -62.297 
ATOM   5442  C3'  DC A 265      -4.264-120.923 -61.339 
ATOM   5443  O3'  DC A 265      -5.441-121.532 -60.820 
ATOM   5444  C2'  DC A 265      -4.280-121.057 -62.861 
ATOM   5445  C1'  DC A 265      -5.315-119.968 -63.124 
ATOM   5446  N1   DC A 265      -5.337-119.490 -64.534 
ATOM   5447  C2   DC A 265      -6.565-119.119 -65.076 
ATOM   5448  O2   DC A 265      -7.577-119.200 -64.369 
ATOM   5449  N3   DC A 265      -6.606-118.682 -66.360 
ATOM   5450  C4   DC A 265      -5.488-118.608 -67.092 
ATOM   5451  N4   DC A 265      -5.581-118.175 -68.341 
ATOM   5452  C5   DC A 265      -4.214-118.986 -66.555 
ATOM   5453  C6   DC A 265      -4.194-119.421 -65.270 
ATOM   5454  P    DT A 266      -5.321-122.949 -60.084 
ATOM   5455  OP1  DT A 266      -4.931-122.743 -58.671 
ATOM   5456  OP2  DT A 266      -4.449-123.845 -60.874 
ATOM   5457  O5'  DT A 266      -6.832-123.470 -60.156 
ATOM   5458  C5'  DT A 266      -7.903-122.508 -60.158 
ATOM   5459  C4'  DT A 266      -8.943-122.891 -61.193 
ATOM   5460  O4'  DT A 266      -8.645-122.341 -62.508 
ATOM   5461  C3'  DT A 266      -9.106-124.389 -61.449 
ATOM   5462  O3'  DT A 266     -10.481-124.670 -61.682 
ATOM   5463  C2'  DT A 266      -8.331-124.649 -62.740 
ATOM   5464  C1'  DT A 266      -8.769-123.380 -63.467 
ATOM   5465  N1   DT A 266      -7.915-123.034 -64.637 
ATOM   5466  C2   DT A 266      -8.538-122.452 -65.715 
ATOM   5467  O2   DT A 266      -9.733-122.216 -65.742 
ATOM   5468  N3   DT A 266      -7.714-122.147 -66.781 
ATOM   5469  C4   DT A 266      -6.354-122.369 -66.856 
ATOM   5470  O4   DT A 266      -5.722-122.053 -67.865 
ATOM   5471  C5   DT A 266      -5.792-122.985 -65.676 
ATOM   5472  C7   DT A 266      -4.317-123.262 -65.675 
ATOM   5473  C6   DT A 266      -6.570-123.293 -64.626 
ATOM   5474  P    DA A 267     -11.114-126.007 -61.074 
ATOM   5475  OP1  DA A 267     -11.510-125.773 -59.667 
ATOM   5476  OP2  DA A 267     -10.195-127.143 -61.309 
ATOM   5477  O5'  DA A 267     -12.422-126.178 -61.980 
ATOM   5478  C5'  DA A 267     -13.060-125.002 -62.513 
ATOM   5479  C4'  DA A 267     -13.435-125.229 -63.964 
ATOM   5480  O4'  DA A 267     -12.357-124.877 -64.877 
ATOM   5481  C3'  DA A 267     -13.784-126.668 -64.343 
ATOM   5482  O3'  DA A 267     -14.837-126.650 -65.300 
ATOM   5483  C2'  DA A 267     -12.523-127.207 -65.021 
ATOM   5484  C1'  DA A 267     -12.188-125.940 -65.802 
ATOM   5485  N9   DA A 267     -10.786-125.900 -66.303 
ATOM   5486  C8   DA A 267      -9.660-126.398 -65.712 
ATOM   5487  N7   DA A 267      -8.577-126.205 -66.402 
ATOM   5488  C5   DA A 267      -9.017-125.530 -67.533 
ATOM   5489  C6   DA A 267      -8.342-125.036 -68.661 
ATOM   5490  N6   DA A 267      -7.020-125.153 -68.844 
ATOM   5491  N1   DA A 267      -9.081-124.416 -69.600 
ATOM   5492  C2   DA A 267     -10.396-124.302 -69.414 
ATOM   5493  N3   DA A 267     -11.130-124.722 -68.406 
ATOM   5494  C4   DA A 267     -10.367-125.339 -67.481 
ATOM   5495  P    DT A 268     -15.994-127.752 -65.201 
ATOM   5496  OP1  DT A 268     -17.016-127.312 -64.225 
ATOM   5497  OP2  DT A 268     -15.393-129.081 -64.959 
ATOM   5498  O5'  DT A 268     -16.606-127.700 -66.679 
ATOM   5499  C5'  DT A 268     -16.557-126.461 -67.413 
ATOM   5500  C4'  DT A 268     -16.134-126.723 -68.845 
ATOM   5501  O4'  DT A 268     -14.686-126.704 -69.008 
ATOM   5502  C3'  DT A 268     -16.552-128.073 -69.426 
ATOM   5503  O3'  DT A 268     -16.885-127.900 -70.798 
ATOM   5504  C2'  DT A 268     -15.296-128.940 -69.337 
ATOM   5505  C1'  DT A 268     -14.304-127.854 -69.746 
ATOM   5506  N1   DT A 268     -12.891-128.175 -69.403 
ATOM   5507  C2   DT A 268     -11.921-127.735 -70.272 
ATOM   5508  O2   DT A 268     -12.174-127.107 -71.286 
ATOM   5509  N3   DT A 268     -10.623-128.052 -69.922 
ATOM   5510  C4   DT A 268     -10.225-128.754 -68.803 
ATOM   5511  O4   DT A 268      -9.030-128.977 -68.595 
ATOM   5512  C5   DT A 268     -11.313-129.174 -67.953 
ATOM   5513  C7   DT A 268     -10.968-129.946 -66.712 
ATOM   5514  C6   DT A 268     -12.585-128.881 -68.268 
ATOM   5515  P    DT A 269     -18.136-128.699 -71.400 
ATOM   5516  OP1  DT A 269     -19.384-127.957 -71.112 
ATOM   5517  OP2  DT A 269     -18.094-130.104 -70.938 
ATOM   5518  O5'  DT A 269     -17.823-128.640 -72.968 
ATOM   5519  C5'  DT A 269     -17.096-127.513 -73.492 
ATOM   5520  C4'  DT A 269     -16.046-127.987 -74.477 
ATOM   5521  O4'  DT A 269     -14.783-128.309 -73.829 
ATOM   5522  C3'  DT A 269     -16.392-129.252 -75.261 
ATOM   5523  O3'  DT A 269     -15.883-129.128 -76.583 
ATOM   5524  C2'  DT A 269     -15.628-130.369 -74.550 
ATOM   5525  C1'  DT A 269     -14.349-129.576 -74.299 
ATOM   5526  N1   DT A 269     -13.465-130.177 -73.262 
ATOM   5527  C2   DT A 269     -12.109-130.044 -73.442 
ATOM   5528  O2   DT A 269     -11.621-129.467 -74.396 
ATOM   5529  N3   DT A 269     -11.321-130.615 -72.460 
ATOM   5530  C4   DT A 269     -11.768-131.289 -71.342 
ATOM   5531  O4   DT A 269     -10.966-131.758 -70.531 
ATOM   5532  C5   DT A 269     -13.206-131.377 -71.240 
ATOM   5533  C7   DT A 269     -13.775-132.095 -70.052 
ATOM   5534  C6   DT A 269     -13.995-130.832 -72.180 
ATOM   5535  P    DG A 270     -16.760-129.673 -77.807 
ATOM   5536  OP1  DG A 270     -17.748-128.647 -78.204 
ATOM   5537  OP2  DG A 270     -17.307-131.006 -77.470 
ATOM   5538  O5'  DG A 270     -15.649-129.823 -78.949 
ATOM   5539  C5'  DG A 270     -14.512-128.939 -78.938 
ATOM   5540  C4'  DG A 270     -13.245-129.721 -79.218 
ATOM   5541  O4'  DG A 270     -12.647-130.264 -78.006 
ATOM   5542  C3'  DG A 270     -13.402-130.939 -80.128 
ATOM   5543  O3'  DG A 270     -12.250-131.049 -80.954 
ATOM   5544  C2'  DG A 270     -13.432-132.134 -79.174 
ATOM   5545  C1'  DG A 270     -12.344-131.632 -78.229 
ATOM   5546  N9   DG A 270     -12.329-132.325 -76.911 
ATOM   5547  C8   DG A 270     -13.384-132.816 -76.173 
ATOM   5548  N7   DG A 270     -13.028-133.377 -75.042 
ATOM   5549  C5   DG A 270     -11.640-133.249 -75.031 
ATOM   5550  C6   DG A 270     -10.692-133.669 -74.062 
ATOM   5551  O6   DG A 270     -10.886-134.248 -72.997 
ATOM   5552  N1   DG A 270      -9.386-133.339 -74.448 
ATOM   5553  C2   DG A 270      -9.041-132.690 -75.617 
ATOM   5554  N2   DG A 270      -7.737-132.467 -75.802 
ATOM   5555  N3   DG A 270      -9.931-132.296 -76.526 
ATOM   5556  C4   DG A 270     -11.204-132.609 -76.166 
ATOM   5557  P    DA A 271     -12.432-131.486 -82.484 
ATOM   5558  OP1  DA A 271     -12.775-130.301 -83.301 
ATOM   5559  OP2  DA A 271     -13.371-132.626 -82.566 
ATOM   5560  O5'  DA A 271     -10.953-131.981 -82.848 
ATOM   5561  C5'  DA A 271      -9.831-131.379 -82.176 
ATOM   5562  C4'  DA A 271      -8.840-132.450 -81.763 
ATOM   5563  O4'  DA A 271      -9.137-133.005 -80.451 
ATOM   5564  C3'  DA A 271      -8.766-133.675 -82.674 
ATOM   5565  O3'  DA A 271      -7.415-134.113 -82.749 
ATOM   5566  C2'  DA A 271      -9.584-134.745 -81.951 
ATOM   5567  C1'  DA A 271      -9.093-134.421 -80.544 
ATOM   5568  N9   DA A 271      -9.954-134.982 -79.465 
ATOM   5569  C8   DA A 271     -11.310-135.147 -79.462 
ATOM   5570  N7   DA A 271     -11.772-135.668 -78.367 
ATOM   5571  C5   DA A 271     -10.642-135.863 -77.586 
ATOM   5572  C6   DA A 271     -10.461-136.389 -76.297 
ATOM   5573  N6   DA A 271     -11.467-136.835 -75.531 
ATOM   5574  N1   DA A 271      -9.203-136.441 -75.820 
ATOM   5575  C2   DA A 271      -8.207-135.996 -76.585 
ATOM   5576  N3   DA A 271      -8.255-135.487 -77.797 
ATOM   5577  C4   DA A 271      -9.524-135.447 -78.250 
ATOM   5578  P    DT A 272      -6.842-134.630 -84.151 
ATOM   5579  OP1  DT A 272      -6.400-133.473 -84.962 
ATOM   5580  OP2  DT A 272      -7.828-135.530 -84.788 
ATOM   5581  O5'  DT A 272      -5.569-135.475 -83.680 
ATOM   5582  C5'  DT A 272      -4.878-135.087 -82.478 
ATOM   5583  C4'  DT A 272      -4.551-136.314 -81.648 
ATOM   5584  O4'  DT A 272      -5.630-136.672 -80.737 
ATOM   5585  C3'  DT A 272      -4.292-137.598 -82.435 
ATOM   5586  O3'  DT A 272      -3.262-138.335 -81.787 
ATOM   5587  C2'  DT A 272      -5.596-138.388 -82.328 
ATOM   5588  C1'  DT A 272      -5.880-138.063 -80.865 
ATOM   5589  N1   DT A 272      -7.289-138.319 -80.456 
ATOM   5590  C2   DT A 272      -7.497-138.762 -79.172 
ATOM   5591  O2   DT A 272      -6.591-138.946 -78.379 
ATOM   5592  N3   DT A 272      -8.817-138.989 -78.830 
ATOM   5593  C4   DT A 272      -9.916-138.813 -79.646 
ATOM   5594  O4   DT A 272     -11.051-139.050 -79.226 
ATOM   5595  C5   DT A 272      -9.596-138.347 -80.973 
ATOM   5596  C7   DT A 272     -10.735-138.130 -81.925 
ATOM   5597  C6   DT A 272      -8.323-138.118 -81.333 
ATOM   5598  P    DA A 273      -2.167-139.088 -82.679 
ATOM   5599  OP1  DA A 273      -1.099-138.135 -83.061 
ATOM   5600  OP2  DA A 273      -2.836-139.794 -83.795 
ATOM   5601  O5'  DA A 273      -1.590-140.155 -81.637 
ATOM   5602  C5'  DA A 273      -1.586-139.830 -80.234 
ATOM   5603  C4'  DA A 273      -2.058-141.022 -79.425 
ATOM   5604  O4'  DA A 273      -3.504-141.046 -79.264 
ATOM   5605  C3'  DA A 273      -1.729-142.395 -80.010 
ATOM   5606  O3'  DA A 273      -1.419-143.287 -78.946 
ATOM   5607  C2'  DA A 273      -3.029-142.857 -80.667 
ATOM   5608  C1'  DA A 273      -3.968-142.351 -79.578 
ATOM   5609  N9   DA A 273      -5.389-142.245 -80.012 
ATOM   5610  C8   DA A 273      -5.877-141.910 -81.243 
ATOM   5611  N7   DA A 273      -7.172-141.906 -81.310 
ATOM   5612  C5   DA A 273      -7.575-142.264 -80.032 
ATOM   5613  C6   DA A 273      -8.842-142.438 -79.451 
ATOM   5614  N6   DA A 273      -9.992-142.265 -80.119 
ATOM   5615  N1   DA A 273      -8.886-142.798 -78.155 
ATOM   5616  C2   DA A 273      -7.740-142.968 -77.496 
ATOM   5617  N3   DA A 273      -6.505-142.835 -77.930 
ATOM   5618  C4   DA A 273      -6.490-142.474 -79.230 
ATOM   5619  P    DA A 274      -0.230-144.342 -79.138 
ATOM   5620  OP1  DA A 274       1.063-143.692 -78.830 
ATOM   5621  OP2  DA A 274      -0.338-144.972 -80.472 
ATOM   5622  O5'  DA A 274      -0.576-145.417 -78.005 
ATOM   5623  C5'  DA A 274      -1.251-144.981 -76.811 
ATOM   5624  C4'  DA A 274      -2.349-145.960 -76.449 
ATOM   5625  O4'  DA A 274      -3.613-145.643 -77.100 
ATOM   5626  C3'  DA A 274      -2.094-147.418 -76.831 
ATOM   5627  O3'  DA A 274      -2.626-148.261 -75.816 
ATOM   5628  C2'  DA A 274      -2.902-147.629 -78.112 
ATOM   5629  C1'  DA A 274      -4.128-146.831 -77.681 
ATOM   5630  N9   DA A 274      -5.019-146.445 -78.810 
ATOM   5631  C8   DA A 274      -4.672-146.116 -80.090 
ATOM   5632  N7   DA A 274      -5.683-145.826 -80.848 
ATOM   5633  C5   DA A 274      -6.782-145.971 -80.013 
ATOM   5634  C6   DA A 274      -8.160-145.803 -80.223 
ATOM   5635  N6   DA A 274      -8.691-145.434 -81.397 
ATOM   5636  N1   DA A 274      -8.978-146.030 -79.178 
ATOM   5637  C2   DA A 274      -8.445-146.396 -78.013 
ATOM   5638  N3   DA A 274      -7.182-146.584 -77.700 
ATOM   5639  C4   DA A 274      -6.385-146.351 -78.763 
ATOM   5640  P    DG A 275      -1.811-149.569 -75.388 
ATOM   5641  OP1  DG A 275      -0.775-149.205 -74.394 
ATOM   5642  OP2  DG A 275      -1.331-150.273 -76.597 
ATOM   5643  O5'  DG A 275      -2.954-150.437 -74.680 
ATOM   5644  C5'  DG A 275      -4.040-149.756 -74.023 
ATOM   5645  C4'  DG A 275      -5.355-150.427 -74.365 
ATOM   5646  O4'  DG A 275      -5.953-149.890 -75.580 
ATOM   5647  C3'  DG A 275      -5.287-151.932 -74.621 
ATOM   5648  O3'  DG A 275      -6.464-152.541 -74.102 
ATOM   5649  C2'  DG A 275      -5.303-152.067 -76.144 
ATOM   5650  C1'  DG A 275      -6.338-150.977 -76.407 
ATOM   5651  N9   DG A 275      -6.360-150.500 -77.817 
ATOM   5652  C8   DG A 275      -5.317-150.363 -78.707 
ATOM   5653  N7   DG A 275      -5.675-149.912 -79.885 
ATOM   5654  C5   DG A 275      -7.053-149.738 -79.768 
ATOM   5655  C6   DG A 275      -7.999-149.273 -80.717 
ATOM   5656  O6   DG A 275      -7.813-148.912 -81.876 
ATOM   5657  N1   DG A 275      -9.295-149.253 -80.181 
ATOM   5658  C2   DG A 275      -9.631-149.632 -78.897 
ATOM   5659  N2   DG A 275     -10.924-149.539 -78.577 
ATOM   5660  N3   DG A 275      -8.742-150.068 -78.006 
ATOM   5661  C4   DG A 275      -7.481-150.094 -78.510 
ATOM   5662  P    DG A 276      -6.344-153.958 -73.367 
ATOM   5663  OP1  DG A 276      -5.954-153.753 -71.954 
ATOM   5664  OP2  DG A 276      -5.472-154.855 -74.157 
ATOM   5665  O5'  DG A 276      -7.856-154.480 -73.439 
ATOM   5666  C5'  DG A 276      -8.926-153.517 -73.441 
ATOM   5667  C4'  DG A 276      -9.966-153.901 -74.476 
ATOM   5668  O4'  DG A 276      -9.669-153.350 -75.791 
ATOM   5669  C3'  DG A 276     -10.129-155.399 -74.731 
ATOM   5670  O3'  DG A 276     -11.504-155.679 -74.965 
ATOM   5671  C2'  DG A 276      -9.354-155.658 -76.023 
ATOM   5672  C1'  DG A 276      -9.792-154.390 -76.750 
ATOM   5673  N9   DG A 276      -8.938-154.044 -77.920 
ATOM   5674  C8   DG A 276      -7.584-154.225 -78.093 
ATOM   5675  N7   DG A 276      -7.133-153.808 -79.252 
ATOM   5676  C5   DG A 276      -8.270-153.318 -79.892 
ATOM   5677  C6   DG A 276      -8.416-152.735 -81.178 
ATOM   5678  O6   DG A 276      -7.556-152.528 -82.030 
ATOM   5679  N1   DG A 276      -9.748-152.377 -81.430 
ATOM   5680  C2   DG A 276     -10.800-152.557 -80.554 
ATOM   5681  N2   DG A 276     -11.996-152.147 -80.983 
ATOM   5682  N3   DG A 276     -10.663-153.103 -79.347 
ATOM   5683  C4   DG A 276      -9.377-153.457 -79.088 
ATOM   5684  P    DT A 277     -12.137-157.017 -74.357 
ATOM   5685  OP1  DT A 277     -12.533-156.783 -72.949 
ATOM   5686  OP2  DT A 277     -11.218-158.152 -74.592 
ATOM   5687  O5'  DT A 277     -13.445-157.187 -75.262 
ATOM   5688  C5'  DT A 277     -14.083-156.012 -75.796 
ATOM   5689  C4'  DT A 277     -14.458-156.239 -77.246 
ATOM   5690  O4'  DT A 277     -13.380-155.886 -78.160 
ATOM   5691  C3'  DT A 277     -14.807-157.678 -77.626 
ATOM   5692  O3'  DT A 277     -15.860-157.659 -78.582 
ATOM   5693  C2'  DT A 277     -13.547-158.216 -78.303 
ATOM   5694  C1'  DT A 277     -13.211-156.950 -79.085 
ATOM   5695  N1   DT A 277     -11.809-156.909 -79.586 
ATOM   5696  C2   DT A 277     -11.594-156.297 -80.797 
ATOM   5697  O2   DT A 277     -12.491-155.800 -81.457 
ATOM   5698  N3   DT A 277     -10.283-156.279 -81.229 
ATOM   5699  C4   DT A 277      -9.195-156.809 -80.566 
ATOM   5700  O4   DT A 277      -8.066-156.733 -81.053 
ATOM   5701  C5   DT A 277      -9.520-157.431 -79.304 
ATOM   5702  C7   DT A 277      -8.393-158.034 -78.516 
ATOM   5703  C6   DT A 277     -10.787-157.463 -78.860 
ATOM   5704  P    DA A 278     -17.017-158.761 -78.484 
ATOM   5705  OP1  DA A 278     -18.039-158.322 -77.508 
ATOM   5706  OP2  DA A 278     -16.416-160.091 -78.242 
ATOM   5707  O5'  DA A 278     -17.629-158.710 -79.962 
ATOM   5708  C5'  DA A 278     -17.580-157.471 -80.696 
ATOM   5709  C4'  DA A 278     -17.157-157.732 -82.128 
ATOM   5710  O4'  DA A 278     -15.709-157.713 -82.291 
ATOM   5711  C3'  DA A 278     -17.575-159.082 -82.709 
ATOM   5712  O3'  DA A 278     -17.909-158.909 -84.081 
ATOM   5713  C2'  DA A 278     -16.319-159.949 -82.620 
ATOM   5714  C1'  DA A 278     -15.327-158.864 -83.029 
ATOM   5715  N9   DA A 278     -13.914-159.185 -82.686 
ATOM   5716  C8   DA A 278     -13.437-159.871 -81.606 
ATOM   5717  N7   DA A 278     -12.145-159.989 -81.587 
ATOM   5718  C5   DA A 278     -11.733-159.333 -82.738 
ATOM   5719  C6   DA A 278     -10.464-159.104 -83.295 
ATOM   5720  N6   DA A 278      -9.323-159.532 -82.737 
ATOM   5721  N1   DA A 278     -10.410-158.417 -84.451 
ATOM   5722  C2   DA A 278     -11.547-157.994 -85.001 
ATOM   5723  N3   DA A 278     -12.782-158.147 -84.577 
ATOM   5724  C4   DA A 278     -12.808-158.838 -83.419 
ATOM   5725  P    DA A 279     -19.159-159.709 -84.683 
ATOM   5726  OP1  DA A 279     -20.407-158.967 -84.395 
ATOM   5727  OP2  DA A 279     -19.117-161.114 -84.221 
ATOM   5728  O5'  DA A 279     -18.846-159.649 -86.251 
ATOM   5729  C5'  DA A 279     -18.119-158.522 -86.775 
ATOM   5730  C4'  DA A 279     -17.069-158.996 -87.760 
ATOM   5731  O4'  DA A 279     -15.806-159.319 -87.111 
ATOM   5732  C3'  DA A 279     -17.415-160.262 -88.543 
ATOM   5733  O3'  DA A 279     -16.906-160.138 -89.866 
ATOM   5734  C2'  DA A 279     -16.651-161.378 -87.832 
ATOM   5735  C1'  DA A 279     -15.372-160.586 -87.581 
ATOM   5736  N9   DA A 279     -14.488-161.186 -86.544 
ATOM   5737  C8   DA A 279     -14.846-161.866 -85.415 
ATOM   5738  N7   DA A 279     -13.839-162.271 -84.705 
ATOM   5739  C5   DA A 279     -12.731-161.828 -85.413 
ATOM   5740  C6   DA A 279     -11.350-161.941 -85.180 
ATOM   5741  N6   DA A 279     -10.828-162.565 -84.115 
ATOM   5742  N1   DA A 279     -10.522-161.387 -86.085 
ATOM   5743  C2   DA A 279     -11.046-160.767 -87.141 
ATOM   5744  N3   DA A 279     -12.310-160.599 -87.463 
ATOM   5745  C4   DA A 279     -13.118-161.163 -86.541 
ATOM   5746  P    DC A 280     -17.783-160.683 -91.090 
ATOM   5747  OP1  DC A 280     -18.772-159.656 -91.487 
ATOM   5748  OP2  DC A 280     -18.330-162.015 -90.753 
ATOM   5749  O5'  DC A 280     -16.672-160.832 -92.232 
ATOM   5750  C5'  DC A 280     -15.535-159.948 -92.221 
ATOM   5751  C4'  DC A 280     -14.268-160.731 -92.501 
ATOM   5752  O4'  DC A 280     -13.670-161.273 -91.288 
ATOM   5753  C3'  DC A 280     -14.425-161.949 -93.411 
ATOM   5754  O3'  DC A 280     -13.273-162.058 -94.237 
ATOM   5755  C2'  DC A 280     -14.455-163.143 -92.457 
ATOM   5756  C1'  DC A 280     -13.367-162.641 -91.512 
ATOM   5757  N1   DC A 280     -13.352-163.334 -90.193 
ATOM   5758  C2   DC A 280     -12.117-163.538 -89.581 
ATOM   5759  O2   DC A 280     -11.096-163.139 -90.152 
ATOM   5760  N3   DC A 280     -12.082-164.168 -88.379 
ATOM   5761  C4   DC A 280     -13.213-164.585 -87.794 
ATOM   5762  N4   DC A 280     -13.126-165.195 -86.622 
ATOM   5763  C5   DC A 280     -14.492-164.386 -88.407 
ATOM   5764  C6   DC A 280     -14.506-163.754 -89.609 
ATOM   5765  P    DA A 281     -13.455-162.495 -95.767 
ATOM   5766  OP1  DA A 281     -13.798-161.310 -96.584 
ATOM   5767  OP2  DA A 281     -14.394-163.635 -95.849 
ATOM   5768  O5'  DA A 281     -11.976-162.990 -96.130 
ATOM   5769  C5'  DA A 281     -10.854-162.389 -95.459 
ATOM   5770  C4'  DA A 281      -9.863-163.459 -95.046 
ATOM   5771  O4'  DA A 281     -10.160-164.015 -93.734 
ATOM   5772  C3'  DA A 281      -9.789-164.684 -95.957 
ATOM   5773  O3'  DA A 281      -8.438-165.123 -96.032 
ATOM   5774  C2'  DA A 281     -10.607-165.754 -95.234 
ATOM   5775  C1'  DA A 281     -10.116-165.431 -93.827 
ATOM   5776  N9   DA A 281     -10.977-165.991 -92.748 
ATOM   5777  C8   DA A 281     -12.333-166.156 -92.745 
ATOM   5778  N7   DA A 281     -12.795-166.677 -91.650 
ATOM   5779  C5   DA A 281     -11.665-166.873 -90.869 
ATOM   5780  C6   DA A 281     -11.484-167.398 -89.580 
ATOM   5781  N6   DA A 281     -12.490-167.844 -88.814 
ATOM   5782  N1   DA A 281     -10.226-167.450 -89.103 
ATOM   5783  C2   DA A 281      -9.230-167.005 -89.867 
ATOM   5784  N3   DA A 281      -9.278-166.497 -91.080 
ATOM   5785  C4   DA A 281     -10.547-166.457 -91.533 
ATOM   5786  P    DA A 282      -7.865-165.639 -97.434 
ATOM   5787  OP1  DA A 282      -7.423-164.482 -98.245 
ATOM   5788  OP2  DA A 282      -8.851-166.540 -98.071 
ATOM   5789  O5'  DA A 282      -6.592-166.484 -96.963 
ATOM   5790  C5'  DA A 282      -5.901-166.096 -95.760 
ATOM   5791  C4'  DA A 282      -5.575-167.323 -94.931 
ATOM   5792  O4'  DA A 282      -6.653-167.681 -94.020 
ATOM   5793  C3'  DA A 282      -5.315-168.608 -95.718 
ATOM   5794  O3'  DA A 282      -4.285-169.345 -95.070 
ATOM   5795  C2'  DA A 282      -6.619-169.397 -95.611 
ATOM   5796  C1'  DA A 282      -6.903-169.072 -94.148 
ATOM   5797  N9   DA A 282      -8.312-169.328 -93.739 
ATOM   5798  C8   DA A 282      -9.450-169.182 -94.479 
ATOM   5799  N7   DA A 282     -10.536-169.487 -93.839 
ATOM   5800  C5   DA A 282     -10.087-169.865 -92.581 
ATOM   5801  C6   DA A 282     -10.758-170.304 -91.428 
ATOM   5802  N6   DA A 282     -12.090-170.442 -91.355 
ATOM   5803  N1   DA A 282     -10.010-170.597 -90.348 
ATOM   5804  C2   DA A 282      -8.687-170.457 -90.427 
ATOM   5805  N3   DA A 282      -7.954-170.058 -91.443 
ATOM   5806  C4   DA A 282      -8.727-169.771 -92.510 
ATOM   5807  P    DG A 283      -3.190-170.097 -95.962 
ATOM   5808  OP1  DG A 283      -2.123-169.145 -96.344 
ATOM   5809  OP2  DG A 283      -3.859-170.803 -97.078 
ATOM   5810  O5'  DG A 283      -2.613-171.164 -94.920 
ATOM   5811  C5'  DG A 283      -2.609-170.839 -93.517 
ATOM   5812  C4'  DG A 283      -3.081-172.031 -92.707 
ATOM   5813  O4'  DG A 283      -4.527-172.056 -92.546 
ATOM   5814  C3'  DG A 283      -2.752-173.404 -93.292 
ATOM   5815  O3'  DG A 283      -2.442-174.296 -92.229 
ATOM   5816  C2'  DG A 283      -4.052-173.867 -93.950 
ATOM   5817  C1'  DG A 283      -4.991-173.360 -92.860 
ATOM   5818  N9   DG A 283      -6.412-173.254 -93.295 
ATOM   5819  C8   DG A 283      -6.922-172.919 -94.530 
ATOM   5820  N7   DG A 283      -8.232-172.917 -94.585 
ATOM   5821  C5   DG A 283      -8.617-173.279 -93.294 
ATOM   5822  C6   DG A 283      -9.913-173.446 -92.740 
ATOM   5823  O6   DG A 283     -11.006-173.307 -93.282 
ATOM   5824  N1   DG A 283      -9.849-173.820 -91.390 
ATOM   5825  C2   DG A 283      -8.684-174.006 -90.671 
ATOM   5826  N2   DG A 283      -8.836-174.362 -89.392 
ATOM   5827  N3   DG A 283      -7.469-173.849 -91.191 
ATOM   5828  C4   DG A 283      -7.514-173.487 -92.500 
ATOM   5829  P    DT A 284      -1.253-175.351 -92.421 
ATOM   5830  OP1  DT A 284       0.040-174.702 -92.113 
ATOM   5831  OP2  DT A 284      -1.361-175.982 -93.755 
ATOM   5832  O5'  DT A 284      -1.599-176.427 -91.288 
ATOM   5833  C5'  DT A 284      -2.274-175.990 -90.093 
ATOM   5834  C4'  DT A 284      -3.372-176.969 -89.732 
ATOM   5835  O4'  DT A 284      -4.637-176.652 -90.383 
ATOM   5836  C3'  DT A 284      -3.117-178.427 -90.114 
ATOM   5837  O3'  DT A 284      -3.649-179.270 -89.099 
ATOM   5838  C2'  DT A 284      -3.925-178.639 -91.395 
ATOM   5839  C1'  DT A 284      -5.151-177.841 -90.963 
ATOM   5840  N1   DT A 284      -6.042-177.455 -92.093 
ATOM   5841  C2   DT A 284      -7.392-177.418 -91.841 
ATOM   5842  O2   DT A 284      -7.871-177.684 -90.752 
ATOM   5843  N3   DT A 284      -8.186-177.057 -92.913 
ATOM   5844  C4   DT A 284      -7.752-176.737 -94.183 
ATOM   5845  O4   DT A 284      -8.560-176.429 -95.062 
ATOM   5846  C5   DT A 284      -6.320-176.804 -94.350 
ATOM   5847  C7   DT A 284      -5.762-176.472 -95.703 
ATOM   5848  C6   DT A 284      -5.524-177.153 -93.325 
ATOM   5849  P    DC A 285      -2.834-180.579 -88.670 
ATOM   5850  OP1  DC A 285      -1.798-180.215 -87.677 
ATOM   5851  OP2  DC A 285      -2.354-181.282 -89.880 
ATOM   5852  O5'  DC A 285      -3.977-181.446 -87.963 
ATOM   5853  C5'  DC A 285      -5.063-180.766 -87.305 
ATOM   5854  C4'  DC A 285      -6.378-181.436 -87.647 
ATOM   5855  O4'  DC A 285      -6.976-180.900 -88.863 
ATOM   5856  C3'  DC A 285      -6.310-182.942 -87.904 
ATOM   5857  O3'  DC A 285      -7.487-183.551 -87.385 
ATOM   5858  C2'  DC A 285      -6.326-183.076 -89.427 
ATOM   5859  C1'  DC A 285      -7.361-181.986 -89.690 
ATOM   5860  N1   DC A 285      -7.383-181.509 -91.100 
ATOM   5861  C2   DC A 285      -8.611-181.138 -91.642 
ATOM   5862  O2   DC A 285      -9.623-181.219 -90.935 
ATOM   5863  N3   DC A 285      -8.652-180.700 -92.926 
ATOM   5864  C4   DC A 285      -7.534-180.627 -93.658 
ATOM   5865  N4   DC A 285      -7.627-180.194 -94.906 
ATOM   5866  C5   DC A 285      -6.261-181.005 -93.121 
ATOM   5867  C6   DC A 285      -6.241-181.440 -91.836 
ATOM   5868  P    DG A 286      -7.367-184.968 -86.650 
ATOM   5869  OP1  DG A 286      -6.977-184.762 -85.237 
ATOM   5870  OP2  DG A 286      -6.495-185.864 -87.440 
ATOM   5871  O5'  DG A 286      -8.879-185.489 -86.722 
ATOM   5872  C5'  DG A 286      -9.949-184.527 -86.723 
ATOM   5873  C4'  DG A 286     -10.989-184.910 -87.759 
ATOM   5874  O4'  DG A 286     -10.692-184.360 -89.074 
ATOM   5875  C3'  DG A 286     -11.152-186.408 -88.014 
ATOM   5876  O3'  DG A 286     -12.527-186.688 -88.247 
ATOM   5877  C2'  DG A 286     -10.377-186.667 -89.306 
ATOM   5878  C1'  DG A 286     -10.815-185.399 -90.033 
ATOM   5879  N9   DG A 286      -9.961-185.053 -91.203 
ATOM   5880  C8   DG A 286      -8.607-185.234 -91.376 
ATOM   5881  N7   DG A 286      -8.156-184.818 -92.535 
ATOM   5882  C5   DG A 286      -9.293-184.328 -93.175 
ATOM   5883  C6   DG A 286      -9.439-183.745 -94.461 
ATOM   5884  O6   DG A 286      -8.580-183.538 -95.313 
ATOM   5885  N1   DG A 286     -10.771-183.386 -94.713 
ATOM   5886  C2   DG A 286     -11.823-183.567 -93.837 
ATOM   5887  N2   DG A 286     -13.019-183.156 -94.266 
ATOM   5888  N3   DG A 286     -11.686-184.113 -92.630 
ATOM   5889  C4   DG A 286     -10.400-184.467 -92.371 
ATOM   5890  P    DA A 287     -13.160-188.026 -87.640 
ATOM   5891  OP1  DA A 287     -13.556-187.792 -86.232 
ATOM   5892  OP2  DA A 287     -12.241-189.162 -87.875 
ATOM   5893  O5'  DA A 287     -14.468-188.197 -88.545 
ATOM   5894  C5'  DA A 287     -15.106-187.021 -89.079 
ATOM   5895  C4'  DA A 287     -15.481-187.248 -90.529 
ATOM   5896  O4'  DA A 287     -14.403-186.896 -91.443 
ATOM   5897  C3'  DA A 287     -15.830-188.687 -90.909 
ATOM   5898  O3'  DA A 287     -16.883-188.668 -91.865 
ATOM   5899  C2'  DA A 287     -14.570-189.226 -91.586 
ATOM   5900  C1'  DA A 287     -14.234-187.959 -92.368 
ATOM   5901  N9   DA A 287     -12.832-187.918 -92.869 
ATOM   5902  C8   DA A 287     -11.706-188.416 -92.278 
ATOM   5903  N7   DA A 287     -10.624-188.224 -92.967 
ATOM   5904  C5   DA A 287     -11.063-187.549 -94.098 
ATOM   5905  C6   DA A 287     -10.389-187.055 -95.227 
ATOM   5906  N6   DA A 287      -9.066-187.172 -95.410 
ATOM   5907  N1   DA A 287     -11.127-186.435 -96.166 
ATOM   5908  C2   DA A 287     -12.442-186.321 -95.979 
ATOM   5909  N3   DA A 287     -13.176-186.740 -94.972 
ATOM   5910  C4   DA A 287     -12.413-187.358 -94.046 
ATOM   5911  P    DT A 288     -18.040-189.770 -91.767 
ATOM   5912  OP1  DT A 288     -19.062-189.331 -90.790 
ATOM   5913  OP2  DT A 288     -17.439-191.100 -91.524 
ATOM   5914  O5'  DT A 288     -18.652-189.719 -93.245 
ATOM   5915  C5'  DT A 288     -18.603-188.480 -93.978 
ATOM   5916  C4'  DT A 288     -18.180-188.742 -95.410 
ATOM   5917  O4'  DT A 288     -16.733-188.723 -95.574 
ATOM   5918  C3'  DT A 288     -18.598-190.092 -95.992 
ATOM   5919  O3'  DT A 288     -18.932-189.919 -97.364 
ATOM   5920  C2'  DT A 288     -17.342-190.958 -95.903 
ATOM   5921  C1'  DT A 288     -16.350-189.873 -96.312 
ATOM   5922  N1   DT A 288     -14.937-190.194 -95.969 
ATOM   5923  C2   DT A 288     -13.967-189.754 -96.837 
ATOM   5924  O2   DT A 288     -14.220-189.126 -97.851 
ATOM   5925  N3   DT A 288     -12.669-190.071 -96.488 
ATOM   5926  C4   DT A 288     -12.271-190.773 -95.369 
ATOM   5927  O4   DT A 288     -11.076-190.996 -95.161 
ATOM   5928  C5   DT A 288     -13.359-191.193 -94.519 
ATOM   5929  C7   DT A 288     -13.014-191.964 -93.278 
ATOM   5930  C6   DT A 288     -14.631-190.899 -94.834 
ATOM   5931  P    DG A 289     -20.182-190.718 -97.965 
ATOM   5932  OP1  DG A 289     -21.430-189.976 -97.678 
ATOM   5933  OP2  DG A 289     -20.140-192.123 -97.504 
ATOM   5934  O5'  DG A 289     -19.869-190.658 -99.533 
ATOM   5935  C5'  DG A 289     -19.142-189.532-100.058 
ATOM   5936  C4'  DG A 289     -18.092-190.005-101.043 
ATOM   5937  O4'  DG A 289     -16.829-190.328-100.394 
ATOM   5938  C3'  DG A 289     -18.438-191.271-101.826 
ATOM   5939  O3'  DG A 289     -17.929-191.147-103.149 
ATOM   5940  C2'  DG A 289     -17.674-192.388-101.115 
ATOM   5941  C1'  DG A 289     -16.395-191.595-100.864 
ATOM   5942  N9   DG A 289     -15.511-192.196 -99.827 
ATOM   5943  C8   DG A 289     -15.854-192.884 -98.684 
ATOM   5944  N7   DG A 289     -14.827-193.287 -97.975 
ATOM   5945  C5   DG A 289     -13.726-192.834 -98.700 
ATOM   5946  C6   DG A 289     -12.339-192.967 -98.434 
ATOM   5947  O6   DG A 289     -11.786-193.520 -97.488 
ATOM   5948  N1   DG A 289     -11.565-192.358 -99.433 
ATOM   5949  C2   DG A 289     -12.066-191.706-100.542 
ATOM   5950  N2   DG A 289     -11.162-191.191-101.378 
ATOM   5951  N3   DG A 289     -13.369-191.582-100.791 
ATOM   5952  C4   DG A 289     -14.133-192.167 -99.832 
ATOM   5953  P    DG A 290     -18.806-191.692-104.373 
ATOM   5954  OP1  DG A 290     -19.795-190.665-104.770 
ATOM   5955  OP2  DG A 290     -19.353-193.024-104.035 
ATOM   5956  O5'  DG A 290     -17.695-191.841-105.515 
ATOM   5957  C5'  DG A 290     -16.558-190.958-105.503 
ATOM   5958  C4'  DG A 290     -15.291-191.740-105.784 
ATOM   5959  O4'  DG A 290     -14.693-192.283-104.571 
ATOM   5960  C3'  DG A 290     -15.449-192.958-106.694 
ATOM   5961  O3'  DG A 290     -14.296-193.068-107.520 
ATOM   5962  C2'  DG A 290     -15.478-194.153-105.740 
ATOM   5963  C1'  DG A 290     -14.390-193.651-104.795 
ATOM   5964  N9   DG A 290     -14.375-194.343-103.476 
ATOM   5965  C8   DG A 290     -15.430-194.835-102.738 
ATOM   5966  N7   DG A 290     -15.075-195.396-101.608 
ATOM   5967  C5   DG A 290     -13.687-195.268-101.597 
ATOM   5968  C6   DG A 290     -12.738-195.688-100.627 
ATOM   5969  O6   DG A 290     -12.932-196.267 -99.562 
ATOM   5970  N1   DG A 290     -11.432-195.358-101.014 
ATOM   5971  C2   DG A 290     -11.087-194.709-102.183 
ATOM   5972  N2   DG A 290      -9.784-194.486-102.367 
ATOM   5973  N3   DG A 290     -11.977-194.315-103.092 
ATOM   5974  C4   DG A 290     -13.250-194.628-102.732 
ATOM   5975  P    DA A 291     -14.478-193.505-109.050 
ATOM   5976  OP1  DA A 291     -14.821-192.319-109.867 
ATOM   5977  OP2  DA A 291     -15.417-194.644-109.132 
ATOM   5978  O5'  DA A 291     -13.000-194.000-109.413 
ATOM   5979  C5'  DA A 291     -11.877-193.398-108.742 
ATOM   5980  C4'  DA A 291     -10.886-194.469-108.329 
ATOM   5981  O4'  DA A 291     -11.183-195.024-107.016 
ATOM   5982  C3'  DA A 291     -10.812-195.694-109.240 
ATOM   5983  O3'  DA A 291      -9.461-196.132-109.314 
ATOM   5984  C2'  DA A 291     -11.630-196.763-108.517 
ATOM   5985  C1'  DA A 291     -11.139-196.440-107.109 
ATOM   5986  N9   DA A 291     -12.000-197.001-106.031 
ATOM   5987  C8   DA A 291     -13.356-197.165-106.027 
ATOM   5988  N7   DA A 291     -13.818-197.687-104.933 
ATOM   5989  C5   DA A 291     -12.688-197.882-104.152 
ATOM   5990  C6   DA A 291     -12.507-198.408-102.862 
ATOM   5991  N6   DA A 291     -13.514-198.854-102.097 
ATOM   5992  N1   DA A 291     -11.249-198.460-102.386 
ATOM   5993  C2   DA A 291     -10.253-198.015-103.150 
ATOM   5994  N3   DA A 291     -10.301-197.506-104.362 
ATOM   5995  C4   DA A 291     -11.570-197.466-104.816 
ATOM   5996  P    DT A 292      -8.888-196.648-110.717 
ATOM   5997  OP1  DT A 292      -8.446-195.492-111.527 
ATOM   5998  OP2  DT A 292      -9.874-197.549-111.354 
ATOM   5999  O5'  DT A 292      -7.615-197.494-110.246 
ATOM   6000  C5'  DT A 292      -6.924-197.106-109.043 
ATOM   6001  C4'  DT A 292      -6.598-198.333-108.214 
ATOM   6002  O4'  DT A 292      -7.676-198.691-107.303 
ATOM   6003  C3'  DT A 292      -6.338-199.617-109.001 
ATOM   6004  O3'  DT A 292      -5.309-200.354-108.353 
ATOM   6005  C2'  DT A 292      -7.642-200.407-108.894 
ATOM   6006  C1'  DT A 292      -7.926-200.082-107.430 
ATOM   6007  N1   DT A 292      -9.335-200.338-107.022 
ATOM   6008  C2   DT A 292      -9.543-200.781-105.738 
ATOM   6009  O2   DT A 292      -8.637-200.965-104.945 
ATOM   6010  N3   DT A 292     -10.863-201.008-105.395 
ATOM   6011  C4   DT A 292     -11.962-200.832-106.211 
ATOM   6012  O4   DT A 292     -13.097-201.069-105.792 
ATOM   6013  C5   DT A 292     -11.642-200.365-107.539 
ATOM   6014  C7   DT A 292     -12.782-200.149-108.491 
ATOM   6015  C6   DT A 292     -10.369-200.137-107.899 
ATOM   6016  P    DT A 293      -4.213-201.106-109.245 
ATOM   6017  OP1  DT A 293      -3.146-200.154-109.626 
ATOM   6018  OP2  DT A 293      -4.882-201.812-110.360 
ATOM   6019  O5'  DT A 293      -3.636-202.174-108.203 
ATOM   6020  C5'  DT A 293      -3.632-201.849-106.800 
ATOM   6021  C4'  DT A 293      -4.104-203.041-105.990 
ATOM   6022  O4'  DT A 293      -5.550-203.065-105.829 
ATOM   6023  C3'  DT A 293      -3.775-204.414-106.575 
ATOM   6024  O3'  DT A 293      -3.465-205.305-105.511 
ATOM   6025  C2'  DT A 293      -5.075-204.876-107.233 
ATOM   6026  C1'  DT A 293      -6.014-204.369-106.143 
ATOM   6027  N1   DT A 293      -7.435-204.264-106.578 
ATOM   6028  C2   DT A 293      -8.399-204.535-105.637 
ATOM   6029  O2   DT A 293      -8.136-204.850-104.489 
ATOM   6030  N3   DT A 293      -9.704-204.428-106.076 
ATOM   6031  C4   DT A 293     -10.114-204.080-107.347 
ATOM   6032  O4   DT A 293     -11.313-204.016-107.624 
ATOM   6033  C5   DT A 293      -9.030-203.814-108.264 
ATOM   6034  C7   DT A 293      -9.389-203.429-109.669 
ATOM   6035  C6   DT A 293      -7.752-203.912-107.863 
ATOM   6036  P    DC A 294      -2.276-206.360-105.704 
ATOM   6037  OP1  DC A 294      -0.983-205.711-105.396 
ATOM   6038  OP2  DC A 294      -2.384-206.991-107.038 
ATOM   6039  O5'  DC A 294      -2.623-207.436-104.571 
ATOM   6040  C5'  DC A 294      -3.297-206.999-103.376 
ATOM   6041  C4'  DC A 294      -4.396-207.979-103.015 
ATOM   6042  O4'  DC A 294      -5.660-207.662-103.665 
ATOM   6043  C3'  DC A 294      -4.140-209.437-103.397 
ATOM   6044  O3'  DC A 294      -4.673-210.279-102.382 
ATOM   6045  C2'  DC A 294      -4.948-209.648-104.678 
ATOM   6046  C1'  DC A 294      -6.174-208.850-104.246 
ATOM   6047  N1   DC A 294      -7.065-208.464-105.376 
ATOM   6048  C2   DC A 294      -8.436-208.422-105.137 
ATOM   6049  O2   DC A 294      -8.853-208.704-104.008 
ATOM   6050  N3   DC A 294      -9.265-208.073-106.154 
ATOM   6051  C4   DC A 294      -8.774-207.775-107.363 
ATOM   6052  N4   DC A 294      -9.623-207.441-108.323 
ATOM   6053  C5   DC A 294      -7.367-207.813-107.630 
ATOM   6054  C6   DC A 294      -6.555-208.164-106.601 
ATOM   6055  P    DC A 295      -3.857-211.588-101.953 
ATOM   6056  OP1  DC A 295      -2.821-211.224-100.960 
ATOM   6057  OP2  DC A 295      -3.377-212.292-103.163 
ATOM   6058  O5'  DC A 295      -5.000-212.455-101.246 
ATOM   6059  C5'  DC A 295      -6.086-211.775-100.588 
ATOM   6060  C4'  DC A 295      -7.401-212.446-100.930 
ATOM   6061  O4'  DC A 295      -7.999-211.909-102.145 
ATOM   6062  C3'  DC A 295      -7.333-213.951-101.187 
ATOM   6063  O3'  DC A 295      -8.510-214.560-100.668 
ATOM   6064  C2'  DC A 295      -7.349-214.085-102.709 
ATOM   6065  C1'  DC A 295      -8.384-212.996-102.973 
ATOM   6066  N1   DC A 295      -8.406-212.519-104.383 
ATOM   6067  C2   DC A 295      -9.634-212.147-104.924 
ATOM   6068  O2   DC A 295     -10.646-212.228-104.218 
ATOM   6069  N3   DC A 295      -9.675-211.710-106.209 
ATOM   6070  C4   DC A 295      -8.557-211.637-106.941 
ATOM   6071  N4   DC A 295      -8.650-211.203-108.189 
ATOM   6072  C5   DC A 295      -7.284-212.014-106.404 
ATOM   6073  C6   DC A 295      -7.264-212.449-105.119 
ATOM   6074  P    DT A 296      -8.390-215.977 -99.933 
ATOM   6075  OP1  DT A 296      -8.000-215.771 -98.520 
ATOM   6076  OP2  DT A 296      -7.518-216.874-100.723 
ATOM   6077  O5'  DT A 296      -9.902-216.499-100.004 
ATOM   6078  C5'  DT A 296     -10.972-215.536-100.006 
ATOM   6079  C4'  DT A 296     -12.012-215.919-101.041 
ATOM   6080  O4'  DT A 296     -11.715-215.369-102.356 
ATOM   6081  C3'  DT A 296     -12.175-217.417-101.297 
ATOM   6082  O3'  DT A 296     -13.550-217.698-101.530 
ATOM   6083  C2'  DT A 296     -11.400-217.677-102.589 
ATOM   6084  C1'  DT A 296     -11.838-216.408-103.315 
ATOM   6085  N1   DT A 296     -10.985-216.063-104.486 
ATOM   6086  C2   DT A 296     -11.607-215.480-105.563 
ATOM   6087  O2   DT A 296     -12.802-215.244-105.591 
ATOM   6088  N3   DT A 296     -10.784-215.175-106.630 
ATOM   6089  C4   DT A 296      -9.424-215.398-106.705 
ATOM   6090  O4   DT A 296      -8.791-215.081-107.714 
ATOM   6091  C5   DT A 296      -8.862-216.013-105.525 
ATOM   6092  C7   DT A 296      -7.387-216.291-105.524 
ATOM   6093  C6   DT A 296      -9.639-216.321-104.474 
ATOM   6094  P    DC A 297     -14.183-219.035-100.922 
ATOM   6095  OP1  DC A 297     -14.579-218.801 -99.515 
ATOM   6096  OP2  DC A 297     -13.265-220.171-101.158 
ATOM   6097  O5'  DC A 297     -15.491-219.206-101.828 
ATOM   6098  C5'  DC A 297     -16.129-218.031-102.361 
ATOM   6099  C4'  DC A 297     -16.504-218.258-103.812 
ATOM   6100  O4'  DC A 297     -15.426-217.905-104.726 
ATOM   6101  C3'  DC A 297     -16.853-219.696-104.192 
ATOM   6102  O3'  DC A 297     -17.906-219.678-105.148 
ATOM   6103  C2'  DC A 297     -15.593-220.235-104.869 
ATOM   6104  C1'  DC A 297     -15.257-218.969-105.651 
ATOM   6105  N1   DC A 297     -13.855-218.928-106.151 
ATOM   6106  C2   DC A 297     -13.621-218.311-107.378 
ATOM   6107  O2   DC A 297     -14.578-217.827-107.994 
ATOM   6108  N3   DC A 297     -12.350-218.264-107.852 
ATOM   6109  C4   DC A 297     -11.341-218.800-107.154 
ATOM   6110  N4   DC A 297     -10.119-218.729-107.658 
ATOM   6111  C5   DC A 297     -11.560-219.439-105.891 
ATOM   6112  C6   DC A 297     -12.838-219.476-105.434 
ATOM   6113  P    DT A 298     -19.063-220.780-105.050 
ATOM   6114  OP1  DT A 298     -20.085-220.340-104.073 
ATOM   6115  OP2  DT A 298     -18.462-222.110-104.807 
ATOM   6116  O5'  DT A 298     -19.675-220.728-106.528 
ATOM   6117  C5'  DT A 298     -19.626-219.490-107.261 
ATOM   6118  C4'  DT A 298     -19.203-219.751-108.693 
ATOM   6119  O4'  DT A 298     -17.756-219.732-108.857 
ATOM   6120  C3'  DT A 298     -19.622-221.101-109.275 
ATOM   6121  O3'  DT A 298     -19.955-220.928-110.647 
ATOM   6122  C2'  DT A 298     -18.365-221.968-109.186 
ATOM   6123  C1'  DT A 298     -17.373-220.883-109.595 
ATOM   6124  N1   DT A 298     -15.960-221.204-109.252 
ATOM   6125  C2   DT A 298     -14.990-220.763-110.120 
ATOM   6126  O2   DT A 298     -15.244-220.136-111.134 
ATOM   6127  N3   DT A 298     -13.692-221.080-109.770 
ATOM   6128  C4   DT A 298     -13.294-221.783-108.651 
ATOM   6129  O4   DT A 298     -12.099-222.006-108.444 
ATOM   6130  C5   DT A 298     -14.383-222.202-107.801 
ATOM   6131  C7   DT A 298     -14.037-222.974-106.560 
ATOM   6132  C6   DT A 298     -15.654-221.909-108.117 
ATOM   6133  P    DC A 299     -21.205-221.727-111.248 
ATOM   6134  OP1  DC A 299     -22.453-220.986-110.961 
ATOM   6135  OP2  DC A 299     -21.163-223.132-110.786 
ATOM   6136  O5'  DC A 299     -20.892-221.668-112.816 
ATOM   6137  C5'  DC A 299     -20.165-220.541-113.341 
ATOM   6138  C4'  DC A 299     -19.115-221.015-114.326 
ATOM   6139  O4'  DC A 299     -17.852-221.337-113.677 
ATOM   6140  C3'  DC A 299     -19.461-222.281-115.109 
ATOM   6141  O3'  DC A 299     -18.952-222.156-116.432 
ATOM   6142  C2'  DC A 299     -18.697-223.397-114.398 
ATOM   6143  C1'  DC A 299     -17.418-222.605-114.147 
ATOM   6144  N1   DC A 299     -16.534-223.205-113.110 
ATOM   6145  C2   DC A 299     -15.158-223.080-113.278 
ATOM   6146  O2   DC A 299     -14.730-222.480-114.271 
ATOM   6147  N3   DC A 299     -14.334-223.622-112.343 
ATOM   6148  C4   DC A 299     -14.837-224.263-111.281
[truncated: 415,700 more chars]
