# Supplementary material for: Characterization of lncRNA-protein interactions associated with Prostate cancer and Androgen receptors by molecular docking simulations
Source: Biochem Biophys Rep. 2025 Mar 9;42:101959. doi: 10.1016/j.bbrep.2025.101959 (PMC11929892; doi:10.1016/j.bbrep.2025.101959)
Supplement: Multimedia component 15 [file mmc15.zip › bbrep_00101959_model_4.pdb]

REMARK Number:     4
REMARK Ligand:     lig_628dcb8434e2f.pdb
REMARK Contact:     0     0     0
REMARK Score:  -213.05
REMARK RMSD:    997.24
MODEL        4
ATOM      1  N   ALA A  24      30.357  -5.473 -24.875 
ATOM      2  CA  ALA A  24      30.515  -4.000 -24.871 
ATOM      3  CB  ALA A  24      29.364  -3.347 -25.653 
ATOM      4  C   ALA A  24      30.496  -3.471 -23.474 
ATOM      5  O   ALA A  24      31.409  -3.720 -22.690 
ATOM      6  N   GLN A  25      29.435  -2.716 -23.129 
ATOM      7  CA  GLN A  25      29.334  -2.167 -21.810 
ATOM      8  CB  GLN A  25      28.209  -1.135 -21.640 
ATOM      9  CG  GLN A  25      28.449   0.131 -22.464 
ATOM     10  CD  GLN A  25      27.291   1.085 -22.227 
ATOM     11  OE1 GLN A  25      26.895   1.324 -21.089 
ATOM     12  NE2 GLN A  25      26.734   1.652 -23.331 
ATOM     13  C   GLN A  25      29.084  -3.296 -20.876 
ATOM     14  O   GLN A  25      28.668  -4.376 -21.290 
ATOM     15  N   ASP A  26      29.382  -3.075 -19.584 
ATOM     16  CA  ASP A  26      29.211  -4.105 -18.606 
ATOM     17  CB  ASP A  26      30.274  -4.043 -17.495 
ATOM     18  CG  ASP A  26      30.054  -5.171 -16.494 
ATOM     19  OD1 ASP A  26      28.986  -5.191 -15.826 
ATOM     20  OD2 ASP A  26      30.966  -6.032 -16.381 
ATOM     21  C   ASP A  26      27.866  -3.939 -17.988 
ATOM     22  O   ASP A  26      27.612  -2.985 -17.253 
ATOM     23  N   ASN A  27      26.945  -4.872 -18.288 
ATOM     24  CA  ASN A  27      25.662  -4.773 -17.669 
ATOM     25  CB  ASN A  27      24.503  -4.752 -18.683 
ATOM     26  CG  ASN A  27      24.583  -3.452 -19.471 
ATOM     27  OD1 ASN A  27      24.658  -2.366 -18.897 
ATOM     28  ND2 ASN A  27      24.568  -3.560 -20.827 
ATOM     29  C   ASN A  27      25.467  -5.984 -16.812 
ATOM     30  O   ASN A  27      24.473  -6.696 -16.949 
ATOM     31  N   SER A  28      26.402  -6.226 -15.873 
ATOM     32  CA  SER A  28      26.317  -7.361 -15.002 
ATOM     33  CB  SER A  28      27.559  -7.517 -14.112 
ATOM     34  OG  SER A  28      28.707  -7.731 -14.919 
ATOM     35  C   SER A  28      25.149  -7.145 -14.100 
ATOM     36  O   SER A  28      24.492  -8.089 -13.668 
ATOM     37  N   ARG A  29      24.868  -5.864 -13.806 
ATOM     38  CA  ARG A  29      23.821  -5.471 -12.913 
ATOM     39  CB  ARG A  29      23.787  -3.948 -12.704 
ATOM     40  CG  ARG A  29      25.152  -3.369 -12.324 
ATOM     41  CD  ARG A  29      25.113  -1.897 -11.913 
ATOM     42  NE  ARG A  29      26.512  -1.383 -11.942 
ATOM     43  CZ  ARG A  29      27.390  -1.720 -10.952 
ATOM     44  NH1 ARG A  29      27.024  -2.618  -9.991 
ATOM     45  NH2 ARG A  29      28.642  -1.178 -10.929 
ATOM     46  C   ARG A  29      22.506  -5.884 -13.504 
ATOM     47  O   ARG A  29      21.579  -6.255 -12.784 
ATOM     48  N   TYR A  30      22.378  -5.784 -14.840 
ATOM     49  CA  TYR A  30      21.164  -6.163 -15.505 
ATOM     50  CB  TYR A  30      21.186  -5.817 -17.003 
ATOM     51  CG  TYR A  30      19.900  -6.271 -17.606 
ATOM     52  CD1 TYR A  30      18.727  -5.600 -17.348 
ATOM     53  CD2 TYR A  30      19.876  -7.357 -18.449 
ATOM     54  CE1 TYR A  30      17.543  -6.018 -17.911 
ATOM     55  CE2 TYR A  30      18.698  -7.778 -19.016 
ATOM     56  CZ  TYR A  30      17.529  -7.109 -18.746 
ATOM     57  OH  TYR A  30      16.316  -7.539 -19.327 
ATOM     58  C   TYR A  30      20.959  -7.638 -15.363 
ATOM     59  O   TYR A  30      19.855  -8.092 -15.068 
ATOM     60  N   THR A  31      22.033  -8.431 -15.551 
ATOM     61  CA  THR A  31      21.926  -9.861 -15.473 
ATOM     62  CB  THR A  31      23.230 -10.559 -15.736 
ATOM     63  OG1 THR A  31      23.715 -10.225 -17.028 
ATOM     64  CG2 THR A  31      23.003 -12.080 -15.628 
ATOM     65  C   THR A  31      21.490 -10.229 -14.091 
ATOM     66  O   THR A  31      20.646 -11.105 -13.907 
ATOM     67  N   HIS A  32      22.064  -9.557 -13.079 
ATOM     68  CA  HIS A  32      21.744  -9.842 -11.711 
ATOM     69  ND1 HIS A  32      22.771 -10.826  -8.882 
ATOM     70  CG  HIS A  32      22.450  -9.554  -9.301 
ATOM     71  CB  HIS A  32      22.623  -9.069 -10.710 
ATOM     72  NE2 HIS A  32      22.010  -9.743  -7.096 
ATOM     73  CD2 HIS A  32      21.986  -8.905  -8.198 
ATOM     74  CE1 HIS A  32      22.488 -10.885  -7.556 
ATOM     75  C   HIS A  32      20.311  -9.481 -11.477 
ATOM     76  O   HIS A  32      19.604 -10.145 -10.722 
ATOM     77  N   PHE A  33      19.841  -8.406 -12.133 
ATOM     78  CA  PHE A  33      18.494  -7.942 -11.975 
ATOM     79  CB  PHE A  33      18.233  -6.698 -12.850 
ATOM     80  CG  PHE A  33      16.831  -6.221 -12.683 
ATOM     81  CD1 PHE A  33      15.822  -6.729 -13.471 
ATOM     82  CD2 PHE A  33      16.525  -5.261 -11.749 
ATOM     83  CE1 PHE A  33      14.528  -6.288 -13.327 
ATOM     84  CE2 PHE A  33      15.232  -4.815 -11.599 
ATOM     85  CZ  PHE A  33      14.232  -5.330 -12.388 
ATOM     86  C   PHE A  33      17.577  -9.044 -12.410 
ATOM     87  O   PHE A  33      16.584  -9.337 -11.745 
ATOM     88  N   LEU A  34      17.891  -9.694 -13.546 
ATOM     89  CA  LEU A  34      17.052 -10.740 -14.056 
ATOM     90  CB  LEU A  34      17.509 -11.262 -15.429 
ATOM     91  CG  LEU A  34      17.352 -10.227 -16.561 
ATOM     92  CD1 LEU A  34      17.815 -10.799 -17.911 
ATOM     93  CD2 LEU A  34      15.914  -9.684 -16.622 
ATOM     94  C   LEU A  34      17.034 -11.895 -13.105 
ATOM     95  O   LEU A  34      15.977 -12.463 -12.835 
ATOM     96  N   THR A  35      18.201 -12.276 -12.555 
ATOM     97  CA  THR A  35      18.222 -13.429 -11.706 
ATOM     98  CB  THR A  35      19.611 -13.827 -11.277 
ATOM     99  OG1 THR A  35      19.582 -15.110 -10.672 
ATOM    100  CG2 THR A  35      20.183 -12.793 -10.291 
ATOM    101  C   THR A  35      17.370 -13.183 -10.496 
ATOM    102  O   THR A  35      16.600 -14.054 -10.093 
ATOM    103  N   GLN A  36      17.510 -12.004  -9.861 
ATOM    104  CA  GLN A  36      16.760 -11.714  -8.673 
ATOM    105  CB  GLN A  36      17.330 -10.515  -7.900 
ATOM    106  CG  GLN A  36      18.719 -10.776  -7.318 
ATOM    107  CD  GLN A  36      19.161  -9.521  -6.583 
ATOM    108  OE1 GLN A  36      18.999  -8.403  -7.076 
ATOM    109  NE2 GLN A  36      19.727  -9.702  -5.360 
ATOM    110  C   GLN A  36      15.306 -11.414  -8.928 
ATOM    111  O   GLN A  36      14.428 -11.820  -8.172 
ATOM    112  N   HIS A  37      15.041 -10.560  -9.926 
ATOM    113  CA  HIS A  37      13.739 -10.030 -10.232 
ATOM    114  ND1 HIS A  37      13.488  -7.875  -7.943 
ATOM    115  CG  HIS A  37      14.262  -7.931  -9.081 
ATOM    116  CB  HIS A  37      13.787  -8.508 -10.384 
ATOM    117  NE2 HIS A  37      15.483  -7.062  -7.395 
ATOM    118  CD2 HIS A  37      15.476  -7.429  -8.730 
ATOM    119  CE1 HIS A  37      14.268  -7.348  -6.966 
ATOM    120  C   HIS A  37      12.906 -10.649 -11.327 
ATOM    121  O   HIS A  37      11.752 -10.256 -11.466 
ATOM    122  N   TYR A  38      13.434 -11.530 -12.202 
ATOM    123  CA  TYR A  38      12.632 -11.883 -13.350 
ATOM    124  CB  TYR A  38      13.334 -11.414 -14.642 
ATOM    125  CG  TYR A  38      12.655 -11.872 -15.887 
ATOM    126  CD1 TYR A  38      11.465 -11.319 -16.304 
ATOM    127  CD2 TYR A  38      13.246 -12.841 -16.668 
ATOM    128  CE1 TYR A  38      10.868 -11.746 -17.467 
ATOM    129  CE2 TYR A  38      12.653 -13.271 -17.830 
ATOM    130  CZ  TYR A  38      11.459 -12.724 -18.231 
ATOM    131  OH  TYR A  38      10.848 -13.164 -19.425 
ATOM    132  C   TYR A  38      12.379 -13.364 -13.432 
ATOM    133  O   TYR A  38      13.285 -14.174 -13.250 
ATOM    134  N   ASP A  39      11.102 -13.741 -13.690 
ATOM    135  CA  ASP A  39      10.698 -15.112 -13.886 
ATOM    136  CB  ASP A  39      10.028 -15.729 -12.643 
ATOM    137  CG  ASP A  39       9.940 -17.238 -12.841 
ATOM    138  OD1 ASP A  39      10.562 -17.742 -13.815 
ATOM    139  OD2 ASP A  39       9.249 -17.904 -12.025 
ATOM    140  C   ASP A  39       9.669 -15.081 -14.984 
ATOM    141  O   ASP A  39       8.529 -14.682 -14.754 
ATOM    142  N   ALA A  40      10.037 -15.519 -16.207 
ATOM    143  CA  ALA A  40       9.168 -15.355 -17.343 
ATOM    144  CB  ALA A  40       9.809 -15.843 -18.652 
ATOM    145  C   ALA A  40       7.861 -16.082 -17.196 
ATOM    146  O   ALA A  40       6.812 -15.469 -17.390 
ATOM    147  N   LYS A  41       7.868 -17.386 -16.837 
ATOM    148  CA  LYS A  41       6.612 -18.091 -16.756 
ATOM    149  CB  LYS A  41       6.394 -19.072 -17.922 
ATOM    150  CG  LYS A  41       6.320 -18.394 -19.293 
ATOM    151  CD  LYS A  41       6.383 -19.380 -20.462 
ATOM    152  CE  LYS A  41       6.315 -18.723 -21.842 
ATOM    153  NZ  LYS A  41       6.395 -19.761 -22.893 
ATOM    154  C   LYS A  41       6.607 -18.900 -15.492 
ATOM    155  O   LYS A  41       6.979 -20.072 -15.469 
ATOM    156  N   PRO A  42       6.164 -18.261 -14.447 
ATOM    157  CA  PRO A  42       6.146 -18.766 -13.096 
ATOM    158  CD  PRO A  42       5.459 -16.998 -14.579 
ATOM    159  CB  PRO A  42       5.693 -17.583 -12.242 
ATOM    160  CG  PRO A  42       4.817 -16.760 -13.203 
ATOM    161  C   PRO A  42       5.350 -19.982 -12.740 
ATOM    162  O   PRO A  42       5.866 -20.776 -11.954 
ATOM    163  N   GLN A  43       4.106 -20.125 -13.253 
ATOM    164  CA  GLN A  43       3.233 -21.210 -12.882 
ATOM    165  CB  GLN A  43       3.921 -22.559 -12.575 
ATOM    166  CG  GLN A  43       2.969 -23.746 -12.437 
ATOM    167  CD  GLN A  43       2.653 -24.258 -13.835 
ATOM    168  OE1 GLN A  43       2.011 -23.577 -14.631 
ATOM    169  NE2 GLN A  43       3.125 -25.496 -14.144 
ATOM    170  C   GLN A  43       2.428 -20.772 -11.677 
ATOM    171  O   GLN A  43       1.781 -19.726 -11.696 
ATOM    172  N   GLY A  44       2.476 -21.564 -10.580 
ATOM    173  CA  GLY A  44       1.617 -21.423  -9.423 
ATOM    174  C   GLY A  44       1.682 -20.099  -8.711 
ATOM    175  O   GLY A  44       0.636 -19.515  -8.436 
ATOM    176  N   ARG A  45       2.881 -19.573  -8.391 
ATOM    177  CA  ARG A  45       2.966 -18.320  -7.681 
ATOM    178  CB  ARG A  45       2.277 -17.177  -8.444 
ATOM    179  CG  ARG A  45       2.951 -16.883  -9.786 
ATOM    180  CD  ARG A  45       2.084 -16.065 -10.743 
ATOM    181  NE  ARG A  45       2.134 -14.640 -10.313 
ATOM    182  CZ  ARG A  45       1.083 -13.819 -10.595 
ATOM    183  NH1 ARG A  45      -0.026 -14.325 -11.205 
ATOM    184  NH2 ARG A  45       1.132 -12.493 -10.270 
ATOM    185  C   ARG A  45       2.353 -18.422  -6.307 
ATOM    186  O   ARG A  45       1.777 -17.453  -5.809 
ATOM    187  N   ASP A  46       2.452 -19.607  -5.663 
ATOM    188  CA  ASP A  46       1.984 -19.790  -4.311 
ATOM    189  CB  ASP A  46       1.250 -21.127  -4.079 
ATOM    190  CG  ASP A  46       2.197 -22.277  -4.390 
ATOM    191  OD1 ASP A  46       3.256 -22.021  -5.022 
ATOM    192  OD2 ASP A  46       1.866 -23.431  -4.005 
ATOM    193  C   ASP A  46       3.161 -19.699  -3.376 
ATOM    194  O   ASP A  46       4.259 -19.317  -3.777 
ATOM    195  N   ASP A  47       2.954 -20.056  -2.089 
ATOM    196  CA  ASP A  47       3.986 -19.963  -1.086 
ATOM    197  CB  ASP A  47       3.505 -20.399   0.311 
ATOM    198  CG  ASP A  47       2.512 -19.366   0.829 
ATOM    199  OD1 ASP A  47       2.392 -18.285   0.192 
ATOM    200  OD2 ASP A  47       1.859 -19.643   1.870 
ATOM    201  C   ASP A  47       5.122 -20.868  -1.453 
ATOM    202  O   ASP A  47       6.290 -20.503  -1.321 
ATOM    203  N   ARG A  48       4.797 -22.077  -1.942 
ATOM    204  CA  ARG A  48       5.781 -23.061  -2.293 
ATOM    205  CB  ARG A  48       5.140 -24.351  -2.823 
ATOM    206  CG  ARG A  48       6.146 -25.430  -3.211 
ATOM    207  CD  ARG A  48       5.521 -26.560  -4.029 
ATOM    208  NE  ARG A  48       5.134 -25.982  -5.348 
ATOM    209  CZ  ARG A  48       4.541 -26.764  -6.297 
ATOM    210  NH1 ARG A  48       4.304 -28.084  -6.046 
ATOM    211  NH2 ARG A  48       4.179 -26.221  -7.497 
ATOM    212  C   ARG A  48       6.632 -22.511  -3.395 
ATOM    213  O   ARG A  48       7.843 -22.722  -3.421 
ATOM    214  N   TYR A  49       6.004 -21.778  -4.332 
ATOM    215  CA  TYR A  49       6.690 -21.207  -5.452 
ATOM    216  CB  TYR A  49       5.716 -20.385  -6.317 
ATOM    217  CG  TYR A  49       6.455 -19.484  -7.246 
ATOM    218  CD1 TYR A  49       6.995 -19.944  -8.423 
ATOM    219  CD2 TYR A  49       6.580 -18.149  -6.930 
ATOM    220  CE1 TYR A  49       7.662 -19.084  -9.266 
ATOM    221  CE2 TYR A  49       7.244 -17.287  -7.767 
ATOM    222  CZ  TYR A  49       7.787 -17.755  -8.938 
ATOM    223  OH  TYR A  49       8.468 -16.868  -9.798 
ATOM    224  C   TYR A  49       7.763 -20.299  -4.937 
ATOM    225  O   TYR A  49       8.907 -20.361  -5.387 
ATOM    226  N   CYS A  50       7.427 -19.442  -3.956 
ATOM    227  CA  CYS A  50       8.387 -18.513  -3.432 
ATOM    228  CB  CYS A  50       7.789 -17.543  -2.401 
ATOM    229  SG  CYS A  50       6.919 -16.168  -3.203 
ATOM    230  C   CYS A  50       9.521 -19.233  -2.772 
ATOM    231  O   CYS A  50      10.680 -18.874  -2.966 
ATOM    232  N   GLU A  51       9.232 -20.282  -1.984 
ATOM    233  CA  GLU A  51      10.291 -20.937  -1.274 
ATOM    234  CB  GLU A  51       9.814 -22.052  -0.328 
ATOM    235  CG  GLU A  51       9.046 -21.500   0.875 
ATOM    236  CD  GLU A  51       8.647 -22.660   1.776 
ATOM    237  OE1 GLU A  51       8.797 -23.834   1.341 
ATOM    238  OE2 GLU A  51       8.191 -22.384   2.918 
ATOM    239  C   GLU A  51      11.271 -21.539  -2.238 
ATOM    240  O   GLU A  51      12.477 -21.471  -2.014 
ATOM    241  N   SER A  52      10.782 -22.163  -3.323 
ATOM    242  CA  SER A  52      11.648 -22.819  -4.266 
ATOM    243  CB  SER A  52      10.871 -23.670  -5.287 
ATOM    244  OG  SER A  52      11.770 -24.296  -6.189 
ATOM    245  C   SER A  52      12.484 -21.840  -5.041 
ATOM    246  O   SER A  52      13.695 -22.015  -5.173 
ATOM    247  N   ILE A  53      11.853 -20.774  -5.572 
ATOM    248  CA  ILE A  53      12.510 -19.830  -6.436 
ATOM    249  CB  ILE A  53      11.569 -18.839  -7.063 
ATOM    250  CG1 ILE A  53      12.268 -18.100  -8.213 
ATOM    251  CG2 ILE A  53      11.022 -17.910  -5.967 
ATOM    252  CD1 ILE A  53      11.307 -17.285  -9.080 
ATOM    253  C   ILE A  53      13.564 -19.071  -5.697 
ATOM    254  O   ILE A  53      14.625 -18.777  -6.243 
ATOM    255  N   MET A  54      13.288 -18.724  -4.431 
ATOM    256  CA  MET A  54      14.208 -17.931  -3.681 
ATOM    257  CB  MET A  54      13.657 -17.630  -2.278 
ATOM    258  CG  MET A  54      14.129 -16.292  -1.716 
ATOM    259  SD  MET A  54      13.400 -14.851  -2.557 
ATOM    260  CE  MET A  54      13.965 -13.641  -1.327 
ATOM    261  C   MET A  54      15.482 -18.715  -3.574 
ATOM    262  O   MET A  54      16.577 -18.162  -3.661 
ATOM    263  N   ARG A  55      15.360 -20.040  -3.377 
ATOM    264  CA  ARG A  55      16.487 -20.926  -3.259 
ATOM    265  CB  ARG A  55      16.035 -22.353  -2.921 
ATOM    266  CG  ARG A  55      15.198 -22.413  -1.641 
ATOM    267  CD  ARG A  55      14.502 -23.757  -1.423 
ATOM    268  NE  ARG A  55      15.339 -24.566  -0.498 
ATOM    269  CZ  ARG A  55      15.110 -25.907  -0.399 
ATOM    270  NH1 ARG A  55      14.168 -26.490  -1.198 
ATOM    271  NH2 ARG A  55      15.823 -26.659   0.486 
ATOM    272  C   ARG A  55      17.249 -20.983  -4.555 
ATOM    273  O   ARG A  55      18.476 -20.907  -4.565 
ATOM    274  N   ARG A  56      16.538 -21.101  -5.694 
ATOM    275  CA  ARG A  56      17.186 -21.258  -6.971 
ATOM    276  CB  ARG A  56      16.203 -21.454  -8.140 
ATOM    277  CG  ARG A  56      15.409 -22.759  -8.083 
ATOM    278  CD  ARG A  56      14.767 -23.128  -9.423 
ATOM    279  NE  ARG A  56      13.877 -22.004  -9.821 
ATOM    280  CZ  ARG A  56      12.561 -22.008  -9.459 
ATOM    281  NH1 ARG A  56      12.047 -23.057  -8.752 
ATOM    282  NH2 ARG A  56      11.757 -20.960  -9.804 
ATOM    283  C   ARG A  56      17.993 -20.038  -7.297 
ATOM    284  O   ARG A  56      19.094 -20.132  -7.842 
ATOM    285  N   ARG A  57      17.434 -18.858  -6.981 
ATOM    286  CA  ARG A  57      17.989 -17.566  -7.272 
ATOM    287  CB  ARG A  57      16.981 -16.432  -7.028 
ATOM    288  CG  ARG A  57      15.720 -16.618  -7.872 
ATOM    289  CD  ARG A  57      16.007 -16.749  -9.368 
ATOM    290  NE  ARG A  57      14.774 -17.286 -10.009 
ATOM    291  CZ  ARG A  57      14.462 -16.937 -11.292 
ATOM    292  NH1 ARG A  57      15.255 -16.058 -11.970 
ATOM    293  NH2 ARG A  57      13.356 -17.462 -11.896 
ATOM    294  C   ARG A  57      19.215 -17.308  -6.446 
ATOM    295  O   ARG A  57      20.047 -16.489  -6.833 
ATOM    296  N   GLY A  58      19.345 -17.952  -5.266 
ATOM    297  CA  GLY A  58      20.518 -17.749  -4.452 
ATOM    298  C   GLY A  58      20.249 -16.676  -3.435 
ATOM    299  O   GLY A  58      21.171 -16.056  -2.910 
ATOM    300  N   LEU A  59      18.957 -16.404  -3.197 
ATOM    301  CA  LEU A  59      18.390 -15.442  -2.291 
ATOM    302  CB  LEU A  59      16.997 -14.993  -2.748 
ATOM    303  CG  LEU A  59      17.057 -14.335  -4.141 
ATOM    304  CD1 LEU A  59      15.690 -13.786  -4.573 
ATOM    305  CD2 LEU A  59      18.175 -13.282  -4.214 
ATOM    306  C   LEU A  59      18.342 -15.875  -0.842 
ATOM    307  O   LEU A  59      17.877 -15.107  -0.005 
ATOM    308  N   THR A  60      18.628 -17.158  -0.543 
ATOM    309  CA  THR A  60      18.521 -17.780   0.758 
ATOM    310  CB  THR A  60      18.422 -19.273   0.655 
ATOM    311  OG1 THR A  60      19.592 -19.810   0.057 
ATOM    312  CG2 THR A  60      17.192 -19.608  -0.204 
ATOM    313  C   THR A  60      19.582 -17.448   1.776 
ATOM    314  O   THR A  60      19.306 -17.592   2.964 
ATOM    315  N   SER A  61      20.833 -17.093   1.412 
ATOM    316  CA  SER A  61      21.758 -16.859   2.493 
ATOM    317  CB  SER A  61      22.957 -17.826   2.485 
ATOM    318  OG  SER A  61      22.517 -19.158   2.702 
ATOM    319  C   SER A  61      22.320 -15.475   2.407 
ATOM    320  O   SER A  61      23.186 -15.209   1.575 
ATOM    321  N   PRO A  62      21.889 -14.572   3.254 
ATOM    322  CA  PRO A  62      20.832 -14.844   4.197 
ATOM    323  CD  PRO A  62      22.847 -13.617   3.787 
ATOM    324  CB  PRO A  62      20.985 -13.822   5.320 
ATOM    325  CG  PRO A  62      22.467 -13.428   5.263 
ATOM    326  C   PRO A  62      19.514 -14.718   3.499 
ATOM    327  O   PRO A  62      19.488 -14.279   2.350 
ATOM    328  N   CYS A  63      18.409 -15.091   4.176 
ATOM    329  CA  CYS A  63      17.107 -15.029   3.577 
ATOM    330  CB  CYS A  63      15.980 -15.525   4.508 
ATOM    331  SG  CYS A  63      16.264 -17.191   5.180 
ATOM    332  C   CYS A  63      16.811 -13.590   3.286 
ATOM    333  O   CYS A  63      16.979 -12.728   4.148 
ATOM    334  N   LYS A  64      16.363 -13.286   2.050 
ATOM    335  CA  LYS A  64      16.024 -11.933   1.733 
ATOM    336  CB  LYS A  64      15.958 -11.675   0.217 
ATOM    337  CG  LYS A  64      15.947 -10.196  -0.175 
ATOM    338  CD  LYS A  64      16.188  -9.974  -1.671 
ATOM    339  CE  LYS A  64      16.192  -8.501  -2.084 
ATOM    340  NZ  LYS A  64      16.367  -8.389  -3.549 
ATOM    341  C   LYS A  64      14.671 -11.685   2.334 
ATOM    342  O   LYS A  64      13.782 -12.531   2.250 
ATOM    343  N   ASP A  65      14.485 -10.514   2.975 
ATOM    344  CA  ASP A  65      13.252 -10.245   3.660 
ATOM    345  CB  ASP A  65      13.310  -8.967   4.522 
ATOM    346  CG  ASP A  65      13.625  -7.757   3.647 
ATOM    347  OD1 ASP A  65      14.224  -7.939   2.553 
ATOM    348  OD2 ASP A  65      13.278  -6.626   4.077 
ATOM    349  C   ASP A  65      12.107 -10.144   2.699 
ATOM    350  O   ASP A  65      11.037 -10.700   2.946 
ATOM    351  N   ILE A  66      12.280  -9.419   1.579 
ATOM    352  CA  ILE A  66      11.198  -9.300   0.645 
ATOM    353  CB  ILE A  66      10.432  -8.019   0.848 
ATOM    354  CG1 ILE A  66       9.083  -8.013   0.109 
ATOM    355  CG2 ILE A  66      11.366  -6.859   0.468 
ATOM    356  CD1 ILE A  66       9.205  -8.016  -1.410 
ATOM    357  C   ILE A  66      11.805  -9.311  -0.725 
ATOM    358  O   ILE A  66      12.863  -8.720  -0.940 
ATOM    359  N   ASN A  67      11.179 -10.019  -1.688 
ATOM    360  CA  ASN A  67      11.720 -10.015  -3.017 
ATOM    361  CB  ASN A  67      12.741 -11.139  -3.259 
ATOM    362  CG  ASN A  67      13.477 -10.847  -4.558 
ATOM    363  OD1 ASN A  67      14.272  -9.911  -4.638 
ATOM    364  ND2 ASN A  67      13.214 -11.676  -5.603 
ATOM    365  C   ASN A  67      10.584 -10.205  -3.973 
ATOM    366  O   ASN A  67       9.740 -11.082  -3.786 
ATOM    367  N   THR A  68      10.556  -9.392  -5.048 
ATOM    368  CA  THR A  68       9.471  -9.467  -5.982 
ATOM    369  CB  THR A  68       8.762  -8.158  -6.145 
ATOM    370  OG1 THR A  68       8.269  -7.721  -4.886 
ATOM    371  CG2 THR A  68       7.598  -8.348  -7.130 
ATOM    372  C   THR A  68       9.996  -9.879  -7.324 
ATOM    373  O   THR A  68      11.059  -9.439  -7.762 
ATOM    374  N   PHE A  69       9.236 -10.761  -8.006 
ATOM    375  CA  PHE A  69       9.601 -11.241  -9.309 
ATOM    376  CB  PHE A  69       9.527 -12.774  -9.435 
ATOM    377  CG  PHE A  69      10.543 -13.384  -8.526 
ATOM    378  CD1 PHE A  69      11.831 -13.609  -8.956 
ATOM    379  CD2 PHE A  69      10.207 -13.734  -7.237 
ATOM    380  CE1 PHE A  69      12.768 -14.171  -8.120 
ATOM    381  CE2 PHE A  69      11.140 -14.295  -6.395 
ATOM    382  CZ  PHE A  69      12.423 -14.515  -6.835 
ATOM    383  C   PHE A  69       8.608 -10.690 -10.287 
ATOM    384  O   PHE A  69       7.415 -10.605 -10.001 
ATOM    385  N   ILE A  70       9.099 -10.300 -11.480 
ATOM    386  CA  ILE A  70       8.279  -9.766 -12.530 
ATOM    387  CB  ILE A  70       8.894  -8.585 -13.228 
ATOM    388  CG1 ILE A  70       9.137  -7.438 -12.235 
ATOM    389  CG2 ILE A  70       7.982  -8.201 -14.407 
ATOM    390  CD1 ILE A  70      10.026  -6.325 -12.786 
ATOM    391  C   ILE A  70       8.146 -10.852 -13.550 
ATOM    392  O   ILE A  70       9.106 -11.572 -13.824 
ATOM    393  N   HIS A  71       6.934 -11.011 -14.122 
ATOM    394  CA  HIS A  71       6.704 -12.056 -15.078 
ATOM    395  ND1 HIS A  71       6.623 -14.322 -12.875 
ATOM    396  CG  HIS A  71       5.646 -13.442 -13.288 
ATOM    397  CB  HIS A  71       5.509 -12.942 -14.696 
ATOM    398  NE2 HIS A  71       5.416 -13.823 -11.074 
ATOM    399  CD2 HIS A  71       4.918 -13.148 -12.176 
ATOM    400  CE1 HIS A  71       6.439 -14.514 -11.544 
ATOM    401  C   HIS A  71       6.415 -11.410 -16.399 
ATOM    402  O   HIS A  71       6.310 -10.188 -16.486 
ATOM    403  N   GLY A  72       6.286 -12.218 -17.476 
ATOM    404  CA  GLY A  72       6.017 -11.656 -18.772 
ATOM    405  C   GLY A  72       7.295 -11.593 -19.560 
ATOM    406  O   GLY A  72       8.294 -12.209 -19.193 
ATOM    407  N   ASN A  73       7.269 -10.867 -20.702 
ATOM    408  CA  ASN A  73       8.405 -10.782 -21.584 
ATOM    409  CB  ASN A  73       8.034 -10.508 -23.057 
ATOM    410  CG  ASN A  73       7.346  -9.151 -23.163 
ATOM    411  OD1 ASN A  73       7.968  -8.146 -23.502 
ATOM    412  ND2 ASN A  73       6.017  -9.119 -22.872 
ATOM    413  C   ASN A  73       9.371  -9.723 -21.133 
ATOM    414  O   ASN A  73       8.994  -8.716 -20.538 
ATOM    415  N   LYS A  74      10.668  -9.952 -21.434 
ATOM    416  CA  LYS A  74      11.764  -9.101 -21.052 
ATOM    417  CB  LYS A  74      13.152  -9.709 -21.329 
ATOM    418  CG  LYS A  74      13.502 -10.903 -20.438 
ATOM    419  CD  LYS A  74      14.866 -11.514 -20.762 
ATOM    420  CE  LYS A  74      14.989 -11.999 -22.206 
ATOM    421  NZ  LYS A  74      16.380 -12.427 -22.480 
ATOM    422  C   LYS A  74      11.726  -7.769 -21.741 
ATOM    423  O   LYS A  74      12.108  -6.759 -21.152 
ATOM    424  N   ARG A  75      11.268  -7.726 -23.005 
ATOM    425  CA  ARG A  75      11.336  -6.518 -23.783 
ATOM    426  CB  ARG A  75      10.706  -6.680 -25.174 
ATOM    427  CG  ARG A  75      11.275  -7.856 -25.964 
ATOM    428  CD  ARG A  75      10.777  -7.928 -27.407 
ATOM    429  NE  ARG A  75       9.288  -7.909 -27.372 
ATOM    430  CZ  ARG A  75       8.587  -9.047 -27.093 
ATOM    431  NH1 ARG A  75       9.247 -10.192 -26.754 
ATOM    432  NH2 ARG A  75       7.223  -9.036 -27.147 
ATOM    433  C   ARG A  75      10.568  -5.434 -23.096 
ATOM    434  O   ARG A  75      11.000  -4.283 -23.058 
ATOM    435  N   SER A  76       9.396  -5.775 -22.533 
ATOM    436  CA  SER A  76       8.562  -4.791 -21.905 
ATOM    437  CB  SER A  76       7.236  -5.385 -21.396 
ATOM    438  OG  SER A  76       6.471  -5.878 -22.487 
ATOM    439  C   SER A  76       9.281  -4.196 -20.730 
ATOM    440  O   SER A  76       9.132  -3.009 -20.441 
ATOM    441  N   ILE A  77      10.063  -5.017 -20.003 
ATOM    442  CA  ILE A  77      10.777  -4.552 -18.848 
ATOM    443  CB  ILE A  77      11.426  -5.664 -18.076 
ATOM    444  CG1 ILE A  77      10.357  -6.647 -17.572 
ATOM    445  CG2 ILE A  77      12.260  -5.039 -16.946 
ATOM    446  CD1 ILE A  77      10.932  -7.947 -17.010 
ATOM    447  C   ILE A  77      11.850  -3.586 -19.254 
ATOM    448  O   ILE A  77      12.029  -2.547 -18.626 
ATOM    449  N   LYS A  78      12.600  -3.902 -20.324 
ATOM    450  CA  LYS A  78      13.670  -3.048 -20.763 
ATOM    451  CB  LYS A  78      14.457  -3.613 -21.957 
ATOM    452  CG  LYS A  78      15.314  -4.836 -21.619 
ATOM    453  CD  LYS A  78      15.896  -5.526 -22.854 
ATOM    454  CE  LYS A  78      16.828  -6.696 -22.531 
ATOM    455  NZ  LYS A  78      16.037  -7.912 -22.246 
ATOM    456  C   LYS A  78      13.105  -1.727 -21.186 
ATOM    457  O   LYS A  78      13.736  -0.686 -21.012 
ATOM    458  N   ALA A  79      11.881  -1.748 -21.741 
ATOM    459  CA  ALA A  79      11.200  -0.603 -22.284 
ATOM    460  CB  ALA A  79       9.821  -0.951 -22.871 
ATOM    461  C   ALA A  79      10.987   0.445 -21.231 
ATOM    462  O   ALA A  79      10.878   1.630 -21.545 
ATOM    463  N   ILE A  80      10.868   0.044 -19.956 
ATOM    464  CA  ILE A  80      10.626   1.016 -18.927 
ATOM    465  CB  ILE A  80      10.255   0.446 -17.581 
ATOM    466  CG1 ILE A  80      11.316  -0.473 -16.984 
ATOM    467  CG2 ILE A  80       8.892  -0.240 -17.747 
ATOM    468  CD1 ILE A  80      10.900  -1.026 -15.623 
ATOM    469  C   ILE A  80      11.745   2.022 -18.874 
ATOM    470  O   ILE A  80      11.546   3.160 -18.452 
ATOM    471  N   CYS A  81      12.966   1.624 -19.275 
ATOM    472  CA  CYS A  81      14.117   2.486 -19.280 
ATOM    473  CB  CYS A  81      15.428   1.734 -19.567 
ATOM    474  SG  CYS A  81      15.754   0.459 -18.312 
ATOM    475  C   CYS A  81      13.959   3.596 -20.289 
ATOM    476  O   CYS A  81      14.689   4.586 -20.237 
ATOM    477  N   GLU A  82      13.062   3.434 -21.284 
ATOM    478  CA  GLU A  82      12.862   4.454 -22.277 
ATOM    479  CB  GLU A  82      12.970   3.920 -23.715 
ATOM    480  CG  GLU A  82      11.961   2.809 -24.013 
ATOM    481  CD  GLU A  82      12.156   2.352 -25.452 
ATOM    482  OE1 GLU A  82      12.213   3.228 -26.356 
ATOM    483  OE2 GLU A  82      12.249   1.114 -25.666 
ATOM    484  C   GLU A  82      11.484   5.028 -22.107 
ATOM    485  O   GLU A  82      10.696   4.562 -21.287 
ATOM    486  N   ASN A  83      11.173   6.085 -22.884 
ATOM    487  CA  ASN A  83       9.911   6.767 -22.808 
ATOM    488  CB  ASN A  83       9.851   8.042 -23.664 
ATOM    489  CG  ASN A  83      10.676   9.103 -22.944 
ATOM    490  OD1 ASN A  83      10.664   9.185 -21.715 
ATOM    491  ND2 ASN A  83      11.416   9.938 -23.723 
ATOM    492  C   ASN A  83       8.817   5.839 -23.229 
ATOM    493  O   ASN A  83       7.665   6.001 -22.831 
ATOM    494  N   LYS A  84       9.156   4.826 -24.043 
ATOM    495  CA  LYS A  84       8.180   3.925 -24.580 
ATOM    496  CB  LYS A  84       8.857   2.817 -25.416 
ATOM    497  CG  LYS A  84       7.921   1.834 -26.122 
ATOM    498  CD  LYS A  84       7.153   0.911 -25.178 
ATOM    499  CE  LYS A  84       6.396  -0.197 -25.909 
ATOM    500  NZ  LYS A  84       7.357  -1.190 -26.441 
ATOM    501  C   LYS A  84       7.386   3.298 -23.466 
ATOM    502  O   LYS A  84       6.161   3.232 -23.563 
ATOM    503  N   ASN A  85       8.029   2.807 -22.383 
ATOM    504  CA  ASN A  85       7.206   2.217 -21.358 
ATOM    505  CB  ASN A  85       7.343   0.680 -21.318 
ATOM    506  CG  ASN A  85       6.232   0.074 -20.468 
ATOM    507  OD1 ASN A  85       5.067   0.455 -20.576 
ATOM    508  ND2 ASN A  85       6.604  -0.897 -19.592 
ATOM    509  C   ASN A  85       7.600   2.737 -20.000 
ATOM    510  O   ASN A  85       7.516   2.004 -19.015 
ATOM    511  N   GLY A  86       7.987   4.025 -19.869 
ATOM    512  CA  GLY A  86       8.358   4.440 -18.541 
ATOM    513  C   GLY A  86       8.406   5.935 -18.432 
ATOM    514  O   GLY A  86       8.529   6.651 -19.426 
ATOM    515  N   ASN A  87       8.313   6.432 -17.176 
ATOM    516  CA  ASN A  87       8.388   7.834 -16.866 
ATOM    517  CB  ASN A  87       7.070   8.434 -16.338 
ATOM    518  CG  ASN A  87       6.033   8.383 -17.450 
ATOM    519  OD1 ASN A  87       5.564   7.312 -17.828 
ATOM    520  ND2 ASN A  87       5.650   9.574 -17.983 
ATOM    521  C   ASN A  87       9.381   7.966 -15.753 
ATOM    522  O   ASN A  87       9.660   7.005 -15.039 
ATOM    523  N   PRO A  88       9.943   9.130 -15.590 
ATOM    524  CA  PRO A  88      10.890   9.367 -14.542 
ATOM    525  CD  PRO A  88       9.915  10.189 -16.582 
ATOM    526  CB  PRO A  88      11.522  10.727 -14.851 
ATOM    527  CG  PRO A  88      10.555  11.384 -15.857 
ATOM    528  C   PRO A  88      10.168   9.304 -13.236 
ATOM    529  O   PRO A  88       9.050   9.812 -13.144 
ATOM    530  N   HIS A  89      10.804   8.706 -12.212 
ATOM    531  CA  HIS A  89      10.210   8.527 -10.923 
ATOM    532  ND1 HIS A  89       7.895   6.729  -9.424 
ATOM    533  CG  HIS A  89       9.268   6.743  -9.344 
ATOM    534  CB  HIS A  89      10.169   7.046 -10.506 
ATOM    535  NE2 HIS A  89       8.415   6.182  -7.333 
ATOM    536  CD2 HIS A  89       9.569   6.408  -8.061 
ATOM    537  CE1 HIS A  89       7.434   6.387  -8.195 
ATOM    538  C   HIS A  89      11.094   9.291 -10.006 
ATOM    539  O   HIS A  89      12.249   9.524 -10.348 
ATOM    540  N   ARG A  90      10.614   9.570  -8.777 
ATOM    541  CA  ARG A  90      11.134  10.633  -7.973 
ATOM    542  CB  ARG A  90      10.638  10.532  -6.524 
ATOM    543  CG  ARG A  90       9.118  10.621  -6.401 
ATOM    544  CD  ARG A  90       8.581  12.052  -6.436 
ATOM    545  NE  ARG A  90       7.099  11.972  -6.308 
ATOM    546  CZ  ARG A  90       6.398  13.027  -5.801 
ATOM    547  NH1 ARG A  90       7.050  14.164  -5.418 
ATOM    548  NH2 ARG A  90       5.043  12.938  -5.660 
ATOM    549  C   ARG A  90      12.627  10.723  -7.915 
ATOM    550  O   ARG A  90      13.186  11.625  -8.535 
ATOM    551  N   GLU A  91      13.353   9.801  -7.262 
ATOM    552  CA  GLU A  91      14.755  10.115  -7.224 
ATOM    553  CB  GLU A  91      15.367  10.061  -5.812 
ATOM    554  CG  GLU A  91      14.958  11.232  -4.914 
ATOM    555  CD  GLU A  91      13.537  11.000  -4.427 
ATOM    556  OE1 GLU A  91      13.280   9.918  -3.836 
ATOM    557  OE2 GLU A  91      12.688  11.907  -4.644 
ATOM    558  C   GLU A  91      15.504   9.143  -8.074 
ATOM    559  O   GLU A  91      15.859   8.056  -7.623 
ATOM    560  N   ASN A  92      15.780   9.542  -9.330 
ATOM    561  CA  ASN A  92      16.570   8.776 -10.253 
ATOM    562  CB  ASN A  92      18.015   8.583  -9.762 
ATOM    563  CG  ASN A  92      18.669   9.953  -9.678 
ATOM    564  OD1 ASN A  92      18.547  10.766 -10.593 
ATOM    565  ND2 ASN A  92      19.371  10.227  -8.547 
ATOM    566  C   ASN A  92      15.991   7.412 -10.460 
ATOM    567  O   ASN A  92      16.733   6.456 -10.678 
ATOM    568  N   LEU A  93      14.653   7.283 -10.421 
ATOM    569  CA  LEU A  93      14.046   5.998 -10.644 
ATOM    570  CB  LEU A  93      13.196   5.499  -9.462 
ATOM    571  CG  LEU A  93      14.013   5.127  -8.208 
ATOM    572  CD1 LEU A  93      13.097   4.644  -7.072 
ATOM    573  CD2 LEU A  93      15.107   4.099  -8.543 
ATOM    574  C   LEU A  93      13.141   6.137 -11.825 
ATOM    575  O   LEU A  93      12.979   7.226 -12.373 
ATOM    576  N   ARG A  94      12.563   5.007 -12.286 
ATOM    577  CA  ARG A  94      11.651   5.047 -13.395 
ATOM    578  CB  ARG A  94      12.264   4.533 -14.706 
ATOM    579  CG  ARG A  94      13.421   5.410 -15.185 
ATOM    580  CD  ARG A  94      13.981   5.008 -16.550 
ATOM    581  NE  ARG A  94      12.929   5.315 -17.557 
ATOM    582  CZ  ARG A  94      12.803   6.585 -18.040 
ATOM    583  NH1 ARG A  94      13.625   7.577 -17.590 
ATOM    584  NH2 ARG A  94      11.843   6.868 -18.966 
ATOM    585  C   ARG A  94      10.481   4.169 -13.054 
ATOM    586  O   ARG A  94      10.637   3.137 -12.403 
ATOM    587  N   ILE A  95       9.268   4.577 -13.488 
ATOM    588  CA  ILE A  95       8.059   3.839 -13.228 
ATOM    589  CB  ILE A  95       7.025   4.653 -12.501 
ATOM    590  CG1 ILE A  95       5.820   3.791 -12.084 
ATOM    591  CG2 ILE A  95       6.656   5.846 -13.397 
ATOM    592  CD1 ILE A  95       6.118   2.807 -10.956 
ATOM    593  C   ILE A  95       7.471   3.433 -14.552 
ATOM    594  O   ILE A  95       7.417   4.230 -15.487 
ATOM    595  N   SER A  96       7.017   2.167 -14.668 
ATOM    596  CA  SER A  96       6.520   1.669 -15.924 
ATOM    597  CB  SER A  96       6.521   0.132 -16.021 
ATOM    598  OG  SER A  96       5.638  -0.423 -15.057 
ATOM    599  C   SER A  96       5.122   2.137 -16.200 
ATOM    600  O   SER A  96       4.324   2.355 -15.289 
ATOM    601  N   LYS A  97       4.824   2.366 -17.497 
ATOM    602  CA  LYS A  97       3.513   2.735 -17.955 
ATOM    603  CB  LYS A  97       3.499   3.283 -19.390 
ATOM    604  CG  LYS A  97       4.096   4.687 -19.504 
ATOM    605  CD  LYS A  97       4.273   5.153 -20.949 
ATOM    606  CE  LYS A  97       4.718   6.611 -21.063 
ATOM    607  NZ  LYS A  97       6.152   6.728 -20.709 
ATOM    608  C   LYS A  97       2.610   1.543 -17.924 
ATOM    609  O   LYS A  97       1.429   1.655 -17.600 
ATOM    610  N   SER A  98       3.157   0.372 -18.304 
ATOM    611  CA  SER A  98       2.430  -0.864 -18.402 
ATOM    612  CB  SER A  98       3.113  -1.826 -19.387 
ATOM    613  OG  SER A  98       2.438  -3.069 -19.433 
ATOM    614  C   SER A  98       2.391  -1.529 -17.062 
ATOM    615  O   SER A  98       3.191  -1.233 -16.178 
ATOM    616  N   SER A  99       1.438  -2.468 -16.892 
ATOM    617  CA  SER A  99       1.316  -3.181 -15.654 
ATOM    618  CB  SER A  99      -0.138  -3.329 -15.182 
ATOM    619  OG  SER A  99      -0.171  -4.036 -13.953 
ATOM    620  C   SER A  99       1.866  -4.551 -15.901 
ATOM    621  O   SER A  99       1.756  -5.075 -17.006 
ATOM    622  N   PHE A 100       2.499  -5.160 -14.875 
ATOM    623  CA  PHE A 100       3.096  -6.452 -15.063 
ATOM    624  CB  PHE A 100       4.625  -6.462 -14.858 
ATOM    625  CG  PHE A 100       5.327  -5.637 -15.887 
ATOM    626  CD1 PHE A 100       5.439  -4.271 -15.743 
ATOM    627  CD2 PHE A 100       5.897  -6.234 -16.988 
ATOM    628  CE1 PHE A 100       6.097  -3.516 -16.687 
ATOM    629  CE2 PHE A 100       6.556  -5.484 -17.934 
ATOM    630  CZ  PHE A 100       6.657  -4.121 -17.787 
ATOM    631  C   PHE A 100       2.572  -7.384 -14.016 
ATOM    632  O   PHE A 100       2.195  -6.966 -12.922 
ATOM    633  N   GLN A 101       2.513  -8.691 -14.344 
ATOM    634  CA  GLN A 101       2.171  -9.658 -13.345 
ATOM    635  CB  GLN A 101       1.839 -11.052 -13.904 
ATOM    636  CG  GLN A 101       0.489 -11.131 -14.617 
ATOM    637  CD  GLN A 101      -0.593 -11.194 -13.547 
ATOM    638  OE1 GLN A 101      -0.366 -11.697 -12.449 
ATOM    639  NE2 GLN A 101      -1.804 -10.667 -13.873 
ATOM    640  C   GLN A 101       3.394  -9.793 -12.496 
ATOM    641  O   GLN A 101       4.508  -9.873 -13.015 
ATOM    642  N   VAL A 102       3.218  -9.802 -11.161 
ATOM    643  CA  VAL A 102       4.354  -9.886 -10.293 
ATOM    644  CB  VAL A 102       4.759  -8.562  -9.714 
ATOM    645  CG1 VAL A 102       5.195  -7.637 -10.861 
ATOM    646  CG2 VAL A 102       3.584  -8.007  -8.887 
ATOM    647  C   VAL A 102       4.011 -10.774  -9.139 
ATOM    648  O   VAL A 102       2.841 -11.025  -8.854 
ATOM    649  N   THR A 103       5.050 -11.314  -8.467 
ATOM    650  CA  THR A 103       4.829 -12.120  -7.304 
ATOM    651  CB  THR A 103       5.112 -13.577  -7.530 
ATOM    652  OG1 THR A 103       4.295 -14.080  -8.577 
ATOM    653  CG2 THR A 103       4.826 -14.343  -6.226 
ATOM    654  C   THR A 103       5.781 -11.637  -6.255 
ATOM    655  O   THR A 103       6.988 -11.574  -6.489 
ATOM    656  N   THR A 104       5.262 -11.297  -5.057 
ATOM    657  CA  THR A 104       6.109 -10.812  -4.005 
ATOM    658  CB  THR A 104       5.546  -9.614  -3.295 
ATOM    659  OG1 THR A 104       5.356  -8.546  -4.210 
ATOM    660  CG2 THR A 104       6.514  -9.193  -2.176 
ATOM    661  C   THR A 104       6.242 -11.896  -2.986 
ATOM    662  O   THR A 104       5.251 -12.502  -2.581 
ATOM    663  N   CYS A 105       7.490 -12.172  -2.555 
ATOM    664  CA  CYS A 105       7.738 -13.200  -1.586 
ATOM    665  CB  CYS A 105       8.849 -14.165  -2.029 
ATOM    666  SG  CYS A 105       8.448 -14.908  -3.639 
ATOM    667  C   CYS A 105       8.189 -12.511  -0.339 
ATOM    668  O   CYS A 105       9.178 -11.779  -0.349 
ATOM    669  N   LYS A 106       7.459 -12.730   0.774 
ATOM    670  CA  LYS A 106       7.781 -12.086   2.014 
ATOM    671  CB  LYS A 106       6.585 -11.338   2.628 
ATOM    672  CG  LYS A 106       6.127 -10.139   1.793 
ATOM    673  CD  LYS A 106       4.735  -9.634   2.178 
ATOM    674  CE  LYS A 106       4.309  -8.374   1.425 
ATOM    675  NZ  LYS A 106       5.014  -7.194   1.974 
ATOM    676  C   LYS A 106       8.204 -13.134   2.988 
ATOM    677  O   LYS A 106       7.514 -14.131   3.203 
ATOM    678  N   LEU A 107       9.370 -12.908   3.618 
ATOM    679  CA  LEU A 107       9.910 -13.866   4.533 
ATOM    680  CB  LEU A 107      11.381 -13.570   4.883 
ATOM    681  CG  LEU A 107      12.026 -14.570   5.857 
ATOM    682  CD1 LEU A 107      12.138 -15.973   5.238 
ATOM    683  CD2 LEU A 107      13.375 -14.044   6.370 
ATOM    684  C   LEU A 107       9.105 -13.824   5.787 
ATOM    685  O   LEU A 107       8.661 -12.764   6.225 
ATOM    686  N   HIS A 108       8.855 -15.005   6.380 
ATOM    687  CA  HIS A 108       8.191 -15.020   7.648 
ATOM    688  ND1 HIS A 108       6.503 -17.160   5.722 
ATOM    689  CG  HIS A 108       6.507 -16.861   7.063 
ATOM    690  CB  HIS A 108       6.725 -15.489   7.618 
ATOM    691  NE2 HIS A 108       6.076 -19.059   6.793 
ATOM    692  CD2 HIS A 108       6.247 -18.033   7.703 
ATOM    693  CE1 HIS A 108       6.239 -18.488   5.615 
ATOM    694  C   HIS A 108       8.993 -15.906   8.534 
ATOM    695  O   HIS A 108       9.644 -16.843   8.076 
ATOM    696  N   GLY A 109       8.958 -15.620   9.846 
ATOM    697  CA  GLY A 109       9.793 -16.334  10.759 
ATOM    698  C   GLY A 109      10.861 -15.362  11.144 
ATOM    699  O   GLY A 109      11.206 -14.465  10.376 
ATOM    700  N   GLY A 110      11.378 -15.513  12.376 
ATOM    701  CA  GLY A 110      12.344 -14.642  12.983 
ATOM    702  C   GLY A 110      13.717 -14.700  12.379 
ATOM    703  O   GLY A 110      14.419 -13.689  12.376 
ATOM    704  N   SER A 111      14.166 -15.876  11.892 
ATOM    705  CA  SER A 111      15.555 -15.993  11.521 
ATOM    706  CB  SER A 111      16.129 -17.404  11.740 
ATOM    707  OG  SER A 111      17.494 -17.439  11.353 
ATOM    708  C   SER A 111      15.827 -15.629  10.092 
ATOM    709  O   SER A 111      15.060 -15.888   9.167 
ATOM    710  N   PRO A 112      16.953 -14.967   9.967 
ATOM    711  CA  PRO A 112      17.492 -14.571   8.686 
ATOM    712  CD  PRO A 112      17.334 -14.031  11.015 
ATOM    713  CB  PRO A 112      18.504 -13.462   8.973 
ATOM    714  CG  PRO A 112      18.025 -12.860  10.301 
ATOM    715  C   PRO A 112      18.112 -15.709   7.930 
ATOM    716  O   PRO A 112      18.498 -15.507   6.778 
ATOM    717  N   TRP A 113      18.254 -16.900   8.543 
ATOM    718  CA  TRP A 113      18.952 -17.947   7.848 
ATOM    719  CB  TRP A 113      20.140 -18.493   8.653 
ATOM    720  CG  TRP A 113      21.239 -17.473   8.801 
ATOM    721  CD2 TRP A 113      22.171 -17.157   7.757 
ATOM    722  CD1 TRP A 113      21.549 -16.668   9.857 
ATOM    723  NE1 TRP A 113      22.625 -15.874   9.541 
ATOM    724  CE2 TRP A 113      23.017 -16.164   8.250 
ATOM    725  CE3 TRP A 113      22.310 -17.654   6.495 
ATOM    726  CZ2 TRP A 113      24.022 -15.652   7.480 
ATOM    727  CZ3 TRP A 113      23.322 -17.137   5.721 
ATOM    728  CH2 TRP A 113      24.162 -16.156   6.206 
ATOM    729  C   TRP A 113      18.019 -19.078   7.526 
ATOM    730  O   TRP A 113      16.980 -19.259   8.157 
ATOM    731  N   PRO A 114      18.387 -19.844   6.525 
ATOM    732  CA  PRO A 114      17.605 -20.941   6.018 
ATOM    733  CD  PRO A 114      19.726 -19.807   5.959 
ATOM    734  CB  PRO A 114      18.412 -21.510   4.849 
ATOM    735  CG  PRO A 114      19.865 -21.131   5.190 
ATOM    736  C   PRO A 114      17.349 -21.963   7.077 
ATOM    737  O   PRO A 114      18.132 -22.055   8.021 
ATOM    738  N   PRO A 115      16.287 -22.717   6.949 
ATOM    739  CA  PRO A 115      15.417 -22.592   5.810 
ATOM    740  CD  PRO A 115      16.308 -24.080   7.460 
ATOM    741  CB  PRO A 115      14.554 -23.850   5.796 
ATOM    742  CG  PRO A 115      15.436 -24.898   6.494 
ATOM    743  C   PRO A 115      14.624 -21.326   5.826 
ATOM    744  O   PRO A 115      14.324 -20.822   6.907 
ATOM    745  N   CYS A 116      14.262 -20.805   4.637 
ATOM    746  CA  CYS A 116      13.552 -19.559   4.576 
ATOM    747  CB  CYS A 116      14.136 -18.609   3.509 
ATOM    748  SG  CYS A 116      15.947 -18.432   3.606 
ATOM    749  C   CYS A 116      12.141 -19.851   4.153 
ATOM    750  O   CYS A 116      11.913 -20.416   3.083 
ATOM    751  N   GLN A 117      11.145 -19.461   4.980 
ATOM    752  CA  GLN A 117       9.776 -19.689   4.605 
ATOM    753  CB  GLN A 117       8.829 -20.057   5.761 
ATOM    754  CG  GLN A 117       9.262 -21.272   6.578 
ATOM    755  CD  GLN A 117       9.944 -20.724   7.818 
ATOM    756  OE1 GLN A 117      10.525 -19.641   7.791 
ATOM    757  NE2 GLN A 117       9.847 -21.480   8.943 
ATOM    758  C   GLN A 117       9.264 -18.399   4.045 
ATOM    759  O   GLN A 117       9.593 -17.322   4.542 
ATOM    760  N   TYR A 118       8.444 -18.476   2.979 
ATOM    761  CA  TYR A 118       7.961 -17.279   2.352 
ATOM    762  CB  TYR A 118       8.554 -17.047   0.952 
ATOM    763  CG  TYR A 118      10.003 -16.728   1.079 
ATOM    764  CD1 TYR A 118      10.406 -15.445   1.371 
ATOM    765  CD2 TYR A 118      10.958 -17.702   0.895 
ATOM    766  CE1 TYR A 118      11.740 -15.138   1.486 
ATOM    767  CE2 TYR A 118      12.294 -17.401   1.008 
ATOM    768  CZ  TYR A 118      12.686 -16.117   1.304 
ATOM    769  OH  TYR A 118      14.057 -15.806   1.420 
ATOM    770  C   TYR A 118       6.480 -17.356   2.150 
ATOM    771  O   TYR A 118       5.907 -18.436   2.018 
ATOM    772  N   ARG A 119       5.827 -16.174   2.139 
ATOM    773  CA  ARG A 119       4.427 -16.059   1.843 
ATOM    774  CB  ARG A 119       3.652 -15.202   2.858 
ATOM    775  CG  ARG A 119       3.673 -15.788   4.269 
ATOM    776  CD  ARG A 119       2.594 -16.840   4.518 
ATOM    777  NE  ARG A 119       2.885 -17.449   5.844 
ATOM    778  CZ  ARG A 119       1.863 -17.879   6.638 
ATOM    779  NH1 ARG A 119       0.571 -17.731   6.223 
ATOM    780  NH2 ARG A 119       2.135 -18.448   7.848 
ATOM    781  C   ARG A 119       4.365 -15.344   0.526 
ATOM    782  O   ARG A 119       5.061 -14.349   0.325 
ATOM    783  N   ALA A 120       3.524 -15.828  -0.411 
ATOM    784  CA  ALA A 120       3.516 -15.241  -1.722 
ATOM    785  CB  ALA A 120       3.540 -16.279  -2.857 
ATOM    786  C   ALA A 120       2.290 -14.411  -1.918 
ATOM    787  O   ALA A 120       1.191 -14.774  -1.498 
ATOM    788  N   THR A 121       2.473 -13.235  -2.553 
ATOM    789  CA  THR A 121       1.362 -12.387  -2.858 
ATOM    790  CB  THR A 121       1.414 -11.077  -2.132 
ATOM    791  OG1 THR A 121       1.493 -11.279  -0.729 
ATOM    792  CG2 THR A 121       0.136 -10.304  -2.467 
ATOM    793  C   THR A 121       1.454 -12.058  -4.319 
ATOM    794  O   THR A 121       2.368 -11.355  -4.746 
ATOM    795  N   ALA A 122       0.503 -12.561  -5.131 
ATOM    796  CA  ALA A 122       0.506 -12.258  -6.535 
ATOM    797  CB  ALA A 122      -0.363 -13.214  -7.372 
ATOM    798  C   ALA A 122      -0.051 -10.879  -6.695 
ATOM    799  O   ALA A 122      -0.797 -10.403  -5.841 
ATOM    800  N   GLY A 123       0.311 -10.190  -7.800 
ATOM    801  CA  GLY A 123      -0.202  -8.866  -8.009 
ATOM    802  C   GLY A 123      -0.066  -8.514  -9.455 
ATOM    803  O   GLY A 123       0.601  -9.210 -10.221 
ATOM    804  N   PHE A 124      -0.738  -7.418  -9.864 
ATOM    805  CA  PHE A 124      -0.677  -6.940 -11.215 
ATOM    806  CB  PHE A 124      -1.952  -7.333 -11.988 
ATOM    807  CG  PHE A 124      -1.880  -6.953 -13.427 
ATOM    808  CD1 PHE A 124      -1.110  -7.677 -14.309 
ATOM    809  CD2 PHE A 124      -2.620  -5.893 -13.902 
ATOM    810  CE1 PHE A 124      -1.058  -7.330 -15.640 
ATOM    811  CE2 PHE A 124      -2.573  -5.544 -15.231 
ATOM    812  CZ  PHE A 124      -1.789  -6.263 -16.103 
ATOM    813  C   PHE A 124      -0.614  -5.444 -11.112 
ATOM    814  O   PHE A 124      -1.586  -4.807 -10.707 
ATOM    815  N   ARG A 125       0.538  -4.838 -11.470 
ATOM    816  CA  ARG A 125       0.653  -3.408 -11.368 
ATOM    817  CB  ARG A 125       0.731  -2.905  -9.919 
ATOM    818  CG  ARG A 125       1.922  -3.477  -9.148 
ATOM    819  CD  ARG A 125       2.201  -2.737  -7.841 
ATOM    820  NE  ARG A 125       2.654  -1.368  -8.212 
ATOM    821  CZ  ARG A 125       2.539  -0.343  -7.320 
ATOM    822  NH1 ARG A 125       2.021  -0.575  -6.078 
ATOM    823  NH2 ARG A 125       2.940   0.912  -7.672 
ATOM    824  C   ARG A 125       1.930  -2.974 -12.029 
ATOM    825  O   ARG A 125       2.704  -3.796 -12.517 
ATOM    826  N   ASN A 126       2.164  -1.643 -12.058 
ATOM    827  CA  ASN A 126       3.348  -1.060 -12.631 
ATOM    828  CB  ASN A 126       3.319   0.475 -12.733 
ATOM    829  CG  ASN A 126       2.288   0.920 -13.750 
ATOM    830  OD1 ASN A 126       1.798   0.128 -14.551 
ATOM    831  ND2 ASN A 126       1.954   2.238 -13.724 
ATOM    832  C   ASN A 126       4.475  -1.326 -11.687 
ATOM    833  O   ASN A 126       4.252  -1.649 -10.522 
ATOM    834  N   VAL A 127       5.728  -1.187 -12.170 
ATOM    835  CA  VAL A 127       6.853  -1.442 -11.318 
ATOM    836  CB  VAL A 127       7.620  -2.670 -11.710 
ATOM    837  CG1 VAL A 127       6.692  -3.888 -11.560 
ATOM    838  CG2 VAL A 127       8.164  -2.479 -13.137 
ATOM    839  C   VAL A 127       7.801  -0.286 -11.389 
ATOM    840  O   VAL A 127       7.791   0.482 -12.349 
ATOM    841  N   VAL A 128       8.640  -0.129 -10.338 
ATOM    842  CA  VAL A 128       9.608   0.932 -10.290 
ATOM    843  CB  VAL A 128       9.558   1.739  -9.024 
ATOM    844  CG1 VAL A 128      10.684   2.788  -9.058 
ATOM    845  CG2 VAL A 128       8.156   2.343  -8.876 
ATOM    846  C   VAL A 128      10.968   0.306 -10.332 
ATOM    847  O   VAL A 128      11.242  -0.659  -9.620 
ATOM    848  N   VAL A 129      11.864   0.853 -11.180 
ATOM    849  CA  VAL A 129      13.192   0.316 -11.293 
ATOM    850  CB  VAL A 129      13.377  -0.597 -12.470 
ATOM    851  CG1 VAL A 129      12.475  -1.829 -12.285 
ATOM    852  CG2 VAL A 129      13.103   0.196 -13.761 
ATOM    853  C   VAL A 129      14.143   1.454 -11.487 
ATOM    854  O   VAL A 129      13.740   2.610 -11.599 
ATOM    855  N   ALA A 130      15.453   1.141 -11.469 
ATOM    856  CA  ALA A 130      16.471   2.102 -11.776 
ATOM    857  CB  ALA A 130      17.570   2.201 -10.704 
ATOM    858  C   ALA A 130      17.107   1.586 -13.029 
ATOM    859  O   ALA A 130      17.251   0.376 -13.195 
ATOM    860  N   CYS A 131      17.489   2.483 -13.964 
ATOM    861  CA  CYS A 131      18.044   1.992 -15.195 
ATOM    862  CB  CYS A 131      17.222   2.356 -16.450 
ATOM    863  SG  CYS A 131      15.649   1.450 -16.538 
ATOM    864  C   CYS A 131      19.424   2.528 -15.408 
ATOM    865  O   CYS A 131      19.772   3.615 -14.946 
ATOM    866  N   GLU A 132      20.255   1.724 -16.108 
ATOM    867  CA  GLU A 132      21.592   2.093 -16.475 
ATOM    868  CB  GLU A 132      22.653   1.496 -15.531 
ATOM    869  CG  GLU A 132      24.095   1.876 -15.875 
ATOM    870  CD  GLU A 132      25.017   1.153 -14.901 
ATOM    871  OE1 GLU A 132      24.867  -0.090 -14.759 
ATOM    872  OE2 GLU A 132      25.883   1.833 -14.288 
ATOM    873  C   GLU A 132      21.835   1.497 -17.828 
ATOM    874  O   GLU A 132      21.581   0.315 -18.054 
ATOM    875  N   ASN A 133      22.341   2.307 -18.771 
ATOM    876  CA  ASN A 133      22.633   1.807 -20.081 
ATOM    877  CB  ASN A 133      23.666   0.669 -20.045 
ATOM    878  CG  ASN A 133      24.142   0.395 -21.460 
ATOM    879  OD1 ASN A 133      23.716   1.047 -22.412 
ATOM    880  ND2 ASN A 133      25.042  -0.612 -21.602 
ATOM    881  C   ASN A 133      21.369   1.284 -20.700 
ATOM    882  O   ASN A 133      21.405   0.415 -21.569 
ATOM    883  N   GLY A 134      20.206   1.809 -20.274 
ATOM    884  CA  GLY A 134      18.973   1.431 -20.908 
ATOM    885  C   GLY A 134      18.488   0.100 -20.407 
ATOM    886  O   GLY A 134      17.601  -0.497 -21.016 
ATOM    887  N   LEU A 135      19.052  -0.410 -19.291 
ATOM    888  CA  LEU A 135      18.626  -1.689 -18.777 
ATOM    889  CB  LEU A 135      19.722  -2.763 -18.865 
ATOM    890  CG  LEU A 135      20.118  -3.122 -20.306 
ATOM    891  CD1 LEU A 135      21.217  -4.195 -20.327 
ATOM    892  CD2 LEU A 135      18.890  -3.538 -21.130 
ATOM    893  C   LEU A 135      18.301  -1.547 -17.317 
ATOM    894  O   LEU A 135      18.890  -0.715 -16.629 
ATOM    895  N   PRO A 136      17.352  -2.313 -16.825 
ATOM    896  CA  PRO A 136      17.021  -2.252 -15.420 
ATOM    897  CD  PRO A 136      16.196  -2.669 -17.633 
ATOM    898  CB  PRO A 136      15.657  -2.921 -15.271 
ATOM    899  CG  PRO A 136      15.011  -2.730 -16.653 
ATOM    900  C   PRO A 136      18.077  -2.865 -14.544 
ATOM    901  O   PRO A 136      18.366  -4.050 -14.698 
ATOM    902  N   VAL A 137      18.700  -2.052 -13.670 
ATOM    903  CA  VAL A 137      19.685  -2.428 -12.695 
ATOM    904  CB  VAL A 137      20.708  -1.352 -12.497 
ATOM    905  CG1 VAL A 137      21.444  -1.158 -13.835 
ATOM    906  CG2 VAL A 137      20.006  -0.082 -11.995 
ATOM    907  C   VAL A 137      19.111  -2.788 -11.354 
ATOM    908  O   VAL A 137      19.737  -3.522 -10.593 
ATOM    909  N   HIS A 138      17.948  -2.222 -10.978 
ATOM    910  CA  HIS A 138      17.482  -2.425  -9.634 
ATOM    911  ND1 HIS A 138      17.868  -2.477  -6.392 
ATOM    912  CG  HIS A 138      17.517  -1.474  -7.267 
ATOM    913  CB  HIS A 138      18.027  -1.352  -8.671 
ATOM    914  NE2 HIS A 138      16.458  -1.147  -5.302 
ATOM    915  CD2 HIS A 138      16.654  -0.671  -6.586 
ATOM    916  CE1 HIS A 138      17.208  -2.233  -5.232 
ATOM    917  C   HIS A 138      15.989  -2.347  -9.596 
ATOM    918  O   HIS A 138      15.368  -1.672 -10.416 
ATOM    919  N   LEU A 139      15.380  -3.059  -8.624 
ATOM    920  CA  LEU A 139      13.959  -3.022  -8.464 
ATOM    921  CB  LEU A 139      13.328  -4.424  -8.387 
ATOM    922  CG  LEU A 139      11.796  -4.427  -8.219 
ATOM    923  CD1 LEU A 139      11.097  -3.859  -9.466 
ATOM    924  CD2 LEU A 139      11.275  -5.821  -7.830 
ATOM    925  C   LEU A 139      13.692  -2.338  -7.155 
ATOM    926  O   LEU A 139      14.328  -2.642  -6.146 
ATOM    927  N   ASP A 140      12.744  -1.377  -7.146 
ATOM    928  CA  ASP A 140      12.392  -0.683  -5.938 
ATOM    929  CB  ASP A 140      11.787   0.709  -6.222 
ATOM    930  CG  ASP A 140      11.444   1.439  -4.927 
ATOM    931  OD1 ASP A 140      10.721   0.858  -4.076 
ATOM    932  OD2 ASP A 140      11.902   2.602  -4.774 
ATOM    933  C   ASP A 140      11.357  -1.523  -5.257 
ATOM    934  O   ASP A 140      10.230  -1.654  -5.728 
ATOM    935  N   GLN A 141      11.749  -2.130  -4.123 
ATOM    936  CA  GLN A 141      10.948  -3.011  -3.316 
ATOM    937  CB  GLN A 141      11.779  -3.783  -2.278 
ATOM    938  CG  GLN A 141      12.762  -4.776  -2.905 
ATOM    939  CD  GLN A 141      11.952  -5.908  -3.523 
ATOM    940  OE1 GLN A 141      12.497  -6.786  -4.190 
ATOM    941  NE2 GLN A 141      10.610  -5.884  -3.303 
ATOM    942  C   GLN A 141       9.851  -2.293  -2.576 
ATOM    943  O   GLN A 141       8.819  -2.893  -2.282 
ATOM    944  N   SER A 142      10.034  -0.997  -2.253 
ATOM    945  CA  SER A 142       9.150  -0.301  -1.351 
ATOM    946  CB  SER A 142       9.491   1.193  -1.188 
ATOM    947  OG  SER A 142       9.124   1.919  -2.352 
ATOM    948  C   SER A 142       7.710  -0.375  -1.771 
ATOM    949  O   SER A 142       6.824  -0.464  -0.923 
ATOM    950  N   ILE A 143       7.420  -0.350  -3.080 
ATOM    951  CA  ILE A 143       6.051  -0.356  -3.517 
ATOM    952  CB  ILE A 143       5.929  -0.210  -5.009 
ATOM    953  CG1 ILE A 143       6.581  -1.395  -5.742 
ATOM    954  CG2 ILE A 143       6.534   1.151  -5.388 
ATOM    955  CD1 ILE A 143       6.281  -1.418  -7.241 
ATOM    956  C   ILE A 143       5.389  -1.633  -3.085 
ATOM    957  O   ILE A 143       4.203  -1.660  -2.760 
ATOM    958  N   PHE A 144       6.139  -2.743  -3.129 
ATOM    959  CA  PHE A 144       5.663  -4.054  -2.785 
ATOM    960  CB  PHE A 144       6.569  -5.164  -3.332 
ATOM    961  CG  PHE A 144       6.507  -4.997  -4.812 
ATOM    962  CD1 PHE A 144       5.397  -5.403  -5.519 
ATOM    963  CD2 PHE A 144       7.560  -4.429  -5.496 
ATOM    964  CE1 PHE A 144       5.340  -5.244  -6.884 
ATOM    965  CE2 PHE A 144       7.507  -4.271  -6.860 
ATOM    966  CZ  PHE A 144       6.396  -4.677  -7.557 
ATOM    967  C   PHE A 144       5.482  -4.230  -1.309 
ATOM    968  O   PHE A 144       4.699  -5.077  -0.876 
ATOM    969  N   ARG A 145       6.264  -3.500  -0.495 
ATOM    970  CA  ARG A 145       6.177  -3.640   0.929 
ATOM    971  CB  ARG A 145       7.187  -2.736   1.646 
ATOM    972  CG  ARG A 145       8.616  -2.950   1.149 
ATOM    973  CD  ARG A 145       9.671  -2.223   1.979 
ATOM    974  NE  ARG A 145       9.994  -3.112   3.127 
ATOM    975  CZ  ARG A 145      10.901  -4.116   2.955 
ATOM    976  NH1 ARG A 145      11.537  -4.250   1.755 
ATOM    977  NH2 ARG A 145      11.162  -4.987   3.973 
ATOM    978  C   ARG A 145       4.810  -3.223   1.343 
ATOM    979  O   ARG A 145       4.160  -3.893   2.145 
ATOM    980  N   ARG A 146       4.339  -2.101   0.769 
ATOM    981  CA  ARG A 146       3.061  -1.554   1.109 
ATOM    982  CB  ARG A 146       2.944  -0.061   0.750 
ATOM    983  CG  ARG A 146       4.017   0.799   1.422 
ATOM    984  CD  ARG A 146       3.933   2.291   1.088 
ATOM    985  NE  ARG A 146       5.205   2.914   1.552 
ATOM    986  CZ  ARG A 146       6.283   2.930   0.714 
ATOM    987  NH1 ARG A 146       6.168   2.412  -0.544 
ATOM    988  NH2 ARG A 146       7.470   3.456   1.131 
ATOM    989  C   ARG A 146       2.016  -2.301   0.298 
ATOM    990  O   ARG A 146       1.257  -1.625  -0.446 
ATOM    991  OXT ARG A 146       1.959  -3.554   0.415 
TER
HEADER lig_4.pdb
ATOM      1  P    DC A   1      16.004-909.818-393.797 
ATOM      2  OP1  DC A   1      17.010-910.208-394.810 
ATOM      3  OP2  DC A   1      16.519-909.098-392.612 
ATOM      4  O5'  DC A   1      14.849-908.954-394.491 
ATOM      5  C5'  DC A   1      13.742-909.637-395.110 
ATOM      6  C4'  DC A   1      12.440-908.950-394.746 
ATOM      7  O4'  DC A   1      11.870-909.461-393.508 
ATOM      8  C3'  DC A   1      12.526-907.441-394.517 
ATOM      9  O3'  DC A   1      11.343-906.831-395.018 
ATOM     10  C2'  DC A   1      12.549-907.280-392.998 
ATOM     11  C1'  DC A   1      11.513-908.357-392.690 
ATOM     12  N1   DC A   1      11.523-908.810-391.272 
ATOM     13  C2   DC A   1      10.306-909.162-390.694 
ATOM     14  O2   DC A   1       9.277-909.085-391.376 
ATOM     15  N3   DC A   1      10.293-909.577-389.401 
ATOM     16  C4   DC A   1      11.430-909.647-388.696 
ATOM     17  N4   DC A   1      11.365-910.058-387.439 
ATOM     18  C5   DC A   1      12.692-909.289-389.270 
ATOM     19  C6   DC A   1      12.683-908.876-390.564 
ATOM     20  P    DA A   2      11.454-905.428-395.780 
ATOM     21  OP1  DA A   2      11.806-905.661-397.198 
ATOM     22  OP2  DA A   2      12.353-904.525-395.028 
ATOM     23  O5'  DA A   2       9.950-904.893-395.680 
ATOM     24  C5'  DA A   2       8.872-905.847-395.635 
ATOM     25  C4'  DA A   2       7.861-905.438-394.581 
ATOM     26  O4'  DA A   2       8.187-905.968-393.264 
ATOM     27  C3'  DA A   2       7.716-903.934-394.347 
ATOM     28  O3'  DA A   2       6.349-903.639-394.085 
ATOM     29  C2'  DA A   2       8.525-903.659-393.080 
ATOM     30  C1'  DA A   2       8.095-904.911-392.321 
ATOM     31  N9   DA A   2       8.975-905.244-391.166 
ATOM     32  C8   DA A   2      10.324-905.066-391.049 
ATOM     33  N7   DA A   2      10.808-905.457-389.911 
ATOM     34  C5   DA A   2       9.700-905.930-389.221 
ATOM     35  C6   DA A   2       9.547-906.487-387.941 
ATOM     36  N6   DA A   2      10.566-906.671-387.088 
ATOM     37  N1   DA A   2       8.306-906.851-387.567 
ATOM     38  C2   DA A   2       7.299-906.666-388.419 
ATOM     39  N3   DA A   2       7.320-906.158-389.632 
ATOM     40  C4   DA A   2       8.573-905.803-389.981 
ATOM     41  P    DT A   3       5.711-902.307-394.700 
ATOM     42  OP1  DT A   3       5.278-902.562-396.093 
ATOM     43  OP2  DT A   3       6.644-901.174-394.508 
ATOM     44  O5'  DT A   3       4.428-902.110-393.765 
ATOM     45  C5'  DT A   3       3.794-903.271-393.196 
ATOM     46  C4'  DT A   3       3.457-903.016-391.740 
ATOM     47  O4'  DT A   3       4.554-903.362-390.848 
ATOM     48  C3'  DT A   3       3.129-901.569-391.376 
ATOM     49  O3'  DT A   3       2.100-901.562-390.395 
ATOM     50  C2'  DT A   3       4.410-901.029-390.741 
ATOM     51  C1'  DT A   3       4.755-902.284-389.946 
ATOM     52  N1   DT A   3       6.169-902.327-389.480 
ATOM     53  C2   DT A   3       6.409-902.920-388.264 
ATOM     54  O2   DT A   3       5.525-903.399-387.573 
ATOM     55  N3   DT A   3       7.731-902.942-387.864 
ATOM     56  C4   DT A   3       8.806-902.432-388.563 
ATOM     57  O4   DT A   3       9.946-902.509-388.103 
ATOM     58  C5   DT A   3       8.454-901.829-389.827 
ATOM     59  C7   DT A   3       9.565-901.249-390.652 
ATOM     60  C6   DT A   3       7.176-901.795-390.240 
ATOM     61  P    DG A   4       0.949-900.453-390.483 
ATOM     62  OP1  DG A   4      -0.100-900.900-391.426 
ATOM     63  OP2  DG A   4       1.554-899.132-390.764 
ATOM     64  O5'  DG A   4       0.375-900.474-388.990 
ATOM     65  C5'  DG A   4       0.432-901.700-388.237 
ATOM     66  C4'  DG A   4       0.893-901.417-386.821 
ATOM     67  O4'  DG A   4       2.344-901.446-386.693 
ATOM     68  C3'  DG A   4       0.499-900.055-386.252 
ATOM     69  O3'  DG A   4       0.198-900.201-384.870 
ATOM     70  C2'  DG A   4       1.760-899.200-386.387 
ATOM     71  C1'  DG A   4       2.753-900.286-385.984 
ATOM     72  N9   DG A   4       4.160-899.982-386.368 
ATOM     73  C8   DG A   4       4.637-899.314-387.475 
ATOM     74  N7   DG A   4       5.943-899.214-387.516 
ATOM     75  C5   DG A   4       6.362-899.860-386.353 
ATOM     76  C6   DG A   4       7.670-900.074-385.848 
ATOM     77  O6   DG A   4       8.747-899.733-386.330 
ATOM     78  N1   DG A   4       7.641-900.776-384.635 
ATOM     79  C2   DG A   4       6.498-901.213-383.995 
ATOM     80  N2   DG A   4       6.684-901.866-382.845 
ATOM     81  N3   DG A   4       5.272-901.012-384.470 
ATOM     82  C4   DG A   4       5.281-900.332-385.646 
ATOM     83  P    DA A   5      -1.029-899.382-384.251 
ATOM     84  OP1  DA A   5      -2.291-900.118-384.495 
ATOM     85  OP2  DA A   5      -0.989-897.985-384.738 
ATOM     86  O5'  DA A   5      -0.679-899.417-382.690 
ATOM     87  C5'  DA A   5       0.053-900.541-382.165 
ATOM     88  C4'  DA A   5       1.131-900.058-381.215 
ATOM     89  O4'  DA A   5       2.380-899.757-381.900 
ATOM     90  C3'  DA A   5       0.814-898.777-380.445 
ATOM     91  O3'  DA A   5       1.356-898.883-379.133 
ATOM     92  C2'  DA A   5       1.569-897.679-381.193 
ATOM     93  C1'  DA A   5       2.836-898.486-381.462 
ATOM     94  N9   DA A   5       3.697-897.910-382.531 
ATOM     95  C8   DA A   5       3.316-897.247-383.663 
ATOM     96  N7   DA A   5       4.309-896.863-384.405 
ATOM     97  C5   DA A   5       5.431-897.302-383.717 
ATOM     98  C6   DA A   5       6.806-897.205-383.986 
ATOM     99  N6   DA A   5       7.306-896.602-385.075 
ATOM    100  N1   DA A   5       7.652-897.750-383.093 
ATOM    101  C2   DA A   5       7.150-898.347-382.014 
ATOM    102  N3   DA A   5       5.892-898.499-381.658 
ATOM    103  C4   DA A   5       5.067-897.944-382.568 
ATOM    104  P    DA A   6       0.513-898.309-377.898 
ATOM    105  OP1  DA A   6      -0.474-899.321-377.458 
ATOM    106  OP2  DA A   6      -0.032-896.979-378.244 
ATOM    107  O5'  DA A   6       1.653-898.150-376.786 
ATOM    108  C5'  DA A   6       2.782-899.043-376.811 
ATOM    109  C4'  DA A   6       4.063-898.266-376.576 
ATOM    110  O4'  DA A   6       4.633-897.749-377.812 
ATOM    111  C3'  DA A   6       3.937-897.031-375.683 
ATOM    112  O3'  DA A   6       5.110-896.917-374.887 
ATOM    113  C2'  DA A   6       3.893-895.853-376.656 
ATOM    114  C1'  DA A   6       4.954-896.379-377.619 
ATOM    115  N9   DA A   6       4.941-895.710-378.950 
ATOM    116  C8   DA A   6       3.869-895.233-379.648 
ATOM    117  N7   DA A   6       4.182-894.697-380.787 
ATOM    118  C5   DA A   6       5.563-894.826-380.849 
ATOM    119  C6   DA A   6       6.507-894.449-381.818 
ATOM    120  N6   DA A   6       6.185-893.834-382.966 
ATOM    121  N1   DA A   6       7.800-894.726-381.564 
ATOM    122  C2   DA A   6       8.114-895.337-380.423 
ATOM    123  N3   DA A   6       7.324-895.734-379.450 
ATOM    124  C4   DA A   6       6.037-895.445-379.728 
ATOM    125  P    DG A   7       4.971-896.452-373.362 
ATOM    126  OP1  DG A   7       4.639-897.620-372.516 
ATOM    127  OP2  DG A   7       4.043-895.303-373.277 
ATOM    128  O5'  DG A   7       6.461-895.963-373.044 
ATOM    129  C5'  DG A   7       7.562-896.585-373.733 
ATOM    130  C4'  DG A   7       8.551-895.530-374.187 
ATOM    131  O4'  DG A   7       8.225-894.994-375.502 
ATOM    132  C3'  DG A   7       8.656-894.290-373.300 
ATOM    133  O3'  DG A   7      10.012-893.861-373.268 
ATOM    134  C2'  DG A   7       7.828-893.226-374.021 
ATOM    135  C1'  DG A   7       8.282-893.578-375.435 
ATOM    136  N9   DG A   7       7.398-893.028-376.501 
ATOM    137  C8   DG A   7       6.033-892.843-376.492 
ATOM    138  N7   DG A   7       5.555-892.332-377.601 
ATOM    139  C5   DG A   7       6.685-892.166-378.401 
ATOM    140  C6   DG A   7       6.803-891.653-379.719 
ATOM    141  O6   DG A   7       5.920-891.233-380.464 
ATOM    142  N1   DG A   7       8.136-891.661-380.154 
ATOM    143  C2   DG A   7       9.212-892.107-379.412 
ATOM    144  N2   DG A   7      10.405-892.032-380.008 
ATOM    145  N3   DG A   7       9.100-892.589-378.177 
ATOM    146  C4   DG A   7       7.814-892.587-377.739 
ATOM    147  P    DA A   8      10.623-893.326-371.888 
ATOM    148  OP1  DA A   8      11.077-894.472-371.069 
ATOM    149  OP2  DA A   8       9.661-892.406-371.243 
ATOM    150  O5'  DA A   8      11.892-892.499-372.405 
ATOM    151  C5'  DA A   8      12.549-892.913-373.618 
ATOM    152  C4'  DA A   8      12.865-891.703-374.476 
ATOM    153  O4'  DA A   8      11.767-891.352-375.367 
ATOM    154  C3'  DA A   8      13.153-890.407-373.718 
ATOM    155  O3'  DA A   8      14.171-889.690-374.405 
ATOM    156  C2'  DA A   8      11.852-889.609-373.807 
ATOM    157  C1'  DA A   8      11.530-889.957-375.257 
ATOM    158  N9   DA A   8      10.113-889.697-375.634 
ATOM    159  C8   DA A   8       8.993-889.821-374.864 
ATOM    160  N7   DA A   8       7.893-889.518-375.482 
ATOM    161  C5   DA A   8       8.314-889.166-376.757 
ATOM    162  C6   DA A   8       7.617-888.741-377.900 
ATOM    163  N6   DA A   8       6.285-888.593-377.943 
ATOM    164  N1   DA A   8       8.342-888.472-379.003 
ATOM    165  C2   DA A   8       9.664-888.622-378.954 
ATOM    166  N3   DA A   8      10.420-889.009-377.951 
ATOM    167  C4   DA A   8       9.671-889.271-376.860 
ATOM    168  P    DA A   9      15.295-888.931-373.553 
ATOM    169  OP1  DA A   9      16.364-889.885-373.182 
ATOM    170  OP2  DA A   9      14.660-888.201-372.434 
ATOM    171  O5'  DA A   9      15.854-887.887-374.628 
ATOM    172  C5'  DA A   9      15.819-888.236-376.024 
ATOM    173  C4'  DA A   9      15.337-887.054-376.842 
ATOM    174  O4'  DA A   9      13.887-887.021-376.968 
ATOM    175  C3'  DA A   9      15.691-885.674-376.289 
ATOM    176  O3'  DA A   9      15.981-884.803-377.376 
ATOM    177  C2'  DA A   9      14.412-885.190-375.607 
ATOM    178  C1'  DA A   9      13.442-885.707-376.665 
ATOM    179  N9   DA A   9      12.032-885.794-376.194 
ATOM    180  C8   DA A   9      11.572-886.104-374.946 
ATOM    181  N7   DA A   9      10.279-886.097-374.845 
ATOM    182  C5   DA A   9       9.847-885.757-376.120 
ATOM    183  C6   DA A   9       8.567-885.583-376.672 
ATOM    184  N6   DA A   9       7.433-885.735-375.973 
ATOM    185  N1   DA A   9       8.494-885.245-377.973 
ATOM    186  C2   DA A   9       9.624-885.096-378.662 
ATOM    187  N3   DA A   9      10.868-885.231-378.258 
ATOM    188  C4   DA A   9      10.913-885.569-376.952 
ATOM    189  P    DA A  10      17.183-883.755-377.231 
ATOM    190  OP1  DA A  10      18.463-884.419-377.560 
ATOM    191  OP2  DA A  10      17.113-883.100-375.907 
ATOM    192  O5'  DA A  10      16.816-882.696-378.374 
ATOM    193  C5'  DA A  10      16.108-883.147-379.544 
ATOM    194  C4'  DA A  10      15.009-882.165-379.895 
ATOM    195  O4'  DA A  10      13.759-882.461-379.208 
ATOM    196  C3'  DA A  10      15.285-880.703-379.545 
ATOM    197  O3'  DA A  10      14.734-879.874-380.560 
ATOM    198  C2'  DA A  10      14.512-880.463-378.248 
ATOM    199  C1'  DA A  10      13.269-881.259-378.634 
ATOM    200  N9   DA A  10      12.403-881.618-377.476 
ATOM    201  C8   DA A  10      12.779-881.928-376.201 
ATOM    202  N7   DA A  10      11.785-882.197-375.412 
ATOM    203  C5   DA A  10      10.667-882.058-376.222 
ATOM    204  C6   DA A  10       9.293-882.211-375.976 
ATOM    205  N6   DA A  10       8.789-882.555-374.783 
ATOM    206  N1   DA A  10       8.451-881.995-377.004 
ATOM    207  C2   DA A  10       8.957-881.653-378.188 
ATOM    208  N3   DA A  10      10.214-881.481-378.535 
ATOM    209  C4   DA A  10      11.036-881.703-377.488 
ATOM    210  P    DG A  11      15.550-878.579-381.031 
ATOM    211  OP1  DG A  11      16.556-878.969-382.044 
ATOM    212  OP2  DG A  11      16.065-877.859-379.847 
ATOM    213  O5'  DG A  11      14.395-877.715-381.725 
ATOM    214  C5'  DG A  11      13.288-878.397-382.345 
ATOM    215  C4'  DG A  11      11.986-877.710-381.981 
ATOM    216  O4'  DG A  11      11.416-878.221-380.742 
ATOM    217  C3'  DG A  11      12.072-876.202-381.752 
ATOM    218  O3'  DG A  11      10.889-875.592-382.253 
ATOM    219  C2'  DG A  11      12.095-876.041-380.232 
ATOM    220  C1'  DG A  11      11.059-877.117-379.925 
ATOM    221  N9   DG A  11      11.069-877.571-378.506 
ATOM    222  C8   DG A  11      12.133-877.701-377.640 
ATOM    223  N7   DG A  11      11.801-878.128-376.446 
ATOM    224  C5   DG A  11      10.419-878.293-376.527 
ATOM    225  C6   DG A  11       9.493-878.734-375.546 
ATOM    226  O6   DG A  11       9.705-879.077-374.385 
ATOM    227  N1   DG A  11       8.185-878.753-376.049 
ATOM    228  C2   DG A  11       7.819-878.393-377.331 
ATOM    229  N2   DG A  11       6.518-878.481-377.617 
ATOM    230  N3   DG A  11       8.689-877.979-378.251 
ATOM    231  C4   DG A  11       9.962-877.955-377.779 
ATOM    232  P    DA A  12      11.000-874.189-383.015 
ATOM    233  OP1  DA A  12      11.352-874.422-384.433 
ATOM    234  OP2  DA A  12      11.899-873.286-382.262 
ATOM    235  O5'  DA A  12       9.496-873.654-382.914 
ATOM    236  C5'  DA A  12       8.418-874.607-382.870 
ATOM    237  C4'  DA A  12       7.407-874.198-381.815 
ATOM    238  O4'  DA A  12       7.733-874.729-380.498 
ATOM    239  C3'  DA A  12       7.262-872.695-381.581 
ATOM    240  O3'  DA A  12       5.895-872.400-381.319 
ATOM    241  C2'  DA A  12       8.071-872.420-380.315 
ATOM    242  C1'  DA A  12       7.641-873.672-379.556 
ATOM    243  N9   DA A  12       8.521-874.004-378.401 
ATOM    244  C8   DA A  12       9.870-873.827-378.283 
ATOM    245  N7   DA A  12      10.354-874.218-377.145 
ATOM    246  C5   DA A  12       9.245-874.690-376.456 
ATOM    247  C6   DA A  12       9.093-875.248-375.176 
ATOM    248  N6   DA A  12      10.112-875.432-374.323 
ATOM    249  N1   DA A  12       7.852-875.611-374.801 
ATOM    250  C2   DA A  12       6.845-875.427-375.654 
ATOM    251  N3   DA A  12       6.866-874.919-376.866 
ATOM    252  C4   DA A  12       8.119-874.564-377.216 
ATOM    253  P    DC A  13       5.257-871.067-381.934 
ATOM    254  OP1  DC A  13       4.824-871.322-383.327 
ATOM    255  OP2  DC A  13       6.190-869.935-381.742 
ATOM    256  O5'  DC A  13       3.974-870.870-381.000 
ATOM    257  C5'  DC A  13       3.340-872.032-380.430 
ATOM    258  C4'  DC A  13       3.003-871.777-378.974 
ATOM    259  O4'  DC A  13       4.100-872.122-378.082 
ATOM    260  C3'  DC A  13       2.675-870.329-378.611 
ATOM    261  O3'  DC A  13       1.646-870.323-377.629 
ATOM    262  C2'  DC A  13       3.956-869.789-377.975 
ATOM    263  C1'  DC A  13       4.301-871.044-377.181 
ATOM    264  N1   DC A  13       5.715-871.088-376.714 
ATOM    265  C2   DC A  13       5.975-871.685-375.484 
ATOM    266  O2   DC A  13       5.030-872.151-374.836 
ATOM    267  N3   DC A  13       7.258-871.735-375.040 
ATOM    268  C4   DC A  13       8.253-871.219-375.772 
ATOM    269  N4   DC A  13       9.486-871.292-375.297 
ATOM    270  C5   DC A  13       8.007-870.600-377.041 
ATOM    271  C6   DC A  13       6.719-870.560-377.466 
ATOM    272  P    DG A  14       0.495-869.214-377.717 
ATOM    273  OP1  DG A  14      -0.554-869.661-378.661 
ATOM    274  OP2  DG A  14       1.100-867.893-377.999 
ATOM    275  O5'  DG A  14      -0.079-869.235-376.224 
ATOM    276  C5'  DG A  14      -0.022-870.461-375.471 
ATOM    277  C4'  DG A  14       0.439-870.178-374.056 
ATOM    278  O4'  DG A  14       1.890-870.206-373.927 
ATOM    279  C3'  DG A  14       0.045-868.815-373.487 
ATOM    280  O3'  DG A  14      -0.256-868.962-372.104 
ATOM    281  C2'  DG A  14       1.306-867.961-373.622 
ATOM    282  C1'  DG A  14       2.299-869.046-373.219 
ATOM    283  N9   DG A  14       3.706-868.743-373.602 
ATOM    284  C8   DG A  14       4.183-868.075-374.709 
ATOM    285  N7   DG A  14       5.489-867.974-374.750 
ATOM    286  C5   DG A  14       5.907-868.620-373.588 
ATOM    287  C6   DG A  14       7.216-868.835-373.083 
ATOM    288  O6   DG A  14       8.293-868.494-373.564 
ATOM    289  N1   DG A  14       7.187-869.536-371.870 
ATOM    290  C2   DG A  14       6.044-869.974-371.229 
ATOM    291  N2   DG A  14       6.230-870.627-370.079 
ATOM    292  N3   DG A  14       4.818-869.772-371.704 
ATOM    293  C4   DG A  14       4.827-869.093-372.880 
ATOM    294  P    DT A  15      -1.483-868.143-371.486 
ATOM    295  OP1  DT A  15      -2.745-868.879-371.730 
ATOM    296  OP2  DT A  15      -1.443-866.746-371.972 
ATOM    297  O5'  DT A  15      -1.133-868.178-369.925 
ATOM    298  C5'  DT A  15      -0.401-869.301-369.399 
ATOM    299  C4'  DT A  15       0.677-868.819-368.449 
ATOM    300  O4'  DT A  15       1.926-868.518-369.135 
ATOM    301  C3'  DT A  15       0.360-867.538-367.679 
ATOM    302  O3'  DT A  15       0.902-867.643-366.367 
ATOM    303  C2'  DT A  15       1.115-866.439-368.428 
ATOM    304  C1'  DT A  15       2.382-867.247-368.697 
ATOM    305  N1   DT A  15       3.243-866.671-369.766 
ATOM    306  C2   DT A  15       4.602-866.811-369.617 
ATOM    307  O2   DT A  15       5.111-867.377-368.665 
ATOM    308  N3   DT A  15       5.369-866.264-370.628 
ATOM    309  C4   DT A  15       4.900-865.605-371.747 
ATOM    310  O4   DT A  15       5.685-865.157-372.584 
ATOM    311  C5   DT A  15       3.461-865.508-371.813 
ATOM    312  C7   DT A  15       2.868-864.805-372.999 
ATOM    313  C6   DT A  15       2.691-866.031-370.845 
ATOM    314  P    DG A  16       0.059-867.070-365.132 
ATOM    315  OP1  DG A  16      -0.928-868.082-364.693 
ATOM    316  OP2  DG A  16      -0.486-865.739-365.479 
ATOM    317  O5'  DG A  16       1.199-866.911-364.020 
ATOM    318  C5'  DG A  16       2.328-867.803-364.045 
ATOM    319  C4'  DG A  16       3.609-867.026-363.810 
ATOM    320  O4'  DG A  16       4.179-866.510-365.046 
ATOM    321  C3'  DG A  16       3.483-865.792-362.918 
ATOM    322  O3'  DG A  16       4.656-865.677-362.121 
ATOM    323  C2'  DG A  16       3.439-864.613-363.891 
ATOM    324  C1'  DG A  16       4.500-865.140-364.854 
ATOM    325  N9   DG A  16       4.487-864.470-366.184 
ATOM    326  C8   DG A  16       3.417-863.984-366.903 
ATOM    327  N7   DG A  16       3.748-863.444-368.052 
ATOM    328  C5   DG A  16       5.134-863.583-368.096 
ATOM    329  C6   DG A  16       6.062-863.189-369.095 
ATOM    330  O6   DG A  16       5.846-862.626-370.165 
ATOM    331  N1   DG A  16       7.375-863.522-368.736 
ATOM    332  C2   DG A  16       7.744-864.154-367.564 
ATOM    333  N2   DG A  16       9.050-864.384-367.409 
ATOM    334  N3   DG A  16       6.874-864.525-366.627 
ATOM    335  C4   DG A  16       5.595-864.208-366.961 
ATOM    336  P    DC A  17       4.517-865.212-360.597 
ATOM    337  OP1  DC A  17       4.184-866.381-359.751 
ATOM    338  OP2  DC A  17       3.589-864.064-360.511 
ATOM    339  O5'  DC A  17       6.007-864.724-360.278 
ATOM    340  C5'  DC A  17       7.108-865.345-360.967 
ATOM    341  C4'  DC A  17       8.097-864.291-361.422 
ATOM    342  O4'  DC A  17       7.771-863.755-362.736 
ATOM    343  C3'  DC A  17       8.202-863.051-360.535 
ATOM    344  O3'  DC A  17       9.558-862.622-360.502 
ATOM    345  C2'  DC A  17       7.374-861.987-361.256 
ATOM    346  C1'  DC A  17       7.828-862.338-362.669 
ATOM    347  N1   DC A  17       6.944-861.789-363.735 
ATOM    348  C2   DC A  17       7.538-861.390-364.930 
ATOM    349  O2   DC A  17       8.763-861.508-365.055 
ATOM    350  N3   DC A  17       6.751-860.886-365.914 
ATOM    351  C4   DC A  17       5.428-860.775-365.739 
ATOM    352  N4   DC A  17       4.702-860.277-366.729 
ATOM    353  C5   DC A  17       4.797-861.178-364.518 
ATOM    354  C6   DC A  17       5.601-861.679-363.547 
ATOM    355  P    DG A  18      10.169-862.086-359.123 
ATOM    356  OP1  DG A  18      10.623-863.233-358.303 
ATOM    357  OP2  DG A  18       9.207-861.167-358.477 
ATOM    358  O5'  DG A  18      11.438-861.259-359.640 
ATOM    359  C5'  DG A  18      12.095-861.673-360.853 
ATOM    360  C4'  DG A  18      12.411-860.464-361.710 
ATOM    361  O4'  DG A  18      11.313-860.113-362.601 
ATOM    362  C3'  DG A  18      12.699-859.168-360.953 
ATOM    363  O3'  DG A  18      13.717-858.450-361.639 
ATOM    364  C2'  DG A  18      11.398-858.370-361.041 
ATOM    365  C1'  DG A  18      11.076-858.717-362.492 
ATOM    366  N9   DG A  18       9.659-858.457-362.869 
ATOM    367  C8   DG A  18       8.517-858.577-362.106 
ATOM    368  N7   DG A  18       7.414-858.268-362.743 
ATOM    369  C5   DG A  18       7.856-857.918-364.018 
ATOM    370  C6   DG A  18       7.121-857.491-365.154 
ATOM    371  O6   DG A  18       5.909-857.332-365.272 
ATOM    372  N1   DG A  18       7.964-857.238-366.245 
ATOM    373  C2   DG A  18       9.338-857.380-366.239 
ATOM    374  N2   DG A  18       9.964-857.089-367.382 
ATOM    375  N3   DG A  18      10.027-857.781-365.172 
ATOM    376  C4   DG A  18       9.224-858.029-364.106 
ATOM    377  P    DG A  19      14.841-857.692-360.787 
ATOM    378  OP1  DG A  19      15.910-858.646-360.416 
ATOM    379  OP2  DG A  19      14.206-856.961-359.668 
ATOM    380  O5'  DG A  19      15.400-856.647-361.862 
ATOM    381  C5'  DG A  19      15.365-856.997-363.258 
ATOM    382  C4'  DG A  19      14.883-855.815-364.076 
ATOM    383  O4'  DG A  19      13.433-855.781-364.202 
ATOM    384  C3'  DG A  19      15.237-854.435-363.523 
ATOM    385  O3'  DG A  19      15.527-853.564-364.610 
ATOM    386  C2'  DG A  19      13.958-853.951-362.842 
ATOM    387  C1'  DG A  19      12.988-854.468-363.899 
ATOM    388  N9   DG A  19      11.578-854.555-363.428 
ATOM    389  C8   DG A  19      11.096-854.865-362.175 
ATOM    390  N7   DG A  19       9.787-854.855-362.088 
ATOM    391  C5   DG A  19       9.373-854.513-363.374 
ATOM    392  C6   DG A  19       8.066-854.344-363.899 
ATOM    393  O6   DG A  19       6.986-854.465-363.327 
ATOM    394  N1   DG A  19       8.099-853.994-365.256 
ATOM    395  C2   DG A  19       9.246-853.829-366.008 
ATOM    396  N2   DG A  19       9.066-853.495-367.288 
ATOM    397  N3   DG A  19      10.473-853.988-365.515 
ATOM    398  C4   DG A  19      10.458-854.327-364.199 
ATOM    399  P    DA A  20      16.729-852.515-364.466 
ATOM    400  OP1  DA A  20      18.009-853.180-364.794 
ATOM    401  OP2  DA A  20      16.658-851.860-363.141 
ATOM    402  O5'  DA A  20      16.362-851.456-365.608 
ATOM    403  C5'  DA A  20      15.654-851.908-366.778 
ATOM    404  C4'  DA A  20      14.555-850.926-367.130 
ATOM    405  O4'  DA A  20      13.305-851.221-366.442 
ATOM    406  C3'  DA A  20      14.831-849.464-366.779 
ATOM    407  O3'  DA A  20      14.280-848.635-367.794 
ATOM    408  C2'  DA A  20      14.058-849.224-365.482 
ATOM    409  C1'  DA A  20      12.815-850.020-365.869 
ATOM    410  N9   DA A  20      11.949-850.379-364.711 
ATOM    411  C8   DA A  20      12.325-850.688-363.435 
ATOM    412  N7   DA A  20      11.331-850.958-362.646 
ATOM    413  C5   DA A  20      10.213-850.818-363.456 
ATOM    414  C6   DA A  20       8.839-850.971-363.210 
ATOM    415  N6   DA A  20       8.335-851.316-362.017 
ATOM    416  N1   DA A  20       7.997-850.756-364.238 
ATOM    417  C2   DA A  20       8.503-850.414-365.422 
ATOM    418  N3   DA A  20       9.760-850.242-365.770 
ATOM    419  C4   DA A  20      10.582-850.463-364.722 
ATOM    420  P    DT A  21      15.095-847.340-368.266 
ATOM    421  OP1  DT A  21      16.102-847.729-369.279 
ATOM    422  OP2  DT A  21      15.611-846.619-367.081 
ATOM    423  O5'  DT A  21      13.940-846.476-368.960 
ATOM    424  C5'  DT A  21      12.834-847.158-369.579 
ATOM    425  C4'  DT A  21      11.532-846.471-369.215 
ATOM    426  O4'  DT A  21      10.962-846.982-367.977 
ATOM    427  C3'  DT A  21      11.618-844.962-368.986 
ATOM    428  O3'  DT A  21      10.435-844.352-369.487 
ATOM    429  C2'  DT A  21      11.641-844.802-367.467 
ATOM    430  C1'  DT A  21      10.605-845.878-367.159 
ATOM    431  N1   DT A  21      10.615-846.331-365.740 
ATOM    432  C2   DT A  21       9.406-846.675-365.185 
ATOM    433  O2   DT A  21       8.355-846.623-365.800 
ATOM    434  N3   DT A  21       9.454-847.090-363.868 
ATOM    435  C4   DT A  21      10.583-847.186-363.081 
ATOM    436  O4   DT A  21      10.501-847.571-361.913 
ATOM    437  C5   DT A  21      11.803-846.804-363.751 
ATOM    438  C7   DT A  21      13.080-846.879-362.966 
ATOM    439  C6   DT A  21      11.786-846.397-365.031 
ATOM    440  P    DC A  22      10.546-842.949-370.249 
ATOM    441  OP1  DC A  22      10.898-843.182-371.667 
ATOM    442  OP2  DC A  22      11.445-842.047-369.496 
ATOM    443  O5'  DC A  22       9.042-842.415-370.149 
ATOM    444  C5'  DC A  22       7.964-843.368-370.104 
ATOM    445  C4'  DC A  22       6.953-842.959-369.050 
ATOM    446  O4'  DC A  22       7.279-843.489-367.733 
ATOM    447  C3'  DC A  22       6.808-841.456-368.816 
ATOM    448  O3'  DC A  22       5.441-841.160-368.553 
ATOM    449  C2'  DC A  22       7.617-841.180-367.549 
ATOM    450  C1'  DC A  22       7.187-842.432-366.790 
ATOM    451  N1   DC A  22       8.067-842.765-365.635 
ATOM    452  C2   DC A  22       7.475-843.332-364.510 
ATOM    453  O2   DC A  22       6.255-843.534-364.516 
ATOM    454  N3   DC A  22       8.260-843.642-363.446 
ATOM    455  C4   DC A  22       9.578-843.407-363.479 
ATOM    456  N4   DC A  22      10.301-843.727-362.417 
ATOM    457  C5   DC A  22      10.207-842.824-364.627 
ATOM    458  C6   DC A  22       9.405-842.521-365.679 
ATOM    459  P    DC A  23       4.803-839.828-369.169 
ATOM    460  OP1  DC A  23       4.370-840.083-370.562 
ATOM    461  OP2  DC A  23       5.736-838.696-368.977 
ATOM    462  O5'  DC A  23       3.520-839.631-368.234 
ATOM    463  C5'  DC A  23       2.886-840.792-367.665 
ATOM    464  C4'  DC A  23       2.549-840.538-366.209 
ATOM    465  O4'  DC A  23       3.646-840.883-365.316 
ATOM    466  C3'  DC A  23       2.221-839.090-365.845 
ATOM    467  O3'  DC A  23       1.192-839.084-364.864 
ATOM    468  C2'  DC A  23       3.502-838.550-365.209 
ATOM    469  C1'  DC A  23       3.847-839.805-364.415 
ATOM    470  N1   DC A  23       5.261-839.849-363.949 
ATOM    471  C2   DC A  23       5.521-840.446-362.718 
ATOM    472  O2   DC A  23       4.576-840.912-362.070 
ATOM    473  N3   DC A  23       6.804-840.496-362.274 
ATOM    474  C4   DC A  23       7.799-839.980-363.006 
ATOM    475  N4   DC A  23       9.032-840.052-362.531 
ATOM    476  C5   DC A  23       7.553-839.360-364.275 
ATOM    477  C6   DC A  23       6.265-839.321-364.700 
ATOM    478  P    DT A  24       0.041-837.974-364.952 
ATOM    479  OP1  DT A  24      -1.008-838.422-365.895 
ATOM    480  OP2  DT A  24       0.646-836.653-365.233 
ATOM    481  O5'  DT A  24      -0.533-837.995-363.458 
ATOM    482  C5'  DT A  24      -0.476-839.221-362.706 
ATOM    483  C4'  DT A  24      -0.015-838.939-361.290 
ATOM    484  O4'  DT A  24       1.436-838.967-361.162 
ATOM    485  C3'  DT A  24      -0.409-837.576-360.721 
ATOM    486  O3'  DT A  24      -0.710-837.723-359.338 
ATOM    487  C2'  DT A  24       0.852-836.721-360.856 
ATOM    488  C1'  DT A  24       1.845-837.807-360.453 
ATOM    489  N1   DT A  24       3.252-837.504-360.836 
ATOM    490  C2   DT A  24       4.239-837.936-359.985 
ATOM    491  O2   DT A  24       4.007-838.544-358.955 
ATOM    492  N3   DT A  24       5.531-837.636-360.373 
ATOM    493  C4   DT A  24       5.906-836.956-361.514 
ATOM    494  O4   DT A  24       7.097-836.746-361.754 
ATOM    495  C5   DT A  24       4.800-836.542-362.344 
ATOM    496  C7   DT A  24       5.120-835.795-363.605 
ATOM    497  C6   DT A  24       3.534-836.821-361.990 
ATOM    498  P    DG A  25      -1.937-836.903-358.720 
ATOM    499  OP1  DG A  25      -3.199-837.640-358.964 
ATOM    500  OP2  DG A  25      -1.897-835.507-359.206 
ATOM    501  O5'  DG A  25      -1.587-836.938-357.159 
ATOM    502  C5'  DG A  25      -0.855-838.062-356.634 
ATOM    503  C4'  DG A  25       0.223-837.580-355.684 
ATOM    504  O4'  DG A  25       1.472-837.279-356.369 
ATOM    505  C3'  DG A  25      -0.094-836.298-354.913 
ATOM    506  O3'  DG A  25       0.448-836.404-353.602 
ATOM    507  C2'  DG A  25       0.661-835.200-355.662 
ATOM    508  C1'  DG A  25       1.928-836.007-355.931 
ATOM    509  N9   DG A  25       2.789-835.432-357.000 
ATOM    510  C8   DG A  25       2.423-834.760-358.146 
ATOM    511  N7   DG A  25       3.435-834.378-358.888 
ATOM    512  C5   DG A  25       4.551-834.827-358.182 
ATOM    513  C6   DG A  25       5.932-834.710-358.485 
ATOM    514  O6   DG A  25       6.465-834.177-359.455 
ATOM    515  N1   DG A  25       6.726-835.308-357.496 
ATOM    516  C2   DG A  25       6.247-835.937-356.363 
ATOM    517  N2   DG A  25       7.168-836.445-355.541 
ATOM    518  N3   DG A  25       4.950-836.046-356.080 
ATOM    519  C4   DG A  25       4.167-835.471-357.029 
ATOM    520  P    DC A  26      -0.395-835.831-352.367 
ATOM    521  OP1  DC A  26      -1.382-836.842-351.927 
ATOM    522  OP2  DC A  26      -0.940-834.500-352.713 
ATOM    523  O5'  DC A  26       0.745-835.671-351.255 
ATOM    524  C5'  DC A  26       1.874-836.564-351.280 
ATOM    525  C4'  DC A  26       3.155-835.787-351.044 
ATOM    526  O4'  DC A  26       3.725-835.270-352.280 
ATOM    527  C3'  DC A  26       3.029-834.552-350.152 
ATOM    528  O3'  DC A  26       4.202-834.438-349.356 
ATOM    529  C2'  DC A  26       2.985-833.374-351.125 
ATOM    530  C1'  DC A  26       4.046-833.901-352.088 
ATOM    531  N1   DC A  26       4.033-833.231-353.418 
ATOM    532  C2   DC A  26       5.253-833.048-354.064 
ATOM    533  O2   DC A  26       6.285-833.445-353.513 
ATOM    534  N3   DC A  26       5.262-832.438-355.278 
ATOM    535  C4   DC A  26       4.121-832.022-355.842 
ATOM    536  N4   DC A  26       4.184-831.434-357.026 
ATOM    537  C5   DC A  26       2.857-832.201-355.193 
ATOM    538  C6   DC A  26       2.868-832.812-353.981 
ATOM    539  P    DT A  27       4.063-833.973-347.831 
ATOM    540  OP1  DT A  27       3.730-835.141-346.985 
ATOM    541  OP2  DT A  27       3.135-832.824-347.746 
ATOM    542  O5'  DT A  27       5.553-833.484-347.512 
ATOM    543  C5'  DT A  27       6.654-834.106-348.202 
ATOM    544  C4'  DT A  27       7.643-833.051-348.656 
ATOM    545  O4'  DT A  27       7.317-832.516-349.971 
ATOM    546  C3'  DT A  27       7.748-831.811-347.769 
ATOM    547  O3'  DT A  27       9.104-831.382-347.736 
ATOM    548  C2'  DT A  27       6.920-830.747-348.490 
ATOM    549  C1'  DT A  27       7.374-831.099-349.904 
ATOM    550  N1   DT A  27       6.490-830.550-350.970 
ATOM    551  C2   DT A  27       7.091-830.161-352.142 
ATOM    552  O2   DT A  27       8.292-830.249-352.333 
ATOM    553  N3   DT A  27       6.242-829.656-353.107 
ATOM    554  C4   DT A  27       4.873-829.512-352.998 
ATOM    555  O4   DT A  27       4.216-829.046-353.931 
ATOM    556  C5   DT A  27       4.334-829.947-351.732 
ATOM    557  C7   DT A  27       2.852-829.824-351.529 
ATOM    558  C6   DT A  27       5.138-830.441-350.776 
ATOM    559  P    DG A  28       9.715-830.847-346.357 
ATOM    560  OP1  DG A  28      10.169-831.993-345.537 
ATOM    561  OP2  DG A  28       8.753-829.928-345.711 
ATOM    562  O5'  DG A  28      10.984-830.020-346.874 
ATOM    563  C5'  DG A  28      11.641-830.434-348.087 
ATOM    564  C4'  DG A  28      11.957-829.224-348.945 
ATOM    565  O4'  DG A  28      10.859-828.873-349.835 
ATOM    566  C3'  DG A  28      12.245-827.929-348.187 
ATOM    567  O3'  DG A  28      13.263-827.211-348.874 
ATOM    568  C2'  DG A  28      10.944-827.130-348.275 
ATOM    569  C1'  DG A  28      10.622-827.478-349.726 
ATOM    570  N9   DG A  28       9.205-827.218-350.103 
ATOM    571  C8   DG A  28       8.063-827.338-349.340 
ATOM    572  N7   DG A  28       6.960-827.029-349.978 
ATOM    573  C5   DG A  28       7.402-826.678-351.253 
ATOM    574  C6   DG A  28       6.667-826.252-352.389 
ATOM    575  O6   DG A  28       5.455-826.093-352.506 
ATOM    576  N1   DG A  28       7.510-825.999-353.480 
ATOM    577  C2   DG A  28       8.884-826.141-353.473 
ATOM    578  N2   DG A  28       9.510-825.850-354.617 
ATOM    579  N3   DG A  28       9.573-826.542-352.406 
ATOM    580  C4   DG A  28       8.770-826.790-351.340 
ATOM    581  P    DG A  29      14.387-826.453-348.022 
ATOM    582  OP1  DG A  29      15.456-827.406-347.651 
ATOM    583  OP2  DG A  29      13.752-825.722-346.903 
ATOM    584  O5'  DG A  29      14.946-825.408-349.096 
ATOM    585  C5'  DG A  29      14.911-825.757-350.493 
ATOM    586  C4'  DG A  29      14.429-824.575-351.311 
ATOM    587  O4'  DG A  29      12.979-824.542-351.436 
ATOM    588  C3'  DG A  29      14.783-823.195-350.758 
ATOM    589  O3'  DG A  29      15.073-822.324-351.844 
ATOM    590  C2'  DG A  29      13.504-822.711-350.076 
ATOM    591  C1'  DG A  29      12.534-823.229-351.134 
ATOM    592  N9   DG A  29      11.124-823.315-350.662 
ATOM    593  C8   DG A  29      10.642-823.626-349.409 
ATOM    594  N7   DG A  29       9.333-823.616-349.322 
ATOM    595  C5   DG A  29       8.919-823.273-350.609 
ATOM    596  C6   DG A  29       7.612-823.105-351.133 
ATOM    597  O6   DG A  29       6.532-823.226-350.562 
ATOM    598  N1   DG A  29       7.645-822.755-352.491 
ATOM    599  C2   DG A  29       8.792-822.590-353.242 
ATOM    600  N2   DG A  29       8.612-822.255-354.522 
ATOM    601  N3   DG A  29      10.019-822.749-352.749 
ATOM    602  C4   DG A  29      10.004-823.088-351.434 
ATOM    603  P    DT A  30      16.275-821.276-351.700 
ATOM    604  OP1  DT A  30      17.555-821.941-352.029 
ATOM    605  OP2  DT A  30      16.204-820.621-350.375 
ATOM    606  O5'  DT A  30      15.908-820.217-352.843 
ATOM    607  C5'  DT A  30      15.200-820.668-354.013 
ATOM    608  C4'  DT A  30      14.101-819.686-354.364 
ATOM    609  O4'  DT A  30      12.851-819.982-353.677 
ATOM    610  C3'  DT A  30      14.377-818.224-354.013 
ATOM    611  O3'  DT A  30      13.826-817.395-355.029 
ATOM    612  C2'  DT A  30      13.604-817.984-352.717 
ATOM    613  C1'  DT A  30      12.360-818.780-353.103 
ATOM    614  N1   DT A  30      11.495-819.140-351.945 
ATOM    615  C2   DT A  30      10.139-819.170-352.163 
ATOM    616  O2   DT A  30       9.635-818.919-353.244 
ATOM    617  N3   DT A  30       9.369-819.506-351.066 
ATOM    618  C4   DT A  30       9.832-819.807-349.802 
ATOM    619  O4   DT A  30       9.045-820.094-348.898 
ATOM    620  C5   DT A  30      11.269-819.749-349.671 
ATOM    621  C7   DT A  30      11.857-820.063-348.327 
ATOM    622  C6   DT A  30      12.041-819.424-350.721 
ATOM    623  P    DA A  31      14.641-816.100-355.500 
ATOM    624  OP1  DA A  31      15.648-816.490-356.513 
ATOM    625  OP2  DA A  31      15.157-815.380-354.316 
ATOM    626  O5'  DA A  31      13.486-815.236-356.194 
ATOM    627  C5'  DA A  31      12.380-815.919-356.813 
ATOM    628  C4'  DA A  31      11.078-815.232-356.450 
ATOM    629  O4'  DA A  31      10.508-815.743-355.211 
ATOM    630  C3'  DA A  31      11.164-813.723-356.221 
ATOM    631  O3'  DA A  31       9.981-813.113-356.721 
ATOM    632  C2'  DA A  31      11.187-813.562-354.701 
ATOM    633  C1'  DA A  31      10.151-814.639-354.394 
ATOM    634  N9   DA A  31      10.161-815.092-352.975 
ATOM    635  C8   DA A  31      11.228-815.215-352.131 
ATOM    636  N7   DA A  31      10.912-815.637-350.946 
ATOM    637  C5   DA A  31       9.536-815.808-351.005 
ATOM    638  C6   DA A  31       8.593-816.240-350.059 
ATOM    639  N6   DA A  31       8.912-816.597-348.807 
ATOM    640  N1   DA A  31       7.306-816.292-350.448 
ATOM    641  C2   DA A  31       6.995-815.937-351.693 
ATOM    642  N3   DA A  31       7.785-815.519-352.659 
ATOM    643  C4   DA A  31       9.067-815.476-352.244 
ATOM    644  P    DG A  32      10.092-811.710-357.483 
ATOM    645  OP1  DG A  32      10.444-811.943-358.902 
ATOM    646  OP2  DG A  32      10.991-810.807-356.731 
ATOM    647  O5'  DG A  32       8.588-811.175-357.383 
ATOM    648  C5'  DG A  32       7.509-812.129-357.338 
ATOM    649  C4'  DG A  32       6.499-811.720-356.284 
ATOM    650  O4'  DG A  32       6.825-812.250-354.967 
ATOM    651  C3'  DG A  32       6.354-810.216-356.050 
ATOM    652  O3'  DG A  32       4.987-809.921-355.788 
ATOM    653  C2'  DG A  32       7.163-809.941-354.783 
ATOM    654  C1'  DG A  32       6.733-811.193-354.024 
ATOM    655  N9   DG A  32       7.613-811.526-352.870 
ATOM    656  C8   DG A  32       8.973-811.353-352.733 
ATOM    657  N7   DG A  32       9.449-811.753-351.579 
ATOM    658  C5   DG A  32       8.324-812.223-350.902 
ATOM    659  C6   DG A  32       8.206-812.782-349.604 
ATOM    660  O6   DG A  32       9.085-812.982-348.769 
ATOM    661  N1   DG A  32       6.879-813.126-349.312 
ATOM    662  C2   DG A  32       5.806-812.952-350.165 
ATOM    663  N2   DG A  32       4.618-813.345-349.700 
ATOM    664  N3   DG A  32       5.918-812.428-351.384 
ATOM    665  C4   DG A  32       7.199-812.089-351.681 
ATOM    666  P    DG A  33       4.349-808.589-356.403 
ATOM    667  OP1  DG A  33       3.916-808.844-357.796 
ATOM    668  OP2  DG A  33       5.282-807.456-356.211 
ATOM    669  O5'  DG A  33       3.066-808.392-355.468 
ATOM    670  C5'  DG A  33       2.432-809.553-354.899 
ATOM    671  C4'  DG A  33       2.095-809.298-353.443 
ATOM    672  O4'  DG A  33       3.192-809.644-352.551 
ATOM    673  C3'  DG A  33       1.767-807.851-353.080 
ATOM    674  O3'  DG A  33       0.738-807.844-352.098 
ATOM    675  C2'  DG A  33       3.048-807.311-352.444 
ATOM    676  C1'  DG A  33       3.393-808.566-351.650 
ATOM    677  N9   DG A  33       4.807-808.609-351.183 
ATOM    678  C8   DG A  33       5.943-808.132-351.800 
ATOM    679  N7   DG A  33       7.045-808.330-351.118 
ATOM    680  C5   DG A  33       6.608-808.984-349.966 
ATOM    681  C6   DG A  33       7.344-809.457-348.849 
ATOM    682  O6   DG A  33       8.553-809.396-348.641 
ATOM    683  N1   DG A  33       6.506-810.062-347.902 
ATOM    684  C2   DG A  33       5.135-810.192-348.021 
ATOM    685  N2   DG A  33       4.515-810.801-347.006 
ATOM    686  N3   DG A  33       4.445-809.749-349.069 
ATOM    687  C4   DG A  33       5.244-809.159-349.997 
ATOM    688  P    DA A  34      -0.413-806.735-352.186 
ATOM    689  OP1  DA A  34      -1.462-807.182-353.129 
ATOM    690  OP2  DA A  34       0.192-805.414-352.467 
ATOM    691  O5'  DA A  34      -0.987-806.756-350.693 
ATOM    692  C5'  DA A  34      -0.930-807.982-349.940 
ATOM    693  C4'  DA A  34      -0.469-807.699-348.525 
ATOM    694  O4'  DA A  34       0.982-807.727-348.396 
ATOM    695  C3'  DA A  34      -0.863-806.336-347.955 
ATOM    696  O3'  DA A  34      -1.164-806.483-346.573 
ATOM    697  C2'  DA A  34       0.398-805.482-348.091 
ATOM    698  C1'  DA A  34       1.391-806.568-347.688 
ATOM    699  N9   DA A  34       2.798-806.264-348.071 
ATOM    700  C8   DA A  34       3.252-805.600-349.175 
ATOM    701  N7   DA A  34       4.543-805.493-349.227 
ATOM    702  C5   DA A  34       4.980-806.132-348.075 
ATOM    703  C6   DA A  34       6.261-806.362-347.547 
ATOM    704  N6   DA A  34       7.391-805.953-348.140 
ATOM    705  N1   DA A  34       6.339-807.030-346.380 
ATOM    706  C2   DA A  34       5.212-807.434-345.796 
ATOM    707  N3   DA A  34       3.969-807.279-346.191 
ATOM    708  C4   DA A  34       3.918-806.607-347.360 
ATOM    709  P    DG A  35      -2.391-805.664-345.954 
ATOM    710  OP1  DG A  35      -3.653-806.400-346.198 
ATOM    711  OP2  DG A  35      -2.351-804.267-346.441 
ATOM    712  O5'  DG A  35      -2.041-805.699-344.394 
ATOM    713  C5'  DG A  35      -1.309-806.823-343.868 
ATOM    714  C4'  DG A  35      -0.231-806.341-342.918 
ATOM    715  O4'  DG A  35       1.018-806.039-343.603 
ATOM    716  C3'  DG A  35      -0.548-805.059-342.148 
ATOM    717  O3'  DG A  35      -0.006-805.165-340.836 
ATOM    718  C2'  DG A  35       0.207-803.961-342.897 
ATOM    719  C1'  DG A  35       1.474-804.768-343.166 
ATOM    720  N9   DG A  35       2.335-804.192-344.235 
ATOM    721  C8   DG A  35       1.969-803.521-345.381 
ATOM    722  N7   DG A  35       2.981-803.138-346.122 
ATOM    723  C5   DG A  35       4.097-803.588-345.417 
ATOM    724  C6   DG A  35       5.478-803.471-345.719 
ATOM    725  O6   DG A  35       6.011-802.938-346.689 
ATOM    726  N1   DG A  35       6.272-804.069-344.730 
ATOM    727  C2   DG A  35       5.793-804.697-343.598 
ATOM    728  N2   DG A  35       6.714-805.206-342.776 
ATOM    729  N3   DG A  35       4.496-804.807-343.315 
ATOM    730  C4   DG A  35       3.713-804.232-344.263 
ATOM    731  P    DA A  36      -0.849-804.591-339.601 
ATOM    732  OP1  DA A  36      -1.836-805.603-339.162 
ATOM    733  OP2  DA A  36      -1.394-803.261-339.948 
ATOM    734  O5'  DA A  36       0.291-804.432-338.489 
ATOM    735  C5'  DA A  36       1.420-805.325-338.514 
ATOM    736  C4'  DA A  36       2.701-804.548-338.279 
ATOM    737  O4'  DA A  36       3.271-804.031-339.515 
ATOM    738  C3'  DA A  36       2.575-803.313-337.387 
ATOM    739  O3'  DA A  36       3.748-803.199-336.590 
ATOM    740  C2'  DA A  36       2.531-802.135-338.360 
ATOM    741  C1'  DA A  36       3.592-802.661-339.322 
ATOM    742  N9   DA A  36       3.579-801.992-340.653 
ATOM    743  C8   DA A  36       2.507-801.515-341.352 
ATOM    744  N7   DA A  36       2.820-800.979-342.490 
ATOM    745  C5   DA A  36       4.201-801.108-342.552 
ATOM    746  C6   DA A  36       5.145-800.731-343.522 
ATOM    747  N6   DA A  36       4.823-800.116-344.669 
ATOM    748  N1   DA A  36       6.438-801.008-343.268 
ATOM    749  C2   DA A  36       6.751-801.619-342.126 
ATOM    750  N3   DA A  36       5.962-802.016-341.153 
ATOM    751  C4   DA A  36       4.674-801.727-341.431 
ATOM    752  P    DA A  37       3.609-802.734-335.066 
ATOM    753  OP1  DA A  37       3.276-803.902-334.219 
ATOM    754  OP2  DA A  37       2.681-801.585-334.980 
ATOM    755  O5'  DA A  37       5.099-802.245-334.747 
ATOM    756  C5'  DA A  37       6.200-802.867-335.436 
ATOM    757  C4'  DA A  37       7.189-801.812-335.891 
ATOM    758  O4'  DA A  37       6.863-801.276-337.205 
ATOM    759  C3'  DA A  37       7.294-800.572-335.003 
ATOM    760  O3'  DA A  37       8.650-800.143-334.971 
ATOM    761  C2'  DA A  37       6.466-799.508-335.725 
ATOM    762  C1'  DA A  37       6.919-799.859-337.138 
ATOM    763  N9   DA A  37       6.036-799.310-338.204 
ATOM    764  C8   DA A  37       4.682-799.135-338.177 
ATOM    765  N7   DA A  37       4.197-798.629-339.269 
ATOM    766  C5   DA A  37       5.309-798.456-340.081 
ATOM    767  C6   DA A  37       5.461-797.954-341.383 
ATOM    768  N6   DA A  37       4.440-797.513-342.131 
ATOM    769  N1   DA A  37       6.707-797.920-341.892 
ATOM    770  C2   DA A  37       7.719-798.360-341.144 
ATOM    771  N3   DA A  37       7.698-798.847-339.923 
ATOM    772  C4   DA A  37       6.440-798.870-339.437 
ATOM    773  P    DC A  38       9.261-799.608-333.591 
ATOM    774  OP1  DC A  38       9.715-800.754-332.772 
ATOM    775  OP2  DC A  38       8.299-798.688-332.946 
ATOM    776  O5'  DC A  38      10.530-798.781-334.108 
ATOM    777  C5'  DC A  38      11.187-799.195-335.322 
ATOM    778  C4'  DC A  38      11.503-797.985-336.179 
ATOM    779  O4'  DC A  38      10.405-797.634-337.070 
ATOM    780  C3'  DC A  38      11.791-796.689-335.422 
ATOM    781  O3'  DC A  38      12.809-795.972-336.108 
ATOM    782  C2'  DC A  38      10.490-795.891-335.510 
ATOM    783  C1'  DC A  38      10.168-796.239-336.960 
ATOM    784  N1   DC A  38       8.751-795.979-337.338 
ATOM    785  C2   DC A  38       8.494-795.549-338.638 
ATOM    786  O2   DC A  38       9.443-795.404-339.417 
ATOM    787  N3   DC A  38       7.209-795.306-339.002 
ATOM    788  C4   DC A  38       6.208-795.476-338.127 
ATOM    789  N4   DC A  38       4.972-795.225-338.531 
ATOM    790  C5   DC A  38       6.452-795.916-336.786 
ATOM    791  C6   DC A  38       7.743-796.153-336.442 
ATOM    792  P    DC A  39      13.933-795.213-335.256 
ATOM    793  OP1  DC A  39      15.002-796.167-334.885 
ATOM    794  OP2  DC A  39      13.298-794.483-334.137 
ATOM    795  O5'  DC A  39      14.492-794.169-336.331 
ATOM    796  C5'  DC A  39      14.457-794.518-337.727 
ATOM    797  C4'  DC A  39      13.975-793.336-338.545 
ATOM    798  O4'  DC A  39      12.525-793.303-338.671 
ATOM    799  C3'  DC A  39      14.329-791.956-337.992 
ATOM    800  O3'  DC A  39      14.619-791.085-339.079 
ATOM    801  C2'  DC A  39      13.050-791.472-337.311 
ATOM    802  C1'  DC A  39      12.079-791.989-338.368 
ATOM    803  N1   DC A  39      10.670-792.076-337.897 
ATOM    804  C2   DC A  39       9.660-791.812-338.818 
ATOM    805  O2   DC A  39       9.971-791.521-339.979 
ATOM    806  N3   DC A  39       8.366-791.886-338.408 
ATOM    807  C4   DC A  39       8.070-792.205-337.142 
ATOM    808  N4   DC A  39       6.795-792.264-336.791 
ATOM    809  C5   DC A  39       9.094-792.479-336.179 
ATOM    810  C6   DC A  39      10.380-792.401-336.608 
ATOM    811  P    DT A  40      15.821-790.037-338.934 
ATOM    812  OP1  DT A  40      17.101-790.701-339.263 
ATOM    813  OP2  DT A  40      15.750-789.382-337.610 
ATOM    814  O5'  DT A  40      15.454-788.978-340.077 
ATOM    815  C5'  DT A  40      14.746-789.429-341.247 
ATOM    816  C4'  DT A  40      13.647-788.447-341.599 
ATOM    817  O4'  DT A  40      12.397-788.743-340.911 
ATOM    818  C3'  DT A  40      13.923-786.985-341.248 
ATOM    819  O3'  DT A  40      13.372-786.156-342.263 
ATOM    820  C2'  DT A  40      13.150-786.745-339.951 
ATOM    821  C1'  DT A  40      11.906-787.541-340.337 
ATOM    822  N1   DT A  40      11.041-787.900-339.179 
ATOM    823  C2   DT A  40       9.685-787.930-339.398 
ATOM    824  O2   DT A  40       9.181-787.679-340.479 
ATOM    825  N3   DT A  40       8.915-788.266-338.301 
ATOM    826  C4   DT A  40       9.378-788.568-337.037 
ATOM    827  O4   DT A  40       8.591-788.855-336.132 
ATOM    828  C5   DT A  40      10.815-788.510-336.906 
ATOM    829  C7   DT A  40      11.403-788.824-335.561 
ATOM    830  C6   DT A  40      11.587-788.185-337.956 
ATOM    831  P    DA A  41      14.187-784.861-342.735 
ATOM    832  OP1  DA A  41      15.194-785.250-343.747 
ATOM    833  OP2  DA A  41      14.703-784.141-341.550 
ATOM    834  O5'  DA A  41      13.032-783.997-343.428 
ATOM    835  C5'  DA A  41      11.926-784.679-344.048 
ATOM    836  C4'  DA A  41      10.624-783.992-343.684 
ATOM    837  O4'  DA A  41      10.054-784.503-342.446 
ATOM    838  C3'  DA A  41      10.710-782.484-343.455 
ATOM    839  O3'  DA A  41       9.527-781.874-343.956 
ATOM    840  C2'  DA A  41      10.733-782.323-341.935 
ATOM    841  C1'  DA A  41       9.697-783.399-341.628 
ATOM    842  N9   DA A  41       9.707-783.853-340.209 
ATOM    843  C8   DA A  41      10.774-783.976-339.365 
ATOM    844  N7   DA A  41      10.458-784.398-338.180 
ATOM    845  C5   DA A  41       9.082-784.568-338.240 
ATOM    846  C6   DA A  41       8.139-785.001-337.294 
ATOM    847  N6   DA A  41       8.458-785.358-336.041 
ATOM    848  N1   DA A  41       6.852-785.053-337.682 
ATOM    849  C2   DA A  41       6.541-784.698-338.928 
ATOM    850  N3   DA A  41       7.331-784.280-339.893 
ATOM    851  C4   DA A  41       8.613-784.236-339.478 
ATOM    852  P    DG A  42       9.638-780.471-344.718 
ATOM    853  OP1  DG A  42       9.990-780.704-346.136 
ATOM    854  OP2  DG A  42      10.537-779.568-343.965 
ATOM    855  O5'  DG A  42       8.134-779.936-344.618 
ATOM    856  C5'  DG A  42       7.055-780.889-344.573 
ATOM    857  C4'  DG A  42       6.045-780.480-343.519 
ATOM    858  O4'  DG A  42       6.371-781.010-342.202 
ATOM    859  C3'  DG A  42       5.900-778.977-343.285 
ATOM    860  O3'  DG A  42       4.533-778.682-343.022 
ATOM    861  C2'  DG A  42       6.709-778.702-342.018 
ATOM    862  C1'  DG A  42       6.279-779.954-341.259 
ATOM    863  N9   DG A  42       7.159-780.286-340.104 
ATOM    864  C8   DG A  42       8.519-780.114-339.967 
ATOM    865  N7   DG A  42       8.995-780.514-338.814 
ATOM    866  C5   DG A  42       7.870-780.984-338.137 
ATOM    867  C6   DG A  42       7.752-781.543-336.838 
ATOM    868  O6   DG A  42       8.631-781.743-336.004 
ATOM    869  N1   DG A  42       6.425-781.887-336.547 
ATOM    870  C2   DG A  42       5.352-781.713-337.399 
ATOM    871  N2   DG A  42       4.164-782.106-336.934 
ATOM    872  N3   DG A  42       5.464-781.188-338.618 
ATOM    873  C4   DG A  42       6.745-780.849-338.915 
ATOM    874  P    DA A  43       3.895-777.349-343.638 
ATOM    875  OP1  DA A  43       3.462-777.604-345.030 
ATOM    876  OP2  DA A  43       4.828-776.217-343.445 
ATOM    877  O5'  DA A  43       2.612-777.152-342.703 
ATOM    878  C5'  DA A  43       1.978-778.314-342.133 
ATOM    879  C4'  DA A  43       1.641-778.059-340.677 
ATOM    880  O4'  DA A  43       2.738-778.404-339.785 
ATOM    881  C3'  DA A  43       1.313-776.611-340.314 
ATOM    882  O3'  DA A  43       0.284-776.605-339.332 
ATOM    883  C2'  DA A  43       2.594-776.071-339.678 
ATOM    884  C1'  DA A  43       2.939-777.326-338.884 
ATOM    885  N9   DA A  43       4.353-777.370-338.418 
ATOM    886  C8   DA A  43       5.469-776.892-339.044 
ATOM    887  N7   DA A  43       6.565-777.080-338.379 
ATOM    888  C5   DA A  43       6.150-777.733-337.226 
ATOM    889  C6   DA A  43       6.848-778.213-336.105 
ATOM    890  N6   DA A  43       8.176-778.104-335.958 
ATOM    891  N1   DA A  43       6.128-778.811-335.138 
ATOM    892  C2   DA A  43       4.809-778.917-335.290 
ATOM    893  N3   DA A  43       4.053-778.509-336.286 
ATOM    894  C4   DA A  43       4.797-777.914-337.241 
ATOM    895  P    DG A  44      -0.867-775.495-339.421 
ATOM    896  OP1  DG A  44      -1.916-775.943-340.364 
ATOM    897  OP2  DG A  44      -0.262-774.175-339.702 
ATOM    898  O5'  DG A  44      -1.441-775.517-337.927 
ATOM    899  C5'  DG A  44      -1.384-776.743-337.175 
ATOM    900  C4'  DG A  44      -0.923-776.460-335.759 
ATOM    901  O4'  DG A  44       0.528-776.488-335.630 
ATOM    902  C3'  DG A  44      -1.317-775.097-335.190 
ATOM    903  O3'  DG A  44      -1.618-775.244-333.807 
ATOM    904  C2'  DG A  44      -0.056-774.242-335.325 
ATOM    905  C1'  DG A  44       0.937-775.328-334.922 
ATOM    906  N9   DG A  44       2.344-775.025-335.305 
ATOM    907  C8   DG A  44       2.821-774.357-336.412 
ATOM    908  N7   DG A  44       4.127-774.256-336.453 
ATOM    909  C5   DG A  44       4.545-774.902-335.291 
ATOM    910  C6   DG A  44       5.854-775.117-334.786 
ATOM    911  O6   DG A  44       6.931-774.776-335.268 
ATOM    912  N1   DG A  44       5.825-775.818-333.573 
ATOM    913  C2   DG A  44       4.682-776.255-332.932 
ATOM    914  N2   DG A  44       4.868-776.909-331.782 
ATOM    915  N3   DG A  44       3.455-776.054-333.408 
ATOM    916  C4   DG A  44       3.465-775.375-334.584 
ATOM    917  P    DT A  45      -2.845-774.424-333.189 
ATOM    918  OP1  DT A  45      -4.107-775.161-333.433 
ATOM    919  OP2  DT A  45      -2.805-773.028-333.675 
ATOM    920  O5'  DT A  45      -2.495-774.460-331.628 
ATOM    921  C5'  DT A  45      -1.763-775.583-331.103 
ATOM    922  C4'  DT A  45      -0.685-775.101-330.153 
ATOM    923  O4'  DT A  45       0.564-774.800-330.838 
ATOM    924  C3'  DT A  45      -1.002-773.820-329.382 
ATOM    925  O3'  DT A  45      -0.460-773.925-328.070 
ATOM    926  C2'  DT A  45      -0.247-772.721-330.131 
ATOM    927  C1'  DT A  45       1.020-773.529-330.400 
ATOM    928  N1   DT A  45       1.881-772.953-331.469 
ATOM    929  C2   DT A  45       3.240-773.093-331.320 
ATOM    930  O2   DT A  45       3.749-773.659-330.368 
ATOM    931  N3   DT A  45       4.007-772.546-332.331 
ATOM    932  C4   DT A  45       3.538-771.887-333.450 
ATOM    933  O4   DT A  45       4.323-771.439-334.288 
ATOM    934  C5   DT A  45       2.099-771.790-333.516 
ATOM    935  C7   DT A  45       1.506-771.087-334.702 
ATOM    936  C6   DT A  45       1.329-772.313-332.548 
ATOM    937  P    DT A  46      -1.303-773.352-326.836 
ATOM    938  OP1  DT A  46      -2.290-774.364-326.396 
ATOM    939  OP2  DT A  46      -1.848-772.021-327.182 
ATOM    940  O5'  DT A  46      -0.163-773.193-325.723 
ATOM    941  C5'  DT A  46       0.966-774.085-325.748 
ATOM    942  C4'  DT A  46       2.247-773.308-325.513 
ATOM    943  O4'  DT A  46       2.817-772.792-326.749 
ATOM    944  C3'  DT A  46       2.121-772.073-324.621 
ATOM    945  O3'  DT A  46       3.294-771.959-323.825 
ATOM    946  C2'  DT A  46       2.077-770.895-325.594 
ATOM    947  C1'  DT A  46       3.138-771.422-326.557 
ATOM    948  N1   DT A  46       3.125-770.752-327.887 
ATOM    949  C2   DT A  46       4.336-770.579-328.512 
ATOM    950  O2   DT A  46       5.391-770.946-328.025 
ATOM    951  N3   DT A  46       4.285-769.954-329.742 
ATOM    952  C4   DT A  46       3.151-769.499-330.384 
ATOM    953  O4   DT A  46       3.229-768.954-331.486 
ATOM    954  C5   DT A  46       1.928-769.727-329.649 
ATOM    955  C7   DT A  46       0.646-769.262-330.276 
ATOM    956  C6   DT A  46       1.949-770.332-328.451 
ATOM    957  P    DG A  47       3.155-771.494-322.300 
ATOM    958  OP1  DG A  47       2.822-772.663-321.454 
ATOM    959  OP2  DG A  47       2.226-770.346-322.214 
ATOM    960  O5'  DG A  47       4.645-771.006-321.981 
ATOM    961  C5'  DG A  47       5.746-771.627-322.670 
ATOM    962  C4'  DG A  47       6.734-770.573-323.125 
ATOM    963  O4'  DG A  47       6.409-770.037-324.440 
ATOM    964  C3'  DG A  47       6.840-769.333-322.238 
ATOM    965  O3'  DG A  47       8.196-768.904-322.205 
ATOM    966  C2'  DG A  47       6.012-768.269-322.959 
ATOM    967  C1'  DG A  47       6.465-768.620-324.372 
ATOM    968  N9   DG A  47       5.582-768.071-325.439 
ATOM    969  C8   DG A  47       4.217-767.886-325.429 
ATOM    970  N7   DG A  47       3.739-767.375-326.539 
ATOM    971  C5   DG A  47       4.868-767.209-327.338 
ATOM    972  C6   DG A  47       4.986-766.695-328.657 
ATOM    973  O6   DG A  47       4.104-766.275-329.401 
ATOM    974  N1   DG A  47       6.320-766.704-329.091 
ATOM    975  C2   DG A  47       7.396-767.150-328.350 
ATOM    976  N2   DG A  47       8.589-767.075-328.945 
ATOM    977  N3   DG A  47       7.284-767.632-327.114 
ATOM    978  C4   DG A  47       5.998-767.630-326.677 
ATOM    979  P    DG A  48       8.807-768.368-320.826 
ATOM    980  OP1  DG A  48       9.261-769.515-320.006 
ATOM    981  OP2  DG A  48       7.845-767.449-320.180 
ATOM    982  O5'  DG A  48      10.076-767.541-321.343 
ATOM    983  C5'  DG A  48      10.733-767.955-322.556 
ATOM    984  C4'  DG A  48      11.049-766.746-323.414 
ATOM    985  O4'  DG A  48       9.951-766.395-324.304 
ATOM    986  C3'  DG A  48      11.337-765.450-322.656 
ATOM    987  O3'  DG A  48      12.355-764.732-323.342 
ATOM    988  C2'  DG A  48      10.036-764.652-322.744 
ATOM    989  C1'  DG A  48       9.714-764.999-324.195 
ATOM    990  N9   DG A  48       8.297-764.739-324.572 
ATOM    991  C8   DG A  48       7.155-764.859-323.809 
ATOM    992  N7   DG A  48       6.052-764.550-324.447 
ATOM    993  C5   DG A  48       6.494-764.200-325.722 
ATOM    994  C6   DG A  48       5.759-763.773-326.858 
ATOM    995  O6   DG A  48       4.547-763.614-326.975 
ATOM    996  N1   DG A  48       6.602-763.520-327.949 
ATOM    997  C2   DG A  48       7.976-763.662-327.942 
ATOM    998  N2   DG A  48       8.602-763.371-329.086 
ATOM    999  N3   DG A  48       8.665-764.063-326.875 
ATOM   1000  C4   DG A  48       7.862-764.312-325.809 
ATOM   1001  P    DG A  49      13.479-763.974-322.490 
ATOM   1002  OP1  DG A  49      14.548-764.928-322.120 
ATOM   1003  OP2  DG A  49      12.844-763.243-321.372 
ATOM   1004  O5'  DG A  49      14.038-762.929-323.565 
ATOM   1005  C5'  DG A  49      14.003-763.279-324.962 
ATOM   1006  C4'  DG A  49      13.521-762.097-325.780 
ATOM   1007  O4'  DG A  49      12.071-762.063-325.905 
ATOM   1008  C3'  DG A  49      13.875-760.717-325.226 
ATOM   1009  O3'  DG A  49      14.165-759.846-326.313 
ATOM   1010  C2'  DG A  49      12.596-760.233-324.545 
ATOM   1011  C1'  DG A  49      11.625-760.750-325.602 
ATOM   1012  N9   DG A  49      10.216-760.837-325.131 
ATOM   1013  C8   DG A  49       9.733-761.147-323.878 
ATOM   1014  N7   DG A  49       8.425-761.137-323.791 
ATOM   1015  C5   DG A  49       8.011-760.795-325.077 
ATOM   1016  C6   DG A  49       6.704-760.626-325.602 
ATOM   1017  O6   DG A  49       5.624-760.747-325.030 
ATOM   1018  N1   DG A  49       6.737-760.276-326.960 
ATOM   1019  C2   DG A  49       7.884-760.111-327.711 
ATOM   1020  N2   DG A  49       7.703-759.777-328.991 
ATOM   1021  N3   DG A  49       9.111-760.270-327.218 
ATOM   1022  C4   DG A  49       9.096-760.609-325.902 
ATOM   1023  P    DA A  50      15.367-758.797-326.169 
ATOM   1024  OP1  DA A  50      16.647-759.462-326.498 
ATOM   1025  OP2  DA A  50      15.296-758.142-324.844 
ATOM   1026  O5'  DA A  50      15.000-757.738-327.311 
ATOM   1027  C5'  DA A  50      14.292-758.190-328.481 
ATOM   1028  C4'  DA A  50      13.193-757.208-328.833 
ATOM   1029  O4'  DA A  50      11.943-757.503-328.145 
ATOM   1030  C3'  DA A  50      13.469-755.746-328.482 
ATOM   1031  O3'  DA A  50      12.918-754.917-329.497 
ATOM   1032  C2'  DA A  50      12.696-755.506-327.186 
ATOM   1033  C1'  DA A  50      11.452-756.302-327.572 
ATOM   1034  N9   DA A  50      10.587-756.661-326.414 
ATOM   1035  C8   DA A  50      10.963-756.970-325.139 
ATOM   1036  N7   DA A  50       9.969-757.240-324.350 
ATOM   1037  C5   DA A  50       8.851-757.100-325.160 
ATOM   1038  C6   DA A  50       7.477-757.253-324.913 
ATOM   1039  N6   DA A  50       6.973-757.598-323.720 
ATOM   1040  N1   DA A  50       6.635-757.038-325.941 
ATOM   1041  C2   DA A  50       7.141-756.696-327.125 
ATOM   1042  N3   DA A  50       8.398-756.524-327.473 
ATOM   1043  C4   DA A  50       9.220-756.745-326.426 
ATOM   1044  P    DA A  51      13.733-753.622-329.969 
ATOM   1045  OP1  DA A  51      14.740-754.011-330.982 
ATOM   1046  OP2  DA A  51      14.249-752.901-328.784 
ATOM   1047  O5'  DA A  51      12.578-752.758-330.663 
ATOM   1048  C5'  DA A  51      11.472-753.440-331.282 
ATOM   1049  C4'  DA A  51      10.170-752.753-330.918 
ATOM   1050  O4'  DA A  51       9.600-753.264-329.680 
ATOM   1051  C3'  DA A  51      10.256-751.244-330.689 
ATOM   1052  O3'  DA A  51       9.073-750.634-331.190 
ATOM   1053  C2'  DA A  51      10.279-751.084-329.170 
ATOM   1054  C1'  DA A  51       9.243-752.160-328.863 
ATOM   1055  N9   DA A  51       9.253-752.613-327.444 
ATOM   1056  C8   DA A  51      10.320-752.736-326.600 
ATOM   1057  N7   DA A  51      10.004-753.158-325.414 
ATOM   1058  C5   DA A  51       8.628-753.329-325.474 
ATOM   1059  C6   DA A  51       7.685-753.762-324.528 
ATOM   1060  N6   DA A  51       8.004-754.119-323.276 
ATOM   1061  N1   DA A  51       6.398-753.814-324.917 
ATOM   1062  C2   DA A  51       6.087-753.458-326.162 
ATOM   1063  N3   DA A  51       6.877-753.041-327.128 
ATOM   1064  C4   DA A  51       8.159-752.997-326.713 
ATOM   1065  P    DG A  52       9.184-749.231-331.952 
ATOM   1066  OP1  DG A  52       9.536-749.464-333.371 
ATOM   1067  OP2  DG A  52      10.083-748.329-331.200 
ATOM   1068  O5'  DG A  52       7.680-748.697-331.852 
ATOM   1069  C5'  DG A  52       6.601-749.650-331.807 
ATOM   1070  C4'  DG A  52       5.591-749.241-330.753 
ATOM   1071  O4'  DG A  52       5.917-749.771-329.436 
ATOM   1072  C3'  DG A  52       5.446-747.738-330.519 
ATOM   1073  O3'  DG A  52       4.079-747.442-330.257 
ATOM   1074  C2'  DG A  52       6.255-747.462-329.252 
ATOM   1075  C1'  DG A  52       5.825-748.714-328.493 
ATOM   1076  N9   DG A  52       6.705-749.047-327.338 
ATOM   1077  C8   DG A  52       8.065-748.875-327.202 
ATOM   1078  N7   DG A  52       8.541-749.274-326.048 
ATOM   1079  C5   DG A  52       7.416-749.744-325.371 
ATOM   1080  C6   DG A  52       7.298-750.304-324.073 
ATOM   1081  O6   DG A  52       8.177-750.503-323.238 
ATOM   1082  N1   DG A  52       5.971-750.648-323.781 
ATOM   1083  C2   DG A  52       4.898-750.474-324.634 
ATOM   1084  N2   DG A  52       3.710-750.867-324.169 
ATOM   1085  N3   DG A  52       5.010-749.949-325.853 
ATOM   1086  C4   DG A  52       6.291-749.610-326.150 
ATOM   1087  P    DA A  53       3.441-746.110-330.872 
ATOM   1088  OP1  DA A  53       3.008-746.365-332.265 
ATOM   1089  OP2  DA A  53       4.374-744.978-330.680 
ATOM   1090  O5'  DA A  53       2.158-745.913-329.937 
ATOM   1091  C5'  DA A  53       1.524-747.074-329.368 
ATOM   1092  C4'  DA A  53       1.187-746.820-327.912 
ATOM   1093  O4'  DA A  53       2.284-747.165-327.020 
ATOM   1094  C3'  DA A  53       0.859-745.372-327.548 
ATOM   1095  O3'  DA A  53      -0.170-745.365-326.567 
ATOM   1096  C2'  DA A  53       2.140-744.832-326.913 
ATOM   1097  C1'  DA A  53       2.485-746.087-326.118 
ATOM   1098  N9   DA A  53       3.899-746.131-325.652 
ATOM   1099  C8   DA A  53       5.015-745.652-326.278 
ATOM   1100  N7   DA A  53       6.111-745.841-325.613 
ATOM   1101  C5   DA A  53       5.696-746.493-324.461 
ATOM   1102  C6   DA A  53       6.394-746.973-323.340 
ATOM   1103  N6   DA A  53       7.722-746.864-323.192 
ATOM   1104  N1   DA A  53       5.674-747.572-322.372 
ATOM   1105  C2   DA A  53       4.355-747.678-322.524 
ATOM   1106  N3   DA A  53       3.599-747.270-323.520 
ATOM   1107  C4   DA A  53       4.343-746.674-324.475 
ATOM   1108  P    DC A  54      -1.321-744.256-326.655 
ATOM   1109  OP1  DC A  54      -2.370-744.704-327.598 
ATOM   1110  OP2  DC A  54      -0.716-742.935-326.936 
ATOM   1111  O5'  DC A  54      -1.895-744.277-325.162 
ATOM   1112  C5'  DC A  54      -1.838-745.503-324.409 
ATOM   1113  C4'  DC A  54      -1.377-745.221-322.993 
ATOM   1114  O4'  DC A  54       0.074-745.249-322.865 
ATOM   1115  C3'  DC A  54      -1.771-743.858-322.424 
ATOM   1116  O3'  DC A  54      -2.072-744.005-321.042 
ATOM   1117  C2'  DC A  54      -0.510-743.003-322.559 
ATOM   1118  C1'  DC A  54       0.483-744.089-322.156 
ATOM   1119  N1   DC A  54       1.890-743.786-322.540 
ATOM   1120  C2   DC A  54       2.903-744.218-321.687 
ATOM   1121  O2   DC A  54       2.595-744.829-320.658 
ATOM   1122  N3   DC A  54       4.192-743.950-322.018 
ATOM   1123  C4   DC A  54       4.483-743.284-323.143 
ATOM   1124  N4   DC A  54       5.756-743.048-323.422 
ATOM   1125  C5   DC A  54       3.457-742.830-324.033 
ATOM   1126  C6   DC A  54       2.175-743.107-323.684 
ATOM   1127  P    DG A  55      -3.299-743.185-320.423 
ATOM   1128  OP1  DG A  55      -4.561-743.922-320.667 
ATOM   1129  OP2  DG A  55      -3.259-741.789-320.910 
ATOM   1130  O5'  DG A  55      -2.949-743.220-318.863 
ATOM   1131  C5'  DG A  55      -2.218-744.344-318.337 
ATOM   1132  C4'  DG A  55      -1.140-743.862-317.387 
ATOM   1133  O4'  DG A  55       0.110-743.560-318.072 
ATOM   1134  C3'  DG A  55      -1.456-742.580-316.617 
ATOM   1135  O3'  DG A  55      -0.914-742.686-315.305 
ATOM   1136  C2'  DG A  55      -0.701-741.482-317.366 
ATOM   1137  C1'  DG A  55       0.566-742.289-317.634 
ATOM   1138  N9   DG A  55       1.427-741.714-318.703 
ATOM   1139  C8   DG A  55       1.061-741.042-319.850 
ATOM   1140  N7   DG A  55       2.073-740.660-320.591 
ATOM   1141  C5   DG A  55       3.189-741.109-319.885 
ATOM   1142  C6   DG A  55       4.570-740.992-320.188 
ATOM   1143  O6   DG A  55       5.103-740.459-321.158 
ATOM   1144  N1   DG A  55       5.364-741.590-319.199 
ATOM   1145  C2   DG A  55       4.885-742.219-318.066 
ATOM   1146  N2   DG A  55       5.806-742.727-317.245 
ATOM   1147  N3   DG A  55       3.588-742.328-317.783 
ATOM   1148  C4   DG A  55       2.805-741.753-318.732 
ATOM   1149  P    DT A  56      -1.757-742.113-314.070 
ATOM   1150  OP1  DT A  56      -2.744-743.124-313.631 
ATOM   1151  OP2  DT A  56      -2.302-740.782-314.416 
ATOM   1152  O5'  DT A  56      -0.617-741.953-312.958 
ATOM   1153  C5'  DT A  56       0.512-742.846-312.983 
ATOM   1154  C4'  DT A  56       1.793-742.069-312.748 
ATOM   1155  O4'  DT A  56       2.363-741.552-313.984 
ATOM   1156  C3'  DT A  56       1.667-740.834-311.856 
ATOM   1157  O3'  DT A  56       2.840-740.720-311.059 
ATOM   1158  C2'  DT A  56       1.623-739.656-312.828 
ATOM   1159  C1'  DT A  56       2.684-740.183-313.791 
ATOM   1160  N1   DT A  56       2.671-739.513-315.122 
ATOM   1161  C2   DT A  56       3.882-739.340-315.746 
ATOM   1162  O2   DT A  56       4.937-739.707-315.259 
ATOM   1163  N3   DT A  56       3.831-738.714-316.977 
ATOM   1164  C4   DT A  56       2.696-738.260-317.618 
ATOM   1165  O4   DT A  56       2.775-737.715-318.720 
ATOM   1166  C5   DT A  56       1.474-738.487-316.883 
ATOM   1167  C7   DT A  56       0.192-738.023-317.511 
ATOM   1168  C6   DT A  56       1.495-739.092-315.685 
ATOM   1169  P    DC A  57       2.701-740.255-309.534 
ATOM   1170  OP1  DC A  57       2.368-741.424-308.688 
ATOM   1171  OP2  DC A  57       1.772-739.106-309.449 
ATOM   1172  O5'  DC A  57       4.191-739.766-309.216 
ATOM   1173  C5'  DC A  57       5.292-740.388-309.905 
ATOM   1174  C4'  DC A  57       6.280-739.333-310.359 
ATOM   1175  O4'  DC A  57       5.955-738.797-311.674 
ATOM   1176  C3'  DC A  57       6.386-738.093-309.472 
ATOM   1177  O3'  DC A  57       7.742-737.664-309.440 
ATOM   1178  C2'  DC A  57       5.558-737.029-310.194 
ATOM   1179  C1'  DC A  57       6.011-737.381-311.607 
ATOM   1180  N1   DC A  57       5.128-736.832-312.673 
ATOM   1181  C2   DC A  57       5.722-736.433-313.868 
ATOM   1182  O2   DC A  57       6.947-736.551-313.993 
ATOM   1183  N3   DC A  57       4.934-735.929-314.852 
ATOM   1184  C4   DC A  57       3.612-735.818-314.677 
ATOM   1185  N4   DC A  57       2.886-735.320-315.667 
ATOM   1186  C5   DC A  57       2.981-736.221-313.456 
ATOM   1187  C6   DC A  57       3.785-736.722-312.484 
ATOM   1188  P    DA A  58       8.353-737.129-308.060 
ATOM   1189  OP1  DA A  58       8.807-738.275-307.241 
ATOM   1190  OP2  DA A  58       7.391-736.210-307.415 
ATOM   1191  O5'  DA A  58       9.622-736.302-308.577 
ATOM   1192  C5'  DA A  58      10.279-736.716-309.790 
ATOM   1193  C4'  DA A  58      10.594-735.506-310.648 
ATOM   1194  O4'  DA A  58       9.497-735.155-311.539 
ATOM   1195  C3'  DA A  58      10.883-734.211-309.890 
ATOM   1196  O3'  DA A  58      11.901-733.493-310.577 
ATOM   1197  C2'  DA A  58       9.582-733.412-309.979 
ATOM   1198  C1'  DA A  58       9.260-733.760-311.429 
ATOM   1199  N9   DA A  58       7.843-733.500-311.806 
ATOM   1200  C8   DA A  58       6.723-733.625-311.036 
ATOM   1201  N7   DA A  58       5.623-733.321-311.654 
ATOM   1202  C5   DA A  58       6.044-732.969-312.929 
ATOM   1203  C6   DA A  58       5.347-732.544-314.072 
ATOM   1204  N6   DA A  58       4.015-732.396-314.115 
ATOM   1205  N1   DA A  58       6.072-732.276-315.175 
ATOM   1206  C2   DA A  58       7.394-732.425-315.127 
ATOM   1207  N3   DA A  58       8.150-732.812-314.123 
ATOM   1208  C4   DA A  58       7.401-733.075-313.032 
ATOM   1209  P    DC A  59      13.025-732.735-309.725 
ATOM   1210  OP1  DC A  59      14.094-733.689-309.354 
ATOM   1211  OP2  DC A  59      12.390-732.004-308.606 
ATOM   1212  O5'  DC A  59      13.584-731.690-310.800 
ATOM   1213  C5'  DC A  59      13.549-732.039-312.196 
ATOM   1214  C4'  DC A  59      13.067-730.857-313.014 
ATOM   1215  O4'  DC A  59      11.617-730.824-313.140 
ATOM   1216  C3'  DC A  59      13.421-729.477-312.461 
ATOM   1217  O3'  DC A  59      13.711-728.606-313.548 
ATOM   1218  C2'  DC A  59      12.142-728.993-311.779 
ATOM   1219  C1'  DC A  59      11.171-729.511-312.837 
ATOM   1220  N1   DC A  59       9.762-729.597-312.366 
ATOM   1221  C2   DC A  59       8.752-729.334-313.287 
ATOM   1222  O2   DC A  59       9.063-729.042-314.448 
ATOM   1223  N3   DC A  59       7.458-729.407-312.876 
ATOM   1224  C4   DC A  59       7.162-729.726-311.611 
ATOM   1225  N4   DC A  59       5.887-729.785-311.259 
ATOM   1226  C5   DC A  59       8.186-730.000-310.647 
ATOM   1227  C6   DC A  59       9.472-729.922-311.077 
ATOM   1228  P    DT A  60      14.913-727.558-313.403 
ATOM   1229  OP1  DT A  60      16.193-728.223-313.732 
ATOM   1230  OP2  DT A  60      14.842-726.903-312.079 
ATOM   1231  O5'  DT A  60      14.546-726.499-314.546 
ATOM   1232  C5'  DT A  60      13.838-726.950-315.716 
ATOM   1233  C4'  DT A  60      12.739-725.968-316.067 
ATOM   1234  O4'  DT A  60      11.489-726.264-315.380 
ATOM   1235  C3'  DT A  60      13.015-724.506-315.717 
ATOM   1236  O3'  DT A  60      12.464-723.677-316.732 
ATOM   1237  C2'  DT A  60      12.242-724.266-314.420 
ATOM   1238  C1'  DT A  60      10.998-725.062-314.806 
ATOM   1239  N1   DT A  60      10.133-725.422-313.648 
ATOM   1240  C2   DT A  60       8.777-725.452-313.866 
ATOM   1241  O2   DT A  60       8.273-725.201-314.948 
ATOM   1242  N3   DT A  60       8.007-725.788-312.770 
ATOM   1243  C4   DT A  60       8.470-726.089-311.506 
ATOM   1244  O4   DT A  60       7.683-726.376-310.601 
ATOM   1245  C5   DT A  60       9.907-726.031-311.375 
ATOM   1246  C7   DT A  60      10.495-726.345-310.030 
ATOM   1247  C6   DT A  60      10.679-725.706-312.425 
ATOM   1248  P    DG A  61      13.279-722.382-317.204 
ATOM   1249  OP1  DG A  61      14.286-722.772-318.216 
ATOM   1250  OP2  DG A  61      13.795-721.662-316.019 
ATOM   1251  O5'  DG A  61      12.124-721.518-317.897 
ATOM   1252  C5'  DG A  61      11.018-722.201-318.517 
ATOM   1253  C4'  DG A  61       9.716-721.514-318.153 
ATOM   1254  O4'  DG A  61       9.146-722.025-316.915 
ATOM   1255  C3'  DG A  61       9.802-720.005-317.924 
ATOM   1256  O3'  DG A  61       8.618-719.395-318.425 
ATOM   1257  C2'  DG A  61       9.825-719.844-316.404 
ATOM   1258  C1'  DG A  61       8.789-720.921-316.097 
ATOM   1259  N9   DG A  61       8.799-721.374-314.678 
ATOM   1260  C8   DG A  61       9.863-721.504-313.812 
ATOM   1261  N7   DG A  61       9.531-721.932-312.619 
ATOM   1262  C5   DG A  61       8.149-722.096-312.699 
ATOM   1263  C6   DG A  61       7.223-722.537-311.718 
ATOM   1264  O6   DG A  61       7.435-722.880-310.557 
ATOM   1265  N1   DG A  61       5.914-722.556-312.221 
ATOM   1266  C2   DG A  61       5.549-722.196-313.503 
ATOM   1267  N2   DG A  61       4.248-722.284-313.789 
ATOM   1268  N3   DG A  61       6.419-721.783-314.423 
ATOM   1269  C4   DG A  61       7.692-721.758-313.951 
ATOM   1270  P    DA A  62       8.730-717.992-319.187 
ATOM   1271  OP1  DA A  62       9.082-718.225-320.605 
ATOM   1272  OP2  DA A  62       9.629-717.089-318.434 
ATOM   1273  O5'  DA A  62       7.226-717.457-319.086 
ATOM   1274  C5'  DA A  62       6.147-718.411-319.042 
ATOM   1275  C4'  DA A  62       5.137-718.002-317.987 
ATOM   1276  O4'  DA A  62       5.463-718.532-316.670 
ATOM   1277  C3'  DA A  62       4.992-716.498-317.754 
ATOM   1278  O3'  DA A  62       3.625-716.203-317.491 
ATOM   1279  C2'  DA A  62       5.801-716.223-316.487 
ATOM   1280  C1'  DA A  62       5.371-717.475-315.728 
ATOM   1281  N9   DA A  62       6.251-717.808-314.573 
ATOM   1282  C8   DA A  62       7.599-717.630-314.455 
ATOM   1283  N7   DA A  62       8.084-718.021-313.317 
ATOM   1284  C5   DA A  62       6.975-718.494-312.628 
ATOM   1285  C6   DA A  62       6.823-719.051-311.348 
ATOM   1286  N6   DA A  62       7.842-719.235-310.495 
ATOM   1287  N1   DA A  62       5.582-719.415-310.973 
ATOM   1288  C2   DA A  62       4.575-719.230-311.826 
ATOM   1289  N3   DA A  62       4.596-718.722-313.039 
ATOM   1290  C4   DA A  62       5.848-718.367-313.388 
ATOM   1291  P    DT A  63       2.987-714.871-318.106 
ATOM   1292  OP1  DT A  63       2.554-715.126-319.499 
ATOM   1293  OP2  DT A  63       3.920-713.738-317.914 
ATOM   1294  O5'  DT A  63       1.704-714.674-317.172 
ATOM   1295  C5'  DT A  63       1.070-715.835-316.602 
ATOM   1296  C4'  DT A  63       0.733-715.580-315.146 
ATOM   1297  O4'  DT A  63       1.830-715.926-314.254 
ATOM   1298  C3'  DT A  63       0.405-714.133-314.783 
ATOM   1299  O3'  DT A  63      -0.625-714.126-313.801 
ATOM   1300  C2'  DT A  63       1.686-713.593-314.147 
ATOM   1301  C1'  DT A  63       2.031-714.848-313.353 
ATOM   1302  N1   DT A  63       3.445-714.891-312.886 
ATOM   1303  C2   DT A  63       3.685-715.484-311.670 
ATOM   1304  O2   DT A  63       2.801-715.963-310.980 
ATOM   1305  N3   DT A  63       5.007-715.505-311.270 
ATOM   1306  C4   DT A  63       6.082-714.996-311.969 
ATOM   1307  O4   DT A  63       7.222-715.073-311.509 
ATOM   1308  C5   DT A  63       5.730-714.393-313.234 
ATOM   1309  C7   DT A  63       6.841-713.813-314.058 
ATOM   1310  C6   DT A  63       4.452-714.359-313.647 
ATOM   1311  P    DT A  64      -1.775-713.017-313.889 
ATOM   1312  OP1  DT A  64      -2.824-713.464-314.833 
ATOM   1313  OP2  DT A  64      -1.170-711.696-314.171 
ATOM   1314  O5'  DT A  64      -2.349-713.038-312.396 
ATOM   1315  C5'  DT A  64      -2.292-714.264-311.644 
ATOM   1316  C4'  DT A  64      -1.831-713.981-310.228 
ATOM   1317  O4'  DT A  64      -0.380-714.009-310.099 
ATOM   1318  C3'  DT A  64      -2.225-712.618-309.659 
ATOM   1319  O3'  DT A  64      -2.526-712.765-308.276 
ATOM   1320  C2'  DT A  64      -0.964-711.764-309.794 
ATOM   1321  C1'  DT A  64       0.028-712.850-309.391 
ATOM   1322  N1   DT A  64       1.436-712.546-309.774 
ATOM   1323  C2   DT A  64       2.423-712.979-308.923 
ATOM   1324  O2   DT A  64       2.191-713.587-307.892 
ATOM   1325  N3   DT A  64       3.715-712.679-309.311 
ATOM   1326  C4   DT A  64       4.090-711.999-310.451 
ATOM   1327  O4   DT A  64       5.281-711.789-310.692 
ATOM   1328  C5   DT A  64       2.984-711.585-311.281 
ATOM   1329  C7   DT A  64       3.304-710.838-312.542 
ATOM   1330  C6   DT A  64       1.718-711.863-310.928 
ATOM   1331  P    DA A  65      -3.753-711.946-307.658 
ATOM   1332  OP1  DA A  65      -5.015-712.682-307.902 
ATOM   1333  OP2  DA A  65      -3.713-710.549-308.144 
ATOM   1334  O5'  DA A  65      -3.403-711.981-306.097 
ATOM   1335  C5'  DA A  65      -2.672-713.105-305.571 
ATOM   1336  C4'  DA A  65      -1.594-712.623-304.621 
ATOM   1337  O4'  DA A  65      -0.344-712.321-305.307 
ATOM   1338  C3'  DA A  65      -1.910-711.341-303.851 
ATOM   1339  O3'  DA A  65      -1.368-711.447-302.539 
ATOM   1340  C2'  DA A  65      -1.155-710.243-304.600 
ATOM   1341  C1'  DA A  65       0.112-711.050-304.869 
ATOM   1342  N9   DA A  65       0.973-710.474-305.938 
ATOM   1343  C8   DA A  65       0.592-709.811-307.070 
ATOM   1344  N7   DA A  65       1.585-709.427-307.811 
ATOM   1345  C5   DA A  65       2.707-709.866-307.123 
ATOM   1346  C6   DA A  65       4.082-709.769-307.393 
ATOM   1347  N6   DA A  65       4.582-709.166-308.481 
ATOM   1348  N1   DA A  65       4.928-710.314-306.499 
ATOM   1349  C2   DA A  65       4.426-710.911-305.421 
ATOM   1350  N3   DA A  65       3.168-711.063-305.064 
ATOM   1351  C4   DA A  65       2.343-710.508-305.975 
ATOM   1352  P    DT A  66      -2.211-710.873-301.304 
ATOM   1353  OP1  DT A  66      -3.198-711.885-300.865 
ATOM   1354  OP2  DT A  66      -2.756-709.543-301.651 
ATOM   1355  O5'  DT A  66      -1.071-710.714-300.192 
ATOM   1356  C5'  DT A  66       0.058-711.607-300.217 
ATOM   1357  C4'  DT A  66       1.339-710.830-299.982 
ATOM   1358  O4'  DT A  66       1.909-710.313-301.218 
ATOM   1359  C3'  DT A  66       1.213-709.595-299.090 
ATOM   1360  O3'  DT A  66       2.386-709.481-298.293 
ATOM   1361  C2'  DT A  66       1.169-708.417-300.063 
ATOM   1362  C1'  DT A  66       2.230-708.943-301.026 
ATOM   1363  N1   DT A  66       2.217-708.274-302.356 
ATOM   1364  C2   DT A  66       3.428-708.100-302.980 
ATOM   1365  O2   DT A  66       4.483-708.467-302.494 
ATOM   1366  N3   DT A  66       3.377-707.475-304.211 
ATOM   1367  C4   DT A  66       2.242-707.021-304.853 
ATOM   1368  O4   DT A  66       2.321-706.475-305.955 
ATOM   1369  C5   DT A  66       1.020-707.248-304.118 
ATOM   1370  C7   DT A  66      -0.262-706.783-304.745 
ATOM   1371  C6   DT A  66       1.041-707.853-302.919 
ATOM   1372  P    DG A  67       2.247-709.016-296.769 
ATOM   1373  OP1  DG A  67       1.914-710.184-295.923 
ATOM   1374  OP2  DG A  67       1.318-707.867-296.683 
ATOM   1375  O5'  DG A  67       3.737-708.527-296.450 
ATOM   1376  C5'  DG A  67       4.838-709.149-297.139 
ATOM   1377  C4'  DG A  67       5.826-708.094-297.594 
ATOM   1378  O4'  DG A  67       5.501-707.558-298.909 
ATOM   1379  C3'  DG A  67       5.932-706.854-296.707 
ATOM   1380  O3'  DG A  67       7.288-706.425-296.674 
ATOM   1381  C2'  DG A  67       5.104-705.790-297.428 
ATOM   1382  C1'  DG A  67       5.557-706.141-298.841 
ATOM   1383  N9   DG A  67       4.674-705.592-299.908 
ATOM   1384  C8   DG A  67       3.309-705.407-299.898 
ATOM   1385  N7   DG A  67       2.831-704.896-301.007 
ATOM   1386  C5   DG A  67       3.960-704.730-301.807 
ATOM   1387  C6   DG A  67       4.078-704.217-303.126 
ATOM   1388  O6   DG A  67       3.196-703.797-303.870 
ATOM   1389  N1   DG A  67       5.411-704.225-303.560 
ATOM   1390  C2   DG A  67       6.488-704.671-302.819 
ATOM   1391  N2   DG A  67       7.681-704.596-303.414 
ATOM   1392  N3   DG A  67       6.376-705.153-301.583 
ATOM   1393  C4   DG A  67       5.090-705.151-301.146 
ATOM   1394  P    DT A  68       7.899-705.890-295.295 
ATOM   1395  OP1  DT A  68       8.353-707.036-294.475 
ATOM   1396  OP2  DT A  68       6.937-704.970-294.649 
ATOM   1397  O5'  DT A  68       9.168-705.063-295.812 
ATOM   1398  C5'  DT A  68       9.825-705.477-297.025 
ATOM   1399  C4'  DT A  68      10.140-704.267-297.882 
ATOM   1400  O4'  DT A  68       9.043-703.916-298.773 
ATOM   1401  C3'  DT A  68      10.429-702.971-297.125 
ATOM   1402  O3'  DT A  68      11.447-702.254-297.811 
ATOM   1403  C2'  DT A  68       9.128-702.173-297.213 
ATOM   1404  C1'  DT A  68       8.806-702.521-298.664 
ATOM   1405  N1   DT A  68       7.389-702.261-299.041 
ATOM   1406  C2   DT A  68       7.152-701.838-300.327 
ATOM   1407  O2   DT A  68       8.040-701.674-301.146 
ATOM   1408  N3   DT A  68       5.827-701.606-300.641 
ATOM   1409  C4   DT A  68       4.747-701.759-299.795 
ATOM   1410  O4   DT A  68       3.603-701.520-300.191 
ATOM   1411  C5   DT A  68       5.096-702.205-298.468 
ATOM   1412  C7   DT A  68       3.979-702.397-297.483 
ATOM   1413  C6   DT A  68       6.376-702.438-298.135 
ATOM   1414  P    DC A  69      12.571-701.495-296.959 
ATOM   1415  OP1  DC A  69      13.640-702.449-296.589 
ATOM   1416  OP2  DC A  69      11.936-700.765-295.840 
ATOM   1417  O5'  DC A  69      13.130-700.451-298.034 
ATOM   1418  C5'  DC A  69      13.095-700.800-299.431 
ATOM   1419  C4'  DC A  69      12.613-699.618-300.249 
ATOM   1420  O4'  DC A  69      11.163-699.585-300.374 
ATOM   1421  C3'  DC A  69      12.967-698.238-299.695 
ATOM   1422  O3'  DC A  69      13.257-697.367-300.782 
ATOM   1423  C2'  DC A  69      11.688-697.754-299.014 
ATOM   1424  C1'  DC A  69      10.717-698.271-300.071 
ATOM   1425  N1   DC A  69       9.308-698.358-299.600 
ATOM   1426  C2   DC A  69       8.297-698.094-300.522 
ATOM   1427  O2   DC A  69       8.609-697.803-301.682 
ATOM   1428  N3   DC A  69       7.004-698.168-300.111 
ATOM   1429  C4   DC A  69       6.708-698.487-298.845 
ATOM   1430  N4   DC A  69       5.433-698.546-298.494 
ATOM   1431  C5   DC A  69       7.732-698.761-297.882 
ATOM   1432  C6   DC A  69       9.018-698.683-298.311 
ATOM   1433  P    DT A  70      14.459-696.319-300.638 
ATOM   1434  OP1  DT A  70      15.739-696.983-300.967 
ATOM   1435  OP2  DT A  70      14.388-695.664-299.313 
ATOM   1436  O5'  DT A  70      14.092-695.260-301.780 
ATOM   1437  C5'  DT A  70      13.384-695.711-302.950 
ATOM   1438  C4'  DT A  70      12.285-694.729-303.302 
ATOM   1439  O4'  DT A  70      11.035-695.025-302.614 
ATOM   1440  C3'  DT A  70      12.561-693.267-302.951 
ATOM   1441  O3'  DT A  70      12.010-692.438-303.966 
ATOM   1442  C2'  DT A  70      11.788-693.027-301.654 
ATOM   1443  C1'  DT A  70      10.544-693.823-302.041 
ATOM   1444  N1   DT A  70       9.679-694.182-300.883 
ATOM   1445  C2   DT A  70       8.323-694.212-301.101 
ATOM   1446  O2   DT A  70       7.819-693.961-302.182 
ATOM   1447  N3   DT A  70       7.553-694.548-300.004 
ATOM   1448  C4   DT A  70       8.016-694.850-298.740 
ATOM   1449  O4   DT A  70       7.229-695.137-297.836 
ATOM   1450  C5   DT A  70       9.453-694.792-298.609 
ATOM   1451  C7   DT A  70      10.041-695.105-297.265 
ATOM   1452  C6   DT A  70      10.225-694.467-299.659 
ATOM   1453  P    DG A  71      12.825-691.143-304.438 
ATOM   1454  OP1  DG A  71      13.832-691.532-305.451 
ATOM   1455  OP2  DG A  71      13.341-690.423-303.253 
ATOM   1456  O5'  DG A  71      11.670-690.279-305.132 
ATOM   1457  C5'  DG A  71      10.564-690.961-305.751 
ATOM   1458  C4'  DG A  71       9.262-690.274-305.387 
ATOM   1459  O4'  DG A  71       8.692-690.785-304.149 
ATOM   1460  C3'  DG A  71       9.348-688.766-305.158 
ATOM   1461  O3'  DG A  71       8.164-688.156-305.659 
ATOM   1462  C2'  DG A  71       9.371-688.605-303.639 
ATOM   1463  C1'  DG A  71       8.335-689.681-303.331 
ATOM   1464  N9   DG A  71       8.344-690.135-301.913 
ATOM   1465  C8   DG A  71       9.409-690.265-301.046 
ATOM   1466  N7   DG A  71       9.077-690.692-299.853 
ATOM   1467  C5   DG A  71       7.695-690.857-299.933 
ATOM   1468  C6   DG A  71       6.769-691.298-298.952 
ATOM   1469  O6   DG A  71       6.981-691.641-297.792 
ATOM   1470  N1   DG A  71       5.460-691.317-299.455 
ATOM   1471  C2   DG A  71       5.095-690.957-300.737 
ATOM   1472  N2   DG A  71       3.794-691.045-301.024 
ATOM   1473  N3   DG A  71       5.965-690.543-301.658 
ATOM   1474  C4   DG A  71       7.238-690.519-301.185 
ATOM   1475  P    DG A  72       8.276-686.753-306.421 
ATOM   1476  OP1  DG A  72       8.628-686.986-307.839 
ATOM   1477  OP2  DG A  72       9.175-685.850-305.669 
ATOM   1478  O5'  DG A  72       6.772-686.218-306.321 
ATOM   1479  C5'  DG A  72       5.693-687.171-306.276 
ATOM   1480  C4'  DG A  72       4.683-686.762-305.222 
ATOM   1481  O4'  DG A  72       5.009-687.292-303.905 
ATOM   1482  C3'  DG A  72       4.538-685.259-304.988 
ATOM   1483  O3'  DG A  72       3.171-684.964-304.725 
ATOM   1484  C2'  DG A  72       5.347-684.984-303.721 
ATOM   1485  C1'  DG A  72       4.917-686.236-302.962 
ATOM   1486  N9   DG A  72       5.797-686.568-301.807 
ATOM   1487  C8   DG A  72       7.157-686.396-301.671 
ATOM   1488  N7   DG A  72       7.633-686.796-300.517 
ATOM   1489  C5   DG A  72       6.508-687.266-299.840 
ATOM   1490  C6   DG A  72       6.390-687.825-298.541 
ATOM   1491  O6   DG A  72       7.269-688.025-297.707 
ATOM   1492  N1   DG A  72       5.063-688.169-298.250 
ATOM   1493  C2   DG A  72       3.990-687.995-299.102 
ATOM   1494  N2   DG A  72       2.802-688.388-298.637 
ATOM   1495  N3   DG A  72       4.102-687.470-300.321 
ATOM   1496  C4   DG A  72       5.383-687.131-300.619 
ATOM   1497  P    DT A  73       2.533-683.631-305.341 
ATOM   1498  OP1  DT A  73       2.100-683.886-306.734 
ATOM   1499  OP2  DT A  73       3.466-682.499-305.149 
ATOM   1500  O5'  DT A  73       1.250-683.434-304.406 
ATOM   1501  C5'  DT A  73       0.616-684.596-303.837 
ATOM   1502  C4'  DT A  73       0.279-684.341-302.381 
ATOM   1503  O4'  DT A  73       1.376-684.686-301.489 
ATOM   1504  C3'  DT A  73      -0.049-682.893-302.017 
ATOM   1505  O3'  DT A  73      -1.079-682.887-301.036 
ATOM   1506  C2'  DT A  73       1.231-682.353-301.381 
ATOM   1507  C1'  DT A  73       1.577-683.608-300.587 
ATOM   1508  N1   DT A  73       2.991-683.652-300.121 
ATOM   1509  C2   DT A  73       3.231-684.245-298.905 
ATOM   1510  O2   DT A  73       2.347-684.724-298.214 
ATOM   1511  N3   DT A  73       4.553-684.266-298.505 
ATOM   1512  C4   DT A  73       5.628-683.756-299.204 
ATOM   1513  O4   DT A  73       6.768-683.834-298.743 
ATOM   1514  C5   DT A  73       5.276-683.154-300.468 
ATOM   1515  C7   DT A  73       6.387-682.574-301.293 
ATOM   1516  C6   DT A  73       3.998-683.119-300.881 
ATOM   1517  P    DC A  74      -2.229-681.777-301.124 
ATOM   1518  OP1  DC A  74      -3.278-682.225-302.067 
ATOM   1519  OP2  DC A  74      -1.624-680.457-301.405 
ATOM   1520  O5'  DC A  74      -2.803-681.799-299.631 
ATOM   1521  C5'  DC A  74      -2.746-683.025-298.878 
ATOM   1522  C4'  DC A  74      -2.285-682.742-297.462 
ATOM   1523  O4'  DC A  74      -0.835-682.770-297.334 
ATOM   1524  C3'  DC A  74      -2.679-681.379-296.893 
ATOM   1525  O3'  DC A  74      -2.980-681.526-295.510 
ATOM   1526  C2'  DC A  74      -1.418-680.524-297.028 
ATOM   1527  C1'  DC A  74      -0.426-681.610-296.625 
ATOM   1528  N1   DC A  74       0.982-681.307-297.009 
ATOM   1529  C2   DC A  74       1.995-681.739-296.156 
ATOM   1530  O2   DC A  74       1.687-682.351-295.127 
ATOM   1531  N3   DC A  74       3.283-681.471-296.487 
ATOM   1532  C4   DC A  74       3.575-680.805-297.612 
ATOM   1533  N4   DC A  74       4.848-680.569-297.891 
ATOM   1534  C5   DC A  74       2.549-680.352-298.502 
ATOM   1535  C6   DC A  74       1.267-680.629-298.153 
ATOM   1536  P    DA A  75      -4.207-680.706-294.892 
ATOM   1537  OP1  DA A  75      -5.469-681.443-295.136 
ATOM   1538  OP2  DA A  75      -4.167-679.310-295.379 
ATOM   1539  O5'  DA A  75      -3.857-680.742-293.331 
ATOM   1540  C5'  DA A  75      -3.126-681.865-292.806 
ATOM   1541  C4'  DA A  75      -2.048-681.383-291.856 
ATOM   1542  O4'  DA A  75      -0.798-681.082-292.541 
ATOM   1543  C3'  DA A  75      -2.364-680.102-291.086 
ATOM   1544  O3'  DA A  75      -1.822-680.207-289.774 
ATOM   1545  C2'  DA A  75      -1.609-679.003-291.834 
ATOM   1546  C1'  DA A  75      -0.343-679.811-292.103 
ATOM   1547  N9   DA A  75       0.519-679.235-293.172 
ATOM   1548  C8   DA A  75       0.138-678.572-294.304 
ATOM   1549  N7   DA A  75       1.131-678.187-295.046 
ATOM   1550  C5   DA A  75       2.253-678.627-294.358 
ATOM   1551  C6   DA A  75       3.628-678.529-294.627 
ATOM   1552  N6   DA A  75       4.128-677.927-295.716 
ATOM   1553  N1   DA A  75       4.474-679.074-293.734 
ATOM   1554  C2   DA A  75       3.972-679.672-292.655 
ATOM   1555  N3   DA A  75       2.714-679.824-292.299 
ATOM   1556  C4   DA A  75       1.889-679.269-293.209 
ATOM   1557  P    DG A  76      -2.665-679.634-288.539 
ATOM   1558  OP1  DG A  76      -3.652-680.646-288.099 
ATOM   1559  OP2  DG A  76      -3.210-678.303-288.885 
ATOM   1560  O5'  DG A  76      -1.525-679.474-287.427 
ATOM   1561  C5'  DG A  76      -0.396-680.367-287.452 
ATOM   1562  C4'  DG A  76       0.885-679.590-287.216 
ATOM   1563  O4'  DG A  76       1.455-679.074-288.453 
ATOM   1564  C3'  DG A  76       0.759-678.355-286.324 
ATOM   1565  O3'  DG A  76       1.932-678.241-285.528 
ATOM   1566  C2'  DG A  76       0.715-677.177-287.297 
ATOM   1567  C1'  DG A  76       1.775-677.704-288.260 
ATOM   1568  N9   DG A  76       1.763-677.034-289.591 
ATOM   1569  C8   DG A  76       0.693-676.547-290.309 
ATOM   1570  N7   DG A  76       1.024-676.008-291.459 
ATOM   1571  C5   DG A  76       2.410-676.147-291.502 
ATOM   1572  C6   DG A  76       3.338-675.753-292.502 
ATOM   1573  O6   DG A  76       3.121-675.190-293.572 
ATOM   1574  N1   DG A  76       4.651-676.086-292.142 
ATOM   1575  C2   DG A  76       5.020-676.718-290.971 
ATOM   1576  N2   DG A  76       6.326-676.948-290.816 
ATOM   1577  N3   DG A  76       4.149-677.089-290.034 
ATOM   1578  C4   DG A  76       2.871-676.772-290.368 
ATOM   1579  P    DT A  77       1.793-677.776-284.003 
ATOM   1580  OP1  DT A  77       1.460-678.945-283.157 
ATOM   1581  OP2  DT A  77       0.864-676.628-283.918 
ATOM   1582  O5'  DT A  77       3.283-677.288-283.685 
ATOM   1583  C5'  DT A  77       4.384-677.909-284.374 
ATOM   1584  C4'  DT A  77       5.372-676.855-284.828 
ATOM   1585  O4'  DT A  77       5.047-676.319-286.143 
ATOM   1586  C3'  DT A  77       5.478-675.615-283.941 
ATOM   1587  O3'  DT A  77       6.833-675.186-283.909 
ATOM   1588  C2'  DT A  77       4.650-674.551-284.662 
ATOM   1589  C1'  DT A  77       5.103-674.902-286.076 
ATOM   1590  N1   DT A  77       4.220-674.353-287.142 
ATOM   1591  C2   DT A  77       4.821-673.964-288.314 
ATOM   1592  O2   DT A  77       6.022-674.053-288.505 
ATOM   1593  N3   DT A  77       3.971-673.459-289.279 
ATOM   1594  C4   DT A  77       2.603-673.315-289.170 
ATOM   1595  O4   DT A  77       1.946-672.850-290.103 
ATOM   1596  C5   DT A  77       2.064-673.750-287.904 
ATOM   1597  C7   DT A  77       0.582-673.627-287.701 
ATOM   1598  C6   DT A  77       2.868-674.245-286.948 
ATOM   1599  P    DG A  78       7.445-674.650-282.529 
ATOM   1600  OP1  DG A  78       7.899-675.797-281.710 
ATOM   1601  OP2  DG A  78       6.483-673.731-281.884 
ATOM   1602  O5'  DG A  78       8.714-673.823-283.046 
ATOM   1603  C5'  DG A  78       9.371-674.237-284.259 
ATOM   1604  C4'  DG A  78       9.686-673.028-285.117 
ATOM   1605  O4'  DG A  78       8.589-672.677-286.007 
ATOM   1606  C3'  DG A  78       9.975-671.732-284.359 
ATOM   1607  O3'  DG A  78      10.993-671.014-285.046 
ATOM   1608  C2'  DG A  78       8.674-670.934-284.448 
ATOM   1609  C1'  DG A  78       8.352-671.281-285.898 
ATOM   1610  N9   DG A  78       6.935-671.021-286.275 
ATOM   1611  C8   DG A  78       5.793-671.141-285.512 
ATOM   1612  N7   DG A  78       4.690-670.832-286.150 
ATOM   1613  C5   DG A  78       5.132-670.482-287.425 
ATOM   1614  C6   DG A  78       4.397-670.055-288.561 
ATOM   1615  O6   DG A  78       3.185-669.896-288.678 
ATOM   1616  N1   DG A  78       5.240-669.802-289.652 
ATOM   1617  C2   DG A  78       6.614-669.944-289.645 
ATOM   1618  N2   DG A  78       7.240-669.653-290.789 
ATOM   1619  N3   DG A  78       7.303-670.345-288.578 
ATOM   1620  C4   DG A  78       6.500-670.594-287.512 
ATOM   1621  P    DA A  79      12.117-670.256-284.194 
ATOM   1622  OP1  DA A  79      13.186-671.210-283.823 
ATOM   1623  OP2  DA A  79      11.481-669.525-283.075 
ATOM   1624  O5'  DA A  79      12.676-669.211-285.269 
ATOM   1625  C5'  DA A  79      12.641-669.560-286.665 
ATOM   1626  C4'  DA A  79      12.159-668.379-287.483 
ATOM   1627  O4'  DA A  79      10.709-668.345-287.608 
ATOM   1628  C3'  DA A  79      12.513-666.999-286.930 
ATOM   1629  O3'  DA A  79      12.803-666.128-288.017 
ATOM   1630  C2'  DA A  79      11.234-666.515-286.248 
ATOM   1631  C1'  DA A  79      10.263-667.032-287.306 
ATOM   1632  N9   DA A  79       8.854-667.119-286.834 
ATOM   1633  C8   DA A  79       8.394-667.429-285.587 
ATOM   1634  N7   DA A  79       7.101-667.422-285.486 
ATOM   1635  C5   DA A  79       6.669-667.082-286.761 
ATOM   1636  C6   DA A  79       5.389-666.908-287.313 
ATOM   1637  N6   DA A  79       4.255-667.060-286.614 
ATOM   1638  N1   DA A  79       5.316-666.569-288.614 
ATOM   1639  C2   DA A  79       6.446-666.420-289.303 
ATOM   1640  N3   DA A  79       7.690-666.556-288.898 
ATOM   1641  C4   DA A  79       7.735-666.894-287.593 
ATOM   1642  P    DA A  80      14.004-665.079-287.872 
ATOM   1643  OP1  DA A  80      15.285-665.744-288.201 
ATOM   1644  OP2  DA A  80      13.934-664.424-286.547 
ATOM   1645  O5'  DA A  80      13.638-664.020-289.015 
ATOM   1646  C5'  DA A  80      12.930-664.472-290.185 
ATOM   1647  C4'  DA A  80      11.831-663.490-290.536 
ATOM   1648  O4'  DA A  80      10.581-663.785-289.849 
ATOM   1649  C3'  DA A  80      12.107-662.028-290.185 
ATOM   1650  O3'  DA A  80      11.556-661.198-291.201 
ATOM   1651  C2'  DA A  80      11.334-661.788-288.889 
ATOM   1652  C1'  DA A  80      10.090-662.583-289.275 
ATOM   1653  N9   DA A  80       9.225-662.943-288.117 
ATOM   1654  C8   DA A  80       9.601-663.252-286.842 
ATOM   1655  N7   DA A  80       8.607-663.522-286.053 
ATOM   1656  C5   DA A  80       7.489-663.382-286.863 
ATOM   1657  C6   DA A  80       6.115-663.535-286.617 
ATOM   1658  N6   DA A  80       5.611-663.880-285.424 
ATOM   1659  N1   DA A  80       5.273-663.320-287.645 
ATOM   1660  C2   DA A  80       5.779-662.978-288.829 
ATOM   1661  N3   DA A  80       7.036-662.806-289.176 
ATOM   1662  C4   DA A  80       7.858-663.027-288.129 
ATOM   1663  P    DG A  81      12.371-659.904-291.672 
ATOM   1664  OP1  DG A  81      13.378-660.293-292.685 
ATOM   1665  OP2  DG A  81      12.887-659.183-290.488 
ATOM   1666  O5'  DG A  81      11.216-659.040-292.366 
ATOM   1667  C5'  DG A  81      10.110-659.722-292.986 
ATOM   1668  C4'  DG A  81       8.808-659.035-292.622 
ATOM   1669  O4'  DG A  81       8.238-659.546-291.383 
ATOM   1670  C3'  DG A  81       8.894-657.526-292.393 
ATOM   1671  O3'  DG A  81       7.710-656.916-292.893 
ATOM   1672  C2'  DG A  81       8.917-657.366-290.873 
ATOM   1673  C1'  DG A  81       7.881-658.442-290.566 
ATOM   1674  N9   DG A  81       7.890-658.895-289.147 
ATOM   1675  C8   DG A  81       8.955-659.025-288.281 
ATOM   1676  N7   DG A  81       8.623-659.453-287.087 
ATOM   1677  C5   DG A  81       7.241-659.617-287.168 
ATOM   1678  C6   DG A  81       6.314-660.059-286.186 
ATOM   1679  O6   DG A  81       6.527-660.401-285.026 
ATOM   1680  N1   DG A  81       5.006-660.077-286.690 
ATOM   1681  C2   DG A  81       4.641-659.718-287.972 
ATOM   1682  N2   DG A  81       3.340-659.805-288.258 
ATOM   1683  N3   DG A  81       5.511-659.304-288.892 
ATOM   1684  C4   DG A  81       6.784-659.280-288.420 
ATOM   1685  P    DA A  82       7.822-655.513-293.655 
ATOM   1686  OP1  DA A  82       8.174-655.746-295.074 
ATOM   1687  OP2  DA A  82       8.721-654.611-292.903 
ATOM   1688  O5'  DA A  82       6.318-654.979-293.555 
ATOM   1689  C5'  DA A  82       5.239-655.932-293.510 
ATOM   1690  C4'  DA A  82       4.229-655.523-292.456 
ATOM   1691  O4'  DA A  82       4.555-656.053-291.139 
ATOM   1692  C3'  DA A  82       4.084-654.020-292.222 
ATOM   1693  O3'  DA A  82       2.717-653.724-291.960 
ATOM   1694  C2'  DA A  82       4.893-653.744-290.955 
ATOM   1695  C1'  DA A  82       4.463-654.996-290.196 
ATOM   1696  N9   DA A  82       5.343-655.329-289.042 
ATOM   1697  C8   DA A  82       6.691-655.151-288.924 
ATOM   1698  N7   DA A  82       7.176-655.542-287.786 
ATOM   1699  C5   DA A  82       6.067-656.015-287.096 
ATOM   1700  C6   DA A  82       5.915-656.573-285.817 
ATOM   1701  N6   DA A  82       6.934-656.756-284.964 
ATOM   1702  N1   DA A  82       4.674-656.936-285.442 
ATOM   1703  C2   DA A  82       3.667-656.751-286.294 
ATOM   1704  N3   DA A  82       3.688-656.244-287.507 
ATOM   1705  C4   DA A  82       4.940-655.888-287.857 
ATOM   1706  P    DA A  83       2.079-652.392-292.575 
ATOM   1707  OP1  DA A  83       1.646-652.647-293.968 
ATOM   1708  OP2  DA A  83       3.012-651.260-292.383 
ATOM   1709  O5'  DA A  83       0.796-652.195-291.641 
ATOM   1710  C5'  DA A  83       0.162-653.356-291.071 
ATOM   1711  C4'  DA A  83      -0.175-653.102-289.615 
ATOM   1712  O4'  DA A  83       0.922-653.447-288.723 
ATOM   1713  C3'  DA A  83      -0.503-651.654-289.252 
ATOM   1714  O3'  DA A  83      -1.533-651.647-288.270 
ATOM   1715  C2'  DA A  83       0.777-651.114-288.616 
ATOM   1716  C1'  DA A  83       1.123-652.369-287.822 
ATOM   1717  N9   DA A  83       2.537-652.413-287.355 
ATOM   1718  C8   DA A  83       3.652-651.934-287.981 
ATOM   1719  N7   DA A  83       4.749-652.123-287.316 
ATOM   1720  C5   DA A  83       4.334-652.775-286.164 
ATOM   1721  C6   DA A  83       5.032-653.255-285.043 
ATOM   1722  N6   DA A  83       6.360-653.146-284.895 
ATOM   1723  N1   DA A  83       4.312-653.854-284.075 
ATOM   1724  C2   DA A  83       2.993-653.960-284.227 
ATOM   1725  N3   DA A  83       2.236-653.552-285.224 
ATOM   1726  C4   DA A  83       2.981-652.956-286.178 
ATOM   1727  P    DT A  84      -2.683-650.538-288.358 
ATOM   1728  OP1  DT A  84      -3.732-650.986-289.302 
ATOM   1729  OP2  DT A  84      -2.078-649.217-288.639 
ATOM   1730  O5'  DT A  84      -3.257-650.559-286.865 
ATOM   1731  C5'  DT A  84      -3.201-651.785-286.112 
ATOM   1732  C4'  DT A  84      -2.739-651.503-284.697 
ATOM   1733  O4'  DT A  84      -1.289-651.531-284.568 
ATOM   1734  C3'  DT A  84      -3.133-650.140-284.128 
ATOM   1735  O3'  DT A  84      -3.434-650.287-282.745 
ATOM   1736  C2'  DT A  84      -1.872-649.285-284.263 
ATOM   1737  C1'  DT A  84      -0.880-650.371-283.860 
ATOM   1738  N1   DT A  84       0.528-650.068-284.243 
ATOM   1739  C2   DT A  84       1.515-650.500-283.392 
ATOM   1740  O2   DT A  84       1.283-651.108-282.361 
ATOM   1741  N3   DT A  84       2.807-650.200-283.780 
ATOM   1742  C4   DT A  84       3.182-649.520-284.920 
ATOM   1743  O4   DT A  84       4.373-649.310-285.161 
ATOM   1744  C5   DT A  84       2.076-649.106-285.750 
ATOM   1745  C7   DT A  84       2.396-648.359-287.011 
ATOM   1746  C6   DT A  84       0.810-649.384-285.397 
ATOM   1747  P    DT A  85      -4.661-649.467-282.127 
ATOM   1748  OP1  DT A  85      -5.923-650.204-282.371 
ATOM   1749  OP2  DT A  85      -4.621-648.071-282.613 
ATOM   1750  O5'  DT A  85      -4.311-649.502-280.566 
ATOM   1751  C5'  DT A  85      -3.580-650.626-280.040 
ATOM   1752  C4'  DT A  85      -2.502-650.144-279.090 
ATOM   1753  O4'  DT A  85      -1.252-649.842-279.775 
ATOM   1754  C3'  DT A  85      -2.818-648.862-278.320 
ATOM   1755  O3'  DT A  85      -2.276-648.968-277.008 
ATOM   1756  C2'  DT A  85      -2.063-647.764-279.069 
ATOM   1757  C1'  DT A  85      -0.797-648.571-279.338 
ATOM   1758  N1   DT A  85       0.065-647.996-280.407 
ATOM   1759  C2   DT A  85       1.424-648.136-280.258 
ATOM   1760  O2   DT A  85       1.932-648.701-279.306 
ATOM   1761  N3   DT A  85       2.191-647.589-281.269 
ATOM   1762  C4   DT A  85       1.722-646.930-282.387 
ATOM   1763  O4   DT A  85       2.507-646.482-283.225 
ATOM   1764  C5   DT A  85       0.283-646.833-282.454 
ATOM   1765  C7   DT A  85      -0.310-646.130-283.640 
ATOM   1766  C6   DT A  85      -0.487-647.355-281.486 
ATOM   1767  P    DT A  86      -3.119-648.395-275.773 
ATOM   1768  OP1  DT A  86      -4.106-649.406-275.334 
ATOM   1769  OP2  DT A  86      -3.664-647.064-276.120 
ATOM   1770  O5'  DT A  86      -1.979-648.235-274.661 
ATOM   1771  C5'  DT A  86      -0.850-649.128-274.686 
ATOM   1772  C4'  DT A  86       0.431-648.351-274.451 
ATOM   1773  O4'  DT A  86       1.001-647.834-275.687 
ATOM   1774  C3'  DT A  86       0.305-647.116-273.559 
ATOM   1775  O3'  DT A  86       1.478-647.002-272.762 
ATOM   1776  C2'  DT A  86       0.261-645.938-274.532 
ATOM   1777  C1'  DT A  86       1.321-646.465-275.495 
ATOM   1778  N1   DT A  86       1.309-645.795-276.825 
ATOM   1779  C2   DT A  86       2.520-645.622-277.449 
ATOM   1780  O2   DT A  86       3.575-645.989-276.963 
ATOM   1781  N3   DT A  86       2.469-644.996-278.680 
ATOM   1782  C4   DT A  86       1.334-644.542-279.321 
ATOM   1783  O4   DT A  86       1.413-643.997-280.424 
ATOM   1784  C5   DT A  86       0.112-644.769-278.587 
ATOM   1785  C7   DT A  86      -1.170-644.305-279.214 
ATOM   1786  C6   DT A  86       0.133-645.374-277.388 
ATOM   1787  P    DC A  87       1.339-646.537-271.238 
ATOM   1788  OP1  DC A  87       1.006-647.706-270.392 
ATOM   1789  OP2  DC A  87       0.410-645.388-271.152 
ATOM   1790  O5'  DC A  87       2.829-646.048-270.919 
ATOM   1791  C5'  DC A  87       3.930-646.670-271.608 
ATOM   1792  C4'  DC A  87       4.918-645.615-272.063 
ATOM   1793  O4'  DC A  87       4.593-645.079-273.377 
ATOM   1794  C3'  DC A  87       5.024-644.375-271.175 
ATOM   1795  O3'  DC A  87       6.379-643.946-271.143 
ATOM   1796  C2'  DC A  87       4.196-643.311-271.897 
ATOM   1797  C1'  DC A  87       4.649-643.663-273.310 
ATOM   1798  N1   DC A  87       3.766-643.114-274.376 
ATOM   1799  C2   DC A  87       4.360-642.715-275.571 
ATOM   1800  O2   DC A  87       5.585-642.833-275.696 
ATOM   1801  N3   DC A  87       3.572-642.211-276.555 
ATOM   1802  C4   DC A  87       2.250-642.100-276.380 
ATOM   1803  N4   DC A  87       1.524-641.602-277.370 
ATOM   1804  C5   DC A  87       1.618-642.503-275.159 
ATOM   1805  C6   DC A  87       2.423-643.004-274.188 
ATOM   1806  P    DC A  88       6.991-643.411-269.763 
ATOM   1807  OP1  DC A  88       7.445-644.557-268.944 
ATOM   1808  OP2  DC A  88       6.029-642.492-269.118 
ATOM   1809  O5'  DC A  88       8.260-642.584-270.280 
ATOM   1810  C5'  DC A  88       8.917-642.998-271.494 
ATOM   1811  C4'  DC A  88       9.232-641.788-272.351 
ATOM   1812  O4'  DC A  88       8.135-641.437-273.242 
ATOM   1813  C3'  DC A  88       9.521-640.493-271.594 
ATOM   1814  O3'  DC A  88      10.539-639.775-272.280 
ATOM   1815  C2'  DC A  88       8.220-639.694-271.682 
ATOM   1816  C1'  DC A  88       7.898-640.042-273.132 
ATOM   1817  N1   DC A  88       6.481-639.782-273.510 
ATOM   1818  C2   DC A  88       6.224-639.353-274.810 
ATOM   1819  O2   DC A  88       7.173-639.208-275.589 
ATOM   1820  N3   DC A  88       4.938-639.109-275.174 
ATOM   1821  C4   DC A  88       3.938-639.279-274.299 
ATOM   1822  N4   DC A  88       2.702-639.028-274.703 
ATOM   1823  C5   DC A  88       4.181-639.719-272.958 
ATOM   1824  C6   DC A  88       5.473-639.956-272.614 
ATOM   1825  P    DA A  89      11.663-639.017-271.428 
ATOM   1826  OP1  DA A  89      12.732-639.971-271.057 
ATOM   1827  OP2  DA A  89      11.027-638.286-270.309 
ATOM   1828  O5'  DA A  89      12.222-637.972-272.503 
ATOM   1829  C5'  DA A  89      12.187-638.321-273.899 
ATOM   1830  C4'  DA A  89      11.705-637.139-274.717 
ATOM   1831  O4'  DA A  89      10.255-637.106-274.843 
ATOM   1832  C3'  DA A  89      12.059-635.759-274.164 
ATOM   1833  O3'  DA A  89      12.349-634.888-275.251 
ATOM   1834  C2'  DA A  89      10.780-635.275-273.483 
ATOM   1835  C1'  DA A  89       9.809-635.793-274.540 
ATOM   1836  N9   DA A  89       8.400-635.879-274.069 
ATOM   1837  C8   DA A  89       7.940-636.190-272.821 
ATOM   1838  N7   DA A  89       6.647-636.182-272.721 
ATOM   1839  C5   DA A  89       6.215-635.843-273.996 
ATOM   1840  C6   DA A  89       4.935-635.668-274.547 
ATOM   1841  N6   DA A  89       3.801-635.820-273.848 
ATOM   1842  N1   DA A  89       4.862-635.330-275.848 
ATOM   1843  C2   DA A  89       5.992-635.181-276.538 
ATOM   1844  N3   DA A  89       7.236-635.316-276.133 
ATOM   1845  C4   DA A  89       7.281-635.655-274.828 
ATOM   1846  P    DG A  90      13.550-633.840-275.107 
ATOM   1847  OP1  DG A  90      14.831-634.505-275.435 
ATOM   1848  OP2  DG A  90      13.480-633.185-273.782 
ATOM   1849  O5'  DG A  90      13.184-632.781-276.249 
ATOM   1850  C5'  DG A  90      12.476-633.232-277.419 
ATOM   1851  C4'  DG A  90      11.377-632.250-277.771 
ATOM   1852  O4'  DG A  90      10.127-632.546-277.083 
ATOM   1853  C3'  DG A  90      11.653-630.788-277.420 
ATOM   1854  O3'  DG A  90      11.102-629.959-278.435 
ATOM   1855  C2'  DG A  90      10.880-630.548-276.123 
ATOM   1856  C1'  DG A  90       9.636-631.344-276.509 
ATOM   1857  N9   DG A  90       8.771-631.704-275.351 
ATOM   1858  C8   DG A  90       9.131-632.018-274.059 
ATOM   1859  N7   DG A  90       8.117-632.289-273.273 
ATOM   1860  C5   DG A  90       7.007-632.143-274.104 
ATOM   1861  C6   DG A  90       5.626-632.306-273.819 
ATOM   1862  O6   DG A  90       5.090-632.619-272.759 
ATOM   1863  N1   DG A  90       4.838-632.060-274.952 
ATOM   1864  C2   DG A  90       5.321-631.704-276.196 
ATOM   1865  N2   DG A  90       4.404-631.514-277.148 
ATOM   1866  N3   DG A  90       6.617-631.551-276.462 
ATOM   1867  C4   DG A  90       7.395-631.786-275.373 
ATOM   1868  P    DA A  91      11.917-628.664-278.907 
ATOM   1869  OP1  DA A  91      12.924-629.054-279.920 
ATOM   1870  OP2  DA A  91      12.433-627.944-277.722 
ATOM   1871  O5'  DA A  91      10.762-627.800-279.601 
ATOM   1872  C5'  DA A  91       9.656-628.483-280.220 
ATOM   1873  C4'  DA A  91       8.354-627.796-279.856 
ATOM   1874  O4'  DA A  91       7.784-628.307-278.618 
ATOM   1875  C3'  DA A  91       8.440-626.287-279.627 
ATOM   1876  O3'  DA A  91       7.256-625.677-280.128 
ATOM   1877  C2'  DA A  91       8.463-626.126-278.108 
ATOM   1878  C1'  DA A  91       7.427-627.203-277.800 
ATOM   1879  N9   DA A  91       7.436-627.656-276.381 
ATOM   1880  C8   DA A  91       8.503-627.779-275.537 
ATOM   1881  N7   DA A  91       8.188-628.201-274.352 
ATOM   1882  C5   DA A  91       6.812-628.372-274.412 
ATOM   1883  C6   DA A  91       5.869-628.804-273.466 
ATOM   1884  N6   DA A  91       6.187-629.161-272.213 
ATOM   1885  N1   DA A  91       4.581-628.856-273.854 
ATOM   1886  C2   DA A  91       4.271-628.501-275.100 
ATOM   1887  N3   DA A  91       5.060-628.083-276.065 
ATOM   1888  C4   DA A  91       6.342-628.040-275.650 
ATOM   1889  P    DA A  92       7.368-624.274-280.890 
ATOM   1890  OP1  DA A  92       7.720-624.507-282.308 
ATOM   1891  OP2  DA A  92       8.267-623.371-280.137 
ATOM   1892  O5'  DA A  92       5.864-623.739-280.790 
ATOM   1893  C5'  DA A  92       4.785-624.693-280.745 
ATOM   1894  C4'  DA A  92       3.775-624.284-279.691 
ATOM   1895  O4'  DA A  92       4.101-624.814-278.374 
ATOM   1896  C3'  DA A  92       3.630-622.780-279.457 
ATOM   1897  O3'  DA A  92       2.263-622.485-279.194 
ATOM   1898  C2'  DA A  92       4.438-622.505-278.190 
ATOM   1899  C1'  DA A  92       4.009-623.757-277.431 
ATOM   1900  N9   DA A  92       4.889-624.090-276.276 
ATOM   1901  C8   DA A  92       6.237-623.912-276.158 
ATOM   1902  N7   DA A  92       6.722-624.303-275.020 
ATOM   1903  C5   DA A  92       5.613-624.776-274.331 
ATOM   1904  C6   DA A  92       5.461-625.333-273.051 
ATOM   1905  N6   DA A  92       6.480-625.517-272.198 
ATOM   1906  N1   DA A  92       4.220-625.697-272.677 
ATOM   1907  C2   DA A  92       3.213-625.512-273.529 
ATOM   1908  N3   DA A  92       3.234-625.004-274.742 
ATOM   1909  C4   DA A  92       4.486-624.649-275.091 
ATOM   1910  P    DG A  93       1.625-621.153-279.810 
ATOM   1911  OP1  DG A  93       1.192-621.408-281.202 
ATOM   1912  OP2  DG A  93       2.558-620.020-279.618 
ATOM   1913  O5'  DG A  93       0.342-620.956-278.875 
ATOM   1914  C5'  DG A  93      -0.292-622.117-278.306 
ATOM   1915  C4'  DG A  93      -0.629-621.862-276.850 
ATOM   1916  O4'  DG A  93       0.468-622.208-275.957 
ATOM   1917  C3'  DG A  93      -0.957-620.415-276.486 
ATOM   1918  O3'  DG A  93      -1.987-620.408-275.504 
ATOM   1919  C2'  DG A  93       0.323-619.875-275.850 
ATOM   1920  C1'  DG A  93       0.669-621.130-275.056 
ATOM   1921  N9   DG A  93       2.083-621.173-274.590 
ATOM   1922  C8   DG A  93       3.219-620.696-275.207 
ATOM   1923  N7   DG A  93       4.321-620.894-274.525 
ATOM   1924  C5   DG A  93       3.884-621.548-273.373 
ATOM   1925  C6   DG A  93       4.620-622.021-272.256 
ATOM   1926  O6   DG A  93       5.828-621.960-272.048 
ATOM   1927  N1   DG A  93       3.781-622.626-271.308 
ATOM   1928  C2   DG A  93       2.411-622.756-271.427 
ATOM   1929  N2   DG A  93       1.791-623.365-270.413 
ATOM   1930  N3   DG A  93       1.721-622.313-272.475 
ATOM   1931  C4   DG A  93       2.520-621.723-273.403 
ATOM   1932  P    DA A  94      -3.137-619.299-275.593 
ATOM   1933  OP1  DA A  94      -4.186-619.746-276.536 
ATOM   1934  OP2  DA A  94      -2.532-617.978-275.874 
ATOM   1935  O5'  DA A  94      -3.711-619.320-274.099 
ATOM   1936  C5'  DA A  94      -3.655-620.546-273.347 
ATOM   1937  C4'  DA A  94      -3.193-620.263-271.931 
ATOM   1938  O4'  DA A  94      -1.743-620.291-271.803 
ATOM   1939  C3'  DA A  94      -3.587-618.900-271.362 
ATOM   1940  O3'  DA A  94      -3.888-619.047-269.979 
ATOM   1941  C2'  DA A  94      -2.326-618.046-271.497 
ATOM   1942  C1'  DA A  94      -1.334-619.132-271.094 
ATOM   1943  N9   DA A  94       0.074-618.828-271.477 
ATOM   1944  C8   DA A  94       0.528-618.164-272.581 
ATOM   1945  N7   DA A  94       1.819-618.057-272.634 
ATOM   1946  C5   DA A  94       2.256-618.696-271.482 
ATOM   1947  C6   DA A  94       3.537-618.926-270.954 
ATOM   1948  N6   DA A  94       4.667-618.517-271.547 
ATOM   1949  N1   DA A  94       3.615-619.594-269.786 
ATOM   1950  C2   DA A  94       2.488-619.998-269.202 
ATOM   1951  N3   DA A  94       1.244-619.843-269.598 
ATOM   1952  C4   DA A  94       1.194-619.171-270.767 
ATOM   1953  P    DG A  95      -5.115-618.228-269.361 
ATOM   1954  OP1  DG A  95      -6.377-618.964-269.605 
ATOM   1955  OP2  DG A  95      -5.075-616.831-269.847 
ATOM   1956  O5'  DG A  95      -4.765-618.263-267.800 
ATOM   1957  C5'  DG A  95      -4.034-619.387-267.275 
ATOM   1958  C4'  DG A  95      -2.956-618.905-266.325 
ATOM   1959  O4'  DG A  95      -1.706-618.603-267.010 
ATOM   1960  C3'  DG A  95      -3.272-617.623-265.554 
ATOM   1961  O3'  DG A  95      -2.731-617.729-264.243 
ATOM   1962  C2'  DG A  95      -2.517-616.525-266.303 
ATOM   1963  C1'  DG A  95      -1.251-617.332-266.572 
ATOM   1964  N9   DG A  95      -0.389-616.756-267.641 
ATOM   1965  C8   DG A  95      -0.755-616.085-268.787 
ATOM   1966  N7   DG A  95       0.257-615.702-269.529 
ATOM   1967  C5   DG A  95       1.372-616.151-268.823 
ATOM   1968  C6   DG A  95       2.753-616.035-269.126 
ATOM   1969  O6   DG A  95       3.287-615.502-270.096 
ATOM   1970  N1   DG A  95       3.548-616.633-268.137 
ATOM   1971  C2   DG A  95       3.069-617.261-267.004 
ATOM   1972  N2   DG A  95       3.990-617.769-266.182 
ATOM   1973  N3   DG A  95       1.772-617.371-266.721 
ATOM   1974  C4   DG A  95       0.989-616.796-267.670 
ATOM   1975  P    DG A  96      -3.573-617.155-263.008 
ATOM   1976  OP1  DG A  96      -4.560-618.167-262.568 
ATOM   1977  OP2  DG A  96      -4.118-615.825-263.354 
ATOM   1978  O5'  DG A  96      -2.433-616.996-261.895 
ATOM   1979  C5'  DG A  96      -1.304-617.888-261.921 
ATOM   1980  C4'  DG A  96      -0.023-617.112-261.685 
ATOM   1981  O4'  DG A  96       0.547-616.595-262.921 
ATOM   1982  C3'  DG A  96      -0.149-615.877-260.793 
ATOM   1983  O3'  DG A  96       1.024-615.763-259.997 
ATOM   1984  C2'  DG A  96      -0.193-614.699-261.766 
ATOM   1985  C1'  DG A  96       0.867-615.225-262.729 
ATOM   1986  N9   DG A  96       0.855-614.556-264.059 
ATOM   1987  C8   DG A  96      -0.215-614.069-264.778 
ATOM   1988  N7   DG A  96       0.116-613.530-265.928 
ATOM   1989  C5   DG A  96       1.502-613.669-265.971 
ATOM   1990  C6   DG A  96       2.430-613.274-266.971 
ATOM   1991  O6   DG A  96       2.213-612.711-268.041 
ATOM   1992  N1   DG A  96       3.743-613.607-266.611 
ATOM   1993  C2   DG A  96       4.111-614.239-265.440 
ATOM   1994  N2   DG A  96       5.418-614.469-265.285 
ATOM   1995  N3   DG A  96       3.241-614.610-264.503 
ATOM   1996  C4   DG A  96       1.963-614.293-264.836 
ATOM   1997  P    DT A  97       0.885-615.298-258.472 
ATOM   1998  OP1  DT A  97       0.552-616.466-257.626 
ATOM   1999  OP2  DT A  97      -0.044-614.149-258.386 
ATOM   2000  O5'  DT A  97       2.375-614.809-258.153 
ATOM   2001  C5'  DT A  97       3.476-615.431-258.843 
ATOM   2002  C4'  DT A  97       4.464-614.376-259.297 
ATOM   2003  O4'  DT A  97       4.139-613.840-260.612 
ATOM   2004  C3'  DT A  97       4.570-613.136-258.410 
ATOM   2005  O3'  DT A  97       5.925-612.707-258.377 
ATOM   2006  C2'  DT A  97       3.742-612.072-259.131 
ATOM   2007  C1'  DT A  97       4.195-612.423-260.544 
ATOM   2008  N1   DT A  97       3.312-611.874-261.611 
ATOM   2009  C2   DT A  97       3.913-611.486-262.783 
ATOM   2010  O2   DT A  97       5.114-611.574-262.974 
ATOM   2011  N3   DT A  97       3.063-610.981-263.748 
ATOM   2012  C4   DT A  97       1.695-610.837-263.639 
ATOM   2013  O4   DT A  97       1.038-610.371-264.572 
ATOM   2014  C5   DT A  97       1.156-611.271-262.373 
ATOM   2015  C7   DT A  97      -0.326-611.149-262.170 
ATOM   2016  C6   DT A  97       1.960-611.766-261.417 
ATOM   2017  P    DT A  98       6.537-612.172-256.998 
ATOM   2018  OP1  DT A  98       6.991-613.318-256.178 
ATOM   2019  OP2  DT A  98       5.575-611.252-256.352 
ATOM   2020  O5'  DT A  98       7.806-611.345-257.515 
ATOM   2021  C5'  DT A  98       8.463-611.759-258.728 
ATOM   2022  C4'  DT A  98       8.778-610.549-259.586 
ATOM   2023  O4'  DT A  98       7.680-610.198-260.476 
ATOM   2024  C3'  DT A  98       9.067-609.253-258.828 
ATOM   2025  O3'  DT A  98      10.085-608.536-259.515 
ATOM   2026  C2'  DT A  98       7.766-608.455-258.916 
ATOM   2027  C1'  DT A  98       7.444-608.803-260.367 
ATOM   2028  N1   DT A  98       6.027-608.543-260.744 
ATOM   2029  C2   DT A  98       5.789-608.120-262.030 
ATOM   2030  O2   DT A  98       6.678-607.956-262.849 
ATOM   2031  N3   DT A  98       4.465-607.888-262.344 
ATOM   2032  C4   DT A  98       3.385-608.041-261.499 
ATOM   2033  O4   DT A  98       2.241-607.802-261.894 
ATOM   2034  C5   DT A  98       3.734-608.487-260.171 
ATOM   2035  C7   DT A  98       2.617-608.679-259.187 
ATOM   2036  C6   DT A  98       5.013-608.720-259.839 
ATOM   2037  P    DC A  99      11.209-607.777-258.662 
ATOM   2038  OP1  DC A  99      12.278-608.731-258.292 
ATOM   2039  OP2  DC A  99      10.573-607.047-257.544 
ATOM   2040  O5'  DC A  99      11.768-606.733-259.737 
ATOM   2041  C5'  DC A  99      11.733-607.082-261.134 
ATOM   2042  C4'  DC A  99      11.251-605.900-261.952 
ATOM   2043  O4'  DC A  99       9.801-605.867-262.077 
ATOM   2044  C3'  DC A  99      11.605-604.520-261.398 
ATOM   2045  O3'  DC A  99      11.895-603.649-262.485 
ATOM   2046  C2'  DC A  99      10.326-604.036-260.717 
ATOM   2047  C1'  DC A  99       9.355-604.553-261.774 
ATOM   2048  N1   DC A  99       7.946-604.640-261.303 
ATOM   2049  C2   DC A  99       6.935-604.376-262.225 
ATOM   2050  O2   DC A  99       7.247-604.085-263.385 
ATOM   2051  N3   DC A  99       5.642-604.450-261.814 
ATOM   2052  C4   DC A  99       5.346-604.769-260.549 
ATOM   2053  N4   DC A  99       4.071-604.828-260.197 
ATOM   2054  C5   DC A  99       6.370-605.043-259.585 
ATOM   2055  C6   DC A  99       7.656-604.965-260.014 
ATOM   2056  P    DC A 100      13.096-602.601-262.341 
ATOM   2057  OP1  DC A 100      14.377-603.265-262.670 
ATOM   2058  OP2  DC A 100      13.026-601.946-261.016 
ATOM   2059  O5'  DC A 100      12.730-601.542-263.484 
ATOM   2060  C5'  DC A 100      12.022-601.993-264.653 
ATOM   2061  C4'  DC A 100      10.923-601.011-265.005 
ATOM   2062  O4'  DC A 100       9.673-601.307-264.318 
ATOM   2063  C3'  DC A 100      11.199-599.549-264.654 
ATOM   2064  O3'  DC A 100      10.648-598.720-265.669 
ATOM   2065  C2'  DC A 100      10.426-599.309-263.358 
ATOM   2066  C1'  DC A 100       9.182-600.105-263.744 
ATOM   2067  N1   DC A 100       8.317-600.464-262.586 
ATOM   2068  C2   DC A 100       6.940-600.499-262.791 
ATOM   2069  O2   DC A 100       6.497-600.233-263.914 
ATOM   2070  N3   DC A 100       6.133-600.824-261.747 
ATOM   2071  C4   DC A 100       6.653-601.105-260.545 
ATOM   2072  N4   DC A 100       5.825-601.416-259.560 
ATOM   2073  C5   DC A 100       8.067-601.074-260.314 
ATOM   2074  C6   DC A 100       8.856-600.747-261.369 
ATOM   2075  P    DT A 101      11.463-597.425-266.141 
ATOM   2076  OP1  DT A 101      12.470-597.814-267.154 
ATOM   2077  OP2  DT A 101      11.979-596.705-264.957 
ATOM   2078  O5'  DT A 101      10.308-596.561-266.835 
ATOM   2079  C5'  DT A 101       9.202-597.243-267.454 
ATOM   2080  C4'  DT A 101       7.900-596.556-267.091 
ATOM   2081  O4'  DT A 101       7.330-597.067-265.852 
ATOM   2082  C3'  DT A 101       7.986-595.048-266.862 
ATOM   2083  O3'  DT A 101       6.802-594.438-267.362 
ATOM   2084  C2'  DT A 101       8.009-594.887-265.342 
ATOM   2085  C1'  DT A 101       6.973-595.963-265.035 
ATOM   2086  N1   DT A 101       6.982-596.417-263.616 
ATOM   2087  C2   DT A 101       5.774-596.760-263.060 
ATOM   2088  O2   DT A 101       4.723-596.708-263.675 
ATOM   2089  N3   DT A 101       5.822-597.175-261.743 
ATOM   2090  C4   DT A 101       6.951-597.271-260.957 
ATOM   2091  O4   DT A 101       6.869-597.656-259.788 
ATOM   2092  C5   DT A 101       8.171-596.889-261.627 
ATOM   2093  C7   DT A 101       9.448-596.964-260.842 
ATOM   2094  C6   DT A 101       8.154-596.482-262.906 
ATOM   2095  P    DC A 102       6.914-593.035-268.124 
ATOM   2096  OP1  DC A 102       7.266-593.268-269.543 
ATOM   2097  OP2  DC A 102       7.813-592.132-267.372 
ATOM   2098  O5'  DC A 102       5.410-592.500-268.024 
ATOM   2099  C5'  DC A 102       4.331-593.453-267.979 
ATOM   2100  C4'  DC A 102       3.321-593.044-266.925 
ATOM   2101  O4'  DC A 102       3.647-593.574-265.608 
ATOM   2102  C3'  DC A 102       3.176-591.541-266.691 
ATOM   2103  O3'  DC A 102       1.809-591.245-266.429 
ATOM   2104  C2'  DC A 102       3.984-591.266-265.424 
ATOM   2105  C1'  DC A 102       3.555-592.518-264.665 
ATOM   2106  N1   DC A 102       4.435-592.850-263.511 
ATOM   2107  C2   DC A 102       3.843-593.417-262.385 
ATOM   2108  O2   DC A 102       2.623-593.619-262.391 
ATOM   2109  N3   DC A 102       4.627-593.727-261.321 
ATOM   2110  C4   DC A 102       5.946-593.492-261.355 
ATOM   2111  N4   DC A 102       6.668-593.812-260.292 
ATOM   2112  C5   DC A 102       6.575-592.909-262.502 
ATOM   2113  C6   DC A 102       5.773-592.607-263.555 
ATOM   2114  P    DC A 103       1.171-589.913-267.044 
ATOM   2115  OP1  DC A 103       0.738-590.168-268.437 
ATOM   2116  OP2  DC A 103       2.104-588.781-266.852 
ATOM   2117  O5'  DC A 103      -0.112-589.716-266.109 
ATOM   2118  C5'  DC A 103      -0.746-590.878-265.540 
ATOM   2119  C4'  DC A 103      -1.083-590.623-264.084 
ATOM   2120  O4'  DC A 103       0.014-590.968-263.192 
ATOM   2121  C3'  DC A 103      -1.411-589.175-263.720 
ATOM   2122  O3'  DC A 103      -2.441-589.169-262.739 
ATOM   2123  C2'  DC A 103      -0.131-588.635-263.085 
ATOM   2124  C1'  DC A 103       0.215-589.890-262.291 
ATOM   2125  N1   DC A 103       1.629-589.934-261.824 
ATOM   2126  C2   DC A 103       1.889-590.531-260.594 
ATOM   2127  O2   DC A 103       0.944-590.997-259.945 
ATOM   2128  N3   DC A 103       3.171-590.581-260.149 
ATOM   2129  C4   DC A 103       4.166-590.065-260.882 
ATOM   2130  N4   DC A 103       5.400-590.138-260.406 
ATOM   2131  C5   DC A 103       3.921-589.445-262.150 
ATOM   2132  C6   DC A 103       2.633-589.406-262.576 
ATOM   2133  P    DC A 104      -3.591-588.059-262.827 
ATOM   2134  OP1  DC A 104      -4.640-588.507-263.770 
ATOM   2135  OP2  DC A 104      -2.986-586.739-263.108 
ATOM   2136  O5'  DC A 104      -4.165-588.081-261.334 
ATOM   2137  C5'  DC A 104      -4.109-589.307-260.581 
ATOM   2138  C4'  DC A 104      -3.647-589.024-259.165 
ATOM   2139  O4'  DC A 104      -2.197-589.052-259.037 
ATOM   2140  C3'  DC A 104      -4.041-587.661-258.596 
ATOM   2141  O3'  DC A 104      -4.342-587.808-257.214 
ATOM   2142  C2'  DC A 104      -2.780-586.806-258.731 
ATOM   2143  C1'  DC A 104      -1.788-587.892-258.329 
ATOM   2144  N1   DC A 104      -0.380-587.589-258.712 
ATOM   2145  C2   DC A 104       0.632-588.021-257.859 
ATOM   2146  O2   DC A 104       0.325-588.633-256.830 
ATOM   2147  N3   DC A 104       1.921-587.753-258.191 
ATOM   2148  C4   DC A 104       2.213-587.087-259.315 
ATOM   2149  N4   DC A 104       3.486-586.851-259.594 
ATOM   2150  C5   DC A 104       1.187-586.634-260.205 
ATOM   2151  C6   DC A 104      -0.095-586.911-259.856 
ATOM   2152  P    DC A 105      -5.569-586.988-256.595 
ATOM   2153  OP1  DC A 105      -6.831-587.725-256.839 
ATOM   2154  OP2  DC A 105      -5.529-585.592-257.082 
ATOM   2155  O5'  DC A 105      -5.219-587.024-255.035 
ATOM   2156  C5'  DC A 105      -4.488-588.147-254.509 
ATOM   2157  C4'  DC A 105      -3.410-587.665-253.559 
ATOM   2158  O4'  DC A 105      -2.160-587.364-254.244 
ATOM   2159  C3'  DC A 105      -3.726-586.383-252.789 
ATOM   2160  O3'  DC A 105      -3.185-586.489-251.477 
ATOM   2161  C2'  DC A 105      -2.971-585.285-253.538 
ATOM   2162  C1'  DC A 105      -1.705-586.093-253.807 
ATOM   2163  N1   DC A 105      -0.843-585.517-254.876 
ATOM   2164  C2   DC A 105       0.537-585.650-254.741 
ATOM   2165  O2   DC A 105       0.985-586.236-253.748 
ATOM   2166  N3   DC A 105       1.339-585.131-255.704 
ATOM   2167  C4   DC A 105       0.816-584.504-256.764 
ATOM   2168  N4   DC A 105       1.641-584.015-257.677 
ATOM   2169  C5   DC A 105      -0.601-584.355-256.922 
ATOM   2170  C6   DC A 105      -1.386-584.880-255.948 
ATOM   2171  P    DG A 106      -4.027-585.916-250.242 
ATOM   2172  OP1  DG A 106      -5.014-586.928-249.803 
ATOM   2173  OP2  DG A 106      -4.572-584.585-250.588 
ATOM   2174  O5'  DG A 106      -2.887-585.756-249.130 
ATOM   2175  C5'  DG A 106      -1.758-586.649-249.155 
ATOM   2176  C4'  DG A 106      -0.477-585.872-248.920 
ATOM   2177  O4'  DG A 106       0.093-585.356-250.156 
ATOM   2178  C3'  DG A 106      -0.603-584.637-248.028 
ATOM   2179  O3'  DG A 106       0.570-584.523-247.231 
ATOM   2180  C2'  DG A 106      -0.647-583.459-249.000 
ATOM   2181  C1'  DG A 106       0.413-583.986-249.963 
ATOM   2182  N9   DG A 106       0.401-583.316-251.294 
ATOM   2183  C8   DG A 106      -0.669-582.829-252.013 
ATOM   2184  N7   DG A 106      -0.338-582.290-253.162 
ATOM   2185  C5   DG A 106       1.048-582.429-253.206 
ATOM   2186  C6   DG A 106       1.976-582.035-254.205 
ATOM   2187  O6   DG A 106       1.759-581.472-255.275 
ATOM   2188  N1   DG A 106       3.289-582.368-253.846 
ATOM   2189  C2   DG A 106       3.657-583.000-252.674 
ATOM   2190  N2   DG A 106       4.964-583.230-252.519 
ATOM   2191  N3   DG A 106       2.787-583.370-251.737 
ATOM   2192  C4   DG A 106       1.509-583.054-252.071 
ATOM   2193  P    DG A 107       0.431-584.058-245.707 
ATOM   2194  OP1  DG A 107       0.098-585.227-244.860 
ATOM   2195  OP2  DG A 107      -0.498-582.910-245.621 
ATOM   2196  O5'  DG A 107       1.921-583.570-245.388 
ATOM   2197  C5'  DG A 107       3.022-584.191-246.077 
ATOM   2198  C4'  DG A 107       4.010-583.137-246.532 
ATOM   2199  O4'  DG A 107       3.685-582.601-247.846 
ATOM   2200  C3'  DG A 107       4.116-581.897-245.644 
ATOM   2201  O3'  DG A 107       5.471-581.468-245.612 
ATOM   2202  C2'  DG A 107       3.288-580.833-246.366 
ATOM   2203  C1'  DG A 107       3.741-581.184-247.779 
ATOM   2204  N9   DG A 107       2.858-580.635-248.845 
ATOM   2205  C8   DG A 107       1.492-580.450-248.836 
ATOM   2206  N7   DG A 107       1.015-579.939-249.945 
ATOM   2207  C5   DG A 107       2.144-579.773-250.745 
ATOM   2208  C6   DG A 107       2.262-579.259-252.063 
ATOM   2209  O6   DG A 107       1.380-578.839-252.808 
ATOM   2210  N1   DG A 107       3.595-579.268-252.498 
ATOM   2211  C2   DG A 107       4.672-579.714-251.757 
ATOM   2212  N2   DG A 107       5.865-579.639-252.352 
ATOM   2213  N3   DG A 107       4.560-580.195-250.521 
ATOM   2214  C4   DG A 107       3.274-580.194-250.084 
ATOM   2215  P    DG A 108       6.083-580.932-244.232 
ATOM   2216  OP1  DG A 108       6.537-582.079-243.413 
ATOM   2217  OP2  DG A 108       5.121-580.013-243.587 
ATOM   2218  O5'  DG A 108       7.352-580.105-244.749 
ATOM   2219  C5'  DG A 108       8.009-580.519-245.962 
ATOM   2220  C4'  DG A 108       8.324-579.310-246.820 
ATOM   2221  O4'  DG A 108       7.226-578.958-247.711 
ATOM   2222  C3'  DG A 108       8.613-578.014-246.062 
ATOM   2223  O3'  DG A 108       9.631-577.296-246.749 
ATOM   2224  C2'  DG A 108       7.312-577.216-246.151 
ATOM   2225  C1'  DG A 108       6.990-577.563-247.601 
ATOM   2226  N9   DG A 108       5.573-577.303-247.979 
ATOM   2227  C8   DG A 108       4.431-577.423-247.216 
ATOM   2228  N7   DG A 108       3.328-577.114-247.853 
ATOM   2229  C5   DG A 108       3.770-576.764-249.128 
ATOM   2230  C6   DG A 108       3.035-576.337-250.264 
ATOM   2231  O6   DG A 108       1.823-576.178-250.382 
ATOM   2232  N1   DG A 108       3.878-576.084-251.355 
ATOM   2233  C2   DG A 108       5.252-576.226-251.348 
ATOM   2234  N2   DG A 108       5.878-575.935-252.492 
ATOM   2235  N3   DG A 108       5.941-576.627-250.282 
ATOM   2236  C4   DG A 108       5.138-576.875-249.216 
ATOM   2237  P    DC A 109      10.755-576.538-245.897 
ATOM   2238  OP1  DC A 109      11.824-577.492-245.526 
ATOM   2239  OP2  DC A 109      10.119-575.807-244.778 
ATOM   2240  O5'  DC A 109      11.314-575.493-246.972 
ATOM   2241  C5'  DC A 109      11.279-575.842-248.368 
ATOM   2242  C4'  DC A 109      10.797-574.661-249.186 
ATOM   2243  O4'  DC A 109       9.347-574.627-249.312 
ATOM   2244  C3'  DC A 109      11.151-573.281-248.633 
ATOM   2245  O3'  DC A 109      11.441-572.410-249.720 
ATOM   2246  C2'  DC A 109       9.872-572.797-247.951 
ATOM   2247  C1'  DC A 109       8.901-573.314-249.009 
ATOM   2248  N1   DC A 109       7.491-573.401-248.538 
ATOM   2249  C2   DC A 109       6.481-573.137-249.459 
ATOM   2250  O2   DC A 109       6.793-572.845-250.620 
ATOM   2251  N3   DC A 109       5.188-573.210-249.049 
ATOM   2252  C4   DC A 109       4.892-573.530-247.783 
ATOM   2253  N4   DC A 109       3.617-573.588-247.431 
ATOM   2254  C5   DC A 109       5.916-573.804-246.820 
ATOM   2255  C6   DC A 109       7.202-573.725-247.249 
ATOM   2256  P    DA A 110      12.642-571.361-249.575 
ATOM   2257  OP1  DA A 110      13.923-572.026-249.904 
ATOM   2258  OP2  DA A 110      12.572-570.706-248.251 
ATOM   2259  O5'  DA A 110      12.276-570.302-250.718 
ATOM   2260  C5'  DA A 110      11.568-570.754-251.888 
ATOM   2261  C4'  DA A 110      10.469-569.772-252.239 
ATOM   2262  O4'  DA A 110       9.219-570.067-251.552 
ATOM   2263  C3'  DA A 110      10.745-568.310-251.889 
ATOM   2264  O3'  DA A 110      10.194-567.480-252.904 
ATOM   2265  C2'  DA A 110       9.972-568.070-250.592 
ATOM   2266  C1'  DA A 110       8.728-568.865-250.978 
ATOM   2267  N9   DA A 110       7.863-569.225-249.820 
ATOM   2268  C8   DA A 110       8.239-569.534-248.545 
ATOM   2269  N7   DA A 110       7.245-569.804-247.756 
ATOM   2270  C5   DA A 110       6.127-569.664-248.566 
ATOM   2271  C6   DA A 110       4.753-569.817-248.320 
ATOM   2272  N6   DA A 110       4.249-570.162-247.127 
ATOM   2273  N1   DA A 110       3.911-569.602-249.348 
ATOM   2274  C2   DA A 110       4.417-569.260-250.532 
ATOM   2275  N3   DA A 110       5.673-569.088-250.879 
ATOM   2276  C4   DA A 110       6.496-569.309-249.832 
ATOM   2277  P    DG A 111      11.009-566.186-253.376 
ATOM   2278  OP1  DG A 111      12.016-566.575-254.388 
ATOM   2279  OP2  DG A 111      11.525-565.465-252.191 
ATOM   2280  O5'  DG A 111       9.854-565.322-254.069 
ATOM   2281  C5'  DG A 111       8.748-566.004-254.689 
ATOM   2282  C4'  DG A 111       7.446-565.317-254.325 
ATOM   2283  O4'  DG A 111       6.876-565.828-253.087 
ATOM   2284  C3'  DG A 111       7.532-563.808-254.096 
ATOM   2285  O3'  DG A 111       6.348-563.198-254.597 
ATOM   2286  C2'  DG A 111       7.555-563.648-252.576 
ATOM   2287  C1'  DG A 111       6.519-564.724-252.269 
ATOM   2288  N9   DG A 111       6.528-565.177-250.850 
ATOM   2289  C8   DG A 111       7.593-565.307-249.984 
ATOM   2290  N7   DG A 111       7.261-565.735-248.791 
ATOM   2291  C5   DG A 111       5.879-565.899-248.871 
ATOM   2292  C6   DG A 111       4.952-566.341-247.890 
ATOM   2293  O6   DG A 111       5.165-566.683-246.729 
ATOM   2294  N1   DG A 111       3.644-566.359-248.393 
ATOM   2295  C2   DG A 111       3.279-566.000-249.675 
ATOM   2296  N2   DG A 111       1.978-566.087-249.961 
ATOM   2297  N3   DG A 111       4.149-565.586-250.595 
ATOM   2298  C4   DG A 111       5.422-565.562-250.123 
ATOM   2299  P    DA A 112       6.460-561.795-255.359 
ATOM   2300  OP1  DA A 112       6.812-562.028-256.777 
ATOM   2301  OP2  DA A 112       7.359-560.893-254.606 
ATOM   2302  O5'  DA A 112       4.956-561.261-255.258 
ATOM   2303  C5'  DA A 112       3.877-562.214-255.214 
ATOM   2304  C4'  DA A 112       2.867-561.805-254.159 
ATOM   2305  O4'  DA A 112       3.193-562.335-252.843 
ATOM   2306  C3'  DA A 112       2.722-560.302-253.926 
ATOM   2307  O3'  DA A 112       1.355-560.006-253.663 
ATOM   2308  C2'  DA A 112       3.530-560.026-252.659 
ATOM   2309  C1'  DA A 112       3.101-561.278-251.900 
ATOM   2310  N9   DA A 112       3.981-561.611-250.745 
ATOM   2311  C8   DA A 112       5.329-561.433-250.627 
ATOM   2312  N7   DA A 112       5.814-561.824-249.489 
ATOM   2313  C5   DA A 112       4.705-562.297-248.800 
ATOM   2314  C6   DA A 112       4.553-562.855-247.520 
ATOM   2315  N6   DA A 112       5.572-563.038-246.667 
ATOM   2316  N1   DA A 112       3.312-563.218-247.145 
ATOM   2317  C2   DA A 112       2.305-563.033-247.998 
ATOM   2318  N3   DA A 112       2.326-562.526-249.211 
ATOM   2319  C4   DA A 112       3.578-562.170-249.560 
ATOM   2320  P    DA A 113       0.717-558.674-254.279 
ATOM   2321  OP1  DA A 113       0.284-558.929-255.671 
ATOM   2322  OP2  DA A 113       1.650-557.542-254.086 
ATOM   2323  O5'  DA A 113      -0.566-558.477-253.344 
ATOM   2324  C5'  DA A 113      -1.200-559.638-252.774 
ATOM   2325  C4'  DA A 113      -1.537-559.384-251.318 
ATOM   2326  O4'  DA A 113      -0.440-559.729-250.426 
ATOM   2327  C3'  DA A 113      -1.865-557.936-250.955 
ATOM   2328  O3'  DA A 113      -2.895-557.930-249.973 
ATOM   2329  C2'  DA A 113      -0.585-557.396-250.319 
ATOM   2330  C1'  DA A 113      -0.239-558.651-249.525 
ATOM   2331  N9   DA A 113       1.175-558.695-249.059 
ATOM   2332  C8   DA A 113       2.290-558.216-249.684 
ATOM   2333  N7   DA A 113       3.387-558.405-249.020 
ATOM   2334  C5   DA A 113       2.972-559.057-247.867 
ATOM   2335  C6   DA A 113       3.669-559.537-246.746 
ATOM   2336  N6   DA A 113       4.998-559.428-246.598 
ATOM   2337  N1   DA A 113       2.950-560.136-245.779 
ATOM   2338  C2   DA A 113       1.630-560.242-245.931 
ATOM   2339  N3   DA A 113       0.874-559.834-246.927 
ATOM   2340  C4   DA A 113       1.618-559.238-247.882 
ATOM   2341  P    DG A 114      -4.045-556.820-250.061 
ATOM   2342  OP1  DG A 114      -5.094-557.268-251.005 
ATOM   2343  OP2  DG A 114      -3.440-555.499-250.343 
ATOM   2344  O5'  DG A 114      -4.619-556.841-248.568 
ATOM   2345  C5'  DG A 114      -4.563-558.067-247.816 
ATOM   2346  C4'  DG A 114      -4.101-557.785-246.400 
ATOM   2347  O4'  DG A 114      -2.651-557.813-246.271 
ATOM   2348  C3'  DG A 114      -4.495-556.422-245.831 
ATOM   2349  O3'  DG A 114      -4.796-556.569-244.448 
ATOM   2350  C2'  DG A 114      -3.234-555.567-245.966 
ATOM   2351  C1'  DG A 114      -2.242-556.653-245.563 
ATOM   2352  N9   DG A 114      -0.834-556.349-245.946 
ATOM   2353  C8   DG A 114      -0.357-555.682-247.053 
ATOM   2354  N7   DG A 114       0.949-555.581-247.094 
ATOM   2355  C5   DG A 114       1.367-556.227-245.932 
ATOM   2356  C6   DG A 114       2.676-556.441-245.427 
ATOM   2357  O6   DG A 114       3.753-556.100-245.908 
ATOM   2358  N1   DG A 114       2.647-557.143-244.214 
ATOM   2359  C2   DG A 114       1.504-557.580-243.573 
ATOM   2360  N2   DG A 114       1.690-558.233-242.423 
ATOM   2361  N3   DG A 114       0.277-557.379-244.049 
ATOM   2362  C4   DG A 114       0.287-556.699-245.224 
ATOM   2363  P    DA A 115      -6.023-555.749-243.830 
ATOM   2364  OP1  DA A 115      -7.285-556.486-244.074 
ATOM   2365  OP2  DA A 115      -5.983-554.353-244.316 
ATOM   2366  O5'  DA A 115      -5.673-555.784-242.269 
ATOM   2367  C5'  DA A 115      -4.942-556.908-241.743 
ATOM   2368  C4'  DA A 115      -3.864-556.426-240.794 
ATOM   2369  O4'  DA A 115      -2.614-556.124-241.479 
ATOM   2370  C3'  DA A 115      -4.180-555.144-240.023 
ATOM   2371  O3'  DA A 115      -3.639-555.250-238.711 
ATOM   2372  C2'  DA A 115      -3.425-554.046-240.772 
ATOM   2373  C1'  DA A 115      -2.159-554.853-241.041 
ATOM   2374  N9   DA A 115      -1.297-554.278-242.110 
ATOM   2375  C8   DA A 115      -1.678-553.614-243.242 
ATOM   2376  N7   DA A 115      -0.686-553.230-243.983 
ATOM   2377  C5   DA A 115       0.436-553.670-243.295 
ATOM   2378  C6   DA A 115       1.812-553.572-243.565 
ATOM   2379  N6   DA A 115       2.312-552.970-244.654 
ATOM   2380  N1   DA A 115       2.657-554.117-242.671 
ATOM   2381  C2   DA A 115       2.156-554.714-241.593 
ATOM   2382  N3   DA A 115       0.898-554.866-241.236 
ATOM   2383  C4   DA A 115       0.073-554.312-242.147 
ATOM   2384  P    DA A 116      -4.481-554.677-237.476 
ATOM   2385  OP1  DA A 116      -5.468-555.688-237.037 
ATOM   2386  OP2  DA A 116      -5.026-553.346-237.823 
ATOM   2387  O5'  DA A 116      -3.341-554.517-236.364 
ATOM   2388  C5'  DA A 116      -2.212-555.410-236.389 
ATOM   2389  C4'  DA A 116      -0.931-554.633-236.154 
ATOM   2390  O4'  DA A 116      -0.361-554.116-237.390 
ATOM   2391  C3'  DA A 116      -1.057-553.398-235.262 
ATOM   2392  O3'  DA A 116       0.116-553.284-234.466 
ATOM   2393  C2'  DA A 116      -1.101-552.220-236.235 
ATOM   2394  C1'  DA A 116      -0.041-552.747-237.198 
ATOM   2395  N9   DA A 116      -0.053-552.077-238.528 
ATOM   2396  C8   DA A 116      -1.125-551.601-239.227 
ATOM   2397  N7   DA A 116      -0.812-551.064-240.366 
ATOM   2398  C5   DA A 116       0.569-551.193-240.428 
ATOM   2399  C6   DA A 116       1.513-550.816-241.397 
ATOM   2400  N6   DA A 116       1.191-550.202-242.544 
ATOM   2401  N1   DA A 116       2.806-551.093-241.143 
ATOM   2402  C2   DA A 116       3.119-551.704-240.001 
ATOM   2403  N3   DA A 116       2.330-552.102-239.028 
ATOM   2404  C4   DA A 116       1.042-551.812-239.306 
ATOM   2405  P    DA A 117      -0.023-552.819-232.941 
ATOM   2406  OP1  DA A 117      -0.356-553.987-232.095 
ATOM   2407  OP2  DA A 117      -0.952-551.670-232.855 
ATOM   2408  O5'  DA A 117       1.467-552.330-232.622 
ATOM   2409  C5'  DA A 117       2.568-552.952-233.311 
ATOM   2410  C4'  DA A 117       3.556-551.897-233.766 
ATOM   2411  O4'  DA A 117       3.231-551.361-235.081 
ATOM   2412  C3'  DA A 117       3.662-550.657-232.879 
ATOM   2413  O3'  DA A 117       5.017-550.228-232.846 
ATOM   2414  C2'  DA A 117       2.834-549.593-233.600 
ATOM   2415  C1'  DA A 117       3.287-549.945-235.013 
ATOM   2416  N9   DA A 117       2.404-549.396-236.080 
ATOM   2417  C8   DA A 117       1.050-549.220-236.052 
ATOM   2418  N7   DA A 117       0.564-548.714-237.144 
ATOM   2419  C5   DA A 117       1.677-548.541-237.956 
ATOM   2420  C6   DA A 117       1.829-548.039-239.259 
ATOM   2421  N6   DA A 117       0.808-547.598-240.006 
ATOM   2422  N1   DA A 117       3.075-548.005-239.767 
ATOM   2423  C2   DA A 117       4.087-548.445-239.020 
ATOM   2424  N3   DA A 117       4.066-548.933-237.799 
ATOM   2425  C4   DA A 117       2.808-548.955-237.312 
ATOM   2426  P    DT A 118       5.629-549.693-231.467 
ATOM   2427  OP1  DT A 118       6.083-550.839-230.647 
ATOM   2428  OP2  DT A 118       4.667-548.774-230.821 
ATOM   2429  O5'  DT A 118       6.898-548.866-231.984 
ATOM   2430  C5'  DT A 118       7.555-549.280-233.197 
ATOM   2431  C4'  DT A 118       7.870-548.070-234.055 
ATOM   2432  O4'  DT A 118       6.772-547.719-234.945 
ATOM   2433  C3'  DT A 118       8.159-546.775-233.297 
ATOM   2434  O3'  DT A 118       9.177-546.057-233.983 
ATOM   2435  C2'  DT A 118       6.858-545.976-233.385 
ATOM   2436  C1'  DT A 118       6.536-546.324-234.836 
ATOM   2437  N1   DT A 118       5.119-546.064-235.213 
ATOM   2438  C2   DT A 118       4.881-545.641-236.499 
ATOM   2439  O2   DT A 118       5.770-545.477-237.318 
ATOM   2440  N3   DT A 118       3.557-545.409-236.813 
ATOM   2441  C4   DT A 118       2.477-545.562-235.967 
ATOM   2442  O4   DT A 118       1.333-545.323-236.363 
ATOM   2443  C5   DT A 118       2.826-546.008-234.640 
ATOM   2444  C7   DT A 118       1.709-546.200-233.655 
ATOM   2445  C6   DT A 118       4.105-546.241-234.307 
ATOM   2446  P    DC A 119      10.301-545.299-233.131 
ATOM   2447  OP1  DC A 119      11.370-546.253-232.761 
ATOM   2448  OP2  DC A 119       9.665-544.568-232.013 
ATOM   2449  O5'  DC A 119      10.860-544.254-234.206 
ATOM   2450  C5'  DC A 119      10.825-544.603-235.603 
ATOM   2451  C4'  DC A 119      10.343-543.421-236.421 
ATOM   2452  O4'  DC A 119       8.893-543.388-236.546 
ATOM   2453  C3'  DC A 119      10.697-542.041-235.867 
ATOM   2454  O3'  DC A 119      10.987-541.170-236.954 
ATOM   2455  C2'  DC A 119       9.418-541.557-235.186 
ATOM   2456  C1'  DC A 119       8.447-542.075-236.243 
ATOM   2457  N1   DC A 119       7.037-542.161-235.772 
ATOM   2458  C2   DC A 119       6.027-541.898-236.694 
ATOM   2459  O2   DC A 119       6.339-541.606-237.854 
ATOM   2460  N3   DC A 119       4.734-541.971-236.283 
ATOM   2461  C4   DC A 119       4.438-542.290-235.018 
ATOM   2462  N4   DC A 119       3.163-542.349-234.666 
ATOM   2463  C5   DC A 119       5.462-542.564-234.054 
ATOM   2464  C6   DC A 119       6.748-542.486-234.483 
ATOM   2465  P    DA A 120      12.188-540.122-236.810 
ATOM   2466  OP1  DA A 120      13.469-540.787-237.139 
ATOM   2467  OP2  DA A 120      12.118-539.467-235.485 
ATOM   2468  O5'  DA A 120      11.822-539.063-237.952 
ATOM   2469  C5'  DA A 120      11.114-539.514-239.122 
ATOM   2470  C4'  DA A 120      10.015-538.532-239.474 
ATOM   2471  O4'  DA A 120       8.765-538.828-238.786 
ATOM   2472  C3'  DA A 120      10.291-537.070-239.123 
ATOM   2473  O3'  DA A 120       9.740-536.241-240.138 
ATOM   2474  C2'  DA A 120       9.518-536.830-237.827 
ATOM   2475  C1'  DA A 120       8.274-537.626-238.213 
ATOM   2476  N9   DA A 120       7.409-537.986-237.055 
ATOM   2477  C8   DA A 120       7.785-538.295-235.779 
ATOM   2478  N7   DA A 120       6.791-538.565-234.991 
ATOM   2479  C5   DA A 120       5.673-538.425-235.801 
ATOM   2480  C6   DA A 120       4.299-538.578-235.554 
ATOM   2481  N6   DA A 120       3.795-538.923-234.361 
ATOM   2482  N1   DA A 120       3.457-538.362-236.582 
ATOM   2483  C2   DA A 120       3.963-538.020-237.766 
ATOM   2484  N3   DA A 120       5.219-537.848-238.114 
ATOM   2485  C4   DA A 120       6.042-538.070-237.067 
ATOM   2486  P    DC A 121      10.555-534.946-240.610 
ATOM   2487  OP1  DC A 121      11.562-535.336-241.623 
ATOM   2488  OP2  DC A 121      11.071-534.226-239.425 
ATOM   2489  O5'  DC A 121       9.400-534.082-241.304 
ATOM   2490  C5'  DC A 121       8.294-534.765-241.923 
ATOM   2491  C4'  DC A 121       6.992-534.078-241.559 
ATOM   2492  O4'  DC A 121       6.422-534.589-240.321 
ATOM   2493  C3'  DC A 121       7.078-532.569-241.330 
ATOM   2494  O3'  DC A 121       5.894-531.959-241.831 
ATOM   2495  C2'  DC A 121       7.101-532.408-239.811 
ATOM   2496  C1'  DC A 121       6.065-533.485-239.504 
ATOM   2497  N1   DC A 121       6.074-533.938-238.085 
ATOM   2498  C2   DC A 121       4.857-534.290-237.507 
ATOM   2499  O2   DC A 121       3.829-534.213-238.189 
ATOM   2500  N3   DC A 121       4.845-534.705-236.214 
ATOM   2501  C4   DC A 121       5.981-534.775-235.509 
ATOM   2502  N4   DC A 121       5.916-535.186-234.252 
ATOM   2503  C5   DC A 121       7.243-534.417-236.083 
ATOM   2504  C6   DC A 121       7.235-534.004-237.377 
ATOM   2505  P    DC A 122       6.006-530.556-242.593 
ATOM   2506  OP1  DC A 122       6.358-530.789-244.011 
ATOM   2507  OP2  DC A 122       6.905-529.653-241.841 
ATOM   2508  O5'  DC A 122       4.502-530.021-242.493 
ATOM   2509  C5'  DC A 122       3.423-530.975-242.448 
ATOM   2510  C4'  DC A 122       2.413-530.566-241.394 
ATOM   2511  O4'  DC A 122       2.739-531.096-240.077 
ATOM   2512  C3'  DC A 122       2.268-529.062-241.160 
ATOM   2513  O3'  DC A 122       0.901-528.767-240.898 
ATOM   2514  C2'  DC A 122       3.076-528.787-239.893 
ATOM   2515  C1'  DC A 122       2.647-530.039-239.134 
ATOM   2516  N1   DC A 122       3.527-530.372-237.979 
ATOM   2517  C2   DC A 122       2.935-530.938-236.854 
ATOM   2518  O2   DC A 122       1.715-531.141-236.860 
ATOM   2519  N3   DC A 122       3.719-531.248-235.790 
ATOM   2520  C4   DC A 122       5.038-531.013-235.824 
ATOM   2521  N4   DC A 122       5.760-531.334-234.761 
ATOM   2522  C5   DC A 122       5.666-530.431-236.971 
ATOM   2523  C6   DC A 122       4.865-530.128-238.023 
ATOM   2524  P    DA A 123       0.263-527.435-241.513 
ATOM   2525  OP1  DA A 123      -0.170-527.690-242.906 
ATOM   2526  OP2  DA A 123       1.196-526.302-241.321 
ATOM   2527  O5'  DA A 123      -1.020-527.238-240.578 
ATOM   2528  C5'  DA A 123      -1.654-528.399-240.009 
ATOM   2529  C4'  DA A 123      -1.991-528.144-238.553 
ATOM   2530  O4'  DA A 123      -0.894-528.490-237.661 
ATOM   2531  C3'  DA A 123      -2.319-526.697-238.189 
ATOM   2532  O3'  DA A 123      -3.349-526.690-237.208 
ATOM   2533  C2'  DA A 123      -1.039-526.157-237.554 
ATOM   2534  C1'  DA A 123      -0.693-527.412-236.759 
ATOM   2535  N9   DA A 123       0.721-527.455-236.293 
ATOM   2536  C8   DA A 123       1.836-526.977-236.919 
ATOM   2537  N7   DA A 123       2.933-527.166-236.254 
ATOM   2538  C5   DA A 123       2.518-527.818-235.101 
ATOM   2539  C6   DA A 123       3.215-528.298-233.981 
ATOM   2540  N6   DA A 123       4.544-528.189-233.833 
ATOM   2541  N1   DA A 123       2.496-528.896-233.013 
ATOM   2542  C2   DA A 123       1.176-529.002-233.165 
ATOM   2543  N3   DA A 123       0.420-528.594-234.161 
ATOM   2544  C4   DA A 123       1.164-527.999-235.116 
ATOM   2545  P    DT A 124      -4.499-525.581-237.296 
ATOM   2546  OP1  DT A 124      -5.548-526.028-238.239 
ATOM   2547  OP2  DT A 124      -3.894-524.260-237.577 
ATOM   2548  O5'  DT A 124      -5.073-525.602-235.803 
ATOM   2549  C5'  DT A 124      -5.017-526.828-235.050 
ATOM   2550  C4'  DT A 124      -4.555-526.545-233.634 
ATOM   2551  O4'  DT A 124      -3.105-526.573-233.506 
ATOM   2552  C3'  DT A 124      -4.949-525.182-233.065 
ATOM   2553  O3'  DT A 124      -5.250-525.329-231.683 
ATOM   2554  C2'  DT A 124      -3.688-524.328-233.200 
ATOM   2555  C1'  DT A 124      -2.696-525.414-232.797 
ATOM   2556  N1   DT A 124      -1.288-525.110-233.181 
ATOM   2557  C2   DT A 124      -0.301-525.543-232.329 
ATOM   2558  O2   DT A 124      -0.533-526.151-231.299 
ATOM   2559  N3   DT A 124       0.991-525.243-232.717 
ATOM   2560  C4   DT A 124       1.366-524.562-233.858 
ATOM   2561  O4   DT A 124       2.557-524.353-234.099 
ATOM   2562  C5   DT A 124       0.260-524.149-234.688 
ATOM   2563  C7   DT A 124       0.580-523.402-235.949 
ATOM   2564  C6   DT A 124      -1.006-524.427-234.334 
ATOM   2565  P    DT A 125      -6.477-524.510-231.064 
ATOM   2566  OP1  DT A 125      -7.739-525.246-231.308 
ATOM   2567  OP2  DT A 125      -6.437-523.113-231.551 
ATOM   2568  O5'  DT A 125      -6.127-524.545-229.503 
ATOM   2569  C5'  DT A 125      -5.396-525.669-228.978 
ATOM   2570  C4'  DT A 125      -4.318-525.186-228.028 
ATOM   2571  O4'  DT A 125      -3.068-524.885-228.713 
ATOM   2572  C3'  DT A 125      -4.634-523.905-227.258 
ATOM   2573  O3'  DT A 125      -4.093-524.010-225.946 
ATOM   2574  C2'  DT A 125      -3.879-522.807-228.006 
ATOM   2575  C1'  DT A 125      -2.613-523.614-228.275 
ATOM   2576  N1   DT A 125      -1.751-523.038-229.344 
ATOM   2577  C2   DT A 125      -0.392-523.179-229.196 
ATOM   2578  O2   DT A 125       0.116-523.744-228.244 
ATOM   2579  N3   DT A 125       0.375-522.631-230.207 
ATOM   2580  C4   DT A 125      -0.095-521.972-231.325 
ATOM   2581  O4   DT A 125       0.691-521.525-232.163 
ATOM   2582  C5   DT A 125      -1.533-521.875-231.392 
ATOM   2583  C7   DT A 125      -2.126-521.172-232.578 
ATOM   2584  C6   DT A 125      -2.303-522.398-230.423 
ATOM   2585  P    DC A 126      -4.935-523.437-224.711 
ATOM   2586  OP1  DC A 126      -5.922-524.449-224.271 
ATOM   2587  OP2  DC A 126      -5.480-522.107-225.057 
ATOM   2588  O5'  DC A 126      -3.795-523.278-223.599 
ATOM   2589  C5'  DC A 126      -2.666-524.170-223.624 
ATOM   2590  C4'  DC A 126      -1.385-523.393-223.389 
ATOM   2591  O4'  DC A 126      -0.815-522.877-224.625 
ATOM   2592  C3'  DC A 126      -1.511-522.159-222.496 
ATOM   2593  O3'  DC A 126      -0.338-522.045-221.700 
ATOM   2594  C2'  DC A 126      -1.555-520.981-223.469 
ATOM   2595  C1'  DC A 126      -0.495-521.507-224.432 
ATOM   2596  N1   DC A 126      -0.507-520.838-225.763 
ATOM   2597  C2   DC A 126       0.713-520.654-226.408 
ATOM   2598  O2   DC A 126       1.745-521.052-225.857 
ATOM   2599  N3   DC A 126       0.722-520.045-227.622 
ATOM   2600  C4   DC A 126      -0.419-519.629-228.186 
ATOM   2601  N4   DC A 126      -0.357-519.040-229.370 
ATOM   2602  C5   DC A 126      -1.684-519.807-227.538 
ATOM   2603  C6   DC A 126      -1.673-520.418-226.325 
ATOM   2604  P    DC A 127      -0.477-521.580-220.175 
ATOM   2605  OP1  DC A 127      -0.810-522.748-219.329 
ATOM   2606  OP2  DC A 127      -1.406-520.431-220.090 
ATOM   2607  O5'  DC A 127       1.013-521.091-219.857 
ATOM   2608  C5'  DC A 127       2.113-521.713-220.546 
ATOM   2609  C4'  DC A 127       3.102-520.658-221.000 
ATOM   2610  O4'  DC A 127       2.777-520.122-222.315 
ATOM   2611  C3'  DC A 127       3.208-519.418-220.113 
ATOM   2612  O3'  DC A 127       4.563-518.989-220.081 
ATOM   2613  C2'  DC A 127       2.380-518.354-220.834 
ATOM   2614  C1'  DC A 127       2.833-518.705-222.248 
ATOM   2615  N1   DC A 127       1.950-518.156-223.314 
ATOM   2616  C2   DC A 127       2.544-517.758-224.509 
ATOM   2617  O2   DC A 127       3.769-517.876-224.634 
ATOM   2618  N3   DC A 127       1.756-517.254-225.492 
ATOM   2619  C4   DC A 127       0.433-517.142-225.318 
ATOM   2620  N4   DC A 127      -0.292-516.645-226.308 
ATOM   2621  C5   DC A 127      -0.198-517.546-224.097 
ATOM   2622  C6   DC A 127       0.607-518.046-223.125 
ATOM   2623  P    DA A 128       5.175-518.454-218.701 
ATOM   2624  OP1  DA A 128       5.629-519.600-217.882 
ATOM   2625  OP2  DA A 128       4.213-517.534-218.056 
ATOM   2626  O5'  DA A 128       6.444-517.627-219.218 
ATOM   2627  C5'  DA A 128       7.101-518.041-220.431 
ATOM   2628  C4'  DA A 128       7.416-516.831-221.289 
ATOM   2629  O4'  DA A 128       6.318-516.480-222.180 
ATOM   2630  C3'  DA A 128       7.705-515.535-220.531 
ATOM   2631  O3'  DA A 128       8.723-514.818-221.218 
ATOM   2632  C2'  DA A 128       6.404-514.737-220.620 
ATOM   2633  C1'  DA A 128       6.082-515.085-222.070 
ATOM   2634  N9   DA A 128       4.665-514.825-222.447 
ATOM   2635  C8   DA A 128       3.545-514.949-221.677 
ATOM   2636  N7   DA A 128       2.445-514.646-222.295 
ATOM   2637  C5   DA A 128       2.866-514.294-223.570 
ATOM   2638  C6   DA A 128       2.169-513.869-224.713 
ATOM   2639  N6   DA A 128       0.837-513.721-224.756 
ATOM   2640  N1   DA A 128       2.893-513.600-225.816 
ATOM   2641  C2   DA A 128       4.216-513.750-225.767 
ATOM   2642  N3   DA A 128       4.972-514.137-224.764 
ATOM   2643  C4   DA A 128       4.223-514.399-223.673 
ATOM   2644  P    DG A 129       9.847-514.059-220.366 
ATOM   2645  OP1  DG A 129      10.916-515.013-219.995 
ATOM   2646  OP2  DG A 129       9.211-513.329-219.247 
ATOM   2647  O5'  DG A 129      10.406-513.015-221.441 
ATOM   2648  C5'  DG A 129      10.371-513.364-222.837 
ATOM   2649  C4'  DG A 129       9.889-512.182-223.655 
ATOM   2650  O4'  DG A 129       8.439-512.148-223.781 
ATOM   2651  C3'  DG A 129      10.243-510.802-223.102 
ATOM   2652  O3'  DG A 129      10.533-509.931-224.189 
ATOM   2653  C2'  DG A 129       8.964-510.318-222.420 
ATOM   2654  C1'  DG A 129       7.993-510.835-223.478 
ATOM   2655  N9   DG A 129       6.583-510.922-223.007 
ATOM   2656  C8   DG A 129       6.101-511.233-221.753 
ATOM   2657  N7   DG A 129       4.793-511.222-221.666 
ATOM   2658  C5   DG A 129       4.379-510.880-222.953 
ATOM   2659  C6   DG A 129       3.072-510.712-223.477 
ATOM   2660  O6   DG A 129       1.992-510.832-222.906 
ATOM   2661  N1   DG A 129       3.105-510.362-224.835 
ATOM   2662  C2   DG A 129       4.251-510.197-225.586 
ATOM   2663  N2   DG A 129       4.071-509.862-226.866 
ATOM   2664  N3   DG A 129       5.479-510.355-225.093 
ATOM   2665  C4   DG A 129       5.463-510.694-223.778 
ATOM   2666  P    DC A 130      11.734-508.883-224.044 
ATOM   2667  OP1  DC A 130      13.015-509.547-224.373 
ATOM   2668  OP2  DC A 130      11.664-508.228-222.720 
ATOM   2669  O5'  DC A 130      11.368-507.824-225.187 
ATOM   2670  C5'  DC A 130      10.660-508.275-226.357 
ATOM   2671  C4'  DC A 130       9.561-507.293-226.708 
ATOM   2672  O4'  DC A 130       8.311-507.589-226.021 
ATOM   2673  C3'  DC A 130       9.837-505.831-226.358 
ATOM   2674  O3'  DC A 130       9.286-505.002-227.373 
ATOM   2675  C2'  DC A 130       9.064-505.591-225.061 
ATOM   2676  C1'  DC A 130       7.820-506.387-225.447 
ATOM   2677  N1   DC A 130       6.955-506.746-224.289 
ATOM   2678  C2   DC A 130       5.578-506.781-224.494 
ATOM   2679  O2   DC A 130       5.135-506.515-225.617 
ATOM   2680  N3   DC A 130       4.771-507.106-223.450 
ATOM   2681  C4   DC A 130       5.291-507.387-222.249 
ATOM   2682  N4   DC A 130       4.463-507.698-221.263 
ATOM   2683  C5   DC A 130       6.705-507.356-222.017 
ATOM   2684  C6   DC A 130       7.494-507.029-223.072 
ATOM   2685  P    DT A 131      10.101-503.707-227.844 
ATOM   2686  OP1  DT A 131      11.108-504.096-228.857 
ATOM   2687  OP2  DT A 131      10.617-502.987-226.660 
ATOM   2688  O5'  DT A 131       8.946-502.843-228.538 
ATOM   2689  C5'  DT A 131       7.840-503.525-229.158 
ATOM   2690  C4'  DT A 131       6.538-502.838-228.794 
ATOM   2691  O4'  DT A 131       5.968-503.349-227.555 
ATOM   2692  C3'  DT A 131       6.624-501.330-228.565 
ATOM   2693  O3'  DT A 131       5.440-500.720-229.065 
ATOM   2694  C2'  DT A 131       6.647-501.169-227.045 
ATOM   2695  C1'  DT A 131       5.611-502.245-226.738 
ATOM   2696  N1   DT A 131       5.620-502.699-225.319 
ATOM   2697  C2   DT A 131       4.412-503.042-224.764 
ATOM   2698  O2   DT A 131       3.361-502.990-225.378 
ATOM   2699  N3   DT A 131       4.459-503.457-223.446 
ATOM   2700  C4   DT A 131       5.589-503.553-222.660 
ATOM   2701  O4   DT A 131       5.507-503.938-221.491 
ATOM   2702  C5   DT A 131       6.809-503.171-223.330 
ATOM   2703  C7   DT A 131       8.086-503.246-222.545 
ATOM   2704  C6   DT A 131       6.792-502.764-224.610 
ATOM   2705  P    DG A 132       5.552-499.317-229.828 
ATOM   2706  OP1  DG A 132       5.904-499.550-231.246 
ATOM   2707  OP2  DG A 132       6.451-498.414-229.075 
ATOM   2708  O5'  DG A 132       4.048-498.782-229.727 
ATOM   2709  C5'  DG A 132       2.969-499.735-229.683 
ATOM   2710  C4'  DG A 132       1.959-499.326-228.628 
ATOM   2711  O4'  DG A 132       2.284-499.856-227.311 
ATOM   2712  C3'  DG A 132       1.814-497.823-228.394 
ATOM   2713  O3'  DG A 132       0.447-497.527-228.132 
ATOM   2714  C2'  DG A 132       2.622-497.548-227.128 
ATOM   2715  C1'  DG A 132       2.193-498.800-226.369 
ATOM   2716  N9   DG A 132       3.073-499.132-225.214 
ATOM   2717  C8   DG A 132       4.433-498.960-225.077 
ATOM   2718  N7   DG A 132       4.909-499.360-223.923 
ATOM   2719  C5   DG A 132       3.784-499.830-223.247 
ATOM   2720  C6   DG A 132       3.666-500.389-221.948 
ATOM   2721  O6   DG A 132       4.545-500.589-221.114 
ATOM   2722  N1   DG A 132       2.339-500.733-221.656 
ATOM   2723  C2   DG A 132       1.266-500.559-222.509 
ATOM   2724  N2   DG A 132       0.078-500.952-222.044 
ATOM   2725  N3   DG A 132       1.377-500.034-223.728 
ATOM   2726  C4   DG A 132       2.659-499.695-224.025 
ATOM   2727  P    DA A 133      -0.191-496.195-228.747 
ATOM   2728  OP1  DA A 133      -0.624-496.450-230.140 
ATOM   2729  OP2  DA A 133       0.742-495.063-228.555 
ATOM   2730  O5'  DA A 133      -1.474-495.998-227.813 
ATOM   2731  C5'  DA A 133      -2.108-497.160-227.243 
ATOM   2732  C4'  DA A 133      -2.445-496.905-225.787 
ATOM   2733  O4'  DA A 133      -1.348-497.250-224.895 
ATOM   2734  C3'  DA A 133      -2.773-495.457-225.424 
ATOM   2735  O3'  DA A 133      -3.803-495.451-224.442 
ATOM   2736  C2'  DA A 133      -1.493-494.917-224.788 
ATOM   2737  C1'  DA A 133      -1.147-496.172-223.994 
ATOM   2738  N9   DA A 133       0.267-496.216-223.527 
ATOM   2739  C8   DA A 133       1.382-495.738-224.153 
ATOM   2740  N7   DA A 133       2.479-495.926-223.488 
ATOM   2741  C5   DA A 133       2.064-496.578-222.336 
ATOM   2742  C6   DA A 133       2.761-497.059-221.215 
ATOM   2743  N6   DA A 133       4.089-496.950-221.067 
ATOM   2744  N1   DA A 133       2.042-497.657-220.247 
ATOM   2745  C2   DA A 133       0.722-497.763-220.400 
ATOM   2746  N3   DA A 133      -0.034-497.355-221.396 
ATOM   2747  C4   DA A 133       0.710-496.760-222.351 
ATOM   2748  P    DT A 134      -4.953-494.341-224.530 
ATOM   2749  OP1  DT A 134      -6.002-494.789-225.474 
ATOM   2750  OP2  DT A 134      -4.348-493.021-224.812 
ATOM   2751  O5'  DT A 134      -5.527-494.363-223.037 
ATOM   2752  C5'  DT A 134      -5.471-495.589-222.284 
ATOM   2753  C4'  DT A 134      -5.009-495.306-220.869 
ATOM   2754  O4'  DT A 134      -3.559-495.334-220.740 
ATOM   2755  C3'  DT A 134      -5.403-493.943-220.300 
ATOM   2756  O3'  DT A 134      -5.704-494.090-218.917 
ATOM   2757  C2'  DT A 134      -4.142-493.088-220.435 
ATOM   2758  C1'  DT A 134      -3.150-494.174-220.032 
ATOM   2759  N1   DT A 134      -1.742-493.871-220.415 
ATOM   2760  C2   DT A 134      -0.755-494.304-219.564 
ATOM   2761  O2   DT A 134      -0.987-494.912-218.533 
ATOM   2762  N3   DT A 134       0.537-494.003-219.952 
ATOM   2763  C4   DT A 134       0.912-493.323-221.092 
ATOM   2764  O4   DT A 134       2.103-493.114-221.333 
ATOM   2765  C5   DT A 134      -0.194-492.909-221.922 
ATOM   2766  C7   DT A 134       0.126-492.162-223.183 
ATOM   2767  C6   DT A 134      -1.460-493.188-221.569 
ATOM   2768  P    DG A 135      -6.931-493.270-218.299 
ATOM   2769  OP1  DG A 135      -8.193-494.007-218.543 
ATOM   2770  OP2  DG A 135      -6.891-491.874-218.785 
ATOM   2771  O5'  DG A 135      -6.581-493.306-216.738 
ATOM   2772  C5'  DG A 135      -5.850-494.429-216.212 
ATOM   2773  C4'  DG A 135      -4.772-493.947-215.262 
ATOM   2774  O4'  DG A 135      -3.522-493.646-215.948 
ATOM   2775  C3'  DG A 135      -5.088-492.665-214.492 
ATOM   2776  O3'  DG A 135      -4.547-492.771-213.180 
ATOM   2777  C2'  DG A 135      -4.333-491.567-215.241 
ATOM   2778  C1'  DG A 135      -3.067-492.375-215.510 
ATOM   2779  N9   DG A 135      -2.205-491.799-216.579 
ATOM   2780  C8   DG A 135      -2.571-491.127-217.725 
ATOM   2781  N7   DG A 135      -1.559-490.745-218.466 
ATOM   2782  C5   DG A 135      -0.444-491.194-217.761 
ATOM   2783  C6   DG A 135       0.937-491.077-218.063 
ATOM   2784  O6   DG A 135       1.471-490.545-219.034 
ATOM   2785  N1   DG A 135       1.732-491.675-217.074 
ATOM   2786  C2   DG A 135       1.253-492.304-215.942 
ATOM   2787  N2   DG A 135       2.173-492.812-215.120 
ATOM   2788  N3   DG A 135      -0.044-492.414-215.659 
ATOM   2789  C4   DG A 135      -0.827-491.838-216.608 
ATOM   2790  P    DT A 136      -5.389-492.198-211.945 
ATOM   2791  OP1  DT A 136      -6.376-493.210-211.506 
ATOM   2792  OP2  DT A 136      -5.934-490.867-212.292 
ATOM   2793  O5'  DT A 136      -4.249-492.038-210.833 
ATOM   2794  C5'  DT A 136      -3.120-492.931-210.858 
ATOM   2795  C4'  DT A 136      -1.839-492.154-210.623 
ATOM   2796  O4'  DT A 136      -1.269-491.638-211.859 
ATOM   2797  C3'  DT A 136      -1.965-490.919-209.731 
ATOM   2798  O3'  DT A 136      -0.792-490.805-208.934 
ATOM   2799  C2'  DT A 136      -2.009-489.741-210.704 
ATOM   2800  C1'  DT A 136      -0.949-490.268-211.667 
ATOM   2801  N1   DT A 136      -0.961-489.598-212.997 
ATOM   2802  C2   DT A 136       0.250-489.425-213.621 
ATOM   2803  O2   DT A 136       1.305-489.792-213.135 
ATOM   2804  N3   DT A 136       0.199-488.800-214.852 
ATOM   2805  C4   DT A 136      -0.936-488.345-215.494 
ATOM   2806  O4   DT A 136      -0.857-487.800-216.596 
ATOM   2807  C5   DT A 136      -2.158-488.573-214.759 
ATOM   2808  C7   DT A 136      -3.440-488.108-215.386 
ATOM   2809  C6   DT A 136      -2.137-489.178-213.560 
ATOM   2810  P    DC A 137      -0.931-490.340-207.410 
ATOM   2811  OP1  DC A 137      -1.264-491.509-206.564 
ATOM   2812  OP2  DC A 137      -1.860-489.192-207.324 
ATOM   2813  O5'  DC A 137       0.559-489.852-207.091 
ATOM   2814  C5'  DC A 137       1.659-490.473-207.780 
ATOM   2815  C4'  DC A 137       2.648-489.419-208.235 
ATOM   2816  O4'  DC A 137       2.323-488.883-209.549 
ATOM   2817  C3'  DC A 137       2.754-488.179-207.348 
ATOM   2818  O3'  DC A 137       4.109-487.750-207.315 
ATOM   2819  C2'  DC A 137       1.926-487.115-208.069 
ATOM   2820  C1'  DC A 137       2.379-487.466-209.482 
ATOM   2821  N1   DC A 137       1.496-486.917-210.548 
ATOM   2822  C2   DC A 137       2.090-486.518-211.743 
ATOM   2823  O2   DC A 137       3.315-486.636-211.868 
ATOM   2824  N3   DC A 137       1.302-486.014-212.727 
ATOM   2825  C4   DC A 137      -0.021-485.903-212.552 
ATOM   2826  N4   DC A 137      -0.746-485.405-213.542 
ATOM   2827  C5   DC A 137      -0.652-486.306-211.331 
ATOM   2828  C6   DC A 137       0.153-486.807-210.360 
ATOM   2829  P    DA A 138       4.721-487.214-205.936 
ATOM   2830  OP1  DA A 138       5.175-488.361-205.116 
ATOM   2831  OP2  DA A 138       3.759-486.295-205.290 
ATOM   2832  O5'  DA A 138       5.990-486.387-206.453 
ATOM   2833  C5'  DA A 138       6.647-486.801-207.666 
ATOM   2834  C4'  DA A 138       6.962-485.592-208.523 
ATOM   2835  O4'  DA A 138       5.864-485.240-209.414 
ATOM   2836  C3'  DA A 138       7.251-484.296-207.766 
ATOM   2837  O3'  DA A 138       8.269-483.578-208.452 
ATOM   2838  C2'  DA A 138       5.950-483.498-207.854 
ATOM   2839  C1'  DA A 138       5.628-483.845-209.305 
ATOM   2840  N9   DA A 138       4.211-483.585-209.682 
ATOM   2841  C8   DA A 138       3.091-483.710-208.911 
ATOM   2842  N7   DA A 138       1.991-483.406-209.530 
ATOM   2843  C5   DA A 138       2.412-483.054-210.804 
ATOM   2844  C6   DA A 138       1.715-482.630-211.948 
ATOM   2845  N6   DA A 138       0.383-482.481-211.991 
ATOM   2846  N1   DA A 138       2.439-482.361-213.050 
ATOM   2847  C2   DA A 138       3.762-482.511-213.002 
ATOM   2848  N3   DA A 138       4.518-482.898-211.999 
ATOM   2849  C4   DA A 138       3.769-483.160-210.908 
ATOM   2850  P    DC A 139       9.393-482.820-207.600 
ATOM   2851  OP1  DC A 139      10.462-483.774-207.229 
ATOM   2852  OP2  DC A 139       8.757-482.089-206.481 
ATOM   2853  O5'  DC A 139       9.952-481.775-208.675 
ATOM   2854  C5'  DC A 139       9.917-482.124-210.072 
ATOM   2855  C4'  DC A 139       9.435-480.943-210.889 
ATOM   2856  O4'  DC A 139       7.985-480.909-211.015 
ATOM   2857  C3'  DC A 139       9.789-479.562-210.336 
ATOM   2858  O3'  DC A 139      10.079-478.692-211.423 
ATOM   2859  C2'  DC A 139       8.510-479.078-209.655 
ATOM   2860  C1'  DC A 139       7.539-479.596-210.712 
ATOM   2861  N1   DC A 139       6.129-479.683-210.241 
ATOM   2862  C2   DC A 139       5.119-479.419-211.163 
ATOM   2863  O2   DC A 139       5.431-479.127-212.323 
ATOM   2864  N3   DC A 139       3.826-479.492-210.752 
ATOM   2865  C4   DC A 139       3.530-479.812-209.486 
ATOM   2866  N4   DC A 139       2.255-479.870-209.135 
ATOM   2867  C5   DC A 139       4.554-480.086-208.523 
ATOM   2868  C6   DC A 139       5.840-480.007-208.952 
ATOM   2869  P    DC A 140      11.280-477.643-211.279 
ATOM   2870  OP1  DC A 140      12.561-478.308-211.607 
ATOM   2871  OP2  DC A 140      11.210-476.988-209.954 
ATOM   2872  O5'  DC A 140      10.914-476.584-212.421 
ATOM   2873  C5'  DC A 140      10.206-477.036-213.591 
ATOM   2874  C4'  DC A 140       9.107-476.054-213.943 
ATOM   2875  O4'  DC A 140       7.857-476.349-213.255 
ATOM   2876  C3'  DC A 140       9.383-474.592-213.592 
ATOM   2877  O3'  DC A 140       8.832-473.762-214.607 
ATOM   2878  C2'  DC A 140       8.610-474.352-212.295 
ATOM   2879  C1'  DC A 140       7.366-475.147-212.682 
ATOM   2880  N1   DC A 140       6.501-475.507-211.524 
ATOM   2881  C2   DC A 140       5.124-475.541-211.728 
ATOM   2882  O2   DC A 140       4.681-475.276-212.852 
ATOM   2883  N3   DC A 140       4.317-475.866-210.685 
ATOM   2884  C4   DC A 140       4.837-476.148-209.483 
ATOM   2885  N4   DC A 140       4.009-476.459-208.498 
ATOM   2886  C5   DC A 140       6.251-476.117-209.251 
ATOM   2887  C6   DC A 140       7.040-475.790-210.307 
ATOM   2888  P    DC A 141       9.647-472.468-215.079 
ATOM   2889  OP1  DC A 141      10.654-472.857-216.092 
ATOM   2890  OP2  DC A 141      10.163-471.747-213.894 
ATOM   2891  O5'  DC A 141       8.492-471.604-215.773 
ATOM   2892  C5'  DC A 141       7.386-472.286-216.392 
ATOM   2893  C4'  DC A 141       6.084-471.599-216.028 
ATOM   2894  O4'  DC A 141       5.514-472.110-214.790 
ATOM   2895  C3'  DC A 141       6.170-470.090-215.799 
ATOM   2896  O3'  DC A 141       4.986-469.480-216.300 
ATOM   2897  C2'  DC A 141       6.193-469.930-214.280 
ATOM   2898  C1'  DC A 141       5.157-471.006-213.972 
ATOM   2899  N1   DC A 141       5.166-471.459-212.553 
ATOM   2900  C2   DC A 141       3.949-471.811-211.976 
ATOM   2901  O2   DC A 141       2.921-471.734-212.658 
ATOM   2902  N3   DC A 141       3.937-472.226-210.683 
ATOM   2903  C4   DC A 141       5.073-472.296-209.977 
ATOM   2904  N4   DC A 141       5.008-472.707-208.720 
ATOM   2905  C5   DC A 141       6.335-471.938-210.552 
ATOM   2906  C6   DC A 141       6.327-471.525-211.845 
ATOM   2907  P    DC A 142       5.098-468.077-217.062 
ATOM   2908  OP1  DC A 142       5.450-468.310-218.480 
ATOM   2909  OP2  DC A 142       5.997-467.175-216.309 
ATOM   2910  O5'  DC A 142       3.594-467.543-216.962 
ATOM   2911  C5'  DC A 142       2.515-468.496-216.917 
ATOM   2912  C4'  DC A 142       1.505-468.087-215.863 
ATOM   2913  O4'  DC A 142       1.830-468.617-214.546 
ATOM   2914  C3'  DC A 142       1.360-466.583-215.629 
ATOM   2915  O3'  DC A 142      -0.007-466.288-215.366 
ATOM   2916  C2'  DC A 142       2.168-466.308-214.362 
ATOM   2917  C1'  DC A 142       1.739-467.560-213.603 
ATOM   2918  N1   DC A 142       2.619-467.893-212.448 
ATOM   2919  C2   DC A 142       2.026-468.460-211.323 
ATOM   2920  O2   DC A 142       0.807-468.662-211.329 
ATOM   2921  N3   DC A 142       2.811-468.770-210.259 
ATOM   2922  C4   DC A 142       4.130-468.535-210.292 
ATOM   2923  N4   DC A 142       4.852-468.855-209.229 
ATOM   2924  C5   DC A 142       4.758-467.952-211.440 
ATOM   2925  C6   DC A 142       3.956-467.649-212.492 
ATOM   2926  P    DA A 143      -0.645-464.956-215.982 
ATOM   2927  OP1  DA A 143      -1.078-465.211-217.375 
ATOM   2928  OP2  DA A 143       0.288-463.824-215.790 
ATOM   2929  O5'  DA A 143      -1.928-464.759-215.047 
ATOM   2930  C5'  DA A 143      -2.562-465.920-214.478 
ATOM   2931  C4'  DA A 143      -2.899-465.666-213.022 
ATOM   2932  O4'  DA A 143      -1.802-466.011-212.129 
ATOM   2933  C3'  DA A 143      -3.227-464.218-212.658 
ATOM   2934  O3'  DA A 143      -4.257-464.211-211.677 
ATOM   2935  C2'  DA A 143      -1.947-463.678-212.022 
ATOM   2936  C1'  DA A 143      -1.601-464.933-211.228 
ATOM   2937  N9   DA A 143      -0.187-464.977-210.762 
ATOM   2938  C8   DA A 143       0.928-464.498-211.388 
ATOM   2939  N7   DA A 143       2.025-464.687-210.723 
ATOM   2940  C5   DA A 143       1.610-465.339-209.570 
ATOM   2941  C6   DA A 143       2.307-465.819-208.450 
ATOM   2942  N6   DA A 143       3.635-465.710-208.302 
ATOM   2943  N1   DA A 143       1.588-466.418-207.482 
ATOM   2944  C2   DA A 143       0.268-466.524-207.634 
ATOM   2945  N3   DA A 143      -0.488-466.116-208.630 
ATOM   2946  C4   DA A 143       0.256-465.520-209.585 
ATOM   2947  P    DG A 144      -5.407-463.102-211.765 
ATOM   2948  OP1  DG A 144      -6.456-463.550-212.708 
ATOM   2949  OP2  DG A 144      -4.802-461.781-212.046 
ATOM   2950  O5'  DG A 144      -5.981-463.123-210.271 
ATOM   2951  C5'  DG A 144      -5.925-464.349-209.519 
ATOM   2952  C4'  DG A 144      -5.463-464.067-208.103 
ATOM   2953  O4'  DG A 144      -4.013-464.095-207.975 
ATOM   2954  C3'  DG A 144      -5.857-462.704-207.534 
ATOM   2955  O3'  DG A 144      -6.158-462.851-206.151 
ATOM   2956  C2'  DG A 144      -4.596-461.849-207.669 
ATOM   2957  C1'  DG A 144      -3.604-462.935-207.266 
ATOM   2958  N9   DG A 144      -2.196-462.631-207.649 
ATOM   2959  C8   DG A 144      -1.719-461.964-208.757 
ATOM   2960  N7   DG A 144      -0.413-461.863-208.798 
ATOM   2961  C5   DG A 144       0.005-462.509-207.635 
ATOM   2962  C6   DG A 144       1.314-462.723-207.130 
ATOM   2963  O6   DG A 144       2.391-462.382-207.612 
ATOM   2964  N1   DG A 144       1.285-463.425-205.917 
ATOM   2965  C2   DG A 144       0.142-463.862-205.276 
ATOM   2966  N2   DG A 144       0.328-464.515-204.126 
ATOM   2967  N3   DG A 144      -1.085-463.661-205.752 
ATOM   2968  C4   DG A 144      -1.075-462.981-206.928 
ATOM   2969  P    DA A 145      -7.386-462.031-205.533 
ATOM   2970  OP1  DA A 145      -8.647-462.768-205.777 
ATOM   2971  OP2  DA A 145      -7.345-460.635-206.020 
ATOM   2972  O5'  DA A 145      -7.035-462.066-203.972 
ATOM   2973  C5'  DA A 145      -6.304-463.190-203.447 
ATOM   2974  C4'  DA A 145      -5.226-462.708-202.497 
ATOM   2975  O4'  DA A 145      -3.976-462.406-203.182 
ATOM   2976  C3'  DA A 145      -5.542-461.426-201.726 
ATOM   2977  O3'  DA A 145      -5.001-461.532-200.415 
ATOM   2978  C2'  DA A 145      -4.787-460.328-202.475 
ATOM   2979  C1'  DA A 145      -3.521-461.135-202.744 
ATOM   2980  N9   DA A 145      -2.659-460.560-203.813 
ATOM   2981  C8   DA A 145      -3.040-459.896-204.945 
ATOM   2982  N7   DA A 145      -2.048-459.512-205.686 
ATOM   2983  C5   DA A 145      -0.926-459.952-204.998 
ATOM   2984  C6   DA A 145       0.450-459.854-205.268 
ATOM   2985  N6   DA A 145       0.950-459.252-206.357 
ATOM   2986  N1   DA A 145       1.295-460.399-204.375 
ATOM   2987  C2   DA A 145       0.793-460.996-203.296 
ATOM   2988  N3   DA A 145      -0.464-461.148-202.940 
ATOM   2989  C4   DA A 145      -1.289-460.594-203.850 
ATOM   2990  P    DG A 146      -5.843-460.959-199.180 
ATOM   2991  OP1  DG A 146      -6.830-461.970-198.740 
ATOM   2992  OP2  DG A 146      -6.388-459.628-199.526 
ATOM   2993  O5'  DG A 146      -4.703-460.799-198.068 
ATOM   2994  C5'  DG A 146      -3.574-461.692-198.093 
ATOM   2995  C4'  DG A 146      -2.293-460.915-197.857 
ATOM   2996  O4'  DG A 146      -1.723-460.398-199.093 
ATOM   2997  C3'  DG A 146      -2.419-459.680-196.965 
ATOM   2998  O3'  DG A 146      -1.246-459.566-196.169 
ATOM   2999  C2'  DG A 146      -2.463-458.502-197.938 
ATOM   3000  C1'  DG A 146      -1.403-459.029-198.901 
ATOM   3001  N9   DG A 146      -1.415-458.359-200.232 
ATOM   3002  C8   DG A 146      -2.485-457.872-200.950 
ATOM   3003  N7   DG A 146      -2.154-457.333-202.100 
ATOM   3004  C5   DG A 146      -0.768-457.472-202.143 
ATOM   3005  C6   DG A 146       0.160-457.077-203.143 
ATOM   3006  O6   DG A 146      -0.057-456.515-204.213 
ATOM   3007  N1   DG A 146       1.473-457.410-202.783 
ATOM   3008  C2   DG A 146       1.841-458.042-201.612 
ATOM   3009  N2   DG A 146       3.147-458.273-201.457 
ATOM   3010  N3   DG A 146       0.971-458.413-200.675 
ATOM   3011  C4   DG A 146      -0.307-458.097-201.008 
ATOM   3012  P    DA A 147      -1.385-459.101-194.644 
ATOM   3013  OP1  DA A 147      -1.718-460.269-193.798 
ATOM   3014  OP2  DA A 147      -2.314-457.952-194.559 
ATOM   3015  O5'  DA A 147       0.105-458.612-194.325 
ATOM   3016  C5'  DA A 147       1.205-459.234-195.015 
ATOM   3017  C4'  DA A 147       2.194-458.179-195.469 
ATOM   3018  O4'  DA A 147       1.869-457.643-196.784 
ATOM   3019  C3'  DA A 147       2.300-456.939-194.582 
ATOM   3020  O3'  DA A 147       3.655-456.510-194.549 
ATOM   3021  C2'  DA A 147       1.472-455.875-195.303 
ATOM   3022  C1'  DA A 147       1.925-456.227-196.717 
ATOM   3023  N9   DA A 147       1.042-455.678-197.783 
ATOM   3024  C8   DA A 147      -0.312-455.502-197.756 
ATOM   3025  N7   DA A 147      -0.798-454.996-198.847 
ATOM   3026  C5   DA A 147       0.315-454.823-199.659 
ATOM   3027  C6   DA A 147       0.467-454.321-200.962 
ATOM   3028  N6   DA A 147      -0.554-453.880-201.710 
ATOM   3029  N1   DA A 147       1.713-454.287-201.470 
ATOM   3030  C2   DA A 147       2.725-454.727-200.723 
ATOM   3031  N3   DA A 147       2.704-455.215-199.502 
ATOM   3032  C4   DA A 147       1.445-455.237-199.016 
ATOM   3033  P    DG A 148       4.267-455.975-193.170 
ATOM   3034  OP1  DG A 148       4.721-457.121-192.350 
ATOM   3035  OP2  DG A 148       3.305-455.056-192.524 
ATOM   3036  O5'  DG A 148       5.536-455.148-193.687 
ATOM   3037  C5'  DG A 148       6.193-455.562-194.900 
ATOM   3038  C4'  DG A 148       6.508-454.352-195.758 
ATOM   3039  O4'  DG A 148       5.410-454.001-196.648 
ATOM   3040  C3'  DG A 148       6.797-453.057-195.000 
ATOM   3041  O3'  DG A 148       7.815-452.339-195.687 
ATOM   3042  C2'  DG A 148       5.496-452.258-195.088 
ATOM   3043  C1'  DG A 148       5.174-452.606-196.539 
ATOM   3044  N9   DG A 148       3.757-452.346-196.916 
ATOM   3045  C8   DG A 148       2.615-452.466-196.153 
ATOM   3046  N7   DG A 148       1.512-452.156-196.791 
ATOM   3047  C5   DG A 148       1.954-451.806-198.066 
ATOM   3048  C6   DG A 148       1.218-451.380-199.202 
ATOM   3049  O6   DG A 148       0.007-451.221-199.319 
ATOM   3050  N1   DG A 148       2.062-451.127-200.293 
ATOM   3051  C2   DG A 148       3.436-451.268-200.286 
ATOM   3052  N2   DG A 148       4.061-450.978-201.430 
ATOM   3053  N3   DG A 148       4.125-451.670-199.219 
ATOM   3054  C4   DG A 148       3.321-451.918-198.153 
ATOM   3055  P    DA A 149       8.939-451.581-194.835 
ATOM   3056  OP1  DA A 149      10.008-452.534-194.464 
ATOM   3057  OP2  DA A 149       8.303-450.850-193.716 
ATOM   3058  O5'  DA A 149       9.498-450.536-195.909 
ATOM   3059  C5'  DA A 149       9.463-450.885-197.306 
ATOM   3060  C4'  DA A 149       8.981-449.703-198.124 
ATOM   3061  O4'  DA A 149       7.531-449.670-198.249 
ATOM   3062  C3'  DA A 149       9.335-448.323-197.571 
ATOM   3063  O3'  DA A 149       9.625-447.452-198.657 
ATOM   3064  C2'  DA A 149       8.056-447.839-196.889 
ATOM   3065  C1'  DA A 149       7.085-448.357-197.947 
ATOM   3066  N9   DA A 149       5.675-448.443-197.475 
ATOM   3067  C8   DA A 149       5.216-448.754-196.228 
ATOM   3068  N7   DA A 149       3.922-448.746-196.127 
ATOM   3069  C5   DA A 149       3.491-448.407-197.402 
ATOM   3070  C6   DA A 149       2.210-448.232-197.954 
ATOM   3071  N6   DA A 149       1.077-448.384-197.255 
ATOM   3072  N1   DA A 149       2.138-447.894-199.255 
ATOM   3073  C2   DA A 149       3.267-447.745-199.944 
ATOM   3074  N3   DA A 149       4.511-447.880-199.539 
ATOM   3075  C4   DA A 149       4.557-448.219-198.234 
ATOM   3076  P    DG A 150      10.826-446.404-198.513 
ATOM   3077  OP1  DG A 150      12.107-447.069-198.842 
ATOM   3078  OP2  DG A 150      10.756-445.749-197.188 
ATOM   3079  O5'  DG A 150      10.460-445.345-199.656 
ATOM   3080  C5'  DG A 150       9.752-445.796-200.826 
ATOM   3081  C4'  DG A 150       8.653-444.814-201.177 
ATOM   3082  O4'  DG A 150       7.403-445.110-200.490 
ATOM   3083  C3'  DG A 150       8.929-443.352-200.826 
ATOM   3084  O3'  DG A 150       8.378-442.523-201.842 
ATOM   3085  C2'  DG A 150       8.156-443.112-199.530 
ATOM   3086  C1'  DG A 150       6.912-443.908-199.916 
ATOM   3087  N9   DG A 150       6.047-444.268-198.758 
ATOM   3088  C8   DG A 150       6.407-444.582-197.466 
ATOM   3089  N7   DG A 150       5.393-444.853-196.680 
ATOM   3090  C5   DG A 150       4.283-444.707-197.510 
ATOM   3091  C6   DG A 150       2.902-444.870-197.226 
ATOM   3092  O6   DG A 150       2.366-445.183-196.166 
ATOM   3093  N1   DG A 150       2.114-444.624-198.358 
ATOM   3094  C2   DG A 150       2.597-444.268-199.602 
ATOM   3095  N2   DG A 150       1.680-444.078-200.555 
ATOM   3096  N3   DG A 150       3.893-444.115-199.868 
ATOM   3097  C4   DG A 150       4.671-444.350-198.780 
ATOM   3098  P    DT A 151       9.193-441.228-202.313 
ATOM   3099  OP1  DT A 151      10.200-441.618-203.326 
ATOM   3100  OP2  DT A 151       9.708-440.508-201.129 
ATOM   3101  O5'  DT A 151       8.038-440.364-203.007 
ATOM   3102  C5'  DT A 151       6.932-441.047-203.626 
ATOM   3103  C4'  DT A 151       5.630-440.360-203.263 
ATOM   3104  O4'  DT A 151       5.060-440.871-202.024 
ATOM   3105  C3'  DT A 151       5.716-438.851-203.034 
ATOM   3106  O3'  DT A 151       4.532-438.241-203.534 
ATOM   3107  C2'  DT A 151       5.739-438.690-201.514 
ATOM   3108  C1'  DT A 151       4.703-439.767-201.207 
ATOM   3109  N1   DT A 151       4.712-440.220-199.788 
ATOM   3110  C2   DT A 151       3.504-440.564-199.232 
ATOM   3111  O2   DT A 151       2.453-440.512-199.847 
ATOM   3112  N3   DT A 151       3.551-440.978-197.915 
ATOM   3113  C4   DT A 151       4.681-441.075-197.129 
ATOM   3114  O4   DT A 151       4.599-441.459-195.960 
ATOM   3115  C5   DT A 151       5.901-440.692-197.799 
ATOM   3116  C7   DT A 151       7.178-440.768-197.014 
ATOM   3117  C6   DT A 151       5.884-440.285-199.079 
ATOM   3118  P    DT A 152       4.644-436.838-204.296 
ATOM   3119  OP1  DT A 152       4.996-437.071-205.715 
ATOM   3120  OP2  DT A 152       5.543-435.935-203.544 
ATOM   3121  O5'  DT A 152       3.140-436.303-204.196 
ATOM   3122  C5'  DT A 152       2.061-437.257-204.151 
ATOM   3123  C4'  DT A 152       1.051-436.848-203.097 
ATOM   3124  O4'  DT A 152       1.376-437.378-201.780 
ATOM   3125  C3'  DT A 152       0.906-435.344-202.863 
ATOM   3126  O3'  DT A 152      -0.461-435.049-202.601 
ATOM   3127  C2'  DT A 152       1.714-435.069-201.596 
ATOM   3128  C1'  DT A 152       1.285-436.321-200.837 
ATOM   3129  N1   DT A 152       2.165-436.654-199.683 
ATOM   3130  C2   DT A 152       1.565-437.212-198.580 
ATOM   3131  O2   DT A 152       0.369-437.439-198.518 
ATOM   3132  N3   DT A 152       2.413-437.506-197.529 
ATOM   3133  C4   DT A 152       3.775-437.293-197.493 
ATOM   3134  O4   DT A 152       4.430-437.598-196.493 
ATOM   3135  C5   DT A 152       4.312-436.703-198.695 
ATOM   3136  C7   DT A 152       5.789-436.437-198.738 
ATOM   3137  C6   DT A 152       3.512-436.407-199.732 
ATOM   3138  P    DC A 153      -1.099-433.717-203.216 
ATOM   3139  OP1  DC A 153      -1.532-433.972-204.609 
ATOM   3140  OP2  DC A 153      -0.166-432.584-203.024 
ATOM   3141  O5'  DC A 153      -2.382-433.520-202.281 
ATOM   3142  C5'  DC A 153      -3.016-434.681-201.712 
ATOM   3143  C4'  DC A 153      -3.353-434.426-200.256 
ATOM   3144  O4'  DC A 153      -2.256-434.772-199.364 
ATOM   3145  C3'  DC A 153      -3.681-432.979-199.893 
ATOM   3146  O3'  DC A 153      -4.711-432.972-198.911 
ATOM   3147  C2'  DC A 153      -2.401-432.439-199.257 
ATOM   3148  C1'  DC A 153      -2.055-433.694-198.463 
ATOM   3149  N1   DC A 153      -0.641-433.737-197.996 
ATOM   3150  C2   DC A 153      -0.382-434.335-196.766 
ATOM   3151  O2   DC A 153      -1.326-434.800-196.117 
ATOM   3152  N3   DC A 153       0.901-434.384-196.322 
ATOM   3153  C4   DC A 153       1.896-433.868-197.054 
ATOM   3154  N4   DC A 153       3.130-433.941-196.579 
ATOM   3155  C5   DC A 153       1.651-433.249-198.322 
ATOM   3156  C6   DC A 153       0.362-433.209-198.748 
ATOM   3157  P    DC A 154      -5.861-431.863-198.999 
ATOM   3158  OP1  DC A 154      -6.910-432.310-199.942 
ATOM   3159  OP2  DC A 154      -5.256-430.542-199.280 
ATOM   3160  O5'  DC A 154      -6.435-431.884-197.506 
ATOM   3161  C5'  DC A 154      -6.379-433.110-196.753 
ATOM   3162  C4'  DC A 154      -5.917-432.827-195.338 
ATOM   3163  O4'  DC A 154      -4.467-432.855-195.209 
ATOM   3164  C3'  DC A 154      -6.312-431.464-194.768 
ATOM   3165  O3'  DC A 154      -6.612-431.611-193.386 
ATOM   3166  C2'  DC A 154      -5.051-430.610-194.904 
ATOM   3167  C1'  DC A 154      -4.058-431.696-194.501 
ATOM   3168  N1   DC A 154      -2.650-431.392-194.884 
ATOM   3169  C2   DC A 154      -1.638-431.824-194.031 
ATOM   3170  O2   DC A 154      -1.946-432.436-193.002 
ATOM   3171  N3   DC A 154      -0.349-431.556-194.363 
ATOM   3172  C4   DC A 154      -0.057-430.891-195.487 
ATOM   3173  N4   DC A 154       1.216-430.654-195.766 
ATOM   3174  C5   DC A 154      -1.084-430.437-196.377 
ATOM   3175  C6   DC A 154      -2.366-430.714-196.028 
ATOM   3176  P    DA A 155      -7.840-430.792-192.767 
ATOM   3177  OP1  DA A 155      -9.101-431.528-193.011 
ATOM   3178  OP2  DA A 155      -7.799-429.395-193.254 
ATOM   3179  O5'  DA A 155      -7.489-430.827-191.207 
ATOM   3180  C5'  DA A 155      -6.758-431.951-190.681 
ATOM   3181  C4'  DA A 155      -5.680-431.468-189.731 
ATOM   3182  O4'  DA A 155      -4.430-431.167-190.416 
ATOM   3183  C3'  DA A 155      -5.996-430.187-188.961 
ATOM   3184  O3'  DA A 155      -5.455-430.292-187.649 
ATOM   3185  C2'  DA A 155      -5.241-429.089-189.710 
ATOM   3186  C1'  DA A 155      -3.975-429.896-189.979 
ATOM   3187  N9   DA A 155      -3.113-429.320-191.048 
ATOM   3188  C8   DA A 155      -3.494-428.657-192.180 
ATOM   3189  N7   DA A 155      -2.502-428.273-192.921 
ATOM   3190  C5   DA A 155      -1.380-428.712-192.233 
ATOM   3191  C6   DA A 155      -0.004-428.615-192.503 
ATOM   3192  N6   DA A 155       0.496-428.012-193.591 
ATOM   3193  N1   DA A 155       0.841-429.160-191.609 
ATOM   3194  C2   DA A 155       0.339-429.757-190.530 
ATOM   3195  N3   DA A 155      -0.918-429.909-190.174 
ATOM   3196  C4   DA A 155      -1.743-429.354-191.085 
ATOM   3197  P    DA A 156      -6.297-429.719-186.414 
ATOM   3198  OP1  DA A 156      -7.284-430.731-185.975 
ATOM   3199  OP2  DA A 156      -6.842-428.389-186.761 
ATOM   3200  O5'  DA A 156      -5.157-429.560-185.302 
ATOM   3201  C5'  DA A 156      -4.028-430.452-185.327 
ATOM   3202  C4'  DA A 156      -2.747-429.676-185.092 
ATOM   3203  O4'  DA A 156      -2.177-429.159-186.328 
ATOM   3204  C3'  DA A 156      -2.873-428.441-184.200 
ATOM   3205  O3'  DA A 156      -1.700-428.327-183.403 
ATOM   3206  C2'  DA A 156      -2.917-427.263-185.173 
ATOM   3207  C1'  DA A 156      -1.857-427.789-186.135 
ATOM   3208  N9   DA A 156      -1.869-427.120-187.466 
ATOM   3209  C8   DA A 156      -2.941-426.643-188.165 
ATOM   3210  N7   DA A 156      -2.628-426.106-189.303 
ATOM   3211  C5   DA A 156      -1.248-426.236-189.365 
ATOM   3212  C6   DA A 156      -0.303-425.859-190.335 
ATOM   3213  N6   DA A 156      -0.625-425.244-191.482 
ATOM   3214  N1   DA A 156       0.989-426.136-190.081 
ATOM   3215  C2   DA A 156       1.303-426.747-188.939 
ATOM   3216  N3   DA A 156       0.514-427.144-187.966 
ATOM   3217  C4   DA A 156      -0.774-426.855-188.244 
ATOM   3218  P    DC A 157      -1.839-427.862-181.879 
ATOM   3219  OP1  DC A 157      -2.172-429.030-181.032 
ATOM   3220  OP2  DC A 157      -2.768-426.713-181.793 
ATOM   3221  O5'  DC A 157      -0.349-427.373-181.560 
ATOM   3222  C5'  DC A 157       0.751-427.995-182.249 
ATOM   3223  C4'  DC A 157       1.740-426.940-182.704 
ATOM   3224  O4'  DC A 157       1.415-426.404-184.018 
ATOM   3225  C3'  DC A 157       1.846-425.700-181.816 
ATOM   3226  O3'  DC A 157       3.201-425.271-181.784 
ATOM   3227  C2'  DC A 157       1.018-424.636-182.538 
ATOM   3228  C1'  DC A 157       1.471-424.987-183.951 
ATOM   3229  N1   DC A 157       0.588-424.438-185.017 
ATOM   3230  C2   DC A 157       1.182-424.040-186.212 
ATOM   3231  O2   DC A 157       2.407-424.158-186.337 
ATOM   3232  N3   DC A 157       0.394-423.536-187.196 
ATOM   3233  C4   DC A 157      -0.929-423.424-187.021 
ATOM   3234  N4   DC A 157      -1.654-422.927-188.011 
ATOM   3235  C5   DC A 157      -1.560-423.828-185.800 
ATOM   3236  C6   DC A 157      -0.755-424.328-184.829 
ATOM   3237  P    DA A 158       3.813-424.736-180.404 
ATOM   3238  OP1  DA A 158       4.267-425.882-179.585 
ATOM   3239  OP2  DA A 158       2.851-423.816-179.759 
ATOM   3240  O5'  DA A 158       5.082-423.909-180.921 
ATOM   3241  C5'  DA A 158       5.739-424.323-182.135 
ATOM   3242  C4'  DA A 158       6.054-423.113-182.992 
ATOM   3243  O4'  DA A 158       4.956-422.762-183.883 
ATOM   3244  C3'  DA A 158       6.343-421.817-182.235 
ATOM   3245  O3'  DA A 158       7.361-421.100-182.921 
ATOM   3246  C2'  DA A 158       5.042-421.019-182.323 
ATOM   3247  C1'  DA A 158       4.720-421.367-183.773 
ATOM   3248  N9   DA A 158       3.303-421.107-184.151 
ATOM   3249  C8   DA A 158       2.183-421.231-183.380 
ATOM   3250  N7   DA A 158       1.083-420.928-183.998 
ATOM   3251  C5   DA A 158       1.504-420.576-185.273 
ATOM   3252  C6   DA A 158       0.807-420.151-186.417 
ATOM   3253  N6   DA A 158      -0.525-420.003-186.459 
ATOM   3254  N1   DA A 158       1.531-419.882-187.519 
ATOM   3255  C2   DA A 158       2.854-420.032-187.471 
ATOM   3256  N3   DA A 158       3.610-420.419-186.468 
ATOM   3257  C4   DA A 158       2.861-420.681-185.377 
ATOM   3258  P    DC A 159       8.485-420.341-182.069 
ATOM   3259  OP1  DC A 159       9.554-421.295-181.698 
ATOM   3260  OP2  DC A 159       7.849-419.611-180.950 
ATOM   3261  O5'  DC A 159       9.044-419.297-183.144 
ATOM   3262  C5'  DC A 159       9.009-419.646-184.540 
ATOM   3263  C4'  DC A 159       8.527-418.464-185.358 
ATOM   3264  O4'  DC A 159       7.077-418.430-185.484 
ATOM   3265  C3'  DC A 159       8.881-417.084-184.805 
ATOM   3266  O3'  DC A 159       9.171-416.213-185.892 
ATOM   3267  C2'  DC A 159       7.601-416.600-184.124 
ATOM   3268  C1'  DC A 159       6.631-417.117-185.181 
ATOM   3269  N1   DC A 159       5.221-417.204-184.710 
ATOM   3270  C2   DC A 159       4.211-416.940-185.631 
ATOM   3271  O2   DC A 159       4.523-416.649-186.792 
ATOM   3272  N3   DC A 159       2.918-417.014-185.221 
ATOM   3273  C4   DC A 159       2.622-417.333-183.955 
ATOM   3274  N4   DC A 159       1.347-417.391-183.604 
ATOM   3275  C5   DC A 159       3.646-417.607-182.992 
ATOM   3276  C6   DC A 159       4.932-417.529-183.421 
ATOM   3277  P    DA A 160      10.372-415.164-185.747 
ATOM   3278  OP1  DA A 160      11.653-415.829-186.076 
ATOM   3279  OP2  DA A 160      10.302-414.510-184.423 
ATOM   3280  O5'  DA A 160      10.006-414.105-186.890 
ATOM   3281  C5'  DA A 160       9.298-414.557-188.060 
ATOM   3282  C4'  DA A 160       8.199-413.575-188.412 
ATOM   3283  O4'  DA A 160       6.949-413.871-187.724 
ATOM   3284  C3'  DA A 160       8.475-412.113-188.061 
ATOM   3285  O3'  DA A 160       7.924-411.284-189.076 
ATOM   3286  C2'  DA A 160       7.702-411.873-186.764 
ATOM   3287  C1'  DA A 160       6.458-412.669-187.150 
ATOM   3288  N9   DA A 160       5.593-413.028-185.992 
ATOM   3289  C8   DA A 160       5.969-413.338-184.717 
ATOM   3290  N7   DA A 160       4.975-413.607-183.928 
ATOM   3291  C5   DA A 160       3.857-413.468-184.738 
ATOM   3292  C6   DA A 160       2.483-413.621-184.492 
ATOM   3293  N6   DA A 160       1.979-413.965-183.299 
ATOM   3294  N1   DA A 160       1.641-413.405-185.520 
ATOM   3295  C2   DA A 160       2.147-413.063-186.704 
ATOM   3296  N3   DA A 160       3.403-412.891-187.051 
ATOM   3297  C4   DA A 160       4.225-413.112-186.004 
ATOM   3298  P    DC A 161       8.739-409.989-189.548 
ATOM   3299  OP1  DC A 161       9.746-410.378-190.561 
ATOM   3300  OP2  DC A 161       9.254-409.269-188.363 
ATOM   3301  O5'  DC A 161       7.584-409.125-190.242 
ATOM   3302  C5'  DC A 161       6.478-409.807-190.861 
ATOM   3303  C4'  DC A 161       5.176-409.120-190.497 
ATOM   3304  O4'  DC A 161       4.606-409.631-189.259 
ATOM   3305  C3'  DC A 161       5.262-407.612-190.268 
ATOM   3306  O3'  DC A 161       4.078-407.002-190.769 
ATOM   3307  C2'  DC A 161       5.285-407.451-188.749 
ATOM   3308  C1'  DC A 161       4.249-408.527-188.441 
ATOM   3309  N1   DC A 161       4.258-408.981-187.022 
ATOM   3310  C2   DC A 161       3.041-409.333-186.445 
ATOM   3311  O2   DC A 161       2.013-409.256-187.127 
ATOM   3312  N3   DC A 161       3.029-409.748-185.152 
ATOM   3313  C4   DC A 161       4.165-409.817-184.446 
ATOM   3314  N4   DC A 161       4.100-410.228-183.189 
ATOM   3315  C5   DC A 161       5.427-409.459-185.021 
ATOM   3316  C6   DC A 161       5.419-409.047-186.314 
ATOM   3317  P    DA A 162       4.190-405.599-191.531 
ATOM   3318  OP1  DA A 162       4.542-405.832-192.949 
ATOM   3319  OP2  DA A 162       5.089-404.696-190.778 
ATOM   3320  O5'  DA A 162       2.686-405.064-191.431 
ATOM   3321  C5'  DA A 162       1.607-406.017-191.386 
ATOM   3322  C4'  DA A 162       0.597-405.608-190.332 
ATOM   3323  O4'  DA A 162       0.922-406.138-189.015 
ATOM   3324  C3'  DA A 162       0.451-404.105-190.098 
ATOM   3325  O3'  DA A 162      -0.915-403.809-189.835 
ATOM   3326  C2'  DA A 162       1.260-403.830-188.831 
ATOM   3327  C1'  DA A 162       0.831-405.082-188.072 
ATOM   3328  N9   DA A 162       1.711-405.414-186.917 
ATOM   3329  C8   DA A 162       3.059-405.236-186.799 
ATOM   3330  N7   DA A 162       3.544-405.627-185.661 
ATOM   3331  C5   DA A 162       2.435-406.100-184.972 
ATOM   3332  C6   DA A 162       2.283-406.658-183.692 
ATOM   3333  N6   DA A 162       3.301-406.842-182.839 
ATOM   3334  N1   DA A 162       1.042-407.021-183.318 
ATOM   3335  C2   DA A 162       0.035-406.837-184.170 
ATOM   3336  N3   DA A 162       0.056-406.329-185.383 
ATOM   3337  C4   DA A 162       1.308-405.974-185.732 
ATOM   3338  P    DT A 163      -1.553-402.477-190.451 
ATOM   3339  OP1  DT A 163      -1.986-402.732-191.843 
ATOM   3340  OP2  DT A 163      -0.620-401.345-190.259 
ATOM   3341  O5'  DT A 163      -2.836-402.280-189.516 
ATOM   3342  C5'  DT A 163      -3.470-403.442-188.946 
ATOM   3343  C4'  DT A 163      -3.807-403.187-187.490 
ATOM   3344  O4'  DT A 163      -2.710-403.532-186.598 
ATOM   3345  C3'  DT A 163      -4.136-401.739-187.127 
ATOM   3346  O3'  DT A 163      -5.165-401.733-186.145 
ATOM   3347  C2'  DT A 163      -2.855-401.199-186.491 
ATOM   3348  C1'  DT A 163      -2.509-402.454-185.697 
ATOM   3349  N1   DT A 163      -1.095-402.498-185.231 
ATOM   3350  C2   DT A 163      -0.856-403.091-184.015 
ATOM   3351  O2   DT A 163      -1.739-403.570-183.324 
ATOM   3352  N3   DT A 163       0.466-403.112-183.614 
ATOM   3353  C4   DT A 163       1.542-402.602-184.314 
ATOM   3354  O4   DT A 163       2.682-402.680-183.853 
ATOM   3355  C5   DT A 163       1.189-402.000-185.578 
ATOM   3356  C7   DT A 163       2.301-401.420-186.403 
ATOM   3357  C6   DT A 163      -0.088-401.965-185.991 
ATOM   3358  P    DT A 164      -6.315-400.623-186.234 
ATOM   3359  OP1  DT A 164      -7.364-401.071-187.177 
ATOM   3360  OP2  DT A 164      -5.710-399.303-186.515 
ATOM   3361  O5'  DT A 164      -6.889-400.645-184.740 
ATOM   3362  C5'  DT A 164      -6.833-401.871-183.988 
ATOM   3363  C4'  DT A 164      -6.371-401.588-182.572 
ATOM   3364  O4'  DT A 164      -4.921-401.616-182.443 
ATOM   3365  C3'  DT A 164      -6.766-400.225-182.003 
ATOM   3366  O3'  DT A 164      -7.066-400.372-180.620 
ATOM   3367  C2'  DT A 164      -5.505-399.370-182.138 
ATOM   3368  C1'  DT A 164      -4.512-400.456-181.735 
ATOM   3369  N1   DT A 164      -3.104-400.153-182.118 
ATOM   3370  C2   DT A 164      -2.117-400.586-181.267 
ATOM   3371  O2   DT A 164      -2.349-401.194-180.237 
ATOM   3372  N3   DT A 164      -0.825-400.285-181.655 
ATOM   3373  C4   DT A 164      -0.450-399.605-182.795 
ATOM   3374  O4   DT A 164       0.741-399.396-183.036 
ATOM   3375  C5   DT A 164      -1.556-399.191-183.625 
ATOM   3376  C7   DT A 164      -1.236-398.444-184.887 
ATOM   3377  C6   DT A 164      -2.822-399.470-183.272 
ATOM   3378  P    DA A 165      -8.294-399.552-180.002 
ATOM   3379  OP1  DA A 165      -9.555-400.289-180.246 
ATOM   3380  OP2  DA A 165      -8.253-398.156-180.488 
ATOM   3381  O5'  DA A 165      -7.943-399.588-178.441 
ATOM   3382  C5'  DA A 165      -7.212-400.711-177.916 
ATOM   3383  C4'  DA A 165      -6.134-400.229-176.966 
ATOM   3384  O4'  DA A 165      -4.884-399.928-177.651 
ATOM   3385  C3'  DA A 165      -6.450-398.947-176.195 
ATOM   3386  O3'  DA A 165      -5.909-399.053-174.884 
ATOM   3387  C2'  DA A 165      -5.695-397.849-176.944 
ATOM   3388  C1'  DA A 165      -4.429-398.657-177.213 
ATOM   3389  N9   DA A 165      -3.567-398.081-178.282 
ATOM   3390  C8   DA A 165      -3.948-397.417-179.414 
ATOM   3391  N7   DA A 165      -2.956-397.033-180.155 
ATOM   3392  C5   DA A 165      -1.834-397.473-179.467 
ATOM   3393  C6   DA A 165      -0.458-397.375-179.737 
ATOM   3394  N6   DA A 165       0.042-396.773-180.826 
ATOM   3395  N1   DA A 165       0.387-397.920-178.844 
ATOM   3396  C2   DA A 165      -0.115-398.518-177.765 
ATOM   3397  N3   DA A 165      -1.372-398.670-177.408 
ATOM   3398  C4   DA A 165      -2.197-398.115-178.319 
ATOM   3399  P    DT A 166      -6.751-398.480-173.649 
ATOM   3400  OP1  DT A 166      -7.738-399.492-173.209 
ATOM   3401  OP2  DT A 166      -7.296-397.149-173.995 
ATOM   3402  O5'  DT A 166      -5.611-398.320-172.536 
ATOM   3403  C5'  DT A 166      -4.482-399.213-172.562 
ATOM   3404  C4'  DT A 166      -3.201-398.436-172.326 
ATOM   3405  O4'  DT A 166      -2.631-397.919-173.562 
ATOM   3406  C3'  DT A 166      -3.327-397.201-171.434 
ATOM   3407  O3'  DT A 166      -2.154-397.087-170.638 
ATOM   3408  C2'  DT A 166      -3.371-396.023-172.407 
ATOM   3409  C1'  DT A 166      -2.311-396.550-173.370 
ATOM   3410  N1   DT A 166      -2.323-395.880-174.700 
ATOM   3411  C2   DT A 166      -1.112-395.707-175.325 
ATOM   3412  O2   DT A 166      -0.057-396.074-174.838 
ATOM   3413  N3   DT A 166      -1.163-395.082-176.555 
ATOM   3414  C4   DT A 166      -2.298-394.627-177.197 
ATOM   3415  O4   DT A 166      -2.219-394.082-178.299 
ATOM   3416  C5   DT A 166      -3.521-394.855-176.462 
ATOM   3417  C7   DT A 166      -4.802-394.390-177.090 
ATOM   3418  C6   DT A 166      -3.499-395.460-175.264 
ATOM   3419  P    DA A 167      -2.293-396.622-169.113 
ATOM   3420  OP1  DA A 167      -2.626-397.791-168.267 
ATOM   3421  OP2  DA A 167      -3.222-395.474-169.027 
ATOM   3422  O5'  DA A 167      -0.803-396.134-168.794 
ATOM   3423  C5'  DA A 167       0.297-396.755-169.483 
ATOM   3424  C4'  DA A 167       1.286-395.701-169.938 
ATOM   3425  O4'  DA A 167       0.961-395.165-171.253 
ATOM   3426  C3'  DA A 167       1.392-394.460-169.051 
ATOM   3427  O3'  DA A 167       2.747-394.032-169.018 
ATOM   3428  C2'  DA A 167       0.564-393.397-169.772 
ATOM   3429  C1'  DA A 167       1.017-393.748-171.185 
ATOM   3430  N9   DA A 167       0.134-393.199-172.252 
ATOM   3431  C8   DA A 167      -1.220-393.023-172.224 
ATOM   3432  N7   DA A 167      -1.706-392.517-173.316 
ATOM   3433  C5   DA A 167      -0.593-392.344-174.128 
ATOM   3434  C6   DA A 167      -0.441-391.842-175.431 
ATOM   3435  N6   DA A 167      -1.462-391.401-176.179 
ATOM   3436  N1   DA A 167       0.805-391.809-175.939 
ATOM   3437  C2   DA A 167       1.817-392.248-175.192 
ATOM   3438  N3   DA A 167       1.796-392.736-173.971 
ATOM   3439  C4   DA A 167       0.537-392.758-173.485 
ATOM   3440  P    DG A 168       3.359-393.496-167.639 
ATOM   3441  OP1  DG A 168       3.813-394.643-166.819 
ATOM   3442  OP2  DG A 168       2.397-392.577-166.993 
ATOM   3443  O5'  DG A 168       4.628-392.669-168.156 
ATOM   3444  C5'  DG A 168       5.285-393.083-169.369 
ATOM   3445  C4'  DG A 168       5.600-391.874-170.227 
ATOM   3446  O4'  DG A 168       4.502-391.522-171.117 
ATOM   3447  C3'  DG A 168       5.889-390.578-169.469 
ATOM   3448  O3'  DG A 168       6.907-389.860-170.156 
ATOM   3449  C2'  DG A 168       4.588-389.780-169.557 
ATOM   3450  C1'  DG A 168       4.266-390.127-171.008 
ATOM   3451  N9   DG A 168       2.849-389.867-171.385 
ATOM   3452  C8   DG A 168       1.707-389.987-170.622 
ATOM   3453  N7   DG A 168       0.604-389.678-171.260 
ATOM   3454  C5   DG A 168       1.046-389.327-172.535 
ATOM   3455  C6   DG A 168       0.310-388.901-173.671 
ATOM   3456  O6   DG A 168      -0.901-388.742-173.788 
ATOM   3457  N1   DG A 168       1.154-388.648-174.762 
ATOM   3458  C2   DG A 168       2.528-388.790-174.755 
ATOM   3459  N2   DG A 168       3.153-388.499-175.899 
ATOM   3460  N3   DG A 168       3.217-389.191-173.688 
ATOM   3461  C4   DG A 168       2.413-389.439-172.622 
ATOM   3462  P    DA A 169       8.031-389.102-169.303 
ATOM   3463  OP1  DA A 169       9.100-390.056-168.933 
ATOM   3464  OP2  DA A 169       7.395-388.371-168.185 
ATOM   3465  O5'  DA A 169       8.590-388.057-170.378 
ATOM   3466  C5'  DA A 169       8.555-388.406-171.775 
ATOM   3467  C4'  DA A 169       8.073-387.225-172.593 
ATOM   3468  O4'  DA A 169       6.623-387.191-172.718 
ATOM   3469  C3'  DA A 169       8.427-385.844-172.039 
ATOM   3470  O3'  DA A 169       8.717-384.974-173.126 
ATOM   3471  C2'  DA A 169       7.147-385.360-171.358 
ATOM   3472  C1'  DA A 169       6.177-385.878-172.415 
ATOM   3473  N9   DA A 169       4.767-385.965-171.944 
ATOM   3474  C8   DA A 169       4.307-386.275-170.696 
ATOM   3475  N7   DA A 169       3.014-386.268-170.596 
ATOM   3476  C5   DA A 169       2.583-385.928-171.871 
ATOM   3477  C6   DA A 169       1.302-385.754-172.423 
ATOM   3478  N6   DA A 169       0.169-385.906-171.723 
ATOM   3479  N1   DA A 169       1.230-385.415-173.724 
ATOM   3480  C2   DA A 169       2.359-385.266-174.413 
ATOM   3481  N3   DA A 169       3.603-385.402-174.008 
ATOM   3482  C4   DA A 169       3.649-385.740-172.703 
ATOM   3483  P    DT A 170       9.918-383.925-172.982 
ATOM   3484  OP1  DT A 170      11.199-384.590-173.311 
ATOM   3485  OP2  DT A 170       9.848-383.270-171.657 
ATOM   3486  O5'  DT A 170       9.552-382.866-174.125 
ATOM   3487  C5'  DT A 170       8.844-383.318-175.294 
ATOM   3488  C4'  DT A 170       7.745-382.336-175.646 
ATOM   3489  O4'  DT A 170       6.495-382.631-174.958 
ATOM   3490  C3'  DT A 170       8.021-380.874-175.295 
ATOM   3491  O3'  DT A 170       7.470-380.044-176.310 
ATOM   3492  C2'  DT A 170       7.248-380.634-173.999 
ATOM   3493  C1'  DT A 170       6.004-381.429-174.385 
ATOM   3494  N1   DT A 170       5.139-381.789-173.227 
ATOM   3495  C2   DT A 170       3.782-381.819-173.445 
ATOM   3496  O2   DT A 170       3.279-381.568-174.526 
ATOM   3497  N3   DT A 170       3.013-382.155-172.348 
ATOM   3498  C4   DT A 170       3.476-382.456-171.084 
ATOM   3499  O4   DT A 170       2.688-382.743-170.180 
ATOM   3500  C5   DT A 170       4.913-382.398-170.953 
ATOM   3501  C7   DT A 170       5.501-382.712-169.609 
ATOM   3502  C6   DT A 170       5.685-382.074-172.003 
ATOM   3503  P    DT A 171       8.285-378.750-176.782 
ATOM   3504  OP1  DT A 171       9.292-379.139-177.795 
ATOM   3505  OP2  DT A 171       8.800-378.029-175.598 
ATOM   3506  O5'  DT A 171       7.130-377.886-177.476 
ATOM   3507  C5'  DT A 171       6.024-378.568-178.095 
ATOM   3508  C4'  DT A 171       4.722-377.881-177.732 
ATOM   3509  O4'  DT A 171       4.152-378.392-176.493 
ATOM   3510  C3'  DT A 171       4.808-376.372-177.502 
ATOM   3511  O3'  DT A 171       3.624-375.762-178.003 
ATOM   3512  C2'  DT A 171       4.831-376.212-175.983 
ATOM   3513  C1'  DT A 171       3.795-377.288-175.676 
ATOM   3514  N1   DT A 171       3.804-377.741-174.257 
ATOM   3515  C2   DT A 171       2.596-378.085-173.701 
ATOM   3516  O2   DT A 171       1.545-378.033-174.316 
ATOM   3517  N3   DT A 171       2.643-378.500-172.384 
ATOM   3518  C4   DT A 171       3.773-378.596-171.598 
ATOM   3519  O4   DT A 171       3.691-378.981-170.429 
ATOM   3520  C5   DT A 171       4.993-378.214-172.268 
ATOM   3521  C7   DT A 171       6.270-378.289-171.482 
ATOM   3522  C6   DT A 171       4.976-377.807-173.547 
ATOM   3523  P    DA A 172       3.736-374.359-178.765 
ATOM   3524  OP1  DA A 172       4.088-374.592-180.184 
ATOM   3525  OP2  DA A 172       4.635-373.457-178.013 
ATOM   3526  O5'  DA A 172       2.232-373.825-178.665 
ATOM   3527  C5'  DA A 172       1.153-374.778-178.620 
ATOM   3528  C4'  DA A 172       0.143-374.369-177.566 
ATOM   3529  O4'  DA A 172       0.468-374.899-176.249 
ATOM   3530  C3'  DA A 172      -0.003-372.865-177.332 
ATOM   3531  O3'  DA A 172      -1.369-372.570-177.070 
ATOM   3532  C2'  DA A 172       0.806-372.590-176.065 
ATOM   3533  C1'  DA A 172       0.377-373.842-175.306 
ATOM   3534  N9   DA A 172       1.257-374.175-174.151 
ATOM   3535  C8   DA A 172       2.605-373.997-174.034 
ATOM   3536  N7   DA A 172       3.090-374.388-172.896 
ATOM   3537  C5   DA A 172       1.981-374.861-172.206 
ATOM   3538  C6   DA A 172       1.829-375.419-170.926 
ATOM   3539  N6   DA A 172       2.847-375.602-170.073 
ATOM   3540  N1   DA A 172       0.588-375.782-170.552 
ATOM   3541  C2   DA A 172      -0.419-375.597-171.404 
ATOM   3542  N3   DA A 172      -0.398-375.090-172.617 
ATOM   3543  C4   DA A 172       0.854-374.734-172.966 
ATOM   3544  P    DC A 173      -2.008-371.238-177.685 
ATOM   3545  OP1  DC A 173      -2.440-371.493-179.078 
ATOM   3546  OP2  DC A 173      -1.074-370.106-177.493 
ATOM   3547  O5'  DC A 173      -3.290-371.041-176.750 
ATOM   3548  C5'  DC A 173      -3.924-372.202-176.181 
ATOM   3549  C4'  DC A 173      -4.261-371.948-174.725 
ATOM   3550  O4'  DC A 173      -3.164-372.293-173.833 
ATOM   3551  C3'  DC A 173      -4.590-370.500-174.361 
ATOM   3552  O3'  DC A 173      -5.619-370.493-173.380 
ATOM   3553  C2'  DC A 173      -3.309-369.960-173.726 
ATOM   3554  C1'  DC A 173      -2.963-371.215-172.932 
ATOM   3555  N1   DC A 173      -1.549-371.259-172.465 
ATOM   3556  C2   DC A 173      -1.290-371.856-171.234 
ATOM   3557  O2   DC A 173      -2.234-372.322-170.586 
ATOM   3558  N3   DC A 173      -0.007-371.905-170.790 
ATOM   3559  C4   DC A 173       0.988-371.390-171.523 
ATOM   3560  N4   DC A 173       2.222-371.462-171.047 
ATOM   3561  C5   DC A 173       0.743-370.770-172.791 
ATOM   3562  C6   DC A 173      -0.546-370.731-173.216 
ATOM   3563  P    DT A 174      -6.769-369.384-173.468 
ATOM   3564  OP1  DT A 174      -7.818-369.832-174.411 
ATOM   3565  OP2  DT A 174      -6.164-368.063-173.749 
ATOM   3566  O5'  DT A 174      -7.343-369.405-171.975 
ATOM   3567  C5'  DT A 174      -7.287-370.631-171.222 
ATOM   3568  C4'  DT A 174      -6.825-370.349-169.806 
ATOM   3569  O4'  DT A 174      -5.375-370.377-169.678 
ATOM   3570  C3'  DT A 174      -7.220-368.986-169.237 
ATOM   3571  O3'  DT A 174      -7.520-369.133-167.855 
ATOM   3572  C2'  DT A 174      -5.959-368.131-169.372 
ATOM   3573  C1'  DT A 174      -4.966-369.217-168.969 
ATOM   3574  N1   DT A 174      -3.558-368.913-169.353 
ATOM   3575  C2   DT A 174      -2.571-369.346-168.501 
ATOM   3576  O2   DT A 174      -2.803-369.954-167.471 
ATOM   3577  N3   DT A 174      -1.279-369.046-168.889 
ATOM   3578  C4   DT A 174      -0.904-368.366-170.030 
ATOM   3579  O4   DT A 174       0.287-368.156-170.271 
ATOM   3580  C5   DT A 174      -2.010-367.952-170.860 
ATOM   3581  C7   DT A 174      -1.690-367.205-172.121 
ATOM   3582  C6   DT A 174      -3.276-368.230-170.507 
ATOM   3583  P    DC A 175      -8.748-368.313-167.236 
ATOM   3584  OP1  DC A 175     -10.009-369.050-167.480 
ATOM   3585  OP2  DC A 175      -8.707-366.917-167.723 
ATOM   3586  O5'  DC A 175      -8.397-368.348-165.676 
ATOM   3587  C5'  DC A 175      -7.666-369.472-165.150 
ATOM   3588  C4'  DC A 175      -6.588-368.990-164.200 
ATOM   3589  O4'  DC A 175      -5.338-368.688-164.885 
ATOM   3590  C3'  DC A 175      -6.904-367.708-163.430 
ATOM   3591  O3'  DC A 175      -6.363-367.814-162.118 
ATOM   3592  C2'  DC A 175      -6.149-366.610-164.179 
ATOM   3593  C1'  DC A 175      -4.883-367.417-164.448 
ATOM   3594  N1   DC A 175      -4.021-366.842-165.517 
ATOM   3595  C2   DC A 175      -2.642-366.975-165.382 
ATOM   3596  O2   DC A 175      -2.193-367.561-164.389 
ATOM   3597  N3   DC A 175      -1.839-366.456-166.345 
ATOM   3598  C4   DC A 175      -2.363-365.829-167.405 
ATOM   3599  N4   DC A 175      -1.537-365.340-168.318 
ATOM   3600  C5   DC A 175      -3.779-365.680-167.563 
ATOM   3601  C6   DC A 175      -4.564-366.205-166.589 
ATOM   3602  P    DA A 176      -7.205-367.241-160.883 
ATOM   3603  OP1  DA A 176      -8.192-368.252-160.444 
ATOM   3604  OP2  DA A 176      -7.750-365.910-161.229 
ATOM   3605  O5'  DA A 176      -6.065-367.081-159.771 
ATOM   3606  C5'  DA A 176      -4.936-367.974-159.796 
ATOM   3607  C4'  DA A 176      -3.655-367.197-159.561 
ATOM   3608  O4'  DA A 176      -3.085-366.680-160.797 
ATOM   3609  C3'  DA A 176      -3.781-365.962-158.669 
ATOM   3610  O3'  DA A 176      -2.608-365.848-157.872 
ATOM   3611  C2'  DA A 176      -3.825-364.784-159.641 
ATOM   3612  C1'  DA A 176      -2.765-365.311-160.604 
ATOM   3613  N9   DA A 176      -2.777-364.641-161.935 
ATOM   3614  C8   DA A 176      -3.849-364.164-162.634 
ATOM   3615  N7   DA A 176      -3.536-363.628-163.772 
ATOM   3616  C5   DA A 176      -2.156-363.757-163.834 
ATOM   3617  C6   DA A 176      -1.211-363.380-164.803 
ATOM   3618  N6   DA A 176      -1.533-362.766-165.951 
ATOM   3619  N1   DA A 176       0.081-363.657-164.550 
ATOM   3620  C2   DA A 176       0.395-364.268-163.408 
ATOM   3621  N3   DA A 176      -0.394-364.666-162.435 
ATOM   3622  C4   DA A 176      -1.682-364.376-162.713 
ATOM   3623  P    DG A 177      -2.747-365.383-156.348 
ATOM   3624  OP1  DG A 177      -3.080-366.551-155.501 
ATOM   3625  OP2  DG A 177      -3.676-364.234-156.262 
ATOM   3626  O5'  DG A 177      -1.257-364.894-156.029 
ATOM   3627  C5'  DG A 177      -0.157-365.516-156.718 
ATOM   3628  C4'  DG A 177       0.832-364.461-157.173 
ATOM   3629  O4'  DG A 177       0.507-363.925-158.487 
ATOM   3630  C3'  DG A 177       0.938-363.221-156.285 
ATOM   3631  O3'  DG A 177       2.293-362.792-156.253 
ATOM   3632  C2'  DG A 177       0.110-362.157-157.007 
ATOM   3633  C1'  DG A 177       0.563-362.509-158.420 
ATOM   3634  N9   DG A 177      -0.320-361.960-159.486 
ATOM   3635  C8   DG A 177      -1.686-361.775-159.477 
ATOM   3636  N7   DG A 177      -2.163-361.263-160.586 
ATOM   3637  C5   DG A 177      -1.034-361.097-161.386 
ATOM   3638  C6   DG A 177      -0.916-360.584-162.704 
ATOM   3639  O6   DG A 177      -1.798-360.164-163.449 
ATOM   3640  N1   DG A 177       0.417-360.592-163.139 
ATOM   3641  C2   DG A 177       1.494-361.038-162.397 
ATOM   3642  N2   DG A 177       2.687-360.964-162.993 
ATOM   3643  N3   DG A 177       1.381-361.520-161.162 
ATOM   3644  C4   DG A 177       0.096-361.519-160.725 
ATOM   3645  P    DA A 178       2.905-362.257-154.873 
ATOM   3646  OP1  DA A 178       3.359-363.403-154.054 
ATOM   3647  OP2  DA A 178       1.943-361.338-154.228 
ATOM   3648  O5'  DA A 178       4.174-361.430-155.390 
ATOM   3649  C5'  DA A 178       4.831-361.844-156.603 
ATOM   3650  C4'  DA A 178       5.146-360.634-157.461 
ATOM   3651  O4'  DA A 178       4.048-360.283-158.352 
ATOM   3652  C3'  DA A 178       5.435-359.339-156.703 
ATOM   3653  O3'  DA A 178       6.453-358.621-157.390 
ATOM   3654  C2'  DA A 178       4.134-358.540-156.792 
ATOM   3655  C1'  DA A 178       3.812-358.888-158.242 
ATOM   3656  N9   DA A 178       2.395-358.628-158.619 
ATOM   3657  C8   DA A 178       1.274-358.753-157.849 
ATOM   3658  N7   DA A 178       0.175-358.449-158.467 
ATOM   3659  C5   DA A 178       0.596-358.097-159.742 
ATOM   3660  C6   DA A 178      -0.101-357.672-160.885 
ATOM   3661  N6   DA A 178      -1.433-357.524-160.928 
ATOM   3662  N1   DA A 178       0.623-357.404-161.988 
ATOM   3663  C2   DA A 178       1.946-357.553-161.940 
ATOM   3664  N3   DA A 178       2.702-357.940-160.936 
ATOM   3665  C4   DA A 178       1.953-358.203-159.845 
ATOM   3666  P    DA A 179       7.577-357.863-156.538 
ATOM   3667  OP1  DA A 179       8.646-358.816-156.167 
ATOM   3668  OP2  DA A 179       6.941-357.132-155.419 
ATOM   3669  O5'  DA A 179       8.136-356.818-157.613 
ATOM   3670  C5'  DA A 179       8.101-357.167-159.009 
ATOM   3671  C4'  DA A 179       7.619-355.985-159.827 
ATOM   3672  O4'  DA A 179       6.169-355.952-159.953 
ATOM   3673  C3'  DA A 179       7.973-354.605-159.274 
ATOM   3674  O3'  DA A 179       8.263-353.734-160.361 
ATOM   3675  C2'  DA A 179       6.693-354.121-158.592 
ATOM   3676  C1'  DA A 179       5.723-354.639-159.650 
ATOM   3677  N9   DA A 179       4.313-354.725-159.179 
ATOM   3678  C8   DA A 179       3.853-355.036-157.931 
ATOM   3679  N7   DA A 179       2.560-355.028-157.830 
ATOM   3680  C5   DA A 179       2.129-354.689-159.105 
ATOM   3681  C6   DA A 179       0.848-354.514-159.657 
ATOM   3682  N6   DA A 179      -0.285-354.666-158.958 
ATOM   3683  N1   DA A 179       0.776-354.176-160.958 
ATOM   3684  C2   DA A 179       1.905-354.027-161.647 
ATOM   3685  N3   DA A 179       3.149-354.162-161.243 
ATOM   3686  C4   DA A 179       3.195-354.501-159.938 
ATOM   3687  P    DG A 180       9.464-352.686-160.216 
ATOM   3688  OP1  DG A 180      10.745-353.351-160.545 
ATOM   3689  OP2  DG A 180       9.394-352.031-158.892 
ATOM   3690  O5'  DG A 180       9.098-351.627-161.359 
ATOM   3691  C5'  DG A 180       8.390-352.078-162.529 
ATOM   3692  C4'  DG A 180       7.291-351.096-162.880 
ATOM   3693  O4'  DG A 180       6.041-351.392-162.193 
ATOM   3694  C3'  DG A 180       7.567-349.634-162.530 
ATOM   3695  O3'  DG A 180       7.016-348.805-163.545 
ATOM   3696  C2'  DG A 180       6.794-349.394-161.233 
ATOM   3697  C1'  DG A 180       5.550-350.190-161.619 
ATOM   3698  N9   DG A 180       4.685-350.550-160.461 
ATOM   3699  C8   DG A 180       5.045-350.864-159.169 
ATOM   3700  N7   DG A 180       4.031-351.135-158.383 
ATOM   3701  C5   DG A 180       2.921-350.989-159.213 
ATOM   3702  C6   DG A 180       1.540-351.152-158.929 
ATOM   3703  O6   DG A 180       1.004-351.465-157.869 
ATOM   3704  N1   DG A 180       0.752-350.906-160.062 
ATOM   3705  C2   DG A 180       1.235-350.550-161.305 
ATOM   3706  N2   DG A 180       0.318-350.360-162.258 
ATOM   3707  N3   DG A 180       2.531-350.397-161.572 
ATOM   3708  C4   DG A 180       3.309-350.632-160.483 
ATOM   3709  P    DC A 181       7.831-347.510-164.017 
ATOM   3710  OP1  DC A 181       8.838-347.900-165.029 
ATOM   3711  OP2  DC A 181       8.346-346.790-162.832 
ATOM   3712  O5'  DC A 181       6.676-346.646-164.710 
ATOM   3713  C5'  DC A 181       5.570-347.329-165.330 
ATOM   3714  C4'  DC A 181       4.268-346.642-164.966 
ATOM   3715  O4'  DC A 181       3.698-347.153-163.728 
ATOM   3716  C3'  DC A 181       4.354-345.133-164.737 
ATOM   3717  O3'  DC A 181       3.170-344.523-165.238 
ATOM   3718  C2'  DC A 181       4.377-344.972-163.217 
ATOM   3719  C1'  DC A 181       3.341-346.049-162.910 
ATOM   3720  N1   DC A 181       3.350-346.502-161.491 
ATOM   3721  C2   DC A 181       2.133-346.854-160.913 
ATOM   3722  O2   DC A 181       1.105-346.777-161.595 
ATOM   3723  N3   DC A 181       2.121-347.269-159.621 
ATOM   3724  C4   DC A 181       3.257-347.339-158.915 
ATOM   3725  N4   DC A 181       3.192-347.750-157.658 
ATOM   3726  C5   DC A 181       4.519-346.981-159.490 
ATOM   3727  C6   DC A 181       4.511-346.568-160.783 
ATOM   3728  P    DA A 182       3.282-343.120-166.000 
ATOM   3729  OP1  DA A 182       3.634-343.353-167.418 
ATOM   3730  OP2  DA A 182       4.180-342.217-165.247 
ATOM   3731  O5'  DA A 182       1.778-342.585-165.899 
ATOM   3732  C5'  DA A 182       0.699-343.539-165.855 
ATOM   3733  C4'  DA A 182      -0.311-343.130-164.800 
ATOM   3734  O4'  DA A 182       0.014-343.660-163.483 
ATOM   3735  C3'  DA A 182      -0.457-341.626-164.567 
ATOM   3736  O3'  DA A 182      -1.823-341.331-164.304 
ATOM   3737  C2'  DA A 182       0.352-341.351-163.300 
ATOM   3738  C1'  DA A 182      -0.077-342.603-162.541 
ATOM   3739  N9   DA A 182       0.803-342.936-161.386 
ATOM   3740  C8   DA A 182       2.151-342.758-161.268 
ATOM   3741  N7   DA A 182       2.636-343.149-160.130 
ATOM   3742  C5   DA A 182       1.527-343.622-159.441 
ATOM   3743  C6   DA A 182       1.375-344.179-158.161 
ATOM   3744  N6   DA A 182       2.393-344.363-157.308 
ATOM   3745  N1   DA A 182       0.134-344.543-157.786 
ATOM   3746  C2   DA A 182      -0.873-344.358-158.639 
ATOM   3747  N3   DA A 182      -0.852-343.850-159.852 
ATOM   3748  C4   DA A 182       0.400-343.495-160.201 
ATOM   3749  P    DG A 183      -2.462-339.999-164.919 
ATOM   3750  OP1  DG A 183      -2.894-340.254-166.312 
ATOM   3751  OP2  DG A 183      -1.528-338.866-164.727 
ATOM   3752  O5'  DG A 183      -3.744-339.802-163.985 
ATOM   3753  C5'  DG A 183      -4.378-340.963-163.415 
ATOM   3754  C4'  DG A 183      -4.715-340.708-161.959 
ATOM   3755  O4'  DG A 183      -3.618-341.054-161.067 
ATOM   3756  C3'  DG A 183      -5.044-339.260-161.596 
ATOM   3757  O3'  DG A 183      -6.073-339.254-160.614 
ATOM   3758  C2'  DG A 183      -3.763-338.721-160.960 
ATOM   3759  C1'  DG A 183      -3.417-339.976-160.166 
ATOM   3760  N9   DG A 183      -2.003-340.019-159.699 
ATOM   3761  C8   DG A 183      -0.868-339.542-160.316 
ATOM   3762  N7   DG A 183       0.234-339.740-159.634 
ATOM   3763  C5   DG A 183      -0.203-340.394-158.482 
ATOM   3764  C6   DG A 183       0.534-340.867-157.365 
ATOM   3765  O6   DG A 183       1.742-340.806-157.158 
ATOM   3766  N1   DG A 183      -0.305-341.472-156.418 
ATOM   3767  C2   DG A 183      -1.675-341.602-156.537 
ATOM   3768  N2   DG A 183      -2.296-342.211-155.523 
ATOM   3769  N3   DG A 183      -2.365-341.159-157.585 
ATOM   3770  C4   DG A 183      -1.566-340.569-158.513 
ATOM   3771  P    DA A 184      -7.223-338.145-160.702 
ATOM   3772  OP1  DA A 184      -8.272-338.592-161.646 
ATOM   3773  OP2  DA A 184      -6.618-336.824-160.984 
ATOM   3774  O5'  DA A 184      -7.797-338.166-159.209 
ATOM   3775  C5'  DA A 184      -7.741-339.392-158.457 
ATOM   3776  C4'  DA A 184      -7.279-339.109-157.041 
ATOM   3777  O4'  DA A 184      -5.829-339.137-156.912 
ATOM   3778  C3'  DA A 184      -7.674-337.746-156.472 
ATOM   3779  O3'  DA A 184      -7.974-337.893-155.089 
ATOM   3780  C2'  DA A 184      -6.413-336.892-156.607 
ATOM   3781  C1'  DA A 184      -5.420-337.978-156.204 
ATOM   3782  N9   DA A 184      -4.012-337.674-156.587 
ATOM   3783  C8   DA A 184      -3.558-337.010-157.691 
ATOM   3784  N7   DA A 184      -2.267-336.903-157.743 
ATOM   3785  C5   DA A 184      -1.830-337.542-156.592 
ATOM   3786  C6   DA A 184      -0.550-337.772-156.063 
ATOM   3787  N6   DA A 184       0.581-337.363-156.657 
ATOM   3788  N1   DA A 184      -0.472-338.440-154.896 
ATOM   3789  C2   DA A 184      -1.598-338.844-154.312 
ATOM   3790  N3   DA A 184      -2.842-338.689-154.708 
ATOM   3791  C4   DA A 184      -2.892-338.017-155.877 
ATOM   3792  P    DA A 185      -9.202-337.074-154.471 
ATOM   3793  OP1  DA A 185     -10.463-337.810-154.715 
ATOM   3794  OP2  DA A 185      -9.161-335.677-154.957 
ATOM   3795  O5'  DA A 185      -8.851-337.109-152.910 
ATOM   3796  C5'  DA A 185      -8.120-338.232-152.384 
ATOM   3797  C4'  DA A 185      -7.042-337.750-151.434 
ATOM   3798  O4'  DA A 185      -5.792-337.449-152.120 
ATOM   3799  C3'  DA A 185      -7.358-336.469-150.664 
ATOM   3800  O3'  DA A 185      -6.817-336.574-149.352 
ATOM   3801  C2'  DA A 185      -6.603-335.371-151.413 
ATOM   3802  C1'  DA A 185      -5.337-336.178-151.682 
ATOM   3803  N9   DA A 185      -4.475-335.602-152.751 
ATOM   3804  C8   DA A 185      -4.856-334.939-153.883 
ATOM   3805  N7   DA A 185      -3.864-334.555-154.624 
ATOM   3806  C5   DA A 185      -2.742-334.994-153.936 
ATOM   3807  C6   DA A 185      -1.366-334.897-154.206 
ATOM   3808  N6   DA A 185      -0.866-334.294-155.294 
ATOM   3809  N1   DA A 185      -0.521-335.442-153.312 
ATOM   3810  C2   DA A 185      -1.023-336.039-152.234 
ATOM   3811  N3   DA A 185      -2.280-336.191-151.877 
ATOM   3812  C4   DA A 185      -3.105-335.636-152.788 
ATOM   3813  P    DC A 186      -7.659-336.001-148.117 
ATOM   3814  OP1  DC A 186      -8.646-337.013-147.678 
ATOM   3815  OP2  DC A 186      -8.204-334.671-148.464 
ATOM   3816  O5'  DC A 186      -6.519-335.842-147.005 
ATOM   3817  C5'  DC A 186      -5.390-336.734-147.030 
ATOM   3818  C4'  DC A 186      -4.109-335.957-146.795 
ATOM   3819  O4'  DC A 186      -3.539-335.441-148.031 
ATOM   3820  C3'  DC A 186      -4.235-334.723-145.903 
ATOM   3821  O3'  DC A 186      -3.062-334.609-145.107 
ATOM   3822  C2'  DC A 186      -4.279-333.545-146.876 
ATOM   3823  C1'  DC A 186      -3.219-334.071-147.839 
ATOM   3824  N1   DC A 186      -3.231-333.402-149.169 
ATOM   3825  C2   DC A 186      -2.011-333.218-149.815 
ATOM   3826  O2   DC A 186      -0.979-333.615-149.263 
ATOM   3827  N3   DC A 186      -2.002-332.609-151.029 
ATOM   3828  C4   DC A 186      -3.143-332.193-151.592 
ATOM   3829  N4   DC A 186      -3.081-331.604-152.777 
ATOM   3830  C5   DC A 186      -4.408-332.371-150.944 
ATOM   3831  C6   DC A 186      -4.397-332.982-149.732 
ATOM   3832  P    DA A 187      -3.201-334.144-143.582 
ATOM   3833  OP1  DA A 187      -3.534-335.312-142.736 
ATOM   3834  OP2  DA A 187      -4.130-332.995-143.496 
ATOM   3835  O5'  DA A 187      -1.711-333.655-143.263 
ATOM   3836  C5'  DA A 187      -0.611-334.277-143.952 
ATOM   3837  C4'  DA A 187       0.378-333.222-144.407 
ATOM   3838  O4'  DA A 187       0.052-332.686-145.722 
ATOM   3839  C3'  DA A 187       0.484-331.982-143.520 
ATOM   3840  O3'  DA A 187       1.839-331.553-143.487 
ATOM   3841  C2'  DA A 187      -0.344-330.918-144.241 
ATOM   3842  C1'  DA A 187       0.109-331.269-145.654 
ATOM   3843  N9   DA A 187      -0.774-330.720-146.721 
ATOM   3844  C8   DA A 187      -2.128-330.545-146.693 
ATOM   3845  N7   DA A 187      -2.614-330.039-147.785 
ATOM   3846  C5   DA A 187      -1.501-329.866-148.597 
ATOM   3847  C6   DA A 187      -1.349-329.363-149.900 
ATOM   3848  N6   DA A 187      -2.370-328.923-150.647 
ATOM   3849  N1   DA A 187      -0.103-329.330-150.408 
ATOM   3850  C2   DA A 187       0.909-329.770-149.661 
ATOM   3851  N3   DA A 187       0.888-330.257-148.439 
ATOM   3852  C4   DA A 187      -0.371-330.280-147.953 
ATOM   3853  P    DG A 188       2.451-331.018-142.108 
ATOM   3854  OP1  DG A 188       2.905-332.164-141.288 
ATOM   3855  OP2  DG A 188       1.489-330.098-141.462 
ATOM   3856  O5'  DG A 188       3.720-330.191-142.625 
ATOM   3857  C5'  DG A 188       4.377-330.605-143.838 
ATOM   3858  C4'  DG A 188       4.692-329.395-144.695 
ATOM   3859  O4'  DG A 188       3.594-329.044-145.586 
ATOM   3860  C3'  DG A 188       4.981-328.099-143.938 
ATOM   3861  O3'  DG A 188       5.999-327.382-144.624 
ATOM   3862  C2'  DG A 188       3.680-327.301-144.026 
ATOM   3863  C1'  DG A 188       3.358-327.649-145.477 
ATOM   3864  N9   DG A 188       1.941-327.389-145.854 
ATOM   3865  C8   DG A 188       0.799-327.508-145.091 
ATOM   3866  N7   DG A 188      -0.304-327.199-145.728 
ATOM   3867  C5   DG A 188       0.138-326.849-147.004 
ATOM   3868  C6   DG A 188      -0.598-326.422-148.140 
ATOM   3869  O6   DG A 188      -1.809-326.263-148.257 
ATOM   3870  N1   DG A 188       0.246-326.170-149.230 
ATOM   3871  C2   DG A 188       1.620-326.311-149.224 
ATOM   3872  N2   DG A 188       2.245-326.021-150.367 
ATOM   3873  N3   DG A 188       2.309-326.712-148.157 
ATOM   3874  C4   DG A 188       1.505-326.961-147.091 
ATOM   3875  P    DA A 189       7.123-326.623-143.772 
ATOM   3876  OP1  DA A 189       8.192-327.577-143.402 
ATOM   3877  OP2  DA A 189       6.487-325.893-142.653 
ATOM   3878  O5'  DA A 189       7.682-325.578-144.847 
ATOM   3879  C5'  DA A 189       7.647-325.928-146.244 
ATOM   3880  C4'  DA A 189       7.165-324.746-147.062 
ATOM   3881  O4'  DA A 189       5.715-324.712-147.187 
ATOM   3882  C3'  DA A 189       7.519-323.366-146.508 
ATOM   3883  O3'  DA A 189       7.809-322.495-147.595 
ATOM   3884  C2'  DA A 189       6.239-322.882-145.827 
ATOM   3885  C1'  DA A 189       5.269-323.399-146.884 
ATOM   3886  N9   DA A 189       3.859-323.486-146.413 
ATOM   3887  C8   DA A 189       3.399-323.796-145.165 
ATOM   3888  N7   DA A 189       2.106-323.789-145.065 
ATOM   3889  C5   DA A 189       1.675-323.449-146.340 
ATOM   3890  C6   DA A 189       0.394-323.275-146.891 
ATOM   3891  N6   DA A 189      -0.739-323.427-146.192 
ATOM   3892  N1   DA A 189       0.322-322.937-148.192 
ATOM   3893  C2   DA A 189       1.451-322.788-148.882 
ATOM   3894  N3   DA A 189       2.695-322.923-148.477 
ATOM   3895  C4   DA A 189       2.741-323.261-147.172 
ATOM   3896  P    DG A 190       9.010-321.446-147.451 
ATOM   3897  OP1  DG A 190      10.291-322.111-147.780 
ATOM   3898  OP2  DG A 190       8.940-320.792-146.126 
ATOM   3899  O5'  DG A 190       8.644-320.387-148.593 
ATOM   3900  C5'  DG A 190       7.936-320.839-149.763 
ATOM   3901  C4'  DG A 190       6.837-319.857-150.115 
ATOM   3902  O4'  DG A 190       5.587-320.153-149.427 
ATOM   3903  C3'  DG A 190       7.113-318.395-149.764 
ATOM   3904  O3'  DG A 190       6.562-317.566-150.779 
ATOM   3905  C2'  DG A 190       6.340-318.155-148.468 
ATOM   3906  C1'  DG A 190       5.096-318.951-148.854 
ATOM   3907  N9   DG A 190       4.231-319.310-147.696 
ATOM   3908  C8   DG A 190       4.591-319.625-146.403 
ATOM   3909  N7   DG A 190       3.577-319.896-145.618 
ATOM   3910  C5   DG A 190       2.467-319.750-146.448 
ATOM   3911  C6   DG A 190       1.086-319.913-146.163 
ATOM   3912  O6   DG A 190       0.550-320.225-145.104 
ATOM   3913  N1   DG A 190       0.298-319.667-147.296 
ATOM   3914  C2   DG A 190       0.781-319.310-148.540 
ATOM   3915  N2   DG A 190      -0.136-319.120-149.492 
ATOM   3916  N3   DG A 190       2.077-319.158-148.806 
ATOM   3917  C4   DG A 190       2.855-319.393-147.717 
ATOM   3918  P    DT A 191       7.377-316.271-151.251 
ATOM   3919  OP1  DT A 191       8.384-316.660-152.264 
ATOM   3920  OP2  DT A 191       7.892-315.551-150.066 
ATOM   3921  O5'  DT A 191       6.222-315.407-151.945 
ATOM   3922  C5'  DT A 191       5.116-316.089-152.564 
ATOM   3923  C4'  DT A 191       3.814-315.402-152.200 
ATOM   3924  O4'  DT A 191       3.244-315.913-150.962 
ATOM   3925  C3'  DT A 191       3.900-313.893-151.971 
ATOM   3926  O3'  DT A 191       2.716-313.284-152.472 
ATOM   3927  C2'  DT A 191       3.923-313.733-150.452 
ATOM   3928  C1'  DT A 191       2.887-314.809-150.144 
ATOM   3929  N1   DT A 191       2.896-315.263-148.726 
ATOM   3930  C2   DT A 191       1.688-315.606-148.170 
ATOM   3931  O2   DT A 191       0.637-315.554-148.785 
ATOM   3932  N3   DT A 191       1.735-316.021-146.853 
ATOM   3933  C4   DT A 191       2.865-316.117-146.066 
ATOM   3934  O4   DT A 191       2.783-316.502-144.898 
ATOM   3935  C5   DT A 191       4.085-315.735-146.736 
ATOM   3936  C7   DT A 191       5.362-315.810-145.951 
ATOM   3937  C6   DT A 191       4.068-315.328-148.016 
ATOM   3938  P    DG A 192       2.828-311.881-153.234 
ATOM   3939  OP1  DG A 192       3.180-312.114-154.652 
ATOM   3940  OP2  DG A 192       3.726-310.978-152.482 
ATOM   3941  O5'  DG A 192       1.324-311.346-153.134 
ATOM   3942  C5'  DG A 192       0.245-312.299-153.089 
ATOM   3943  C4'  DG A 192      -0.765-311.890-152.035 
ATOM   3944  O4'  DG A 192      -0.440-312.420-150.718 
ATOM   3945  C3'  DG A 192      -0.911-310.387-151.801 
ATOM   3946  O3'  DG A 192      -2.277-310.091-151.538 
ATOM   3947  C2'  DG A 192      -0.102-310.112-150.534 
ATOM   3948  C1'  DG A 192      -0.531-311.364-149.775 
ATOM   3949  N9   DG A 192       0.349-311.696-148.620 
ATOM   3950  C8   DG A 192       1.709-311.524-148.484 
ATOM   3951  N7   DG A 192       2.184-311.924-147.330 
ATOM   3952  C5   DG A 192       1.060-312.394-146.653 
ATOM   3953  C6   DG A 192       0.942-312.953-145.354 
ATOM   3954  O6   DG A 192       1.821-313.153-144.520 
ATOM   3955  N1   DG A 192      -0.385-313.297-145.063 
ATOM   3956  C2   DG A 192      -1.458-313.123-145.915 
ATOM   3957  N2   DG A 192      -2.646-313.516-145.450 
ATOM   3958  N3   DG A 192      -1.347-312.598-147.134 
ATOM   3959  C4   DG A 192      -0.065-312.259-147.432 
ATOM   3960  P    DA A 193      -2.916-308.759-152.154 
ATOM   3961  OP1  DA A 193      -3.348-309.014-153.547 
ATOM   3962  OP2  DA A 193      -1.982-307.627-151.962 
ATOM   3963  O5'  DA A 193      -4.198-308.562-151.219 
ATOM   3964  C5'  DA A 193      -4.832-309.724-150.650 
ATOM   3965  C4'  DA A 193      -5.169-309.469-149.194 
ATOM   3966  O4'  DA A 193      -4.072-309.814-148.302 
ATOM   3967  C3'  DA A 193      -5.498-308.021-148.830 
ATOM   3968  O3'  DA A 193      -6.527-308.015-147.849 
ATOM   3969  C2'  DA A 193      -4.217-307.481-148.194 
ATOM   3970  C1'  DA A 193      -3.871-308.736-147.400 
ATOM   3971  N9   DA A 193      -2.457-308.780-146.934 
ATOM   3972  C8   DA A 193      -1.342-308.302-147.560 
ATOM   3973  N7   DA A 193      -0.245-308.490-146.895 
ATOM   3974  C5   DA A 193      -0.660-309.142-145.742 
ATOM   3975  C6   DA A 193       0.037-309.623-144.622 
ATOM   3976  N6   DA A 193       1.365-309.514-144.474 
ATOM   3977  N1   DA A 193      -0.682-310.221-143.654 
ATOM   3978  C2   DA A 193      -2.002-310.327-143.806 
ATOM   3979  N3   DA A 193      -2.758-309.919-144.802 
ATOM   3980  C4   DA A 193      -2.014-309.324-145.757 
ATOM   3981  P    DT A 194      -7.677-306.905-147.937 
ATOM   3982  OP1  DT A 194      -8.726-307.353-148.880 
ATOM   3983  OP2  DT A 194      -7.072-305.585-148.218 
ATOM   3984  O5'  DT A 194      -8.251-306.926-146.444 
ATOM   3985  C5'  DT A 194      -8.195-308.153-145.691 
ATOM   3986  C4'  DT A 194      -7.733-307.870-144.275 
ATOM   3987  O4'  DT A 194      -6.283-307.898-144.147 
ATOM   3988  C3'  DT A 194      -8.128-306.507-143.706 
ATOM   3989  O3'  DT A 194      -8.428-306.654-142.323 
ATOM   3990  C2'  DT A 194      -6.867-305.652-143.841 
ATOM   3991  C1'  DT A 194      -5.874-306.738-143.438 
ATOM   3992  N1   DT A 194      -4.466-306.435-143.822 
ATOM   3993  C2   DT A 194      -3.479-306.868-142.970 
ATOM   3994  O2   DT A 194      -3.711-307.476-141.940 
ATOM   3995  N3   DT A 194      -2.187-306.567-143.358 
ATOM   3996  C4   DT A 194      -1.812-305.887-144.499 
ATOM   3997  O4   DT A 194      -0.621-305.677-144.739 
ATOM   3998  C5   DT A 194      -2.918-305.473-145.329 
ATOM   3999  C7   DT A 194      -2.598-304.726-146.590 
ATOM   4000  C6   DT A 194      -4.184-305.752-144.975 
ATOM   4001  P    DG A 195      -9.656-305.834-141.705 
ATOM   4002  OP1  DG A 195     -10.917-306.571-141.949 
ATOM   4003  OP2  DG A 195      -9.615-304.438-142.192 
ATOM   4004  O5'  DG A 195      -9.305-305.870-140.144 
ATOM   4005  C5'  DG A 195      -8.574-306.993-139.619 
ATOM   4006  C4'  DG A 195      -7.496-306.511-138.669 
ATOM   4007  O4'  DG A 195      -6.246-306.210-139.354 
ATOM   4008  C3'  DG A 195      -7.812-305.229-137.899 
ATOM   4009  O3'  DG A 195      -7.271-305.335-136.587 
ATOM   4010  C2'  DG A 195      -7.058-304.131-138.647 
ATOM   4011  C1'  DG A 195      -5.791-304.939-138.916 
ATOM   4012  N9   DG A 195      -4.929-304.363-139.985 
ATOM   4013  C8   DG A 195      -5.295-303.691-141.132 
ATOM   4014  N7   DG A 195      -4.283-303.309-141.873 
ATOM   4015  C5   DG A 195      -3.168-303.758-141.167 
ATOM   4016  C6   DG A 195      -1.787-303.641-141.470 
ATOM   4017  O6   DG A 195      -1.254-303.109-142.440 
ATOM   4018  N1   DG A 195      -0.993-304.239-140.481 
ATOM   4019  C2   DG A 195      -1.471-304.868-139.348 
ATOM   4020  N2   DG A 195      -0.551-305.376-138.527 
ATOM   4021  N3   DG A 195      -2.768-304.978-139.065 
ATOM   4022  C4   DG A 195      -3.551-304.402-140.014 
ATOM   4023  P    DA A 196      -8.113-304.762-135.352 
ATOM   4024  OP1  DA A 196      -9.100-305.774-134.912 
ATOM   4025  OP2  DA A 196      -8.658-303.431-135.698 
ATOM   4026  O5'  DA A 196      -6.973-304.602-134.240 
ATOM   4027  C5'  DA A 196      -5.844-305.495-134.265 
ATOM   4028  C4'  DA A 196      -4.564-304.718-134.029 
ATOM   4029  O4'  DA A 196      -3.993-304.201-135.266 
ATOM   4030  C3'  DA A 196      -4.689-303.483-133.137 
ATOM   4031  O3'  DA A 196      -3.516-303.369-132.341 
ATOM   4032  C2'  DA A 196      -4.733-302.305-134.110 
ATOM   4033  C1'  DA A 196      -3.673-302.832-135.073 
ATOM   4034  N9   DA A 196      -3.685-302.162-136.404 
ATOM   4035  C8   DA A 196      -4.757-301.686-137.102 
ATOM   4036  N7   DA A 196      -4.444-301.149-138.241 
ATOM   4037  C5   DA A 196      -3.064-301.279-138.303 
ATOM   4038  C6   DA A 196      -2.119-300.901-139.272 
ATOM   4039  N6   DA A 196      -2.441-300.287-140.419 
ATOM   4040  N1   DA A 196      -0.827-301.178-139.018 
ATOM   4041  C2   DA A 196      -0.513-301.790-137.877 
ATOM   4042  N3   DA A 196      -1.302-302.187-136.903 
ATOM   4043  C4   DA A 196      -2.590-301.897-137.182 
ATOM   4044  P    DA A 197      -3.655-302.904-130.816 
ATOM   4045  OP1  DA A 197      -3.988-304.073-129.970 
ATOM   4046  OP2  DA A 197      -4.584-301.756-130.731 
ATOM   4047  O5'  DA A 197      -2.165-302.415-130.498 
ATOM   4048  C5'  DA A 197      -1.065-303.037-131.187 
ATOM   4049  C4'  DA A 197      -0.076-301.983-131.641 
ATOM   4050  O4'  DA A 197      -0.402-301.447-132.956 
ATOM   4051  C3'  DA A 197       0.030-300.742-130.754 
ATOM   4052  O3'  DA A 197       1.385-300.314-130.722 
ATOM   4053  C2'  DA A 197      -0.798-299.679-131.475 
ATOM   4054  C1'  DA A 197      -0.345-300.030-132.889 
ATOM   4055  N9   DA A 197      -1.228-299.481-133.955 
ATOM   4056  C8   DA A 197      -2.583-299.305-133.928 
ATOM   4057  N7   DA A 197      -3.068-298.799-135.019 
ATOM   4058  C5   DA A 197      -1.955-298.626-135.831 
ATOM   4059  C6   DA A 197      -1.803-298.124-137.134 
ATOM   4060  N6   DA A 197      -2.824-297.683-137.882 
ATOM   4061  N1   DA A 197      -0.557-298.091-137.642 
ATOM   4062  C2   DA A 197       0.455-298.530-136.895 
ATOM   4063  N3   DA A 197       0.434-299.018-135.674 
ATOM   4064  C4   DA A 197      -0.825-299.040-135.188 
ATOM   4065  P    DC A 198       1.997-299.778-129.342 
ATOM   4066  OP1  DC A 198       2.451-300.924-128.523 
ATOM   4067  OP2  DC A 198       1.035-298.859-128.697 
ATOM   4068  O5'  DC A 198       3.266-298.951-129.859 
ATOM   4069  C5'  DC A 198       3.923-299.365-131.072 
ATOM   4070  C4'  DC A 198       4.238-298.156-131.930 
ATOM   4071  O4'  DC A 198       3.140-297.804-132.821 
ATOM   4072  C3'  DC A 198       4.527-296.860-131.172 
ATOM   4073  O3'  DC A 198       5.545-296.142-131.859 
ATOM   4074  C2'  DC A 198       3.226-296.062-131.261 
ATOM   4075  C1'  DC A 198       2.904-296.409-132.711 
ATOM   4076  N1   DC A 198       1.487-296.149-133.088 
ATOM   4077  C2   DC A 198       1.229-295.720-134.388 
ATOM   4078  O2   DC A 198       2.179-295.575-135.168 
ATOM   4079  N3   DC A 198      -0.056-295.477-134.752 
ATOM   4080  C4   DC A 198      -1.057-295.646-133.878 
ATOM   4081  N4   DC A 198      -2.293-295.396-134.282 
ATOM   4082  C5   DC A 198      -0.813-296.086-132.537 
ATOM   4083  C6   DC A 198       0.478-296.324-132.192 
ATOM   4084  P    DA A 199       6.669-295.384-131.007 
ATOM   4085  OP1  DA A 199       7.738-296.338-130.636 
ATOM   4086  OP2  DA A 199       6.033-294.653-129.888 
ATOM   4087  O5'  DA A 199       7.228-294.339-132.082 
ATOM   4088  C5'  DA A 199       7.193-294.688-133.478 
ATOM   4089  C4'  DA A 199       6.711-293.507-134.296 
ATOM   4090  O4'  DA A 199       5.261-293.473-134.422 
ATOM   4091  C3'  DA A 199       7.065-292.126-133.743 
ATOM   4092  O3'  DA A 199       7.355-291.256-134.830 
ATOM   4093  C2'  DA A 199       5.785-291.642-133.061 
ATOM   4094  C1'  DA A 199       4.815-292.160-134.119 
ATOM   4095  N9   DA A 199       3.405-292.247-133.647 
ATOM   4096  C8   DA A 199       2.945-292.557-132.400 
ATOM   4097  N7   DA A 199       1.652-292.550-132.299 
ATOM   4098  C5   DA A 199       1.220-292.210-133.574 
ATOM   4099  C6   DA A 199      -0.060-292.036-134.126 
ATOM   4100  N6   DA A 199      -1.193-292.188-133.427 
ATOM   4101  N1   DA A 199      -0.132-291.697-135.427 
ATOM   4102  C2   DA A 199       0.997-291.548-136.116 
ATOM   4103  N3   DA A 199       2.241-291.684-135.711 
ATOM   4104  C4   DA A 199       2.287-292.022-134.406 
ATOM   4105  P    DA A 200       8.556-290.207-134.685 
ATOM   4106  OP1  DA A 200       9.837-290.872-135.014 
ATOM   4107  OP2  DA A 200       8.486-289.552-133.361 
ATOM   4108  O5'  DA A 200       8.190-289.148-135.828 
ATOM   4109  C5'  DA A 200       7.482-289.600-136.998 
ATOM   4110  C4'  DA A 200       6.383-288.617-137.349 
ATOM   4111  O4'  DA A 200       5.133-288.913-136.662 
ATOM   4112  C3'  DA A 200       6.659-287.156-136.998 
ATOM   4113  O3'  DA A 200       6.108-286.326-138.014 
ATOM   4114  C2'  DA A 200       5.885-286.916-135.702 
ATOM   4115  C1'  DA A 200       4.642-287.711-136.088 
ATOM   4116  N9   DA A 200       3.777-288.071-134.930 
ATOM   4117  C8   DA A 200       4.153-288.380-133.655 
ATOM   4118  N7   DA A 200       3.159-288.650-132.866 
ATOM   4119  C5   DA A 200       2.041-288.510-133.676 
ATOM   4120  C6   DA A 200       0.667-288.663-133.430 
ATOM   4121  N6   DA A 200       0.163-289.008-132.237 
ATOM   4122  N1   DA A 200      -0.175-288.448-134.458 
ATOM   4123  C2   DA A 200       0.331-288.106-135.642 
ATOM   4124  N3   DA A 200       1.587-287.934-135.989 
ATOM   4125  C4   DA A 200       2.409-288.155-134.942 
ATOM   4126  P    DC A 201       6.923-285.032-138.485 
ATOM   4127  OP1  DC A 201       7.930-285.421-139.498 
ATOM   4128  OP2  DC A 201       7.438-284.311-137.301 
ATOM   4129  O5'  DC A 201       5.768-284.168-139.179 
ATOM   4130  C5'  DC A 201       4.662-284.850-139.799 
ATOM   4131  C4'  DC A 201       3.360-284.163-139.435 
ATOM   4132  O4'  DC A 201       2.789-284.674-138.196 
ATOM   4133  C3'  DC A 201       3.446-282.654-139.206 
ATOM   4134  O3'  DC A 201       2.262-282.044-139.706 
ATOM   4135  C2'  DC A 201       3.469-282.494-137.686 
ATOM   4136  C1'  DC A 201       2.433-283.570-137.379 
ATOM   4137  N1   DC A 201       2.442-284.023-135.960 
ATOM   4138  C2   DC A 201       1.225-284.375-135.382 
ATOM   4139  O2   DC A 201       0.197-284.298-136.064 
ATOM   4140  N3   DC A 201       1.213-284.790-134.090 
ATOM   4141  C4   DC A 201       2.349-284.860-133.384 
ATOM   4142  N4   DC A 201       2.284-285.271-132.127 
ATOM   4143  C5   DC A 201       3.611-284.502-133.959 
ATOM   4144  C6   DC A 201       3.603-284.089-135.252 
ATOM   4145  P    DT A 202       2.374-280.641-140.468 
ATOM   4146  OP1  DT A 202       2.726-280.874-141.887 
ATOM   4147  OP2  DT A 202       3.272-279.739-139.716 
ATOM   4148  O5'  DT A 202       0.870-280.107-140.368 
ATOM   4149  C5'  DT A 202      -0.209-281.060-140.324 
ATOM   4150  C4'  DT A 202      -1.219-280.651-139.269 
ATOM   4151  O4'  DT A 202      -0.894-281.181-137.952 
ATOM   4152  C3'  DT A 202      -1.365-279.147-139.035 
ATOM   4153  O3'  DT A 202      -2.731-278.852-138.773 
ATOM   4154  C2'  DT A 202      -0.556-278.872-137.768 
ATOM   4155  C1'  DT A 202      -0.985-280.124-137.010 
ATOM   4156  N1   DT A 202      -0.105-280.457-135.855 
ATOM   4157  C2   DT A 202      -0.705-281.016-134.752 
ATOM   4158  O2   DT A 202      -1.901-281.242-134.691 
ATOM   4159  N3   DT A 202       0.143-281.310-133.701 
ATOM   4160  C4   DT A 202       1.505-281.096-133.665 
ATOM   4161  O4   DT A 202       2.160-281.401-132.665 
ATOM   4162  C5   DT A 202       2.042-280.506-134.868 
ATOM   4163  C7   DT A 202       3.519-280.240-134.910 
ATOM   4164  C6   DT A 202       1.242-280.210-135.904 
ATOM   4165  P    DT A 203      -3.370-277.520-139.388 
ATOM   4166  OP1  DT A 203      -3.802-277.775-140.781 
ATOM   4167  OP2  DT A 203      -2.436-276.388-139.196 
ATOM   4168  O5'  DT A 203      -4.652-277.323-138.454 
ATOM   4169  C5'  DT A 203      -5.286-278.484-137.884 
ATOM   4170  C4'  DT A 203      -5.623-278.230-136.428 
ATOM   4171  O4'  DT A 203      -4.526-278.575-135.536 
ATOM   4172  C3'  DT A 203      -5.952-276.782-136.065 
ATOM   4173  O3'  DT A 203      -6.981-276.775-135.083 
ATOM   4174  C2'  DT A 203      -4.671-276.242-135.429 
ATOM   4175  C1'  DT A 203      -4.325-277.497-134.635 
ATOM   4176  N1   DT A 203      -2.911-277.541-134.168 
ATOM   4177  C2   DT A 203      -2.672-278.133-132.952 
ATOM   4178  O2   DT A 203      -3.555-278.612-132.262 
ATOM   4179  N3   DT A 203      -1.350-278.155-132.552 
ATOM   4180  C4   DT A 203      -0.275-277.645-133.251 
ATOM   4181  O4   DT A 203       0.866-277.722-132.791 
ATOM   4182  C5   DT A 203      -0.627-277.042-134.516 
ATOM   4183  C7   DT A 203       0.485-276.462-135.340 
ATOM   4184  C6   DT A 203      -1.904-277.008-134.929 
ATOM   4185  P    DC A 204      -8.131-275.666-135.171 
ATOM   4186  OP1  DC A 204      -9.180-276.114-136.115 
ATOM   4187  OP2  DC A 204      -7.526-274.345-135.452 
ATOM   4188  O5'  DC A 204      -8.705-275.687-133.678 
ATOM   4189  C5'  DC A 204      -8.649-276.913-132.925 
ATOM   4190  C4'  DC A 204      -8.187-276.630-131.510 
ATOM   4191  O4'  DC A 204      -6.737-276.659-131.381 
ATOM   4192  C3'  DC A 204      -8.582-275.268-130.941 
ATOM   4193  O3'  DC A 204      -8.882-275.415-129.558 
ATOM   4194  C2'  DC A 204      -7.321-274.413-131.076 
ATOM   4195  C1'  DC A 204      -6.328-275.499-130.673 
ATOM   4196  N1   DC A 204      -4.920-275.195-131.056 
ATOM   4197  C2   DC A 204      -3.908-275.627-130.203 
ATOM   4198  O2   DC A 204      -4.216-276.239-129.174 
ATOM   4199  N3   DC A 204      -2.619-275.360-130.535 
ATOM   4200  C4   DC A 204      -2.327-274.694-131.659 
ATOM   4201  N4   DC A 204      -1.054-274.458-131.938 
ATOM   4202  C5   DC A 204      -3.354-274.240-132.549 
ATOM   4203  C6   DC A 204      -4.636-274.517-132.200 
ATOM   4204  P    DA A 205     -10.110-274.595-128.940 
ATOM   4205  OP1  DA A 205     -11.371-275.331-129.184 
ATOM   4206  OP2  DA A 205     -10.069-273.199-129.426 
ATOM   4207  O5'  DA A 205      -9.759-274.630-127.379 
ATOM   4208  C5'  DA A 205      -9.028-275.754-126.853 
ATOM   4209  C4'  DA A 205      -7.950-275.272-125.903 
ATOM   4210  O4'  DA A 205      -6.700-274.970-126.589 
ATOM   4211  C3'  DA A 205      -8.266-273.990-125.133 
ATOM   4212  O3'  DA A 205      -7.725-274.096-123.821 
ATOM   4213  C2'  DA A 205      -7.512-272.892-125.882 
ATOM   4214  C1'  DA A 205      -6.245-273.699-126.151 
ATOM   4215  N9   DA A 205      -5.383-273.123-127.220 
ATOM   4216  C8   DA A 205      -5.764-272.460-128.352 
ATOM   4217  N7   DA A 205      -4.772-272.076-129.093 
ATOM   4218  C5   DA A 205      -3.650-272.516-128.405 
ATOM   4219  C6   DA A 205      -2.274-272.418-128.675 
ATOM   4220  N6   DA A 205      -1.775-271.816-129.763 
ATOM   4221  N1   DA A 205      -1.429-272.963-127.781 
ATOM   4222  C2   DA A 205      -1.931-273.560-126.702 
ATOM   4223  N3   DA A 205      -3.188-273.712-126.346 
ATOM   4224  C4   DA A 205      -4.014-273.158-127.257 
ATOM   4225  P    DT A 206      -8.567-273.523-122.586 
ATOM   4226  OP1  DT A 206      -9.554-274.534-122.147 
ATOM   4227  OP2  DT A 206      -9.112-272.192-122.933 
ATOM   4228  O5'  DT A 206      -7.427-273.363-121.474 
ATOM   4229  C5'  DT A 206      -6.298-274.256-121.499 
ATOM   4230  C4'  DT A 206      -5.018-273.479-121.264 
ATOM   4231  O4'  DT A 206      -4.447-272.962-122.500 
ATOM   4232  C3'  DT A 206      -5.143-272.244-120.372 
ATOM   4233  O3'  DT A 206      -3.970-272.130-119.575 
ATOM   4234  C2'  DT A 206      -5.187-271.066-121.345 
ATOM   4235  C1'  DT A 206      -4.127-271.593-122.308 
ATOM   4236  N1   DT A 206      -4.139-270.923-123.638 
ATOM   4237  C2   DT A 206      -2.928-270.750-124.262 
ATOM   4238  O2   DT A 206      -1.873-271.117-123.776 
ATOM   4239  N3   DT A 206      -2.979-270.124-125.493 
ATOM   4240  C4   DT A 206      -4.114-269.670-126.134 
ATOM   4241  O4   DT A 206      -4.035-269.125-127.237 
ATOM   4242  C5   DT A 206      -5.337-269.897-125.400 
ATOM   4243  C7   DT A 206      -6.619-269.433-126.027 
ATOM   4244  C6   DT A 206      -5.315-270.502-124.201 
ATOM   4245  P    DC A 207      -4.109-271.665-118.051 
ATOM   4246  OP1  DC A 207      -4.442-272.833-117.205 
ATOM   4247  OP2  DC A 207      -5.038-270.516-117.965 
ATOM   4248  O5'  DC A 207      -2.620-271.176-117.732 
ATOM   4249  C5'  DC A 207      -1.519-271.798-118.421 
ATOM   4250  C4'  DC A 207      -0.530-270.743-118.876 
ATOM   4251  O4'  DC A 207      -0.856-270.207-120.190 
ATOM   4252  C3'  DC A 207      -0.424-269.503-117.988 
ATOM   4253  O3'  DC A 207       0.931-269.074-117.956 
ATOM   4254  C2'  DC A 207      -1.252-268.439-118.710 
ATOM   4255  C1'  DC A 207      -0.799-268.791-120.123 
ATOM   4256  N1   DC A 207      -1.682-268.241-121.189 
ATOM   4257  C2   DC A 207      -1.088-267.843-122.384 
ATOM   4258  O2   DC A 207       0.136-267.961-122.509 
ATOM   4259  N3   DC A 207      -1.876-267.339-123.368 
ATOM   4260  C4   DC A 207      -3.199-267.228-123.193 
ATOM   4261  N4   DC A 207      -3.924-266.730-124.183 
ATOM   4262  C5   DC A 207      -3.830-267.631-121.972 
ATOM   4263  C6   DC A 207      -3.025-268.132-121.001 
ATOM   4264  P    DA A 208       1.543-268.539-116.576 
ATOM   4265  OP1  DA A 208       1.997-269.685-115.757 
ATOM   4266  OP2  DA A 208       0.581-267.620-115.931 
ATOM   4267  O5'  DA A 208       2.812-267.712-117.093 
ATOM   4268  C5'  DA A 208       3.469-268.126-118.307 
ATOM   4269  C4'  DA A 208       3.784-266.916-119.164 
ATOM   4270  O4'  DA A 208       2.686-266.565-120.055 
ATOM   4271  C3'  DA A 208       4.073-265.621-118.407 
ATOM   4272  O3'  DA A 208       5.091-264.903-119.093 
ATOM   4273  C2'  DA A 208       2.772-264.822-118.495 
ATOM   4274  C1'  DA A 208       2.450-265.170-119.945 
ATOM   4275  N9   DA A 208       1.033-264.910-120.323 
ATOM   4276  C8   DA A 208      -0.088-265.035-119.552 
ATOM   4277  N7   DA A 208      -1.187-264.731-120.170 
ATOM   4278  C5   DA A 208      -0.767-264.379-121.445 
ATOM   4279  C6   DA A 208      -1.463-263.954-122.589 
ATOM   4280  N6   DA A 208      -2.795-263.806-122.631 
ATOM   4281  N1   DA A 208      -0.739-263.686-123.691 
ATOM   4282  C2   DA A 208       0.584-263.835-123.643 
ATOM   4283  N3   DA A 208       1.339-264.222-122.640 
ATOM   4284  C4   DA A 208       0.591-264.484-121.549 
ATOM   4285  P    DA A 209       6.215-264.145-118.241 
ATOM   4286  OP1  DA A 209       7.284-265.098-117.870 
ATOM   4287  OP2  DA A 209       5.579-263.414-117.122 
ATOM   4288  O5'  DA A 209       6.774-263.100-119.316 
ATOM   4289  C5'  DA A 209       6.739-263.449-120.712 
ATOM   4290  C4'  DA A 209       6.257-262.267-121.530 
ATOM   4291  O4'  DA A 209       4.807-262.234-121.656 
ATOM   4292  C3'  DA A 209       6.611-260.887-120.977 
ATOM   4293  O3'  DA A 209       6.901-260.016-122.064 
ATOM   4294  C2'  DA A 209       5.331-260.403-120.296 
ATOM   4295  C1'  DA A 209       4.361-260.921-121.353 
ATOM   4296  N9   DA A 209       2.951-261.007-120.882 
ATOM   4297  C8   DA A 209       2.491-261.318-119.634 
ATOM   4298  N7   DA A 209       1.198-261.310-119.534 
ATOM   4299  C5   DA A 209       0.766-260.971-120.809 
ATOM   4300  C6   DA A 209      -0.514-260.796-121.360 
ATOM   4301  N6   DA A 209      -1.647-260.948-120.661 
ATOM   4302  N1   DA A 209      -0.586-260.458-122.661 
ATOM   4303  C2   DA A 209       0.543-260.309-123.351 
ATOM   4304  N3   DA A 209       1.787-260.444-122.946 
ATOM   4305  C4   DA A 209       1.833-260.783-121.641 
ATOM   4306  P    DG A 210       8.102-258.968-121.920 
ATOM   4307  OP1  DG A 210       9.383-259.633-122.248 
ATOM   4308  OP2  DG A 210       8.032-258.313-120.595 
ATOM   4309  O5'  DG A 210       7.736-257.909-123.062 
ATOM   4310  C5'  DG A 210       7.028-258.360-124.232 
ATOM   4311  C4'  DG A 210       5.929-257.378-124.584 
ATOM   4312  O4'  DG A 210       4.679-257.674-123.896 
ATOM   4313  C3'  DG A 210       6.205-255.916-124.233 
ATOM   4314  O3'  DG A 210       5.654-255.087-125.248 
ATOM   4315  C2'  DG A 210       5.431-255.676-122.936 
ATOM   4316  C1'  DG A 210       4.188-256.472-123.323 
ATOM   4317  N9   DG A 210       3.323-256.832-122.164 
ATOM   4318  C8   DG A 210       3.683-257.146-120.872 
ATOM   4319  N7   DG A 210       2.669-257.417-120.086 
ATOM   4320  C5   DG A 210       1.559-257.271-120.917 
ATOM   4321  C6   DG A 210       0.178-257.434-120.632 
ATOM   4322  O6   DG A 210      -0.358-257.747-119.572 
ATOM   4323  N1   DG A 210      -0.610-257.188-121.765 
ATOM   4324  C2   DG A 210      -0.127-256.832-123.009 
ATOM   4325  N2   DG A 210      -1.044-256.642-123.961 
ATOM   4326  N3   DG A 210       1.169-256.679-123.275 
ATOM   4327  C4   DG A 210       1.947-256.914-122.186 
ATOM   4328  P    DA A 211       6.469-253.792-125.720 
ATOM   4329  OP1  DA A 211       7.476-254.182-126.733 
ATOM   4330  OP2  DA A 211       6.984-253.072-124.535 
ATOM   4331  O5'  DA A 211       5.314-252.928-126.414 
ATOM   4332  C5'  DA A 211       4.208-253.611-127.033 
ATOM   4333  C4'  DA A 211       2.906-252.924-126.669 
ATOM   4334  O4'  DA A 211       2.335-253.435-125.431 
ATOM   4335  C3'  DA A 211       2.992-251.415-126.440 
ATOM   4336  O3'  DA A 211       1.808-250.805-126.941 
ATOM   4337  C2'  DA A 211       3.015-251.254-124.921 
ATOM   4338  C1'  DA A 211       1.979-252.331-124.613 
ATOM   4339  N9   DA A 211       1.988-252.784-123.194 
ATOM   4340  C8   DA A 211       3.055-252.907-122.350 
ATOM   4341  N7   DA A 211       2.740-253.329-121.165 
ATOM   4342  C5   DA A 211       1.364-253.499-121.225 
ATOM   4343  C6   DA A 211       0.421-253.932-120.279 
ATOM   4344  N6   DA A 211       0.739-254.289-119.026 
ATOM   4345  N1   DA A 211      -0.867-253.984-120.667 
ATOM   4346  C2   DA A 211      -1.178-253.629-121.913 
ATOM   4347  N3   DA A 211      -0.388-253.211-122.878 
ATOM   4348  C4   DA A 211       0.894-253.168-122.463 
ATOM   4349  P    DA A 212       1.920-249.402-127.703 
ATOM   4350  OP1  DA A 212       2.272-249.635-129.121 
ATOM   4351  OP2  DA A 212       2.818-248.499-126.950 
ATOM   4352  O5'  DA A 212       0.416-248.867-127.603 
ATOM   4353  C5'  DA A 212      -0.663-249.821-127.558 
ATOM   4354  C4'  DA A 212      -1.673-249.411-126.504 
ATOM   4355  O4'  DA A 212      -1.348-249.942-125.187 
ATOM   4356  C3'  DA A 212      -1.819-247.908-126.270 
ATOM   4357  O3'  DA A 212      -3.185-247.613-126.007 
ATOM   4358  C2'  DA A 212      -1.010-247.633-125.003 
ATOM   4359  C1'  DA A 212      -1.439-248.885-124.244 
ATOM   4360  N9   DA A 212      -0.559-249.218-123.089 
ATOM   4361  C8   DA A 212       0.789-249.040-122.971 
ATOM   4362  N7   DA A 212       1.273-249.431-121.833 
ATOM   4363  C5   DA A 212       0.165-249.904-121.144 
ATOM   4364  C6   DA A 212       0.013-250.461-119.864 
ATOM   4365  N6   DA A 212       1.031-250.645-119.011 
ATOM   4366  N1   DA A 212      -1.228-250.825-119.490 
ATOM   4367  C2   DA A 212      -2.235-250.640-120.342 
ATOM   4368  N3   DA A 212      -2.214-250.132-121.555 
ATOM   4369  C4   DA A 212      -0.962-249.777-121.904 
ATOM   4370  P    DA A 213      -3.824-246.280-126.623 
ATOM   4371  OP1  DA A 213      -4.256-246.535-128.015 
ATOM   4372  OP2  DA A 213      -2.890-245.148-126.431 
ATOM   4373  O5'  DA A 213      -5.106-246.084-125.688 
ATOM   4374  C5'  DA A 213      -5.741-247.245-125.119 
ATOM   4375  C4'  DA A 213      -6.077-246.990-123.663 
ATOM   4376  O4'  DA A 213      -4.980-247.336-122.770 
ATOM   4377  C3'  DA A 213      -6.406-245.542-123.299 
ATOM   4378  O3'  DA A 213      -7.435-245.536-122.318 
ATOM   4379  C2'  DA A 213      -5.125-245.003-122.663 
ATOM   4380  C1'  DA A 213      -4.779-246.258-121.869 
ATOM   4381  N9   DA A 213      -3.365-246.301-121.403 
ATOM   4382  C8   DA A 213      -2.250-245.823-122.029 
ATOM   4383  N7   DA A 213      -1.153-246.012-121.364 
ATOM   4384  C5   DA A 213      -1.568-246.664-120.211 
ATOM   4385  C6   DA A 213      -0.871-247.144-119.091 
ATOM   4386  N6   DA A 213       0.457-247.035-118.943 
ATOM   4387  N1   DA A 213      -1.590-247.742-118.123 
ATOM   4388  C2   DA A 213      -2.910-247.848-118.275 
ATOM   4389  N3   DA A 213      -3.666-247.440-119.271 
ATOM   4390  C4   DA A 213      -2.922-246.845-120.226 
ATOM   4391  P    DT A 214      -8.585-244.427-122.406 
ATOM   4392  OP1  DT A 214      -9.634-244.874-123.349 
ATOM   4393  OP2  DT A 214      -7.980-243.106-122.687 
ATOM   4394  O5'  DT A 214      -9.159-244.448-120.912 
ATOM   4395  C5'  DT A 214      -9.103-245.674-120.160 
ATOM   4396  C4'  DT A 214      -8.641-245.391-118.744 
ATOM   4397  O4'  DT A 214      -7.191-245.419-118.616 
ATOM   4398  C3'  DT A 214      -9.036-244.028-118.175 
ATOM   4399  O3'  DT A 214      -9.336-244.175-116.792 
ATOM   4400  C2'  DT A 214      -7.775-243.174-118.310 
ATOM   4401  C1'  DT A 214      -6.782-244.260-117.907 
ATOM   4402  N1   DT A 214      -5.374-243.956-118.290 
ATOM   4403  C2   DT A 214      -4.387-244.389-117.439 
ATOM   4404  O2   DT A 214      -4.620-244.997-116.409 
ATOM   4405  N3   DT A 214      -3.095-244.089-117.827 
ATOM   4406  C4   DT A 214      -2.720-243.408-118.968 
ATOM   4407  O4   DT A 214      -1.529-243.199-119.208 
ATOM   4408  C5   DT A 214      -3.826-242.995-119.797 
ATOM   4409  C7   DT A 214      -3.506-242.248-121.059 
ATOM   4410  C6   DT A 214      -5.092-243.273-119.444 
ATOM   4411  P    DA A 215     -10.564-243.356-116.174 
ATOM   4412  OP1  DA A 215     -11.825-244.092-116.418 
ATOM   4413  OP2  DA A 215     -10.523-241.959-116.660 
ATOM   4414  O5'  DA A 215     -10.213-243.391-114.613 
ATOM   4415  C5'  DA A 215      -9.482-244.514-114.088 
ATOM   4416  C4'  DA A 215      -8.404-244.032-113.138 
ATOM   4417  O4'  DA A 215      -7.154-243.731-113.823 
ATOM   4418  C3'  DA A 215      -8.720-242.751-112.367 
ATOM   4419  O3'  DA A 215      -8.179-242.856-111.056 
ATOM   4420  C2'  DA A 215      -7.966-241.653-113.116 
ATOM   4421  C1'  DA A 215      -6.699-242.460-113.385 
ATOM   4422  N9   DA A 215      -5.837-241.884-114.454 
ATOM   4423  C8   DA A 215      -6.218-241.221-115.586 
ATOM   4424  N7   DA A 215      -5.226-240.837-116.327 
ATOM   4425  C5   DA A 215      -4.104-241.276-115.639 
ATOM   4426  C6   DA A 215      -2.728-241.179-115.909 
ATOM   4427  N6   DA A 215      -2.229-240.576-116.998 
ATOM   4428  N1   DA A 215      -1.883-241.724-115.016 
ATOM   4429  C2   DA A 215      -2.385-242.321-113.937 
ATOM   4430  N3   DA A 215      -3.642-242.473-113.580 
ATOM   4431  C4   DA A 215      -4.468-241.918-114.491 
ATOM   4432  P    DT A 216      -9.021-242.283-109.821 
ATOM   4433  OP1  DT A 216     -10.008-243.295-109.381 
ATOM   4434  OP2  DT A 216      -9.566-240.953-110.167 
ATOM   4435  O5'  DT A 216      -7.881-242.124-108.708 
ATOM   4436  C5'  DT A 216      -6.752-243.016-108.734 
ATOM   4437  C4'  DT A 216      -5.472-242.239-108.498 
ATOM   4438  O4'  DT A 216      -4.901-241.723-109.734 
ATOM   4439  C3'  DT A 216      -5.597-241.005-107.606 
ATOM   4440  O3'  DT A 216      -4.424-240.891-106.810 
ATOM   4441  C2'  DT A 216      -5.641-239.827-108.579 
ATOM   4442  C1'  DT A 216      -4.581-240.353-109.542 
ATOM   4443  N1   DT A 216      -4.594-239.683-110.872 
ATOM   4444  C2   DT A 216      -3.382-239.510-111.497 
ATOM   4445  O2   DT A 216      -2.327-239.877-111.010 
ATOM   4446  N3   DT A 216      -3.433-238.885-112.727 
ATOM   4447  C4   DT A 216      -4.568-238.431-113.369 
ATOM   4448  O4   DT A 216      -4.489-237.885-114.471 
ATOM   4449  C5   DT A 216      -5.791-238.658-112.634 
ATOM   4450  C7   DT A 216      -7.073-238.193-113.262 
ATOM   4451  C6   DT A 216      -5.769-239.263-111.436 
ATOM   4452  P    DC A 217      -4.563-240.426-105.285 
ATOM   4453  OP1  DC A 217      -4.896-241.594-104.439 
ATOM   4454  OP2  DC A 217      -5.492-239.277-105.199 
ATOM   4455  O5'  DC A 217      -3.074-239.937-104.966 
ATOM   4456  C5'  DC A 217      -1.973-240.559-105.656 
ATOM   4457  C4'  DC A 217      -0.984-239.504-106.110 
ATOM   4458  O4'  DC A 217      -1.310-238.968-107.425 
ATOM   4459  C3'  DC A 217      -0.878-238.264-105.223 
ATOM   4460  O3'  DC A 217       0.477-237.835-105.190 
ATOM   4461  C2'  DC A 217      -1.706-237.200-105.944 
ATOM   4462  C1'  DC A 217      -1.253-237.551-107.358 
ATOM   4463  N1   DC A 217      -2.136-237.002-108.424 
ATOM   4464  C2   DC A 217      -1.542-236.604-109.619 
ATOM   4465  O2   DC A 217      -0.318-236.722-109.744 
ATOM   4466  N3   DC A 217      -2.330-236.100-110.602 
ATOM   4467  C4   DC A 217      -3.653-235.988-110.427 
ATOM   4468  N4   DC A 217      -4.378-235.491-111.417 
ATOM   4469  C5   DC A 217      -4.284-236.392-109.207 
ATOM   4470  C6   DC A 217      -3.479-236.892-108.235 
ATOM   4471  P    DT A 218       1.089-237.300-103.811 
ATOM   4472  OP1  DT A 218       1.543-238.446-102.991 
ATOM   4473  OP2  DT A 218       0.127-236.380-103.165 
ATOM   4474  O5'  DT A 218       2.358-236.472-104.328 
ATOM   4475  C5'  DT A 218       3.015-236.887-105.541 
ATOM   4476  C4'  DT A 218       3.330-235.677-106.399 
ATOM   4477  O4'  DT A 218       2.232-235.326-107.289 
ATOM   4478  C3'  DT A 218       3.619-234.381-105.641 
ATOM   4479  O3'  DT A 218       4.637-233.664-106.328 
ATOM   4480  C2'  DT A 218       2.318-233.583-105.729 
ATOM   4481  C1'  DT A 218       1.996-233.931-107.180 
ATOM   4482  N1   DT A 218       0.579-233.671-107.557 
ATOM   4483  C2   DT A 218       0.341-233.248-108.843 
ATOM   4484  O2   DT A 218       1.230-233.084-109.662 
ATOM   4485  N3   DT A 218      -0.983-233.016-109.157 
ATOM   4486  C4   DT A 218      -2.064-233.168-108.312 
ATOM   4487  O4   DT A 218      -3.207-232.930-108.707 
ATOM   4488  C5   DT A 218      -1.714-233.615-106.984 
ATOM   4489  C7   DT A 218      -2.832-233.807-106.000 
ATOM   4490  C6   DT A 218      -0.435-233.848-106.652 
ATOM   4491  P    DC A 219       5.761-232.905-105.475 
ATOM   4492  OP1  DC A 219       6.830-233.859-105.105 
ATOM   4493  OP2  DC A 219       5.125-232.175-104.357 
ATOM   4494  O5'  DC A 219       6.320-231.860-106.550 
ATOM   4495  C5'  DC A 219       6.285-232.210-107.947 
ATOM   4496  C4'  DC A 219       5.803-231.028-108.765 
ATOM   4497  O4'  DC A 219       4.353-230.994-108.890 
ATOM   4498  C3'  DC A 219       6.157-229.648-108.211 
ATOM   4499  O3'  DC A 219       6.447-228.777-109.298 
ATOM   4500  C2'  DC A 219       4.877-229.164-107.530 
ATOM   4501  C1'  DC A 219       3.907-229.681-108.588 
ATOM   4502  N1   DC A 219       2.497-229.768-108.116 
ATOM   4503  C2   DC A 219       1.487-229.504-109.038 
ATOM   4504  O2   DC A 219       1.799-229.213-110.198 
ATOM   4505  N3   DC A 219       0.194-229.578-108.627 
ATOM   4506  C4   DC A 219      -0.102-229.897-107.362 
ATOM   4507  N4   DC A 219      -1.378-229.955-107.010 
ATOM   4508  C5   DC A 219       0.922-230.171-106.398 
ATOM   4509  C6   DC A 219       2.207-230.093-106.827 
ATOM   4510  P    DA A 220       7.648-227.728-109.154 
ATOM   4511  OP1  DA A 220       8.929-228.393-109.483 
ATOM   4512  OP2  DA A 220       7.578-227.074-107.829 
ATOM   4513  O5'  DA A 220       7.282-226.669-110.297 
ATOM   4514  C5'  DA A 220       6.574-227.121-111.466 
ATOM   4515  C4'  DA A 220       5.474-226.139-111.818 
ATOM   4516  O4'  DA A 220       4.225-226.435-111.131 
ATOM   4517  C3'  DA A 220       5.751-224.677-111.467 
ATOM   4518  O3'  DA A 220       5.200-223.848-112.483 
ATOM   4519  C2'  DA A 220       4.977-224.437-110.171 
ATOM   4520  C1'  DA A 220       3.734-225.233-110.557 
ATOM   4521  N9   DA A 220       2.869-225.592-109.399 
ATOM   4522  C8   DA A 220       3.245-225.901-108.124 
ATOM   4523  N7   DA A 220       2.251-226.171-107.335 
ATOM   4524  C5   DA A 220       1.133-226.032-108.145 
ATOM   4525  C6   DA A 220      -0.241-226.185-107.898 
ATOM   4526  N6   DA A 220      -0.745-226.529-106.705 
ATOM   4527  N1   DA A 220      -1.083-225.969-108.927 
ATOM   4528  C2   DA A 220      -0.577-225.627-110.110 
ATOM   4529  N3   DA A 220       0.679-225.455-110.458 
ATOM   4530  C4   DA A 220       1.501-225.676-109.411 
ATOM   4531  P    DG A 221       6.015-222.553-112.954 
ATOM   4532  OP1  DG A 221       7.022-222.942-113.967 
ATOM   4533  OP2  DG A 221       6.530-221.833-111.770 
ATOM   4534  O5'  DG A 221       4.860-221.689-113.648 
ATOM   4535  C5'  DG A 221       3.754-222.371-114.267 
ATOM   4536  C4'  DG A 221       2.452-221.684-113.904 
ATOM   4537  O4'  DG A 221       1.881-222.195-112.665 
ATOM   4538  C3'  DG A 221       2.538-220.175-113.675 
ATOM   4539  O3'  DG A 221       1.354-219.566-114.175 
ATOM   4540  C2'  DG A 221       2.561-220.015-112.155 
ATOM   4541  C1'  DG A 221       1.525-221.091-111.848 
ATOM   4542  N9   DG A 221       1.534-221.545-110.429 
ATOM   4543  C8   DG A 221       2.598-221.674-109.563 
ATOM   4544  N7   DG A 221       2.266-222.102-108.369 
ATOM   4545  C5   DG A 221       0.884-222.267-108.450 
ATOM   4546  C6   DG A 221      -0.042-222.708-107.468 
ATOM   4547  O6   DG A 221       0.170-223.051-106.308 
ATOM   4548  N1   DG A 221      -1.350-222.727-107.972 
ATOM   4549  C2   DG A 221      -1.715-222.367-109.254 
ATOM   4550  N2   DG A 221      -3.017-222.455-109.540 
ATOM   4551  N3   DG A 221      -0.845-221.953-110.174 
ATOM   4552  C4   DG A 221       0.428-221.929-109.702 
ATOM   4553  P    DG A 222       1.466-218.163-114.937 
ATOM   4554  OP1  DG A 222       1.818-218.396-116.356 
ATOM   4555  OP2  DG A 222       2.364-217.260-114.185 
ATOM   4556  O5'  DG A 222      -0.038-217.628-114.837 
ATOM   4557  C5'  DG A 222      -1.117-218.581-114.792 
ATOM   4558  C4'  DG A 222      -2.127-218.172-113.738 
ATOM   4559  O4'  DG A 222      -1.802-218.702-112.421 
ATOM   4560  C3'  DG A 222      -2.273-216.669-113.504 
ATOM   4561  O3'  DG A 222      -3.639-216.373-113.242 
ATOM   4562  C2'  DG A 222      -1.464-216.394-112.237 
ATOM   4563  C1'  DG A 222      -1.893-217.646-111.478 
ATOM   4564  N9   DG A 222      -1.013-217.978-110.324 
ATOM   4565  C8   DG A 222       0.347-217.806-110.187 
ATOM   4566  N7   DG A 222       0.822-218.206-109.033 
ATOM   4567  C5   DG A 222      -0.302-218.676-108.356 
ATOM   4568  C6   DG A 222      -0.420-219.235-107.058 
ATOM   4569  O6   DG A 222       0.459-219.435-106.223 
ATOM   4570  N1   DG A 222      -1.747-219.579-106.766 
ATOM   4571  C2   DG A 222      -2.820-219.405-107.619 
ATOM   4572  N2   DG A 222      -4.008-219.798-107.154 
ATOM   4573  N3   DG A 222      -2.709-218.880-108.838 
ATOM   4574  C4   DG A 222      -1.427-218.541-109.135 
ATOM   4575  P    DC A 223      -4.278-215.041-113.857 
ATOM   4576  OP1  DC A 223      -4.710-215.296-115.250 
ATOM   4577  OP2  DC A 223      -3.344-213.909-113.665 
ATOM   4578  O5'  DC A 223      -5.560-214.844-112.922 
ATOM   4579  C5'  DC A 223      -6.195-216.006-112.353 
ATOM   4580  C4'  DC A 223      -6.531-215.751-110.897 
ATOM   4581  O4'  DC A 223      -5.434-216.096-110.005 
ATOM   4582  C3'  DC A 223      -6.860-214.303-110.533 
ATOM   4583  O3'  DC A 223      -7.889-214.297-109.552 
ATOM   4584  C2'  DC A 223      -5.579-213.763-109.898 
ATOM   4585  C1'  DC A 223      -5.233-215.018-109.104 
ATOM   4586  N1   DC A 223      -3.819-215.062-108.637 
ATOM   4587  C2   DC A 223      -3.560-215.659-107.407 
ATOM   4588  O2   DC A 223      -4.505-216.125-106.758 
ATOM   4589  N3   DC A 223      -2.277-215.709-106.962 
ATOM   4590  C4   DC A 223      -1.282-215.193-107.695 
ATOM   4591  N4   DC A 223      -0.048-215.266-107.220 
ATOM   4592  C5   DC A 223      -1.528-214.573-108.963 
ATOM   4593  C6   DC A 223      -2.816-214.534-109.389 
ATOM   4594  P    DT A 224      -9.039-213.187-109.640 
ATOM   4595  OP1  DT A 224     -10.088-213.635-110.583 
ATOM   4596  OP2  DT A 224      -8.434-211.867-109.921 
ATOM   4597  O5'  DT A 224      -9.614-213.208-108.147 
ATOM   4598  C5'  DT A 224      -9.557-214.435-107.394 
ATOM   4599  C4'  DT A 224      -9.095-214.152-105.978 
ATOM   4600  O4'  DT A 224      -7.645-214.180-105.850 
ATOM   4601  C3'  DT A 224      -9.490-212.789-105.409 
ATOM   4602  O3'  DT A 224      -9.790-212.936-104.027 
ATOM   4603  C2'  DT A 224      -8.229-211.934-105.544 
ATOM   4604  C1'  DT A 224      -7.236-213.020-105.142 
ATOM   4605  N1   DT A 224      -5.828-212.717-105.525 
ATOM   4606  C2   DT A 224      -4.841-213.150-104.674 
ATOM   4607  O2   DT A 224      -5.074-213.758-103.643 
ATOM   4608  N3   DT A 224      -3.549-212.849-105.061 
ATOM   4609  C4   DT A 224      -3.174-212.169-106.202 
ATOM   4610  O4   DT A 224      -1.983-211.959-106.443 
ATOM   4611  C5   DT A 224      -4.280-211.755-107.032 
ATOM   4612  C7   DT A 224      -3.960-211.008-108.293 
ATOM   4613  C6   DT A 224      -5.546-212.034-106.679 
ATOM   4614  P    DA A 225     -11.018-212.116-103.408 
ATOM   4615  OP1  DA A 225     -12.279-212.853-103.652 
ATOM   4616  OP2  DA A 225     -10.977-210.720-103.895 
ATOM   4617  O5'  DA A 225     -10.667-212.152-101.848 
ATOM   4618  C5'  DA A 225      -9.936-213.275-101.322 
ATOM   4619  C4'  DA A 225      -8.858-212.793-100.372 
ATOM   4620  O4'  DA A 225      -7.608-212.492-101.057 
ATOM   4621  C3'  DA A 225      -9.174-211.511 -99.602 
ATOM   4622  O3'  DA A 225      -8.633-211.617 -98.290 
ATOM   4623  C2'  DA A 225      -8.420-210.413-100.351 
ATOM   4624  C1'  DA A 225      -7.153-211.221-100.620 
ATOM   4625  N9   DA A 225      -6.292-210.645-101.689 
ATOM   4626  C8   DA A 225      -6.672-209.981-102.821 
ATOM   4627  N7   DA A 225      -5.680-209.597-103.562 
ATOM   4628  C5   DA A 225      -4.558-210.037-102.874 
ATOM   4629  C6   DA A 225      -3.183-209.939-103.143 
ATOM   4630  N6   DA A 225      -2.683-209.337-104.232 
ATOM   4631  N1   DA A 225      -2.337-210.484-102.250 
ATOM   4632  C2   DA A 225      -2.839-211.082-101.171 
ATOM   4633  N3   DA A 225      -4.096-211.234-100.815 
ATOM   4634  C4   DA A 225      -4.922-210.679-101.726 
ATOM   4635  P    DA A 226      -9.475-211.044 -97.055 
ATOM   4636  OP1  DA A 226     -10.462-212.056 -96.616 
ATOM   4637  OP2  DA A 226     -10.020-209.713 -97.401 
ATOM   4638  O5'  DA A 226      -8.335-210.884 -95.943 
ATOM   4639  C5'  DA A 226      -7.207-211.777 -95.968 
ATOM   4640  C4'  DA A 226      -5.926-211.000 -95.733 
ATOM   4641  O4'  DA A 226      -5.355-210.483 -96.969 
ATOM   4642  C3'  DA A 226      -6.051-209.765 -94.841 
ATOM   4643  O3'  DA A 226      -4.878-209.651 -94.044 
ATOM   4644  C2'  DA A 226      -6.095-208.587 -95.813 
ATOM   4645  C1'  DA A 226      -5.035-209.114 -96.776 
ATOM   4646  N9   DA A 226      -5.048-208.444 -98.107 
ATOM   4647  C8   DA A 226      -6.119-207.968 -98.806 
ATOM   4648  N7   DA A 226      -5.807-207.431 -99.944 
ATOM   4649  C5   DA A 226      -4.426-207.561-100.006 
ATOM   4650  C6   DA A 226      -3.481-207.183-100.976 
ATOM   4651  N6   DA A 226      -3.803-206.569-102.123 
ATOM   4652  N1   DA A 226      -2.189-207.460-100.722 
ATOM   4653  C2   DA A 226      -1.875-208.072 -99.580 
ATOM   4654  N3   DA A 226      -2.664-208.469 -98.607 
ATOM   4655  C4   DA A 226      -3.952-208.179 -98.885 
ATOM   4656  P    DT A 227      -5.017-209.186 -92.520 
ATOM   4657  OP1  DT A 227      -5.350-210.355 -91.673 
ATOM   4658  OP2  DT A 227      -5.946-208.038 -92.434 
ATOM   4659  O5'  DT A 227      -3.528-208.697 -92.201 
ATOM   4660  C5'  DT A 227      -2.427-209.319 -92.890 
ATOM   4661  C4'  DT A 227      -1.438-208.264 -93.345 
ATOM   4662  O4'  DT A 227      -1.764-207.729 -94.659 
ATOM   4663  C3'  DT A 227      -1.332-207.024 -92.457 
ATOM   4664  O3'  DT A 227       0.023-206.596 -92.425 
ATOM   4665  C2'  DT A 227      -2.161-205.961 -93.179 
ATOM   4666  C1'  DT A 227      -1.707-206.312 -94.592 
ATOM   4667  N1   DT A 227      -2.590-205.763 -95.658 
ATOM   4668  C2   DT A 227      -1.989-205.374 -96.831 
ATOM   4669  O2   DT A 227      -0.788-205.463 -97.021 
ATOM   4670  N3   DT A 227      -2.839-204.869 -97.795 
ATOM   4671  C4   DT A 227      -4.207-204.725 -97.686 
ATOM   4672  O4   DT A 227      -4.864-204.260 -98.619 
ATOM   4673  C5   DT A 227      -4.746-205.160 -96.420 
ATOM   4674  C7   DT A 227      -6.229-205.037 -96.217 
ATOM   4675  C6   DT A 227      -3.943-205.654 -95.464 
ATOM   4676  P    DG A 228       0.635-206.060 -91.045 
ATOM   4677  OP1  DG A 228       1.089-207.206 -90.226 
ATOM   4678  OP2  DG A 228      -0.328-205.141 -90.400 
ATOM   4679  O5'  DG A 228       1.904-205.233 -91.562 
ATOM   4680  C5'  DG A 228       2.561-205.647 -92.776 
ATOM   4681  C4'  DG A 228       2.876-204.438 -93.633 
ATOM   4682  O4'  DG A 228       1.778-204.086 -94.524 
ATOM   4683  C3'  DG A 228       3.165-203.142 -92.876 
ATOM   4684  O3'  DG A 228       4.183-202.424 -93.562 
ATOM   4685  C2'  DG A 228       1.864-202.344 -92.964 
ATOM   4686  C1'  DG A 228       1.542-202.691 -94.414 
ATOM   4687  N9   DG A 228       0.125-202.431 -94.792 
ATOM   4688  C8   DG A 228      -1.017-202.551 -94.029 
ATOM   4689  N7   DG A 228      -2.120-202.242 -94.666 
ATOM   4690  C5   DG A 228      -1.678-201.891 -95.941 
ATOM   4691  C6   DG A 228      -2.414-201.465 -97.077 
ATOM   4692  O6   DG A 228      -3.625-201.306 -97.195 
ATOM   4693  N1   DG A 228      -1.570-201.212 -98.168 
ATOM   4694  C2   DG A 228      -0.196-201.354 -98.161 
ATOM   4695  N2   DG A 228       0.429-201.063 -99.305 
ATOM   4696  N3   DG A 228       0.493-201.755 -97.095 
ATOM   4697  C4   DG A 228      -0.311-202.003 -96.029 
ATOM   4698  P    DT A 229       5.307-201.666 -92.710 
ATOM   4699  OP1  DT A 229       6.376-202.620 -92.339 
ATOM   4700  OP2  DT A 229       4.671-200.935 -91.591 
ATOM   4701  O5'  DT A 229       5.866-200.621 -93.785 
ATOM   4702  C5'  DT A 229       5.831-200.970 -95.181 
ATOM   4703  C4'  DT A 229       5.349-199.789 -95.999 
ATOM   4704  O4'  DT A 229       3.899-199.755 -96.125 
ATOM   4705  C3'  DT A 229       5.703-198.408 -95.446 
ATOM   4706  O3'  DT A 229       5.993-197.538 -96.533 
ATOM   4707  C2'  DT A 229       4.423-197.924 -94.764 
ATOM   4708  C1'  DT A 229       3.453-198.442 -95.822 
ATOM   4709  N1   DT A 229       2.043-198.529 -95.351 
ATOM   4710  C2   DT A 229       1.058-198.266 -96.272 
ATOM   4711  O2   DT A 229       1.295-197.973 -97.431 
ATOM   4712  N3   DT A 229      -0.237-198.355 -95.798 
ATOM   4713  C4   DT A 229      -0.617-198.678 -94.512 
ATOM   4714  O4   DT A 229      -1.810-198.727 -94.204 
ATOM   4715  C5   DT A 229       0.487-198.936 -93.617 
ATOM   4716  C7   DT A 229       0.160-199.295 -92.198 
ATOM   4717  C6   DT A 229       1.755-198.856 -94.051 
ATOM   4718  P    DC A 230       7.194-196.489 -96.388 
ATOM   4719  OP1  DC A 230       8.474-197.154 -96.717 
ATOM   4720  OP2  DC A 230       7.124-195.834 -95.064 
ATOM   4721  O5'  DC A 230       6.828-195.430 -97.531 
ATOM   4722  C5'  DC A 230       6.120-195.882 -98.701 
ATOM   4723  C4'  DC A 230       5.020-194.899 -99.052 
ATOM   4724  O4'  DC A 230       3.771-195.195 -98.365 
ATOM   4725  C3'  DC A 230       5.297-193.438 -98.702 
ATOM   4726  O3'  DC A 230       4.746-192.608 -99.717 
ATOM   4727  C2'  DC A 230       4.523-193.198 -97.405 
ATOM   4728  C1'  DC A 230       3.280-193.993 -97.791 
ATOM   4729  N1   DC A 230       2.415-194.353 -96.633 
ATOM   4730  C2   DC A 230       1.037-194.387 -96.838 
ATOM   4731  O2   DC A 230       0.595-194.122 -97.961 
ATOM   4732  N3   DC A 230       0.231-194.712 -95.795 
ATOM   4733  C4   DC A 230       0.751-194.994 -94.593 
ATOM   4734  N4   DC A 230      -0.077-195.305 -93.607 
ATOM   4735  C5   DC A 230       2.164-194.963 -94.361 
ATOM   4736  C6   DC A 230       2.953-194.636 -95.417 
ATOM   4737  P    DG A 231       5.561-191.314-100.189 
ATOM   4738  OP1  DG A 231       6.568-191.703-101.201 
ATOM   4739  OP2  DG A 231       6.076-190.593 -99.004 
ATOM   4740  O5'  DG A 231       4.406-190.449-100.882 
ATOM   4741  C5'  DG A 231       3.300-191.132-101.502 
ATOM   4742  C4'  DG A 231       1.998-190.445-101.138 
ATOM   4743  O4'  DG A 231       1.427-190.956 -99.900 
ATOM   4744  C3'  DG A 231       2.084-188.936-100.909 
ATOM   4745  O3'  DG A 231       0.900-188.326-101.410 
ATOM   4746  C2'  DG A 231       2.107-188.776 -99.389 
ATOM   4747  C1'  DG A 231       1.071-189.852 -99.082 
ATOM   4748  N9   DG A 231       1.080-190.305 -97.663 
ATOM   4749  C8   DG A 231       2.144-190.435 -96.797 
ATOM   4750  N7   DG A 231       1.812-190.863 -95.604 
ATOM   4751  C5   DG A 231       0.430-191.027 -95.684 
ATOM   4752  C6   DG A 231      -0.496-191.469 -94.703 
ATOM   4753  O6   DG A 231      -0.284-191.811 -93.542 
ATOM   4754  N1   DG A 231      -1.804-191.487 -95.206 
ATOM   4755  C2   DG A 231      -2.169-191.127 -96.488 
ATOM   4756  N2   DG A 231      -3.471-191.215 -96.774 
ATOM   4757  N3   DG A 231      -1.299-190.714 -97.408 
ATOM   4758  C4   DG A 231      -0.026-190.690 -96.936 
ATOM   4759  P    DT A 232       1.012-186.923-102.172 
ATOM   4760  OP1  DT A 232       1.364-187.156-103.590 
ATOM   4761  OP2  DT A 232       1.910-186.021-101.419 
ATOM   4762  O5'  DT A 232      -0.493-186.389-102.071 
ATOM   4763  C5'  DT A 232      -1.571-187.342-102.027 
ATOM   4764  C4'  DT A 232      -2.581-186.933-100.972 
ATOM   4765  O4'  DT A 232      -2.256-187.463 -99.656 
ATOM   4766  C3'  DT A 232      -2.727-185.429-100.739 
ATOM   4767  O3'  DT A 232      -4.093-185.134-100.476 
ATOM   4768  C2'  DT A 232      -1.918-185.154 -99.472 
ATOM   4769  C1'  DT A 232      -2.348-186.406 -98.713 
ATOM   4770  N1   DT A 232      -1.467-186.739 -97.558 
ATOM   4771  C2   DT A 232      -2.068-187.298 -96.455 
ATOM   4772  O2   DT A 232      -3.263-187.524 -96.394 
ATOM   4773  N3   DT A 232      -1.219-187.592 -95.404 
ATOM   4774  C4   DT A 232       0.143-187.378 -95.368 
ATOM   4775  O4   DT A 232       0.798-187.683 -94.368 
ATOM   4776  C5   DT A 232       0.680-186.788 -96.571 
ATOM   4777  C7   DT A 232       2.156-186.522 -96.613 
ATOM   4778  C6   DT A 232      -0.120-186.492 -97.607 
ATOM   4779  P    DC A 233      -4.732-183.802-101.092 
ATOM   4780  OP1  DC A 233      -5.164-184.057-102.484 
ATOM   4781  OP2  DC A 233      -3.798-182.670-100.899 
ATOM   4782  O5'  DC A 233      -6.014-183.605-100.157 
ATOM   4783  C5'  DC A 233      -6.649-184.766 -99.587 
ATOM   4784  C4'  DC A 233      -6.985-184.512 -98.131 
ATOM   4785  O4'  DC A 233      -5.888-184.857 -97.239 
ATOM   4786  C3'  DC A 233      -7.314-183.064 -97.768 
ATOM   4787  O3'  DC A 233      -8.343-183.057 -96.786 
ATOM   4788  C2'  DC A 233      -6.033-182.524 -97.132 
ATOM   4789  C1'  DC A 233      -5.687-183.779 -96.338 
ATOM   4790  N1   DC A 233      -4.273-183.823 -95.872 
ATOM   4791  C2   DC A 233      -4.014-184.420 -94.641 
ATOM   4792  O2   DC A 233      -4.959-184.886 -93.993 
ATOM   4793  N3   DC A 233      -2.731-184.469 -94.197 
ATOM   4794  C4   DC A 233      -1.736-183.954 -94.929 
ATOM   4795  N4   DC A 233      -0.502-184.026 -94.454 
ATOM   4796  C5   DC A 233      -1.982-183.334 -96.198 
ATOM   4797  C6   DC A 233      -3.270-183.295 -96.623 
ATOM   4798  P    DT A 234      -9.493-181.948 -96.874 
ATOM   4799  OP1  DT A 234     -10.542-182.396 -97.818 
ATOM   4800  OP2  DT A 234      -8.888-180.627 -97.156 
ATOM   4801  O5'  DT A 234     -10.068-181.969 -95.381 
ATOM   4802  C5'  DT A 234     -10.011-183.195 -94.629 
ATOM   4803  C4'  DT A 234      -9.549-182.912 -93.213 
ATOM   4804  O4'  DT A 234      -8.099-182.941 -93.084 
ATOM   4805  C3'  DT A 234      -9.944-181.550 -92.644 
ATOM   4806  O3'  DT A 234     -10.244-181.697 -91.261 
ATOM   4807  C2'  DT A 234      -8.683-180.695 -92.779 
ATOM   4808  C1'  DT A 234      -7.690-181.781 -92.376 
ATOM   4809  N1   DT A 234      -6.282-181.477 -92.759 
ATOM   4810  C2   DT A 234      -5.295-181.910 -91.908 
ATOM   4811  O2   DT A 234      -5.528-182.518 -90.878 
ATOM   4812  N3   DT A 234      -4.003-181.610 -92.296 
ATOM   4813  C4   DT A 234      -3.628-180.930 -93.436 
ATOM   4814  O4   DT A 234      -2.437-180.720 -93.677 
ATOM   4815  C5   DT A 234      -4.734-180.516 -94.266 
ATOM   4816  C7   DT A 234      -4.415-179.769 -95.528 
ATOM   4817  C6   DT A 234      -6.000-180.794 -93.913 
ATOM   4818  P    DG A 235     -11.472-180.877 -90.643 
ATOM   4819  OP1  DG A 235     -12.733-181.613 -90.887 
ATOM   4820  OP2  DG A 235     -11.431-179.481 -91.129 
ATOM   4821  O5'  DG A 235     -11.121-180.912 -89.082 
ATOM   4822  C5'  DG A 235     -10.390-182.036 -88.557 
ATOM   4823  C4'  DG A 235      -9.312-181.554 -87.607 
ATOM   4824  O4'  DG A 235      -8.062-181.252 -88.292 
ATOM   4825  C3'  DG A 235      -9.628-180.272 -86.836 
ATOM   4826  O3'  DG A 235      -9.087-180.378 -85.524 
ATOM   4827  C2'  DG A 235      -8.874-179.174 -87.585 
ATOM   4828  C1'  DG A 235      -7.607-179.981 -87.854 
ATOM   4829  N9   DG A 235      -6.746-179.405 -88.923 
ATOM   4830  C8   DG A 235      -7.111-178.734 -90.069 
ATOM   4831  N7   DG A 235      -6.099-178.352 -90.810 
ATOM   4832  C5   DG A 235      -4.984-178.801 -90.105 
ATOM   4833  C6   DG A 235      -3.603-178.684 -90.408 
ATOM   4834  O6   DG A 235      -3.070-178.151 -91.378 
ATOM   4835  N1   DG A 235      -2.809-179.282 -89.418 
ATOM   4836  C2   DG A 235      -3.287-179.910 -88.286 
ATOM   4837  N2   DG A 235      -2.367-180.419 -87.464 
ATOM   4838  N3   DG A 235      -4.584-180.020 -88.003 
ATOM   4839  C4   DG A 235      -5.367-179.445 -88.952 
ATOM   4840  P    DT A 236      -9.929-179.805 -84.289 
ATOM   4841  OP1  DT A 236     -10.916-180.816 -83.850 
ATOM   4842  OP2  DT A 236     -10.475-178.474 -84.636 
ATOM   4843  O5'  DT A 236      -8.789-179.645 -83.177 
ATOM   4844  C5'  DT A 236      -7.661-180.538 -83.202 
ATOM   4845  C4'  DT A 236      -6.380-179.761 -82.967 
ATOM   4846  O4'  DT A 236      -5.809-179.244 -84.203 
ATOM   4847  C3'  DT A 236      -6.505-178.526 -82.075 
ATOM   4848  O3'  DT A 236      -5.332-178.412 -81.279 
ATOM   4849  C2'  DT A 236      -6.549-177.348 -83.048 
ATOM   4850  C1'  DT A 236      -5.489-177.875 -84.011 
ATOM   4851  N1   DT A 236      -5.502-177.205 -85.341 
ATOM   4852  C2   DT A 236      -4.290-177.031 -85.966 
ATOM   4853  O2   DT A 236      -3.235-177.399 -85.479 
ATOM   4854  N3   DT A 236      -4.341-176.406 -87.196 
ATOM   4855  C4   DT A 236      -5.476-175.952 -87.838 
ATOM   4856  O4   DT A 236      -5.397-175.407 -88.940 
ATOM   4857  C5   DT A 236      -6.699-176.179 -87.103 
ATOM   4858  C7   DT A 236      -7.981-175.715 -87.730 
ATOM   4859  C6   DT A 236      -6.678-176.784 -85.905 
ATOM   4860  P    DA A 237      -5.471-177.947 -79.754 
ATOM   4861  OP1  DA A 237      -5.804-179.115 -78.908 
ATOM   4862  OP2  DA A 237      -6.400-176.798 -79.668 
ATOM   4863  O5'  DA A 237      -3.982-177.458 -79.435 
ATOM   4864  C5'  DA A 237      -2.881-178.080 -80.124 
ATOM   4865  C4'  DA A 237      -1.892-177.025 -80.579 
ATOM   4866  O4'  DA A 237      -2.218-176.489 -81.894 
ATOM   4867  C3'  DA A 237      -1.786-175.785 -79.692 
ATOM   4868  O3'  DA A 237      -0.431-175.356 -79.659 
ATOM   4869  C2'  DA A 237      -2.615-174.721 -80.413 
ATOM   4870  C1'  DA A 237      -2.161-175.073 -81.826 
ATOM   4871  N9   DA A 237      -3.044-174.523 -82.893 
ATOM   4872  C8   DA A 237      -4.399-174.348 -82.865 
ATOM   4873  N7   DA A 237      -4.884-173.842 -83.957 
ATOM   4874  C5   DA A 237      -3.771-173.669 -84.769 
ATOM   4875  C6   DA A 237      -3.619-173.167 -86.072 
ATOM   4876  N6   DA A 237      -4.640-172.726 -86.819 
ATOM   4877  N1   DA A 237      -2.373-173.133 -86.580 
ATOM   4878  C2   DA A 237      -1.361-173.573 -85.833 
ATOM   4879  N3   DA A 237      -1.383-174.060 -84.612 
ATOM   4880  C4   DA A 237      -2.641-174.083 -84.125 
ATOM   4881  P    DT A 238       0.181-174.821 -78.280 
ATOM   4882  OP1  DT A 238       0.635-175.967 -77.460 
ATOM   4883  OP2  DT A 238      -0.782-173.902 -77.634 
ATOM   4884  O5'  DT A 238       1.450-173.994 -78.797 
ATOM   4885  C5'  DT A 238       2.107-174.408 -80.010 
ATOM   4886  C4'  DT A 238       2.422-173.198 -80.868 
ATOM   4887  O4'  DT A 238       1.324-172.847 -81.758 
ATOM   4888  C3'  DT A 238       2.711-171.903 -80.110 
ATOM   4889  O3'  DT A 238       3.729-171.185 -80.796 
ATOM   4890  C2'  DT A 238       1.409-171.104 -80.198 
ATOM   4891  C1'  DT A 238       1.088-171.452 -81.649 
ATOM   4892  N1   DT A 238      -0.329-171.192 -82.026 
ATOM   4893  C2   DT A 238      -0.567-170.769 -83.312 
ATOM   4894  O2   DT A 238       0.322-170.605 -84.131 
ATOM   4895  N3   DT A 238      -1.891-170.537 -83.626 
ATOM   4896  C4   DT A 238      -2.972-170.690 -82.780 
ATOM   4897  O4   DT A 238      -4.115-170.451 -83.176 
ATOM   4898  C5   DT A 238      -2.622-171.136 -81.453 
ATOM   4899  C7   DT A 238      -3.740-171.328 -80.468 
ATOM   4900  C6   DT A 238      -1.343-171.369 -81.120 
ATOM   4901  P    DA A 239       4.853-170.427 -79.944 
ATOM   4902  OP1  DA A 239       5.922-171.380 -79.574 
ATOM   4903  OP2  DA A 239       4.217-169.696 -78.826 
ATOM   4904  O5'  DA A 239       5.412-169.382 -81.019 
ATOM   4905  C5'  DA A 239       5.377-169.731 -82.416 
ATOM   4906  C4'  DA A 239       4.895-168.549 -83.234 
ATOM   4907  O4'  DA A 239       3.445-168.516 -83.359 
ATOM   4908  C3'  DA A 239       5.249-167.169 -82.680 
ATOM   4909  O3'  DA A 239       5.539-166.298 -83.767 
ATOM   4910  C2'  DA A 239       3.969-166.685 -81.999 
ATOM   4911  C1'  DA A 239       2.999-167.203 -83.056 
ATOM   4912  N9   DA A 239       1.589-167.289 -82.585 
ATOM   4913  C8   DA A 239       1.129-167.599 -81.337 
ATOM   4914  N7   DA A 239      -0.164-167.592 -81.237 
ATOM   4915  C5   DA A 239      -0.596-167.253 -82.512 
ATOM   4916  C6   DA A 239      -1.876-167.078 -83.064 
ATOM   4917  N6   DA A 239      -3.009-167.230 -82.364 
ATOM   4918  N1   DA A 239      -1.948-166.740 -84.365 
ATOM   4919  C2   DA A 239      -0.819-166.591 -85.054 
ATOM   4920  N3   DA A 239       0.425-166.726 -84.649 
ATOM   4921  C4   DA A 239       0.471-167.065 -83.344 
ATOM   4922  P    DG A 240       6.740-165.250 -83.623 
ATOM   4923  OP1  DG A 240       8.020-165.915 -83.952 
ATOM   4924  OP2  DG A 240       6.670-164.595 -82.298 
ATOM   4925  O5'  DG A 240       6.374-164.191 -84.765 
ATOM   4926  C5'  DG A 240       5.666-164.642 -85.935 
ATOM   4927  C4'  DG A 240       4.566-163.660 -86.287 
ATOM   4928  O4'  DG A 240       3.317-163.956 -85.599 
ATOM   4929  C3'  DG A 240       4.843-162.198 -85.936 
ATOM   4930  O3'  DG A 240       4.292-161.369 -86.951 
ATOM   4931  C2'  DG A 240       4.069-161.958 -84.640 
ATOM   4932  C1'  DG A 240       2.826-162.754 -85.026 
ATOM   4933  N9   DG A 240       1.961-163.114 -83.868 
ATOM   4934  C8   DG A 240       2.321-163.428 -82.575 
ATOM   4935  N7   DG A 240       1.307-163.699 -81.790 
ATOM   4936  C5   DG A 240       0.197-163.553 -82.620 
ATOM   4937  C6   DG A 240      -1.184-163.716 -82.335 
ATOM   4938  O6   DG A 240      -1.720-164.029 -81.276 
ATOM   4939  N1   DG A 240      -1.972-163.470 -83.468 
ATOM   4940  C2   DG A 240      -1.489-163.114 -84.712 
ATOM   4941  N2   DG A 240      -2.406-162.924 -85.664 
ATOM   4942  N3   DG A 240      -0.194-162.961 -84.978 
ATOM   4943  C4   DG A 240       0.585-163.196 -83.889 
ATOM   4944  P    DT A 241       5.107-160.074 -87.423 
ATOM   4945  OP1  DT A 241       6.114-160.464 -88.436 
ATOM   4946  OP2  DT A 241       5.622-159.354 -86.238 
ATOM   4947  O5'  DT A 241       3.952-159.210 -88.117 
ATOM   4948  C5'  DT A 241       2.846-159.893 -88.736 
ATOM   4949  C4'  DT A 241       1.544-159.206 -88.372 
ATOM   4950  O4'  DT A 241       0.973-159.717 -87.134 
ATOM   4951  C3'  DT A 241       1.630-157.697 -88.143 
ATOM   4952  O3'  DT A 241       0.446-157.087 -88.644 
ATOM   4953  C2'  DT A 241       1.653-157.536 -86.624 
ATOM   4954  C1'  DT A 241       0.617-158.613 -86.317 
ATOM   4955  N1   DT A 241       0.626-159.066 -84.898 
ATOM   4956  C2   DT A 241      -0.582-159.410 -84.342 
ATOM   4957  O2   DT A 241      -1.634-159.357 -84.957 
ATOM   4958  N3   DT A 241      -0.535-159.824 -83.025 
ATOM   4959  C4   DT A 241       0.595-159.921 -82.239 
ATOM   4960  O4   DT A 241       0.513-160.305 -81.070 
ATOM   4961  C5   DT A 241       1.815-159.538 -82.908 
ATOM   4962  C7   DT A 241       3.091-159.614 -82.123 
ATOM   4963  C6   DT A 241       1.797-159.131 -84.188 
ATOM   4964  P    DG A 242       0.557-155.684 -89.406 
ATOM   4965  OP1  DG A 242       0.910-155.917 -90.824 
ATOM   4966  OP2  DG A 242       1.456-154.781 -88.654 
ATOM   4967  O5'  DG A 242      -0.947-155.149 -89.306 
ATOM   4968  C5'  DG A 242      -2.025-156.103 -89.261 
ATOM   4969  C4'  DG A 242      -3.035-155.693 -88.207 
ATOM   4970  O4'  DG A 242      -2.710-156.224 -86.890 
ATOM   4971  C3'  DG A 242      -3.181-154.190 -87.973 
ATOM   4972  O3'  DG A 242      -4.547-153.895 -87.711 
ATOM   4973  C2'  DG A 242      -2.372-153.915 -86.706 
ATOM   4974  C1'  DG A 242      -2.802-155.167 -85.947 
ATOM   4975  N9   DG A 242      -1.921-155.500 -84.792 
ATOM   4976  C8   DG A 242      -0.561-155.327 -84.656 
ATOM   4977  N7   DG A 242      -0.086-155.727 -83.502 
ATOM   4978  C5   DG A 242      -1.210-156.197 -82.825 
ATOM   4979  C6   DG A 242      -1.328-156.756 -81.527 
ATOM   4980  O6   DG A 242      -0.449-156.956 -80.692 
ATOM   4981  N1   DG A 242      -2.655-157.100 -81.235 
ATOM   4982  C2   DG A 242      -3.728-156.926 -82.088 
ATOM   4983  N2   DG A 242      -4.916-157.319 -81.623 
ATOM   4984  N3   DG A 242      -3.617-156.402 -83.307 
ATOM   4985  C4   DG A 242      -2.335-156.063 -83.604 
ATOM   4986  P    DT A 243      -5.186-152.562 -88.326 
ATOM   4987  OP1  DT A 243      -5.618-152.817 -89.719 
ATOM   4988  OP2  DT A 243      -4.252-151.430 -88.134 
ATOM   4989  O5'  DT A 243      -6.469-152.366 -87.391 
ATOM   4990  C5'  DT A 243      -7.103-153.527 -86.822 
ATOM   4991  C4'  DT A 243      -7.439-153.272 -85.366 
ATOM   4992  O4'  DT A 243      -6.342-153.618 -84.474 
ATOM   4993  C3'  DT A 243      -7.768-151.824 -85.002 
ATOM   4994  O3'  DT A 243      -8.797-151.818 -84.021 
ATOM   4995  C2'  DT A 243      -6.487-151.285 -84.367 
ATOM   4996  C1'  DT A 243      -6.142-152.540 -83.572 
ATOM   4997  N1   DT A 243      -4.727-152.583 -83.106 
ATOM   4998  C2   DT A 243      -4.488-153.176 -81.890 
ATOM   4999  O2   DT A 243      -5.371-153.655 -81.199 
ATOM   5000  N3   DT A 243      -3.166-153.197 -81.490 
ATOM   5001  C4   DT A 243      -2.091-152.687 -82.189 
ATOM   5002  O4   DT A 243      -0.950-152.765 -81.729 
ATOM   5003  C5   DT A 243      -2.443-152.085 -83.453 
ATOM   5004  C7   DT A 243      -1.331-151.505 -84.278 
ATOM   5005  C6   DT A 243      -3.720-152.050 -83.866 
ATOM   5006  P    DA A 244      -9.947-150.709 -84.109 
ATOM   5007  OP1  DA A 244     -10.996-151.156 -85.052 
ATOM   5008  OP2  DA A 244      -9.342-149.388 -84.390 
ATOM   5009  O5'  DA A 244     -10.522-150.730 -82.616 
ATOM   5010  C5'  DA A 244     -10.465-151.956 -81.863 
ATOM   5011  C4'  DA A 244     -10.004-151.673 -80.447 
ATOM   5012  O4'  DA A 244      -8.553-151.701 -80.319 
ATOM   5013  C3'  DA A 244     -10.398-150.310 -79.878 
ATOM   5014  O3'  DA A 244     -10.698-150.457 -78.496 
ATOM   5015  C2'  DA A 244      -9.137-149.456 -80.013 
ATOM   5016  C1'  DA A 244      -8.144-150.541 -79.610 
ATOM   5017  N9   DA A 244      -6.736-150.238 -79.994 
ATOM   5018  C8   DA A 244      -6.282-149.574 -81.098 
ATOM   5019  N7   DA A 244      -4.991-149.467 -81.150 
ATOM   5020  C5   DA A 244      -4.554-150.106 -79.998 
ATOM   5021  C6   DA A 244      -3.274-150.336 -79.470 
ATOM   5022  N6   DA A 244      -2.143-149.927 -80.063 
ATOM   5023  N1   DA A 244      -3.196-151.004 -78.303 
ATOM   5024  C2   DA A 244      -4.322-151.408 -77.719 
ATOM   5025  N3   DA A 244      -5.566-151.253 -78.114 
ATOM   5026  C4   DA A 244      -5.616-150.581 -79.283 
ATOM   5027  P    DT A 245     -11.926-149.638 -77.877 
ATOM   5028  OP1  DT A 245     -13.187-150.374 -78.121 
ATOM   5029  OP2  DT A 245     -11.885-148.241 -78.364 
ATOM   5030  O5'  DT A 245     -11.576-149.673 -76.317 
ATOM   5031  C5'  DT A 245     -10.844-150.796 -75.791 
ATOM   5032  C4'  DT A 245      -9.766-150.314 -74.841 
ATOM   5033  O4'  DT A 245      -8.516-150.013 -75.526 
ATOM   5034  C3'  DT A 245     -10.082-149.033 -74.071 
ATOM   5035  O3'  DT A 245      -9.541-149.138 -72.759 
ATOM   5036  C2'  DT A 245      -9.328-147.935 -74.819 
ATOM   5037  C1'  DT A 245      -8.061-148.742 -75.088 
ATOM   5038  N1   DT A 245      -7.200-148.166 -76.157 
ATOM   5039  C2   DT A 245      -5.841-148.307 -76.009 
ATOM   5040  O2   DT A 245      -5.332-148.872 -75.057 
ATOM   5041  N3   DT A 245      -5.073-147.759 -77.020 
ATOM   5042  C4   DT A 245      -5.543-147.100 -78.138 
ATOM   5043  O4   DT A 245      -4.757-146.653 -78.976 
ATOM   5044  C5   DT A 245      -6.982-147.003 -78.205 
ATOM   5045  C7   DT A 245      -7.574-146.300 -79.391 
ATOM   5046  C6   DT A 245      -7.751-147.526 -77.236 
ATOM   5047  P    DG A 246     -10.383-148.565 -71.524 
ATOM   5048  OP1  DG A 246     -11.370-149.577 -71.084 
ATOM   5049  OP2  DG A 246     -10.929-147.235 -71.870 
ATOM   5050  O5'  DG A 246      -9.243-148.406 -70.412 
ATOM   5051  C5'  DG A 246      -8.115-149.298 -70.437 
ATOM   5052  C4'  DG A 246      -6.834-148.521 -70.202 
ATOM   5053  O4'  DG A 246      -6.263-148.005 -71.438 
ATOM   5054  C3'  DG A 246      -6.959-147.287 -69.309 
ATOM   5055  O3'  DG A 246      -5.786-147.173 -68.513 
ATOM   5056  C2'  DG A 246      -7.003-146.109 -70.282 
ATOM   5057  C1'  DG A 246      -5.943-146.635 -71.245 
ATOM   5058  N9   DG A 246      -5.956-145.965 -72.576 
ATOM   5059  C8   DG A 246      -7.025-145.479 -73.295 
ATOM   5060  N7   DG A 246      -6.694-144.939 -74.444 
ATOM   5061  C5   DG A 246      -5.308-145.079 -74.487 
ATOM   5062  C6   DG A 246      -4.381-144.684 -75.487 
ATOM   5063  O6   DG A 246      -4.597-144.121 -76.557 
ATOM   5064  N1   DG A 246      -3.067-145.017 -75.127 
ATOM   5065  C2   DG A 246      -2.699-145.649 -73.956 
ATOM   5066  N2   DG A 246      -1.393-145.879 -73.801 
ATOM   5067  N3   DG A 246      -3.569-146.020 -73.019 
ATOM   5068  C4   DG A 246      -4.847-145.703 -73.353 
ATOM   5069  P    DC A 247      -5.925-146.708 -66.988 
ATOM   5070  OP1  DC A 247      -6.258-147.876 -66.142 
ATOM   5071  OP2  DC A 247      -6.854-145.559 -66.903 
ATOM   5072  O5'  DC A 247      -4.436-146.219 -66.670 
ATOM   5073  C5'  DC A 247      -3.335-146.841 -67.359 
ATOM   5074  C4'  DC A 247      -2.346-145.786 -67.813 
ATOM   5075  O4'  DC A 247      -2.672-145.250 -69.128 
ATOM   5076  C3'  DC A 247      -2.241-144.546 -66.926 
ATOM   5077  O3'  DC A 247      -0.885-144.117 -66.894 
ATOM   5078  C2'  DC A 247      -3.069-143.482 -67.647 
ATOM   5079  C1'  DC A 247      -2.615-143.833 -69.061 
ATOM   5080  N1   DC A 247      -3.498-143.284 -70.127 
ATOM   5081  C2   DC A 247      -2.904-142.886 -71.322 
ATOM   5082  O2   DC A 247      -1.680-143.004 -71.447 
ATOM   5083  N3   DC A 247      -3.692-142.382 -72.305 
ATOM   5084  C4   DC A 247      -5.015-142.270 -72.131 
ATOM   5085  N4   DC A 247      -5.741-141.773 -73.121 
ATOM   5086  C5   DC A 247      -5.646-142.674 -70.910 
ATOM   5087  C6   DC A 247      -4.841-143.174 -69.938 
ATOM   5088  P    DC A 248      -0.273-143.582 -65.514 
ATOM   5089  OP1  DC A 248       0.181-144.728 -64.695 
ATOM   5090  OP2  DC A 248      -1.236-142.662 -64.869 
ATOM   5091  O5'  DC A 248       0.996-142.754 -66.031 
ATOM   5092  C5'  DC A 248       1.653-143.169 -67.244 
ATOM   5093  C4'  DC A 248       1.968-141.959 -68.102 
ATOM   5094  O4'  DC A 248       0.870-141.608 -68.993 
ATOM   5095  C3'  DC A 248       2.256-140.663 -67.344 
ATOM   5096  O3'  DC A 248       3.275-139.945 -68.031 
ATOM   5097  C2'  DC A 248       0.955-139.865 -67.433 
ATOM   5098  C1'  DC A 248       0.634-140.212 -68.883 
ATOM   5099  N1   DC A 248      -0.783-139.953 -69.260 
ATOM   5100  C2   DC A 248      -1.041-139.523 -70.560 
ATOM   5101  O2   DC A 248      -0.091-139.378 -71.340 
ATOM   5102  N3   DC A 248      -2.326-139.280 -70.924 
ATOM   5103  C4   DC A 248      -3.327-139.450 -70.050 
ATOM   5104  N4   DC A 248      -4.563-139.199 -70.454 
ATOM   5105  C5   DC A 248      -3.083-139.889 -68.709 
ATOM   5106  C6   DC A 248      -1.792-140.127 -68.364 
ATOM   5107  P    DG A 249       4.399-139.187 -67.179 
ATOM   5108  OP1  DG A 249       5.468-140.141 -66.808 
ATOM   5109  OP2  DG A 249       3.763-138.457 -66.060 
ATOM   5110  O5'  DG A 249       4.958-138.142 -68.254 
ATOM   5111  C5'  DG A 249       4.923-138.492 -69.650 
ATOM   5112  C4'  DG A 249       4.441-137.310 -70.468 
ATOM   5113  O4'  DG A 249       2.991-137.276 -70.594 
ATOM   5114  C3'  DG A 249       4.795-135.930 -69.915 
ATOM   5115  O3'  DG A 249       5.085-135.059 -71.002 
ATOM   5116  C2'  DG A 249       3.515-135.446 -69.233 
ATOM   5117  C1'  DG A 249       2.545-135.963 -70.291 
ATOM   5118  N9   DG A 249       1.135-136.050 -69.820 
ATOM   5119  C8   DG A 249       0.653-136.361 -68.566 
ATOM   5120  N7   DG A 249      -0.655-136.350 -68.479 
ATOM   5121  C5   DG A 249      -1.069-136.008 -69.766 
ATOM   5122  C6   DG A 249      -2.377-135.839 -70.290 
ATOM   5123  O6   DG A 249      -3.457-135.960 -69.719 
ATOM   5124  N1   DG A 249      -2.343-135.489 -71.648 
ATOM   5125  C2   DG A 249      -1.197-135.325 -72.399 
ATOM   5126  N2   DG A 249      -1.377-134.990 -73.679 
ATOM   5127  N3   DG A 249       0.030-135.483 -71.906 
ATOM   5128  C4   DG A 249       0.015-135.822 -70.591 
ATOM   5129  P    DT A 250       6.286-134.010 -70.857 
ATOM   5130  OP1  DT A 250       7.566-134.675 -71.186 
ATOM   5131  OP2  DT A 250       6.216-133.356 -69.533 
ATOM   5132  O5'  DT A 250       5.920-132.951 -72.000 
ATOM   5133  C5'  DT A 250       5.212-133.403 -73.170 
ATOM   5134  C4'  DT A 250       4.112-132.421 -73.521 
ATOM   5135  O4'  DT A 250       2.863-132.717 -72.834 
ATOM   5136  C3'  DT A 250       4.389-130.959 -73.171 
ATOM   5137  O3'  DT A 250       3.838-130.130 -74.186 
ATOM   5138  C2'  DT A 250       3.615-130.719 -71.874 
ATOM   5139  C1'  DT A 250       2.372-131.515 -72.260 
ATOM   5140  N1   DT A 250       1.507-131.874 -71.102 
ATOM   5141  C2   DT A 250       0.150-131.904 -71.320 
ATOM   5142  O2   DT A 250      -0.353-131.653 -72.401 
ATOM   5143  N3   DT A 250      -0.619-132.240 -70.224 
ATOM   5144  C4   DT A 250      -0.156-132.542 -68.960 
ATOM   5145  O4   DT A 250      -0.944-132.829 -68.055 
ATOM   5146  C5   DT A 250       1.281-132.483 -68.829 
ATOM   5147  C7   DT A 250       1.869-132.797 -67.484 
ATOM   5148  C6   DT A 250       2.053-132.159 -69.879 
ATOM   5149  P    DT A 251       4.653-128.835 -74.658 
ATOM   5150  OP1  DT A 251       5.660-129.224 -75.670 
ATOM   5151  OP2  DT A 251       5.168-128.115 -73.473 
ATOM   5152  O5'  DT A 251       3.498-127.971 -75.351 
ATOM   5153  C5'  DT A 251       2.391-128.653 -75.971 
ATOM   5154  C4'  DT A 251       1.090-127.966 -75.607 
ATOM   5155  O4'  DT A 251       0.519-128.477 -74.369 
ATOM   5156  C3'  DT A 251       1.176-126.457 -75.378 
ATOM   5157  O3'  DT A 251      -0.008-125.848 -75.879 
ATOM   5158  C2'  DT A 251       1.199-126.297 -73.858 
ATOM   5159  C1'  DT A 251       0.163-127.373 -73.551 
ATOM   5160  N1   DT A 251       0.172-127.826 -72.132 
ATOM   5161  C2   DT A 251      -1.036-128.170 -71.577 
ATOM   5162  O2   DT A 251      -2.088-128.118 -72.191 
ATOM   5163  N3   DT A 251      -0.989-128.585 -70.259 
ATOM   5164  C4   DT A 251       0.141-128.681 -69.473 
ATOM   5165  O4   DT A 251       0.059-129.066 -68.304 
ATOM   5166  C5   DT A 251       1.361-128.299 -70.143 
ATOM   5167  C7   DT A 251       2.637-128.374 -69.358 
ATOM   5168  C6   DT A 251       1.343-127.892 -71.423 
ATOM   5169  P    DA A 252       0.103-124.444 -76.641 
ATOM   5170  OP1  DA A 252       0.456-124.678 -78.059 
ATOM   5171  OP2  DA A 252       1.002-123.542 -75.888 
ATOM   5172  O5'  DA A 252      -1.401-123.910 -76.540 
ATOM   5173  C5'  DA A 252      -2.479-124.863 -76.496 
ATOM   5174  C4'  DA A 252      -3.489-124.454 -75.441 
ATOM   5175  O4'  DA A 252      -3.164-124.984 -74.124 
ATOM   5176  C3'  DA A 252      -3.635-122.951 -75.207 
ATOM   5177  O3'  DA A 252      -5.001-122.655 -74.945 
ATOM   5178  C2'  DA A 252      -2.826-122.676 -73.941 
ATOM   5179  C1'  DA A 252      -3.256-123.928 -73.182 
ATOM   5180  N9   DA A 252      -2.375-124.260 -72.027 
ATOM   5181  C8   DA A 252      -1.027-124.082 -71.909 
ATOM   5182  N7   DA A 252      -0.543-124.473 -70.771 
ATOM   5183  C5   DA A 252      -1.651-124.946 -70.082 
ATOM   5184  C6   DA A 252      -1.803-125.504 -68.802 
ATOM   5185  N6   DA A 252      -0.785-125.688 -67.949 
ATOM   5186  N1   DA A 252      -3.044-125.867 -68.427 
ATOM   5187  C2   DA A 252      -4.052-125.683 -69.280 
ATOM   5188  N3   DA A 252      -4.031-125.175 -70.492 
ATOM   5189  C4   DA A 252      -2.778-124.819 -70.842 
ATOM   5190  P    DA A 253      -5.640-121.323 -75.560 
ATOM   5191  OP1  DA A 253      -6.072-121.578 -76.953 
ATOM   5192  OP2  DA A 253      -4.706-120.191 -75.368 
ATOM   5193  O5'  DA A 253      -6.923-121.126 -74.626 
ATOM   5194  C5'  DA A 253      -7.557-122.288 -74.056 
ATOM   5195  C4'  DA A 253      -7.893-122.033 -72.600 
ATOM   5196  O4'  DA A 253      -6.796-122.378 -71.708 
ATOM   5197  C3'  DA A 253      -8.222-120.585 -72.237 
ATOM   5198  O3'  DA A 253      -9.251-120.579 -71.255 
ATOM   5199  C2'  DA A 253      -6.941-120.045 -71.601 
ATOM   5200  C1'  DA A 253      -6.596-121.300 -70.807 
ATOM   5201  N9   DA A 253      -5.181-121.344 -70.340 
ATOM   5202  C8   DA A 253      -4.066-120.866 -70.966 
ATOM   5203  N7   DA A 253      -2.969-121.054 -70.301 
ATOM   5204  C5   DA A 253      -3.384-121.706 -69.149 
ATOM   5205  C6   DA A 253      -2.687-122.187 -68.028 
ATOM   5206  N6   DA A 253      -1.359-122.078 -67.880 
ATOM   5207  N1   DA A 253      -3.406-122.785 -67.060 
ATOM   5208  C2   DA A 253      -4.726-122.891 -67.213 
ATOM   5209  N3   DA A 253      -5.482-122.483 -68.209 
ATOM   5210  C4   DA A 253      -4.738-121.888 -69.164 
ATOM   5211  P    DC A 254     -10.401-119.469 -71.343 
ATOM   5212  OP1  DC A 254     -11.450-119.917 -72.287 
ATOM   5213  OP2  DC A 254      -9.796-118.149 -71.625 
ATOM   5214  O5'  DC A 254     -10.976-119.490 -69.850 
ATOM   5215  C5'  DC A 254     -10.919-120.717 -69.098 
ATOM   5216  C4'  DC A 254     -10.458-120.434 -67.682 
ATOM   5217  O4'  DC A 254      -9.007-120.462 -67.553 
ATOM   5218  C3'  DC A 254     -10.852-119.071 -67.113 
ATOM   5219  O3'  DC A 254     -11.152-119.218 -65.730 
ATOM   5220  C2'  DC A 254      -9.591-118.216 -67.248 
ATOM   5221  C1'  DC A 254      -8.598-119.302 -66.845 
ATOM   5222  N1   DC A 254      -7.190-118.999 -67.228 
ATOM   5223  C2   DC A 254      -6.178-119.431 -66.375 
ATOM   5224  O2   DC A 254      -6.486-120.043 -65.346 
ATOM   5225  N3   DC A 254      -4.889-119.163 -66.707 
ATOM   5226  C4   DC A 254      -4.597-118.497 -67.831 
ATOM   5227  N4   DC A 254      -3.324-118.261 -68.110 
ATOM   5228  C5   DC A 254      -5.624-118.044 -68.722 
ATOM   5229  C6   DC A 254      -6.906-118.321 -68.373 
ATOM   5230  P    DA A 255     -12.380-118.398 -65.112 
ATOM   5231  OP1  DA A 255     -13.641-119.135 -65.356 
ATOM   5232  OP2  DA A 255     -12.339-117.002 -65.598 
ATOM   5233  O5'  DA A 255     -12.030-118.434 -63.551 
ATOM   5234  C5'  DA A 255     -11.298-119.557 -63.025 
ATOM   5235  C4'  DA A 255     -10.220-119.075 -62.075 
ATOM   5236  O4'  DA A 255      -8.970-118.774 -62.761 
ATOM   5237  C3'  DA A 255     -10.536-117.793 -61.305 
ATOM   5238  O3'  DA A 255      -9.995-117.899 -59.993 
ATOM   5239  C2'  DA A 255      -9.782-116.695 -62.054 
ATOM   5240  C1'  DA A 255      -8.515-117.503 -62.323 
ATOM   5241  N9   DA A 255      -7.654-116.927 -63.392 
ATOM   5242  C8   DA A 255      -8.034-116.263 -64.524 
ATOM   5243  N7   DA A 255      -7.042-115.879 -65.265 
ATOM   5244  C5   DA A 255      -5.920-116.319 -64.577 
ATOM   5245  C6   DA A 255      -4.545-116.221 -64.847 
ATOM   5246  N6   DA A 255      -4.045-115.619 -65.935 
ATOM   5247  N1   DA A 255      -3.699-116.766 -63.953 
ATOM   5248  C2   DA A 255      -4.201-117.363 -62.875 
ATOM   5249  N3   DA A 255      -5.458-117.516 -62.518 
ATOM   5250  C4   DA A 255      -6.284-116.961 -63.429 
ATOM   5251  P    DA A 256     -10.837-117.326 -58.758 
ATOM   5252  OP1  DA A 256     -11.824-118.338 -58.319 
ATOM   5253  OP2  DA A 256     -11.383-115.995 -59.105 
ATOM   5254  O5'  DA A 256      -9.697-117.166 -57.646 
ATOM   5255  C5'  DA A 256      -8.569-118.059 -57.671 
ATOM   5256  C4'  DA A 256      -7.288-117.282 -57.436 
ATOM   5257  O4'  DA A 256      -6.717-116.765 -58.672 
ATOM   5258  C3'  DA A 256      -7.413-116.047 -56.544 
ATOM   5259  O3'  DA A 256      -6.240-115.933 -55.747 
ATOM   5260  C2'  DA A 256      -7.457-114.869 -57.517 
ATOM   5261  C1'  DA A 256      -6.397-115.396 -58.480 
ATOM   5262  N9   DA A 256      -6.410-114.726 -59.810 
ATOM   5263  C8   DA A 256      -7.481-114.250 -60.509 
ATOM   5264  N7   DA A 256      -7.169-113.713 -61.647 
ATOM   5265  C5   DA A 256      -5.788-113.843 -61.710 
ATOM   5266  C6   DA A 256      -4.843-113.465 -62.679 
ATOM   5267  N6   DA A 256      -5.165-112.851 -63.826 
ATOM   5268  N1   DA A 256      -3.551-113.742 -62.425 
ATOM   5269  C2   DA A 256      -3.237-114.354 -61.283 
ATOM   5270  N3   DA A 256      -4.026-114.751 -60.310 
ATOM   5271  C4   DA A 256      -5.314-114.461 -60.588 
ATOM   5272  P    DC A 257      -6.379-115.468 -54.223 
ATOM   5273  OP1  DC A 257      -6.712-116.637 -53.377 
ATOM   5274  OP2  DC A 257      -7.308-114.320 -54.137 
ATOM   5275  O5'  DC A 257      -4.890-114.979 -53.904 
ATOM   5276  C5'  DC A 257      -3.789-115.601 -54.593 
ATOM   5277  C4'  DC A 257      -2.800-114.547 -55.048 
ATOM   5278  O4'  DC A 257      -3.126-114.011 -56.363 
ATOM   5279  C3'  DC A 257      -2.695-113.306 -54.161 
ATOM   5280  O3'  DC A 257      -1.339-112.878 -54.128 
ATOM   5281  C2'  DC A 257      -3.523-112.243 -54.882 
ATOM   5282  C1'  DC A 257      -3.069-112.594 -56.295 
ATOM   5283  N1   DC A 257      -3.952-112.045 -57.362 
ATOM   5284  C2   DC A 257      -3.358-111.646 -58.556 
ATOM   5285  O2   DC A 257      -2.134-111.764 -58.681 
ATOM   5286  N3   DC A 257      -4.146-111.142 -59.540 
ATOM   5287  C4   DC A 257      -5.469-111.031 -59.365 
ATOM   5288  N4   DC A 257      -6.195-110.533 -60.355 
ATOM   5289  C5   DC A 257      -6.100-111.434 -58.144 
ATOM   5290  C6   DC A 257      -5.295-111.935 -57.173 
ATOM   5291  P    DA A 258      -0.727-112.342 -52.749 
ATOM   5292  OP1  DA A 258      -0.273-113.488 -51.929 
ATOM   5293  OP2  DA A 258      -1.690-111.423 -52.103 
ATOM   5294  O5'  DA A 258       0.542-111.515 -53.266 
ATOM   5295  C5'  DA A 258       1.199-111.929 -54.479 
ATOM   5296  C4'  DA A 258       1.514-110.720 -55.336 
ATOM   5297  O4'  DA A 258       0.416-110.368 -56.227 
ATOM   5298  C3'  DA A 258       1.802-109.424 -54.579 
ATOM   5299  O3'  DA A 258       2.821-108.706 -55.265 
ATOM   5300  C2'  DA A 258       0.501-108.626 -54.667 
ATOM   5301  C1'  DA A 258       0.180-108.973 -56.118 
ATOM   5302  N9   DA A 258      -1.237-108.713 -56.495 
ATOM   5303  C8   DA A 258      -2.358-108.838 -55.724 
ATOM   5304  N7   DA A 258      -3.457-108.534 -56.343 
ATOM   5305  C5   DA A 258      -3.037-108.182 -57.617 
ATOM   5306  C6   DA A 258      -3.733-107.758 -58.761 
ATOM   5307  N6   DA A 258      -5.065-107.609 -58.804 
ATOM   5308  N1   DA A 258      -3.009-107.489 -59.863 
ATOM   5309  C2   DA A 258      -1.687-107.638 -59.815 
ATOM   5310  N3   DA A 258      -0.931-108.026 -58.812 
ATOM   5311  C4   DA A 258      -1.680-108.288 -57.721 
ATOM   5312  P    DA A 259       3.945-107.948 -54.413 
ATOM   5313  OP1  DA A 259       5.014-108.902 -54.042 
ATOM   5314  OP2  DA A 259       3.309-107.217 -53.294 
ATOM   5315  O5'  DA A 259       4.504-106.903 -55.488 
ATOM   5316  C5'  DA A 259       4.469-107.252 -56.885 
ATOM   5317  C4'  DA A 259       3.987-106.071 -57.703 
ATOM   5318  O4'  DA A 259       2.537-106.037 -57.828 
ATOM   5319  C3'  DA A 259       4.341-104.690 -57.149 
ATOM   5320  O3'  DA A 259       4.631-103.820 -58.236 
ATOM   5321  C2'  DA A 259       3.061-104.206 -56.468 
ATOM   5322  C1'  DA A 259       2.091-104.724 -57.525 
ATOM   5323  N9   DA A 259       0.681-104.811 -57.054 
ATOM   5324  C8   DA A 259       0.221-105.121 -55.806 
ATOM   5325  N7   DA A 259      -1.072-105.114 -55.706 
ATOM   5326  C5   DA A 259      -1.504-104.774 -56.981 
ATOM   5327  C6   DA A 259      -2.784-104.600 -57.532 
ATOM   5328  N6   DA A 259      -3.917-104.752 -56.833 
ATOM   5329  N1   DA A 259      -2.856-104.261 -58.833 
ATOM   5330  C2   DA A 259      -1.727-104.112 -59.523 
ATOM   5331  N3   DA A 259      -0.483-104.248 -59.118 
ATOM   5332  C4   DA A 259      -0.437-104.586 -57.813 
ATOM   5333  P    DG A 260       5.832-102.771 -58.092 
ATOM   5334  OP1  DG A 260       7.112-103.436 -58.421 
ATOM   5335  OP2  DG A 260       5.762-102.116 -56.767 
ATOM   5336  O5'  DG A 260       5.466-101.712 -59.234 
ATOM   5337  C5'  DG A 260       4.758-102.164 -60.404 
ATOM   5338  C4'  DG A 260       3.658-101.181 -60.756 
ATOM   5339  O4'  DG A 260       2.409-101.477 -60.068 
ATOM   5340  C3'  DG A 260       3.935 -99.720 -60.405 
ATOM   5341  O3'  DG A 260       3.384 -98.890 -61.420 
ATOM   5342  C2'  DG A 260       3.161 -99.480 -59.108 
ATOM   5343  C1'  DG A 260       1.918-100.275 -59.495 
ATOM   5344  N9   DG A 260       1.053-100.635 -58.337 
ATOM   5345  C8   DG A 260       1.413-100.949 -57.044 
ATOM   5346  N7   DG A 260       0.399-101.220 -56.259 
ATOM   5347  C5   DG A 260      -0.711-101.074 -57.089 
ATOM   5348  C6   DG A 260      -2.092-101.238 -56.804 
ATOM   5349  O6   DG A 260      -2.628-101.550 -55.745 
ATOM   5350  N1   DG A 260      -2.880-100.991 -57.937 
ATOM   5351  C2   DG A 260      -2.397-100.635 -59.181 
ATOM   5352  N2   DG A 260      -3.314-100.445 -60.133 
ATOM   5353  N3   DG A 260      -1.102-100.482 -59.447 
ATOM   5354  C4   DG A 260      -0.323-100.717 -58.358 
ATOM   5355  P    DC A 261       4.199 -97.596 -61.892 
ATOM   5356  OP1  DC A 261       5.205 -97.985 -62.905 
ATOM   5357  OP2  DC A 261       4.714 -96.875 -60.707 
ATOM   5358  O5'  DC A 261       3.044 -96.731 -62.586 
ATOM   5359  C5'  DC A 261       1.937 -97.414 -63.205 
ATOM   5360  C4'  DC A 261       0.636 -96.727 -62.841 
ATOM   5361  O4'  DC A 261       0.065 -97.238 -61.603 
ATOM   5362  C3'  DC A 261       0.722 -95.218 -62.612 
ATOM   5363  O3'  DC A 261      -0.462 -94.608 -63.113 
ATOM   5364  C2'  DC A 261       0.745 -95.058 -61.093 
ATOM   5365  C1'  DC A 261      -0.291 -96.134 -60.785 
ATOM   5366  N1   DC A 261      -0.282 -96.587 -59.366 
ATOM   5367  C2   DC A 261      -1.499 -96.939 -58.789 
ATOM   5368  O2   DC A 261      -2.527 -96.862 -59.471 
ATOM   5369  N3   DC A 261      -1.512 -97.354 -57.496 
ATOM   5370  C4   DC A 261      -0.375 -97.424 -56.790 
ATOM   5371  N4   DC A 261      -0.440 -97.835 -55.533 
ATOM   5372  C5   DC A 261       0.887 -97.066 -57.365 
ATOM   5373  C6   DC A 261       0.879 -96.653 -58.658 
ATOM   5374  P    DA A 262      -0.351 -93.205 -63.875 
ATOM   5375  OP1  DA A 262       0.002 -93.438 -65.293 
ATOM   5376  OP2  DA A 262       0.548 -92.303 -63.123 
ATOM   5377  O5'  DA A 262      -1.855 -92.671 -63.775 
ATOM   5378  C5'  DA A 262      -2.933 -93.624 -63.730 
ATOM   5379  C4'  DA A 262      -3.943 -93.215 -62.676 
ATOM   5380  O4'  DA A 262      -3.618 -93.745 -61.359 
ATOM   5381  C3'  DA A 262      -4.089 -91.711 -62.442 
ATOM   5382  O3'  DA A 262      -5.455 -91.416 -62.179 
ATOM   5383  C2'  DA A 262      -3.280 -91.436 -61.175 
ATOM   5384  C1'  DA A 262      -3.710 -92.688 -60.416 
ATOM   5385  N9   DA A 262      -2.829 -93.021 -59.261 
ATOM   5386  C8   DA A 262      -1.481 -92.843 -59.144 
ATOM   5387  N7   DA A 262      -0.997 -93.234 -58.006 
ATOM   5388  C5   DA A 262      -2.105 -93.707 -57.316 
ATOM   5389  C6   DA A 262      -2.257 -94.265 -56.036 
ATOM   5390  N6   DA A 262      -1.239 -94.448 -55.183 
ATOM   5391  N1   DA A 262      -3.498 -94.628 -55.662 
ATOM   5392  C2   DA A 262      -4.506 -94.443 -56.514 
ATOM   5393  N3   DA A 262      -4.485 -93.936 -57.727 
ATOM   5394  C4   DA A 262      -3.232 -93.580 -58.076 
ATOM   5395  P    DT A 263      -6.094 -90.084 -62.795 
ATOM   5396  OP1  DT A 263      -6.526 -90.339 -64.188 
ATOM   5397  OP2  DT A 263      -5.160 -88.952 -62.603 
ATOM   5398  O5'  DT A 263      -7.377 -89.887 -61.860 
ATOM   5399  C5'  DT A 263      -8.011 -91.048 -61.291 
ATOM   5400  C4'  DT A 263      -8.347 -90.794 -59.835 
ATOM   5401  O4'  DT A 263      -7.250 -91.139 -58.942 
ATOM   5402  C3'  DT A 263      -8.676 -89.346 -59.471 
ATOM   5403  O3'  DT A 263      -9.705 -89.339 -58.490 
ATOM   5404  C2'  DT A 263      -7.395 -88.806 -58.835 
ATOM   5405  C1'  DT A 263      -7.050 -90.061 -58.041 
ATOM   5406  N1   DT A 263      -5.635 -90.105 -57.575 
ATOM   5407  C2   DT A 263      -5.396 -90.697 -56.359 
ATOM   5408  O2   DT A 263      -6.279 -91.176 -55.668 
ATOM   5409  N3   DT A 263      -4.074 -90.719 -55.959 
ATOM   5410  C4   DT A 263      -2.999 -90.209 -56.658 
ATOM   5411  O4   DT A 263      -1.858 -90.286 -56.197 
ATOM   5412  C5   DT A 263      -3.351 -89.606 -57.922 
ATOM   5413  C7   DT A 263      -2.239 -89.026 -58.747 
ATOM   5414  C6   DT A 263      -4.628 -89.572 -58.335 
ATOM   5415  P    DT A 264     -10.855 -88.230 -58.578 
ATOM   5416  OP1  DT A 264     -11.904 -88.678 -59.521 
ATOM   5417  OP2  DT A 264     -10.250 -86.909 -58.859 
ATOM   5418  O5'  DT A 264     -11.430 -88.251 -57.084 
ATOM   5419  C5'  DT A 264     -11.373 -89.477 -56.332 
ATOM   5420  C4'  DT A 264     -10.912 -89.194 -54.916 
ATOM   5421  O4'  DT A 264      -9.461 -89.223 -54.788 
ATOM   5422  C3'  DT A 264     -11.306 -87.832 -54.347 
ATOM   5423  O3'  DT A 264     -11.606 -87.979 -52.964 
ATOM   5424  C2'  DT A 264     -10.045 -86.977 -54.482 
ATOM   5425  C1'  DT A 264      -9.052 -88.063 -54.079 
ATOM   5426  N1   DT A 264      -7.644 -87.759 -54.462 
ATOM   5427  C2   DT A 264      -6.658 -88.192 -53.611 
ATOM   5428  O2   DT A 264      -6.890 -88.800 -52.581 
ATOM   5429  N3   DT A 264      -5.365 -87.892 -53.999 
ATOM   5430  C4   DT A 264      -4.990 -87.212 -55.140 
ATOM   5431  O4   DT A 264      -3.799 -87.002 -55.380 
ATOM   5432  C5   DT A 264      -6.096 -86.798 -55.970 
ATOM   5433  C7   DT A 264      -5.777 -86.051 -57.231 
ATOM   5434  C6   DT A 264      -7.363 -87.076 -55.616 
ATOM   5435  P    DC A 265     -12.834 -87.159 -52.346 
ATOM   5436  OP1  DC A 265     -14.095 -87.895 -52.590 
ATOM   5437  OP2  DC A 265     -12.793 -85.763 -52.833 
ATOM   5438  O5'  DC A 265     -12.484 -87.194 -50.785 
ATOM   5439  C5'  DC A 265     -11.752 -88.318 -50.260 
ATOM   5440  C4'  DC A 265     -10.674 -87.836 -49.310 
ATOM   5441  O4'  DC A 265      -9.424 -87.534 -49.995 
ATOM   5442  C3'  DC A 265     -10.990 -86.554 -48.539 
ATOM   5443  O3'  DC A 265     -10.449 -86.660 -47.228 
ATOM   5444  C2'  DC A 265     -10.236 -85.456 -49.288 
ATOM   5445  C1'  DC A 265      -8.969 -86.263 -49.557 
ATOM   5446  N1   DC A 265      -8.108 -85.687 -50.626 
ATOM   5447  C2   DC A 265      -6.728 -85.821 -50.491 
ATOM   5448  O2   DC A 265      -6.280 -86.407 -49.498 
ATOM   5449  N3   DC A 265      -5.925 -85.302 -51.455 
ATOM   5450  C4   DC A 265      -6.449 -84.674 -52.515 
ATOM   5451  N4   DC A 265      -5.623 -84.186 -53.428 
ATOM   5452  C5   DC A 265      -7.865 -84.526 -52.673 
ATOM   5453  C6   DC A 265      -8.651 -85.051 -51.699 
ATOM   5454  P    DT A 266     -11.291 -86.087 -45.993 
ATOM   5455  OP1  DT A 266     -12.278 -87.098 -45.553 
ATOM   5456  OP2  DT A 266     -11.837 -84.756 -46.339 
ATOM   5457  O5'  DT A 266     -10.151 -85.927 -44.881 
ATOM   5458  C5'  DT A 266      -9.023 -86.820 -44.906 
ATOM   5459  C4'  DT A 266      -7.742 -86.043 -44.670 
ATOM   5460  O4'  DT A 266      -7.171 -85.526 -45.906 
ATOM   5461  C3'  DT A 266      -7.867 -84.808 -43.778 
ATOM   5462  O3'  DT A 266      -6.694 -84.694 -42.982 
ATOM   5463  C2'  DT A 266      -7.911 -83.630 -44.751 
ATOM   5464  C1'  DT A 266      -6.851 -84.157 -45.714 
ATOM   5465  N1   DT A 266      -6.864 -83.487 -47.045 
ATOM   5466  C2   DT A 266      -5.652 -83.313 -47.669 
ATOM   5467  O2   DT A 266      -4.597 -83.681 -47.182 
ATOM   5468  N3   DT A 266      -5.704 -82.688 -48.899 
ATOM   5469  C4   DT A 266      -6.838 -82.234 -49.541 
ATOM   5470  O4   DT A 266      -6.759 -81.688 -50.643 
ATOM   5471  C5   DT A 266      -8.061 -82.461 -48.806 
ATOM   5472  C7   DT A 266      -9.343 -81.997 -49.434 
ATOM   5473  C6   DT A 266      -8.040 -83.066 -47.608 
ATOM   5474  P    DA A 267      -6.833 -84.229 -41.457 
ATOM   5475  OP1  DA A 267      -7.166 -85.397 -40.611 
ATOM   5476  OP2  DA A 267      -7.762 -83.080 -41.372 
ATOM   5477  O5'  DA A 267      -5.344 -83.740 -41.138 
ATOM   5478  C5'  DA A 267      -4.243 -84.362 -41.828 
ATOM   5479  C4'  DA A 267      -3.254 -83.307 -42.282 
ATOM   5480  O4'  DA A 267      -3.580 -82.771 -43.597 
ATOM   5481  C3'  DA A 267      -3.149 -82.067 -41.395 
ATOM   5482  O3'  DA A 267      -1.793 -81.638 -41.362 
ATOM   5483  C2'  DA A 267      -3.977 -81.003 -42.116 
ATOM   5484  C1'  DA A 267      -3.523 -81.355 -43.530 
ATOM   5485  N9   DA A 267      -4.406 -80.805 -44.596 
ATOM   5486  C8   DA A 267      -5.761 -80.630 -44.569 
ATOM   5487  N7   DA A 267      -6.246 -80.124 -45.660 
ATOM   5488  C5   DA A 267      -5.133 -79.951 -46.472 
ATOM   5489  C6   DA A 267      -4.981 -79.449 -47.775 
ATOM   5490  N6   DA A 267      -6.002 -79.008 -48.523 
ATOM   5491  N1   DA A 267      -3.735 -79.415 -48.283 
ATOM   5492  C2   DA A 267      -2.723 -79.855 -47.536 
ATOM   5493  N3   DA A 267      -2.745 -80.342 -46.315 
ATOM   5494  C4   DA A 267      -4.003 -80.365 -45.829 
ATOM   5495  P    DT A 268      -1.181 -81.103 -39.983 
ATOM   5496  OP1  DT A 268      -0.727 -82.249 -39.163 
ATOM   5497  OP2  DT A 268      -2.144 -80.184 -39.337 
ATOM   5498  O5'  DT A 268       0.088 -80.276 -40.500 
ATOM   5499  C5'  DT A 268       0.744 -80.690 -41.713 
ATOM   5500  C4'  DT A 268       1.060 -79.480 -42.571 
ATOM   5501  O4'  DT A 268      -0.038 -79.129 -43.461 
ATOM   5502  C3'  DT A 268       1.348 -78.185 -41.813 
ATOM   5503  O3'  DT A 268       2.367 -77.467 -42.500 
ATOM   5504  C2'  DT A 268       0.047 -77.386 -41.901 
ATOM   5505  C1'  DT A 268      -0.274 -77.734 -43.352 
ATOM   5506  N1   DT A 268      -1.691 -77.474 -43.729 
ATOM   5507  C2   DT A 268      -1.929 -77.051 -45.016 
ATOM   5508  O2   DT A 268      -1.040 -76.887 -45.834 
ATOM   5509  N3   DT A 268      -3.253 -76.819 -45.329 
ATOM   5510  C4   DT A 268      -4.334 -76.972 -44.484 
ATOM   5511  O4   DT A 268      -5.477 -76.733 -44.879 
ATOM   5512  C5   DT A 268      -3.984 -77.418 -43.156 
ATOM   5513  C7   DT A 268      -5.102 -77.610 -42.172 
ATOM   5514  C6   DT A 268      -2.705 -77.651 -42.824 
ATOM   5515  P    DT A 269       3.491 -76.709 -41.648 
ATOM   5516  OP1  DT A 269       4.560 -77.662 -41.277 
ATOM   5517  OP2  DT A 269       2.855 -75.978 -40.529 
ATOM   5518  O5'  DT A 269       4.050 -75.664 -42.722 
ATOM   5519  C5'  DT A 269       4.015 -76.013 -44.119 
ATOM   5520  C4'  DT A 269       3.533 -74.831 -44.937 
ATOM   5521  O4'  DT A 269       2.083 -74.798 -45.062 
ATOM   5522  C3'  DT A 269       3.887 -73.451 -44.384 
ATOM   5523  O3'  DT A 269       4.177 -72.580 -45.471 
ATOM   5524  C2'  DT A 269       2.607 -72.967 -43.702 
ATOM   5525  C1'  DT A 269       1.637 -73.485 -44.760 
ATOM   5526  N1   DT A 269       0.227 -73.571 -44.288 
ATOM   5527  C2   DT A 269      -0.758 -73.308 -45.210 
ATOM   5528  O2   DT A 269      -0.521 -73.015 -46.368 
ATOM   5529  N3   DT A 269      -2.053 -73.398 -44.736 
ATOM   5530  C4   DT A 269      -2.433 -73.721 -43.449 
ATOM   5531  O4   DT A 269      -3.626 -73.769 -43.142 
ATOM   5532  C5   DT A 269      -1.329 -73.979 -42.555 
ATOM   5533  C7   DT A 269      -1.656 -74.337 -41.135 
ATOM   5534  C6   DT A 269      -0.061 -73.899 -42.989 
ATOM   5535  P    DG A 270       5.378 -71.532 -45.326 
ATOM   5536  OP1  DG A 270       6.658 -72.197 -45.655 
ATOM   5537  OP2  DG A 270       5.308 -70.877 -44.001 
ATOM   5538  O5'  DG A 270       5.011 -70.473 -46.469 
ATOM   5539  C5'  DG A 270       4.304 -70.924 -47.639 
ATOM   5540  C4'  DG A 270       3.204 -69.942 -47.990 
ATOM   5541  O4'  DG A 270       1.955 -70.238 -47.303 
ATOM   5542  C3'  DG A 270       3.481 -68.480 -47.639 
ATOM   5543  O3'  DG A 270       2.929 -67.651 -48.655 
ATOM   5544  C2'  DG A 270       2.707 -68.240 -46.343 
ATOM   5545  C1'  DG A 270       1.464 -69.036 -46.729 
ATOM   5546  N9   DG A 270       0.599 -69.396 -45.571 
ATOM   5547  C8   DG A 270       0.959 -69.710 -44.279 
ATOM   5548  N7   DG A 270      -0.055 -69.981 -43.493 
ATOM   5549  C5   DG A 270      -1.165 -69.835 -44.323 
ATOM   5550  C6   DG A 270      -2.546 -69.998 -44.039 
ATOM   5551  O6   DG A 270      -3.082 -70.310 -42.979 
ATOM   5552  N1   DG A 270      -3.334 -69.752 -45.171 
ATOM   5553  C2   DG A 270      -2.851 -69.396 -46.415 
ATOM   5554  N2   DG A 270      -3.768 -69.206 -47.368 
ATOM   5555  N3   DG A 270      -1.556 -69.243 -46.681 
ATOM   5556  C4   DG A 270      -0.777 -69.478 -45.593 
ATOM   5557  P    DA A 271       3.745 -66.356 -49.126 
ATOM   5558  OP1  DA A 271       4.751 -66.746 -50.139 
ATOM   5559  OP2  DA A 271       4.260 -65.636 -47.942 
ATOM   5560  O5'  DA A 271       2.590 -65.492 -49.820 
ATOM   5561  C5'  DA A 271       1.483 -66.175 -50.439 
ATOM   5562  C4'  DA A 271       0.182 -65.488 -50.076 
ATOM   5563  O4'  DA A 271      -0.389 -65.999 -48.837 
ATOM   5564  C3'  DA A 271       0.268 -63.979 -49.847 
ATOM   5565  O3'  DA A 271      -0.916 -63.369 -50.347 
ATOM   5566  C2'  DA A 271       0.291 -63.818 -48.327 
ATOM   5567  C1'  DA A 271      -0.745 -64.895 -48.020 
ATOM   5568  N9   DA A 271      -0.736 -65.348 -46.601 
ATOM   5569  C8   DA A 271       0.331 -65.471 -45.757 
ATOM   5570  N7   DA A 271       0.015 -65.893 -44.572 
ATOM   5571  C5   DA A 271      -1.360 -66.063 -44.631 
ATOM   5572  C6   DA A 271      -2.303 -66.496 -43.685 
ATOM   5573  N6   DA A 271      -1.985 -66.853 -42.433 
ATOM   5574  N1   DA A 271      -3.591 -66.548 -44.074 
ATOM   5575  C2   DA A 271      -3.902 -66.193 -45.319 
ATOM   5576  N3   DA A 271      -3.112 -65.775 -46.285 
ATOM   5577  C4   DA A 271      -1.830 -65.732 -45.870 
ATOM   5578  P    DT A 272      -0.805 -61.966 -51.109 
ATOM   5579  OP1  DT A 272      -0.452 -62.199 -52.528 
ATOM   5580  OP2  DT A 272       0.094 -61.063 -50.357 
ATOM   5581  O5'  DT A 272      -2.309 -61.431 -51.009 
ATOM   5582  C5'  DT A 272      -3.387 -62.385 -50.964 
ATOM   5583  C4'  DT A 272      -4.397 -61.975 -49.910 
ATOM   5584  O4'  DT A 272      -4.072 -62.506 -48.593 
ATOM   5585  C3'  DT A 272      -4.543 -60.472 -49.676 
ATOM   5586  O3'  DT A 272      -5.909 -60.177 -49.414 
ATOM   5587  C2'  DT A 272      -3.734 -60.197 -48.409 
ATOM   5588  C1'  DT A 272      -4.164 -61.449 -47.650 
ATOM   5589  N1   DT A 272      -3.284 -61.782 -46.496 
ATOM   5590  C2   DT A 272      -3.884 -62.340 -45.393 
ATOM   5591  O2   DT A 272      -5.079 -62.566 -45.332 
ATOM   5592  N3   DT A 272      -3.035 -62.634 -44.342 
ATOM   5593  C4   DT A 272      -1.673 -62.421 -44.306 
ATOM   5594  O4   DT A 272      -1.018 -62.726 -43.306 
ATOM   5595  C5   DT A 272      -1.136 -61.831 -45.508 
ATOM   5596  C7   DT A 272       0.340 -61.565 -45.551 
ATOM   5597  C6   DT A 272      -1.936 -61.535 -46.545 
ATOM   5598  P    DA A 273      -6.548 -58.844 -50.029 
ATOM   5599  OP1  DA A 273      -6.980 -59.099 -51.422 
ATOM   5600  OP2  DA A 273      -5.614 -57.712 -49.837 
ATOM   5601  O5'  DA A 273      -7.831 -58.648 -49.094 
ATOM   5602  C5'  DA A 273      -8.465 -59.809 -48.525 
ATOM   5603  C4'  DA A 273      -8.801 -59.554 -47.069 
ATOM   5604  O4'  DA A 273      -7.704 -59.900 -46.177 
ATOM   5605  C3'  DA A 273      -9.130 -58.106 -46.706 
ATOM   5606  O3'  DA A 273     -10.159 -58.100 -45.724 
ATOM   5607  C2'  DA A 273      -7.849 -57.567 -46.070 
ATOM   5608  C1'  DA A 273      -7.504 -58.822 -45.276 
ATOM   5609  N9   DA A 273      -6.089 -58.865 -44.809 
ATOM   5610  C8   DA A 273      -4.974 -58.387 -45.435 
ATOM   5611  N7   DA A 273      -3.878 -58.576 -44.770 
ATOM   5612  C5   DA A 273      -4.292 -59.228 -43.618 
ATOM   5613  C6   DA A 273      -3.595 -59.708 -42.497 
ATOM   5614  N6   DA A 273      -2.267 -59.599 -42.349 
ATOM   5615  N1   DA A 273      -4.315 -60.306 -41.529 
ATOM   5616  C2   DA A 273      -5.634 -60.412 -41.681 
ATOM   5617  N3   DA A 273      -6.390 -60.004 -42.678 
ATOM   5618  C4   DA A 273      -5.646 -59.409 -43.632 
ATOM   5619  P    DA A 274     -11.310 -56.991 -45.812 
ATOM   5620  OP1  DA A 274     -12.358 -57.438 -46.756 
ATOM   5621  OP2  DA A 274     -10.704 -55.670 -46.093 
ATOM   5622  O5'  DA A 274     -11.884 -57.012 -44.319 
ATOM   5623  C5'  DA A 274     -11.827 -58.238 -43.566 
ATOM   5624  C4'  DA A 274     -11.366 -57.955 -42.151 
ATOM   5625  O4'  DA A 274      -9.915 -57.983 -42.022 
ATOM   5626  C3'  DA A 274     -11.760 -56.592 -41.582 
ATOM   5627  O3'  DA A 274     -12.060 -56.739 -40.199 
ATOM   5628  C2'  DA A 274     -10.499 -55.738 -41.717 
ATOM   5629  C1'  DA A 274      -9.506 -56.823 -41.314 
ATOM   5630  N9   DA A 274      -8.099 -56.520 -41.697 
ATOM   5631  C8   DA A 274      -7.644 -55.856 -42.801 
ATOM   5632  N7   DA A 274      -6.353 -55.749 -42.853 
ATOM   5633  C5   DA A 274      -5.916 -56.388 -41.701 
ATOM   5634  C6   DA A 274      -4.636 -56.618 -41.173 
ATOM   5635  N6   DA A 274      -3.506 -56.209 -41.766 
ATOM   5636  N1   DA A 274      -4.558 -57.286 -40.006 
ATOM   5637  C2   DA A 274      -5.684 -57.690 -39.422 
ATOM   5638  N3   DA A 274      -6.928 -57.535 -39.817 
ATOM   5639  C4   DA A 274      -6.978 -56.863 -40.986 
ATOM   5640  P    DG A 275     -13.288 -55.920 -39.580 
ATOM   5641  OP1  DG A 275     -14.549 -56.656 -39.825 
ATOM   5642  OP2  DG A 275     -13.247 -54.523 -40.067 
ATOM   5643  O5'  DG A 275     -12.938 -55.955 -38.020 
ATOM   5644  C5'  DG A 275     -12.206 -57.078 -37.494 
ATOM   5645  C4'  DG A 275     -11.128 -56.596 -36.544 
ATOM   5646  O4'  DG A 275      -9.878 -56.295 -37.229 
ATOM   5647  C3'  DG A 275     -11.444 -55.315 -35.774 
ATOM   5648  O3'  DG A 275     -10.903 -55.420 -34.462 
ATOM   5649  C2'  DG A 275     -10.690 -54.217 -36.523 
ATOM   5650  C1'  DG A 275      -9.423 -55.024 -36.792 
ATOM   5651  N9   DG A 275      -8.562 -54.448 -37.861 
ATOM   5652  C8   DG A 275      -8.927 -53.777 -39.007 
ATOM   5653  N7   DG A 275      -7.915 -53.394 -39.748 
ATOM   5654  C5   DG A 275      -6.800 -53.843 -39.043 
ATOM   5655  C6   DG A 275      -5.419 -53.727 -39.345 
ATOM   5656  O6   DG A 275      -4.886 -53.194 -40.316 
ATOM   5657  N1   DG A 275      -4.625 -54.325 -38.356 
ATOM   5658  C2   DG A 275      -5.104 -54.953 -37.224 
ATOM   5659  N2   DG A 275      -4.183 -55.461 -36.402 
ATOM   5660  N3   DG A 275      -6.401 -55.063 -36.941 
ATOM   5661  C4   DG A 275      -7.183 -54.488 -37.889 
ATOM   5662  P    DG A 276     -11.745 -54.847 -33.227 
ATOM   5663  OP1  DG A 276     -12.732 -55.859 -32.788 
ATOM   5664  OP2  DG A 276     -12.291 -53.517 -33.574 
ATOM   5665  O5'  DG A 276     -10.605 -54.688 -32.115 
ATOM   5666  C5'  DG A 276      -9.477 -55.580 -32.140 
ATOM   5667  C4'  DG A 276      -8.196 -54.803 -31.905 
ATOM   5668  O4'  DG A 276      -7.625 -54.287 -33.141 
ATOM   5669  C3'  DG A 276      -8.321 -53.569 -31.013 
ATOM   5670  O3'  DG A 276      -7.148 -53.455 -30.216 
ATOM   5671  C2'  DG A 276      -8.365 -52.391 -31.986 
ATOM   5672  C1'  DG A 276      -7.305 -52.917 -32.949 
ATOM   5673  N9   DG A 276      -7.318 -52.247 -34.279 
ATOM   5674  C8   DG A 276      -8.387 -51.761 -34.998 
ATOM   5675  N7   DG A 276      -8.057 -51.221 -36.147 
ATOM   5676  C5   DG A 276      -6.670 -51.361 -36.191 
ATOM   5677  C6   DG A 276      -5.743 -50.966 -37.190 
ATOM   5678  O6   DG A 276      -5.959 -50.403 -38.260 
ATOM   5679  N1   DG A 276      -4.430 -51.299 -36.831 
ATOM   5680  C2   DG A 276      -4.061 -51.931 -35.659 
ATOM   5681  N2   DG A 276      -2.755 -52.161 -35.504 
ATOM   5682  N3   DG A 276      -4.931 -52.302 -34.722 
ATOM   5683  C4   DG A 276      -6.210 -51.985 -35.056 
ATOM   5684  P    DT A 277      -7.287 -52.990 -28.692 
ATOM   5685  OP1  DT A 277      -7.620 -54.158 -27.845 
ATOM   5686  OP2  DT A 277      -8.216 -51.841 -28.606 
ATOM   5687  O5'  DT A 277      -5.798 -52.501 -28.373 
ATOM   5688  C5'  DT A 277      -4.697 -53.122 -29.062 
ATOM   5689  C4'  DT A 277      -3.708 -52.068 -29.517 
ATOM   5690  O4'  DT A 277      -4.034 -51.532 -30.831 
ATOM   5691  C3'  DT A 277      -3.603 -50.828 -28.629 
ATOM   5692  O3'  DT A 277      -2.247 -50.399 -28.597 
ATOM   5693  C2'  DT A 277      -4.431 -49.764 -29.351 
ATOM   5694  C1'  DT A 277      -3.977 -50.115 -30.764 
ATOM   5695  N1   DT A 277      -4.860 -49.566 -31.830 
ATOM   5696  C2   DT A 277      -4.259 -49.178 -33.003 
ATOM   5697  O2   DT A 277      -3.058 -49.266 -33.193 
ATOM   5698  N3   DT A 277      -5.109 -48.673 -33.967 
ATOM   5699  C4   DT A 277      -6.477 -48.529 -33.858 
ATOM   5700  O4   DT A 277      -7.134 -48.063 -34.791 
ATOM   5701  C5   DT A 277      -7.016 -48.963 -32.592 
ATOM   5702  C7   DT A 277      -8.499 -48.841 -32.389 
ATOM   5703  C6   DT A 277      -6.213 -49.458 -31.636 
ATOM   5704  P    DA A 278      -1.635 -49.864 -27.217 
ATOM   5705  OP1  DA A 278      -1.181 -51.010 -26.398 
ATOM   5706  OP2  DA A 278      -2.598 -48.944 -26.572 
ATOM   5707  O5'  DA A 278      -0.367 -49.036 -27.734 
ATOM   5708  C5'  DA A 278       0.290 -49.451 -28.948 
ATOM   5709  C4'  DA A 278       0.606 -48.241 -29.805 
ATOM   5710  O4'  DA A 278      -0.492 -47.890 -30.696 
ATOM   5711  C3'  DA A 278       0.894 -46.945 -29.048 
ATOM   5712  O3'  DA A 278       1.913 -46.227 -29.734 
ATOM   5713  C2'  DA A 278      -0.407 -46.147 -29.136 
ATOM   5714  C1'  DA A 278      -0.729 -46.494 -30.586 
ATOM   5715  N9   DA A 278      -2.145 -46.235 -30.964 
ATOM   5716  C8   DA A 278      -3.266 -46.359 -30.193 
ATOM   5717  N7   DA A 278      -4.365 -46.056 -30.811 
ATOM   5718  C5   DA A 278      -3.945 -45.704 -32.086 
ATOM   5719  C6   DA A 278      -4.641 -45.279 -33.230 
ATOM   5720  N6   DA A 278      -5.973 -45.131 -33.272 
ATOM   5721  N1   DA A 278      -3.917 -45.010 -34.332 
ATOM   5722  C2   DA A 278      -2.595 -45.160 -34.284 
ATOM   5723  N3   DA A 278      -1.839 -45.547 -33.281 
ATOM   5724  C4   DA A 278      -2.588 -45.809 -32.190 
ATOM   5725  P    DA A 279       3.036 -45.469 -28.882 
ATOM   5726  OP1  DA A 279       4.106 -46.423 -28.511 
ATOM   5727  OP2  DA A 279       2.401 -44.739 -27.763 
ATOM   5728  O5'  DA A 279       3.596 -44.424 -29.957 
ATOM   5729  C5'  DA A 279       3.561 -44.774 -31.353 
ATOM   5730  C4'  DA A 279       3.079 -43.592 -32.171 
ATOM   5731  O4'  DA A 279       1.629 -43.558 -32.297 
ATOM   5732  C3'  DA A 279       3.433 -42.212 -31.618 
ATOM   5733  O3'  DA A 279       3.723 -41.341 -32.705 
ATOM   5734  C2'  DA A 279       2.153 -41.728 -30.937 
ATOM   5735  C1'  DA A 279       1.183 -42.245 -31.994 
ATOM   5736  N9   DA A 279      -0.227 -42.332 -31.523 
ATOM   5737  C8   DA A 279      -0.687 -42.642 -30.275 
ATOM   5738  N7   DA A 279      -1.980 -42.635 -30.175 
ATOM   5739  C5   DA A 279      -2.412 -42.295 -31.450 
ATOM   5740  C6   DA A 279      -3.692 -42.121 -32.001 
ATOM   5741  N6   DA A 279      -4.825 -42.273 -31.302 
ATOM   5742  N1   DA A 279      -3.765 -41.783 -33.302 
ATOM   5743  C2   DA A 279      -2.635 -41.634 -33.992 
ATOM   5744  N3   DA A 279      -1.391 -41.769 -33.587 
ATOM   5745  C4   DA A 279      -1.345 -42.107 -32.282 
ATOM   5746  P    DC A 280       4.924 -40.292 -32.561 
ATOM   5747  OP1  DC A 280       6.204 -40.957 -32.889 
ATOM   5748  OP2  DC A 280       4.854 -39.638 -31.236 
ATOM   5749  O5'  DC A 280       4.557 -39.233 -33.703 
ATOM   5750  C5'  DC A 280       3.850 -39.685 -34.873 
ATOM   5751  C4'  DC A 280       2.750 -38.703 -35.225 
ATOM   5752  O4'  DC A 280       1.501 -38.999 -34.537 
ATOM   5753  C3'  DC A 280       3.027 -37.241 -34.874 
ATOM   5754  O3'  DC A 280       2.475 -36.412 -35.889 
ATOM   5755  C2'  DC A 280       2.253 -37.001 -33.577 
ATOM   5756  C1'  DC A 280       1.010 -37.797 -33.963 
ATOM   5757  N1   DC A 280       0.145 -38.156 -32.805 
ATOM   5758  C2   DC A 280      -1.233 -38.191 -33.010 
ATOM   5759  O2   DC A 280      -1.675 -37.925 -34.133 
ATOM   5760  N3   DC A 280      -2.039 -38.515 -31.967 
ATOM   5761  C4   DC A 280      -1.520 -38.797 -30.765 
ATOM   5762  N4   DC A 280      -2.347 -39.108 -29.779 
ATOM   5763  C5   DC A 280      -0.106 -38.766 -30.533 
ATOM   5764  C6   DC A 280       0.683 -38.439 -31.589 
ATOM   5765  P    DA A 281       3.291 -35.117 -36.361 
ATOM   5766  OP1  DA A 281       4.297 -35.506 -37.374 
ATOM   5767  OP2  DA A 281       3.806 -34.397 -35.176 
ATOM   5768  O5'  DA A 281       2.136 -34.253 -37.055 
ATOM   5769  C5'  DA A 281       1.029 -34.935 -37.674 
ATOM   5770  C4'  DA A 281      -0.272 -34.248 -37.310 
ATOM   5771  O4'  DA A 281      -0.843 -34.759 -36.072 
ATOM   5772  C3'  DA A 281      -0.186 -32.739 -37.081 
ATOM   5773  O3'  DA A 281      -1.370 -32.130 -37.582 
ATOM   5774  C2'  DA A 281      -0.163 -32.579 -35.562 
ATOM   5775  C1'  DA A 281      -1.200 -33.655 -35.254 
ATOM   5776  N9   DA A 281      -1.190 -34.108 -33.835 
ATOM   5777  C8   DA A 281      -0.123 -34.232 -32.991 
ATOM   5778  N7   DA A 281      -0.439 -34.653 -31.806 
ATOM   5779  C5   DA A 281      -1.814 -34.824 -31.866 
ATOM   5780  C6   DA A 281      -2.757 -35.257 -30.920 
ATOM   5781  N6   DA A 281      -2.439 -35.614 -29.667 
ATOM   5782  N1   DA A 281      -4.045 -35.309 -31.308 
ATOM   5783  C2   DA A 281      -4.356 -34.954 -32.554 
ATOM   5784  N3   DA A 281      -3.566 -34.536 -33.519 
ATOM   5785  C4   DA A 281      -2.284 -34.492 -33.104 
ATOM   5786  P    DA A 282      -1.259 -30.726 -38.344 
ATOM   5787  OP1  DA A 282      -0.906 -30.960 -39.762 
ATOM   5788  OP2  DA A 282      -0.360 -29.824 -37.591 
ATOM   5789  O5'  DA A 282      -2.763 -30.192 -38.244 
ATOM   5790  C5'  DA A 282      -3.841 -31.145 -38.199 
ATOM   5791  C4'  DA A 282      -4.851 -30.736 -37.145 
ATOM   5792  O4'  DA A 282      -4.526 -31.266 -35.828 
ATOM   5793  C3'  DA A 282      -4.997 -29.233 -36.911 
ATOM   5794  O3'  DA A 282      -6.363 -28.937 -36.648 
ATOM   5795  C2'  DA A 282      -4.188 -28.958 -35.644 
ATOM   5796  C1'  DA A 282      -4.618 -30.210 -34.885 
ATOM   5797  N9   DA A 282      -3.738 -30.542 -33.730 
ATOM   5798  C8   DA A 282      -2.389 -30.364 -33.612 
ATOM   5799  N7   DA A 282      -1.905 -30.755 -32.474 
ATOM   5800  C5   DA A 282      -3.013 -31.228 -31.785 
ATOM   5801  C6   DA A 282      -3.166 -31.786 -30.505 
ATOM   5802  N6   DA A 282      -2.147 -31.970 -29.652 
ATOM   5803  N1   DA A 282      -4.406 -32.149 -30.131 
ATOM   5804  C2   DA A 282      -5.414 -31.965 -30.983 
ATOM   5805  N3   DA A 282      -5.393 -31.457 -32.196 
ATOM   5806  C4   DA A 282      -4.140 -31.101 -32.545 
ATOM   5807  P    DG A 283      -7.002 -27.605 -37.264 
ATOM   5808  OP1  DG A 283      -7.435 -27.860 -38.656 
ATOM   5809  OP2  DG A 283      -6.068 -26.473 -37.072 
ATOM   5810  O5'  DG A 283      -8.285 -27.408 -36.329 
ATOM   5811  C5'  DG A 283      -8.919 -28.570 -35.759 
ATOM   5812  C4'  DG A 283      -9.255 -28.315 -34.303 
ATOM   5813  O4'  DG A 283      -8.158 -28.660 -33.411 
ATOM   5814  C3'  DG A 283      -9.584 -26.867 -33.940 
ATOM   5815  O3'  DG A 283     -10.613 -26.861 -32.958 
ATOM   5816  C2'  DG A 283      -8.303 -26.327 -33.304 
ATOM   5817  C1'  DG A 283      -7.958 -27.582 -32.510 
ATOM   5818  N9   DG A 283      -6.543 -27.626 -32.044 
ATOM   5819  C8   DG A 283      -5.408 -27.149 -32.661 
ATOM   5820  N7   DG A 283      -4.306 -27.347 -31.978 
ATOM   5821  C5   DG A 283      -4.743 -28.001 -30.827 
ATOM   5822  C6   DG A 283      -4.007 -28.474 -29.710 
ATOM   5823  O6   DG A 283      -2.798 -28.412 -29.502 
ATOM   5824  N1   DG A 283      -4.845 -29.078 -28.762 
ATOM   5825  C2   DG A 283      -6.216 -29.208 -28.881 
ATOM   5826  N2   DG A 283      -6.836 -29.818 -27.867 
ATOM   5827  N3   DG A 283      -6.905 -28.765 -29.929 
ATOM   5828  C4   DG A 283      -6.107 -28.176 -30.857 
ATOM   5829  P    DT A 284     -11.764 -25.751 -33.047 
ATOM   5830  OP1  DT A 284     -12.812 -26.199 -33.990 
ATOM   5831  OP2  DT A 284     -11.158 -24.431 -33.328 
ATOM   5832  O5'  DT A 284     -12.338 -25.772 -31.553 
ATOM   5833  C5'  DT A 284     -12.281 -26.999 -30.801 
ATOM   5834  C4'  DT A 284     -11.820 -26.716 -29.385 
ATOM   5835  O4'  DT A 284     -10.369 -26.744 -29.256 
ATOM   5836  C3'  DT A 284     -12.214 -25.353 -28.816 
ATOM   5837  O3'  DT A 284     -12.514 -25.500 -27.433 
ATOM   5838  C2'  DT A 284     -10.953 -24.498 -28.951 
ATOM   5839  C1'  DT A 284      -9.960 -25.584 -28.548 
ATOM   5840  N1   DT A 284      -8.553 -25.281 -28.931 
ATOM   5841  C2   DT A 284      -7.566 -25.714 -28.080 
ATOM   5842  O2   DT A 284      -7.798 -26.322 -27.050 
ATOM   5843  N3   DT A 284      -6.273 -25.413 -28.468 
ATOM   5844  C4   DT A 284      -5.898 -24.733 -29.609 
ATOM   5845  O4   DT A 284      -4.707 -24.523 -29.849 
ATOM   5846  C5   DT A 284      -7.004 -24.319 -30.438 
ATOM   5847  C7   DT A 284      -6.685 -23.572 -31.700 
ATOM   5848  C6   DT A 284      -8.271 -24.598 -30.085 
ATOM   5849  P    DC A 285     -13.742 -24.680 -26.815 
ATOM   5850  OP1  DC A 285     -15.003 -25.417 -27.059 
ATOM   5851  OP2  DC A 285     -13.702 -23.284 -27.301 
ATOM   5852  O5'  DC A 285     -13.392 -24.716 -25.254 
ATOM   5853  C5'  DC A 285     -12.660 -25.839 -24.729 
ATOM   5854  C4'  DC A 285     -11.582 -25.357 -23.779 
ATOM   5855  O4'  DC A 285     -10.332 -25.056 -24.464 
ATOM   5856  C3'  DC A 285     -11.898 -24.075 -23.008 
ATOM   5857  O3'  DC A 285     -11.357 -24.181 -21.697 
ATOM   5858  C2'  DC A 285     -11.144 -22.977 -23.757 
ATOM   5859  C1'  DC A 285      -9.877 -23.785 -24.026 
ATOM   5860  N1   DC A 285      -9.016 -23.209 -25.095 
ATOM   5861  C2   DC A 285      -7.636 -23.342 -24.960 
ATOM   5862  O2   DC A 285      -7.188 -23.928 -23.967 
ATOM   5863  N3   DC A 285      -6.833 -22.823 -25.924 
ATOM   5864  C4   DC A 285      -7.357 -22.196 -26.984 
ATOM   5865  N4   DC A 285      -6.531 -21.707 -27.897 
ATOM   5866  C5   DC A 285      -8.773 -22.047 -27.142 
ATOM   5867  C6   DC A 285      -9.559 -22.572 -26.168 
ATOM   5868  P    DG A 286     -12.200 -23.608 -20.462 
ATOM   5869  OP1  DG A 286     -13.186 -24.620 -20.022 
ATOM   5870  OP2  DG A 286     -12.745 -22.277 -20.808 
ATOM   5871  O5'  DG A 286     -11.059 -23.448 -19.349 
ATOM   5872  C5'  DG A 286      -9.931 -24.341 -19.375 
ATOM   5873  C4'  DG A 286      -8.650 -23.564 -19.139 
ATOM   5874  O4'  DG A 286      -8.079 -23.047 -20.375 
ATOM   5875  C3'  DG A 286      -8.775 -22.329 -18.247 
ATOM   5876  O3'  DG A 286      -7.602 -22.215 -17.451 
ATOM   5877  C2'  DG A 286      -8.819 -21.151 -19.220 
ATOM   5878  C1'  DG A 286      -7.759 -21.678 -20.183 
ATOM   5879  N9   DG A 286      -7.772 -21.008 -21.513 
ATOM   5880  C8   DG A 286      -8.841 -20.521 -22.232 
ATOM   5881  N7   DG A 286      -8.511 -19.982 -23.382 
ATOM   5882  C5   DG A 286      -7.124 -20.121 -23.425 
ATOM   5883  C6   DG A 286      -6.197 -19.726 -24.425 
ATOM   5884  O6   DG A 286      -6.413 -19.164 -25.495 
ATOM   5885  N1   DG A 286      -4.884 -20.060 -24.065 
ATOM   5886  C2   DG A 286      -4.515 -20.692 -22.894 
ATOM   5887  N2   DG A 286      -3.209 -20.922 -22.739 
ATOM   5888  N3   DG A 286      -5.385 -21.062 -21.957 
ATOM   5889  C4   DG A 286      -6.664 -20.746 -22.290 
ATOM   5890  P    DA A 287      -7.741 -21.750 -15.926 
ATOM   5891  OP1  DA A 287      -8.074 -22.919 -15.080 
ATOM   5892  OP2  DA A 287      -8.670 -20.602 -15.840 
ATOM   5893  O5'  DA A 287      -6.252 -21.261 -15.607 
ATOM   5894  C5'  DA A 287      -5.151 -21.883 -16.297 
ATOM   5895  C4'  DA A 287      -4.162 -20.828 -16.751 
ATOM   5896  O4'  DA A 287      -4.488 -20.293 -18.066 
ATOM   5897  C3'  DA A 287      -4.057 -19.588 -15.864 
ATOM   5898  O3'  DA A 287      -2.701 -19.160 -15.831 
ATOM   5899  C2'  DA A 287      -4.885 -18.525 -16.585 
ATOM   5900  C1'  DA A 287      -4.431 -18.876 -17.998 
ATOM   5901  N9   DA A 287      -5.314 -18.327 -19.065 
ATOM   5902  C8   DA A 287      -6.669 -18.151 -19.037 
ATOM   5903  N7   DA A 287      -7.154 -17.645 -20.129 
ATOM   5904  C5   DA A 287      -6.041 -17.472 -20.941 
ATOM   5905  C6   DA A 287      -5.889 -16.970 -22.244 
ATOM   5906  N6   DA A 287      -6.910 -16.529 -22.992 
ATOM   5907  N1   DA A 287      -4.643 -16.937 -22.752 
ATOM   5908  C2   DA A 287      -3.631 -17.376 -22.005 
ATOM   5909  N3   DA A 287      -3.653 -17.864 -20.784 
ATOM   5910  C4   DA A 287      -4.911 -17.886 -20.298 
ATOM   5911  P    DT A 288      -2.089 -18.624 -14.452 
ATOM   5912  OP1  DT A 288      -1.635 -19.770 -13.632 
ATOM   5913  OP2  DT A 288      -3.052 -17.705 -13.806 
ATOM   5914  O5'  DT A 288      -0.821 -17.797 -14.969 
ATOM   5915  C5'  DT A 288      -0.164 -18.211 -16.182 
ATOM   5916  C4'  DT A 288       0.152 -17.002 -17.040 
ATOM   5917  O4'  DT A 288      -0.946 -16.650 -17.930 
ATOM   5918  C3'  DT A 288       0.440 -15.706 -16.282 
ATOM   5919  O3'  DT A 288       1.459 -14.988 -16.969 
ATOM   5920  C2'  DT A 288      -0.861 -14.908 -16.370 
ATOM   5921  C1'  DT A 288      -1.183 -15.255 -17.821 
ATOM   5922  N1   DT A 288      -2.599 -14.995 -18.198 
ATOM   5923  C2   DT A 288      -2.837 -14.572 -19.484 
ATOM   5924  O2   DT A 288      -1.948 -14.409 -20.303 
ATOM   5925  N3   DT A 288      -4.162 -14.340 -19.798 
ATOM   5926  C4   DT A 288      -5.242 -14.493 -18.952 
ATOM   5927  O4   DT A 288      -6.385 -14.254 -19.348 
ATOM   5928  C5   DT A 288      -4.892 -14.940 -17.625 
ATOM   5929  C7   DT A 288      -6.010 -15.131 -16.640 
ATOM   5930  C6   DT A 288      -3.613 -15.173 -17.293 
ATOM   5931  P    DG A 289       2.582 -14.230 -16.116 
ATOM   5932  OP1  DG A 289       3.652 -15.184 -15.746 
ATOM   5933  OP2  DG A 289       1.947 -13.499 -14.998 
ATOM   5934  O5'  DG A 289       3.142 -13.185 -17.191 
ATOM   5935  C5'  DG A 289       3.107 -13.534 -18.588 
ATOM   5936  C4'  DG A 289       2.625 -12.353 -19.406 
ATOM   5937  O4'  DG A 289       1.175 -12.319 -19.531 
ATOM   5938  C3'  DG A 289       2.979 -10.972 -18.852 
ATOM   5939  O3'  DG A 289       3.269 -10.102 -19.939 
ATOM   5940  C2'  DG A 289       1.699 -10.488 -18.171 
ATOM   5941  C1'  DG A 289       0.729 -11.006 -19.228 
ATOM   5942  N9   DG A 289      -0.681 -11.093 -18.757 
ATOM   5943  C8   DG A 289      -1.163 -11.403 -17.504 
ATOM   5944  N7   DG A 289      -2.471 -11.393 -17.417 
ATOM   5945  C5   DG A 289      -2.886 -11.050 -18.704 
ATOM   5946  C6   DG A 289      -4.193 -10.882 -19.228 
ATOM   5947  O6   DG A 289      -5.273 -11.003 -18.657 
ATOM   5948  N1   DG A 289      -4.159 -10.532 -20.586 
ATOM   5949  C2   DG A 289      -3.013 -10.367 -21.337 
ATOM   5950  N2   DG A 289      -3.193 -10.033 -22.617 
ATOM   5951  N3   DG A 289      -1.786 -10.526 -20.844 
ATOM   5952  C4   DG A 289      -1.801 -10.865 -19.528 
ATOM   5953  P    DG A 290       4.470  -9.053 -19.795 
ATOM   5954  OP1  DG A 290       5.750  -9.718 -20.124 
ATOM   5955  OP2  DG A 290       4.400  -8.398 -18.470 
ATOM   5956  O5'  DG A 290       4.103  -7.994 -20.938 
ATOM   5957  C5'  DG A 290       3.396  -8.446 -22.107 
ATOM   5958  C4'  DG A 290       2.296  -7.463 -22.459 
ATOM   5959  O4'  DG A 290       1.047  -7.759 -21.771 
ATOM   5960  C3'  DG A 290       2.573  -6.002 -22.108 
ATOM   5961  O3'  DG A 290       2.021  -5.172 -23.123 
ATOM   5962  C2'  DG A 290       1.799  -5.762 -20.812 
ATOM   5963  C1'  DG A 290       0.556  -6.557 -21.198 
ATOM   5964  N9   DG A 290      -0.309  -6.917 -20.040 
ATOM   5965  C8   DG A 290       0.051  -7.231 -18.748 
ATOM   5966  N7   DG A 290      -0.963  -7.502 -17.962 
ATOM   5967  C5   DG A 290      -2.073  -7.356 -18.792 
ATOM   5968  C6   DG A 290      -3.454  -7.520 -18.508 
ATOM   5969  O6   DG A 290      -3.990  -7.832 -17.448 
ATOM   5970  N1   DG A 290      -4.242  -7.273 -19.640 
ATOM   5971  C2   DG A 290      -3.759  -6.917 -20.884 
ATOM   5972  N2   DG A 290      -4.676  -6.727 -21.837 
ATOM   5973  N3   DG A 290      -2.464  -6.764 -21.150 
ATOM   5974  C4   DG A 290      -1.685  -6.999 -20.062 
ATOM   5975  P    DA A 291       2.837  -3.878 -23.595 
ATOM   5976  OP1  DA A 291       3.843  -4.267 -24.608 
ATOM   5977  OP2  DA A 291       3.352  -3.157 -22.411 
ATOM   5978  O5'  DA A 291       1.682  -3.013 -24.289 
ATOM   5979  C5'  DA A 291       0.575  -3.696 -24.908 
ATOM   5980  C4'  DA A 291      -0.726  -3.009 -24.545 
ATOM   5981  O4'  DA A 291      -1.297  -3.520 -23.306 
ATOM   5982  C3'  DA A 291      -0.640  -1.500 -24.316 
ATOM   5983  O3'  DA A 291      -1.824  -0.890 -24.816 
ATOM   5984  C2'  DA A 291      -0.617  -1.340 -22.796 
ATOM   5985  C1'  DA A 291      -1.654  -2.416 -22.489 
ATOM   5986  N9   DA A 291      -1.644  -2.869 -21.070 
ATOM   5987  C8   DA A 291      -0.577  -2.992 -20.226 
ATOM   5988  N7   DA A 291      -0.893  -3.414 -19.040 
ATOM   5989  C5   DA A 291      -2.268  -3.585 -19.100 
ATOM   5990  C6   DA A 291      -3.211  -4.017 -18.154 
ATOM   5991  N6   DA A 291      -2.893  -4.374 -16.902 
ATOM   5992  N1   DA A 291      -4.499  -4.070 -18.543 
ATOM   5993  C2   DA A 291      -4.810  -3.714 -19.788 
ATOM   5994  N3   DA A 291      -4.020  -3.296 -20.754 
ATOM   5995  C4   DA A 291      -2.738  -3.253 -20.339 
ATOM   5996  P    DT A 292      -1.713   0.513 -25.578 
ATOM   5997  OP1  DT A 292      -1.360   0.280 -26.997 
ATOM   5998  OP2  DT A 292      -0.814   1.415 -24.826 
ATOM   5999  O5'  DT A 292      -3.217   1.047 -25.478 
ATOM   6000  C5'  DT A 292      -4.295   0.094 -25.433 
ATOM   6001  C4'  DT A 292      -5.305   0.503 -24.379 
ATOM   6002  O4'  DT A 292      -4.980  -0.027 -23.062 
ATOM   6003  C3'  DT A 292      -5.451   2.007 -24.145 
ATOM   6004  O3'  DT A 292      -6.818   2.302 -23.883 
ATOM   6005  C2'  DT A 292      -4.642   2.282 -22.878 
ATOM   6006  C1'  DT A 292      -5.072   1.030 -22.119 
ATOM   6007  N1   DT A 292      -4.192   0.697 -20.964 
ATOM   6008  C2   DT A 292      -4.792   0.138 -19.862 
ATOM   6009  O2   DT A 292      -5.987  -0.088 -19.800 
ATOM   6010  N3   DT A 292      -3.943  -0.156 -18.811 
ATOM   6011  C4   DT A 292      -2.581   0.058 -18.774 
ATOM   6012  O4   DT A 292      -1.926  -0.247 -17.775 
ATOM   6013  C5   DT A 292      -2.044   0.648 -19.977 
ATOM   6014  C7   DT A 292      -0.568   0.914 -20.020 
ATOM   6015  C6   DT A 292      -2.844   0.944 -21.013 
ATOM   6016  P    DT A 293      -7.456   3.634 -24.498 
ATOM   6017  OP1  DT A 293      -7.889   3.379 -25.891 
ATOM   6018  OP2  DT A 293      -6.522   4.766 -24.306 
ATOM   6019  O5'  DT A 293      -8.739   3.831 -23.563 
ATOM   6020  C5'  DT A 293      -9.373   2.670 -22.994 
ATOM   6021  C4'  DT A 293      -9.709   2.924 -21.538 
ATOM   6022  O4'  DT A 293      -8.612   2.579 -20.646 
ATOM   6023  C3'  DT A 293     -10.038   4.372 -21.174 
ATOM   6024  O3'  DT A 293     -11.067   4.379 -20.193 
ATOM   6025  C2'  DT A 293      -8.757   4.912 -20.539 
ATOM   6026  C1'  DT A 293      -8.412   3.657 -19.745 
ATOM   6027  N1   DT A 293      -6.997   3.613 -19.278 
ATOM   6028  C2   DT A 293      -6.758   3.021 -18.062 
ATOM   6029  O2   DT A 293      -7.641   2.542 -17.371 
ATOM   6030  N3   DT A 293      -5.436   2.999 -17.662 
ATOM   6031  C4   DT A 293      -4.361   3.509 -18.361 
ATOM   6032  O4   DT A 293      -3.220   3.432 -17.901 
ATOM   6033  C5   DT A 293      -4.713   4.112 -19.626 
ATOM   6034  C7   DT A 293      -3.602   4.692 -20.450 
ATOM   6035  C6   DT A 293      -5.990   4.146 -20.038 
ATOM   6036  P    DC A 294     -12.218   5.488 -20.281 
ATOM   6037  OP1  DC A 294     -13.266   5.040 -21.224 
ATOM   6038  OP2  DC A 294     -11.612   6.809 -20.562 
ATOM   6039  O5'  DC A 294     -12.792   5.467 -18.788 
ATOM   6040  C5'  DC A 294     -12.735   4.241 -18.035 
ATOM   6041  C4'  DC A 294     -12.274   4.524 -16.619 
ATOM   6042  O4'  DC A 294     -10.823   4.495 -16.491 
ATOM   6043  C3'  DC A 294     -12.668   5.886 -16.050 
ATOM   6044  O3'  DC A 294     -12.968   5.739 -14.668 
ATOM   6045  C2'  DC A 294     -11.407   6.741 -16.185 
ATOM   6046  C1'  DC A 294     -10.414   5.655 -15.783 
ATOM   6047  N1   DC A 294      -9.007   5.959 -16.166 
ATOM   6048  C2   DC A 294      -7.994   5.527 -15.313 
ATOM   6049  O2   DC A 294      -8.302   4.915 -14.284 
ATOM   6050  N3   DC A 294      -6.705   5.794 -15.645 
ATOM   6051  C4   DC A 294      -6.413   6.460 -16.769 
ATOM   6052  N4   DC A 294      -5.140   6.696 -17.048 
ATOM   6053  C5   DC A 294      -7.440   6.914 -17.659 
ATOM   6054  C6   DC A 294      -8.722   6.637 -17.310 
ATOM   6055  P    DC A 295     -14.196   6.559 -14.049 
ATOM   6056  OP1  DC A 295     -15.457   5.823 -14.293 
ATOM   6057  OP2  DC A 295     -14.156   7.955 -14.536 
ATOM   6058  O5'  DC A 295     -13.846   6.524 -12.489 
ATOM   6059  C5'  DC A 295     -13.114   5.400 -11.963 
ATOM   6060  C4'  DC A 295     -12.036   5.882 -11.013 
ATOM   6061  O4'  DC A 295     -10.786   6.184 -11.698 
ATOM   6062  C3'  DC A 295     -12.352   7.164 -10.243 
ATOM   6063  O3'  DC A 295     -11.811   7.058  -8.931 
ATOM   6064  C2'  DC A 295     -11.598   8.262 -10.992 
ATOM   6065  C1'  DC A 295     -10.331   7.455 -11.261 
ATOM   6066  N1   DC A 295      -9.470   8.031 -12.330 
ATOM   6067  C2   DC A 295      -8.090   7.897 -12.195 
ATOM   6068  O2   DC A 295      -7.642   7.311 -11.202 
ATOM   6069  N3   DC A 295      -7.287   8.416 -13.158 
ATOM   6070  C4   DC A 295      -7.811   9.044 -14.218 
ATOM   6071  N4   DC A 295      -6.985   9.532 -15.131 
ATOM   6072  C5   DC A 295      -9.227   9.192 -14.376 
ATOM   6073  C6   DC A 295     -10.013   8.667 -13.402 
ATOM   6074  P    DT A 296     -12.654   7.631  -7.696 
ATOM   6075  OP1  DT A 296     -13.640   6.620  -7.257 
ATOM   6076  OP2  DT A 296     -13.199   8.962  -8.042 
ATOM   6077  O5'  DT A 296     -11.513   7.791  -6.584 
ATOM   6078  C5'  DT A 296     -10.385   6.898  -6.609 
ATOM   6079  C4'  DT A 296      -9.104   7.675  -6.374 
ATOM   6080  O4'  DT A 296      -8.533   8.192  -7.610 
ATOM   6081  C3'  DT A 296      -9.230   8.910  -5.482 
ATOM   6082  O3'  DT A 296      -8.056   9.024  -4.685 
ATOM   6083  C2'  DT A 296      -9.273  10.088  -6.454 
ATOM   6084  C1'  DT A 296      -8.213   9.561  -7.417 
ATOM   6085  N1   DT A 296      -8.226  10.231  -8.748 
ATOM   6086  C2   DT A 296      -7.014  10.405  -9.372 
ATOM   6087  O2   DT A 296      -5.959  10.037  -8.885 
ATOM   6088  N3   DT A 296      -7.066  11.030 -10.603 
ATOM   6089  C4   DT A 296      -8.200  11.484 -11.244 
ATOM   6090  O4   DT A 296      -8.121  12.030 -12.346 
ATOM   6091  C5   DT A 296      -9.423  11.257 -10.510 
ATOM   6092  C7   DT A 296     -10.705  11.721 -11.137 
ATOM   6093  C6   DT A 296      -9.402  10.652  -9.311 
ATOM   6094  P    DC A 297      -8.195   9.489  -3.161 
ATOM   6095  OP1  DC A 297      -8.528   8.321  -2.314 
ATOM   6096  OP2  DC A 297      -9.124  10.638  -3.075 
ATOM   6097  O5'  DC A 297      -6.706   9.978  -2.842 
ATOM   6098  C5'  DC A 297      -5.605   9.356  -3.531 
ATOM   6099  C4'  DC A 297      -4.616  10.411  -3.986 
ATOM   6100  O4'  DC A 297      -4.942  10.947  -5.300 
ATOM   6101  C3'  DC A 297      -4.511  11.651  -3.098 
ATOM   6102  O3'  DC A 297      -3.155  12.080  -3.066 
ATOM   6103  C2'  DC A 297      -5.339  12.715  -3.820 
ATOM   6104  C1'  DC A 297      -4.885  12.363  -5.233 
ATOM   6105  N1   DC A 297      -5.768  12.913  -6.299 
ATOM   6106  C2   DC A 297      -5.174  13.311  -7.494 
ATOM   6107  O2   DC A 297      -3.950  13.193  -7.619 
ATOM   6108  N3   DC A 297      -5.962  13.815  -8.478 
ATOM   6109  C4   DC A 297      -7.285  13.926  -8.303 
ATOM   6110  N4   DC A 297      -8.011  14.424  -9.293 
ATOM   6111  C5   DC A 297      -7.916  13.523  -7.082 
ATOM   6112  C6   DC A 297      -7.111  13.022  -6.111 
ATOM   6113  P    DT A 298      -2.543  12.615  -1.686 
ATOM   6114  OP1  DT A 298      -2.089  11.469  -0.867 
ATOM   6115  OP2  DT A 298      -3.506  13.534  -1.041 
ATOM   6116  O5'  DT A 298      -1.275  13.442  -2.203 
ATOM   6117  C5'  DT A 298      -0.618  13.028  -3.416 
ATOM   6118  C4'  DT A 298      -0.302  14.238  -4.274 
ATOM   6119  O4'  DT A 298      -1.400  14.589  -5.165 
ATOM   6120  C3'  DT A 298      -0.014  15.533  -3.516 
ATOM   6121  O3'  DT A 298       1.004  16.251  -4.203 
ATOM   6122  C2'  DT A 298      -1.315  16.332  -3.605 
ATOM   6123  C1'  DT A 298      -1.637  15.984  -5.055 
ATOM   6124  N1   DT A 298      -3.053  16.244  -5.432 
ATOM   6125  C2   DT A 298      -3.291  16.667  -6.719 
ATOM   6126  O2   DT A 298      -2.402  16.831  -7.537 
ATOM   6127  N3   DT A 298      -4.616  16.899  -7.032 
ATOM   6128  C4   DT A 298      -5.696  16.746  -6.187 
ATOM   6129  O4   DT A 298      -6.839  16.985  -6.582 
ATOM   6130  C5   DT A 298      -5.346  16.300  -4.860 
ATOM   6131  C7   DT A 298      -6.464  16.108  -3.875 
ATOM   6132  C6   DT A 298      -4.067  16.067  -4.527 
ATOM   6133  P    DC A 299       2.128  17.009  -3.351 
ATOM   6134  OP1  DC A 299       3.198  16.056  -2.980 
ATOM   6135  OP2  DC A 299       1.493  17.740  -2.232 
ATOM   6136  O5'  DC A 299       2.688  18.054  -4.426 
ATOM   6137  C5'  DC A 299       2.653  17.705  -5.822 
ATOM   6138  C4'  DC A 299       2.171  18.887  -6.640 
ATOM   6139  O4'  DC A 299       0.721  18.920  -6.766 
ATOM   6140  C3'  DC A 299       2.525  20.267  -6.087 
ATOM   6141  O3'  DC A 299       2.815  21.138  -7.174 
ATOM   6142  C2'  DC A 299       1.245  20.751  -5.405 
ATOM   6143  C1'  DC A 299       0.275  20.233  -6.463 
ATOM   6144  N1   DC A 299      -1.135  20.147  -5.992 
ATOM   6145  C2   DC A 299      -2.145  20.410  -6.913 
ATOM   6146  O2   DC A 299      -1.833  20.702  -8.074 
ATOM   6147  N3   DC A 299      -3.438  20.337  -6.502 
ATOM   6148  C4   DC A 299      -3.734  20.018  -5.237
[truncated: 415,700 more chars]
