# Supplementary material for: Characterization of lncRNA-protein interactions associated with Prostate cancer and Androgen receptors by molecular docking simulations
Source: Biochem Biophys Rep. 2025 Mar 9;42:101959. doi: 10.1016/j.bbrep.2025.101959 (PMC11929892; doi:10.1016/j.bbrep.2025.101959)
Supplement: Multimedia component 16 [file mmc16.zip › bbrep_00101959_model_5.pdb]

REMARK Number:     5
REMARK Ligand:     lig_628dcb8434e2f.pdb
REMARK Contact:     0     0     0
REMARK Score:  -207.14
REMARK RMSD:   1052.74
MODEL        5
ATOM      1  N   ALA A  24      30.357  -5.473 -24.875 
ATOM      2  CA  ALA A  24      30.515  -4.000 -24.871 
ATOM      3  CB  ALA A  24      29.364  -3.347 -25.653 
ATOM      4  C   ALA A  24      30.496  -3.471 -23.474 
ATOM      5  O   ALA A  24      31.409  -3.720 -22.690 
ATOM      6  N   GLN A  25      29.435  -2.716 -23.129 
ATOM      7  CA  GLN A  25      29.334  -2.167 -21.810 
ATOM      8  CB  GLN A  25      28.209  -1.135 -21.640 
ATOM      9  CG  GLN A  25      28.449   0.131 -22.464 
ATOM     10  CD  GLN A  25      27.291   1.085 -22.227 
ATOM     11  OE1 GLN A  25      26.895   1.324 -21.089 
ATOM     12  NE2 GLN A  25      26.734   1.652 -23.331 
ATOM     13  C   GLN A  25      29.084  -3.296 -20.876 
ATOM     14  O   GLN A  25      28.668  -4.376 -21.290 
ATOM     15  N   ASP A  26      29.382  -3.075 -19.584 
ATOM     16  CA  ASP A  26      29.211  -4.105 -18.606 
ATOM     17  CB  ASP A  26      30.274  -4.043 -17.495 
ATOM     18  CG  ASP A  26      30.054  -5.171 -16.494 
ATOM     19  OD1 ASP A  26      28.986  -5.191 -15.826 
ATOM     20  OD2 ASP A  26      30.966  -6.032 -16.381 
ATOM     21  C   ASP A  26      27.866  -3.939 -17.988 
ATOM     22  O   ASP A  26      27.612  -2.985 -17.253 
ATOM     23  N   ASN A  27      26.945  -4.872 -18.288 
ATOM     24  CA  ASN A  27      25.662  -4.773 -17.669 
ATOM     25  CB  ASN A  27      24.503  -4.752 -18.683 
ATOM     26  CG  ASN A  27      24.583  -3.452 -19.471 
ATOM     27  OD1 ASN A  27      24.658  -2.366 -18.897 
ATOM     28  ND2 ASN A  27      24.568  -3.560 -20.827 
ATOM     29  C   ASN A  27      25.467  -5.984 -16.812 
ATOM     30  O   ASN A  27      24.473  -6.696 -16.949 
ATOM     31  N   SER A  28      26.402  -6.226 -15.873 
ATOM     32  CA  SER A  28      26.317  -7.361 -15.002 
ATOM     33  CB  SER A  28      27.559  -7.517 -14.112 
ATOM     34  OG  SER A  28      28.707  -7.731 -14.919 
ATOM     35  C   SER A  28      25.149  -7.145 -14.100 
ATOM     36  O   SER A  28      24.492  -8.089 -13.668 
ATOM     37  N   ARG A  29      24.868  -5.864 -13.806 
ATOM     38  CA  ARG A  29      23.821  -5.471 -12.913 
ATOM     39  CB  ARG A  29      23.787  -3.948 -12.704 
ATOM     40  CG  ARG A  29      25.152  -3.369 -12.324 
ATOM     41  CD  ARG A  29      25.113  -1.897 -11.913 
ATOM     42  NE  ARG A  29      26.512  -1.383 -11.942 
ATOM     43  CZ  ARG A  29      27.390  -1.720 -10.952 
ATOM     44  NH1 ARG A  29      27.024  -2.618  -9.991 
ATOM     45  NH2 ARG A  29      28.642  -1.178 -10.929 
ATOM     46  C   ARG A  29      22.506  -5.884 -13.504 
ATOM     47  O   ARG A  29      21.579  -6.255 -12.784 
ATOM     48  N   TYR A  30      22.378  -5.784 -14.840 
ATOM     49  CA  TYR A  30      21.164  -6.163 -15.505 
ATOM     50  CB  TYR A  30      21.186  -5.817 -17.003 
ATOM     51  CG  TYR A  30      19.900  -6.271 -17.606 
ATOM     52  CD1 TYR A  30      18.727  -5.600 -17.348 
ATOM     53  CD2 TYR A  30      19.876  -7.357 -18.449 
ATOM     54  CE1 TYR A  30      17.543  -6.018 -17.911 
ATOM     55  CE2 TYR A  30      18.698  -7.778 -19.016 
ATOM     56  CZ  TYR A  30      17.529  -7.109 -18.746 
ATOM     57  OH  TYR A  30      16.316  -7.539 -19.327 
ATOM     58  C   TYR A  30      20.959  -7.638 -15.363 
ATOM     59  O   TYR A  30      19.855  -8.092 -15.068 
ATOM     60  N   THR A  31      22.033  -8.431 -15.551 
ATOM     61  CA  THR A  31      21.926  -9.861 -15.473 
ATOM     62  CB  THR A  31      23.230 -10.559 -15.736 
ATOM     63  OG1 THR A  31      23.715 -10.225 -17.028 
ATOM     64  CG2 THR A  31      23.003 -12.080 -15.628 
ATOM     65  C   THR A  31      21.490 -10.229 -14.091 
ATOM     66  O   THR A  31      20.646 -11.105 -13.907 
ATOM     67  N   HIS A  32      22.064  -9.557 -13.079 
ATOM     68  CA  HIS A  32      21.744  -9.842 -11.711 
ATOM     69  ND1 HIS A  32      22.771 -10.826  -8.882 
ATOM     70  CG  HIS A  32      22.450  -9.554  -9.301 
ATOM     71  CB  HIS A  32      22.623  -9.069 -10.710 
ATOM     72  NE2 HIS A  32      22.010  -9.743  -7.096 
ATOM     73  CD2 HIS A  32      21.986  -8.905  -8.198 
ATOM     74  CE1 HIS A  32      22.488 -10.885  -7.556 
ATOM     75  C   HIS A  32      20.311  -9.481 -11.477 
ATOM     76  O   HIS A  32      19.604 -10.145 -10.722 
ATOM     77  N   PHE A  33      19.841  -8.406 -12.133 
ATOM     78  CA  PHE A  33      18.494  -7.942 -11.975 
ATOM     79  CB  PHE A  33      18.233  -6.698 -12.850 
ATOM     80  CG  PHE A  33      16.831  -6.221 -12.683 
ATOM     81  CD1 PHE A  33      15.822  -6.729 -13.471 
ATOM     82  CD2 PHE A  33      16.525  -5.261 -11.749 
ATOM     83  CE1 PHE A  33      14.528  -6.288 -13.327 
ATOM     84  CE2 PHE A  33      15.232  -4.815 -11.599 
ATOM     85  CZ  PHE A  33      14.232  -5.330 -12.388 
ATOM     86  C   PHE A  33      17.577  -9.044 -12.410 
ATOM     87  O   PHE A  33      16.584  -9.337 -11.745 
ATOM     88  N   LEU A  34      17.891  -9.694 -13.546 
ATOM     89  CA  LEU A  34      17.052 -10.740 -14.056 
ATOM     90  CB  LEU A  34      17.509 -11.262 -15.429 
ATOM     91  CG  LEU A  34      17.352 -10.227 -16.561 
ATOM     92  CD1 LEU A  34      17.815 -10.799 -17.911 
ATOM     93  CD2 LEU A  34      15.914  -9.684 -16.622 
ATOM     94  C   LEU A  34      17.034 -11.895 -13.105 
ATOM     95  O   LEU A  34      15.977 -12.463 -12.835 
ATOM     96  N   THR A  35      18.201 -12.276 -12.555 
ATOM     97  CA  THR A  35      18.222 -13.429 -11.706 
ATOM     98  CB  THR A  35      19.611 -13.827 -11.277 
ATOM     99  OG1 THR A  35      19.582 -15.110 -10.672 
ATOM    100  CG2 THR A  35      20.183 -12.793 -10.291 
ATOM    101  C   THR A  35      17.370 -13.183 -10.496 
ATOM    102  O   THR A  35      16.600 -14.054 -10.093 
ATOM    103  N   GLN A  36      17.510 -12.004  -9.861 
ATOM    104  CA  GLN A  36      16.760 -11.714  -8.673 
ATOM    105  CB  GLN A  36      17.330 -10.515  -7.900 
ATOM    106  CG  GLN A  36      18.719 -10.776  -7.318 
ATOM    107  CD  GLN A  36      19.161  -9.521  -6.583 
ATOM    108  OE1 GLN A  36      18.999  -8.403  -7.076 
ATOM    109  NE2 GLN A  36      19.727  -9.702  -5.360 
ATOM    110  C   GLN A  36      15.306 -11.414  -8.928 
ATOM    111  O   GLN A  36      14.428 -11.820  -8.172 
ATOM    112  N   HIS A  37      15.041 -10.560  -9.926 
ATOM    113  CA  HIS A  37      13.739 -10.030 -10.232 
ATOM    114  ND1 HIS A  37      13.488  -7.875  -7.943 
ATOM    115  CG  HIS A  37      14.262  -7.931  -9.081 
ATOM    116  CB  HIS A  37      13.787  -8.508 -10.384 
ATOM    117  NE2 HIS A  37      15.483  -7.062  -7.395 
ATOM    118  CD2 HIS A  37      15.476  -7.429  -8.730 
ATOM    119  CE1 HIS A  37      14.268  -7.348  -6.966 
ATOM    120  C   HIS A  37      12.906 -10.649 -11.327 
ATOM    121  O   HIS A  37      11.752 -10.256 -11.466 
ATOM    122  N   TYR A  38      13.434 -11.530 -12.202 
ATOM    123  CA  TYR A  38      12.632 -11.883 -13.350 
ATOM    124  CB  TYR A  38      13.334 -11.414 -14.642 
ATOM    125  CG  TYR A  38      12.655 -11.872 -15.887 
ATOM    126  CD1 TYR A  38      11.465 -11.319 -16.304 
ATOM    127  CD2 TYR A  38      13.246 -12.841 -16.668 
ATOM    128  CE1 TYR A  38      10.868 -11.746 -17.467 
ATOM    129  CE2 TYR A  38      12.653 -13.271 -17.830 
ATOM    130  CZ  TYR A  38      11.459 -12.724 -18.231 
ATOM    131  OH  TYR A  38      10.848 -13.164 -19.425 
ATOM    132  C   TYR A  38      12.379 -13.364 -13.432 
ATOM    133  O   TYR A  38      13.285 -14.174 -13.250 
ATOM    134  N   ASP A  39      11.102 -13.741 -13.690 
ATOM    135  CA  ASP A  39      10.698 -15.112 -13.886 
ATOM    136  CB  ASP A  39      10.028 -15.729 -12.643 
ATOM    137  CG  ASP A  39       9.940 -17.238 -12.841 
ATOM    138  OD1 ASP A  39      10.562 -17.742 -13.815 
ATOM    139  OD2 ASP A  39       9.249 -17.904 -12.025 
ATOM    140  C   ASP A  39       9.669 -15.081 -14.984 
ATOM    141  O   ASP A  39       8.529 -14.682 -14.754 
ATOM    142  N   ALA A  40      10.037 -15.519 -16.207 
ATOM    143  CA  ALA A  40       9.168 -15.355 -17.343 
ATOM    144  CB  ALA A  40       9.809 -15.843 -18.652 
ATOM    145  C   ALA A  40       7.861 -16.082 -17.196 
ATOM    146  O   ALA A  40       6.812 -15.469 -17.390 
ATOM    147  N   LYS A  41       7.868 -17.386 -16.837 
ATOM    148  CA  LYS A  41       6.612 -18.091 -16.756 
ATOM    149  CB  LYS A  41       6.394 -19.072 -17.922 
ATOM    150  CG  LYS A  41       6.320 -18.394 -19.293 
ATOM    151  CD  LYS A  41       6.383 -19.380 -20.462 
ATOM    152  CE  LYS A  41       6.315 -18.723 -21.842 
ATOM    153  NZ  LYS A  41       6.395 -19.761 -22.893 
ATOM    154  C   LYS A  41       6.607 -18.900 -15.492 
ATOM    155  O   LYS A  41       6.979 -20.072 -15.469 
ATOM    156  N   PRO A  42       6.164 -18.261 -14.447 
ATOM    157  CA  PRO A  42       6.146 -18.766 -13.096 
ATOM    158  CD  PRO A  42       5.459 -16.998 -14.579 
ATOM    159  CB  PRO A  42       5.693 -17.583 -12.242 
ATOM    160  CG  PRO A  42       4.817 -16.760 -13.203 
ATOM    161  C   PRO A  42       5.350 -19.982 -12.740 
ATOM    162  O   PRO A  42       5.866 -20.776 -11.954 
ATOM    163  N   GLN A  43       4.106 -20.125 -13.253 
ATOM    164  CA  GLN A  43       3.233 -21.210 -12.882 
ATOM    165  CB  GLN A  43       3.921 -22.559 -12.575 
ATOM    166  CG  GLN A  43       2.969 -23.746 -12.437 
ATOM    167  CD  GLN A  43       2.653 -24.258 -13.835 
ATOM    168  OE1 GLN A  43       2.011 -23.577 -14.631 
ATOM    169  NE2 GLN A  43       3.125 -25.496 -14.144 
ATOM    170  C   GLN A  43       2.428 -20.772 -11.677 
ATOM    171  O   GLN A  43       1.781 -19.726 -11.696 
ATOM    172  N   GLY A  44       2.476 -21.564 -10.580 
ATOM    173  CA  GLY A  44       1.617 -21.423  -9.423 
ATOM    174  C   GLY A  44       1.682 -20.099  -8.711 
ATOM    175  O   GLY A  44       0.636 -19.515  -8.436 
ATOM    176  N   ARG A  45       2.881 -19.573  -8.391 
ATOM    177  CA  ARG A  45       2.966 -18.320  -7.681 
ATOM    178  CB  ARG A  45       2.277 -17.177  -8.444 
ATOM    179  CG  ARG A  45       2.951 -16.883  -9.786 
ATOM    180  CD  ARG A  45       2.084 -16.065 -10.743 
ATOM    181  NE  ARG A  45       2.134 -14.640 -10.313 
ATOM    182  CZ  ARG A  45       1.083 -13.819 -10.595 
ATOM    183  NH1 ARG A  45      -0.026 -14.325 -11.205 
ATOM    184  NH2 ARG A  45       1.132 -12.493 -10.270 
ATOM    185  C   ARG A  45       2.353 -18.422  -6.307 
ATOM    186  O   ARG A  45       1.777 -17.453  -5.809 
ATOM    187  N   ASP A  46       2.452 -19.607  -5.663 
ATOM    188  CA  ASP A  46       1.984 -19.790  -4.311 
ATOM    189  CB  ASP A  46       1.250 -21.127  -4.079 
ATOM    190  CG  ASP A  46       2.197 -22.277  -4.390 
ATOM    191  OD1 ASP A  46       3.256 -22.021  -5.022 
ATOM    192  OD2 ASP A  46       1.866 -23.431  -4.005 
ATOM    193  C   ASP A  46       3.161 -19.699  -3.376 
ATOM    194  O   ASP A  46       4.259 -19.317  -3.777 
ATOM    195  N   ASP A  47       2.954 -20.056  -2.089 
ATOM    196  CA  ASP A  47       3.986 -19.963  -1.086 
ATOM    197  CB  ASP A  47       3.505 -20.399   0.311 
ATOM    198  CG  ASP A  47       2.512 -19.366   0.829 
ATOM    199  OD1 ASP A  47       2.392 -18.285   0.192 
ATOM    200  OD2 ASP A  47       1.859 -19.643   1.870 
ATOM    201  C   ASP A  47       5.122 -20.868  -1.453 
ATOM    202  O   ASP A  47       6.290 -20.503  -1.321 
ATOM    203  N   ARG A  48       4.797 -22.077  -1.942 
ATOM    204  CA  ARG A  48       5.781 -23.061  -2.293 
ATOM    205  CB  ARG A  48       5.140 -24.351  -2.823 
ATOM    206  CG  ARG A  48       6.146 -25.430  -3.211 
ATOM    207  CD  ARG A  48       5.521 -26.560  -4.029 
ATOM    208  NE  ARG A  48       5.134 -25.982  -5.348 
ATOM    209  CZ  ARG A  48       4.541 -26.764  -6.297 
ATOM    210  NH1 ARG A  48       4.304 -28.084  -6.046 
ATOM    211  NH2 ARG A  48       4.179 -26.221  -7.497 
ATOM    212  C   ARG A  48       6.632 -22.511  -3.395 
ATOM    213  O   ARG A  48       7.843 -22.722  -3.421 
ATOM    214  N   TYR A  49       6.004 -21.778  -4.332 
ATOM    215  CA  TYR A  49       6.690 -21.207  -5.452 
ATOM    216  CB  TYR A  49       5.716 -20.385  -6.317 
ATOM    217  CG  TYR A  49       6.455 -19.484  -7.246 
ATOM    218  CD1 TYR A  49       6.995 -19.944  -8.423 
ATOM    219  CD2 TYR A  49       6.580 -18.149  -6.930 
ATOM    220  CE1 TYR A  49       7.662 -19.084  -9.266 
ATOM    221  CE2 TYR A  49       7.244 -17.287  -7.767 
ATOM    222  CZ  TYR A  49       7.787 -17.755  -8.938 
ATOM    223  OH  TYR A  49       8.468 -16.868  -9.798 
ATOM    224  C   TYR A  49       7.763 -20.299  -4.937 
ATOM    225  O   TYR A  49       8.907 -20.361  -5.387 
ATOM    226  N   CYS A  50       7.427 -19.442  -3.956 
ATOM    227  CA  CYS A  50       8.387 -18.513  -3.432 
ATOM    228  CB  CYS A  50       7.789 -17.543  -2.401 
ATOM    229  SG  CYS A  50       6.919 -16.168  -3.203 
ATOM    230  C   CYS A  50       9.521 -19.233  -2.772 
ATOM    231  O   CYS A  50      10.680 -18.874  -2.966 
ATOM    232  N   GLU A  51       9.232 -20.282  -1.984 
ATOM    233  CA  GLU A  51      10.291 -20.937  -1.274 
ATOM    234  CB  GLU A  51       9.814 -22.052  -0.328 
ATOM    235  CG  GLU A  51       9.046 -21.500   0.875 
ATOM    236  CD  GLU A  51       8.647 -22.660   1.776 
ATOM    237  OE1 GLU A  51       8.797 -23.834   1.341 
ATOM    238  OE2 GLU A  51       8.191 -22.384   2.918 
ATOM    239  C   GLU A  51      11.271 -21.539  -2.238 
ATOM    240  O   GLU A  51      12.477 -21.471  -2.014 
ATOM    241  N   SER A  52      10.782 -22.163  -3.323 
ATOM    242  CA  SER A  52      11.648 -22.819  -4.266 
ATOM    243  CB  SER A  52      10.871 -23.670  -5.287 
ATOM    244  OG  SER A  52      11.770 -24.296  -6.189 
ATOM    245  C   SER A  52      12.484 -21.840  -5.041 
ATOM    246  O   SER A  52      13.695 -22.015  -5.173 
ATOM    247  N   ILE A  53      11.853 -20.774  -5.572 
ATOM    248  CA  ILE A  53      12.510 -19.830  -6.436 
ATOM    249  CB  ILE A  53      11.569 -18.839  -7.063 
ATOM    250  CG1 ILE A  53      12.268 -18.100  -8.213 
ATOM    251  CG2 ILE A  53      11.022 -17.910  -5.967 
ATOM    252  CD1 ILE A  53      11.307 -17.285  -9.080 
ATOM    253  C   ILE A  53      13.564 -19.071  -5.697 
ATOM    254  O   ILE A  53      14.625 -18.777  -6.243 
ATOM    255  N   MET A  54      13.288 -18.724  -4.431 
ATOM    256  CA  MET A  54      14.208 -17.931  -3.681 
ATOM    257  CB  MET A  54      13.657 -17.630  -2.278 
ATOM    258  CG  MET A  54      14.129 -16.292  -1.716 
ATOM    259  SD  MET A  54      13.400 -14.851  -2.557 
ATOM    260  CE  MET A  54      13.965 -13.641  -1.327 
ATOM    261  C   MET A  54      15.482 -18.715  -3.574 
ATOM    262  O   MET A  54      16.577 -18.162  -3.661 
ATOM    263  N   ARG A  55      15.360 -20.040  -3.377 
ATOM    264  CA  ARG A  55      16.487 -20.926  -3.259 
ATOM    265  CB  ARG A  55      16.035 -22.353  -2.921 
ATOM    266  CG  ARG A  55      15.198 -22.413  -1.641 
ATOM    267  CD  ARG A  55      14.502 -23.757  -1.423 
ATOM    268  NE  ARG A  55      15.339 -24.566  -0.498 
ATOM    269  CZ  ARG A  55      15.110 -25.907  -0.399 
ATOM    270  NH1 ARG A  55      14.168 -26.490  -1.198 
ATOM    271  NH2 ARG A  55      15.823 -26.659   0.486 
ATOM    272  C   ARG A  55      17.249 -20.983  -4.555 
ATOM    273  O   ARG A  55      18.476 -20.907  -4.565 
ATOM    274  N   ARG A  56      16.538 -21.101  -5.694 
ATOM    275  CA  ARG A  56      17.186 -21.258  -6.971 
ATOM    276  CB  ARG A  56      16.203 -21.454  -8.140 
ATOM    277  CG  ARG A  56      15.409 -22.759  -8.083 
ATOM    278  CD  ARG A  56      14.767 -23.128  -9.423 
ATOM    279  NE  ARG A  56      13.877 -22.004  -9.821 
ATOM    280  CZ  ARG A  56      12.561 -22.008  -9.459 
ATOM    281  NH1 ARG A  56      12.047 -23.057  -8.752 
ATOM    282  NH2 ARG A  56      11.757 -20.960  -9.804 
ATOM    283  C   ARG A  56      17.993 -20.038  -7.297 
ATOM    284  O   ARG A  56      19.094 -20.132  -7.842 
ATOM    285  N   ARG A  57      17.434 -18.858  -6.981 
ATOM    286  CA  ARG A  57      17.989 -17.566  -7.272 
ATOM    287  CB  ARG A  57      16.981 -16.432  -7.028 
ATOM    288  CG  ARG A  57      15.720 -16.618  -7.872 
ATOM    289  CD  ARG A  57      16.007 -16.749  -9.368 
ATOM    290  NE  ARG A  57      14.774 -17.286 -10.009 
ATOM    291  CZ  ARG A  57      14.462 -16.937 -11.292 
ATOM    292  NH1 ARG A  57      15.255 -16.058 -11.970 
ATOM    293  NH2 ARG A  57      13.356 -17.462 -11.896 
ATOM    294  C   ARG A  57      19.215 -17.308  -6.446 
ATOM    295  O   ARG A  57      20.047 -16.489  -6.833 
ATOM    296  N   GLY A  58      19.345 -17.952  -5.266 
ATOM    297  CA  GLY A  58      20.518 -17.749  -4.452 
ATOM    298  C   GLY A  58      20.249 -16.676  -3.435 
ATOM    299  O   GLY A  58      21.171 -16.056  -2.910 
ATOM    300  N   LEU A  59      18.957 -16.404  -3.197 
ATOM    301  CA  LEU A  59      18.390 -15.442  -2.291 
ATOM    302  CB  LEU A  59      16.997 -14.993  -2.748 
ATOM    303  CG  LEU A  59      17.057 -14.335  -4.141 
ATOM    304  CD1 LEU A  59      15.690 -13.786  -4.573 
ATOM    305  CD2 LEU A  59      18.175 -13.282  -4.214 
ATOM    306  C   LEU A  59      18.342 -15.875  -0.842 
ATOM    307  O   LEU A  59      17.877 -15.107  -0.005 
ATOM    308  N   THR A  60      18.628 -17.158  -0.543 
ATOM    309  CA  THR A  60      18.521 -17.780   0.758 
ATOM    310  CB  THR A  60      18.422 -19.273   0.655 
ATOM    311  OG1 THR A  60      19.592 -19.810   0.057 
ATOM    312  CG2 THR A  60      17.192 -19.608  -0.204 
ATOM    313  C   THR A  60      19.582 -17.448   1.776 
ATOM    314  O   THR A  60      19.306 -17.592   2.964 
ATOM    315  N   SER A  61      20.833 -17.093   1.412 
ATOM    316  CA  SER A  61      21.758 -16.859   2.493 
ATOM    317  CB  SER A  61      22.957 -17.826   2.485 
ATOM    318  OG  SER A  61      22.517 -19.158   2.702 
ATOM    319  C   SER A  61      22.320 -15.475   2.407 
ATOM    320  O   SER A  61      23.186 -15.209   1.575 
ATOM    321  N   PRO A  62      21.889 -14.572   3.254 
ATOM    322  CA  PRO A  62      20.832 -14.844   4.197 
ATOM    323  CD  PRO A  62      22.847 -13.617   3.787 
ATOM    324  CB  PRO A  62      20.985 -13.822   5.320 
ATOM    325  CG  PRO A  62      22.467 -13.428   5.263 
ATOM    326  C   PRO A  62      19.514 -14.718   3.499 
ATOM    327  O   PRO A  62      19.488 -14.279   2.350 
ATOM    328  N   CYS A  63      18.409 -15.091   4.176 
ATOM    329  CA  CYS A  63      17.107 -15.029   3.577 
ATOM    330  CB  CYS A  63      15.980 -15.525   4.508 
ATOM    331  SG  CYS A  63      16.264 -17.191   5.180 
ATOM    332  C   CYS A  63      16.811 -13.590   3.286 
ATOM    333  O   CYS A  63      16.979 -12.728   4.148 
ATOM    334  N   LYS A  64      16.363 -13.286   2.050 
ATOM    335  CA  LYS A  64      16.024 -11.933   1.733 
ATOM    336  CB  LYS A  64      15.958 -11.675   0.217 
ATOM    337  CG  LYS A  64      15.947 -10.196  -0.175 
ATOM    338  CD  LYS A  64      16.188  -9.974  -1.671 
ATOM    339  CE  LYS A  64      16.192  -8.501  -2.084 
ATOM    340  NZ  LYS A  64      16.367  -8.389  -3.549 
ATOM    341  C   LYS A  64      14.671 -11.685   2.334 
ATOM    342  O   LYS A  64      13.782 -12.531   2.250 
ATOM    343  N   ASP A  65      14.485 -10.514   2.975 
ATOM    344  CA  ASP A  65      13.252 -10.245   3.660 
ATOM    345  CB  ASP A  65      13.310  -8.967   4.522 
ATOM    346  CG  ASP A  65      13.625  -7.757   3.647 
ATOM    347  OD1 ASP A  65      14.224  -7.939   2.553 
ATOM    348  OD2 ASP A  65      13.278  -6.626   4.077 
ATOM    349  C   ASP A  65      12.107 -10.144   2.699 
ATOM    350  O   ASP A  65      11.037 -10.700   2.946 
ATOM    351  N   ILE A  66      12.280  -9.419   1.579 
ATOM    352  CA  ILE A  66      11.198  -9.300   0.645 
ATOM    353  CB  ILE A  66      10.432  -8.019   0.848 
ATOM    354  CG1 ILE A  66       9.083  -8.013   0.109 
ATOM    355  CG2 ILE A  66      11.366  -6.859   0.468 
ATOM    356  CD1 ILE A  66       9.205  -8.016  -1.410 
ATOM    357  C   ILE A  66      11.805  -9.311  -0.725 
ATOM    358  O   ILE A  66      12.863  -8.720  -0.940 
ATOM    359  N   ASN A  67      11.179 -10.019  -1.688 
ATOM    360  CA  ASN A  67      11.720 -10.015  -3.017 
ATOM    361  CB  ASN A  67      12.741 -11.139  -3.259 
ATOM    362  CG  ASN A  67      13.477 -10.847  -4.558 
ATOM    363  OD1 ASN A  67      14.272  -9.911  -4.638 
ATOM    364  ND2 ASN A  67      13.214 -11.676  -5.603 
ATOM    365  C   ASN A  67      10.584 -10.205  -3.973 
ATOM    366  O   ASN A  67       9.740 -11.082  -3.786 
ATOM    367  N   THR A  68      10.556  -9.392  -5.048 
ATOM    368  CA  THR A  68       9.471  -9.467  -5.982 
ATOM    369  CB  THR A  68       8.762  -8.158  -6.145 
ATOM    370  OG1 THR A  68       8.269  -7.721  -4.886 
ATOM    371  CG2 THR A  68       7.598  -8.348  -7.130 
ATOM    372  C   THR A  68       9.996  -9.879  -7.324 
ATOM    373  O   THR A  68      11.059  -9.439  -7.762 
ATOM    374  N   PHE A  69       9.236 -10.761  -8.006 
ATOM    375  CA  PHE A  69       9.601 -11.241  -9.309 
ATOM    376  CB  PHE A  69       9.527 -12.774  -9.435 
ATOM    377  CG  PHE A  69      10.543 -13.384  -8.526 
ATOM    378  CD1 PHE A  69      11.831 -13.609  -8.956 
ATOM    379  CD2 PHE A  69      10.207 -13.734  -7.237 
ATOM    380  CE1 PHE A  69      12.768 -14.171  -8.120 
ATOM    381  CE2 PHE A  69      11.140 -14.295  -6.395 
ATOM    382  CZ  PHE A  69      12.423 -14.515  -6.835 
ATOM    383  C   PHE A  69       8.608 -10.690 -10.287 
ATOM    384  O   PHE A  69       7.415 -10.605 -10.001 
ATOM    385  N   ILE A  70       9.099 -10.300 -11.480 
ATOM    386  CA  ILE A  70       8.279  -9.766 -12.530 
ATOM    387  CB  ILE A  70       8.894  -8.585 -13.228 
ATOM    388  CG1 ILE A  70       9.137  -7.438 -12.235 
ATOM    389  CG2 ILE A  70       7.982  -8.201 -14.407 
ATOM    390  CD1 ILE A  70      10.026  -6.325 -12.786 
ATOM    391  C   ILE A  70       8.146 -10.852 -13.550 
ATOM    392  O   ILE A  70       9.106 -11.572 -13.824 
ATOM    393  N   HIS A  71       6.934 -11.011 -14.122 
ATOM    394  CA  HIS A  71       6.704 -12.056 -15.078 
ATOM    395  ND1 HIS A  71       6.623 -14.322 -12.875 
ATOM    396  CG  HIS A  71       5.646 -13.442 -13.288 
ATOM    397  CB  HIS A  71       5.509 -12.942 -14.696 
ATOM    398  NE2 HIS A  71       5.416 -13.823 -11.074 
ATOM    399  CD2 HIS A  71       4.918 -13.148 -12.176 
ATOM    400  CE1 HIS A  71       6.439 -14.514 -11.544 
ATOM    401  C   HIS A  71       6.415 -11.410 -16.399 
ATOM    402  O   HIS A  71       6.310 -10.188 -16.486 
ATOM    403  N   GLY A  72       6.286 -12.218 -17.476 
ATOM    404  CA  GLY A  72       6.017 -11.656 -18.772 
ATOM    405  C   GLY A  72       7.295 -11.593 -19.560 
ATOM    406  O   GLY A  72       8.294 -12.209 -19.193 
ATOM    407  N   ASN A  73       7.269 -10.867 -20.702 
ATOM    408  CA  ASN A  73       8.405 -10.782 -21.584 
ATOM    409  CB  ASN A  73       8.034 -10.508 -23.057 
ATOM    410  CG  ASN A  73       7.346  -9.151 -23.163 
ATOM    411  OD1 ASN A  73       7.968  -8.146 -23.502 
ATOM    412  ND2 ASN A  73       6.017  -9.119 -22.872 
ATOM    413  C   ASN A  73       9.371  -9.723 -21.133 
ATOM    414  O   ASN A  73       8.994  -8.716 -20.538 
ATOM    415  N   LYS A  74      10.668  -9.952 -21.434 
ATOM    416  CA  LYS A  74      11.764  -9.101 -21.052 
ATOM    417  CB  LYS A  74      13.152  -9.709 -21.329 
ATOM    418  CG  LYS A  74      13.502 -10.903 -20.438 
ATOM    419  CD  LYS A  74      14.866 -11.514 -20.762 
ATOM    420  CE  LYS A  74      14.989 -11.999 -22.206 
ATOM    421  NZ  LYS A  74      16.380 -12.427 -22.480 
ATOM    422  C   LYS A  74      11.726  -7.769 -21.741 
ATOM    423  O   LYS A  74      12.108  -6.759 -21.152 
ATOM    424  N   ARG A  75      11.268  -7.726 -23.005 
ATOM    425  CA  ARG A  75      11.336  -6.518 -23.783 
ATOM    426  CB  ARG A  75      10.706  -6.680 -25.174 
ATOM    427  CG  ARG A  75      11.275  -7.856 -25.964 
ATOM    428  CD  ARG A  75      10.777  -7.928 -27.407 
ATOM    429  NE  ARG A  75       9.288  -7.909 -27.372 
ATOM    430  CZ  ARG A  75       8.587  -9.047 -27.093 
ATOM    431  NH1 ARG A  75       9.247 -10.192 -26.754 
ATOM    432  NH2 ARG A  75       7.223  -9.036 -27.147 
ATOM    433  C   ARG A  75      10.568  -5.434 -23.096 
ATOM    434  O   ARG A  75      11.000  -4.283 -23.058 
ATOM    435  N   SER A  76       9.396  -5.775 -22.533 
ATOM    436  CA  SER A  76       8.562  -4.791 -21.905 
ATOM    437  CB  SER A  76       7.236  -5.385 -21.396 
ATOM    438  OG  SER A  76       6.471  -5.878 -22.487 
ATOM    439  C   SER A  76       9.281  -4.196 -20.730 
ATOM    440  O   SER A  76       9.132  -3.009 -20.441 
ATOM    441  N   ILE A  77      10.063  -5.017 -20.003 
ATOM    442  CA  ILE A  77      10.777  -4.552 -18.848 
ATOM    443  CB  ILE A  77      11.426  -5.664 -18.076 
ATOM    444  CG1 ILE A  77      10.357  -6.647 -17.572 
ATOM    445  CG2 ILE A  77      12.260  -5.039 -16.946 
ATOM    446  CD1 ILE A  77      10.932  -7.947 -17.010 
ATOM    447  C   ILE A  77      11.850  -3.586 -19.254 
ATOM    448  O   ILE A  77      12.029  -2.547 -18.626 
ATOM    449  N   LYS A  78      12.600  -3.902 -20.324 
ATOM    450  CA  LYS A  78      13.670  -3.048 -20.763 
ATOM    451  CB  LYS A  78      14.457  -3.613 -21.957 
ATOM    452  CG  LYS A  78      15.314  -4.836 -21.619 
ATOM    453  CD  LYS A  78      15.896  -5.526 -22.854 
ATOM    454  CE  LYS A  78      16.828  -6.696 -22.531 
ATOM    455  NZ  LYS A  78      16.037  -7.912 -22.246 
ATOM    456  C   LYS A  78      13.105  -1.727 -21.186 
ATOM    457  O   LYS A  78      13.736  -0.686 -21.012 
ATOM    458  N   ALA A  79      11.881  -1.748 -21.741 
ATOM    459  CA  ALA A  79      11.200  -0.603 -22.284 
ATOM    460  CB  ALA A  79       9.821  -0.951 -22.871 
ATOM    461  C   ALA A  79      10.987   0.445 -21.231 
ATOM    462  O   ALA A  79      10.878   1.630 -21.545 
ATOM    463  N   ILE A  80      10.868   0.044 -19.956 
ATOM    464  CA  ILE A  80      10.626   1.016 -18.927 
ATOM    465  CB  ILE A  80      10.255   0.446 -17.581 
ATOM    466  CG1 ILE A  80      11.316  -0.473 -16.984 
ATOM    467  CG2 ILE A  80       8.892  -0.240 -17.747 
ATOM    468  CD1 ILE A  80      10.900  -1.026 -15.623 
ATOM    469  C   ILE A  80      11.745   2.022 -18.874 
ATOM    470  O   ILE A  80      11.546   3.160 -18.452 
ATOM    471  N   CYS A  81      12.966   1.624 -19.275 
ATOM    472  CA  CYS A  81      14.117   2.486 -19.280 
ATOM    473  CB  CYS A  81      15.428   1.734 -19.567 
ATOM    474  SG  CYS A  81      15.754   0.459 -18.312 
ATOM    475  C   CYS A  81      13.959   3.596 -20.289 
ATOM    476  O   CYS A  81      14.689   4.586 -20.237 
ATOM    477  N   GLU A  82      13.062   3.434 -21.284 
ATOM    478  CA  GLU A  82      12.862   4.454 -22.277 
ATOM    479  CB  GLU A  82      12.970   3.920 -23.715 
ATOM    480  CG  GLU A  82      11.961   2.809 -24.013 
ATOM    481  CD  GLU A  82      12.156   2.352 -25.452 
ATOM    482  OE1 GLU A  82      12.213   3.228 -26.356 
ATOM    483  OE2 GLU A  82      12.249   1.114 -25.666 
ATOM    484  C   GLU A  82      11.484   5.028 -22.107 
ATOM    485  O   GLU A  82      10.696   4.562 -21.287 
ATOM    486  N   ASN A  83      11.173   6.085 -22.884 
ATOM    487  CA  ASN A  83       9.911   6.767 -22.808 
ATOM    488  CB  ASN A  83       9.851   8.042 -23.664 
ATOM    489  CG  ASN A  83      10.676   9.103 -22.944 
ATOM    490  OD1 ASN A  83      10.664   9.185 -21.715 
ATOM    491  ND2 ASN A  83      11.416   9.938 -23.723 
ATOM    492  C   ASN A  83       8.817   5.839 -23.229 
ATOM    493  O   ASN A  83       7.665   6.001 -22.831 
ATOM    494  N   LYS A  84       9.156   4.826 -24.043 
ATOM    495  CA  LYS A  84       8.180   3.925 -24.580 
ATOM    496  CB  LYS A  84       8.857   2.817 -25.416 
ATOM    497  CG  LYS A  84       7.921   1.834 -26.122 
ATOM    498  CD  LYS A  84       7.153   0.911 -25.178 
ATOM    499  CE  LYS A  84       6.396  -0.197 -25.909 
ATOM    500  NZ  LYS A  84       7.357  -1.190 -26.441 
ATOM    501  C   LYS A  84       7.386   3.298 -23.466 
ATOM    502  O   LYS A  84       6.161   3.232 -23.563 
ATOM    503  N   ASN A  85       8.029   2.807 -22.383 
ATOM    504  CA  ASN A  85       7.206   2.217 -21.358 
ATOM    505  CB  ASN A  85       7.343   0.680 -21.318 
ATOM    506  CG  ASN A  85       6.232   0.074 -20.468 
ATOM    507  OD1 ASN A  85       5.067   0.455 -20.576 
ATOM    508  ND2 ASN A  85       6.604  -0.897 -19.592 
ATOM    509  C   ASN A  85       7.600   2.737 -20.000 
ATOM    510  O   ASN A  85       7.516   2.004 -19.015 
ATOM    511  N   GLY A  86       7.987   4.025 -19.869 
ATOM    512  CA  GLY A  86       8.358   4.440 -18.541 
ATOM    513  C   GLY A  86       8.406   5.935 -18.432 
ATOM    514  O   GLY A  86       8.529   6.651 -19.426 
ATOM    515  N   ASN A  87       8.313   6.432 -17.176 
ATOM    516  CA  ASN A  87       8.388   7.834 -16.866 
ATOM    517  CB  ASN A  87       7.070   8.434 -16.338 
ATOM    518  CG  ASN A  87       6.033   8.383 -17.450 
ATOM    519  OD1 ASN A  87       5.564   7.312 -17.828 
ATOM    520  ND2 ASN A  87       5.650   9.574 -17.983 
ATOM    521  C   ASN A  87       9.381   7.966 -15.753 
ATOM    522  O   ASN A  87       9.660   7.005 -15.039 
ATOM    523  N   PRO A  88       9.943   9.130 -15.590 
ATOM    524  CA  PRO A  88      10.890   9.367 -14.542 
ATOM    525  CD  PRO A  88       9.915  10.189 -16.582 
ATOM    526  CB  PRO A  88      11.522  10.727 -14.851 
ATOM    527  CG  PRO A  88      10.555  11.384 -15.857 
ATOM    528  C   PRO A  88      10.168   9.304 -13.236 
ATOM    529  O   PRO A  88       9.050   9.812 -13.144 
ATOM    530  N   HIS A  89      10.804   8.706 -12.212 
ATOM    531  CA  HIS A  89      10.210   8.527 -10.923 
ATOM    532  ND1 HIS A  89       7.895   6.729  -9.424 
ATOM    533  CG  HIS A  89       9.268   6.743  -9.344 
ATOM    534  CB  HIS A  89      10.169   7.046 -10.506 
ATOM    535  NE2 HIS A  89       8.415   6.182  -7.333 
ATOM    536  CD2 HIS A  89       9.569   6.408  -8.061 
ATOM    537  CE1 HIS A  89       7.434   6.387  -8.195 
ATOM    538  C   HIS A  89      11.094   9.291 -10.006 
ATOM    539  O   HIS A  89      12.249   9.524 -10.348 
ATOM    540  N   ARG A  90      10.614   9.570  -8.777 
ATOM    541  CA  ARG A  90      11.134  10.633  -7.973 
ATOM    542  CB  ARG A  90      10.638  10.532  -6.524 
ATOM    543  CG  ARG A  90       9.118  10.621  -6.401 
ATOM    544  CD  ARG A  90       8.581  12.052  -6.436 
ATOM    545  NE  ARG A  90       7.099  11.972  -6.308 
ATOM    546  CZ  ARG A  90       6.398  13.027  -5.801 
ATOM    547  NH1 ARG A  90       7.050  14.164  -5.418 
ATOM    548  NH2 ARG A  90       5.043  12.938  -5.660 
ATOM    549  C   ARG A  90      12.627  10.723  -7.915 
ATOM    550  O   ARG A  90      13.186  11.625  -8.535 
ATOM    551  N   GLU A  91      13.353   9.801  -7.262 
ATOM    552  CA  GLU A  91      14.755  10.115  -7.224 
ATOM    553  CB  GLU A  91      15.367  10.061  -5.812 
ATOM    554  CG  GLU A  91      14.958  11.232  -4.914 
ATOM    555  CD  GLU A  91      13.537  11.000  -4.427 
ATOM    556  OE1 GLU A  91      13.280   9.918  -3.836 
ATOM    557  OE2 GLU A  91      12.688  11.907  -4.644 
ATOM    558  C   GLU A  91      15.504   9.143  -8.074 
ATOM    559  O   GLU A  91      15.859   8.056  -7.623 
ATOM    560  N   ASN A  92      15.780   9.542  -9.330 
ATOM    561  CA  ASN A  92      16.570   8.776 -10.253 
ATOM    562  CB  ASN A  92      18.015   8.583  -9.762 
ATOM    563  CG  ASN A  92      18.669   9.953  -9.678 
ATOM    564  OD1 ASN A  92      18.547  10.766 -10.593 
ATOM    565  ND2 ASN A  92      19.371  10.227  -8.547 
ATOM    566  C   ASN A  92      15.991   7.412 -10.460 
ATOM    567  O   ASN A  92      16.733   6.456 -10.678 
ATOM    568  N   LEU A  93      14.653   7.283 -10.421 
ATOM    569  CA  LEU A  93      14.046   5.998 -10.644 
ATOM    570  CB  LEU A  93      13.196   5.499  -9.462 
ATOM    571  CG  LEU A  93      14.013   5.127  -8.208 
ATOM    572  CD1 LEU A  93      13.097   4.644  -7.072 
ATOM    573  CD2 LEU A  93      15.107   4.099  -8.543 
ATOM    574  C   LEU A  93      13.141   6.137 -11.825 
ATOM    575  O   LEU A  93      12.979   7.226 -12.373 
ATOM    576  N   ARG A  94      12.563   5.007 -12.286 
ATOM    577  CA  ARG A  94      11.651   5.047 -13.395 
ATOM    578  CB  ARG A  94      12.264   4.533 -14.706 
ATOM    579  CG  ARG A  94      13.421   5.410 -15.185 
ATOM    580  CD  ARG A  94      13.981   5.008 -16.550 
ATOM    581  NE  ARG A  94      12.929   5.315 -17.557 
ATOM    582  CZ  ARG A  94      12.803   6.585 -18.040 
ATOM    583  NH1 ARG A  94      13.625   7.577 -17.590 
ATOM    584  NH2 ARG A  94      11.843   6.868 -18.966 
ATOM    585  C   ARG A  94      10.481   4.169 -13.054 
ATOM    586  O   ARG A  94      10.637   3.137 -12.403 
ATOM    587  N   ILE A  95       9.268   4.577 -13.488 
ATOM    588  CA  ILE A  95       8.059   3.839 -13.228 
ATOM    589  CB  ILE A  95       7.025   4.653 -12.501 
ATOM    590  CG1 ILE A  95       5.820   3.791 -12.084 
ATOM    591  CG2 ILE A  95       6.656   5.846 -13.397 
ATOM    592  CD1 ILE A  95       6.118   2.807 -10.956 
ATOM    593  C   ILE A  95       7.471   3.433 -14.552 
ATOM    594  O   ILE A  95       7.417   4.230 -15.487 
ATOM    595  N   SER A  96       7.017   2.167 -14.668 
ATOM    596  CA  SER A  96       6.520   1.669 -15.924 
ATOM    597  CB  SER A  96       6.521   0.132 -16.021 
ATOM    598  OG  SER A  96       5.638  -0.423 -15.057 
ATOM    599  C   SER A  96       5.122   2.137 -16.200 
ATOM    600  O   SER A  96       4.324   2.355 -15.289 
ATOM    601  N   LYS A  97       4.824   2.366 -17.497 
ATOM    602  CA  LYS A  97       3.513   2.735 -17.955 
ATOM    603  CB  LYS A  97       3.499   3.283 -19.390 
ATOM    604  CG  LYS A  97       4.096   4.687 -19.504 
ATOM    605  CD  LYS A  97       4.273   5.153 -20.949 
ATOM    606  CE  LYS A  97       4.718   6.611 -21.063 
ATOM    607  NZ  LYS A  97       6.152   6.728 -20.709 
ATOM    608  C   LYS A  97       2.610   1.543 -17.924 
ATOM    609  O   LYS A  97       1.429   1.655 -17.600 
ATOM    610  N   SER A  98       3.157   0.372 -18.304 
ATOM    611  CA  SER A  98       2.430  -0.864 -18.402 
ATOM    612  CB  SER A  98       3.113  -1.826 -19.387 
ATOM    613  OG  SER A  98       2.438  -3.069 -19.433 
ATOM    614  C   SER A  98       2.391  -1.529 -17.062 
ATOM    615  O   SER A  98       3.191  -1.233 -16.178 
ATOM    616  N   SER A  99       1.438  -2.468 -16.892 
ATOM    617  CA  SER A  99       1.316  -3.181 -15.654 
ATOM    618  CB  SER A  99      -0.138  -3.329 -15.182 
ATOM    619  OG  SER A  99      -0.171  -4.036 -13.953 
ATOM    620  C   SER A  99       1.866  -4.551 -15.901 
ATOM    621  O   SER A  99       1.756  -5.075 -17.006 
ATOM    622  N   PHE A 100       2.499  -5.160 -14.875 
ATOM    623  CA  PHE A 100       3.096  -6.452 -15.063 
ATOM    624  CB  PHE A 100       4.625  -6.462 -14.858 
ATOM    625  CG  PHE A 100       5.327  -5.637 -15.887 
ATOM    626  CD1 PHE A 100       5.439  -4.271 -15.743 
ATOM    627  CD2 PHE A 100       5.897  -6.234 -16.988 
ATOM    628  CE1 PHE A 100       6.097  -3.516 -16.687 
ATOM    629  CE2 PHE A 100       6.556  -5.484 -17.934 
ATOM    630  CZ  PHE A 100       6.657  -4.121 -17.787 
ATOM    631  C   PHE A 100       2.572  -7.384 -14.016 
ATOM    632  O   PHE A 100       2.195  -6.966 -12.922 
ATOM    633  N   GLN A 101       2.513  -8.691 -14.344 
ATOM    634  CA  GLN A 101       2.171  -9.658 -13.345 
ATOM    635  CB  GLN A 101       1.839 -11.052 -13.904 
ATOM    636  CG  GLN A 101       0.489 -11.131 -14.617 
ATOM    637  CD  GLN A 101      -0.593 -11.194 -13.547 
ATOM    638  OE1 GLN A 101      -0.366 -11.697 -12.449 
ATOM    639  NE2 GLN A 101      -1.804 -10.667 -13.873 
ATOM    640  C   GLN A 101       3.394  -9.793 -12.496 
ATOM    641  O   GLN A 101       4.508  -9.873 -13.015 
ATOM    642  N   VAL A 102       3.218  -9.802 -11.161 
ATOM    643  CA  VAL A 102       4.354  -9.886 -10.293 
ATOM    644  CB  VAL A 102       4.759  -8.562  -9.714 
ATOM    645  CG1 VAL A 102       5.195  -7.637 -10.861 
ATOM    646  CG2 VAL A 102       3.584  -8.007  -8.887 
ATOM    647  C   VAL A 102       4.011 -10.774  -9.139 
ATOM    648  O   VAL A 102       2.841 -11.025  -8.854 
ATOM    649  N   THR A 103       5.050 -11.314  -8.467 
ATOM    650  CA  THR A 103       4.829 -12.120  -7.304 
ATOM    651  CB  THR A 103       5.112 -13.577  -7.530 
ATOM    652  OG1 THR A 103       4.295 -14.080  -8.577 
ATOM    653  CG2 THR A 103       4.826 -14.343  -6.226 
ATOM    654  C   THR A 103       5.781 -11.637  -6.255 
ATOM    655  O   THR A 103       6.988 -11.574  -6.489 
ATOM    656  N   THR A 104       5.262 -11.297  -5.057 
ATOM    657  CA  THR A 104       6.109 -10.812  -4.005 
ATOM    658  CB  THR A 104       5.546  -9.614  -3.295 
ATOM    659  OG1 THR A 104       5.356  -8.546  -4.210 
ATOM    660  CG2 THR A 104       6.514  -9.193  -2.176 
ATOM    661  C   THR A 104       6.242 -11.896  -2.986 
ATOM    662  O   THR A 104       5.251 -12.502  -2.581 
ATOM    663  N   CYS A 105       7.490 -12.172  -2.555 
ATOM    664  CA  CYS A 105       7.738 -13.200  -1.586 
ATOM    665  CB  CYS A 105       8.849 -14.165  -2.029 
ATOM    666  SG  CYS A 105       8.448 -14.908  -3.639 
ATOM    667  C   CYS A 105       8.189 -12.511  -0.339 
ATOM    668  O   CYS A 105       9.178 -11.779  -0.349 
ATOM    669  N   LYS A 106       7.459 -12.730   0.774 
ATOM    670  CA  LYS A 106       7.781 -12.086   2.014 
ATOM    671  CB  LYS A 106       6.585 -11.338   2.628 
ATOM    672  CG  LYS A 106       6.127 -10.139   1.793 
ATOM    673  CD  LYS A 106       4.735  -9.634   2.178 
ATOM    674  CE  LYS A 106       4.309  -8.374   1.425 
ATOM    675  NZ  LYS A 106       5.014  -7.194   1.974 
ATOM    676  C   LYS A 106       8.204 -13.134   2.988 
ATOM    677  O   LYS A 106       7.514 -14.131   3.203 
ATOM    678  N   LEU A 107       9.370 -12.908   3.618 
ATOM    679  CA  LEU A 107       9.910 -13.866   4.533 
ATOM    680  CB  LEU A 107      11.381 -13.570   4.883 
ATOM    681  CG  LEU A 107      12.026 -14.570   5.857 
ATOM    682  CD1 LEU A 107      12.138 -15.973   5.238 
ATOM    683  CD2 LEU A 107      13.375 -14.044   6.370 
ATOM    684  C   LEU A 107       9.105 -13.824   5.787 
ATOM    685  O   LEU A 107       8.661 -12.764   6.225 
ATOM    686  N   HIS A 108       8.855 -15.005   6.380 
ATOM    687  CA  HIS A 108       8.191 -15.020   7.648 
ATOM    688  ND1 HIS A 108       6.503 -17.160   5.722 
ATOM    689  CG  HIS A 108       6.507 -16.861   7.063 
ATOM    690  CB  HIS A 108       6.725 -15.489   7.618 
ATOM    691  NE2 HIS A 108       6.076 -19.059   6.793 
ATOM    692  CD2 HIS A 108       6.247 -18.033   7.703 
ATOM    693  CE1 HIS A 108       6.239 -18.488   5.615 
ATOM    694  C   HIS A 108       8.993 -15.906   8.534 
ATOM    695  O   HIS A 108       9.644 -16.843   8.076 
ATOM    696  N   GLY A 109       8.958 -15.620   9.846 
ATOM    697  CA  GLY A 109       9.793 -16.334  10.759 
ATOM    698  C   GLY A 109      10.861 -15.362  11.144 
ATOM    699  O   GLY A 109      11.206 -14.465  10.376 
ATOM    700  N   GLY A 110      11.378 -15.513  12.376 
ATOM    701  CA  GLY A 110      12.344 -14.642  12.983 
ATOM    702  C   GLY A 110      13.717 -14.700  12.379 
ATOM    703  O   GLY A 110      14.419 -13.689  12.376 
ATOM    704  N   SER A 111      14.166 -15.876  11.892 
ATOM    705  CA  SER A 111      15.555 -15.993  11.521 
ATOM    706  CB  SER A 111      16.129 -17.404  11.740 
ATOM    707  OG  SER A 111      17.494 -17.439  11.353 
ATOM    708  C   SER A 111      15.827 -15.629  10.092 
ATOM    709  O   SER A 111      15.060 -15.888   9.167 
ATOM    710  N   PRO A 112      16.953 -14.967   9.967 
ATOM    711  CA  PRO A 112      17.492 -14.571   8.686 
ATOM    712  CD  PRO A 112      17.334 -14.031  11.015 
ATOM    713  CB  PRO A 112      18.504 -13.462   8.973 
ATOM    714  CG  PRO A 112      18.025 -12.860  10.301 
ATOM    715  C   PRO A 112      18.112 -15.709   7.930 
ATOM    716  O   PRO A 112      18.498 -15.507   6.778 
ATOM    717  N   TRP A 113      18.254 -16.900   8.543 
ATOM    718  CA  TRP A 113      18.952 -17.947   7.848 
ATOM    719  CB  TRP A 113      20.140 -18.493   8.653 
ATOM    720  CG  TRP A 113      21.239 -17.473   8.801 
ATOM    721  CD2 TRP A 113      22.171 -17.157   7.757 
ATOM    722  CD1 TRP A 113      21.549 -16.668   9.857 
ATOM    723  NE1 TRP A 113      22.625 -15.874   9.541 
ATOM    724  CE2 TRP A 113      23.017 -16.164   8.250 
ATOM    725  CE3 TRP A 113      22.310 -17.654   6.495 
ATOM    726  CZ2 TRP A 113      24.022 -15.652   7.480 
ATOM    727  CZ3 TRP A 113      23.322 -17.137   5.721 
ATOM    728  CH2 TRP A 113      24.162 -16.156   6.206 
ATOM    729  C   TRP A 113      18.019 -19.078   7.526 
ATOM    730  O   TRP A 113      16.980 -19.259   8.157 
ATOM    731  N   PRO A 114      18.387 -19.844   6.525 
ATOM    732  CA  PRO A 114      17.605 -20.941   6.018 
ATOM    733  CD  PRO A 114      19.726 -19.807   5.959 
ATOM    734  CB  PRO A 114      18.412 -21.510   4.849 
ATOM    735  CG  PRO A 114      19.865 -21.131   5.190 
ATOM    736  C   PRO A 114      17.349 -21.963   7.077 
ATOM    737  O   PRO A 114      18.132 -22.055   8.021 
ATOM    738  N   PRO A 115      16.287 -22.717   6.949 
ATOM    739  CA  PRO A 115      15.417 -22.592   5.810 
ATOM    740  CD  PRO A 115      16.308 -24.080   7.460 
ATOM    741  CB  PRO A 115      14.554 -23.850   5.796 
ATOM    742  CG  PRO A 115      15.436 -24.898   6.494 
ATOM    743  C   PRO A 115      14.624 -21.326   5.826 
ATOM    744  O   PRO A 115      14.324 -20.822   6.907 
ATOM    745  N   CYS A 116      14.262 -20.805   4.637 
ATOM    746  CA  CYS A 116      13.552 -19.559   4.576 
ATOM    747  CB  CYS A 116      14.136 -18.609   3.509 
ATOM    748  SG  CYS A 116      15.947 -18.432   3.606 
ATOM    749  C   CYS A 116      12.141 -19.851   4.153 
ATOM    750  O   CYS A 116      11.913 -20.416   3.083 
ATOM    751  N   GLN A 117      11.145 -19.461   4.980 
ATOM    752  CA  GLN A 117       9.776 -19.689   4.605 
ATOM    753  CB  GLN A 117       8.829 -20.057   5.761 
ATOM    754  CG  GLN A 117       9.262 -21.272   6.578 
ATOM    755  CD  GLN A 117       9.944 -20.724   7.818 
ATOM    756  OE1 GLN A 117      10.525 -19.641   7.791 
ATOM    757  NE2 GLN A 117       9.847 -21.480   8.943 
ATOM    758  C   GLN A 117       9.264 -18.399   4.045 
ATOM    759  O   GLN A 117       9.593 -17.322   4.542 
ATOM    760  N   TYR A 118       8.444 -18.476   2.979 
ATOM    761  CA  TYR A 118       7.961 -17.279   2.352 
ATOM    762  CB  TYR A 118       8.554 -17.047   0.952 
ATOM    763  CG  TYR A 118      10.003 -16.728   1.079 
ATOM    764  CD1 TYR A 118      10.406 -15.445   1.371 
ATOM    765  CD2 TYR A 118      10.958 -17.702   0.895 
ATOM    766  CE1 TYR A 118      11.740 -15.138   1.486 
ATOM    767  CE2 TYR A 118      12.294 -17.401   1.008 
ATOM    768  CZ  TYR A 118      12.686 -16.117   1.304 
ATOM    769  OH  TYR A 118      14.057 -15.806   1.420 
ATOM    770  C   TYR A 118       6.480 -17.356   2.150 
ATOM    771  O   TYR A 118       5.907 -18.436   2.018 
ATOM    772  N   ARG A 119       5.827 -16.174   2.139 
ATOM    773  CA  ARG A 119       4.427 -16.059   1.843 
ATOM    774  CB  ARG A 119       3.652 -15.202   2.858 
ATOM    775  CG  ARG A 119       3.673 -15.788   4.269 
ATOM    776  CD  ARG A 119       2.594 -16.840   4.518 
ATOM    777  NE  ARG A 119       2.885 -17.449   5.844 
ATOM    778  CZ  ARG A 119       1.863 -17.879   6.638 
ATOM    779  NH1 ARG A 119       0.571 -17.731   6.223 
ATOM    780  NH2 ARG A 119       2.135 -18.448   7.848 
ATOM    781  C   ARG A 119       4.365 -15.344   0.526 
ATOM    782  O   ARG A 119       5.061 -14.349   0.325 
ATOM    783  N   ALA A 120       3.524 -15.828  -0.411 
ATOM    784  CA  ALA A 120       3.516 -15.241  -1.722 
ATOM    785  CB  ALA A 120       3.540 -16.279  -2.857 
ATOM    786  C   ALA A 120       2.290 -14.411  -1.918 
ATOM    787  O   ALA A 120       1.191 -14.774  -1.498 
ATOM    788  N   THR A 121       2.473 -13.235  -2.553 
ATOM    789  CA  THR A 121       1.362 -12.387  -2.858 
ATOM    790  CB  THR A 121       1.414 -11.077  -2.132 
ATOM    791  OG1 THR A 121       1.493 -11.279  -0.729 
ATOM    792  CG2 THR A 121       0.136 -10.304  -2.467 
ATOM    793  C   THR A 121       1.454 -12.058  -4.319 
ATOM    794  O   THR A 121       2.368 -11.355  -4.746 
ATOM    795  N   ALA A 122       0.503 -12.561  -5.131 
ATOM    796  CA  ALA A 122       0.506 -12.258  -6.535 
ATOM    797  CB  ALA A 122      -0.363 -13.214  -7.372 
ATOM    798  C   ALA A 122      -0.051 -10.879  -6.695 
ATOM    799  O   ALA A 122      -0.797 -10.403  -5.841 
ATOM    800  N   GLY A 123       0.311 -10.190  -7.800 
ATOM    801  CA  GLY A 123      -0.202  -8.866  -8.009 
ATOM    802  C   GLY A 123      -0.066  -8.514  -9.455 
ATOM    803  O   GLY A 123       0.601  -9.210 -10.221 
ATOM    804  N   PHE A 124      -0.738  -7.418  -9.864 
ATOM    805  CA  PHE A 124      -0.677  -6.940 -11.215 
ATOM    806  CB  PHE A 124      -1.952  -7.333 -11.988 
ATOM    807  CG  PHE A 124      -1.880  -6.953 -13.427 
ATOM    808  CD1 PHE A 124      -1.110  -7.677 -14.309 
ATOM    809  CD2 PHE A 124      -2.620  -5.893 -13.902 
ATOM    810  CE1 PHE A 124      -1.058  -7.330 -15.640 
ATOM    811  CE2 PHE A 124      -2.573  -5.544 -15.231 
ATOM    812  CZ  PHE A 124      -1.789  -6.263 -16.103 
ATOM    813  C   PHE A 124      -0.614  -5.444 -11.112 
ATOM    814  O   PHE A 124      -1.586  -4.807 -10.707 
ATOM    815  N   ARG A 125       0.538  -4.838 -11.470 
ATOM    816  CA  ARG A 125       0.653  -3.408 -11.368 
ATOM    817  CB  ARG A 125       0.731  -2.905  -9.919 
ATOM    818  CG  ARG A 125       1.922  -3.477  -9.148 
ATOM    819  CD  ARG A 125       2.201  -2.737  -7.841 
ATOM    820  NE  ARG A 125       2.654  -1.368  -8.212 
ATOM    821  CZ  ARG A 125       2.539  -0.343  -7.320 
ATOM    822  NH1 ARG A 125       2.021  -0.575  -6.078 
ATOM    823  NH2 ARG A 125       2.940   0.912  -7.672 
ATOM    824  C   ARG A 125       1.930  -2.974 -12.029 
ATOM    825  O   ARG A 125       2.704  -3.796 -12.517 
ATOM    826  N   ASN A 126       2.164  -1.643 -12.058 
ATOM    827  CA  ASN A 126       3.348  -1.060 -12.631 
ATOM    828  CB  ASN A 126       3.319   0.475 -12.733 
ATOM    829  CG  ASN A 126       2.288   0.920 -13.750 
ATOM    830  OD1 ASN A 126       1.798   0.128 -14.551 
ATOM    831  ND2 ASN A 126       1.954   2.238 -13.724 
ATOM    832  C   ASN A 126       4.475  -1.326 -11.687 
ATOM    833  O   ASN A 126       4.252  -1.649 -10.522 
ATOM    834  N   VAL A 127       5.728  -1.187 -12.170 
ATOM    835  CA  VAL A 127       6.853  -1.442 -11.318 
ATOM    836  CB  VAL A 127       7.620  -2.670 -11.710 
ATOM    837  CG1 VAL A 127       6.692  -3.888 -11.560 
ATOM    838  CG2 VAL A 127       8.164  -2.479 -13.137 
ATOM    839  C   VAL A 127       7.801  -0.286 -11.389 
ATOM    840  O   VAL A 127       7.791   0.482 -12.349 
ATOM    841  N   VAL A 128       8.640  -0.129 -10.338 
ATOM    842  CA  VAL A 128       9.608   0.932 -10.290 
ATOM    843  CB  VAL A 128       9.558   1.739  -9.024 
ATOM    844  CG1 VAL A 128      10.684   2.788  -9.058 
ATOM    845  CG2 VAL A 128       8.156   2.343  -8.876 
ATOM    846  C   VAL A 128      10.968   0.306 -10.332 
ATOM    847  O   VAL A 128      11.242  -0.659  -9.620 
ATOM    848  N   VAL A 129      11.864   0.853 -11.180 
ATOM    849  CA  VAL A 129      13.192   0.316 -11.293 
ATOM    850  CB  VAL A 129      13.377  -0.597 -12.470 
ATOM    851  CG1 VAL A 129      12.475  -1.829 -12.285 
ATOM    852  CG2 VAL A 129      13.103   0.196 -13.761 
ATOM    853  C   VAL A 129      14.143   1.454 -11.487 
ATOM    854  O   VAL A 129      13.740   2.610 -11.599 
ATOM    855  N   ALA A 130      15.453   1.141 -11.469 
ATOM    856  CA  ALA A 130      16.471   2.102 -11.776 
ATOM    857  CB  ALA A 130      17.570   2.201 -10.704 
ATOM    858  C   ALA A 130      17.107   1.586 -13.029 
ATOM    859  O   ALA A 130      17.251   0.376 -13.195 
ATOM    860  N   CYS A 131      17.489   2.483 -13.964 
ATOM    861  CA  CYS A 131      18.044   1.992 -15.195 
ATOM    862  CB  CYS A 131      17.222   2.356 -16.450 
ATOM    863  SG  CYS A 131      15.649   1.450 -16.538 
ATOM    864  C   CYS A 131      19.424   2.528 -15.408 
ATOM    865  O   CYS A 131      19.772   3.615 -14.946 
ATOM    866  N   GLU A 132      20.255   1.724 -16.108 
ATOM    867  CA  GLU A 132      21.592   2.093 -16.475 
ATOM    868  CB  GLU A 132      22.653   1.496 -15.531 
ATOM    869  CG  GLU A 132      24.095   1.876 -15.875 
ATOM    870  CD  GLU A 132      25.017   1.153 -14.901 
ATOM    871  OE1 GLU A 132      24.867  -0.090 -14.759 
ATOM    872  OE2 GLU A 132      25.883   1.833 -14.288 
ATOM    873  C   GLU A 132      21.835   1.497 -17.828 
ATOM    874  O   GLU A 132      21.581   0.315 -18.054 
ATOM    875  N   ASN A 133      22.341   2.307 -18.771 
ATOM    876  CA  ASN A 133      22.633   1.807 -20.081 
ATOM    877  CB  ASN A 133      23.666   0.669 -20.045 
ATOM    878  CG  ASN A 133      24.142   0.395 -21.460 
ATOM    879  OD1 ASN A 133      23.716   1.047 -22.412 
ATOM    880  ND2 ASN A 133      25.042  -0.612 -21.602 
ATOM    881  C   ASN A 133      21.369   1.284 -20.700 
ATOM    882  O   ASN A 133      21.405   0.415 -21.569 
ATOM    883  N   GLY A 134      20.206   1.809 -20.274 
ATOM    884  CA  GLY A 134      18.973   1.431 -20.908 
ATOM    885  C   GLY A 134      18.488   0.100 -20.407 
ATOM    886  O   GLY A 134      17.601  -0.497 -21.016 
ATOM    887  N   LEU A 135      19.052  -0.410 -19.291 
ATOM    888  CA  LEU A 135      18.626  -1.689 -18.777 
ATOM    889  CB  LEU A 135      19.722  -2.763 -18.865 
ATOM    890  CG  LEU A 135      20.118  -3.122 -20.306 
ATOM    891  CD1 LEU A 135      21.217  -4.195 -20.327 
ATOM    892  CD2 LEU A 135      18.890  -3.538 -21.130 
ATOM    893  C   LEU A 135      18.301  -1.547 -17.317 
ATOM    894  O   LEU A 135      18.890  -0.715 -16.629 
ATOM    895  N   PRO A 136      17.352  -2.313 -16.825 
ATOM    896  CA  PRO A 136      17.021  -2.252 -15.420 
ATOM    897  CD  PRO A 136      16.196  -2.669 -17.633 
ATOM    898  CB  PRO A 136      15.657  -2.921 -15.271 
ATOM    899  CG  PRO A 136      15.011  -2.730 -16.653 
ATOM    900  C   PRO A 136      18.077  -2.865 -14.544 
ATOM    901  O   PRO A 136      18.366  -4.050 -14.698 
ATOM    902  N   VAL A 137      18.700  -2.052 -13.670 
ATOM    903  CA  VAL A 137      19.685  -2.428 -12.695 
ATOM    904  CB  VAL A 137      20.708  -1.352 -12.497 
ATOM    905  CG1 VAL A 137      21.444  -1.158 -13.835 
ATOM    906  CG2 VAL A 137      20.006  -0.082 -11.995 
ATOM    907  C   VAL A 137      19.111  -2.788 -11.354 
ATOM    908  O   VAL A 137      19.737  -3.522 -10.593 
ATOM    909  N   HIS A 138      17.948  -2.222 -10.978 
ATOM    910  CA  HIS A 138      17.482  -2.425  -9.634 
ATOM    911  ND1 HIS A 138      17.868  -2.477  -6.392 
ATOM    912  CG  HIS A 138      17.517  -1.474  -7.267 
ATOM    913  CB  HIS A 138      18.027  -1.352  -8.671 
ATOM    914  NE2 HIS A 138      16.458  -1.147  -5.302 
ATOM    915  CD2 HIS A 138      16.654  -0.671  -6.586 
ATOM    916  CE1 HIS A 138      17.208  -2.233  -5.232 
ATOM    917  C   HIS A 138      15.989  -2.347  -9.596 
ATOM    918  O   HIS A 138      15.368  -1.672 -10.416 
ATOM    919  N   LEU A 139      15.380  -3.059  -8.624 
ATOM    920  CA  LEU A 139      13.959  -3.022  -8.464 
ATOM    921  CB  LEU A 139      13.328  -4.424  -8.387 
ATOM    922  CG  LEU A 139      11.796  -4.427  -8.219 
ATOM    923  CD1 LEU A 139      11.097  -3.859  -9.466 
ATOM    924  CD2 LEU A 139      11.275  -5.821  -7.830 
ATOM    925  C   LEU A 139      13.692  -2.338  -7.155 
ATOM    926  O   LEU A 139      14.328  -2.642  -6.146 
ATOM    927  N   ASP A 140      12.744  -1.377  -7.146 
ATOM    928  CA  ASP A 140      12.392  -0.683  -5.938 
ATOM    929  CB  ASP A 140      11.787   0.709  -6.222 
ATOM    930  CG  ASP A 140      11.444   1.439  -4.927 
ATOM    931  OD1 ASP A 140      10.721   0.858  -4.076 
ATOM    932  OD2 ASP A 140      11.902   2.602  -4.774 
ATOM    933  C   ASP A 140      11.357  -1.523  -5.257 
ATOM    934  O   ASP A 140      10.230  -1.654  -5.728 
ATOM    935  N   GLN A 141      11.749  -2.130  -4.123 
ATOM    936  CA  GLN A 141      10.948  -3.011  -3.316 
ATOM    937  CB  GLN A 141      11.779  -3.783  -2.278 
ATOM    938  CG  GLN A 141      12.762  -4.776  -2.905 
ATOM    939  CD  GLN A 141      11.952  -5.908  -3.523 
ATOM    940  OE1 GLN A 141      12.497  -6.786  -4.190 
ATOM    941  NE2 GLN A 141      10.610  -5.884  -3.303 
ATOM    942  C   GLN A 141       9.851  -2.293  -2.576 
ATOM    943  O   GLN A 141       8.819  -2.893  -2.282 
ATOM    944  N   SER A 142      10.034  -0.997  -2.253 
ATOM    945  CA  SER A 142       9.150  -0.301  -1.351 
ATOM    946  CB  SER A 142       9.491   1.193  -1.188 
ATOM    947  OG  SER A 142       9.124   1.919  -2.352 
ATOM    948  C   SER A 142       7.710  -0.375  -1.771 
ATOM    949  O   SER A 142       6.824  -0.464  -0.923 
ATOM    950  N   ILE A 143       7.420  -0.350  -3.080 
ATOM    951  CA  ILE A 143       6.051  -0.356  -3.517 
ATOM    952  CB  ILE A 143       5.929  -0.210  -5.009 
ATOM    953  CG1 ILE A 143       6.581  -1.395  -5.742 
ATOM    954  CG2 ILE A 143       6.534   1.151  -5.388 
ATOM    955  CD1 ILE A 143       6.281  -1.418  -7.241 
ATOM    956  C   ILE A 143       5.389  -1.633  -3.085 
ATOM    957  O   ILE A 143       4.203  -1.660  -2.760 
ATOM    958  N   PHE A 144       6.139  -2.743  -3.129 
ATOM    959  CA  PHE A 144       5.663  -4.054  -2.785 
ATOM    960  CB  PHE A 144       6.569  -5.164  -3.332 
ATOM    961  CG  PHE A 144       6.507  -4.997  -4.812 
ATOM    962  CD1 PHE A 144       5.397  -5.403  -5.519 
ATOM    963  CD2 PHE A 144       7.560  -4.429  -5.496 
ATOM    964  CE1 PHE A 144       5.340  -5.244  -6.884 
ATOM    965  CE2 PHE A 144       7.507  -4.271  -6.860 
ATOM    966  CZ  PHE A 144       6.396  -4.677  -7.557 
ATOM    967  C   PHE A 144       5.482  -4.230  -1.309 
ATOM    968  O   PHE A 144       4.699  -5.077  -0.876 
ATOM    969  N   ARG A 145       6.264  -3.500  -0.495 
ATOM    970  CA  ARG A 145       6.177  -3.640   0.929 
ATOM    971  CB  ARG A 145       7.187  -2.736   1.646 
ATOM    972  CG  ARG A 145       8.616  -2.950   1.149 
ATOM    973  CD  ARG A 145       9.671  -2.223   1.979 
ATOM    974  NE  ARG A 145       9.994  -3.112   3.127 
ATOM    975  CZ  ARG A 145      10.901  -4.116   2.955 
ATOM    976  NH1 ARG A 145      11.537  -4.250   1.755 
ATOM    977  NH2 ARG A 145      11.162  -4.987   3.973 
ATOM    978  C   ARG A 145       4.810  -3.223   1.343 
ATOM    979  O   ARG A 145       4.160  -3.893   2.145 
ATOM    980  N   ARG A 146       4.339  -2.101   0.769 
ATOM    981  CA  ARG A 146       3.061  -1.554   1.109 
ATOM    982  CB  ARG A 146       2.944  -0.061   0.750 
ATOM    983  CG  ARG A 146       4.017   0.799   1.422 
ATOM    984  CD  ARG A 146       3.933   2.291   1.088 
ATOM    985  NE  ARG A 146       5.205   2.914   1.552 
ATOM    986  CZ  ARG A 146       6.283   2.930   0.714 
ATOM    987  NH1 ARG A 146       6.168   2.412  -0.544 
ATOM    988  NH2 ARG A 146       7.470   3.456   1.131 
ATOM    989  C   ARG A 146       2.016  -2.301   0.298 
ATOM    990  O   ARG A 146       1.257  -1.625  -0.446 
ATOM    991  OXT ARG A 146       1.959  -3.554   0.415 
TER
HEADER lig_5.pdb
ATOM      1  P    DC A   1      35.378  16.597  50.461 
ATOM      2  OP1  DC A   1      36.523  17.409  50.930 
ATOM      3  OP2  DC A   1      34.840  16.941  49.126 
ATOM      4  O5'  DC A   1      35.768  15.045  50.498 
ATOM      5  C5'  DC A   1      35.594  14.310  51.724 
ATOM      6  C4'  DC A   1      34.972  12.958  51.434 
ATOM      7  O4'  DC A   1      33.517  13.006  51.429 
ATOM      8  C3'  DC A   1      35.325  12.340  50.081 
ATOM      9  O3'  DC A   1      35.455  10.932  50.238 
ATOM     10  C2'  DC A   1      34.109  12.621  49.199 
ATOM     11  C1'  DC A   1      33.051  12.346  50.262 
ATOM     12  N1   DC A   1      31.707  12.893  49.927 
ATOM     13  C2   DC A   1      30.590  12.171  50.337 
ATOM     14  O2   DC A   1      30.758  11.115  50.958 
ATOM     15  N3   DC A   1      29.356  12.653  50.040 
ATOM     16  C4   DC A   1      29.216  13.802  49.365 
ATOM     17  N4   DC A   1      27.992  14.230  49.100 
ATOM     18  C5   DC A   1      30.352  14.560  48.933 
ATOM     19  C6   DC A   1      31.577  14.061  49.239 
ATOM     20  P    DA A   2      36.617  10.167  49.447 
ATOM     21  OP1  DA A   2      37.881  10.261  50.211 
ATOM     22  OP2  DA A   2      36.666  10.648  48.049 
ATOM     23  O5'  DA A   2      36.080   8.660  49.477 
ATOM     24  C5'  DA A   2      35.267   8.231  50.586 
ATOM     25  C4'  DA A   2      34.093   7.415  50.081 
ATOM     26  O4'  DA A   2      32.942   8.244  49.751 
ATOM     27  C3'  DA A   2      34.342   6.606  48.809 
ATOM     28  O3'  DA A   2      33.646   5.369  48.905 
ATOM     29  C2'  DA A   2      33.709   7.435  47.692 
ATOM     30  C1'  DA A   2      32.466   7.858  48.470 
ATOM     31  N9   DA A   2      31.751   9.020  47.873 
ATOM     32  C8   DA A   2      32.279  10.095  47.216 
ATOM     33  N7   DA A   2      31.393  10.949  46.808 
ATOM     34  C5   DA A   2      30.186  10.402  47.224 
ATOM     35  C6   DA A   2      28.856  10.834  47.095 
ATOM     36  N6   DA A   2      28.504  11.972  46.479 
ATOM     37  N1   DA A   2      27.896  10.051  47.623 
ATOM     38  C2   DA A   2      28.253   8.922  48.233 
ATOM     39  N3   DA A   2      29.454   8.419  48.414 
ATOM     40  C4   DA A   2      30.395   9.221  47.876 
ATOM     41  P    DT A   3      34.346   4.040  48.353 
ATOM     42  OP1  DT A   3      35.251   3.490  49.388 
ATOM     43  OP2  DT A   3      34.959   4.312  47.034 
ATOM     44  O5'  DT A   3      33.086   3.072  48.170 
ATOM     45  C5'  DT A   3      31.947   3.236  49.037 
ATOM     46  C4'  DT A   3      30.666   3.153  48.232 
ATOM     47  O4'  DT A   3      30.259   4.446  47.700 
ATOM     48  C3'  DT A   3      30.710   2.246  47.002 
ATOM     49  O3'  DT A   3      29.453   1.596  46.863 
ATOM     50  C2'  DT A   3      30.896   3.202  45.823 
ATOM     51  C1'  DT A   3      29.949   4.286  46.324 
ATOM     52  N1   DT A   3      30.136   5.603  45.652 
ATOM     53  C2   DT A   3      29.013   6.367  45.450 
ATOM     54  O2   DT A   3      27.898   6.013  45.795 
ATOM     55  N3   DT A   3      29.224   7.580  44.824 
ATOM     56  C4   DT A   3      30.437   8.078  44.394 
ATOM     57  O4   DT A   3      30.503   9.180  43.845 
ATOM     58  C5   DT A   3      31.558   7.204  44.650 
ATOM     59  C7   DT A   3      32.915   7.670  44.214 
ATOM     60  C6   DT A   3      31.380   6.019  45.257 
ATOM     61  P    DG A   4      29.418   0.063  46.405 
ATOM     62  OP1  DG A   4      29.620  -0.811  47.582 
ATOM     63  OP2  DG A   4      30.355  -0.139  45.278 
ATOM     64  O5'  DG A   4      27.912  -0.076  45.883 
ATOM     65  C5'  DG A   4      26.888   0.742  46.479 
ATOM     66  C4'  DG A   4      25.985   1.308  45.401 
ATOM     67  O4'  DG A   4      26.478   2.572  44.870 
ATOM     68  C3'  DG A   4      25.801   0.434  44.161 
ATOM     69  O3'  DG A   4      24.460   0.562  43.701 
ATOM     70  C2'  DG A   4      26.733   1.045  43.114 
ATOM     71  C1'  DG A   4      26.445   2.505  43.453 
ATOM     72  N9   DG A   4      27.462   3.455  42.921 
ATOM     73  C8   DG A   4      28.821   3.281  42.767 
ATOM     74  N7   DG A   4      29.438   4.322  42.265 
ATOM     75  C5   DG A   4      28.417   5.251  42.071 
ATOM     76  C6   DG A   4      28.470   6.571  41.553 
ATOM     77  O6   DG A   4      29.443   7.203  41.152 
ATOM     78  N1   DG A   4      27.199   7.163  41.530 
ATOM     79  C2   DG A   4      26.031   6.558  41.954 
ATOM     80  N2   DG A   4      24.921   7.293  41.851 
ATOM     81  N3   DG A   4      25.984   5.320  42.440 
ATOM     82  C4   DG A   4      27.208   4.732  42.469 
ATOM     83  P    DA A   5      23.700  -0.736  43.155 
ATOM     84  OP1  DA A   5      23.126  -1.491  44.293 
ATOM     85  OP2  DA A   5      24.598  -1.497  42.259 
ATOM     86  O5'  DA A   5      22.521  -0.075  42.299 
ATOM     87  C5'  DA A   5      22.007   1.210  42.695 
ATOM     88  C4'  DA A   5      21.823   2.093  41.478 
ATOM     89  O4'  DA A   5      23.027   2.844  41.149 
ATOM     90  C3'  DA A   5      21.474   1.370  40.177 
ATOM     91  O3'  DA A   5      20.562   2.171  39.435 
ATOM     92  C2'  DA A   5      22.793   1.298  39.408 
ATOM     93  C1'  DA A   5      23.280   2.701  39.760 
ATOM     94  N9   DA A   5      24.736   2.905  39.531 
ATOM     95  C8   DA A   5      25.754   2.005  39.683 
ATOM     96  N7   DA A   5      26.925   2.486  39.402 
ATOM     97  C5   DA A   5      26.669   3.801  39.038 
ATOM     98  C6   DA A   5      27.507   4.850  38.627 
ATOM     99  N6   DA A   5      28.838   4.732  38.509 
ATOM    100  N1   DA A   5      26.927   6.030  38.340 
ATOM    101  C2   DA A   5      25.606   6.142  38.460 
ATOM    102  N3   DA A   5      24.725   5.237  38.832 
ATOM    103  C4   DA A   5      25.332   4.066  39.113 
ATOM    104  P    DA A   6      19.361   1.456  38.654 
ATOM    105  OP1  DA A   6      18.234   1.220  39.584 
ATOM    106  OP2  DA A   6      19.873   0.266  37.940 
ATOM    107  O5'  DA A   6      18.958   2.586  37.594 
ATOM    108  C5'  DA A   6      19.152   3.969  37.942 
ATOM    109  C4'  DA A   6      19.755   4.718  36.769 
ATOM    110  O4'  DA A   6      21.210   4.669  36.768 
ATOM    111  C3'  DA A   6      19.368   4.205  35.382 
ATOM    112  O3'  DA A   6      19.229   5.315  34.503 
ATOM    113  C2'  DA A   6      20.566   3.372  34.929 
ATOM    114  C1'  DA A   6      21.645   4.309  35.466 
ATOM    115  N9   DA A   6      22.987   3.671  35.585 
ATOM    116  C8   DA A   6      23.285   2.379  35.908 
ATOM    117  N7   DA A   6      24.557   2.124  35.930 
ATOM    118  C5   DA A   6      25.146   3.336  35.598 
ATOM    119  C6   DA A   6      26.487   3.730  35.451 
ATOM    120  N6   DA A   6      27.525   2.900  35.630 
ATOM    121  N1   DA A   6      26.723   5.011  35.112 
ATOM    122  C2   DA A   6      25.687   5.830  34.936 
ATOM    123  N3   DA A   6      24.401   5.578  35.045 
ATOM    124  C4   DA A   6      24.192   4.290  35.384 
ATOM    125  P    DG A   7      18.044   5.310  33.428 
ATOM    126  OP1  DG A   7      16.797   5.793  34.064 
ATOM    127  OP2  DG A   7      17.969   3.983  32.778 
ATOM    128  O5'  DG A   7      18.567   6.396  32.376 
ATOM    129  C5'  DG A   7      19.400   7.474  32.841 
ATOM    130  C4'  DG A   7      20.555   7.686  31.883 
ATOM    131  O4'  DG A   7      21.706   6.855  32.208 
ATOM    132  C3'  DG A   7      20.271   7.364  30.416 
ATOM    133  O3'  DG A   7      20.959   8.302  29.597 
ATOM    134  C2'  DG A   7      20.889   5.984  30.196 
ATOM    135  C1'  DG A   7      22.152   6.222  31.018 
ATOM    136  N9   DG A   7      22.864   4.970  31.399 
ATOM    137  C8   DG A   7      22.344   3.732  31.708 
ATOM    138  N7   DG A   7      23.250   2.831  32.004 
ATOM    139  C5   DG A   7      24.454   3.521  31.881 
ATOM    140  C6   DG A   7      25.787   3.074  32.076 
ATOM    141  O6   DG A   7      26.185   1.959  32.403 
ATOM    142  N1   DG A   7      26.711   4.103  31.845 
ATOM    143  C2   DG A   7      26.389   5.394  31.475 
ATOM    144  N2   DG A   7      27.417   6.229  31.304 
ATOM    145  N3   DG A   7      25.139   5.813  31.294 
ATOM    146  C4   DG A   7      24.230   4.827  31.513 
ATOM    147  P    DA A   8      20.235   8.863  28.283 
ATOM    148  OP1  DA A   8      19.349   9.991  28.648 
ATOM    149  OP2  DA A   8      19.597   7.745  27.554 
ATOM    150  O5'  DA A   8      21.483   9.409  27.444 
ATOM    151  C5'  DA A   8      22.641   9.894  28.150 
ATOM    152  C4'  DA A   8      23.905   9.374  27.493 
ATOM    153  O4'  DA A   8      24.311   8.078  28.019 
ATOM    154  C3'  DA A   8      23.826   9.150  25.983 
ATOM    155  O3'  DA A   8      25.074   9.501  25.399 
ATOM    156  C2'  DA A   8      23.622   7.643  25.825 
ATOM    157  C1'  DA A   8      24.591   7.218  26.925 
ATOM    158  N9   DA A   8      24.400   5.813  27.381 
ATOM    159  C8   DA A   8      23.238   5.104  27.482 
ATOM    160  N7   DA A   8      23.399   3.891  27.913 
ATOM    161  C5   DA A   8      24.768   3.787  28.114 
ATOM    162  C6   DA A   8      25.582   2.736  28.570 
ATOM    163  N6   DA A   8      25.108   1.532  28.922 
ATOM    164  N1   DA A   8      26.905   2.968  28.650 
ATOM    165  C2   DA A   8      27.370   4.165  28.300 
ATOM    166  N3   DA A   8      26.713   5.216  27.862 
ATOM    167  C4   DA A   8      25.391   4.958  27.791 
ATOM    168  P    DA A   9      25.085  10.265  23.992 
ATOM    169  OP1  DA A   9      24.901  11.717  24.214 
ATOM    170  OP2  DA A   9      24.123   9.621  23.071 
ATOM    171  O5'  DA A   9      26.578   9.982  23.492 
ATOM    172  C5'  DA A   9      27.622   9.812  24.470 
ATOM    173  C4'  DA A   9      28.507   8.643  24.085 
ATOM    174  O4'  DA A   9      28.014   7.378  24.610 
ATOM    175  C3'  DA A   9      28.656   8.387  22.586 
ATOM    176  O3'  DA A   9      29.987   7.961  22.322 
ATOM    177  C2'  DA A   9      27.707   7.224  22.295 
ATOM    178  C1'  DA A   9      28.015   6.425  23.558 
ATOM    179  N9   DA A   9      26.996   5.386  23.873 
ATOM    180  C8   DA A   9      25.647   5.430  23.665 
ATOM    181  N7   DA A   9      25.021   4.361  24.047 
ATOM    182  C5   DA A   9      26.028   3.545  24.546 
ATOM    183  C6   DA A   9      26.013   2.259  25.110 
ATOM    184  N6   DA A   9      24.896   1.535  25.272 
ATOM    185  N1   DA A   9      27.192   1.741  25.502 
ATOM    186  C2   DA A   9      28.298   2.464  25.338 
ATOM    187  N3   DA A   9      28.435   3.669  24.828 
ATOM    188  C4   DA A   9      27.241   4.165  24.443 
ATOM    189  P    DA A  10      30.725   8.489  21.003 
ATOM    190  OP1  DA A  10      31.316   9.820  21.265 
ATOM    191  OP2  DA A  10      29.801   8.405  19.851 
ATOM    192  O5'  DA A  10      31.890   7.405  20.837 
ATOM    193  C5'  DA A  10      32.425   6.769  22.014 
ATOM    194  C4'  DA A  10      32.591   5.283  21.769 
ATOM    195  O4'  DA A  10      31.386   4.530  22.092 
ATOM    196  C3'  DA A  10      32.905   4.876  20.330 
ATOM    197  O3'  DA A  10      33.808   3.778  20.349 
ATOM    198  C2'  DA A  10      31.569   4.397  19.762 
ATOM    199  C1'  DA A  10      31.103   3.654  21.011 
ATOM    200  N9   DA A  10      29.642   3.361  21.024 
ATOM    201  C8   DA A  10      28.622   4.115  20.519 
ATOM    202  N7   DA A  10      27.449   3.587  20.685 
ATOM    203  C5   DA A  10      27.708   2.396  21.348 
ATOM    204  C6   DA A  10      26.871   1.370  21.815 
ATOM    205  N6   DA A  10      25.538   1.381  21.676 
ATOM    206  N1   DA A  10      27.455   0.325  22.431 
ATOM    207  C2   DA A  10      28.780   0.319  22.567 
ATOM    208  N3   DA A  10      29.660   1.214  22.174 
ATOM    209  C4   DA A  10      29.049   2.249  21.560 
ATOM    210  P    DG A  11      34.986   3.723  19.265 
ATOM    211  OP1  DG A  11      36.130   4.535  19.734 
ATOM    212  OP2  DG A  11      34.448   4.067  17.931 
ATOM    213  O5'  DG A  11      35.376   2.171  19.302 
ATOM    214  C5'  DG A  11      35.202   1.436  20.528 
ATOM    215  C4'  DG A  11      34.580   0.084  20.238 
ATOM    216  O4'  DG A  11      33.125   0.132  20.234 
ATOM    217  C3'  DG A  11      34.933  -0.534  18.885 
ATOM    218  O3'  DG A  11      35.062  -1.942  19.042 
ATOM    219  C2'  DG A  11      33.717  -0.253  18.003 
ATOM    220  C1'  DG A  11      32.659  -0.528  19.067 
ATOM    221  N9   DG A  11      31.315   0.019  18.731 
ATOM    222  C8   DG A  11      30.989   1.173  18.050 
ATOM    223  N7   DG A  11      29.700   1.370  17.920 
ATOM    224  C5   DG A  11      29.131   0.269  18.559 
ATOM    225  C6   DG A  11      27.766  -0.074  18.745 
ATOM    226  O6   DG A  11      26.763   0.532  18.379 
ATOM    227  N1   DG A  11      27.634  -1.279  19.449 
ATOM    228  C2   DG A  11      28.681  -2.050  19.913 
ATOM    229  N2   DG A  11      28.345  -3.166  20.564 
ATOM    230  N3   DG A  11      29.962  -1.726  19.739 
ATOM    231  C4   DG A  11      30.108  -0.561  19.057 
ATOM    232  P    DA A  12      36.225  -2.707  18.252 
ATOM    233  OP1  DA A  12      37.488  -2.613  19.016 
ATOM    234  OP2  DA A  12      36.274  -2.226  16.854 
ATOM    235  O5'  DA A  12      35.688  -4.214  18.282 
ATOM    236  C5'  DA A  12      34.875  -4.643  19.390 
ATOM    237  C4'  DA A  12      33.700  -5.459  18.886 
ATOM    238  O4'  DA A  12      32.549  -4.630  18.555 
ATOM    239  C3'  DA A  12      33.950  -6.268  17.613 
ATOM    240  O3'  DA A  12      33.254  -7.505  17.709 
ATOM    241  C2'  DA A  12      33.316  -5.439  16.497 
ATOM    242  C1'  DA A  12      32.074  -5.016  17.275 
ATOM    243  N9   DA A  12      31.359  -3.854  16.677 
ATOM    244  C8   DA A  12      31.887  -2.779  16.021 
ATOM    245  N7   DA A  12      31.001  -1.925  15.612 
ATOM    246  C5   DA A  12      29.794  -2.472  16.028 
ATOM    247  C6   DA A  12      28.464  -2.040  15.899 
ATOM    248  N6   DA A  12      28.112  -0.902  15.284 
ATOM    249  N1   DA A  12      27.504  -2.823  16.427 
ATOM    250  C2   DA A  12      27.861  -3.952  17.038 
ATOM    251  N3   DA A  12      29.062  -4.455  17.218 
ATOM    252  C4   DA A  12      30.003  -3.653  16.681 
ATOM    253  P    DC A  13      33.954  -8.834  17.157 
ATOM    254  OP1  DC A  13      34.858  -9.385  18.192 
ATOM    255  OP2  DC A  13      34.567  -8.562  15.838 
ATOM    256  O5'  DC A  13      32.693  -9.802  16.974 
ATOM    257  C5'  DC A  13      31.555  -9.638  17.842 
ATOM    258  C4'  DC A  13      30.273  -9.721  17.036 
ATOM    259  O4'  DC A  13      29.867  -8.428  16.505 
ATOM    260  C3'  DC A  13      30.318 -10.628  15.806 
ATOM    261  O3'  DC A  13      29.061 -11.278  15.668 
ATOM    262  C2'  DC A  13      30.504  -9.672  14.628 
ATOM    263  C1'  DC A  13      29.556  -8.588  15.129 
ATOM    264  N1   DC A  13      29.744  -7.271  14.457 
ATOM    265  C2   DC A  13      28.615  -6.485  14.245 
ATOM    266  O2   DC A  13      27.514  -6.906  14.620 
ATOM    267  N3   DC A  13      28.764  -5.281  13.632 
ATOM    268  C4   DC A  13      29.973  -4.860  13.241 
ATOM    269  N4   DC A  13      30.067  -3.680  12.649 
ATOM    270  C5   DC A  13      31.147  -5.655  13.450 
ATOM    271  C6   DC A  13      30.977  -6.854  14.062 
ATOM    272  P    DG A  14      29.026 -12.811  15.209 
ATOM    273  OP1  DG A  14      29.228 -13.685  16.386 
ATOM    274  OP2  DG A  14      29.963 -13.013  14.082 
ATOM    275  O5'  DG A  14      27.520 -12.950  14.687 
ATOM    276  C5'  DG A  14      26.496 -12.132  15.283 
ATOM    277  C4'  DG A  14      25.593 -11.566  14.205 
ATOM    278  O4'  DG A  14      26.086 -10.302  13.674 
ATOM    279  C3'  DG A  14      25.408 -12.440  12.965 
ATOM    280  O3'  DG A  14      24.068 -12.312  12.506 
ATOM    281  C2'  DG A  14      26.341 -11.829  11.919 
ATOM    282  C1'  DG A  14      26.053 -10.369  12.257 
ATOM    283  N9   DG A  14      27.070  -9.419  11.725 
ATOM    284  C8   DG A  14      28.428  -9.593  11.571 
ATOM    285  N7   DG A  14      29.046  -8.553  11.069 
ATOM    286  C5   DG A  14      28.025  -7.623  10.876 
ATOM    287  C6   DG A  14      28.078  -6.303  10.357 
ATOM    288  O6   DG A  14      29.051  -5.672   9.956 
ATOM    289  N1   DG A  14      26.807  -5.711  10.335 
ATOM    290  C2   DG A  14      25.639  -6.316  10.758 
ATOM    291  N2   DG A  14      24.529  -5.582  10.655 
ATOM    292  N3   DG A  14      25.592  -7.554  11.245 
ATOM    293  C4   DG A  14      26.815  -8.142  11.273 
ATOM    294  P    DT A  15      23.308 -13.610  11.959 
ATOM    295  OP1  DT A  15      22.734 -14.365  13.097 
ATOM    296  OP2  DT A  15      24.206 -14.371  11.063 
ATOM    297  O5'  DT A  15      22.129 -12.949  11.103 
ATOM    298  C5'  DT A  15      21.615 -11.664  11.500 
ATOM    299  C4'  DT A  15      21.431 -10.781  10.282 
ATOM    300  O4'  DT A  15      22.635 -10.030   9.954 
ATOM    301  C3'  DT A  15      21.082 -11.504   8.982 
ATOM    302  O3'  DT A  15      20.169 -10.703   8.240 
ATOM    303  C2'  DT A  15      22.401 -11.576   8.212 
ATOM    304  C1'  DT A  15      22.887 -10.173   8.564 
ATOM    305  N1   DT A  15      24.344  -9.969   8.335 
ATOM    306  C2   DT A  15      24.743  -8.723   7.916 
ATOM    307  O2   DT A  15      23.965  -7.805   7.730 
ATOM    308  N3   DT A  15      26.102  -8.572   7.713 
ATOM    309  C4   DT A  15      27.069  -9.541   7.892 
ATOM    310  O4   DT A  15      28.256  -9.287   7.678 
ATOM    311  C5   DT A  15      26.553 -10.815   8.333 
ATOM    312  C7   DT A  15      27.539 -11.924   8.551 
ATOM    313  C6   DT A  15      25.237 -10.990   8.538 
ATOM    314  P    DG A  16      18.969 -11.418   7.458 
ATOM    315  OP1  DG A  16      17.842 -11.654   8.388 
ATOM    316  OP2  DG A  16      19.480 -12.608   6.744 
ATOM    317  O5'  DG A  16      18.565 -10.288   6.399 
ATOM    318  C5'  DG A  16      18.760  -8.905   6.746 
ATOM    319  C4'  DG A  16      19.363  -8.156   5.573 
ATOM    320  O4'  DG A  16      20.818  -8.206   5.572 
ATOM    321  C3'  DG A  16      18.976  -8.669   4.187 
ATOM    322  O3'  DG A  16      18.837  -7.559   3.307 
ATOM    323  C2'  DG A  16      20.174  -9.502   3.733 
ATOM    324  C1'  DG A  16      21.253  -8.566   4.270 
ATOM    325  N9   DG A  16      22.594  -9.203   4.390 
ATOM    326  C8   DG A  16      22.914 -10.503   4.713 
ATOM    327  N7   DG A  16      24.203 -10.746   4.733 
ATOM    328  C5   DG A  16      24.776  -9.521   4.397 
ATOM    329  C6   DG A  16      26.141  -9.157   4.257 
ATOM    330  O6   DG A  16      27.141  -9.855   4.403 
ATOM    331  N1   DG A  16      26.278  -7.807   3.904 
ATOM    332  C2   DG A  16      25.233  -6.925   3.712 
ATOM    333  N2   DG A  16      25.574  -5.678   3.379 
ATOM    334  N3   DG A  16      23.953  -7.266   3.844 
ATOM    335  C4   DG A  16      23.803  -8.572   4.186 
ATOM    336  P    DC A  17      17.652  -7.564   2.233 
ATOM    337  OP1  DC A  17      16.404  -7.081   2.868 
ATOM    338  OP2  DC A  17      17.577  -8.891   1.582 
ATOM    339  O5'  DC A  17      18.175  -6.479   1.180 
ATOM    340  C5'  DC A  17      19.008  -5.400   1.645 
ATOM    341  C4'  DC A  17      20.163  -5.188   0.687 
ATOM    342  O4'  DC A  17      21.314  -6.019   1.012 
ATOM    343  C3'  DC A  17      19.879  -5.510  -0.780 
ATOM    344  O3'  DC A  17      20.566  -4.572  -1.598 
ATOM    345  C2'  DC A  17      20.497  -6.891  -1.000 
ATOM    346  C1'  DC A  17      21.759  -6.652  -0.177 
ATOM    347  N1   DC A  17      22.471  -7.904   0.204 
ATOM    348  C2   DC A  17      23.862  -7.866   0.269 
ATOM    349  O2   DC A  17      24.442  -6.805   0.011 
ATOM    350  N3   DC A  17      24.529  -8.997   0.614 
ATOM    351  C4   DC A  17      23.863 -10.126   0.886 
ATOM    352  N4   DC A  17      24.559 -11.203   1.218 
ATOM    353  C5   DC A  17      22.433 -10.187   0.824 
ATOM    354  C6   DC A  17      21.785  -9.046   0.477 
ATOM    355  P    DG A  18      19.843  -4.011  -2.912 
ATOM    356  OP1  DG A  18      18.957  -2.883  -2.548 
ATOM    357  OP2  DG A  18      19.205  -5.129  -3.642 
ATOM    358  O5'  DG A  18      21.091  -3.465  -3.752 
ATOM    359  C5'  DG A  18      22.249  -2.980  -3.046 
ATOM    360  C4'  DG A  18      23.512  -3.500  -3.703 
ATOM    361  O4'  DG A  18      23.919  -4.796  -3.176 
ATOM    362  C3'  DG A  18      23.433  -3.724  -5.213 
ATOM    363  O3'  DG A  18      24.682  -3.373  -5.796 
ATOM    364  C2'  DG A  18      23.230  -5.231  -5.370 
ATOM    365  C1'  DG A  18      24.199  -5.656  -4.270 
ATOM    366  N9   DG A  18      24.008  -7.061  -3.815 
ATOM    367  C8   DG A  18      22.845  -7.793  -3.707 
ATOM    368  N7   DG A  18      23.022  -9.016  -3.269 
ATOM    369  C5   DG A  18      24.400  -9.101  -3.074 
ATOM    370  C6   DG A  18      25.192 -10.183  -2.610 
ATOM    371  O6   DG A  18      24.835 -11.308  -2.270 
ATOM    372  N1   DG A  18      26.550  -9.841  -2.563 
ATOM    373  C2   DG A  18      27.075  -8.614  -2.917 
ATOM    374  N2   DG A  18      28.399  -8.485  -2.801 
ATOM    375  N3   DG A  18      26.331  -7.598  -3.352 
ATOM    376  C4   DG A  18      25.011  -7.914  -3.404 
ATOM    377  P    DG A  19      24.693  -2.609  -7.203 
ATOM    378  OP1  DG A  19      24.508  -1.157  -6.981 
ATOM    379  OP2  DG A  19      23.730  -3.253  -8.124 
ATOM    380  O5'  DG A  19      26.186  -2.892  -7.704 
ATOM    381  C5'  DG A  19      27.229  -3.062  -6.726 
ATOM    382  C4'  DG A  19      28.115  -4.231  -7.111 
ATOM    383  O4'  DG A  19      27.622  -5.496  -6.585 
ATOM    384  C3'  DG A  19      28.264  -4.487  -8.610 
ATOM    385  O3'  DG A  19      29.595  -4.913  -8.874 
ATOM    386  C2'  DG A  19      27.315  -5.650  -8.900 
ATOM    387  C1'  DG A  19      27.623  -6.449  -7.638 
ATOM    388  N9   DG A  19      26.604  -7.488  -7.323 
ATOM    389  C8   DG A  19      25.241  -7.461  -7.525 
ATOM    390  N7   DG A  19      24.621  -8.548  -7.134 
ATOM    391  C5   DG A  19      25.646  -9.352  -6.637 
ATOM    392  C6   DG A  19      25.594 -10.653  -6.073 
ATOM    393  O6   DG A  19      24.618 -11.375  -5.891 
ATOM    394  N1   DG A  19      26.870 -11.100  -5.699 
ATOM    395  C2   DG A  19      28.040 -10.384  -5.850 
ATOM    396  N2   DG A  19      29.155 -10.986  -5.430 
ATOM    397  N3   DG A  19      28.088  -9.162  -6.380 
ATOM    398  C4   DG A  19      26.859  -8.715  -6.748 
ATOM    399  P    DA A  20      30.333  -4.385 -10.193 
ATOM    400  OP1  DA A  20      30.923  -3.054  -9.931 
ATOM    401  OP2  DA A  20      29.409  -4.470 -11.345 
ATOM    402  O5'  DA A  20      31.498  -5.469 -10.358 
ATOM    403  C5'  DA A  20      32.033  -6.105  -9.182 
ATOM    404  C4'  DA A  20      32.198  -7.591  -9.426 
ATOM    405  O4'  DA A  20      30.994  -8.344  -9.104 
ATOM    406  C3'  DA A  20      32.513  -7.998 -10.866 
ATOM    407  O3'  DA A  20      33.416  -9.096 -10.847 
ATOM    408  C2'  DA A  20      31.177  -8.477 -11.433 
ATOM    409  C1'  DA A  20      30.710  -9.220 -10.184 
ATOM    410  N9   DA A  20      29.250  -9.513 -10.172 
ATOM    411  C8   DA A  20      28.230  -8.759 -10.676 
ATOM    412  N7   DA A  20      27.057  -9.287 -10.511 
ATOM    413  C5   DA A  20      27.315 -10.478  -9.847 
ATOM    414  C6   DA A  20      26.479 -11.504  -9.381 
ATOM    415  N6   DA A  20      25.145 -11.493  -9.519 
ATOM    416  N1   DA A  20      27.063 -12.549  -8.764 
ATOM    417  C2   DA A  20      28.388 -12.556  -8.629 
ATOM    418  N3   DA A  20      29.267 -11.660  -9.022 
ATOM    419  C4   DA A  20      28.656 -10.625  -9.636 
ATOM    420  P    DT A  21      34.593  -9.151 -11.931 
ATOM    421  OP1  DT A  21      35.738  -8.339 -11.461 
ATOM    422  OP2  DT A  21      34.056  -8.807 -13.265 
ATOM    423  O5'  DT A  21      34.984 -10.703 -11.893 
ATOM    424  C5'  DT A  21      34.809 -11.438 -10.667 
ATOM    425  C4'  DT A  21      34.188 -12.790 -10.957 
ATOM    426  O4'  DT A  21      32.732 -12.743 -10.962 
ATOM    427  C3'  DT A  21      34.540 -13.408 -12.310 
ATOM    428  O3'  DT A  21      34.670 -14.816 -12.154 
ATOM    429  C2'  DT A  21      33.325 -13.127 -13.193 
ATOM    430  C1'  DT A  21      32.267 -13.403 -12.129 
ATOM    431  N1   DT A  21      30.923 -12.855 -12.465 
ATOM    432  C2   DT A  21      29.831 -13.579 -12.053 
ATOM    433  O2   DT A  21      29.924 -14.627 -11.437 
ATOM    434  N3   DT A  21      28.601 -13.041 -12.382 
ATOM    435  C4   DT A  21      28.382 -11.867 -13.073 
ATOM    436  O4   DT A  21      27.233 -11.486 -13.310 
ATOM    437  C5   DT A  21      29.588 -11.177 -13.464 
ATOM    438  C7   DT A  21      29.438  -9.890 -14.220 
ATOM    439  C6   DT A  21      30.796 -11.678 -13.157 
ATOM    440  P    DC A  22      35.832 -15.581 -12.944 
ATOM    441  OP1  DC A  22      37.096 -15.487 -12.180 
ATOM    442  OP2  DC A  22      35.882 -15.100 -14.342 
ATOM    443  O5'  DC A  22      35.296 -17.088 -12.914 
ATOM    444  C5'  DC A  22      34.483 -17.517 -11.806 
ATOM    445  C4'  DC A  22      33.308 -18.333 -12.310 
ATOM    446  O4'  DC A  22      32.157 -17.504 -12.641 
ATOM    447  C3'  DC A  22      33.558 -19.142 -13.583 
ATOM    448  O3'  DC A  22      32.862 -20.379 -13.486 
ATOM    449  C2'  DC A  22      32.924 -18.313 -14.699 
ATOM    450  C1'  DC A  22      31.682 -17.890 -13.921 
ATOM    451  N1   DC A  22      30.967 -16.728 -14.518 
ATOM    452  C2   DC A  22      29.579 -16.696 -14.415 
ATOM    453  O2   DC A  22      29.003 -17.625 -13.838 
ATOM    454  N3   DC A  22      28.908 -15.646 -14.954 
ATOM    455  C4   DC A  22      29.570 -14.658 -15.572 
ATOM    456  N4   DC A  22      28.871 -13.655 -16.081 
ATOM    457  C5   DC A  22      30.998 -14.672 -15.689 
ATOM    458  C6   DC A  22      31.649 -15.731 -15.145 
ATOM    459  P    DC A  23      33.561 -21.708 -14.038 
ATOM    460  OP1  DC A  23      34.466 -22.259 -13.004 
ATOM    461  OP2  DC A  23      34.174 -21.436 -15.357 
ATOM    462  O5'  DC A  23      32.301 -22.676 -14.221 
ATOM    463  C5'  DC A  23      31.163 -22.512 -13.354 
ATOM    464  C4'  DC A  23      29.881 -22.595 -14.159 
ATOM    465  O4'  DC A  23      29.475 -21.303 -14.691 
ATOM    466  C3'  DC A  23      29.926 -23.502 -15.389 
ATOM    467  O3'  DC A  23      28.669 -24.152 -15.528 
ATOM    468  C2'  DC A  23      30.111 -22.547 -16.568 
ATOM    469  C1'  DC A  23      29.164 -21.462 -16.067 
ATOM    470  N1   DC A  23      29.351 -20.145 -16.739 
ATOM    471  C2   DC A  23      28.223 -19.359 -16.951 
ATOM    472  O2   DC A  23      27.122 -19.780 -16.576 
ATOM    473  N3   DC A  23      28.371 -18.155 -17.563 
ATOM    474  C4   DC A  23      29.581 -17.734 -17.954 
ATOM    475  N4   DC A  23      29.675 -16.554 -18.547 
ATOM    476  C5   DC A  23      30.755 -18.529 -17.746 
ATOM    477  C6   DC A  23      30.585 -19.728 -17.133 
ATOM    478  P    DT A  24      28.633 -25.685 -15.986 
ATOM    479  OP1  DT A  24      28.836 -26.559 -14.809 
ATOM    480  OP2  DT A  24      29.571 -25.887 -17.114 
ATOM    481  O5'  DT A  24      27.127 -25.824 -16.508 
ATOM    482  C5'  DT A  24      26.104 -25.006 -15.912 
ATOM    483  C4'  DT A  24      25.201 -24.440 -16.990 
ATOM    484  O4'  DT A  24      25.693 -23.176 -17.521 
ATOM    485  C3'  DT A  24      25.016 -25.314 -18.231 
ATOM    486  O3'  DT A  24      23.676 -25.186 -18.690 
ATOM    487  C2'  DT A  24      25.949 -24.703 -19.277 
ATOM    488  C1'  DT A  24      25.660 -23.244 -18.939 
ATOM    489  N1   DT A  24      26.677 -22.293 -19.470 
ATOM    490  C2   DT A  24      26.230 -21.060 -19.874 
ATOM    491  O2   DT A  24      25.059 -20.726 -19.813 
ATOM    492  N3   DT A  24      27.201 -20.206 -20.362 
ATOM    493  C4   DT A  24      28.549 -20.479 -20.475 
ATOM    494  O4   DT A  24      29.323 -19.633 -20.928 
ATOM    495  C5   DT A  24      28.922 -21.799 -20.026 
ATOM    496  C7   DT A  24      30.371 -22.179 -20.115 
ATOM    497  C6   DT A  24      27.998 -22.649 -19.548 
ATOM    498  P    DG A  25      22.916 -26.484 -19.236 
ATOM    499  OP1  DG A  25      22.342 -27.239 -18.099 
ATOM    500  OP2  DG A  25      23.814 -27.245 -20.132 
ATOM    501  O5'  DG A  25      21.737 -25.823 -20.092 
ATOM    502  C5'  DG A  25      21.222 -24.538 -19.696 
ATOM    503  C4'  DG A  25      21.039 -23.655 -20.914 
ATOM    504  O4'  DG A  25      22.243 -22.904 -21.242 
ATOM    505  C3'  DG A  25      20.690 -24.378 -22.214 
ATOM    506  O3'  DG A  25      19.777 -23.577 -22.956 
ATOM    507  C2'  DG A  25      22.008 -24.450 -22.983 
ATOM    508  C1'  DG A  25      22.495 -23.047 -22.631 
ATOM    509  N9   DG A  25      23.952 -22.844 -22.860 
ATOM    510  C8   DG A  25      24.990 -23.737 -22.713 
ATOM    511  N7   DG A  25      26.169 -23.239 -22.999 
ATOM    512  C5   DG A  25      25.892 -21.922 -23.361 
ATOM    513  C6   DG A  25      26.767 -20.884 -23.774 
ATOM    514  O6   DG A  25      27.989 -20.914 -23.905 
ATOM    515  N1   DG A  25      26.067 -19.700 -24.048 
ATOM    516  C2   DG A  25      24.699 -19.542 -23.937 
ATOM    517  N2   DG A  25      24.223 -18.333 -24.244 
ATOM    518  N3   DG A  25      23.879 -20.517 -23.549 
ATOM    519  C4   DG A  25      24.542 -21.670 -23.281 
ATOM    520  P    DC A  26      18.576 -24.292 -23.738 
ATOM    521  OP1  DC A  26      17.450 -24.528 -22.807 
ATOM    522  OP2  DC A  26      19.088 -25.482 -24.452 
ATOM    523  O5'  DC A  26      18.173 -23.162 -24.797 
ATOM    524  C5'  DC A  26      18.368 -21.779 -24.450 
ATOM    525  C4'  DC A  26      18.971 -21.030 -25.622 
ATOM    526  O4'  DC A  26      20.426 -21.080 -25.623 
ATOM    527  C3'  DC A  26      18.583 -21.543 -27.009 
ATOM    528  O3'  DC A  26      18.445 -20.433 -27.888 
ATOM    529  C2'  DC A  26      19.782 -22.376 -27.462 
ATOM    530  C1'  DC A  26      20.861 -21.440 -26.926 
ATOM    531  N1   DC A  26      22.202 -22.077 -26.806 
ATOM    532  C2   DC A  26      23.321 -21.284 -27.049 
ATOM    533  O2   DC A  26      23.156 -20.097 -27.350 
ATOM    534  N3   DC A  26      24.553 -21.847 -26.946 
ATOM    535  C4   DC A  26      24.688 -23.138 -26.617 
ATOM    536  N4   DC A  26      25.910 -23.639 -26.529 
ATOM    537  C5   DC A  26      23.550 -23.970 -26.364 
ATOM    538  C6   DC A  26      22.327 -23.390 -26.472 
ATOM    539  P    DT A  27      17.259 -20.438 -28.963 
ATOM    540  OP1  DT A  27      16.012 -19.955 -28.328 
ATOM    541  OP2  DT A  27      17.184 -21.765 -29.613 
ATOM    542  O5'  DT A  27      17.782 -19.353 -30.016 
ATOM    543  C5'  DT A  27      18.616 -18.275 -29.550 
ATOM    544  C4'  DT A  27      19.771 -18.062 -30.509 
ATOM    545  O4'  DT A  27      20.922 -18.893 -30.183 
ATOM    546  C3'  DT A  27      19.487 -18.384 -31.975 
ATOM    547  O3'  DT A  27      20.174 -17.446 -32.794 
ATOM    548  C2'  DT A  27      20.105 -19.765 -32.196 
ATOM    549  C1'  DT A  27      21.367 -19.526 -31.373 
ATOM    550  N1   DT A  27      22.079 -20.778 -30.992 
ATOM    551  C2   DT A  27      23.450 -20.724 -30.932 
ATOM    552  O2   DT A  27      24.086 -19.713 -31.173 
ATOM    553  N3   DT A  27      24.076 -21.904 -30.576 
ATOM    554  C4   DT A  27      23.457 -23.102 -30.283 
ATOM    555  O4   DT A  27      24.124 -24.092 -29.976 
ATOM    556  C5   DT A  27      22.017 -23.059 -30.373 
ATOM    557  C7   DT A  27      21.264 -24.322 -30.070 
ATOM    558  C6   DT A  27      21.383 -21.926 -30.717 
ATOM    559  P    DG A  28      19.450 -16.885 -34.108 
ATOM    560  OP1  DG A  28      18.564 -15.757 -33.743 
ATOM    561  OP2  DG A  28      18.813 -18.003 -34.838 
ATOM    562  O5'  DG A  28      20.699 -16.339 -34.947 
ATOM    563  C5'  DG A  28      21.857 -15.854 -34.242 
ATOM    564  C4'  DG A  28      23.120 -16.374 -34.899 
ATOM    565  O4'  DG A  28      23.527 -17.670 -34.372 
ATOM    566  C3'  DG A  28      23.041 -16.598 -36.408 
ATOM    567  O3'  DG A  28      24.290 -16.247 -36.992 
ATOM    568  C2'  DG A  28      22.838 -18.106 -36.566 
ATOM    569  C1'  DG A  28      23.806 -18.530 -35.466 
ATOM    570  N9   DG A  28      23.616 -19.935 -35.010 
ATOM    571  C8   DG A  28      22.453 -20.667 -34.903 
ATOM    572  N7   DG A  28      22.630 -21.890 -34.465 
ATOM    573  C5   DG A  28      24.008 -21.975 -34.270 
ATOM    574  C6   DG A  28      24.799 -23.057 -33.806 
ATOM    575  O6   DG A  28      24.442 -24.182 -33.466 
ATOM    576  N1   DG A  28      26.158 -22.715 -33.759 
ATOM    577  C2   DG A  28      26.683 -21.488 -34.113 
ATOM    578  N2   DG A  28      28.007 -21.359 -33.996 
ATOM    579  N3   DG A  28      25.938 -20.472 -34.547 
ATOM    580  C4   DG A  28      24.619 -20.788 -34.600 
ATOM    581  P    DG A  29      24.301 -15.483 -38.399 
ATOM    582  OP1  DG A  29      24.116 -14.032 -38.177 
ATOM    583  OP2  DG A  29      23.338 -16.127 -39.320 
ATOM    584  O5'  DG A  29      25.794 -15.766 -38.899 
ATOM    585  C5'  DG A  29      26.837 -15.936 -37.922 
ATOM    586  C4'  DG A  29      27.722 -17.105 -38.306 
ATOM    587  O4'  DG A  29      27.230 -18.370 -37.781 
ATOM    588  C3'  DG A  29      27.871 -17.361 -39.806 
ATOM    589  O3'  DG A  29      29.203 -17.787 -40.069 
ATOM    590  C2'  DG A  29      26.923 -18.524 -40.096 
ATOM    591  C1'  DG A  29      27.230 -19.323 -38.833 
ATOM    592  N9   DG A  29      26.211 -20.362 -38.518 
ATOM    593  C8   DG A  29      24.849 -20.335 -38.721 
ATOM    594  N7   DG A  29      24.229 -21.422 -38.330 
ATOM    595  C5   DG A  29      25.253 -22.226 -37.833 
ATOM    596  C6   DG A  29      25.202 -23.527 -37.269 
ATOM    597  O6   DG A  29      24.226 -24.249 -37.087 
ATOM    598  N1   DG A  29      26.478 -23.974 -36.895 
ATOM    599  C2   DG A  29      27.648 -23.258 -37.046 
ATOM    600  N2   DG A  29      28.763 -23.860 -36.625 
ATOM    601  N3   DG A  29      27.695 -22.036 -37.575 
ATOM    602  C4   DG A  29      26.467 -21.589 -37.944 
ATOM    603  P    DT A  30      29.940 -17.259 -41.388 
ATOM    604  OP1  DT A  30      30.531 -15.928 -41.126 
ATOM    605  OP2  DT A  30      29.016 -17.344 -42.541 
ATOM    606  O5'  DT A  30      31.106 -18.343 -41.554 
ATOM    607  C5'  DT A  30      31.641 -18.979 -40.378 
ATOM    608  C4'  DT A  30      31.806 -20.465 -40.622 
ATOM    609  O4'  DT A  30      30.602 -21.218 -40.299 
ATOM    610  C3'  DT A  30      32.121 -20.872 -42.061 
ATOM    611  O3'  DT A  30      33.024 -21.971 -42.043 
ATOM    612  C2'  DT A  30      30.785 -21.352 -42.629 
ATOM    613  C1'  DT A  30      30.318 -22.094 -41.380 
ATOM    614  N1   DT A  30      28.858 -22.387 -41.367 
ATOM    615  C2   DT A  30      28.461 -23.563 -40.777 
ATOM    616  O2   DT A  30      29.244 -24.351 -40.278 
ATOM    617  N3   DT A  30      27.100 -23.800 -40.785 
ATOM    618  C4   DT A  30      26.129 -22.980 -41.321 
ATOM    619  O4   DT A  30      24.939 -23.300 -41.268 
ATOM    620  C5   DT A  30      26.642 -21.770 -41.917 
ATOM    621  C7   DT A  30      25.652 -20.820 -42.524 
ATOM    622  C6   DT A  30      27.961 -21.514 -41.924 
ATOM    623  P    DA A  31      34.201 -22.025 -43.126 
ATOM    624  OP1  DA A  31      35.346 -21.213 -42.657 
ATOM    625  OP2  DA A  31      33.664 -21.681 -44.460 
ATOM    626  O5'  DA A  31      34.591 -23.577 -43.089 
ATOM    627  C5'  DA A  31      34.417 -24.312 -41.863 
ATOM    628  C4'  DA A  31      33.795 -25.664 -42.153 
ATOM    629  O4'  DA A  31      32.340 -25.617 -42.158 
ATOM    630  C3'  DA A  31      34.148 -26.282 -43.506 
ATOM    631  O3'  DA A  31      34.278 -27.690 -43.349 
ATOM    632  C2'  DA A  31      32.932 -26.001 -44.388 
ATOM    633  C1'  DA A  31      31.874 -26.277 -43.325 
ATOM    634  N9   DA A  31      30.530 -25.729 -43.660 
ATOM    635  C8   DA A  31      30.227 -24.581 -44.337 
ATOM    636  N7   DA A  31      28.954 -24.375 -44.473 
ATOM    637  C5   DA A  31      28.368 -25.463 -43.841 
ATOM    638  C6   DA A  31      27.028 -25.833 -43.639 
ATOM    639  N6   DA A  31      25.987 -25.109 -44.075 
ATOM    640  N1   DA A  31      26.796 -26.978 -42.971 
ATOM    641  C2   DA A  31      27.835 -27.693 -42.540 
ATOM    642  N3   DA A  31      29.121 -27.449 -42.669 
ATOM    643  C4   DA A  31      29.325 -26.298 -43.341 
ATOM    644  P    DG A  32      35.440 -28.455 -44.140 
ATOM    645  OP1  DG A  32      36.704 -28.361 -43.375 
ATOM    646  OP2  DG A  32      35.489 -27.974 -45.538 
ATOM    647  O5'  DG A  32      34.904 -29.962 -44.109 
ATOM    648  C5'  DG A  32      34.091 -30.392 -43.001 
ATOM    649  C4'  DG A  32      32.916 -31.207 -43.506 
ATOM    650  O4'  DG A  32      31.765 -30.379 -43.836 
ATOM    651  C3'  DG A  32      33.166 -32.016 -44.778 
ATOM    652  O3'  DG A  32      32.469 -33.253 -44.682 
ATOM    653  C2'  DG A  32      32.532 -31.187 -45.895 
ATOM    654  C1'  DG A  32      31.289 -30.764 -45.117 
ATOM    655  N9   DG A  32      30.575 -29.602 -45.714 
ATOM    656  C8   DG A  32      31.090 -28.511 -46.380 
ATOM    657  N7   DG A  32      30.183 -27.656 -46.786 
ATOM    658  C5   DG A  32      28.982 -28.221 -46.360 
ATOM    659  C6   DG A  32      27.650 -27.755 -46.509 
ATOM    660  O6   DG A  32      27.249 -26.730 -47.055 
ATOM    661  N1   DG A  32      26.730 -28.638 -45.927 
ATOM    662  C2   DG A  32      27.055 -29.817 -45.285 
ATOM    663  N2   DG A  32      26.031 -30.521 -44.796 
ATOM    664  N3   DG A  32      28.306 -30.254 -45.146 
ATOM    665  C4   DG A  32      29.210 -29.408 -45.705 
ATOM    666  P    DG A  33      33.169 -34.582 -45.234 
ATOM    667  OP1  DG A  33      34.074 -35.133 -44.199 
ATOM    668  OP2  DG A  33      33.782 -34.310 -46.553 
ATOM    669  O5'  DG A  33      31.909 -35.550 -45.417 
ATOM    670  C5'  DG A  33      30.771 -35.386 -44.550 
ATOM    671  C4'  DG A  33      29.489 -35.469 -45.355 
ATOM    672  O4'  DG A  33      29.082 -34.177 -45.887 
ATOM    673  C3'  DG A  33      29.534 -36.376 -46.585 
ATOM    674  O3'  DG A  33      28.276 -37.026 -46.724 
ATOM    675  C2'  DG A  33      29.719 -35.421 -47.764 
ATOM    676  C1'  DG A  33      28.772 -34.336 -47.262 
ATOM    677  N9   DG A  33      28.959 -33.019 -47.935 
ATOM    678  C8   DG A  33      30.117 -32.436 -48.399 
ATOM    679  N7   DG A  33      29.940 -31.258 -48.947 
ATOM    680  C5   DG A  33      28.565 -31.047 -48.840 
ATOM    681  C6   DG A  33      27.774 -29.946 -49.257 
ATOM    682  O6   DG A  33      28.128 -28.912 -49.817 
ATOM    683  N1   DG A  33      26.420 -30.143 -48.953 
ATOM    684  C2   DG A  33      25.899 -31.259 -48.327 
ATOM    685  N2   DG A  33      24.579 -31.256 -48.126 
ATOM    686  N3   DG A  33      26.642 -32.292 -47.935 
ATOM    687  C4   DG A  33      27.958 -32.117 -48.223 
ATOM    688  P    DA A  34      28.241 -38.559 -47.182 
ATOM    689  OP1  DA A  34      28.443 -39.433 -46.005 
ATOM    690  OP2  DA A  34      29.179 -38.761 -48.309 
ATOM    691  O5'  DA A  34      26.735 -38.698 -47.704 
ATOM    692  C5'  DA A  34      25.711 -37.880 -47.108 
ATOM    693  C4'  DA A  34      24.809 -37.314 -48.186 
ATOM    694  O4'  DA A  34      25.301 -36.051 -48.717 
ATOM    695  C3'  DA A  34      24.624 -38.188 -49.426 
ATOM    696  O3'  DA A  34      23.283 -38.060 -49.885 
ATOM    697  C2'  DA A  34      25.556 -37.577 -50.473 
ATOM    698  C1'  DA A  34      25.268 -36.118 -50.134 
ATOM    699  N9   DA A  34      26.285 -35.167 -50.666 
ATOM    700  C8   DA A  34      27.630 -35.358 -50.811 
ATOM    701  N7   DA A  34      28.253 -34.335 -51.308 
ATOM    702  C5   DA A  34      27.251 -33.396 -51.508 
ATOM    703  C6   DA A  34      27.268 -32.087 -52.015 
ATOM    704  N6   DA A  34      28.381 -31.469 -52.435 
ATOM    705  N1   DA A  34      26.092 -31.432 -52.078 
ATOM    706  C2   DA A  34      24.990 -32.052 -51.660 
ATOM    707  N3   DA A  34      24.852 -33.264 -51.170 
ATOM    708  C4   DA A  34      26.042 -33.897 -51.118 
ATOM    709  P    DG A  35      22.523 -39.358 -50.432 
ATOM    710  OP1  DG A  35      21.950 -40.113 -49.294 
ATOM    711  OP2  DG A  35      23.421 -40.119 -51.328 
ATOM    712  O5'  DG A  35      21.344 -38.697 -51.288 
ATOM    713  C5'  DG A  35      20.830 -37.412 -50.891 
ATOM    714  C4'  DG A  35      20.646 -36.529 -52.109 
ATOM    715  O4'  DG A  35      21.851 -35.778 -52.438 
ATOM    716  C3'  DG A  35      20.297 -37.252 -53.410 
ATOM    717  O3'  DG A  35      19.385 -36.452 -54.152 
ATOM    718  C2'  DG A  35      21.616 -37.324 -54.179 
ATOM    719  C1'  DG A  35      22.103 -35.921 -53.827 
ATOM    720  N9   DG A  35      23.560 -35.718 -54.056 
ATOM    721  C8   DG A  35      24.598 -36.611 -53.909 
ATOM    722  N7   DG A  35      25.777 -36.113 -54.194 
ATOM    723  C5   DG A  35      25.500 -34.796 -54.557 
ATOM    724  C6   DG A  35      26.375 -33.758 -54.969 
ATOM    725  O6   DG A  35      27.596 -33.788 -55.101 
ATOM    726  N1   DG A  35      25.674 -32.575 -55.243 
ATOM    727  C2   DG A  35      24.307 -32.416 -55.133 
ATOM    728  N2   DG A  35      23.831 -31.207 -55.439 
ATOM    729  N3   DG A  35      23.486 -33.391 -54.745 
ATOM    730  C4   DG A  35      24.150 -34.544 -54.476 
ATOM    731  P    DA A  36      18.184 -37.166 -54.933 
ATOM    732  OP1  DA A  36      17.057 -37.402 -54.003 
ATOM    733  OP2  DA A  36      18.696 -38.356 -55.647 
ATOM    734  O5'  DA A  36      17.781 -36.036 -55.993 
ATOM    735  C5'  DA A  36      17.975 -34.653 -55.645 
ATOM    736  C4'  DA A  36      18.578 -33.904 -56.818 
ATOM    737  O4'  DA A  36      20.033 -33.954 -56.819 
ATOM    738  C3'  DA A  36      18.191 -34.417 -58.205 
ATOM    739  O3'  DA A  36      18.052 -33.307 -59.084 
ATOM    740  C2'  DA A  36      19.390 -35.250 -58.658 
ATOM    741  C1'  DA A  36      20.469 -34.314 -58.121 
ATOM    742  N9   DA A  36      21.810 -34.951 -58.002 
ATOM    743  C8   DA A  36      22.108 -36.243 -57.679 
ATOM    744  N7   DA A  36      23.380 -36.498 -57.657 
ATOM    745  C5   DA A  36      23.969 -35.286 -57.989 
ATOM    746  C6   DA A  36      25.310 -34.893 -58.136 
ATOM    747  N6   DA A  36      26.348 -35.722 -57.957 
ATOM    748  N1   DA A  36      25.546 -33.612 -58.475 
ATOM    749  C2   DA A  36      24.510 -32.792 -58.651 
ATOM    750  N3   DA A  36      23.225 -33.044 -58.542 
ATOM    751  C4   DA A  36      23.015 -34.332 -58.203 
ATOM    752  P    DA A  37      16.867 -33.312 -60.159 
ATOM    753  OP1  DA A  37      15.620 -32.829 -59.523 
ATOM    754  OP2  DA A  37      16.792 -34.639 -60.809 
ATOM    755  O5'  DA A  37      17.390 -32.227 -61.211 
ATOM    756  C5'  DA A  37      18.224 -31.149 -60.746 
ATOM    757  C4'  DA A  37      19.378 -30.936 -61.704 
ATOM    758  O4'  DA A  37      20.529 -31.767 -61.379 
ATOM    759  C3'  DA A  37      19.094 -31.258 -63.171 
ATOM    760  O3'  DA A  37      19.782 -30.320 -63.990 
ATOM    761  C2'  DA A  37      19.713 -32.639 -63.391 
ATOM    762  C1'  DA A  37      20.975 -32.400 -62.569 
ATOM    763  N9   DA A  37      21.687 -33.652 -62.188 
ATOM    764  C8   DA A  37      21.153 -34.872 -61.884 
ATOM    765  N7   DA A  37      22.039 -35.773 -61.590 
ATOM    766  C5   DA A  37      23.250 -35.103 -61.707 
ATOM    767  C6   DA A  37      24.580 -35.513 -61.522 
ATOM    768  N6   DA A  37      24.929 -36.756 -61.164 
ATOM    769  N1   DA A  37      25.544 -34.594 -61.721 
ATOM    770  C2   DA A  37      25.191 -33.359 -62.077 
ATOM    771  N3   DA A  37      23.989 -32.864 -62.277 
ATOM    772  C4   DA A  37      23.043 -33.804 -62.073 
ATOM    773  P    DC A  38      19.058 -29.760 -65.304 
ATOM    774  OP1  DC A  38      18.172 -28.631 -64.939 
ATOM    775  OP2  DC A  38      18.420 -30.877 -66.033 
ATOM    776  O5'  DC A  38      20.306 -29.213 -66.143 
ATOM    777  C5'  DC A  38      21.465 -28.728 -65.437 
ATOM    778  C4'  DC A  38      22.728 -29.248 -66.094 
ATOM    779  O4'  DC A  38      23.135 -30.544 -65.568 
ATOM    780  C3'  DC A  38      22.649 -29.472 -67.604 
ATOM    781  O3'  DC A  38      23.897 -29.121 -68.188 
ATOM    782  C2'  DC A  38      22.445 -30.980 -67.762 
ATOM    783  C1'  DC A  38      23.414 -31.404 -66.662 
ATOM    784  N1   DC A  38      23.224 -32.809 -66.206 
ATOM    785  C2   DC A  38      24.355 -33.527 -65.826 
ATOM    786  O2   DC A  38      25.460 -32.973 -65.881 
ATOM    787  N3   DC A  38      24.203 -34.810 -65.408 
ATOM    788  C4   DC A  38      22.989 -35.374 -65.362 
ATOM    789  N4   DC A  38      22.894 -36.628 -64.947 
ATOM    790  C5   DC A  38      21.813 -34.653 -65.750 
ATOM    791  C6   DC A  38      21.986 -33.372 -66.165 
ATOM    792  P    DC A  39      23.909 -28.357 -69.595 
ATOM    793  OP1  DC A  39      23.724 -26.906 -69.372 
ATOM    794  OP2  DC A  39      22.946 -29.001 -70.516 
ATOM    795  O5'  DC A  39      25.402 -28.640 -70.095 
ATOM    796  C5'  DC A  39      26.445 -28.810 -69.117 
ATOM    797  C4'  DC A  39      27.330 -29.979 -69.502 
ATOM    798  O4'  DC A  39      26.837 -31.244 -68.977 
ATOM    799  C3'  DC A  39      27.479 -30.235 -71.001 
ATOM    800  O3'  DC A  39      28.810 -30.662 -71.265 
ATOM    801  C2'  DC A  39      26.531 -31.398 -71.292 
ATOM    802  C1'  DC A  39      26.838 -32.197 -70.029 
ATOM    803  N1   DC A  39      25.819 -33.236 -69.714 
ATOM    804  C2   DC A  39      26.259 -34.422 -69.132 
ATOM    805  O2   DC A  39      27.466 -34.562 -68.902 
ATOM    806  N3   DC A  39      25.345 -35.383 -68.837 
ATOM    807  C4   DC A  39      24.047 -35.192 -69.102 
ATOM    808  N4   DC A  39      23.195 -36.159 -68.796 
ATOM    809  C5   DC A  39      23.574 -33.980 -69.701 
ATOM    810  C6   DC A  39      24.502 -33.032 -69.988 
ATOM    811  P    DT A  40      29.548 -30.133 -72.584 
ATOM    812  OP1  DT A  40      30.139 -28.802 -72.322 
ATOM    813  OP2  DT A  40      28.624 -30.218 -73.736 
ATOM    814  O5'  DT A  40      30.714 -31.217 -72.750 
ATOM    815  C5'  DT A  40      31.249 -31.853 -71.573 
ATOM    816  C4'  DT A  40      31.414 -33.339 -71.818 
ATOM    817  O4'  DT A  40      30.210 -34.092 -71.495 
ATOM    818  C3'  DT A  40      31.728 -33.746 -73.257 
ATOM    819  O3'  DT A  40      32.631 -34.845 -73.238 
ATOM    820  C2'  DT A  40      30.392 -34.226 -73.825 
ATOM    821  C1'  DT A  40      29.926 -34.968 -72.576 
ATOM    822  N1   DT A  40      28.465 -35.261 -72.563 
ATOM    823  C2   DT A  40      28.069 -36.437 -71.973 
ATOM    824  O2   DT A  40      28.852 -37.225 -71.473 
ATOM    825  N3   DT A  40      26.708 -36.674 -71.981 
ATOM    826  C4   DT A  40      25.736 -35.854 -72.516 
ATOM    827  O4   DT A  40      24.547 -36.174 -72.463 
ATOM    828  C5   DT A  40      26.250 -34.644 -73.113 
ATOM    829  C7   DT A  40      25.259 -33.694 -73.720 
ATOM    830  C6   DT A  40      27.569 -34.388 -73.120 
ATOM    831  P    DA A  41      33.809 -34.900 -74.322 
ATOM    832  OP1  DA A  41      34.954 -34.087 -73.853 
ATOM    833  OP2  DA A  41      33.271 -34.555 -75.656 
ATOM    834  O5'  DA A  41      34.199 -36.451 -74.285 
ATOM    835  C5'  DA A  41      34.025 -37.186 -73.059 
ATOM    836  C4'  DA A  41      33.403 -38.538 -73.349 
ATOM    837  O4'  DA A  41      31.948 -38.491 -73.353 
ATOM    838  C3'  DA A  41      33.756 -39.156 -74.701 
ATOM    839  O3'  DA A  41      33.886 -40.564 -74.545 
ATOM    840  C2'  DA A  41      32.540 -38.876 -75.584 
ATOM    841  C1'  DA A  41      31.482 -39.151 -74.520 
ATOM    842  N9   DA A  41      30.138 -38.603 -74.856 
ATOM    843  C8   DA A  41      29.835 -37.456 -75.532 
ATOM    844  N7   DA A  41      28.561 -37.249 -75.669 
ATOM    845  C5   DA A  41      27.975 -38.337 -75.037 
ATOM    846  C6   DA A  41      26.636 -38.707 -74.835 
ATOM    847  N6   DA A  41      25.595 -37.983 -75.271 
ATOM    848  N1   DA A  41      26.404 -39.852 -74.167 
ATOM    849  C2   DA A  41      27.442 -40.567 -73.736 
ATOM    850  N3   DA A  41      28.729 -40.323 -73.865 
ATOM    851  C4   DA A  41      28.933 -39.172 -74.537 
ATOM    852  P    DG A  42      35.048 -41.330 -75.335 
ATOM    853  OP1  DG A  42      36.312 -41.235 -74.571 
ATOM    854  OP2  DG A  42      35.097 -40.848 -76.733 
ATOM    855  O5'  DG A  42      34.511 -42.836 -75.305 
ATOM    856  C5'  DG A  42      33.698 -43.266 -74.197 
ATOM    857  C4'  DG A  42      32.524 -44.081 -74.701 
ATOM    858  O4'  DG A  42      31.373 -43.253 -75.032 
ATOM    859  C3'  DG A  42      32.773 -44.890 -75.974 
ATOM    860  O3'  DG A  42      32.077 -46.127 -75.878 
ATOM    861  C2'  DG A  42      32.139 -44.061 -77.090 
ATOM    862  C1'  DG A  42      30.897 -43.638 -76.312 
ATOM    863  N9   DG A  42      30.182 -42.476 -76.910 
ATOM    864  C8   DG A  42      30.698 -41.385 -77.575 
ATOM    865  N7   DG A  42      29.791 -40.530 -77.981 
ATOM    866  C5   DG A  42      28.590 -41.095 -77.556 
ATOM    867  C6   DG A  42      27.257 -40.629 -77.704 
ATOM    868  O6   DG A  42      26.857 -39.604 -78.251 
ATOM    869  N1   DG A  42      26.338 -41.512 -77.122 
ATOM    870  C2   DG A  42      26.663 -42.692 -76.481 
ATOM    871  N2   DG A  42      25.639 -43.395 -75.992 
ATOM    872  N3   DG A  42      27.914 -43.128 -76.341 
ATOM    873  C4   DG A  42      28.817 -42.282 -76.901 
ATOM    874  P    DA A  43      32.777 -47.456 -76.430 
ATOM    875  OP1  DA A  43      33.682 -48.007 -75.395 
ATOM    876  OP2  DA A  43      33.390 -47.184 -77.749 
ATOM    877  O5'  DA A  43      31.517 -48.424 -76.613 
ATOM    878  C5'  DA A  43      30.378 -48.260 -75.745 
ATOM    879  C4'  DA A  43      29.097 -48.343 -76.551 
ATOM    880  O4'  DA A  43      28.690 -47.051 -77.082 
ATOM    881  C3'  DA A  43      29.141 -49.250 -77.780 
ATOM    882  O3'  DA A  43      27.884 -49.900 -77.919 
ATOM    883  C2'  DA A  43      29.327 -48.295 -78.959 
ATOM    884  C1'  DA A  43      28.380 -47.210 -78.458 
ATOM    885  N9   DA A  43      28.567 -45.893 -79.130 
ATOM    886  C8   DA A  43      29.725 -45.329 -79.584 
ATOM    887  N7   DA A  43      29.562 -44.165 -80.130 
ATOM    888  C5   DA A  43      28.197 -43.936 -80.032 
ATOM    889  C6   DA A  43      27.384 -42.863 -80.432 
ATOM    890  N6   DA A  43      27.855 -41.765 -81.041 
ATOM    891  N1   DA A  43      26.065 -42.959 -80.183 
ATOM    892  C2   DA A  43      25.602 -44.051 -79.577 
ATOM    893  N3   DA A  43      26.261 -45.111 -79.160 
ATOM    894  C4   DA A  43      27.579 -44.990 -79.421 
ATOM    895  P    DG A  44      27.849 -51.433 -78.378 
ATOM    896  OP1  DG A  44      28.051 -52.307 -77.201 
ATOM    897  OP2  DG A  44      28.786 -51.636 -79.505 
ATOM    898  O5'  DG A  44      26.343 -51.573 -78.900 
ATOM    899  C5'  DG A  44      25.319 -50.754 -78.304 
ATOM    900  C4'  DG A  44      24.416 -50.188 -79.382 
ATOM    901  O4'  DG A  44      24.909 -48.925 -79.913 
ATOM    902  C3'  DG A  44      24.232 -51.062 -80.622 
ATOM    903  O3'  DG A  44      22.891 -50.934 -81.081 
ATOM    904  C2'  DG A  44      25.164 -50.451 -81.668 
ATOM    905  C1'  DG A  44      24.876 -48.992 -81.330 
ATOM    906  N9   DG A  44      25.893 -48.041 -81.861 
ATOM    907  C8   DG A  44      27.251 -48.215 -82.016 
ATOM    908  N7   DG A  44      27.869 -47.175 -82.518 
ATOM    909  C5   DG A  44      26.848 -46.245 -82.711 
ATOM    910  C6   DG A  44      26.901 -44.925 -83.230 
ATOM    911  O6   DG A  44      27.874 -44.294 -83.631 
ATOM    912  N1   DG A  44      25.630 -44.334 -83.252 
ATOM    913  C2   DG A  44      24.462 -44.938 -82.829 
ATOM    914  N2   DG A  44      23.352 -44.204 -82.932 
ATOM    915  N3   DG A  44      24.415 -46.176 -82.342 
ATOM    916  C4   DG A  44      25.639 -46.764 -82.314 
ATOM    917  P    DT A  45      22.131 -52.232 -81.628 
ATOM    918  OP1  DT A  45      21.557 -52.987 -80.490 
ATOM    919  OP2  DT A  45      23.029 -52.993 -82.524 
ATOM    920  O5'  DT A  45      20.952 -51.571 -82.484 
ATOM    921  C5'  DT A  45      20.438 -50.286 -82.087 
ATOM    922  C4'  DT A  45      20.254 -49.403 -83.305 
ATOM    923  O4'  DT A  45      21.458 -48.652 -83.633 
ATOM    924  C3'  DT A  45      19.905 -50.126 -84.605 
ATOM    925  O3'  DT A  45      18.993 -49.326 -85.347 
ATOM    926  C2'  DT A  45      21.224 -50.198 -85.375 
ATOM    927  C1'  DT A  45      21.711 -48.795 -85.023 
ATOM    928  N1   DT A  45      23.167 -48.592 -85.251 
ATOM    929  C2   DT A  45      23.566 -47.345 -85.671 
ATOM    930  O2   DT A  45      22.788 -46.427 -85.857 
ATOM    931  N3   DT A  45      24.925 -47.194 -85.874 
ATOM    932  C4   DT A  45      25.892 -48.163 -85.695 
ATOM    933  O4   DT A  45      27.079 -47.909 -85.909 
ATOM    934  C5   DT A  45      25.376 -49.437 -85.254 
ATOM    935  C7   DT A  45      26.362 -50.546 -85.036 
ATOM    936  C6   DT A  45      24.060 -49.612 -85.049 
ATOM    937  P    DT A  46      17.792 -50.040 -86.129 
ATOM    938  OP1  DT A  46      16.665 -50.276 -85.198 
ATOM    939  OP2  DT A  46      18.304 -51.230 -86.843 
ATOM    940  O5'  DT A  46      17.389 -48.910 -87.188 
ATOM    941  C5'  DT A  46      17.583 -47.527 -86.841 
ATOM    942  C4'  DT A  46      18.186 -46.778 -88.013 
ATOM    943  O4'  DT A  46      19.641 -46.828 -88.015 
ATOM    944  C3'  DT A  46      17.799 -47.291 -89.400 
ATOM    945  O3'  DT A  46      17.660 -46.181 -90.280 
ATOM    946  C2'  DT A  46      18.997 -48.124 -89.854 
ATOM    947  C1'  DT A  46      20.076 -47.188 -89.317 
ATOM    948  N1   DT A  46      21.418 -47.825 -89.197 
ATOM    949  C2   DT A  46      22.511 -47.030 -89.440 
ATOM    950  O2   DT A  46      22.421 -45.852 -89.741 
ATOM    951  N3   DT A  46      23.737 -47.655 -89.320 
ATOM    952  C4   DT A  46      23.954 -48.977 -88.987 
ATOM    953  O4   DT A  46      25.099 -49.425 -88.910 
ATOM    954  C5   DT A  46      22.744 -49.730 -88.751 
ATOM    955  C7   DT A  46      22.890 -51.178 -88.383 
ATOM    956  C6   DT A  46      21.539 -49.147 -88.861 
ATOM    957  P    DG A  47      16.475 -46.186 -91.354 
ATOM    958  OP1  DG A  47      15.228 -45.703 -90.719 
ATOM    959  OP2  DG A  47      16.400 -47.513 -92.005 
ATOM    960  O5'  DG A  47      16.998 -45.101 -92.407 
ATOM    961  C5'  DG A  47      17.831 -44.023 -91.942 
ATOM    962  C4'  DG A  47      18.986 -43.810 -92.900 
ATOM    963  O4'  DG A  47      20.137 -44.641 -92.575 
ATOM    964  C3'  DG A  47      18.702 -44.132 -94.367 
ATOM    965  O3'  DG A  47      19.390 -43.194 -95.185 
ATOM    966  C2'  DG A  47      19.320 -45.513 -94.587 
ATOM    967  C1'  DG A  47      20.583 -45.274 -93.764 
ATOM    968  N9   DG A  47      21.295 -46.526 -93.383 
ATOM    969  C8   DG A  47      20.775 -47.764 -93.074 
ATOM    970  N7   DG A  47      21.680 -48.665 -92.779 
ATOM    971  C5   DG A  47      22.885 -47.975 -92.902 
ATOM    972  C6   DG A  47      24.218 -48.422 -92.707 
ATOM    973  O6   DG A  47      24.616 -49.538 -92.380 
ATOM    974  N1   DG A  47      25.142 -47.393 -92.937 
ATOM    975  C2   DG A  47      24.820 -46.102 -93.307 
ATOM    976  N2   DG A  47      25.848 -45.267 -93.478 
ATOM    977  N3   DG A  47      23.570 -45.684 -93.489 
ATOM    978  C4   DG A  47      22.661 -46.669 -93.270 
ATOM    979  P    DG A  48      18.666 -42.634 -96.499 
ATOM    980  OP1  DG A  48      17.780 -41.505 -96.135 
ATOM    981  OP2  DG A  48      18.028 -43.751 -97.229 
ATOM    982  O5'  DG A  48      19.914 -42.087 -97.339 
ATOM    983  C5'  DG A  48      21.072 -41.602 -96.633 
ATOM    984  C4'  DG A  48      22.336 -42.122 -97.290 
ATOM    985  O4'  DG A  48      22.742 -43.418 -96.763 
ATOM    986  C3'  DG A  48      22.256 -42.346 -98.799 
ATOM    987  O3'  DG A  48      23.505 -41.995 -99.383 
ATOM    988  C2'  DG A  48      22.053 -43.854 -98.957 
ATOM    989  C1'  DG A  48      23.022 -44.278 -97.857 
ATOM    990  N9   DG A  48      22.831 -45.683 -97.402 
ATOM    991  C8   DG A  48      21.668 -46.415 -97.294 
ATOM    992  N7   DG A  48      21.846 -47.638 -96.856 
ATOM    993  C5   DG A  48      23.224 -47.723 -96.661 
ATOM    994  C6   DG A  48      24.015 -48.806 -96.197 
ATOM    995  O6   DG A  48      23.658 -49.930 -95.857 
ATOM    996  N1   DG A  48      25.374 -48.463 -96.150 
ATOM    997  C2   DG A  48      25.898 -47.236 -96.504 
ATOM    998  N2   DG A  48      27.222 -47.107 -96.388 
ATOM    999  N3   DG A  48      25.154 -46.220 -96.939 
ATOM   1000  C4   DG A  48      23.834 -46.536 -96.991 
ATOM   1001  P    DG A  49      23.516 -41.231-100.790 
ATOM   1002  OP1  DG A  49      23.332 -39.780-100.568 
ATOM   1003  OP2  DG A  49      22.554 -41.875-101.711 
ATOM   1004  O5'  DG A  49      25.009 -41.514-101.291 
ATOM   1005  C5'  DG A  49      26.053 -41.684-100.313 
ATOM   1006  C4'  DG A  49      26.938 -42.853-100.697 
ATOM   1007  O4'  DG A  49      26.445 -44.118-100.172 
ATOM   1008  C3'  DG A  49      27.087 -43.109-102.197 
ATOM   1009  O3'  DG A  49      28.418 -43.536-102.461 
ATOM   1010  C2'  DG A  49      26.138 -44.272-102.487 
ATOM   1011  C1'  DG A  49      26.446 -45.071-101.225 
ATOM   1012  N9   DG A  49      25.427 -46.110-100.910 
ATOM   1013  C8   DG A  49      24.064 -46.083-101.112 
ATOM   1014  N7   DG A  49      23.444 -47.170-100.721 
ATOM   1015  C5   DG A  49      24.469 -47.975-100.224 
ATOM   1016  C6   DG A  49      24.417 -49.275 -99.660 
ATOM   1017  O6   DG A  49      23.441 -49.997 -99.478 
ATOM   1018  N1   DG A  49      25.693 -49.722 -99.286 
ATOM   1019  C2   DG A  49      26.863 -49.006 -99.437 
ATOM   1020  N2   DG A  49      27.978 -49.608 -99.017 
ATOM   1021  N3   DG A  49      26.911 -47.785 -99.967 
ATOM   1022  C4   DG A  49      25.682 -47.337-100.335 
ATOM   1023  P    DA A  50      29.156 -43.007-103.780 
ATOM   1024  OP1  DA A  50      29.747 -41.676-103.517 
ATOM   1025  OP2  DA A  50      28.232 -43.092-104.932 
ATOM   1026  O5'  DA A  50      30.321 -44.091-103.945 
ATOM   1027  C5'  DA A  50      30.856 -44.727-102.769 
ATOM   1028  C4'  DA A  50      31.022 -46.213-103.013 
ATOM   1029  O4'  DA A  50      29.817 -46.966-102.691 
ATOM   1030  C3'  DA A  50      31.336 -46.620-104.453 
ATOM   1031  O3'  DA A  50      32.239 -47.719-104.434 
ATOM   1032  C2'  DA A  50      30.000 -47.100-105.020 
ATOM   1033  C1'  DA A  50      29.534 -47.842-103.771 
ATOM   1034  N9   DA A  50      28.073 -48.135-103.758 
ATOM   1035  C8   DA A  50      27.053 -47.382-104.263 
ATOM   1036  N7   DA A  50      25.880 -47.909-104.098 
ATOM   1037  C5   DA A  50      26.139 -49.100-103.434 
ATOM   1038  C6   DA A  50      25.302 -50.127-102.968 
ATOM   1039  N6   DA A  50      23.969 -50.115-103.106 
ATOM   1040  N1   DA A  50      25.886 -51.171-102.351 
ATOM   1041  C2   DA A  50      27.211 -51.178-102.216 
ATOM   1042  N3   DA A  50      28.091 -50.282-102.609 
ATOM   1043  C4   DA A  50      27.480 -49.247-103.223 
ATOM   1044  P    DA A  51      33.417 -47.774-105.517 
ATOM   1045  OP1  DA A  51      34.561 -46.961-105.048 
ATOM   1046  OP2  DA A  51      32.879 -47.429-106.852 
ATOM   1047  O5'  DA A  51      33.807 -49.326-105.480 
ATOM   1048  C5'  DA A  51      33.633 -50.060-104.254 
ATOM   1049  C4'  DA A  51      33.011 -51.412-104.544 
ATOM   1050  O4'  DA A  51      31.556 -51.365-104.549 
ATOM   1051  C3'  DA A  51      33.364 -52.030-105.897 
ATOM   1052  O3'  DA A  51      33.493 -53.438-105.741 
ATOM   1053  C2'  DA A  51      32.148 -51.750-106.780 
ATOM   1054  C1'  DA A  51      31.090 -52.025-105.716 
ATOM   1055  N9   DA A  51      29.746 -51.477-106.052 
ATOM   1056  C8   DA A  51      29.442 -50.330-106.728 
ATOM   1057  N7   DA A  51      28.169 -50.123-106.864 
ATOM   1058  C5   DA A  51      27.583 -51.211-106.233 
ATOM   1059  C6   DA A  51      26.244 -51.581-106.031 
ATOM   1060  N6   DA A  51      25.203 -50.857-106.467 
ATOM   1061  N1   DA A  51      26.012 -52.726-105.363 
ATOM   1062  C2   DA A  51      27.050 -53.441-104.931 
ATOM   1063  N3   DA A  51      28.336 -53.197-105.060 
ATOM   1064  C4   DA A  51      28.541 -52.046-105.732 
ATOM   1065  P    DG A  52      34.656 -54.204-106.531 
ATOM   1066  OP1  DG A  52      35.919 -54.109-105.767 
ATOM   1067  OP2  DG A  52      34.705 -53.722-107.929 
ATOM   1068  O5'  DG A  52      34.119 -55.710-106.501 
ATOM   1069  C5'  DG A  52      33.306 -56.140-105.393 
ATOM   1070  C4'  DG A  52      32.131 -56.956-105.897 
ATOM   1071  O4'  DG A  52      30.980 -56.127-106.228 
ATOM   1072  C3'  DG A  52      32.381 -57.764-107.170 
ATOM   1073  O3'  DG A  52      31.685 -59.001-107.073 
ATOM   1074  C2'  DG A  52      31.747 -56.935-108.286 
ATOM   1075  C1'  DG A  52      30.505 -56.512-107.508 
ATOM   1076  N9   DG A  52      29.790 -55.350-108.105 
ATOM   1077  C8   DG A  52      30.305 -54.259-108.771 
ATOM   1078  N7   DG A  52      29.399 -53.404-109.177 
ATOM   1079  C5   DG A  52      28.197 -53.969-108.751 
ATOM   1080  C6   DG A  52      26.865 -53.503-108.900 
ATOM   1081  O6   DG A  52      26.465 -52.478-109.446 
ATOM   1082  N1   DG A  52      25.945 -54.386-108.318 
ATOM   1083  C2   DG A  52      26.271 -55.566-107.677 
ATOM   1084  N2   DG A  52      25.247 -56.269-107.187 
ATOM   1085  N3   DG A  52      27.521 -56.002-107.537 
ATOM   1086  C4   DG A  52      28.425 -55.156-108.097 
ATOM   1087  P    DA A  53      32.385 -60.330-107.625 
ATOM   1088  OP1  DA A  53      33.289 -60.881-106.590 
ATOM   1089  OP2  DA A  53      32.998 -60.058-108.944 
ATOM   1090  O5'  DA A  53      31.124 -61.298-107.808 
ATOM   1091  C5'  DA A  53      29.986 -61.134-106.941 
ATOM   1092  C4'  DA A  53      28.704 -61.218-107.746 
ATOM   1093  O4'  DA A  53      28.298 -59.925-108.278 
ATOM   1094  C3'  DA A  53      28.749 -62.124-108.976 
ATOM   1095  O3'  DA A  53      27.492 -62.774-109.115 
ATOM   1096  C2'  DA A  53      28.935 -61.169-110.155 
ATOM   1097  C1'  DA A  53      27.987 -60.084-109.654 
ATOM   1098  N9   DA A  53      28.175 -58.768-110.326 
ATOM   1099  C8   DA A  53      29.332 -58.204-110.780 
ATOM   1100  N7   DA A  53      29.170 -57.039-111.325 
ATOM   1101  C5   DA A  53      27.805 -56.810-111.227 
ATOM   1102  C6   DA A  53      26.992 -55.737-111.628 
ATOM   1103  N6   DA A  53      27.463 -54.639-112.237 
ATOM   1104  N1   DA A  53      25.673 -55.833-111.379 
ATOM   1105  C2   DA A  53      25.210 -56.925-110.773 
ATOM   1106  N3   DA A  53      25.869 -57.985-110.356 
ATOM   1107  C4   DA A  53      27.187 -57.864-110.617 
ATOM   1108  P    DC A  54      27.457 -64.307-109.573 
ATOM   1109  OP1  DC A  54      27.659 -65.181-108.396 
ATOM   1110  OP2  DC A  54      28.394 -64.510-110.700 
ATOM   1111  O5'  DC A  54      25.951 -64.447-110.095 
ATOM   1112  C5'  DC A  54      24.927 -63.628-109.499 
ATOM   1113  C4'  DC A  54      24.024 -63.062-110.577 
ATOM   1114  O4'  DC A  54      24.516 -61.799-111.108 
ATOM   1115  C3'  DC A  54      23.839 -63.937-111.818 
ATOM   1116  O3'  DC A  54      22.499 -63.808-112.277 
ATOM   1117  C2'  DC A  54      24.772 -63.325-112.864 
ATOM   1118  C1'  DC A  54      24.484 -61.866-112.526 
ATOM   1119  N1   DC A  54      25.501 -60.915-113.057 
ATOM   1120  C2   DC A  54      25.063 -59.660-113.471 
ATOM   1121  O2   DC A  54      23.860 -59.389-113.381 
ATOM   1122  N3   DC A  54      25.974 -58.781-113.959 
ATOM   1123  C4   DC A  54      27.269 -59.113-114.041 
ATOM   1124  N4   DC A  54      28.119 -58.220-114.524 
ATOM   1125  C5   DC A  54      27.740 -60.400-113.621 
ATOM   1126  C6   DC A  54      26.813 -61.265-113.136 
ATOM   1127  P    DG A  55      21.739 -65.106-112.823 
ATOM   1128  OP1  DG A  55      21.165 -65.861-111.685 
ATOM   1129  OP2  DG A  55      22.637 -65.867-113.719 
ATOM   1130  O5'  DG A  55      20.560 -64.445-113.679 
ATOM   1131  C5'  DG A  55      20.046 -63.160-113.283 
ATOM   1132  C4'  DG A  55      19.862 -62.277-114.501 
ATOM   1133  O4'  DG A  55      21.066 -61.526-114.829 
ATOM   1134  C3'  DG A  55      19.513 -63.000-115.801 
ATOM   1135  O3'  DG A  55      18.600 -62.200-116.543 
ATOM   1136  C2'  DG A  55      20.832 -63.072-116.570 
ATOM   1137  C1'  DG A  55      21.318 -61.669-116.218 
ATOM   1138  N9   DG A  55      22.775 -61.466-116.447 
ATOM   1139  C8   DG A  55      23.813 -62.359-116.300 
ATOM   1140  N7   DG A  55      24.992 -61.861-116.586 
ATOM   1141  C5   DG A  55      24.715 -60.544-116.948 
ATOM   1142  C6   DG A  55      25.591 -59.506-117.360 
ATOM   1143  O6   DG A  55      26.812 -59.536-117.492 
ATOM   1144  N1   DG A  55      24.890 -58.323-117.634 
ATOM   1145  C2   DG A  55      23.523 -58.164-117.524 
ATOM   1146  N2   DG A  55      23.046 -56.956-117.830 
ATOM   1147  N3   DG A  55      22.702 -59.139-117.136 
ATOM   1148  C4   DG A  55      23.366 -60.292-116.867 
ATOM   1149  P    DT A  56      17.399 -62.914-117.324 
ATOM   1150  OP1  DT A  56      16.273 -63.150-116.394 
ATOM   1151  OP2  DT A  56      17.911 -64.104-118.039 
ATOM   1152  O5'  DT A  56      16.996 -61.784-118.384 
ATOM   1153  C5'  DT A  56      17.191 -60.401-118.037 
ATOM   1154  C4'  DT A  56      17.794 -59.652-119.209 
ATOM   1155  O4'  DT A  56      19.249 -59.702-119.210 
ATOM   1156  C3'  DT A  56      17.407 -60.165-120.596 
ATOM   1157  O3'  DT A  56      17.268 -59.055-121.475 
ATOM   1158  C2'  DT A  56      18.605 -60.998-121.049 
ATOM   1159  C1'  DT A  56      19.684 -60.062-120.512 
ATOM   1160  N1   DT A  56      21.025 -60.699-120.393 
ATOM   1161  C2   DT A  56      22.119 -59.904-120.635 
ATOM   1162  O2   DT A  56      22.029 -58.726-120.936 
ATOM   1163  N3   DT A  56      23.345 -60.529-120.516 
ATOM   1164  C4   DT A  56      23.561 -61.851-120.182 
ATOM   1165  O4   DT A  56      24.707 -62.299-120.106 
ATOM   1166  C5   DT A  56      22.352 -62.604-119.947 
ATOM   1167  C7   DT A  56      22.498 -64.052-119.578 
ATOM   1168  C6   DT A  56      21.147 -62.021-120.056 
ATOM   1169  P    DC A  57      16.082 -59.060-122.550 
ATOM   1170  OP1  DC A  57      14.835 -58.577-121.914 
ATOM   1171  OP2  DC A  57      16.008 -60.387-123.200 
ATOM   1172  O5'  DC A  57      16.606 -57.975-123.603 
ATOM   1173  C5'  DC A  57      17.439 -56.897-123.137 
ATOM   1174  C4'  DC A  57      18.594 -56.684-124.095 
ATOM   1175  O4'  DC A  57      19.745 -57.515-123.770 
ATOM   1176  C3'  DC A  57      18.310 -57.006-125.562 
ATOM   1177  O3'  DC A  57      18.997 -56.068-126.381 
ATOM   1178  C2'  DC A  57      18.928 -58.387-125.782 
ATOM   1179  C1'  DC A  57      20.190 -58.148-124.960 
ATOM   1180  N1   DC A  57      20.902 -59.400-124.579 
ATOM   1181  C2   DC A  57      22.293 -59.363-124.513 
ATOM   1182  O2   DC A  57      22.873 -58.302-124.771 
ATOM   1183  N3   DC A  57      22.960 -60.493-124.169 
ATOM   1184  C4   DC A  57      22.294 -61.623-123.897 
ATOM   1185  N4   DC A  57      22.990 -62.699-123.565 
ATOM   1186  C5   DC A  57      20.864 -61.683-123.959 
ATOM   1187  C6   DC A  57      20.216 -60.542-124.305 
ATOM   1188  P    DA A  58      18.274 -55.508-127.695 
ATOM   1189  OP1  DA A  58      17.387 -54.379-127.330 
ATOM   1190  OP2  DA A  58      17.636 -56.625-128.424 
ATOM   1191  O5'  DA A  58      19.522 -54.961-128.534 
ATOM   1192  C5'  DA A  58      20.680 -54.476-127.828 
ATOM   1193  C4'  DA A  58      21.943 -54.996-128.485 
ATOM   1194  O4'  DA A  58      22.350 -56.292-127.959 
ATOM   1195  C3'  DA A  58      21.864 -55.221-129.995 
ATOM   1196  O3'  DA A  58      23.113 -54.869-130.579 
ATOM   1197  C2'  DA A  58      21.661 -56.728-130.153 
ATOM   1198  C1'  DA A  58      22.630 -57.152-129.053 
ATOM   1199  N9   DA A  58      22.439 -58.557-128.597 
ATOM   1200  C8   DA A  58      21.277 -59.267-128.496 
ATOM   1201  N7   DA A  58      21.438 -60.480-128.065 
ATOM   1202  C5   DA A  58      22.807 -60.584-127.864 
ATOM   1203  C6   DA A  58      23.620 -61.634-127.408 
ATOM   1204  N6   DA A  58      23.146 -62.838-127.056 
ATOM   1205  N1   DA A  58      24.944 -61.403-127.328 
ATOM   1206  C2   DA A  58      25.409 -60.205-127.679 
ATOM   1207  N3   DA A  58      24.751 -59.154-128.116 
ATOM   1208  C4   DA A  58      23.429 -59.412-128.188 
ATOM   1209  P    DC A  59      23.124 -54.105-131.986 
ATOM   1210  OP1  DC A  59      22.939 -52.654-131.764 
ATOM   1211  OP2  DC A  59      22.161 -54.749-132.907 
ATOM   1212  O5'  DC A  59      24.617 -54.388-132.486 
ATOM   1213  C5'  DC A  59      25.660 -54.558-131.509 
ATOM   1214  C4'  DC A  59      26.546 -55.727-131.893 
ATOM   1215  O4'  DC A  59      26.053 -56.992-131.368 
ATOM   1216  C3'  DC A  59      26.695 -55.983-133.393 
ATOM   1217  O3'  DC A  59      28.026 -56.410-133.656 
ATOM   1218  C2'  DC A  59      25.746 -57.146-133.683 
ATOM   1219  C1'  DC A  59      26.054 -57.945-132.420 
ATOM   1220  N1   DC A  59      25.035 -58.984-132.105 
ATOM   1221  C2   DC A  59      25.475 -60.170-131.523 
ATOM   1222  O2   DC A  59      26.682 -60.310-131.293 
ATOM   1223  N3   DC A  59      24.560 -61.131-131.228 
ATOM   1224  C4   DC A  59      23.262 -60.940-131.493 
ATOM   1225  N4   DC A  59      22.410 -61.907-131.187 
ATOM   1226  C5   DC A  59      22.789 -59.728-132.092 
ATOM   1227  C6   DC A  59      23.718 -58.780-132.379 
ATOM   1228  P    DT A  60      28.764 -55.881-134.975 
ATOM   1229  OP1  DT A  60      29.354 -54.550-134.713 
ATOM   1230  OP2  DT A  60      27.840 -55.966-136.128 
ATOM   1231  O5'  DT A  60      29.929 -56.965-135.141 
ATOM   1232  C5'  DT A  60      30.464 -57.601-133.965 
ATOM   1233  C4'  DT A  60      30.629 -59.087-134.209 
ATOM   1234  O4'  DT A  60      29.425 -59.841-133.886 
ATOM   1235  C3'  DT A  60      30.944 -59.494-135.648 
ATOM   1236  O3'  DT A  60      31.847 -60.593-135.629 
ATOM   1237  C2'  DT A  60      29.608 -59.974-136.216 
ATOM   1238  C1'  DT A  60      29.141 -60.716-134.967 
ATOM   1239  N1   DT A  60      27.681 -61.009-134.954 
ATOM   1240  C2   DT A  60      27.284 -62.185-134.364 
ATOM   1241  O2   DT A  60      28.068 -62.974-133.865 
ATOM   1242  N3   DT A  60      25.923 -62.423-134.372 
ATOM   1243  C4   DT A  60      24.952 -61.602-134.908 
ATOM   1244  O4   DT A  60      23.762 -61.922-134.855 
ATOM   1245  C5   DT A  60      25.466 -60.392-135.504 
ATOM   1246  C7   DT A  60      24.475 -59.442-136.111 
ATOM   1247  C6   DT A  60      26.784 -60.136-135.511 
ATOM   1248  P    DG A  61      33.024 -60.648-136.713 
ATOM   1249  OP1  DG A  61      34.169 -59.835-136.244 
ATOM   1250  OP2  DG A  61      32.487 -60.303-138.047 
ATOM   1251  O5'  DG A  61      33.415 -62.200-136.676 
ATOM   1252  C5'  DG A  61      33.240 -62.934-135.450 
ATOM   1253  C4'  DG A  61      32.619 -64.286-135.740 
ATOM   1254  O4'  DG A  61      31.163 -64.239-135.744 
ATOM   1255  C3'  DG A  61      32.971 -64.904-137.093 
ATOM   1256  O3'  DG A  61      33.101 -66.312-136.936 
ATOM   1257  C2'  DG A  61      31.756 -64.624-137.975 
ATOM   1258  C1'  DG A  61      30.698 -64.899-136.912 
ATOM   1259  N9   DG A  61      29.354 -64.351-137.247 
ATOM   1260  C8   DG A  61      29.028 -63.198-137.928 
ATOM   1261  N7   DG A  61      27.739 -63.000-138.058 
ATOM   1262  C5   DG A  61      27.170 -64.101-137.419 
ATOM   1263  C6   DG A  61      25.805 -64.445-137.233 
ATOM   1264  O6   DG A  61      24.801 -63.838-137.600 
ATOM   1265  N1   DG A  61      25.672 -65.649-136.529 
ATOM   1266  C2   DG A  61      26.720 -66.420-136.065 
ATOM   1267  N2   DG A  61      26.384 -67.537-135.414 
ATOM   1268  N3   DG A  61      28.000 -66.096-136.240 
ATOM   1269  C4   DG A  61      28.146 -64.931-136.921 
ATOM   1270  P    DA A  62      34.263 -67.078-137.726 
ATOM   1271  OP1  DA A  62      35.527 -66.984-136.962 
ATOM   1272  OP2  DA A  62      34.313 -66.596-139.125 
ATOM   1273  O5'  DA A  62      33.727 -68.584-137.696 
ATOM   1274  C5'  DA A  62      32.914 -69.014-136.588 
ATOM   1275  C4'  DA A  62      31.739 -69.830-137.092 
ATOM   1276  O4'  DA A  62      30.588 -69.001-137.423 
ATOM   1277  C3'  DA A  62      31.989 -70.638-138.365 
ATOM   1278  O3'  DA A  62      31.293 -71.875-138.269 
ATOM   1279  C2'  DA A  62      31.355 -69.809-139.482 
ATOM   1280  C1'  DA A  62      30.112 -69.386-138.704 
ATOM   1281  N9   DA A  62      29.398 -68.224-139.301 
ATOM   1282  C8   DA A  62      29.926 -67.150-139.957 
ATOM   1283  N7   DA A  62      29.039 -66.296-140.366 
ATOM   1284  C5   DA A  62      27.833 -66.842-139.950 
ATOM   1285  C6   DA A  62      26.503 -66.411-140.079 
ATOM   1286  N6   DA A  62      26.151 -65.272-140.695 
ATOM   1287  N1   DA A  62      25.543 -67.193-139.551 
ATOM   1288  C2   DA A  62      25.899 -68.322-138.940 
ATOM   1289  N3   DA A  62      27.101 -68.825-138.760 
ATOM   1290  C4   DA A  62      28.042 -68.023-139.297 
ATOM   1291  P    DT A  63      31.992 -73.205-138.821 
ATOM   1292  OP1  DT A  63      32.897 -73.755-137.786 
ATOM   1293  OP2  DT A  63      32.605 -72.932-140.140 
ATOM   1294  O5'  DT A  63      30.732 -74.172-139.004 
ATOM   1295  C5'  DT A  63      29.594 -74.008-138.137 
ATOM   1296  C4'  DT A  63      28.312 -74.092-138.942 
ATOM   1297  O4'  DT A  63      27.906 -72.799-139.473 
ATOM   1298  C3'  DT A  63      28.357 -74.998-140.172 
ATOM   1299  O3'  DT A  63      27.100 -75.648-140.311 
ATOM   1300  C2'  DT A  63      28.542 -74.043-141.350 
ATOM   1301  C1'  DT A  63      27.595 -72.958-140.849 
ATOM   1302  N1   DT A  63      27.782 -71.642-141.521 
ATOM   1303  C2   DT A  63      26.659 -70.877-141.723 
ATOM   1304  O2   DT A  63      25.544 -71.231-141.379 
ATOM   1305  N3   DT A  63      26.871 -69.664-142.350 
ATOM   1306  C4   DT A  63      28.084 -69.166-142.780 
ATOM   1307  O4   DT A  63      28.150 -68.065-143.329 
ATOM   1308  C5   DT A  63      29.204 -70.041-142.523 
ATOM   1309  C7   DT A  63      30.562 -69.574-142.960 
ATOM   1310  C6   DT A  63      29.026 -71.226-141.917 
ATOM   1311  P    DT A  64      27.064 -77.181-140.769 
ATOM   1312  OP1  DT A  64      27.267 -78.055-139.592 
ATOM   1313  OP2  DT A  64      28.002 -77.384-141.896 
ATOM   1314  O5'  DT A  64      25.558 -77.321-141.291 
ATOM   1315  C5'  DT A  64      24.535 -76.502-140.695 
ATOM   1316  C4'  DT A  64      23.632 -75.936-141.773 
ATOM   1317  O4'  DT A  64      24.124 -74.673-142.304 
ATOM   1318  C3'  DT A  64      23.447 -76.811-143.013 
ATOM   1319  O3'  DT A  64      22.107 -76.682-143.472 
ATOM   1320  C2'  DT A  64      24.380 -76.199-144.060 
ATOM   1321  C1'  DT A  64      24.091 -74.740-143.721 
ATOM   1322  N1   DT A  64      25.108 -73.790-144.253 
ATOM   1323  C2   DT A  64      24.661 -72.556-144.657 
ATOM   1324  O2   DT A  64      23.490 -72.222-144.596 
ATOM   1325  N3   DT A  64      25.632 -71.702-145.145 
ATOM   1326  C4   DT A  64      26.980 -71.975-145.258 
ATOM   1327  O4   DT A  64      27.754 -71.130-145.710 
ATOM   1328  C5   DT A  64      27.353 -73.295-144.808 
ATOM   1329  C7   DT A  64      28.802 -73.675-144.897 
ATOM   1330  C6   DT A  64      26.429 -74.146-144.330 
ATOM   1331  P    DA A  65      21.346 -77.980-144.019 
ATOM   1332  OP1  DA A  65      20.773 -78.735-142.881 
ATOM   1333  OP2  DA A  65      22.245 -78.741-144.915 
ATOM   1334  O5'  DA A  65      20.168 -77.319-144.875 
ATOM   1335  C5'  DA A  65      19.653 -76.034-144.478 
ATOM   1336  C4'  DA A  65      19.470 -75.151-145.696 
ATOM   1337  O4'  DA A  65      20.674 -74.400-146.024 
ATOM   1338  C3'  DA A  65      19.121 -75.875-146.996 
ATOM   1339  O3'  DA A  65      18.208 -75.074-147.739 
ATOM   1340  C2'  DA A  65      20.439 -75.946-147.766 
ATOM   1341  C1'  DA A  65      20.926 -74.543-147.414 
ATOM   1342  N9   DA A  65      22.383 -74.340-147.643 
ATOM   1343  C8   DA A  65      23.400 -75.239-147.491 
ATOM   1344  N7   DA A  65      24.571 -74.758-147.771 
ATOM   1345  C5   DA A  65      24.315 -73.444-148.135 
ATOM   1346  C6   DA A  65      25.154 -72.394-148.547 
ATOM   1347  N6   DA A  65      26.484 -72.512-148.665 
ATOM   1348  N1   DA A  65      24.573 -71.215-148.833 
ATOM   1349  C2   DA A  65      23.252 -71.103-148.714 
ATOM   1350  N3   DA A  65      22.372 -72.007-148.341 
ATOM   1351  C4   DA A  65      22.979 -73.178-148.061 
ATOM   1352  P    DT A  66      17.007 -75.789-148.520 
ATOM   1353  OP1  DT A  66      15.881 -76.024-147.590 
ATOM   1354  OP2  DT A  66      17.519 -76.979-149.234 
ATOM   1355  O5'  DT A  66      16.604 -74.658-149.580 
ATOM   1356  C5'  DT A  66      16.799 -73.275-149.232 
ATOM   1357  C4'  DT A  66      17.401 -72.526-150.405 
ATOM   1358  O4'  DT A  66      18.857 -72.576-150.406 
ATOM   1359  C3'  DT A  66      17.014 -73.039-151.792 
ATOM   1360  O3'  DT A  66      16.876 -71.929-152.671 
ATOM   1361  C2'  DT A  66      18.213 -73.872-152.245 
ATOM   1362  C1'  DT A  66      19.292 -72.936-151.708 
ATOM   1363  N1   DT A  66      20.633 -73.573-151.589 
ATOM   1364  C2   DT A  66      21.727 -72.778-151.831 
ATOM   1365  O2   DT A  66      21.637 -71.600-152.132 
ATOM   1366  N3   DT A  66      22.952 -73.403-151.712 
ATOM   1367  C4   DT A  66      23.169 -74.725-151.378 
ATOM   1368  O4   DT A  66      24.314 -75.173-151.301 
ATOM   1369  C5   DT A  66      21.959 -75.478-151.142 
ATOM   1370  C7   DT A  66      22.105 -76.926-150.774 
ATOM   1371  C6   DT A  66      20.755 -74.895-151.252 
ATOM   1372  P    DG A  67      15.690 -71.934-153.745 
ATOM   1373  OP1  DG A  67      14.443 -71.451-153.110 
ATOM   1374  OP2  DG A  67      15.615 -73.261-154.396 
ATOM   1375  O5'  DG A  67      16.213 -70.849-154.798 
ATOM   1376  C5'  DG A  67      17.047 -69.771-154.333 
ATOM   1377  C4'  DG A  67      18.202 -69.558-155.291 
ATOM   1378  O4'  DG A  67      19.353 -70.389-154.966 
ATOM   1379  C3'  DG A  67      17.917 -69.880-156.758 
ATOM   1380  O3'  DG A  67      18.605 -68.942-157.577 
ATOM   1381  C2'  DG A  67      18.536 -71.261-156.978 
ATOM   1382  C1'  DG A  67      19.798 -71.022-156.156 
ATOM   1383  N9   DG A  67      20.510 -72.274-155.774 
ATOM   1384  C8   DG A  67      19.990 -73.512-155.466 
ATOM   1385  N7   DG A  67      20.896 -74.413-155.170 
ATOM   1386  C5   DG A  67      22.101 -73.723-155.293 
ATOM   1387  C6   DG A  67      23.434 -74.170-155.098 
ATOM   1388  O6   DG A  67      23.831 -75.286-154.771 
ATOM   1389  N1   DG A  67      24.358 -73.141-155.329 
ATOM   1390  C2   DG A  67      24.036 -71.850-155.698 
ATOM   1391  N2   DG A  67      25.064 -71.016-155.870 
ATOM   1392  N3   DG A  67      22.785 -71.432-155.880 
ATOM   1393  C4   DG A  67      21.877 -72.417-155.661 
ATOM   1394  P    DT A  68      17.881 -68.382-158.890 
ATOM   1395  OP1  DT A  68      16.995 -67.253-158.526 
ATOM   1396  OP2  DT A  68      17.243 -69.499-159.620 
ATOM   1397  O5'  DT A  68      19.130 -67.835-159.730 
ATOM   1398  C5'  DT A  68      20.288 -67.350-159.024 
ATOM   1399  C4'  DT A  68      21.551 -67.870-159.681 
ATOM   1400  O4'  DT A  68      21.958 -69.166-159.155 
ATOM   1401  C3'  DT A  68      21.472 -68.095-161.191 
ATOM   1402  O3'  DT A  68      22.721 -67.743-161.774 
ATOM   1403  C2'  DT A  68      21.269 -69.602-161.348 
ATOM   1404  C1'  DT A  68      22.237 -70.026-160.249 
ATOM   1405  N1   DT A  68      22.047 -71.431-159.793 
ATOM   1406  C2   DT A  68      23.173 -72.126-159.421 
ATOM   1407  O2   DT A  68      24.291 -71.642-159.451 
ATOM   1408  N3   DT A  68      22.958 -73.425-159.005 
ATOM   1409  C4   DT A  68      21.740 -74.071-158.932 
ATOM   1410  O4   DT A  68      21.673 -75.239-158.543 
ATOM   1411  C5   DT A  68      20.619 -73.261-159.343 
ATOM   1412  C7   DT A  68      19.255 -73.887-159.295 
ATOM   1413  C6   DT A  68      20.798 -71.995-159.752 
ATOM   1414  P    DC A  69      22.732 -66.979-163.182 
ATOM   1415  OP1  DC A  69      22.547 -65.528-162.959 
ATOM   1416  OP2  DC A  69      21.769 -67.623-164.103 
ATOM   1417  O5'  DC A  69      24.225 -67.262-163.682 
ATOM   1418  C5'  DC A  69      25.268 -67.432-162.704 
ATOM   1419  C4'  DC A  69      26.153 -68.601-163.089 
ATOM   1420  O4'  DC A  69      25.660 -69.866-162.564 
ATOM   1421  C3'  DC A  69      26.302 -68.857-164.588 
ATOM   1422  O3'  DC A  69      27.634 -69.284-164.852 
ATOM   1423  C2'  DC A  69      25.354 -70.020-164.879 
ATOM   1424  C1'  DC A  69      25.661 -70.819-163.616 
ATOM   1425  N1   DC A  69      24.642 -71.858-163.301 
ATOM   1426  C2   DC A  69      25.083 -73.044-162.719 
ATOM   1427  O2   DC A  69      26.290 -73.184-162.489 
ATOM   1428  N3   DC A  69      24.168 -74.005-162.424 
ATOM   1429  C4   DC A  69      22.870 -73.814-162.689 
ATOM   1430  N4   DC A  69      22.018 -74.781-162.383 
ATOM   1431  C5   DC A  69      22.397 -72.602-163.288 
ATOM   1432  C6   DC A  69      23.325 -71.654-163.575 
ATOM   1433  P    DT A  70      28.371 -68.755-166.171 
ATOM   1434  OP1  DT A  70      28.962 -67.424-165.909 
ATOM   1435  OP2  DT A  70      27.447 -68.840-167.323 
ATOM   1436  O5'  DT A  70      29.537 -69.839-166.336 
ATOM   1437  C5'  DT A  70      30.072 -70.475-165.160 
ATOM   1438  C4'  DT A  70      30.237 -71.961-165.405 
ATOM   1439  O4'  DT A  70      29.033 -72.715-165.082 
ATOM   1440  C3'  DT A  70      30.552 -72.368-166.844 
ATOM   1441  O3'  DT A  70      31.455 -73.467-166.825 
ATOM   1442  C2'  DT A  70      29.216 -72.848-167.411 
ATOM   1443  C1'  DT A  70      28.749 -73.590-166.163 
ATOM   1444  N1   DT A  70      27.289 -73.883-166.150 
ATOM   1445  C2   DT A  70      26.892 -75.059-165.560 
ATOM   1446  O2   DT A  70      27.675 -75.848-165.060 
ATOM   1447  N3   DT A  70      25.531 -75.297-165.568 
ATOM   1448  C4   DT A  70      24.560 -74.476-166.103 
ATOM   1449  O4   DT A  70      23.370 -74.796-166.050 
ATOM   1450  C5   DT A  70      25.073 -73.266-166.700 
ATOM   1451  C7   DT A  70      24.083 -72.316-167.307 
ATOM   1452  C6   DT A  70      26.392 -73.010-166.706 
ATOM   1453  P    DG A  71      32.632 -73.522-167.909 
ATOM   1454  OP1  DG A  71      33.777 -72.709-167.439 
ATOM   1455  OP2  DG A  71      32.094 -73.177-169.243 
ATOM   1456  O5'  DG A  71      33.022 -75.074-167.871 
ATOM   1457  C5'  DG A  71      32.848 -75.808-166.645 
ATOM   1458  C4'  DG A  71      32.226 -77.160-166.935 
ATOM   1459  O4'  DG A  71      30.771 -77.113-166.940 
ATOM   1460  C3'  DG A  71      32.579 -77.778-168.288 
ATOM   1461  O3'  DG A  71      32.709 -79.186-168.132 
ATOM   1462  C2'  DG A  71      31.363 -77.498-169.171 
ATOM   1463  C1'  DG A  71      30.305 -77.773-168.107 
ATOM   1464  N9   DG A  71      28.961 -77.225-168.443 
ATOM   1465  C8   DG A  71      28.636 -76.072-169.124 
ATOM   1466  N7   DG A  71      27.347 -75.874-169.254 
ATOM   1467  C5   DG A  71      26.778 -76.975-168.615 
ATOM   1468  C6   DG A  71      25.413 -77.319-168.429 
ATOM   1469  O6   DG A  71      24.409 -76.712-168.795 
ATOM   1470  N1   DG A  71      25.280 -78.523-167.725 
ATOM   1471  C2   DG A  71      26.328 -79.294-167.261 
ATOM   1472  N2   DG A  71      25.992 -80.411-166.609 
ATOM   1473  N3   DG A  71      27.608 -78.970-167.435 
ATOM   1474  C4   DG A  71      27.754 -77.805-168.117 
ATOM   1475  P    DG A  72      33.871 -79.952-168.922 
ATOM   1476  OP1  DG A  72      35.135 -79.858-168.158 
ATOM   1477  OP2  DG A  72      33.920 -79.470-170.320 
ATOM   1478  O5'  DG A  72      33.335 -81.458-168.892 
ATOM   1479  C5'  DG A  72      32.521 -81.888-167.784 
ATOM   1480  C4'  DG A  72      31.347 -82.704-168.288 
ATOM   1481  O4'  DG A  72      30.196 -81.875-168.619 
ATOM   1482  C3'  DG A  72      31.597 -83.512-169.561 
ATOM   1483  O3'  DG A  72      30.900 -84.749-169.465 
ATOM   1484  C2'  DG A  72      30.963 -82.683-170.677 
ATOM   1485  C1'  DG A  72      29.720 -82.260-169.899 
ATOM   1486  N9   DG A  72      29.006 -81.098-170.496 
ATOM   1487  C8   DG A  72      29.521 -80.007-171.162 
ATOM   1488  N7   DG A  72      28.614 -79.152-171.568 
ATOM   1489  C5   DG A  72      27.413 -79.717-171.143 
ATOM   1490  C6   DG A  72      26.081 -79.251-171.291 
ATOM   1491  O6   DG A  72      25.680 -78.227-171.838 
ATOM   1492  N1   DG A  72      25.161 -80.135-170.709 
ATOM   1493  C2   DG A  72      25.486 -81.314-170.068 
ATOM   1494  N2   DG A  72      24.462 -82.017-169.579 
ATOM   1495  N3   DG A  72      26.737 -81.750-169.928 
ATOM   1496  C4   DG A  72      27.641 -80.904-170.488 
ATOM   1497  P    DT A  73      31.600 -86.079-170.016 
ATOM   1498  OP1  DT A  73      32.505 -86.629-168.982 
ATOM   1499  OP2  DT A  73      32.213 -85.806-171.335 
ATOM   1500  O5'  DT A  73      30.340 -87.046-170.199 
ATOM   1501  C5'  DT A  73      29.202 -86.882-169.332 
ATOM   1502  C4'  DT A  73      27.920 -86.966-170.137 
ATOM   1503  O4'  DT A  73      27.513 -85.673-170.669 
ATOM   1504  C3'  DT A  73      27.965 -87.872-171.367 
ATOM   1505  O3'  DT A  73      26.707 -88.522-171.506 
ATOM   1506  C2'  DT A  73      28.150 -86.917-172.546 
ATOM   1507  C1'  DT A  73      27.203 -85.832-172.045 
ATOM   1508  N1   DT A  73      27.390 -84.516-172.717 
ATOM   1509  C2   DT A  73      26.267 -83.751-172.919 
ATOM   1510  O2   DT A  73      25.152 -84.105-172.575 
ATOM   1511  N3   DT A  73      26.478 -82.538-173.546 
ATOM   1512  C4   DT A  73      27.692 -82.040-173.975 
ATOM   1513  O4   DT A  73      27.757 -80.939-174.525 
ATOM   1514  C5   DT A  73      28.812 -82.915-173.719 
ATOM   1515  C7   DT A  73      30.169 -82.448-174.156 
ATOM   1516  C6   DT A  73      28.634 -84.100-173.112 
ATOM   1517  P    DC A  74      26.672 -90.055-171.965 
ATOM   1518  OP1  DC A  74      26.874 -90.929-170.787 
ATOM   1519  OP2  DC A  74      27.609 -90.258-173.092 
ATOM   1520  O5'  DC A  74      25.166 -90.195-172.486 
ATOM   1521  C5'  DC A  74      24.142 -89.377-171.891 
ATOM   1522  C4'  DC A  74      23.240 -88.811-172.969 
ATOM   1523  O4'  DC A  74      23.732 -87.547-173.500 
ATOM   1524  C3'  DC A  74      23.055 -89.685-174.209 
ATOM   1525  O3'  DC A  74      21.714 -89.556-174.668 
ATOM   1526  C2'  DC A  74      23.987 -89.073-175.255 
ATOM   1527  C1'  DC A  74      23.699 -87.614-174.917 
ATOM   1528  N1   DC A  74      24.716 -86.664-175.448 
ATOM   1529  C2   DC A  74      24.278 -85.408-175.862 
ATOM   1530  O2   DC A  74      23.076 -85.137-175.772 
ATOM   1531  N3   DC A  74      25.190 -84.529-176.351 
ATOM   1532  C4   DC A  74      26.484 -84.861-176.432 
ATOM   1533  N4   DC A  74      27.334 -83.968-176.915 
ATOM   1534  C5   DC A  74      26.955 -86.148-176.012 
ATOM   1535  C6   DC A  74      26.029 -87.013-175.527 
ATOM   1536  P    DA A  75      20.954 -90.854-175.214 
ATOM   1537  OP1  DA A  75      20.381 -91.609-174.077 
ATOM   1538  OP2  DA A  75      21.852 -91.615-176.111 
ATOM   1539  O5'  DA A  75      19.775 -90.193-176.071 
ATOM   1540  C5'  DA A  75      19.261 -88.908-175.674 
ATOM   1541  C4'  DA A  75      19.077 -88.025-176.892 
ATOM   1542  O4'  DA A  75      20.282 -87.274-177.220 
ATOM   1543  C3'  DA A  75      18.728 -88.749-178.192 
ATOM   1544  O3'  DA A  75      17.816 -87.948-178.934 
ATOM   1545  C2'  DA A  75      20.047 -88.820-178.961 
ATOM   1546  C1'  DA A  75      20.534 -87.417-178.610 
ATOM   1547  N9   DA A  75      21.991 -87.214-178.838 
ATOM   1548  C8   DA A  75      23.008 -88.113-178.687 
ATOM   1549  N7   DA A  75      24.179 -87.632-178.967 
ATOM   1550  C5   DA A  75      23.923 -86.318-179.331 
ATOM   1551  C6   DA A  75      24.762 -85.268-179.742 
ATOM   1552  N6   DA A  75      26.092 -85.386-179.860 
ATOM   1553  N1   DA A  75      24.181 -84.089-180.029 
ATOM   1554  C2   DA A  75      22.860 -83.977-179.909 
ATOM   1555  N3   DA A  75      21.979 -84.881-179.537 
ATOM   1556  C4   DA A  75      22.587 -86.052-179.256 
ATOM   1557  P    DG A  76      16.615 -88.663-179.716 
ATOM   1558  OP1  DG A  76      15.488 -88.898-178.785 
ATOM   1559  OP2  DG A  76      17.127 -89.853-180.430 
ATOM   1560  O5'  DG A  76      16.212 -87.533-180.775 
ATOM   1561  C5'  DG A  76      16.406 -86.149-180.428 
ATOM   1562  C4'  DG A  76      17.009 -85.400-181.600 
ATOM   1563  O4'  DG A  76      18.464 -85.450-181.601 
ATOM   1564  C3'  DG A  76      16.622 -85.913-182.987 
ATOM   1565  O3'  DG A  76      16.483 -84.803-183.866 
ATOM   1566  C2'  DG A  76      17.821 -86.746-183.441 
ATOM   1567  C1'  DG A  76      18.900 -85.810-182.904 
ATOM   1568  N9   DG A  76      20.241 -86.447-182.784 
ATOM   1569  C8   DG A  76      20.561 -87.747-182.460 
ATOM   1570  N7   DG A  76      21.850 -87.991-182.441 
ATOM   1571  C5   DG A  76      22.422 -86.765-182.777 
ATOM   1572  C6   DG A  76      23.787 -86.401-182.917 
ATOM   1573  O6   DG A  76      24.787 -87.099-182.770 
ATOM   1574  N1   DG A  76      23.924 -85.052-183.270 
ATOM   1575  C2   DG A  76      22.880 -84.169-183.462 
ATOM   1576  N2   DG A  76      23.221 -82.922-183.795 
ATOM   1577  N3   DG A  76      21.599 -84.510-183.330 
ATOM   1578  C4   DG A  76      21.450 -85.817-182.988 
ATOM   1579  P    DT A  77      15.298 -84.808-184.941 
ATOM   1580  OP1  DT A  77      14.051 -84.325-184.306 
ATOM   1581  OP2  DT A  77      15.223 -86.135-185.591 
ATOM   1582  O5'  DT A  77      15.821 -83.723-185.994 
ATOM   1583  C5'  DT A  77      16.654 -82.645-185.529 
ATOM   1584  C4'  DT A  77      17.809 -82.432-186.487 
ATOM   1585  O4'  DT A  77      18.960 -83.263-186.161 
ATOM   1586  C3'  DT A  77      17.525 -82.754-187.954 
ATOM   1587  O3'  DT A  77      18.213 -81.816-188.772 
ATOM   1588  C2'  DT A  77      18.144 -84.135-188.174 
ATOM   1589  C1'  DT A  77      19.406 -83.896-187.351 
ATOM   1590  N1   DT A  77      20.118 -85.148-186.970 
ATOM   1591  C2   DT A  77      21.489 -85.095-186.910 
ATOM   1592  O2   DT A  77      22.125 -84.083-187.151 
ATOM   1593  N3   DT A  77      22.114 -86.274-186.554 
ATOM   1594  C4   DT A  77      21.496 -87.472-186.261 
ATOM   1595  O4   DT A  77      22.162 -88.463-185.955 
ATOM   1596  C5   DT A  77      20.056 -87.430-186.351 
ATOM   1597  C7   DT A  77      19.303 -88.692-186.048 
ATOM   1598  C6   DT A  77      19.422 -86.296-186.695 
ATOM   1599  P    DG A  78      17.489 -81.256-190.086 
ATOM   1600  OP1  DG A  78      16.603 -80.128-189.722 
ATOM   1601  OP2  DG A  78      16.851 -82.373-190.816 
ATOM   1602  O5'  DG A  78      18.737 -80.709-190.925 
ATOM   1603  C5'  DG A  78      19.895 -80.224-190.220 
ATOM   1604  C4'  DG A  78      21.159 -80.744-190.877 
ATOM   1605  O4'  DG A  78      21.566 -82.040-190.350 
ATOM   1606  C3'  DG A  78      21.080 -80.969-192.386 
ATOM   1607  O3'  DG A  78      22.328 -80.618-192.970 
ATOM   1608  C2'  DG A  78      20.876 -82.476-192.544 
ATOM   1609  C1'  DG A  78      21.845 -82.900-191.444 
ATOM   1610  N9   DG A  78      21.655 -84.305-190.989 
ATOM   1611  C8   DG A  78      20.492 -85.037-190.881 
ATOM   1612  N7   DG A  78      20.669 -86.260-190.443 
ATOM   1613  C5   DG A  78      22.047 -86.345-190.248 
ATOM   1614  C6   DG A  78      22.838 -87.428-189.784 
ATOM   1615  O6   DG A  78      22.481 -88.552-189.444 
ATOM   1616  N1   DG A  78      24.197 -87.086-189.737 
ATOM   1617  C2   DG A  78      24.721 -85.858-190.091 
ATOM   1618  N2   DG A  78      26.045 -85.730-189.975 
ATOM   1619  N3   DG A  78      23.977 -84.843-190.526 
ATOM   1620  C4   DG A  78      22.658 -85.158-190.578 
ATOM   1621  P    DA A  79      22.339 -79.853-194.377 
ATOM   1622  OP1  DA A  79      22.155 -78.402-194.155 
ATOM   1623  OP2  DA A  79      21.377 -80.497-195.298 
ATOM   1624  O5'  DA A  79      23.833 -80.136-194.878 
ATOM   1625  C5'  DA A  79      24.876 -80.306-193.900 
ATOM   1626  C4'  DA A  79      25.761 -81.475-194.284 
ATOM   1627  O4'  DA A  79      25.268 -82.740-193.759 
ATOM   1628  C3'  DA A  79      25.910 -81.731-195.784 
ATOM   1629  O3'  DA A  79      27.241 -82.158-196.048 
ATOM   1630  C2'  DA A  79      24.962 -82.894-196.074 
ATOM   1631  C1'  DA A  79      25.269 -83.693-194.811 
ATOM   1632  N9   DA A  79      24.250 -84.732-194.496 
ATOM   1633  C8   DA A  79      22.901 -84.688-194.704 
ATOM   1634  N7   DA A  79      22.275 -85.758-194.322 
ATOM   1635  C5   DA A  79      23.282 -86.573-193.823 
ATOM   1636  C6   DA A  79      23.267 -87.860-193.259 
ATOM   1637  N6   DA A  79      22.150 -88.583-193.097 
ATOM   1638  N1   DA A  79      24.446 -88.378-192.868 
ATOM   1639  C2   DA A  79      25.552 -87.654-193.031 
ATOM   1640  N3   DA A  79      25.689 -86.450-193.542 
ATOM   1641  C4   DA A  79      24.495 -85.954-193.926 
ATOM   1642  P    DA A  80      27.979 -81.629-197.367 
ATOM   1643  OP1  DA A  80      28.570 -80.298-197.104 
ATOM   1644  OP2  DA A  80      27.055 -81.714-198.519 
ATOM   1645  O5'  DA A  80      29.145 -82.713-197.532 
ATOM   1646  C5'  DA A  80      29.680 -83.349-196.356 
ATOM   1647  C4'  DA A  80      29.845 -84.836-196.600 
ATOM   1648  O4'  DA A  80      28.641 -85.589-196.278 
ATOM   1649  C3'  DA A  80      30.159 -85.243-198.039 
ATOM   1650  O3'  DA A  80      31.062 -86.341-198.021 
ATOM   1651  C2'  DA A  80      28.823 -85.722-198.607 
ATOM   1652  C1'  DA A  80      28.357 -86.464-197.358 
ATOM   1653  N9   DA A  80      26.896 -86.757-197.345 
ATOM   1654  C8   DA A  80      25.876 -86.004-197.850 
ATOM   1655  N7   DA A  80      24.703 -86.531-197.685 
ATOM   1656  C5   DA A  80      24.962 -87.723-197.021 
ATOM   1657  C6   DA A  80      24.125 -88.749-196.555 
ATOM   1658  N6   DA A  80      22.792 -88.737-196.693 
ATOM   1659  N1   DA A  80      24.709 -89.794-195.938 
ATOM   1660  C2   DA A  80      26.035 -89.800-195.803 
ATOM   1661  N3   DA A  80      26.914 -88.905-196.195 
ATOM   1662  C4   DA A  80      26.303 -87.870-196.810 
ATOM   1663  P    DG A  81      32.240 -86.396-199.104 
ATOM   1664  OP1  DG A  81      33.384 -85.583-198.635 
ATOM   1665  OP2  DG A  81      31.702 -86.051-200.439 
ATOM   1666  O5'  DG A  81      32.630 -87.948-199.067 
ATOM   1667  C5'  DG A  81      32.456 -88.682-197.841 
ATOM   1668  C4'  DG A  81      31.834 -90.034-198.131 
ATOM   1669  O4'  DG A  81      30.379 -89.987-198.136 
ATOM   1670  C3'  DG A  81      32.187 -90.652-199.484 
ATOM   1671  O3'  DG A  81      32.316 -92.060-199.328 
ATOM   1672  C2'  DG A  81      30.971 -90.372-200.367 
ATOM   1673  C1'  DG A  81      29.913 -90.647-199.303 
ATOM   1674  N9   DG A  81      28.569 -90.099-199.638 
ATOM   1675  C8   DG A  81      28.243 -88.946-200.319 
ATOM   1676  N7   DG A  81      26.954 -88.749-200.449 
ATOM   1677  C5   DG A  81      26.385 -89.849-199.811 
ATOM   1678  C6   DG A  81      25.020 -90.193-199.624 
ATOM   1679  O6   DG A  81      24.017 -89.586-199.991 
ATOM   1680  N1   DG A  81      24.888 -91.397-198.920 
ATOM   1681  C2   DG A  81      25.935 -92.168-198.456 
ATOM   1682  N2   DG A  81      25.599 -93.285-197.805 
ATOM   1683  N3   DG A  81      27.216 -91.844-198.631 
ATOM   1684  C4   DG A  81      27.362 -90.679-199.313 
ATOM   1685  P    DA A  82      33.479 -92.826-200.118 
ATOM   1686  OP1  DA A  82      34.743 -92.732-199.353 
ATOM   1687  OP2  DA A  82      33.528 -92.344-201.516 
ATOM   1688  O5'  DA A  82      32.942 -94.332-200.088 
ATOM   1689  C5'  DA A  82      32.129 -94.762-198.979 
ATOM   1690  C4'  DA A  82      30.955 -95.578-199.484 
ATOM   1691  O4'  DA A  82      29.804 -94.749-199.815 
ATOM   1692  C3'  DA A  82      31.204 -96.386-200.756 
ATOM   1693  O3'  DA A  82      30.508 -97.623-200.660 
ATOM   1694  C2'  DA A  82      30.570 -95.557-201.873 
ATOM   1695  C1'  DA A  82      29.328 -95.135-201.095 
ATOM   1696  N9   DA A  82      28.613 -93.972-201.692 
ATOM   1697  C8   DA A  82      29.141 -92.898-202.349 
ATOM   1698  N7   DA A  82      28.255 -92.044-202.757 
ATOM   1699  C5   DA A  82      27.048 -92.590-202.341 
ATOM   1700  C6   DA A  82      25.718 -92.159-202.470 
ATOM   1701  N6   DA A  82      25.366 -91.020-203.086 
ATOM   1702  N1   DA A  82      24.758 -92.941-201.942 
ATOM   1703  C2   DA A  82      25.115 -94.070-201.332 
ATOM   1704  N3   DA A  82      26.316 -94.573-201.151 
ATOM   1705  C4   DA A  82      27.257 -93.771-201.689 
ATOM   1706  P    DA A  83      31.208 -98.953-201.212 
ATOM   1707  OP1  DA A  83      32.112 -99.503-200.177 
ATOM   1708  OP2  DA A  83      31.821 -98.680-202.531 
ATOM   1709  O5'  DA A  83      29.948 -99.920-201.395 
ATOM   1710  C5'  DA A  83      28.809 -99.757-200.528 
ATOM   1711  C4'  DA A  83      27.528 -99.840-201.333 
ATOM   1712  O4'  DA A  83      27.121 -98.547-201.865 
ATOM   1713  C3'  DA A  83      27.572-100.746-202.563 
ATOM   1714  O3'  DA A  83      26.315-101.396-202.702 
ATOM   1715  C2'  DA A  83      27.758 -99.791-203.742 
ATOM   1716  C1'  DA A  83      26.811 -98.706-203.241 
ATOM   1717  N9   DA A  83      26.998 -97.390-203.913 
ATOM   1718  C8   DA A  83      28.156 -96.826-204.367 
ATOM   1719  N7   DA A  83      27.993 -95.661-204.912 
ATOM   1720  C5   DA A  83      26.628 -95.433-204.814 
ATOM   1721  C6   DA A  83      25.815 -94.359-205.215 
ATOM   1722  N6   DA A  83      26.286 -93.262-205.824 
ATOM   1723  N1   DA A  83      24.496 -94.455-204.966 
ATOM   1724  C2   DA A  83      24.033 -95.547-204.360 
ATOM   1725  N3   DA A  83      24.692 -96.607-203.943 
ATOM   1726  C4   DA A  83      26.010 -96.486-204.204 
ATOM   1727  P    DT A  84      26.280-102.930-203.160 
ATOM   1728  OP1  DT A  84      26.482-103.803-201.983 
ATOM   1729  OP2  DT A  84      27.217-103.132-204.287 
ATOM   1730  O5'  DT A  84      24.774-103.069-203.682 
ATOM   1731  C5'  DT A  84      23.750-102.251-203.086 
ATOM   1732  C4'  DT A  84      22.847-101.685-204.164 
ATOM   1733  O4'  DT A  84      23.340-100.421-204.695 
ATOM   1734  C3'  DT A  84      22.663-102.559-205.404 
ATOM   1735  O3'  DT A  84      21.322-102.431-205.864 
ATOM   1736  C2'  DT A  84      23.595-101.947-206.451 
ATOM   1737  C1'  DT A  84      23.307-100.488-206.113 
ATOM   1738  N1   DT A  84      24.324 -99.538-206.644 
ATOM   1739  C2   DT A  84      23.876 -98.304-207.048 
ATOM   1740  O2   DT A  84      22.705 -97.970-206.987 
ATOM   1741  N3   DT A  84      24.848 -97.450-207.536 
ATOM   1742  C4   DT A  84      26.195 -97.724-207.649 
ATOM   1743  O4   DT A  84      26.970 -96.878-208.102 
ATOM   1744  C5   DT A  84      26.569 -99.043-207.200 
ATOM   1745  C7   DT A  84      28.018 -99.423-207.288 
ATOM   1746  C6   DT A  84      25.645 -99.894-206.721 
ATOM   1747  P    DT A  85      20.562-103.728-206.410 
ATOM   1748  OP1  DT A  85      19.988-104.483-205.272 
ATOM   1749  OP2  DT A  85      21.460-104.489-207.306 
ATOM   1750  O5'  DT A  85      19.383-103.067-207.266 
ATOM   1751  C5'  DT A  85      18.869-101.782-206.870 
ATOM   1752  C4'  DT A  85      18.685-100.899-208.087 
ATOM   1753  O4'  DT A  85      19.889-100.148-208.416 
ATOM   1754  C3'  DT A  85      18.336-101.623-209.388 
ATOM   1755  O3'  DT A  85      17.423-100.822-210.130 
ATOM   1756  C2'  DT A  85      19.655-101.694-210.157 
ATOM   1757  C1'  DT A  85      20.141-100.291-209.805 
ATOM   1758  N1   DT A  85      21.598-100.088-210.034 
ATOM   1759  C2   DT A  85      21.997 -98.842-210.454 
ATOM   1760  O2   DT A  85      21.219 -97.923-210.639 
ATOM   1761  N3   DT A  85      23.356 -98.691-210.657 
ATOM   1762  C4   DT A  85      24.323 -99.659-210.478 
ATOM   1763  O4   DT A  85      25.510 -99.405-210.692 
ATOM   1764  C5   DT A  85      23.807-100.933-210.036 
ATOM   1765  C7   DT A  85      24.793-102.043-209.818 
ATOM   1766  C6   DT A  85      22.491-101.108-209.832 
ATOM   1767  P    DT A  86      16.223-101.537-210.911 
ATOM   1768  OP1  DT A  86      15.096-101.772-209.981 
ATOM   1769  OP2  DT A  86      16.734-102.727-211.625 
ATOM   1770  O5'  DT A  86      15.820-100.407-211.971 
ATOM   1771  C5'  DT A  86      16.014 -99.023-211.623 
ATOM   1772  C4'  DT A  86      16.617 -98.274-212.796 
ATOM   1773  O4'  DT A  86      18.072 -98.324-212.797 
ATOM   1774  C3'  DT A  86      16.230 -98.787-214.183 
ATOM   1775  O3'  DT A  86      16.091 -97.677-215.062 
ATOM   1776  C2'  DT A  86      17.428 -99.620-214.636 
ATOM   1777  C1'  DT A  86      18.507 -98.684-214.099 
ATOM   1778  N1   DT A  86      19.848 -99.321-213.980 
ATOM   1779  C2   DT A  86      20.942 -98.526-214.222 
ATOM   1780  O2   DT A  86      20.852 -97.349-214.523 
ATOM   1781  N3   DT A  86      22.168 -99.151-214.103 
ATOM   1782  C4   DT A  86      22.384-100.473-213.769 
ATOM   1783  O4   DT A  86      23.530-100.921-213.693 
ATOM   1784  C5   DT A  86      21.175-101.226-213.534 
ATOM   1785  C7   DT A  86      21.321-102.674-213.165 
ATOM   1786  C6   DT A  86      19.970-100.644-213.643 
ATOM   1787  P    DC A  87      14.906 -97.682-216.137 
ATOM   1788  OP1  DC A  87      13.659 -97.199-215.501 
ATOM   1789  OP2  DC A  87      14.831 -99.009-216.787 
ATOM   1790  O5'  DC A  87      15.429 -96.597-217.189 
ATOM   1791  C5'  DC A  87      16.262 -95.519-216.724 
ATOM   1792  C4'  DC A  87      17.417 -95.306-217.682 
ATOM   1793  O4'  DC A  87      18.568 -96.137-217.357 
ATOM   1794  C3'  DC A  87      17.133 -95.628-219.149 
ATOM   1795  O3'  DC A  87      17.821 -94.690-219.968 
ATOM   1796  C2'  DC A  87      17.751 -97.009-219.369 
ATOM   1797  C1'  DC A  87      19.014 -96.770-218.547 
ATOM   1798  N1   DC A  87      19.725 -98.022-218.166 
ATOM   1799  C2   DC A  87      21.116 -97.985-218.100 
ATOM   1800  O2   DC A  87      21.696 -96.924-218.358 
ATOM   1801  N3   DC A  87      21.783 -99.115-217.756 
ATOM   1802  C4   DC A  87      21.117-100.245-217.483 
ATOM   1803  N4   DC A  87      21.814-101.321-217.152 
ATOM   1804  C5   DC A  87      19.687-100.305-217.546 
ATOM   1805  C6   DC A  87      19.039 -99.164-217.892 
ATOM   1806  P    DC A  88      17.097 -94.130-221.282 
ATOM   1807  OP1  DC A  88      16.211 -93.002-220.917 
ATOM   1808  OP2  DC A  88      16.459 -95.247-222.011 
ATOM   1809  O5'  DC A  88      18.345 -93.584-222.121 
ATOM   1810  C5'  DC A  88      19.503 -93.098-221.415 
ATOM   1811  C4'  DC A  88      20.767 -93.618-222.072 
ATOM   1812  O4'  DC A  88      21.173 -94.914-221.546 
ATOM   1813  C3'  DC A  88      20.687 -93.843-223.582 
ATOM   1814  O3'  DC A  88      21.936 -93.492-224.166 
ATOM   1815  C2'  DC A  88      20.484 -95.350-223.740 
ATOM   1816  C1'  DC A  88      21.453 -95.774-222.640 
ATOM   1817  N1   DC A  88      21.262 -97.179-222.184 
ATOM   1818  C2   DC A  88      22.394 -97.897-221.804 
ATOM   1819  O2   DC A  88      23.498 -97.344-221.859 
ATOM   1820  N3   DC A  88      22.242 -99.180-221.386 
ATOM   1821  C4   DC A  88      21.027 -99.744-221.340 
ATOM   1822  N4   DC A  88      20.932-100.998-220.925 
ATOM   1823  C5   DC A  88      19.852 -99.023-221.728 
ATOM   1824  C6   DC A  88      20.025 -97.742-222.143 
ATOM   1825  P    DA A  89      21.947 -92.727-225.573 
ATOM   1826  OP1  DA A  89      21.763 -91.276-225.351 
ATOM   1827  OP2  DA A  89      20.985 -93.371-226.494 
ATOM   1828  O5'  DA A  89      23.440 -93.010-226.073 
ATOM   1829  C5'  DA A  89      24.484 -93.180-225.095 
ATOM   1830  C4'  DA A  89      25.369 -94.349-225.480 
ATOM   1831  O4'  DA A  89      24.876 -95.615-224.955 
ATOM   1832  C3'  DA A  89      25.518 -94.605-226.979 
ATOM   1833  O3'  DA A  89      26.849 -95.032-227.243 
ATOM   1834  C2'  DA A  89      24.569 -95.768-227.270 
ATOM   1835  C1'  DA A  89      24.877 -96.567-226.007 
ATOM   1836  N9   DA A  89      23.858 -97.606-225.692 
ATOM   1837  C8   DA A  89      22.509 -97.562-225.900 
ATOM   1838  N7   DA A  89      21.883 -98.632-225.518 
ATOM   1839  C5   DA A  89      22.890 -99.447-225.019 
ATOM   1840  C6   DA A  89      22.875-100.734-224.455 
ATOM   1841  N6   DA A  89      21.758-101.457-224.293 
ATOM   1842  N1   DA A  89      24.054-101.252-224.063 
ATOM   1843  C2   DA A  89      25.160-100.528-224.227 
ATOM   1844  N3   DA A  89      25.296 -99.324-224.737 
ATOM   1845  C4   DA A  89      24.102 -98.828-225.122 
ATOM   1846  P    DG A  90      27.587 -94.503-228.562 
ATOM   1847  OP1  DG A  90      28.178 -93.172-228.300 
ATOM   1848  OP2  DG A  90      26.663 -94.588-229.714 
ATOM   1849  O5'  DG A  90      28.752 -95.588-228.728 
ATOM   1850  C5'  DG A  90      29.287 -96.223-227.551 
ATOM   1851  C4'  DG A  90      29.453 -97.710-227.796 
ATOM   1852  O4'  DG A  90      28.248 -98.463-227.473 
ATOM   1853  C3'  DG A  90      29.767 -98.117-229.235 
ATOM   1854  O3'  DG A  90      30.670 -99.215-229.216 
ATOM   1855  C2'  DG A  90      28.431 -98.596-229.803 
ATOM   1856  C1'  DG A  90      27.965 -99.338-228.554 
ATOM   1857  N9   DG A  90      26.504 -99.631-228.541 
ATOM   1858  C8   DG A  90      25.461 -98.885-229.045 
ATOM   1859  N7   DG A  90      24.282 -99.430-228.870 
ATOM   1860  C5   DG A  90      24.563-100.621-228.204 
ATOM   1861  C6   DG A  90      23.688-101.640-227.746 
ATOM   1862  O6   DG A  90      22.465-101.701-227.834 
ATOM   1863  N1   DG A  90      24.393-102.678-227.121 
ATOM   1864  C2   DG A  90      25.764-102.724-226.960 
ATOM   1865  N2   DG A  90      26.245-103.802-226.335 
ATOM   1866  N3   DG A  90      26.585-101.768-227.390 
ATOM   1867  C4   DG A  90      25.916-100.754-227.999 
ATOM   1868  P    DA A  91      31.848 -99.270-230.300 
ATOM   1869  OP1  DA A  91      32.992 -98.458-229.831 
ATOM   1870  OP2  DA A  91      31.310 -98.925-231.634 
ATOM   1871  O5'  DA A  91      32.238-100.822-230.263 
ATOM   1872  C5'  DA A  91      32.064-101.557-229.037 
ATOM   1873  C4'  DA A  91      31.442-102.908-229.327 
ATOM   1874  O4'  DA A  91      29.986-102.861-229.331 
ATOM   1875  C3'  DA A  91      31.794-103.526-230.680 
ATOM   1876  O3'  DA A  91      31.924-104.934-230.523 
ATOM   1877  C2'  DA A  91      30.579-103.246-231.562 
ATOM   1878  C1'  DA A  91      29.521-103.521-230.498 
ATOM   1879  N9   DA A  91      28.177-102.973-230.834 
ATOM   1880  C8   DA A  91      27.873-101.826-231.510 
ATOM   1881  N7   DA A  91      26.600-101.619-231.647 
ATOM   1882  C5   DA A  91      26.014-102.707-231.015 
ATOM   1883  C6   DA A  91      24.675-103.077-230.813 
ATOM   1884  N6   DA A  91      23.634-102.354-231.249 
ATOM   1885  N1   DA A  91      24.443-104.222-230.145 
ATOM   1886  C2   DA A  91      25.481-104.937-229.714 
ATOM   1887  N3   DA A  91      26.767-104.693-229.843 
ATOM   1888  C4   DA A  91      26.972-103.542-230.515 
ATOM   1889  P    DA A  92      33.087-105.700-231.313 
ATOM   1890  OP1  DA A  92      34.350-105.606-230.549 
ATOM   1891  OP2  DA A  92      33.136-105.218-232.711 
ATOM   1892  O5'  DA A  92      32.550-107.206-231.283 
ATOM   1893  C5'  DA A  92      31.737-107.636-230.175 
ATOM   1894  C4'  DA A  92      30.562-108.452-230.679 
ATOM   1895  O4'  DA A  92      29.411-107.623-231.010 
ATOM   1896  C3'  DA A  92      30.812-109.260-231.952 
ATOM   1897  O3'  DA A  92      30.116-110.497-231.856 
ATOM   1898  C2'  DA A  92      30.178-108.431-233.068 
ATOM   1899  C1'  DA A  92      28.936-108.009-232.290 
ATOM   1900  N9   DA A  92      28.221-106.846-232.888 
ATOM   1901  C8   DA A  92      28.749-105.772-233.544 
ATOM   1902  N7   DA A  92      27.863-104.918-233.953 
ATOM   1903  C5   DA A  92      26.656-105.465-233.537 
ATOM   1904  C6   DA A  92      25.326-105.033-233.666 
ATOM   1905  N6   DA A  92      24.974-103.894-234.281 
ATOM   1906  N1   DA A  92      24.366-105.815-233.138 
ATOM   1907  C2   DA A  92      24.722-106.944-232.527 
ATOM   1908  N3   DA A  92      25.924-107.447-232.347 
ATOM   1909  C4   DA A  92      26.865-106.645-232.884 
ATOM   1910  P    DG A  93      30.816-111.827-232.408 
ATOM   1911  OP1  DG A  93      31.720-112.377-231.373 
ATOM   1912  OP2  DG A  93      31.429-111.554-233.727 
ATOM   1913  O5'  DG A  93      29.555-112.794-232.591 
ATOM   1914  C5'  DG A  93      28.417-112.631-231.723 
ATOM   1915  C4'  DG A  93      27.135-112.714-232.529 
ATOM   1916  O4'  DG A  93      26.729-111.421-233.060 
ATOM   1917  C3'  DG A  93      27.180-113.620-233.759 
ATOM   1918  O3'  DG A  93      25.923-114.270-233.897 
ATOM   1919  C2'  DG A  93      27.366-112.665-234.937 
ATOM   1920  C1'  DG A  93      26.418-111.580-234.436 
ATOM   1921  N9   DG A  93      26.606-110.264-235.108 
ATOM   1922  C8   DG A  93      27.764-109.680-235.573 
ATOM   1923  N7   DG A  93      27.586-108.503-236.121 
ATOM   1924  C5   DG A  93      26.211-108.292-236.014 
ATOM   1925  C6   DG A  93      25.421-107.190-236.431 
ATOM   1926  O6   DG A  93      25.775-106.156-236.991 
ATOM   1927  N1   DG A  93      24.066-107.387-236.127 
ATOM   1928  C2   DG A  93      23.546-108.504-235.501 
ATOM   1929  N2   DG A  93      22.225-108.500-235.300 
ATOM   1930  N3   DG A  93      24.288-109.536-235.109 
ATOM   1931  C4   DG A  93      25.605-109.361-235.397 
ATOM   1932  P    DA A  94      25.888-115.804-234.356 
ATOM   1933  OP1  DA A  94      26.090-116.678-233.179 
ATOM   1934  OP2  DA A  94      26.825-116.006-235.483 
ATOM   1935  O5'  DA A  94      24.382-115.943-234.878 
ATOM   1936  C5'  DA A  94      23.358-115.125-234.282 
ATOM   1937  C4'  DA A  94      22.455-114.559-235.360 
ATOM   1938  O4'  DA A  94      22.947-113.295-235.891 
ATOM   1939  C3'  DA A  94      22.270-115.433-236.600 
ATOM   1940  O3'  DA A  94      20.930-115.305-237.059 
ATOM   1941  C2'  DA A  94      23.203-114.821-237.646 
ATOM   1942  C1'  DA A  94      22.915-113.362-237.308 
ATOM   1943  N9   DA A  94      23.932-112.412-237.840 
ATOM   1944  C8   DA A  94      25.277-112.602-237.985 
ATOM   1945  N7   DA A  94      25.900-111.580-238.482 
ATOM   1946  C5   DA A  94      24.898-110.640-238.681 
ATOM   1947  C6   DA A  94      24.914-109.331-239.189 
ATOM   1948  N6   DA A  94      26.027-108.713-239.609 
ATOM   1949  N1   DA A  94      23.738-108.677-239.252 
ATOM   1950  C2   DA A  94      22.636-109.296-238.833 
ATOM   1951  N3   DA A  94      22.499-110.508-238.343 
ATOM   1952  C4   DA A  94      23.689-111.141-238.292 
ATOM   1953  P    DG A  95      20.170-116.602-237.606 
ATOM   1954  OP1  DG A  95      19.596-117.357-236.468 
ATOM   1955  OP2  DG A  95      21.068-117.363-238.502 
ATOM   1956  O5'  DG A  95      18.991-115.941-238.462 
ATOM   1957  C5'  DG A  95      18.477-114.656-238.065 
ATOM   1958  C4'  DG A  95      18.293-113.773-239.283 
ATOM   1959  O4'  DG A  95      19.497-113.022-239.611 
ATOM   1960  C3'  DG A  95      17.944-114.497-240.583 
ATOM   1961  O3'  DG A  95      17.031-113.696-241.325 
ATOM   1962  C2'  DG A  95      19.263-114.568-241.353 
ATOM   1963  C1'  DG A  95      19.749-113.165-241.001 
ATOM   1964  N9   DG A  95      21.206-112.962-241.230 
ATOM   1965  C8   DG A  95      22.244-113.856-241.083 
ATOM   1966  N7   DG A  95      23.423-113.357-241.368 
ATOM   1967  C5   DG A  95      23.146-112.040-241.731 
ATOM   1968  C6   DG A  95      24.022-111.002-242.143 
ATOM   1969  O6   DG A  95      25.243-111.032-242.275 
ATOM   1970  N1   DG A  95      23.321-109.819-242.417 
ATOM   1971  C2   DG A  95      21.953-109.660-242.306 
ATOM   1972  N2   DG A  95      21.477-108.452-242.613 
ATOM   1973  N3   DG A  95      21.133-110.635-241.919 
ATOM   1974  C4   DG A  95      21.797-111.788-241.650 
ATOM   1975  P    DG A  96      15.830-114.411-242.107 
ATOM   1976  OP1  DG A  96      14.704-114.646-241.177 
ATOM   1977  OP2  DG A  96      16.342-115.601-242.821 
ATOM   1978  O5'  DG A  96      15.427-113.281-243.166 
ATOM   1979  C5'  DG A  96      15.622-111.898-242.819 
ATOM   1980  C4'  DG A  96      16.225-111.148-243.992 
ATOM   1981  O4'  DG A  96      17.680-111.198-243.993 
ATOM   1982  C3'  DG A  96      15.838-111.661-245.378 
ATOM   1983  O3'  DG A  96      15.699-110.552-246.258 
ATOM   1984  C2'  DG A  96      17.036-112.494-245.832 
ATOM   1985  C1'  DG A  96      18.115-111.558-245.295 
ATOM   1986  N9   DG A  96      19.456-112.195-245.175 
ATOM   1987  C8   DG A  96      19.776-113.495-244.852 
ATOM   1988  N7   DG A  96      21.065-113.739-244.832 
ATOM   1989  C5   DG A  96      21.638-112.513-245.168 
ATOM   1990  C6   DG A  96      23.003-112.150-245.308 
ATOM   1991  O6   DG A  96      24.003-112.847-245.162 
ATOM   1992  N1   DG A  96      23.140-110.800-245.661 
ATOM   1993  C2   DG A  96      22.095-109.917-245.853 
ATOM   1994  N2   DG A  96      22.436-108.670-246.186 
ATOM   1995  N3   DG A  96      20.815-110.258-245.721 
ATOM   1996  C4   DG A  96      20.665-111.565-245.379 
ATOM   1997  P    DT A  97      14.513-110.556-247.332 
ATOM   1998  OP1  DT A  97      13.266-110.073-246.697 
ATOM   1999  OP2  DT A  97      14.438-111.883-247.983 
ATOM   2000  O5'  DT A  97      15.037-109.471-248.385 
ATOM   2001  C5'  DT A  97      15.870-108.393-247.920 
ATOM   2002  C4'  DT A  97      17.025-108.180-248.878 
ATOM   2003  O4'  DT A  97      18.176-109.011-248.553 
ATOM   2004  C3'  DT A  97      16.741-108.502-250.345 
ATOM   2005  O3'  DT A  97      17.428-107.564-251.164 
ATOM   2006  C2'  DT A  97      17.359-109.883-250.565 
ATOM   2007  C1'  DT A  97      18.621-109.644-249.742 
ATOM   2008  N1   DT A  97      19.333-110.896-249.361 
ATOM   2009  C2   DT A  97      20.704-110.843-249.301 
ATOM   2010  O2   DT A  97      21.340-109.831-249.543 
ATOM   2011  N3   DT A  97      21.330-112.022-248.946 
ATOM   2012  C4   DT A  97      20.711-113.221-248.652 
ATOM   2013  O4   DT A  97      21.378-114.211-248.346 
ATOM   2014  C5   DT A  97      19.271-113.178-248.742 
ATOM   2015  C7   DT A  97      18.519-114.441-248.439 
ATOM   2016  C6   DT A  97      18.637-112.044-249.086 
ATOM   2017  P    DT A  98      16.705-107.004-252.477 
ATOM   2018  OP1  DT A  98      15.818-105.876-252.113 
ATOM   2019  OP2  DT A  98      16.067-108.121-253.207 
ATOM   2020  O5'  DT A  98      17.953-106.458-253.317 
ATOM   2021  C5'  DT A  98      19.111-105.972-252.611 
ATOM   2022  C4'  DT A  98      20.374-106.493-253.268 
ATOM   2023  O4'  DT A  98      20.781-107.788-252.741 
ATOM   2024  C3'  DT A  98      20.295-106.717-254.778 
ATOM   2025  O3'  DT A  98      21.544-106.366-255.361 
ATOM   2026  C2'  DT A  98      20.092-108.224-254.935 
ATOM   2027  C1'  DT A  98      21.061-108.648-253.835 
ATOM   2028  N1   DT A  98      20.870-110.053-253.380 
ATOM   2029  C2   DT A  98      21.996-110.749-253.008 
ATOM   2030  O2   DT A  98      23.115-110.264-253.038 
ATOM   2031  N3   DT A  98      21.781-112.048-252.592 
ATOM   2032  C4   DT A  98      20.564-112.693-252.519 
ATOM   2033  O4   DT A  98      20.496-113.861-252.130 
ATOM   2034  C5   DT A  98      19.442-111.883-252.930 
ATOM   2035  C7   DT A  98      18.078-112.509-252.882 
ATOM   2036  C6   DT A  98      19.621-110.617-253.339 
ATOM   2037  P    DC A  99      21.555-105.601-256.768 
ATOM   2038  OP1  DC A  99      21.370-104.150-256.546 
ATOM   2039  OP2  DC A  99      20.592-106.245-257.689 
ATOM   2040  O5'  DC A  99      23.048-105.884-257.269 
ATOM   2041  C5'  DC A  99      24.091-106.054-256.291 
ATOM   2042  C4'  DC A  99      24.977-107.223-256.676 
ATOM   2043  O4'  DC A  99      24.484-108.489-256.150 
ATOM   2044  C3'  DC A  99      25.126-107.479-258.175 
ATOM   2045  O3'  DC A  99      26.457-107.906-258.439 
ATOM   2046  C2'  DC A  99      24.177-108.642-258.465 
ATOM   2047  C1'  DC A  99      24.485-109.441-257.203 
ATOM   2048  N1   DC A  99      23.466-110.480-256.888 
ATOM   2049  C2   DC A  99      23.906-111.666-256.305 
ATOM   2050  O2   DC A  99      25.113-111.806-256.076 
ATOM   2051  N3   DC A  99      22.991-112.627-256.011 
ATOM   2052  C4   DC A  99      21.693-112.437-256.275 
ATOM   2053  N4   DC A  99      20.841-113.403-255.970 
ATOM   2054  C5   DC A  99      21.220-111.224-256.875 
ATOM   2055  C6   DC A  99      22.149-110.277-257.162 
ATOM   2056  P    DC A 100      27.194-107.377-259.758 
ATOM   2057  OP1  DC A 100      27.785-106.046-259.495 
ATOM   2058  OP2  DC A 100      26.271-107.462-260.910 
ATOM   2059  O5'  DC A 100      28.360-108.462-259.923 
ATOM   2060  C5'  DC A 100      28.895-109.097-258.747 
ATOM   2061  C4'  DC A 100      29.060-110.584-258.991 
ATOM   2062  O4'  DC A 100      27.856-111.337-258.669 
ATOM   2063  C3'  DC A 100      29.375-110.991-260.431 
ATOM   2064  O3'  DC A 100      30.278-112.089-260.412 
ATOM   2065  C2'  DC A 100      28.039-111.470-260.998 
ATOM   2066  C1'  DC A 100      27.572-112.212-259.749 
ATOM   2067  N1   DC A 100      26.112-112.505-259.737 
ATOM   2068  C2   DC A 100      25.694-113.694-259.143 
ATOM   2069  O2   DC A 100      26.543-114.448-258.655 
ATOM   2070  N3   DC A 100      24.366-113.980-259.121 
ATOM   2071  C4   DC A 100      23.477-113.135-259.661 
ATOM   2072  N4   DC A 100      22.195-113.459-259.615 
ATOM   2073  C5   DC A 100      23.887-111.908-260.277 
ATOM   2074  C6   DC A 100      25.218-111.641-260.289 
ATOM   2075  P    DT A 101      31.455-112.144-261.496 
ATOM   2076  OP1  DT A 101      32.600-111.332-261.026 
ATOM   2077  OP2  DT A 101      30.918-111.799-262.830 
ATOM   2078  O5'  DT A 101      31.846-113.696-261.458 
ATOM   2079  C5'  DT A 101      31.671-114.431-260.232 
ATOM   2080  C4'  DT A 101      31.050-115.783-260.522 
ATOM   2081  O4'  DT A 101      29.594-115.735-260.527 
ATOM   2082  C3'  DT A 101      31.402-116.400-261.875 
ATOM   2083  O3'  DT A 101      31.532-117.808-261.719 
ATOM   2084  C2'  DT A 101      30.187-116.120-262.758 
ATOM   2085  C1'  DT A 101      29.129-116.395-261.694 
ATOM   2086  N1   DT A 101      27.785-115.847-262.030 
ATOM   2087  C2   DT A 101      26.693-116.571-261.618 
ATOM   2088  O2   DT A 101      26.786-117.620-261.002 
ATOM   2089  N3   DT A 101      25.463-116.033-261.948 
ATOM   2090  C4   DT A 101      25.244-114.859-262.638 
ATOM   2091  O4   DT A 101      24.095-114.478-262.875 
ATOM   2092  C5   DT A 101      26.450-114.170-263.029 
ATOM   2093  C7   DT A 101      26.300-112.882-263.785 
ATOM   2094  C6   DT A 101      27.658-114.670-262.722 
ATOM   2095  P    DC A 102      32.694-118.574-262.509 
ATOM   2096  OP1  DC A 102      33.958-118.480-261.745 
ATOM   2097  OP2  DC A 102      32.743-118.092-263.907 
ATOM   2098  O5'  DC A 102      32.158-120.080-262.479 
ATOM   2099  C5'  DC A 102      31.345-120.510-261.371 
ATOM   2100  C4'  DC A 102      30.170-121.326-261.875 
ATOM   2101  O4'  DC A 102      29.019-120.497-262.206 
ATOM   2102  C3'  DC A 102      30.420-122.134-263.148 
ATOM   2103  O3'  DC A 102      29.724-123.371-263.052 
ATOM   2104  C2'  DC A 102      29.786-121.306-264.264 
ATOM   2105  C1'  DC A 102      28.543-120.883-263.486 
ATOM   2106  N1   DC A 102      27.829-119.720-264.083 
ATOM   2107  C2   DC A 102      26.441-119.689-263.980 
ATOM   2108  O2   DC A 102      25.864-120.618-263.403 
ATOM   2109  N3   DC A 102      25.770-118.638-264.519 
ATOM   2110  C4   DC A 102      26.432-117.651-265.137 
ATOM   2111  N4   DC A 102      25.733-116.648-265.646 
ATOM   2112  C5   DC A 102      27.860-117.665-265.254 
ATOM   2113  C6   DC A 102      28.511-118.724-264.710 
ATOM   2114  P    DC A 103      30.423-124.701-263.603 
ATOM   2115  OP1  DC A 103      31.328-125.251-262.569 
ATOM   2116  OP2  DC A 103      31.036-124.428-264.922 
ATOM   2117  O5'  DC A 103      29.163-125.669-263.786 
ATOM   2118  C5'  DC A 103      28.025-125.505-262.919 
ATOM   2119  C4'  DC A 103      26.743-125.588-263.724 
ATOM   2120  O4'  DC A 103      26.337-124.295-264.256 
ATOM   2121  C3'  DC A 103      26.788-126.494-264.954 
ATOM   2122  O3'  DC A 103      25.530-127.144-265.093 
ATOM   2123  C2'  DC A 103      26.973-125.539-266.133 
ATOM   2124  C1'  DC A 103      26.026-124.454-265.632 
ATOM   2125  N1   DC A 103      26.213-123.138-266.304 
ATOM   2126  C2   DC A 103      25.085-122.351-266.516 
ATOM   2127  O2   DC A 103      23.984-122.773-266.141 
ATOM   2128  N3   DC A 103      25.233-121.148-267.128 
ATOM   2129  C4   DC A 103      26.443-120.727-267.519 
ATOM   2130  N4   DC A 103      26.537-119.546-268.112 
ATOM   2131  C5   DC A 103      27.617-121.522-267.311 
ATOM   2132  C6   DC A 103      27.446-122.720-266.698 
ATOM   2133  P    DC A 104      25.495-128.678-265.551 
ATOM   2134  OP1  DC A 104      25.698-129.552-264.374 
ATOM   2135  OP2  DC A 104      26.433-128.880-266.679 
ATOM   2136  O5'  DC A 104      23.989-128.817-266.073 
ATOM   2137  C5'  DC A 104      22.965-127.999-265.477 
ATOM   2138  C4'  DC A 104      22.063-127.433-266.555 
ATOM   2139  O4'  DC A 104      22.555-126.169-267.086 
ATOM   2140  C3'  DC A 104      21.878-128.307-267.796 
ATOM   2141  O3'  DC A 104      20.538-128.179-268.255 
ATOM   2142  C2'  DC A 104      22.811-127.695-268.842 
ATOM   2143  C1'  DC A 104      22.522-126.236-268.504 
ATOM   2144  N1   DC A 104      23.539-125.286-269.035 
ATOM   2145  C2   DC A 104      23.101-124.031-269.449 
ATOM   2146  O2   DC A 104      21.899-123.759-269.359 
ATOM   2147  N3   DC A 104      24.013-123.151-269.937 
ATOM   2148  C4   DC A 104      25.307-123.484-270.019 
ATOM   2149  N4   DC A 104      26.157-122.590-270.502 
ATOM   2150  C5   DC A 104      25.778-124.770-269.599 
ATOM   2151  C6   DC A 104      24.852-125.635-269.114 
ATOM   2152  P    DC A 105      19.777-129.476-268.801 
ATOM   2153  OP1  DC A 105      19.204-130.231-267.664 
ATOM   2154  OP2  DC A 105      20.676-130.237-269.697 
ATOM   2155  O5'  DC A 105      18.599-128.815-269.658 
ATOM   2156  C5'  DC A 105      18.084-127.530-269.261 
ATOM   2157  C4'  DC A 105      17.901-126.647-270.479 
ATOM   2158  O4'  DC A 105      19.105-125.896-270.807 
ATOM   2159  C3'  DC A 105      17.552-127.371-271.779 
ATOM   2160  O3'  DC A 105      16.639-126.570-272.521 
ATOM   2161  C2'  DC A 105      18.870-127.442-272.548 
ATOM   2162  C1'  DC A 105      19.357-126.039-272.196 
ATOM   2163  N1   DC A 105      20.814-125.836-272.425 
ATOM   2164  C2   DC A 105      21.236-124.579-272.851 
ATOM   2165  O2   DC A 105      20.390-123.692-273.019 
ATOM   2166  N3   DC A 105      22.560-124.373-273.066 
ATOM   2167  C4   DC A 105      23.444-125.359-272.873 
ATOM   2168  N4   DC A 105      24.725-125.108-273.096 
ATOM   2169  C5   DC A 105      23.032-126.660-272.435 
ATOM   2170  C6   DC A 105      21.704-126.846-272.226 
ATOM   2171  P    DG A 106      15.438-127.285-273.303 
ATOM   2172  OP1  DG A 106      14.312-127.520-272.372 
ATOM   2173  OP2  DG A 106      15.950-128.475-274.017 
ATOM   2174  O5'  DG A 106      15.035-126.155-274.362 
ATOM   2175  C5'  DG A 106      15.229-124.772-274.015 
ATOM   2176  C4'  DG A 106      15.832-124.022-275.187 
ATOM   2177  O4'  DG A 106      17.288-124.072-275.188 
ATOM   2178  C3'  DG A 106      15.445-124.535-276.574 
ATOM   2179  O3'  DG A 106      15.306-123.426-277.453 
ATOM   2180  C2'  DG A 106      16.644-125.368-277.028 
ATOM   2181  C1'  DG A 106      17.723-124.432-276.491 
ATOM   2182  N9   DG A 106      19.064-125.069-276.371 
ATOM   2183  C8   DG A 106      19.384-126.369-276.047 
ATOM   2184  N7   DG A 106      20.673-126.613-276.028 
ATOM   2185  C5   DG A 106      21.246-125.387-276.364 
ATOM   2186  C6   DG A 106      22.611-125.024-276.504 
ATOM   2187  O6   DG A 106      23.611-125.721-276.357 
ATOM   2188  N1   DG A 106      22.748-123.674-276.857 
ATOM   2189  C2   DG A 106      21.703-122.791-277.049 
ATOM   2190  N2   DG A 106      22.044-121.544-277.382 
ATOM   2191  N3   DG A 106      20.423-123.132-276.917 
ATOM   2192  C4   DG A 106      20.273-124.439-276.575 
ATOM   2193  P    DG A 107      14.121-123.430-278.528 
ATOM   2194  OP1  DG A 107      12.874-122.947-277.893 
ATOM   2195  OP2  DG A 107      14.046-124.757-279.178 
ATOM   2196  O5'  DG A 107      14.644-122.345-279.581 
ATOM   2197  C5'  DG A 107      15.478-121.267-279.115 
ATOM   2198  C4'  DG A 107      16.633-121.054-280.074 
ATOM   2199  O4'  DG A 107      17.783-121.885-279.748 
ATOM   2200  C3'  DG A 107      16.348-121.376-281.540 
ATOM   2201  O3'  DG A 107      17.036-120.438-282.359 
ATOM   2202  C2'  DG A 107      16.967-122.757-281.761 
ATOM   2203  C1'  DG A 107      18.229-122.519-280.938 
ATOM   2204  N9   DG A 107      18.941-123.770-280.557 
ATOM   2205  C8   DG A 107      18.421-125.009-280.248 
ATOM   2206  N7   DG A 107      19.327-125.910-279.953 
ATOM   2207  C5   DG A 107      20.532-125.219-280.075 
ATOM   2208  C6   DG A 107      21.865-125.667-279.880 
ATOM   2209  O6   DG A 107      22.262-126.782-279.554 
ATOM   2210  N1   DG A 107      22.789-124.638-280.111 
ATOM   2211  C2   DG A 107      22.466-123.346-280.481 
ATOM   2212  N2   DG A 107      23.494-122.512-280.652 
ATOM   2213  N3   DG A 107      21.216-122.928-280.663 
ATOM   2214  C4   DG A 107      20.307-123.914-280.444 
ATOM   2215  P    DG A 108      16.312-119.878-283.673 
ATOM   2216  OP1  DG A 108      15.426-118.750-283.308 
ATOM   2217  OP2  DG A 108      15.674-120.995-284.403 
ATOM   2218  O5'  DG A 108      17.561-119.332-284.512 
ATOM   2219  C5'  DG A 108      18.719-118.846-283.807 
ATOM   2220  C4'  DG A 108      19.982-119.367-284.464 
ATOM   2221  O4'  DG A 108      20.389-120.663-283.937 
ATOM   2222  C3'  DG A 108      19.903-119.591-285.973 
ATOM   2223  O3'  DG A 108      21.152-119.240-286.557 
ATOM   2224  C2'  DG A 108      19.700-121.098-286.131 
ATOM   2225  C1'  DG A 108      20.668-121.523-285.031 
ATOM   2226  N9   DG A 108      20.478-122.927-284.575 
ATOM   2227  C8   DG A 108      19.315-123.659-284.468 
ATOM   2228  N7   DG A 108      19.492-124.882-284.030 
ATOM   2229  C5   DG A 108      20.870-124.967-283.835 
ATOM   2230  C6   DG A 108      21.661-126.050-283.371 
ATOM   2231  O6   DG A 108      21.304-127.174-283.031 
ATOM   2232  N1   DG A 108      23.020-125.708-283.324 
ATOM   2233  C2   DG A 108      23.544-124.480-283.678 
ATOM   2234  N2   DG A 108      24.869-124.352-283.561 
ATOM   2235  N3   DG A 108      22.800-123.465-284.112 
ATOM   2236  C4   DG A 108      21.481-123.781-284.165 
ATOM   2237  P    DC A 109      21.163-118.476-287.964 
ATOM   2238  OP1  DC A 109      20.978-117.024-287.742 
ATOM   2239  OP2  DC A 109      20.200-119.119-288.885 
ATOM   2240  O5'  DC A 109      22.656-118.758-288.464 
ATOM   2241  C5'  DC A 109      23.699-118.928-287.487 
ATOM   2242  C4'  DC A 109      24.584-120.097-287.871 
ATOM   2243  O4'  DC A 109      24.091-121.363-287.346 
ATOM   2244  C3'  DC A 109      24.733-120.353-289.371 
ATOM   2245  O3'  DC A 109      26.065-120.780-289.634 
ATOM   2246  C2'  DC A 109      23.785-121.516-289.661 
ATOM   2247  C1'  DC A 109      24.092-122.315-288.398 
ATOM   2248  N1   DC A 109      23.073-123.354-288.083 
ATOM   2249  C2   DC A 109      23.514-124.540-287.501 
ATOM   2250  O2   DC A 109      24.720-124.680-287.271 
ATOM   2251  N3   DC A 109      22.599-125.501-287.207 
ATOM   2252  C4   DC A 109      21.301-125.311-287.471 
ATOM   2253  N4   DC A 109      20.449-126.277-287.165 
ATOM   2254  C5   DC A 109      20.828-124.098-288.070 
ATOM   2255  C6   DC A 109      21.756-123.151-288.357 
ATOM   2256  P    DA A 110      26.802-120.252-290.953 
ATOM   2257  OP1  DA A 110      27.393-118.921-290.691 
ATOM   2258  OP2  DA A 110      25.878-120.336-292.106 
ATOM   2259  O5'  DA A 110      27.968-121.336-291.119 
ATOM   2260  C5'  DA A 110      28.503-121.971-289.943 
ATOM   2261  C4'  DA A 110      28.668-123.458-290.187 
ATOM   2262  O4'  DA A 110      27.464-124.211-289.864 
ATOM   2263  C3'  DA A 110      28.983-123.865-291.626 
ATOM   2264  O3'  DA A 110      29.886-124.963-291.608 
ATOM   2265  C2'  DA A 110      27.647-124.344-292.194 
ATOM   2266  C1'  DA A 110      27.180-125.086-290.945 
ATOM   2267  N9   DA A 110      25.720-125.379-290.932 
ATOM   2268  C8   DA A 110      24.699-124.626-291.437 
ATOM   2269  N7   DA A 110      23.526-125.154-291.272 
ATOM   2270  C5   DA A 110      23.785-126.345-290.608 
ATOM   2271  C6   DA A 110      22.948-127.371-290.141 
ATOM   2272  N6   DA A 110      21.615-127.360-290.280 
ATOM   2273  N1   DA A 110      23.533-128.416-289.525 
ATOM   2274  C2   DA A 110      24.858-128.422-289.390 
ATOM   2275  N3   DA A 110      25.737-127.527-289.782 
ATOM   2276  C4   DA A 110      25.126-126.492-290.396 
ATOM   2277  P    DG A 111      31.063-125.018-292.691 
ATOM   2278  OP1  DG A 111      32.208-124.206-292.222 
ATOM   2279  OP2  DG A 111      30.525-124.673-294.026 
ATOM   2280  O5'  DG A 111      31.453-126.570-292.654 
ATOM   2281  C5'  DG A 111      31.279-127.305-291.428 
ATOM   2282  C4'  DG A 111      30.657-128.657-291.718 
ATOM   2283  O4'  DG A 111      29.202-128.609-291.723 
ATOM   2284  C3'  DG A 111      31.010-129.274-293.071 
ATOM   2285  O3'  DG A 111      31.140-130.682-292.914 
ATOM   2286  C2'  DG A 111      29.794-128.994-293.953 
ATOM   2287  C1'  DG A 111      28.736-129.269-292.890 
ATOM   2288  N9   DG A 111      27.392-128.721-293.225 
ATOM   2289  C8   DG A 111      27.067-127.568-293.906 
ATOM   2290  N7   DG A 111      25.778-127.371-294.036 
ATOM   2291  C5   DG A 111      25.209-128.471-293.397 
ATOM   2292  C6   DG A 111      23.844-128.815-293.211 
ATOM   2293  O6   DG A 111      22.840-128.209-293.578 
ATOM   2294  N1   DG A 111      23.711-130.020-292.507 
ATOM   2295  C2   DG A 111      24.759-130.790-292.043 
ATOM   2296  N2   DG A 111      24.423-131.907-291.392 
ATOM   2297  N3   DG A 111      26.039-130.466-292.218 
ATOM   2298  C4   DG A 111      26.185-129.301-292.899 
ATOM   2299  P    DA A 112      32.302-131.448-293.705 
ATOM   2300  OP1  DA A 112      33.566-131.354-292.940 
ATOM   2301  OP2  DA A 112      32.351-130.966-295.103 
ATOM   2302  O5'  DA A 112      31.766-132.954-293.674 
ATOM   2303  C5'  DA A 112      30.952-133.384-292.566 
ATOM   2304  C4'  DA A 112      29.778-134.200-293.071 
ATOM   2305  O4'  DA A 112      28.627-133.371-293.401 
ATOM   2306  C3'  DA A 112      30.027-135.009-294.343 
ATOM   2307  O3'  DA A 112      29.331-136.246-294.247 
ATOM   2308  C2'  DA A 112      29.394-134.180-295.460 
ATOM   2309  C1'  DA A 112      28.151-133.757-294.682 
ATOM   2310  N9   DA A 112      27.436-132.594-295.279 
ATOM   2311  C8   DA A 112      27.965-131.520-295.936 
ATOM   2312  N7   DA A 112      27.078-130.666-296.344 
ATOM   2313  C5   DA A 112      25.871-131.213-295.928 
ATOM   2314  C6   DA A 112      24.541-130.781-296.057 
ATOM   2315  N6   DA A 112      24.189-129.643-296.673 
ATOM   2316  N1   DA A 112      23.582-131.563-295.529 
ATOM   2317  C2   DA A 112      23.938-132.693-294.919 
ATOM   2318  N3   DA A 112      25.140-133.195-294.738 
ATOM   2319  C4   DA A 112      26.081-132.394-295.276 
ATOM   2320  P    DA A 113      30.031-137.575-294.799 
ATOM   2321  OP1  DA A 113      30.936-138.125-293.764 
ATOM   2322  OP2  DA A 113      30.644-137.302-296.118 
ATOM   2323  O5'  DA A 113      28.771-138.543-294.982 
ATOM   2324  C5'  DA A 113      27.632-138.379-294.115 
ATOM   2325  C4'  DA A 113      26.351-138.462-294.920 
ATOM   2326  O4'  DA A 113      25.944-137.169-295.452 
ATOM   2327  C3'  DA A 113      26.395-139.368-296.150 
ATOM   2328  O3'  DA A 113      25.138-140.019-296.289 
ATOM   2329  C2'  DA A 113      26.581-138.413-297.329 
ATOM   2330  C1'  DA A 113      25.634-137.328-296.827 
ATOM   2331  N9   DA A 113      25.821-136.012-297.500 
ATOM   2332  C8   DA A 113      26.979-135.448-297.954 
ATOM   2333  N7   DA A 113      26.816-134.283-298.499 
ATOM   2334  C5   DA A 113      25.451-134.055-298.401 
ATOM   2335  C6   DA A 113      24.639-132.981-298.801 
ATOM   2336  N6   DA A 113      25.109-131.884-299.411 
ATOM   2337  N1   DA A 113      23.319-133.077-298.553 
ATOM   2338  C2   DA A 113      22.856-134.170-297.947 
ATOM   2339  N3   DA A 113      23.515-135.229-297.530 
ATOM   2340  C4   DA A 113      24.833-135.109-297.791 
ATOM   2341  P    DG A 114      25.103-141.552-296.747 
ATOM   2342  OP1  DG A 114      25.305-142.426-295.570 
ATOM   2343  OP2  DG A 114      26.040-141.754-297.874 
ATOM   2344  O5'  DG A 114      23.597-141.691-297.269 
ATOM   2345  C5'  DG A 114      22.573-140.873-296.673 
ATOM   2346  C4'  DG A 114      21.671-140.307-297.751 
ATOM   2347  O4'  DG A 114      22.163-139.043-298.282 
ATOM   2348  C3'  DG A 114      21.486-141.181-298.991 
ATOM   2349  O3'  DG A 114      20.145-141.053-299.450 
ATOM   2350  C2'  DG A 114      22.418-140.569-300.038 
ATOM   2351  C1'  DG A 114      22.130-139.110-299.699 
ATOM   2352  N9   DG A 114      23.147-138.160-300.231 
ATOM   2353  C8   DG A 114      24.506-138.334-300.385 
ATOM   2354  N7   DG A 114      25.123-137.293-300.887 
ATOM   2355  C5   DG A 114      24.102-136.364-301.081 
ATOM   2356  C6   DG A 114      24.155-135.043-301.599 
ATOM   2357  O6   DG A 114      25.129-134.412-302.000 
ATOM   2358  N1   DG A 114      22.884-134.452-301.621 
ATOM   2359  C2   DG A 114      21.717-135.057-301.198 
ATOM   2360  N2   DG A 114      20.606-134.322-301.301 
ATOM   2361  N3   DG A 114      21.669-136.294-300.712 
ATOM   2362  C4   DG A 114      22.893-136.883-300.683 
ATOM   2363  P    DA A 115      19.385-142.351-299.997 
ATOM   2364  OP1  DA A 115      18.811-143.105-298.859 
ATOM   2365  OP2  DA A 115      20.283-143.111-300.893 
ATOM   2366  O5'  DA A 115      18.206-141.689-300.853 
ATOM   2367  C5'  DA A 115      17.692-140.404-300.456 
ATOM   2368  C4'  DA A 115      17.508-139.521-301.674 
ATOM   2369  O4'  DA A 115      18.713-138.770-302.003 
ATOM   2370  C3'  DA A 115      17.159-140.245-302.975 
ATOM   2371  O3'  DA A 115      16.247-139.444-303.717 
ATOM   2372  C2'  DA A 115      18.478-140.316-303.744 
ATOM   2373  C1'  DA A 115      18.965-138.914-303.392 
ATOM   2374  N9   DA A 115      20.422-138.710-303.621 
ATOM   2375  C8   DA A 115      21.439-139.610-303.469 
ATOM   2376  N7   DA A 115      22.610-139.128-303.750 
ATOM   2377  C5   DA A 115      22.354-137.814-304.113 
ATOM   2378  C6   DA A 115      23.192-136.764-304.525 
ATOM   2379  N6   DA A 115      24.523-136.883-304.643 
ATOM   2380  N1   DA A 115      22.612-135.585-304.812 
ATOM   2381  C2   DA A 115      21.291-135.473-304.692 
ATOM   2382  N3   DA A 115      20.410-136.377-304.320 
ATOM   2383  C4   DA A 115      21.017-137.548-304.039 
ATOM   2384  P    DA A 116      15.046-140.159-304.498 
ATOM   2385  OP1  DA A 116      13.919-140.394-303.568 
ATOM   2386  OP2  DA A 116      15.558-141.349-305.212 
ATOM   2387  O5'  DA A 116      14.643-139.029-305.558 
ATOM   2388  C5'  DA A 116      14.837-137.646-305.210 
ATOM   2389  C4'  DA A 116      15.440-136.896-306.383 
ATOM   2390  O4'  DA A 116      16.895-136.946-306.384 
ATOM   2391  C3'  DA A 116      15.053-137.409-307.770 
ATOM   2392  O3'  DA A 116      14.914-136.300-308.649 
ATOM   2393  C2'  DA A 116      16.251-138.242-308.223 
ATOM   2394  C1'  DA A 116      17.331-137.306-307.686 
ATOM   2395  N9   DA A 116      18.672-137.943-307.567 
ATOM   2396  C8   DA A 116      18.970-139.236-307.244 
ATOM   2397  N7   DA A 116      20.242-139.491-307.222 
ATOM   2398  C5   DA A 116      20.831-138.278-307.554 
ATOM   2399  C6   DA A 116      22.172-137.885-307.701 
ATOM   2400  N6   DA A 116      23.210-138.715-307.522 
ATOM   2401  N1   DA A 116      22.408-136.604-308.040 
ATOM   2402  C2   DA A 116      21.372-135.785-308.216 
ATOM   2403  N3   DA A 116      20.087-136.036-308.107 
ATOM   2404  C4   DA A 116      19.877-137.325-307.768 
ATOM   2405  P    DA A 117      13.729-136.304-309.724 
ATOM   2406  OP1  DA A 117      12.482-135.822-309.088 
ATOM   2407  OP2  DA A 117      13.654-137.631-310.374 
ATOM   2408  O5'  DA A 117      14.252-135.219-310.776 
ATOM   2409  C5'  DA A 117      15.085-134.141-310.311 
ATOM   2410  C4'  DA A 117      16.240-133.928-311.269 
ATOM   2411  O4'  DA A 117      17.391-134.759-310.944 
ATOM   2412  C3'  DA A 117      15.956-134.250-312.736 
ATOM   2413  O3'  DA A 117      16.644-133.312-313.555 
ATOM   2414  C2'  DA A 117      16.575-135.631-312.956 
ATOM   2415  C1'  DA A 117      17.837-135.393-312.134 
ATOM   2416  N9   DA A 117      18.549-136.644-311.753 
ATOM   2417  C8   DA A 117      18.015-137.865-311.449 
ATOM   2418  N7   DA A 117      18.901-138.766-311.155 
ATOM   2419  C5   DA A 117      20.112-138.095-311.272 
ATOM   2420  C6   DA A 117      21.442-138.505-311.087 
ATOM   2421  N6   DA A 117      21.791-139.749-310.729 
ATOM   2422  N1   DA A 117      22.405-137.586-311.286 
ATOM   2423  C2   DA A 117      22.053-136.352-311.642 
ATOM   2424  N3   DA A 117      20.851-135.857-311.842 
ATOM   2425  C4   DA A 117      19.905-136.797-311.638 
ATOM   2426  P    DT A 118      15.920-132.752-314.869 
ATOM   2427  OP1  DT A 118      15.034-131.624-314.504 
ATOM   2428  OP2  DT A 118      15.282-133.870-315.598 
ATOM   2429  O5'  DT A 118      17.168-132.206-315.708 
ATOM   2430  C5'  DT A 118      18.326-131.720-315.002 
ATOM   2431  C4'  DT A 118      19.590-132.241-315.659 
ATOM   2432  O4'  DT A 118      19.997-133.537-315.133 
ATOM   2433  C3'  DT A 118      19.511-132.465-317.169 
ATOM   2434  O3'  DT A 118      20.759-132.114-317.753 
ATOM   2435  C2'  DT A 118      19.307-133.972-317.327 
ATOM   2436  C1'  DT A 118      20.276-134.397-316.227 
ATOM   2437  N1   DT A 118      20.086-135.801-315.771 
ATOM   2438  C2   DT A 118      21.212-136.497-315.399 
ATOM   2439  O2   DT A 118      22.330-136.012-315.429 
ATOM   2440  N3   DT A 118      20.997-137.796-314.983 
ATOM   2441  C4   DT A 118      19.779-138.441-314.910 
ATOM   2442  O4   DT A 118      19.712-139.610-314.522 
ATOM   2443  C5   DT A 118      18.658-137.631-315.322 
ATOM   2444  C7   DT A 118      17.294-138.258-315.273 
ATOM   2445  C6   DT A 118      18.837-136.365-315.730 
ATOM   2446  P    DC A 119      20.770-131.350-319.160 
ATOM   2447  OP1  DC A 119      20.586-129.898-318.937 
ATOM   2448  OP2  DC A 119      19.808-131.993-320.081 
ATOM   2449  O5'  DC A 119      22.264-131.632-319.660 
ATOM   2450  C5'  DC A 119      23.307-131.802-318.682 
ATOM   2451  C4'  DC A 119      24.192-132.971-319.067 
ATOM   2452  O4'  DC A 119      23.699-134.237-318.542 
ATOM   2453  C3'  DC A 119      24.341-133.228-320.566 
ATOM   2454  O3'  DC A 119      25.672-133.654-320.830 
ATOM   2455  C2'  DC A 119      23.392-134.390-320.857 
ATOM   2456  C1'  DC A 119      23.700-135.189-319.594 
ATOM   2457  N1   DC A 119      22.681-136.228-319.279 
ATOM   2458  C2   DC A 119      23.121-137.414-318.697 
ATOM   2459  O2   DC A 119      24.328-137.554-318.467 
ATOM   2460  N3   DC A 119      22.207-138.375-318.402 
ATOM   2461  C4   DC A 119      20.909-138.185-318.667 
ATOM   2462  N4   DC A 119      20.057-139.151-318.361 
ATOM   2463  C5   DC A 119      20.436-136.972-319.266 
ATOM   2464  C6   DC A 119      21.364-136.025-319.553 
ATOM   2465  P    DA A 120      26.410-133.126-322.149 
ATOM   2466  OP1  DA A 120      27.001-131.795-321.887 
ATOM   2467  OP2  DA A 120      25.486-133.210-323.301 
ATOM   2468  O5'  DA A 120      27.576-134.210-322.315 
ATOM   2469  C5'  DA A 120      28.110-134.845-321.138 
ATOM   2470  C4'  DA A 120      28.276-136.332-321.383 
ATOM   2471  O4'  DA A 120      27.071-137.085-321.060 
ATOM   2472  C3'  DA A 120      28.590-136.739-322.822 
ATOM   2473  O3'  DA A 120      29.493-137.837-322.803 
ATOM   2474  C2'  DA A 120      27.254-137.218-323.390 
ATOM   2475  C1'  DA A 120      26.788-137.960-322.141 
ATOM   2476  N9   DA A 120      25.327-138.253-322.128 
ATOM   2477  C8   DA A 120      24.307-137.500-322.633 
ATOM   2478  N7   DA A 120      23.134-138.028-322.467 
ATOM   2479  C5   DA A 120      23.393-139.219-321.803 
ATOM   2480  C6   DA A 120      22.556-140.245-321.337 
ATOM   2481  N6   DA A 120      21.223-140.234-321.475 
ATOM   2482  N1   DA A 120      23.140-141.290-320.721 
ATOM   2483  C2   DA A 120      24.466-141.296-320.585 
ATOM   2484  N3   DA A 120      25.345-140.401-320.978 
ATOM   2485  C4   DA A 120      24.734-139.366-321.592 
ATOM   2486  P    DC A 121      30.671-137.892-323.887 
ATOM   2487  OP1  DC A 121      31.815-137.080-323.418 
ATOM   2488  OP2  DC A 121      30.133-137.547-325.221 
ATOM   2489  O5'  DC A 121      31.061-139.444-323.850 
ATOM   2490  C5'  DC A 121      30.887-140.179-322.624 
ATOM   2491  C4'  DC A 121      30.265-141.531-322.914 
ATOM   2492  O4'  DC A 121      28.810-141.483-322.918 
ATOM   2493  C3'  DC A 121      30.618-142.148-324.266 
ATOM   2494  O3'  DC A 121      30.747-143.556-324.110 
ATOM   2495  C2'  DC A 121      29.402-141.868-325.149 
ATOM   2496  C1'  DC A 121      28.344-142.143-324.085 
ATOM   2497  N1   DC A 121      27.000-141.595-324.421 
ATOM   2498  C2   DC A 121      25.883-142.318-324.010 
ATOM   2499  O2   DC A 121      26.051-143.374-323.390 
ATOM   2500  N3   DC A 121      24.649-141.836-324.307 
ATOM   2501  C4   DC A 121      24.509-140.687-324.982 
ATOM   2502  N4   DC A 121      23.285-140.259-325.247 
ATOM   2503  C5   DC A 121      25.645-139.929-325.414 
ATOM   2504  C6   DC A 121      26.870-140.427-325.108 
ATOM   2505  P    DC A 122      31.910-144.322-324.900 
ATOM   2506  OP1  DC A 122      33.174-144.228-324.136 
ATOM   2507  OP2  DC A 122      31.959-143.841-326.298 
ATOM   2508  O5'  DC A 122      31.373-145.828-324.870 
ATOM   2509  C5'  DC A 122      30.560-146.258-323.762 
ATOM   2510  C4'  DC A 122      29.386-147.074-324.266 
ATOM   2511  O4'  DC A 122      28.235-146.245-324.597 
ATOM   2512  C3'  DC A 122      29.635-147.883-325.539 
ATOM   2513  O3'  DC A 122      28.939-149.120-325.443 
ATOM   2514  C2'  DC A 122      29.001-147.054-326.655 
ATOM   2515  C1'  DC A 122      27.759-146.631-325.877 
ATOM   2516  N1   DC A 122      27.044-145.468-326.475 
ATOM   2517  C2   DC A 122      25.656-145.437-326.372 
ATOM   2518  O2   DC A 122      25.080-146.366-325.794 
ATOM   2519  N3   DC A 122      24.985-144.386-326.910 
ATOM   2520  C4   DC A 122      25.648-143.399-327.529 
ATOM   2521  N4   DC A 122      24.948-142.396-328.037 
ATOM   2522  C5   DC A 122      27.075-143.413-327.646 
ATOM   2523  C6   DC A 122      27.726-144.472-327.101 
ATOM   2524  P    DA A 123      29.639-150.449-325.995 
ATOM   2525  OP1  DA A 123      30.543-150.999-324.960 
ATOM   2526  OP2  DA A 123      30.252-150.176-327.314 
ATOM   2527  O5'  DA A 123      28.378-151.417-326.178 
ATOM   2528  C5'  DA A 123      27.240-151.253-325.310 
ATOM   2529  C4'  DA A 123      25.958-151.336-326.116 
ATOM   2530  O4'  DA A 123      25.552-150.043-326.647 
ATOM   2531  C3'  DA A 123      26.003-152.242-327.345 
ATOM   2532  O3'  DA A 123      24.746-152.893-327.484 
ATOM   2533  C2'  DA A 123      26.189-151.287-328.524 
ATOM   2534  C1'  DA A 123      25.242-150.202-328.023 
ATOM   2535  N9   DA A 123      25.429-148.886-328.695 
ATOM   2536  C8   DA A 123      26.586-148.322-329.149 
ATOM   2537  N7   DA A 123      26.424-147.158-329.695 
ATOM   2538  C5   DA A 123      25.059-146.929-329.597 
ATOM   2539  C6   DA A 123      24.246-145.855-329.997 
ATOM   2540  N6   DA A 123      24.717-144.758-330.606 
ATOM   2541  N1   DA A 123      22.927-145.951-329.748 
ATOM   2542  C2   DA A 123      22.464-147.044-329.142 
ATOM   2543  N3   DA A 123      23.123-148.103-328.725 
ATOM   2544  C4   DA A 123      24.441-147.983-328.986 
ATOM   2545  P    DT A 124      24.711-154.426-327.943 
ATOM   2546  OP1  DT A 124      24.913-155.300-326.766 
ATOM   2547  OP2  DT A 124      25.648-154.628-329.070 
ATOM   2548  O5'  DT A 124      23.205-154.565-328.465 
ATOM   2549  C5'  DT A 124      22.181-153.747-327.869 
ATOM   2550  C4'  DT A 124      21.278-153.181-328.947 
ATOM   2551  O4'  DT A 124      21.771-151.917-329.478 
ATOM   2552  C3'  DT A 124      21.093-154.055-330.187 
ATOM   2553  O3'  DT A 124      19.753-153.927-330.646 
ATOM   2554  C2'  DT A 124      22.026-153.443-331.233 
ATOM   2555  C1'  DT A 124      21.738-151.984-330.895 
ATOM   2556  N1   DT A 124      22.755-151.034-331.426 
ATOM   2557  C2   DT A 124      22.307-149.800-331.831 
ATOM   2558  O2   DT A 124      21.136-149.467-331.770 
ATOM   2559  N3   DT A 124      23.278-148.947-332.318 
ATOM   2560  C4   DT A 124      24.626-149.220-332.431 
ATOM   2561  O4   DT A 124      25.401-148.374-332.884 
ATOM   2562  C5   DT A 124      25.000-150.540-331.982 
ATOM   2563  C7   DT A 124      26.448-150.919-332.071 
ATOM   2564  C6   DT A 124      24.076-151.390-331.504 
ATOM   2565  P    DT A 125      18.993-155.225-331.193 
ATOM   2566  OP1  DT A 125      18.419-155.979-330.055 
ATOM   2567  OP2  DT A 125      19.891-155.985-332.089 
ATOM   2568  O5'  DT A 125      17.814-154.564-332.049 
ATOM   2569  C5'  DT A 125      17.300-153.278-331.652 
ATOM   2570  C4'  DT A 125      17.116-152.395-332.870 
ATOM   2571  O4'  DT A 125      18.320-151.644-333.198 
ATOM   2572  C3'  DT A 125      16.767-153.119-334.170 
ATOM   2573  O3'  DT A 125      15.854-152.318-334.912 
ATOM   2574  C2'  DT A 125      18.086-153.190-334.940 
ATOM   2575  C1'  DT A 125      18.572-151.788-334.588 
ATOM   2576  N1   DT A 125      20.029-151.584-334.817 
ATOM   2577  C2   DT A 125      20.428-150.338-335.236 
ATOM   2578  O2   DT A 125      19.650-149.419-335.422 
ATOM   2579  N3   DT A 125      21.787-150.187-335.439 
ATOM   2580  C4   DT A 125      22.754-151.156-335.260 
ATOM   2581  O4   DT A 125      23.941-150.902-335.474 
ATOM   2582  C5   DT A 125      22.238-152.429-334.819 
ATOM   2583  C7   DT A 125      23.224-153.539-334.601 
ATOM   2584  C6   DT A 125      20.922-152.604-334.614 
ATOM   2585  P    DC A 126      14.654-153.033-335.694 
ATOM   2586  OP1  DC A 126      13.527-153.269-334.763 
ATOM   2587  OP2  DC A 126      15.165-154.223-336.408 
ATOM   2588  O5'  DC A 126      14.251-151.903-336.753 
ATOM   2589  C5'  DC A 126      14.445-150.520-336.406 
ATOM   2590  C4'  DC A 126      15.048-149.770-337.578 
ATOM   2591  O4'  DC A 126      16.503-149.820-337.580 
ATOM   2592  C3'  DC A 126      14.661-150.283-338.965 
ATOM   2593  O3'  DC A 126      14.522-149.174-339.845 
ATOM   2594  C2'  DC A 126      15.859-151.117-339.419 
ATOM   2595  C1'  DC A 126      16.938-150.180-338.882 
ATOM   2596  N1   DC A 126      18.279-150.817-338.762 
ATOM   2597  C2   DC A 126      19.398-150.025-339.005 
ATOM   2598  O2   DC A 126      19.234-148.837-339.306 
ATOM   2599  N3   DC A 126      20.630-150.588-338.902 
ATOM   2600  C4   DC A 126      20.765-151.878-338.573 
ATOM   2601  N4   DC A 126      21.988-152.380-338.486 
ATOM   2602  C5   DC A 126      19.627-152.710-338.320 
ATOM   2603  C6   DC A 126      18.405-152.130-338.429 
ATOM   2604  P    DC A 127      13.337-149.179-340.919 
ATOM   2605  OP1  DC A 127      12.090-148.696-340.284 
ATOM   2606  OP2  DC A 127      13.262-150.505-341.570 
ATOM   2607  O5'  DC A 127      13.860-148.093-341.972 
ATOM   2608  C5'  DC A 127      14.693-147.015-341.507 
ATOM   2609  C4'  DC A 127      15.848-146.802-342.465 
ATOM   2610  O4'  DC A 127      16.999-147.634-342.140 
ATOM   2611  C3'  DC A 127      15.564-147.124-343.932 
ATOM   2612  O3'  DC A 127      16.251-146.187-344.750 
ATOM   2613  C2'  DC A 127      16.182-148.505-344.152 
ATOM   2614  C1'  DC A 127      17.444-148.267-343.329 
ATOM   2615  N1   DC A 127      18.156-149.518-342.948 
ATOM   2616  C2   DC A 127      19.547-149.481-342.883 
ATOM   2617  O2   DC A 127      20.127-148.420-343.141 
ATOM   2618  N3   DC A 127      20.214-150.612-342.538 
ATOM   2619  C4   DC A 127      19.548-151.741-342.266 
ATOM   2620  N4   DC A 127      20.244-152.818-341.934 
ATOM   2621  C5   DC A 127      18.118-151.801-342.328 
ATOM   2622  C6   DC A 127      17.470-150.661-342.675 
ATOM   2623  P    DA A 128      15.528-145.626-346.064 
ATOM   2624  OP1  DA A 128      14.642-144.498-345.700 
ATOM   2625  OP2  DA A 128      14.890-146.744-346.794 
ATOM   2626  O5'  DA A 128      16.776-145.080-346.904 
ATOM   2627  C5'  DA A 128      17.934-144.594-346.198 
ATOM   2628  C4'  DA A 128      19.197-145.115-346.855 
ATOM   2629  O4'  DA A 128      19.604-146.411-346.328 
ATOM   2630  C3'  DA A 128      19.118-145.339-348.365 
ATOM   2631  O3'  DA A 128      20.367-144.988-348.948 
ATOM   2632  C2'  DA A 128      18.915-146.846-348.522 
ATOM   2633  C1'  DA A 128      19.884-147.271-347.422 
ATOM   2634  N9   DA A 128      19.693-148.676-346.967 
ATOM   2635  C8   DA A 128      18.531-149.385-346.866 
ATOM   2636  N7   DA A 128      18.692-150.598-346.434 
ATOM   2637  C5   DA A 128      20.061-150.702-346.233 
ATOM   2638  C6   DA A 128      20.874-151.753-345.778 
ATOM   2639  N6   DA A 128      20.400-152.956-345.425 
ATOM   2640  N1   DA A 128      22.198-151.521-345.697 
ATOM   2641  C2   DA A 128      22.663-150.324-346.048 
ATOM   2642  N3   DA A 128      22.006-149.273-346.485 
ATOM   2643  C4   DA A 128      20.683-149.531-346.557 
ATOM   2644  P    DG A 129      20.378-144.224-350.355 
ATOM   2645  OP1  DG A 129      20.194-142.772-350.133 
ATOM   2646  OP2  DG A 129      19.416-144.868-351.276 
ATOM   2647  O5'  DG A 129      21.871-144.506-350.856 
ATOM   2648  C5'  DG A 129      22.915-144.676-349.878 
ATOM   2649  C4'  DG A 129      23.800-145.845-350.262 
ATOM   2650  O4'  DG A 129      23.307-147.111-349.737 
ATOM   2651  C3'  DG A 129      23.949-146.102-351.762 
ATOM   2652  O3'  DG A 129      25.280-146.528-352.026 
ATOM   2653  C2'  DG A 129      23.000-147.264-352.052 
ATOM   2654  C1'  DG A 129      23.308-148.063-350.790 
ATOM   2655  N9   DG A 129      22.289-149.102-350.475 
ATOM   2656  C8   DG A 129      20.926-149.076-350.677 
ATOM   2657  N7   DG A 129      20.306-150.163-350.286 
ATOM   2658  C5   DG A 129      21.331-150.967-349.789 
ATOM   2659  C6   DG A 129      21.279-152.268-349.225 
ATOM   2660  O6   DG A 129      20.303-152.990-349.043 
ATOM   2661  N1   DG A 129      22.555-152.715-348.851 
ATOM   2662  C2   DG A 129      23.725-151.999-349.002 
ATOM   2663  N2   DG A 129      24.840-152.601-348.582 
ATOM   2664  N3   DG A 129      23.773-150.777-349.532 
ATOM   2665  C4   DG A 129      22.544-150.329-349.900 
ATOM   2666  P    DC A 130      26.018-146.000-353.345 
ATOM   2667  OP1  DC A 130      26.609-144.669-353.082 
ATOM   2668  OP2  DC A 130      25.094-146.084-354.497 
ATOM   2669  O5'  DC A 130      27.183-147.084-353.510 
ATOM   2670  C5'  DC A 130      27.718-147.719-352.334 
ATOM   2671  C4'  DC A 130      27.884-149.206-352.578 
ATOM   2672  O4'  DC A 130      26.679-149.959-352.256 
ATOM   2673  C3'  DC A 130      28.198-149.613-354.018 
ATOM   2674  O3'  DC A 130      29.101-150.711-353.999 
ATOM   2675  C2'  DC A 130      26.862-150.092-354.585 
ATOM   2676  C1'  DC A 130      26.396-150.834-353.336 
ATOM   2677  N1   DC A 130      24.935-151.127-353.323 
ATOM   2678  C2   DC A 130      24.517-152.316-352.729 
ATOM   2679  O2   DC A 130      25.366-153.070-352.242 
ATOM   2680  N3   DC A 130      23.189-152.602-352.708 
ATOM   2681  C4   DC A 130      22.301-151.758-353.248 
ATOM   2682  N4   DC A 130      21.018-152.081-353.202 
ATOM   2683  C5   DC A 130      22.710-150.531-353.864 
ATOM   2684  C6   DC A 130      24.041-150.263-353.876 
ATOM   2685  P    DT A 131      30.278-150.766-355.082 
ATOM   2686  OP1  DT A 131      31.423-149.954-354.613 
ATOM   2687  OP2  DT A 131      29.741-150.421-356.417 
ATOM   2688  O5'  DT A 131      30.669-152.318-355.045 
ATOM   2689  C5'  DT A 131      30.495-153.053-353.819 
ATOM   2690  C4'  DT A 131      29.873-154.405-354.109 
ATOM   2691  O4'  DT A 131      28.417-154.357-354.114 
ATOM   2692  C3'  DT A 131      30.225-155.022-355.462 
ATOM   2693  O3'  DT A 131      30.355-156.430-355.306 
ATOM   2694  C2'  DT A 131      29.010-154.742-356.345 
ATOM   2695  C1'  DT A 131      27.952-155.017-355.281 
ATOM   2696  N1   DT A 131      26.608-154.469-355.617 
ATOM   2697  C2   DT A 131      25.516-155.194-355.204 
ATOM   2698  O2   DT A 131      25.609-156.242-354.589 
ATOM   2699  N3   DT A 131      24.286-154.656-355.534 
ATOM   2700  C4   DT A 131      24.067-153.482-356.225 
ATOM   2701  O4   DT A 131      22.919-153.101-356.462 
ATOM   2702  C5   DT A 131      25.273-152.792-356.616 
ATOM   2703  C7   DT A 131      25.124-151.505-357.372 
ATOM   2704  C6   DT A 131      26.481-153.293-356.308 
ATOM   2705  P    DG A 132      31.517-157.196-356.096 
ATOM   2706  OP1  DG A 132      32.781-157.102-355.332 
ATOM   2707  OP2  DG A 132      31.567-156.715-357.494 
ATOM   2708  O5'  DG A 132      30.981-158.703-356.066 
ATOM   2709  C5'  DG A 132      30.168-159.132-354.958 
ATOM   2710  C4'  DG A 132      28.993-159.948-355.462 
ATOM   2711  O4'  DG A 132      27.842-159.119-355.793 
ATOM   2712  C3'  DG A 132      29.243-160.757-356.735 
ATOM   2713  O3'  DG A 132      28.547-161.994-356.638 
ATOM   2714  C2'  DG A 132      28.609-159.928-357.851 
ATOM   2715  C1'  DG A 132      27.367-159.505-357.073 
ATOM   2716  N9   DG A 132      26.652-158.342-357.670 
ATOM   2717  C8   DG A 132      27.167-157.251-358.336 
ATOM   2718  N7   DG A 132      26.261-156.397-358.742 
ATOM   2719  C5   DG A 132      25.059-156.961-358.316 
ATOM   2720  C6   DG A 132      23.727-156.496-358.465 
ATOM   2721  O6   DG A 132      23.327-155.471-359.011 
ATOM   2722  N1   DG A 132      22.807-157.379-357.883 
ATOM   2723  C2   DG A 132      23.133-158.558-357.242 
ATOM   2724  N2   DG A 132      22.109-159.261-356.752 
ATOM   2725  N3   DG A 132      24.383-158.995-357.102 
ATOM   2726  C4   DG A 132      25.287-158.149-357.662 
ATOM   2727  P    DA A 133      29.246-163.323-357.190 
ATOM   2728  OP1  DA A 133      30.151-163.873-356.155 
ATOM   2729  OP2  DA A 133      29.860-163.050-358.509 
ATOM   2730  O5'  DA A 133      27.986-164.291-357.373 
ATOM   2731  C5'  DA A 133      26.848-164.127-356.506 
ATOM   2732  C4'  DA A 133      25.566-164.210-357.311 
ATOM   2733  O4'  DA A 133      25.160-162.917-357.843 
ATOM   2734  C3'  DA A 133      25.611-165.116-358.541 
ATOM   2735  O3'  DA A 133      24.354-165.767-358.680 
ATOM   2736  C2'  DA A 133      25.797-164.161-359.720 
ATOM   2737  C1'  DA A 133      24.849-163.076-359.219 
ATOM   2738  N9   DA A 133      25.037-161.760-359.891 
ATOM   2739  C8   DA A 133      26.194-161.196-360.345 
ATOM   2740  N7   DA A 133      26.032-160.032-360.890 
ATOM   2741  C5   DA A 133      24.667-159.803-360.792 
ATOM   2742  C6   DA A 133      23.854-158.729-361.193 
ATOM   2743  N6   DA A 133      24.325-157.632-361.802 
ATOM   2744  N1   DA A 133      22.534-158.825-360.944 
ATOM   2745  C2   DA A 133      22.072-159.918-360.338 
ATOM   2746  N3   DA A 133      22.730-160.977-359.921 
ATOM   2747  C4   DA A 133      24.048-160.857-360.182 
ATOM   2748  P    DT A 134      24.319-167.300-359.138 
ATOM   2749  OP1  DT A 134      24.521-168.174-357.961 
ATOM   2750  OP2  DT A 134      25.256-167.502-360.265 
ATOM   2751  O5'  DT A 134      22.813-167.439-359.660 
ATOM   2752  C5'  DT A 134      21.789-166.621-359.064 
ATOM   2753  C4'  DT A 134      20.886-166.055-360.142 
ATOM   2754  O4'  DT A 134      21.378-164.791-360.673 
ATOM   2755  C3'  DT A 134      20.701-166.929-361.383 
ATOM   2756  O3'  DT A 134      19.361-166.801-361.842 
ATOM   2757  C2'  DT A 134      21.634-166.317-362.429 
ATOM   2758  C1'  DT A 134      21.345-164.858-362.091 
ATOM   2759  N1   DT A 134      22.363-163.908-362.622 
ATOM   2760  C2   DT A 134      21.915-162.674-363.026 
ATOM   2761  O2   DT A 134      20.744-162.341-362.965 
ATOM   2762  N3   DT A 134      22.886-161.821-363.514 
ATOM   2763  C4   DT A 134      24.234-162.094-363.627 
ATOM   2764  O4   DT A 134      25.008-161.248-364.080 
ATOM   2765  C5   DT A 134      24.607-163.414-363.178 
ATOM   2766  C7   DT A 134      26.056-163.793-363.267 
ATOM   2767  C6   DT A 134      23.683-164.264-362.700 
ATOM   2768  P    DG A 135      18.601-168.099-362.388 
ATOM   2769  OP1  DG A 135      18.027-168.853-361.250 
ATOM   2770  OP2  DG A 135      19.499-168.859-363.284 
ATOM   2771  O5'  DG A 135      17.422-167.438-363.244 
ATOM   2772  C5'  DG A 135      16.907-166.152-362.848 
ATOM   2773  C4'  DG A 135      16.724-165.269-364.066 
ATOM   2774  O4'  DG A 135      17.928-164.519-364.394 
ATOM   2775  C3'  DG A 135      16.375-165.993-365.366 
ATOM   2776  O3'  DG A 135      15.462-165.192-366.108 
ATOM   2777  C2'  DG A 135      17.694-166.064-366.135 
ATOM   2778  C1'  DG A 135      18.180-164.662-365.783 
ATOM   2779  N9   DG A 135      19.637-164.458-366.012 
ATOM   2780  C8   DG A 135      20.675-165.352-365.865 
ATOM   2781  N7   DG A 135      21.854-164.854-366.151 
ATOM   2782  C5   DG A 135      21.577-163.536-366.513 
ATOM   2783  C6   DG A 135      22.452-162.499-366.925 
ATOM   2784  O6   DG A 135      23.674-162.528-367.057 
ATOM   2785  N1   DG A 135      21.752-161.315-367.199 
ATOM   2786  C2   DG A 135      20.384-161.156-367.089 
ATOM   2787  N2   DG A 135      19.908-159.948-367.395 
ATOM   2788  N3   DG A 135      19.564-162.131-366.701 
ATOM   2789  C4   DG A 135      20.228-163.285-366.432 
ATOM   2790  P    DT A 136      14.261-165.907-366.889 
ATOM   2791  OP1  DT A 136      13.135-166.143-365.959 
ATOM   2792  OP2  DT A 136      14.773-167.097-367.604 
ATOM   2793  O5'  DT A 136      13.858-164.777-367.949 
ATOM   2794  C5'  DT A 136      14.053-163.394-367.602 
ATOM   2795  C4'  DT A 136      14.656-162.644-368.774 
ATOM   2796  O4'  DT A 136      16.111-162.694-368.775 
ATOM   2797  C3'  DT A 136      14.268-163.157-370.161 
ATOM   2798  O3'  DT A 136      14.130-162.048-371.040 
ATOM   2799  C2'  DT A 136      15.467-163.991-370.614 
ATOM   2800  C1'  DT A 136      16.546-163.054-370.077 
ATOM   2801  N1   DT A 136      17.887-163.691-369.958 
ATOM   2802  C2   DT A 136      18.981-162.896-370.200 
ATOM   2803  O2   DT A 136      18.891-161.719-370.501 
ATOM   2804  N3   DT A 136      20.207-163.522-370.081 
ATOM   2805  C4   DT A 136      20.423-164.843-369.747 
ATOM   2806  O4   DT A 136      21.569-165.291-369.671 
ATOM   2807  C5   DT A 136      19.213-165.597-369.512 
ATOM   2808  C7   DT A 136      19.360-167.044-369.143 
ATOM   2809  C6   DT A 136      18.009-165.014-369.621 
ATOM   2810  P    DC A 137      12.944-162.053-372.115 
ATOM   2811  OP1  DC A 137      11.697-161.570-371.479 
ATOM   2812  OP2  DC A 137      12.869-163.379-372.765 
ATOM   2813  O5'  DC A 137      13.467-160.967-373.168 
ATOM   2814  C5'  DC A 137      14.301-159.889-372.702 
ATOM   2815  C4'  DC A 137      15.456-159.676-373.660 
ATOM   2816  O4'  DC A 137      16.607-160.508-373.335 
ATOM   2817  C3'  DC A 137      15.172-159.998-375.127 
ATOM   2818  O3'  DC A 137      15.859-159.061-375.946 
ATOM   2819  C2'  DC A 137      15.790-161.379-375.347 
ATOM   2820  C1'  DC A 137      17.052-161.141-374.525 
ATOM   2821  N1   DC A 137      17.764-162.392-374.144 
ATOM   2822  C2   DC A 137      19.155-162.355-374.078 
ATOM   2823  O2   DC A 137      19.735-161.294-374.336 
ATOM   2824  N3   DC A 137      19.822-163.486-373.734 
ATOM   2825  C4   DC A 137      19.156-164.615-373.462 
ATOM   2826  N4   DC A 137      19.852-165.692-373.130 
ATOM   2827  C5   DC A 137      17.726-164.675-373.524 
ATOM   2828  C6   DC A 137      17.078-163.535-373.870 
ATOM   2829  P    DA A 138      15.136-158.500-377.260 
ATOM   2830  OP1  DA A 138      14.249-157.372-376.895 
ATOM   2831  OP2  DA A 138      14.498-159.618-377.989 
ATOM   2832  O5'  DA A 138      16.384-157.954-378.099 
ATOM   2833  C5'  DA A 138      17.542-157.469-377.393 
ATOM   2834  C4'  DA A 138      18.805-157.989-378.050 
ATOM   2835  O4'  DA A 138      19.212-159.285-377.524 
ATOM   2836  C3'  DA A 138      18.726-158.213-379.560 
ATOM   2837  O3'  DA A 138      19.975-157.862-380.144 
ATOM   2838  C2'  DA A 138      18.523-159.720-379.718 
ATOM   2839  C1'  DA A 138      19.492-160.145-378.618 
ATOM   2840  N9   DA A 138      19.301-161.550-378.162 
ATOM   2841  C8   DA A 138      18.139-162.259-378.061 
ATOM   2842  N7   DA A 138      18.300-163.472-377.630 
ATOM   2843  C5   DA A 138      19.669-163.576-377.429 
ATOM   2844  C6   DA A 138      20.482-164.627-376.973 
ATOM   2845  N6   DA A 138      20.008-165.830-376.621 
ATOM   2846  N1   DA A 138      21.806-164.395-376.893 
ATOM   2847  C2   DA A 138      22.271-163.198-377.244 
ATOM   2848  N3   DA A 138      21.613-162.147-377.681 
ATOM   2849  C4   DA A 138      20.291-162.405-377.753 
ATOM   2850  P    DC A 139      19.986-157.098-381.551 
ATOM   2851  OP1  DC A 139      19.801-155.646-381.329 
ATOM   2852  OP2  DC A 139      19.023-157.742-382.472 
ATOM   2853  O5'  DC A 139      21.479-157.380-382.051 
ATOM   2854  C5'  DC A 139      22.522-157.551-381.074 
ATOM   2855  C4'  DC A 139      23.407-158.720-381.458 
ATOM   2856  O4'  DC A 139      22.915-159.985-380.933 
ATOM   2857  C3'  DC A 139      23.556-158.976-382.958 
ATOM   2858  O3'  DC A 139      24.888-159.402-383.221 
ATOM   2859  C2'  DC A 139      22.608-160.138-383.248 
ATOM   2860  C1'  DC A 139      22.916-160.937-381.985 
ATOM   2861  N1   DC A 139      21.897-161.976-381.670 
ATOM   2862  C2   DC A 139      22.337-163.162-381.088 
ATOM   2863  O2   DC A 139      23.544-163.302-380.858 
ATOM   2864  N3   DC A 139      21.422-164.123-380.793 
ATOM   2865  C4   DC A 139      20.124-163.933-381.058 
ATOM   2866  N4   DC A 139      19.272-164.899-380.752 
ATOM   2867  C5   DC A 139      19.651-162.721-381.657 
ATOM   2868  C6   DC A 139      20.580-161.773-381.944 
ATOM   2869  P    DC A 140      25.625-158.874-384.540 
ATOM   2870  OP1  DC A 140      26.216-157.543-384.278 
ATOM   2871  OP2  DC A 140      24.701-158.958-385.693 
ATOM   2872  O5'  DC A 140      26.791-159.958-384.706 
ATOM   2873  C5'  DC A 140      27.326-160.593-383.530 
ATOM   2874  C4'  DC A 140      27.491-162.080-383.774 
ATOM   2875  O4'  DC A 140      26.287-162.833-383.451 
ATOM   2876  C3'  DC A 140      27.806-162.487-385.213 
ATOM   2877  O3'  DC A 140      28.709-163.585-385.194 
ATOM   2878  C2'  DC A 140      26.470-162.966-385.781 
ATOM   2879  C1'  DC A 140      26.003-163.708-384.532 
ATOM   2880  N1   DC A 140      24.543-164.001-384.519 
ATOM   2881  C2   DC A 140      24.124-165.190-383.925 
ATOM   2882  O2   DC A 140      24.974-165.944-383.437 
ATOM   2883  N3   DC A 140      22.797-165.476-383.904 
ATOM   2884  C4   DC A 140      21.908-164.632-384.443 
ATOM   2885  N4   DC A 140      20.625-164.955-384.398 
ATOM   2886  C5   DC A 140      22.318-163.405-385.060 
ATOM   2887  C6   DC A 140      23.649-163.137-385.071 
ATOM   2888  P    DC A 141      29.886-163.640-386.278 
ATOM   2889  OP1  DC A 141      31.031-162.828-385.809 
ATOM   2890  OP2  DC A 141      29.349-163.296-387.612 
ATOM   2891  O5'  DC A 141      30.276-165.192-386.241 
ATOM   2892  C5'  DC A 141      30.102-165.927-385.015 
ATOM   2893  C4'  DC A 141      29.480-167.279-385.305 
ATOM   2894  O4'  DC A 141      28.025-167.231-385.309 
ATOM   2895  C3'  DC A 141      29.833-167.896-386.658 
ATOM   2896  O3'  DC A 141      29.963-169.304-386.501 
ATOM   2897  C2'  DC A 141      28.617-167.616-387.540 
ATOM   2898  C1'  DC A 141      27.559-167.891-386.477 
ATOM   2899  N1   DC A 141      26.216-167.344-386.812 
ATOM   2900  C2   DC A 141      25.098-168.066-386.402 
ATOM   2901  O2   DC A 141      25.266-169.122-385.781 
ATOM   2902  N3   DC A 141      23.864-167.584-386.699 
ATOM   2903  C4   DC A 141      23.725-166.435-387.373 
ATOM   2904  N4   DC A 141      22.500-166.007-387.638 
ATOM   2905  C5   DC A 141      24.860-165.677-387.805 
ATOM   2906  C6   DC A 141      26.085-166.176-387.499 
ATOM   2907  P    DC A 142      31.125-170.070-387.291 
ATOM   2908  OP1  DC A 142      32.389-169.976-386.527 
ATOM   2909  OP2  DC A 142      31.174-169.589-388.690 
ATOM   2910  O5'  DC A 142      30.589-171.577-387.261 
ATOM   2911  C5'  DC A 142      29.776-172.006-386.153 
ATOM   2912  C4'  DC A 142      28.601-172.822-386.657 
ATOM   2913  O4'  DC A 142      27.450-171.993-386.988 
ATOM   2914  C3'  DC A 142      28.851-173.631-387.930 
ATOM   2915  O3'  DC A 142      28.155-174.868-387.834 
ATOM   2916  C2'  DC A 142      28.217-172.802-389.047 
ATOM   2917  C1'  DC A 142      26.974-172.379-388.269 
ATOM   2918  N1   DC A 142      26.260-171.216-388.866 
ATOM   2919  C2   DC A 142      24.872-171.185-388.763 
ATOM   2920  O2   DC A 142      24.295-172.114-388.185 
ATOM   2921  N3   DC A 142      24.201-170.134-389.302 
ATOM   2922  C4   DC A 142      24.863-169.147-389.920 
ATOM   2923  N4   DC A 142      24.164-168.144-390.429 
ATOM   2924  C5   DC A 142      26.291-169.161-390.037 
ATOM   2925  C6   DC A 142      26.942-170.220-389.492 
ATOM   2926  P    DA A 143      28.854-176.197-388.386 
ATOM   2927  OP1  DA A 143      29.759-176.747-387.351 
ATOM   2928  OP2  DA A 143      29.467-175.924-389.705 
ATOM   2929  O5'  DA A 143      27.594-177.165-388.569 
ATOM   2930  C5'  DA A 143      26.456-177.001-387.702 
ATOM   2931  C4'  DA A 143      25.174-177.084-388.507 
ATOM   2932  O4'  DA A 143      24.768-175.791-389.038 
ATOM   2933  C3'  DA A 143      25.219-177.990-389.737 
ATOM   2934  O3'  DA A 143      23.961-178.641-389.876 
ATOM   2935  C2'  DA A 143      25.404-177.035-390.915 
ATOM   2936  C1'  DA A 143      24.457-175.951-390.414 
ATOM   2937  N9   DA A 143      24.644-174.634-391.086 
ATOM   2938  C8   DA A 143      25.802-174.070-391.540 
ATOM   2939  N7   DA A 143      25.639-172.906-392.086 
ATOM   2940  C5   DA A 143      24.274-172.677-391.988 
ATOM   2941  C6   DA A 143      23.462-171.603-392.388 
ATOM   2942  N6   DA A 143      23.933-170.506-392.998 
ATOM   2943  N1   DA A 143      22.142-171.699-392.140 
ATOM   2944  C2   DA A 143      21.680-172.792-391.534 
ATOM   2945  N3   DA A 143      22.338-173.851-391.117 
ATOM   2946  C4   DA A 143      23.656-173.731-391.378 
ATOM   2947  P    DG A 144      23.926-180.174-390.334 
ATOM   2948  OP1  DG A 144      24.128-181.048-389.157 
ATOM   2949  OP2  DG A 144      24.864-180.376-391.461 
ATOM   2950  O5'  DG A 144      22.420-180.313-390.856 
ATOM   2951  C5'  DG A 144      21.396-179.495-390.260 
ATOM   2952  C4'  DG A 144      20.494-178.929-391.338 
ATOM   2953  O4'  DG A 144      20.986-177.665-391.869 
ATOM   2954  C3'  DG A 144      20.309-179.803-392.578 
ATOM   2955  O3'  DG A 144      18.969-179.675-393.037 
ATOM   2956  C2'  DG A 144      21.242-179.192-393.625 
ATOM   2957  C1'  DG A 144      20.953-177.732-393.286 
ATOM   2958  N9   DG A 144      21.970-176.782-393.818 
ATOM   2959  C8   DG A 144      23.329-176.956-393.972 
ATOM   2960  N7   DG A 144      23.946-175.915-394.474 
ATOM   2961  C5   DG A 144      22.926-174.986-394.667 
ATOM   2962  C6   DG A 144      22.978-173.666-395.186 
ATOM   2963  O6   DG A 144      23.952-173.034-395.587 
ATOM   2964  N1   DG A 144      21.708-173.074-395.208 
ATOM   2965  C2   DG A 144      20.540-173.679-394.785 
ATOM   2966  N2   DG A 144      19.429-172.944-394.888 
ATOM   2967  N3   DG A 144      20.492-174.917-394.299 
ATOM   2968  C4   DG A 144      21.716-175.505-394.270 
ATOM   2969  P    DA A 145      18.208-180.973-393.584 
ATOM   2970  OP1  DA A 145      17.635-181.727-392.446 
ATOM   2971  OP2  DA A 145      19.106-181.733-394.480 
ATOM   2972  O5'  DA A 145      17.030-180.312-394.440 
ATOM   2973  C5'  DA A 145      16.515-179.027-394.043 
ATOM   2974  C4'  DA A 145      16.331-178.143-395.261 
ATOM   2975  O4'  DA A 145      17.536-177.393-395.589 
ATOM   2976  C3'  DA A 145      15.983-178.867-396.561 
ATOM   2977  O3'  DA A 145      15.070-178.066-397.304 
ATOM   2978  C2'  DA A 145      17.301-178.939-397.331 
ATOM   2979  C1'  DA A 145      17.788-177.536-396.979 
ATOM   2980  N9   DA A 145      19.245-177.332-397.208 
ATOM   2981  C8   DA A 145      20.262-178.232-397.056 
ATOM   2982  N7   DA A 145      21.433-177.751-397.336 
ATOM   2983  C5   DA A 145      21.177-176.436-397.700 
ATOM   2984  C6   DA A 145      22.016-175.387-398.112 
ATOM   2985  N6   DA A 145      23.346-175.505-398.230 
ATOM   2986  N1   DA A 145      21.435-174.207-398.398 
ATOM   2987  C2   DA A 145      20.114-174.095-398.279 
ATOM   2988  N3   DA A 145      19.234-174.999-397.906 
ATOM   2989  C4   DA A 145      19.841-176.171-397.626 
ATOM   2990  P    DG A 146      13.869-178.781-398.085 
ATOM   2991  OP1  DG A 146      12.742-179.017-397.155 
ATOM   2992  OP2  DG A 146      14.381-179.971-398.799 
ATOM   2993  O5'  DG A 146      13.466-177.651-399.145 
ATOM   2994  C5'  DG A 146      13.660-176.268-398.797 
ATOM   2995  C4'  DG A 146      14.263-175.519-399.970 
ATOM   2996  O4'  DG A 146      15.719-175.568-399.971 
ATOM   2997  C3'  DG A 146      13.876-176.032-401.357 
ATOM   2998  O3'  DG A 146      13.737-174.922-402.236 
ATOM   2999  C2'  DG A 146      15.075-176.865-401.810 
ATOM   3000  C1'  DG A 146      16.154-175.928-401.273 
ATOM   3001  N9   DG A 146      17.495-176.565-401.154 
ATOM   3002  C8   DG A 146      17.815-177.866-400.830 
ATOM   3003  N7   DG A 146      19.104-178.109-400.811 
ATOM   3004  C5   DG A 146      19.676-176.883-401.146 
ATOM   3005  C6   DG A 146      21.042-176.520-401.286 
ATOM   3006  O6   DG A 146      22.042-177.217-401.140 
ATOM   3007  N1   DG A 146      21.179-175.170-401.639 
ATOM   3008  C2   DG A 146      20.134-174.288-401.831 
ATOM   3009  N2   DG A 146      20.475-173.040-402.164 
ATOM   3010  N3   DG A 146      18.854-174.629-401.699 
ATOM   3011  C4   DG A 146      18.704-175.935-401.358 
ATOM   3012  P    DA A 147      12.552-174.927-403.310 
ATOM   3013  OP1  DA A 147      11.305-174.444-402.675 
ATOM   3014  OP2  DA A 147      12.477-176.254-403.961 
ATOM   3015  O5'  DA A 147      13.075-173.841-404.363 
ATOM   3016  C5'  DA A 147      13.909-172.763-403.898 
ATOM   3017  C4'  DA A 147      15.063-172.550-404.856 
ATOM   3018  O4'  DA A 147      16.214-173.382-404.531 
ATOM   3019  C3'  DA A 147      14.779-172.872-406.323 
ATOM   3020  O3'  DA A 147      15.467-171.935-407.142 
ATOM   3021  C2'  DA A 147      15.398-174.253-406.543 
ATOM   3022  C1'  DA A 147      16.660-174.015-405.721 
ATOM   3023  N9   DA A 147      17.372-175.267-405.339 
ATOM   3024  C8   DA A 147      16.838-176.487-405.036 
ATOM   3025  N7   DA A 147      17.724-177.388-404.742 
ATOM   3026  C5   DA A 147      18.935-176.718-404.859 
ATOM   3027  C6   DA A 147      20.265-177.128-404.674 
ATOM   3028  N6   DA A 147      20.614-178.371-404.315 
ATOM   3029  N1   DA A 147      21.229-176.209-404.873 
ATOM   3030  C2   DA A 147      20.876-174.974-405.229 
ATOM   3031  N3   DA A 147      19.674-174.479-405.429 
ATOM   3032  C4   DA A 147      18.728-175.419-405.224 
ATOM   3033  P    DG A 148      14.743-171.374-408.455 
ATOM   3034  OP1  DG A 148      13.857-170.246-408.091 
ATOM   3035  OP2  DG A 148      14.105-172.492-409.185 
ATOM   3036  O5'  DG A 148      15.992-170.828-409.295 
ATOM   3037  C5'  DG A 148      17.150-170.343-408.589 
ATOM   3038  C4'  DG A 148      18.413-170.863-409.246 
ATOM   3039  O4'  DG A 148      18.820-172.159-408.720 
ATOM   3040  C3'  DG A 148      18.334-171.087-410.756 
ATOM   3041  O3'  DG A 148      19.582-170.736-411.339 
ATOM   3042  C2'  DG A 148      18.131-172.594-410.913 
ATOM   3043  C1'  DG A 148      19.099-173.019-409.814 
ATOM   3044  N9   DG A 148      18.909-174.424-409.358 
ATOM   3045  C8   DG A 148      17.746-175.156-409.250 
ATOM   3046  N7   DG A 148      17.923-176.379-408.813 
ATOM   3047  C5   DG A 148      19.301-176.464-408.617 
ATOM   3048  C6   DG A 148      20.092-177.546-408.153 
ATOM   3049  O6   DG A 148      19.735-178.671-407.814 
ATOM   3050  N1   DG A 148      21.451-177.204-408.106 
ATOM   3051  C2   DG A 148      21.975-175.976-408.460 
ATOM   3052  N2   DG A 148      23.300-175.848-408.344 
ATOM   3053  N3   DG A 148      21.231-174.961-408.895 
ATOM   3054  C4   DG A 148      19.912-175.277-408.947 
ATOM   3055  P    DA A 149      19.594-169.972-412.747 
ATOM   3056  OP1  DA A 149      19.409-168.520-412.524 
ATOM   3057  OP2  DA A 149      18.631-170.616-413.668 
ATOM   3058  O5'  DA A 149      21.087-170.254-413.247 
ATOM   3059  C5'  DA A 149      22.130-170.425-412.269 
ATOM   3060  C4'  DA A 149      23.015-171.594-412.654 
ATOM   3061  O4'  DA A 149      22.522-172.859-412.129 
ATOM   3062  C3'  DA A 149      23.164-171.850-414.153 
ATOM   3063  O3'  DA A 149      24.495-172.276-414.417 
ATOM   3064  C2'  DA A 149      22.216-173.012-414.444 
ATOM   3065  C1'  DA A 149      22.523-173.811-413.181 
ATOM   3066  N9   DA A 149      21.504-174.851-412.866 
ATOM   3067  C8   DA A 149      20.155-174.806-413.074 
ATOM   3068  N7   DA A 149      19.529-175.876-412.691 
ATOM   3069  C5   DA A 149      20.536-176.691-412.192 
ATOM   3070  C6   DA A 149      20.521-177.978-411.629 
ATOM   3071  N6   DA A 149      19.404-178.701-411.467 
ATOM   3072  N1   DA A 149      21.700-178.496-411.237 
ATOM   3073  C2   DA A 149      22.806-177.773-411.400 
ATOM   3074  N3   DA A 149      22.943-176.568-411.911 
ATOM   3075  C4   DA A 149      21.749-176.072-412.296 
ATOM   3076  P    DG A 150      25.233-171.748-415.736 
ATOM   3077  OP1  DG A 150      25.824-170.417-415.474 
ATOM   3078  OP2  DG A 150      24.309-171.832-416.888 
ATOM   3079  O5'  DG A 150      26.399-172.832-415.901 
ATOM   3080  C5'  DG A 150      26.934-173.467-414.725 
ATOM   3081  C4'  DG A 150      27.099-174.954-414.970 
ATOM   3082  O4'  DG A 150      25.895-175.707-414.647 
ATOM   3083  C3'  DG A 150      27.414-175.361-416.409 
ATOM   3084  O3'  DG A 150      28.317-176.459-416.390 
ATOM   3085  C2'  DG A 150      26.078-175.840-416.977 
ATOM   3086  C1'  DG A 150      25.611-176.582-415.728 
ATOM   3087  N9   DG A 150      24.151-176.876-415.715 
ATOM   3088  C8   DG A 150      23.108-176.129-416.219 
ATOM   3089  N7   DG A 150      21.928-176.674-416.044 
ATOM   3090  C5   DG A 150      22.209-177.866-415.378 
ATOM   3091  C6   DG A 150      21.334-178.885-414.919 
ATOM   3092  O6   DG A 150      20.111-178.945-415.008 
ATOM   3093  N1   DG A 150      22.040-179.922-414.295 
ATOM   3094  C2   DG A 150      23.410-179.969-414.134 
ATOM   3095  N2   DG A 150      23.891-181.047-413.509 
ATOM   3096  N3   DG A 150      24.231-179.012-414.563 
ATOM   3097  C4   DG A 150      23.562-177.998-415.173 
ATOM   3098  P    DT A 151      29.494-176.514-417.474 
ATOM   3099  OP1  DT A 151      30.639-175.702-417.004 
ATOM   3100  OP2  DT A 151      28.956-176.170-418.808 
ATOM   3101  O5'  DT A 151      29.884-178.066-417.436 
ATOM   3102  C5'  DT A 151      29.710-178.801-416.210 
ATOM   3103  C4'  DT A 151      29.088-180.153-416.500 
ATOM   3104  O4'  DT A 151      27.633-180.105-416.505 
ATOM   3105  C3'  DT A 151      29.441-180.771-417.853 
ATOM   3106  O3'  DT A 151      29.571-182.179-417.697 
ATOM   3107  C2'  DT A 151      28.225-180.490-418.736 
ATOM   3108  C1'  DT A 151      27.167-180.765-417.672 
ATOM   3109  N1   DT A 151      25.823-180.218-418.008 
ATOM   3110  C2   DT A 151      24.731-180.942-417.596 
ATOM   3111  O2   DT A 151      24.824-181.990-416.980 
ATOM   3112  N3   DT A 151      23.502-180.404-417.926 
ATOM   3113  C4   DT A 151      23.282-179.230-418.616 
ATOM   3114  O4   DT A 151      22.134-178.849-418.853 
ATOM   3115  C5   DT A 151      24.489-178.540-419.007 
ATOM   3116  C7   DT A 151      24.339-177.253-419.763 
ATOM   3117  C6   DT A 151      25.697-179.041-418.700 
ATOM   3118  P    DT A 152      30.733-182.944-418.487 
ATOM   3119  OP1  DT A 152      31.997-182.850-417.723 
ATOM   3120  OP2  DT A 152      30.782-182.463-419.885 
ATOM   3121  O5'  DT A 152      30.196-184.451-418.457 
ATOM   3122  C5'  DT A 152      29.383-184.880-417.349 
ATOM   3123  C4'  DT A 152      28.209-185.696-417.853 
ATOM   3124  O4'  DT A 152      27.058-184.867-418.184 
ATOM   3125  C3'  DT A 152      28.458-186.505-419.126 
ATOM   3126  O3'  DT A 152      27.762-187.742-419.030 
ATOM   3127  C2'  DT A 152      27.825-185.676-420.242 
ATOM   3128  C1'  DT A 152      26.582-185.253-419.464 
ATOM   3129  N1   DT A 152      25.867-184.090-420.061 
ATOM   3130  C2   DT A 152      24.498-184.075-419.951 
ATOM   3131  O2   DT A 152      23.867-184.957-419.395 
ATOM   3132  N3   DT A 152      23.870-182.981-420.518 
ATOM   3133  C4   DT A 152      24.485-181.931-421.168 
ATOM   3134  O4   DT A 152      23.816-181.006-421.635 
ATOM   3135  C5   DT A 152      25.923-182.038-421.233 
ATOM   3136  C7   DT A 152      26.669-180.935-421.925 
ATOM   3137  C6   DT A 152      26.559-183.089-420.691 
ATOM   3138  P    DC A 153      28.462-189.071-419.581 
ATOM   3139  OP1  DC A 153      29.367-189.621-418.547 
ATOM   3140  OP2  DC A 153      29.075-188.799-420.900 
ATOM   3141  O5'  DC A 153      27.202-190.039-419.764 
ATOM   3142  C5'  DC A 153      26.063-189.875-418.897 
ATOM   3143  C4'  DC A 153      24.782-189.958-419.702 
ATOM   3144  O4'  DC A 153      24.375-188.665-420.234 
ATOM   3145  C3'  DC A 153      24.826-190.865-420.932 
ATOM   3146  O3'  DC A 153      23.569-191.515-421.071 
ATOM   3147  C2'  DC A 153      25.012-189.909-422.111 
ATOM   3148  C1'  DC A 153      24.065-188.825-421.610 
ATOM   3149  N1   DC A 153      24.252-187.508-422.282 
ATOM   3150  C2   DC A 153      23.123-186.721-422.494 
ATOM   3151  O2   DC A 153      22.023-187.143-422.119 
ATOM   3152  N3   DC A 153      23.272-185.518-423.106 
ATOM   3153  C4   DC A 153      24.481-185.097-423.497 
ATOM   3154  N4   DC A 153      24.575-183.917-424.090 
ATOM   3155  C5   DC A 153      25.656-185.892-423.289 
ATOM   3156  C6   DC A 153      25.485-187.091-422.676 
ATOM   3157  P    DC A 154      23.534-193.048-421.530 
ATOM   3158  OP1  DC A 154      23.736-193.922-420.353 
ATOM   3159  OP2  DC A 154      24.471-193.250-422.657 
ATOM   3160  O5'  DC A 154      22.028-193.187-422.051 
ATOM   3161  C5'  DC A 154      21.004-192.369-421.456 
ATOM   3162  C4'  DC A 154      20.101-191.803-422.534 
ATOM   3163  O4'  DC A 154      20.594-190.539-423.065 
ATOM   3164  C3'  DC A 154      19.917-192.677-423.774 
ATOM   3165  O3'  DC A 154      18.576-192.549-424.233 
ATOM   3166  C2'  DC A 154      20.849-192.066-424.820 
ATOM   3167  C1'  DC A 154      20.561-190.606-424.482 
ATOM   3168  N1   DC A 154      21.578-189.656-425.013 
ATOM   3169  C2   DC A 154      21.140-188.401-425.427 
ATOM   3170  O2   DC A 154      19.938-188.130-425.337 
ATOM   3171  N3   DC A 154      22.052-187.521-425.916 
ATOM   3172  C4   DC A 154      23.346-187.854-425.997 
ATOM   3173  N4   DC A 154      24.196-186.961-426.480 
ATOM   3174  C5   DC A 154      23.817-189.140-425.577 
ATOM   3175  C6   DC A 154      22.891-190.005-425.092 
ATOM   3176  P    DA A 155      17.816-193.847-424.779 
ATOM   3177  OP1  DA A 155      17.242-194.602-423.642 
ATOM   3178  OP2  DA A 155      18.714-194.607-425.676 
ATOM   3179  O5'  DA A 155      16.637-193.186-425.636 
ATOM   3180  C5'  DA A 155      16.123-191.901-425.239 
ATOM   3181  C4'  DA A 155      15.939-191.017-426.457 
ATOM   3182  O4'  DA A 155      17.143-190.267-426.785 
ATOM   3183  C3'  DA A 155      15.590-191.741-427.757 
ATOM   3184  O3'  DA A 155      14.678-190.940-428.499 
ATOM   3185  C2'  DA A 155      16.909-191.813-428.526 
ATOM   3186  C1'  DA A 155      17.396-190.410-428.175 
ATOM   3187  N9   DA A 155      18.852-190.206-428.403 
ATOM   3188  C8   DA A 155      19.870-191.106-428.252 
ATOM   3189  N7   DA A 155      21.041-190.625-428.532 
ATOM   3190  C5   DA A 155      20.785-189.310-428.896 
ATOM   3191  C6   DA A 155      21.623-188.261-429.307 
ATOM   3192  N6   DA A 155      22.954-188.379-429.425 
ATOM   3193  N1   DA A 155      21.043-187.081-429.594 
ATOM   3194  C2   DA A 155      19.722-186.969-429.474 
ATOM   3195  N3   DA A 155      18.841-187.874-429.102 
ATOM   3196  C4   DA A 155      19.448-189.045-428.821 
ATOM   3197  P    DA A 156      13.477-191.655-429.281 
ATOM   3198  OP1  DA A 156      12.350-191.891-428.350 
ATOM   3199  OP2  DA A 156      13.989-192.845-429.995 
ATOM   3200  O5'  DA A 156      13.074-190.525-430.340 
ATOM   3201  C5'  DA A 156      13.268-189.142-429.993 
ATOM   3202  C4'  DA A 156      13.871-188.393-431.165 
ATOM   3203  O4'  DA A 156      15.326-188.442-431.166 
ATOM   3204  C3'  DA A 156      13.484-188.906-432.552 
ATOM   3205  O3'  DA A 156      13.345-187.796-433.431 
ATOM   3206  C2'  DA A 156      14.682-189.739-433.006 
ATOM   3207  C1'  DA A 156      15.761-188.802-432.469 
ATOM   3208  N9   DA A 156      17.103-189.440-432.349 
ATOM   3209  C8   DA A 156      17.401-190.732-432.026 
ATOM   3210  N7   DA A 156      18.673-190.987-432.004 
ATOM   3211  C5   DA A 156      19.262-189.775-432.337 
ATOM   3212  C6   DA A 156      20.603-189.381-432.483 
ATOM   3213  N6   DA A 156      21.641-190.211-432.304 
ATOM   3214  N1   DA A 156      20.839-188.100-432.822 
ATOM   3215  C2   DA A 156      19.803-187.281-432.998 
ATOM   3216  N3   DA A 156      18.517-187.533-432.890 
ATOM   3217  C4   DA A 156      18.308-188.821-432.550 
ATOM   3218  P    DC A 157      12.160-187.801-434.506 
ATOM   3219  OP1  DC A 157      10.913-187.318-433.871 
ATOM   3220  OP2  DC A 157      12.085-189.128-435.156 
ATOM   3221  O5'  DC A 157      12.683-186.715-435.559 
ATOM   3222  C5'  DC A 157      13.516-185.637-435.094 
ATOM   3223  C4'  DC A 157      14.671-185.425-436.052 
ATOM   3224  O4'  DC A 157      15.822-186.256-435.726 
ATOM   3225  C3'  DC A 157      14.387-185.747-437.519 
ATOM   3226  O3'  DC A 157      15.075-184.809-438.337 
ATOM   3227  C2'  DC A 157      15.005-187.127-437.739 
ATOM   3228  C1'  DC A 157      16.268-186.889-436.916 
ATOM   3229  N1   DC A 157      16.980-188.141-436.535 
ATOM   3230  C2   DC A 157      18.370-188.103-436.470 
ATOM   3231  O2   DC A 157      18.950-187.042-436.728 
ATOM   3232  N3   DC A 157      19.037-189.234-436.125 
ATOM   3233  C4   DC A 157      18.371-190.363-435.853 
ATOM   3234  N4   DC A 157      19.068-191.440-435.521 
ATOM   3235  C5   DC A 157      16.942-190.424-435.915 
ATOM   3236  C6   DC A 157      16.293-189.283-436.262 
ATOM   3237  P    DA A 158      14.351-184.248-439.651 
ATOM   3238  OP1  DA A 158      13.465-183.120-439.287 
ATOM   3239  OP2  DA A 158      13.713-185.366-440.381 
ATOM   3240  O5'  DA A 158      15.599-183.702-440.490 
ATOM   3241  C5'  DA A 158      16.757-183.217-439.785 
ATOM   3242  C4'  DA A 158      18.021-183.737-440.442 
ATOM   3243  O4'  DA A 158      18.428-185.033-439.915 
ATOM   3244  C3'  DA A 158      17.942-183.961-441.951 
ATOM   3245  O3'  DA A 158      19.190-183.610-442.535 
ATOM   3246  C2'  DA A 158      17.738-185.468-442.109 
ATOM   3247  C1'  DA A 158      18.707-185.893-441.009 
ATOM   3248  N9   DA A 158      18.517-187.298-440.554 
ATOM   3249  C8   DA A 158      17.354-188.007-440.453 
ATOM   3250  N7   DA A 158      17.515-189.220-440.021 
ATOM   3251  C5   DA A 158      18.884-189.324-439.820 
ATOM   3252  C6   DA A 158      19.698-190.375-439.365 
ATOM   3253  N6   DA A 158      19.224-191.578-439.012 
ATOM   3254  N1   DA A 158      21.021-190.143-439.284 
ATOM   3255  C2   DA A 158      21.486-188.946-439.635 
ATOM   3256  N3   DA A 158      20.829-187.895-440.072 
ATOM   3257  C4   DA A 158      19.507-188.153-440.144 
ATOM   3258  P    DC A 159      19.201-182.846-443.942 
ATOM   3259  OP1  DC A 159      19.017-181.394-443.720 
ATOM   3260  OP2  DC A 159      18.239-183.490-444.863 
ATOM   3261  O5'  DC A 159      20.695-183.128-444.443 
ATOM   3262  C5'  DC A 159      21.738-183.299-443.465 
ATOM   3263  C4'  DC A 159      22.623-184.468-443.849 
ATOM   3264  O4'  DC A 159      22.130-185.733-443.324 
ATOM   3265  C3'  DC A 159      22.772-184.724-445.349 
ATOM   3266  O3'  DC A 159      24.103-185.150-445.613 
ATOM   3267  C2'  DC A 159      21.823-185.887-445.639 
ATOM   3268  C1'  DC A 159      22.131-186.686-444.376 
ATOM   3269  N1   DC A 159      21.112-187.725-444.061 
ATOM   3270  C2   DC A 159      21.552-188.910-443.479 
ATOM   3271  O2   DC A 159      22.759-189.051-443.249 
ATOM   3272  N3   DC A 159      20.638-189.871-443.185 
ATOM   3273  C4   DC A 159      19.340-189.681-443.449 
ATOM   3274  N4   DC A 159      18.488-190.647-443.144 
ATOM   3275  C5   DC A 159      18.867-188.469-444.049 
ATOM   3276  C6   DC A 159      19.795-187.521-444.336 
ATOM   3277  P    DA A 160      24.841-184.622-446.932 
ATOM   3278  OP1  DA A 160      25.432-183.291-446.669 
ATOM   3279  OP2  DA A 160      23.917-184.706-448.084 
ATOM   3280  O5'  DA A 160      26.006-185.706-447.097 
ATOM   3281  C5'  DA A 160      26.541-186.342-445.921 
ATOM   3282  C4'  DA A 160      26.707-187.828-446.165 
ATOM   3283  O4'  DA A 160      25.502-188.581-445.843 
ATOM   3284  C3'  DA A 160      27.021-188.235-447.604 
ATOM   3285  O3'  DA A 160      27.924-189.333-447.586 
ATOM   3286  C2'  DA A 160      25.685-188.714-448.172 
ATOM   3287  C1'  DA A 160      25.219-189.457-446.923 
ATOM   3288  N9   DA A 160      23.758-189.750-446.910 
ATOM   3289  C8   DA A 160      22.738-188.996-447.415 
ATOM   3290  N7   DA A 160      21.565-189.524-447.250 
ATOM   3291  C5   DA A 160      21.824-190.715-446.586 
ATOM   3292  C6   DA A 160      20.987-191.741-446.120 
ATOM   3293  N6   DA A 160      19.654-191.730-446.258 
ATOM   3294  N1   DA A 160      21.571-192.786-445.503 
ATOM   3295  C2   DA A 160      22.897-192.792-445.368 
ATOM   3296  N3   DA A 160      23.776-191.897-445.760 
ATOM   3297  C4   DA A 160      23.165-190.862-446.375 
ATOM   3298  P    DC A 161      29.102-189.388-448.669 
ATOM   3299  OP1  DC A 161      30.246-188.576-448.200 
ATOM   3300  OP2  DC A 161      28.564-189.044-450.004 
ATOM   3301  O5'  DC A 161      29.492-190.940-448.632 
ATOM   3302  C5'  DC A 161      29.318-191.675-447.406 
ATOM   3303  C4'  DC A 161      28.696-193.027-447.696 
ATOM   3304  O4'  DC A 161      27.241-192.979-447.701 
ATOM   3305  C3'  DC A 161      29.049-193.645-449.049 
ATOM   3306  O3'  DC A 161      29.178-195.053-448.893 
ATOM   3307  C2'  DC A 161      27.833-193.364-449.932 
ATOM   3308  C1'  DC A 161      26.775-193.639-448.868 
ATOM   3309  N1   DC A 161      25.431-193.092-449.203 
ATOM   3310  C2   DC A 161      24.314-193.814-448.793 
ATOM   3311  O2   DC A 161      24.482-194.870-448.172 
ATOM   3312  N3   DC A 161      23.080-193.332-449.090 
ATOM   3313  C4   DC A 161      22.940-192.183-449.765 
ATOM   3314  N4   DC A 161      21.715-191.755-450.030 
ATOM   3315  C5   DC A 161      24.076-191.425-450.197 
ATOM   3316  C6   DC A 161      25.301-191.924-449.891 
ATOM   3317  P    DA A 162      30.341-195.818-449.683 
ATOM   3318  OP1  DA A 162      31.604-195.724-448.918 
ATOM   3319  OP2  DA A 162      30.390-195.337-451.081 
ATOM   3320  O5'  DA A 162      29.804-197.325-449.653 
ATOM   3321  C5'  DA A 162      28.991-197.754-448.544 
ATOM   3322  C4'  DA A 162      27.817-198.570-449.049 
ATOM   3323  O4'  DA A 162      26.665-197.741-449.380 
ATOM   3324  C3'  DA A 162      28.066-199.379-450.321 
ATOM   3325  O3'  DA A 162      27.370-200.616-450.225 
ATOM   3326  C2'  DA A 162      27.432-198.550-451.438 
ATOM   3327  C1'  DA A 162      26.190-198.127-450.660 
ATOM   3328  N9   DA A 162      25.475-196.965-451.257 
ATOM   3329  C8   DA A 162      26.003-195.890-451.914 
ATOM   3330  N7   DA A 162      25.117-195.036-452.322 
ATOM   3331  C5   DA A 162      23.910-195.583-451.906 
ATOM   3332  C6   DA A 162      22.580-195.151-452.035 
ATOM   3333  N6   DA A 162      22.228-194.013-452.651 
ATOM   3334  N1   DA A 162      21.620-195.934-451.507 
ATOM   3335  C2   DA A 162      21.977-197.063-450.897 
ATOM   3336  N3   DA A 162      23.178-197.566-450.716 
ATOM   3337  C4   DA A 162      24.119-196.764-451.254 
ATOM   3338  P    DT A 163      28.070-201.945-450.777 
ATOM   3339  OP1  DT A 163      28.974-202.496-449.742 
ATOM   3340  OP2  DT A 163      28.683-201.673-452.096 
ATOM   3341  O5'  DT A 163      26.809-202.913-450.960 
ATOM   3342  C5'  DT A 163      25.671-202.749-450.093 
ATOM   3343  C4'  DT A 163      24.389-202.832-450.898 
ATOM   3344  O4'  DT A 163      23.983-201.539-451.430 
ATOM   3345  C3'  DT A 163      24.434-203.739-452.128 
ATOM   3346  O3'  DT A 163      23.177-204.389-452.267 
ATOM   3347  C2'  DT A 163      24.620-202.783-453.307 
ATOM   3348  C1'  DT A 163      23.672-201.699-452.806 
ATOM   3349  N1   DT A 163      23.860-200.382-453.478 
ATOM   3350  C2   DT A 163      22.736-199.618-453.680 
ATOM   3351  O2   DT A 163      21.621-199.972-453.335 
ATOM   3352  N3   DT A 163      22.948-198.405-454.306 
ATOM   3353  C4   DT A 163      24.161-197.907-454.736 
ATOM   3354  O4   DT A 163      24.227-196.805-455.285 
ATOM   3355  C5   DT A 163      25.281-198.781-454.480 
ATOM   3356  C7   DT A 163      26.639-198.315-454.917 
ATOM   3357  C6   DT A 163      25.104-199.966-453.873 
ATOM   3358  P    DT A 164      23.142-205.922-452.725 
ATOM   3359  OP1  DT A 164      23.344-206.796-451.548 
ATOM   3360  OP2  DT A 164      24.079-206.124-453.852 
ATOM   3361  O5'  DT A 164      21.636-206.061-453.247 
ATOM   3362  C5'  DT A 164      20.612-205.243-452.651 
ATOM   3363  C4'  DT A 164      19.709-204.677-453.729 
ATOM   3364  O4'  DT A 164      20.202-203.413-454.260 
ATOM   3365  C3'  DT A 164      19.524-205.551-454.969 
ATOM   3366  O3'  DT A 164      18.184-205.423-455.429 
ATOM   3367  C2'  DT A 164      20.457-204.940-456.016 
ATOM   3368  C1'  DT A 164      20.169-203.480-455.678 
ATOM   3369  N1   DT A 164      21.186-202.530-456.209 
ATOM   3370  C2   DT A 164      20.738-201.296-456.613 
ATOM   3371  O2   DT A 164      19.567-200.963-456.552 
ATOM   3372  N3   DT A 164      21.709-200.443-457.101 
ATOM   3373  C4   DT A 164      23.057-200.716-457.214 
ATOM   3374  O4   DT A 164      23.832-199.870-457.667 
ATOM   3375  C5   DT A 164      23.431-202.036-456.765 
ATOM   3376  C7   DT A 164      24.879-202.416-456.853 
ATOM   3377  C6   DT A 164      22.507-202.886-456.286 
ATOM   3378  P    DA A 165      17.424-206.721-455.975 
ATOM   3379  OP1  DA A 165      16.850-207.476-454.837 
ATOM   3380  OP2  DA A 165      18.322-207.482-456.871 
ATOM   3381  O5'  DA A 165      16.245-206.060-456.831 
ATOM   3382  C5'  DA A 165      15.731-204.775-456.435 
ATOM   3383  C4'  DA A 165      15.547-203.892-457.652 
ATOM   3384  O4'  DA A 165      16.751-203.141-457.981 
ATOM   3385  C3'  DA A 165      15.198-204.615-458.953 
ATOM   3386  O3'  DA A 165      14.285-203.814-459.695 
ATOM   3387  C2'  DA A 165      16.517-204.687-459.722 
ATOM   3388  C1'  DA A 165      17.003-203.284-459.370 
ATOM   3389  N9   DA A 165      18.460-203.080-459.599 
ATOM   3390  C8   DA A 165      19.477-203.980-459.447 
ATOM   3391  N7   DA A 165      20.649-203.499-459.728 
ATOM   3392  C5   DA A 165      20.393-202.184-460.092 
ATOM   3393  C6   DA A 165      21.231-201.135-460.503 
ATOM   3394  N6   DA A 165      22.562-201.253-460.621 
ATOM   3395  N1   DA A 165      20.650-199.955-460.790 
ATOM   3396  C2   DA A 165      19.329-199.843-460.670 
ATOM   3397  N3   DA A 165      18.449-200.748-460.298 
ATOM   3398  C4   DA A 165      19.056-201.919-460.017 
ATOM   3399  P    DT A 166      13.085-204.529-460.476 
ATOM   3400  OP1  DT A 166      11.958-204.765-459.546 
ATOM   3401  OP2  DT A 166      13.596-205.719-461.190 
ATOM   3402  O5'  DT A 166      12.681-203.399-461.536 
ATOM   3403  C5'  DT A 166      12.876-202.016-461.188 
ATOM   3404  C4'  DT A 166      13.479-201.267-462.361 
ATOM   3405  O4'  DT A 166      14.934-201.317-462.362 
ATOM   3406  C3'  DT A 166      13.092-201.780-463.748 
ATOM   3407  O3'  DT A 166      12.953-200.670-464.627 
ATOM   3408  C2'  DT A 166      14.290-202.613-464.201 
ATOM   3409  C1'  DT A 166      15.369-201.677-463.664 
ATOM   3410  N1   DT A 166      16.710-202.314-463.545 
ATOM   3411  C2   DT A 166      17.804-201.518-463.787 
ATOM   3412  O2   DT A 166      17.714-200.341-464.088 
ATOM   3413  N3   DT A 166      19.030-202.144-463.668 
ATOM   3414  C4   DT A 166      19.246-203.465-463.334 
ATOM   3415  O4   DT A 166      20.392-203.913-463.258 
ATOM   3416  C5   DT A 166      18.037-204.219-463.099 
ATOM   3417  C7   DT A 166      18.183-205.667-462.730 
ATOM   3418  C6   DT A 166      16.832-203.636-463.208 
ATOM   3419  P    DA A 167      11.768-200.675-465.702 
ATOM   3420  OP1  DA A 167      10.520-200.192-465.066 
ATOM   3421  OP2  DA A 167      11.693-202.002-466.352 
ATOM   3422  O5'  DA A 167      12.291-199.589-466.755 
ATOM   3423  C5'  DA A 167      13.124-198.511-466.289 
ATOM   3424  C4'  DA A 167      14.279-198.299-467.247 
ATOM   3425  O4'  DA A 167      15.430-199.130-466.922 
ATOM   3426  C3'  DA A 167      13.995-198.621-468.714 
ATOM   3427  O3'  DA A 167      14.682-197.683-469.533 
ATOM   3428  C2'  DA A 167      14.613-200.002-468.934 
ATOM   3429  C1'  DA A 167      15.875-199.763-468.112 
ATOM   3430  N9   DA A 167      16.587-201.015-467.731 
ATOM   3431  C8   DA A 167      16.054-202.235-467.427 
ATOM   3432  N7   DA A 167      16.940-203.136-467.133 
ATOM   3433  C5   DA A 167      18.150-202.466-467.250 
ATOM   3434  C6   DA A 167      19.481-202.876-467.065 
ATOM   3435  N6   DA A 167      19.830-204.119-466.707 
ATOM   3436  N1   DA A 167      20.444-201.957-467.264 
ATOM   3437  C2   DA A 167      20.092-200.722-467.620 
ATOM   3438  N3   DA A 167      18.890-200.227-467.821 
ATOM   3439  C4   DA A 167      17.944-201.167-467.616 
ATOM   3440  P    DG A 168      13.959-197.122-470.847 
ATOM   3441  OP1  DG A 168      13.073-195.994-470.482 
ATOM   3442  OP2  DG A 168      13.321-198.240-471.576 
ATOM   3443  O5'  DG A 168      15.207-196.576-471.686 
ATOM   3444  C5'  DG A 168      16.365-196.091-470.980 
ATOM   3445  C4'  DG A 168      17.628-196.611-471.637 
ATOM   3446  O4'  DG A 168      18.035-197.907-471.111 
ATOM   3447  C3'  DG A 168      17.549-196.835-473.147 
ATOM   3448  O3'  DG A 168      18.798-196.484-473.731 
ATOM   3449  C2'  DG A 168      17.346-198.342-473.305 
ATOM   3450  C1'  DG A 168      18.315-198.767-472.205 
ATOM   3451  N9   DG A 168      18.124-200.172-471.749 
ATOM   3452  C8   DG A 168      16.961-200.904-471.641 
ATOM   3453  N7   DG A 168      17.138-202.127-471.204 
ATOM   3454  C5   DG A 168      18.516-202.212-471.009 
ATOM   3455  C6   DG A 168      19.308-203.294-470.545 
ATOM   3456  O6   DG A 168      18.951-204.419-470.205 
ATOM   3457  N1   DG A 168      20.666-202.952-470.497 
ATOM   3458  C2   DG A 168      21.191-201.724-470.852 
ATOM   3459  N2   DG A 168      22.515-201.596-470.735 
ATOM   3460  N3   DG A 168      20.447-200.709-471.286 
ATOM   3461  C4   DG A 168      19.127-201.025-471.338 
ATOM   3462  P    DA A 169      18.809-195.720-475.138 
ATOM   3463  OP1  DA A 169      18.625-194.268-474.916 
ATOM   3464  OP2  DA A 169      17.846-196.364-476.059 
ATOM   3465  O5'  DA A 169      20.302-196.003-475.638 
ATOM   3466  C5'  DA A 169      21.346-196.173-474.660 
ATOM   3467  C4'  DA A 169      22.231-197.342-475.045 
ATOM   3468  O4'  DA A 169      21.738-198.607-474.520 
ATOM   3469  C3'  DA A 169      22.380-197.598-476.544 
ATOM   3470  O3'  DA A 169      23.711-198.024-476.808 
ATOM   3471  C2'  DA A 169      21.431-198.761-476.835 
ATOM   3472  C1'  DA A 169      21.739-199.560-475.572 
ATOM   3473  N9   DA A 169      20.720-200.599-475.257 
ATOM   3474  C8   DA A 169      19.371-200.555-475.465 
ATOM   3475  N7   DA A 169      18.745-201.624-475.083 
ATOM   3476  C5   DA A 169      19.752-202.440-474.584 
ATOM   3477  C6   DA A 169      19.737-203.726-474.020 
ATOM   3478  N6   DA A 169      18.620-204.450-473.858 
ATOM   3479  N1   DA A 169      20.916-204.244-473.628 
ATOM   3480  C2   DA A 169      22.022-203.521-473.792 
ATOM   3481  N3   DA A 169      22.158-202.316-474.302 
ATOM   3482  C4   DA A 169      20.964-201.820-474.687 
ATOM   3483  P    DT A 170      24.449-197.496-478.127 
ATOM   3484  OP1  DT A 170      25.039-196.165-477.865 
ATOM   3485  OP2  DT A 170      23.525-197.581-479.279 
ATOM   3486  O5'  DT A 170      25.614-198.580-478.293 
ATOM   3487  C5'  DT A 170      26.149-199.216-477.117 
ATOM   3488  C4'  DT A 170      26.314-200.702-477.361 
ATOM   3489  O4'  DT A 170      25.110-201.455-477.038 
ATOM   3490  C3'  DT A 170      26.629-201.109-478.800 
ATOM   3491  O3'  DT A 170      27.532-202.207-478.781 
ATOM   3492  C2'  DT A 170      25.293-201.588-479.368 
ATOM   3493  C1'  DT A 170      24.826-202.331-478.119 
ATOM   3494  N1   DT A 170      23.366-202.624-478.106 
ATOM   3495  C2   DT A 170      22.969-203.800-477.516 
ATOM   3496  O2   DT A 170      23.753-204.588-477.017 
ATOM   3497  N3   DT A 170      21.608-204.037-477.524 
ATOM   3498  C4   DT A 170      20.637-203.217-478.059 
ATOM   3499  O4   DT A 170      19.447-203.537-478.007 
ATOM   3500  C5   DT A 170      21.151-202.007-478.656 
ATOM   3501  C7   DT A 170      20.160-201.057-479.263 
ATOM   3502  C6   DT A 170      22.469-201.751-478.663 
ATOM   3503  P    DT A 171      28.709-202.262-479.865 
ATOM   3504  OP1  DT A 171      29.854-201.450-479.396 
ATOM   3505  OP2  DT A 171      28.172-201.918-481.199 
ATOM   3506  O5'  DT A 171      29.100-203.814-479.828 
ATOM   3507  C5'  DT A 171      28.925-204.549-478.602 
ATOM   3508  C4'  DT A 171      28.304-205.901-478.892 
ATOM   3509  O4'  DT A 171      26.848-205.854-478.896 
ATOM   3510  C3'  DT A 171      28.656-206.519-480.245 
ATOM   3511  O3'  DT A 171      28.786-207.927-480.088 
ATOM   3512  C2'  DT A 171      27.441-206.238-481.127 
ATOM   3513  C1'  DT A 171      26.383-206.514-480.063 
ATOM   3514  N1   DT A 171      25.039-205.966-480.399 
ATOM   3515  C2   DT A 171      23.947-206.690-479.987 
ATOM   3516  O2   DT A 171      24.040-207.738-479.372 
ATOM   3517  N3   DT A 171      22.717-206.152-480.317 
ATOM   3518  C4   DT A 171      22.498-204.978-481.007 
ATOM   3519  O4   DT A 171      21.349-204.597-481.244 
ATOM   3520  C5   DT A 171      23.704-204.288-481.398 
ATOM   3521  C7   DT A 171      23.555-203.001-482.155 
ATOM   3522  C6   DT A 171      24.912-204.789-481.091 
ATOM   3523  P    DA A 172      29.948-208.692-480.878 
ATOM   3524  OP1  DA A 172      31.212-208.598-480.114 
ATOM   3525  OP2  DA A 172      29.998-208.211-482.276 
ATOM   3526  O5'  DA A 172      29.412-210.199-480.848 
ATOM   3527  C5'  DA A 172      28.599-210.628-479.740 
ATOM   3528  C4'  DA A 172      27.424-211.444-480.244 
ATOM   3529  O4'  DA A 172      26.273-210.615-480.575 
ATOM   3530  C3'  DA A 172      27.674-212.253-481.517 
ATOM   3531  O3'  DA A 172      26.978-213.490-481.421 
ATOM   3532  C2'  DA A 172      27.040-211.424-482.633 
ATOM   3533  C1'  DA A 172      25.798-211.001-481.855 
ATOM   3534  N9   DA A 172      25.083-209.839-482.453 
ATOM   3535  C8   DA A 172      25.611-208.765-483.109 
ATOM   3536  N7   DA A 172      24.724-207.910-483.518 
ATOM   3537  C5   DA A 172      23.518-208.457-483.102 
ATOM   3538  C6   DA A 172      22.188-208.025-483.231 
ATOM   3539  N6   DA A 172      21.836-206.887-483.846 
ATOM   3540  N1   DA A 172      21.228-208.808-482.703 
ATOM   3541  C2   DA A 172      21.584-209.937-482.092 
ATOM   3542  N3   DA A 172      22.786-210.440-481.912 
ATOM   3543  C4   DA A 172      23.727-209.638-482.449 
ATOM   3544  P    DC A 173      27.677-214.819-481.973 
ATOM   3545  OP1  DC A 173      28.582-215.370-480.938 
ATOM   3546  OP2  DC A 173      28.290-214.547-483.292 
ATOM   3547  O5'  DC A 173      26.417-215.787-482.156 
ATOM   3548  C5'  DC A 173      25.279-215.623-481.288 
ATOM   3549  C4'  DC A 173      23.997-215.706-482.094 
ATOM   3550  O4'  DC A 173      23.591-214.414-482.625 
ATOM   3551  C3'  DC A 173      24.042-216.613-483.324 
ATOM   3552  O3'  DC A 173      22.785-217.263-483.462 
ATOM   3553  C2'  DC A 173      24.227-215.658-484.502 
ATOM   3554  C1'  DC A 173      23.280-214.573-484.001 
ATOM   3555  N1   DC A 173      23.467-213.256-484.673 
ATOM   3556  C2   DC A 173      22.339-212.470-484.885 
ATOM   3557  O2   DC A 173      21.238-212.891-484.510 
ATOM   3558  N3   DC A 173      22.488-211.266-485.498 
ATOM   3559  C4   DC A 173      23.697-210.845-485.889 
ATOM   3560  N4   DC A 173      23.791-209.665-486.481 
ATOM   3561  C5   DC A 173      24.871-211.640-485.680 
ATOM   3562  C6   DC A 173      24.701-212.839-485.068 
ATOM   3563  P    DT A 174      22.750-218.796-483.921 
ATOM   3564  OP1  DT A 174      22.952-219.670-482.744 
ATOM   3565  OP2  DT A 174      23.687-218.998-485.048 
ATOM   3566  O5'  DT A 174      21.243-218.935-484.443 
ATOM   3567  C5'  DT A 174      20.220-218.117-483.847 
ATOM   3568  C4'  DT A 174      19.317-217.551-484.925 
ATOM   3569  O4'  DT A 174      19.809-216.287-485.456 
ATOM   3570  C3'  DT A 174      19.132-218.425-486.165 
ATOM   3571  O3'  DT A 174      17.792-218.297-486.624 
ATOM   3572  C2'  DT A 174      20.065-217.814-487.211 
ATOM   3573  C1'  DT A 174      19.776-216.355-486.873 
ATOM   3574  N1   DT A 174      20.794-215.404-487.405 
ATOM   3575  C2   DT A 174      20.346-214.170-487.809 
ATOM   3576  O2   DT A 174      19.175-213.837-487.748 
ATOM   3577  N3   DT A 174      21.317-213.317-488.296 
ATOM   3578  C4   DT A 174      22.665-213.590-488.409 
ATOM   3579  O4   DT A 174      23.439-212.744-488.862 
ATOM   3580  C5   DT A 174      23.038-214.910-487.960 
ATOM   3581  C7   DT A 174      24.487-215.290-488.049 
ATOM   3582  C6   DT A 174      22.114-215.760-487.482 
ATOM   3583  P    DC A 175      17.032-219.595-487.171 
ATOM   3584  OP1  DC A 175      16.458-220.350-486.033 
ATOM   3585  OP2  DC A 175      17.930-220.356-488.067 
ATOM   3586  O5'  DC A 175      15.853-218.934-488.027 
ATOM   3587  C5'  DC A 175      15.338-217.649-487.630 
ATOM   3588  C4'  DC A 175      15.155-216.766-488.848 
ATOM   3589  O4'  DC A 175      16.359-216.015-489.176 
ATOM   3590  C3'  DC A 175      14.806-217.489-490.148 
ATOM   3591  O3'  DC A 175      13.893-216.688-490.890 
ATOM   3592  C2'  DC A 175      16.124-217.561-490.918 
ATOM   3593  C1'  DC A 175      16.611-216.158-490.566 
ATOM   3594  N1   DC A 175      18.068-215.954-490.795 
ATOM   3595  C2   DC A 175      18.490-214.697-491.220 
ATOM   3596  O2   DC A 175      17.644-213.810-491.389 
ATOM   3597  N3   DC A 175      19.814-214.492-491.435 
ATOM   3598  C4   DC A 175      20.698-215.478-491.242 
ATOM   3599  N4   DC A 175      21.979-215.227-491.465 
ATOM   3600  C5   DC A 175      20.286-216.779-490.805 
ATOM   3601  C6   DC A 175      18.958-216.964-490.596 
ATOM   3602  P    DA A 176      12.692-217.403-491.672 
ATOM   3603  OP1  DA A 176      11.566-217.639-490.742 
ATOM   3604  OP2  DA A 176      13.204-218.593-492.386 
ATOM   3605  O5'  DA A 176      12.289-216.273-492.731 
ATOM   3606  C5'  DA A 176      12.484-214.890-492.384 
ATOM   3607  C4'  DA A 176      13.087-214.141-493.557 
ATOM   3608  O4'  DA A 176      14.542-214.191-493.558 
ATOM   3609  C3'  DA A 176      12.699-214.654-494.943 
ATOM   3610  O3'  DA A 176      12.561-213.544-495.823 
ATOM   3611  C2'  DA A 176      13.898-215.487-495.397 
ATOM   3612  C1'  DA A 176      14.977-214.551-494.860 
ATOM   3613  N9   DA A 176      16.318-215.188-494.740 
ATOM   3614  C8   DA A 176      16.617-216.480-494.418 
ATOM   3615  N7   DA A 176      17.888-216.735-494.395 
ATOM   3616  C5   DA A 176      18.478-215.523-494.728 
ATOM   3617  C6   DA A 176      19.818-215.130-494.874 
ATOM   3618  N6   DA A 176      20.856-215.959-494.696 
ATOM   3619  N1   DA A 176      20.054-213.849-495.214 
ATOM   3620  C2   DA A 176      19.019-213.029-495.389 
ATOM   3621  N3   DA A 176      17.733-213.281-495.281 
ATOM   3622  C4   DA A 176      17.523-214.569-494.942 
ATOM   3623  P    DG A 177      11.375-213.549-496.897 
ATOM   3624  OP1  DG A 177      10.128-213.066-496.262 
ATOM   3625  OP2  DG A 177      11.300-214.876-497.548 
ATOM   3626  O5'  DG A 177      11.898-212.464-497.950 
ATOM   3627  C5'  DG A 177      12.732-211.385-497.485 
ATOM   3628  C4'  DG A 177      13.887-211.173-498.443 
ATOM   3629  O4'  DG A 177      15.038-212.004-498.118 
ATOM   3630  C3'  DG A 177      13.603-211.495-499.910 
ATOM   3631  O3'  DG A 177      14.290-210.557-500.729 
ATOM   3632  C2'  DG A 177      14.221-212.876-500.130 
ATOM   3633  C1'  DG A 177      15.483-212.637-499.307 
ATOM   3634  N9   DG A 177      16.195-213.889-498.926 
ATOM   3635  C8   DG A 177      15.675-215.127-498.618 
ATOM   3636  N7   DG A 177      16.581-216.028-498.322 
ATOM   3637  C5   DG A 177      17.786-215.338-498.445 
ATOM   3638  C6   DG A 177      19.119-215.785-498.250 
ATOM   3639  O6   DG A 177      19.516-216.901-497.923 
ATOM   3640  N1   DG A 177      20.043-214.756-498.480 
ATOM   3641  C2   DG A 177      19.721-213.465-498.850 
ATOM   3642  N2   DG A 177      20.749-212.630-499.022 
ATOM   3643  N3   DG A 177      18.470-213.047-499.032 
ATOM   3644  C4   DG A 177      17.562-214.032-498.813 
ATOM   3645  P    DA A 178      13.566-209.996-502.042 
ATOM   3646  OP1  DA A 178      12.680-208.868-501.678 
ATOM   3647  OP2  DA A 178      12.929-211.114-502.772 
ATOM   3648  O5'  DA A 178      14.815-209.450-502.882 
ATOM   3649  C5'  DA A 178      15.973-208.965-502.176 
ATOM   3650  C4'  DA A 178      17.236-209.485-502.833 
ATOM   3651  O4'  DA A 178      17.643-210.781-502.306 
ATOM   3652  C3'  DA A 178      17.157-209.709-504.343 
ATOM   3653  O3'  DA A 178      18.406-209.358-504.926 
ATOM   3654  C2'  DA A 178      16.954-211.217-504.500 
ATOM   3655  C1'  DA A 178      17.922-211.641-503.400 
ATOM   3656  N9   DA A 178      17.732-213.046-502.945 
ATOM   3657  C8   DA A 178      16.570-213.756-502.844 
ATOM   3658  N7   DA A 178      16.731-214.969-502.413 
ATOM   3659  C5   DA A 178      18.100-215.072-502.212 
ATOM   3660  C6   DA A 178      18.913-216.123-501.756 
ATOM   3661  N6   DA A 178      18.439-217.327-501.404 
ATOM   3662  N1   DA A 178      20.237-215.892-501.675 
ATOM   3663  C2   DA A 178      20.702-214.694-502.026 
ATOM   3664  N3   DA A 178      20.044-213.643-502.463 
ATOM   3665  C4   DA A 178      18.722-213.901-502.535 
ATOM   3666  P    DA A 179      18.417-208.594-506.333 
ATOM   3667  OP1  DA A 179      18.232-207.142-506.111 
ATOM   3668  OP2  DA A 179      17.454-209.238-507.254 
ATOM   3669  O5'  DA A 179      19.910-208.877-506.834 
ATOM   3670  C5'  DA A 179      20.953-209.047-505.856 
ATOM   3671  C4'  DA A 179      21.838-210.216-506.241 
ATOM   3672  O4'  DA A 179      21.346-211.481-505.715 
ATOM   3673  C3'  DA A 179      21.987-210.472-507.740 
ATOM   3674  O3'  DA A 179      23.319-210.898-508.004 
ATOM   3675  C2'  DA A 179      21.039-211.635-508.030 
ATOM   3676  C1'  DA A 179      21.346-212.434-506.768 
ATOM   3677  N9   DA A 179      20.328-213.473-506.453 
ATOM   3678  C8   DA A 179      18.979-213.429-506.661 
ATOM   3679  N7   DA A 179      18.353-214.498-506.278 
ATOM   3680  C5   DA A 179      19.359-215.314-505.779 
ATOM   3681  C6   DA A 179      19.344-216.600-505.216 
ATOM   3682  N6   DA A 179      18.228-217.324-505.053 
ATOM   3683  N1   DA A 179      20.524-217.118-504.824 
ATOM   3684  C2   DA A 179      21.629-216.395-504.987 
ATOM   3685  N3   DA A 179      21.766-215.190-505.498 
ATOM   3686  C4   DA A 179      20.572-214.694-505.882 
ATOM   3687  P    DG A 180      24.056-210.370-509.323 
ATOM   3688  OP1  DG A 180      24.647-209.039-509.060 
ATOM   3689  OP2  DG A 180      23.132-210.455-510.475 
ATOM   3690  O5'  DG A 180      25.222-211.454-509.488 
ATOM   3691  C5'  DG A 180      25.757-212.090-508.312 
ATOM   3692  C4'  DG A 180      25.922-213.576-508.556 
ATOM   3693  O4'  DG A 180      24.718-214.329-508.234 
ATOM   3694  C3'  DG A 180      26.237-213.983-509.996 
ATOM   3695  O3'  DG A 180      27.140-215.082-509.977 
ATOM   3696  C2'  DG A 180      24.901-214.462-510.563 
ATOM   3697  C1'  DG A 180      24.434-215.205-509.314 
ATOM   3698  N9   DG A 180      22.974-215.498-509.302 
ATOM   3699  C8   DG A 180      21.931-214.751-509.805 
ATOM   3700  N7   DG A 180      20.751-215.296-509.631 
ATOM   3701  C5   DG A 180      21.033-216.488-508.965 
ATOM   3702  C6   DG A 180      20.157-217.507-508.506 
ATOM   3703  O6   DG A 180      18.934-217.568-508.595 
ATOM   3704  N1   DG A 180      20.863-218.544-507.882 
ATOM   3705  C2   DG A 180      22.234-218.591-507.720 
ATOM   3706  N2   DG A 180      22.714-219.669-507.096 
ATOM   3707  N3   DG A 180      23.054-217.634-508.150 
ATOM   3708  C4   DG A 180      22.386-216.621-508.759 
ATOM   3709  P    DC A 181      28.317-215.136-511.061 
ATOM   3710  OP1  DC A 181      29.462-214.324-510.591 
ATOM   3711  OP2  DC A 181      27.780-214.792-512.395 
ATOM   3712  O5'  DC A 181      28.707-216.688-511.023 
ATOM   3713  C5'  DC A 181      28.533-217.423-509.797 
ATOM   3714  C4'  DC A 181      27.911-218.775-510.087 
ATOM   3715  O4'  DC A 181      26.456-218.728-510.092 
ATOM   3716  C3'  DC A 181      28.264-219.393-511.440 
ATOM   3717  O3'  DC A 181      28.394-220.801-511.284 
ATOM   3718  C2'  DC A 181      27.048-219.112-512.323 
ATOM   3719  C1'  DC A 181      25.990-219.388-511.259 
ATOM   3720  N1   DC A 181      24.646-218.840-511.595 
ATOM   3721  C2   DC A 181      23.529-219.562-511.184 
ATOM   3722  O2   DC A 181      23.697-220.618-510.563 
ATOM   3723  N3   DC A 181      22.295-219.080-511.481 
ATOM   3724  C4   DC A 181      22.156-217.931-512.156 
ATOM   3725  N4   DC A 181      20.931-217.503-512.421 
ATOM   3726  C5   DC A 181      23.291-217.173-512.588 
ATOM   3727  C6   DC A 181      24.516-217.672-512.282 
ATOM   3728  P    DA A 182      29.556-221.566-512.074 
ATOM   3729  OP1  DA A 182      30.820-221.472-511.310 
ATOM   3730  OP2  DA A 182      29.605-221.085-513.472 
ATOM   3731  O5'  DA A 182      29.020-223.073-512.044 
ATOM   3732  C5'  DA A 182      28.207-223.503-510.936 
ATOM   3733  C4'  DA A 182      27.032-224.318-511.440 
ATOM   3734  O4'  DA A 182      25.881-223.490-511.771 
ATOM   3735  C3'  DA A 182      27.282-225.127-512.713 
ATOM   3736  O3'  DA A 182      26.585-226.364-512.617 
ATOM   3737  C2'  DA A 182      26.648-224.298-513.829 
ATOM   3738  C1'  DA A 182      25.405-223.875-513.051 
ATOM   3739  N9   DA A 182      24.691-222.713-513.648 
ATOM   3740  C8   DA A 182      25.219-221.639-514.305 
ATOM   3741  N7   DA A 182      24.332-220.784-514.713 
ATOM   3742  C5   DA A 182      23.126-221.331-514.297 
ATOM   3743  C6   DA A 182      21.795-220.899-514.426 
ATOM   3744  N6   DA A 182      21.444-219.761-515.042 
ATOM   3745  N1   DA A 182      20.836-221.682-513.899 
ATOM   3746  C2   DA A 182      21.192-222.811-513.288 
ATOM   3747  N3   DA A 182      22.394-223.314-513.107 
ATOM   3748  C4   DA A 182      23.335-222.512-513.645 
ATOM   3749  P    DG A 183      27.285-227.693-513.168 
ATOM   3750  OP1  DG A 183      28.190-228.244-512.134 
ATOM   3751  OP2  DG A 183      27.898-227.421-514.487 
ATOM   3752  O5'  DG A 183      26.025-228.661-513.351 
ATOM   3753  C5'  DG A 183      24.887-228.497-512.484 
ATOM   3754  C4'  DG A 183      23.605-228.580-513.289 
ATOM   3755  O4'  DG A 183      23.198-227.288-513.821 
ATOM   3756  C3'  DG A 183      23.650-229.487-514.519 
ATOM   3757  O3'  DG A 183      22.392-230.137-514.658 
ATOM   3758  C2'  DG A 183      23.835-228.532-515.698 
ATOM   3759  C1'  DG A 183      22.888-227.447-515.197 
ATOM   3760  N9   DG A 183      23.075-226.130-515.869 
ATOM   3761  C8   DG A 183      24.233-225.547-516.333 
ATOM   3762  N7   DG A 183      24.056-224.369-516.882 
ATOM   3763  C5   DG A 183      22.681-224.158-516.774 
ATOM   3764  C6   DG A 183      21.890-223.057-517.192 
ATOM   3765  O6   DG A 183      22.245-222.023-517.752 
ATOM   3766  N1   DG A 183      20.536-223.254-516.888 
ATOM   3767  C2   DG A 183      20.016-224.370-516.262 
ATOM   3768  N2   DG A 183      18.695-224.366-516.060 
ATOM   3769  N3   DG A 183      20.758-225.403-515.870 
ATOM   3770  C4   DG A 183      22.074-225.228-516.158 
ATOM   3771  P    DA A 184      22.357-231.670-515.117 
ATOM   3772  OP1  DA A 184      22.559-232.544-513.939 
ATOM   3773  OP2  DA A 184      23.295-231.872-516.244 
ATOM   3774  O5'  DA A 184      20.851-231.809-515.638 
ATOM   3775  C5'  DA A 184      19.827-230.991-515.042 
ATOM   3776  C4'  DA A 184      18.925-230.425-516.120 
ATOM   3777  O4'  DA A 184      19.417-229.161-516.651 
ATOM   3778  C3'  DA A 184      18.740-231.299-517.361 
ATOM   3779  O3'  DA A 184      17.399-231.171-517.820 
ATOM   3780  C2'  DA A 184      19.672-230.688-518.407 
ATOM   3781  C1'  DA A 184      19.384-229.229-518.069 
ATOM   3782  N9   DA A 184      20.401-228.278-518.600 
ATOM   3783  C8   DA A 184      21.746-228.469-518.745 
ATOM   3784  N7   DA A 184      22.369-227.446-519.242 
ATOM   3785  C5   DA A 184      21.367-226.507-519.442 
ATOM   3786  C6   DA A 184      21.384-225.198-519.950 
ATOM   3787  N6   DA A 184      22.497-224.580-520.369 
ATOM   3788  N1   DA A 184      20.208-224.543-520.013 
ATOM   3789  C2   DA A 184      19.106-225.163-519.594 
ATOM   3790  N3   DA A 184      18.968-226.374-519.104 
ATOM   3791  C4   DA A 184      20.158-227.008-519.052 
ATOM   3792  P    DA A 185      16.639-232.469-518.366 
ATOM   3793  OP1  DA A 185      16.066-233.224-517.229 
ATOM   3794  OP2  DA A 185      17.537-233.230-519.262 
ATOM   3795  O5'  DA A 185      15.460-231.808-519.223 
ATOM   3796  C5'  DA A 185      14.946-230.523-518.826 
ATOM   3797  C4'  DA A 185      14.762-229.640-520.044 
ATOM   3798  O4'  DA A 185      15.967-228.889-520.372 
ATOM   3799  C3'  DA A 185      14.413-230.363-521.344 
ATOM   3800  O3'  DA A 185      13.501-229.562-522.086 
ATOM   3801  C2'  DA A 185      15.732-230.435-522.113 
ATOM   3802  C1'  DA A 185      16.219-229.032-521.761 
ATOM   3803  N9   DA A 185      17.676-228.829-521.990 
ATOM   3804  C8   DA A 185      18.693-229.728-521.839 
ATOM   3805  N7   DA A 185      19.864-229.247-522.119 
ATOM   3806  C5   DA A 185      19.608-227.932-522.483 
ATOM   3807  C6   DA A 185      20.447-226.883-522.894 
ATOM   3808  N6   DA A 185      21.777-227.001-523.012 
ATOM   3809  N1   DA A 185      19.866-225.704-523.181 
ATOM   3810  C2   DA A 185      18.545-225.592-523.061 
ATOM   3811  N3   DA A 185      17.664-226.496-522.689 
ATOM   3812  C4   DA A 185      18.272-227.667-522.408 
ATOM   3813  P    DC A 186      12.300-230.277-522.868 
ATOM   3814  OP1  DC A 186      11.173-230.513-521.937 
ATOM   3815  OP2  DC A 186      12.812-231.467-523.582 
ATOM   3816  O5'  DC A 186      11.897-229.147-523.927 
ATOM   3817  C5'  DC A 186      12.091-227.764-523.580 
ATOM   3818  C4'  DC A 186      12.694-227.015-524.752 
ATOM   3819  O4'  DC A 186      14.150-227.065-524.753 
ATOM   3820  C3'  DC A 186      12.307-227.528-526.139 
ATOM   3821  O3'  DC A 186      12.168-226.418-527.018 
ATOM   3822  C2'  DC A 186      13.506-228.361-526.593 
ATOM   3823  C1'  DC A 186      14.585-227.425-526.056 
ATOM   3824  N1   DC A 186      15.926-228.062-525.936 
ATOM   3825  C2   DC A 186      17.045-227.269-526.179 
ATOM   3826  O2   DC A 186      16.880-226.082-526.480 
ATOM   3827  N3   DC A 186      18.277-227.832-526.076 
ATOM   3828  C4   DC A 186      18.412-229.123-525.747 
ATOM   3829  N4   DC A 186      19.634-229.624-525.659 
ATOM   3830  C5   DC A 186      17.274-229.955-525.494 
ATOM   3831  C6   DC A 186      16.051-229.375-525.602 
ATOM   3832  P    DA A 187      10.983-226.423-528.093 
ATOM   3833  OP1  DA A 187       9.736-225.940-527.458 
ATOM   3834  OP2  DA A 187      10.908-227.750-528.743 
ATOM   3835  O5'  DA A 187      11.506-225.338-529.146 
ATOM   3836  C5'  DA A 187      12.340-224.260-528.680 
ATOM   3837  C4'  DA A 187      13.494-224.047-529.639 
ATOM   3838  O4'  DA A 187      14.645-224.878-529.313 
ATOM   3839  C3'  DA A 187      13.210-224.369-531.105 
ATOM   3840  O3'  DA A 187      13.898-223.431-531.924 
ATOM   3841  C2'  DA A 187      13.829-225.750-531.326 
ATOM   3842  C1'  DA A 187      15.091-225.511-530.503 
ATOM   3843  N9   DA A 187      15.803-226.763-530.122 
ATOM   3844  C8   DA A 187      15.269-227.983-529.818 
ATOM   3845  N7   DA A 187      16.155-228.884-529.525 
ATOM   3846  C5   DA A 187      17.366-228.214-529.641 
ATOM   3847  C6   DA A 187      18.696-228.624-529.456 
ATOM   3848  N6   DA A 187      19.045-229.867-529.098 
ATOM   3849  N1   DA A 187      19.660-227.705-529.655 
ATOM   3850  C2   DA A 187      19.307-226.470-530.011 
ATOM   3851  N3   DA A 187      18.105-225.975-530.212 
ATOM   3852  C4   DA A 187      17.159-226.915-530.007 
ATOM   3853  P    DG A 188      13.174-222.871-533.238 
ATOM   3854  OP1  DG A 188      12.288-221.742-532.873 
ATOM   3855  OP2  DG A 188      12.536-223.988-533.968 
ATOM   3856  O5'  DG A 188      14.422-222.324-534.077 
ATOM   3857  C5'  DG A 188      15.581-221.839-533.372 
ATOM   3858  C4'  DG A 188      16.844-222.359-534.029 
ATOM   3859  O4'  DG A 188      17.251-223.655-533.502 
ATOM   3860  C3'  DG A 188      16.765-222.583-535.538 
ATOM   3861  O3'  DG A 188      18.013-222.232-536.122 
ATOM   3862  C2'  DG A 188      16.561-224.091-535.696 
ATOM   3863  C1'  DG A 188      17.530-224.515-534.596 
ATOM   3864  N9   DG A 188      17.340-225.920-534.141 
ATOM   3865  C8   DG A 188      16.177-226.652-534.033 
ATOM   3866  N7   DG A 188      16.354-227.875-533.595 
ATOM   3867  C5   DG A 188      17.732-227.960-533.400 
ATOM   3868  C6   DG A 188      18.523-229.042-532.936 
ATOM   3869  O6   DG A 188      18.166-230.167-532.596 
ATOM   3870  N1   DG A 188      19.882-228.700-532.889 
ATOM   3871  C2   DG A 188      20.406-227.473-533.243 
ATOM   3872  N2   DG A 188      21.731-227.344-533.126 
ATOM   3873  N3   DG A 188      19.662-226.457-533.677 
ATOM   3874  C4   DG A 188      18.343-226.773-533.730 
ATOM   3875  P    DA A 189      18.025-221.468-537.529 
ATOM   3876  OP1  DA A 189      17.840-220.017-537.307 
ATOM   3877  OP2  DA A 189      17.062-222.112-538.450 
ATOM   3878  O5'  DA A 189      19.518-221.751-538.029 
ATOM   3879  C5'  DA A 189      20.561-221.921-537.052 
ATOM   3880  C4'  DA A 189      21.446-223.090-537.436 
ATOM   3881  O4'  DA A 189      20.953-224.355-536.911 
ATOM   3882  C3'  DA A 189      21.595-223.346-538.936 
ATOM   3883  O3'  DA A 189      22.926-223.773-539.199 
ATOM   3884  C2'  DA A 189      20.647-224.509-539.226 
ATOM   3885  C1'  DA A 189      20.954-225.308-537.963 
ATOM   3886  N9   DA A 189      19.935-226.347-537.648 
ATOM   3887  C8   DA A 189      18.586-226.303-537.856 
ATOM   3888  N7   DA A 189      17.960-227.372-537.474 
ATOM   3889  C5   DA A 189      18.967-228.188-536.975 
ATOM   3890  C6   DA A 189      18.952-229.474-536.411 
ATOM   3891  N6   DA A 189      17.835-230.198-536.249 
ATOM   3892  N1   DA A 189      20.131-229.993-536.020 
ATOM   3893  C2   DA A 189      21.237-229.269-536.183 
ATOM   3894  N3   DA A 189      21.374-228.064-536.694 
ATOM   3895  C4   DA A 189      20.180-227.568-537.078 
ATOM   3896  P    DG A 190      23.664-223.244-540.518 
ATOM   3897  OP1  DG A 190      24.255-221.913-540.256 
ATOM   3898  OP2  DG A 190      22.740-223.329-541.671 
ATOM   3899  O5'  DG A 190      24.830-224.328-540.684 
ATOM   3900  C5'  DG A 190      25.365-224.964-539.508 
ATOM   3901  C4'  DG A 190      25.530-226.450-539.752 
ATOM   3902  O4'  DG A 190      24.326-227.203-539.429 
ATOM   3903  C3'  DG A 190      25.844-226.857-541.191 
ATOM   3904  O3'  DG A 190      26.748-227.956-541.173 
ATOM   3905  C2'  DG A 190      24.508-227.337-541.759 
ATOM   3906  C1'  DG A 190      24.042-228.079-540.510 
ATOM   3907  N9   DG A 190      22.581-228.372-540.497 
ATOM   3908  C8   DG A 190      21.539-227.625-541.001 
ATOM   3909  N7   DG A 190      20.359-228.170-540.826 
ATOM   3910  C5   DG A 190      20.640-229.362-540.160 
ATOM   3911  C6   DG A 190      19.765-230.381-539.702 
ATOM   3912  O6   DG A 190      18.542-230.442-539.790 
ATOM   3913  N1   DG A 190      20.471-231.418-539.077 
ATOM   3914  C2   DG A 190      21.841-231.465-538.916 
ATOM   3915  N2   DG A 190      22.322-232.543-538.291 
ATOM   3916  N3   DG A 190      22.662-230.508-539.346 
ATOM   3917  C4   DG A 190      21.993-229.495-539.955 
ATOM   3918  P    DT A 191      27.925-228.011-542.256 
ATOM   3919  OP1  DT A 191      29.070-227.198-541.787 
ATOM   3920  OP2  DT A 191      27.387-227.666-543.590 
ATOM   3921  O5'  DT A 191      28.315-229.562-542.219 
ATOM   3922  C5'  DT A 191      28.141-230.297-540.993 
ATOM   3923  C4'  DT A 191      27.519-231.649-541.283 
ATOM   3924  O4'  DT A 191      26.064-231.602-541.287 
ATOM   3925  C3'  DT A 191      27.872-232.267-542.636 
ATOM   3926  O3'  DT A 191      28.002-233.675-542.479 
ATOM   3927  C2'  DT A 191      26.656-231.986-543.518 
ATOM   3928  C1'  DT A 191      25.598-232.262-542.455 
ATOM   3929  N1   DT A 191      24.254-231.714-542.790 
ATOM   3930  C2   DT A 191      23.162-232.438-542.378 
ATOM   3931  O2   DT A 191      23.255-233.486-541.763 
ATOM   3932  N3   DT A 191      21.933-231.900-542.708 
ATOM   3933  C4   DT A 191      21.713-230.726-543.399 
ATOM   3934  O4   DT A 191      20.565-230.345-543.636 
ATOM   3935  C5   DT A 191      22.920-230.036-543.789 
ATOM   3936  C7   DT A 191      22.770-228.749-544.546 
ATOM   3937  C6   DT A 191      24.128-230.537-543.482 
ATOM   3938  P    DG A 192      29.164-234.441-543.270 
ATOM   3939  OP1  DG A 192      30.428-234.346-542.505 
ATOM   3940  OP2  DG A 192      29.213-233.959-544.668 
ATOM   3941  O5'  DG A 192      28.627-235.947-543.240 
ATOM   3942  C5'  DG A 192      27.814-236.377-542.131 
ATOM   3943  C4'  DG A 192      26.640-237.192-542.636 
ATOM   3944  O4'  DG A 192      25.489-236.364-542.966 
ATOM   3945  C3'  DG A 192      26.889-238.001-543.908 
ATOM   3946  O3'  DG A 192      26.193-239.238-543.812 
ATOM   3947  C2'  DG A 192      26.256-237.172-545.025 
ATOM   3948  C1'  DG A 192      25.013-236.749-544.247 
ATOM   3949  N9   DG A 192      24.298-235.587-544.844 
ATOM   3950  C8   DG A 192      24.814-234.496-545.510 
ATOM   3951  N7   DG A 192      23.907-233.641-545.916 
ATOM   3952  C5   DG A 192      22.706-234.206-545.490 
ATOM   3953  C6   DG A 192      21.373-233.740-545.639 
ATOM   3954  O6   DG A 192      20.973-232.715-546.185 
ATOM   3955  N1   DG A 192      20.454-234.623-545.057 
ATOM   3956  C2   DG A 192      20.779-235.803-544.415 
ATOM   3957  N2   DG A 192      19.755-236.506-543.926 
ATOM   3958  N3   DG A 192      22.030-236.239-544.276 
ATOM   3959  C4   DG A 192      22.933-235.393-544.835 
ATOM   3960  P    DA A 193      26.893-240.567-544.364 
ATOM   3961  OP1  DA A 193      27.798-241.118-543.329 
ATOM   3962  OP2  DA A 193      27.506-240.295-545.683 
ATOM   3963  O5'  DA A 193      25.633-241.535-544.547 
ATOM   3964  C5'  DA A 193      24.494-241.371-543.680 
ATOM   3965  C4'  DA A 193      23.213-241.454-544.485 
ATOM   3966  O4'  DA A 193      22.806-240.162-545.017 
ATOM   3967  C3'  DA A 193      23.257-242.361-545.715 
ATOM   3968  O3'  DA A 193      22.000-243.011-545.854 
ATOM   3969  C2'  DA A 193      23.443-241.406-546.894 
ATOM   3970  C1'  DA A 193      22.496-240.321-546.392 
ATOM   3971  N9   DA A 193      22.683-239.004-547.065 
ATOM   3972  C8   DA A 193      23.841-238.440-547.519 
ATOM   3973  N7   DA A 193      23.678-237.276-548.064 
ATOM   3974  C5   DA A 193      22.313-237.047-547.966 
ATOM   3975  C6   DA A 193      21.500-235.974-548.366 
ATOM   3976  N6   DA A 193      21.971-234.876-548.976 
ATOM   3977  N1   DA A 193      20.181-236.069-548.118 
ATOM   3978  C2   DA A 193      19.718-237.162-547.512 
ATOM   3979  N3   DA A 193      20.377-238.222-547.095 
ATOM   3980  C4   DA A 193      21.695-238.101-547.356 
ATOM   3981  P    DT A 194      21.965-244.544-546.312 
ATOM   3982  OP1  DT A 194      22.167-245.418-545.135 
ATOM   3983  OP2  DT A 194      22.902-244.747-547.439 
ATOM   3984  O5'  DT A 194      20.459-244.683-546.834 
ATOM   3985  C5'  DT A 194      19.435-243.865-546.238 
ATOM   3986  C4'  DT A 194      18.532-243.299-547.316 
ATOM   3987  O4'  DT A 194      19.025-242.036-547.847 
ATOM   3988  C3'  DT A 194      18.348-244.173-548.556 
ATOM   3989  O3'  DT A 194      17.007-244.045-549.015 
ATOM   3990  C2'  DT A 194      19.280-243.562-549.603 
ATOM   3991  C1'  DT A 194      18.992-242.103-549.264 
ATOM   3992  N1   DT A 194      20.009-241.152-549.796 
ATOM   3993  C2   DT A 194      19.561-239.919-550.200 
ATOM   3994  O2   DT A 194      18.390-239.585-550.139 
ATOM   3995  N3   DT A 194      20.533-239.065-550.688 
ATOM   3996  C4   DT A 194      21.880-239.338-550.801 
ATOM   3997  O4   DT A 194      22.655-238.492-551.254 
ATOM   3998  C5   DT A 194      22.254-240.658-550.352 
ATOM   3999  C7   DT A 194      23.703-241.038-550.440 
ATOM   4000  C6   DT A 194      21.330-241.508-549.873 
ATOM   4001  P    DG A 195      16.247-245.343-549.562 
ATOM   4002  OP1  DG A 195      15.673-246.098-548.424 
ATOM   4003  OP2  DG A 195      17.145-246.104-550.458 
ATOM   4004  O5'  DG A 195      15.068-244.682-550.418 
ATOM   4005  C5'  DG A 195      14.554-243.397-550.021 
ATOM   4006  C4'  DG A 195      14.370-242.514-551.239 
ATOM   4007  O4'  DG A 195      15.574-241.763-551.568 
ATOM   4008  C3'  DG A 195      14.021-243.237-552.540 
ATOM   4009  O3'  DG A 195      13.109-242.437-553.282 
ATOM   4010  C2'  DG A 195      15.340-243.309-553.309 
ATOM   4011  C1'  DG A 195      15.827-241.906-552.957 
ATOM   4012  N9   DG A 195      17.283-241.703-553.186 
ATOM   4013  C8   DG A 195      18.322-242.596-553.039 
ATOM   4014  N7   DG A 195      19.500-242.098-553.324 
ATOM   4015  C5   DG A 195      19.224-240.781-553.687 
ATOM   4016  C6   DG A 195      20.099-239.743-554.099 
ATOM   4017  O6   DG A 195      21.320-239.773-554.231 
ATOM   4018  N1   DG A 195      19.398-238.560-554.373 
ATOM   4019  C2   DG A 195      18.031-238.401-554.263 
ATOM   4020  N2   DG A 195      17.554-237.192-554.569 
ATOM   4021  N3   DG A 195      17.210-239.376-553.875 
ATOM   4022  C4   DG A 195      17.874-240.529-553.606 
ATOM   4023  P    DA A 196      11.908-243.151-554.063 
ATOM   4024  OP1  DA A 196      10.781-243.387-553.133 
ATOM   4025  OP2  DA A 196      12.420-244.341-554.777 
ATOM   4026  O5'  DA A 196      11.505-242.021-555.123 
ATOM   4027  C5'  DA A 196      11.699-240.638-554.775 
ATOM   4028  C4'  DA A 196      12.302-239.889-555.948 
ATOM   4029  O4'  DA A 196      13.757-239.939-555.949 
ATOM   4030  C3'  DA A 196      11.915-240.402-557.335 
ATOM   4031  O3'  DA A 196      11.776-239.292-558.214 
ATOM   4032  C2'  DA A 196      13.113-241.235-557.788 
ATOM   4033  C1'  DA A 196      14.192-240.299-557.251 
ATOM   4034  N9   DA A 196      15.534-240.936-557.132 
ATOM   4035  C8   DA A 196      15.832-242.228-556.809 
ATOM   4036  N7   DA A 196      17.104-242.483-556.787 
ATOM   4037  C5   DA A 196      17.693-241.271-557.119 
ATOM   4038  C6   DA A 196      19.034-240.878-557.266 
ATOM   4039  N6   DA A 196      20.072-241.707-557.087 
ATOM   4040  N1   DA A 196      19.270-239.597-557.605 
ATOM   4041  C2   DA A 196      18.234-238.777-557.781 
ATOM   4042  N3   DA A 196      16.948-239.029-557.672 
ATOM   4043  C4   DA A 196      16.739-240.317-557.333 
ATOM   4044  P    DA A 197      10.591-239.297-559.289 
ATOM   4045  OP1  DA A 197       9.344-238.814-558.653 
ATOM   4046  OP2  DA A 197      10.516-240.624-559.939 
ATOM   4047  O5'  DA A 197      11.114-238.212-560.341 
ATOM   4048  C5'  DA A 197      11.947-237.134-559.876 
ATOM   4049  C4'  DA A 197      13.102-236.921-560.834 
ATOM   4050  O4'  DA A 197      14.253-237.752-560.509 
ATOM   4051  C3'  DA A 197      12.818-237.243-562.301 
ATOM   4052  O3'  DA A 197      13.506-236.305-563.120 
ATOM   4053  C2'  DA A 197      13.436-238.624-562.521 
ATOM   4054  C1'  DA A 197      14.699-238.385-561.699 
ATOM   4055  N9   DA A 197      15.411-239.637-561.318 
ATOM   4056  C8   DA A 197      14.877-240.857-561.014 
ATOM   4057  N7   DA A 197      15.763-241.758-560.720 
ATOM   4058  C5   DA A 197      16.973-241.088-560.837 
ATOM   4059  C6   DA A 197      18.304-241.498-560.652 
ATOM   4060  N6   DA A 197      18.653-242.741-560.294 
ATOM   4061  N1   DA A 197      19.267-240.579-560.851 
ATOM   4062  C2   DA A 197      18.915-239.344-561.207 
ATOM   4063  N3   DA A 197      17.713-238.850-561.408 
ATOM   4064  C4   DA A 197      16.767-239.789-561.203 
ATOM   4065  P    DC A 198      12.782-235.745-564.434 
ATOM   4066  OP1  DC A 198      11.896-234.616-564.069 
ATOM   4067  OP2  DC A 198      12.144-236.862-565.163 
ATOM   4068  O5'  DC A 198      14.030-235.198-565.273 
ATOM   4069  C5'  DC A 198      15.188-234.713-564.567 
ATOM   4070  C4'  DC A 198      16.452-235.233-565.224 
ATOM   4071  O4'  DC A 198      16.858-236.529-564.698 
ATOM   4072  C3'  DC A 198      16.372-235.457-566.734 
ATOM   4073  O3'  DC A 198      17.621-235.106-567.318 
ATOM   4074  C2'  DC A 198      16.169-236.965-566.892 
ATOM   4075  C1'  DC A 198      17.138-237.389-565.792 
ATOM   4076  N1   DC A 198      16.947-238.794-565.336 
ATOM   4077  C2   DC A 198      18.079-239.512-564.956 
ATOM   4078  O2   DC A 198      19.183-238.958-565.011 
ATOM   4079  N3   DC A 198      17.927-240.795-564.538 
ATOM   4080  C4   DC A 198      16.713-241.359-564.492 
ATOM   4081  N4   DC A 198      16.618-242.613-564.077 
ATOM   4082  C5   DC A 198      15.537-240.638-564.880 
ATOM   4083  C6   DC A 198      15.710-239.357-565.295 
ATOM   4084  P    DA A 199      17.632-234.342-568.725 
ATOM   4085  OP1  DA A 199      17.448-232.891-568.502 
ATOM   4086  OP2  DA A 199      16.670-234.986-569.646 
ATOM   4087  O5'  DA A 199      19.125-234.625-569.225 
ATOM   4088  C5'  DA A 199      20.169-234.795-568.247 
ATOM   4089  C4'  DA A 199      21.054-235.964-568.632 
ATOM   4090  O4'  DA A 199      20.561-237.229-568.107 
ATOM   4091  C3'  DA A 199      21.203-236.220-570.131 
ATOM   4092  O3'  DA A 199      22.534-236.647-570.395 
ATOM   4093  C2'  DA A 199      20.254-237.383-570.422 
ATOM   4094  C1'  DA A 199      20.562-238.182-569.159 
ATOM   4095  N9   DA A 199      19.543-239.221-568.844 
ATOM   4096  C8   DA A 199      18.194-239.177-569.052 
ATOM   4097  N7   DA A 199      17.568-240.246-568.670 
ATOM   4098  C5   DA A 199      18.575-241.062-568.171 
ATOM   4099  C6   DA A 199      18.560-242.349-567.607 
ATOM   4100  N6   DA A 199      17.443-243.072-567.445 
ATOM   4101  N1   DA A 199      19.739-242.867-567.215 
ATOM   4102  C2   DA A 199      20.845-242.143-567.379 
ATOM   4103  N3   DA A 199      20.982-240.939-567.889 
ATOM   4104  C4   DA A 199      19.787-240.442-568.274 
ATOM   4105  P    DA A 200      23.272-236.118-571.714 
ATOM   4106  OP1  DA A 200      23.863-234.787-571.452 
ATOM   4107  OP2  DA A 200      22.348-236.203-572.866 
ATOM   4108  O5'  DA A 200      24.437-237.202-571.880 
ATOM   4109  C5'  DA A 200      24.972-237.838-570.703 
ATOM   4110  C4'  DA A 200      25.138-239.324-570.948 
ATOM   4111  O4'  DA A 200      23.933-240.077-570.625 
ATOM   4112  C3'  DA A 200      25.452-239.731-572.387 
ATOM   4113  O3'  DA A 200      26.355-240.830-572.368 
ATOM   4114  C2'  DA A 200      24.116-240.211-572.955 
ATOM   4115  C1'  DA A 200      23.650-240.953-571.706 
ATOM   4116  N9   DA A 200      22.189-241.246-571.693 
ATOM   4117  C8   DA A 200      21.169-240.493-572.198 
ATOM   4118  N7   DA A 200      19.996-241.020-572.032 
ATOM   4119  C5   DA A 200      20.255-242.211-571.369 
ATOM   4120  C6   DA A 200      19.418-243.238-570.902 
ATOM   4121  N6   DA A 200      18.085-243.226-571.040 
ATOM   4122  N1   DA A 200      20.002-244.282-570.286 
ATOM   4123  C2   DA A 200      21.327-244.289-570.150 
ATOM   4124  N3   DA A 200      22.207-243.393-570.543 
ATOM   4125  C4   DA A 200      21.596-242.358-571.157 
ATOM   4126  P    DC A 201      27.533-240.885-573.452 
ATOM   4127  OP1  DC A 201      28.677-240.072-572.983 
ATOM   4128  OP2  DC A 201      26.995-240.540-574.786 
ATOM   4129  O5'  DC A 201      27.923-242.437-573.415 
ATOM   4130  C5'  DC A 201      27.749-243.171-572.189 
ATOM   4131  C4'  DC A 201      27.127-244.523-572.479 
ATOM   4132  O4'  DC A 201      25.672-244.476-572.483 
ATOM   4133  C3'  DC A 201      27.480-245.141-573.831 
ATOM   4134  O3'  DC A 201      27.609-246.549-573.675 
ATOM   4135  C2'  DC A 201      26.264-244.861-574.714 
ATOM   4136  C1'  DC A 201      25.206-245.136-573.650 
ATOM   4137  N1   DC A 201      23.862-244.588-573.986 
ATOM   4138  C2   DC A 201      22.745-245.310-573.575 
ATOM   4139  O2   DC A 201      22.913-246.366-572.955 
ATOM   4140  N3   DC A 201      21.511-244.828-573.872 
ATOM   4141  C4   DC A 201      21.371-243.679-574.547 
ATOM   4142  N4   DC A 201      20.146-243.251-574.812 
ATOM   4143  C5   DC A 201      22.507-242.921-574.979 
ATOM   4144  C6   DC A 201      23.732-243.420-574.673 
ATOM   4145  P    DT A 202      28.772-247.315-574.465 
ATOM   4146  OP1  DT A 202      30.035-247.220-573.701 
ATOM   4147  OP2  DT A 202      28.821-246.833-575.863 
ATOM   4148  O5'  DT A 202      28.235-248.821-574.435 
ATOM   4149  C5'  DT A 202      27.422-249.251-573.327 
ATOM   4150  C4'  DT A 202      26.247-250.067-573.831 
ATOM   4151  O4'  DT A 202      25.096-249.238-574.162 
ATOM   4152  C3'  DT A 202      26.497-250.875-575.104 
ATOM   4153  O3'  DT A 202      25.801-252.112-575.008 
ATOM   4154  C2'  DT A 202      25.863-250.046-576.220 
ATOM   4155  C1'  DT A 202      24.621-249.623-575.442 
ATOM   4156  N1   DT A 202      23.906-248.461-576.040 
ATOM   4157  C2   DT A 202      22.537-248.445-575.929 
ATOM   4158  O2   DT A 202      21.906-249.327-575.374 
ATOM   4159  N3   DT A 202      21.909-247.352-576.496 
ATOM   4160  C4   DT A 202      22.523-246.301-577.146 
ATOM   4161  O4   DT A 202      21.854-245.377-577.613 
ATOM   4162  C5   DT A 202      23.961-246.408-577.211 
ATOM   4163  C7   DT A 202      24.708-245.305-577.903 
ATOM   4164  C6   DT A 202      24.597-247.459-576.669 
ATOM   4165  P    DT A 203      26.501-253.441-575.560 
ATOM   4166  OP1  DT A 203      27.405-253.992-574.525 
ATOM   4167  OP2  DT A 203      27.114-253.169-576.879 
ATOM   4168  O5'  DT A 203      25.240-254.409-575.743 
ATOM   4169  C5'  DT A 203      24.102-254.245-574.875 
ATOM   4170  C4'  DT A 203      22.820-254.329-575.681 
ATOM   4171  O4'  DT A 203      22.414-253.036-576.212 
ATOM   4172  C3'  DT A 203      22.865-255.235-576.910 
ATOM   4173  O3'  DT A 203      21.608-255.885-577.049 
ATOM   4174  C2'  DT A 203      23.051-254.280-578.089 
ATOM   4175  C1'  DT A 203      22.103-253.195-577.588 
ATOM   4176  N1   DT A 203      22.291-251.878-578.260 
ATOM   4177  C2   DT A 203      21.167-251.114-578.462 
ATOM   4178  O2   DT A 203      20.052-251.468-578.118 
ATOM   4179  N3   DT A 203      21.379-249.901-579.089 
ATOM   4180  C4   DT A 203      22.592-249.403-579.518 
ATOM   4181  O4   DT A 203      22.658-248.302-580.068 
ATOM   4182  C5   DT A 203      23.712-250.278-579.262 
ATOM   4183  C7   DT A 203      25.070-249.811-579.699 
ATOM   4184  C6   DT A 203      23.535-251.462-578.655 
ATOM   4185  P    DC A 204      21.573-257.418-577.508 
ATOM   4186  OP1  DC A 204      21.775-258.292-576.331 
ATOM   4187  OP2  DC A 204      22.510-257.621-578.635 
ATOM   4188  O5'  DC A 204      20.067-257.558-578.030 
ATOM   4189  C5'  DC A 204      19.043-256.739-577.434 
ATOM   4190  C4'  DC A 204      18.140-256.173-578.512 
ATOM   4191  O4'  DC A 204      18.632-254.910-579.043 
ATOM   4192  C3'  DC A 204      17.955-257.048-579.752 
ATOM   4193  O3'  DC A 204      16.615-256.919-580.211 
ATOM   4194  C2'  DC A 204      18.888-256.436-580.798 
ATOM   4195  C1'  DC A 204      18.600-254.977-580.460 
ATOM   4196  N1   DC A 204      19.617-254.026-580.992 
ATOM   4197  C2   DC A 204      19.179-252.771-581.406 
ATOM   4198  O2   DC A 204      17.976-252.500-581.315 
ATOM   4199  N3   DC A 204      20.090-251.892-581.894 
ATOM   4200  C4   DC A 204      21.385-252.224-581.975 
ATOM   4201  N4   DC A 204      22.235-251.331-582.458 
ATOM   4202  C5   DC A 204      21.856-253.510-581.555 
ATOM   4203  C6   DC A 204      20.929-254.376-581.071 
ATOM   4204  P    DA A 205      15.855-258.217-580.758 
ATOM   4205  OP1  DA A 205      15.281-258.972-579.620 
ATOM   4206  OP2  DA A 205      16.753-258.978-581.654 
ATOM   4207  O5'  DA A 205      14.676-257.556-581.614 
ATOM   4208  C5'  DA A 205      14.162-256.271-581.217 
ATOM   4209  C4'  DA A 205      13.978-255.388-582.435 
ATOM   4210  O4'  DA A 205      15.182-254.637-582.763 
ATOM   4211  C3'  DA A 205      13.629-256.111-583.735 
ATOM   4212  O3'  DA A 205      12.716-255.311-584.477 
ATOM   4213  C2'  DA A 205      14.948-256.183-584.505 
ATOM   4214  C1'  DA A 205      15.434-254.780-584.153 
ATOM   4215  N9   DA A 205      16.891-254.577-584.382 
ATOM   4216  C8   DA A 205      17.908-255.476-584.230 
ATOM   4217  N7   DA A 205      19.080-254.995-584.510 
ATOM   4218  C5   DA A 205      18.824-253.681-584.874 
ATOM   4219  C6   DA A 205      19.662-252.631-585.285 
ATOM   4220  N6   DA A 205      20.992-252.749-585.404 
ATOM   4221  N1   DA A 205      19.081-251.452-585.572 
ATOM   4222  C2   DA A 205      17.760-251.340-585.452 
ATOM   4223  N3   DA A 205      16.880-252.244-585.080 
ATOM   4224  C4   DA A 205      17.487-253.415-584.799 
ATOM   4225  P    DT A 206      11.515-256.025-585.259 
ATOM   4226  OP1  DT A 206      10.389-256.261-584.328 
ATOM   4227  OP2  DT A 206      12.027-257.215-585.973 
ATOM   4228  O5'  DT A 206      11.112-254.895-586.318 
ATOM   4229  C5'  DT A 206      11.307-253.512-585.971 
ATOM   4230  C4'  DT A 206      11.910-252.763-587.144 
ATOM   4231  O4'  DT A 206      13.365-252.813-587.145 
ATOM   4232  C3'  DT A 206      11.523-253.276-588.530 
ATOM   4233  O3'  DT A 206      11.384-252.166-589.410 
ATOM   4234  C2'  DT A 206      12.721-254.109-588.984 
ATOM   4235  C1'  DT A 206      13.800-253.173-588.447 
ATOM   4236  N1   DT A 206      15.141-253.810-588.327 
ATOM   4237  C2   DT A 206      16.235-253.015-588.570 
ATOM   4238  O2   DT A 206      16.145-251.837-588.871 
ATOM   4239  N3   DT A 206      17.461-253.640-588.450 
ATOM   4240  C4   DT A 206      17.677-254.962-588.117 
ATOM   4241  O4   DT A 206      18.823-255.410-588.040 
ATOM   4242  C5   DT A 206      16.468-255.715-587.881 
ATOM   4243  C7   DT A 206      16.614-257.163-587.513 
ATOM   4244  C6   DT A 206      15.263-255.132-587.991 
ATOM   4245  P    DC A 207      10.198-252.171-590.484 
ATOM   4246  OP1  DC A 207       8.951-251.688-589.849 
ATOM   4247  OP2  DC A 207      10.124-253.498-591.135 
ATOM   4248  O5'  DC A 207      10.722-251.086-591.537 
ATOM   4249  C5'  DC A 207      11.555-250.008-591.072 
ATOM   4250  C4'  DC A 207      12.710-249.795-592.030 
ATOM   4251  O4'  DC A 207      13.861-250.626-591.705 
ATOM   4252  C3'  DC A 207      12.426-250.117-593.497 
ATOM   4253  O3'  DC A 207      13.113-249.179-594.315 
ATOM   4254  C2'  DC A 207      13.044-251.498-593.717 
ATOM   4255  C1'  DC A 207      14.306-251.259-592.894 
ATOM   4256  N1   DC A 207      15.018-252.511-592.513 
ATOM   4257  C2   DC A 207      16.409-252.474-592.448 
ATOM   4258  O2   DC A 207      16.989-251.413-592.706 
ATOM   4259  N3   DC A 207      17.076-253.604-592.103 
ATOM   4260  C4   DC A 207      16.410-254.734-591.831 
ATOM   4261  N4   DC A 207      17.106-255.810-591.499 
ATOM   4262  C5   DC A 207      14.980-254.794-591.893 
ATOM   4263  C6   DC A 207      14.332-253.653-592.240 
ATOM   4264  P    DA A 208      12.390-248.619-595.629 
ATOM   4265  OP1  DA A 208      11.503-247.490-595.265 
ATOM   4266  OP2  DA A 208      11.752-249.736-596.359 
ATOM   4267  O5'  DA A 208      13.638-248.072-596.469 
ATOM   4268  C5'  DA A 208      14.796-247.587-595.763 
ATOM   4269  C4'  DA A 208      16.059-248.107-596.420 
ATOM   4270  O4'  DA A 208      16.466-249.403-595.893 
ATOM   4271  C3'  DA A 208      15.980-248.332-597.930 
ATOM   4272  O3'  DA A 208      17.229-247.980-598.513 
ATOM   4273  C2'  DA A 208      15.777-249.839-598.087 
ATOM   4274  C1'  DA A 208      16.746-250.263-596.987 
ATOM   4275  N9   DA A 208      16.555-251.668-596.532 
ATOM   4276  C8   DA A 208      15.393-252.378-596.431 
ATOM   4277  N7   DA A 208      15.554-253.591-595.999 
ATOM   4278  C5   DA A 208      16.923-253.695-595.799 
ATOM   4279  C6   DA A 208      17.736-254.745-595.343 
ATOM   4280  N6   DA A 208      17.262-255.949-594.990 
ATOM   4281  N1   DA A 208      19.060-254.514-595.262 
ATOM   4282  C2   DA A 208      19.525-253.316-595.613 
ATOM   4283  N3   DA A 208      18.867-252.265-596.050 
ATOM   4284  C4   DA A 208      17.545-252.523-596.122 
ATOM   4285  P    DA A 209      17.240-247.216-599.920 
ATOM   4286  OP1  DA A 209      17.055-245.765-599.698 
ATOM   4287  OP2  DA A 209      16.277-247.860-600.841 
ATOM   4288  O5'  DA A 209      18.733-247.499-600.421 
ATOM   4289  C5'  DA A 209      19.776-247.669-599.443 
ATOM   4290  C4'  DA A 209      20.662-248.838-599.827 
ATOM   4291  O4'  DA A 209      20.169-250.103-599.302 
ATOM   4292  C3'  DA A 209      20.811-249.094-601.327 
ATOM   4293  O3'  DA A 209      22.142-249.521-601.591 
ATOM   4294  C2'  DA A 209      19.862-250.257-601.617 
ATOM   4295  C1'  DA A 209      20.170-251.056-600.355 
ATOM   4296  N9   DA A 209      19.151-252.095-600.040 
ATOM   4297  C8   DA A 209      17.802-252.051-600.247 
ATOM   4298  N7   DA A 209      17.176-253.121-599.865 
ATOM   4299  C5   DA A 209      18.183-253.936-599.366 
ATOM   4300  C6   DA A 209      18.167-255.223-598.802 
ATOM   4301  N6   DA A 209      17.051-255.946-598.640 
ATOM   4302  N1   DA A 209      19.347-255.741-598.411 
ATOM   4303  C2   DA A 209      20.453-255.017-598.574 
ATOM   4304  N3   DA A 209      20.589-253.813-599.085 
ATOM   4305  C4   DA A 209      19.395-253.316-599.469 
ATOM   4306  P    DG A 210      22.880-248.992-602.910 
ATOM   4307  OP1  DG A 210      23.470-247.661-602.647 
ATOM   4308  OP2  DG A 210      21.956-249.077-604.062 
ATOM   4309  O5'  DG A 210      24.045-250.076-603.075 
ATOM   4310  C5'  DG A 210      24.580-250.712-601.899 
ATOM   4311  C4'  DG A 210      24.745-252.198-602.143 
ATOM   4312  O4'  DG A 210      23.541-252.952-601.821 
ATOM   4313  C3'  DG A 210      25.060-252.605-603.583 
ATOM   4314  O3'  DG A 210      25.963-253.704-603.564 
ATOM   4315  C2'  DG A 210      23.724-253.085-604.150 
ATOM   4316  C1'  DG A 210      23.257-253.827-602.901 
ATOM   4317  N9   DG A 210      21.797-254.120-602.888 
ATOM   4318  C8   DG A 210      20.754-253.373-603.392 
ATOM   4319  N7   DG A 210      19.575-253.918-603.217 
ATOM   4320  C5   DG A 210      19.856-255.110-602.552 
ATOM   4321  C6   DG A 210      18.980-256.129-602.093 
ATOM   4322  O6   DG A 210      17.757-256.190-602.181 
ATOM   4323  N1   DG A 210      19.686-257.166-601.468 
ATOM   4324  C2   DG A 210      21.057-257.213-601.307 
ATOM   4325  N2   DG A 210      21.538-258.291-600.682 
ATOM   4326  N3   DG A 210      21.878-256.257-601.737 
ATOM   4327  C4   DG A 210      21.209-255.243-602.346 
ATOM   4328  P    DA A 211      27.140-253.759-604.648 
ATOM   4329  OP1  DA A 211      28.285-252.946-604.178 
ATOM   4330  OP2  DA A 211      26.603-253.414-605.982 
ATOM   4331  O5'  DA A 211      27.531-255.311-604.610 
ATOM   4332  C5'  DA A 211      27.356-256.045-603.384 
ATOM   4333  C4'  DA A 211      26.735-257.397-603.674 
ATOM   4334  O4'  DA A 211      25.279-257.350-603.679 
ATOM   4335  C3'  DA A 211      27.087-258.015-605.027 
ATOM   4336  O3'  DA A 211      27.217-259.423-604.871 
ATOM   4337  C2'  DA A 211      25.872-257.735-605.910 
ATOM   4338  C1'  DA A 211      24.814-258.010-604.846 
ATOM   4339  N9   DA A 211      23.470-257.462-605.182 
ATOM   4340  C8   DA A 211      23.166-256.315-605.858 
ATOM   4341  N7   DA A 211      21.893-256.108-605.994 
ATOM   4342  C5   DA A 211      21.307-257.196-605.363 
ATOM   4343  C6   DA A 211      19.968-257.566-605.161 
ATOM   4344  N6   DA A 211      18.926-256.842-605.597 
ATOM   4345  N1   DA A 211      19.736-258.711-604.493 
ATOM   4346  C2   DA A 211      20.774-259.426-604.061 
ATOM   4347  N3   DA A 211      22.060-259.182-604.190 
ATOM   4348  C4   DA A 211      22.264-258.031-604.862 
ATOM   4349  P    DA A 212      28.379-260.189-605.661 
ATOM   4350  OP1  DA A 212      29.643-260.095-604.897 
ATOM   4351  OP2  DA A 212      28.429-259.707-607.059 
ATOM   4352  O5'  DA A 212      27.843-261.695-605.631 
ATOM   4353  C5'  DA A 212      27.030-262.125-604.523 
ATOM   4354  C4'  DA A 212      25.855-262.941-605.027 
ATOM   4355  O4'  DA A 212      24.704-262.112-605.358 
ATOM   4356  C3'  DA A 212      26.105-263.749-606.300 
ATOM   4357  O3'  DA A 212      25.409-264.986-606.203 
ATOM   4358  C2'  DA A 212      25.471-262.920-607.416 
ATOM   4359  C1'  DA A 212      24.228-262.497-606.638 
ATOM   4360  N9   DA A 212      23.514-261.335-607.235 
ATOM   4361  C8   DA A 212      24.042-260.261-607.892 
ATOM   4362  N7   DA A 212      23.155-259.407-608.300 
ATOM   4363  C5   DA A 212      21.949-259.953-607.884 
ATOM   4364  C6   DA A 212      20.619-259.522-608.013 
ATOM   4365  N6   DA A 212      20.267-258.383-608.629 
ATOM   4366  N1   DA A 212      19.659-260.304-607.486 
ATOM   4367  C2   DA A 212      20.015-261.433-606.875 
ATOM   4368  N3   DA A 212      21.217-261.936-606.694 
ATOM   4369  C4   DA A 212      22.158-261.134-607.232 
ATOM   4370  P    DA A 213      26.108-266.316-606.755 
ATOM   4371  OP1  DA A 213      27.013-266.866-605.720 
ATOM   4372  OP2  DA A 213      26.721-266.043-608.074 
ATOM   4373  O5'  DA A 213      24.848-267.283-606.938 
ATOM   4374  C5'  DA A 213      23.710-267.119-606.071 
ATOM   4375  C4'  DA A 213      22.428-267.203-606.876 
ATOM   4376  O4'  DA A 213      22.022-265.910-607.408 
ATOM   4377  C3'  DA A 213      22.473-268.109-608.106 
ATOM   4378  O3'  DA A 213      21.216-268.759-608.245 
ATOM   4379  C2'  DA A 213      22.658-267.154-609.285 
ATOM   4380  C1'  DA A 213      21.711-266.069-608.784 
ATOM   4381  N9   DA A 213      21.898-264.753-609.456 
ATOM   4382  C8   DA A 213      23.056-264.189-609.910 
ATOM   4383  N7   DA A 213      22.894-263.024-610.455 
ATOM   4384  C5   DA A 213      21.528-262.796-610.357 
ATOM   4385  C6   DA A 213      20.716-261.722-610.758 
ATOM   4386  N6   DA A 213      21.187-260.624-611.367 
ATOM   4387  N1   DA A 213      19.396-261.818-610.509 
ATOM   4388  C2   DA A 213      18.934-262.910-609.903 
ATOM   4389  N3   DA A 213      19.592-263.970-609.486 
ATOM   4390  C4   DA A 213      20.910-263.849-609.747 
ATOM   4391  P    DT A 214      21.180-270.292-608.703 
ATOM   4392  OP1  DT A 214      21.383-271.166-607.526 
ATOM   4393  OP2  DT A 214      22.118-270.495-609.830 
ATOM   4394  O5'  DT A 214      19.674-270.432-609.225 
ATOM   4395  C5'  DT A 214      18.651-269.613-608.629 
ATOM   4396  C4'  DT A 214      17.748-269.047-609.707 
ATOM   4397  O4'  DT A 214      18.240-267.784-610.238 
ATOM   4398  C3'  DT A 214      17.563-269.922-610.948 
ATOM   4399  O3'  DT A 214      16.223-269.793-611.407 
ATOM   4400  C2'  DT A 214      18.496-269.310-611.994 
ATOM   4401  C1'  DT A 214      18.207-267.851-611.656 
ATOM   4402  N1   DT A 214      19.224-266.901-612.187 
ATOM   4403  C2   DT A 214      18.777-265.667-612.591 
ATOM   4404  O2   DT A 214      17.606-265.333-612.530 
ATOM   4405  N3   DT A 214      19.748-264.813-613.079 
ATOM   4406  C4   DT A 214      21.096-265.086-613.192 
ATOM   4407  O4   DT A 214      21.870-264.241-613.645 
ATOM   4408  C5   DT A 214      21.469-266.406-612.743 
ATOM   4409  C7   DT A 214      22.918-266.786-612.832 
ATOM   4410  C6   DT A 214      20.545-267.257-612.265 
ATOM   4411  P    DA A 215      15.462-271.091-611.953 
ATOM   4412  OP1  DA A 215      14.889-271.846-610.816 
ATOM   4413  OP2  DA A 215      16.361-271.852-612.849 
ATOM   4414  O5'  DA A 215      14.284-270.430-612.809 
ATOM   4415  C5'  DA A 215      13.769-269.145-612.413 
ATOM   4416  C4'  DA A 215      13.586-268.262-613.631 
ATOM   4417  O4'  DA A 215      14.790-267.511-613.959 
ATOM   4418  C3'  DA A 215      13.237-268.986-614.931 
ATOM   4419  O3'  DA A 215      12.324-268.185-615.673 
ATOM   4420  C2'  DA A 215      14.555-269.057-615.700 
ATOM   4421  C1'  DA A 215      15.042-267.654-615.348 
ATOM   4422  N9   DA A 215      16.499-267.451-615.577 
ATOM   4423  C8   DA A 215      17.516-268.350-615.425 
ATOM   4424  N7   DA A 215      18.687-267.869-615.706 
ATOM   4425  C5   DA A 215      18.431-266.555-616.070 
ATOM   4426  C6   DA A 215      19.270-265.505-616.481 
ATOM   4427  N6   DA A 215      20.600-265.623-616.599 
ATOM   4428  N1   DA A 215      18.689-264.326-616.768 
ATOM   4429  C2   DA A 215      17.368-264.214-616.648 
ATOM   4430  N3   DA A 215      16.488-265.118-616.276 
ATOM   4431  C4   DA A 215      17.095-266.289-615.995 
ATOM   4432  P    DT A 216      11.123-268.899-616.454 
ATOM   4433  OP1  DT A 216       9.997-269.135-615.524 
ATOM   4434  OP2  DT A 216      11.635-270.090-617.169 
ATOM   4435  O5'  DT A 216      10.720-267.769-617.514 
ATOM   4436  C5'  DT A 216      10.915-266.386-617.167 
ATOM   4437  C4'  DT A 216      11.518-265.637-618.339 
ATOM   4438  O4'  DT A 216      12.973-265.687-618.340 
ATOM   4439  C3'  DT A 216      11.130-266.150-619.726 
ATOM   4440  O3'  DT A 216      10.992-265.040-620.605 
ATOM   4441  C2'  DT A 216      12.329-266.983-620.179 
ATOM   4442  C1'  DT A 216      13.408-266.047-619.642 
ATOM   4443  N1   DT A 216      14.749-266.684-619.523 
ATOM   4444  C2   DT A 216      15.843-265.889-619.765 
ATOM   4445  O2   DT A 216      15.753-264.711-620.066 
ATOM   4446  N3   DT A 216      17.068-266.514-619.646 
ATOM   4447  C4   DT A 216      17.285-267.836-619.312 
ATOM   4448  O4   DT A 216      18.430-268.284-619.236 
ATOM   4449  C5   DT A 216      16.075-268.589-619.077 
ATOM   4450  C7   DT A 216      16.221-270.037-618.708 
ATOM   4451  C6   DT A 216      14.871-268.006-619.186 
ATOM   4452  P    DC A 217       9.806-265.045-621.680 
ATOM   4453  OP1  DC A 217       8.559-264.562-621.045 
ATOM   4454  OP2  DC A 217       9.731-266.372-622.330 
ATOM   4455  O5'  DC A 217      10.329-263.960-622.733 
ATOM   4456  C5'  DC A 217      11.163-262.882-622.267 
ATOM   4457  C4'  DC A 217      12.318-262.669-623.225 
ATOM   4458  O4'  DC A 217      13.469-263.500-622.900 
ATOM   4459  C3'  DC A 217      12.034-262.991-624.692 
ATOM   4460  O3'  DC A 217      12.721-262.053-625.511 
ATOM   4461  C2'  DC A 217      12.652-264.372-624.912 
ATOM   4462  C1'  DC A 217      13.914-264.133-624.090 
ATOM   4463  N1   DC A 217      14.626-265.385-623.709 
ATOM   4464  C2   DC A 217      16.017-265.348-623.643 
ATOM   4465  O2   DC A 217      16.597-264.287-623.901 
ATOM   4466  N3   DC A 217      16.684-266.478-623.299 
ATOM   4467  C4   DC A 217      16.018-267.608-623.027 
ATOM   4468  N4   DC A 217      16.714-268.684-622.695 
ATOM   4469  C5   DC A 217      14.588-267.668-623.089 
ATOM   4470  C6   DC A 217      13.939-266.527-623.435 
ATOM   4471  P    DT A 218      11.997-261.493-626.825 
ATOM   4472  OP1  DT A 218      11.111-260.364-626.460 
ATOM   4473  OP2  DT A 218      11.360-262.610-627.554 
ATOM   4474  O5'  DT A 218      13.246-260.946-627.664 
ATOM   4475  C5'  DT A 218      14.404-260.461-626.958 
ATOM   4476  C4'  DT A 218      15.667-260.981-627.615 
ATOM   4477  O4'  DT A 218      16.074-262.277-627.089 
ATOM   4478  C3'  DT A 218      15.588-261.206-629.125 
ATOM   4479  O3'  DT A 218      16.837-260.854-629.709 
ATOM   4480  C2'  DT A 218      15.385-262.713-629.283 
ATOM   4481  C1'  DT A 218      16.353-263.137-628.183 
ATOM   4482  N1   DT A 218      16.163-264.542-627.727 
ATOM   4483  C2   DT A 218      17.289-265.237-627.355 
ATOM   4484  O2   DT A 218      18.407-264.753-627.385 
ATOM   4485  N3   DT A 218      17.074-266.536-626.940 
ATOM   4486  C4   DT A 218      15.856-267.182-626.867 
ATOM   4487  O4   DT A 218      15.789-268.350-626.478 
ATOM   4488  C5   DT A 218      14.735-266.372-627.278 
ATOM   4489  C7   DT A 218      13.371-266.998-627.229 
ATOM   4490  C6   DT A 218      14.914-265.106-627.687 
ATOM   4491  P    DC A 219      16.848-260.090-631.116 
ATOM   4492  OP1  DC A 219      16.663-258.639-630.894 
ATOM   4493  OP2  DC A 219      15.885-260.734-632.037 
ATOM   4494  O5'  DC A 219      18.341-260.373-631.616 
ATOM   4495  C5'  DC A 219      19.384-260.543-630.639 
ATOM   4496  C4'  DC A 219      20.269-261.712-631.023 
ATOM   4497  O4'  DC A 219      19.776-262.977-630.498 
ATOM   4498  C3'  DC A 219      20.418-261.968-632.523 
ATOM   4499  O3'  DC A 219      21.750-262.395-632.786 
ATOM   4500  C2'  DC A 219      19.470-263.131-632.813 
ATOM   4501  C1'  DC A 219      19.777-263.930-631.550 
ATOM   4502  N1   DC A 219      18.758-264.969-631.235 
ATOM   4503  C2   DC A 219      19.199-266.155-630.653 
ATOM   4504  O2   DC A 219      20.406-266.295-630.423 
ATOM   4505  N3   DC A 219      18.284-267.116-630.358 
ATOM   4506  C4   DC A 219      16.986-266.925-630.623 
ATOM   4507  N4   DC A 219      16.134-267.892-630.317 
ATOM   4508  C5   DC A 219      16.513-265.713-631.222 
ATOM   4509  C6   DC A 219      17.441-264.765-631.509 
ATOM   4510  P    DA A 220      22.487-261.866-634.105 
ATOM   4511  OP1  DA A 220      23.078-260.535-633.843 
ATOM   4512  OP2  DA A 220      21.563-261.951-635.258 
ATOM   4513  O5'  DA A 220      23.653-262.950-634.271 
ATOM   4514  C5'  DA A 220      24.188-263.586-633.095 
ATOM   4515  C4'  DA A 220      24.353-265.072-633.339 
ATOM   4516  O4'  DA A 220      23.149-265.826-633.016 
ATOM   4517  C3'  DA A 220      24.668-265.479-634.778 
ATOM   4518  O3'  DA A 220      25.571-266.578-634.759 
ATOM   4519  C2'  DA A 220      23.332-265.959-635.346 
ATOM   4520  C1'  DA A 220      22.865-266.701-634.097 
ATOM   4521  N9   DA A 220      21.405-266.994-634.084 
ATOM   4522  C8   DA A 220      20.384-266.241-634.589 
ATOM   4523  N7   DA A 220      19.211-266.768-634.423 
ATOM   4524  C5   DA A 220      19.470-267.960-633.760 
ATOM   4525  C6   DA A 220      18.633-268.986-633.293 
ATOM   4526  N6   DA A 220      17.300-268.974-633.432 
ATOM   4527  N1   DA A 220      19.218-270.031-632.677 
ATOM   4528  C2   DA A 220      20.543-270.037-632.542 
ATOM   4529  N3   DA A 220      21.422-269.141-632.934 
ATOM   4530  C4   DA A 220      20.811-268.107-633.548 
ATOM   4531  P    DG A 221      26.748-266.633-635.843 
ATOM   4532  OP1  DG A 221      27.893-265.820-635.374 
ATOM   4533  OP2  DG A 221      26.210-266.288-637.177 
ATOM   4534  O5'  DG A 221      27.138-268.185-635.806 
ATOM   4535  C5'  DG A 221      26.964-268.919-634.580 
ATOM   4536  C4'  DG A 221      26.342-270.271-634.870 
ATOM   4537  O4'  DG A 221      24.887-270.224-634.874 
ATOM   4538  C3'  DG A 221      26.695-270.889-636.223 
ATOM   4539  O3'  DG A 221      26.825-272.297-636.066 
ATOM   4540  C2'  DG A 221      25.479-270.609-637.105 
ATOM   4541  C1'  DG A 221      24.421-270.884-636.042 
ATOM   4542  N9   DG A 221      23.077-270.336-636.377 
ATOM   4543  C8   DG A 221      22.752-269.183-637.058 
ATOM   4544  N7   DG A 221      21.463-268.985-637.188 
ATOM   4545  C5   DG A 221      20.894-270.086-636.549 
ATOM   4546  C6   DG A 221      19.529-270.430-636.363 
ATOM   4547  O6   DG A 221      18.525-269.823-636.730 
ATOM   4548  N1   DG A 221      19.396-271.634-635.659 
ATOM   4549  C2   DG A 221      20.444-272.405-635.195 
ATOM   4550  N2   DG A 221      20.108-273.522-634.544 
ATOM   4551  N3   DG A 221      21.724-272.081-635.370 
ATOM   4552  C4   DG A 221      21.870-270.916-636.051 
ATOM   4553  P    DG A 222      27.987-273.063-636.857 
ATOM   4554  OP1  DG A 222      29.251-272.969-636.092 
ATOM   4555  OP2  DG A 222      28.036-272.581-638.255 
ATOM   4556  O5'  DG A 222      27.451-274.569-636.826 
ATOM   4557  C5'  DG A 222      26.637-274.999-635.718 
ATOM   4558  C4'  DG A 222      25.463-275.815-636.222 
ATOM   4559  O4'  DG A 222      24.312-274.986-636.553 
ATOM   4560  C3'  DG A 222      25.713-276.623-637.495 
ATOM   4561  O3'  DG A 222      25.016-277.860-637.399 
ATOM   4562  C2'  DG A 222      25.079-275.794-638.612 
ATOM   4563  C1'  DG A 222      23.836-275.371-637.834 
ATOM   4564  N9   DG A 222      23.122-274.209-638.431 
ATOM   4565  C8   DG A 222      23.637-273.118-639.096 
ATOM   4566  N7   DG A 222      22.730-272.263-639.503 
ATOM   4567  C5   DG A 222      21.529-272.828-639.077 
ATOM   4568  C6   DG A 222      20.197-272.362-639.225 
ATOM   4569  O6   DG A 222      19.796-271.338-639.772 
ATOM   4570  N1   DG A 222      19.277-273.246-638.644 
ATOM   4571  C2   DG A 222      19.602-274.425-638.002 
ATOM   4572  N2   DG A 222      18.578-275.128-637.513 
ATOM   4573  N3   DG A 222      20.853-274.861-637.863 
ATOM   4574  C4   DG A 222      21.757-274.015-638.422 
ATOM   4575  P    DC A 223      25.716-279.190-637.951 
ATOM   4576  OP1  DC A 223      26.621-279.740-636.916 
ATOM   4577  OP2  DC A 223      26.329-278.917-639.270 
ATOM   4578  O5'  DC A 223      24.456-280.157-638.134 
ATOM   4579  C5'  DC A 223      23.318-279.993-637.267 
ATOM   4580  C4'  DC A 223      22.036-280.077-638.072 
ATOM   4581  O4'  DC A 223      21.629-278.784-638.603 
ATOM   4582  C3'  DC A 223      22.081-280.983-639.302 
ATOM   4583  O3'  DC A 223      20.823-281.633-639.441 
ATOM   4584  C2'  DC A 223      22.266-280.028-640.480 
ATOM   4585  C1'  DC A 223      21.319-278.943-639.979 
ATOM   4586  N1   DC A 223      21.506-277.627-640.651 
ATOM   4587  C2   DC A 223      20.377-276.840-640.864 
ATOM   4588  O2   DC A 223      19.277-277.262-640.488 
ATOM   4589  N3   DC A 223      20.526-275.636-641.476 
ATOM   4590  C4   DC A 223      21.735-275.216-641.867 
ATOM   4591  N4   DC A 223      21.830-274.035-642.459 
ATOM   4592  C5   DC A 223      22.910-276.010-641.659 
ATOM   4593  C6   DC A 223      22.739-277.209-641.046 
ATOM   4594  P    DT A 224      20.788-283.166-639.899 
ATOM   4595  OP1  DT A 224      20.990-284.040-638.722 
ATOM   4596  OP2  DT A 224      21.726-283.369-641.026 
ATOM   4597  O5'  DT A 224      19.282-283.306-640.421 
ATOM   4598  C5'  DT A 224      18.258-282.488-639.825 
ATOM   4599  C4'  DT A 224      17.356-281.922-640.903 
ATOM   4600  O4'  DT A 224      17.848-280.658-641.434 
ATOM   4601  C3'  DT A 224      17.171-282.796-642.143 
ATOM   4602  O3'  DT A 224      15.830-282.667-642.602 
ATOM   4603  C2'  DT A 224      18.103-282.184-643.190 
ATOM   4604  C1'  DT A 224      17.815-280.725-642.851 
ATOM   4605  N1   DT A 224      18.832-279.775-643.383 
ATOM   4606  C2   DT A 224      18.384-278.541-643.787 
ATOM   4607  O2   DT A 224      17.214-278.207-643.726 
ATOM   4608  N3   DT A 224      19.356-277.687-644.275 
ATOM   4609  C4   DT A 224      20.704-277.960-644.388 
ATOM   4610  O4   DT A 224      21.478-277.115-644.841 
ATOM   4611  C5   DT A 224      21.077-279.280-643.938 
ATOM   4612  C7   DT A 224      22.526-279.660-644.027 
ATOM   4613  C6   DT A 224      20.153-280.131-643.460 
ATOM   4614  P    DA A 225      15.070-283.965-643.149 
ATOM   4615  OP1  DA A 225      14.497-284.720-642.011 
ATOM   4616  OP2  DA A 225      15.968-284.726-644.045 
ATOM   4617  O5'  DA A 225      13.891-283.304-644.005 
ATOM   4618  C5'  DA A 225      13.377-282.019-643.608 
ATOM   4619  C4'  DA A 225      13.193-281.136-644.826 
ATOM   4620  O4'  DA A 225      14.398-280.385-645.154 
ATOM   4621  C3'  DA A 225      12.844-281.860-646.127 
ATOM   4622  O3'  DA A 225      11.932-281.059-646.869 
ATOM   4623  C2'  DA A 225      14.163-281.931-646.896 
ATOM   4624  C1'  DA A 225      14.650-280.528-646.544 
ATOM   4625  N9   DA A 225      16.107-280.325-646.773 
ATOM   4626  C8   DA A 225      17.124-281.224-646.621 
ATOM   4627  N7   DA A 225      18.295-280.743-646.901 
ATOM   4628  C5   DA A 225      18.039-279.429-647.265 
ATOM   4629  C6   DA A 225      18.878-278.379-647.677 
ATOM   4630  N6   DA A 225      20.208-278.497-647.795 
ATOM   4631  N1   DA A 225      18.297-277.200-647.963 
ATOM   4632  C2   DA A 225      16.976-277.088-647.844 
ATOM   4633  N3   DA A 225      16.095-277.992-647.471 
ATOM   4634  C4   DA A 225      16.703-279.163-647.191 
ATOM   4635  P    DA A 226      10.731-281.774-647.650 
ATOM   4636  OP1  DA A 226       9.604-282.009-646.720 
ATOM   4637  OP2  DA A 226      11.243-282.964-648.364 
ATOM   4638  O5'  DA A 226      10.328-280.644-648.710 
ATOM   4639  C5'  DA A 226      10.522-279.260-648.362 
ATOM   4640  C4'  DA A 226      11.125-278.511-649.535 
ATOM   4641  O4'  DA A 226      12.580-278.561-649.536 
ATOM   4642  C3'  DA A 226      10.738-279.024-650.922 
ATOM   4643  O3'  DA A 226      10.599-277.914-651.801 
ATOM   4644  C2'  DA A 226      11.937-279.857-651.375 
ATOM   4645  C1'  DA A 226      13.016-278.921-650.838 
ATOM   4646  N9   DA A 226      14.357-279.558-650.719 
ATOM   4647  C8   DA A 226      14.655-280.850-650.396 
ATOM   4648  N7   DA A 226      15.927-281.105-650.374 
ATOM   4649  C5   DA A 226      16.516-279.893-650.706 
ATOM   4650  C6   DA A 226      17.857-279.500-650.853 
ATOM   4651  N6   DA A 226      18.895-280.329-650.674 
ATOM   4652  N1   DA A 226      18.093-278.219-651.192 
ATOM   4653  C2   DA A 226      17.057-277.399-651.368 
ATOM   4654  N3   DA A 226      15.772-277.651-651.259 
ATOM   4655  C4   DA A 226      15.562-278.940-650.920 
ATOM   4656  P    DT A 227       9.414-277.919-652.875 
ATOM   4657  OP1  DT A 227       8.167-277.436-652.240 
ATOM   4658  OP2  DT A 227       9.339-279.246-653.526 
ATOM   4659  O5'  DT A 227       9.937-276.834-653.928 
ATOM   4660  C5'  DT A 227      10.771-275.756-653.463 
ATOM   4661  C4'  DT A 227      11.925-275.543-654.421 
ATOM   4662  O4'  DT A 227      13.076-276.374-654.096 
ATOM   4663  C3'  DT A 227      11.641-275.865-655.888 
ATOM   4664  O3'  DT A 227      12.329-274.927-656.707 
ATOM   4665  C2'  DT A 227      12.260-277.246-656.108 
ATOM   4666  C1'  DT A 227      13.522-277.007-655.286 
ATOM   4667  N1   DT A 227      14.234-278.259-654.904 
ATOM   4668  C2   DT A 227      15.605-278.206-654.844 
ATOM   4669  O2   DT A 227      16.241-277.194-655.086 
ATOM   4670  N3   DT A 227      16.230-279.385-654.489 
ATOM   4671  C4   DT A 227      15.612-280.583-654.195 
ATOM   4672  O4   DT A 227      16.278-281.574-653.889 
ATOM   4673  C5   DT A 227      14.172-280.541-654.286 
ATOM   4674  C7   DT A 227      13.419-281.803-653.982 
ATOM   4675  C6   DT A 227      13.538-279.407-654.630 
ATOM   4676  P    DG A 228      11.605-274.367-658.020 
ATOM   4677  OP1  DG A 228      10.719-273.238-657.656 
ATOM   4678  OP2  DG A 228      10.967-275.484-658.750 
ATOM   4679  O5'  DG A 228      12.853-273.820-658.860 
ATOM   4680  C5'  DG A 228      14.011-273.335-658.154 
ATOM   4681  C4'  DG A 228      15.275-273.855-658.811 
ATOM   4682  O4'  DG A 228      15.682-275.151-658.285 
ATOM   4683  C3'  DG A 228      15.196-274.080-660.321 
ATOM   4684  O3'  DG A 228      16.444-273.729-660.904 
ATOM   4685  C2'  DG A 228      14.992-275.587-660.479 
ATOM   4686  C1'  DG A 228      15.961-276.011-659.379 
ATOM   4687  N9   DG A 228      15.771-277.416-658.923 
ATOM   4688  C8   DG A 228      14.608-278.148-658.815 
ATOM   4689  N7   DG A 228      14.785-279.371-658.378 
ATOM   4690  C5   DG A 228      16.163-279.456-658.182 
ATOM   4691  C6   DG A 228      16.954-280.539-657.719 
ATOM   4692  O6   DG A 228      16.597-281.663-657.379 
ATOM   4693  N1   DG A 228      18.313-280.197-657.671 
ATOM   4694  C2   DG A 228      18.837-278.969-658.025 
ATOM   4695  N2   DG A 228      20.161-278.841-657.909 
ATOM   4696  N3   DG A 228      18.093-277.953-658.460 
ATOM   4697  C4   DG A 228      16.774-278.269-658.512 
ATOM   4698  P    DT A 229      16.455-272.964-662.312 
ATOM   4699  OP1  DT A 229      16.271-271.513-662.089 
ATOM   4700  OP2  DT A 229      15.493-273.608-663.232 
ATOM   4701  O5'  DT A 229      17.949-273.247-662.812 
ATOM   4702  C5'  DT A 229      18.992-273.417-661.834 
ATOM   4703  C4'  DT A 229      19.877-274.586-662.219 
ATOM   4704  O4'  DT A 229      19.384-275.851-661.694 
ATOM   4705  C3'  DT A 229      20.026-274.842-663.718 
ATOM   4706  O3'  DT A 229      21.357-275.269-663.982 
ATOM   4707  C2'  DT A 229      19.078-276.005-664.009 
ATOM   4708  C1'  DT A 229      19.385-276.804-662.746 
ATOM   4709  N1   DT A 229      18.366-277.843-662.431 
ATOM   4710  C2   DT A 229      18.817-279.007-661.856 
ATOM   4711  O2   DT A 229      19.991-279.211-661.603 
ATOM   4712  N3   DT A 229      17.843-279.948-661.579 
ATOM   4713  C4   DT A 229      16.490-279.822-661.823 
ATOM   4714  O4   DT A 229      15.713-280.733-661.531 
ATOM   4715  C5   DT A 229      16.114-278.565-662.428 
ATOM   4716  C7   DT A 229      14.660-278.347-662.727 
ATOM   4717  C6   DT A 229      17.040-277.634-662.708 
ATOM   4718  P    DC A 230      22.095-274.740-665.301 
ATOM   4719  OP1  DC A 230      22.686-273.409-665.039 
ATOM   4720  OP2  DC A 230      21.171-274.825-666.453 
ATOM   4721  O5'  DC A 230      23.261-275.824-665.466 
ATOM   4722  C5'  DC A 230      23.796-276.460-664.290 
ATOM   4723  C4'  DC A 230      23.961-277.947-664.535 
ATOM   4724  O4'  DC A 230      22.757-278.700-664.212 
ATOM   4725  C3'  DC A 230      24.275-278.354-665.974 
ATOM   4726  O3'  DC A 230      25.178-279.452-665.955 
ATOM   4727  C2'  DC A 230      22.939-278.833-666.542 
ATOM   4728  C1'  DC A 230      22.473-279.575-665.292 
ATOM   4729  N1   DC A 230      21.012-279.868-665.280 
ATOM   4730  C2   DC A 230      20.594-281.056-664.686 
ATOM   4731  O2   DC A 230      21.443-281.811-664.198 
ATOM   4732  N3   DC A 230      19.267-281.342-664.664 
ATOM   4733  C4   DC A 230      18.378-280.498-665.204 
ATOM   4734  N4   DC A 230      17.095-280.822-665.158 
ATOM   4735  C5   DC A 230      18.788-279.271-665.820 
ATOM   4736  C6   DC A 230      20.119-279.004-665.832 
ATOM   4737  P    DG A 231      26.356-279.507-667.039 
ATOM   4738  OP1  DG A 231      27.501-278.694-666.569 
ATOM   4739  OP2  DG A 231      25.818-279.162-668.373 
ATOM   4740  O5'  DG A 231      26.746-281.059-667.002 
ATOM   4741  C5'  DG A 231      26.572-281.793-665.775 
ATOM   4742  C4'  DG A 231      25.950-283.145-666.065 
ATOM   4743  O4'  DG A 231      24.495-283.098-666.070 
ATOM   4744  C3'  DG A 231      26.303-283.763-667.418 
ATOM   4745  O3'  DG A 231      26.432-285.171-667.262 
ATOM   4746  C2'  DG A 231      25.087-283.483-668.301 
ATOM   4747  C1'  DG A 231      24.029-283.758-667.237 
ATOM   4748  N9   DG A 231      22.685-283.210-667.573 
ATOM   4749  C8   DG A 231      22.359-282.057-668.254 
ATOM   4750  N7   DG A 231      21.070-281.860-668.384 
ATOM   4751  C5   DG A 231      20.502-282.960-667.745 
ATOM   4752  C6   DG A 231      19.137-283.304-667.559 
ATOM   4753  O6   DG A 231      18.133-282.697-667.925 
ATOM   4754  N1   DG A 231      19.004-284.508-666.855 
ATOM   4755  C2   DG A 231      20.051-285.279-666.391 
ATOM   4756  N2   DG A 231      19.715-286.396-665.740 
ATOM   4757  N3   DG A 231      21.332-284.955-666.565 
ATOM   4758  C4   DG A 231      21.478-283.790-667.247 
ATOM   4759  P    DT A 232      27.595-285.937-668.052 
ATOM   4760  OP1  DT A 232      28.859-285.843-667.288 
ATOM   4761  OP2  DT A 232      27.644-285.455-669.450 
ATOM   4762  O5'  DT A 232      27.058-287.443-668.022 
ATOM   4763  C5'  DT A 232      26.245-287.873-666.914 
ATOM   4764  C4'  DT A 232      25.071-288.689-667.418 
ATOM   4765  O4'  DT A 232      23.920-287.860-667.749 
ATOM   4766  C3'  DT A 232      25.320-289.497-668.691 
ATOM   4767  O3'  DT A 232      24.624-290.734-668.595 
ATOM   4768  C2'  DT A 232      24.686-288.668-669.807 
ATOM   4769  C1'  DT A 232      23.444-288.245-669.029 
ATOM   4770  N1   DT A 232      22.729-287.083-669.626 
ATOM   4771  C2   DT A 232      21.360-287.067-669.516 
ATOM   4772  O2   DT A 232      20.729-287.949-668.960 
ATOM   4773  N3   DT A 232      20.732-285.974-670.083 
ATOM   4774  C4   DT A 232      21.347-284.924-670.733 
ATOM   4775  O4   DT A 232      20.678-283.999-671.200 
ATOM   4776  C5   DT A 232      22.785-285.030-670.798 
ATOM   4777  C7   DT A 232      23.531-283.927-671.490 
ATOM   4778  C6   DT A 232      23.421-286.081-670.256 
ATOM   4779  P    DC A 233      25.324-292.064-669.146 
ATOM   4780  OP1  DC A 233      26.229-292.614-668.112 
ATOM   4781  OP2  DC A 233      25.937-291.791-670.465 
ATOM   4782  O5'  DC A 233      24.064-293.031-669.329 
ATOM   4783  C5'  DC A 233      22.925-292.868-668.462 
ATOM   4784  C4'  DC A 233      21.644-292.951-669.267 
ATOM   4785  O4'  DC A 233      21.237-291.658-669.799 
ATOM   4786  C3'  DC A 233      21.688-293.857-670.497 
ATOM   4787  O3'  DC A 233      20.431-294.507-670.636 
ATOM   4788  C2'  DC A 233      21.874-292.902-671.676 
ATOM   4789  C1'  DC A 233      20.927-291.817-671.175 
ATOM   4790  N1   DC A 233      21.114-290.501-671.847 
ATOM   4791  C2   DC A 233      19.985-289.714-672.059 
ATOM   4792  O2   DC A 233      18.885-290.136-671.684 
ATOM   4793  N3   DC A 233      20.134-288.510-672.671 
ATOM   4794  C4   DC A 233      21.343-288.090-673.062 
ATOM   4795  N4   DC A 233      21.437-286.909-673.655 
ATOM   4796  C5   DC A 233      22.517-288.884-672.854 
ATOM   4797  C6   DC A 233      22.347-290.083-672.242 
ATOM   4798  P    DT A 234      20.396-296.040-671.095 
ATOM   4799  OP1  DT A 234      20.598-296.914-669.918 
ATOM   4800  OP2  DT A 234      21.333-296.243-672.222 
ATOM   4801  O5'  DT A 234      18.890-296.180-671.617 
ATOM   4802  C5'  DT A 234      17.866-295.362-671.021 
ATOM   4803  C4'  DT A 234      16.963-294.796-672.099 
ATOM   4804  O4'  DT A 234      17.456-293.532-672.630 
ATOM   4805  C3'  DT A 234      16.779-295.670-673.339 
ATOM   4806  O3'  DT A 234      15.438-295.542-673.798 
ATOM   4807  C2'  DT A 234      17.711-295.058-674.385 
ATOM   4808  C1'  DT A 234      17.423-293.599-674.047 
ATOM   4809  N1   DT A 234      18.440-292.649-674.578 
ATOM   4810  C2   DT A 234      17.992-291.415-674.982 
ATOM   4811  O2   DT A 234      16.821-291.081-674.921 
ATOM   4812  N3   DT A 234      18.964-290.561-675.470 
ATOM   4813  C4   DT A 234      20.311-290.835-675.583 
ATOM   4814  O4   DT A 234      21.086-289.989-676.036 
ATOM   4815  C5   DT A 234      20.685-292.154-675.134 
ATOM   4816  C7   DT A 234      22.134-292.534-675.223 
ATOM   4817  C6   DT A 234      19.761-293.005-674.656 
ATOM   4818  P    DG A 235      14.678-296.839-674.344 
ATOM   4819  OP1  DG A 235      14.104-297.594-673.207 
ATOM   4820  OP2  DG A 235      15.576-297.600-675.241 
ATOM   4821  O5'  DG A 235      13.499-296.178-675.201 
ATOM   4822  C5'  DG A 235      12.985-294.893-674.804 
ATOM   4823  C4'  DG A 235      12.801-294.010-676.022 
ATOM   4824  O4'  DG A 235      14.005-293.259-676.350 
ATOM   4825  C3'  DG A 235      12.452-294.734-677.322 
ATOM   4826  O3'  DG A 235      11.539-293.933-678.064 
ATOM   4827  C2'  DG A 235      13.771-294.805-678.091 
ATOM   4828  C1'  DG A 235      14.258-293.402-677.740 
ATOM   4829  N9   DG A 235      15.714-293.199-677.968 
ATOM   4830  C8   DG A 235      16.753-294.093-677.821 
ATOM   4831  N7   DG A 235      17.931-293.594-678.107 
ATOM   4832  C5   DG A 235      17.655-292.277-678.470 
ATOM   4833  C6   DG A 235      18.530-291.239-678.882 
ATOM   4834  O6   DG A 235      19.751-291.269-679.014 
ATOM   4835  N1   DG A 235      17.829-290.056-679.156 
ATOM   4836  C2   DG A 235      16.462-289.897-679.045 
ATOM   4837  N2   DG A 235      15.985-288.689-679.352 
ATOM   4838  N3   DG A 235      15.641-290.872-678.657 
ATOM   4839  C4   DG A 235      16.305-292.025-678.389 
ATOM   4840  P    DT A 236      10.339-294.648-678.846 
ATOM   4841  OP1  DT A 236       9.212-294.883-677.915 
ATOM   4842  OP2  DT A 236      10.851-295.838-679.560 
ATOM   4843  O5'  DT A 236       9.936-293.518-679.905 
ATOM   4844  C5'  DT A 236      10.130-292.134-679.558 
ATOM   4845  C4'  DT A 236      10.733-291.385-680.730 
ATOM   4846  O4'  DT A 236      12.188-291.435-680.731 
ATOM   4847  C3'  DT A 236      10.346-291.898-682.117 
ATOM   4848  O3'  DT A 236      10.207-290.788-682.996 
ATOM   4849  C2'  DT A 236      11.544-292.731-682.571 
ATOM   4850  C1'  DT A 236      12.623-291.795-682.034 
ATOM   4851  N1   DT A 236      13.965-292.432-681.914 
ATOM   4852  C2   DT A 236      15.058-291.637-682.157 
ATOM   4853  O2   DT A 236      14.968-290.460-682.457 
ATOM   4854  N3   DT A 236      16.284-292.262-682.037 
ATOM   4855  C4   DT A 236      16.501-293.584-681.703 
ATOM   4856  O4   DT A 236      17.646-294.032-681.627 
ATOM   4857  C5   DT A 236      15.291-294.337-681.468 
ATOM   4858  C7   DT A 236      15.437-295.785-681.100 
ATOM   4859  C6   DT A 236      14.086-293.755-681.578 
ATOM   4860  P    DA A 237       9.022-290.793-684.071 
ATOM   4861  OP1  DA A 237       7.775-290.310-683.436 
ATOM   4862  OP2  DA A 237       8.947-292.120-684.721 
ATOM   4863  O5'  DA A 237       9.545-289.708-685.124 
ATOM   4864  C5'  DA A 237      10.378-288.630-684.659 
ATOM   4865  C4'  DA A 237      11.533-288.417-685.617 
ATOM   4866  O4'  DA A 237      12.684-289.248-685.291 
ATOM   4867  C3'  DA A 237      11.249-288.739-687.084 
ATOM   4868  O3'  DA A 237      11.937-287.801-687.902 
ATOM   4869  C2'  DA A 237      11.867-290.120-687.304 
ATOM   4870  C1'  DA A 237      13.130-289.881-686.481 
ATOM   4871  N9   DA A 237      13.841-291.133-686.100 
ATOM   4872  C8   DA A 237      13.308-292.353-685.796 
ATOM   4873  N7   DA A 237      14.194-293.254-685.503 
ATOM   4874  C5   DA A 237      15.404-292.584-685.619 
ATOM   4875  C6   DA A 237      16.735-292.994-685.434 
ATOM   4876  N6   DA A 237      17.084-294.237-685.076 
ATOM   4877  N1   DA A 237      17.698-292.075-685.633 
ATOM   4878  C2   DA A 237      17.346-290.840-685.989 
ATOM   4879  N3   DA A 237      16.144-290.346-686.190 
ATOM   4880  C4   DA A 237      15.198-291.285-685.985 
ATOM   4881  P    DT A 238      11.213-287.241-689.216 
ATOM   4882  OP1  DT A 238      10.327-286.113-688.852 
ATOM   4883  OP2  DT A 238      10.575-288.358-689.946 
ATOM   4884  O5'  DT A 238      12.461-286.695-690.056 
ATOM   4885  C5'  DT A 238      13.619-286.209-689.350 
ATOM   4886  C4'  DT A 238      14.883-286.729-690.007 
ATOM   4887  O4'  DT A 238      15.289-288.025-689.480 
ATOM   4888  C3'  DT A 238      14.803-286.954-691.516 
ATOM   4889  O3'  DT A 238      16.052-286.603-692.100 
ATOM   4890  C2'  DT A 238      14.600-288.461-691.674 
ATOM   4891  C1'  DT A 238      15.569-288.885-690.574 
ATOM   4892  N1   DT A 238      15.378-290.290-690.119 
ATOM   4893  C2   DT A 238      16.504-290.985-689.746 
ATOM   4894  O2   DT A 238      17.623-290.501-689.777 
ATOM   4895  N3   DT A 238      16.290-292.284-689.331 
ATOM   4896  C4   DT A 238      15.072-292.930-689.258 
ATOM   4897  O4   DT A 238      15.005-294.098-688.869 
ATOM   4898  C5   DT A 238      13.950-292.120-689.669 
ATOM   4899  C7   DT A 238      12.587-292.746-689.621 
ATOM   4900  C6   DT A 238      14.130-290.854-690.078 
ATOM   4901  P    DA A 239      16.063-285.838-693.507 
ATOM   4902  OP1  DA A 239      15.879-284.387-693.285 
ATOM   4903  OP2  DA A 239      15.101-286.482-694.428 
ATOM   4904  O5'  DA A 239      17.556-286.121-694.008 
ATOM   4905  C5'  DA A 239      18.600-286.291-693.030 
ATOM   4906  C4'  DA A 239      19.485-287.460-693.414 
ATOM   4907  O4'  DA A 239      18.992-288.725-692.889 
ATOM   4908  C3'  DA A 239      19.634-287.716-694.914 
ATOM   4909  O3'  DA A 239      20.965-288.143-695.178 
ATOM   4910  C2'  DA A 239      18.685-288.879-695.204 
ATOM   4911  C1'  DA A 239      18.993-289.678-693.941 
ATOM   4912  N9   DA A 239      17.974-290.717-693.626 
ATOM   4913  C8   DA A 239      16.625-290.673-693.834 
ATOM   4914  N7   DA A 239      15.999-291.743-693.452 
ATOM   4915  C5   DA A 239      17.006-292.558-692.953 
ATOM   4916  C6   DA A 239      16.991-293.845-692.389 
ATOM   4917  N6   DA A 239      15.874-294.568-692.227 
ATOM   4918  N1   DA A 239      18.170-294.363-691.998 
ATOM   4919  C2   DA A 239      19.276-293.639-692.161 
ATOM   4920  N3   DA A 239      19.412-292.435-692.672 
ATOM   4921  C4   DA A 239      18.218-291.939-693.056 
ATOM   4922  P    DG A 240      21.703-287.614-696.497 
ATOM   4923  OP1  DG A 240      22.294-286.283-696.234 
ATOM   4924  OP2  DG A 240      20.779-287.699-697.649 
ATOM   4925  O5'  DG A 240      22.868-288.699-696.662 
ATOM   4926  C5'  DG A 240      23.403-289.334-695.486 
ATOM   4927  C4'  DG A 240      23.569-290.821-695.730 
ATOM   4928  O4'  DG A 240      22.364-291.574-695.408 
ATOM   4929  C3'  DG A 240      23.883-291.228-697.170 
ATOM   4930  O3'  DG A 240      24.786-292.326-697.151 
ATOM   4931  C2'  DG A 240      22.547-291.707-697.737 
ATOM   4932  C1'  DG A 240      22.081-292.449-696.488 
ATOM   4933  N9   DG A 240      20.620-292.742-696.475 
ATOM   4934  C8   DG A 240      19.577-291.996-696.979 
ATOM   4935  N7   DG A 240      18.398-292.540-696.804 
ATOM   4936  C5   DG A 240      18.679-293.732-696.139 
ATOM   4937  C6   DG A 240      17.804-294.751-695.680 
ATOM   4938  O6   DG A 240      16.581-294.812-695.768 
ATOM   4939  N1   DG A 240      18.509-295.789-695.055 
ATOM   4940  C2   DG A 240      19.880-295.835-694.894 
ATOM   4941  N2   DG A 240      20.361-296.913-694.269 
ATOM   4942  N3   DG A 240      20.701-294.879-695.324 
ATOM   4943  C4   DG A 240      20.032-293.865-695.933 
ATOM   4944  P    DT A 241      25.964-292.381-698.234 
ATOM   4945  OP1  DT A 241      27.108-291.569-697.765 
ATOM   4946  OP2  DT A 241      25.426-292.036-699.569 
ATOM   4947  O5'  DT A 241      26.354-293.933-698.197 
ATOM   4948  C5'  DT A 241      26.180-294.668-696.971 
ATOM   4949  C4'  DT A 241      25.558-296.019-697.261 
ATOM   4950  O4'  DT A 241      24.103-295.972-697.266 
ATOM   4951  C3'  DT A 241      25.911-296.637-698.614 
ATOM   4952  O3'  DT A 241      26.040-298.045-698.458 
ATOM   4953  C2'  DT A 241      24.695-296.357-699.497 
ATOM   4954  C1'  DT A 241      23.637-296.632-698.433 
ATOM   4955  N1   DT A 241      22.293-296.084-698.768 
ATOM   4956  C2   DT A 241      21.201-296.808-698.356 
ATOM   4957  O2   DT A 241      21.294-297.856-697.741 
ATOM   4958  N3   DT A 241      19.972-296.270-698.686 
ATOM   4959  C4   DT A 241      19.752-295.096-699.377 
ATOM   4960  O4   DT A 241      18.604-294.715-699.614 
ATOM   4961  C5   DT A 241      20.958-294.407-699.768 
ATOM   4962  C7   DT A 241      20.809-293.119-700.524 
ATOM   4963  C6   DT A 241      22.166-294.907-699.460 
ATOM   4964  P    DG A 242      27.203-298.811-699.248 
ATOM   4965  OP1  DG A 242      28.466-298.717-698.484 
ATOM   4966  OP2  DG A 242      27.252-298.329-700.646 
ATOM   4967  O5'  DG A 242      26.666-300.317-699.218 
ATOM   4968  C5'  DG A 242      25.853-300.747-698.109 
ATOM   4969  C4'  DG A 242      24.678-301.563-698.614 
ATOM   4970  O4'  DG A 242      23.527-300.734-698.945 
ATOM   4971  C3'  DG A 242      24.928-302.371-699.886 
ATOM   4972  O3'  DG A 242      24.232-303.608-699.790 
ATOM   4973  C2'  DG A 242      24.294-301.542-701.003 
ATOM   4974  C1'  DG A 242      23.052-301.120-700.225 
ATOM   4975  N9   DG A 242      22.337-299.957-700.822 
ATOM   4976  C8   DG A 242      22.852-298.866-701.488 
ATOM   4977  N7   DG A 242      21.946-298.012-701.894 
ATOM   4978  C5   DG A 242      20.744-298.576-701.468 
ATOM   4979  C6   DG A 242      19.412-298.110-701.617 
ATOM   4980  O6   DG A 242      19.012-297.086-702.163 
ATOM   4981  N1   DG A 242      18.492-298.994-701.035 
ATOM   4982  C2   DG A 242      18.818-300.173-700.393 
ATOM   4983  N2   DG A 242      17.794-300.876-699.904 
ATOM   4984  N3   DG A 242      20.068-300.609-700.254 
ATOM   4985  C4   DG A 242      20.972-299.763-700.813 
ATOM   4986  P    DT A 243      24.932-304.938-700.342 
ATOM   4987  OP1  DT A 243      25.836-305.488-699.307 
ATOM   4988  OP2  DT A 243      25.545-304.665-701.661 
ATOM   4989  O5'  DT A 243      23.671-305.905-700.525 
ATOM   4990  C5'  DT A 243      22.533-305.742-699.658 
ATOM   4991  C4'  DT A 243      21.251-305.825-700.463 
ATOM   4992  O4'  DT A 243      20.845-304.532-700.995 
ATOM   4993  C3'  DT A 243      21.296-306.731-701.693 
ATOM   4994  O3'  DT A 243      20.039-307.381-701.832 
ATOM   4995  C2'  DT A 243      21.482-305.776-702.872 
ATOM   4996  C1'  DT A 243      20.534-304.691-702.371 
ATOM   4997  N1   DT A 243      20.722-303.375-703.043 
ATOM   4998  C2   DT A 243      19.598-302.610-703.245 
ATOM   4999  O2   DT A 243      18.483-302.965-702.900 
ATOM   5000  N3   DT A 243      19.810-301.397-703.871 
ATOM   5001  C4   DT A 243      21.023-300.899-704.301 
ATOM   5002  O4   DT A 243      21.089-299.798-704.850 
ATOM   5003  C5   DT A 243      22.143-301.774-704.045 
ATOM   5004  C7   DT A 243      23.501-301.307-704.482 
ATOM   5005  C6   DT A 243      21.965-302.959-703.438 
ATOM   5006  P    DA A 244      20.004-308.915-702.290 
ATOM   5007  OP1  DA A 244      20.206-309.789-701.113 
ATOM   5008  OP2  DA A 244      20.941-309.117-703.417 
ATOM   5009  O5'  DA A 244      18.498-309.054-702.812 
ATOM   5010  C5'  DA A 244      17.474-308.236-702.216 
ATOM   5011  C4'  DA A 244      16.571-307.670-703.294 
ATOM   5012  O4'  DA A 244      17.063-306.406-703.825 
ATOM   5013  C3'  DA A 244      16.386-308.544-704.534 
ATOM   5014  O3'  DA A 244      15.046-308.416-704.994 
ATOM   5015  C2'  DA A 244      17.319-307.932-705.581 
ATOM   5016  C1'  DA A 244      17.031-306.473-705.242 
ATOM   5017  N9   DA A 244      18.048-305.523-705.774 
ATOM   5018  C8   DA A 244      19.393-305.713-705.919 
ATOM   5019  N7   DA A 244      20.016-304.691-706.416 
ATOM   5020  C5   DA A 244      19.014-303.751-706.616 
ATOM   5021  C6   DA A 244      19.030-302.442-707.124 
ATOM   5022  N6   DA A 244      20.143-301.824-707.543 
ATOM   5023  N1   DA A 244      17.854-301.788-707.186 
ATOM   5024  C2   DA A 244      16.752-302.407-706.768 
ATOM   5025  N3   DA A 244      16.615-303.619-706.278 
ATOM   5026  C4   DA A 244      17.805-304.252-706.226 
ATOM   5027  P    DT A 245      14.286-309.713-705.540 
ATOM   5028  OP1  DT A 245      13.712-310.468-704.402 
ATOM   5029  OP2  DT A 245      15.184-310.474-706.436 
ATOM   5030  O5'  DT A 245      13.107-309.052-706.396 
ATOM   5031  C5'  DT A 245      12.593-307.767-706.000 
ATOM   5032  C4'  DT A 245      12.409-306.884-707.217 
ATOM   5033  O4'  DT A 245      13.613-306.133-707.546 
ATOM   5034  C3'  DT A 245      12.060-307.608-708.518 
ATOM   5035  O3'  DT A 245      11.147-306.807-709.260 
ATOM   5036  C2'  DT A 245      13.379-307.679-709.287 
ATOM   5037  C1'  DT A 245      13.865-306.276-708.935 
ATOM   5038  N1   DT A 245      15.322-306.073-709.164 
ATOM   5039  C2   DT A 245      15.721-304.827-709.584 
ATOM   5040  O2   DT A 245      14.942-303.908-709.769 
ATOM   5041  N3   DT A 245      17.080-304.676-709.787 
ATOM   5042  C4   DT A 245      18.047-305.644-709.608 
ATOM   5043  O4   DT A 245      19.234-305.390-709.822 
ATOM   5044  C5   DT A 245      17.530-306.918-709.167 
ATOM   5045  C7   DT A 245      18.517-308.028-708.948 
ATOM   5046  C6   DT A 245      16.215-307.093-708.962 
ATOM   5047  P    DG A 246       9.946-307.522-710.041 
ATOM   5048  OP1  DG A 246       8.820-307.757-709.111 
ATOM   5049  OP2  DG A 246      10.458-308.712-710.755 
ATOM   5050  O5'  DG A 246       9.543-306.392-711.101 
ATOM   5051  C5'  DG A 246       9.738-305.008-710.753 
ATOM   5052  C4'  DG A 246      10.341-304.259-711.926 
ATOM   5053  O4'  DG A 246      11.796-304.309-711.927 
ATOM   5054  C3'  DG A 246       9.954-304.772-713.313 
ATOM   5055  O3'  DG A 246       9.815-303.662-714.192 
ATOM   5056  C2'  DG A 246      11.152-305.605-713.766 
ATOM   5057  C1'  DG A 246      12.231-304.669-713.229 
ATOM   5058  N9   DG A 246      13.572-305.306-713.110 
ATOM   5059  C8   DG A 246      13.892-306.606-712.786 
ATOM   5060  N7   DG A 246      15.181-306.850-712.767 
ATOM   5061  C5   DG A 246      15.754-305.624-713.102 
ATOM   5062  C6   DG A 246      17.119-305.261-713.242 
ATOM   5063  O6   DG A 246      18.119-305.958-713.096 
ATOM   5064  N1   DG A 246      17.256-303.911-713.596 
ATOM   5065  C2   DG A 246      16.211-303.028-713.788 
ATOM   5066  N2   DG A 246      16.552-301.781-714.121 
ATOM   5067  N3   DG A 246      14.931-303.369-713.656 
ATOM   5068  C4   DG A 246      14.781-304.676-713.314 
ATOM   5069  P    DC A 247       8.629-303.667-715.267 
ATOM   5070  OP1  DC A 247       7.382-303.184-714.631 
ATOM   5071  OP2  DC A 247       8.555-304.994-715.917 
ATOM   5072  O5'  DC A 247       9.153-302.582-716.320 
ATOM   5073  C5'  DC A 247       9.986-301.504-715.854 
ATOM   5074  C4'  DC A 247      11.141-301.291-716.812 
ATOM   5075  O4'  DC A 247      12.292-302.122-716.487 
ATOM   5076  C3'  DC A 247      10.857-301.613-718.279 
ATOM   5077  O3'  DC A 247      11.544-300.675-719.098 
ATOM   5078  C2'  DC A 247      11.475-302.994-718.499 
ATOM   5079  C1'  DC A 247      12.737-302.755-717.677 
ATOM   5080  N1   DC A 247      13.449-304.007-717.296 
ATOM   5081  C2   DC A 247      14.840-303.970-717.230 
ATOM   5082  O2   DC A 247      15.420-302.909-717.488 
ATOM   5083  N3   DC A 247      15.507-305.100-716.886 
ATOM   5084  C4   DC A 247      14.841-306.230-716.613 
ATOM   5085  N4   DC A 247      15.537-307.306-716.282 
ATOM   5086  C5   DC A 247      13.411-306.290-716.676 
ATOM   5087  C6   DC A 247      12.763-305.149-717.022 
ATOM   5088  P    DC A 248      10.821-300.115-720.412 
ATOM   5089  OP1  DC A 248       9.934-298.987-720.047 
ATOM   5090  OP2  DC A 248      10.183-301.232-721.141 
ATOM   5091  O5'  DC A 248      12.069-299.569-721.251 
ATOM   5092  C5'  DC A 248      13.227-299.083-720.545 
ATOM   5093  C4'  DC A 248      14.490-299.604-721.202 
ATOM   5094  O4'  DC A 248      14.897-300.899-720.676 
ATOM   5095  C3'  DC A 248      14.411-299.828-722.712 
ATOM   5096  O3'  DC A 248      15.660-299.477-723.296 
ATOM   5097  C2'  DC A 248      14.208-301.335-722.870 
ATOM   5098  C1'  DC A 248      15.177-301.759-721.770 
ATOM   5099  N1   DC A 248      14.986-303.164-721.314 
ATOM   5100  C2   DC A 248      16.118-303.882-720.934 
ATOM   5101  O2   DC A 248      17.222-303.329-720.989 
ATOM   5102  N3   DC A 248      15.966-305.165-720.516 
ATOM   5103  C4   DC A 248      14.751-305.729-720.470 
ATOM   5104  N4   DC A 248      14.656-306.983-720.055 
ATOM   5105  C5   DC A 248      13.576-305.008-720.858 
ATOM   5106  C6   DC A 248      13.749-303.727-721.273 
ATOM   5107  P    DG A 249      15.671-298.712-724.703 
ATOM   5108  OP1  DG A 249      15.486-297.261-724.481 
ATOM   5109  OP2  DG A 249      14.708-299.356-725.624 
ATOM   5110  O5'  DG A 249      17.164-298.995-725.203 
ATOM   5111  C5'  DG A 249      18.207-299.165-724.225 
ATOM   5112  C4'  DG A 249      19.093-300.334-724.610 
ATOM   5113  O4'  DG A 249      18.600-301.600-724.085 
ATOM   5114  C3'  DG A 249      19.242-300.590-726.109 
ATOM   5115  O3'  DG A 249      20.573-301.017-726.373 
ATOM   5116  C2'  DG A 249      18.293-301.753-726.400 
ATOM   5117  C1'  DG A 249      18.601-302.552-725.137 
ATOM   5118  N9   DG A 249      17.582-303.591-724.822 
ATOM   5119  C8   DG A 249      16.219-303.564-725.025 
ATOM   5120  N7   DG A 249      15.599-304.651-724.633 
ATOM   5121  C5   DG A 249      16.623-305.456-724.137 
ATOM   5122  C6   DG A 249      16.572-306.756-723.572 
ATOM   5123  O6   DG A 249      15.596-307.478-723.391 
ATOM   5124  N1   DG A 249      17.848-307.204-723.198 
ATOM   5125  C2   DG A 249      19.018-306.487-723.350 
ATOM   5126  N2   DG A 249      20.133-307.089-722.929 
ATOM   5127  N3   DG A 249      19.066-305.266-723.879 
ATOM   5128  C4   DG A 249      17.837-304.818-724.247 
ATOM   5129  P    DT A 250      21.310-300.488-727.692 
ATOM   5130  OP1  DT A 250      21.901-299.157-727.430 
ATOM   5131  OP2  DT A 250      20.387-300.573-728.844 
ATOM   5132  O5'  DT A 250      22.476-301.573-727.858 
ATOM   5133  C5'  DT A 250      23.011-302.208-726.682 
ATOM   5134  C4'  DT A 250      23.176-303.695-726.926 
ATOM   5135  O4'  DT A 250      21.972-304.448-726.603 
ATOM   5136  C3'  DT A 250      23.491-304.102-728.365 
ATOM   5137  O3'  DT A 250      24.394-305.200-728.346 
ATOM   5138  C2'  DT A 250      22.155-304.581-728.933 
ATOM   5139  C1'  DT A 250      21.688-305.323-727.684 
ATOM   5140  N1   DT A 250      20.228-305.616-727.671 
ATOM   5141  C2   DT A 250      19.831-306.792-727.081 
ATOM   5142  O2   DT A 250      20.614-307.581-726.582 
ATOM   5143  N3   DT A 250      18.470-307.030-727.089 
ATOM   5144  C4   DT A 250      17.499-306.210-727.624 
ATOM   5145  O4   DT A 250      16.309-306.529-727.572 
ATOM   5146  C5   DT A 250      18.013-304.999-728.221 
ATOM   5147  C7   DT A 250      17.022-304.049-728.828 
ATOM   5148  C6   DT A 250      19.331-304.743-728.228 
ATOM   5149  P    DT A 251      25.571-305.255-729.430 
ATOM   5150  OP1  DT A 251      26.716-304.443-728.961 
ATOM   5151  OP2  DT A 251      25.034-304.910-730.764 
ATOM   5152  O5'  DT A 251      25.962-306.807-729.393 
ATOM   5153  C5'  DT A 251      25.787-307.542-728.167 
ATOM   5154  C4'  DT A 251      25.166-308.894-728.457 
ATOM   5155  O4'  DT A 251      23.710-308.846-728.461 
ATOM   5156  C3'  DT A 251      25.518-309.511-729.810 
ATOM   5157  O3'  DT A 251      25.648-310.919-729.653 
ATOM   5158  C2'  DT A 251      24.303-309.231-730.692 
ATOM   5159  C1'  DT A 251      23.245-309.506-729.628 
ATOM   5160  N1   DT A 251      21.901-308.958-729.964 
ATOM   5161  C2   DT A 251      20.809-309.682-729.552 
ATOM   5162  O2   DT A 251      20.902-310.731-728.937 
ATOM   5163  N3   DT A 251      19.579-309.144-729.882 
ATOM   5164  C4   DT A 251      19.360-307.970-730.573 
ATOM   5165  O4   DT A 251      18.211-307.589-730.809 
ATOM   5166  C5   DT A 251      20.566-307.281-730.963 
ATOM   5167  C7   DT A 251      20.416-305.993-731.720 
ATOM   5168  C6   DT A 251      21.774-307.781-730.656 
ATOM   5169  P    DA A 252      26.810-311.685-730.443 
ATOM   5170  OP1  DA A 252      28.074-311.591-729.679 
ATOM   5171  OP2  DA A 252      26.859-311.203-731.841 
ATOM   5172  O5'  DA A 252      26.274-313.191-730.413 
ATOM   5173  C5'  DA A 252      25.461-313.621-729.305 
ATOM   5174  C4'  DA A 252      24.286-314.437-729.809 
ATOM   5175  O4'  DA A 252      23.135-313.608-730.140 
ATOM   5176  C3'  DA A 252      24.536-315.245-731.082 
ATOM   5177  O3'  DA A 252      23.840-316.482-730.986 
ATOM   5178  C2'  DA A 252      23.902-314.417-732.198 
ATOM   5179  C1'  DA A 252      22.659-313.994-731.420 
ATOM   5180  N9   DA A 252      21.945-312.831-732.018 
ATOM   5181  C8   DA A 252      22.473-311.757-732.674 
ATOM   5182  N7   DA A 252      21.586-310.903-733.083 
ATOM   5183  C5   DA A 252      20.380-311.450-732.667 
ATOM   5184  C6   DA A 252      19.050-311.018-732.796 
ATOM   5185  N6   DA A 252      18.698-309.879-733.411 
ATOM   5186  N1   DA A 252      18.090-311.800-732.268 
ATOM   5187  C2   DA A 252      18.446-312.929-731.657 
ATOM   5188  N3   DA A 252      19.648-313.432-731.477 
ATOM   5189  C4   DA A 252      20.589-312.631-732.014 
ATOM   5190  P    DA A 253      24.539-317.812-731.538 
ATOM   5191  OP1  DA A 253      25.444-318.362-730.503 
ATOM   5192  OP2  DA A 253      25.152-317.539-732.857 
ATOM   5193  O5'  DA A 253      23.279-318.780-731.721 
ATOM   5194  C5'  DA A 253      22.141-318.616-730.853 
ATOM   5195  C4'  DA A 253      20.859-318.699-731.659 
ATOM   5196  O4'  DA A 253      20.453-317.406-732.190 
ATOM   5197  C3'  DA A 253      20.904-319.605-732.889 
ATOM   5198  O3'  DA A 253      19.646-320.255-733.027 
ATOM   5199  C2'  DA A 253      21.089-318.650-734.067 
ATOM   5200  C1'  DA A 253      20.142-317.565-733.566 
ATOM   5201  N9   DA A 253      20.329-316.249-734.238 
ATOM   5202  C8   DA A 253      21.487-315.685-734.692 
ATOM   5203  N7   DA A 253      21.325-314.520-735.238 
ATOM   5204  C5   DA A 253      19.959-314.292-735.140 
ATOM   5205  C6   DA A 253      19.147-313.218-735.540 
ATOM   5206  N6   DA A 253      19.618-312.121-736.149 
ATOM   5207  N1   DA A 253      17.827-313.314-735.292 
ATOM   5208  C2   DA A 253      17.365-314.407-734.685 
ATOM   5209  N3   DA A 253      18.023-315.466-734.268 
ATOM   5210  C4   DA A 253      19.341-315.346-734.529 
ATOM   5211  P    DC A 254      19.611-321.789-733.486 
ATOM   5212  OP1  DC A 254      19.814-322.663-732.309 
ATOM   5213  OP2  DC A 254      20.549-321.991-734.613 
ATOM   5214  O5'  DC A 254      18.105-321.928-734.008 
ATOM   5215  C5'  DC A 254      17.081-321.110-733.412 
ATOM   5216  C4'  DC A 254      16.179-320.544-734.490 
ATOM   5217  O4'  DC A 254      16.671-319.280-735.021 
ATOM   5218  C3'  DC A 254      15.994-321.418-735.730 
ATOM   5219  O3'  DC A 254      14.654-321.290-736.189 
ATOM   5220  C2'  DC A 254      16.927-320.806-736.776 
ATOM   5221  C1'  DC A 254      16.638-319.347-736.438 
ATOM   5222  N1   DC A 254      17.655-318.397-736.970 
ATOM   5223  C2   DC A 254      17.217-317.142-737.384 
ATOM   5224  O2   DC A 254      16.015-316.870-737.293 
ATOM   5225  N3   DC A 254      18.129-316.262-737.872 
ATOM   5226  C4   DC A 254      19.423-316.595-737.953 
ATOM   5227  N4   DC A 254      20.273-315.701-738.436 
ATOM   5228  C5   DC A 254      19.894-317.881-737.533 
ATOM   5229  C6   DC A 254      18.968-318.746-737.049 
ATOM   5230  P    DA A 255      13.893-322.587-736.736 
ATOM   5231  OP1  DA A 255      13.320-323.342-735.598 
ATOM   5232  OP2  DA A 255      14.792-323.348-737.632 
ATOM   5233  O5'  DA A 255      12.715-321.926-737.592 
ATOM   5234  C5'  DA A 255      12.200-320.641-737.195 
ATOM   5235  C4'  DA A 255      12.017-319.758-738.413 
ATOM   5236  O4'  DA A 255      13.221-319.007-738.741 
ATOM   5237  C3'  DA A 255      11.668-320.482-739.713 
ATOM   5238  O3'  DA A 255      10.755-319.681-740.455 
ATOM   5239  C2'  DA A 255      12.986-320.553-740.483 
ATOM   5240  C1'  DA A 255      13.473-319.150-740.131 
ATOM   5241  N9   DA A 255      14.930-318.947-740.360 
ATOM   5242  C8   DA A 255      15.947-319.846-740.208 
ATOM   5243  N7   DA A 255      17.118-319.365-740.488 
ATOM   5244  C5   DA A 255      16.862-318.051-740.852 
ATOM   5245  C6   DA A 255      17.701-317.001-741.263 
ATOM   5246  N6   DA A 255      19.031-317.120-741.382 
ATOM   5247  N1   DA A 255      17.120-315.822-741.550 
ATOM   5248  C2   DA A 255      15.799-315.710-741.431 
ATOM   5249  N3   DA A 255      14.919-316.614-741.058 
ATOM   5250  C4   DA A 255      15.526-317.785-740.777 
ATOM   5251  P    DA A 256       9.554-320.396-741.237 
ATOM   5252  OP1  DA A 256       8.428-320.631-740.307 
ATOM   5253  OP2  DA A 256      10.066-321.586-741.951 
ATOM   5254  O5'  DA A 256       9.151-319.266-742.297 
ATOM   5255  C5'  DA A 256       9.345-317.883-741.949 
ATOM   5256  C4'  DA A 256       9.948-317.133-743.122 
ATOM   5257  O4'  DA A 256      11.404-317.183-743.123 
ATOM   5258  C3'  DA A 256       9.561-317.646-744.508 
ATOM   5259  O3'  DA A 256       9.423-316.537-745.388 
ATOM   5260  C2'  DA A 256      10.760-318.479-744.962 
ATOM   5261  C1'  DA A 256      11.839-317.543-744.425 
ATOM   5262  N9   DA A 256      13.180-318.180-744.305 
ATOM   5263  C8   DA A 256      13.479-319.472-743.983 
ATOM   5264  N7   DA A 256      14.750-319.727-743.960 
ATOM   5265  C5   DA A 256      15.339-318.515-744.293 
ATOM   5266  C6   DA A 256      16.680-318.122-744.439 
ATOM   5267  N6   DA A 256      17.718-318.951-744.261 
ATOM   5268  N1   DA A 256      16.916-316.841-744.779 
ATOM   5269  C2   DA A 256      15.880-316.022-744.954 
ATOM   5270  N3   DA A 256      14.595-316.273-744.846 
ATOM   5271  C4   DA A 256      14.385-317.562-744.507 
ATOM   5272  P    DC A 257       8.237-316.541-746.462 
ATOM   5273  OP1  DC A 257       6.990-316.058-745.827 
ATOM   5274  OP2  DC A 257       8.162-317.868-747.113 
ATOM   5275  O5'  DC A 257       8.760-315.456-747.515 
ATOM   5276  C5'  DC A 257       9.594-314.378-747.050 
ATOM   5277  C4'  DC A 257      10.749-314.165-748.008 
ATOM   5278  O4'  DC A 257      11.899-314.996-747.683 
ATOM   5279  C3'  DC A 257      10.464-314.487-749.475 
ATOM   5280  O3'  DC A 257      11.152-313.549-750.294 
ATOM   5281  C2'  DC A 257      11.083-315.868-749.695 
ATOM   5282  C1'  DC A 257      12.345-315.630-748.872 
ATOM   5283  N1   DC A 257      13.057-316.881-748.491 
ATOM   5284  C2   DC A 257      14.448-316.844-748.426 
ATOM   5285  O2   DC A 257      15.028-315.783-748.684 
ATOM   5286  N3   DC A 257      15.115-317.975-748.081 
ATOM   5287  C4   DC A 257      14.449-319.104-747.809 
ATOM   5288  N4   DC A 257      15.145-320.181-747.477 
ATOM   5289  C5   DC A 257      13.019-319.164-747.871 
ATOM   5290  C6   DC A 257      12.370-318.023-748.218 
ATOM   5291  P    DA A 258      10.428-312.989-751.607 
ATOM   5292  OP1  DA A 258       9.542-311.861-751.243 
ATOM   5293  OP2  DA A 258       9.790-314.106-752.337 
ATOM   5294  O5'  DA A 258      11.677-312.443-752.447 
ATOM   5295  C5'  DA A 258      12.835-311.957-751.741 
ATOM   5296  C4'  DA A 258      14.098-312.478-752.398 
ATOM   5297  O4'  DA A 258      14.505-313.773-751.871 
ATOM   5298  C3'  DA A 258      14.019-312.702-753.908 
ATOM   5299  O3'  DA A 258      15.268-312.351-754.491 
ATOM   5300  C2'  DA A 258      13.816-314.209-754.065 
ATOM   5301  C1'  DA A 258      14.784-314.634-752.965 
ATOM   5302  N9   DA A 258      14.594-316.038-752.510 
ATOM   5303  C8   DA A 258      13.432-316.748-752.409 
ATOM   5304  N7   DA A 258      13.592-317.961-751.977 
ATOM   5305  C5   DA A 258      14.962-318.065-751.777 
ATOM   5306  C6   DA A 258      15.775-319.116-751.321 
ATOM   5307  N6   DA A 258      15.301-320.319-750.969 
ATOM   5308  N1   DA A 258      17.099-318.884-751.240 
ATOM   5309  C2   DA A 258      17.564-317.687-751.591 
ATOM   5310  N3   DA A 258      16.906-316.636-752.028 
ATOM   5311  C4   DA A 258      15.584-316.894-752.100 
ATOM   5312  P    DA A 259      15.279-311.586-755.898 
ATOM   5313  OP1  DA A 259      15.094-310.135-755.676 
ATOM   5314  OP2  DA A 259      14.316-312.230-756.819 
ATOM   5315  O5'  DA A 259      16.772-311.869-756.399 
ATOM   5316  C5'  DA A 259      17.815-312.039-755.421 
ATOM   5317  C4'  DA A 259      18.700-313.208-755.806 
ATOM   5318  O4'  DA A 259      18.207-314.474-755.280 
ATOM   5319  C3'  DA A 259      18.849-313.464-757.305 
ATOM   5320  O3'  DA A 259      20.181-313.891-757.569 
ATOM   5321  C2'  DA A 259      17.901-314.627-757.595 
ATOM   5322  C1'  DA A 259      18.208-315.426-756.333 
ATOM   5323  N9   DA A 259      17.189-316.465-756.018 
ATOM   5324  C8   DA A 259      15.841-316.421-756.226 
ATOM   5325  N7   DA A 259      15.214-317.491-755.843 
ATOM   5326  C5   DA A 259      16.221-318.306-755.344 
ATOM   5327  C6   DA A 259      16.206-319.593-754.781 
ATOM   5328  N6   DA A 259      15.089-320.316-754.618 
ATOM   5329  N1   DA A 259      17.385-320.111-754.389 
ATOM   5330  C2   DA A 259      18.491-319.387-754.552 
ATOM   5331  N3   DA A 259      18.628-318.183-755.063 
ATOM   5332  C4   DA A 259      17.434-317.687-755.447 
ATOM   5333  P    DG A 260      20.918-313.363-758.888 
ATOM   5334  OP1  DG A 260      21.509-312.031-758.625 
ATOM   5335  OP2  DG A 260      19.994-313.447-760.040 
ATOM   5336  O5'  DG A 260      22.084-314.447-759.053 
ATOM   5337  C5'  DG A 260      22.619-315.082-757.877 
ATOM   5338  C4'  DG A 260      22.784-316.569-758.121 
ATOM   5339  O4'  DG A 260      21.580-317.322-757.799 
ATOM   5340  C3'  DG A 260      23.099-316.976-759.561 
ATOM   5341  O3'  DG A 260      24.002-318.074-759.542 
ATOM   5342  C2'  DG A 260      21.763-317.455-760.128 
ATOM   5343  C1'  DG A 260      21.296-318.197-758.879 
ATOM   5344  N9   DG A 260      19.836-318.490-758.867 
ATOM   5345  C8   DG A 260      18.793-317.744-759.370 
ATOM   5346  N7   DG A 260      17.613-318.289-759.196 
ATOM   5347  C5   DG A 260      17.895-319.480-758.530 
ATOM   5348  C6   DG A 260      17.019-320.499-758.071 
ATOM   5349  O6   DG A 260      15.796-320.560-758.160 
ATOM   5350  N1   DG A 260      17.725-321.537-757.447 
ATOM   5351  C2   DG A 260      19.095-321.583-757.286 
ATOM   5352  N2   DG A 260      19.576-322.661-756.661 
ATOM   5353  N3   DG A 260      19.916-320.627-757.715 
ATOM   5354  C4   DG A 260      19.247-319.613-758.324 
ATOM   5355  P    DC A 261      25.179-318.129-760.626 
ATOM   5356  OP1  DC A 261      26.324-317.317-760.156 
ATOM   5357  OP2  DC A 261      24.641-317.784-761.960 
ATOM   5358  O5'  DC A 261      25.569-319.681-760.588 
ATOM   5359  C5'  DC A 261      25.395-320.416-759.362 
ATOM   5360  C4'  DC A 261      24.773-321.768-759.652 
ATOM   5361  O4'  DC A 261      23.318-321.720-759.657 
ATOM   5362  C3'  DC A 261      25.126-322.385-761.005 
ATOM   5363  O3'  DC A 261      25.256-323.793-760.849 
ATOM   5364  C2'  DC A 261      23.910-322.105-761.888 
ATOM   5365  C1'  DC A 261      22.852-322.380-760.824 
ATOM   5366  N1   DC A 261      21.508-321.832-761.160 
ATOM   5367  C2   DC A 261      20.391-322.555-760.749 
ATOM   5368  O2   DC A 261      20.559-323.611-760.128 
ATOM   5369  N3   DC A 261      19.157-322.073-761.046 
ATOM   5370  C4   DC A 261      19.018-320.924-761.721 
ATOM   5371  N4   DC A 261      17.793-320.496-761.986 
ATOM   5372  C5   DC A 261      20.153-320.166-762.153 
ATOM   5373  C6   DC A 261      21.378-320.664-761.847 
ATOM   5374  P    DA A 262      26.418-324.559-761.639 
ATOM   5375  OP1  DA A 262      27.682-324.465-760.875 
ATOM   5376  OP2  DA A 262      26.467-324.077-763.037 
ATOM   5377  O5'  DA A 262      25.882-326.065-761.609 
ATOM   5378  C5'  DA A 262      25.068-326.495-760.501 
ATOM   5379  C4'  DA A 262      23.894-327.311-761.005 
ATOM   5380  O4'  DA A 262      22.743-326.482-761.336 
ATOM   5381  C3'  DA A 262      24.143-328.120-762.278 
ATOM   5382  O3'  DA A 262      23.447-329.357-762.182 
ATOM   5383  C2'  DA A 262      23.510-327.291-763.394 
ATOM   5384  C1'  DA A 262      22.267-326.868-762.616 
ATOM   5385  N9   DA A 262      21.552-325.705-763.213 
ATOM   5386  C8   DA A 262      22.081-324.631-763.870 
ATOM   5387  N7   DA A 262      21.194-323.777-764.278 
ATOM   5388  C5   DA A 262      19.987-324.324-763.862 
ATOM   5389  C6   DA A 262      18.657-323.892-763.991 
ATOM   5390  N6   DA A 262      18.305-322.754-764.607 
ATOM   5391  N1   DA A 262      17.698-324.674-763.464 
ATOM   5392  C2   DA A 262      18.054-325.804-762.853 
ATOM   5393  N3   DA A 262      19.256-326.306-762.672 
ATOM   5394  C4   DA A 262      20.197-325.505-763.210 
ATOM   5395  P    DT A 263      24.147-330.686-762.733 
ATOM   5396  OP1  DT A 263      25.052-331.236-761.699 
ATOM   5397  OP2  DT A 263      24.760-330.413-764.052 
ATOM   5398  O5'  DT A 263      22.887-331.654-762.916 
ATOM   5399  C5'  DT A 263      21.748-331.490-762.049 
ATOM   5400  C4'  DT A 263      20.467-331.573-762.854 
ATOM   5401  O4'  DT A 263      20.060-330.280-763.386 
ATOM   5402  C3'  DT A 263      20.511-332.479-764.084 
ATOM   5403  O3'  DT A 263      19.254-333.129-764.223 
ATOM   5404  C2'  DT A 263      20.697-331.524-765.263 
ATOM   5405  C1'  DT A 263      19.750-330.439-764.762 
ATOM   5406  N1   DT A 263      19.937-329.123-765.434 
ATOM   5407  C2   DT A 263      18.814-328.358-765.636 
ATOM   5408  O2   DT A 263      17.699-328.713-765.292 
ATOM   5409  N3   DT A 263      19.025-327.146-766.262 
ATOM   5410  C4   DT A 263      20.239-326.647-766.692 
ATOM   5411  O4   DT A 263      20.304-325.546-767.241 
ATOM   5412  C5   DT A 263      21.359-327.522-766.436 
ATOM   5413  C7   DT A 263      22.716-327.056-766.873 
ATOM   5414  C6   DT A 263      21.181-328.707-765.829 
ATOM   5415  P    DT A 264      19.219-334.663-764.682 
ATOM   5416  OP1  DT A 264      19.421-335.537-763.504 
ATOM   5417  OP2  DT A 264      20.156-334.865-765.809 
ATOM   5418  O5'  DT A 264      17.713-334.802-765.203 
ATOM   5419  C5'  DT A 264      16.689-333.984-764.607 
ATOM   5420  C4'  DT A 264      15.787-333.418-765.685 
ATOM   5421  O4'  DT A 264      16.279-332.154-766.216 
ATOM   5422  C3'  DT A 264      15.602-334.292-766.926 
ATOM   5423  O3'  DT A 264      14.261-334.164-767.385 
ATOM   5424  C2'  DT A 264      16.534-333.680-767.972 
ATOM   5425  C1'  DT A 264      16.246-332.221-767.634 
ATOM   5426  N1   DT A 264      17.263-331.271-768.165 
ATOM   5427  C2   DT A 264      16.815-330.037-768.569 
ATOM   5428  O2   DT A 264      15.645-329.703-768.508 
ATOM   5429  N3   DT A 264      17.787-329.183-769.057 
ATOM   5430  C4   DT A 264      19.135-329.457-769.170 
ATOM   5431  O4   DT A 264      19.909-328.611-769.623 
ATOM   5432  C5   DT A 264      19.508-330.777-768.721 
ATOM   5433  C7   DT A 264      20.957-331.156-768.810 
ATOM   5434  C6   DT A 264      18.584-331.627-768.243 
ATOM   5435  P    DC A 265      13.501-335.461-767.931 
ATOM   5436  OP1  DC A 265      12.927-336.216-766.794 
ATOM   5437  OP2  DC A 265      14.399-336.222-768.827 
ATOM   5438  O5'  DC A 265      12.322-334.800-768.788 
ATOM   5439  C5'  DC A 265      11.808-333.515-768.391 
ATOM   5440  C4'  DC A 265      11.624-332.632-769.609 
ATOM   5441  O4'  DC A 265      12.829-331.881-769.937 
ATOM   5442  C3'  DC A 265      11.275-333.356-770.909 
ATOM   5443  O3'  DC A 265      10.363-332.555-771.651 
ATOM   5444  C2'  DC A 265      12.594-333.427-771.678 
ATOM   5445  C1'  DC A 265      13.081-332.025-771.326 
ATOM   5446  N1   DC A 265      14.538-331.821-771.555 
ATOM   5447  C2   DC A 265      14.959-330.564-771.981 
ATOM   5448  O2   DC A 265      14.114-329.677-772.149 
ATOM   5449  N3   DC A 265      16.284-330.358-772.196 
ATOM   5450  C4   DC A 265      17.167-331.344-772.003 
ATOM   5451  N4   DC A 265      18.449-331.094-772.226 
ATOM   5452  C5   DC A 265      16.755-332.645-771.565 
ATOM   5453  C6   DC A 265      15.428-332.831-771.356 
ATOM   5454  P    DT A 266       9.162-333.270-772.433 
ATOM   5455  OP1  DT A 266       8.035-333.505-771.502 
ATOM   5456  OP2  DT A 266       9.674-334.460-773.147 
ATOM   5457  O5'  DT A 266       8.759-332.140-773.492 
ATOM   5458  C5'  DT A 266       8.953-330.757-773.145 
ATOM   5459  C4'  DT A 266       9.556-330.007-774.317 
ATOM   5460  O4'  DT A 266      11.011-330.057-774.318 
ATOM   5461  C3'  DT A 266       9.169-330.520-775.704 
ATOM   5462  O3'  DT A 266       9.030-329.411-776.583 
ATOM   5463  C2'  DT A 266      10.367-331.353-776.158 
ATOM   5464  C1'  DT A 266      11.447-330.417-775.621 
ATOM   5465  N1   DT A 266      12.788-331.054-775.501 
ATOM   5466  C2   DT A 266      13.881-330.259-775.744 
ATOM   5467  O2   DT A 266      13.791-329.082-776.044 
ATOM   5468  N3   DT A 266      15.107-330.884-775.624 
ATOM   5469  C4   DT A 266      15.324-332.206-775.290 
ATOM   5470  O4   DT A 266      16.469-332.654-775.214 
ATOM   5471  C5   DT A 266      14.114-332.960-775.055 
ATOM   5472  C7   DT A 266      14.260-334.407-774.687 
ATOM   5473  C6   DT A 266      12.909-332.377-775.165 
ATOM   5474  P    DA A 267       7.845-329.415-777.658 
ATOM   5475  OP1  DA A 267       6.598-328.932-777.023 
ATOM   5476  OP2  DA A 267       7.770-330.742-778.308 
ATOM   5477  O5'  DA A 267       8.368-328.330-778.711 
ATOM   5478  C5'  DA A 267       9.201-327.252-778.245 
ATOM   5479  C4'  DA A 267      10.356-327.039-779.204 
ATOM   5480  O4'  DA A 267      11.507-327.870-778.878 
ATOM   5481  C3'  DA A 267      10.072-327.361-780.671 
ATOM   5482  O3'  DA A 267      10.760-326.423-781.489 
ATOM   5483  C2'  DA A 267      10.691-328.742-780.891 
ATOM   5484  C1'  DA A 267      11.953-328.504-780.068 
ATOM   5485  N9   DA A 267      12.665-329.755-779.687 
ATOM   5486  C8   DA A 267      12.131-330.976-779.383 
ATOM   5487  N7   DA A 267      13.017-331.877-779.090 
ATOM   5488  C5   DA A 267      14.228-331.206-779.206 
ATOM   5489  C6   DA A 267      15.558-331.616-779.021 
ATOM   5490  N6   DA A 267      15.907-332.860-778.663 
ATOM   5491  N1   DA A 267      16.521-330.697-779.220 
ATOM   5492  C2   DA A 267      16.169-329.462-779.576 
ATOM   5493  N3   DA A 267      14.967-328.968-779.777 
ATOM   5494  C4   DA A 267      14.021-329.908-779.572 
ATOM   5495  P    DT A 268      10.036-325.863-782.803 
ATOM   5496  OP1  DT A 268       9.150-324.735-782.438 
ATOM   5497  OP2  DT A 268       9.398-326.981-783.533 
ATOM   5498  O5'  DT A 268      11.284-325.317-783.642 
ATOM   5499  C5'  DT A 268      12.442-324.831-782.937 
ATOM   5500  C4'  DT A 268      13.706-325.352-783.594 
ATOM   5501  O4'  DT A 268      14.113-326.648-783.067 
ATOM   5502  C3'  DT A 268      13.627-325.576-785.103 
ATOM   5503  O3'  DT A 268      14.875-325.225-785.687 
ATOM   5504  C2'  DT A 268      13.423-327.083-785.261 
ATOM   5505  C1'  DT A 268      14.392-327.508-784.161 
ATOM   5506  N1   DT A 268      14.202-328.912-783.706 
ATOM   5507  C2   DT A 268      15.328-329.608-783.333 
ATOM   5508  O2   DT A 268      16.446-329.123-783.363 
ATOM   5509  N3   DT A 268      15.113-330.907-782.918 
ATOM   5510  C4   DT A 268      13.895-331.552-782.845 
ATOM   5511  O4   DT A 268      13.828-332.721-782.456 
ATOM   5512  C5   DT A 268      12.774-330.742-783.256 
ATOM   5513  C7   DT A 268      11.410-331.368-783.208 
ATOM   5514  C6   DT A 268      12.953-329.476-783.665 
ATOM   5515  P    DT A 269      14.886-324.461-787.094 
ATOM   5516  OP1  DT A 269      14.702-323.009-786.872 
ATOM   5517  OP2  DT A 269      13.924-325.104-788.015 
ATOM   5518  O5'  DT A 269      16.380-324.743-787.594 
ATOM   5519  C5'  DT A 269      17.423-324.913-786.617 
ATOM   5520  C4'  DT A 269      18.308-326.082-787.001 
ATOM   5521  O4'  DT A 269      17.815-327.348-786.476 
ATOM   5522  C3'  DT A 269      18.457-326.339-788.501 
ATOM   5523  O3'  DT A 269      19.788-326.765-788.764 
ATOM   5524  C2'  DT A 269      17.508-327.501-788.791 
ATOM   5525  C1'  DT A 269      17.816-328.300-787.528 
ATOM   5526  N1   DT A 269      16.797-329.339-787.213 
ATOM   5527  C2   DT A 269      17.248-330.504-786.639 
ATOM   5528  O2   DT A 269      18.422-330.707-786.386 
ATOM   5529  N3   DT A 269      16.273-331.444-786.362 
ATOM   5530  C4   DT A 269      14.921-331.318-786.606 
ATOM   5531  O4   DT A 269      14.144-332.230-786.314 
ATOM   5532  C5   DT A 269      14.545-330.062-787.210 
ATOM   5533  C7   DT A 269      13.091-329.844-787.509 
ATOM   5534  C6   DT A 269      15.471-329.130-787.491 
ATOM   5535  P    DG A 270      20.526-326.237-790.083 
ATOM   5536  OP1  DG A 270      21.117-324.906-789.821 
ATOM   5537  OP2  DG A 270      19.602-326.321-791.236 
ATOM   5538  O5'  DG A 270      21.692-327.321-790.249 
ATOM   5539  C5'  DG A 270      22.226-327.956-789.073 
ATOM   5540  C4'  DG A 270      22.392-329.443-789.317 
ATOM   5541  O4'  DG A 270      21.187-330.196-788.994 
ATOM   5542  C3'  DG A 270      22.706-329.850-790.756 
ATOM   5543  O3'  DG A 270      23.609-330.948-790.738 
ATOM   5544  C2'  DG A 270      21.370-330.329-791.324 
ATOM   5545  C1'  DG A 270      20.904-331.071-790.075 
ATOM   5546  N9   DG A 270      19.443-331.364-790.062 
ATOM   5547  C8   DG A 270      18.401-330.618-790.566 
ATOM   5548  N7   DG A 270      17.221-331.163-790.391 
ATOM   5549  C5   DG A 270      17.502-332.355-789.726 
ATOM   5550  C6   DG A 270      16.627-333.374-789.267 
ATOM   5551  O6   DG A 270      15.404-333.434-789.355 
ATOM   5552  N1   DG A 270      17.333-334.411-788.642 
ATOM   5553  C2   DG A 270      18.703-334.457-788.481 
ATOM   5554  N2   DG A 270      19.184-335.535-787.856 
ATOM   5555  N3   DG A 270      19.524-333.501-788.911 
ATOM   5556  C4   DG A 270      18.855-332.487-789.520 
ATOM   5557  P    DA A 271      24.787-331.003-791.821 
ATOM   5558  OP1  DA A 271      25.931-330.191-791.352 
ATOM   5559  OP2  DA A 271      24.249-330.658-793.156 
ATOM   5560  O5'  DA A 271      25.177-332.555-791.784 
ATOM   5561  C5'  DA A 271      25.003-333.290-790.558 
ATOM   5562  C4'  DA A 271      24.381-334.642-790.848 
ATOM   5563  O4'  DA A 271      22.926-334.594-790.853 
ATOM   5564  C3'  DA A 271      24.734-335.259-792.201 
ATOM   5565  O3'  DA A 271      24.863-336.667-792.044 
ATOM   5566  C2'  DA A 271      23.518-334.979-793.083 
ATOM   5567  C1'  DA A 271      22.460-335.254-792.020 
ATOM   5568  N9   DA A 271      21.116-334.706-792.355 
ATOM   5569  C8   DA A 271      20.813-333.559-793.032 
ATOM   5570  N7   DA A 271      19.539-333.353-793.168 
ATOM   5571  C5   DA A 271      18.953-334.440-792.536 
ATOM   5572  C6   DA A 271      17.614-334.810-792.334 
ATOM   5573  N6   DA A 271      16.573-334.087-792.770 
ATOM   5574  N1   DA A 271      17.382-335.955-791.666 
ATOM   5575  C2   DA A 271      18.420-336.670-791.235 
ATOM   5576  N3   DA A 271      19.706-336.426-791.364 
ATOM   5577  C4   DA A 271      19.911-335.276-792.036 
ATOM   5578  P    DT A 272      26.026-337.433-792.835 
ATOM   5579  OP1  DT A 272      27.290-337.339-792.070 
ATOM   5580  OP2  DT A 272      26.075-336.952-794.233 
ATOM   5581  O5'  DT A 272      25.489-338.939-792.805 
ATOM   5582  C5'  DT A 272      24.676-339.369-791.696 
ATOM   5583  C4'  DT A 272      23.502-340.185-792.201 
ATOM   5584  O4'  DT A 272      22.351-339.356-792.531 
ATOM   5585  C3'  DT A 272      23.751-340.994-793.473 
ATOM   5586  O3'  DT A 272      23.055-342.231-793.377 
ATOM   5587  C2'  DT A 272      23.117-340.165-794.590 
ATOM   5588  C1'  DT A 272      21.875-339.742-793.812 
ATOM   5589  N1   DT A 272      21.160-338.579-794.409 
ATOM   5590  C2   DT A 272      19.791-338.564-794.299 
ATOM   5591  O2   DT A 272      19.160-339.445-793.743 
ATOM   5592  N3   DT A 272      19.163-337.470-794.865 
ATOM   5593  C4   DT A 272      19.778-336.420-795.515 
ATOM   5594  O4   DT A 272      19.108-335.495-795.983 
ATOM   5595  C5   DT A 272      21.216-336.527-795.580 
ATOM   5596  C7   DT A 272      21.962-335.424-796.272 
ATOM   5597  C6   DT A 272      21.851-337.577-795.039 
ATOM   5598  P    DA A 273      23.755-343.560-793.929 
ATOM   5599  OP1  DA A 273      24.659-344.110-792.894 
ATOM   5600  OP2  DA A 273      24.368-343.287-795.248 
ATOM   5601  O5'  DA A 273      22.495-344.528-794.112 
ATOM   5602  C5'  DA A 273      21.356-344.364-793.245 
ATOM   5603  C4'  DA A 273      20.074-344.447-794.050 
ATOM   5604  O4'  DA A 273      19.668-343.154-794.582 
ATOM   5605  C3'  DA A 273      20.119-345.353-795.280 
ATOM   5606  O3'  DA A 273      18.862-346.004-795.419 
ATOM   5607  C2'  DA A 273      20.305-344.398-796.459 
ATOM   5608  C1'  DA A 273      19.358-343.313-795.957 
ATOM   5609  N9   DA A 273      19.545-341.997-796.630 
ATOM   5610  C8   DA A 273      20.702-341.433-797.084 
ATOM   5611  N7   DA A 273      20.540-340.268-797.629 
ATOM   5612  C5   DA A 273      19.175-340.040-797.531 
ATOM   5613  C6   DA A 273      18.362-338.966-797.931 
ATOM   5614  N6   DA A 273      18.833-337.869-798.541 
ATOM   5615  N1   DA A 273      17.043-339.062-797.683 
ATOM   5616  C2   DA A 273      16.580-340.155-797.077 
ATOM   5617  N3   DA A 273      17.239-341.214-796.660 
ATOM   5618  C4   DA A 273      18.557-341.094-796.921 
ATOM   5619  P    DA A 274      18.827-347.537-795.877 
ATOM   5620  OP1  DA A 274      19.029-348.411-794.700 
ATOM   5621  OP2  DA A 274      19.764-347.739-797.004 
ATOM   5622  O5'  DA A 274      17.321-347.676-796.399 
ATOM   5623  C5'  DA A 274      16.297-346.858-795.803 
ATOM   5624  C4'  DA A 274      15.394-346.292-796.881 
ATOM   5625  O4'  DA A 274      15.887-345.028-797.412 
ATOM   5626  C3'  DA A 274      15.209-347.166-798.121 
ATOM   5627  O3'  DA A 274      13.869-347.038-798.580 
ATOM   5628  C2'  DA A 274      16.142-346.554-799.168 
ATOM   5629  C1'  DA A 274      15.854-345.095-798.829 
ATOM   5630  N9   DA A 274      16.871-344.145-799.361 
ATOM   5631  C8   DA A 274      18.216-344.336-799.506 
ATOM   5632  N7   DA A 274      18.839-343.313-800.003 
ATOM   5633  C5   DA A 274      17.837-342.373-800.203 
ATOM   5634  C6   DA A 274      17.853-341.065-800.711 
ATOM   5635  N6   DA A 274      18.966-340.447-801.130 
ATOM   5636  N1   DA A 274      16.678-340.410-800.773 
ATOM   5637  C2   DA A 274      15.575-341.029-800.355 
ATOM   5638  N3   DA A 274      15.438-342.241-799.865 
ATOM   5639  C4   DA A 274      16.628-342.875-799.813 
ATOM   5640  P    DG A 275      13.109-348.336-799.127 
ATOM   5641  OP1  DG A 275      12.535-349.090-797.989 
ATOM   5642  OP2  DG A 275      14.007-349.096-800.023 
ATOM   5643  O5'  DG A 275      11.930-347.675-799.983 
ATOM   5644  C5'  DG A 275      11.416-346.389-799.586 
ATOM   5645  C4'  DG A 275      11.232-345.506-800.804 
ATOM   5646  O4'  DG A 275      12.436-344.755-801.133 
ATOM   5647  C3'  DG A 275      10.883-346.230-802.105 
ATOM   5648  O3'  DG A 275       9.970-345.429-802.847 
ATOM   5649  C2'  DG A 275      12.202-346.301-802.874 
ATOM   5650  C1'  DG A 275      12.688-344.899-802.522 
ATOM   5651  N9   DG A 275      14.145-344.695-802.751 
ATOM   5652  C8   DG A 275      15.184-345.589-802.604 
ATOM   5653  N7   DG A 275      16.362-345.091-802.889 
ATOM   5654  C5   DG A 275      16.086-343.773-803.252 
ATOM   5655  C6   DG A 275      16.961-342.736-803.664 
ATOM   5656  O6   DG A 275      18.182-342.765-803.796 
ATOM   5657  N1   DG A 275      16.260-341.552-803.938 
ATOM   5658  C2   DG A 275      14.893-341.393-803.828 
ATOM   5659  N2   DG A 275      14.416-340.185-804.134 
ATOM   5660  N3   DG A 275      14.072-342.368-803.440 
ATOM   5661  C4   DG A 275      14.736-343.522-803.171 
ATOM   5662  P    DG A 276       8.770-346.144-803.628 
ATOM   5663  OP1  DG A 276       7.643-346.380-802.698 
ATOM   5664  OP2  DG A 276       9.281-347.334-804.342 
ATOM   5665  O5'  DG A 276       8.367-345.014-804.688 
ATOM   5666  C5'  DG A 276       8.561-343.631-804.340 
ATOM   5667  C4'  DG A 276       9.164-342.881-805.513 
ATOM   5668  O4'  DG A 276      10.619-342.931-805.514 
ATOM   5669  C3'  DG A 276       8.777-343.394-806.900 
ATOM   5670  O3'  DG A 276       8.638-342.285-807.779 
ATOM   5671  C2'  DG A 276       9.975-344.227-807.353 
ATOM   5672  C1'  DG A 276      11.054-343.291-806.816 
ATOM   5673  N9   DG A 276      12.395-343.928-806.697 
ATOM   5674  C8   DG A 276      12.715-345.229-806.373 
ATOM   5675  N7   DG A 276      14.004-345.472-806.354 
ATOM   5676  C5   DG A 276      14.577-344.246-806.689 
ATOM   5677  C6   DG A 276      15.942-343.883-806.829 
ATOM   5678  O6   DG A 276      16.942-344.580-806.683 
ATOM   5679  N1   DG A 276      16.079-342.533-807.182 
ATOM   5680  C2   DG A 276      15.034-341.651-807.375 
ATOM   5681  N2   DG A 276      15.375-340.403-807.708 
ATOM   5682  N3   DG A 276      13.754-341.992-807.243 
ATOM   5683  C4   DG A 276      13.604-343.298-806.901 
ATOM   5684  P    DT A 277       7.453-342.290-808.854 
ATOM   5685  OP1  DT A 277       6.206-341.807-808.218 
ATOM   5686  OP2  DT A 277       7.378-343.616-809.504 
ATOM   5687  O5'  DT A 277       7.976-341.204-809.906 
ATOM   5688  C5'  DT A 277       8.809-340.126-809.441 
ATOM   5689  C4'  DT A 277       9.964-339.913-810.399 
ATOM   5690  O4'  DT A 277      11.115-340.744-810.074 
ATOM   5691  C3'  DT A 277       9.680-340.235-811.866 
ATOM   5692  O3'  DT A 277      10.367-339.297-812.685 
ATOM   5693  C2'  DT A 277      10.298-341.616-812.086 
ATOM   5694  C1'  DT A 277      11.560-341.378-811.264 
ATOM   5695  N1   DT A 277      12.272-342.629-810.883 
ATOM   5696  C2   DT A 277      13.644-342.576-810.822 
ATOM   5697  O2   DT A 277      14.279-341.564-811.064 
ATOM   5698  N3   DT A 277      14.269-343.755-810.467 
ATOM   5699  C4   DT A 277      13.650-344.954-810.173 
ATOM   5700  O4   DT A 277      14.317-345.944-809.867 
ATOM   5701  C5   DT A 277      12.211-344.911-810.264 
ATOM   5702  C7   DT A 277      11.458-346.174-809.960 
ATOM   5703  C6   DT A 277      11.577-343.778-810.608 
ATOM   5704  P    DA A 278       9.644-338.737-813.999 
ATOM   5705  OP1  DA A 278       8.758-337.609-813.634 
ATOM   5706  OP2  DA A 278       9.006-339.855-814.728 
ATOM   5707  O5'  DA A 278      10.892-338.191-814.838 
ATOM   5708  C5'  DA A 278      12.050-337.705-814.132 
ATOM   5709  C4'  DA A 278      13.314-338.226-814.789 
ATOM   5710  O4'  DA A 278      13.720-339.522-814.263 
ATOM   5711  C3'  DA A 278      13.234-338.450-816.299 
ATOM   5712  O3'  DA A 278      14.483-338.099-816.883 
ATOM   5713  C2'  DA A 278      13.031-339.957-816.457 
ATOM   5714  C1'  DA A 278      14.000-340.382-815.357 
ATOM   5715  N9   DA A 278      13.809-341.787-814.901 
ATOM   5716  C8   DA A 278      12.647-342.496-814.800 
ATOM   5717  N7   DA A 278      12.808-343.709-814.369 
ATOM   5718  C5   DA A 278      14.177-343.813-814.168 
ATOM   5719  C6   DA A 278      14.990-344.864-813.712 
ATOM   5720  N6   DA A 278      14.516-346.067-813.360 
ATOM   5721  N1   DA A 278      16.314-344.632-813.632 
ATOM   5722  C2   DA A 278      16.779-343.435-813.982 
ATOM   5723  N3   DA A 278      16.122-342.384-814.420 
ATOM   5724  C4   DA A 278      14.799-342.642-814.491 
ATOM   5725  P    DA A 279      14.494-337.335-818.290 
ATOM   5726  OP1  DA A 279      14.310-335.883-818.067 
ATOM   5727  OP2  DA A 279      13.532-337.978-819.211 
ATOM   5728  O5'  DA A 279      15.987-337.617-818.790 
ATOM   5729  C5'  DA A 279      17.031-337.787-817.812 
ATOM   5730  C4'  DA A 279      17.916-338.956-818.197 
ATOM   5731  O4'  DA A 279      17.423-340.222-817.672 
ATOM   5732  C3'  DA A 279      18.065-339.213-819.696 
ATOM   5733  O3'  DA A 279      19.396-339.639-819.960 
ATOM   5734  C2'  DA A 279      17.116-340.375-819.987 
ATOM   5735  C1'  DA A 279      17.424-341.174-818.724 
ATOM   5736  N9   DA A 279      16.405-342.213-818.409 
ATOM   5737  C8   DA A 279      15.056-342.169-818.617 
ATOM   5738  N7   DA A 279      14.430-343.239-818.235 
ATOM   5739  C5   DA A 279      15.437-344.054-817.735 
ATOM   5740  C6   DA A 279      15.422-345.341-817.172 
ATOM   5741  N6   DA A 279      14.305-346.064-817.010 
ATOM   5742  N1   DA A 279      16.601-345.859-816.780 
ATOM   5743  C2   DA A 279      17.707-345.135-816.944 
ATOM   5744  N3   DA A 279      17.843-343.931-817.454 
ATOM   5745  C4   DA A 279      16.649-343.435-817.839 
ATOM   5746  P    DC A 280      20.134-339.111-821.279 
ATOM   5747  OP1  DC A 280      20.725-337.780-821.017 
ATOM   5748  OP2  DC A 280      19.210-339.195-822.431 
ATOM   5749  O5'  DC A 280      21.299-340.195-821.445 
ATOM   5750  C5'  DC A 280      21.834-340.830-820.268 
ATOM   5751  C4'  DC A 280      22.000-342.317-820.513 
ATOM   5752  O4'  DC A 280      20.795-343.070-820.190 
ATOM   5753  C3'  DC A 280      22.314-342.724-821.952 
ATOM   5754  O3'  DC A 280      23.217-343.822-821.933 
ATOM   5755  C2'  DC A 280      20.978-343.203-822.520 
ATOM   5756  C1'  DC A 280      20.512-343.945-821.271 
ATOM   5757  N1   DC A 280      19.051-344.238-821.258 
ATOM   5758  C2   DC A 280      18.633-345.427-820.664 
ATOM   5759  O2   DC A 280      19.482-346.181-820.176 
ATOM   5760  N3   DC A 280      17.305-345.713-820.643 
ATOM   5761  C4   DC A 280      16.417-344.869-821.182 
ATOM   5762  N4   DC A 280      15.134-345.192-821.136 
ATOM   5763  C5   DC A 280      16.826-343.642-821.799 
ATOM   5764  C6   DC A 280      18.157-343.374-821.810 
ATOM   5765  P    DA A 281      24.394-343.877-823.017 
ATOM   5766  OP1  DA A 281      25.539-343.065-822.548 
ATOM   5767  OP2  DA A 281      23.857-343.532-824.351 
ATOM   5768  O5'  DA A 281      24.785-345.429-822.980 
ATOM   5769  C5'  DA A 281      24.611-346.164-821.754 
ATOM   5770  C4'  DA A 281      23.989-347.516-822.044 
ATOM   5771  O4'  DA A 281      22.533-347.468-822.048 
ATOM   5772  C3'  DA A 281      24.341-348.133-823.396 
ATOM   5773  O3'  DA A 281      24.471-349.541-823.240 
ATOM   5774  C2'  DA A 281      23.126-347.853-824.279 
ATOM   5775  C1'  DA A 281      22.068-348.128-823.215 
ATOM   5776  N9   DA A 281      20.724-347.580-823.551 
ATOM   5777  C8   DA A 281      20.420-346.433-824.227 
ATOM   5778  N7   DA A 281      19.147-346.227-824.364 
ATOM   5779  C5   DA A 281      18.561-347.314-823.732 
ATOM   5780  C6   DA A 281      17.222-347.684-823.530 
ATOM   5781  N6   DA A 281      16.181-346.961-823.966 
ATOM   5782  N1   DA A 281      16.990-348.829-822.862 
ATOM   5783  C2   DA A 281      18.028-349.544-822.431 
ATOM   5784  N3   DA A 281      19.314-349.300-822.560 
ATOM   5785  C4   DA A 281      19.519-348.150-823.232 
ATOM   5786  P    DA A 282      25.633-350.307-824.030 
ATOM   5787  OP1  DA A 282      26.897-350.213-823.266 
ATOM   5788  OP2  DA A 282      25.683-349.826-825.428 
ATOM   5789  O5'  DA A 282      25.097-351.814-824.000 
ATOM   5790  C5'  DA A 282      24.284-352.243-822.892 
ATOM   5791  C4'  DA A 282      23.109-353.059-823.396 
ATOM   5792  O4'  DA A 282      21.958-352.230-823.727 
ATOM   5793  C3'  DA A 282      23.359-353.868-824.669 
ATOM   5794  O3'  DA A 282      22.663-355.105-824.573 
ATOM   5795  C2'  DA A 282      22.725-353.039-825.785 
ATOM   5796  C1'  DA A 282      21.483-352.616-825.007 
ATOM   5797  N9   DA A 282      20.768-351.453-825.605 
ATOM   5798  C8   DA A 282      21.296-350.379-826.261 
ATOM   5799  N7   DA A 282      20.409-349.525-826.670 
ATOM   5800  C5   DA A 282      19.203-350.072-826.254 
ATOM   5801  C6   DA A 282      17.873-349.640-826.383 
ATOM   5802  N6   DA A 282      17.521-348.502-826.998 
ATOM   5803  N1   DA A 282      16.913-350.423-825.855 
ATOM   5804  C2   DA A 282      17.269-351.552-825.244 
ATOM   5805  N3   DA A 282      18.471-352.055-825.064 
ATOM   5806  C4   DA A 282      19.412-351.253-825.601 
ATOM   5807  P    DG A 283      23.362-356.434-825.125 
ATOM   5808  OP1  DG A 283      24.267-356.984-824.090 
ATOM   5809  OP2  DG A 283      23.976-356.161-826.443 
ATOM   5810  O5'  DG A 283      22.102-357.402-825.308 
ATOM   5811  C5'  DG A 283      20.964-357.238-824.440 
ATOM   5812  C4'  DG A 283      19.682-357.321-825.246 
ATOM   5813  O4'  DG A 283      19.276-356.028-825.777 
ATOM   5814  C3'  DG A 283      19.727-358.227-826.475 
ATOM   5815  O3'  DG A 283      18.470-358.878-826.614 
ATOM   5816  C2'  DG A 283      19.913-357.272-827.654 
ATOM   5817  C1'  DG A 283      18.965-356.187-827.153 
ATOM   5818  N9   DG A 283      19.153-354.871-827.825 
ATOM   5819  C8   DG A 283      20.311-354.288-828.289 
ATOM   5820  N7   DG A 283      20.133-353.110-828.838 
ATOM   5821  C5   DG A 283      18.758-352.899-828.730 
ATOM   5822  C6   DG A 283      17.968-351.797-829.148 
ATOM   5823  O6   DG A 283      18.322-350.764-829.708 
ATOM   5824  N1   DG A 283      16.613-351.995-828.844 
ATOM   5825  C2   DG A 283      16.093-353.111-828.218 
ATOM   5826  N2   DG A 283      14.772-353.107-828.017 
ATOM   5827  N3   DG A 283      16.835-354.143-827.826 
ATOM   5828  C4   DG A 283      18.152-353.968-828.114 
ATOM   5829  P    DT A 284      18.435-360.411-827.073 
ATOM   5830  OP1  DT A 284      18.637-361.285-825.896 
ATOM   5831  OP2  DT A 284      19.372-360.613-828.200 
ATOM   5832  O5'  DT A 284      16.929-360.550-827.595 
ATOM   5833  C5'  DT A 284      15.905-359.732-826.999 
ATOM   5834  C4'  DT A 284      15.002-359.166-828.077 
ATOM   5835  O4'  DT A 284      15.494-357.902-828.608 
ATOM   5836  C3'  DT A 284      14.817-360.040-829.317 
ATOM   5837  O3'  DT A 284      13.477-359.912-829.776 
ATOM   5838  C2'  DT A 284      15.750-359.428-830.363 
ATOM   5839  C1'  DT A 284      15.461-357.969-830.025 
ATOM   5840  N1   DT A 284      16.479-357.019-830.557 
ATOM   5841  C2   DT A 284      16.031-355.785-830.961 
ATOM   5842  O2   DT A 284      14.860-355.452-830.900 
ATOM   5843  N3   DT A 284      17.002-354.932-831.448 
ATOM   5844  C4   DT A 284      18.350-355.205-831.561 
ATOM   5845  O4   DT A 284      19.124-354.359-832.014 
ATOM   5846  C5   DT A 284      18.723-356.525-831.112 
ATOM   5847  C7   DT A 284      20.172-356.904-831.201 
ATOM   5848  C6   DT A 284      17.799-357.375-830.634 
ATOM   5849  P    DC A 285      12.717-361.210-830.323 
ATOM   5850  OP1  DC A 285      12.143-361.964-829.185 
ATOM   5851  OP2  DC A 285      13.615-361.970-831.219 
ATOM   5852  O5'  DC A 285      11.538-360.549-831.179 
ATOM   5853  C5'  DC A 285      11.024-359.263-830.782 
ATOM   5854  C4'  DC A 285      10.840-358.380-832.000 
ATOM   5855  O4'  DC A 285      12.044-357.630-832.328 
ATOM   5856  C3'  DC A 285      10.491-359.104-833.300 
ATOM   5857  O3'  DC A 285       9.578-358.303-834.042 
ATOM   5858  C2'  DC A 285      11.810-359.175-834.070 
ATOM   5859  C1'  DC A 285      12.296-357.773-833.718 
ATOM   5860  N1   DC A 285      13.753-357.569-833.947 
ATOM   5861  C2   DC A 285      14.175-356.312-834.372 
ATOM   5862  O2   DC A 285      13.329-355.425-834.541 
ATOM   5863  N3   DC A 285      15.499-356.106-834.587 
ATOM   5864  C4   DC A 285      16.383-357.092-834.394 
ATOM   5865  N4   DC A 285      17.664-356.842-834.617 
ATOM   5866  C5   DC A 285      15.971-358.393-833.957 
ATOM   5867  C6   DC A 285      14.643-358.579-833.748 
ATOM   5868  P    DG A 286       8.377-359.018-834.824 
ATOM   5869  OP1  DG A 286       7.251-359.254-833.893 
ATOM   5870  OP2  DG A 286       8.889-360.208-835.538 
ATOM   5871  O5'  DG A 286       7.974-357.888-835.883 
ATOM   5872  C5'  DG A 286       8.169-356.505-835.536 
ATOM   5873  C4'  DG A 286       8.772-355.755-836.708 
ATOM   5874  O4'  DG A 286      10.227-355.805-836.710 
ATOM   5875  C3'  DG A 286       8.384-356.268-838.095 
ATOM   5876  O3'  DG A 286       8.246-355.159-838.975 
ATOM   5877  C2'  DG A 286       9.583-357.102-838.549 
ATOM   5878  C1'  DG A 286      10.662-356.165-838.012 
ATOM   5879  N9   DG A 286      12.003-356.802-837.892 
ATOM   5880  C8   DG A 286      12.323-358.103-837.569 
ATOM   5881  N7   DG A 286      13.612-358.346-837.549 
ATOM   5882  C5   DG A 286      14.185-357.120-837.885 
ATOM   5883  C6   DG A 286      15.550-356.757-838.025 
ATOM   5884  O6   DG A 286      16.550-357.454-837.878 
ATOM   5885  N1   DG A 286      15.687-355.407-838.378 
ATOM   5886  C2   DG A 286      14.642-354.525-838.570 
ATOM   5887  N2   DG A 286      14.983-353.277-838.903 
ATOM   5888  N3   DG A 286      13.362-354.866-838.438 
ATOM   5889  C4   DG A 286      13.212-356.172-838.096 
ATOM   5890  P    DA A 287       7.060-355.164-840.049 
ATOM   5891  OP1  DA A 287       5.813-354.681-839.414 
ATOM   5892  OP2  DA A 287       6.985-356.490-840.700 
ATOM   5893  O5'  DA A 287       7.584-354.078-841.102 
ATOM   5894  C5'  DA A 287       8.417-353.000-840.637 
ATOM   5895  C4'  DA A 287       9.572-352.787-841.595 
ATOM   5896  O4'  DA A 287      10.723-353.619-841.270 
ATOM   5897  C3'  DA A 287       9.288-353.109-843.062 
ATOM   5898  O3'  DA A 287       9.975-352.172-843.880 
ATOM   5899  C2'  DA A 287       9.906-354.490-843.282 
ATOM   5900  C1'  DA A 287      11.168-354.252-842.459 
ATOM   5901  N9   DA A 287      11.880-355.503-842.078 
ATOM   5902  C8   DA A 287      11.347-356.724-841.775 
ATOM   5903  N7   DA A 287      12.233-357.625-841.481 
ATOM   5904  C5   DA A 287      13.443-356.954-841.598 
ATOM   5905  C6   DA A 287      14.774-357.365-841.413 
ATOM   5906  N6   DA A 287      15.123-358.608-841.054 
ATOM   5907  N1   DA A 287      15.737-356.445-841.611 
ATOM   5908  C2   DA A 287      15.385-355.211-841.967 
ATOM   5909  N3   DA A 287      14.183-354.716-842.168 
ATOM   5910  C4   DA A 287      13.237-355.656-841.963 
ATOM   5911  P    DT A 288       9.252-351.611-845.194 
ATOM   5912  OP1  DT A 288       8.365-350.483-844.830 
ATOM   5913  OP2  DT A 288       8.614-352.729-845.924 
ATOM   5914  O5'  DT A 288      10.500-351.065-846.034 
ATOM   5915  C5'  DT A 288      11.658-350.580-845.328 
ATOM   5916  C4'  DT A 288      12.921-351.100-845.985 
ATOM   5917  O4'  DT A 288      13.328-352.396-845.458 
ATOM   5918  C3'  DT A 288      12.842-351.324-847.495 
ATOM   5919  O3'  DT A 288      14.091-350.973-848.078 
ATOM   5920  C2'  DT A 288      12.639-352.831-847.652 
ATOM   5921  C1'  DT A 288      13.608-353.256-846.552 
ATOM   5922  N1   DT A 288      13.417-354.661-846.097 
ATOM   5923  C2   DT A 288      14.543-355.356-845.724 
ATOM   5924  O2   DT A 288      15.662-354.871-845.755 
ATOM   5925  N3   DT A 288      14.328-356.655-845.309 
ATOM   5926  C4   DT A 288      13.111-357.300-845.236 
ATOM   5927  O4   DT A 288      13.043-358.469-844.847 
ATOM   5928  C5   DT A 288      11.989-356.490-845.647 
ATOM   5929  C7   DT A 288      10.625-357.117-845.599 
ATOM   5930  C6   DT A 288      12.168-355.224-846.056 
ATOM   5931  P    DG A 289      14.102-350.209-849.485 
ATOM   5932  OP1  DG A 289      13.917-348.757-849.263 
ATOM   5933  OP2  DG A 289      13.139-350.853-850.406 
ATOM   5934  O5'  DG A 289      15.595-350.491-849.986 
ATOM   5935  C5'  DG A 289      16.638-350.661-849.008 
ATOM   5936  C4'  DG A 289      17.523-351.831-849.392 
ATOM   5937  O4'  DG A 289      17.031-353.096-848.867 
ATOM   5938  C3'  DG A 289      17.672-352.087-850.892 
ATOM   5939  O3'  DG A 289      19.004-352.513-851.156 
ATOM   5940  C2'  DG A 289      16.724-353.249-851.182 
ATOM   5941  C1'  DG A 289      17.032-354.048-849.920 
ATOM   5942  N9   DG A 289      16.013-355.087-849.605 
ATOM   5943  C8   DG A 289      14.650-355.061-849.807 
ATOM   5944  N7   DG A 289      14.030-356.148-849.416 
ATOM   5945  C5   DG A 289      15.054-356.952-848.919 
ATOM   5946  C6   DG A 289      15.003-358.253-848.355 
ATOM   5947  O6   DG A 289      14.027-358.975-848.173 
ATOM   5948  N1   DG A 289      16.279-358.700-847.981 
ATOM   5949  C2   DG A 289      17.449-357.984-848.132 
ATOM   5950  N2   DG A 289      18.564-358.586-847.712 
ATOM   5951  N3   DG A 289      17.497-356.762-848.662 
ATOM   5952  C4   DG A 289      16.268-356.315-849.030 
ATOM   5953  P    DG A 290      19.741-351.985-852.475 
ATOM   5954  OP1  DG A 290      20.332-350.654-852.212 
ATOM   5955  OP2  DG A 290      18.818-352.069-853.627 
ATOM   5956  O5'  DG A 290      20.907-353.069-852.640 
ATOM   5957  C5'  DG A 290      21.442-353.704-851.464 
ATOM   5958  C4'  DG A 290      21.607-355.191-851.708 
ATOM   5959  O4'  DG A 290      20.403-355.944-851.386 
ATOM   5960  C3'  DG A 290      21.922-355.598-853.148 
ATOM   5961  O3'  DG A 290      22.825-356.696-853.129 
ATOM   5962  C2'  DG A 290      20.586-356.077-853.715 
ATOM   5963  C1'  DG A 290      20.119-356.819-852.466 
ATOM   5964  N9   DG A 290      18.659-357.112-852.453 
ATOM   5965  C8   DG A 290      17.616-356.366-852.957 
ATOM   5966  N7   DG A 290      16.436-356.911-852.782 
ATOM   5967  C5   DG A 290      16.718-358.103-852.117 
ATOM   5968  C6   DG A 290      15.842-359.122-851.658 
ATOM   5969  O6   DG A 290      14.619-359.182-851.746 
ATOM   5970  N1   DG A 290      16.548-360.159-851.033 
ATOM   5971  C2   DG A 290      17.919-360.206-850.872 
ATOM   5972  N2   DG A 290      18.400-361.283-850.247 
ATOM   5973  N3   DG A 290      18.739-359.249-851.302 
ATOM   5974  C4   DG A 290      18.071-358.235-851.911 
ATOM   5975  P    DA A 291      24.002-356.751-854.213 
ATOM   5976  OP1  DA A 291      25.147-355.939-853.743 
ATOM   5977  OP2  DA A 291      23.465-356.406-855.547 
ATOM   5978  O5'  DA A 291      24.392-358.303-854.175 
ATOM   5979  C5'  DA A 291      24.218-359.038-852.949 
ATOM   5980  C4'  DA A 291      23.596-360.390-853.239 
ATOM   5981  O4'  DA A 291      22.141-360.342-853.244 
ATOM   5982  C3'  DA A 291      23.949-361.007-854.592 
ATOM   5983  O3'  DA A 291      24.079-362.415-854.436 
ATOM   5984  C2'  DA A 291      22.734-360.727-855.475 
ATOM   5985  C1'  DA A 291      21.675-361.002-854.411 
ATOM   5986  N9   DA A 291      20.332-360.454-854.747 
ATOM   5987  C8   DA A 291      20.028-359.307-855.423 
ATOM   5988  N7   DA A 291      18.755-359.101-855.559 
ATOM   5989  C5   DA A 291      18.169-360.188-854.928 
ATOM   5990  C6   DA A 291      16.830-360.558-854.726 
ATOM   5991  N6   DA A 291      15.788-359.835-855.162 
ATOM   5992  N1   DA A 291      16.597-361.704-854.058 
ATOM   5993  C2   DA A 291      17.636-362.418-853.626 
ATOM   5994  N3   DA A 291      18.922-362.174-853.755 
ATOM   5995  C4   DA A 291      19.126-361.024-854.427 
ATOM   5996  P    DT A 292      25.241-363.181-855.226 
ATOM   5997  OP1  DT A 292      26.505-363.087-854.462 
ATOM   5998  OP2  DT A 292      25.290-362.700-856.624 
ATOM   5999  O5'  DT A 292      24.705-364.688-855.196 
ATOM   6000  C5'  DT A 292      23.892-365.117-854.088 
ATOM   6001  C4'  DT A 292      22.717-365.933-854.592 
ATOM   6002  O4'  DT A 292      21.566-365.104-854.923 
ATOM   6003  C3'  DT A 292      22.967-366.742-855.865 
ATOM   6004  O3'  DT A 292      22.271-367.979-855.768 
ATOM   6005  C2'  DT A 292      22.333-365.913-856.981 
ATOM   6006  C1'  DT A 292      21.090-365.490-856.203 
ATOM   6007  N1   DT A 292      20.376-364.327-856.800 
ATOM   6008  C2   DT A 292      19.006-364.312-856.690 
ATOM   6009  O2   DT A 292      18.375-365.194-856.134 
ATOM   6010  N3   DT A 292      18.379-363.218-857.257 
ATOM   6011  C4   DT A 292      18.993-362.168-857.907 
ATOM   6012  O4   DT A 292      18.324-361.243-858.374 
ATOM   6013  C5   DT A 292      20.431-362.275-857.972 
ATOM   6014  C7   DT A 292      21.178-361.172-858.663 
ATOM   6015  C6   DT A 292      21.067-363.326-857.430 
ATOM   6016  P    DT A 293      22.970-369.308-856.320 
ATOM   6017  OP1  DT A 293      23.875-369.858-855.285 
ATOM   6018  OP2  DT A 293      23.583-369.035-857.639 
ATOM   6019  O5'  DT A 293      21.710-370.276-856.503 
ATOM   6020  C5'  DT A 293      20.572-370.112-855.636 
ATOM   6021  C4'  DT A 293      19.290-370.195-856.441 
ATOM   6022  O4'  DT A 293      18.884-368.902-856.973 
ATOM   6023  C3'  DT A 293      19.335-371.101-857.671 
ATOM   6024  O3'  DT A 293      18.077-371.752-857.810 
ATOM   6025  C2'  DT A 293      19.520-370.146-858.850 
ATOM   6026  C1'  DT A 293      18.573-369.062-858.349 
ATOM   6027  N1   DT A 293      18.760-367.745-859.021 
ATOM   6028  C2   DT A 293      17.637-366.981-859.223 
ATOM   6029  O2   DT A 293      16.522-367.335-858.879 
ATOM   6030  N3   DT A 293      17.849-365.768-859.849 
ATOM   6031  C4   DT A 293      19.062-365.269-860.279 
ATOM   6032  O4   DT A 293      19.128-364.168-860.828 
ATOM   6033  C5   DT A 293      20.182-366.144-860.023 
ATOM   6034  C7   DT A 293      21.539-365.678-860.460 
ATOM   6035  C6   DT A 293      20.004-367.329-859.416 
ATOM   6036  P    DC A 294      18.042-373.285-858.268 
ATOM   6037  OP1  DC A 294      18.244-374.159-857.091 
ATOM   6038  OP2  DC A 294      18.980-373.487-859.395 
ATOM   6039  O5'  DC A 294      16.536-373.424-858.790 
ATOM   6040  C5'  DC A 294      15.512-372.606-858.194 
ATOM   6041  C4'  DC A 294      14.610-372.040-859.272 
ATOM   6042  O4'  DC A 294      15.102-370.776-859.803 
ATOM   6043  C3'  DC A 294      14.425-372.914-860.513 
ATOM   6044  O3'  DC A 294      13.085-372.786-860.972 
ATOM   6045  C2'  DC A 294      15.358-372.302-861.559 
ATOM   6046  C1'  DC A 294      15.069-370.843-861.221 
ATOM   6047  N1   DC A 294      16.086-369.893-861.752 
ATOM   6048  C2   DC A 294      15.648-368.638-862.166 
ATOM   6049  O2   DC A 294      14.446-368.367-862.076 
ATOM   6050  N3   DC A 294      16.560-367.758-862.654 
ATOM   6051  C4   DC A 294      17.854-368.091-862.736 
ATOM   6052  N4   DC A 294      18.704-367.198-863.219 
ATOM   6053  C5   DC A 294      18.325-369.377-862.316 
ATOM   6054  C6   DC A 294      17.399-370.242-861.831 
ATOM   6055  P    DC A 295      12.324-374.084-861.518 
ATOM   6056  OP1  DC A 295      11.751-374.838-860.380 
ATOM   6057  OP2  DC A 295      13.223-374.844-862.414 
ATOM   6058  O5'  DC A 295      11.146-373.423-862.374 
ATOM   6059  C5'  DC A 295      10.631-372.138-861.978 
ATOM   6060  C4'  DC A 295      10.447-371.254-863.196 
ATOM   6061  O4'  DC A 295      11.652-370.504-863.524 
ATOM   6062  C3'  DC A 295      10.099-371.978-864.496 
ATOM   6063  O3'  DC A 295       9.186-371.177-865.238 
ATOM   6064  C2'  DC A 295      11.417-372.050-865.265 
ATOM   6065  C1'  DC A 295      11.904-370.647-864.913 
ATOM   6066  N1   DC A 295      13.361-370.443-865.142 
ATOM   6067  C2   DC A 295      13.783-369.186-865.568 
ATOM   6068  O2   DC A 295      12.937-368.299-865.736 
ATOM   6069  N3   DC A 295      15.107-368.980-865.783 
ATOM   6070  C4   DC A 295      15.991-369.966-865.589 
ATOM   6071  N4   DC A 295      17.272-369.716-865.813 
ATOM   6072  C5   DC A 295      15.579-371.268-865.152 
ATOM   6073  C6   DC A 295      14.251-371.453-864.943 
ATOM   6074  P    DT A 296       7.985-371.892-866.019 
ATOM   6075  OP1  DT A 296       6.858-372.128-865.089 
ATOM   6076  OP2  DT A 296       8.497-373.082-866.734 
ATOM   6077  O5'  DT A 296       7.582-370.762-867.079 
ATOM   6078  C5'  DT A 296       7.776-369.379-866.732 
ATOM   6079  C4'  DT A 296       8.379-368.630-867.904 
ATOM   6080  O4'  DT A 296       9.835-368.679-867.905 
ATOM   6081  C3'  DT A 296       7.992-369.143-869.291 
ATOM   6082  O3'  DT A 296       7.853-368.033-870.170 
ATOM   6083  C2'  DT A 296       9.191-369.976-869.744 
ATOM   6084  C1'  DT A 296      10.270-369.039-869.207 
ATOM   6085  N1   DT A 296      11.611-369.676-869.088 
ATOM   6086  C2   DT A 296      12.705-368.881-869.330 
ATOM   6087  O2   DT A 296      12.615-367.704-869.631 
ATOM   6088  N3   DT A 296      13.930-369.507-869.211 
ATOM   6089  C4   DT A 296      14.147-370.828-868.877 
ATOM   6090  O4   DT A 296      15.292-371.276-868.801 
ATOM   6091  C5   DT A 296      12.937-371.582-868.642 
ATOM   6092  C7   DT A 296      13.083-373.030-868.273 
ATOM   6093  C6   DT A 296      11.733-370.999-868.751 
ATOM   6094  P    DC A 297       6.668-368.038-871.245 
ATOM   6095  OP1  DC A 297       5.421-367.555-870.610 
ATOM   6096  OP2  DC A 297       6.593-369.365-871.895 
ATOM   6097  O5'  DC A 297       7.191-366.952-872.298 
ATOM   6098  C5'  DC A 297       8.025-365.874-871.832 
ATOM   6099  C4'  DC A 297       9.179-365.661-872.790 
ATOM   6100  O4'  DC A 297      10.330-366.493-872.465 
ATOM   6101  C3'  DC A 297       8.895-365.983-874.257 
ATOM   6102  O3'  DC A 297       9.583-365.046-875.076 
ATOM   6103  C2'  DC A 297       9.514-367.364-874.477 
ATOM   6104  C1'  DC A 297      10.776-367.126-873.655 
ATOM   6105  N1   DC A 297      11.488-368.378-873.274 
ATOM   6106  C2   DC A 297      12.879-368.340-873.208 
ATOM   6107  O2   DC A 297      13.459-367.279-873.466 
ATOM   6108  N3   DC A 297      13.546-369.471-872.864 
ATOM   6109  C4   DC A 297      12.880-370.600-872.592 
ATOM   6110  N4   DC A 297      13.576-371.677-872.260 
ATOM   6111  C5   DC A 297      11.450-370.660-872.654 
ATOM   6112  C6   DC A 297      10.801-369.520-873.000 
ATOM   6113  P    DT A 298       8.859-364.485-876.390 
ATOM   6114  OP1  DT A 298       7.973-363.357-876.025 
ATOM   6115  OP2  DT A 298       8.221-365.603-877.119 
ATOM   6116  O5'  DT A 298      10.108-363.939-877.229 
ATOM   6117  C5'  DT A 298      11.266-363.454-876.523 
ATOM   6118  C4'  DT A 298      12.529-363.974-877.180 
ATOM   6119  O4'  DT A 298      12.936-365.270-876.654 
ATOM   6120  C3'  DT A 298      12.450-364.198-878.690 
ATOM   6121  O3'  DT A 298      13.698-363.847-879.274 
ATOM   6122  C2'  DT A 298      12.247-365.705-878.848 
ATOM   6123  C1'  DT A 298      13.215-366.130-877.748 
ATOM   6124  N1   DT A 298      13.025-367.535-877.292 
ATOM   6125  C2   DT A 298      14.151-368.230-876.920 
ATOM   6126  O2   DT A 298      15.269-367.745-876.950 
ATOM   6127  N3   DT A 298      13.936-369.529-876.505 
ATOM   6128  C4   DT A 298      12.718-370.174-876.432 
ATOM   6129  O4   DT A 298      12.651-371.343-876.043 
ATOM   6130  C5   DT A 298      11.597-369.364-876.843 
ATOM   6131  C7   DT A 298      10.233-369.991-876.794 
ATOM   6132  C6   DT A 298      11.776-368.098-877.252 
ATOM   6133  P    DC A 299      13.710-363.083-880.681 
ATOM   6134  OP1  DC A 299      13.525-361.631-880.459 
ATOM   6135  OP2  DC A 299      12.747-363.727-881.602 
ATOM   6136  O5'  DC A 299      15.203-363.365-881.181 
ATOM   6137  C5'  DC A 299      16.246-363.536-880.204 
ATOM   6138  C4'  DC A 299      17.131-364.705-880.588 
ATOM   6139  O4'  DC A 299      16.638-365.970-880.063 
ATOM   6140  C3'  DC A 299      17.280-364.961-882.088 
ATOM   6141  O3'  DC A 299      18.612-365.387-882.351 
ATOM   6142  C2'  DC A 299      16.332-366.123-882.378 
ATOM   6143  C1'  DC A 299      16.639-366.922-881.115 
ATOM   6144  N1   DC A 299      15.620-367.961-880.800 
ATOM   6145  C2   DC A 299      16.061-369.147-880.218 
ATOM   6146  O2   DC A 299      17.267-369.287-879.988 
ATOM   6147  N3   DC A 299      15.146-370.108-879.923 
ATOM   6148  C4   DC A 299      13.848-369.918-880.188
[truncated: 415,700 more chars]
