# Supplementary material for: Characterization of lncRNA-protein interactions associated with Prostate cancer and Androgen receptors by molecular docking simulations
Source: Biochem Biophys Rep. 2025 Mar 9;42:101959. doi: 10.1016/j.bbrep.2025.101959 (PMC11929892; doi:10.1016/j.bbrep.2025.101959)
Supplement: Multimedia component 17 [file mmc17.zip › bbrep_00101959_model_6.pdb]

REMARK Number:     6
REMARK Ligand:     lig_628dcb8434e2f.pdb
REMARK Contact:     0     0     0
REMARK Score:  -205.54
REMARK RMSD:    628.17
MODEL        6
ATOM      1  N   ALA A  24      30.357  -5.473 -24.875 
ATOM      2  CA  ALA A  24      30.515  -4.000 -24.871 
ATOM      3  CB  ALA A  24      29.364  -3.347 -25.653 
ATOM      4  C   ALA A  24      30.496  -3.471 -23.474 
ATOM      5  O   ALA A  24      31.409  -3.720 -22.690 
ATOM      6  N   GLN A  25      29.435  -2.716 -23.129 
ATOM      7  CA  GLN A  25      29.334  -2.167 -21.810 
ATOM      8  CB  GLN A  25      28.209  -1.135 -21.640 
ATOM      9  CG  GLN A  25      28.449   0.131 -22.464 
ATOM     10  CD  GLN A  25      27.291   1.085 -22.227 
ATOM     11  OE1 GLN A  25      26.895   1.324 -21.089 
ATOM     12  NE2 GLN A  25      26.734   1.652 -23.331 
ATOM     13  C   GLN A  25      29.084  -3.296 -20.876 
ATOM     14  O   GLN A  25      28.668  -4.376 -21.290 
ATOM     15  N   ASP A  26      29.382  -3.075 -19.584 
ATOM     16  CA  ASP A  26      29.211  -4.105 -18.606 
ATOM     17  CB  ASP A  26      30.274  -4.043 -17.495 
ATOM     18  CG  ASP A  26      30.054  -5.171 -16.494 
ATOM     19  OD1 ASP A  26      28.986  -5.191 -15.826 
ATOM     20  OD2 ASP A  26      30.966  -6.032 -16.381 
ATOM     21  C   ASP A  26      27.866  -3.939 -17.988 
ATOM     22  O   ASP A  26      27.612  -2.985 -17.253 
ATOM     23  N   ASN A  27      26.945  -4.872 -18.288 
ATOM     24  CA  ASN A  27      25.662  -4.773 -17.669 
ATOM     25  CB  ASN A  27      24.503  -4.752 -18.683 
ATOM     26  CG  ASN A  27      24.583  -3.452 -19.471 
ATOM     27  OD1 ASN A  27      24.658  -2.366 -18.897 
ATOM     28  ND2 ASN A  27      24.568  -3.560 -20.827 
ATOM     29  C   ASN A  27      25.467  -5.984 -16.812 
ATOM     30  O   ASN A  27      24.473  -6.696 -16.949 
ATOM     31  N   SER A  28      26.402  -6.226 -15.873 
ATOM     32  CA  SER A  28      26.317  -7.361 -15.002 
ATOM     33  CB  SER A  28      27.559  -7.517 -14.112 
ATOM     34  OG  SER A  28      28.707  -7.731 -14.919 
ATOM     35  C   SER A  28      25.149  -7.145 -14.100 
ATOM     36  O   SER A  28      24.492  -8.089 -13.668 
ATOM     37  N   ARG A  29      24.868  -5.864 -13.806 
ATOM     38  CA  ARG A  29      23.821  -5.471 -12.913 
ATOM     39  CB  ARG A  29      23.787  -3.948 -12.704 
ATOM     40  CG  ARG A  29      25.152  -3.369 -12.324 
ATOM     41  CD  ARG A  29      25.113  -1.897 -11.913 
ATOM     42  NE  ARG A  29      26.512  -1.383 -11.942 
ATOM     43  CZ  ARG A  29      27.390  -1.720 -10.952 
ATOM     44  NH1 ARG A  29      27.024  -2.618  -9.991 
ATOM     45  NH2 ARG A  29      28.642  -1.178 -10.929 
ATOM     46  C   ARG A  29      22.506  -5.884 -13.504 
ATOM     47  O   ARG A  29      21.579  -6.255 -12.784 
ATOM     48  N   TYR A  30      22.378  -5.784 -14.840 
ATOM     49  CA  TYR A  30      21.164  -6.163 -15.505 
ATOM     50  CB  TYR A  30      21.186  -5.817 -17.003 
ATOM     51  CG  TYR A  30      19.900  -6.271 -17.606 
ATOM     52  CD1 TYR A  30      18.727  -5.600 -17.348 
ATOM     53  CD2 TYR A  30      19.876  -7.357 -18.449 
ATOM     54  CE1 TYR A  30      17.543  -6.018 -17.911 
ATOM     55  CE2 TYR A  30      18.698  -7.778 -19.016 
ATOM     56  CZ  TYR A  30      17.529  -7.109 -18.746 
ATOM     57  OH  TYR A  30      16.316  -7.539 -19.327 
ATOM     58  C   TYR A  30      20.959  -7.638 -15.363 
ATOM     59  O   TYR A  30      19.855  -8.092 -15.068 
ATOM     60  N   THR A  31      22.033  -8.431 -15.551 
ATOM     61  CA  THR A  31      21.926  -9.861 -15.473 
ATOM     62  CB  THR A  31      23.230 -10.559 -15.736 
ATOM     63  OG1 THR A  31      23.715 -10.225 -17.028 
ATOM     64  CG2 THR A  31      23.003 -12.080 -15.628 
ATOM     65  C   THR A  31      21.490 -10.229 -14.091 
ATOM     66  O   THR A  31      20.646 -11.105 -13.907 
ATOM     67  N   HIS A  32      22.064  -9.557 -13.079 
ATOM     68  CA  HIS A  32      21.744  -9.842 -11.711 
ATOM     69  ND1 HIS A  32      22.771 -10.826  -8.882 
ATOM     70  CG  HIS A  32      22.450  -9.554  -9.301 
ATOM     71  CB  HIS A  32      22.623  -9.069 -10.710 
ATOM     72  NE2 HIS A  32      22.010  -9.743  -7.096 
ATOM     73  CD2 HIS A  32      21.986  -8.905  -8.198 
ATOM     74  CE1 HIS A  32      22.488 -10.885  -7.556 
ATOM     75  C   HIS A  32      20.311  -9.481 -11.477 
ATOM     76  O   HIS A  32      19.604 -10.145 -10.722 
ATOM     77  N   PHE A  33      19.841  -8.406 -12.133 
ATOM     78  CA  PHE A  33      18.494  -7.942 -11.975 
ATOM     79  CB  PHE A  33      18.233  -6.698 -12.850 
ATOM     80  CG  PHE A  33      16.831  -6.221 -12.683 
ATOM     81  CD1 PHE A  33      15.822  -6.729 -13.471 
ATOM     82  CD2 PHE A  33      16.525  -5.261 -11.749 
ATOM     83  CE1 PHE A  33      14.528  -6.288 -13.327 
ATOM     84  CE2 PHE A  33      15.232  -4.815 -11.599 
ATOM     85  CZ  PHE A  33      14.232  -5.330 -12.388 
ATOM     86  C   PHE A  33      17.577  -9.044 -12.410 
ATOM     87  O   PHE A  33      16.584  -9.337 -11.745 
ATOM     88  N   LEU A  34      17.891  -9.694 -13.546 
ATOM     89  CA  LEU A  34      17.052 -10.740 -14.056 
ATOM     90  CB  LEU A  34      17.509 -11.262 -15.429 
ATOM     91  CG  LEU A  34      17.352 -10.227 -16.561 
ATOM     92  CD1 LEU A  34      17.815 -10.799 -17.911 
ATOM     93  CD2 LEU A  34      15.914  -9.684 -16.622 
ATOM     94  C   LEU A  34      17.034 -11.895 -13.105 
ATOM     95  O   LEU A  34      15.977 -12.463 -12.835 
ATOM     96  N   THR A  35      18.201 -12.276 -12.555 
ATOM     97  CA  THR A  35      18.222 -13.429 -11.706 
ATOM     98  CB  THR A  35      19.611 -13.827 -11.277 
ATOM     99  OG1 THR A  35      19.582 -15.110 -10.672 
ATOM    100  CG2 THR A  35      20.183 -12.793 -10.291 
ATOM    101  C   THR A  35      17.370 -13.183 -10.496 
ATOM    102  O   THR A  35      16.600 -14.054 -10.093 
ATOM    103  N   GLN A  36      17.510 -12.004  -9.861 
ATOM    104  CA  GLN A  36      16.760 -11.714  -8.673 
ATOM    105  CB  GLN A  36      17.330 -10.515  -7.900 
ATOM    106  CG  GLN A  36      18.719 -10.776  -7.318 
ATOM    107  CD  GLN A  36      19.161  -9.521  -6.583 
ATOM    108  OE1 GLN A  36      18.999  -8.403  -7.076 
ATOM    109  NE2 GLN A  36      19.727  -9.702  -5.360 
ATOM    110  C   GLN A  36      15.306 -11.414  -8.928 
ATOM    111  O   GLN A  36      14.428 -11.820  -8.172 
ATOM    112  N   HIS A  37      15.041 -10.560  -9.926 
ATOM    113  CA  HIS A  37      13.739 -10.030 -10.232 
ATOM    114  ND1 HIS A  37      13.488  -7.875  -7.943 
ATOM    115  CG  HIS A  37      14.262  -7.931  -9.081 
ATOM    116  CB  HIS A  37      13.787  -8.508 -10.384 
ATOM    117  NE2 HIS A  37      15.483  -7.062  -7.395 
ATOM    118  CD2 HIS A  37      15.476  -7.429  -8.730 
ATOM    119  CE1 HIS A  37      14.268  -7.348  -6.966 
ATOM    120  C   HIS A  37      12.906 -10.649 -11.327 
ATOM    121  O   HIS A  37      11.752 -10.256 -11.466 
ATOM    122  N   TYR A  38      13.434 -11.530 -12.202 
ATOM    123  CA  TYR A  38      12.632 -11.883 -13.350 
ATOM    124  CB  TYR A  38      13.334 -11.414 -14.642 
ATOM    125  CG  TYR A  38      12.655 -11.872 -15.887 
ATOM    126  CD1 TYR A  38      11.465 -11.319 -16.304 
ATOM    127  CD2 TYR A  38      13.246 -12.841 -16.668 
ATOM    128  CE1 TYR A  38      10.868 -11.746 -17.467 
ATOM    129  CE2 TYR A  38      12.653 -13.271 -17.830 
ATOM    130  CZ  TYR A  38      11.459 -12.724 -18.231 
ATOM    131  OH  TYR A  38      10.848 -13.164 -19.425 
ATOM    132  C   TYR A  38      12.379 -13.364 -13.432 
ATOM    133  O   TYR A  38      13.285 -14.174 -13.250 
ATOM    134  N   ASP A  39      11.102 -13.741 -13.690 
ATOM    135  CA  ASP A  39      10.698 -15.112 -13.886 
ATOM    136  CB  ASP A  39      10.028 -15.729 -12.643 
ATOM    137  CG  ASP A  39       9.940 -17.238 -12.841 
ATOM    138  OD1 ASP A  39      10.562 -17.742 -13.815 
ATOM    139  OD2 ASP A  39       9.249 -17.904 -12.025 
ATOM    140  C   ASP A  39       9.669 -15.081 -14.984 
ATOM    141  O   ASP A  39       8.529 -14.682 -14.754 
ATOM    142  N   ALA A  40      10.037 -15.519 -16.207 
ATOM    143  CA  ALA A  40       9.168 -15.355 -17.343 
ATOM    144  CB  ALA A  40       9.809 -15.843 -18.652 
ATOM    145  C   ALA A  40       7.861 -16.082 -17.196 
ATOM    146  O   ALA A  40       6.812 -15.469 -17.390 
ATOM    147  N   LYS A  41       7.868 -17.386 -16.837 
ATOM    148  CA  LYS A  41       6.612 -18.091 -16.756 
ATOM    149  CB  LYS A  41       6.394 -19.072 -17.922 
ATOM    150  CG  LYS A  41       6.320 -18.394 -19.293 
ATOM    151  CD  LYS A  41       6.383 -19.380 -20.462 
ATOM    152  CE  LYS A  41       6.315 -18.723 -21.842 
ATOM    153  NZ  LYS A  41       6.395 -19.761 -22.893 
ATOM    154  C   LYS A  41       6.607 -18.900 -15.492 
ATOM    155  O   LYS A  41       6.979 -20.072 -15.469 
ATOM    156  N   PRO A  42       6.164 -18.261 -14.447 
ATOM    157  CA  PRO A  42       6.146 -18.766 -13.096 
ATOM    158  CD  PRO A  42       5.459 -16.998 -14.579 
ATOM    159  CB  PRO A  42       5.693 -17.583 -12.242 
ATOM    160  CG  PRO A  42       4.817 -16.760 -13.203 
ATOM    161  C   PRO A  42       5.350 -19.982 -12.740 
ATOM    162  O   PRO A  42       5.866 -20.776 -11.954 
ATOM    163  N   GLN A  43       4.106 -20.125 -13.253 
ATOM    164  CA  GLN A  43       3.233 -21.210 -12.882 
ATOM    165  CB  GLN A  43       3.921 -22.559 -12.575 
ATOM    166  CG  GLN A  43       2.969 -23.746 -12.437 
ATOM    167  CD  GLN A  43       2.653 -24.258 -13.835 
ATOM    168  OE1 GLN A  43       2.011 -23.577 -14.631 
ATOM    169  NE2 GLN A  43       3.125 -25.496 -14.144 
ATOM    170  C   GLN A  43       2.428 -20.772 -11.677 
ATOM    171  O   GLN A  43       1.781 -19.726 -11.696 
ATOM    172  N   GLY A  44       2.476 -21.564 -10.580 
ATOM    173  CA  GLY A  44       1.617 -21.423  -9.423 
ATOM    174  C   GLY A  44       1.682 -20.099  -8.711 
ATOM    175  O   GLY A  44       0.636 -19.515  -8.436 
ATOM    176  N   ARG A  45       2.881 -19.573  -8.391 
ATOM    177  CA  ARG A  45       2.966 -18.320  -7.681 
ATOM    178  CB  ARG A  45       2.277 -17.177  -8.444 
ATOM    179  CG  ARG A  45       2.951 -16.883  -9.786 
ATOM    180  CD  ARG A  45       2.084 -16.065 -10.743 
ATOM    181  NE  ARG A  45       2.134 -14.640 -10.313 
ATOM    182  CZ  ARG A  45       1.083 -13.819 -10.595 
ATOM    183  NH1 ARG A  45      -0.026 -14.325 -11.205 
ATOM    184  NH2 ARG A  45       1.132 -12.493 -10.270 
ATOM    185  C   ARG A  45       2.353 -18.422  -6.307 
ATOM    186  O   ARG A  45       1.777 -17.453  -5.809 
ATOM    187  N   ASP A  46       2.452 -19.607  -5.663 
ATOM    188  CA  ASP A  46       1.984 -19.790  -4.311 
ATOM    189  CB  ASP A  46       1.250 -21.127  -4.079 
ATOM    190  CG  ASP A  46       2.197 -22.277  -4.390 
ATOM    191  OD1 ASP A  46       3.256 -22.021  -5.022 
ATOM    192  OD2 ASP A  46       1.866 -23.431  -4.005 
ATOM    193  C   ASP A  46       3.161 -19.699  -3.376 
ATOM    194  O   ASP A  46       4.259 -19.317  -3.777 
ATOM    195  N   ASP A  47       2.954 -20.056  -2.089 
ATOM    196  CA  ASP A  47       3.986 -19.963  -1.086 
ATOM    197  CB  ASP A  47       3.505 -20.399   0.311 
ATOM    198  CG  ASP A  47       2.512 -19.366   0.829 
ATOM    199  OD1 ASP A  47       2.392 -18.285   0.192 
ATOM    200  OD2 ASP A  47       1.859 -19.643   1.870 
ATOM    201  C   ASP A  47       5.122 -20.868  -1.453 
ATOM    202  O   ASP A  47       6.290 -20.503  -1.321 
ATOM    203  N   ARG A  48       4.797 -22.077  -1.942 
ATOM    204  CA  ARG A  48       5.781 -23.061  -2.293 
ATOM    205  CB  ARG A  48       5.140 -24.351  -2.823 
ATOM    206  CG  ARG A  48       6.146 -25.430  -3.211 
ATOM    207  CD  ARG A  48       5.521 -26.560  -4.029 
ATOM    208  NE  ARG A  48       5.134 -25.982  -5.348 
ATOM    209  CZ  ARG A  48       4.541 -26.764  -6.297 
ATOM    210  NH1 ARG A  48       4.304 -28.084  -6.046 
ATOM    211  NH2 ARG A  48       4.179 -26.221  -7.497 
ATOM    212  C   ARG A  48       6.632 -22.511  -3.395 
ATOM    213  O   ARG A  48       7.843 -22.722  -3.421 
ATOM    214  N   TYR A  49       6.004 -21.778  -4.332 
ATOM    215  CA  TYR A  49       6.690 -21.207  -5.452 
ATOM    216  CB  TYR A  49       5.716 -20.385  -6.317 
ATOM    217  CG  TYR A  49       6.455 -19.484  -7.246 
ATOM    218  CD1 TYR A  49       6.995 -19.944  -8.423 
ATOM    219  CD2 TYR A  49       6.580 -18.149  -6.930 
ATOM    220  CE1 TYR A  49       7.662 -19.084  -9.266 
ATOM    221  CE2 TYR A  49       7.244 -17.287  -7.767 
ATOM    222  CZ  TYR A  49       7.787 -17.755  -8.938 
ATOM    223  OH  TYR A  49       8.468 -16.868  -9.798 
ATOM    224  C   TYR A  49       7.763 -20.299  -4.937 
ATOM    225  O   TYR A  49       8.907 -20.361  -5.387 
ATOM    226  N   CYS A  50       7.427 -19.442  -3.956 
ATOM    227  CA  CYS A  50       8.387 -18.513  -3.432 
ATOM    228  CB  CYS A  50       7.789 -17.543  -2.401 
ATOM    229  SG  CYS A  50       6.919 -16.168  -3.203 
ATOM    230  C   CYS A  50       9.521 -19.233  -2.772 
ATOM    231  O   CYS A  50      10.680 -18.874  -2.966 
ATOM    232  N   GLU A  51       9.232 -20.282  -1.984 
ATOM    233  CA  GLU A  51      10.291 -20.937  -1.274 
ATOM    234  CB  GLU A  51       9.814 -22.052  -0.328 
ATOM    235  CG  GLU A  51       9.046 -21.500   0.875 
ATOM    236  CD  GLU A  51       8.647 -22.660   1.776 
ATOM    237  OE1 GLU A  51       8.797 -23.834   1.341 
ATOM    238  OE2 GLU A  51       8.191 -22.384   2.918 
ATOM    239  C   GLU A  51      11.271 -21.539  -2.238 
ATOM    240  O   GLU A  51      12.477 -21.471  -2.014 
ATOM    241  N   SER A  52      10.782 -22.163  -3.323 
ATOM    242  CA  SER A  52      11.648 -22.819  -4.266 
ATOM    243  CB  SER A  52      10.871 -23.670  -5.287 
ATOM    244  OG  SER A  52      11.770 -24.296  -6.189 
ATOM    245  C   SER A  52      12.484 -21.840  -5.041 
ATOM    246  O   SER A  52      13.695 -22.015  -5.173 
ATOM    247  N   ILE A  53      11.853 -20.774  -5.572 
ATOM    248  CA  ILE A  53      12.510 -19.830  -6.436 
ATOM    249  CB  ILE A  53      11.569 -18.839  -7.063 
ATOM    250  CG1 ILE A  53      12.268 -18.100  -8.213 
ATOM    251  CG2 ILE A  53      11.022 -17.910  -5.967 
ATOM    252  CD1 ILE A  53      11.307 -17.285  -9.080 
ATOM    253  C   ILE A  53      13.564 -19.071  -5.697 
ATOM    254  O   ILE A  53      14.625 -18.777  -6.243 
ATOM    255  N   MET A  54      13.288 -18.724  -4.431 
ATOM    256  CA  MET A  54      14.208 -17.931  -3.681 
ATOM    257  CB  MET A  54      13.657 -17.630  -2.278 
ATOM    258  CG  MET A  54      14.129 -16.292  -1.716 
ATOM    259  SD  MET A  54      13.400 -14.851  -2.557 
ATOM    260  CE  MET A  54      13.965 -13.641  -1.327 
ATOM    261  C   MET A  54      15.482 -18.715  -3.574 
ATOM    262  O   MET A  54      16.577 -18.162  -3.661 
ATOM    263  N   ARG A  55      15.360 -20.040  -3.377 
ATOM    264  CA  ARG A  55      16.487 -20.926  -3.259 
ATOM    265  CB  ARG A  55      16.035 -22.353  -2.921 
ATOM    266  CG  ARG A  55      15.198 -22.413  -1.641 
ATOM    267  CD  ARG A  55      14.502 -23.757  -1.423 
ATOM    268  NE  ARG A  55      15.339 -24.566  -0.498 
ATOM    269  CZ  ARG A  55      15.110 -25.907  -0.399 
ATOM    270  NH1 ARG A  55      14.168 -26.490  -1.198 
ATOM    271  NH2 ARG A  55      15.823 -26.659   0.486 
ATOM    272  C   ARG A  55      17.249 -20.983  -4.555 
ATOM    273  O   ARG A  55      18.476 -20.907  -4.565 
ATOM    274  N   ARG A  56      16.538 -21.101  -5.694 
ATOM    275  CA  ARG A  56      17.186 -21.258  -6.971 
ATOM    276  CB  ARG A  56      16.203 -21.454  -8.140 
ATOM    277  CG  ARG A  56      15.409 -22.759  -8.083 
ATOM    278  CD  ARG A  56      14.767 -23.128  -9.423 
ATOM    279  NE  ARG A  56      13.877 -22.004  -9.821 
ATOM    280  CZ  ARG A  56      12.561 -22.008  -9.459 
ATOM    281  NH1 ARG A  56      12.047 -23.057  -8.752 
ATOM    282  NH2 ARG A  56      11.757 -20.960  -9.804 
ATOM    283  C   ARG A  56      17.993 -20.038  -7.297 
ATOM    284  O   ARG A  56      19.094 -20.132  -7.842 
ATOM    285  N   ARG A  57      17.434 -18.858  -6.981 
ATOM    286  CA  ARG A  57      17.989 -17.566  -7.272 
ATOM    287  CB  ARG A  57      16.981 -16.432  -7.028 
ATOM    288  CG  ARG A  57      15.720 -16.618  -7.872 
ATOM    289  CD  ARG A  57      16.007 -16.749  -9.368 
ATOM    290  NE  ARG A  57      14.774 -17.286 -10.009 
ATOM    291  CZ  ARG A  57      14.462 -16.937 -11.292 
ATOM    292  NH1 ARG A  57      15.255 -16.058 -11.970 
ATOM    293  NH2 ARG A  57      13.356 -17.462 -11.896 
ATOM    294  C   ARG A  57      19.215 -17.308  -6.446 
ATOM    295  O   ARG A  57      20.047 -16.489  -6.833 
ATOM    296  N   GLY A  58      19.345 -17.952  -5.266 
ATOM    297  CA  GLY A  58      20.518 -17.749  -4.452 
ATOM    298  C   GLY A  58      20.249 -16.676  -3.435 
ATOM    299  O   GLY A  58      21.171 -16.056  -2.910 
ATOM    300  N   LEU A  59      18.957 -16.404  -3.197 
ATOM    301  CA  LEU A  59      18.390 -15.442  -2.291 
ATOM    302  CB  LEU A  59      16.997 -14.993  -2.748 
ATOM    303  CG  LEU A  59      17.057 -14.335  -4.141 
ATOM    304  CD1 LEU A  59      15.690 -13.786  -4.573 
ATOM    305  CD2 LEU A  59      18.175 -13.282  -4.214 
ATOM    306  C   LEU A  59      18.342 -15.875  -0.842 
ATOM    307  O   LEU A  59      17.877 -15.107  -0.005 
ATOM    308  N   THR A  60      18.628 -17.158  -0.543 
ATOM    309  CA  THR A  60      18.521 -17.780   0.758 
ATOM    310  CB  THR A  60      18.422 -19.273   0.655 
ATOM    311  OG1 THR A  60      19.592 -19.810   0.057 
ATOM    312  CG2 THR A  60      17.192 -19.608  -0.204 
ATOM    313  C   THR A  60      19.582 -17.448   1.776 
ATOM    314  O   THR A  60      19.306 -17.592   2.964 
ATOM    315  N   SER A  61      20.833 -17.093   1.412 
ATOM    316  CA  SER A  61      21.758 -16.859   2.493 
ATOM    317  CB  SER A  61      22.957 -17.826   2.485 
ATOM    318  OG  SER A  61      22.517 -19.158   2.702 
ATOM    319  C   SER A  61      22.320 -15.475   2.407 
ATOM    320  O   SER A  61      23.186 -15.209   1.575 
ATOM    321  N   PRO A  62      21.889 -14.572   3.254 
ATOM    322  CA  PRO A  62      20.832 -14.844   4.197 
ATOM    323  CD  PRO A  62      22.847 -13.617   3.787 
ATOM    324  CB  PRO A  62      20.985 -13.822   5.320 
ATOM    325  CG  PRO A  62      22.467 -13.428   5.263 
ATOM    326  C   PRO A  62      19.514 -14.718   3.499 
ATOM    327  O   PRO A  62      19.488 -14.279   2.350 
ATOM    328  N   CYS A  63      18.409 -15.091   4.176 
ATOM    329  CA  CYS A  63      17.107 -15.029   3.577 
ATOM    330  CB  CYS A  63      15.980 -15.525   4.508 
ATOM    331  SG  CYS A  63      16.264 -17.191   5.180 
ATOM    332  C   CYS A  63      16.811 -13.590   3.286 
ATOM    333  O   CYS A  63      16.979 -12.728   4.148 
ATOM    334  N   LYS A  64      16.363 -13.286   2.050 
ATOM    335  CA  LYS A  64      16.024 -11.933   1.733 
ATOM    336  CB  LYS A  64      15.958 -11.675   0.217 
ATOM    337  CG  LYS A  64      15.947 -10.196  -0.175 
ATOM    338  CD  LYS A  64      16.188  -9.974  -1.671 
ATOM    339  CE  LYS A  64      16.192  -8.501  -2.084 
ATOM    340  NZ  LYS A  64      16.367  -8.389  -3.549 
ATOM    341  C   LYS A  64      14.671 -11.685   2.334 
ATOM    342  O   LYS A  64      13.782 -12.531   2.250 
ATOM    343  N   ASP A  65      14.485 -10.514   2.975 
ATOM    344  CA  ASP A  65      13.252 -10.245   3.660 
ATOM    345  CB  ASP A  65      13.310  -8.967   4.522 
ATOM    346  CG  ASP A  65      13.625  -7.757   3.647 
ATOM    347  OD1 ASP A  65      14.224  -7.939   2.553 
ATOM    348  OD2 ASP A  65      13.278  -6.626   4.077 
ATOM    349  C   ASP A  65      12.107 -10.144   2.699 
ATOM    350  O   ASP A  65      11.037 -10.700   2.946 
ATOM    351  N   ILE A  66      12.280  -9.419   1.579 
ATOM    352  CA  ILE A  66      11.198  -9.300   0.645 
ATOM    353  CB  ILE A  66      10.432  -8.019   0.848 
ATOM    354  CG1 ILE A  66       9.083  -8.013   0.109 
ATOM    355  CG2 ILE A  66      11.366  -6.859   0.468 
ATOM    356  CD1 ILE A  66       9.205  -8.016  -1.410 
ATOM    357  C   ILE A  66      11.805  -9.311  -0.725 
ATOM    358  O   ILE A  66      12.863  -8.720  -0.940 
ATOM    359  N   ASN A  67      11.179 -10.019  -1.688 
ATOM    360  CA  ASN A  67      11.720 -10.015  -3.017 
ATOM    361  CB  ASN A  67      12.741 -11.139  -3.259 
ATOM    362  CG  ASN A  67      13.477 -10.847  -4.558 
ATOM    363  OD1 ASN A  67      14.272  -9.911  -4.638 
ATOM    364  ND2 ASN A  67      13.214 -11.676  -5.603 
ATOM    365  C   ASN A  67      10.584 -10.205  -3.973 
ATOM    366  O   ASN A  67       9.740 -11.082  -3.786 
ATOM    367  N   THR A  68      10.556  -9.392  -5.048 
ATOM    368  CA  THR A  68       9.471  -9.467  -5.982 
ATOM    369  CB  THR A  68       8.762  -8.158  -6.145 
ATOM    370  OG1 THR A  68       8.269  -7.721  -4.886 
ATOM    371  CG2 THR A  68       7.598  -8.348  -7.130 
ATOM    372  C   THR A  68       9.996  -9.879  -7.324 
ATOM    373  O   THR A  68      11.059  -9.439  -7.762 
ATOM    374  N   PHE A  69       9.236 -10.761  -8.006 
ATOM    375  CA  PHE A  69       9.601 -11.241  -9.309 
ATOM    376  CB  PHE A  69       9.527 -12.774  -9.435 
ATOM    377  CG  PHE A  69      10.543 -13.384  -8.526 
ATOM    378  CD1 PHE A  69      11.831 -13.609  -8.956 
ATOM    379  CD2 PHE A  69      10.207 -13.734  -7.237 
ATOM    380  CE1 PHE A  69      12.768 -14.171  -8.120 
ATOM    381  CE2 PHE A  69      11.140 -14.295  -6.395 
ATOM    382  CZ  PHE A  69      12.423 -14.515  -6.835 
ATOM    383  C   PHE A  69       8.608 -10.690 -10.287 
ATOM    384  O   PHE A  69       7.415 -10.605 -10.001 
ATOM    385  N   ILE A  70       9.099 -10.300 -11.480 
ATOM    386  CA  ILE A  70       8.279  -9.766 -12.530 
ATOM    387  CB  ILE A  70       8.894  -8.585 -13.228 
ATOM    388  CG1 ILE A  70       9.137  -7.438 -12.235 
ATOM    389  CG2 ILE A  70       7.982  -8.201 -14.407 
ATOM    390  CD1 ILE A  70      10.026  -6.325 -12.786 
ATOM    391  C   ILE A  70       8.146 -10.852 -13.550 
ATOM    392  O   ILE A  70       9.106 -11.572 -13.824 
ATOM    393  N   HIS A  71       6.934 -11.011 -14.122 
ATOM    394  CA  HIS A  71       6.704 -12.056 -15.078 
ATOM    395  ND1 HIS A  71       6.623 -14.322 -12.875 
ATOM    396  CG  HIS A  71       5.646 -13.442 -13.288 
ATOM    397  CB  HIS A  71       5.509 -12.942 -14.696 
ATOM    398  NE2 HIS A  71       5.416 -13.823 -11.074 
ATOM    399  CD2 HIS A  71       4.918 -13.148 -12.176 
ATOM    400  CE1 HIS A  71       6.439 -14.514 -11.544 
ATOM    401  C   HIS A  71       6.415 -11.410 -16.399 
ATOM    402  O   HIS A  71       6.310 -10.188 -16.486 
ATOM    403  N   GLY A  72       6.286 -12.218 -17.476 
ATOM    404  CA  GLY A  72       6.017 -11.656 -18.772 
ATOM    405  C   GLY A  72       7.295 -11.593 -19.560 
ATOM    406  O   GLY A  72       8.294 -12.209 -19.193 
ATOM    407  N   ASN A  73       7.269 -10.867 -20.702 
ATOM    408  CA  ASN A  73       8.405 -10.782 -21.584 
ATOM    409  CB  ASN A  73       8.034 -10.508 -23.057 
ATOM    410  CG  ASN A  73       7.346  -9.151 -23.163 
ATOM    411  OD1 ASN A  73       7.968  -8.146 -23.502 
ATOM    412  ND2 ASN A  73       6.017  -9.119 -22.872 
ATOM    413  C   ASN A  73       9.371  -9.723 -21.133 
ATOM    414  O   ASN A  73       8.994  -8.716 -20.538 
ATOM    415  N   LYS A  74      10.668  -9.952 -21.434 
ATOM    416  CA  LYS A  74      11.764  -9.101 -21.052 
ATOM    417  CB  LYS A  74      13.152  -9.709 -21.329 
ATOM    418  CG  LYS A  74      13.502 -10.903 -20.438 
ATOM    419  CD  LYS A  74      14.866 -11.514 -20.762 
ATOM    420  CE  LYS A  74      14.989 -11.999 -22.206 
ATOM    421  NZ  LYS A  74      16.380 -12.427 -22.480 
ATOM    422  C   LYS A  74      11.726  -7.769 -21.741 
ATOM    423  O   LYS A  74      12.108  -6.759 -21.152 
ATOM    424  N   ARG A  75      11.268  -7.726 -23.005 
ATOM    425  CA  ARG A  75      11.336  -6.518 -23.783 
ATOM    426  CB  ARG A  75      10.706  -6.680 -25.174 
ATOM    427  CG  ARG A  75      11.275  -7.856 -25.964 
ATOM    428  CD  ARG A  75      10.777  -7.928 -27.407 
ATOM    429  NE  ARG A  75       9.288  -7.909 -27.372 
ATOM    430  CZ  ARG A  75       8.587  -9.047 -27.093 
ATOM    431  NH1 ARG A  75       9.247 -10.192 -26.754 
ATOM    432  NH2 ARG A  75       7.223  -9.036 -27.147 
ATOM    433  C   ARG A  75      10.568  -5.434 -23.096 
ATOM    434  O   ARG A  75      11.000  -4.283 -23.058 
ATOM    435  N   SER A  76       9.396  -5.775 -22.533 
ATOM    436  CA  SER A  76       8.562  -4.791 -21.905 
ATOM    437  CB  SER A  76       7.236  -5.385 -21.396 
ATOM    438  OG  SER A  76       6.471  -5.878 -22.487 
ATOM    439  C   SER A  76       9.281  -4.196 -20.730 
ATOM    440  O   SER A  76       9.132  -3.009 -20.441 
ATOM    441  N   ILE A  77      10.063  -5.017 -20.003 
ATOM    442  CA  ILE A  77      10.777  -4.552 -18.848 
ATOM    443  CB  ILE A  77      11.426  -5.664 -18.076 
ATOM    444  CG1 ILE A  77      10.357  -6.647 -17.572 
ATOM    445  CG2 ILE A  77      12.260  -5.039 -16.946 
ATOM    446  CD1 ILE A  77      10.932  -7.947 -17.010 
ATOM    447  C   ILE A  77      11.850  -3.586 -19.254 
ATOM    448  O   ILE A  77      12.029  -2.547 -18.626 
ATOM    449  N   LYS A  78      12.600  -3.902 -20.324 
ATOM    450  CA  LYS A  78      13.670  -3.048 -20.763 
ATOM    451  CB  LYS A  78      14.457  -3.613 -21.957 
ATOM    452  CG  LYS A  78      15.314  -4.836 -21.619 
ATOM    453  CD  LYS A  78      15.896  -5.526 -22.854 
ATOM    454  CE  LYS A  78      16.828  -6.696 -22.531 
ATOM    455  NZ  LYS A  78      16.037  -7.912 -22.246 
ATOM    456  C   LYS A  78      13.105  -1.727 -21.186 
ATOM    457  O   LYS A  78      13.736  -0.686 -21.012 
ATOM    458  N   ALA A  79      11.881  -1.748 -21.741 
ATOM    459  CA  ALA A  79      11.200  -0.603 -22.284 
ATOM    460  CB  ALA A  79       9.821  -0.951 -22.871 
ATOM    461  C   ALA A  79      10.987   0.445 -21.231 
ATOM    462  O   ALA A  79      10.878   1.630 -21.545 
ATOM    463  N   ILE A  80      10.868   0.044 -19.956 
ATOM    464  CA  ILE A  80      10.626   1.016 -18.927 
ATOM    465  CB  ILE A  80      10.255   0.446 -17.581 
ATOM    466  CG1 ILE A  80      11.316  -0.473 -16.984 
ATOM    467  CG2 ILE A  80       8.892  -0.240 -17.747 
ATOM    468  CD1 ILE A  80      10.900  -1.026 -15.623 
ATOM    469  C   ILE A  80      11.745   2.022 -18.874 
ATOM    470  O   ILE A  80      11.546   3.160 -18.452 
ATOM    471  N   CYS A  81      12.966   1.624 -19.275 
ATOM    472  CA  CYS A  81      14.117   2.486 -19.280 
ATOM    473  CB  CYS A  81      15.428   1.734 -19.567 
ATOM    474  SG  CYS A  81      15.754   0.459 -18.312 
ATOM    475  C   CYS A  81      13.959   3.596 -20.289 
ATOM    476  O   CYS A  81      14.689   4.586 -20.237 
ATOM    477  N   GLU A  82      13.062   3.434 -21.284 
ATOM    478  CA  GLU A  82      12.862   4.454 -22.277 
ATOM    479  CB  GLU A  82      12.970   3.920 -23.715 
ATOM    480  CG  GLU A  82      11.961   2.809 -24.013 
ATOM    481  CD  GLU A  82      12.156   2.352 -25.452 
ATOM    482  OE1 GLU A  82      12.213   3.228 -26.356 
ATOM    483  OE2 GLU A  82      12.249   1.114 -25.666 
ATOM    484  C   GLU A  82      11.484   5.028 -22.107 
ATOM    485  O   GLU A  82      10.696   4.562 -21.287 
ATOM    486  N   ASN A  83      11.173   6.085 -22.884 
ATOM    487  CA  ASN A  83       9.911   6.767 -22.808 
ATOM    488  CB  ASN A  83       9.851   8.042 -23.664 
ATOM    489  CG  ASN A  83      10.676   9.103 -22.944 
ATOM    490  OD1 ASN A  83      10.664   9.185 -21.715 
ATOM    491  ND2 ASN A  83      11.416   9.938 -23.723 
ATOM    492  C   ASN A  83       8.817   5.839 -23.229 
ATOM    493  O   ASN A  83       7.665   6.001 -22.831 
ATOM    494  N   LYS A  84       9.156   4.826 -24.043 
ATOM    495  CA  LYS A  84       8.180   3.925 -24.580 
ATOM    496  CB  LYS A  84       8.857   2.817 -25.416 
ATOM    497  CG  LYS A  84       7.921   1.834 -26.122 
ATOM    498  CD  LYS A  84       7.153   0.911 -25.178 
ATOM    499  CE  LYS A  84       6.396  -0.197 -25.909 
ATOM    500  NZ  LYS A  84       7.357  -1.190 -26.441 
ATOM    501  C   LYS A  84       7.386   3.298 -23.466 
ATOM    502  O   LYS A  84       6.161   3.232 -23.563 
ATOM    503  N   ASN A  85       8.029   2.807 -22.383 
ATOM    504  CA  ASN A  85       7.206   2.217 -21.358 
ATOM    505  CB  ASN A  85       7.343   0.680 -21.318 
ATOM    506  CG  ASN A  85       6.232   0.074 -20.468 
ATOM    507  OD1 ASN A  85       5.067   0.455 -20.576 
ATOM    508  ND2 ASN A  85       6.604  -0.897 -19.592 
ATOM    509  C   ASN A  85       7.600   2.737 -20.000 
ATOM    510  O   ASN A  85       7.516   2.004 -19.015 
ATOM    511  N   GLY A  86       7.987   4.025 -19.869 
ATOM    512  CA  GLY A  86       8.358   4.440 -18.541 
ATOM    513  C   GLY A  86       8.406   5.935 -18.432 
ATOM    514  O   GLY A  86       8.529   6.651 -19.426 
ATOM    515  N   ASN A  87       8.313   6.432 -17.176 
ATOM    516  CA  ASN A  87       8.388   7.834 -16.866 
ATOM    517  CB  ASN A  87       7.070   8.434 -16.338 
ATOM    518  CG  ASN A  87       6.033   8.383 -17.450 
ATOM    519  OD1 ASN A  87       5.564   7.312 -17.828 
ATOM    520  ND2 ASN A  87       5.650   9.574 -17.983 
ATOM    521  C   ASN A  87       9.381   7.966 -15.753 
ATOM    522  O   ASN A  87       9.660   7.005 -15.039 
ATOM    523  N   PRO A  88       9.943   9.130 -15.590 
ATOM    524  CA  PRO A  88      10.890   9.367 -14.542 
ATOM    525  CD  PRO A  88       9.915  10.189 -16.582 
ATOM    526  CB  PRO A  88      11.522  10.727 -14.851 
ATOM    527  CG  PRO A  88      10.555  11.384 -15.857 
ATOM    528  C   PRO A  88      10.168   9.304 -13.236 
ATOM    529  O   PRO A  88       9.050   9.812 -13.144 
ATOM    530  N   HIS A  89      10.804   8.706 -12.212 
ATOM    531  CA  HIS A  89      10.210   8.527 -10.923 
ATOM    532  ND1 HIS A  89       7.895   6.729  -9.424 
ATOM    533  CG  HIS A  89       9.268   6.743  -9.344 
ATOM    534  CB  HIS A  89      10.169   7.046 -10.506 
ATOM    535  NE2 HIS A  89       8.415   6.182  -7.333 
ATOM    536  CD2 HIS A  89       9.569   6.408  -8.061 
ATOM    537  CE1 HIS A  89       7.434   6.387  -8.195 
ATOM    538  C   HIS A  89      11.094   9.291 -10.006 
ATOM    539  O   HIS A  89      12.249   9.524 -10.348 
ATOM    540  N   ARG A  90      10.614   9.570  -8.777 
ATOM    541  CA  ARG A  90      11.134  10.633  -7.973 
ATOM    542  CB  ARG A  90      10.638  10.532  -6.524 
ATOM    543  CG  ARG A  90       9.118  10.621  -6.401 
ATOM    544  CD  ARG A  90       8.581  12.052  -6.436 
ATOM    545  NE  ARG A  90       7.099  11.972  -6.308 
ATOM    546  CZ  ARG A  90       6.398  13.027  -5.801 
ATOM    547  NH1 ARG A  90       7.050  14.164  -5.418 
ATOM    548  NH2 ARG A  90       5.043  12.938  -5.660 
ATOM    549  C   ARG A  90      12.627  10.723  -7.915 
ATOM    550  O   ARG A  90      13.186  11.625  -8.535 
ATOM    551  N   GLU A  91      13.353   9.801  -7.262 
ATOM    552  CA  GLU A  91      14.755  10.115  -7.224 
ATOM    553  CB  GLU A  91      15.367  10.061  -5.812 
ATOM    554  CG  GLU A  91      14.958  11.232  -4.914 
ATOM    555  CD  GLU A  91      13.537  11.000  -4.427 
ATOM    556  OE1 GLU A  91      13.280   9.918  -3.836 
ATOM    557  OE2 GLU A  91      12.688  11.907  -4.644 
ATOM    558  C   GLU A  91      15.504   9.143  -8.074 
ATOM    559  O   GLU A  91      15.859   8.056  -7.623 
ATOM    560  N   ASN A  92      15.780   9.542  -9.330 
ATOM    561  CA  ASN A  92      16.570   8.776 -10.253 
ATOM    562  CB  ASN A  92      18.015   8.583  -9.762 
ATOM    563  CG  ASN A  92      18.669   9.953  -9.678 
ATOM    564  OD1 ASN A  92      18.547  10.766 -10.593 
ATOM    565  ND2 ASN A  92      19.371  10.227  -8.547 
ATOM    566  C   ASN A  92      15.991   7.412 -10.460 
ATOM    567  O   ASN A  92      16.733   6.456 -10.678 
ATOM    568  N   LEU A  93      14.653   7.283 -10.421 
ATOM    569  CA  LEU A  93      14.046   5.998 -10.644 
ATOM    570  CB  LEU A  93      13.196   5.499  -9.462 
ATOM    571  CG  LEU A  93      14.013   5.127  -8.208 
ATOM    572  CD1 LEU A  93      13.097   4.644  -7.072 
ATOM    573  CD2 LEU A  93      15.107   4.099  -8.543 
ATOM    574  C   LEU A  93      13.141   6.137 -11.825 
ATOM    575  O   LEU A  93      12.979   7.226 -12.373 
ATOM    576  N   ARG A  94      12.563   5.007 -12.286 
ATOM    577  CA  ARG A  94      11.651   5.047 -13.395 
ATOM    578  CB  ARG A  94      12.264   4.533 -14.706 
ATOM    579  CG  ARG A  94      13.421   5.410 -15.185 
ATOM    580  CD  ARG A  94      13.981   5.008 -16.550 
ATOM    581  NE  ARG A  94      12.929   5.315 -17.557 
ATOM    582  CZ  ARG A  94      12.803   6.585 -18.040 
ATOM    583  NH1 ARG A  94      13.625   7.577 -17.590 
ATOM    584  NH2 ARG A  94      11.843   6.868 -18.966 
ATOM    585  C   ARG A  94      10.481   4.169 -13.054 
ATOM    586  O   ARG A  94      10.637   3.137 -12.403 
ATOM    587  N   ILE A  95       9.268   4.577 -13.488 
ATOM    588  CA  ILE A  95       8.059   3.839 -13.228 
ATOM    589  CB  ILE A  95       7.025   4.653 -12.501 
ATOM    590  CG1 ILE A  95       5.820   3.791 -12.084 
ATOM    591  CG2 ILE A  95       6.656   5.846 -13.397 
ATOM    592  CD1 ILE A  95       6.118   2.807 -10.956 
ATOM    593  C   ILE A  95       7.471   3.433 -14.552 
ATOM    594  O   ILE A  95       7.417   4.230 -15.487 
ATOM    595  N   SER A  96       7.017   2.167 -14.668 
ATOM    596  CA  SER A  96       6.520   1.669 -15.924 
ATOM    597  CB  SER A  96       6.521   0.132 -16.021 
ATOM    598  OG  SER A  96       5.638  -0.423 -15.057 
ATOM    599  C   SER A  96       5.122   2.137 -16.200 
ATOM    600  O   SER A  96       4.324   2.355 -15.289 
ATOM    601  N   LYS A  97       4.824   2.366 -17.497 
ATOM    602  CA  LYS A  97       3.513   2.735 -17.955 
ATOM    603  CB  LYS A  97       3.499   3.283 -19.390 
ATOM    604  CG  LYS A  97       4.096   4.687 -19.504 
ATOM    605  CD  LYS A  97       4.273   5.153 -20.949 
ATOM    606  CE  LYS A  97       4.718   6.611 -21.063 
ATOM    607  NZ  LYS A  97       6.152   6.728 -20.709 
ATOM    608  C   LYS A  97       2.610   1.543 -17.924 
ATOM    609  O   LYS A  97       1.429   1.655 -17.600 
ATOM    610  N   SER A  98       3.157   0.372 -18.304 
ATOM    611  CA  SER A  98       2.430  -0.864 -18.402 
ATOM    612  CB  SER A  98       3.113  -1.826 -19.387 
ATOM    613  OG  SER A  98       2.438  -3.069 -19.433 
ATOM    614  C   SER A  98       2.391  -1.529 -17.062 
ATOM    615  O   SER A  98       3.191  -1.233 -16.178 
ATOM    616  N   SER A  99       1.438  -2.468 -16.892 
ATOM    617  CA  SER A  99       1.316  -3.181 -15.654 
ATOM    618  CB  SER A  99      -0.138  -3.329 -15.182 
ATOM    619  OG  SER A  99      -0.171  -4.036 -13.953 
ATOM    620  C   SER A  99       1.866  -4.551 -15.901 
ATOM    621  O   SER A  99       1.756  -5.075 -17.006 
ATOM    622  N   PHE A 100       2.499  -5.160 -14.875 
ATOM    623  CA  PHE A 100       3.096  -6.452 -15.063 
ATOM    624  CB  PHE A 100       4.625  -6.462 -14.858 
ATOM    625  CG  PHE A 100       5.327  -5.637 -15.887 
ATOM    626  CD1 PHE A 100       5.439  -4.271 -15.743 
ATOM    627  CD2 PHE A 100       5.897  -6.234 -16.988 
ATOM    628  CE1 PHE A 100       6.097  -3.516 -16.687 
ATOM    629  CE2 PHE A 100       6.556  -5.484 -17.934 
ATOM    630  CZ  PHE A 100       6.657  -4.121 -17.787 
ATOM    631  C   PHE A 100       2.572  -7.384 -14.016 
ATOM    632  O   PHE A 100       2.195  -6.966 -12.922 
ATOM    633  N   GLN A 101       2.513  -8.691 -14.344 
ATOM    634  CA  GLN A 101       2.171  -9.658 -13.345 
ATOM    635  CB  GLN A 101       1.839 -11.052 -13.904 
ATOM    636  CG  GLN A 101       0.489 -11.131 -14.617 
ATOM    637  CD  GLN A 101      -0.593 -11.194 -13.547 
ATOM    638  OE1 GLN A 101      -0.366 -11.697 -12.449 
ATOM    639  NE2 GLN A 101      -1.804 -10.667 -13.873 
ATOM    640  C   GLN A 101       3.394  -9.793 -12.496 
ATOM    641  O   GLN A 101       4.508  -9.873 -13.015 
ATOM    642  N   VAL A 102       3.218  -9.802 -11.161 
ATOM    643  CA  VAL A 102       4.354  -9.886 -10.293 
ATOM    644  CB  VAL A 102       4.759  -8.562  -9.714 
ATOM    645  CG1 VAL A 102       5.195  -7.637 -10.861 
ATOM    646  CG2 VAL A 102       3.584  -8.007  -8.887 
ATOM    647  C   VAL A 102       4.011 -10.774  -9.139 
ATOM    648  O   VAL A 102       2.841 -11.025  -8.854 
ATOM    649  N   THR A 103       5.050 -11.314  -8.467 
ATOM    650  CA  THR A 103       4.829 -12.120  -7.304 
ATOM    651  CB  THR A 103       5.112 -13.577  -7.530 
ATOM    652  OG1 THR A 103       4.295 -14.080  -8.577 
ATOM    653  CG2 THR A 103       4.826 -14.343  -6.226 
ATOM    654  C   THR A 103       5.781 -11.637  -6.255 
ATOM    655  O   THR A 103       6.988 -11.574  -6.489 
ATOM    656  N   THR A 104       5.262 -11.297  -5.057 
ATOM    657  CA  THR A 104       6.109 -10.812  -4.005 
ATOM    658  CB  THR A 104       5.546  -9.614  -3.295 
ATOM    659  OG1 THR A 104       5.356  -8.546  -4.210 
ATOM    660  CG2 THR A 104       6.514  -9.193  -2.176 
ATOM    661  C   THR A 104       6.242 -11.896  -2.986 
ATOM    662  O   THR A 104       5.251 -12.502  -2.581 
ATOM    663  N   CYS A 105       7.490 -12.172  -2.555 
ATOM    664  CA  CYS A 105       7.738 -13.200  -1.586 
ATOM    665  CB  CYS A 105       8.849 -14.165  -2.029 
ATOM    666  SG  CYS A 105       8.448 -14.908  -3.639 
ATOM    667  C   CYS A 105       8.189 -12.511  -0.339 
ATOM    668  O   CYS A 105       9.178 -11.779  -0.349 
ATOM    669  N   LYS A 106       7.459 -12.730   0.774 
ATOM    670  CA  LYS A 106       7.781 -12.086   2.014 
ATOM    671  CB  LYS A 106       6.585 -11.338   2.628 
ATOM    672  CG  LYS A 106       6.127 -10.139   1.793 
ATOM    673  CD  LYS A 106       4.735  -9.634   2.178 
ATOM    674  CE  LYS A 106       4.309  -8.374   1.425 
ATOM    675  NZ  LYS A 106       5.014  -7.194   1.974 
ATOM    676  C   LYS A 106       8.204 -13.134   2.988 
ATOM    677  O   LYS A 106       7.514 -14.131   3.203 
ATOM    678  N   LEU A 107       9.370 -12.908   3.618 
ATOM    679  CA  LEU A 107       9.910 -13.866   4.533 
ATOM    680  CB  LEU A 107      11.381 -13.570   4.883 
ATOM    681  CG  LEU A 107      12.026 -14.570   5.857 
ATOM    682  CD1 LEU A 107      12.138 -15.973   5.238 
ATOM    683  CD2 LEU A 107      13.375 -14.044   6.370 
ATOM    684  C   LEU A 107       9.105 -13.824   5.787 
ATOM    685  O   LEU A 107       8.661 -12.764   6.225 
ATOM    686  N   HIS A 108       8.855 -15.005   6.380 
ATOM    687  CA  HIS A 108       8.191 -15.020   7.648 
ATOM    688  ND1 HIS A 108       6.503 -17.160   5.722 
ATOM    689  CG  HIS A 108       6.507 -16.861   7.063 
ATOM    690  CB  HIS A 108       6.725 -15.489   7.618 
ATOM    691  NE2 HIS A 108       6.076 -19.059   6.793 
ATOM    692  CD2 HIS A 108       6.247 -18.033   7.703 
ATOM    693  CE1 HIS A 108       6.239 -18.488   5.615 
ATOM    694  C   HIS A 108       8.993 -15.906   8.534 
ATOM    695  O   HIS A 108       9.644 -16.843   8.076 
ATOM    696  N   GLY A 109       8.958 -15.620   9.846 
ATOM    697  CA  GLY A 109       9.793 -16.334  10.759 
ATOM    698  C   GLY A 109      10.861 -15.362  11.144 
ATOM    699  O   GLY A 109      11.206 -14.465  10.376 
ATOM    700  N   GLY A 110      11.378 -15.513  12.376 
ATOM    701  CA  GLY A 110      12.344 -14.642  12.983 
ATOM    702  C   GLY A 110      13.717 -14.700  12.379 
ATOM    703  O   GLY A 110      14.419 -13.689  12.376 
ATOM    704  N   SER A 111      14.166 -15.876  11.892 
ATOM    705  CA  SER A 111      15.555 -15.993  11.521 
ATOM    706  CB  SER A 111      16.129 -17.404  11.740 
ATOM    707  OG  SER A 111      17.494 -17.439  11.353 
ATOM    708  C   SER A 111      15.827 -15.629  10.092 
ATOM    709  O   SER A 111      15.060 -15.888   9.167 
ATOM    710  N   PRO A 112      16.953 -14.967   9.967 
ATOM    711  CA  PRO A 112      17.492 -14.571   8.686 
ATOM    712  CD  PRO A 112      17.334 -14.031  11.015 
ATOM    713  CB  PRO A 112      18.504 -13.462   8.973 
ATOM    714  CG  PRO A 112      18.025 -12.860  10.301 
ATOM    715  C   PRO A 112      18.112 -15.709   7.930 
ATOM    716  O   PRO A 112      18.498 -15.507   6.778 
ATOM    717  N   TRP A 113      18.254 -16.900   8.543 
ATOM    718  CA  TRP A 113      18.952 -17.947   7.848 
ATOM    719  CB  TRP A 113      20.140 -18.493   8.653 
ATOM    720  CG  TRP A 113      21.239 -17.473   8.801 
ATOM    721  CD2 TRP A 113      22.171 -17.157   7.757 
ATOM    722  CD1 TRP A 113      21.549 -16.668   9.857 
ATOM    723  NE1 TRP A 113      22.625 -15.874   9.541 
ATOM    724  CE2 TRP A 113      23.017 -16.164   8.250 
ATOM    725  CE3 TRP A 113      22.310 -17.654   6.495 
ATOM    726  CZ2 TRP A 113      24.022 -15.652   7.480 
ATOM    727  CZ3 TRP A 113      23.322 -17.137   5.721 
ATOM    728  CH2 TRP A 113      24.162 -16.156   6.206 
ATOM    729  C   TRP A 113      18.019 -19.078   7.526 
ATOM    730  O   TRP A 113      16.980 -19.259   8.157 
ATOM    731  N   PRO A 114      18.387 -19.844   6.525 
ATOM    732  CA  PRO A 114      17.605 -20.941   6.018 
ATOM    733  CD  PRO A 114      19.726 -19.807   5.959 
ATOM    734  CB  PRO A 114      18.412 -21.510   4.849 
ATOM    735  CG  PRO A 114      19.865 -21.131   5.190 
ATOM    736  C   PRO A 114      17.349 -21.963   7.077 
ATOM    737  O   PRO A 114      18.132 -22.055   8.021 
ATOM    738  N   PRO A 115      16.287 -22.717   6.949 
ATOM    739  CA  PRO A 115      15.417 -22.592   5.810 
ATOM    740  CD  PRO A 115      16.308 -24.080   7.460 
ATOM    741  CB  PRO A 115      14.554 -23.850   5.796 
ATOM    742  CG  PRO A 115      15.436 -24.898   6.494 
ATOM    743  C   PRO A 115      14.624 -21.326   5.826 
ATOM    744  O   PRO A 115      14.324 -20.822   6.907 
ATOM    745  N   CYS A 116      14.262 -20.805   4.637 
ATOM    746  CA  CYS A 116      13.552 -19.559   4.576 
ATOM    747  CB  CYS A 116      14.136 -18.609   3.509 
ATOM    748  SG  CYS A 116      15.947 -18.432   3.606 
ATOM    749  C   CYS A 116      12.141 -19.851   4.153 
ATOM    750  O   CYS A 116      11.913 -20.416   3.083 
ATOM    751  N   GLN A 117      11.145 -19.461   4.980 
ATOM    752  CA  GLN A 117       9.776 -19.689   4.605 
ATOM    753  CB  GLN A 117       8.829 -20.057   5.761 
ATOM    754  CG  GLN A 117       9.262 -21.272   6.578 
ATOM    755  CD  GLN A 117       9.944 -20.724   7.818 
ATOM    756  OE1 GLN A 117      10.525 -19.641   7.791 
ATOM    757  NE2 GLN A 117       9.847 -21.480   8.943 
ATOM    758  C   GLN A 117       9.264 -18.399   4.045 
ATOM    759  O   GLN A 117       9.593 -17.322   4.542 
ATOM    760  N   TYR A 118       8.444 -18.476   2.979 
ATOM    761  CA  TYR A 118       7.961 -17.279   2.352 
ATOM    762  CB  TYR A 118       8.554 -17.047   0.952 
ATOM    763  CG  TYR A 118      10.003 -16.728   1.079 
ATOM    764  CD1 TYR A 118      10.406 -15.445   1.371 
ATOM    765  CD2 TYR A 118      10.958 -17.702   0.895 
ATOM    766  CE1 TYR A 118      11.740 -15.138   1.486 
ATOM    767  CE2 TYR A 118      12.294 -17.401   1.008 
ATOM    768  CZ  TYR A 118      12.686 -16.117   1.304 
ATOM    769  OH  TYR A 118      14.057 -15.806   1.420 
ATOM    770  C   TYR A 118       6.480 -17.356   2.150 
ATOM    771  O   TYR A 118       5.907 -18.436   2.018 
ATOM    772  N   ARG A 119       5.827 -16.174   2.139 
ATOM    773  CA  ARG A 119       4.427 -16.059   1.843 
ATOM    774  CB  ARG A 119       3.652 -15.202   2.858 
ATOM    775  CG  ARG A 119       3.673 -15.788   4.269 
ATOM    776  CD  ARG A 119       2.594 -16.840   4.518 
ATOM    777  NE  ARG A 119       2.885 -17.449   5.844 
ATOM    778  CZ  ARG A 119       1.863 -17.879   6.638 
ATOM    779  NH1 ARG A 119       0.571 -17.731   6.223 
ATOM    780  NH2 ARG A 119       2.135 -18.448   7.848 
ATOM    781  C   ARG A 119       4.365 -15.344   0.526 
ATOM    782  O   ARG A 119       5.061 -14.349   0.325 
ATOM    783  N   ALA A 120       3.524 -15.828  -0.411 
ATOM    784  CA  ALA A 120       3.516 -15.241  -1.722 
ATOM    785  CB  ALA A 120       3.540 -16.279  -2.857 
ATOM    786  C   ALA A 120       2.290 -14.411  -1.918 
ATOM    787  O   ALA A 120       1.191 -14.774  -1.498 
ATOM    788  N   THR A 121       2.473 -13.235  -2.553 
ATOM    789  CA  THR A 121       1.362 -12.387  -2.858 
ATOM    790  CB  THR A 121       1.414 -11.077  -2.132 
ATOM    791  OG1 THR A 121       1.493 -11.279  -0.729 
ATOM    792  CG2 THR A 121       0.136 -10.304  -2.467 
ATOM    793  C   THR A 121       1.454 -12.058  -4.319 
ATOM    794  O   THR A 121       2.368 -11.355  -4.746 
ATOM    795  N   ALA A 122       0.503 -12.561  -5.131 
ATOM    796  CA  ALA A 122       0.506 -12.258  -6.535 
ATOM    797  CB  ALA A 122      -0.363 -13.214  -7.372 
ATOM    798  C   ALA A 122      -0.051 -10.879  -6.695 
ATOM    799  O   ALA A 122      -0.797 -10.403  -5.841 
ATOM    800  N   GLY A 123       0.311 -10.190  -7.800 
ATOM    801  CA  GLY A 123      -0.202  -8.866  -8.009 
ATOM    802  C   GLY A 123      -0.066  -8.514  -9.455 
ATOM    803  O   GLY A 123       0.601  -9.210 -10.221 
ATOM    804  N   PHE A 124      -0.738  -7.418  -9.864 
ATOM    805  CA  PHE A 124      -0.677  -6.940 -11.215 
ATOM    806  CB  PHE A 124      -1.952  -7.333 -11.988 
ATOM    807  CG  PHE A 124      -1.880  -6.953 -13.427 
ATOM    808  CD1 PHE A 124      -1.110  -7.677 -14.309 
ATOM    809  CD2 PHE A 124      -2.620  -5.893 -13.902 
ATOM    810  CE1 PHE A 124      -1.058  -7.330 -15.640 
ATOM    811  CE2 PHE A 124      -2.573  -5.544 -15.231 
ATOM    812  CZ  PHE A 124      -1.789  -6.263 -16.103 
ATOM    813  C   PHE A 124      -0.614  -5.444 -11.112 
ATOM    814  O   PHE A 124      -1.586  -4.807 -10.707 
ATOM    815  N   ARG A 125       0.538  -4.838 -11.470 
ATOM    816  CA  ARG A 125       0.653  -3.408 -11.368 
ATOM    817  CB  ARG A 125       0.731  -2.905  -9.919 
ATOM    818  CG  ARG A 125       1.922  -3.477  -9.148 
ATOM    819  CD  ARG A 125       2.201  -2.737  -7.841 
ATOM    820  NE  ARG A 125       2.654  -1.368  -8.212 
ATOM    821  CZ  ARG A 125       2.539  -0.343  -7.320 
ATOM    822  NH1 ARG A 125       2.021  -0.575  -6.078 
ATOM    823  NH2 ARG A 125       2.940   0.912  -7.672 
ATOM    824  C   ARG A 125       1.930  -2.974 -12.029 
ATOM    825  O   ARG A 125       2.704  -3.796 -12.517 
ATOM    826  N   ASN A 126       2.164  -1.643 -12.058 
ATOM    827  CA  ASN A 126       3.348  -1.060 -12.631 
ATOM    828  CB  ASN A 126       3.319   0.475 -12.733 
ATOM    829  CG  ASN A 126       2.288   0.920 -13.750 
ATOM    830  OD1 ASN A 126       1.798   0.128 -14.551 
ATOM    831  ND2 ASN A 126       1.954   2.238 -13.724 
ATOM    832  C   ASN A 126       4.475  -1.326 -11.687 
ATOM    833  O   ASN A 126       4.252  -1.649 -10.522 
ATOM    834  N   VAL A 127       5.728  -1.187 -12.170 
ATOM    835  CA  VAL A 127       6.853  -1.442 -11.318 
ATOM    836  CB  VAL A 127       7.620  -2.670 -11.710 
ATOM    837  CG1 VAL A 127       6.692  -3.888 -11.560 
ATOM    838  CG2 VAL A 127       8.164  -2.479 -13.137 
ATOM    839  C   VAL A 127       7.801  -0.286 -11.389 
ATOM    840  O   VAL A 127       7.791   0.482 -12.349 
ATOM    841  N   VAL A 128       8.640  -0.129 -10.338 
ATOM    842  CA  VAL A 128       9.608   0.932 -10.290 
ATOM    843  CB  VAL A 128       9.558   1.739  -9.024 
ATOM    844  CG1 VAL A 128      10.684   2.788  -9.058 
ATOM    845  CG2 VAL A 128       8.156   2.343  -8.876 
ATOM    846  C   VAL A 128      10.968   0.306 -10.332 
ATOM    847  O   VAL A 128      11.242  -0.659  -9.620 
ATOM    848  N   VAL A 129      11.864   0.853 -11.180 
ATOM    849  CA  VAL A 129      13.192   0.316 -11.293 
ATOM    850  CB  VAL A 129      13.377  -0.597 -12.470 
ATOM    851  CG1 VAL A 129      12.475  -1.829 -12.285 
ATOM    852  CG2 VAL A 129      13.103   0.196 -13.761 
ATOM    853  C   VAL A 129      14.143   1.454 -11.487 
ATOM    854  O   VAL A 129      13.740   2.610 -11.599 
ATOM    855  N   ALA A 130      15.453   1.141 -11.469 
ATOM    856  CA  ALA A 130      16.471   2.102 -11.776 
ATOM    857  CB  ALA A 130      17.570   2.201 -10.704 
ATOM    858  C   ALA A 130      17.107   1.586 -13.029 
ATOM    859  O   ALA A 130      17.251   0.376 -13.195 
ATOM    860  N   CYS A 131      17.489   2.483 -13.964 
ATOM    861  CA  CYS A 131      18.044   1.992 -15.195 
ATOM    862  CB  CYS A 131      17.222   2.356 -16.450 
ATOM    863  SG  CYS A 131      15.649   1.450 -16.538 
ATOM    864  C   CYS A 131      19.424   2.528 -15.408 
ATOM    865  O   CYS A 131      19.772   3.615 -14.946 
ATOM    866  N   GLU A 132      20.255   1.724 -16.108 
ATOM    867  CA  GLU A 132      21.592   2.093 -16.475 
ATOM    868  CB  GLU A 132      22.653   1.496 -15.531 
ATOM    869  CG  GLU A 132      24.095   1.876 -15.875 
ATOM    870  CD  GLU A 132      25.017   1.153 -14.901 
ATOM    871  OE1 GLU A 132      24.867  -0.090 -14.759 
ATOM    872  OE2 GLU A 132      25.883   1.833 -14.288 
ATOM    873  C   GLU A 132      21.835   1.497 -17.828 
ATOM    874  O   GLU A 132      21.581   0.315 -18.054 
ATOM    875  N   ASN A 133      22.341   2.307 -18.771 
ATOM    876  CA  ASN A 133      22.633   1.807 -20.081 
ATOM    877  CB  ASN A 133      23.666   0.669 -20.045 
ATOM    878  CG  ASN A 133      24.142   0.395 -21.460 
ATOM    879  OD1 ASN A 133      23.716   1.047 -22.412 
ATOM    880  ND2 ASN A 133      25.042  -0.612 -21.602 
ATOM    881  C   ASN A 133      21.369   1.284 -20.700 
ATOM    882  O   ASN A 133      21.405   0.415 -21.569 
ATOM    883  N   GLY A 134      20.206   1.809 -20.274 
ATOM    884  CA  GLY A 134      18.973   1.431 -20.908 
ATOM    885  C   GLY A 134      18.488   0.100 -20.407 
ATOM    886  O   GLY A 134      17.601  -0.497 -21.016 
ATOM    887  N   LEU A 135      19.052  -0.410 -19.291 
ATOM    888  CA  LEU A 135      18.626  -1.689 -18.777 
ATOM    889  CB  LEU A 135      19.722  -2.763 -18.865 
ATOM    890  CG  LEU A 135      20.118  -3.122 -20.306 
ATOM    891  CD1 LEU A 135      21.217  -4.195 -20.327 
ATOM    892  CD2 LEU A 135      18.890  -3.538 -21.130 
ATOM    893  C   LEU A 135      18.301  -1.547 -17.317 
ATOM    894  O   LEU A 135      18.890  -0.715 -16.629 
ATOM    895  N   PRO A 136      17.352  -2.313 -16.825 
ATOM    896  CA  PRO A 136      17.021  -2.252 -15.420 
ATOM    897  CD  PRO A 136      16.196  -2.669 -17.633 
ATOM    898  CB  PRO A 136      15.657  -2.921 -15.271 
ATOM    899  CG  PRO A 136      15.011  -2.730 -16.653 
ATOM    900  C   PRO A 136      18.077  -2.865 -14.544 
ATOM    901  O   PRO A 136      18.366  -4.050 -14.698 
ATOM    902  N   VAL A 137      18.700  -2.052 -13.670 
ATOM    903  CA  VAL A 137      19.685  -2.428 -12.695 
ATOM    904  CB  VAL A 137      20.708  -1.352 -12.497 
ATOM    905  CG1 VAL A 137      21.444  -1.158 -13.835 
ATOM    906  CG2 VAL A 137      20.006  -0.082 -11.995 
ATOM    907  C   VAL A 137      19.111  -2.788 -11.354 
ATOM    908  O   VAL A 137      19.737  -3.522 -10.593 
ATOM    909  N   HIS A 138      17.948  -2.222 -10.978 
ATOM    910  CA  HIS A 138      17.482  -2.425  -9.634 
ATOM    911  ND1 HIS A 138      17.868  -2.477  -6.392 
ATOM    912  CG  HIS A 138      17.517  -1.474  -7.267 
ATOM    913  CB  HIS A 138      18.027  -1.352  -8.671 
ATOM    914  NE2 HIS A 138      16.458  -1.147  -5.302 
ATOM    915  CD2 HIS A 138      16.654  -0.671  -6.586 
ATOM    916  CE1 HIS A 138      17.208  -2.233  -5.232 
ATOM    917  C   HIS A 138      15.989  -2.347  -9.596 
ATOM    918  O   HIS A 138      15.368  -1.672 -10.416 
ATOM    919  N   LEU A 139      15.380  -3.059  -8.624 
ATOM    920  CA  LEU A 139      13.959  -3.022  -8.464 
ATOM    921  CB  LEU A 139      13.328  -4.424  -8.387 
ATOM    922  CG  LEU A 139      11.796  -4.427  -8.219 
ATOM    923  CD1 LEU A 139      11.097  -3.859  -9.466 
ATOM    924  CD2 LEU A 139      11.275  -5.821  -7.830 
ATOM    925  C   LEU A 139      13.692  -2.338  -7.155 
ATOM    926  O   LEU A 139      14.328  -2.642  -6.146 
ATOM    927  N   ASP A 140      12.744  -1.377  -7.146 
ATOM    928  CA  ASP A 140      12.392  -0.683  -5.938 
ATOM    929  CB  ASP A 140      11.787   0.709  -6.222 
ATOM    930  CG  ASP A 140      11.444   1.439  -4.927 
ATOM    931  OD1 ASP A 140      10.721   0.858  -4.076 
ATOM    932  OD2 ASP A 140      11.902   2.602  -4.774 
ATOM    933  C   ASP A 140      11.357  -1.523  -5.257 
ATOM    934  O   ASP A 140      10.230  -1.654  -5.728 
ATOM    935  N   GLN A 141      11.749  -2.130  -4.123 
ATOM    936  CA  GLN A 141      10.948  -3.011  -3.316 
ATOM    937  CB  GLN A 141      11.779  -3.783  -2.278 
ATOM    938  CG  GLN A 141      12.762  -4.776  -2.905 
ATOM    939  CD  GLN A 141      11.952  -5.908  -3.523 
ATOM    940  OE1 GLN A 141      12.497  -6.786  -4.190 
ATOM    941  NE2 GLN A 141      10.610  -5.884  -3.303 
ATOM    942  C   GLN A 141       9.851  -2.293  -2.576 
ATOM    943  O   GLN A 141       8.819  -2.893  -2.282 
ATOM    944  N   SER A 142      10.034  -0.997  -2.253 
ATOM    945  CA  SER A 142       9.150  -0.301  -1.351 
ATOM    946  CB  SER A 142       9.491   1.193  -1.188 
ATOM    947  OG  SER A 142       9.124   1.919  -2.352 
ATOM    948  C   SER A 142       7.710  -0.375  -1.771 
ATOM    949  O   SER A 142       6.824  -0.464  -0.923 
ATOM    950  N   ILE A 143       7.420  -0.350  -3.080 
ATOM    951  CA  ILE A 143       6.051  -0.356  -3.517 
ATOM    952  CB  ILE A 143       5.929  -0.210  -5.009 
ATOM    953  CG1 ILE A 143       6.581  -1.395  -5.742 
ATOM    954  CG2 ILE A 143       6.534   1.151  -5.388 
ATOM    955  CD1 ILE A 143       6.281  -1.418  -7.241 
ATOM    956  C   ILE A 143       5.389  -1.633  -3.085 
ATOM    957  O   ILE A 143       4.203  -1.660  -2.760 
ATOM    958  N   PHE A 144       6.139  -2.743  -3.129 
ATOM    959  CA  PHE A 144       5.663  -4.054  -2.785 
ATOM    960  CB  PHE A 144       6.569  -5.164  -3.332 
ATOM    961  CG  PHE A 144       6.507  -4.997  -4.812 
ATOM    962  CD1 PHE A 144       5.397  -5.403  -5.519 
ATOM    963  CD2 PHE A 144       7.560  -4.429  -5.496 
ATOM    964  CE1 PHE A 144       5.340  -5.244  -6.884 
ATOM    965  CE2 PHE A 144       7.507  -4.271  -6.860 
ATOM    966  CZ  PHE A 144       6.396  -4.677  -7.557 
ATOM    967  C   PHE A 144       5.482  -4.230  -1.309 
ATOM    968  O   PHE A 144       4.699  -5.077  -0.876 
ATOM    969  N   ARG A 145       6.264  -3.500  -0.495 
ATOM    970  CA  ARG A 145       6.177  -3.640   0.929 
ATOM    971  CB  ARG A 145       7.187  -2.736   1.646 
ATOM    972  CG  ARG A 145       8.616  -2.950   1.149 
ATOM    973  CD  ARG A 145       9.671  -2.223   1.979 
ATOM    974  NE  ARG A 145       9.994  -3.112   3.127 
ATOM    975  CZ  ARG A 145      10.901  -4.116   2.955 
ATOM    976  NH1 ARG A 145      11.537  -4.250   1.755 
ATOM    977  NH2 ARG A 145      11.162  -4.987   3.973 
ATOM    978  C   ARG A 145       4.810  -3.223   1.343 
ATOM    979  O   ARG A 145       4.160  -3.893   2.145 
ATOM    980  N   ARG A 146       4.339  -2.101   0.769 
ATOM    981  CA  ARG A 146       3.061  -1.554   1.109 
ATOM    982  CB  ARG A 146       2.944  -0.061   0.750 
ATOM    983  CG  ARG A 146       4.017   0.799   1.422 
ATOM    984  CD  ARG A 146       3.933   2.291   1.088 
ATOM    985  NE  ARG A 146       5.205   2.914   1.552 
ATOM    986  CZ  ARG A 146       6.283   2.930   0.714 
ATOM    987  NH1 ARG A 146       6.168   2.412  -0.544 
ATOM    988  NH2 ARG A 146       7.470   3.456   1.131 
ATOM    989  C   ARG A 146       2.016  -2.301   0.298 
ATOM    990  O   ARG A 146       1.257  -1.625  -0.446 
ATOM    991  OXT ARG A 146       1.959  -3.554   0.415 
TER
HEADER lig_6.pdb
ATOM      1  P    DC A   1      -5.397 671.112 302.537 
ATOM      2  OP1  DC A   1      -5.802 671.297 303.949 
ATOM      3  OP2  DC A   1      -4.445 670.012 302.273 
ATOM      4  O5'  DC A   1      -6.699 670.927 301.624 
ATOM      5  C5'  DC A   1      -7.373 672.096 301.122 
ATOM      6  C4'  DC A   1      -7.739 671.897 299.665 
ATOM      7  O4'  DC A   1      -6.672 672.306 298.762 
ATOM      8  C3'  DC A   1      -8.044 670.458 299.246 
ATOM      9  O3'  DC A   1      -9.097 670.470 298.290 
ATOM     10  C2'  DC A   1      -6.768 669.977 298.557 
ATOM     11  C1'  DC A   1      -6.471 671.273 297.810 
ATOM     12  N1   DC A   1      -5.070 671.370 297.312 
ATOM     13  C2   DC A   1      -4.854 672.026 296.103 
ATOM     14  O2   DC A   1      -5.824 672.497 295.498 
ATOM     15  N3   DC A   1      -3.585 672.124 295.632 
ATOM     16  C4   DC A   1      -2.560 671.601 296.317 
ATOM     17  N4   DC A   1      -1.340 671.723 295.816 
ATOM     18  C5   DC A   1      -2.760 670.922 297.562 
ATOM     19  C6   DC A   1      -4.036 670.833 298.016 
ATOM     20  P    DA A   2     -10.220 669.332 298.357 
ATOM     21  OP1  DA A   2     -11.255 669.713 299.343 
ATOM     22  OP2  DA A   2      -9.579 668.015 298.565 
ATOM     23  O5'  DA A   2     -10.831 669.404 296.880 
ATOM     24  C5'  DA A   2     -10.821 670.662 296.181 
ATOM     25  C4'  DA A   2     -10.388 670.452 294.742 
ATOM     26  O4'  DA A   2      -8.942 670.520 294.581 
ATOM     27  C3'  DA A   2     -10.765 669.106 294.124 
ATOM     28  O3'  DA A   2     -11.104 669.306 292.757 
ATOM     29  C2'  DA A   2      -9.484 668.276 294.192 
ATOM     30  C1'  DA A   2      -8.525 669.401 293.814 
ATOM     31  N9   DA A   2      -7.102 669.115 294.150 
ATOM     32  C8   DA A   2      -6.606 668.415 295.211 
ATOM     33  N7   DA A   2      -5.311 668.335 295.229 
ATOM     34  C5   DA A   2      -4.918 669.034 294.096 
ATOM     35  C6   DA A   2      -3.657 669.317 293.547 
ATOM     36  N6   DA A   2      -2.503 668.909 294.096 
ATOM     37  N1   DA A   2      -3.622 670.036 292.410 
ATOM     38  C2   DA A   2      -4.772 670.439 291.870 
ATOM     39  N3   DA A   2      -6.002 670.237 292.289 
ATOM     40  C4   DA A   2      -6.008 669.515 293.428 
ATOM     41  P    DT A   3     -12.328 668.485 292.133 
ATOM     42  OP1  DT A   3     -13.599 669.180 292.439 
ATOM     43  OP2  DT A   3     -12.245 667.070 292.557 
ATOM     44  O5'  DT A   3     -12.017 668.596 290.568 
ATOM     45  C5'  DT A   3     -11.325 669.758 290.074 
ATOM     46  C4'  DT A   3     -10.259 669.343 289.078 
ATOM     47  O4'  DT A   3      -8.988 669.042 289.719 
ATOM     48  C3'  DT A   3     -10.566 668.089 288.260 
ATOM     49  O3'  DT A   3     -10.061 668.263 286.942 
ATOM     50  C2'  DT A   3      -9.768 666.977 288.942 
ATOM     51  C1'  DT A   3      -8.515 667.802 289.216 
ATOM     52  N1   DT A   3      -7.614 667.200 290.239 
ATOM     53  C2   DT A   3      -6.263 667.379 290.064 
ATOM     54  O2   DT A   3      -5.791 667.997 289.125 
ATOM     55  N3   DT A   3      -5.459 666.807 291.031 
ATOM     56  C4   DT A   3      -5.884 666.089 292.130 
ATOM     57  O4   DT A   3      -5.069 665.624 292.929 
ATOM     58  C5   DT A   3      -7.319 665.956 292.227 
ATOM     59  C7   DT A   3      -7.867 665.189 293.394 
ATOM     60  C6   DT A   3      -8.124 666.501 291.301 
ATOM     61  P    DG A   4     -10.920 667.725 285.704 
ATOM     62  OP1  DG A   4     -11.939 668.731 285.332 
ATOM     63  OP2  DG A   4     -11.427 666.368 286.005 
ATOM     64  O5'  DG A   4      -9.805 667.640 284.559 
ATOM     65  C5'  DG A   4      -8.696 668.557 284.596 
ATOM     66  C4'  DG A   4      -7.405 667.821 284.297 
ATOM     67  O4'  DG A   4      -6.792 667.265 285.495 
ATOM     68  C3'  DG A   4      -7.525 666.624 283.354 
ATOM     69  O3'  DG A   4      -6.369 666.572 282.526 
ATOM     70  C2'  DG A   4      -7.517 665.404 284.276 
ATOM     71  C1'  DG A   4      -6.446 665.914 285.235 
ATOM     72  N9   DG A   4      -6.410 665.187 286.535 
ATOM     73  C8   DG A   4      -7.450 664.644 287.258 
ATOM     74  N7   DG A   4      -7.079 664.064 288.373 
ATOM     75  C5   DG A   4      -5.696 664.233 288.390 
ATOM     76  C6   DG A   4      -4.736 663.817 289.349 
ATOM     77  O6   DG A   4      -4.912 663.204 290.398 
ATOM     78  N1   DG A   4      -3.440 664.197 288.973 
ATOM     79  C2   DG A   4      -3.114 664.887 287.822 
ATOM     80  N2   DG A   4      -1.817 665.154 287.646 
ATOM     81  N3   DG A   4      -4.015 665.277 286.924 
ATOM     82  C4   DG A   4      -5.278 664.917 287.272 
ATOM     83  P    DA A   5      -6.536 666.170 280.986 
ATOM     84  OP1  DA A   5      -6.915 667.366 280.200 
ATOM     85  OP2  DA A   5      -7.440 665.005 280.872 
ATOM     86  O5'  DA A   5      -5.044 665.731 280.611 
ATOM     87  C5'  DA A   5      -3.940 666.347 281.300 
ATOM     88  C4'  DA A   5      -2.917 665.297 281.685 
ATOM     89  O4'  DA A   5      -3.198 664.698 282.983 
ATOM     90  C3'  DA A   5      -2.806 664.100 280.742 
ATOM     91  O3'  DA A   5      -1.442 663.705 280.658 
ATOM     92  C2'  DA A   5      -3.592 662.987 281.435 
ATOM     93  C1'  DA A   5      -3.111 663.287 282.852 
ATOM     94  N9   DA A   5      -3.955 662.672 283.913 
ATOM     95  C8   DA A   5      -5.306 662.466 283.911 
ATOM     96  N7   DA A   5      -5.752 661.902 284.990 
ATOM     97  C5   DA A   5      -4.616 661.720 285.767 
ATOM     98  C6   DA A   5      -4.420 661.166 287.043 
ATOM     99  N6   DA A   5      -5.413 660.669 287.795 
ATOM    100  N1   DA A   5      -3.162 661.140 287.519 
ATOM    101  C2   DA A   5      -2.180 661.635 286.768 
ATOM    102  N3   DA A   5      -2.241 662.174 285.570 
ATOM    103  C4   DA A   5      -3.511 662.188 285.116 
ATOM    104  P    DA A   6      -0.853 663.244 279.242 
ATOM    105  OP1  DA A   6      -0.446 664.435 278.463 
ATOM    106  OP2  DA A   6      -1.810 662.331 278.581 
ATOM    107  O5'  DA A   6       0.447 662.425 279.693 
ATOM    108  C5'  DA A   6       1.123 662.802 280.906 
ATOM    109  C4'  DA A   6       1.487 661.564 281.703 
ATOM    110  O4'  DA A   6       0.420 661.149 282.602 
ATOM    111  C3'  DA A   6       1.786 660.310 280.882 
ATOM    112  O3'  DA A   6       2.837 659.587 281.512 
ATOM    113  C2'  DA A   6       0.506 659.478 280.966 
ATOM    114  C1'  DA A   6       0.212 659.755 282.438 
ATOM    115  N9   DA A   6      -1.189 659.445 282.838 
ATOM    116  C8   DA A   6      -2.330 659.577 282.100 
ATOM    117  N7   DA A   6      -3.406 659.222 282.730 
ATOM    118  C5   DA A   6      -2.947 658.825 283.978 
ATOM    119  C6   DA A   6      -3.606 658.334 285.118 
ATOM    120  N6   DA A   6      -4.932 658.153 285.186 
ATOM    121  N1   DA A   6      -2.848 658.036 286.190 
ATOM    122  C2   DA A   6      -1.530 658.218 286.117 
ATOM    123  N3   DA A   6      -0.809 658.666 285.113 
ATOM    124  C4   DA A   6      -1.590 658.957 284.053 
ATOM    125  P    DG A   7       3.955 658.893 280.601 
ATOM    126  OP1  DG A   7       4.993 659.887 280.246 
ATOM    127  OP2  DG A   7       3.309 658.196 279.467 
ATOM    128  O5'  DG A   7       4.565 657.816 281.615 
ATOM    129  C5'  DG A   7       4.557 658.104 283.026 
ATOM    130  C4'  DG A   7       4.122 656.877 283.803 
ATOM    131  O4'  DG A   7       2.676 656.804 283.961 
ATOM    132  C3'  DG A   7       4.493 655.530 283.182 
ATOM    133  O3'  DG A   7       4.829 654.620 284.222 
ATOM    134  C2'  DG A   7       3.208 655.046 282.511 
ATOM    135  C1'  DG A   7       2.253 655.494 283.613 
ATOM    136  N9   DG A   7       0.830 655.568 283.179 
ATOM    137  C8   DG A   7       0.310 655.922 281.953 
ATOM    138  N7   DG A   7      -0.999 655.884 281.897 
ATOM    139  C5   DG A   7      -1.373 655.477 283.177 
ATOM    140  C6   DG A   7      -2.664 655.255 283.724 
ATOM    141  O6   DG A   7      -3.760 655.376 283.184 
ATOM    142  N1   DG A   7      -2.588 654.848 285.064 
ATOM    143  C2   DG A   7      -1.419 654.678 285.780 
ATOM    144  N2   DG A   7      -1.561 654.284 287.047 
ATOM    145  N3   DG A   7      -0.210 654.886 285.265 
ATOM    146  C4   DG A   7      -0.265 655.281 283.967 
ATOM    147  P    DA A   8       6.050 653.608 284.003 
ATOM    148  OP1  DA A   8       7.323 654.287 284.331 
ATOM    149  OP2  DA A   8       5.962 653.009 282.653 
ATOM    150  O5'  DA A   8       5.736 652.492 285.107 
ATOM    151  C5'  DA A   8       5.048 652.876 286.312 
ATOM    152  C4'  DA A   8       3.979 651.854 286.646 
ATOM    153  O4'  DA A   8       2.706 652.150 286.002 
ATOM    154  C3'  DA A   8       4.279 650.415 286.225 
ATOM    155  O3'  DA A   8       3.772 649.530 287.216 
ATOM    156  C2'  DA A   8       3.479 650.214 284.938 
ATOM    157  C1'  DA A   8       2.228 650.962 285.389 
ATOM    158  N9   DA A   8       1.327 651.351 284.269 
ATOM    159  C8   DA A   8       1.664 651.724 282.999 
ATOM    160  N7   DA A   8       0.645 652.005 282.246 
ATOM    161  C5   DA A   8      -0.449 651.803 283.077 
ATOM    162  C6   DA A   8      -1.832 651.935 282.870 
ATOM    163  N6   DA A   8      -2.373 652.319 281.705 
ATOM    164  N1   DA A   8      -2.643 651.655 283.908 
ATOM    165  C2   DA A   8      -2.100 651.274 285.062 
ATOM    166  N3   DA A   8      -0.832 651.117 285.372 
ATOM    167  C4   DA A   8      -0.042 651.402 284.317 
ATOM    168  P    DA A   9       4.627 648.236 287.612 
ATOM    169  OP1  DA A   9       5.650 648.604 288.616 
ATOM    170  OP2  DA A   9       5.129 647.580 286.384 
ATOM    171  O5'  DA A   9       3.510 647.316 288.294 
ATOM    172  C5'  DA A   9       2.404 647.945 288.968 
ATOM    173  C4'  DA A   9       1.110 647.243 288.606 
ATOM    174  O4'  DA A   9       0.497 647.794 287.406 
ATOM    175  C3'  DA A   9       1.224 645.748 288.309 
ATOM    176  O3'  DA A   9       0.067 645.090 288.810 
ATOM    177  C2'  DA A   9       1.214 645.654 286.784 
ATOM    178  C1'  DA A   9       0.146 646.718 286.548 
ATOM    179  N9   DA A   9       0.110 647.232 285.151 
ATOM    180  C8   DA A   9       1.152 647.417 284.288 
ATOM    181  N7   DA A   9       0.799 647.882 283.130 
ATOM    182  C5   DA A   9      -0.579 648.018 283.231 
ATOM    183  C6   DA A   9      -1.556 648.469 282.327 
ATOM    184  N6   DA A   9      -1.276 648.887 281.085 
ATOM    185  N1   DA A   9      -2.834 648.474 282.749 
ATOM    186  C2   DA A   9      -3.105 648.058 283.984 
ATOM    187  N3   DA A   9      -2.283 647.617 284.911 
ATOM    188  C4   DA A   9      -1.010 647.621 284.465 
ATOM    189  P    DA A  10       0.229 643.658 289.508 
ATOM    190  OP1  DA A  10       0.611 643.838 290.926 
ATOM    191  OP2  DA A  10       1.129 642.810 288.696 
ATOM    192  O5'  DA A  10      -1.266 643.093 289.420 
ATOM    193  C5'  DA A  10      -2.366 644.022 289.443 
ATOM    194  C4'  DA A  10      -3.392 643.635 288.397 
ATOM    195  O4'  DA A  10      -3.112 644.229 287.097 
ATOM    196  C3'  DA A  10      -3.510 642.140 288.101 
ATOM    197  O3'  DA A  10      -4.875 641.825 287.858 
ATOM    198  C2'  DA A  10      -2.726 641.939 286.804 
ATOM    199  C1'  DA A  10      -3.203 643.212 286.111 
ATOM    200  N9   DA A  10      -2.359 643.615 284.951 
ATOM    201  C8   DA A  10      -1.011 643.474 284.794 
ATOM    202  N7   DA A  10      -0.564 643.925 283.663 
ATOM    203  C5   DA A  10      -1.699 644.402 283.021 
ATOM    204  C6   DA A  10      -1.895 645.010 281.771 
ATOM    205  N6   DA A  10      -0.904 645.254 280.902 
ATOM    206  N1   DA A  10      -3.153 645.360 281.442 
ATOM    207  C2   DA A  10      -4.135 645.116 282.309 
ATOM    208  N3   DA A  10      -4.073 644.557 283.498 
ATOM    209  C4   DA A  10      -2.803 644.215 283.802 
ATOM    210  P    DG A  11      -5.468 640.452 288.430 
ATOM    211  OP1  DG A  11      -5.872 640.637 289.842 
ATOM    212  OP2  DG A  11      -4.515 639.352 288.166 
ATOM    213  O5'  DG A  11      -6.770 640.266 287.518 
ATOM    214  C5'  DG A  11      -7.443 641.435 287.015 
ATOM    215  C4'  DG A  11      -7.810 641.236 285.558 
ATOM    216  O4'  DG A  11      -6.743 641.646 284.656 
ATOM    217  C3'  DG A  11      -8.115 639.798 285.140 
ATOM    218  O3'  DG A  11      -9.168 639.810 284.183 
ATOM    219  C2'  DG A  11      -6.839 639.317 284.450 
ATOM    220  C1'  DG A  11      -6.541 640.613 283.703 
ATOM    221  N9   DG A  11      -5.141 640.710 283.205 
ATOM    222  C8   DG A  11      -3.979 640.233 283.774 
ATOM    223  N7   DG A  11      -2.900 640.486 283.075 
ATOM    224  C5   DG A  11      -3.380 641.179 281.964 
ATOM    225  C6   DG A  11      -2.682 641.717 280.851 
ATOM    226  O6   DG A  11      -1.477 641.693 280.613 
ATOM    227  N1   DG A  11      -3.557 642.342 279.952 
ATOM    228  C2   DG A  11      -4.926 642.435 280.108 
ATOM    229  N2   DG A  11      -5.586 643.072 279.137 
ATOM    230  N3   DG A  11      -5.580 641.930 281.153 
ATOM    231  C4   DG A  11      -4.746 641.320 282.034 
ATOM    232  P    DA A  12     -10.291 638.671 284.250 
ATOM    233  OP1  DA A  12     -11.325 639.053 285.237 
ATOM    234  OP2  DA A  12      -9.649 637.354 284.458 
ATOM    235  O5'  DA A  12     -10.902 638.743 282.774 
ATOM    236  C5'  DA A  12     -10.891 640.002 282.074 
ATOM    237  C4'  DA A  12     -10.459 639.792 280.636 
ATOM    238  O4'  DA A  12      -9.013 639.859 280.475 
ATOM    239  C3'  DA A  12     -10.836 638.446 280.018 
ATOM    240  O3'  DA A  12     -11.174 638.645 278.650 
ATOM    241  C2'  DA A  12      -9.555 637.616 280.085 
ATOM    242  C1'  DA A  12      -8.596 638.741 279.707 
ATOM    243  N9   DA A  12      -7.173 638.454 280.043 
ATOM    244  C8   DA A  12      -6.676 637.754 281.105 
ATOM    245  N7   DA A  12      -5.382 637.675 281.123 
ATOM    246  C5   DA A  12      -4.989 638.374 279.989 
ATOM    247  C6   DA A  12      -3.727 638.656 279.440 
ATOM    248  N6   DA A  12      -2.574 638.248 279.989 
ATOM    249  N1   DA A  12      -3.693 639.376 278.303 
ATOM    250  C2   DA A  12      -4.843 639.779 277.763 
ATOM    251  N3   DA A  12      -6.073 639.576 278.183 
ATOM    252  C4   DA A  12      -6.078 638.854 279.321 
ATOM    253  P    DC A  13     -12.398 637.825 278.026 
ATOM    254  OP1  DC A  13     -13.669 638.520 278.332 
ATOM    255  OP2  DC A  13     -12.315 636.409 278.451 
ATOM    256  O5'  DC A  13     -12.088 637.935 276.461 
ATOM    257  C5'  DC A  13     -11.395 639.098 275.967 
ATOM    258  C4'  DC A  13     -10.330 638.683 274.971 
ATOM    259  O4'  DC A  13      -9.058 638.381 275.613 
ATOM    260  C3'  DC A  13     -10.636 637.428 274.154 
ATOM    261  O3'  DC A  13     -10.131 637.603 272.836 
ATOM    262  C2'  DC A  13      -9.839 636.317 274.836 
ATOM    263  C1'  DC A  13      -8.586 637.141 275.109 
ATOM    264  N1   DC A  13      -7.684 636.540 276.132 
ATOM    265  C2   DC A  13      -6.313 636.712 275.969 
ATOM    266  O2   DC A  13      -5.903 637.350 274.993 
ATOM    267  N3   DC A  13      -5.473 636.170 276.890 
ATOM    268  C4   DC A  13      -5.957 635.485 277.934 
ATOM    269  N4   DC A  13      -5.099 634.977 278.805 
ATOM    270  C5   DC A  13      -7.365 635.297 278.119 
ATOM    271  C6   DC A  13      -8.186 635.845 277.188 
ATOM    272  P    DG A  14     -10.990 637.064 271.597 
ATOM    273  OP1  DG A  14     -12.010 638.071 271.226 
ATOM    274  OP2  DG A  14     -11.498 635.707 271.898 
ATOM    275  O5'  DG A  14      -9.875 636.980 270.453 
ATOM    276  C5'  DG A  14      -8.767 637.897 270.489 
ATOM    277  C4'  DG A  14      -7.476 637.161 270.190 
ATOM    278  O4'  DG A  14      -6.862 636.605 271.388 
ATOM    279  C3'  DG A  14      -7.595 635.964 269.247 
ATOM    280  O3'  DG A  14      -6.439 635.911 268.420 
ATOM    281  C2'  DG A  14      -7.588 634.743 270.169 
ATOM    282  C1'  DG A  14      -6.516 635.253 271.128 
ATOM    283  N9   DG A  14      -6.481 634.526 272.428 
ATOM    284  C8   DG A  14      -7.521 633.983 273.151 
ATOM    285  N7   DG A  14      -7.150 633.403 274.266 
ATOM    286  C5   DG A  14      -5.766 633.573 274.283 
ATOM    287  C6   DG A  14      -4.806 633.157 275.242 
ATOM    288  O6   DG A  14      -4.982 632.544 276.291 
ATOM    289  N1   DG A  14      -3.510 633.536 274.866 
ATOM    290  C2   DG A  14      -3.185 634.227 273.715 
ATOM    291  N2   DG A  14      -1.888 634.494 273.539 
ATOM    292  N3   DG A  14      -4.086 634.617 272.817 
ATOM    293  C4   DG A  14      -5.348 634.257 273.166 
ATOM    294  P    DT A  15      -6.606 635.510 266.879 
ATOM    295  OP1  DT A  15      -6.986 636.706 266.093 
ATOM    296  OP2  DT A  15      -7.510 634.344 266.766 
ATOM    297  O5'  DT A  15      -5.114 635.070 266.504 
ATOM    298  C5'  DT A  15      -4.011 635.687 267.194 
ATOM    299  C4'  DT A  15      -2.988 634.637 267.578 
ATOM    300  O4'  DT A  15      -3.268 634.037 268.876 
ATOM    301  C3'  DT A  15      -2.877 633.439 266.635 
ATOM    302  O3'  DT A  15      -1.512 633.044 266.552 
ATOM    303  C2'  DT A  15      -3.662 632.326 267.328 
ATOM    304  C1'  DT A  15      -3.182 632.627 268.745 
ATOM    305  N1   DT A  15      -4.026 632.012 269.806 
ATOM    306  C2   DT A  15      -3.386 631.587 270.946 
ATOM    307  O2   DT A  15      -2.184 631.695 271.112 
ATOM    308  N3   DT A  15      -4.201 631.021 271.908 
ATOM    309  C4   DT A  15      -5.568 630.850 271.825 
ATOM    310  O4   DT A  15      -6.191 630.329 272.752 
ATOM    311  C5   DT A  15      -6.148 631.326 270.592 
ATOM    312  C7   DT A  15      -7.632 631.177 270.421 
ATOM    313  C6   DT A  15      -5.380 631.880 269.640 
ATOM    314  P    DG A  16      -0.923 632.584 265.136 
ATOM    315  OP1  DG A  16      -0.517 633.775 264.357 
ATOM    316  OP2  DG A  16      -1.881 631.671 264.474 
ATOM    317  O5'  DG A  16       0.376 631.765 265.586 
ATOM    318  C5'  DG A  16       1.052 632.142 266.800 
ATOM    319  C4'  DG A  16       1.417 630.904 267.596 
ATOM    320  O4'  DG A  16       0.349 630.489 268.496 
ATOM    321  C3'  DG A  16       1.715 629.649 266.776 
ATOM    322  O3'  DG A  16       2.767 628.927 267.405 
ATOM    323  C2'  DG A  16       0.436 628.818 266.859 
ATOM    324  C1'  DG A  16       0.141 629.094 268.331 
ATOM    325  N9   DG A  16      -1.260 628.785 268.731 
ATOM    326  C8   DG A  16      -2.421 628.911 268.001 
ATOM    327  N7   DG A  16      -3.502 628.549 268.650 
ATOM    328  C5   DG A  16      -3.021 628.154 269.898 
ATOM    329  C6   DG A  16      -3.718 627.661 271.032 
ATOM    330  O6   DG A  16      -4.923 627.470 271.170 
ATOM    331  N1   DG A  16      -2.841 627.382 272.090 
ATOM    332  C2   DG A  16      -1.472 627.556 272.056 
ATOM    333  N2   DG A  16      -0.813 627.231 273.171 
ATOM    334  N3   DG A  16      -0.819 628.019 270.992 
ATOM    335  C4   DG A  16      -1.654 628.294 269.957 
ATOM    336  P    DC A  17       3.884 628.232 266.495 
ATOM    337  OP1  DC A  17       4.923 629.226 266.140 
ATOM    338  OP2  DC A  17       3.238 627.536 265.360 
ATOM    339  O5'  DC A  17       4.494 627.156 267.509 
ATOM    340  C5'  DC A  17       4.486 627.443 268.920 
ATOM    341  C4'  DC A  17       4.052 626.216 269.696 
ATOM    342  O4'  DC A  17       2.606 626.143 269.855 
ATOM    343  C3'  DC A  17       4.423 624.870 269.075 
ATOM    344  O3'  DC A  17       4.759 623.960 270.115 
ATOM    345  C2'  DC A  17       3.137 624.386 268.404 
ATOM    346  C1'  DC A  17       2.183 624.834 269.506 
ATOM    347  N1   DC A  17       0.760 624.908 269.073 
ATOM    348  C2   DC A  17      -0.222 624.581 270.005 
ATOM    349  O2   DC A  17       0.126 624.247 271.144 
ATOM    350  N3   DC A  17      -1.525 624.642 269.629 
ATOM    351  C4   DC A  17      -1.860 625.009 268.386 
ATOM    352  N4   DC A  17      -3.145 625.053 268.067 
ATOM    353  C5   DC A  17      -0.866 625.348 267.411 
ATOM    354  C6   DC A  17       0.430 625.281 267.806 
ATOM    355  P    DG A  18       5.979 622.947 269.896 
ATOM    356  OP1  DG A  18       7.253 623.627 270.224 
ATOM    357  OP2  DG A  18       5.891 622.349 268.546 
ATOM    358  O5'  DG A  18       5.666 621.832 271.000 
ATOM    359  C5'  DG A  18       4.977 622.215 272.205 
ATOM    360  C4'  DG A  18       3.909 621.193 272.540 
ATOM    361  O4'  DG A  18       2.636 621.489 271.896 
ATOM    362  C3'  DG A  18       4.209 619.755 272.119 
ATOM    363  O3'  DG A  18       3.701 618.870 273.110 
ATOM    364  C2'  DG A  18       3.409 619.553 270.831 
ATOM    365  C1'  DG A  18       2.158 620.302 271.282 
ATOM    366  N9   DG A  18       1.257 620.691 270.162 
ATOM    367  C8   DG A  18       1.577 621.069 268.876 
ATOM    368  N7   DG A  18       0.539 621.350 268.127 
ATOM    369  C5   DG A  18      -0.547 621.142 268.977 
ATOM    370  C6   DG A  18      -1.938 621.285 268.733 
ATOM    371  O6   DG A  18      -2.507 621.630 267.701 
ATOM    372  N1   DG A  18      -2.692 620.972 269.872 
ATOM    373  C2   DG A  18      -2.171 620.573 271.087 
ATOM    374  N2   DG A  18      -3.059 620.321 272.052 
ATOM    375  N3   DG A  18      -0.866 620.440 271.315 
ATOM    376  C4   DG A  18      -0.120 620.740 270.220 
ATOM    377  P    DG A  19       4.557 617.575 273.505 
ATOM    378  OP1  DG A  19       5.580 617.944 274.509 
ATOM    379  OP2  DG A  19       5.059 616.919 272.277 
ATOM    380  O5'  DG A  19       3.440 616.655 274.187 
ATOM    381  C5'  DG A  19       2.334 617.284 274.861 
ATOM    382  C4'  DG A  19       1.039 616.583 274.500 
ATOM    383  O4'  DG A  19       0.427 617.134 273.299 
ATOM    384  C3'  DG A  19       1.154 615.088 274.203 
ATOM    385  O3'  DG A  19      -0.004 614.430 274.704 
ATOM    386  C2'  DG A  19       1.143 614.994 272.677 
ATOM    387  C1'  DG A  19       0.076 616.058 272.442 
ATOM    388  N9   DG A  19       0.039 616.572 271.045 
ATOM    389  C8   DG A  19       1.078 616.764 270.160 
ATOM    390  N7   DG A  19       0.707 617.236 268.994 
ATOM    391  C5   DG A  19      -0.676 617.364 269.114 
ATOM    392  C6   DG A  19      -1.635 617.825 268.177 
ATOM    393  O6   DG A  19      -1.460 618.222 267.028 
ATOM    394  N1   DG A  19      -2.932 617.791 268.711 
ATOM    395  C2   DG A  19      -3.256 617.368 269.985 
ATOM    396  N2   DG A  19      -4.552 617.413 270.305 
ATOM    397  N3   DG A  19      -2.355 616.936 270.865 
ATOM    398  C4   DG A  19      -1.093 616.962 270.361 
ATOM    399  P    DA A  20       0.158 612.998 275.401 
ATOM    400  OP1  DA A  20       0.541 613.178 276.819 
ATOM    401  OP2  DA A  20       1.058 612.150 274.589 
ATOM    402  O5'  DA A  20      -1.336 612.433 275.313 
ATOM    403  C5'  DA A  20      -2.436 613.362 275.336 
ATOM    404  C4'  DA A  20      -3.463 612.975 274.290 
ATOM    405  O4'  DA A  20      -3.182 613.569 272.990 
ATOM    406  C3'  DA A  20      -3.580 611.480 273.994 
ATOM    407  O3'  DA A  20      -4.945 611.164 273.751 
ATOM    408  C2'  DA A  20      -2.797 611.279 272.697 
ATOM    409  C1'  DA A  20      -3.273 612.552 272.004 
ATOM    410  N9   DA A  20      -2.430 612.955 270.844 
ATOM    411  C8   DA A  20      -1.081 612.814 270.687 
ATOM    412  N7   DA A  20      -0.635 613.265 269.556 
ATOM    413  C5   DA A  20      -1.769 613.741 268.914 
ATOM    414  C6   DA A  20      -1.966 614.350 267.664 
ATOM    415  N6   DA A  20      -0.974 614.594 266.796 
ATOM    416  N1   DA A  20      -3.224 614.700 267.336 
ATOM    417  C2   DA A  20      -4.205 614.455 268.203 
ATOM    418  N3   DA A  20      -4.143 613.896 269.391 
ATOM    419  C4   DA A  20      -2.873 613.555 269.695 
ATOM    420  P    DT A  21      -5.538 609.792 274.324 
ATOM    421  OP1  DT A  21      -5.943 609.976 275.735 
ATOM    422  OP2  DT A  21      -4.586 608.691 274.059 
ATOM    423  O5'  DT A  21      -6.840 609.606 273.411 
ATOM    424  C5'  DT A  21      -7.514 610.775 272.909 
ATOM    425  C4'  DT A  21      -7.880 610.576 271.451 
ATOM    426  O4'  DT A  21      -6.813 610.985 270.549 
ATOM    427  C3'  DT A  21      -8.185 609.138 271.033 
ATOM    428  O3'  DT A  21      -9.238 609.150 270.077 
ATOM    429  C2'  DT A  21      -6.909 608.656 270.343 
ATOM    430  C1'  DT A  21      -6.612 609.952 269.596 
ATOM    431  N1   DT A  21      -5.211 610.049 269.099 
ATOM    432  C2   DT A  21      -5.015 610.699 267.905 
ATOM    433  O2   DT A  21      -5.925 611.187 267.257 
ATOM    434  N3   DT A  21      -3.703 610.769 267.474 
ATOM    435  C4   DT A  21      -2.601 610.255 268.125 
ATOM    436  O4   DT A  21      -1.474 610.379 267.641 
ATOM    437  C5   DT A  21      -2.907 609.590 269.370 
ATOM    438  C7   DT A  21      -1.763 609.001 270.142 
ATOM    439  C6   DT A  21      -4.173 609.508 269.811 
ATOM    440  P    DC A  22     -10.361 608.011 270.143 
ATOM    441  OP1  DC A  22     -11.396 608.393 271.130 
ATOM    442  OP2  DC A  22      -9.720 606.694 270.351 
ATOM    443  O5'  DC A  22     -10.972 608.083 268.667 
ATOM    444  C5'  DC A  22     -10.962 609.341 267.967 
ATOM    445  C4'  DC A  22     -10.529 609.131 266.529 
ATOM    446  O4'  DC A  22      -9.083 609.199 266.368 
ATOM    447  C3'  DC A  22     -10.906 607.785 265.911 
ATOM    448  O3'  DC A  22     -11.245 607.985 264.544 
ATOM    449  C2'  DC A  22      -9.625 606.956 265.979 
ATOM    450  C1'  DC A  22      -8.666 608.081 265.600 
ATOM    451  N1   DC A  22      -7.243 607.794 265.936 
ATOM    452  C2   DC A  22      -6.263 608.286 265.079 
ATOM    453  O2   DC A  22      -6.610 608.935 264.085 
ATOM    454  N3   DC A  22      -4.959 608.035 265.367 
ATOM    455  C4   DC A  22      -4.625 607.328 266.455 
ATOM    456  N4   DC A  22      -3.340 607.110 266.692 
ATOM    457  C5   DC A  22      -5.619 606.812 267.349 
ATOM    458  C6   DC A  22      -6.915 607.074 267.043 
ATOM    459  P    DC A  23     -12.469 607.164 263.920 
ATOM    460  OP1  DC A  23     -13.740 607.860 264.226 
ATOM    461  OP2  DC A  23     -12.386 605.749 264.344 
ATOM    462  O5'  DC A  23     -12.158 607.275 262.354 
ATOM    463  C5'  DC A  23     -11.466 608.437 261.860 
ATOM    464  C4'  DC A  23     -10.401 608.022 260.865 
ATOM    465  O4'  DC A  23      -9.129 607.721 261.506 
ATOM    466  C3'  DC A  23     -10.707 606.768 260.047 
ATOM    467  O3'  DC A  23     -10.202 606.943 258.729 
ATOM    468  C2'  DC A  23      -9.910 605.656 260.729 
ATOM    469  C1'  DC A  23      -8.656 606.481 261.003 
ATOM    470  N1   DC A  23      -7.755 605.879 262.025 
ATOM    471  C2   DC A  23      -6.383 606.051 261.863 
ATOM    472  O2   DC A  23      -5.973 606.690 260.886 
ATOM    473  N3   DC A  23      -5.544 605.510 262.784 
ATOM    474  C4   DC A  23      -6.027 604.825 263.827 
ATOM    475  N4   DC A  23      -5.169 604.317 264.698 
ATOM    476  C5   DC A  23      -7.436 604.636 264.013 
ATOM    477  C6   DC A  23      -8.257 605.184 263.081 
ATOM    478  P    DT A  24     -11.061 606.404 257.490 
ATOM    479  OP1  DT A  24     -12.080 607.410 257.119 
ATOM    480  OP2  DT A  24     -11.568 605.047 257.792 
ATOM    481  O5'  DT A  24      -9.946 606.319 256.346 
ATOM    482  C5'  DT A  24      -8.837 607.237 256.382 
ATOM    483  C4'  DT A  24      -7.546 606.500 256.083 
ATOM    484  O4'  DT A  24      -6.933 605.944 257.282 
ATOM    485  C3'  DT A  24      -7.666 605.303 255.141 
ATOM    486  O3'  DT A  24      -6.510 605.251 254.313 
ATOM    487  C2'  DT A  24      -7.658 604.083 256.063 
ATOM    488  C1'  DT A  24      -6.587 604.593 257.021 
ATOM    489  N1   DT A  24      -6.551 603.866 258.321 
ATOM    490  C2   DT A  24      -5.322 603.694 258.908 
ATOM    491  O2   DT A  24      -4.287 604.106 258.414 
ATOM    492  N3   DT A  24      -5.328 603.015 260.112 
ATOM    493  C4   DT A  24      -6.436 602.507 260.759 
ATOM    494  O4   DT A  24      -6.317 601.916 261.835 
ATOM    495  C5   DT A  24      -7.681 602.737 260.065 
ATOM    496  C7   DT A  24      -8.936 602.216 260.701 
ATOM    497  C6   DT A  24      -7.703 603.394 258.894 
ATOM    498  P    DG A  25      -6.677 604.849 252.773 
ATOM    499  OP1  DG A  25      -7.056 606.045 251.986 
ATOM    500  OP2  DG A  25      -7.581 603.684 252.659 
ATOM    501  O5'  DG A  25      -5.185 604.410 252.397 
ATOM    502  C5'  DG A  25      -4.081 605.027 253.087 
ATOM    503  C4'  DG A  25      -3.058 603.977 253.472 
ATOM    504  O4'  DG A  25      -3.339 603.377 254.769 
ATOM    505  C3'  DG A  25      -2.947 602.779 252.529 
ATOM    506  O3'  DG A  25      -1.583 602.384 252.445 
ATOM    507  C2'  DG A  25      -3.733 601.666 253.222 
ATOM    508  C1'  DG A  25      -3.253 601.966 254.639 
ATOM    509  N9   DG A  25      -4.096 601.351 255.700 
ATOM    510  C8   DG A  25      -5.457 601.135 255.715 
ATOM    511  N7   DG A  25      -5.896 600.565 256.811 
ATOM    512  C5   DG A  25      -4.744 600.391 257.577 
ATOM    513  C6   DG A  25      -4.581 599.824 258.867 
ATOM    514  O6   DG A  25      -5.435 599.352 259.614 
ATOM    515  N1   DG A  25      -3.238 599.845 259.271 
ATOM    516  C2   DG A  25      -2.191 600.348 258.525 
ATOM    517  N2   DG A  25      -0.983 600.275 259.087 
ATOM    518  N3   DG A  25      -2.345 600.880 257.313 
ATOM    519  C4   DG A  25      -3.640 600.867 256.908 
ATOM    520  P    DC A  26      -0.994 601.923 251.029 
ATOM    521  OP1  DC A  26      -0.587 603.114 250.250 
ATOM    522  OP2  DC A  26      -1.951 601.010 250.367 
ATOM    523  O5'  DC A  26       0.306 601.104 251.479 
ATOM    524  C5'  DC A  26       0.982 601.481 252.693 
ATOM    525  C4'  DC A  26       1.346 600.243 253.489 
ATOM    526  O4'  DC A  26       0.279 599.829 254.389 
ATOM    527  C3'  DC A  26       1.645 598.989 252.669 
ATOM    528  O3'  DC A  26       2.696 598.266 253.298 
ATOM    529  C2'  DC A  26       0.365 598.157 252.753 
ATOM    530  C1'  DC A  26       0.071 598.434 254.225 
ATOM    531  N1   DC A  26      -1.330 598.125 254.624 
ATOM    532  C2   DC A  26      -1.545 597.634 255.910 
ATOM    533  O2   DC A  26      -0.574 597.478 256.658 
ATOM    534  N3   DC A  26      -2.816 597.345 256.293 
ATOM    535  C4   DC A  26      -3.840 597.529 255.451 
ATOM    536  N4   DC A  26      -5.060 597.232 255.873 
ATOM    537  C5   DC A  26      -3.641 598.031 254.125 
ATOM    538  C6   DC A  26      -2.364 598.314 253.761 
ATOM    539  P    DT A  27       3.814 597.572 252.388 
ATOM    540  OP1  DT A  27       4.852 598.566 252.033 
ATOM    541  OP2  DT A  27       3.168 596.876 251.254 
ATOM    542  O5'  DT A  27       4.424 596.495 253.402 
ATOM    543  C5'  DT A  27       4.416 596.783 254.813 
ATOM    544  C4'  DT A  27       3.981 595.556 255.589 
ATOM    545  O4'  DT A  27       2.535 595.483 255.748 
ATOM    546  C3'  DT A  27       4.352 594.209 254.968 
ATOM    547  O3'  DT A  27       4.688 593.300 256.009 
ATOM    548  C2'  DT A  27       3.066 593.725 254.297 
ATOM    549  C1'  DT A  27       2.112 594.174 255.399 
ATOM    550  N1   DT A  27       0.689 594.248 254.966 
ATOM    551  C2   DT A  27      -0.267 593.923 255.897 
ATOM    552  O2   DT A  27       0.005 593.585 257.037 
ATOM    553  N3   DT A  27      -1.574 594.002 255.459 
ATOM    554  C4   DT A  27      -1.994 594.371 254.197 
ATOM    555  O4   DT A  27      -3.195 594.405 253.922 
ATOM    556  C5   DT A  27      -0.919 594.693 253.290 
ATOM    557  C7   DT A  27      -1.288 595.105 251.894 
ATOM    558  C6   DT A  27       0.362 594.624 253.689 
ATOM    559  P    DG A  28       5.909 592.287 255.790 
ATOM    560  OP1  DG A  28       7.182 592.967 256.117 
ATOM    561  OP2  DG A  28       5.821 591.689 254.440 
ATOM    562  O5'  DG A  28       5.595 591.171 256.893 
ATOM    563  C5'  DG A  28       4.907 591.555 258.099 
ATOM    564  C4'  DG A  28       3.838 590.533 258.433 
ATOM    565  O4'  DG A  28       2.565 590.829 257.789 
ATOM    566  C3'  DG A  28       4.138 589.095 258.012 
ATOM    567  O3'  DG A  28       3.631 588.209 259.003 
ATOM    568  C2'  DG A  28       3.338 588.893 256.725 
ATOM    569  C1'  DG A  28       2.087 589.641 257.175 
ATOM    570  N9   DG A  28       1.186 590.030 256.055 
ATOM    571  C8   DG A  28       1.507 590.409 254.769 
ATOM    572  N7   DG A  28       0.468 590.690 254.020 
ATOM    573  C5   DG A  28      -0.618 590.482 254.870 
ATOM    574  C6   DG A  28      -2.008 590.625 254.626 
ATOM    575  O6   DG A  28      -2.577 590.970 253.594 
ATOM    576  N1   DG A  28      -2.763 590.311 255.765 
ATOM    577  C2   DG A  28      -2.241 589.913 256.980 
ATOM    578  N2   DG A  28      -3.129 589.660 257.945 
ATOM    579  N3   DG A  28      -0.936 589.780 257.208 
ATOM    580  C4   DG A  28      -0.191 590.079 256.113 
ATOM    581  P    DG A  29       4.486 586.915 259.398 
ATOM    582  OP1  DG A  29       5.509 587.284 260.402 
ATOM    583  OP2  DG A  29       4.988 586.259 258.171 
ATOM    584  O5'  DG A  29       3.369 585.995 260.080 
ATOM    585  C5'  DG A  29       2.263 586.624 260.754 
ATOM    586  C4'  DG A  29       0.969 585.923 260.393 
ATOM    587  O4'  DG A  29       0.356 586.473 259.192 
ATOM    588  C3'  DG A  29       1.083 584.428 260.096 
ATOM    589  O3'  DG A  29      -0.074 583.769 260.597 
ATOM    590  C2'  DG A  29       1.073 584.334 258.571 
ATOM    591  C1'  DG A  29       0.005 585.398 258.335 
ATOM    592  N9   DG A  29      -0.031 585.912 256.938 
ATOM    593  C8   DG A  29       1.008 586.104 256.053 
ATOM    594  N7   DG A  29       0.637 586.575 254.887 
ATOM    595  C5   DG A  29      -0.746 586.704 255.008 
ATOM    596  C6   DG A  29      -1.706 587.165 254.070 
ATOM    597  O6   DG A  29      -1.531 587.562 252.922 
ATOM    598  N1   DG A  29      -3.002 587.131 254.605 
ATOM    599  C2   DG A  29      -3.327 586.708 255.878 
ATOM    600  N2   DG A  29      -4.622 586.752 256.199 
ATOM    601  N3   DG A  29      -2.425 586.275 256.758 
ATOM    602  C4   DG A  29      -1.163 586.301 256.255 
ATOM    603  P    DT A  30       0.088 582.337 261.295 
ATOM    604  OP1  DT A  30       0.470 582.517 262.713 
ATOM    605  OP2  DT A  30       0.988 581.489 260.482 
ATOM    606  O5'  DT A  30      -1.407 581.773 261.207 
ATOM    607  C5'  DT A  30      -2.507 582.701 261.229 
ATOM    608  C4'  DT A  30      -3.533 582.314 260.183 
ATOM    609  O4'  DT A  30      -3.253 582.908 258.883 
ATOM    610  C3'  DT A  30      -3.651 580.819 259.888 
ATOM    611  O3'  DT A  30      -5.016 580.504 259.644 
ATOM    612  C2'  DT A  30      -2.867 580.618 258.590 
ATOM    613  C1'  DT A  30      -3.344 581.892 257.897 
ATOM    614  N1   DT A  30      -2.500 582.295 256.738 
ATOM    615  C2   DT A  30      -3.139 582.886 255.675 
ATOM    616  O2   DT A  30      -4.341 583.087 255.652 
ATOM    617  N3   DT A  30      -2.325 583.245 254.618 
ATOM    618  C4   DT A  30      -0.959 583.066 254.539 
ATOM    619  O4   DT A  30      -0.336 583.429 253.539 
ATOM    620  C5   DT A  30      -0.379 582.437 255.702 
ATOM    621  C7   DT A  30       1.103 582.204 255.699 
ATOM    622  C6   DT A  30      -1.148 582.077 256.743 
ATOM    623  P    DA A  31      -5.609 579.131 260.217 
ATOM    624  OP1  DA A  31      -6.013 579.316 261.629 
ATOM    625  OP2  DA A  31      -4.656 578.031 259.953 
ATOM    626  O5'  DA A  31      -6.911 578.945 259.304 
ATOM    627  C5'  DA A  31      -7.584 580.115 258.802 
ATOM    628  C4'  DA A  31      -7.951 579.916 257.344 
ATOM    629  O4'  DA A  31      -6.884 580.325 256.442 
ATOM    630  C3'  DA A  31      -8.256 578.477 256.926 
ATOM    631  O3'  DA A  31      -9.309 578.489 255.970 
ATOM    632  C2'  DA A  31      -6.980 577.996 256.237 
ATOM    633  C1'  DA A  31      -6.682 579.292 255.490 
ATOM    634  N9   DA A  31      -5.282 579.389 254.992 
ATOM    635  C8   DA A  31      -4.141 578.910 255.571 
ATOM    636  N7   DA A  31      -3.065 579.153 254.888 
ATOM    637  C5   DA A  31      -3.523 579.845 253.775 
ATOM    638  C6   DA A  31      -2.865 580.389 252.661 
ATOM    639  N6   DA A  31      -1.539 580.317 252.477 
ATOM    640  N1   DA A  31      -3.621 581.011 251.738 
ATOM    641  C2   DA A  31      -4.938 581.080 251.926 
ATOM    642  N3   DA A  31      -5.660 580.611 252.921 
ATOM    643  C4   DA A  31      -4.879 579.993 253.830 
ATOM    644  P    DG A  32     -10.432 577.351 256.036 
ATOM    645  OP1  DG A  32     -11.466 577.732 257.023 
ATOM    646  OP2  DG A  32      -9.790 576.034 256.245 
ATOM    647  O5'  DG A  32     -11.043 577.422 254.560 
ATOM    648  C5'  DG A  32     -11.032 578.681 253.861 
ATOM    649  C4'  DG A  32     -10.600 578.471 252.422 
ATOM    650  O4'  DG A  32      -9.154 578.539 252.261 
ATOM    651  C3'  DG A  32     -10.977 577.125 251.804 
ATOM    652  O3'  DG A  32     -11.315 577.324 250.437 
ATOM    653  C2'  DG A  32      -9.696 576.295 251.872 
ATOM    654  C1'  DG A  32      -8.737 577.420 251.494 
ATOM    655  N9   DG A  32      -7.314 577.134 251.829 
ATOM    656  C8   DG A  32      -6.795 576.430 252.895 
ATOM    657  N7   DG A  32      -5.487 576.358 252.900 
ATOM    658  C5   DG A  32      -5.111 577.064 251.758 
ATOM    659  C6   DG A  32      -3.821 577.331 251.231 
ATOM    660  O6   DG A  32      -2.725 576.994 251.672 
ATOM    661  N1   DG A  32      -3.895 578.083 250.050 
ATOM    662  C2   DG A  32      -5.063 578.520 249.457 
ATOM    663  N2   DG A  32      -4.921 579.227 248.333 
ATOM    664  N3   DG A  32      -6.274 578.270 249.953 
ATOM    665  C4   DG A  32      -6.219 577.541 251.097 
ATOM    666  P    DG A  33     -12.539 576.504 249.813 
ATOM    667  OP1  DG A  33     -13.810 577.199 250.119 
ATOM    668  OP2  DG A  33     -12.456 575.089 250.237 
ATOM    669  O5'  DG A  33     -12.229 576.614 248.248 
ATOM    670  C5'  DG A  33     -11.536 577.777 247.754 
ATOM    671  C4'  DG A  33     -10.471 577.362 246.758 
ATOM    672  O4'  DG A  33      -9.199 577.061 247.399 
ATOM    673  C3'  DG A  33     -10.777 576.107 245.940 
ATOM    674  O3'  DG A  33     -10.273 576.282 244.622 
ATOM    675  C2'  DG A  33      -9.980 574.996 246.622 
ATOM    676  C1'  DG A  33      -8.727 575.820 246.896 
ATOM    677  N9   DG A  33      -7.825 575.219 247.919 
ATOM    678  C8   DG A  33      -8.148 574.490 249.042 
ATOM    679  N7   DG A  33      -7.109 574.100 249.742 
ATOM    680  C5   DG A  33      -6.022 574.606 249.030 
ATOM    681  C6   DG A  33      -4.631 574.508 249.295 
ATOM    682  O6   DG A  33      -4.062 573.947 250.227 
ATOM    683  N1   DG A  33      -3.876 575.167 248.314 
ATOM    684  C2   DG A  33      -4.397 575.832 247.222 
ATOM    685  N2   DG A  33      -3.508 576.397 246.401 
ATOM    686  N3   DG A  33      -5.702 575.924 246.974 
ATOM    687  C4   DG A  33      -6.449 575.290 247.916 
ATOM    688  P    DA A  34     -11.131 575.743 243.384 
ATOM    689  OP1  DA A  34     -12.151 576.750 243.012 
ATOM    690  OP2  DA A  34     -11.639 574.386 243.685 
ATOM    691  O5'  DA A  34     -10.017 575.659 242.239 
ATOM    692  C5'  DA A  34      -8.908 576.576 242.275 
ATOM    693  C4'  DA A  34      -7.617 575.840 241.977 
ATOM    694  O4'  DA A  34      -7.003 575.284 243.175 
ATOM    695  C3'  DA A  34      -7.736 574.643 241.034 
ATOM    696  O3'  DA A  34      -6.581 574.591 240.206 
ATOM    697  C2'  DA A  34      -7.729 573.423 241.956 
ATOM    698  C1'  DA A  34      -6.657 573.932 242.915 
ATOM    699  N9   DA A  34      -6.622 573.205 244.215 
ATOM    700  C8   DA A  34      -7.666 572.674 244.918 
ATOM    701  N7   DA A  34      -7.311 572.096 246.024 
ATOM    702  C5   DA A  34      -5.933 572.255 246.059 
ATOM    703  C6   DA A  34      -4.958 571.859 246.988 
ATOM    704  N6   DA A  34      -5.237 571.188 248.114 
ATOM    705  N1   DA A  34      -3.677 572.177 246.715 
ATOM    706  C2   DA A  34      -3.407 572.844 245.595 
ATOM    707  N3   DA A  34      -4.228 573.264 244.659 
ATOM    708  C4   DA A  34      -5.502 572.933 244.955 
ATOM    709  P    DG A  35      -6.747 574.189 238.666 
ATOM    710  OP1  DG A  35      -7.127 575.385 237.880 
ATOM    711  OP2  DG A  35      -7.651 573.024 238.552 
ATOM    712  O5'  DG A  35      -5.255 573.749 238.291 
ATOM    713  C5'  DG A  35      -4.152 574.366 238.980 
ATOM    714  C4'  DG A  35      -3.129 573.316 239.365 
ATOM    715  O4'  DG A  35      -3.410 572.717 240.662 
ATOM    716  C3'  DG A  35      -3.018 572.119 238.422 
ATOM    717  O3'  DG A  35      -1.653 571.724 238.338 
ATOM    718  C2'  DG A  35      -3.803 571.006 239.115 
ATOM    719  C1'  DG A  35      -3.323 571.306 240.532 
ATOM    720  N9   DG A  35      -4.167 570.691 241.593 
ATOM    721  C8   DG A  35      -5.528 570.475 241.608 
ATOM    722  N7   DG A  35      -5.966 569.905 242.705 
ATOM    723  C5   DG A  35      -4.814 569.731 243.470 
ATOM    724  C6   DG A  35      -4.652 569.164 244.761 
ATOM    725  O6   DG A  35      -5.505 568.692 245.507 
ATOM    726  N1   DG A  35      -3.309 569.184 245.164 
ATOM    727  C2   DG A  35      -2.261 569.687 244.418 
ATOM    728  N2   DG A  35      -1.053 569.615 244.980 
ATOM    729  N3   DG A  35      -2.415 570.220 243.207 
ATOM    730  C4   DG A  35      -3.711 570.207 242.801 
ATOM    731  P    DA A  36      -1.064 571.263 236.922 
ATOM    732  OP1  DA A  36      -0.658 572.454 236.143 
ATOM    733  OP2  DA A  36      -2.022 570.350 236.260 
ATOM    734  O5'  DA A  36       0.235 570.444 237.373 
ATOM    735  C5'  DA A  36       0.911 570.821 238.586 
ATOM    736  C4'  DA A  36       1.276 569.583 239.383 
ATOM    737  O4'  DA A  36       0.208 569.168 240.282 
ATOM    738  C3'  DA A  36       1.574 568.328 238.562 
ATOM    739  O3'  DA A  36       2.626 567.606 239.191 
ATOM    740  C2'  DA A  36       0.294 567.497 238.646 
ATOM    741  C1'  DA A  36       0.000 567.774 240.118 
ATOM    742  N9   DA A  36      -1.401 567.464 240.518 
ATOM    743  C8   DA A  36      -2.541 567.596 239.780 
ATOM    744  N7   DA A  36      -3.618 567.240 240.410 
ATOM    745  C5   DA A  36      -3.159 566.843 241.658 
ATOM    746  C6   DA A  36      -3.817 566.353 242.798 
ATOM    747  N6   DA A  36      -5.144 566.172 242.866 
ATOM    748  N1   DA A  36      -3.060 566.054 243.870 
ATOM    749  C2   DA A  36      -1.742 566.237 243.797 
ATOM    750  N3   DA A  36      -1.020 566.685 242.793 
ATOM    751  C4   DA A  36      -1.802 566.976 241.733 
ATOM    752  P    DA A  37       3.743 566.912 238.281 
ATOM    753  OP1  DA A  37       4.782 567.906 237.926 
ATOM    754  OP2  DA A  37       3.097 566.215 237.147 
ATOM    755  O5'  DA A  37       4.353 565.835 239.295 
ATOM    756  C5'  DA A  37       4.345 566.122 240.706 
ATOM    757  C4'  DA A  37       3.911 564.896 241.483 
ATOM    758  O4'  DA A  37       2.465 564.823 241.641 
ATOM    759  C3'  DA A  37       4.282 563.549 240.862 
ATOM    760  O3'  DA A  37       4.618 562.639 241.902 
ATOM    761  C2'  DA A  37       2.996 563.065 240.190 
ATOM    762  C1'  DA A  37       2.042 563.513 241.293 
ATOM    763  N9   DA A  37       0.619 563.587 240.859 
ATOM    764  C8   DA A  37       0.122 563.941 239.637 
ATOM    765  N7   DA A  37      -1.174 563.907 239.568 
ATOM    766  C5   DA A  37      -1.566 563.502 240.837 
ATOM    767  C6   DA A  37      -2.828 563.275 241.410 
ATOM    768  N6   DA A  37      -3.982 563.430 240.746 
ATOM    769  N1   DA A  37      -2.861 562.879 242.696 
ATOM    770  C2   DA A  37      -1.711 562.726 243.352 
ATOM    771  N3   DA A  37      -0.481 562.909 242.923 
ATOM    772  C4   DA A  37      -0.475 563.304 241.634 
ATOM    773  P    DC A  38       5.838 561.627 241.683 
ATOM    774  OP1  DC A  38       7.112 562.306 242.011 
ATOM    775  OP2  DC A  38       5.750 561.028 240.333 
ATOM    776  O5'  DC A  38       5.525 560.511 242.787 
ATOM    777  C5'  DC A  38       4.836 560.894 243.992 
ATOM    778  C4'  DC A  38       3.768 559.872 244.326 
ATOM    779  O4'  DC A  38       2.495 560.168 243.682 
ATOM    780  C3'  DC A  38       4.068 558.434 243.905 
ATOM    781  O3'  DC A  38       3.560 557.549 244.896 
ATOM    782  C2'  DC A  38       3.268 558.232 242.618 
ATOM    783  C1'  DC A  38       2.017 558.981 243.069 
ATOM    784  N1   DC A  38       1.116 559.370 241.949 
ATOM    785  C2   DC A  38      -0.257 559.363 242.187 
ATOM    786  O2   DC A  38      -0.666 559.039 243.308 
ATOM    787  N3   DC A  38      -1.095 559.714 241.179 
ATOM    788  C4   DC A  38      -0.612 560.059 239.978 
ATOM    789  N4   DC A  38      -1.472 560.393 239.027 
ATOM    790  C5   DC A  38       0.796 560.071 239.712 
ATOM    791  C6   DC A  38       1.617 559.718 240.733 
ATOM    792  P    DC A  39       4.416 556.254 245.292 
ATOM    793  OP1  DC A  39       5.439 556.623 246.296 
ATOM    794  OP2  DC A  39       4.918 555.598 244.064 
ATOM    795  O5'  DC A  39       3.299 555.334 245.974 
ATOM    796  C5'  DC A  39       2.193 555.964 246.648 
ATOM    797  C4'  DC A  39       0.898 555.262 246.286 
ATOM    798  O4'  DC A  39       0.286 555.813 245.086 
ATOM    799  C3'  DC A  39       1.013 553.767 245.989 
ATOM    800  O3'  DC A  39      -0.145 553.109 246.490 
ATOM    801  C2'  DC A  39       1.002 553.673 244.464 
ATOM    802  C1'  DC A  39      -0.066 554.737 244.228 
ATOM    803  N1   DC A  39      -0.102 555.251 242.831 
ATOM    804  C2   DC A  39      -1.341 555.599 242.299 
ATOM    805  O2   DC A  39      -2.350 555.469 243.002 
ATOM    806  N3   DC A  39      -1.395 556.070 241.026 
ATOM    807  C4   DC A  39      -0.279 556.196 240.298 
ATOM    808  N4   DC A  39      -0.384 556.659 239.062 
ATOM    809  C5   DC A  39       1.005 555.843 240.826 
ATOM    810  C6   DC A  39       1.039 555.375 242.100 
ATOM    811  P    DT A  40       0.017 551.677 247.188 
ATOM    812  OP1  DT A  40       0.400 551.857 248.606 
ATOM    813  OP2  DT A  40       0.917 550.829 246.375 
ATOM    814  O5'  DT A  40      -1.477 551.112 247.100 
ATOM    815  C5'  DT A  40      -2.577 552.041 247.122 
ATOM    816  C4'  DT A  40      -3.604 551.654 246.077 
ATOM    817  O4'  DT A  40      -3.323 552.248 244.777 
ATOM    818  C3'  DT A  40      -3.721 550.159 245.781 
ATOM    819  O3'  DT A  40      -5.086 549.844 245.538 
ATOM    820  C2'  DT A  40      -2.938 549.958 244.484 
ATOM    821  C1'  DT A  40      -3.414 551.231 243.791 
ATOM    822  N1   DT A  40      -2.571 551.634 242.631 
ATOM    823  C2   DT A  40      -3.210 552.226 241.568 
ATOM    824  O2   DT A  40      -4.412 552.426 241.545 
ATOM    825  N3   DT A  40      -2.396 552.585 240.511 
ATOM    826  C4   DT A  40      -1.030 552.406 240.432 
ATOM    827  O4   DT A  40      -0.407 552.768 239.432 
ATOM    828  C5   DT A  40      -0.450 551.777 241.596 
ATOM    829  C7   DT A  40       1.033 551.544 241.592 
ATOM    830  C6   DT A  40      -1.218 551.417 242.637 
ATOM    831  P    DA A  41      -5.679 548.471 246.110 
ATOM    832  OP1  DA A  41      -6.084 548.656 247.522 
ATOM    833  OP2  DA A  41      -4.727 547.371 245.846 
ATOM    834  O5'  DA A  41      -6.981 548.285 245.198 
ATOM    835  C5'  DA A  41      -7.655 549.454 244.695 
ATOM    836  C4'  DA A  41      -8.021 549.255 243.238 
ATOM    837  O4'  DA A  41      -6.954 549.664 242.336 
ATOM    838  C3'  DA A  41      -8.326 547.817 242.819 
ATOM    839  O3'  DA A  41      -9.379 547.829 241.863 
ATOM    840  C2'  DA A  41      -7.050 547.335 242.130 
ATOM    841  C1'  DA A  41      -6.753 548.632 241.383 
ATOM    842  N9   DA A  41      -5.352 548.729 240.885 
ATOM    843  C8   DA A  41      -4.211 548.250 241.464 
ATOM    844  N7   DA A  41      -3.136 548.493 240.781 
ATOM    845  C5   DA A  41      -3.593 549.184 239.669 
ATOM    846  C6   DA A  41      -2.935 549.728 238.554 
ATOM    847  N6   DA A  41      -1.609 549.657 238.370 
ATOM    848  N1   DA A  41      -3.692 550.351 237.631 
ATOM    849  C2   DA A  41      -5.009 550.419 237.819 
ATOM    850  N3   DA A  41      -5.731 549.951 238.814 
ATOM    851  C4   DA A  41      -4.950 549.333 239.723 
ATOM    852  P    DG A  42     -10.502 546.690 241.930 
ATOM    853  OP1  DG A  42     -11.537 547.072 242.917 
ATOM    854  OP2  DG A  42      -9.861 545.373 242.138 
ATOM    855  O5'  DG A  42     -11.113 546.762 240.454 
ATOM    856  C5'  DG A  42     -11.103 548.021 239.754 
ATOM    857  C4'  DG A  42     -10.670 547.811 238.316 
ATOM    858  O4'  DG A  42      -9.224 547.878 238.154 
ATOM    859  C3'  DG A  42     -11.047 546.465 237.698 
ATOM    860  O3'  DG A  42     -11.386 546.664 236.330 
ATOM    861  C2'  DG A  42      -9.766 545.635 237.765 
ATOM    862  C1'  DG A  42      -8.807 546.760 237.387 
ATOM    863  N9   DG A  42      -7.385 546.473 237.723 
ATOM    864  C8   DG A  42      -6.865 545.770 238.788 
ATOM    865  N7   DG A  42      -5.557 545.698 238.793 
ATOM    866  C5   DG A  42      -5.182 546.403 237.651 
ATOM    867  C6   DG A  42      -3.892 546.670 237.124 
ATOM    868  O6   DG A  42      -2.796 546.334 237.565 
ATOM    869  N1   DG A  42      -3.966 547.423 235.944 
ATOM    870  C2   DG A  42      -5.134 547.860 235.351 
ATOM    871  N2   DG A  42      -4.992 548.566 234.227 
ATOM    872  N3   DG A  42      -6.345 547.610 235.846 
ATOM    873  C4   DG A  42      -6.289 546.880 236.991 
ATOM    874  P    DA A  43     -12.610 545.843 235.706 
ATOM    875  OP1  DA A  43     -13.881 546.539 236.012 
ATOM    876  OP2  DA A  43     -12.527 544.428 236.131 
ATOM    877  O5'  DA A  43     -12.299 545.954 234.141 
ATOM    878  C5'  DA A  43     -11.607 547.117 233.647 
ATOM    879  C4'  DA A  43     -10.542 546.701 232.651 
ATOM    880  O4'  DA A  43      -9.270 546.400 233.293 
ATOM    881  C3'  DA A  43     -10.848 545.447 231.834 
ATOM    882  O3'  DA A  43     -10.343 545.622 230.516 
ATOM    883  C2'  DA A  43     -10.051 544.336 232.516 
ATOM    884  C1'  DA A  43      -8.797 545.160 232.789 
ATOM    885  N9   DA A  43      -7.896 544.559 233.812 
ATOM    886  C8   DA A  43      -8.233 543.838 234.922 
ATOM    887  N7   DA A  43      -7.215 543.446 235.622 
ATOM    888  C5   DA A  43      -6.120 543.941 234.928 
ATOM    889  C6   DA A  43      -4.737 543.864 235.160 
ATOM    890  N6   DA A  43      -4.197 543.227 236.209 
ATOM    891  N1   DA A  43      -3.925 544.467 234.271 
ATOM    892  C2   DA A  43      -4.468 545.099 233.231 
ATOM    893  N3   DA A  43      -5.737 545.236 232.912 
ATOM    894  C4   DA A  43      -6.528 544.624 233.817 
ATOM    895  P    DG A  44     -11.202 545.083 229.277 
ATOM    896  OP1  DG A  44     -12.221 546.090 228.906 
ATOM    897  OP2  DG A  44     -11.709 543.726 229.578 
ATOM    898  O5'  DG A  44     -10.087 544.998 228.133 
ATOM    899  C5'  DG A  44      -8.978 545.916 228.169 
ATOM    900  C4'  DG A  44      -7.687 545.180 227.870 
ATOM    901  O4'  DG A  44      -7.074 544.624 229.068 
ATOM    902  C3'  DG A  44      -7.807 543.982 226.927 
ATOM    903  O3'  DG A  44      -6.651 543.930 226.099 
ATOM    904  C2'  DG A  44      -7.800 542.762 227.849 
ATOM    905  C1'  DG A  44      -6.728 543.272 228.808 
ATOM    906  N9   DG A  44      -6.692 542.545 230.108 
ATOM    907  C8   DG A  44      -7.732 542.002 230.831 
ATOM    908  N7   DG A  44      -7.361 541.422 231.946 
ATOM    909  C5   DG A  44      -5.978 541.592 231.963 
ATOM    910  C6   DG A  44      -5.018 541.176 232.922 
ATOM    911  O6   DG A  44      -5.194 540.563 233.971 
ATOM    912  N1   DG A  44      -3.722 541.555 232.546 
ATOM    913  C2   DG A  44      -3.396 542.246 231.395 
ATOM    914  N2   DG A  44      -2.100 542.513 231.219 
ATOM    915  N3   DG A  44      -4.297 542.636 230.497 
ATOM    916  C4   DG A  44      -5.560 542.276 230.846 
ATOM    917  P    DT A  45      -6.818 543.528 224.559 
ATOM    918  OP1  DT A  45      -7.197 544.724 223.773 
ATOM    919  OP2  DT A  45      -7.722 542.363 224.445 
ATOM    920  O5'  DT A  45      -5.326 543.089 224.184 
ATOM    921  C5'  DT A  45      -4.222 543.706 224.874 
ATOM    922  C4'  DT A  45      -3.199 542.656 225.258 
ATOM    923  O4'  DT A  45      -3.480 542.056 226.556 
ATOM    924  C3'  DT A  45      -3.088 541.458 224.315 
ATOM    925  O3'  DT A  45      -1.724 541.063 224.232 
ATOM    926  C2'  DT A  45      -3.874 540.345 225.008 
ATOM    927  C1'  DT A  45      -3.394 540.646 226.425 
ATOM    928  N1   DT A  45      -4.237 540.031 227.486 
ATOM    929  C2   DT A  45      -3.598 539.606 228.626 
ATOM    930  O2   DT A  45      -2.395 539.714 228.792 
ATOM    931  N3   DT A  45      -4.413 539.040 229.588 
ATOM    932  C4   DT A  45      -5.780 538.869 229.505 
ATOM    933  O4   DT A  45      -6.403 538.348 230.432 
ATOM    934  C5   DT A  45      -6.360 539.345 228.272 
ATOM    935  C7   DT A  45      -7.843 539.196 228.101 
ATOM    936  C6   DT A  45      -5.592 539.899 227.320 
ATOM    937  P    DT A  46      -1.135 540.603 222.816 
ATOM    938  OP1  DT A  46      -0.728 541.793 222.037 
ATOM    939  OP2  DT A  46      -2.092 539.690 222.154 
ATOM    940  O5'  DT A  46       0.165 539.784 223.266 
ATOM    941  C5'  DT A  46       0.841 540.161 224.479 
ATOM    942  C4'  DT A  46       1.205 538.923 225.276 
ATOM    943  O4'  DT A  46       0.138 538.508 226.176 
ATOM    944  C3'  DT A  46       1.504 537.668 224.455 
ATOM    945  O3'  DT A  46       2.555 536.946 225.085 
ATOM    946  C2'  DT A  46       0.224 536.836 224.539 
ATOM    947  C1'  DT A  46      -0.070 537.113 226.011 
ATOM    948  N1   DT A  46      -1.471 536.804 226.411 
ATOM    949  C2   DT A  46      -1.666 536.321 227.682 
ATOM    950  O2   DT A  46      -0.755 536.143 228.471 
ATOM    951  N3   DT A  46      -2.978 536.044 228.017 
ATOM    952  C4   DT A  46      -4.082 536.208 227.205 
ATOM    953  O4   DT A  46      -5.209 535.926 227.615 
ATOM    954  C5   DT A  46      -3.775 536.720 225.890 
ATOM    955  C7   DT A  46      -4.921 536.927 224.942 
ATOM    956  C6   DT A  46      -2.509 536.996 225.538 
ATOM    957  P    DG A  47       3.673 536.251 224.174 
ATOM    958  OP1  DG A  47       4.711 537.245 223.820 
ATOM    959  OP2  DG A  47       3.027 535.555 223.040 
ATOM    960  O5'  DG A  47       4.283 535.174 225.189 
ATOM    961  C5'  DG A  47       4.275 535.462 226.600 
ATOM    962  C4'  DG A  47       3.840 534.235 227.376 
ATOM    963  O4'  DG A  47       2.394 534.162 227.535 
ATOM    964  C3'  DG A  47       4.211 532.889 226.755 
ATOM    965  O3'  DG A  47       4.547 531.979 227.795 
ATOM    966  C2'  DG A  47       2.925 532.405 226.084 
ATOM    967  C1'  DG A  47       1.971 532.853 227.186 
ATOM    968  N9   DG A  47       0.548 532.927 226.753 
ATOM    969  C8   DG A  47       0.028 533.280 225.526 
ATOM    970  N7   DG A  47      -1.281 533.243 225.470 
ATOM    971  C5   DG A  47      -1.655 532.835 226.750 
ATOM    972  C6   DG A  47      -2.946 532.614 227.297 
ATOM    973  O6   DG A  47      -4.042 532.734 226.757 
ATOM    974  N1   DG A  47      -2.870 532.206 228.637 
ATOM    975  C2   DG A  47      -1.701 532.036 229.353 
ATOM    976  N2   DG A  47      -1.843 531.643 230.621 
ATOM    977  N3   DG A  47      -0.492 532.245 228.838 
ATOM    978  C4   DG A  47      -0.547 532.640 227.540 
ATOM    979  P    DG A  48       5.768 530.966 227.576 
ATOM    980  OP1  DG A  48       7.041 531.646 227.904 
ATOM    981  OP2  DG A  48       5.679 530.368 226.226 
ATOM    982  O5'  DG A  48       5.454 529.850 228.680 
ATOM    983  C5'  DG A  48       4.766 530.234 229.885 
ATOM    984  C4'  DG A  48       3.697 529.212 230.220 
ATOM    985  O4'  DG A  48       2.424 529.508 229.576 
ATOM    986  C3'  DG A  48       3.997 527.774 229.799 
ATOM    987  O3'  DG A  48       3.490 526.889 230.790 
ATOM    988  C2'  DG A  48       3.197 527.572 228.511 
ATOM    989  C1'  DG A  48       1.946 528.321 228.962 
ATOM    990  N9   DG A  48       1.045 528.709 227.842 
ATOM    991  C8   DG A  48       1.366 529.088 226.556 
ATOM    992  N7   DG A  48       0.327 529.369 225.807 
ATOM    993  C5   DG A  48      -0.759 529.161 226.657 
ATOM    994  C6   DG A  48      -2.149 529.304 226.413 
ATOM    995  O6   DG A  48      -2.718 529.649 225.381 
ATOM    996  N1   DG A  48      -2.904 528.991 227.552 
ATOM    997  C2   DG A  48      -2.383 528.592 228.767 
ATOM    998  N2   DG A  48      -3.270 528.339 229.732 
ATOM    999  N3   DG A  48      -1.077 528.459 228.995 
ATOM   1000  C4   DG A  48      -0.332 528.759 227.900 
ATOM   1001  P    DG A  49       4.345 525.594 231.185 
ATOM   1002  OP1  DG A  49       5.368 525.963 232.189 
ATOM   1003  OP2  DG A  49       4.847 524.938 229.957 
ATOM   1004  O5'  DG A  49       3.228 524.674 231.867 
ATOM   1005  C5'  DG A  49       2.122 525.303 232.541 
ATOM   1006  C4'  DG A  49       0.828 524.602 232.179 
ATOM   1007  O4'  DG A  49       0.215 525.152 230.979 
ATOM   1008  C3'  DG A  49       0.942 523.107 231.883 
ATOM   1009  O3'  DG A  49      -0.215 522.449 232.384 
ATOM   1010  C2'  DG A  49       0.932 523.013 230.357 
ATOM   1011  C1'  DG A  49      -0.136 524.077 230.122 
ATOM   1012  N9   DG A  49      -0.172 524.591 228.725 
ATOM   1013  C8   DG A  49       0.867 524.783 227.840 
ATOM   1014  N7   DG A  49       0.496 525.254 226.674 
ATOM   1015  C5   DG A  49      -0.887 525.383 226.794 
ATOM   1016  C6   DG A  49      -1.847 525.844 225.857 
ATOM   1017  O6   DG A  49      -1.672 526.241 224.708 
ATOM   1018  N1   DG A  49      -3.143 525.810 226.391 
ATOM   1019  C2   DG A  49      -3.468 525.387 227.665 
ATOM   1020  N2   DG A  49      -4.763 525.432 227.985 
ATOM   1021  N3   DG A  49      -2.566 524.955 228.545 
ATOM   1022  C4   DG A  49      -1.305 524.981 228.041 
ATOM   1023  P    DA A  50      -0.053 521.017 233.081 
ATOM   1024  OP1  DA A  50       0.329 521.197 234.499 
ATOM   1025  OP2  DA A  50       0.847 520.169 232.269 
ATOM   1026  O5'  DA A  50      -1.548 520.452 232.993 
ATOM   1027  C5'  DA A  50      -2.648 521.381 233.016 
ATOM   1028  C4'  DA A  50      -3.674 520.994 231.970 
ATOM   1029  O4'  DA A  50      -3.394 521.588 230.670 
ATOM   1030  C3'  DA A  50      -3.792 519.499 231.674 
ATOM   1031  O3'  DA A  50      -5.157 519.183 231.431 
ATOM   1032  C2'  DA A  50      -3.008 519.298 230.377 
ATOM   1033  C1'  DA A  50      -3.485 520.571 229.684 
ATOM   1034  N9   DA A  50      -2.641 520.974 228.524 
ATOM   1035  C8   DA A  50      -1.293 520.833 228.367 
ATOM   1036  N7   DA A  50      -0.846 521.284 227.236 
ATOM   1037  C5   DA A  50      -1.981 521.760 226.594 
ATOM   1038  C6   DA A  50      -2.177 522.369 225.344 
ATOM   1039  N6   DA A  50      -1.186 522.613 224.476 
ATOM   1040  N1   DA A  50      -3.435 522.719 225.016 
ATOM   1041  C2   DA A  50      -4.417 522.474 225.883 
ATOM   1042  N3   DA A  50      -4.355 521.915 227.071 
ATOM   1043  C4   DA A  50      -3.085 521.574 227.375 
ATOM   1044  P    DA A  51      -5.750 517.810 232.004 
ATOM   1045  OP1  DA A  51      -6.154 517.995 233.415 
ATOM   1046  OP2  DA A  51      -4.797 516.710 231.739 
ATOM   1047  O5'  DA A  51      -7.052 517.625 231.091 
ATOM   1048  C5'  DA A  51      -7.725 518.794 230.589 
ATOM   1049  C4'  DA A  51      -8.092 518.595 229.131 
ATOM   1050  O4'  DA A  51      -7.025 519.004 228.229 
ATOM   1051  C3'  DA A  51      -8.397 517.157 228.713 
ATOM   1052  O3'  DA A  51      -9.450 517.169 227.757 
ATOM   1053  C2'  DA A  51      -7.121 516.675 228.023 
ATOM   1054  C1'  DA A  51      -6.823 517.971 227.276 
ATOM   1055  N9   DA A  51      -5.423 518.068 226.779 
ATOM   1056  C8   DA A  51      -4.282 517.589 227.357 
ATOM   1057  N7   DA A  51      -3.206 517.833 226.674 
ATOM   1058  C5   DA A  51      -3.664 518.524 225.562 
ATOM   1059  C6   DA A  51      -3.006 519.068 224.448 
ATOM   1060  N6   DA A  51      -1.680 518.997 224.264 
ATOM   1061  N1   DA A  51      -3.762 519.690 223.524 
ATOM   1062  C2   DA A  51      -5.079 519.759 223.712 
ATOM   1063  N3   DA A  51      -5.801 519.291 224.707 
ATOM   1064  C4   DA A  51      -5.020 518.673 225.616 
ATOM   1065  P    DG A  52     -10.573 516.030 227.823 
ATOM   1066  OP1  DG A  52     -11.608 516.411 228.810 
ATOM   1067  OP2  DG A  52      -9.931 514.713 228.031 
ATOM   1068  O5'  DG A  52     -11.184 516.102 226.347 
ATOM   1069  C5'  DG A  52     -11.173 517.360 225.647 
ATOM   1070  C4'  DG A  52     -10.741 517.150 224.209 
ATOM   1071  O4'  DG A  52      -9.295 517.218 224.048 
ATOM   1072  C3'  DG A  52     -11.118 515.804 223.591 
ATOM   1073  O3'  DG A  52     -11.457 516.004 222.224 
ATOM   1074  C2'  DG A  52      -9.837 514.974 223.658 
ATOM   1075  C1'  DG A  52      -8.878 516.099 223.280 
ATOM   1076  N9   DG A  52      -7.455 515.813 223.616 
ATOM   1077  C8   DG A  52      -6.936 515.109 224.681 
ATOM   1078  N7   DG A  52      -5.628 515.038 224.687 
ATOM   1079  C5   DG A  52      -5.252 515.743 223.544 
ATOM   1080  C6   DG A  52      -3.962 516.010 223.017 
ATOM   1081  O6   DG A  52      -2.866 515.673 223.459 
ATOM   1082  N1   DG A  52      -4.036 516.762 221.837 
ATOM   1083  C2   DG A  52      -5.204 517.200 221.244 
ATOM   1084  N2   DG A  52      -5.062 517.906 220.120 
ATOM   1085  N3   DG A  52      -6.415 516.949 221.739 
ATOM   1086  C4   DG A  52      -6.360 516.220 222.884 
ATOM   1087  P    DA A  53     -12.680 515.183 221.599 
ATOM   1088  OP1  DA A  53     -13.951 515.878 221.906 
ATOM   1089  OP2  DA A  53     -12.597 513.768 222.024 
ATOM   1090  O5'  DA A  53     -12.370 515.294 220.034 
ATOM   1091  C5'  DA A  53     -11.677 516.456 219.540 
ATOM   1092  C4'  DA A  53     -10.612 516.041 218.545 
ATOM   1093  O4'  DA A  53      -9.340 515.740 219.186 
ATOM   1094  C3'  DA A  53     -10.918 514.787 217.727 
ATOM   1095  O3'  DA A  53     -10.414 514.962 216.409 
ATOM   1096  C2'  DA A  53     -10.121 513.675 218.409 
ATOM   1097  C1'  DA A  53      -8.868 514.500 218.683 
ATOM   1098  N9   DA A  53      -7.967 513.898 219.705 
ATOM   1099  C8   DA A  53      -8.304 513.178 220.815 
ATOM   1100  N7   DA A  53      -7.286 512.786 221.515 
ATOM   1101  C5   DA A  53      -6.191 513.281 220.821 
ATOM   1102  C6   DA A  53      -4.808 513.204 221.053 
ATOM   1103  N6   DA A  53      -4.267 512.567 222.102 
ATOM   1104  N1   DA A  53      -3.996 513.807 220.164 
ATOM   1105  C2   DA A  53      -4.538 514.439 219.124 
ATOM   1106  N3   DA A  53      -5.807 514.576 218.806 
ATOM   1107  C4   DA A  53      -6.598 513.963 219.711 
ATOM   1108  P    DC A  54     -11.272 514.423 215.170 
ATOM   1109  OP1  DC A  54     -12.292 515.429 214.799 
ATOM   1110  OP2  DC A  54     -11.780 513.066 215.471 
ATOM   1111  O5'  DC A  54     -10.158 514.338 214.026 
ATOM   1112  C5'  DC A  54      -9.049 515.255 214.062 
ATOM   1113  C4'  DC A  54      -7.758 514.519 213.763 
ATOM   1114  O4'  DC A  54      -7.144 513.963 214.962 
ATOM   1115  C3'  DC A  54      -7.877 513.322 212.821 
ATOM   1116  O3'  DC A  54      -6.722 513.270 211.993 
ATOM   1117  C2'  DC A  54      -7.870 512.102 213.743 
ATOM   1118  C1'  DC A  54      -6.798 512.612 214.701 
ATOM   1119  N1   DC A  54      -6.763 511.885 216.001 
ATOM   1120  C2   DC A  54      -5.524 511.702 216.609 
ATOM   1121  O2   DC A  54      -4.515 512.147 216.051 
ATOM   1122  N3   DC A  54      -5.471 511.041 217.794 
ATOM   1123  C4   DC A  54      -6.588 510.575 218.367 
ATOM   1124  N4   DC A  54      -6.483 509.937 219.522 
ATOM   1125  C5   DC A  54      -7.872 510.751 217.757 
ATOM   1126  C6   DC A  54      -7.904 511.414 216.573 
ATOM   1127  P    DG A  55      -6.888 512.868 210.453 
ATOM   1128  OP1  DG A  55      -7.268 514.064 209.666 
ATOM   1129  OP2  DG A  55      -7.792 511.703 210.339 
ATOM   1130  O5'  DG A  55      -5.396 512.429 210.077 
ATOM   1131  C5'  DG A  55      -4.293 513.046 210.767 
ATOM   1132  C4'  DG A  55      -3.270 511.996 211.152 
ATOM   1133  O4'  DG A  55      -3.551 511.396 212.449 
ATOM   1134  C3'  DG A  55      -3.159 510.798 210.208 
ATOM   1135  O3'  DG A  55      -1.794 510.403 210.125 
ATOM   1136  C2'  DG A  55      -3.944 509.685 210.901 
ATOM   1137  C1'  DG A  55      -3.464 509.985 212.318 
ATOM   1138  N9   DG A  55      -4.308 509.370 213.380 
ATOM   1139  C8   DG A  55      -5.669 509.154 213.395 
ATOM   1140  N7   DG A  55      -6.107 508.584 214.491 
ATOM   1141  C5   DG A  55      -4.955 508.410 215.257 
ATOM   1142  C6   DG A  55      -4.793 507.843 216.547 
ATOM   1143  O6   DG A  55      -5.646 507.371 217.294 
ATOM   1144  N1   DG A  55      -3.450 507.864 216.951 
ATOM   1145  C2   DG A  55      -2.402 508.366 216.205 
ATOM   1146  N2   DG A  55      -1.194 508.294 216.767 
ATOM   1147  N3   DG A  55      -2.556 508.899 214.993 
ATOM   1148  C4   DG A  55      -3.852 508.886 214.588 
ATOM   1149  P    DT A  56      -1.205 509.942 208.709 
ATOM   1150  OP1  DT A  56      -0.799 511.133 207.930 
ATOM   1151  OP2  DT A  56      -2.163 509.029 208.047 
ATOM   1152  O5'  DT A  56       0.094 509.123 209.159 
ATOM   1153  C5'  DT A  56       0.770 509.500 210.373 
ATOM   1154  C4'  DT A  56       1.135 508.262 211.169 
ATOM   1155  O4'  DT A  56       0.067 507.847 212.069 
ATOM   1156  C3'  DT A  56       1.433 507.008 210.349 
ATOM   1157  O3'  DT A  56       2.485 506.285 210.978 
ATOM   1158  C2'  DT A  56       0.153 506.176 210.433 
ATOM   1159  C1'  DT A  56      -0.141 506.453 211.904 
ATOM   1160  N1   DT A  56      -1.542 506.143 212.304 
ATOM   1161  C2   DT A  56      -1.737 505.660 213.576 
ATOM   1162  O2   DT A  56      -0.825 505.482 214.364 
ATOM   1163  N3   DT A  56      -3.048 505.384 213.910 
ATOM   1164  C4   DT A  56      -4.153 505.547 213.098 
ATOM   1165  O4   DT A  56      -5.280 505.265 213.509 
ATOM   1166  C5   DT A  56      -3.846 506.059 211.783 
ATOM   1167  C7   DT A  56      -4.992 506.267 210.836 
ATOM   1168  C6   DT A  56      -2.580 506.336 211.431 
ATOM   1169  P    DC A  57       3.602 505.591 210.068 
ATOM   1170  OP1  DC A  57       4.641 506.585 209.713 
ATOM   1171  OP2  DC A  57       2.956 504.895 208.933 
ATOM   1172  O5'  DC A  57       4.212 504.514 211.082 
ATOM   1173  C5'  DC A  57       4.204 504.802 212.493 
ATOM   1174  C4'  DC A  57       3.770 503.575 213.269 
ATOM   1175  O4'  DC A  57       2.324 503.502 213.428 
ATOM   1176  C3'  DC A  57       4.141 502.228 212.648 
ATOM   1177  O3'  DC A  57       4.477 501.319 213.689 
ATOM   1178  C2'  DC A  57       2.855 501.744 211.977 
ATOM   1179  C1'  DC A  57       1.901 502.193 213.079 
ATOM   1180  N1   DC A  57       0.477 502.267 212.646 
ATOM   1181  C2   DC A  57      -0.504 501.940 213.578 
ATOM   1182  O2   DC A  57      -0.156 501.606 214.717 
ATOM   1183  N3   DC A  57      -1.807 502.000 213.202 
ATOM   1184  C4   DC A  57      -2.142 502.367 211.959 
ATOM   1185  N4   DC A  57      -3.427 502.411 211.641 
ATOM   1186  C5   DC A  57      -1.148 502.707 210.984 
ATOM   1187  C6   DC A  57       0.148 502.640 211.380 
ATOM   1188  P    DA A  58       5.697 500.306 213.470 
ATOM   1189  OP1  DA A  58       6.971 500.985 213.797 
ATOM   1190  OP2  DA A  58       5.609 499.707 212.120 
ATOM   1191  O5'  DA A  58       5.384 499.190 214.573 
ATOM   1192  C5'  DA A  58       4.695 499.574 215.779 
ATOM   1193  C4'  DA A  58       3.626 498.552 216.113 
ATOM   1194  O4'  DA A  58       2.354 498.848 215.469 
ATOM   1195  C3'  DA A  58       3.927 497.113 215.692 
ATOM   1196  O3'  DA A  58       3.419 496.228 216.683 
ATOM   1197  C2'  DA A  58       3.127 496.912 214.405 
ATOM   1198  C1'  DA A  58       1.876 497.660 214.855 
ATOM   1199  N9   DA A  58       0.975 498.049 213.735 
ATOM   1200  C8   DA A  58       1.311 498.422 212.466 
ATOM   1201  N7   DA A  58       0.292 498.703 211.713 
ATOM   1202  C5   DA A  58      -0.801 498.501 212.543 
ATOM   1203  C6   DA A  58      -2.184 498.633 212.336 
ATOM   1204  N6   DA A  58      -2.725 499.017 211.171 
ATOM   1205  N1   DA A  58      -2.995 498.353 213.374 
ATOM   1206  C2   DA A  58      -2.452 497.972 214.529 
ATOM   1207  N3   DA A  58      -1.185 497.815 214.839 
ATOM   1208  C4   DA A  58      -0.394 498.101 213.783 
ATOM   1209  P    DC A  59       4.275 494.934 217.078 
ATOM   1210  OP1  DC A  59       5.298 495.303 218.082 
ATOM   1211  OP2  DC A  59       4.777 494.278 215.851 
ATOM   1212  O5'  DC A  59       3.158 494.014 217.760 
ATOM   1213  C5'  DC A  59       2.052 494.643 218.434 
ATOM   1214  C4'  DC A  59       0.757 493.942 218.073 
ATOM   1215  O4'  DC A  59       0.145 494.492 216.872 
ATOM   1216  C3'  DC A  59       0.872 492.446 217.776 
ATOM   1217  O3'  DC A  59      -0.286 491.788 218.277 
ATOM   1218  C2'  DC A  59       0.861 492.352 216.250 
ATOM   1219  C1'  DC A  59      -0.207 493.417 216.015 
ATOM   1220  N1   DC A  59      -0.243 493.931 214.618 
ATOM   1221  C2   DC A  59      -1.482 494.278 214.086 
ATOM   1222  O2   DC A  59      -2.491 494.148 214.788 
ATOM   1223  N3   DC A  59      -1.536 494.749 212.812 
ATOM   1224  C4   DC A  59      -0.420 494.875 212.084 
ATOM   1225  N4   DC A  59      -0.525 495.339 210.848 
ATOM   1226  C5   DC A  59       0.864 494.523 212.613 
ATOM   1227  C6   DC A  59       0.898 494.054 213.887 
ATOM   1228  P    DT A  60      -0.124 490.356 218.974 
ATOM   1229  OP1  DT A  60       0.259 490.536 220.393 
ATOM   1230  OP2  DT A  60       0.776 489.508 218.162 
ATOM   1231  O5'  DT A  60      -1.618 489.791 218.887 
ATOM   1232  C5'  DT A  60      -2.719 490.720 218.909 
ATOM   1233  C4'  DT A  60      -3.745 490.333 217.863 
ATOM   1234  O4'  DT A  60      -3.464 490.927 216.563 
ATOM   1235  C3'  DT A  60      -3.862 488.838 217.567 
ATOM   1236  O3'  DT A  60      -5.227 488.523 217.324 
ATOM   1237  C2'  DT A  60      -3.079 488.637 216.270 
ATOM   1238  C1'  DT A  60      -3.555 489.911 215.577 
ATOM   1239  N1   DT A  60      -2.712 490.313 214.417 
ATOM   1240  C2   DT A  60      -3.351 490.905 213.355 
ATOM   1241  O2   DT A  60      -4.553 491.106 213.332 
ATOM   1242  N3   DT A  60      -2.537 491.264 212.298 
ATOM   1243  C4   DT A  60      -1.171 491.085 212.219 
ATOM   1244  O4   DT A  60      -0.548 491.448 211.219 
ATOM   1245  C5   DT A  60      -0.591 490.456 213.382 
ATOM   1246  C7   DT A  60       0.892 490.223 213.379 
ATOM   1247  C6   DT A  60      -1.359 490.096 214.423 
ATOM   1248  P    DG A  61      -5.820 487.150 217.897 
ATOM   1249  OP1  DG A  61      -6.225 487.335 219.309 
ATOM   1250  OP2  DG A  61      -4.868 486.050 217.632 
ATOM   1251  O5'  DG A  61      -7.122 486.964 216.984 
ATOM   1252  C5'  DG A  61      -7.796 488.134 216.482 
ATOM   1253  C4'  DG A  61      -8.162 487.934 215.024 
ATOM   1254  O4'  DG A  61      -7.095 488.344 214.122 
ATOM   1255  C3'  DG A  61      -8.467 486.496 214.606 
ATOM   1256  O3'  DG A  61      -9.520 486.508 213.650 
ATOM   1257  C2'  DG A  61      -7.191 486.015 213.917 
ATOM   1258  C1'  DG A  61      -6.894 487.311 213.170 
ATOM   1259  N9   DG A  61      -5.493 487.408 212.672 
ATOM   1260  C8   DG A  61      -4.331 486.931 213.240 
ATOM   1261  N7   DG A  61      -3.252 487.184 212.541 
ATOM   1262  C5   DG A  61      -3.732 487.877 211.431 
ATOM   1263  C6   DG A  61      -3.035 488.415 210.318 
ATOM   1264  O6   DG A  61      -1.830 488.391 210.079 
ATOM   1265  N1   DG A  61      -3.910 489.040 209.419 
ATOM   1266  C2   DG A  61      -5.279 489.133 209.574 
ATOM   1267  N2   DG A  61      -5.938 489.770 208.604 
ATOM   1268  N3   DG A  61      -5.932 488.628 210.620 
ATOM   1269  C4   DG A  61      -5.098 488.018 211.501 
ATOM   1270  P    DA A  62     -10.643 485.369 213.716 
ATOM   1271  OP1  DA A  62     -11.678 485.751 214.703 
ATOM   1272  OP2  DA A  62     -10.002 484.053 213.925 
ATOM   1273  O5'  DA A  62     -11.254 485.441 212.240 
ATOM   1274  C5'  DA A  62     -11.244 486.700 211.540 
ATOM   1275  C4'  DA A  62     -10.811 486.490 210.102 
ATOM   1276  O4'  DA A  62      -9.365 486.557 209.941 
ATOM   1277  C3'  DA A  62     -11.188 485.144 209.484 
ATOM   1278  O3'  DA A  62     -11.527 485.343 208.117 
ATOM   1279  C2'  DA A  62      -9.907 484.314 209.552 
ATOM   1280  C1'  DA A  62      -8.948 485.439 209.174 
ATOM   1281  N9   DA A  62      -7.526 485.153 209.509 
ATOM   1282  C8   DA A  62      -7.029 484.453 210.571 
ATOM   1283  N7   DA A  62      -5.734 484.373 210.589 
ATOM   1284  C5   DA A  62      -5.342 485.072 209.456 
ATOM   1285  C6   DA A  62      -4.080 485.355 208.907 
ATOM   1286  N6   DA A  62      -2.926 484.946 209.456 
ATOM   1287  N1   DA A  62      -4.046 486.074 207.770 
ATOM   1288  C2   DA A  62      -5.195 486.477 207.230 
ATOM   1289  N3   DA A  62      -6.425 486.274 207.649 
ATOM   1290  C4   DA A  62      -6.431 485.552 208.788 
ATOM   1291  P    DT A  63     -12.751 484.523 207.493 
ATOM   1292  OP1  DT A  63     -14.022 485.218 207.799 
ATOM   1293  OP2  DT A  63     -12.668 483.107 207.917 
ATOM   1294  O5'  DT A  63     -12.440 484.633 205.928 
ATOM   1295  C5'  DT A  63     -11.748 485.796 205.434 
ATOM   1296  C4'  DT A  63     -10.683 485.381 204.438 
ATOM   1297  O4'  DT A  63      -9.411 485.079 205.079 
ATOM   1298  C3'  DT A  63     -10.989 484.126 203.620 
ATOM   1299  O3'  DT A  63     -10.484 484.301 202.302 
ATOM   1300  C2'  DT A  63     -10.192 483.015 204.302 
ATOM   1301  C1'  DT A  63      -8.938 483.839 204.576 
ATOM   1302  N1   DT A  63      -8.037 483.238 205.599 
ATOM   1303  C2   DT A  63      -6.686 483.416 205.424 
ATOM   1304  O2   DT A  63      -6.214 484.034 204.485 
ATOM   1305  N3   DT A  63      -5.882 482.844 206.391 
ATOM   1306  C4   DT A  63      -6.307 482.127 207.490 
ATOM   1307  O4   DT A  63      -5.492 481.662 208.289 
ATOM   1308  C5   DT A  63      -7.742 481.993 207.587 
ATOM   1309  C7   DT A  63      -8.290 481.226 208.754 
ATOM   1310  C6   DT A  63      -8.547 482.539 206.661 
ATOM   1311  P    DT A  64     -11.343 483.762 201.064 
ATOM   1312  OP1  DT A  64     -12.363 484.769 200.692 
ATOM   1313  OP2  DT A  64     -11.850 482.405 201.365 
ATOM   1314  O5'  DT A  64     -10.228 483.678 199.919 
ATOM   1315  C5'  DT A  64      -9.119 484.595 199.955 
ATOM   1316  C4'  DT A  64      -7.828 483.859 199.657 
ATOM   1317  O4'  DT A  64      -7.215 483.303 200.855 
ATOM   1318  C3'  DT A  64      -7.948 482.662 198.714 
ATOM   1319  O3'  DT A  64      -6.792 482.609 197.886 
ATOM   1320  C2'  DT A  64      -7.941 481.442 199.636 
ATOM   1321  C1'  DT A  64      -6.869 481.951 200.594 
ATOM   1322  N1   DT A  64      -6.834 481.224 201.895 
ATOM   1323  C2   DT A  64      -5.604 481.053 202.482 
ATOM   1324  O2   DT A  64      -4.569 481.465 201.987 
ATOM   1325  N3   DT A  64      -5.611 480.373 203.685 
ATOM   1326  C4   DT A  64      -6.718 479.866 204.333 
ATOM   1327  O4   DT A  64      -6.599 479.275 205.408 
ATOM   1328  C5   DT A  64      -7.963 480.095 203.639 
ATOM   1329  C7   DT A  64      -9.218 479.575 204.274 
ATOM   1330  C6   DT A  64      -7.985 480.752 202.467 
ATOM   1331  P    DA A  65      -6.959 482.208 196.346 
ATOM   1332  OP1  DA A  65      -7.338 483.404 195.560 
ATOM   1333  OP2  DA A  65      -7.863 481.043 196.232 
ATOM   1334  O5'  DA A  65      -5.467 481.768 195.971 
ATOM   1335  C5'  DA A  65      -4.363 482.385 196.660 
ATOM   1336  C4'  DA A  65      -3.340 481.335 197.045 
ATOM   1337  O4'  DA A  65      -3.621 480.736 198.342 
ATOM   1338  C3'  DA A  65      -3.229 480.138 196.102 
ATOM   1339  O3'  DA A  65      -1.865 479.742 196.018 
ATOM   1340  C2'  DA A  65      -4.015 479.025 196.795 
ATOM   1341  C1'  DA A  65      -3.535 479.325 198.212 
ATOM   1342  N9   DA A  65      -4.378 478.710 199.273 
ATOM   1343  C8   DA A  65      -5.729 478.504 199.271 
ATOM   1344  N7   DA A  65      -6.175 477.940 200.350 
ATOM   1345  C5   DA A  65      -5.039 477.758 201.127 
ATOM   1346  C6   DA A  65      -4.843 477.204 202.403 
ATOM   1347  N6   DA A  65      -5.836 476.707 203.155 
ATOM   1348  N1   DA A  65      -3.585 477.178 202.879 
ATOM   1349  C2   DA A  65      -2.603 477.673 202.128 
ATOM   1350  N3   DA A  65      -2.665 478.212 200.930 
ATOM   1351  C4   DA A  65      -3.935 478.226 200.476 
ATOM   1352  P    DT A  66      -1.276 479.282 194.602 
ATOM   1353  OP1  DT A  66      -0.870 480.473 193.823 
ATOM   1354  OP2  DT A  66      -2.233 478.369 193.940 
ATOM   1355  O5'  DT A  66       0.023 478.463 195.053 
ATOM   1356  C5'  DT A  66       0.700 478.840 196.266 
ATOM   1357  C4'  DT A  66       1.064 477.602 197.063 
ATOM   1358  O4'  DT A  66      -0.003 477.187 197.962 
ATOM   1359  C3'  DT A  66       1.363 476.347 196.242 
ATOM   1360  O3'  DT A  66       2.414 475.625 196.871 
ATOM   1361  C2'  DT A  66       0.083 475.516 196.326 
ATOM   1362  C1'  DT A  66      -0.211 475.792 197.798 
ATOM   1363  N1   DT A  66      -1.612 475.483 198.198 
ATOM   1364  C2   DT A  66      -1.807 475.000 199.469 
ATOM   1365  O2   DT A  66      -0.896 474.822 200.258 
ATOM   1366  N3   DT A  66      -3.119 474.724 199.803 
ATOM   1367  C4   DT A  66      -4.223 474.887 198.992 
ATOM   1368  O4   DT A  66      -5.350 474.605 199.402 
ATOM   1369  C5   DT A  66      -3.916 475.399 197.676 
ATOM   1370  C7   DT A  66      -5.062 475.606 196.729 
ATOM   1371  C6   DT A  66      -2.651 475.676 197.325 
ATOM   1372  P    DG A  67       3.532 474.930 195.961 
ATOM   1373  OP1  DG A  67       4.570 475.925 195.606 
ATOM   1374  OP2  DG A  67       2.886 474.234 194.827 
ATOM   1375  O5'  DG A  67       4.142 473.854 196.975 
ATOM   1376  C5'  DG A  67       4.134 474.141 198.386 
ATOM   1377  C4'  DG A  67       3.699 472.914 199.163 
ATOM   1378  O4'  DG A  67       2.253 472.841 199.321 
ATOM   1379  C3'  DG A  67       4.070 471.568 198.542 
ATOM   1380  O3'  DG A  67       4.406 470.658 199.582 
ATOM   1381  C2'  DG A  67       2.784 471.084 197.870 
ATOM   1382  C1'  DG A  67       1.830 471.532 198.973 
ATOM   1383  N9   DG A  67       0.407 471.606 198.539 
ATOM   1384  C8   DG A  67      -0.113 471.959 197.313 
ATOM   1385  N7   DG A  67      -1.422 471.922 197.257 
ATOM   1386  C5   DG A  67      -1.796 471.514 198.536 
ATOM   1387  C6   DG A  67      -3.087 471.293 199.084 
ATOM   1388  O6   DG A  67      -4.183 471.413 198.543 
ATOM   1389  N1   DG A  67      -3.011 470.886 200.424 
ATOM   1390  C2   DG A  67      -1.843 470.715 201.139 
ATOM   1391  N2   DG A  67      -1.984 470.322 202.407 
ATOM   1392  N3   DG A  67      -0.633 470.924 200.625 
ATOM   1393  C4   DG A  67      -0.688 471.319 199.326 
ATOM   1394  P    DT A  68       5.627 469.645 199.363 
ATOM   1395  OP1  DT A  68       6.900 470.325 199.690 
ATOM   1396  OP2  DT A  68       5.538 469.047 198.013 
ATOM   1397  O5'  DT A  68       5.313 468.530 200.466 
ATOM   1398  C5'  DT A  68       4.625 468.913 201.672 
ATOM   1399  C4'  DT A  68       3.556 467.891 202.006 
ATOM   1400  O4'  DT A  68       2.283 468.187 201.362 
ATOM   1401  C3'  DT A  68       3.856 466.453 201.585 
ATOM   1402  O3'  DT A  68       3.349 465.568 202.576 
ATOM   1403  C2'  DT A  68       3.056 466.251 200.298 
ATOM   1404  C1'  DT A  68       1.805 467.000 200.749 
ATOM   1405  N1   DT A  68       0.904 467.389 199.629 
ATOM   1406  C2   DT A  68      -0.447 467.378 199.880 
ATOM   1407  O2   DT A  68      -0.918 467.068 200.961 
ATOM   1408  N3   DT A  68      -1.251 467.742 198.818 
ATOM   1409  C4   DT A  68      -0.826 468.109 197.557 
ATOM   1410  O4   DT A  68      -1.643 468.416 196.686 
ATOM   1411  C5   DT A  68       0.607 468.090 197.390 
ATOM   1412  C7   DT A  68       1.155 468.476 196.047 
ATOM   1413  C6   DT A  68       1.413 467.739 198.405 
ATOM   1414  P    DC A  69       4.204 464.273 202.972 
ATOM   1415  OP1  DC A  69       5.227 464.642 203.976 
ATOM   1416  OP2  DC A  69       4.706 463.617 201.744 
ATOM   1417  O5'  DC A  69       3.087 463.353 203.654 
ATOM   1418  C5'  DC A  69       1.981 463.982 204.328 
ATOM   1419  C4'  DC A  69       0.687 463.281 203.966 
ATOM   1420  O4'  DC A  69       0.074 463.832 202.765 
ATOM   1421  C3'  DC A  69       0.801 461.786 203.669 
ATOM   1422  O3'  DC A  69      -0.356 461.128 204.170 
ATOM   1423  C2'  DC A  69       0.791 461.692 202.144 
ATOM   1424  C1'  DC A  69      -0.277 462.756 201.908 
ATOM   1425  N1   DC A  69      -0.313 463.270 200.511 
ATOM   1426  C2   DC A  69      -1.552 463.618 199.979 
ATOM   1427  O2   DC A  69      -2.561 463.488 200.682 
ATOM   1428  N3   DC A  69      -1.606 464.089 198.706 
ATOM   1429  C4   DC A  69      -0.490 464.215 197.978 
ATOM   1430  N4   DC A  69      -0.595 464.678 196.742 
ATOM   1431  C5   DC A  69       0.794 463.862 198.506 
ATOM   1432  C6   DC A  69       0.827 463.394 199.780 
ATOM   1433  P    DT A  70      -0.194 459.696 204.868 
ATOM   1434  OP1  DT A  70       0.188 459.876 206.286 
ATOM   1435  OP2  DT A  70       0.706 458.848 204.055 
ATOM   1436  O5'  DT A  70      -1.689 459.131 204.780 
ATOM   1437  C5'  DT A  70      -2.789 460.060 204.802 
ATOM   1438  C4'  DT A  70      -3.815 459.673 203.757 
ATOM   1439  O4'  DT A  70      -3.535 460.267 202.457 
ATOM   1440  C3'  DT A  70      -3.933 458.178 203.461 
ATOM   1441  O3'  DT A  70      -5.298 457.862 203.218 
ATOM   1442  C2'  DT A  70      -3.149 457.977 202.164 
ATOM   1443  C1'  DT A  70      -3.626 459.250 201.471 
ATOM   1444  N1   DT A  70      -2.782 459.653 200.311 
ATOM   1445  C2   DT A  70      -3.421 460.245 199.248 
ATOM   1446  O2   DT A  70      -4.623 460.445 199.225 
ATOM   1447  N3   DT A  70      -2.607 460.604 198.191 
ATOM   1448  C4   DT A  70      -1.242 460.424 198.112 
ATOM   1449  O4   DT A  70      -0.618 460.787 197.112 
ATOM   1450  C5   DT A  70      -0.661 459.795 199.275 
ATOM   1451  C7   DT A  70       0.821 459.562 199.272 
ATOM   1452  C6   DT A  70      -1.430 459.436 200.317 
ATOM   1453  P    DG A  71      -5.891 456.490 203.790 
ATOM   1454  OP1  DG A  71      -6.295 456.674 205.202 
ATOM   1455  OP2  DG A  71      -4.938 455.389 203.526 
ATOM   1456  O5'  DG A  71      -7.193 456.304 202.877 
ATOM   1457  C5'  DG A  71      -7.866 457.473 202.375 
ATOM   1458  C4'  DG A  71      -8.233 457.274 200.918 
ATOM   1459  O4'  DG A  71      -7.166 457.683 200.016 
ATOM   1460  C3'  DG A  71      -8.538 455.836 200.499 
ATOM   1461  O3'  DG A  71      -9.591 455.848 199.543 
ATOM   1462  C2'  DG A  71      -7.262 455.354 199.810 
ATOM   1463  C1'  DG A  71      -6.964 456.650 199.063 
ATOM   1464  N9   DG A  71      -5.564 456.747 198.565 
ATOM   1465  C8   DG A  71      -4.402 456.271 199.133 
ATOM   1466  N7   DG A  71      -3.323 456.524 198.435 
ATOM   1467  C5   DG A  71      -3.803 457.216 197.324 
ATOM   1468  C6   DG A  71      -3.105 457.755 196.211 
ATOM   1469  O6   DG A  71      -1.900 457.731 195.972 
ATOM   1470  N1   DG A  71      -3.980 458.379 195.312 
ATOM   1471  C2   DG A  71      -5.349 458.473 195.468 
ATOM   1472  N2   DG A  71      -6.009 459.110 194.497 
ATOM   1473  N3   DG A  71      -6.003 457.968 196.513 
ATOM   1474  C4   DG A  71      -5.169 457.358 197.394 
ATOM   1475  P    DG A  72     -10.714 454.709 199.610 
ATOM   1476  OP1  DG A  72     -11.749 455.091 200.596 
ATOM   1477  OP2  DG A  72     -10.072 453.392 199.818 
ATOM   1478  O5'  DG A  72     -11.325 454.781 198.134 
ATOM   1479  C5'  DG A  72     -11.314 456.040 197.434 
ATOM   1480  C4'  DG A  72     -10.882 455.830 195.996 
ATOM   1481  O4'  DG A  72      -9.436 455.897 195.834 
ATOM   1482  C3'  DG A  72     -11.259 454.483 195.378 
ATOM   1483  O3'  DG A  72     -11.598 454.683 194.010 
ATOM   1484  C2'  DG A  72      -9.978 453.654 195.445 
ATOM   1485  C1'  DG A  72      -9.019 454.779 195.067 
ATOM   1486  N9   DG A  72      -7.596 454.492 195.403 
ATOM   1487  C8   DG A  72      -7.077 453.788 196.468 
ATOM   1488  N7   DG A  72      -5.769 453.717 196.473 
ATOM   1489  C5   DG A  72      -5.393 454.422 195.331 
ATOM   1490  C6   DG A  72      -4.103 454.689 194.804 
ATOM   1491  O6   DG A  72      -3.007 454.353 195.245 
ATOM   1492  N1   DG A  72      -4.177 455.441 193.624 
ATOM   1493  C2   DG A  72      -5.345 455.879 193.031 
ATOM   1494  N2   DG A  72      -5.204 456.585 191.907 
ATOM   1495  N3   DG A  72      -6.556 455.628 193.526 
ATOM   1496  C4   DG A  72      -6.501 454.899 194.671 
ATOM   1497  P    DT A  73     -12.822 453.862 193.386 
ATOM   1498  OP1  DT A  73     -14.092 454.558 193.692 
ATOM   1499  OP2  DT A  73     -12.738 452.447 193.811 
ATOM   1500  O5'  DT A  73     -12.511 453.973 191.821 
ATOM   1501  C5'  DT A  73     -11.818 455.135 191.327 
ATOM   1502  C4'  DT A  73     -10.753 454.720 190.331 
ATOM   1503  O4'  DT A  73      -9.481 454.419 190.973 
ATOM   1504  C3'  DT A  73     -11.059 453.466 189.514 
ATOM   1505  O3'  DT A  73     -10.555 453.641 188.195 
ATOM   1506  C2'  DT A  73     -10.262 452.354 190.196 
ATOM   1507  C1'  DT A  73      -9.009 453.179 190.469 
ATOM   1508  N1   DT A  73      -8.108 452.578 191.492 
ATOM   1509  C2   DT A  73      -6.757 452.756 191.317 
ATOM   1510  O2   DT A  73      -6.284 453.374 190.378 
ATOM   1511  N3   DT A  73      -5.952 452.184 192.284 
ATOM   1512  C4   DT A  73      -6.378 451.467 193.383 
ATOM   1513  O4   DT A  73      -5.563 451.002 194.182 
ATOM   1514  C5   DT A  73      -7.813 451.333 193.480 
ATOM   1515  C7   DT A  73      -8.360 450.566 194.647 
ATOM   1516  C6   DT A  73      -8.618 451.879 192.554 
ATOM   1517  P    DC A  74     -11.413 453.102 186.957 
ATOM   1518  OP1  DC A  74     -12.433 454.108 186.586 
ATOM   1519  OP2  DC A  74     -11.921 451.745 187.258 
ATOM   1520  O5'  DC A  74     -10.299 453.017 185.812 
ATOM   1521  C5'  DC A  74      -9.190 453.935 185.849 
ATOM   1522  C4'  DC A  74      -7.899 453.199 185.550 
ATOM   1523  O4'  DC A  74      -7.286 452.642 186.748 
ATOM   1524  C3'  DC A  74      -8.018 452.001 184.607 
ATOM   1525  O3'  DC A  74      -6.863 451.949 183.779 
ATOM   1526  C2'  DC A  74      -8.011 450.781 185.529 
ATOM   1527  C1'  DC A  74      -6.939 451.291 186.488 
ATOM   1528  N1   DC A  74      -6.904 450.564 187.788 
ATOM   1529  C2   DC A  74      -5.665 450.381 188.396 
ATOM   1530  O2   DC A  74      -4.656 450.826 187.838 
ATOM   1531  N3   DC A  74      -5.612 449.721 189.581 
ATOM   1532  C4   DC A  74      -6.729 449.254 190.153 
ATOM   1533  N4   DC A  74      -6.624 448.616 191.309 
ATOM   1534  C5   DC A  74      -8.013 449.431 189.544 
ATOM   1535  C6   DC A  74      -8.045 450.093 188.360 
ATOM   1536  P    DA A  75      -7.029 451.547 182.239 
ATOM   1537  OP1  DA A  75      -7.409 452.743 181.453 
ATOM   1538  OP2  DA A  75      -7.933 450.382 182.125 
ATOM   1539  O5'  DA A  75      -5.537 451.108 181.864 
ATOM   1540  C5'  DA A  75      -4.434 451.725 182.554 
ATOM   1541  C4'  DA A  75      -3.411 450.675 182.938 
ATOM   1542  O4'  DA A  75      -3.692 450.075 184.236 
ATOM   1543  C3'  DA A  75      -3.300 449.477 181.995 
ATOM   1544  O3'  DA A  75      -1.935 449.082 181.912 
ATOM   1545  C2'  DA A  75      -4.085 448.364 182.688 
ATOM   1546  C1'  DA A  75      -3.605 448.664 184.105 
ATOM   1547  N9   DA A  75      -4.449 448.049 185.166 
ATOM   1548  C8   DA A  75      -5.799 447.843 185.164 
ATOM   1549  N7   DA A  75      -6.245 447.279 186.243 
ATOM   1550  C5   DA A  75      -5.110 447.098 187.020 
ATOM   1551  C6   DA A  75      -4.914 446.543 188.296 
ATOM   1552  N6   DA A  75      -5.906 446.047 189.048 
ATOM   1553  N1   DA A  75      -3.655 446.517 188.772 
ATOM   1554  C2   DA A  75      -2.674 447.012 188.022 
ATOM   1555  N3   DA A  75      -2.735 447.552 186.823 
ATOM   1556  C4   DA A  75      -4.005 447.565 186.369 
ATOM   1557  P    DG A  76      -1.347 448.621 180.496 
ATOM   1558  OP1  DG A  76      -0.940 449.812 179.716 
ATOM   1559  OP2  DG A  76      -2.304 447.708 179.834 
ATOM   1560  O5'  DG A  76      -0.047 447.803 180.946 
ATOM   1561  C5'  DG A  76       0.629 448.179 182.159 
ATOM   1562  C4'  DG A  76       0.993 446.941 182.956 
ATOM   1563  O4'  DG A  76      -0.074 446.527 183.856 
ATOM   1564  C3'  DG A  76       1.292 445.687 182.135 
ATOM   1565  O3'  DG A  76       2.344 444.965 182.765 
ATOM   1566  C2'  DG A  76       0.012 444.855 182.219 
ATOM   1567  C1'  DG A  76      -0.282 445.132 183.691 
ATOM   1568  N9   DG A  76      -1.683 444.823 184.091 
ATOM   1569  C8   DG A  76      -2.844 444.949 183.361 
ATOM   1570  N7   DG A  76      -3.925 444.586 184.010 
ATOM   1571  C5   DG A  76      -3.444 444.192 185.258 
ATOM   1572  C6   DG A  76      -4.141 443.699 186.392 
ATOM   1573  O6   DG A  76      -5.346 443.507 186.530 
ATOM   1574  N1   DG A  76      -3.265 443.420 187.450 
ATOM   1575  C2   DG A  76      -1.895 443.594 187.416 
ATOM   1576  N2   DG A  76      -1.236 443.269 188.531 
ATOM   1577  N3   DG A  76      -1.242 444.056 186.352 
ATOM   1578  C4   DG A  76      -2.078 444.332 185.317 
ATOM   1579  P    DT A  77       3.461 444.270 181.854 
ATOM   1580  OP1  DT A  77       4.500 445.264 181.500 
ATOM   1581  OP2  DT A  77       2.815 443.574 180.720 
ATOM   1582  O5'  DT A  77       4.071 443.193 182.869 
ATOM   1583  C5'  DT A  77       4.063 443.481 184.279 
ATOM   1584  C4'  DT A  77       3.629 442.254 185.056 
ATOM   1585  O4'  DT A  77       2.183 442.181 185.214 
ATOM   1586  C3'  DT A  77       4.000 440.908 184.435 
ATOM   1587  O3'  DT A  77       4.335 439.998 185.475 
ATOM   1588  C2'  DT A  77       2.714 440.423 183.764 
ATOM   1589  C1'  DT A  77       1.760 440.872 184.866 
ATOM   1590  N1   DT A  77       0.336 440.946 184.432 
ATOM   1591  C2   DT A  77      -0.619 440.621 185.364 
ATOM   1592  O2   DT A  77      -0.348 440.283 186.503 
ATOM   1593  N3   DT A  77      -1.927 440.700 184.926 
ATOM   1594  C4   DT A  77      -2.347 441.069 183.664 
ATOM   1595  O4   DT A  77      -3.547 441.103 183.388 
ATOM   1596  C5   DT A  77      -1.271 441.391 182.757 
ATOM   1597  C7   DT A  77      -1.640 441.803 181.361 
ATOM   1598  C6   DT A  77       0.009 441.322 183.156 
ATOM   1599  P    DG A  78       5.556 438.985 185.256 
ATOM   1600  OP1  DG A  78       6.830 439.665 185.584 
ATOM   1601  OP2  DG A  78       5.468 438.387 183.906 
ATOM   1602  O5'  DG A  78       5.243 437.869 186.360 
ATOM   1603  C5'  DG A  78       4.554 438.253 187.565 
ATOM   1604  C4'  DG A  78       3.485 437.231 187.900 
ATOM   1605  O4'  DG A  78       2.213 437.527 187.256 
ATOM   1606  C3'  DG A  78       3.786 435.793 187.479 
ATOM   1607  O3'  DG A  78       3.278 434.907 188.469 
ATOM   1608  C2'  DG A  78       2.986 435.591 186.191 
ATOM   1609  C1'  DG A  78       1.735 436.340 186.642 
ATOM   1610  N9   DG A  78       0.834 436.728 185.522 
ATOM   1611  C8   DG A  78       1.154 437.107 184.236 
ATOM   1612  N7   DG A  78       0.116 437.388 183.487 
ATOM   1613  C5   DG A  78      -0.970 437.180 184.337 
ATOM   1614  C6   DG A  78      -2.361 437.323 184.092 
ATOM   1615  O6   DG A  78      -2.930 437.668 183.061 
ATOM   1616  N1   DG A  78      -3.115 437.010 185.232 
ATOM   1617  C2   DG A  78      -2.594 436.611 186.447 
ATOM   1618  N2   DG A  78      -3.482 436.358 187.412 
ATOM   1619  N3   DG A  78      -1.289 436.478 186.675 
ATOM   1620  C4   DG A  78      -0.544 436.777 185.580 
ATOM   1621  P    DA A  79       4.134 433.613 188.865 
ATOM   1622  OP1  DA A  79       5.156 433.982 189.869 
ATOM   1623  OP2  DA A  79       4.635 432.957 187.637 
ATOM   1624  O5'  DA A  79       3.017 432.693 189.547 
ATOM   1625  C5'  DA A  79       1.911 433.322 190.221 
ATOM   1626  C4'  DA A  79       0.616 432.621 189.859 
ATOM   1627  O4'  DA A  79       0.004 433.171 188.659 
ATOM   1628  C3'  DA A  79       0.731 431.126 189.563 
ATOM   1629  O3'  DA A  79      -0.427 430.467 190.064 
ATOM   1630  C2'  DA A  79       0.720 431.032 188.037 
ATOM   1631  C1'  DA A  79      -0.348 432.096 187.802 
ATOM   1632  N9   DA A  79      -0.384 432.610 186.405 
ATOM   1633  C8   DA A  79       0.658 432.794 185.541 
ATOM   1634  N7   DA A  79       0.305 433.260 184.383 
ATOM   1635  C5   DA A  79      -1.073 433.395 184.484 
ATOM   1636  C6   DA A  79      -2.049 433.846 183.580 
ATOM   1637  N6   DA A  79      -1.770 434.264 182.338 
ATOM   1638  N1   DA A  79      -3.328 433.851 184.002 
ATOM   1639  C2   DA A  79      -3.599 433.435 185.237 
ATOM   1640  N3   DA A  79      -2.777 432.994 186.165 
ATOM   1641  C4   DA A  79      -1.504 432.999 185.718 
ATOM   1642  P    DA A  80      -0.265 429.035 190.761 
ATOM   1643  OP1  DA A  80       0.118 429.215 192.179 
ATOM   1644  OP2  DA A  80       0.635 428.187 189.949 
ATOM   1645  O5'  DA A  80      -1.759 428.471 190.673 
ATOM   1646  C5'  DA A  80      -2.860 429.400 190.696 
ATOM   1647  C4'  DA A  80      -3.886 429.012 189.650 
ATOM   1648  O4'  DA A  80      -3.605 429.607 188.350 
ATOM   1649  C3'  DA A  80      -4.003 427.517 189.354 
ATOM   1650  O3'  DA A  80      -5.369 427.202 189.111 
ATOM   1651  C2'  DA A  80      -3.220 427.317 188.057 
ATOM   1652  C1'  DA A  80      -3.696 428.590 187.364 
ATOM   1653  N9   DA A  80      -2.853 428.993 186.204 
ATOM   1654  C8   DA A  80      -1.504 428.852 186.047 
ATOM   1655  N7   DA A  80      -1.058 429.303 184.916 
ATOM   1656  C5   DA A  80      -2.192 429.779 184.274 
ATOM   1657  C6   DA A  80      -2.389 430.388 183.024 
ATOM   1658  N6   DA A  80      -1.397 430.632 182.156 
ATOM   1659  N1   DA A  80      -3.647 430.737 182.696 
ATOM   1660  C2   DA A  80      -4.628 430.493 183.562 
ATOM   1661  N3   DA A  80      -4.566 429.934 184.751 
ATOM   1662  C4   DA A  80      -3.297 429.593 185.055 
ATOM   1663  P    DG A  81      -5.961 425.829 189.683 
ATOM   1664  OP1  DG A  81      -6.366 426.014 191.095 
ATOM   1665  OP2  DG A  81      -5.009 424.729 189.419 
ATOM   1666  O5'  DG A  81      -7.263 425.643 188.771 
ATOM   1667  C5'  DG A  81      -7.937 426.813 188.268 
ATOM   1668  C4'  DG A  81      -8.303 426.614 186.811 
ATOM   1669  O4'  DG A  81      -7.236 427.023 185.909 
ATOM   1670  C3'  DG A  81      -8.608 425.175 186.393 
ATOM   1671  O3'  DG A  81      -9.661 425.187 185.436 
ATOM   1672  C2'  DG A  81      -7.332 424.694 185.703 
ATOM   1673  C1'  DG A  81      -7.035 425.990 184.956 
ATOM   1674  N9   DG A  81      -5.634 426.087 184.459 
ATOM   1675  C8   DG A  81      -4.472 425.611 185.027 
ATOM   1676  N7   DG A  81      -3.393 425.864 184.328 
ATOM   1677  C5   DG A  81      -3.873 426.556 183.217 
ATOM   1678  C6   DG A  81      -3.176 427.094 182.104 
ATOM   1679  O6   DG A  81      -1.971 427.070 181.866 
ATOM   1680  N1   DG A  81      -4.051 427.719 181.205 
ATOM   1681  C2   DG A  81      -5.420 427.812 181.361 
ATOM   1682  N2   DG A  81      -6.079 428.450 180.391 
ATOM   1683  N3   DG A  81      -6.073 427.307 182.407 
ATOM   1684  C4   DG A  81      -5.239 426.698 183.287 
ATOM   1685  P    DA A  82     -10.784 424.049 185.503 
ATOM   1686  OP1  DA A  82     -11.819 424.430 186.490 
ATOM   1687  OP2  DA A  82     -10.143 422.732 185.711 
ATOM   1688  O5'  DA A  82     -11.395 424.121 184.027 
ATOM   1689  C5'  DA A  82     -11.385 425.379 183.327 
ATOM   1690  C4'  DA A  82     -10.952 425.169 181.889 
ATOM   1691  O4'  DA A  82      -9.507 425.237 181.728 
ATOM   1692  C3'  DA A  82     -11.330 423.823 181.271 
ATOM   1693  O3'  DA A  82     -11.668 424.023 179.904 
ATOM   1694  C2'  DA A  82     -10.048 422.993 181.338 
ATOM   1695  C1'  DA A  82      -9.089 424.118 180.960 
ATOM   1696  N9   DA A  82      -7.667 423.832 181.296 
ATOM   1697  C8   DA A  82      -7.170 423.132 182.358 
ATOM   1698  N7   DA A  82      -5.876 423.052 182.376 
ATOM   1699  C5   DA A  82      -5.483 423.751 181.242 
ATOM   1700  C6   DA A  82      -4.221 424.034 180.693 
ATOM   1701  N6   DA A  82      -3.067 423.626 181.242 
ATOM   1702  N1   DA A  82      -4.187 424.753 179.556 
ATOM   1703  C2   DA A  82      -5.336 425.156 179.017 
ATOM   1704  N3   DA A  82      -6.566 424.954 179.436 
ATOM   1705  C4   DA A  82      -6.572 424.232 180.574 
ATOM   1706  P    DA A  83     -12.892 423.202 179.279 
ATOM   1707  OP1  DA A  83     -14.163 423.897 179.585 
ATOM   1708  OP2  DA A  83     -12.809 421.787 179.704 
ATOM   1709  O5'  DA A  83     -12.581 423.313 177.714 
ATOM   1710  C5'  DA A  83     -11.889 424.475 177.220 
ATOM   1711  C4'  DA A  83     -10.824 424.060 176.225 
ATOM   1712  O4'  DA A  83      -9.552 423.759 176.866 
ATOM   1713  C3'  DA A  83     -11.130 422.806 175.407 
ATOM   1714  O3'  DA A  83     -10.625 422.980 174.089 
ATOM   1715  C2'  DA A  83     -10.333 421.694 176.089 
ATOM   1716  C1'  DA A  83      -9.079 422.518 176.363 
ATOM   1717  N9   DA A  83      -8.178 421.917 177.385 
ATOM   1718  C8   DA A  83      -8.515 421.197 178.495 
ATOM   1719  N7   DA A  83      -7.497 420.804 179.195 
ATOM   1720  C5   DA A  83      -6.402 421.300 178.501 
ATOM   1721  C6   DA A  83      -5.019 421.223 178.733 
ATOM   1722  N6   DA A  83      -4.479 420.586 179.782 
ATOM   1723  N1   DA A  83      -4.208 421.826 177.844 
ATOM   1724  C2   DA A  83      -4.750 422.457 176.804 
ATOM   1725  N3   DA A  83      -6.019 422.595 176.486 
ATOM   1726  C4   DA A  83      -6.810 421.982 177.391 
ATOM   1727  P    DT A  84     -11.484 422.442 172.850 
ATOM   1728  OP1  DT A  84     -12.504 423.448 172.479 
ATOM   1729  OP2  DT A  84     -11.991 421.085 173.151 
ATOM   1730  O5'  DT A  84     -10.369 422.357 171.706 
ATOM   1731  C5'  DT A  84      -9.260 423.274 171.742 
ATOM   1732  C4'  DT A  84      -7.970 422.538 171.443 
ATOM   1733  O4'  DT A  84      -7.356 421.982 172.642 
ATOM   1734  C3'  DT A  84      -8.089 421.341 170.501 
ATOM   1735  O3'  DT A  84      -6.933 421.289 169.673 
ATOM   1736  C2'  DT A  84      -8.082 420.121 171.423 
ATOM   1737  C1'  DT A  84      -7.010 420.631 172.381 
ATOM   1738  N1   DT A  84      -6.975 419.904 173.681 
ATOM   1739  C2   DT A  84      -5.745 419.732 174.268 
ATOM   1740  O2   DT A  84      -4.710 420.144 173.774 
ATOM   1741  N3   DT A  84      -5.752 419.053 175.472 
ATOM   1742  C4   DT A  84      -6.859 418.545 176.119 
ATOM   1743  O4   DT A  84      -6.740 417.954 177.195 
ATOM   1744  C5   DT A  84      -8.104 418.775 175.425 
ATOM   1745  C7   DT A  84      -9.360 418.254 176.061 
ATOM   1746  C6   DT A  84      -8.127 419.432 174.253 
ATOM   1747  P    DT A  85      -7.100 420.887 168.133 
ATOM   1748  OP1  DT A  85      -7.479 422.083 167.346 
ATOM   1749  OP2  DT A  85      -8.004 419.722 168.019 
ATOM   1750  O5'  DT A  85      -5.608 420.448 167.757 
ATOM   1751  C5'  DT A  85      -4.504 421.064 168.447 
ATOM   1752  C4'  DT A  85      -3.481 420.014 168.831 
ATOM   1753  O4'  DT A  85      -3.762 419.415 170.129 
ATOM   1754  C3'  DT A  85      -3.370 418.817 167.888 
ATOM   1755  O3'  DT A  85      -2.006 418.422 167.805 
ATOM   1756  C2'  DT A  85      -4.156 417.704 168.581 
ATOM   1757  C1'  DT A  85      -3.676 418.004 169.998 
ATOM   1758  N1   DT A  85      -4.519 417.389 171.059 
ATOM   1759  C2   DT A  85      -3.880 416.964 172.199 
ATOM   1760  O2   DT A  85      -2.678 417.072 172.365 
ATOM   1761  N3   DT A  85      -4.695 416.398 173.161 
ATOM   1762  C4   DT A  85      -6.062 416.227 173.078 
ATOM   1763  O4   DT A  85      -6.685 415.706 174.006 
ATOM   1764  C5   DT A  85      -6.642 416.703 171.845 
ATOM   1765  C7   DT A  85      -8.125 416.554 171.674 
ATOM   1766  C6   DT A  85      -5.874 417.257 170.893 
ATOM   1767  P    DT A  86      -1.417 417.961 166.389 
ATOM   1768  OP1  DT A  86      -1.011 419.152 165.610 
ATOM   1769  OP2  DT A  86      -2.374 417.048 165.727 
ATOM   1770  O5'  DT A  86      -0.118 417.142 166.839 
ATOM   1771  C5'  DT A  86       0.559 417.519 168.053 
ATOM   1772  C4'  DT A  86       0.923 416.281 168.849 
ATOM   1773  O4'  DT A  86      -0.144 415.866 169.749 
ATOM   1774  C3'  DT A  86       1.222 415.027 168.029 
ATOM   1775  O3'  DT A  86       2.273 414.304 168.658 
ATOM   1776  C2'  DT A  86      -0.058 414.195 168.113 
ATOM   1777  C1'  DT A  86      -0.352 414.472 169.584 
ATOM   1778  N1   DT A  86      -1.753 414.162 169.984 
ATOM   1779  C2   DT A  86      -1.948 413.679 171.255 
ATOM   1780  O2   DT A  86      -1.037 413.501 172.044 
ATOM   1781  N3   DT A  86      -3.260 413.403 171.590 
ATOM   1782  C4   DT A  86      -4.364 413.566 170.778 
ATOM   1783  O4   DT A  86      -5.491 413.284 171.189 
ATOM   1784  C5   DT A  86      -4.058 414.078 169.463 
ATOM   1785  C7   DT A  86      -5.203 414.286 168.515 
ATOM   1786  C6   DT A  86      -2.792 414.355 169.111 
ATOM   1787  P    DC A  87       3.391 413.610 167.748 
ATOM   1788  OP1  DC A  87       4.429 414.604 167.393 
ATOM   1789  OP2  DC A  87       2.745 412.913 166.613 
ATOM   1790  O5'  DC A  87       4.001 412.533 168.762 
ATOM   1791  C5'  DC A  87       3.992 412.821 170.173 
ATOM   1792  C4'  DC A  87       3.558 411.594 170.949 
ATOM   1793  O4'  DC A  87       2.112 411.521 171.108 
ATOM   1794  C3'  DC A  87       3.929 410.247 170.328 
ATOM   1795  O3'  DC A  87       4.265 409.337 171.368 
ATOM   1796  C2'  DC A  87       2.643 409.763 169.657 
ATOM   1797  C1'  DC A  87       1.689 410.211 170.759 
ATOM   1798  N1   DC A  87       0.266 410.285 170.326 
ATOM   1799  C2   DC A  87      -0.715 409.959 171.258 
ATOM   1800  O2   DC A  87      -0.368 409.625 172.397 
ATOM   1801  N3   DC A  87      -2.018 410.019 170.882 
ATOM   1802  C4   DC A  87      -2.353 410.386 169.639 
ATOM   1803  N4   DC A  87      -3.638 410.430 169.321 
ATOM   1804  C5   DC A  87      -1.360 410.726 168.664 
ATOM   1805  C6   DC A  87      -0.063 410.658 169.060 
ATOM   1806  P    DC A  88       5.486 408.325 171.149 
ATOM   1807  OP1  DC A  88       6.759 409.004 171.477 
ATOM   1808  OP2  DC A  88       5.397 407.726 169.800 
ATOM   1809  O5'  DC A  88       5.172 407.209 172.253 
ATOM   1810  C5'  DC A  88       4.484 407.593 173.459 
ATOM   1811  C4'  DC A  88       3.415 406.571 173.793 
ATOM   1812  O4'  DC A  88       2.142 406.866 173.149 
ATOM   1813  C3'  DC A  88       3.715 405.132 173.372 
ATOM   1814  O3'  DC A  88       3.208 404.247 174.363 
ATOM   1815  C2'  DC A  88       2.915 404.930 172.085 
ATOM   1816  C1'  DC A  88       1.664 405.679 172.535 
ATOM   1817  N1   DC A  88       0.763 406.068 171.415 
ATOM   1818  C2   DC A  88      -0.609 406.061 171.654 
ATOM   1819  O2   DC A  88      -1.018 405.737 172.775 
ATOM   1820  N3   DC A  88      -1.448 406.412 170.645 
ATOM   1821  C4   DC A  88      -0.965 406.757 169.444 
ATOM   1822  N4   DC A  88      -1.824 407.091 168.494 
ATOM   1823  C5   DC A  88       0.443 406.770 169.179 
ATOM   1824  C6   DC A  88       1.264 406.416 170.199 
ATOM   1825  P    DA A  89       4.063 402.953 174.758 
ATOM   1826  OP1  DA A  89       5.086 403.322 175.762 
ATOM   1827  OP2  DA A  89       4.565 402.297 173.530 
ATOM   1828  O5'  DA A  89       2.946 402.033 175.440 
ATOM   1829  C5'  DA A  89       1.840 402.662 176.114 
ATOM   1830  C4'  DA A  89       0.546 401.960 175.753 
ATOM   1831  O4'  DA A  89      -0.067 402.511 174.552 
ATOM   1832  C3'  DA A  89       0.660 400.465 175.456 
ATOM   1833  O3'  DA A  89      -0.497 399.807 175.957 
ATOM   1834  C2'  DA A  89       0.650 400.371 173.930 
ATOM   1835  C1'  DA A  89      -0.418 401.435 173.695 
ATOM   1836  N9   DA A  89      -0.454 401.949 172.298 
ATOM   1837  C8   DA A  89       0.587 402.134 171.435 
ATOM   1838  N7   DA A  89       0.234 402.599 170.277 
ATOM   1839  C5   DA A  89      -1.144 402.735 170.377 
ATOM   1840  C6   DA A  89      -2.120 403.186 169.474 
ATOM   1841  N6   DA A  89      -1.841 403.604 168.231 
ATOM   1842  N1   DA A  89      -3.398 403.191 169.895 
ATOM   1843  C2   DA A  89      -3.669 402.775 171.131 
ATOM   1844  N3   DA A  89      -2.847 402.334 172.058 
ATOM   1845  C4   DA A  89      -1.574 402.338 171.611 
ATOM   1846  P    DG A  90      -0.335 398.375 176.654 
ATOM   1847  OP1  DG A  90       0.047 398.555 178.072 
ATOM   1848  OP2  DG A  90       0.565 397.527 175.842 
ATOM   1849  O5'  DG A  90      -1.830 397.810 176.566 
ATOM   1850  C5'  DG A  90      -2.930 398.739 176.589 
ATOM   1851  C4'  DG A  90      -3.956 398.352 175.543 
ATOM   1852  O4'  DG A  90      -3.676 398.946 174.243 
ATOM   1853  C3'  DG A  90      -4.074 396.857 175.247 
ATOM   1854  O3'  DG A  90      -5.439 396.542 175.004 
ATOM   1855  C2'  DG A  90      -3.290 396.656 173.950 
ATOM   1856  C1'  DG A  90      -3.767 397.929 173.257 
ATOM   1857  N9   DG A  90      -2.923 398.332 172.097 
ATOM   1858  C8   DG A  90      -1.563 398.198 171.921 
ATOM   1859  N7   DG A  90      -1.126 398.659 170.774 
ATOM   1860  C5   DG A  90      -2.277 399.131 170.146 
ATOM   1861  C6   DG A  90      -2.440 399.743 168.876 
ATOM   1862  O6   DG A  90      -1.587 399.999 168.031 
ATOM   1863  N1   DG A  90      -3.781 400.067 168.632 
ATOM   1864  C2   DG A  90      -4.828 399.832 169.501 
ATOM   1865  N2   DG A  90      -6.036 400.216 169.082 
ATOM   1866  N3   DG A  90      -4.675 399.258 170.693 
ATOM   1867  C4   DG A  90      -3.379 398.936 170.945 
ATOM   1868  P    DA A  91      -6.032 395.169 175.577 
ATOM   1869  OP1  DA A  91      -6.436 395.354 176.988 
ATOM   1870  OP2  DA A  91      -5.079 394.069 175.312 
ATOM   1871  O5'  DA A  91      -7.334 394.983 174.664 
ATOM   1872  C5'  DA A  91      -8.007 396.152 174.162 
ATOM   1873  C4'  DA A  91      -8.374 395.953 172.704 
ATOM   1874  O4'  DA A  91      -7.307 396.362 171.802 
ATOM   1875  C3'  DA A  91      -8.679 394.515 172.286 
ATOM   1876  O3'  DA A  91      -9.732 394.527 171.330 
ATOM   1877  C2'  DA A  91      -7.403 394.034 171.597 
ATOM   1878  C1'  DA A  91      -7.105 395.330 170.850 
ATOM   1879  N9   DA A  91      -5.705 395.427 170.352 
ATOM   1880  C8   DA A  91      -4.564 394.948 170.930 
ATOM   1881  N7   DA A  91      -3.488 395.191 170.248 
ATOM   1882  C5   DA A  91      -3.946 395.882 169.135 
ATOM   1883  C6   DA A  91      -3.288 396.427 168.021 
ATOM   1884  N6   DA A  91      -1.962 396.355 167.837 
ATOM   1885  N1   DA A  91      -4.044 397.049 167.098 
ATOM   1886  C2   DA A  91      -5.361 397.117 167.285 
ATOM   1887  N3   DA A  91      -6.083 396.649 168.281 
ATOM   1888  C4   DA A  91      -5.302 396.031 169.189 
ATOM   1889  P    DA A  92     -10.855 393.388 171.396 
ATOM   1890  OP1  DA A  92     -11.890 393.770 172.383 
ATOM   1891  OP2  DA A  92     -10.213 392.071 171.604 
ATOM   1892  O5'  DA A  92     -11.466 393.460 169.920 
ATOM   1893  C5'  DA A  92     -11.455 394.719 169.220 
ATOM   1894  C4'  DA A  92     -11.023 394.509 167.782 
ATOM   1895  O4'  DA A  92      -9.577 394.576 167.621 
ATOM   1896  C3'  DA A  92     -11.400 393.163 167.164 
ATOM   1897  O3'  DA A  92     -11.739 393.362 165.797 
ATOM   1898  C2'  DA A  92     -10.119 392.333 167.232 
ATOM   1899  C1'  DA A  92      -9.160 393.458 166.854 
ATOM   1900  N9   DA A  92      -7.737 393.171 167.189 
ATOM   1901  C8   DA A  92      -7.241 392.471 168.251 
ATOM   1902  N7   DA A  92      -5.946 392.392 168.269 
ATOM   1903  C5   DA A  92      -5.553 393.091 167.136 
ATOM   1904  C6   DA A  92      -4.292 393.373 166.587 
ATOM   1905  N6   DA A  92      -3.138 392.965 167.136 
ATOM   1906  N1   DA A  92      -4.257 394.093 165.449 
ATOM   1907  C2   DA A  92      -5.407 394.495 164.910 
ATOM   1908  N3   DA A  92      -6.637 394.293 165.329 
ATOM   1909  C4   DA A  92      -6.643 393.571 166.468 
ATOM   1910  P    DG A  93     -12.963 392.542 165.173 
ATOM   1911  OP1  DG A  93     -14.233 393.237 165.479 
ATOM   1912  OP2  DG A  93     -12.879 391.126 165.597 
ATOM   1913  O5'  DG A  93     -12.652 392.652 163.608 
ATOM   1914  C5'  DG A  93     -11.959 393.815 163.113 
ATOM   1915  C4'  DG A  93     -10.894 393.400 162.118 
ATOM   1916  O4'  DG A  93      -9.622 393.098 162.759 
ATOM   1917  C3'  DG A  93     -11.200 392.145 161.300 
ATOM   1918  O3'  DG A  93     -10.696 392.320 159.982 
ATOM   1919  C2'  DG A  93     -10.403 391.034 161.982 
ATOM   1920  C1'  DG A  93      -9.150 391.858 162.256 
ATOM   1921  N9   DG A  93      -8.249 391.257 163.279 
ATOM   1922  C8   DG A  93      -8.571 390.528 164.402 
ATOM   1923  N7   DG A  93      -7.532 390.138 165.102 
ATOM   1924  C5   DG A  93      -6.445 390.643 164.389 
ATOM   1925  C6   DG A  93      -5.054 390.546 164.654 
ATOM   1926  O6   DG A  93      -4.486 389.985 165.587 
ATOM   1927  N1   DG A  93      -4.299 391.204 163.674 
ATOM   1928  C2   DG A  93      -4.821 391.870 162.581 
ATOM   1929  N2   DG A  93      -3.931 392.435 161.760 
ATOM   1930  N3   DG A  93      -6.125 391.962 162.334 
ATOM   1931  C4   DG A  93      -6.872 391.328 163.275 
ATOM   1932  P    DA A  94     -11.555 391.781 158.744 
ATOM   1933  OP1  DA A  94     -12.574 392.788 158.372 
ATOM   1934  OP2  DA A  94     -12.062 390.424 159.045 
ATOM   1935  O5'  DA A  94     -10.440 391.697 157.599 
ATOM   1936  C5'  DA A  94      -9.331 392.614 157.635 
ATOM   1937  C4'  DA A  94      -8.040 391.878 157.337 
ATOM   1938  O4'  DA A  94      -7.427 391.322 158.535 
ATOM   1939  C3'  DA A  94      -8.159 390.680 156.394 
ATOM   1940  O3'  DA A  94      -7.004 390.628 155.566 
ATOM   1941  C2'  DA A  94      -8.152 389.460 157.316 
ATOM   1942  C1'  DA A  94      -7.081 389.970 158.274 
ATOM   1943  N9   DA A  94      -7.045 389.243 159.574 
ATOM   1944  C8   DA A  94      -8.089 388.712 160.278 
ATOM   1945  N7   DA A  94      -7.735 388.134 161.383 
ATOM   1946  C5   DA A  94      -6.356 388.293 161.419 
ATOM   1947  C6   DA A  94      -5.381 387.896 162.348 
ATOM   1948  N6   DA A  94      -5.660 387.226 163.474 
ATOM   1949  N1   DA A  94      -4.100 388.215 162.075 
ATOM   1950  C2   DA A  94      -3.830 388.881 160.955 
ATOM   1951  N3   DA A  94      -4.651 389.302 160.018 
ATOM   1952  C4   DA A  94      -5.925 388.970 160.315 
ATOM   1953  P    DG A  95      -7.170 390.227 154.026 
ATOM   1954  OP1  DG A  95      -7.550 391.423 153.240 
ATOM   1955  OP2  DG A  95      -8.075 389.061 153.912 
ATOM   1956  O5'  DG A  95      -5.678 389.787 153.650 
ATOM   1957  C5'  DG A  95      -4.575 390.404 154.340 
ATOM   1958  C4'  DG A  95      -3.552 389.354 154.725 
ATOM   1959  O4'  DG A  95      -3.833 388.754 156.022 
ATOM   1960  C3'  DG A  95      -3.441 388.156 153.782 
ATOM   1961  O3'  DG A  95      -2.076 387.761 153.698 
ATOM   1962  C2'  DG A  95      -4.226 387.043 154.475 
ATOM   1963  C1'  DG A  95      -3.746 387.344 155.892 
ATOM   1964  N9   DG A  95      -4.590 386.729 156.953 
ATOM   1965  C8   DG A  95      -5.951 386.512 156.968 
ATOM   1966  N7   DG A  95      -6.389 385.943 158.064 
ATOM   1967  C5   DG A  95      -5.237 385.768 158.830 
ATOM   1968  C6   DG A  95      -5.075 385.202 160.121 
ATOM   1969  O6   DG A  95      -5.928 384.729 160.867 
ATOM   1970  N1   DG A  95      -3.732 385.222 160.524 
ATOM   1971  C2   DG A  95      -2.684 385.725 159.778 
ATOM   1972  N2   DG A  95      -1.476 385.653 160.340 
ATOM   1973  N3   DG A  95      -2.838 386.257 158.567 
ATOM   1974  C4   DG A  95      -4.134 386.244 158.161 
ATOM   1975  P    DG A  96      -1.488 387.301 152.282 
ATOM   1976  OP1  DG A  96      -1.081 388.492 151.503 
ATOM   1977  OP2  DG A  96      -2.445 386.388 151.620 
ATOM   1978  O5'  DG A  96      -0.188 386.482 152.733 
ATOM   1979  C5'  DG A  96       0.488 386.859 153.946 
ATOM   1980  C4'  DG A  96       0.852 385.621 154.743 
ATOM   1981  O4'  DG A  96      -0.215 385.206 155.642 
ATOM   1982  C3'  DG A  96       1.151 384.366 153.922 
ATOM   1983  O3'  DG A  96       2.203 383.644 154.551 
ATOM   1984  C2'  DG A  96      -0.129 383.535 154.006 
ATOM   1985  C1'  DG A  96      -0.423 383.811 155.478 
ATOM   1986  N9   DG A  96      -1.824 383.502 155.878 
ATOM   1987  C8   DG A  96      -2.985 383.628 155.147 
ATOM   1988  N7   DG A  96      -4.066 383.266 155.797 
ATOM   1989  C5   DG A  96      -3.585 382.871 157.044 
ATOM   1990  C6   DG A  96      -4.282 382.378 158.179 
ATOM   1991  O6   DG A  96      -5.487 382.187 158.317 
ATOM   1992  N1   DG A  96      -3.406 382.099 159.236 
ATOM   1993  C2   DG A  96      -2.036 382.273 159.203 
ATOM   1994  N2   DG A  96      -1.377 381.948 160.318 
ATOM   1995  N3   DG A  96      -1.383 382.736 158.139 
ATOM   1996  C4   DG A  96      -2.219 383.011 157.104 
ATOM   1997  P    DT A  97       3.320 382.949 153.641 
ATOM   1998  OP1  DT A  97       4.359 383.943 153.286 
ATOM   1999  OP2  DT A  97       2.674 382.253 152.507 
ATOM   2000  O5'  DT A  97       3.930 381.873 154.655 
ATOM   2001  C5'  DT A  97       3.922 382.160 156.066 
ATOM   2002  C4'  DT A  97       3.488 380.933 156.843 
ATOM   2003  O4'  DT A  97       2.042 380.860 157.001 
ATOM   2004  C3'  DT A  97       3.858 379.587 156.222 
ATOM   2005  O3'  DT A  97       4.194 378.677 157.262 
ATOM   2006  C2'  DT A  97       2.573 379.103 155.550 
ATOM   2007  C1'  DT A  97       1.619 379.551 156.653 
ATOM   2008  N1   DT A  97       0.195 379.625 156.219 
ATOM   2009  C2   DT A  97      -0.760 379.300 157.150 
ATOM   2010  O2   DT A  97      -0.489 378.962 158.290 
ATOM   2011  N3   DT A  97      -2.068 379.379 156.712 
ATOM   2012  C4   DT A  97      -2.488 379.748 155.450 
ATOM   2013  O4   DT A  97      -3.688 379.782 155.175 
ATOM   2014  C5   DT A  97      -1.412 380.071 154.543 
ATOM   2015  C7   DT A  97      -1.781 380.482 153.147 
ATOM   2016  C6   DT A  97      -0.132 380.002 154.943 
ATOM   2017  P    DT A  98       5.415 377.664 157.043 
ATOM   2018  OP1  DT A  98       6.689 378.344 157.370 
ATOM   2019  OP2  DT A  98       5.327 377.066 155.693 
ATOM   2020  O5'  DT A  98       5.102 376.549 158.146 
ATOM   2021  C5'  DT A  98       4.413 376.932 159.352 
ATOM   2022  C4'  DT A  98       3.344 375.910 159.686 
ATOM   2023  O4'  DT A  98       2.072 376.206 159.042 
ATOM   2024  C3'  DT A  98       3.645 374.472 159.265 
ATOM   2025  O3'  DT A  98       3.137 373.587 160.256 
ATOM   2026  C2'  DT A  98       2.844 374.270 157.978 
ATOM   2027  C1'  DT A  98       1.594 375.019 158.429 
ATOM   2028  N1   DT A  98       0.693 375.408 157.308 
ATOM   2029  C2   DT A  98      -0.659 375.396 157.560 
ATOM   2030  O2   DT A  98      -1.129 375.087 158.641 
ATOM   2031  N3   DT A  98      -1.463 375.761 156.498 
ATOM   2032  C4   DT A  98      -1.038 376.128 155.237 
ATOM   2033  O4   DT A  98      -1.854 376.435 154.366 
ATOM   2034  C5   DT A  98       0.396 376.109 155.070 
ATOM   2035  C7   DT A  98       0.944 376.495 153.727 
ATOM   2036  C6   DT A  98       1.202 375.758 156.085 
ATOM   2037  P    DC A  99       3.993 372.292 160.651 
ATOM   2038  OP1  DC A  99       5.015 372.661 161.656 
ATOM   2039  OP2  DC A  99       4.494 371.636 159.424 
ATOM   2040  O5'  DC A  99       2.876 371.372 161.334 
ATOM   2041  C5'  DC A  99       1.770 372.001 162.008 
ATOM   2042  C4'  DC A  99       0.475 371.300 161.646 
ATOM   2043  O4'  DC A  99      -0.137 371.850 160.445 
ATOM   2044  C3'  DC A  99       0.590 369.805 161.349 
ATOM   2045  O3'  DC A  99      -0.568 369.147 161.850 
ATOM   2046  C2'  DC A  99       0.579 369.711 159.824 
ATOM   2047  C1'  DC A  99      -0.489 370.775 159.588 
ATOM   2048  N1   DC A  99      -0.525 371.289 158.191 
ATOM   2049  C2   DC A  99      -1.764 371.637 157.659 
ATOM   2050  O2   DC A  99      -2.773 371.506 158.362 
ATOM   2051  N3   DC A  99      -1.818 372.107 156.386 
ATOM   2052  C4   DC A  99      -0.702 372.234 155.658 
ATOM   2053  N4   DC A  99      -0.807 372.697 154.422 
ATOM   2054  C5   DC A  99       0.582 371.881 156.186 
ATOM   2055  C6   DC A  99       0.616 371.413 157.460 
ATOM   2056  P    DC A 100      -0.406 367.715 162.548 
ATOM   2057  OP1  DC A 100      -0.023 367.895 163.966 
ATOM   2058  OP2  DC A 100       0.494 366.867 161.735 
ATOM   2059  O5'  DC A 100      -1.901 367.150 162.460 
ATOM   2060  C5'  DC A 100      -3.001 368.079 162.482 
ATOM   2061  C4'  DC A 100      -4.027 367.692 161.436 
ATOM   2062  O4'  DC A 100      -3.746 368.286 160.136 
ATOM   2063  C3'  DC A 100      -4.144 366.197 161.141 
ATOM   2064  O3'  DC A 100      -5.510 365.881 160.898 
ATOM   2065  C2'  DC A 100      -3.361 365.996 159.844 
ATOM   2066  C1'  DC A 100      -3.837 367.269 159.150 
ATOM   2067  N1   DC A 100      -2.994 367.672 157.991 
ATOM   2068  C2   DC A 100      -3.627 368.273 156.905 
ATOM   2069  O2   DC A 100      -4.850 368.446 156.949 
ATOM   2070  N3   DC A 100      -2.875 368.647 155.838 
ATOM   2071  C4   DC A 100      -1.552 368.442 155.829 
ATOM   2072  N4   DC A 100      -0.863 368.824 154.765 
ATOM   2073  C5   DC A 100      -0.882 367.825 156.935 
ATOM   2074  C6   DC A 100      -1.650 367.458 157.993 
ATOM   2075  P    DT A 101      -6.102 364.509 161.470 
ATOM   2076  OP1  DT A 101      -6.507 364.693 162.882 
ATOM   2077  OP2  DT A 101      -5.150 363.408 161.206 
ATOM   2078  O5'  DT A 101      -7.404 364.323 160.557 
ATOM   2079  C5'  DT A 101      -8.078 365.492 160.055 
ATOM   2080  C4'  DT A 101      -8.445 365.293 158.598 
ATOM   2081  O4'  DT A 101      -7.377 365.702 157.695 
ATOM   2082  C3'  DT A 101      -8.749 363.855 158.179 
ATOM   2083  O3'  DT A 101      -9.802 363.867 157.223 
ATOM   2084  C2'  DT A 101      -7.473 363.373 157.490 
ATOM   2085  C1'  DT A 101      -7.176 364.669 156.743 
ATOM   2086  N1   DT A 101      -5.775 364.766 156.245 
ATOM   2087  C2   DT A 101      -5.579 365.417 155.051 
ATOM   2088  O2   DT A 101      -6.489 365.904 154.404 
ATOM   2089  N3   DT A 101      -4.268 365.486 154.621 
ATOM   2090  C4   DT A 101      -3.165 364.972 155.272 
ATOM   2091  O4   DT A 101      -2.038 365.096 154.787 
ATOM   2092  C5   DT A 101      -3.471 364.307 156.516 
ATOM   2093  C7   DT A 101      -2.327 363.718 157.288 
ATOM   2094  C6   DT A 101      -4.737 364.225 156.958 
ATOM   2095  P    DC A 102     -10.925 362.728 157.290 
ATOM   2096  OP1  DC A 102     -11.960 363.110 158.276 
ATOM   2097  OP2  DC A 102     -10.284 361.411 157.498 
ATOM   2098  O5'  DC A 102     -11.537 362.800 155.813 
ATOM   2099  C5'  DC A 102     -11.526 364.058 155.114 
ATOM   2100  C4'  DC A 102     -11.094 363.849 153.675 
ATOM   2101  O4'  DC A 102      -9.648 363.916 153.514 
ATOM   2102  C3'  DC A 102     -11.471 362.502 153.058 
ATOM   2103  O3'  DC A 102     -11.809 362.702 151.690 
ATOM   2104  C2'  DC A 102     -10.189 361.672 153.125 
ATOM   2105  C1'  DC A 102      -9.230 362.797 152.747 
ATOM   2106  N1   DC A 102      -7.808 362.511 153.083 
ATOM   2107  C2   DC A 102      -6.827 363.003 152.226 
ATOM   2108  O2   DC A 102      -7.174 363.652 151.232 
ATOM   2109  N3   DC A 102      -5.523 362.752 152.514 
ATOM   2110  C4   DC A 102      -5.189 362.045 153.601 
ATOM   2111  N4   DC A 102      -3.904 361.827 153.839 
ATOM   2112  C5   DC A 102      -6.183 361.529 154.495 
ATOM   2113  C6   DC A 102      -7.479 361.791 154.189 
ATOM   2114  P    DC A 103     -13.033 361.881 151.066 
ATOM   2115  OP1  DC A 103     -14.304 362.577 151.372 
ATOM   2116  OP2  DC A 103     -12.950 360.466 151.490 
ATOM   2117  O5'  DC A 103     -12.722 361.992 149.501 
ATOM   2118  C5'  DC A 103     -12.030 363.154 149.007 
ATOM   2119  C4'  DC A 103     -10.965 362.739 148.011 
ATOM   2120  O4'  DC A 103      -9.693 362.438 148.652 
ATOM   2121  C3'  DC A 103     -11.271 361.485 147.193 
ATOM   2122  O3'  DC A 103     -10.766 361.660 145.875 
ATOM   2123  C2'  DC A 103     -10.474 360.373 147.875 
ATOM   2124  C1'  DC A 103      -9.220 361.198 148.149 
ATOM   2125  N1   DC A 103      -8.319 360.596 149.172 
ATOM   2126  C2   DC A 103      -6.947 360.768 149.009 
ATOM   2127  O2   DC A 103      -6.537 361.407 148.033 
ATOM   2128  N3   DC A 103      -6.108 360.227 149.930 
ATOM   2129  C4   DC A 103      -6.592 359.542 150.974 
ATOM   2130  N4   DC A 103      -5.734 359.034 151.845 
ATOM   2131  C5   DC A 103      -8.000 359.353 151.159 
ATOM   2132  C6   DC A 103      -8.821 359.901 150.228 
ATOM   2133  P    DC A 104     -11.625 361.121 144.637 
ATOM   2134  OP1  DC A 104     -12.645 362.127 144.266 
ATOM   2135  OP2  DC A 104     -12.132 359.764 144.938 
ATOM   2136  O5'  DC A 104     -10.510 361.036 143.492 
ATOM   2137  C5'  DC A 104      -9.401 361.954 143.529 
ATOM   2138  C4'  DC A 104      -8.111 361.217 143.230 
ATOM   2139  O4'  DC A 104      -7.497 360.661 144.428 
ATOM   2140  C3'  DC A 104      -8.230 360.020 142.287 
ATOM   2141  O3'  DC A 104      -7.074 359.968 141.459 
ATOM   2142  C2'  DC A 104      -8.223 358.800 143.209 
ATOM   2143  C1'  DC A 104      -7.151 359.310 144.168 
ATOM   2144  N1   DC A 104      -7.116 358.583 145.468 
ATOM   2145  C2   DC A 104      -5.876 358.400 146.076 
ATOM   2146  O2   DC A 104      -4.867 358.845 145.518 
ATOM   2147  N3   DC A 104      -5.823 357.739 147.261 
ATOM   2148  C4   DC A 104      -6.940 357.273 147.833 
ATOM   2149  N4   DC A 104      -6.836 356.635 148.989 
ATOM   2150  C5   DC A 104      -8.225 357.449 147.223 
ATOM   2151  C6   DC A 104      -8.257 358.112 146.040 
ATOM   2152  P    DC A 105      -7.241 359.566 139.919 
ATOM   2153  OP1  DC A 105      -7.620 360.762 139.133 
ATOM   2154  OP2  DC A 105      -8.145 358.401 139.805 
ATOM   2155  O5'  DC A 105      -5.749 359.127 139.544 
ATOM   2156  C5'  DC A 105      -4.646 359.744 140.233 
ATOM   2157  C4'  DC A 105      -3.623 358.694 140.618 
ATOM   2158  O4'  DC A 105      -3.903 358.094 141.916 
ATOM   2159  C3'  DC A 105      -3.511 357.496 139.675 
ATOM   2160  O3'  DC A 105      -2.147 357.101 139.592 
ATOM   2161  C2'  DC A 105      -4.297 356.383 140.368 
ATOM   2162  C1'  DC A 105      -3.817 356.683 141.785 
ATOM   2163  N1   DC A 105      -4.660 356.068 142.846 
ATOM   2164  C2   DC A 105      -4.028 355.632 144.008 
ATOM   2165  O2   DC A 105      -2.803 355.773 144.109 
ATOM   2166  N3   DC A 105      -4.780 355.068 144.987 
ATOM   2167  C4   DC A 105      -6.103 354.933 144.840 
ATOM   2168  N4   DC A 105      -6.793 354.376 145.824 
ATOM   2169  C5   DC A 105      -6.774 355.374 143.652 
ATOM   2170  C6   DC A 105      -6.005 355.935 142.685 
ATOM   2171  P    DG A 106      -1.558 356.640 138.176 
ATOM   2172  OP1  DG A 106      -1.152 357.831 137.396 
ATOM   2173  OP2  DG A 106      -2.515 355.727 137.514 
ATOM   2174  O5'  DG A 106      -0.259 355.821 138.626 
ATOM   2175  C5'  DG A 106       0.418 356.198 139.839 
ATOM   2176  C4'  DG A 106       0.782 354.960 140.636 
ATOM   2177  O4'  DG A 106      -0.285 354.545 141.535 
ATOM   2178  C3'  DG A 106       1.080 353.706 139.815 
ATOM   2179  O3'  DG A 106       2.132 352.983 140.445 
ATOM   2180  C2'  DG A 106      -0.199 352.874 139.899 
ATOM   2181  C1'  DG A 106      -0.493 353.151 141.371 
ATOM   2182  N9   DG A 106      -1.894 352.841 141.771 
ATOM   2183  C8   DG A 106      -3.056 352.968 141.041 
ATOM   2184  N7   DG A 106      -4.136 352.605 141.690 
ATOM   2185  C5   DG A 106      -3.655 352.211 142.938 
ATOM   2186  C6   DG A 106      -4.352 351.718 144.072 
ATOM   2187  O6   DG A 106      -5.557 351.526 144.210 
ATOM   2188  N1   DG A 106      -3.476 351.438 145.130 
ATOM   2189  C2   DG A 106      -2.106 351.613 145.096 
ATOM   2190  N2   DG A 106      -1.447 351.287 146.211 
ATOM   2191  N3   DG A 106      -1.453 352.075 144.032 
ATOM   2192  C4   DG A 106      -2.289 352.351 142.997 
ATOM   2193  P    DG A 107       3.250 352.289 139.534 
ATOM   2194  OP1  DG A 107       4.288 353.283 139.180 
ATOM   2195  OP2  DG A 107       2.604 351.593 138.400 
ATOM   2196  O5'  DG A 107       3.860 351.212 140.549 
ATOM   2197  C5'  DG A 107       3.851 351.500 141.959 
ATOM   2198  C4'  DG A 107       3.417 350.273 142.736 
ATOM   2199  O4'  DG A 107       1.971 350.200 142.894 
ATOM   2200  C3'  DG A 107       3.788 348.926 142.115 
ATOM   2201  O3'  DG A 107       4.124 348.017 143.155 
ATOM   2202  C2'  DG A 107       2.502 348.442 141.444 
ATOM   2203  C1'  DG A 107       1.548 348.891 142.546 
ATOM   2204  N9   DG A 107       0.125 348.965 142.112 
ATOM   2205  C8   DG A 107      -0.395 349.318 140.886 
ATOM   2206  N7   DG A 107      -1.705 349.280 140.830 
ATOM   2207  C5   DG A 107      -2.078 348.873 142.110 
ATOM   2208  C6   DG A 107      -3.369 348.652 142.657 
ATOM   2209  O6   DG A 107      -4.466 348.772 142.117 
ATOM   2210  N1   DG A 107      -3.294 348.244 143.997 
ATOM   2211  C2   DG A 107      -2.125 348.074 144.713 
ATOM   2212  N2   DG A 107      -2.266 347.680 145.980 
ATOM   2213  N3   DG A 107      -0.915 348.283 144.198 
ATOM   2214  C4   DG A 107      -0.970 348.678 142.900 
ATOM   2215  P    DG A 108       5.345 347.004 142.936 
ATOM   2216  OP1  DG A 108       6.618 347.684 143.264 
ATOM   2217  OP2  DG A 108       5.256 346.406 141.586 
ATOM   2218  O5'  DG A 108       5.031 345.888 144.040 
ATOM   2219  C5'  DG A 108       4.343 346.272 145.245 
ATOM   2220  C4'  DG A 108       3.274 345.250 145.580 
ATOM   2221  O4'  DG A 108       2.001 345.546 144.936 
ATOM   2222  C3'  DG A 108       3.574 343.812 145.158 
ATOM   2223  O3'  DG A 108       3.067 342.926 146.149 
ATOM   2224  C2'  DG A 108       2.774 343.610 143.871 
ATOM   2225  C1'  DG A 108       1.523 344.358 144.322 
ATOM   2226  N9   DG A 108       0.622 344.747 143.202 
ATOM   2227  C8   DG A 108       0.943 345.126 141.916 
ATOM   2228  N7   DG A 108      -0.096 345.407 141.167 
ATOM   2229  C5   DG A 108      -1.182 345.199 142.016 
ATOM   2230  C6   DG A 108      -2.572 345.342 141.772 
ATOM   2231  O6   DG A 108      -3.142 345.687 140.741 
ATOM   2232  N1   DG A 108      -3.327 345.028 142.912 
ATOM   2233  C2   DG A 108      -2.806 344.630 144.127 
ATOM   2234  N2   DG A 108      -3.694 344.377 145.092 
ATOM   2235  N3   DG A 108      -1.500 344.497 144.355 
ATOM   2236  C4   DG A 108      -0.755 344.796 143.260 
ATOM   2237  P    DC A 109       3.922 341.632 146.545 
ATOM   2238  OP1  DC A 109       4.945 342.001 147.549 
ATOM   2239  OP2  DC A 109       4.424 340.976 145.317 
ATOM   2240  O5'  DC A 109       2.805 340.712 147.227 
ATOM   2241  C5'  DC A 109       1.699 341.341 147.901 
ATOM   2242  C4'  DC A 109       0.405 340.640 147.539 
ATOM   2243  O4'  DC A 109      -0.208 341.190 146.339 
ATOM   2244  C3'  DC A 109       0.519 339.145 147.243 
ATOM   2245  O3'  DC A 109      -0.638 338.486 147.744 
ATOM   2246  C2'  DC A 109       0.509 339.051 145.717 
ATOM   2247  C1'  DC A 109      -0.559 340.115 145.482 
ATOM   2248  N1   DC A 109      -0.595 340.629 144.085 
ATOM   2249  C2   DC A 109      -1.834 340.977 143.552 
ATOM   2250  O2   DC A 109      -2.844 340.846 144.255 
ATOM   2251  N3   DC A 109      -1.888 341.447 142.279 
ATOM   2252  C4   DC A 109      -0.773 341.574 141.551 
ATOM   2253  N4   DC A 109      -0.877 342.037 140.315 
ATOM   2254  C5   DC A 109       0.512 341.221 142.079 
ATOM   2255  C6   DC A 109       0.545 340.752 143.353 
ATOM   2256  P    DA A 110      -0.476 337.054 148.441 
ATOM   2257  OP1  DA A 110      -0.094 337.234 149.859 
ATOM   2258  OP2  DA A 110       0.423 336.206 147.629 
ATOM   2259  O5'  DA A 110      -1.971 336.490 148.353 
ATOM   2260  C5'  DA A 110      -3.071 337.418 148.376 
ATOM   2261  C4'  DA A 110      -4.097 337.031 147.330 
ATOM   2262  O4'  DA A 110      -3.817 337.625 146.030 
ATOM   2263  C3'  DA A 110      -4.215 335.536 147.034 
ATOM   2264  O3'  DA A 110      -5.580 335.221 146.791 
ATOM   2265  C2'  DA A 110      -3.431 335.335 145.737 
ATOM   2266  C1'  DA A 110      -3.908 336.609 145.044 
ATOM   2267  N9   DA A 110      -3.064 337.012 143.884 
ATOM   2268  C8   DA A 110      -1.716 336.870 143.727 
ATOM   2269  N7   DA A 110      -1.269 337.321 142.596 
ATOM   2270  C5   DA A 110      -2.404 337.798 141.954 
ATOM   2271  C6   DA A 110      -2.600 338.406 140.704 
ATOM   2272  N6   DA A 110      -1.609 338.651 139.836 
ATOM   2273  N1   DA A 110      -3.858 338.756 140.376 
ATOM   2274  C2   DA A 110      -4.840 338.512 141.242 
ATOM   2275  N3   DA A 110      -4.778 337.953 142.431 
ATOM   2276  C4   DA A 110      -3.508 337.612 142.735 
ATOM   2277  P    DG A 111      -6.173 333.848 147.363 
ATOM   2278  OP1  DG A 111      -6.577 334.033 148.775 
ATOM   2279  OP2  DG A 111      -5.220 332.748 147.099 
ATOM   2280  O5'  DG A 111      -7.475 333.662 146.451 
ATOM   2281  C5'  DG A 111      -8.148 334.832 145.948 
ATOM   2282  C4'  DG A 111      -8.515 334.633 144.491 
ATOM   2283  O4'  DG A 111      -7.448 335.042 143.589 
ATOM   2284  C3'  DG A 111      -8.820 333.194 144.073 
ATOM   2285  O3'  DG A 111      -9.873 333.206 143.116 
ATOM   2286  C2'  DG A 111      -7.544 332.713 143.383 
ATOM   2287  C1'  DG A 111      -7.246 334.009 142.636 
ATOM   2288  N9   DG A 111      -5.846 334.106 142.138 
ATOM   2289  C8   DG A 111      -4.684 333.629 142.707 
ATOM   2290  N7   DG A 111      -3.605 333.882 142.008 
ATOM   2291  C5   DG A 111      -4.085 334.575 140.897 
ATOM   2292  C6   DG A 111      -3.387 335.113 139.784 
ATOM   2293  O6   DG A 111      -2.182 335.089 139.546 
ATOM   2294  N1   DG A 111      -4.263 335.738 138.885 
ATOM   2295  C2   DG A 111      -5.631 335.831 139.041 
ATOM   2296  N2   DG A 111      -6.291 336.468 138.070 
ATOM   2297  N3   DG A 111      -6.285 335.326 140.086 
ATOM   2298  C4   DG A 111      -5.451 334.717 140.967 
ATOM   2299  P    DA A 112     -10.996 332.068 143.183 
ATOM   2300  OP1  DA A 112     -12.031 332.449 144.170 
ATOM   2301  OP2  DA A 112     -10.354 330.751 143.391 
ATOM   2302  O5'  DA A 112     -11.607 332.139 141.707 
ATOM   2303  C5'  DA A 112     -11.596 333.398 141.007 
ATOM   2304  C4'  DA A 112     -11.164 333.188 139.569 
ATOM   2305  O4'  DA A 112      -9.718 333.256 139.408 
ATOM   2306  C3'  DA A 112     -11.541 331.842 138.951 
ATOM   2307  O3'  DA A 112     -11.880 332.041 137.583 
ATOM   2308  C2'  DA A 112     -10.260 331.012 139.018 
ATOM   2309  C1'  DA A 112      -9.301 332.137 138.640 
ATOM   2310  N9   DA A 112      -7.878 331.851 138.976 
ATOM   2311  C8   DA A 112      -7.382 331.151 140.038 
ATOM   2312  N7   DA A 112      -6.087 331.071 140.056 
ATOM   2313  C5   DA A 112      -5.694 331.770 138.922 
ATOM   2314  C6   DA A 112      -4.433 332.053 138.373 
ATOM   2315  N6   DA A 112      -3.279 331.645 138.922 
ATOM   2316  N1   DA A 112      -4.398 332.772 137.236 
ATOM   2317  C2   DA A 112      -5.548 333.175 136.697 
ATOM   2318  N3   DA A 112      -6.778 332.973 137.116 
ATOM   2319  C4   DA A 112      -6.784 332.251 138.254 
ATOM   2320  P    DA A 113     -13.104 331.221 136.959 
ATOM   2321  OP1  DA A 113     -14.374 331.916 137.265 
ATOM   2322  OP2  DA A 113     -13.020 329.806 137.384 
ATOM   2323  O5'  DA A 113     -12.793 331.331 135.394 
ATOM   2324  C5'  DA A 113     -12.101 332.494 134.900 
ATOM   2325  C4'  DA A 113     -11.035 332.079 133.905 
ATOM   2326  O4'  DA A 113      -9.763 331.778 134.546 
ATOM   2327  C3'  DA A 113     -11.341 330.824 133.087 
ATOM   2328  O3'  DA A 113     -10.837 330.999 131.769 
ATOM   2329  C2'  DA A 113     -10.544 329.713 133.769 
ATOM   2330  C1'  DA A 113      -9.291 330.537 134.043 
ATOM   2331  N9   DA A 113      -8.390 329.936 135.065 
ATOM   2332  C8   DA A 113      -8.727 329.216 136.175 
ATOM   2333  N7   DA A 113      -7.709 328.823 136.875 
ATOM   2334  C5   DA A 113      -6.614 329.318 136.181 
ATOM   2335  C6   DA A 113      -5.231 329.241 136.413 
ATOM   2336  N6   DA A 113      -4.690 328.605 137.462 
ATOM   2337  N1   DA A 113      -4.419 329.844 135.524 
ATOM   2338  C2   DA A 113      -4.961 330.476 134.484 
ATOM   2339  N3   DA A 113      -6.230 330.614 134.165 
ATOM   2340  C4   DA A 113      -7.021 330.001 135.070 
ATOM   2341  P    DG A 114     -11.696 330.460 130.530 
ATOM   2342  OP1  DG A 114     -12.715 331.467 130.159 
ATOM   2343  OP2  DG A 114     -12.203 329.103 130.831 
ATOM   2344  O5'  DG A 114     -10.581 330.376 129.386 
ATOM   2345  C5'  DG A 114      -9.472 331.293 129.422 
ATOM   2346  C4'  DG A 114      -8.181 330.557 129.123 
ATOM   2347  O4'  DG A 114      -7.568 330.001 130.322 
ATOM   2348  C3'  DG A 114      -8.300 329.360 128.180 
ATOM   2349  O3'  DG A 114      -7.145 329.307 127.353 
ATOM   2350  C2'  DG A 114      -8.293 328.140 129.102 
ATOM   2351  C1'  DG A 114      -7.222 328.649 130.061 
ATOM   2352  N9   DG A 114      -7.186 327.922 131.361 
ATOM   2353  C8   DG A 114      -8.226 327.379 132.084 
ATOM   2354  N7   DG A 114      -7.855 326.800 133.199 
ATOM   2355  C5   DG A 114      -6.471 326.969 133.216 
ATOM   2356  C6   DG A 114      -5.512 326.553 134.175 
ATOM   2357  O6   DG A 114      -5.687 325.940 135.224 
ATOM   2358  N1   DG A 114      -4.216 326.932 133.799 
ATOM   2359  C2   DG A 114      -3.890 327.623 132.648 
ATOM   2360  N2   DG A 114      -2.593 327.890 132.472 
ATOM   2361  N3   DG A 114      -4.791 328.013 131.750 
ATOM   2362  C4   DG A 114      -6.053 327.653 132.099 
ATOM   2363  P    DA A 115      -7.311 328.906 125.813 
ATOM   2364  OP1  DA A 115      -7.691 330.102 125.026 
ATOM   2365  OP2  DA A 115      -8.216 327.741 125.699 
ATOM   2366  O5'  DA A 115      -5.819 328.466 125.437 
ATOM   2367  C5'  DA A 115      -4.716 329.083 126.127 
ATOM   2368  C4'  DA A 115      -3.693 328.033 126.511 
ATOM   2369  O4'  DA A 115      -3.974 327.434 127.809 
ATOM   2370  C3'  DA A 115      -3.582 326.836 125.568 
ATOM   2371  O3'  DA A 115      -2.217 326.440 125.485 
ATOM   2372  C2'  DA A 115      -4.367 325.723 126.261 
ATOM   2373  C1'  DA A 115      -3.887 326.023 127.678 
ATOM   2374  N9   DA A 115      -4.731 325.408 128.739 
ATOM   2375  C8   DA A 115      -6.082 325.202 128.737 
ATOM   2376  N7   DA A 115      -6.527 324.638 129.817 
ATOM   2377  C5   DA A 115      -5.392 324.456 130.593 
ATOM   2378  C6   DA A 115      -5.196 323.902 131.869 
ATOM   2379  N6   DA A 115      -6.188 323.405 132.621 
ATOM   2380  N1   DA A 115      -3.937 323.876 132.345 
ATOM   2381  C2   DA A 115      -2.956 324.371 131.595 
ATOM   2382  N3   DA A 115      -3.017 324.910 130.396 
ATOM   2383  C4   DA A 115      -4.287 324.924 129.943 
ATOM   2384  P    DA A 116      -1.629 325.980 124.069 
ATOM   2385  OP1  DA A 116      -1.222 327.171 123.290 
ATOM   2386  OP2  DA A 116      -2.586 325.067 123.407 
ATOM   2387  O5'  DA A 116      -0.329 325.161 124.519 
ATOM   2388  C5'  DA A 116       0.347 325.538 125.733 
ATOM   2389  C4'  DA A 116       0.711 324.300 126.529 
ATOM   2390  O4'  DA A 116      -0.356 323.885 127.429 
ATOM   2391  C3'  DA A 116       1.010 323.045 125.709 
ATOM   2392  O3'  DA A 116       2.062 322.323 126.338 
ATOM   2393  C2'  DA A 116      -0.270 322.214 125.793 
ATOM   2394  C1'  DA A 116      -0.564 322.491 127.264 
ATOM   2395  N9   DA A 116      -1.965 322.181 127.664 
ATOM   2396  C8   DA A 116      -3.106 322.313 126.926 
ATOM   2397  N7   DA A 116      -4.182 321.957 127.556 
ATOM   2398  C5   DA A 116      -3.723 321.560 128.804 
ATOM   2399  C6   DA A 116      -4.381 321.070 129.945 
ATOM   2400  N6   DA A 116      -5.708 320.889 130.012 
ATOM   2401  N1   DA A 116      -3.624 320.771 131.016 
ATOM   2402  C2   DA A 116      -2.306 320.954 130.943 
ATOM   2403  N3   DA A 116      -1.585 321.402 129.940 
ATOM   2404  C4   DA A 116      -2.366 321.693 128.880 
ATOM   2405  P    DA A 117       3.179 321.629 125.428 
ATOM   2406  OP1  DA A 117       4.217 322.623 125.073 
ATOM   2407  OP2  DA A 117       2.533 320.932 124.293 
ATOM   2408  O5'  DA A 117       3.789 320.552 126.442 
ATOM   2409  C5'  DA A 117       3.781 320.839 127.853 
ATOM   2410  C4'  DA A 117       3.347 319.613 128.629 
ATOM   2411  O4'  DA A 117       1.901 319.540 128.788 
ATOM   2412  C3'  DA A 117       3.717 318.266 128.008 
ATOM   2413  O3'  DA A 117       4.053 317.356 129.048 
ATOM   2414  C2'  DA A 117       2.432 317.782 127.337 
ATOM   2415  C1'  DA A 117       1.478 318.230 128.439 
ATOM   2416  N9   DA A 117       0.054 318.304 128.006 
ATOM   2417  C8   DA A 117      -0.443 318.658 126.783 
ATOM   2418  N7   DA A 117      -1.738 318.624 126.714 
ATOM   2419  C5   DA A 117      -2.130 318.219 127.983 
ATOM   2420  C6   DA A 117      -3.392 317.992 128.556 
ATOM   2421  N6   DA A 117      -4.546 318.147 127.892 
ATOM   2422  N1   DA A 117      -3.425 317.596 129.842 
ATOM   2423  C2   DA A 117      -2.275 317.443 130.498 
ATOM   2424  N3   DA A 117      -1.045 317.626 130.070 
ATOM   2425  C4   DA A 117      -1.040 318.021 128.780 
ATOM   2426  P    DT A 118       5.274 316.344 128.829 
ATOM   2427  OP1  DT A 118       6.548 317.023 129.157 
ATOM   2428  OP2  DT A 118       5.186 315.745 127.480 
ATOM   2429  O5'  DT A 118       4.961 315.228 129.933 
ATOM   2430  C5'  DT A 118       4.272 315.611 131.139 
ATOM   2431  C4'  DT A 118       3.203 314.589 131.473 
ATOM   2432  O4'  DT A 118       1.931 314.885 130.829 
ATOM   2433  C3'  DT A 118       3.503 313.151 131.052 
ATOM   2434  O3'  DT A 118       2.996 312.266 132.043 
ATOM   2435  C2'  DT A 118       2.703 312.949 129.765 
ATOM   2436  C1'  DT A 118       1.453 313.698 130.215 
ATOM   2437  N1   DT A 118       0.552 314.087 129.095 
ATOM   2438  C2   DT A 118      -0.800 314.076 129.346 
ATOM   2439  O2   DT A 118      -1.270 313.766 130.428 
ATOM   2440  N3   DT A 118      -1.604 314.440 128.285 
ATOM   2441  C4   DT A 118      -1.179 314.807 127.024 
ATOM   2442  O4   DT A 118      -1.995 315.114 126.152 
ATOM   2443  C5   DT A 118       0.255 314.788 126.857 
ATOM   2444  C7   DT A 118       0.803 315.174 125.513 
ATOM   2445  C6   DT A 118       1.061 314.437 127.872 
ATOM   2446  P    DC A 119       3.852 310.971 132.438 
ATOM   2447  OP1  DC A 119       4.874 311.340 133.442 
ATOM   2448  OP2  DC A 119       4.353 310.315 131.210 
ATOM   2449  O5'  DC A 119       2.735 310.051 133.120 
ATOM   2450  C5'  DC A 119       1.629 310.681 133.794 
ATOM   2451  C4'  DC A 119       0.334 309.979 133.433 
ATOM   2452  O4'  DC A 119      -0.278 310.530 132.232 
ATOM   2453  C3'  DC A 119       0.449 308.484 133.136 
ATOM   2454  O3'  DC A 119      -0.709 307.826 133.637 
ATOM   2455  C2'  DC A 119       0.438 308.390 131.610 
ATOM   2456  C1'  DC A 119      -0.630 309.454 131.375 
ATOM   2457  N1   DC A 119      -0.666 309.968 129.978 
ATOM   2458  C2   DC A 119      -1.905 310.316 129.446 
ATOM   2459  O2   DC A 119      -2.914 310.186 130.148 
ATOM   2460  N3   DC A 119      -1.959 310.787 128.172 
ATOM   2461  C4   DC A 119      -0.843 310.913 127.444 
ATOM   2462  N4   DC A 119      -0.948 311.376 126.208 
ATOM   2463  C5   DC A 119       0.441 310.560 127.973 
ATOM   2464  C6   DC A 119       0.475 310.092 129.246 
ATOM   2465  P    DA A 120      -0.547 306.394 134.334 
ATOM   2466  OP1  DA A 120      -0.165 306.574 135.752 
ATOM   2467  OP2  DA A 120       0.353 305.546 133.522 
ATOM   2468  O5'  DA A 120      -2.042 305.829 134.246 
ATOM   2469  C5'  DA A 120      -3.142 306.758 134.269 
ATOM   2470  C4'  DA A 120      -4.168 306.371 133.223 
ATOM   2471  O4'  DA A 120      -3.887 306.965 131.923 
ATOM   2472  C3'  DA A 120      -4.285 304.876 132.927 
ATOM   2473  O3'  DA A 120      -5.651 304.560 132.684 
ATOM   2474  C2'  DA A 120      -3.502 304.675 131.630 
ATOM   2475  C1'  DA A 120      -3.978 305.948 130.937 
ATOM   2476  N9   DA A 120      -3.135 306.351 129.777 
ATOM   2477  C8   DA A 120      -1.786 306.210 129.620 
ATOM   2478  N7   DA A 120      -1.340 306.661 128.489 
ATOM   2479  C5   DA A 120      -2.474 307.138 127.847 
ATOM   2480  C6   DA A 120      -2.671 307.746 126.597 
ATOM   2481  N6   DA A 120      -1.679 307.990 125.729 
ATOM   2482  N1   DA A 120      -3.929 308.096 126.269 
ATOM   2483  C2   DA A 120      -4.910 307.851 127.136 
ATOM   2484  N3   DA A 120      -4.849 307.292 128.324 
ATOM   2485  C4   DA A 120      -3.579 306.951 128.628 
ATOM   2486  P    DC A 121      -6.243 303.188 133.257 
ATOM   2487  OP1  DC A 121      -6.648 303.372 134.668 
ATOM   2488  OP2  DC A 121      -5.291 302.088 132.992 
ATOM   2489  O5'  DC A 121      -7.545 303.002 132.344 
ATOM   2490  C5'  DC A 121      -8.219 304.171 131.842 
ATOM   2491  C4'  DC A 121      -8.586 303.972 130.384 
ATOM   2492  O4'  DC A 121      -7.518 304.381 129.482 
ATOM   2493  C3'  DC A 121      -8.890 302.534 129.966 
ATOM   2494  O3'  DC A 121      -9.944 302.546 129.010 
ATOM   2495  C2'  DC A 121      -7.614 302.052 129.276 
ATOM   2496  C1'  DC A 121      -7.317 303.349 128.529 
ATOM   2497  N1   DC A 121      -5.916 303.446 128.032 
ATOM   2498  C2   DC A 121      -5.700 304.102 126.823 
ATOM   2499  O2   DC A 121      -6.671 304.572 126.218 
ATOM   2500  N3   DC A 121      -4.431 304.200 126.352 
ATOM   2501  C4   DC A 121      -3.406 303.676 127.037 
ATOM   2502  N4   DC A 121      -2.187 303.799 126.535 
ATOM   2503  C5   DC A 121      -3.606 302.997 128.282 
ATOM   2504  C6   DC A 121      -4.882 302.909 128.736 
ATOM   2505  P    DC A 122     -11.066 301.407 129.076 
ATOM   2506  OP1  DC A 122     -12.101 301.789 130.063 
ATOM   2507  OP2  DC A 122     -10.425 300.090 129.284 
ATOM   2508  O5'  DC A 122     -11.678 301.479 127.600 
ATOM   2509  C5'  DC A 122     -11.667 302.738 126.900 
ATOM   2510  C4'  DC A 122     -11.235 302.528 125.462 
ATOM   2511  O4'  DC A 122      -9.789 302.595 125.301 
ATOM   2512  C3'  DC A 122     -11.612 301.182 124.844 
ATOM   2513  O3'  DC A 122     -11.950 301.381 123.477 
ATOM   2514  C2'  DC A 122     -10.330 300.352 124.912 
ATOM   2515  C1'  DC A 122      -9.371 301.477 124.533 
ATOM   2516  N1   DC A 122      -7.949 301.190 124.869 
ATOM   2517  C2   DC A 122      -6.968 301.682 124.012 
ATOM   2518  O2   DC A 122      -7.315 302.331 123.019 
ATOM   2519  N3   DC A 122      -5.664 301.431 124.300 
ATOM   2520  C4   DC A 122      -5.330 300.724 125.388 
ATOM   2521  N4   DC A 122      -4.046 300.506 125.625 
ATOM   2522  C5   DC A 122      -6.324 300.209 126.282 
ATOM   2523  C6   DC A 122      -7.620 300.470 125.976 
ATOM   2524  P    DA A 123     -13.174 300.560 122.853 
ATOM   2525  OP1  DA A 123     -14.445 301.256 123.159 
ATOM   2526  OP2  DA A 123     -13.091 299.145 123.277 
ATOM   2527  O5'  DA A 123     -12.863 300.671 121.288 
ATOM   2528  C5'  DA A 123     -12.171 301.833 120.793 
ATOM   2529  C4'  DA A 123     -11.106 301.418 119.798 
ATOM   2530  O4'  DA A 123      -9.834 301.117 120.439 
ATOM   2531  C3'  DA A 123     -11.412 300.164 118.980 
ATOM   2532  O3'  DA A 123     -10.907 300.339 117.662 
ATOM   2533  C2'  DA A 123     -10.615 299.053 119.662 
ATOM   2534  C1'  DA A 123      -9.361 299.877 119.936 
ATOM   2535  N9   DA A 123      -8.460 299.276 120.959 
ATOM   2536  C8   DA A 123      -8.797 298.555 122.068 
ATOM   2537  N7   DA A 123      -7.779 298.163 122.768 
ATOM   2538  C5   DA A 123      -6.684 298.658 122.074 
ATOM   2539  C6   DA A 123      -5.301 298.581 122.306 
ATOM   2540  N6   DA A 123      -4.761 297.944 123.355 
ATOM   2541  N1   DA A 123      -4.490 299.184 121.417 
ATOM   2542  C2   DA A 123      -5.032 299.816 120.377 
ATOM   2543  N3   DA A 123      -6.301 299.953 120.059 
ATOM   2544  C4   DA A 123      -7.092 299.341 120.964 
ATOM   2545  P    DT A 124     -11.766 299.800 116.423 
ATOM   2546  OP1  DT A 124     -12.786 300.807 116.052 
ATOM   2547  OP2  DT A 124     -12.273 298.443 116.725 
ATOM   2548  O5'  DT A 124     -10.651 299.715 115.279 
ATOM   2549  C5'  DT A 124      -9.542 300.633 115.315 
ATOM   2550  C4'  DT A 124      -8.252 299.897 115.017 
ATOM   2551  O4'  DT A 124      -7.638 299.341 116.215 
ATOM   2552  C3'  DT A 124      -8.371 298.699 114.074 
ATOM   2553  O3'  DT A 124      -7.215 298.647 113.246 
ATOM   2554  C2'  DT A 124      -8.364 297.479 114.996 
ATOM   2555  C1'  DT A 124      -7.292 297.989 115.954 
ATOM   2556  N1   DT A 124      -7.257 297.262 117.254 
ATOM   2557  C2   DT A 124      -6.027 297.090 117.841 
ATOM   2558  O2   DT A 124      -4.992 297.503 117.347 
ATOM   2559  N3   DT A 124      -6.034 296.411 119.045 
ATOM   2560  C4   DT A 124      -7.141 295.903 119.692 
ATOM   2561  O4   DT A 124      -7.022 295.312 120.768 
ATOM   2562  C5   DT A 124      -8.386 296.133 118.998 
ATOM   2563  C7   DT A 124      -9.642 295.612 119.634 
ATOM   2564  C6   DT A 124      -8.409 296.790 117.827 
ATOM   2565  P    DT A 125      -7.382 298.245 111.706 
ATOM   2566  OP1  DT A 125      -7.761 299.441 110.919 
ATOM   2567  OP2  DT A 125      -8.286 297.080 111.592 
ATOM   2568  O5'  DT A 125      -5.890 297.806 111.330 
ATOM   2569  C5'  DT A 125      -4.787 298.423 112.020 
ATOM   2570  C4'  DT A 125      -3.764 297.373 112.405 
ATOM   2571  O4'  DT A 125      -4.044 296.773 113.702 
ATOM   2572  C3'  DT A 125      -3.652 296.175 111.462 
ATOM   2573  O3'  DT A 125      -2.288 295.780 111.378 
ATOM   2574  C2'  DT A 125      -4.438 295.062 112.155 
ATOM   2575  C1'  DT A 125      -3.958 295.362 113.572 
ATOM   2576  N1   DT A 125      -4.802 294.747 114.633 
ATOM   2577  C2   DT A 125      -4.162 294.323 115.773 
ATOM   2578  O2   DT A 125      -2.960 294.431 115.938 
ATOM   2579  N3   DT A 125      -4.977 293.757 116.735 
ATOM   2580  C4   DT A 125      -6.344 293.586 116.651 
ATOM   2581  O4   DT A 125      -6.967 293.065 117.579 
ATOM   2582  C5   DT A 125      -6.924 294.062 115.418 
ATOM   2583  C7   DT A 125      -8.407 293.913 115.247 
ATOM   2584  C6   DT A 125      -6.156 294.616 114.466 
ATOM   2585  P    DC A 126      -1.699 295.320 109.962 
ATOM   2586  OP1  DC A 126      -1.293 296.510 109.183 
ATOM   2587  OP2  DC A 126      -2.656 294.407 109.300 
ATOM   2588  O5'  DC A 126      -0.400 294.501 110.413 
ATOM   2589  C5'  DC A 126       0.277 294.878 111.626 
ATOM   2590  C4'  DC A 126       0.641 293.640 112.422 
ATOM   2591  O4'  DC A 126      -0.426 293.225 113.322 
ATOM   2592  C3'  DC A 126       0.939 292.385 111.602 
ATOM   2593  O3'  DC A 126       1.991 291.663 112.231 
ATOM   2594  C2'  DC A 126      -0.340 291.553 111.686 
ATOM   2595  C1'  DC A 126      -0.634 291.830 113.158 
ATOM   2596  N1   DC A 126      -2.035 291.521 113.558 
ATOM   2597  C2   DC A 126      -2.250 291.030 114.843 
ATOM   2598  O2   DC A 126      -1.279 290.874 115.591 
ATOM   2599  N3   DC A 126      -3.521 290.741 115.226 
ATOM   2600  C4   DC A 126      -4.546 290.925 114.384 
ATOM   2601  N4   DC A 126      -5.765 290.628 114.806 
ATOM   2602  C5   DC A 126      -4.346 291.428 113.058 
ATOM   2603  C6   DC A 126      -3.069 291.710 112.694 
ATOM   2604  P    DC A 127       3.109 290.968 111.321 
ATOM   2605  OP1  DC A 127       4.147 291.962 110.966 
ATOM   2606  OP2  DC A 127       2.463 290.272 110.187 
ATOM   2607  O5'  DC A 127       3.719 289.891 112.335 
ATOM   2608  C5'  DC A 127       3.710 290.179 113.746 
ATOM   2609  C4'  DC A 127       3.276 288.952 114.522 
ATOM   2610  O4'  DC A 127       1.830 288.879 114.681 
ATOM   2611  C3'  DC A 127       3.647 287.606 113.901 
ATOM   2612  O3'  DC A 127       3.983 286.696 114.942 
ATOM   2613  C2'  DC A 127       2.361 287.122 113.230 
ATOM   2614  C1'  DC A 127       1.407 287.570 114.333 
ATOM   2615  N1   DC A 127      -0.016 287.644 113.899 
ATOM   2616  C2   DC A 127      -0.998 287.317 114.832 
ATOM   2617  O2   DC A 127      -0.650 286.983 115.970 
ATOM   2618  N3   DC A 127      -2.300 287.378 114.455 
ATOM   2619  C4   DC A 127      -2.635 287.745 113.212 
ATOM   2620  N4   DC A 127      -3.920 287.788 112.894 
ATOM   2621  C5   DC A 127      -1.642 288.084 112.238 
ATOM   2622  C6   DC A 127      -0.345 288.017 112.633 
ATOM   2623  P    DA A 128       5.204 285.683 114.723 
ATOM   2624  OP1  DA A 128       6.477 286.363 115.050 
ATOM   2625  OP2  DA A 128       5.115 285.085 113.373 
ATOM   2626  O5'  DA A 128       4.890 284.567 115.826 
ATOM   2627  C5'  DA A 128       4.201 284.951 117.032 
ATOM   2628  C4'  DA A 128       3.133 283.929 117.366 
ATOM   2629  O4'  DA A 128       1.860 284.225 116.722 
ATOM   2630  C3'  DA A 128       3.433 282.491 116.945 
ATOM   2631  O3'  DA A 128       2.926 281.606 117.936 
ATOM   2632  C2'  DA A 128       2.633 282.289 115.658 
ATOM   2633  C1'  DA A 128       1.382 283.038 116.109 
ATOM   2634  N9   DA A 128       0.481 283.426 114.988 
ATOM   2635  C8   DA A 128       0.818 283.800 113.719 
ATOM   2636  N7   DA A 128      -0.201 284.080 112.966 
ATOM   2637  C5   DA A 128      -1.295 283.879 113.797 
ATOM   2638  C6   DA A 128      -2.678 284.010 113.590 
ATOM   2639  N6   DA A 128      -3.219 284.394 112.425 
ATOM   2640  N1   DA A 128      -3.489 283.730 114.627 
ATOM   2641  C2   DA A 128      -2.946 283.350 115.782 
ATOM   2642  N3   DA A 128      -1.678 283.192 116.092 
ATOM   2643  C4   DA A 128      -0.888 283.478 115.036 
ATOM   2644  P    DG A 129       3.781 280.311 118.331 
ATOM   2645  OP1  DG A 129       4.804 280.680 119.335 
ATOM   2646  OP2  DG A 129       4.283 279.655 117.104 
ATOM   2647  O5'  DG A 129       2.664 279.391 119.014 
ATOM   2648  C5'  DG A 129       1.558 280.020 119.688 
ATOM   2649  C4'  DG A 129       0.264 279.319 119.326 
ATOM   2650  O4'  DG A 129      -0.349 279.869 118.125 
ATOM   2651  C3'  DG A 129       0.378 277.824 119.029 
ATOM   2652  O3'  DG A 129      -0.779 277.165 119.530 
ATOM   2653  C2'  DG A 129       0.367 277.730 117.504 
ATOM   2654  C1'  DG A 129      -0.700 278.794 117.268 
ATOM   2655  N9   DG A 129      -0.736 279.308 115.871 
ATOM   2656  C8   DG A 129       0.303 279.500 114.986 
ATOM   2657  N7   DG A 129      -0.068 279.971 113.821 
ATOM   2658  C5   DG A 129      -1.451 280.100 113.941 
ATOM   2659  C6   DG A 129      -2.411 280.561 113.003 
ATOM   2660  O6   DG A 129      -2.236 280.958 111.855 
ATOM   2661  N1   DG A 129      -3.707 280.527 113.538 
ATOM   2662  C2   DG A 129      -4.032 280.104 114.811 
ATOM   2663  N2   DG A 129      -5.327 280.149 115.132 
ATOM   2664  N3   DG A 129      -3.130 279.672 115.691 
ATOM   2665  C4   DG A 129      -1.869 279.698 115.188 
ATOM   2666  P    DC A 130      -0.617 275.734 120.228 
ATOM   2667  OP1  DC A 130      -0.235 275.914 121.646 
ATOM   2668  OP2  DC A 130       0.282 274.886 119.415 
ATOM   2669  O5'  DC A 130      -2.112 275.169 120.140 
ATOM   2670  C5'  DC A 130      -3.212 276.098 120.162 
ATOM   2671  C4'  DC A 130      -4.238 275.711 119.116 
ATOM   2672  O4'  DC A 130      -3.958 276.305 117.816 
ATOM   2673  C3'  DC A 130      -4.356 274.216 118.821 
ATOM   2674  O3'  DC A 130      -5.721 273.900 118.577 
ATOM   2675  C2'  DC A 130      -3.572 274.015 117.523 
ATOM   2676  C1'  DC A 130      -4.049 275.288 116.830 
ATOM   2677  N1   DC A 130      -3.205 275.691 115.671 
ATOM   2678  C2   DC A 130      -3.838 276.292 114.585 
ATOM   2679  O2   DC A 130      -5.062 276.465 114.629 
ATOM   2680  N3   DC A 130      -3.087 276.666 113.518 
ATOM   2681  C4   DC A 130      -1.764 276.461 113.509 
ATOM   2682  N4   DC A 130      -1.075 276.843 112.445 
ATOM   2683  C5   DC A 130      -1.093 275.843 114.615 
ATOM   2684  C6   DC A 130      -1.862 275.477 115.673 
ATOM   2685  P    DT A 131      -6.314 272.527 119.150 
ATOM   2686  OP1  DT A 131      -6.718 272.712 120.562 
ATOM   2687  OP2  DT A 131      -5.361 271.427 118.886 
ATOM   2688  O5'  DT A 131      -7.616 272.342 118.237 
ATOM   2689  C5'  DT A 131      -8.289 273.511 117.735 
ATOM   2690  C4'  DT A 131      -8.656 273.312 116.278 
ATOM   2691  O4'  DT A 131      -7.589 273.721 115.375 
ATOM   2692  C3'  DT A 131      -8.961 271.874 115.859 
ATOM   2693  O3'  DT A 131     -10.014 271.885 114.903 
ATOM   2694  C2'  DT A 131      -7.685 271.392 115.170 
ATOM   2695  C1'  DT A 131      -7.387 272.688 114.423 
ATOM   2696  N1   DT A 131      -5.987 272.785 113.925 
ATOM   2697  C2   DT A 131      -5.790 273.435 112.731 
ATOM   2698  O2   DT A 131      -6.701 273.922 112.084 
ATOM   2699  N3   DT A 131      -4.479 273.505 112.301 
ATOM   2700  C4   DT A 131      -3.377 272.990 112.951 
ATOM   2701  O4   DT A 131      -2.250 273.115 112.467 
ATOM   2702  C5   DT A 131      -3.683 272.326 114.196 
ATOM   2703  C7   DT A 131      -2.539 271.737 114.968 
ATOM   2704  C6   DT A 131      -4.948 272.244 114.638 
ATOM   2705  P    DG A 132     -11.137 270.747 114.970 
ATOM   2706  OP1  DG A 132     -12.172 271.128 115.956 
ATOM   2707  OP2  DG A 132     -10.495 269.430 115.178 
ATOM   2708  O5'  DG A 132     -11.748 270.819 113.493 
ATOM   2709  C5'  DG A 132     -11.737 272.077 112.794 
ATOM   2710  C4'  DG A 132     -11.305 271.867 111.355 
ATOM   2711  O4'  DG A 132      -9.859 271.935 111.194 
ATOM   2712  C3'  DG A 132     -11.682 270.521 110.737 
ATOM   2713  O3'  DG A 132     -12.021 270.721 109.370 
ATOM   2714  C2'  DG A 132     -10.401 269.691 110.805 
ATOM   2715  C1'  DG A 132      -9.442 270.816 110.427 
ATOM   2716  N9   DG A 132      -8.019 270.530 110.763 
ATOM   2717  C8   DG A 132      -7.500 269.826 111.828 
ATOM   2718  N7   DG A 132      -6.192 269.755 111.833 
ATOM   2719  C5   DG A 132      -5.817 270.460 110.691 
ATOM   2720  C6   DG A 132      -4.526 270.727 110.164 
ATOM   2721  O6   DG A 132      -3.431 270.390 110.605 
ATOM   2722  N1   DG A 132      -4.600 271.479 108.983 
ATOM   2723  C2   DG A 132      -5.769 271.917 108.390 
ATOM   2724  N2   DG A 132      -5.627 272.623 107.266 
ATOM   2725  N3   DG A 132      -6.979 271.666 108.886 
ATOM   2726  C4   DG A 132      -6.924 270.937 110.030 
ATOM   2727  P    DA A 133     -13.245 269.900 108.746 
ATOM   2728  OP1  DA A 133     -14.515 270.595 109.052 
ATOM   2729  OP2  DA A 133     -13.161 268.485 109.170 
ATOM   2730  O5'  DA A 133     -12.934 270.011 107.181 
ATOM   2731  C5'  DA A 133     -12.242 271.173 106.687 
ATOM   2732  C4'  DA A 133     -11.176 270.758 105.691 
ATOM   2733  O4'  DA A 133      -9.905 270.457 106.332 
ATOM   2734  C3'  DA A 133     -11.483 269.504 104.873 
ATOM   2735  O3'  DA A 133     -10.978 269.679 103.555 
ATOM   2736  C2'  DA A 133     -10.685 268.392 105.555 
ATOM   2737  C1'  DA A 133      -9.432 269.217 105.829 
ATOM   2738  N9   DA A 133      -8.531 268.615 106.852 
ATOM   2739  C8   DA A 133      -8.868 267.895 107.962 
ATOM   2740  N7   DA A 133      -7.850 267.502 108.662 
ATOM   2741  C5   DA A 133      -6.755 267.998 107.968 
ATOM   2742  C6   DA A 133      -5.372 267.921 108.200 
ATOM   2743  N6   DA A 133      -4.831 267.284 109.248 
ATOM   2744  N1   DA A 133      -4.560 268.524 107.311 
ATOM   2745  C2   DA A 133      -5.102 269.156 106.270 
ATOM   2746  N3   DA A 133      -6.371 269.293 105.952 
ATOM   2747  C4   DA A 133      -7.162 268.680 106.857 
ATOM   2748  P    DT A 134     -11.837 269.140 102.317 
ATOM   2749  OP1  DT A 134     -12.856 270.146 101.945 
ATOM   2750  OP2  DT A 134     -12.344 267.783 102.618 
ATOM   2751  O5'  DT A 134     -10.722 269.055 101.172 
ATOM   2752  C5'  DT A 134      -9.613 269.972 101.209 
ATOM   2753  C4'  DT A 134      -8.322 269.236 100.910 
ATOM   2754  O4'  DT A 134      -7.709 268.680 102.108 
ATOM   2755  C3'  DT A 134      -8.441 268.039  99.967 
ATOM   2756  O3'  DT A 134      -7.286 267.987  99.139 
ATOM   2757  C2'  DT A 134      -8.434 266.819 100.889 
ATOM   2758  C1'  DT A 134      -7.363 267.329 101.848 
ATOM   2759  N1   DT A 134      -7.327 266.602 103.148 
ATOM   2760  C2   DT A 134      -6.098 266.430 103.735 
ATOM   2761  O2   DT A 134      -5.063 266.842 103.240 
ATOM   2762  N3   DT A 134      -6.104 265.751 104.938 
ATOM   2763  C4   DT A 134      -7.212 265.243 105.586 
ATOM   2764  O4   DT A 134      -7.093 264.652 106.661 
ATOM   2765  C5   DT A 134      -8.457 265.473 104.892 
ATOM   2766  C7   DT A 134      -9.712 264.952 105.527 
ATOM   2767  C6   DT A 134      -8.479 266.130 103.720 
ATOM   2768  P    DG A 135      -7.452 267.585  97.599 
ATOM   2769  OP1  DG A 135      -7.832 268.781  96.813 
ATOM   2770  OP2  DG A 135      -8.357 266.420  97.485 
ATOM   2771  O5'  DG A 135      -5.960 267.146  97.224 
ATOM   2772  C5'  DG A 135      -4.857 267.763  97.913 
ATOM   2773  C4'  DG A 135      -3.834 266.713  98.298 
ATOM   2774  O4'  DG A 135      -4.115 266.113  99.595 
ATOM   2775  C3'  DG A 135      -3.723 265.515  97.355 
ATOM   2776  O3'  DG A 135      -2.358 265.120  97.271 
ATOM   2777  C2'  DG A 135      -4.508 264.402  98.048 
ATOM   2778  C1'  DG A 135      -4.028 264.702  99.465 
ATOM   2779  N9   DG A 135      -4.872 264.087 100.526 
ATOM   2780  C8   DG A 135      -6.233 263.871 100.541 
ATOM   2781  N7   DG A 135      -6.671 263.301 101.638 
ATOM   2782  C5   DG A 135      -5.519 263.127 102.403 
ATOM   2783  C6   DG A 135      -5.357 262.560 103.694 
ATOM   2784  O6   DG A 135      -6.210 262.088 104.440 
ATOM   2785  N1   DG A 135      -4.014 262.581 104.097 
ATOM   2786  C2   DG A 135      -2.966 263.083 103.351 
ATOM   2787  N2   DG A 135      -1.758 263.011 103.914 
ATOM   2788  N3   DG A 135      -3.120 263.616 102.140 
ATOM   2789  C4   DG A 135      -4.416 263.603 101.734 
ATOM   2790  P    DT A 136      -1.770 264.659  95.855 
ATOM   2791  OP1  DT A 136      -1.363 265.850  95.076 
ATOM   2792  OP2  DT A 136      -2.727 263.746  95.194 
ATOM   2793  O5'  DT A 136      -0.470 263.840  96.306 
ATOM   2794  C5'  DT A 136       0.206 264.217  97.519 
ATOM   2795  C4'  DT A 136       0.570 262.979  98.316 
ATOM   2796  O4'  DT A 136      -0.497 262.564  99.215 
ATOM   2797  C3'  DT A 136       0.869 261.725  97.495 
ATOM   2798  O3'  DT A 136       1.921 261.002  98.125 
ATOM   2799  C2'  DT A 136      -0.411 260.893  97.579 
ATOM   2800  C1'  DT A 136      -0.705 261.170  99.051 
ATOM   2801  N1   DT A 136      -2.106 260.860  99.451 
ATOM   2802  C2   DT A 136      -2.301 260.377 100.722 
ATOM   2803  O2   DT A 136      -1.390 260.199 101.511 
ATOM   2804  N3   DT A 136      -3.612 260.101 101.056 
ATOM   2805  C4   DT A 136      -4.717 260.264 100.245 
ATOM   2806  O4   DT A 136      -5.844 259.982 100.655 
ATOM   2807  C5   DT A 136      -4.410 260.776  98.929 
ATOM   2808  C7   DT A 136      -5.556 260.984  97.982 
ATOM   2809  C6   DT A 136      -3.144 261.053  98.578 
ATOM   2810  P    DC A 137       3.038 260.308  97.214 
ATOM   2811  OP1  DC A 137       4.076 261.302  96.859 
ATOM   2812  OP2  DC A 137       2.392 259.612  96.080 
ATOM   2813  O5'  DC A 137       3.648 259.231  98.228 
ATOM   2814  C5'  DC A 137       3.640 259.519  99.639 
ATOM   2815  C4'  DC A 137       3.206 258.292 100.416 
ATOM   2816  O4'  DC A 137       1.760 258.219 100.574 
ATOM   2817  C3'  DC A 137       3.576 256.945  99.795 
ATOM   2818  O3'  DC A 137       3.912 256.035 100.835 
ATOM   2819  C2'  DC A 137       2.291 256.461  99.124 
ATOM   2820  C1'  DC A 137       1.337 256.909 100.226 
ATOM   2821  N1   DC A 137      -0.087 256.984  99.792 
ATOM   2822  C2   DC A 137      -1.068 256.657 100.725 
ATOM   2823  O2   DC A 137      -0.720 256.323 101.863 
ATOM   2824  N3   DC A 137      -2.371 256.717 100.349 
ATOM   2825  C4   DC A 137      -2.706 257.084  99.105 
ATOM   2826  N4   DC A 137      -3.991 257.128  98.787 
ATOM   2827  C5   DC A 137      -1.713 257.424  98.131 
ATOM   2828  C6   DC A 137      -0.416 257.357  98.526 
ATOM   2829  P    DA A 138       5.133 255.023 100.616 
ATOM   2830  OP1  DA A 138       6.407 255.702 100.944 
ATOM   2831  OP2  DA A 138       5.045 254.424  99.266 
ATOM   2832  O5'  DA A 138       4.820 253.907 101.720 
ATOM   2833  C5'  DA A 138       4.131 254.291 102.925 
ATOM   2834  C4'  DA A 138       3.062 253.269 103.259 
ATOM   2835  O4'  DA A 138       1.790 253.565 102.615 
ATOM   2836  C3'  DA A 138       3.362 251.830 102.838 
ATOM   2837  O3'  DA A 138       2.855 250.945 103.829 
ATOM   2838  C2'  DA A 138       2.562 251.629 101.551 
ATOM   2839  C1'  DA A 138       1.312 252.377 102.002 
ATOM   2840  N9   DA A 138       0.411 252.766 100.882 
ATOM   2841  C8   DA A 138       0.747 253.139  99.612 
ATOM   2842  N7   DA A 138      -0.272 253.420  98.859 
ATOM   2843  C5   DA A 138      -1.365 253.218  99.690 
ATOM   2844  C6   DA A 138      -2.749 253.350  99.483 
ATOM   2845  N6   DA A 138      -3.289 253.734  98.318 
ATOM   2846  N1   DA A 138      -3.559 253.070 100.521 
ATOM   2847  C2   DA A 138      -3.016 252.689 101.675 
ATOM   2848  N3   DA A 138      -1.749 252.532 101.985 
ATOM   2849  C4   DA A 138      -0.958 252.818 100.930 
ATOM   2850  P    DC A 139       3.711 249.651 104.225 
ATOM   2851  OP1  DC A 139       4.733 250.020 105.229 
ATOM   2852  OP2  DC A 139       4.212 248.995 102.997 
ATOM   2853  O5'  DC A 139       2.593 248.731 104.907 
ATOM   2854  C5'  DC A 139       1.487 249.360 105.581 
ATOM   2855  C4'  DC A 139       0.193 248.658 105.219 
ATOM   2856  O4'  DC A 139      -0.419 249.209 104.019 
ATOM   2857  C3'  DC A 139       0.308 247.163 104.922 
ATOM   2858  O3'  DC A 139      -0.850 246.505 105.423 
ATOM   2859  C2'  DC A 139       0.297 247.069 103.397 
ATOM   2860  C1'  DC A 139      -0.771 248.133 103.161 
ATOM   2861  N1   DC A 139      -0.807 248.648 101.764 
ATOM   2862  C2   DC A 139      -2.046 248.995 101.232 
ATOM   2863  O2   DC A 139      -3.055 248.865 101.935 
ATOM   2864  N3   DC A 139      -2.100 249.466  99.959 
ATOM   2865  C4   DC A 139      -0.984 249.592  99.231 
ATOM   2866  N4   DC A 139      -1.089 250.056  97.995 
ATOM   2867  C5   DC A 139       0.300 249.239  99.759 
ATOM   2868  C6   DC A 139       0.334 248.771 101.033 
ATOM   2869  P    DC A 140      -0.688 245.073 106.121 
ATOM   2870  OP1  DC A 140      -0.306 245.253 107.539 
ATOM   2871  OP2  DC A 140       0.212 244.225 105.309 
ATOM   2872  O5'  DC A 140      -2.183 244.508 106.033 
ATOM   2873  C5'  DC A 140      -3.283 245.437 106.055 
ATOM   2874  C4'  DC A 140      -4.309 245.050 105.010 
ATOM   2875  O4'  DC A 140      -4.028 245.644 103.710 
ATOM   2876  C3'  DC A 140      -4.426 243.555 104.714 
ATOM   2877  O3'  DC A 140      -5.792 243.240 104.471 
ATOM   2878  C2'  DC A 140      -3.643 243.354 103.417 
ATOM   2879  C1'  DC A 140      -4.119 244.628 102.724 
ATOM   2880  N1   DC A 140      -3.276 245.030 101.564 
ATOM   2881  C2   DC A 140      -3.909 245.631 100.479 
ATOM   2882  O2   DC A 140      -5.132 245.805 100.522 
ATOM   2883  N3   DC A 140      -3.157 246.005  99.411 
ATOM   2884  C4   DC A 140      -1.834 245.800  99.402 
ATOM   2885  N4   DC A 140      -1.145 246.182  98.339 
ATOM   2886  C5   DC A 140      -1.164 245.183 100.509 
ATOM   2887  C6   DC A 140      -1.932 244.816 101.566 
ATOM   2888  P    DC A 141      -6.385 241.867 105.043 
ATOM   2889  OP1  DC A 141      -6.789 242.052 106.455 
ATOM   2890  OP2  DC A 141      -5.432 240.767 104.779 
ATOM   2891  O5'  DC A 141      -7.686 241.681 104.131 
ATOM   2892  C5'  DC A 141      -8.360 242.851 103.628 
ATOM   2893  C4'  DC A 141      -8.727 242.651 102.171 
ATOM   2894  O4'  DC A 141      -7.659 243.061 101.269 
ATOM   2895  C3'  DC A 141      -9.031 241.213 101.753 
ATOM   2896  O3'  DC A 141     -10.085 241.225 100.796 
ATOM   2897  C2'  DC A 141      -7.755 240.732 101.063 
ATOM   2898  C1'  DC A 141      -7.458 242.028 100.316 
ATOM   2899  N1   DC A 141      -6.057 242.125  99.818 
ATOM   2900  C2   DC A 141      -5.841 242.781  98.609 
ATOM   2901  O2   DC A 141      -6.812 243.252  98.005 
ATOM   2902  N3   DC A 141      -4.572 242.879  98.138 
ATOM   2903  C4   DC A 141      -3.547 242.355  98.824 
ATOM   2904  N4   DC A 141      -2.328 242.478  98.322 
ATOM   2905  C5   DC A 141      -3.747 241.676 100.069 
ATOM   2906  C6   DC A 141      -5.023 241.588 100.523 
ATOM   2907  P    DC A 142     -11.207 240.086 100.863 
ATOM   2908  OP1  DC A 142     -12.242 240.468 101.850 
ATOM   2909  OP2  DC A 142     -10.566 238.770 101.071 
ATOM   2910  O5'  DC A 142     -11.819 240.158  99.387 
ATOM   2911  C5'  DC A 142     -11.808 241.417  98.687 
ATOM   2912  C4'  DC A 142     -11.376 241.207  97.249 
ATOM   2913  O4'  DC A 142      -9.930 241.274  97.088 
ATOM   2914  C3'  DC A 142     -11.753 239.861  96.631 
ATOM   2915  O3'  DC A 142     -12.091 240.060  95.263 
ATOM   2916  C2'  DC A 142     -10.471 239.031  96.698 
ATOM   2917  C1'  DC A 142      -9.512 240.156  96.320 
ATOM   2918  N1   DC A 142      -8.090 239.870  96.656 
ATOM   2919  C2   DC A 142      -7.109 240.362  95.799 
ATOM   2920  O2   DC A 142      -7.456 241.010  94.805 
ATOM   2921  N3   DC A 142      -5.805 240.111  96.087 
ATOM   2922  C4   DC A 142      -5.471 239.403  97.175 
ATOM   2923  N4   DC A 142      -4.187 239.186  97.412 
ATOM   2924  C5   DC A 142      -6.465 238.888  98.068 
ATOM   2925  C6   DC A 142      -7.761 239.149  97.762 
ATOM   2926  P    DA A 143     -13.315 239.240  94.639 
ATOM   2927  OP1  DA A 143     -14.586 239.935  94.945 
ATOM   2928  OP2  DA A 143     -13.232 237.824  95.064 
ATOM   2929  O5'  DA A 143     -13.004 239.350  93.074 
ATOM   2930  C5'  DA A 143     -12.312 240.513  92.580 
ATOM   2931  C4'  DA A 143     -11.247 240.098  91.585 
ATOM   2932  O4'  DA A 143      -9.975 239.796  92.226 
ATOM   2933  C3'  DA A 143     -11.553 238.843  90.767 
ATOM   2934  O3'  DA A 143     -11.048 239.018  89.449 
ATOM   2935  C2'  DA A 143     -10.756 237.732  91.449 
ATOM   2936  C1'  DA A 143      -9.503 238.556  91.722 
ATOM   2937  N9   DA A 143      -8.601 237.955  92.745 
ATOM   2938  C8   DA A 143      -8.938 237.235  93.855 
ATOM   2939  N7   DA A 143      -7.920 236.842  94.555 
ATOM   2940  C5   DA A 143      -6.825 237.337  93.861 
ATOM   2941  C6   DA A 143      -5.442 237.260  94.093 
ATOM   2942  N6   DA A 143      -4.902 236.624  95.142 
ATOM   2943  N1   DA A 143      -4.631 237.863  93.204 
ATOM   2944  C2   DA A 143      -5.173 238.495  92.164 
ATOM   2945  N3   DA A 143      -6.442 238.632  91.845 
ATOM   2946  C4   DA A 143      -7.233 238.020  92.750 
ATOM   2947  P    DG A 144     -11.907 238.479  88.210 
ATOM   2948  OP1  DG A 144     -12.927 239.486  87.839 
ATOM   2949  OP2  DG A 144     -12.414 237.122  88.511 
ATOM   2950  O5'  DG A 144     -10.792 238.395  87.066 
ATOM   2951  C5'  DG A 144      -9.683 239.312  87.102 
ATOM   2952  C4'  DG A 144      -8.393 238.576  86.803 
ATOM   2953  O4'  DG A 144      -7.779 238.020  88.001 
ATOM   2954  C3'  DG A 144      -8.512 237.379  85.860 
ATOM   2955  O3'  DG A 144      -7.356 237.326  85.033 
ATOM   2956  C2'  DG A 144      -8.505 236.159  86.782 
ATOM   2957  C1'  DG A 144      -7.433 236.668  87.741 
ATOM   2958  N9   DG A 144      -7.398 235.941  89.041 
ATOM   2959  C8   DG A 144      -8.438 235.398  89.764 
ATOM   2960  N7   DG A 144      -8.067 234.819  90.879 
ATOM   2961  C5   DG A 144      -6.683 234.988  90.896 
ATOM   2962  C6   DG A 144      -5.723 234.572  91.855 
ATOM   2963  O6   DG A 144      -5.899 233.959  92.904 
ATOM   2964  N1   DG A 144      -4.427 234.951  91.479 
ATOM   2965  C2   DG A 144      -4.101 235.642  90.328 
ATOM   2966  N2   DG A 144      -2.805 235.909  90.152 
ATOM   2967  N3   DG A 144      -5.003 236.032  89.430 
ATOM   2968  C4   DG A 144      -6.265 235.672  89.779 
ATOM   2969  P    DA A 145      -7.523 236.925  83.492 
ATOM   2970  OP1  DA A 145      -7.903 238.121  82.706 
ATOM   2971  OP2  DA A 145      -8.427 235.759  83.379 
ATOM   2972  O5'  DA A 145      -6.031 236.485  83.117 
ATOM   2973  C5'  DA A 145      -4.928 237.102  83.807 
ATOM   2974  C4'  DA A 145      -3.905 236.052  84.191 
ATOM   2975  O4'  DA A 145      -4.185 235.452  85.489 
ATOM   2976  C3'  DA A 145      -3.793 234.854  83.248 
ATOM   2977  O3'  DA A 145      -2.429 234.459  83.165 
ATOM   2978  C2'  DA A 145      -4.579 233.742  83.941 
ATOM   2979  C1'  DA A 145      -4.099 234.042  85.358 
ATOM   2980  N9   DA A 145      -4.943 233.427  86.419 
ATOM   2981  C8   DA A 145      -6.293 233.221  86.417 
ATOM   2982  N7   DA A 145      -6.739 232.657  87.497 
ATOM   2983  C5   DA A 145      -5.603 232.475  88.273 
ATOM   2984  C6   DA A 145      -5.407 231.921  89.549 
ATOM   2985  N6   DA A 145      -6.400 231.424  90.301 
ATOM   2986  N1   DA A 145      -4.149 231.895  90.025 
ATOM   2987  C2   DA A 145      -3.167 232.390  89.275 
ATOM   2988  N3   DA A 145      -3.229 232.929  88.076 
ATOM   2989  C4   DA A 145      -4.499 232.943  87.623 
ATOM   2990  P    DG A 146      -1.840 233.999  81.749 
ATOM   2991  OP1  DG A 146      -1.434 235.190  80.970 
ATOM   2992  OP2  DG A 146      -2.797 233.086  81.087 
ATOM   2993  O5'  DG A 146      -0.541 233.180  82.199 
ATOM   2994  C5'  DG A 146       0.135 233.557  83.413 
ATOM   2995  C4'  DG A 146       0.500 232.319  84.209 
ATOM   2996  O4'  DG A 146      -0.567 231.904  85.109 
ATOM   2997  C3'  DG A 146       0.798 231.064  83.389 
ATOM   2998  O3'  DG A 146       1.850 230.342  84.018 
ATOM   2999  C2'  DG A 146      -0.481 230.233  83.472 
ATOM   3000  C1'  DG A 146      -0.775 230.509  84.944 
ATOM   3001  N9   DG A 146      -2.176 230.200  85.344 
ATOM   3002  C8   DG A 146      -3.338 230.326  84.614 
ATOM   3003  N7   DG A 146      -4.418 229.964  85.263 
ATOM   3004  C5   DG A 146      -3.938 229.569  86.511 
ATOM   3005  C6   DG A 146      -4.634 229.076  87.645 
ATOM   3006  O6   DG A 146      -5.839 228.885  87.783 
ATOM   3007  N1   DG A 146      -3.758 228.797  88.703 
ATOM   3008  C2   DG A 146      -2.388 228.971  88.669 
ATOM   3009  N2   DG A 146      -1.730 228.646  89.784 
ATOM   3010  N3   DG A 146      -1.735 229.434  87.605 
ATOM   3011  C4   DG A 146      -2.571 229.709  86.570 
ATOM   3012  P    DA A 147       2.968 229.647  83.108 
ATOM   3013  OP1  DA A 147       4.006 230.642  82.753 
ATOM   3014  OP2  DA A 147       2.322 228.951  81.973 
ATOM   3015  O5'  DA A 147       3.578 228.571  84.122 
ATOM   3016  C5'  DA A 147       3.569 228.858  85.533 
ATOM   3017  C4'  DA A 147       3.135 227.631  86.309 
ATOM   3018  O4'  DA A 147       1.689 227.558  86.468 
ATOM   3019  C3'  DA A 147       3.506 226.285  85.688 
ATOM   3020  O3'  DA A 147       3.842 225.375  86.728 
ATOM   3021  C2'  DA A 147       2.220 225.801  85.017 
ATOM   3022  C1'  DA A 147       1.266 226.249  86.119 
ATOM   3023  N9   DA A 147      -0.157 226.323  85.686 
ATOM   3024  C8   DA A 147      -0.654 226.676  84.463 
ATOM   3025  N7   DA A 147      -1.949 226.643  84.394 
ATOM   3026  C5   DA A 147      -2.342 226.238  85.663 
ATOM   3027  C6   DA A 147      -3.604 226.011  86.236 
ATOM   3028  N6   DA A 147      -4.757 226.166  85.572 
ATOM   3029  N1   DA A 147      -3.636 225.615  87.522 
ATOM   3030  C2   DA A 147      -2.487 225.462  88.178 
ATOM   3031  N3   DA A 147      -1.257 225.644  87.750 
ATOM   3032  C4   DA A 147      -1.251 226.040  86.460 
ATOM   3033  P    DG A 148       5.063 224.362  86.509 
ATOM   3034  OP1  DG A 148       6.336 225.042  86.837 
ATOM   3035  OP2  DG A 148       4.974 223.764  85.159 
ATOM   3036  O5'  DG A 148       4.749 223.247  87.613 
ATOM   3037  C5'  DG A 148       4.060 223.630  88.818 
ATOM   3038  C4'  DG A 148       2.992 222.608  89.153 
ATOM   3039  O4'  DG A 148       1.719 222.904  88.509 
ATOM   3040  C3'  DG A 148       3.292 221.170  88.732 
ATOM   3041  O3'  DG A 148       2.785 220.285  89.723 
ATOM   3042  C2'  DG A 148       2.492 220.968  87.444 
ATOM   3043  C1'  DG A 148       1.241 221.717  87.895 
ATOM   3044  N9   DG A 148       0.340 222.106  86.775 
ATOM   3045  C8   DG A 148       0.661 222.484  85.489 
ATOM   3046  N7   DG A 148      -0.378 222.765  84.740 
ATOM   3047  C5   DG A 148      -1.464 222.557  85.590 
ATOM   3048  C6   DG A 148      -2.854 222.700  85.346 
ATOM   3049  O6   DG A 148      -3.424 223.045  84.314 
ATOM   3050  N1   DG A 148      -3.609 222.387  86.485 
ATOM   3051  C2   DG A 148      -3.088 221.988  87.700 
ATOM   3052  N2   DG A 148      -3.976 221.736  88.665 
ATOM   3053  N3   DG A 148      -1.782 221.855  87.928 
ATOM   3054  C4   DG A 148      -1.037 222.155  86.833 
ATOM   3055  P    DA A 149       3.640 218.990  90.118 
ATOM   3056  OP1  DA A 149       4.663 219.359  91.122 
ATOM   3057  OP2  DA A 149       4.142 218.334  88.890 
ATOM   3058  O5'  DA A 149       2.523 218.070  90.800 
ATOM   3059  C5'  DA A 149       1.417 218.699  91.474 
ATOM   3060  C4'  DA A 149       0.123 217.998  91.113 
ATOM   3061  O4'  DA A 149      -0.490 218.549  89.912 
ATOM   3062  C3'  DA A 149       0.237 216.503  90.816 
ATOM   3063  O3'  DA A 149      -0.920 215.845  91.317 
ATOM   3064  C2'  DA A 149       0.226 216.409  89.290 
ATOM   3065  C1'  DA A 149      -0.841 217.473  89.055 
ATOM   3066  N9   DA A 149      -0.877 217.987  87.658 
ATOM   3067  C8   DA A 149       0.164 218.172  86.795 
ATOM   3068  N7   DA A 149      -0.189 218.637  85.636 
ATOM   3069  C5   DA A 149      -1.567 218.772  85.737 
ATOM   3070  C6   DA A 149      -2.543 219.223  84.833 
ATOM   3071  N6   DA A 149      -2.264 219.641  83.591 
ATOM   3072  N1   DA A 149      -3.822 219.228  85.255 
ATOM   3073  C2   DA A 149      -4.093 218.812  86.491 
ATOM   3074  N3   DA A 149      -3.270 218.372  87.418 
ATOM   3075  C4   DA A 149      -1.997 218.376  86.971 
ATOM   3076  P    DG A 150      -0.758 214.413  92.014 
ATOM   3077  OP1  DG A 150      -0.376 214.593  93.432 
ATOM   3078  OP2  DG A 150       0.141 213.565  91.202 
ATOM   3079  O5'  DG A 150      -2.253 213.848  91.926 
ATOM   3080  C5'  DG A 150      -3.353 214.777  91.949 
ATOM   3081  C4'  DG A 150      -4.380 214.390  90.903 
ATOM   3082  O4'  DG A 150      -4.099 214.984  89.603 
ATOM   3083  C3'  DG A 150      -4.497 212.895  90.607 
ATOM   3084  O3'  DG A 150      -5.862 212.579  90.364 
ATOM   3085  C2'  DG A 150      -3.714 212.694  89.310 
ATOM   3086  C1'  DG A 150      -4.190 213.967  88.617 
ATOM   3087  N9   DG A 150      -3.346 214.370  87.457 
ATOM   3088  C8   DG A 150      -1.986 214.236  87.281 
ATOM   3089  N7   DG A 150      -1.549 214.696  86.134 
ATOM   3090  C5   DG A 150      -2.701 215.168  85.506 
ATOM   3091  C6   DG A 150      -2.863 215.781  84.236 
ATOM   3092  O6   DG A 150      -2.010 216.037  83.390 
ATOM   3093  N1   DG A 150      -4.204 216.105  83.992 
ATOM   3094  C2   DG A 150      -5.251 215.869  84.861 
ATOM   3095  N2   DG A 150      -6.460 216.254  84.442 
ATOM   3096  N3   DG A 150      -5.098 215.295  86.053 
ATOM   3097  C4   DG A 150      -3.802 214.974  86.305 
ATOM   3098  P    DT A 151      -6.455 211.207  90.937 
ATOM   3099  OP1  DT A 151      -6.859 211.391  92.348 
ATOM   3100  OP2  DT A 151      -5.502 210.106  90.672 
ATOM   3101  O5'  DT A 151      -7.757 211.021  90.024 
ATOM   3102  C5'  DT A 151      -8.430 212.190  89.522 
ATOM   3103  C4'  DT A 151      -8.797 211.991  88.064 
ATOM   3104  O4'  DT A 151      -7.730 212.400  87.162 
ATOM   3105  C3'  DT A 151      -9.102 210.553  87.646 
ATOM   3106  O3'  DT A 151     -10.155 210.565  86.690 
ATOM   3107  C2'  DT A 151      -7.826 210.071  86.956 
ATOM   3108  C1'  DT A 151      -7.528 211.367  86.209 
ATOM   3109  N1   DT A 151      -6.128 211.464  85.712 
ATOM   3110  C2   DT A 151      -5.931 212.115  84.518 
ATOM   3111  O2   DT A 151      -6.842 212.602  83.870 
ATOM   3112  N3   DT A 151      -4.620 212.184  84.087 
ATOM   3113  C4   DT A 151      -3.518 211.670  84.738 
ATOM   3114  O4   DT A 151      -2.391 211.794  84.254 
ATOM   3115  C5   DT A 151      -3.824 211.005  85.983 
ATOM   3116  C7   DT A 151      -2.680 210.416  86.755 
ATOM   3117  C6   DT A 151      -5.089 210.923  86.424 
ATOM   3118  P    DT A 152     -11.278 209.426  86.756 
ATOM   3119  OP1  DT A 152     -12.313 209.808  87.743 
ATOM   3120  OP2  DT A 152     -10.636 208.109  86.964 
ATOM   3121  O5'  DT A 152     -11.889 209.498  85.280 
ATOM   3122  C5'  DT A 152     -11.878 210.757  84.580 
ATOM   3123  C4'  DT A 152     -11.446 210.547  83.142 
ATOM   3124  O4'  DT A 152     -10.000 210.614  82.981 
ATOM   3125  C3'  DT A 152     -11.823 209.200  82.524 
ATOM   3126  O3'  DT A 152     -12.162 209.400  81.157 
ATOM   3127  C2'  DT A 152     -10.542 208.371  82.591 
ATOM   3128  C1'  DT A 152      -9.583 209.496  82.213 
ATOM   3129  N1   DT A 152      -8.160 209.209  82.549 
ATOM   3130  C2   DT A 152      -7.205 209.702  81.694 
ATOM   3131  O2   DT A 152      -7.476 210.348  80.697 
ATOM   3132  N3   DT A 152      -5.897 209.415  82.037 
ATOM   3133  C4   DT A 152      -5.479 208.695  83.138 
ATOM   3134  O4   DT A 152      -4.278 208.503  83.341 
ATOM   3135  C5   DT A 152      -6.555 208.220  83.975 
ATOM   3136  C7   DT A 152      -6.186 207.427  85.194 
ATOM   3137  C6   DT A 152      -7.834 208.484  83.665 
ATOM   3138  P    DC A 153     -13.386 208.579  80.533 
ATOM   3139  OP1  DC A 153     -14.656 209.275  80.839 
ATOM   3140  OP2  DC A 153     -13.302 207.164  80.957 
ATOM   3141  O5'  DC A 153     -13.075 208.690  78.967 
ATOM   3142  C5'  DC A 153     -12.383 209.852  78.473 
ATOM   3143  C4'  DC A 153     -11.317 209.437  77.478 
ATOM   3144  O4'  DC A 153     -10.046 209.136  78.119 
ATOM   3145  C3'  DC A 153     -11.624 208.183  76.660 
ATOM   3146  O3'  DC A 153     -11.119 208.358  75.342 
ATOM   3147  C2'  DC A 153     -10.826 207.071  77.342 
ATOM   3148  C1'  DC A 153      -9.573 207.896  77.616 
ATOM   3149  N1   DC A 153      -8.672 207.294  78.638 
ATOM   3150  C2   DC A 153      -7.300 207.466  78.476 
ATOM   3151  O2   DC A 153      -6.890 208.105  77.499 
ATOM   3152  N3   DC A 153      -6.460 206.925  79.397 
ATOM   3153  C4   DC A 153      -6.944 206.240  80.440 
ATOM   3154  N4   DC A 153      -6.086 205.732  81.311 
ATOM   3155  C5   DC A 153      -8.353 206.051  80.626 
ATOM   3156  C6   DC A 153      -9.174 206.599  79.694 
ATOM   3157  P    DC A 154     -11.978 207.819  74.103 
ATOM   3158  OP1  DC A 154     -12.997 208.825  73.732 
ATOM   3159  OP2  DC A 154     -12.485 206.462  74.405 
ATOM   3160  O5'  DC A 154     -10.863 207.734  72.959 
ATOM   3161  C5'  DC A 154      -9.754 208.652  72.995 
ATOM   3162  C4'  DC A 154      -8.463 207.916  72.696 
ATOM   3163  O4'  DC A 154      -7.850 207.359  73.895 
ATOM   3164  C3'  DC A 154      -8.582 206.718  71.754 
ATOM   3165  O3'  DC A 154      -7.427 206.666  70.926 
ATOM   3166  C2'  DC A 154      -8.575 205.498  72.676 
ATOM   3167  C1'  DC A 154      -7.504 206.008  73.634 
ATOM   3168  N1   DC A 154      -7.468 205.281  74.934 
ATOM   3169  C2   DC A 154      -6.229 205.098  75.542 
ATOM   3170  O2   DC A 154      -5.220 205.543  74.984 
ATOM   3171  N3   DC A 154      -6.176 204.438  76.727 
ATOM   3172  C4   DC A 154      -7.293 203.971  77.300 
ATOM   3173  N4   DC A 154      -7.188 203.333  78.455 
ATOM   3174  C5   DC A 154      -8.577 204.148  76.690 
ATOM   3175  C6   DC A 154      -8.609 204.810  75.506 
ATOM   3176  P    DA A 155      -7.593 206.264  69.386 
ATOM   3177  OP1  DA A 155      -7.973 207.460  68.599 
ATOM   3178  OP2  DA A 155      -8.498 205.099  69.272 
ATOM   3179  O5'  DA A 155      -6.101 205.825  69.010 
ATOM   3180  C5'  DA A 155      -4.998 206.442  69.700 
ATOM   3181  C4'  DA A 155      -3.975 205.392  70.085 
ATOM   3182  O4'  DA A 155      -4.256 204.792  71.382 
ATOM   3183  C3'  DA A 155      -3.864 204.194  69.142 
ATOM   3184  O3'  DA A 155      -2.499 203.799  69.058 
ATOM   3185  C2'  DA A 155      -4.649 203.081  69.835 
ATOM   3186  C1'  DA A 155      -4.169 203.381  71.252 
ATOM   3187  N9   DA A 155      -5.013 202.766  72.313 
ATOM   3188  C8   DA A 155      -6.364 202.560  72.310 
ATOM   3189  N7   DA A 155      -6.809 201.996  73.390 
ATOM   3190  C5   DA A 155      -5.674 201.815  74.167 
ATOM   3191  C6   DA A 155      -5.478 201.260  75.443 
ATOM   3192  N6   DA A 155      -6.470 200.764  76.195 
ATOM   3193  N1   DA A 155      -4.220 201.234  75.919 
ATOM   3194  C2   DA A 155      -3.238 201.729  75.168 
ATOM   3195  N3   DA A 155      -3.299 202.269  73.970 
ATOM   3196  C4   DA A 155      -4.569 202.282  73.516 
ATOM   3197  P    DA A 156      -1.911 203.338  67.642 
ATOM   3198  OP1  DA A 156      -1.504 204.529  66.863 
ATOM   3199  OP2  DA A 156      -2.868 202.425  66.980 
ATOM   3200  O5'  DA A 156      -0.611 202.519  68.092 
ATOM   3201  C5'  DA A 156       0.065 202.896  69.306 
ATOM   3202  C4'  DA A 156       0.429 201.658  70.102 
ATOM   3203  O4'  DA A 156      -0.638 201.244  71.002 
ATOM   3204  C3'  DA A 156       0.728 200.404  69.282 
ATOM   3205  O3'  DA A 156       1.779 199.681  69.911 
ATOM   3206  C2'  DA A 156      -0.552 199.572  69.366 
ATOM   3207  C1'  DA A 156      -0.846 199.849  70.838 
ATOM   3208  N9   DA A 156      -2.247 199.540  71.237 
ATOM   3209  C8   DA A 156      -3.388 199.671  70.499 
ATOM   3210  N7   DA A 156      -4.464 199.316  71.129 
ATOM   3211  C5   DA A 156      -4.005 198.919  72.378 
ATOM   3212  C6   DA A 156      -4.663 198.429  73.518 
ATOM   3213  N6   DA A 156      -5.990 198.248  73.585 
ATOM   3214  N1   DA A 156      -3.906 198.130  74.590 
ATOM   3215  C2   DA A 156      -2.588 198.312  74.516 
ATOM   3216  N3   DA A 156      -1.867 198.760  73.513 
ATOM   3217  C4   DA A 156      -2.648 199.052  72.453 
ATOM   3218  P    DC A 157       2.897 198.987  69.001 
ATOM   3219  OP1  DC A 157       3.935 199.981  68.646 
ATOM   3220  OP2  DC A 157       2.251 198.291  67.867 
ATOM   3221  O5'  DC A 157       3.507 197.910  70.015 
ATOM   3222  C5'  DC A 157       3.499 198.198  71.426 
ATOM   3223  C4'  DC A 157       3.065 196.971  72.202 
ATOM   3224  O4'  DC A 157       1.619 196.898  72.361 
ATOM   3225  C3'  DC A 157       3.435 195.625  71.581 
ATOM   3226  O3'  DC A 157       3.771 194.715  72.622 
ATOM   3227  C2'  DC A 157       2.150 195.140  70.910 
ATOM   3228  C1'  DC A 157       1.195 195.589  72.012 
ATOM   3229  N1   DC A 157      -0.228 195.663  71.579 
ATOM   3230  C2   DC A 157      -1.209 195.336  72.511 
ATOM   3231  O2   DC A 157      -0.861 195.002  73.650 
ATOM   3232  N3   DC A 157      -2.512 195.397  72.135 
ATOM   3233  C4   DC A 157      -2.847 195.764  70.892 
ATOM   3234  N4   DC A 157      -4.132 195.807  70.574 
ATOM   3235  C5   DC A 157      -1.854 196.103  69.917 
ATOM   3236  C6   DC A 157      -0.557 196.036  70.313 
ATOM   3237  P    DA A 158       4.992 193.702  72.403 
ATOM   3238  OP1  DA A 158       6.266 194.382  72.730 
ATOM   3239  OP2  DA A 158       4.904 193.104  71.053 
ATOM   3240  O5'  DA A 158       4.679 192.586  73.506 
ATOM   3241  C5'  DA A 158       3.990 192.970  74.712 
ATOM   3242  C4'  DA A 158       2.921 191.948  75.046 
ATOM   3243  O4'  DA A 158       1.649 192.244  74.402 
ATOM   3244  C3'  DA A 158       3.221 190.510  74.625 
ATOM   3245  O3'  DA A 158       2.714 189.624  75.616 
ATOM   3246  C2'  DA A 158       2.421 190.308  73.338 
ATOM   3247  C1'  DA A 158       1.171 191.057  73.788 
ATOM   3248  N9   DA A 158       0.270 191.445  72.668 
ATOM   3249  C8   DA A 158       0.606 191.818  71.399 
ATOM   3250  N7   DA A 158      -0.413 192.099  70.646 
ATOM   3251  C5   DA A 158      -1.506 191.898  71.476 
ATOM   3252  C6   DA A 158      -2.890 192.029  71.270 
ATOM   3253  N6   DA A 158      -3.430 192.413  70.105 
ATOM   3254  N1   DA A 158      -3.700 191.749  72.307 
ATOM   3255  C2   DA A 158      -3.157 191.369  73.462 
ATOM   3256  N3   DA A 158      -1.890 191.211  73.772 
ATOM   3257  C4   DA A 158      -1.099 191.497  72.716 
ATOM   3258  P    DC A 159       3.570 188.330  76.011 
ATOM   3259  OP1  DC A 159       4.592 188.699  77.015 
ATOM   3260  OP2  DC A 159       4.071 187.674  74.784 
ATOM   3261  O5'  DC A 159       2.452 187.410  76.693 
ATOM   3262  C5'  DC A 159       1.346 188.039  77.367 
ATOM   3263  C4'  DC A 159       0.052 187.338  77.006 
ATOM   3264  O4'  DC A 159      -0.560 187.888  75.805 
ATOM   3265  C3'  DC A 159       0.166 185.843  76.709 
ATOM   3266  O3'  DC A 159      -0.991 185.184  77.210 
ATOM   3267  C2'  DC A 159       0.156 185.749  75.184 
ATOM   3268  C1'  DC A 159      -0.912 186.813  74.948 
ATOM   3269  N1   DC A 159      -0.948 187.327  73.551 
ATOM   3270  C2   DC A 159      -2.187 187.675  73.019 
ATOM   3271  O2   DC A 159      -3.196 187.544  73.721 
ATOM   3272  N3   DC A 159      -2.241 188.145  71.745 
ATOM   3273  C4   DC A 159      -1.125 188.272  71.017 
ATOM   3274  N4   DC A 159      -1.230 188.735  69.781 
ATOM   3275  C5   DC A 159       0.159 187.919  71.546 
ATOM   3276  C6   DC A 159       0.192 187.450  72.820 
ATOM   3277  P    DA A 160      -0.829 183.752  77.908 
ATOM   3278  OP1  DA A 160      -0.447 183.932  79.326 
ATOM   3279  OP2  DA A 160       0.071 182.904  77.095 
ATOM   3280  O5'  DA A 160      -2.324 183.188  77.820 
ATOM   3281  C5'  DA A 160      -3.424 184.117  77.842 
ATOM   3282  C4'  DA A 160      -4.450 183.729  76.796 
ATOM   3283  O4'  DA A 160      -4.169 184.324  75.496 
ATOM   3284  C3'  DA A 160      -4.568 182.234  76.501 
ATOM   3285  O3'  DA A 160      -5.933 181.919  76.257 
ATOM   3286  C2'  DA A 160      -3.784 182.034  75.203 
ATOM   3287  C1'  DA A 160      -4.261 183.307  74.510 
ATOM   3288  N9   DA A 160      -3.417 183.710  73.351 
ATOM   3289  C8   DA A 160      -2.068 183.568  73.194 
ATOM   3290  N7   DA A 160      -1.622 184.020  72.063 
ATOM   3291  C5   DA A 160      -2.756 184.496  71.420 
ATOM   3292  C6   DA A 160      -2.953 185.105  70.171 
ATOM   3293  N6   DA A 160      -1.962 185.349  69.302 
ATOM   3294  N1   DA A 160      -4.211 185.454  69.842 
ATOM   3295  C2   DA A 160      -5.192 185.210  70.709 
ATOM   3296  N3   DA A 160      -5.131 184.651  71.897 
ATOM   3297  C4   DA A 160      -3.861 184.310  72.202 
ATOM   3298  P    DC A 161      -6.526 180.546  76.830 
ATOM   3299  OP1  DC A 161      -6.930 180.731  78.242 
ATOM   3300  OP2  DC A 161      -5.573 179.446  76.566 
ATOM   3301  O5'  DC A 161      -7.827 180.360  75.917 
ATOM   3302  C5'  DC A 161      -8.501 181.530  75.415 
ATOM   3303  C4'  DC A 161      -8.868 181.331  73.957 
ATOM   3304  O4'  DC A 161      -7.801 181.740  73.055 
ATOM   3305  C3'  DC A 161      -9.172 179.892  73.539 
ATOM   3306  O3'  DC A 161     -10.226 179.904  72.583 
ATOM   3307  C2'  DC A 161      -7.896 179.411  72.850 
ATOM   3308  C1'  DC A 161      -7.599 180.707  72.103 
ATOM   3309  N1   DC A 161      -6.198 180.804  71.605 
ATOM   3310  C2   DC A 161      -5.982 181.460  70.396 
ATOM   3311  O2   DC A 161      -6.953 181.931  69.791 
ATOM   3312  N3   DC A 161      -4.713 181.558  69.925 
ATOM   3313  C4   DC A 161      -3.688 181.035  70.610 
ATOM   3314  N4   DC A 161      -2.469 181.157  70.108 
ATOM   3315  C5   DC A 161      -3.888 180.356  71.855 
ATOM   3316  C6   DC A 161      -5.164 180.267  72.309 
ATOM   3317  P    DA A 162     -11.348 178.766  72.650 
ATOM   3318  OP1  DA A 162     -12.383 179.147  73.636 
ATOM   3319  OP2  DA A 162     -10.707 177.449  72.858 
ATOM   3320  O5'  DA A 162     -11.960 178.838  71.173 
ATOM   3321  C5'  DA A 162     -11.949 180.096  70.474 
ATOM   3322  C4'  DA A 162     -11.517 179.886  69.035 
ATOM   3323  O4'  DA A 162     -10.071 179.954  68.874 
ATOM   3324  C3'  DA A 162     -11.894 178.540  68.417 
ATOM   3325  O3'  DA A 162     -12.232 178.740  67.050 
ATOM   3326  C2'  DA A 162     -10.612 177.710  68.485 
ATOM   3327  C1'  DA A 162      -9.653 178.835  68.107 
ATOM   3328  N9   DA A 162      -8.231 178.549  68.442 
ATOM   3329  C8   DA A 162      -7.734 177.849  69.504 
ATOM   3330  N7   DA A 162      -6.440 177.769  69.522 
ATOM   3331  C5   DA A 162      -6.047 178.468  68.389 
ATOM   3332  C6   DA A 162      -4.785 178.751  67.840 
ATOM   3333  N6   DA A 162      -3.632 178.343  68.389 
ATOM   3334  N1   DA A 162      -4.751 179.470  66.703 
ATOM   3335  C2   DA A 162      -5.900 179.873  66.163 
ATOM   3336  N3   DA A 162      -7.130 179.671  66.582 
ATOM   3337  C4   DA A 162      -7.136 178.949  67.721 
ATOM   3338  P    DT A 163     -13.456 177.919  66.426 
ATOM   3339  OP1  DT A 163     -14.727 178.614  66.732 
ATOM   3340  OP2  DT A 163     -13.373 176.504  66.850 
ATOM   3341  O5'  DT A 163     -13.145 178.030  64.861 
ATOM   3342  C5'  DT A 163     -12.453 179.192  64.367 
ATOM   3343  C4'  DT A 163     -11.388 178.777  63.371 
ATOM   3344  O4'  DT A 163     -10.116 178.476  64.012 
ATOM   3345  C3'  DT A 163     -11.694 177.523  62.553 
ATOM   3346  O3'  DT A 163     -11.189 177.697  61.235 
ATOM   3347  C2'  DT A 163     -10.897 176.411  63.235 
ATOM   3348  C1'  DT A 163      -9.644 177.235  63.509 
ATOM   3349  N1   DT A 163      -8.742 176.634  64.532 
ATOM   3350  C2   DT A 163      -7.391 176.813  64.357 
ATOM   3351  O2   DT A 163      -6.919 177.431  63.418 
ATOM   3352  N3   DT A 163      -6.587 176.241  65.324 
ATOM   3353  C4   DT A 163      -7.013 175.523  66.423 
ATOM   3354  O4   DT A 163      -6.197 175.058  67.222 
ATOM   3355  C5   DT A 163      -8.447 175.390  66.520 
ATOM   3356  C7   DT A 163      -8.995 174.623  67.687 
ATOM   3357  C6   DT A 163      -9.253 175.935  65.594 
ATOM   3358  P    DT A 164     -12.048 177.159  59.997 
ATOM   3359  OP1  DT A 164     -13.068 178.165  59.625 
ATOM   3360  OP2  DT A 164     -12.555 175.801  60.298 
ATOM   3361  O5'  DT A 164     -10.933 177.074  58.852 
ATOM   3362  C5'  DT A 164      -9.824 177.991  58.888 
ATOM   3363  C4'  DT A 164      -8.534 177.255  58.590 
ATOM   3364  O4'  DT A 164      -7.920 176.699  59.788 
ATOM   3365  C3'  DT A 164      -8.653 176.058  57.647 
ATOM   3366  O3'  DT A 164      -7.497 176.006  56.819 
ATOM   3367  C2'  DT A 164      -8.646 174.838  58.569 
ATOM   3368  C1'  DT A 164      -7.574 175.348  59.527 
ATOM   3369  N1   DT A 164      -7.539 174.621  60.828 
ATOM   3370  C2   DT A 164      -6.309 174.449  61.415 
ATOM   3371  O2   DT A 164      -5.274 174.861  60.920 
ATOM   3372  N3   DT A 164      -6.316 173.770  62.618 
ATOM   3373  C4   DT A 164      -7.424 173.262  63.266 
ATOM   3374  O4   DT A 164      -7.304 172.671  64.341 
ATOM   3375  C5   DT A 164      -8.668 173.492  62.572 
ATOM   3376  C7   DT A 164      -9.924 172.971  63.207 
ATOM   3377  C6   DT A 164      -8.691 174.148  61.400 
ATOM   3378  P    DA A 165      -7.664 175.604  55.279 
ATOM   3379  OP1  DA A 165      -8.044 176.800  54.493 
ATOM   3380  OP2  DA A 165      -8.568 174.439  55.165 
ATOM   3381  O5'  DA A 165      -6.172 175.165  54.904 
ATOM   3382  C5'  DA A 165      -5.069 175.781  55.593 
ATOM   3383  C4'  DA A 165      -4.046 174.731  55.978 
ATOM   3384  O4'  DA A 165      -4.326 174.132  57.275 
ATOM   3385  C3'  DA A 165      -3.934 173.534  55.035 
ATOM   3386  O3'  DA A 165      -2.570 173.139  54.951 
ATOM   3387  C2'  DA A 165      -4.720 172.421  55.728 
ATOM   3388  C1'  DA A 165      -4.240 172.721  57.145 
ATOM   3389  N9   DA A 165      -5.084 172.106  58.206 
ATOM   3390  C8   DA A 165      -6.434 171.900  58.204 
ATOM   3391  N7   DA A 165      -6.880 171.336  59.283 
ATOM   3392  C5   DA A 165      -5.744 171.154  60.060 
ATOM   3393  C6   DA A 165      -5.548 170.600  61.336 
ATOM   3394  N6   DA A 165      -6.541 170.103  62.088 
ATOM   3395  N1   DA A 165      -4.290 170.574  61.812 
ATOM   3396  C2   DA A 165      -3.308 171.069  61.061 
ATOM   3397  N3   DA A 165      -3.370 171.608  59.863 
ATOM   3398  C4   DA A 165      -4.640 171.622  59.409 
ATOM   3399  P    DT A 166      -1.981 172.678  53.535 
ATOM   3400  OP1  DT A 166      -1.575 173.869  52.756 
ATOM   3401  OP2  DT A 166      -2.939 171.765  52.873 
ATOM   3402  O5'  DT A 166      -0.682 171.859  53.986 
ATOM   3403  C5'  DT A 166      -0.006 172.236  55.199 
ATOM   3404  C4'  DT A 166       0.359 170.998  55.996 
ATOM   3405  O4'  DT A 166      -0.708 170.583  56.895 
ATOM   3406  C3'  DT A 166       0.657 169.744  55.175 
ATOM   3407  O3'  DT A 166       1.709 169.021  55.804 
ATOM   3408  C2'  DT A 166      -0.622 168.912  55.259 
ATOM   3409  C1'  DT A 166      -0.916 169.189  56.731 
ATOM   3410  N1   DT A 166      -2.317 168.879  57.131 
ATOM   3411  C2   DT A 166      -2.513 168.396  58.402 
ATOM   3412  O2   DT A 166      -1.601 168.218  59.191 
ATOM   3413  N3   DT A 166      -3.824 168.120  58.736 
ATOM   3414  C4   DT A 166      -4.928 168.283  57.925 
ATOM   3415  O4   DT A 166      -6.056 168.001  58.335 
ATOM   3416  C5   DT A 166      -4.622 168.795  56.609 
ATOM   3417  C7   DT A 166      -5.767 169.003  55.662 
ATOM   3418  C6   DT A 166      -3.356 169.072  56.258 
ATOM   3419  P    DA A 167       2.827 168.327  54.894 
ATOM   3420  OP1  DA A 167       3.865 169.321  54.539 
ATOM   3421  OP2  DA A 167       2.181 167.630  53.760 
ATOM   3422  O5'  DA A 167       3.436 167.250  55.908 
ATOM   3423  C5'  DA A 167       3.428 167.538  57.319 
ATOM   3424  C4'  DA A 167       2.994 166.311  58.096 
ATOM   3425  O4'  DA A 167       1.548 166.238  58.254 
ATOM   3426  C3'  DA A 167       3.365 164.964  57.475 
ATOM   3427  O3'  DA A 167       3.701 164.054  58.515 
ATOM   3428  C2'  DA A 167       2.079 164.480  56.803 
ATOM   3429  C1'  DA A 167       1.125 164.928  57.906 
ATOM   3430  N9   DA A 167      -0.298 165.002  57.472 
ATOM   3431  C8   DA A 167      -0.795 165.356  56.250 
ATOM   3432  N7   DA A 167      -2.090 165.322  56.181 
ATOM   3433  C5   DA A 167      -2.483 164.917  57.450 
ATOM   3434  C6   DA A 167      -3.745 164.690  58.023 
ATOM   3435  N6   DA A 167      -4.898 164.845  57.359 
ATOM   3436  N1   DA A 167      -3.777 164.294  59.309 
ATOM   3437  C2   DA A 167      -2.628 164.142  59.965 
ATOM   3438  N3   DA A 167      -1.398 164.324  59.536 
ATOM   3439  C4   DA A 167      -1.392 164.719  58.247 
ATOM   3440  P    DG A 168       4.922 163.042  58.296 
ATOM   3441  OP1  DG A 168       6.195 163.721  58.624 
ATOM   3442  OP2  DG A 168       4.833 162.443  56.946 
ATOM   3443  O5'  DG A 168       4.608 161.926  59.400 
ATOM   3444  C5'  DG A 168       3.919 162.310  60.605 
ATOM   3445  C4'  DG A 168       2.851 161.288  60.939 
ATOM   3446  O4'  DG A 168       1.578 161.583  60.295 
ATOM   3447  C3'  DG A 168       3.151 159.849  60.518 
ATOM   3448  O3'  DG A 168       2.643 158.964  61.509 
ATOM   3449  C2'  DG A 168       2.351 159.647  59.231 
ATOM   3450  C1'  DG A 168       1.100 160.396  59.682 
ATOM   3451  N9   DG A 168       0.199 160.785  58.562 
ATOM   3452  C8   DG A 168       0.520 161.163  57.275 
ATOM   3453  N7   DG A 168      -0.519 161.444  56.527 
ATOM   3454  C5   DG A 168      -1.605 161.236  57.376 
ATOM   3455  C6   DG A 168      -2.995 161.379  57.132 
ATOM   3456  O6   DG A 168      -3.565 161.724  56.101 
ATOM   3457  N1   DG A 168      -3.750 161.066  58.271 
ATOM   3458  C2   DG A 168      -3.229 160.668  59.487 
ATOM   3459  N2   DG A 168      -4.117 160.415  60.452 
ATOM   3460  N3   DG A 168      -1.923 160.535  59.714 
ATOM   3461  C4   DG A 168      -1.178 160.834  58.620 
ATOM   3462  P    DA A 169       3.499 157.670  61.905 
ATOM   3463  OP1  DA A 169       4.522 158.038  62.909 
ATOM   3464  OP2  DA A 169       4.001 157.014  60.677 
ATOM   3465  O5'  DA A 169       2.382 156.750  62.587 
ATOM   3466  C5'  DA A 169       1.276 157.379  63.261 
ATOM   3467  C4'  DA A 169      -0.018 156.677  62.899 
ATOM   3468  O4'  DA A 169      -0.631 157.228  61.699 
ATOM   3469  C3'  DA A 169       0.096 155.182  62.602 
ATOM   3470  O3'  DA A 169      -1.061 154.524  63.103 
ATOM   3471  C2'  DA A 169       0.085 155.088  61.077 
ATOM   3472  C1'  DA A 169      -0.982 156.152  60.841 
ATOM   3473  N9   DA A 169      -1.018 156.666  59.444 
ATOM   3474  C8   DA A 169       0.023 156.851  58.581 
ATOM   3475  N7   DA A 169      -0.330 157.316  57.423 
ATOM   3476  C5   DA A 169      -1.708 157.451  57.524 
ATOM   3477  C6   DA A 169      -2.684 157.903  56.620 
ATOM   3478  N6   DA A 169      -2.405 158.321  55.378 
ATOM   3479  N1   DA A 169      -3.963 157.908  57.041 
ATOM   3480  C2   DA A 169      -4.234 157.492  58.277 
ATOM   3481  N3   DA A 169      -3.411 157.051  59.204 
ATOM   3482  C4   DA A 169      -2.138 157.055  58.758 
ATOM   3483  P    DT A 170      -0.899 153.092  63.801 
ATOM   3484  OP1  DT A 170      -0.517 153.272  65.219 
ATOM   3485  OP2  DT A 170       0.000 152.244  62.988 
ATOM   3486  O5'  DT A 170      -2.394 152.527  63.713 
ATOM   3487  C5'  DT A 170      -3.494 153.456  63.735 
ATOM   3488  C4'  DT A 170      -4.521 153.069  62.690 
ATOM   3489  O4'  DT A 170      -4.240 153.663  61.390 
ATOM   3490  C3'  DT A 170      -4.638 151.574  62.394 
ATOM   3491  O3'  DT A 170      -6.003 151.259  62.151 
ATOM   3492  C2'  DT A 170      -3.855 151.373  61.097 
ATOM   3493  C1'  DT A 170      -4.331 152.646  60.404 
ATOM   3494  N1   DT A 170      -3.487 153.049  59.244 
ATOM   3495  C2   DT A 170      -4.127 153.641  58.181 
ATOM   3496  O2   DT A 170      -5.328 153.841  58.158 
ATOM   3497  N3   DT A 170      -3.312 154.000  57.124 
ATOM   3498  C4   DT A 170      -1.947 153.821  57.045 
ATOM   3499  O4   DT A 170      -1.323 154.184  56.045 
ATOM   3500  C5   DT A 170      -1.366 153.192  58.209 
ATOM   3501  C7   DT A 170       0.116 152.959  58.205 
ATOM   3502  C6   DT A 170      -2.135 152.832  59.250 
ATOM   3503  P    DT A 171      -6.596 149.886  62.723 
ATOM   3504  OP1  DT A 171      -7.000 150.071  64.135 
ATOM   3505  OP2  DT A 171      -5.643 148.786  62.459 
ATOM   3506  O5'  DT A 171      -7.898 149.700  61.811 
ATOM   3507  C5'  DT A 171      -8.571 150.869  61.308 
ATOM   3508  C4'  DT A 171      -8.938 150.670  59.851 
ATOM   3509  O4'  DT A 171      -7.871 151.079  58.949 
ATOM   3510  C3'  DT A 171      -9.243 149.232  59.432 
ATOM   3511  O3'  DT A 171     -10.296 149.244  58.476 
ATOM   3512  C2'  DT A 171      -7.967 148.750  58.743 
ATOM   3513  C1'  DT A 171      -7.670 150.047  57.996 
ATOM   3514  N1   DT A 171      -6.269 150.144  57.498 
ATOM   3515  C2   DT A 171      -6.072 150.794  56.304 
ATOM   3516  O2   DT A 171      -6.983 151.281  55.657 
ATOM   3517  N3   DT A 171      -4.761 150.863  55.874 
ATOM   3518  C4   DT A 171      -3.659 150.349  56.525 
ATOM   3519  O4   DT A 171      -2.532 150.473  56.041 
ATOM   3520  C5   DT A 171      -3.965 149.685  57.769 
ATOM   3521  C7   DT A 171      -2.821 149.095  58.542 
ATOM   3522  C6   DT A 171      -5.230 149.602  58.211 
ATOM   3523  P    DA A 172     -11.419 148.105  58.543 
ATOM   3524  OP1  DA A 172     -12.454 148.487  59.530 
ATOM   3525  OP2  DA A 172     -10.778 146.788  58.751 
ATOM   3526  O5'  DA A 172     -12.030 148.177  57.067 
ATOM   3527  C5'  DA A 172     -12.019 149.436  56.367 
ATOM   3528  C4'  DA A 172     -11.587 149.226  54.929 
ATOM   3529  O4'  DA A 172     -10.141 149.293  54.767 
ATOM   3530  C3'  DA A 172     -11.964 147.880  54.311 
ATOM   3531  O3'  DA A 172     -12.303 148.079  52.943 
ATOM   3532  C2'  DA A 172     -10.683 147.050  54.378 
ATOM   3533  C1'  DA A 172      -9.724 148.175  54.000 
ATOM   3534  N9   DA A 172      -8.301 147.888  54.336 
ATOM   3535  C8   DA A 172      -7.805 147.188  55.398 
ATOM   3536  N7   DA A 172      -6.510 147.109  55.416 
ATOM   3537  C5   DA A 172      -6.117 147.808  54.282 
ATOM   3538  C6   DA A 172      -4.856 148.090  53.733 
ATOM   3539  N6   DA A 172      -3.702 147.682  54.282 
ATOM   3540  N1   DA A 172      -4.821 148.810  52.596 
ATOM   3541  C2   DA A 172      -5.971 149.212  52.056 
ATOM   3542  N3   DA A 172      -7.201 149.010  52.476 
ATOM   3543  C4   DA A 172      -7.207 148.288  53.614 
ATOM   3544  P    DC A 173     -13.527 147.258  52.319 
ATOM   3545  OP1  DC A 173     -14.797 147.954  52.625 
ATOM   3546  OP2  DC A 173     -13.443 145.843  52.744 
ATOM   3547  O5'  DC A 173     -13.216 147.369  50.754 
ATOM   3548  C5'  DC A 173     -12.524 148.532  50.260 
ATOM   3549  C4'  DC A 173     -11.458 148.117  49.264 
ATOM   3550  O4'  DC A 173     -10.187 147.815  49.906 
ATOM   3551  C3'  DC A 173     -11.765 146.862  48.447 
ATOM   3552  O3'  DC A 173     -11.260 147.037  47.129 
ATOM   3553  C2'  DC A 173     -10.967 145.751  49.129 
ATOM   3554  C1'  DC A 173      -9.714 146.575  49.402 
ATOM   3555  N1   DC A 173      -8.813 145.974  50.425 
ATOM   3556  C2   DC A 173      -7.441 146.146  50.262 
ATOM   3557  O2   DC A 173      -7.031 146.784  49.286 
ATOM   3558  N3   DC A 173      -6.601 145.604  51.183 
ATOM   3559  C4   DC A 173      -7.085 144.919  52.227 
ATOM   3560  N4   DC A 173      -6.227 144.411  53.098 
ATOM   3561  C5   DC A 173      -8.494 144.731  52.412 
ATOM   3562  C6   DC A 173      -9.315 145.279  51.481 
ATOM   3563  P    DT A 174     -12.119 146.498  45.890 
ATOM   3564  OP1  DT A 174     -13.138 147.505  45.519 
ATOM   3565  OP2  DT A 174     -12.626 145.141  46.191 
ATOM   3566  O5'  DT A 174     -11.004 146.413  44.746 
ATOM   3567  C5'  DT A 174      -9.895 147.331  44.782 
ATOM   3568  C4'  DT A 174      -8.604 146.595  44.483 
ATOM   3569  O4'  DT A 174      -7.991 146.039  45.681 
ATOM   3570  C3'  DT A 174      -8.724 145.397  43.540 
ATOM   3571  O3'  DT A 174      -7.568 145.345  42.712 
ATOM   3572  C2'  DT A 174      -8.716 144.177  44.462 
ATOM   3573  C1'  DT A 174      -7.645 144.687  45.421 
ATOM   3574  N1   DT A 174      -7.609 143.960  46.721 
ATOM   3575  C2   DT A 174      -6.380 143.788  47.308 
ATOM   3576  O2   DT A 174      -5.345 144.201  46.813 
ATOM   3577  N3   DT A 174      -6.386 143.109  48.512 
ATOM   3578  C4   DT A 174      -7.494 142.601  49.159 
ATOM   3579  O4   DT A 174      -7.375 142.011  50.234 
ATOM   3580  C5   DT A 174      -8.739 142.831  48.465 
ATOM   3581  C7   DT A 174      -9.994 142.310  49.100 
ATOM   3582  C6   DT A 174      -8.761 143.488  47.293 
ATOM   3583  P    DC A 175      -7.734 144.944  41.172 
ATOM   3584  OP1  DC A 175      -8.114 146.140  40.386 
ATOM   3585  OP2  DC A 175      -8.639 143.778  41.058 
ATOM   3586  O5'  DC A 175      -6.243 144.504  40.797 
ATOM   3587  C5'  DC A 175      -5.139 145.121  41.487 
ATOM   3588  C4'  DC A 175      -4.116 144.071  41.871 
ATOM   3589  O4'  DC A 175      -4.397 143.471  43.169 
ATOM   3590  C3'  DC A 175      -4.005 142.873  40.928 
ATOM   3591  O3'  DC A 175      -2.640 142.478  40.845 
ATOM   3592  C2'  DC A 175      -4.790 141.760  41.621 
ATOM   3593  C1'  DC A 175      -4.310 142.061  43.038 
ATOM   3594  N1   DC A 175      -5.154 141.446  44.099 
ATOM   3595  C2   DC A 175      -4.522 141.010  45.261 
ATOM   3596  O2   DC A 175      -3.297 141.151  45.362 
ATOM   3597  N3   DC A 175      -5.274 140.445  46.240 
ATOM   3598  C4   DC A 175      -6.597 140.310  46.093 
ATOM   3599  N4   DC A 175      -7.286 139.753  47.077 
ATOM   3600  C5   DC A 175      -7.267 140.751  44.905 
ATOM   3601  C6   DC A 175      -6.499 141.312  43.938 
ATOM   3602  P    DA A 176      -2.052 142.018  39.429 
ATOM   3603  OP1  DA A 176      -1.645 143.209  38.650 
ATOM   3604  OP2  DA A 176      -3.009 141.105  38.767 
ATOM   3605  O5'  DA A 176      -0.752 141.199  39.879 
ATOM   3606  C5'  DA A 176      -0.076 141.576  41.092 
ATOM   3607  C4'  DA A 176       0.288 140.338  41.889 
ATOM   3608  O4'  DA A 176      -0.779 139.923  42.789 
ATOM   3609  C3'  DA A 176       0.587 139.083  41.068 
ATOM   3610  O3'  DA A 176       1.638 138.361  41.698 
ATOM   3611  C2'  DA A 176      -0.693 138.252  41.152 
ATOM   3612  C1'  DA A 176      -0.987 138.528  42.624 
ATOM   3613  N9   DA A 176      -2.388 138.219  43.024 
ATOM   3614  C8   DA A 176      -3.529 138.351  42.286 
ATOM   3615  N7   DA A 176      -4.605 137.995  42.916 
ATOM   3616  C5   DA A 176      -4.146 137.598  44.164 
ATOM   3617  C6   DA A 176      -4.804 137.108  45.304 
ATOM   3618  N6   DA A 176      -6.131 136.927  45.372 
ATOM   3619  N1   DA A 176      -4.047 136.809  46.376 
ATOM   3620  C2   DA A 176      -2.729 136.992  46.303 
ATOM   3621  N3   DA A 176      -2.008 137.440  45.300 
ATOM   3622  C4   DA A 176      -2.789 137.731  44.239 
ATOM   3623  P    DG A 177       2.756 137.666  40.787 
ATOM   3624  OP1  DG A 177       3.794 138.660  40.433 
ATOM   3625  OP2  DG A 177       2.110 136.970  39.653 
ATOM   3626  O5'  DG A 177       3.366 136.590  41.802 
ATOM   3627  C5'  DG A 177       3.358 136.877  43.213 
ATOM   3628  C4'  DG A 177       2.923 135.650  43.989 
ATOM   3629  O4'  DG A 177       1.478 135.577  44.148 
ATOM   3630  C3'  DG A 177       3.294 134.304  43.368 
ATOM   3631  O3'  DG A 177       3.630 133.394  44.408 
ATOM   3632  C2'  DG A 177       2.009 133.820  42.697 
ATOM   3633  C1'  DG A 177       1.054 134.268  43.799 
ATOM   3634  N9   DG A 177      -0.369 134.342  43.366 
ATOM   3635  C8   DG A 177      -0.889 134.695  42.139 
ATOM   3636  N7   DG A 177      -2.198 134.658  42.083 
ATOM   3637  C5   DG A 177      -2.572 134.250  43.363 
ATOM   3638  C6   DG A 177      -3.863 134.029  43.910 
ATOM   3639  O6   DG A 177      -4.959 134.149  43.370 
ATOM   3640  N1   DG A 177      -3.787 133.622  45.250 
ATOM   3641  C2   DG A 177      -2.618 133.451  45.966 
ATOM   3642  N2   DG A 177      -2.759 133.058  47.234 
ATOM   3643  N3   DG A 177      -1.409 133.660  45.451 
ATOM   3644  C4   DG A 177      -1.464 134.055  44.153 
ATOM   3645  P    DA A 178       4.851 132.381  44.189 
ATOM   3646  OP1  DA A 178       6.125 133.061  44.517 
ATOM   3647  OP2  DA A 178       4.763 131.783  42.839 
ATOM   3648  O5'  DA A 178       4.538 131.266  45.293 
ATOM   3649  C5'  DA A 178       3.849 131.649  46.498 
ATOM   3650  C4'  DA A 178       2.780 130.627  46.833 
ATOM   3651  O4'  DA A 178       1.508 130.923  46.189 
ATOM   3652  C3'  DA A 178       3.080 129.189  46.412 
ATOM   3653  O3'  DA A 178       2.573 128.304  47.403 
ATOM   3654  C2'  DA A 178       2.280 128.987  45.124 
ATOM   3655  C1'  DA A 178       1.029 129.736  45.575 
ATOM   3656  N9   DA A 178       0.129 130.125  44.455 
ATOM   3657  C8   DA A 178       0.465 130.498  43.185 
ATOM   3658  N7   DA A 178      -0.554 130.778  42.432 
ATOM   3659  C5   DA A 178      -1.647 130.577  43.263 
ATOM   3660  C6   DA A 178      -3.031 130.708  43.056 
ATOM   3661  N6   DA A 178      -3.572 131.092  41.891 
ATOM   3662  N1   DA A 178      -3.841 130.429  44.094 
ATOM   3663  C2   DA A 178      -3.298 130.048  45.249 
ATOM   3664  N3   DA A 178      -2.031 129.890  45.558 
ATOM   3665  C4   DA A 178      -1.241 130.176  44.503 
ATOM   3666  P    DA A 179       3.429 127.009  47.798 
ATOM   3667  OP1  DA A 179       4.451 127.378  48.802 
ATOM   3668  OP2  DA A 179       3.930 126.353  46.570 
ATOM   3669  O5'  DA A 179       2.311 126.089  48.480 
ATOM   3670  C5'  DA A 179       1.205 126.718  49.154 
ATOM   3671  C4'  DA A 179      -0.089 126.017  48.792 
ATOM   3672  O4'  DA A 179      -0.701 126.567  47.592 
ATOM   3673  C3'  DA A 179       0.025 124.522  48.496 
ATOM   3674  O3'  DA A 179      -1.132 123.864  48.997 
ATOM   3675  C2'  DA A 179       0.015 124.428  46.970 
ATOM   3676  C1'  DA A 179      -1.053 125.492  46.735 
ATOM   3677  N9   DA A 179      -1.089 126.006  45.338 
ATOM   3678  C8   DA A 179      -0.047 126.191  44.474 
ATOM   3679  N7   DA A 179      -0.400 126.656  43.316 
ATOM   3680  C5   DA A 179      -1.778 126.791  43.417 
ATOM   3681  C6   DA A 179      -2.755 127.242  42.513 
ATOM   3682  N6   DA A 179      -2.475 127.660  41.271 
ATOM   3683  N1   DA A 179      -4.033 127.247  42.935 
ATOM   3684  C2   DA A 179      -4.304 126.831  44.171 
ATOM   3685  N3   DA A 179      -3.482 126.391  45.098 
ATOM   3686  C4   DA A 179      -2.209 126.395  44.651 
ATOM   3687  P    DG A 180      -0.970 122.432  49.694 
ATOM   3688  OP1  DG A 180      -0.588 122.612  51.112 
ATOM   3689  OP2  DG A 180      -0.070 121.584  48.882 
ATOM   3690  O5'  DG A 180      -2.465 121.867  49.606 
ATOM   3691  C5'  DG A 180      -3.565 122.796  49.629 
ATOM   3692  C4'  DG A 180      -4.591 122.409  48.583 
ATOM   3693  O4'  DG A 180      -4.310 123.003  47.283 
ATOM   3694  C3'  DG A 180      -4.709 120.914  48.287 
ATOM   3695  O3'  DG A 180      -6.074 120.598  48.044 
ATOM   3696  C2'  DG A 180      -3.925 120.713  46.990 
ATOM   3697  C1'  DG A 180      -4.402 121.986  46.297 
ATOM   3698  N9   DG A 180      -3.558 122.389  45.137 
ATOM   3699  C8   DG A 180      -2.198 122.255  44.961 
ATOM   3700  N7   DG A 180      -1.761 122.715  43.814 
ATOM   3701  C5   DG A 180      -2.912 123.187  43.186 
ATOM   3702  C6   DG A 180      -3.074 123.800  41.916 
ATOM   3703  O6   DG A 180      -2.221 124.056  41.070 
ATOM   3704  N1   DG A 180      -4.416 124.124  41.672 
ATOM   3705  C2   DG A 180      -5.463 123.888  42.541 
ATOM   3706  N2   DG A 180      -6.671 124.273  42.122 
ATOM   3707  N3   DG A 180      -5.310 123.314  43.733 
ATOM   3708  C4   DG A 180      -4.014 122.993  43.985 
ATOM   3709  P    DC A 181      -6.667 119.225  48.617 
ATOM   3710  OP1  DC A 181      -7.071 119.410  50.028 
ATOM   3711  OP2  DC A 181      -5.714 118.125  48.352 
ATOM   3712  O5'  DC A 181      -7.968 119.040  47.704 
ATOM   3713  C5'  DC A 181      -8.642 120.209  47.202 
ATOM   3714  C4'  DC A 181      -9.009 120.010  45.744 
ATOM   3715  O4'  DC A 181      -7.942 120.419  44.842 
ATOM   3716  C3'  DC A 181      -9.313 118.572  45.326 
ATOM   3717  O3'  DC A 181     -10.367 118.584  44.370 
ATOM   3718  C2'  DC A 181      -8.037 118.090  44.636 
ATOM   3719  C1'  DC A 181      -7.740 119.386  43.889 
ATOM   3720  N1   DC A 181      -6.339 119.483  43.392 
ATOM   3721  C2   DC A 181      -6.124 120.139  42.183 
ATOM   3722  O2   DC A 181      -7.094 120.610  41.578 
ATOM   3723  N3   DC A 181      -4.854 120.238  41.711 
ATOM   3724  C4   DC A 181      -3.829 119.714  42.397 
ATOM   3725  N4   DC A 181      -2.610 119.836  41.895 
ATOM   3726  C5   DC A 181      -4.029 119.035  43.642 
ATOM   3727  C6   DC A 181      -5.305 118.947  44.096 
ATOM   3728  P    DA A 182     -11.489 117.445  44.436 
ATOM   3729  OP1  DA A 182     -12.524 117.827  45.423 
ATOM   3730  OP2  DA A 182     -10.848 116.128  44.644 
ATOM   3731  O5'  DA A 182     -12.101 117.517  42.960 
ATOM   3732  C5'  DA A 182     -12.090 118.775  42.260 
ATOM   3733  C4'  DA A 182     -11.658 118.565  40.822 
ATOM   3734  O4'  DA A 182     -10.212 118.633  40.661 
ATOM   3735  C3'  DA A 182     -12.035 117.219  40.204 
ATOM   3736  O3'  DA A 182     -12.373 117.419  38.837 
ATOM   3737  C2'  DA A 182     -10.753 116.389  40.271 
ATOM   3738  C1'  DA A 182      -9.794 117.514  39.893 
ATOM   3739  N9   DA A 182      -8.372 117.228  40.229 
ATOM   3740  C8   DA A 182      -7.875 116.528  41.291 
ATOM   3741  N7   DA A 182      -6.581 116.449  41.309 
ATOM   3742  C5   DA A 182      -6.188 117.147  40.175 
ATOM   3743  C6   DA A 182      -4.926 117.430  39.627 
ATOM   3744  N6   DA A 182      -3.773 117.022  40.175 
ATOM   3745  N1   DA A 182      -4.892 118.149  38.489 
ATOM   3746  C2   DA A 182      -6.041 118.552  37.950 
ATOM   3747  N3   DA A 182      -7.271 118.350  38.369 
ATOM   3748  C4   DA A 182      -7.277 117.628  39.507 
ATOM   3749  P    DG A 183     -13.597 116.598  38.212 
ATOM   3750  OP1  DG A 183     -14.868 117.294  38.518 
ATOM   3751  OP2  DG A 183     -13.514 115.183  38.637 
ATOM   3752  O5'  DG A 183     -13.286 116.709  36.647 
ATOM   3753  C5'  DG A 183     -12.594 117.871  36.153 
ATOM   3754  C4'  DG A 183     -11.529 117.456  35.158 
ATOM   3755  O4'  DG A 183     -10.257 117.155  35.799 
ATOM   3756  C3'  DG A 183     -11.835 116.202  34.340 
ATOM   3757  O3'  DG A 183     -11.330 116.377  33.022 
ATOM   3758  C2'  DG A 183     -11.038 115.090  35.022 
ATOM   3759  C1'  DG A 183      -9.785 115.915  35.296 
ATOM   3760  N9   DG A 183      -8.883 115.313  36.318 
ATOM   3761  C8   DG A 183      -9.205 114.585  37.442 
ATOM   3762  N7   DG A 183      -8.167 114.194  38.141 
ATOM   3763  C5   DG A 183      -7.080 114.700  37.429 
ATOM   3764  C6   DG A 183      -5.689 114.602  37.694 
ATOM   3765  O6   DG A 183      -5.120 114.041  38.626 
ATOM   3766  N1   DG A 183      -4.933 115.261  36.714 
ATOM   3767  C2   DG A 183      -5.455 115.927  35.621 
ATOM   3768  N2   DG A 183      -4.566 116.492  34.800 
ATOM   3769  N3   DG A 183      -6.759 116.018  35.374 
ATOM   3770  C4   DG A 183      -7.507 115.384  36.315 
ATOM   3771  P    DA A 184     -12.189 115.838  31.783 
ATOM   3772  OP1  DA A 184     -13.209 116.844  31.412 
ATOM   3773  OP2  DA A 184     -12.696 114.481  32.084 
ATOM   3774  O5'  DA A 184     -11.074 115.753  30.639 
ATOM   3775  C5'  DA A 184      -9.965 116.671  30.675 
ATOM   3776  C4'  DA A 184      -8.675 115.934  30.376 
ATOM   3777  O4'  DA A 184      -8.061 115.378  31.575 
ATOM   3778  C3'  DA A 184      -8.794 114.737  29.434 
ATOM   3779  O3'  DA A 184      -7.638 114.685  28.606 
ATOM   3780  C2'  DA A 184      -8.787 113.517  30.356 
ATOM   3781  C1'  DA A 184      -7.715 114.027  31.314 
ATOM   3782  N9   DA A 184      -7.680 113.300  32.614 
ATOM   3783  C8   DA A 184      -8.723 112.768  33.318 
ATOM   3784  N7   DA A 184      -8.369 112.191  34.423 
ATOM   3785  C5   DA A 184      -6.991 112.349  34.459 
ATOM   3786  C6   DA A 184      -6.015 111.953  35.387 
ATOM   3787  N6   DA A 184      -6.294 111.282  36.514 
ATOM   3788  N1   DA A 184      -4.735 112.271  35.115 
ATOM   3789  C2   DA A 184      -4.464 112.938  33.994 
ATOM   3790  N3   DA A 184      -5.286 113.358  33.058 
ATOM   3791  C4   DA A 184      -6.559 113.027  33.354 
ATOM   3792  P    DA A 185      -7.805 114.283  27.066 
ATOM   3793  OP1  DA A 185      -8.185 115.479  26.279 
ATOM   3794  OP2  DA A 185      -8.709 113.118  26.952 
ATOM   3795  O5'  DA A 185      -6.313 113.844  26.690 
ATOM   3796  C5'  DA A 185      -5.210 114.461  27.380 
ATOM   3797  C4'  DA A 185      -4.187 113.411  27.765 
ATOM   3798  O4'  DA A 185      -4.467 112.811  29.062 
ATOM   3799  C3'  DA A 185      -4.075 112.213  26.821 
ATOM   3800  O3'  DA A 185      -2.711 111.818  26.738 
ATOM   3801  C2'  DA A 185      -4.861 111.100  27.514 
ATOM   3802  C1'  DA A 185      -4.381 111.400  28.931 
ATOM   3803  N9   DA A 185      -5.225 110.785  29.993 
ATOM   3804  C8   DA A 185      -6.575 110.579  29.990 
ATOM   3805  N7   DA A 185      -7.021 110.015  31.070 
ATOM   3806  C5   DA A 185      -5.886 109.834  31.847 
ATOM   3807  C6   DA A 185      -5.689 109.279  33.122 
ATOM   3808  N6   DA A 185      -6.682 108.782  33.874 
ATOM   3809  N1   DA A 185      -4.431 109.253  33.599 
ATOM   3810  C2   DA A 185      -3.449 109.748  32.848 
ATOM   3811  N3   DA A 185      -3.511 110.288  31.649 
ATOM   3812  C4   DA A 185      -4.781 110.301  31.196 
ATOM   3813  P    DC A 186      -2.122 111.357  25.322 
ATOM   3814  OP1  DC A 186      -1.716 112.548  24.543 
ATOM   3815  OP2  DC A 186      -3.080 110.444  24.660 
ATOM   3816  O5'  DC A 186      -0.823 110.538  25.772 
ATOM   3817  C5'  DC A 186      -0.147 110.915  26.986 
ATOM   3818  C4'  DC A 186       0.218 109.677  27.782 
ATOM   3819  O4'  DC A 186      -0.849 109.262  28.682 
ATOM   3820  C3'  DC A 186       0.516 108.423  26.962 
ATOM   3821  O3'  DC A 186       1.568 107.700  27.591 
ATOM   3822  C2'  DC A 186      -0.763 107.591  27.046 
ATOM   3823  C1'  DC A 186      -1.057 107.868  28.517 
ATOM   3824  N1   DC A 186      -2.458 107.558  28.917 
ATOM   3825  C2   DC A 186      -2.673 107.068  30.203 
ATOM   3826  O2   DC A 186      -1.702 106.912  30.951 
ATOM   3827  N3   DC A 186      -3.944 106.779  30.586 
ATOM   3828  C4   DC A 186      -4.969 106.963  29.744 
ATOM   3829  N4   DC A 186      -6.188 106.666  30.166 
ATOM   3830  C5   DC A 186      -4.769 107.465  28.418 
ATOM   3831  C6   DC A 186      -3.492 107.748  28.054 
ATOM   3832  P    DA A 187       2.686 107.006  26.681 
ATOM   3833  OP1  DA A 187       3.724 108.000  26.326 
ATOM   3834  OP2  DA A 187       2.040 106.310  25.546 
ATOM   3835  O5'  DA A 187       3.295 105.929  27.695 
ATOM   3836  C5'  DA A 187       3.287 106.217  29.106 
ATOM   3837  C4'  DA A 187       2.853 104.990  29.882 
ATOM   3838  O4'  DA A 187       1.407 104.917  30.041 
ATOM   3839  C3'  DA A 187       3.224 103.643  29.261 
ATOM   3840  O3'  DA A 187       3.560 102.734  30.302 
ATOM   3841  C2'  DA A 187       1.938 103.159  28.590 
ATOM   3842  C1'  DA A 187       0.984 103.608  29.692 
ATOM   3843  N9   DA A 187      -0.439 103.682  29.259 
ATOM   3844  C8   DA A 187      -0.936 104.035  28.037 
ATOM   3845  N7   DA A 187      -2.231 104.001  27.968 
ATOM   3846  C5   DA A 187      -2.624 103.597  29.237 
ATOM   3847  C6   DA A 187      -3.886 103.369  29.809 
ATOM   3848  N6   DA A 187      -5.039 103.524  29.145 
ATOM   3849  N1   DA A 187      -3.918 102.973  31.096 
ATOM   3850  C2   DA A 187      -2.769 102.821  31.751 
ATOM   3851  N3   DA A 187      -1.539 103.003  31.323 
ATOM   3852  C4   DA A 187      -1.533 103.398  30.033 
ATOM   3853  P    DG A 188       4.780 101.721  30.083 
ATOM   3854  OP1  DG A 188       6.054 102.401  30.410 
ATOM   3855  OP2  DG A 188       4.692 101.123  28.733 
ATOM   3856  O5'  DG A 188       4.467 100.605  31.186 
ATOM   3857  C5'  DG A 188       3.778 100.989  32.392 
ATOM   3858  C4'  DG A 188       2.710  99.967  32.726 
ATOM   3859  O4'  DG A 188       1.437 100.263  32.082 
ATOM   3860  C3'  DG A 188       3.010  98.528  32.305 
ATOM   3861  O3'  DG A 188       2.502  97.643  33.296 
ATOM   3862  C2'  DG A 188       2.210  98.327  31.018 
ATOM   3863  C1'  DG A 188       0.959  99.075  31.468 
ATOM   3864  N9   DG A 188       0.058  99.464  30.348 
ATOM   3865  C8   DG A 188       0.379  99.843  29.062 
ATOM   3866  N7   DG A 188      -0.660 100.124  28.313 
ATOM   3867  C5   DG A 188      -1.746  99.916  29.163 
ATOM   3868  C6   DG A 188      -3.136 100.059  28.919 
ATOM   3869  O6   DG A 188      -3.706 100.404  27.887 
ATOM   3870  N1   DG A 188      -3.891  99.745  30.058 
ATOM   3871  C2   DG A 188      -3.370  99.347  31.273 
ATOM   3872  N2   DG A 188      -4.258  99.094  32.238 
ATOM   3873  N3   DG A 188      -2.064  99.214  31.501 
ATOM   3874  C4   DG A 188      -1.319  99.513  30.406 
ATOM   3875  P    DA A 189       3.358  96.349  33.691 
ATOM   3876  OP1  DA A 189       4.381  96.718  34.695 
ATOM   3877  OP2  DA A 189       3.860  95.693  32.464 
ATOM   3878  O5'  DA A 189       2.241  95.429  34.373 
ATOM   3879  C5'  DA A 189       1.135  96.058  35.047 
ATOM   3880  C4'  DA A 189      -0.159  95.357  34.686 
ATOM   3881  O4'  DA A 189      -0.772  95.907  33.485 
ATOM   3882  C3'  DA A 189      -0.045  93.861  34.389 
ATOM   3883  O3'  DA A 189      -1.202  93.203  34.890 
ATOM   3884  C2'  DA A 189      -0.056  93.768  32.863 
ATOM   3885  C1'  DA A 189      -1.123  94.832  32.628 
ATOM   3886  N9   DA A 189      -1.160  95.346  31.231 
ATOM   3887  C8   DA A 189      -0.118  95.530  30.368 
ATOM   3888  N7   DA A 189      -0.471  95.996  29.210 
ATOM   3889  C5   DA A 189      -1.849  96.131  29.310 
ATOM   3890  C6   DA A 189      -2.825  96.582  28.407 
ATOM   3891  N6   DA A 189      -2.546  97.000  27.164 
ATOM   3892  N1   DA A 189      -4.104  96.587  28.828 
ATOM   3893  C2   DA A 189      -4.375  96.171  30.064 
ATOM   3894  N3   DA A 189      -3.552  95.730  30.991 
ATOM   3895  C4   DA A 189      -2.280  95.735  30.544 
ATOM   3896  P    DG A 190      -1.040  91.771  35.587 
ATOM   3897  OP1  DG A 190      -0.658  91.951  37.006 
ATOM   3898  OP2  DG A 190      -0.141  90.923  34.775 
ATOM   3899  O5'  DG A 190      -2.535  91.206  35.499 
ATOM   3900  C5'  DG A 190      -3.635  92.135  35.522 
ATOM   3901  C4'  DG A 190      -4.662  91.748  34.476 
ATOM   3902  O4'  DG A 190      -4.381  92.342  33.176 
ATOM   3903  C3'  DG A 190      -4.779  90.253  34.180 
ATOM   3904  O3'  DG A 190      -6.144  89.938  33.937 
ATOM   3905  C2'  DG A 190      -3.996  90.052  32.883 
ATOM   3906  C1'  DG A 190      -4.472  91.326  32.190 
ATOM   3907  N9   DG A 190      -3.628  91.729  31.030 
ATOM   3908  C8   DG A 190      -2.269  91.594  30.854 
ATOM   3909  N7   DG A 190      -1.831  92.055  29.707 
ATOM   3910  C5   DG A 190      -2.983  92.527  29.079 
ATOM   3911  C6   DG A 190      -3.145  93.139  27.809 
ATOM   3912  O6   DG A 190      -2.292  93.395  26.964 
ATOM   3913  N1   DG A 190      -4.487  93.463  27.565 
ATOM   3914  C2   DG A 190      -5.533  93.228  28.435 
ATOM   3915  N2   DG A 190      -6.742  93.613  28.016 
ATOM   3916  N3   DG A 190      -5.380  92.654  29.626 
ATOM   3917  C4   DG A 190      -4.084  92.332  29.878 
ATOM   3918  P    DT A 191      -6.737  88.565  34.510 
ATOM   3919  OP1  DT A 191      -7.141  88.750  35.922 
ATOM   3920  OP2  DT A 191      -5.784  87.465  34.245 
ATOM   3921  O5'  DT A 191      -8.039  88.379  33.597 
ATOM   3922  C5'  DT A 191      -8.712  89.549  33.095 
ATOM   3923  C4'  DT A 191      -9.079  89.349  31.637 
ATOM   3924  O4'  DT A 191      -8.012  89.759  30.735 
ATOM   3925  C3'  DT A 191      -9.384  87.911  31.219 
ATOM   3926  O3'  DT A 191     -10.437  87.923  30.263 
ATOM   3927  C2'  DT A 191      -8.108  87.430  30.530 
ATOM   3928  C1'  DT A 191      -7.811  88.726  29.783 
ATOM   3929  N1   DT A 191      -6.410  88.823  29.285 
ATOM   3930  C2   DT A 191      -6.213  89.473  28.091 
ATOM   3931  O2   DT A 191      -7.124  89.960  27.443 
ATOM   3932  N3   DT A 191      -4.902  89.543  27.660 
ATOM   3933  C4   DT A 191      -3.800  89.028  28.311 
ATOM   3934  O4   DT A 191      -2.673  89.153  27.827 
ATOM   3935  C5   DT A 191      -4.106  88.364  29.556 
ATOM   3936  C7   DT A 191      -2.962  87.775  30.328 
ATOM   3937  C6   DT A 191      -5.372  88.281  29.998 
ATOM   3938  P    DG A 192     -11.560  86.785  30.329 
ATOM   3939  OP1  DG A 192     -12.595  87.166  31.316 
ATOM   3940  OP2  DG A 192     -10.919  85.468  30.538 
ATOM   3941  O5'  DG A 192     -12.171  86.856  28.853 
ATOM   3942  C5'  DG A 192     -12.160  88.115  28.153 
ATOM   3943  C4'  DG A 192     -11.728  87.905  26.715 
ATOM   3944  O4'  DG A 192     -10.282  87.973  26.554 
ATOM   3945  C3'  DG A 192     -12.105  86.559  26.097 
ATOM   3946  O3'  DG A 192     -12.444  86.758  24.730 
ATOM   3947  C2'  DG A 192     -10.824  85.729  26.165 
ATOM   3948  C1'  DG A 192      -9.865  86.854  25.787 
ATOM   3949  N9   DG A 192      -8.442  86.568  26.122 
ATOM   3950  C8   DG A 192      -7.923  85.864  27.188 
ATOM   3951  N7   DG A 192      -6.615  85.792  27.193 
ATOM   3952  C5   DG A 192      -6.240  86.498  26.051 
ATOM   3953  C6   DG A 192      -4.949  86.765  25.524 
ATOM   3954  O6   DG A 192      -3.854  86.428  25.965 
ATOM   3955  N1   DG A 192      -5.023  87.517  24.343 
ATOM   3956  C2   DG A 192      -6.192  87.954  23.750 
ATOM   3957  N2   DG A 192      -6.050  88.660  22.626 
ATOM   3958  N3   DG A 192      -7.402  87.704  24.246 
ATOM   3959  C4   DG A 192      -7.347  86.975  25.390 
ATOM   3960  P    DA A 193     -13.668  85.938  24.106 
ATOM   3961  OP1  DA A 193     -14.938  86.633  24.412 
ATOM   3962  OP2  DA A 193     -13.584  84.523  24.530 
ATOM   3963  O5'  DA A 193     -13.357  86.048  22.541 
ATOM   3964  C5'  DA A 193     -12.665  87.211  22.047 
ATOM   3965  C4'  DA A 193     -11.599  86.796  21.051 
ATOM   3966  O4'  DA A 193     -10.328  86.495  21.692 
ATOM   3967  C3'  DA A 193     -11.906  85.541  20.233 
ATOM   3968  O3'  DA A 193     -11.401  85.716  18.915 
ATOM   3969  C2'  DA A 193     -11.108  84.430  20.915 
ATOM   3970  C1'  DA A 193      -9.855  85.254  21.189 
ATOM   3971  N9   DA A 193      -8.954  84.653  22.212 
ATOM   3972  C8   DA A 193      -9.291  83.933  23.322 
ATOM   3973  N7   DA A 193      -8.273  83.540  24.021 
ATOM   3974  C5   DA A 193      -7.178  84.035  23.327 
ATOM   3975  C6   DA A 193      -5.795  83.958  23.559 
ATOM   3976  N6   DA A 193      -5.254  83.322  24.608 
ATOM   3977  N1   DA A 193      -4.983  84.561  22.671 
ATOM   3978  C2   DA A 193      -5.525  85.193  21.630 
ATOM   3979  N3   DA A 193      -6.794  85.331  21.312 
ATOM   3980  C4   DA A 193      -7.585  84.718  22.217 
ATOM   3981  P    DT A 194     -12.260  85.177  17.677 
ATOM   3982  OP1  DT A 194     -13.279  86.184  17.305 
ATOM   3983  OP2  DT A 194     -12.767  83.820  17.978 
ATOM   3984  O5'  DT A 194     -11.145  85.093  16.532 
ATOM   3985  C5'  DT A 194     -10.036  86.010  16.568 
ATOM   3986  C4'  DT A 194      -8.745  85.274  16.270 
ATOM   3987  O4'  DT A 194      -8.132  84.718  17.468 
ATOM   3988  C3'  DT A 194      -8.865  84.077  15.327 
ATOM   3989  O3'  DT A 194      -7.709  84.025  14.499 
ATOM   3990  C2'  DT A 194      -8.857  82.857  16.249 
ATOM   3991  C1'  DT A 194      -7.786  83.366  17.207 
ATOM   3992  N1   DT A 194      -7.750  82.639  18.508 
ATOM   3993  C2   DT A 194      -6.521  82.468  19.095 
ATOM   3994  O2   DT A 194      -5.486  82.880  18.600 
ATOM   3995  N3   DT A 194      -6.527  81.788  20.298 
ATOM   3996  C4   DT A 194      -7.635  81.281  20.946 
ATOM   3997  O4   DT A 194      -7.516  80.690  22.021 
ATOM   3998  C5   DT A 194      -8.880  81.510  20.252 
ATOM   3999  C7   DT A 194     -10.135  80.990  20.887 
ATOM   4000  C6   DT A 194      -8.902  82.167  19.080 
ATOM   4001  P    DG A 195      -7.875  83.623  12.959 
ATOM   4002  OP1  DG A 195      -8.255  84.819  12.173 
ATOM   4003  OP2  DG A 195      -8.780  82.458  12.845 
ATOM   4004  O5'  DG A 195      -6.384  83.183  12.584 
ATOM   4005  C5'  DG A 195      -5.280  83.800  13.273 
ATOM   4006  C4'  DG A 195      -4.257  82.750  13.658 
ATOM   4007  O4'  DG A 195      -4.538  82.151  14.955 
ATOM   4008  C3'  DG A 195      -4.146  81.553  12.715 
ATOM   4009  O3'  DG A 195      -2.781  81.157  12.631 
ATOM   4010  C2'  DG A 195      -4.931  80.440  13.408 
ATOM   4011  C1'  DG A 195      -4.451  80.740  14.825 
ATOM   4012  N9   DG A 195      -5.295  80.125  15.886 
ATOM   4013  C8   DG A 195      -6.656  79.909  15.901 
ATOM   4014  N7   DG A 195      -7.094  79.339  16.997 
ATOM   4015  C5   DG A 195      -5.943  79.165  17.763 
ATOM   4016  C6   DG A 195      -5.780  78.598  19.054 
ATOM   4017  O6   DG A 195      -6.634  78.125  19.800 
ATOM   4018  N1   DG A 195      -4.437  78.618  19.457 
ATOM   4019  C2   DG A 195      -3.390  79.121  18.711 
ATOM   4020  N2   DG A 195      -2.181  79.049  19.273 
ATOM   4021  N3   DG A 195      -3.543  79.654  17.500 
ATOM   4022  C4   DG A 195      -4.839  79.640  17.094 
ATOM   4023  P    DA A 196      -2.193  80.697  11.215 
ATOM   4024  OP1  DA A 196      -1.786  81.888  10.436 
ATOM   4025  OP2  DA A 196      -3.150  79.784  10.553 
ATOM   4026  O5'  DA A 196      -0.893  79.878  11.666 
ATOM   4027  C5'  DA A 196      -0.217  80.255  12.879 
ATOM   4028  C4'  DA A 196       0.147  79.017  13.676 
ATOM   4029  O4'  DA A 196      -0.920  78.602  14.575 
ATOM   4030  C3'  DA A 196       0.446  77.762  12.855 
ATOM   4031  O3'  DA A 196       1.497  77.040  13.484 
ATOM   4032  C2'  DA A 196      -0.834  76.931  12.939 
ATOM   4033  C1'  DA A 196      -1.128  77.208  14.411 
ATOM   4034  N9   DA A 196      -2.529  76.898  14.811 
ATOM   4035  C8   DA A 196      -3.670  77.030  14.073 
ATOM   4036  N7   DA A 196      -4.746  76.674  14.702 
ATOM   4037  C5   DA A 196      -4.287  76.277  15.951 
ATOM   4038  C6   DA A 196      -4.945  75.787  17.091 
ATOM   4039  N6   DA A 196      -6.272  75.606  17.159 
ATOM   4040  N1   DA A 196      -4.188  75.488  18.163 
ATOM   4041  C2   DA A 196      -2.870  75.671  18.090 
ATOM   4042  N3   DA A 196      -2.149  76.119  17.086 
ATOM   4043  C4   DA A 196      -2.930  76.410  16.026 
ATOM   4044  P    DA A 197       2.615  76.346  12.574 
ATOM   4045  OP1  DA A 197       3.653  77.340  12.219 
ATOM   4046  OP2  DA A 197       1.969  75.649  11.440 
ATOM   4047  O5'  DA A 197       3.225  75.269  13.588 
ATOM   4048  C5'  DA A 197       3.217  75.556  14.999 
ATOM   4049  C4'  DA A 197       2.782  74.329  15.776 
ATOM   4050  O4'  DA A 197       1.336  74.257  15.934 
ATOM   4051  C3'  DA A 197       3.153  72.983  15.155 
ATOM   4052  O3'  DA A 197       3.489  72.073  16.195 
ATOM   4053  C2'  DA A 197       1.868  72.499  14.483 
ATOM   4054  C1'  DA A 197       0.913  72.947  15.586 
ATOM   4055  N9   DA A 197      -0.510  73.021  15.152 
ATOM   4056  C8   DA A 197      -1.007  73.374  13.930 
ATOM   4057  N7   DA A 197      -2.302  73.341  13.861 
ATOM   4058  C5   DA A 197      -2.694  72.936  15.130 
ATOM   4059  C6   DA A 197      -3.956  72.709  15.703 
ATOM   4060  N6   DA A 197      -5.110  72.864  15.039 
ATOM   4061  N1   DA A 197      -3.989  72.313  16.989 
ATOM   4062  C2   DA A 197      -2.839  72.160  17.645 
ATOM   4063  N3   DA A 197      -1.609  72.343  17.216 
ATOM   4064  C4   DA A 197      -1.604  72.738  15.927 
ATOM   4065  P    DC A 198       4.710  71.061  15.976 
ATOM   4066  OP1  DC A 198       5.984  71.740  16.303 
ATOM   4067  OP2  DC A 198       4.622  70.462  14.626 
ATOM   4068  O5'  DC A 198       4.397  69.945  17.079 
ATOM   4069  C5'  DC A 198       3.708  70.328  18.285 
ATOM   4070  C4'  DC A 198       2.639  69.306  18.619 
ATOM   4071  O4'  DC A 198       1.367  69.602  17.975 
ATOM   4072  C3'  DC A 198       2.939  67.868  18.198 
ATOM   4073  O3'  DC A 198       2.432  66.983  19.189 
ATOM   4074  C2'  DC A 198       2.139  67.666  16.911 
ATOM   4075  C1'  DC A 198       0.888  68.415  17.362 
ATOM   4076  N1   DC A 198      -0.012  68.804  16.241 
ATOM   4077  C2   DC A 198      -1.385  68.797  16.480 
ATOM   4078  O2   DC A 198      -1.794  68.473  17.601 
ATOM   4079  N3   DC A 198      -2.224  69.148  15.472 
ATOM   4080  C4   DC A 198      -1.740  69.493  14.271 
ATOM   4081  N4   DC A 198      -2.600  69.827  13.320 
ATOM   4082  C5   DC A 198      -0.333  69.505  14.005 
ATOM   4083  C6   DC A 198       0.489  69.152  15.026 
ATOM   4084  P    DA A 199       3.288  65.688  19.585 
ATOM   4085  OP1  DA A 199       4.310  66.057  20.589 
ATOM   4086  OP2  DA A 199       3.789  65.032  18.357 
ATOM   4087  O5'  DA A 199       2.170  64.768  20.267 
ATOM   4088  C5'  DA A 199       1.064  65.398  20.941 
ATOM   4089  C4'  DA A 199      -0.230  64.696  20.579 
ATOM   4090  O4'  DA A 199      -0.842  65.247  19.378 
ATOM   4091  C3'  DA A 199      -0.116  63.201  20.282 
ATOM   4092  O3'  DA A 199      -1.273  62.543  20.783 
ATOM   4093  C2'  DA A 199      -0.126  63.107  18.757 
ATOM   4094  C1'  DA A 199      -1.194  64.171  18.521 
ATOM   4095  N9   DA A 199      -1.230  64.685  17.124 
ATOM   4096  C8   DA A 199      -0.188  64.870  16.261 
ATOM   4097  N7   DA A 199      -0.541  65.335  15.103 
ATOM   4098  C5   DA A 199      -1.919  65.470  15.204 
ATOM   4099  C6   DA A 199      -2.896  65.921  14.300 
ATOM   4100  N6   DA A 199      -2.616  66.339  13.057 
ATOM   4101  N1   DA A 199      -4.174  65.926  14.721 
ATOM   4102  C2   DA A 199      -4.445  65.510  15.957 
ATOM   4103  N3   DA A 199      -3.623  65.070  16.884 
ATOM   4104  C4   DA A 199      -2.350  65.074  16.438 
ATOM   4105  P    DA A 200      -1.111  61.111  21.481 
ATOM   4106  OP1  DA A 200      -0.729  61.291  22.899 
ATOM   4107  OP2  DA A 200      -0.211  60.263  20.668 
ATOM   4108  O5'  DA A 200      -2.606  60.546  21.393 
ATOM   4109  C5'  DA A 200      -3.706  61.475  21.415 
ATOM   4110  C4'  DA A 200      -4.732  61.088  20.370 
ATOM   4111  O4'  DA A 200      -4.451  61.682  19.070 
ATOM   4112  C3'  DA A 200      -4.850  59.593  20.074 
ATOM   4113  O3'  DA A 200      -6.215  59.277  19.831 
ATOM   4114  C2'  DA A 200      -4.066  59.392  18.777 
ATOM   4115  C1'  DA A 200      -4.543  60.665  18.084 
ATOM   4116  N9   DA A 200      -3.699  61.068  16.924 
ATOM   4117  C8   DA A 200      -2.350  60.927  16.767 
ATOM   4118  N7   DA A 200      -1.904  61.378  15.636 
ATOM   4119  C5   DA A 200      -3.038  61.854  14.994 
ATOM   4120  C6   DA A 200      -3.235  62.463  13.744 
ATOM   4121  N6   DA A 200      -2.244  62.707  12.875 
ATOM   4122  N1   DA A 200      -4.493  62.813  13.415 
ATOM   4123  C2   DA A 200      -5.474  62.568  14.282 
ATOM   4124  N3   DA A 200      -5.413  62.009  15.471 
ATOM   4125  C4   DA A 200      -4.143  61.668  15.775 
ATOM   4126  P    DC A 201      -6.808  57.905  20.403 
ATOM   4127  OP1  DC A 201      -7.212  58.089  21.815 
ATOM   4128  OP2  DC A 201      -5.855  56.805  20.139 
ATOM   4129  O5'  DC A 201      -8.109  57.719  19.490 
ATOM   4130  C5'  DC A 201      -8.783  58.888  18.988 
ATOM   4131  C4'  DC A 201      -9.150  58.689  17.531 
ATOM   4132  O4'  DC A 201      -8.083  59.098  16.629 
ATOM   4133  C3'  DC A 201      -9.454  57.251  17.112 
ATOM   4134  O3'  DC A 201     -10.508  57.263  16.156 
ATOM   4135  C2'  DC A 201      -8.178  56.769  16.423 
ATOM   4136  C1'  DC A 201      -7.881  58.066  15.676 
ATOM   4137  N1   DC A 201      -6.480  58.163  15.178 
ATOM   4138  C2   DC A 201      -6.265  58.818  13.969 
ATOM   4139  O2   DC A 201      -7.235  59.289  13.365 
ATOM   4140  N3   DC A 201      -4.995  58.917  13.498 
ATOM   4141  C4   DC A 201      -3.970  58.393  14.184 
ATOM   4142  N4   DC A 201      -2.751  58.516  13.682 
ATOM   4143  C5   DC A 201      -4.170  57.714  15.428 
ATOM   4144  C6   DC A 201      -5.446  57.626  15.883 
ATOM   4145  P    DT A 202     -11.630  56.124  16.223 
ATOM   4146  OP1  DT A 202     -12.665  56.506  17.209 
ATOM   4147  OP2  DT A 202     -10.989  54.807  16.431 
ATOM   4148  O5'  DT A 202     -12.242  56.196  14.746 
ATOM   4149  C5'  DT A 202     -12.231  57.455  14.047 
ATOM   4150  C4'  DT A 202     -11.799  57.245  12.608 
ATOM   4151  O4'  DT A 202     -10.353  57.312  12.447 
ATOM   4152  C3'  DT A 202     -12.176  55.899  11.991 
ATOM   4153  O3'  DT A 202     -12.514  56.098  10.623 
ATOM   4154  C2'  DT A 202     -10.894  55.069  12.058 
ATOM   4155  C1'  DT A 202      -9.936  56.194  11.680 
ATOM   4156  N1   DT A 202      -8.513  55.907  12.016 
ATOM   4157  C2   DT A 202      -7.557  56.400  11.160 
ATOM   4158  O2   DT A 202      -7.829  57.046  10.164 
ATOM   4159  N3   DT A 202      -6.249  56.113  11.504 
ATOM   4160  C4   DT A 202      -5.832  55.394  12.604 
ATOM   4161  O4   DT A 202      -4.630  55.201  12.808 
ATOM   4162  C5   DT A 202      -6.907  54.918  13.441 
ATOM   4163  C7   DT A 202      -6.538  54.125  14.661 
ATOM   4164  C6   DT A 202      -8.187  55.182  13.132 
ATOM   4165  P    DT A 203     -13.738  55.277   9.999 
ATOM   4166  OP1  DT A 203     -15.009  55.973  10.305 
ATOM   4167  OP2  DT A 203     -13.655  53.862  10.424 
ATOM   4168  O5'  DT A 203     -13.427  55.388   8.434 
ATOM   4169  C5'  DT A 203     -12.735  56.550   7.940 
ATOM   4170  C4'  DT A 203     -11.670  56.135   6.944 
ATOM   4171  O4'  DT A 203     -10.398  55.834   7.586 
ATOM   4172  C3'  DT A 203     -11.976  54.881   6.127 
ATOM   4173  O3'  DT A 203     -11.471  55.056   4.808 
ATOM   4174  C2'  DT A 203     -11.179  53.770   6.809 
ATOM   4175  C1'  DT A 203      -9.926  54.594   7.082 
ATOM   4176  N1   DT A 203      -9.024  53.993   8.105 
ATOM   4177  C2   DT A 203      -7.673  54.171   7.930 
ATOM   4178  O2   DT A 203      -7.201  54.789   6.991 
ATOM   4179  N3   DT A 203      -6.869  53.599   8.897 
ATOM   4180  C4   DT A 203      -7.295  52.882   9.996 
ATOM   4181  O4   DT A 203      -6.480  52.417  10.795 
ATOM   4182  C5   DT A 203      -8.729  52.748  10.093 
ATOM   4183  C7   DT A 203      -9.277  51.981  11.260 
ATOM   4184  C6   DT A 203      -9.535  53.294   9.167 
ATOM   4185  P    DC A 204     -12.330  54.517   3.570 
ATOM   4186  OP1  DC A 204     -13.350  55.523   3.199 
ATOM   4187  OP2  DC A 204     -12.838  53.160   3.871 
ATOM   4188  O5'  DC A 204     -11.215  54.432   2.425 
ATOM   4189  C5'  DC A 204     -10.106  55.350   2.462 
ATOM   4190  C4'  DC A 204      -8.816  54.614   2.163 
ATOM   4191  O4'  DC A 204      -8.202  54.058   3.361 
ATOM   4192  C3'  DC A 204      -8.935  53.416   1.220 
ATOM   4193  O3'  DC A 204      -7.779  53.364   0.392 
ATOM   4194  C2'  DC A 204      -8.928  52.196   2.142 
ATOM   4195  C1'  DC A 204      -7.856  52.706   3.101 
ATOM   4196  N1   DC A 204      -7.821  51.979   4.401 
ATOM   4197  C2   DC A 204      -6.582  51.796   5.009 
ATOM   4198  O2   DC A 204      -5.572  52.241   4.451 
ATOM   4199  N3   DC A 204      -6.529  51.136   6.194 
ATOM   4200  C4   DC A 204      -7.645  50.669   6.766 
ATOM   4201  N4   DC A 204      -7.541  50.031   7.922 
ATOM   4202  C5   DC A 204      -8.930  50.846   6.157 
ATOM   4203  C6   DC A 204      -8.962  51.508   4.973 
ATOM   4204  P    DA A 205      -7.946  52.962  -1.148 
ATOM   4205  OP1  DA A 205      -8.326  54.158  -1.934 
ATOM   4206  OP2  DA A 205      -8.850  51.797  -1.262 
ATOM   4207  O5'  DA A 205      -6.454  52.523  -1.523 
ATOM   4208  C5'  DA A 205      -5.351  53.140  -0.833 
ATOM   4209  C4'  DA A 205      -4.328  52.090  -0.449 
ATOM   4210  O4'  DA A 205      -4.608  51.490   0.849 
ATOM   4211  C3'  DA A 205      -4.216  50.892  -1.392 
ATOM   4212  O3'  DA A 205      -2.852  50.497  -1.475 
ATOM   4213  C2'  DA A 205      -5.002  49.779  -0.699 
ATOM   4214  C1'  DA A 205      -4.522  50.079   0.718 
ATOM   4215  N9   DA A 205      -5.366  49.464   1.779 
ATOM   4216  C8   DA A 205      -6.716  49.258   1.777 
ATOM   4217  N7   DA A 205      -7.162  48.694   2.856 
ATOM   4218  C5   DA A 205      -6.027  48.513   3.633 
ATOM   4219  C6   DA A 205      -5.830  47.958   4.909 
ATOM   4220  N6   DA A 205      -6.823  47.462   5.661 
ATOM   4221  N1   DA A 205      -4.572  47.932   5.385 
ATOM   4222  C2   DA A 205      -3.590  48.427   4.635 
ATOM   4223  N3   DA A 205      -3.652  48.967   3.436 
ATOM   4224  C4   DA A 205      -4.922  48.980   2.982 
ATOM   4225  P    DT A 206      -2.263  50.037  -2.891 
ATOM   4226  OP1  DT A 206      -1.857  51.227  -3.671 
ATOM   4227  OP2  DT A 206      -3.221  49.124  -3.553 
ATOM   4228  O5'  DT A 206      -0.964  49.218  -2.441 
ATOM   4229  C5'  DT A 206      -0.288  49.595  -1.228 
ATOM   4230  C4'  DT A 206       0.077  48.356  -0.431 
ATOM   4231  O4'  DT A 206      -0.990  47.942   0.469 
ATOM   4232  C3'  DT A 206       0.375  47.102  -1.252 
ATOM   4233  O3'  DT A 206       1.427  46.380  -0.622 
ATOM   4234  C2'  DT A 206      -0.904  46.270  -1.168 
ATOM   4235  C1'  DT A 206      -1.198  46.547   0.304 
ATOM   4236  N1   DT A 206      -2.600  46.238   0.704 
ATOM   4237  C2   DT A 206      -2.795  45.755   1.975 
ATOM   4238  O2   DT A 206      -1.883  45.577   2.764 
ATOM   4239  N3   DT A 206      -4.106  45.478   2.309 
ATOM   4240  C4   DT A 206      -5.210  45.642   1.498 
ATOM   4241  O4   DT A 206      -6.338  45.360   1.908 
ATOM   4242  C5   DT A 206      -4.904  46.154   0.182 
ATOM   4243  C7   DT A 206      -6.049  46.361  -0.765 
ATOM   4244  C6   DT A 206      -3.638  46.430  -0.169 
ATOM   4245  P    DC A 207       2.545  45.685  -1.533 
ATOM   4246  OP1  DC A 207       3.583  46.679  -1.887 
ATOM   4247  OP2  DC A 207       1.899  44.989  -2.667 
ATOM   4248  O5'  DC A 207       3.154  44.608  -0.518 
ATOM   4249  C5'  DC A 207       3.146  44.896   0.892 
ATOM   4250  C4'  DC A 207       2.712  43.669   1.669 
ATOM   4251  O4'  DC A 207       1.266  43.596   1.828 
ATOM   4252  C3'  DC A 207       3.083  42.323   1.048 
ATOM   4253  O3'  DC A 207       3.419  41.413   2.088 
ATOM   4254  C2'  DC A 207       1.797  41.839   0.377 
ATOM   4255  C1'  DC A 207       0.843  42.287   1.479 
ATOM   4256  N1   DC A 207      -0.580  42.361   1.045 
ATOM   4257  C2   DC A 207      -1.562  42.034   1.978 
ATOM   4258  O2   DC A 207      -1.214  41.700   3.117 
ATOM   4259  N3   DC A 207      -2.864  42.095   1.602 
ATOM   4260  C4   DC A 207      -3.200  42.462   0.359 
ATOM   4261  N4   DC A 207      -4.484  42.505   0.040 
ATOM   4262  C5   DC A 207      -2.206  42.801  -0.616 
ATOM   4263  C6   DC A 207      -0.910  42.734  -0.221 
ATOM   4264  P    DA A 208       4.639  40.400   1.869 
ATOM   4265  OP1  DA A 208       5.913  41.080   2.197 
ATOM   4266  OP2  DA A 208       4.551  39.802   0.519 
ATOM   4267  O5'  DA A 208       4.326  39.284   2.973 
ATOM   4268  C5'  DA A 208       3.637  39.668   4.178 
ATOM   4269  C4'  DA A 208       2.569  38.646   4.513 
ATOM   4270  O4'  DA A 208       1.296  38.942   3.869 
ATOM   4271  C3'  DA A 208       2.869  37.208   4.091 
ATOM   4272  O3'  DA A 208       2.361  36.323   5.082 
ATOM   4273  C2'  DA A 208       2.069  37.006   2.804 
ATOM   4274  C1'  DA A 208       0.818  37.755   3.255 
ATOM   4275  N9   DA A 208      -0.083  38.143   2.135 
ATOM   4276  C8   DA A 208       0.253  38.517   0.865 
ATOM   4277  N7   DA A 208      -0.766  38.797   0.112 
ATOM   4278  C5   DA A 208      -1.859  38.596   0.943 
ATOM   4279  C6   DA A 208      -3.242  38.727   0.736 
ATOM   4280  N6   DA A 208      -3.783  39.111  -0.429 
ATOM   4281  N1   DA A 208      -4.053  38.447   1.774 
ATOM   4282  C2   DA A 208      -3.510  38.067   2.929 
ATOM   4283  N3   DA A 208      -2.242  37.909   3.238 
ATOM   4284  C4   DA A 208      -1.452  38.195   2.183 
ATOM   4285  P    DA A 209       3.217  35.028   5.478 
ATOM   4286  OP1  DA A 209       4.240  35.397   6.482 
ATOM   4287  OP2  DA A 209       3.719  34.372   4.250 
ATOM   4288  O5'  DA A 209       2.100  34.108   6.160 
ATOM   4289  C5'  DA A 209       0.994  34.737   6.834 
ATOM   4290  C4'  DA A 209      -0.300  34.036   6.472 
ATOM   4291  O4'  DA A 209      -0.913  34.586   5.272 
ATOM   4292  C3'  DA A 209      -0.186  32.541   6.176 
ATOM   4293  O3'  DA A 209      -1.343  31.882   6.677 
ATOM   4294  C2'  DA A 209      -0.197  32.447   4.650 
ATOM   4295  C1'  DA A 209      -1.264  33.511   4.415 
ATOM   4296  N9   DA A 209      -1.301  34.025   3.018 
ATOM   4297  C8   DA A 209      -0.259  34.209   2.154 
ATOM   4298  N7   DA A 209      -0.612  34.675   0.996 
ATOM   4299  C5   DA A 209      -1.990  34.810   1.097 
ATOM   4300  C6   DA A 209      -2.966  35.261   0.193 
ATOM   4301  N6   DA A 209      -2.687  35.679  -1.049 
ATOM   4302  N1   DA A 209      -4.245  35.266   0.615 
ATOM   4303  C2   DA A 209      -4.516  34.850   1.850 
ATOM   4304  N3   DA A 209      -3.693  34.409   2.778 
ATOM   4305  C4   DA A 209      -2.421  34.414   2.331 
ATOM   4306  P    DG A 210      -1.181  30.451   7.374 
ATOM   4307  OP1  DG A 210      -0.799  30.630   8.792 
ATOM   4308  OP2  DG A 210      -0.282  29.603   6.562 
ATOM   4309  O5'  DG A 210      -2.676  29.886   7.286 
ATOM   4310  C5'  DG A 210      -3.776  30.815   7.309 
ATOM   4311  C4'  DG A 210      -4.803  30.427   6.263 
ATOM   4312  O4'  DG A 210      -4.522  31.022   4.963 
ATOM   4313  C3'  DG A 210      -4.920  28.932   5.967 
ATOM   4314  O3'  DG A 210      -6.285  28.617   5.724 
ATOM   4315  C2'  DG A 210      -4.137  28.732   4.670 
ATOM   4316  C1'  DG A 210      -4.613  30.005   3.977 
ATOM   4317  N9   DG A 210      -3.769  30.408   2.817 
ATOM   4318  C8   DG A 210      -2.410  30.273   2.641 
ATOM   4319  N7   DG A 210      -1.972  30.734   1.494 
ATOM   4320  C5   DG A 210      -3.124  31.206   0.866 
ATOM   4321  C6   DG A 210      -3.286  31.818  -0.404 
ATOM   4322  O6   DG A 210      -2.433  32.074  -1.250 
ATOM   4323  N1   DG A 210      -4.628  32.143  -0.648 
ATOM   4324  C2   DG A 210      -5.674  31.907   0.221 
ATOM   4325  N2   DG A 210      -6.883  32.292  -0.198 
ATOM   4326  N3   DG A 210      -5.521  31.333   1.413 
ATOM   4327  C4   DG A 210      -4.226  31.012   1.665 
ATOM   4328  P    DA A 211      -6.878  27.244   6.296 
ATOM   4329  OP1  DA A 211      -7.282  27.429   7.708 
ATOM   4330  OP2  DA A 211      -5.925  26.144   6.032 
ATOM   4331  O5'  DA A 211      -8.180  27.059   5.384 
ATOM   4332  C5'  DA A 211      -8.854  28.228   4.882 
ATOM   4333  C4'  DA A 211      -9.220  28.029   3.424 
ATOM   4334  O4'  DA A 211      -8.153  28.438   2.522 
ATOM   4335  C3'  DA A 211      -9.525  26.590   3.006 
ATOM   4336  O3'  DA A 211     -10.578  26.602   2.049 
ATOM   4337  C2'  DA A 211      -8.249  26.109   2.316 
ATOM   4338  C1'  DA A 211      -7.952  27.405   1.569 
ATOM   4339  N9   DA A 211      -6.551  27.502   1.072 
ATOM   4340  C8   DA A 211      -5.410  27.023   1.650 
ATOM   4341  N7   DA A 211      -4.334  27.266   0.967 
ATOM   4342  C5   DA A 211      -4.792  27.958  -0.145 
ATOM   4343  C6   DA A 211      -4.134  28.502  -1.260 
ATOM   4344  N6   DA A 211      -2.808  28.431  -1.443 
ATOM   4345  N1   DA A 211      -4.890  29.124  -2.183 
ATOM   4346  C2   DA A 211      -6.207  29.193  -1.995 
ATOM   4347  N3   DA A 211      -6.929  28.725  -1.000 
ATOM   4348  C4   DA A 211      -6.149  28.107  -0.091 
ATOM   4349  P    DA A 212     -11.701  25.464   2.116 
ATOM   4350  OP1  DA A 212     -12.736  25.845   3.103 
ATOM   4351  OP2  DA A 212     -11.060  24.147   2.324 
ATOM   4352  O5'  DA A 212     -12.312  25.536   0.640 
ATOM   4353  C5'  DA A 212     -12.301  26.794  -0.060 
ATOM   4354  C4'  DA A 212     -11.869  26.584  -1.498 
ATOM   4355  O4'  DA A 212     -10.423  26.652  -1.659 
ATOM   4356  C3'  DA A 212     -12.246  25.238  -2.116 
ATOM   4357  O3'  DA A 212     -12.585  25.438  -3.483 
ATOM   4358  C2'  DA A 212     -10.965  24.408  -2.049 
ATOM   4359  C1'  DA A 212     -10.006  25.533  -2.427 
ATOM   4360  N9   DA A 212      -8.583  25.247  -2.091 
ATOM   4361  C8   DA A 212      -8.087  24.547  -1.029 
ATOM   4362  N7   DA A 212      -6.792  24.467  -1.011 
ATOM   4363  C5   DA A 212      -6.399  25.166  -2.145 
ATOM   4364  C6   DA A 212      -5.138  25.449  -2.694 
ATOM   4365  N6   DA A 212      -3.984  25.041  -2.145 
ATOM   4366  N1   DA A 212      -5.103  26.168  -3.831 
ATOM   4367  C2   DA A 212      -6.253  26.571  -4.370 
ATOM   4368  N3   DA A 212      -7.483  26.369  -3.951 
ATOM   4369  C4   DA A 212      -7.489  25.647  -2.813 
ATOM   4370  P    DA A 213     -13.809  24.617  -4.108 
ATOM   4371  OP1  DA A 213     -15.080  25.312  -3.802 
ATOM   4372  OP2  DA A 213     -13.725  23.202  -3.683 
ATOM   4373  O5'  DA A 213     -13.498  24.728  -5.673 
ATOM   4374  C5'  DA A 213     -12.806  25.890  -6.167 
ATOM   4375  C4'  DA A 213     -11.740  25.475  -7.162 
ATOM   4376  O4'  DA A 213     -10.469  25.174  -6.521 
ATOM   4377  C3'  DA A 213     -12.047  24.221  -7.980 
ATOM   4378  O3'  DA A 213     -11.542  24.396  -9.298 
ATOM   4379  C2'  DA A 213     -11.249  23.109  -7.298 
ATOM   4380  C1'  DA A 213      -9.996  23.934  -7.024 
ATOM   4381  N9   DA A 213      -9.095  23.332  -6.002 
ATOM   4382  C8   DA A 213      -9.432  22.612  -4.892 
ATOM   4383  N7   DA A 213      -8.414  22.219  -4.192 
ATOM   4384  C5   DA A 213      -7.319  22.715  -4.886 
ATOM   4385  C6   DA A 213      -5.936  22.638  -4.654 
ATOM   4386  N6   DA A 213      -5.396  22.001  -3.605 
ATOM   4387  N1   DA A 213      -5.124  23.241  -5.543 
ATOM   4388  C2   DA A 213      -5.666  23.873  -6.583 
ATOM   4389  N3   DA A 213      -6.935  24.010  -6.901 
ATOM   4390  C4   DA A 213      -7.726  23.397  -5.997 
ATOM   4391  P    DT A 214     -12.401  23.857 -10.537 
ATOM   4392  OP1  DT A 214     -13.420  24.863 -10.908 
ATOM   4393  OP2  DT A 214     -12.908  22.500 -10.236 
ATOM   4394  O5'  DT A 214     -11.286  23.772 -11.681 
ATOM   4395  C5'  DT A 214     -10.177  24.689 -11.645 
ATOM   4396  C4'  DT A 214      -8.886  23.953 -11.944 
ATOM   4397  O4'  DT A 214      -8.273  23.397 -10.745 
ATOM   4398  C3'  DT A 214      -9.006  22.756 -12.886 
ATOM   4399  O3'  DT A 214      -7.850  22.704 -13.714 
ATOM   4400  C2'  DT A 214      -8.998  21.536 -11.964 
ATOM   4401  C1'  DT A 214      -7.927  22.046 -11.006 
ATOM   4402  N1   DT A 214      -7.891  21.319  -9.706 
ATOM   4403  C2   DT A 214      -6.662  21.147  -9.119 
ATOM   4404  O2   DT A 214      -5.627  21.559  -9.613 
ATOM   4405  N3   DT A 214      -6.668  20.468  -7.915 
ATOM   4406  C4   DT A 214      -7.776  19.960  -7.268 
ATOM   4407  O4   DT A 214      -7.657  19.369  -6.192 
ATOM   4408  C5   DT A 214      -9.021  20.190  -7.962 
ATOM   4409  C7   DT A 214     -10.276  19.669  -7.326 
ATOM   4410  C6   DT A 214      -9.043  20.847  -9.134 
ATOM   4411  P    DA A 215      -8.016  22.302 -15.254 
ATOM   4412  OP1  DA A 215      -8.396  23.498 -16.041 
ATOM   4413  OP2  DA A 215      -8.921  21.137 -15.368 
ATOM   4414  O5'  DA A 215      -6.525  21.863 -15.630 
ATOM   4415  C5'  DA A 215      -5.421  22.480 -14.940 
ATOM   4416  C4'  DA A 215      -4.398  21.429 -14.556 
ATOM   4417  O4'  DA A 215      -4.679  20.830 -13.258 
ATOM   4418  C3'  DA A 215      -4.287  20.232 -15.499 
ATOM   4419  O3'  DA A 215      -2.922  19.837 -15.582 
ATOM   4420  C2'  DA A 215      -5.072  19.119 -14.806 
ATOM   4421  C1'  DA A 215      -4.592  19.419 -13.389 
ATOM   4422  N9   DA A 215      -5.436  18.804 -12.328 
ATOM   4423  C8   DA A 215      -6.787  18.598 -12.330 
ATOM   4424  N7   DA A 215      -7.233  18.034 -11.250 
ATOM   4425  C5   DA A 215      -6.097  17.852 -10.474 
ATOM   4426  C6   DA A 215      -5.901  17.298  -9.198 
ATOM   4427  N6   DA A 215      -6.894  16.801  -8.446 
ATOM   4428  N1   DA A 215      -4.643  17.272  -8.722 
ATOM   4429  C2   DA A 215      -3.661  17.767  -9.472 
ATOM   4430  N3   DA A 215      -3.722  18.306 -10.671 
ATOM   4431  C4   DA A 215      -4.992  18.320 -11.124 
ATOM   4432  P    DT A 216      -2.334  19.376 -16.998 
ATOM   4433  OP1  DT A 216      -1.927  20.567 -17.777 
ATOM   4434  OP2  DT A 216      -3.291  18.463 -17.660 
ATOM   4435  O5'  DT A 216      -1.034  18.557 -16.548 
ATOM   4436  C5'  DT A 216      -0.358  18.934 -15.334 
ATOM   4437  C4'  DT A 216       0.006  17.696 -14.538 
ATOM   4438  O4'  DT A 216      -1.061  17.281 -13.638 
ATOM   4439  C3'  DT A 216       0.305  16.442 -15.358 
ATOM   4440  O3'  DT A 216       1.356  15.719 -14.729 
ATOM   4441  C2'  DT A 216      -0.975  15.610 -15.274 
ATOM   4442  C1'  DT A 216      -1.269  15.887 -13.803 
ATOM   4443  N1   DT A 216      -2.670  15.577 -13.403 
ATOM   4444  C2   DT A 216      -2.865  15.094 -12.132 
ATOM   4445  O2   DT A 216      -1.954  14.916 -11.343 
ATOM   4446  N3   DT A 216      -4.177  14.818 -11.797 
ATOM   4447  C4   DT A 216      -5.281  14.981 -12.609 
ATOM   4448  O4   DT A 216      -6.408  14.699 -12.198 
ATOM   4449  C5   DT A 216      -4.974  15.493 -13.924 
ATOM   4450  C7   DT A 216      -6.120  15.701 -14.872 
ATOM   4451  C6   DT A 216      -3.708  15.770 -14.276 
ATOM   4452  P    DC A 217       2.474  15.025 -15.639 
ATOM   4453  OP1  DC A 217       3.512  16.019 -15.994 
ATOM   4454  OP2  DC A 217       1.828  14.329 -16.774 
ATOM   4455  O5'  DC A 217       3.084  13.948 -14.625 
ATOM   4456  C5'  DC A 217       3.076  14.236 -13.214 
ATOM   4457  C4'  DC A 217       2.641  13.009 -12.438 
ATOM   4458  O4'  DC A 217       1.195  12.936 -12.279 
ATOM   4459  C3'  DC A 217       3.012  11.662 -13.059 
ATOM   4460  O3'  DC A 217       3.348  10.753 -12.019 
ATOM   4461  C2'  DC A 217       1.727  11.178 -13.730 
ATOM   4462  C1'  DC A 217       0.772  11.626 -12.628 
ATOM   4463  N1   DC A 217      -0.651  11.700 -13.061 
ATOM   4464  C2   DC A 217      -1.632  11.374 -12.129 
ATOM   4465  O2   DC A 217      -1.284  11.040 -10.990 
ATOM   4466  N3   DC A 217      -2.935  11.434 -12.505 
ATOM   4467  C4   DC A 217      -3.270  11.801 -13.748 
ATOM   4468  N4   DC A 217      -4.555  11.845 -14.066 
ATOM   4469  C5   DC A 217      -2.277  12.141 -14.723 
ATOM   4470  C6   DC A 217      -0.980  12.074 -14.327 
ATOM   4471  P    DT A 218       4.569   9.740 -12.238 
ATOM   4472  OP1  DT A 218       5.843  10.419 -11.910 
ATOM   4473  OP2  DT A 218       4.481   9.141 -13.587 
ATOM   4474  O5'  DT A 218       4.256   8.624 -11.134 
ATOM   4475  C5'  DT A 218       3.567   9.008  -9.928 
ATOM   4476  C4'  DT A 218       2.498   7.986  -9.594 
ATOM   4477  O4'  DT A 218       1.226   8.282 -10.238 
ATOM   4478  C3'  DT A 218       2.798   6.547 -10.015 
ATOM   4479  O3'  DT A 218       2.291   5.662  -9.024 
ATOM   4480  C2'  DT A 218       1.998   6.346 -11.302 
ATOM   4481  C1'  DT A 218       0.747   7.094 -10.852 
ATOM   4482  N1   DT A 218      -0.153   7.483 -11.972 
ATOM   4483  C2   DT A 218      -1.505   7.472 -11.721 
ATOM   4484  O2   DT A 218      -1.976   7.162 -10.639 
ATOM   4485  N3   DT A 218      -2.309   7.837 -12.782 
ATOM   4486  C4   DT A 218      -1.884   8.203 -14.043 
ATOM   4487  O4   DT A 218      -2.700   8.510 -14.915 
ATOM   4488  C5   DT A 218      -0.450   8.184 -14.210 
ATOM   4489  C7   DT A 218       0.097   8.570 -15.554 
ATOM   4490  C6   DT A 218       0.355   7.833 -13.195 
ATOM   4491  P    DC A 219       3.147   4.368  -8.629 
ATOM   4492  OP1  DC A 219       4.169   4.737  -7.625 
ATOM   4493  OP2  DC A 219       3.648   3.712  -9.857 
ATOM   4494  O5'  DC A 219       2.029   3.448  -7.947 
ATOM   4495  C5'  DC A 219       0.923   4.077  -7.273 
ATOM   4496  C4'  DC A 219      -0.371   3.375  -7.634 
ATOM   4497  O4'  DC A 219      -0.984   3.926  -8.835 
ATOM   4498  C3'  DC A 219      -0.257   1.880  -7.931 
ATOM   4499  O3'  DC A 219      -1.414   1.222  -7.430 
ATOM   4500  C2'  DC A 219      -0.267   1.786  -9.457 
ATOM   4501  C1'  DC A 219      -1.335   2.850  -9.692 
ATOM   4502  N1   DC A 219      -1.371   3.365 -11.089 
ATOM   4503  C2   DC A 219      -2.610   3.712 -11.621 
ATOM   4504  O2   DC A 219      -3.619   3.582 -10.919 
ATOM   4505  N3   DC A 219      -2.664   4.183 -12.895 
ATOM   4506  C4   DC A 219      -1.548   4.309 -13.623 
ATOM   4507  N4   DC A 219      -1.653   4.773 -14.859 
ATOM   4508  C5   DC A 219      -0.264   3.956 -13.094 
ATOM   4509  C6   DC A 219      -0.231   3.488 -11.821 
ATOM   4510  P    DA A 220      -1.252  -0.210  -6.733 
ATOM   4511  OP1  DA A 220      -0.870  -0.030  -5.315 
ATOM   4512  OP2  DA A 220      -0.352  -1.058  -7.545 
ATOM   4513  O5'  DA A 220      -2.747  -0.775  -6.821 
ATOM   4514  C5'  DA A 220      -3.847   0.154  -6.798 
ATOM   4515  C4'  DA A 220      -4.873  -0.233  -7.844 
ATOM   4516  O4'  DA A 220      -4.593   0.361  -9.144 
ATOM   4517  C3'  DA A 220      -4.991  -1.728  -8.140 
ATOM   4518  O3'  DA A 220      -6.356  -2.043  -8.383 
ATOM   4519  C2'  DA A 220      -4.207  -1.929  -9.437 
ATOM   4520  C1'  DA A 220      -4.684  -0.656 -10.130 
ATOM   4521  N9   DA A 220      -3.840  -0.253 -11.290 
ATOM   4522  C8   DA A 220      -2.491  -0.394 -11.446 
ATOM   4523  N7   DA A 220      -2.045   0.057 -12.578 
ATOM   4524  C5   DA A 220      -3.180   0.534 -13.220 
ATOM   4525  C6   DA A 220      -3.376   1.142 -14.470 
ATOM   4526  N6   DA A 220      -2.385   1.387 -15.338 
ATOM   4527  N1   DA A 220      -4.634   1.492 -14.798 
ATOM   4528  C2   DA A 220      -5.615   1.248 -13.931 
ATOM   4529  N3   DA A 220      -5.554   0.689 -12.743 
ATOM   4530  C4   DA A 220      -4.284   0.347 -12.439 
ATOM   4531  P    DG A 221      -6.949  -3.416  -7.810 
ATOM   4532  OP1  DG A 221      -7.353  -3.231  -6.399 
ATOM   4533  OP2  DG A 221      -5.996  -4.516  -8.075 
ATOM   4534  O5'  DG A 221      -8.250  -3.602  -8.723 
ATOM   4535  C5'  DG A 221      -8.924  -2.432  -9.225 
ATOM   4536  C4'  DG A 221      -9.291  -2.632 -10.683 
ATOM   4537  O4'  DG A 221      -8.224  -2.222 -11.585 
ATOM   4538  C3'  DG A 221      -9.595  -4.070 -11.101 
ATOM   4539  O3'  DG A 221     -10.649  -4.058 -12.057 
ATOM   4540  C2'  DG A 221      -8.320  -4.551 -11.790 
ATOM   4541  C1'  DG A 221      -8.022  -3.255 -12.537 
ATOM   4542  N9   DG A 221      -6.621  -3.158 -13.035 
ATOM   4543  C8   DG A 221      -5.460  -3.635 -12.467 
ATOM   4544  N7   DG A 221      -4.381  -3.382 -13.166 
ATOM   4545  C5   DG A 221      -4.861  -2.689 -14.276 
ATOM   4546  C6   DG A 221      -4.163  -2.151 -15.389 
ATOM   4547  O6   DG A 221      -2.958  -2.175 -15.628 
ATOM   4548  N1   DG A 221      -5.038  -1.526 -16.288 
ATOM   4549  C2   DG A 221      -6.407  -1.433 -16.133 
ATOM   4550  N2   DG A 221      -7.067  -0.796 -17.103 
ATOM   4551  N3   DG A 221      -7.061  -1.938 -15.087 
ATOM   4552  C4   DG A 221      -6.226  -2.548 -14.206 
ATOM   4553  P    DG A 222     -11.772  -5.197 -11.991 
ATOM   4554  OP1  DG A 222     -12.806  -4.815 -11.004 
ATOM   4555  OP2  DG A 222     -11.130  -6.514 -11.783 
ATOM   4556  O5'  DG A 222     -12.383  -5.125 -13.467 
ATOM   4557  C5'  DG A 222     -12.372  -3.866 -14.167 
ATOM   4558  C4'  DG A 222     -11.940  -4.076 -15.605 
ATOM   4559  O4'  DG A 222     -10.494  -4.009 -15.766 
ATOM   4560  C3'  DG A 222     -12.317  -5.422 -16.223 
ATOM   4561  O3'  DG A 222     -12.655  -5.223 -17.590 
ATOM   4562  C2'  DG A 222     -11.035  -6.252 -16.155 
ATOM   4563  C1'  DG A 222     -10.077  -5.127 -16.533 
ATOM   4564  N9   DG A 222      -8.654  -5.414 -16.198 
ATOM   4565  C8   DG A 222      -8.135  -6.117 -15.133 
ATOM   4566  N7   DG A 222      -6.826  -6.189 -15.127 
ATOM   4567  C5   DG A 222      -6.451  -5.484 -16.269 
ATOM   4568  C6   DG A 222      -5.161  -5.217 -16.796 
ATOM   4569  O6   DG A 222      -4.065  -5.553 -16.355 
ATOM   4570  N1   DG A 222      -5.235  -4.464 -17.977 
ATOM   4571  C2   DG A 222      -6.403  -4.027 -18.570 
ATOM   4572  N2   DG A 222      -6.261  -3.321 -19.694 
ATOM   4573  N3   DG A 222      -7.614  -4.277 -18.075 
ATOM   4574  C4   DG A 222      -7.559  -5.007 -16.930 
ATOM   4575  P    DC A 223     -13.879  -6.043 -18.214 
ATOM   4576  OP1  DC A 223     -15.150  -5.348 -17.908 
ATOM   4577  OP2  DC A 223     -13.796  -7.459 -17.790 
ATOM   4578  O5'  DC A 223     -13.569  -5.933 -19.779 
ATOM   4579  C5'  DC A 223     -12.876  -4.770 -20.274 
ATOM   4580  C4'  DC A 223     -11.811  -5.185 -21.269 
ATOM   4581  O4'  DC A 223     -10.539  -5.487 -20.628 
ATOM   4582  C3'  DC A 223     -12.117  -6.440 -22.087 
ATOM   4583  O3'  DC A 223     -11.612  -6.265 -23.405 
ATOM   4584  C2'  DC A 223     -11.320  -7.551 -21.405 
ATOM   4585  C1'  DC A 223     -10.067  -6.727 -21.131 
ATOM   4586  N1   DC A 223      -9.165  -7.328 -20.108 
ATOM   4587  C2   DC A 223      -7.793  -7.156 -20.271 
ATOM   4588  O2   DC A 223      -7.384  -6.518 -21.248 
ATOM   4589  N3   DC A 223      -6.954  -7.698 -19.350 
ATOM   4590  C4   DC A 223      -7.438  -8.382 -18.307 
ATOM   4591  N4   DC A 223      -6.580  -8.891 -17.436 
ATOM   4592  C5   DC A 223      -8.846  -8.571 -18.121 
ATOM   4593  C6   DC A 223      -9.667  -8.023 -19.052 
ATOM   4594  P    DT A 224     -12.471  -6.804 -24.643 
ATOM   4595  OP1  DT A 224     -13.491  -5.797 -25.015 
ATOM   4596  OP2  DT A 224     -12.979  -8.161 -24.342 
ATOM   4597  O5'  DT A 224     -11.356  -6.888 -25.788 
ATOM   4598  C5'  DT A 224     -10.247  -5.971 -25.752 
ATOM   4599  C4'  DT A 224      -8.957  -6.707 -26.050 
ATOM   4600  O4'  DT A 224      -8.343  -7.263 -24.852 
ATOM   4601  C3'  DT A 224      -9.076  -7.904 -26.993 
ATOM   4602  O3'  DT A 224      -7.920  -7.957 -27.821 
ATOM   4603  C2'  DT A 224      -9.069  -9.125 -26.071 
ATOM   4604  C1'  DT A 224      -7.997  -8.615 -25.113 
ATOM   4605  N1   DT A 224      -7.962  -9.342 -23.813 
ATOM   4606  C2   DT A 224      -6.732  -9.513 -23.226 
ATOM   4607  O2   DT A 224      -5.697  -9.101 -23.720 
ATOM   4608  N3   DT A 224      -6.739 -10.193 -22.022 
ATOM   4609  C4   DT A 224      -7.847 -10.700 -21.375 
ATOM   4610  O4   DT A 224      -7.727 -11.291 -20.299 
ATOM   4611  C5   DT A 224      -9.091 -10.471 -22.068 
ATOM   4612  C7   DT A 224     -10.347 -10.991 -21.433 
ATOM   4613  C6   DT A 224      -9.114  -9.814 -23.240 
ATOM   4614  P    DA A 225      -8.087  -8.358 -29.361 
ATOM   4615  OP1  DA A 225      -8.467  -7.162 -30.147 
ATOM   4616  OP2  DA A 225      -8.991  -9.524 -29.475 
ATOM   4617  O5'  DA A 225      -6.595  -8.798 -29.737 
ATOM   4618  C5'  DA A 225      -5.492  -8.181 -29.047 
ATOM   4619  C4'  DA A 225      -4.469  -9.231 -28.662 
ATOM   4620  O4'  DA A 225      -4.749  -9.831 -27.365 
ATOM   4621  C3'  DA A 225      -4.357 -10.429 -29.605 
ATOM   4622  O3'  DA A 225      -2.993 -10.824 -29.689 
ATOM   4623  C2'  DA A 225      -5.143 -11.541 -28.912 
ATOM   4624  C1'  DA A 225      -4.663 -11.241 -27.495 
ATOM   4625  N9   DA A 225      -5.507 -11.856 -26.434 
ATOM   4626  C8   DA A 225      -6.857 -12.062 -26.436 
ATOM   4627  N7   DA A 225      -7.303 -12.626 -25.357 
ATOM   4628  C5   DA A 225      -6.168 -12.808 -24.580 
ATOM   4629  C6   DA A 225      -5.971 -13.362 -23.304 
ATOM   4630  N6   DA A 225      -6.964 -13.859 -22.552 
ATOM   4631  N1   DA A 225      -4.713 -13.388 -22.828 
ATOM   4632  C2   DA A 225      -3.731 -12.893 -23.579 
ATOM   4633  N3   DA A 225      -3.793 -12.354 -24.777 
ATOM   4634  C4   DA A 225      -5.063 -12.341 -25.231 
ATOM   4635  P    DA A 226      -2.404 -11.284 -31.105 
ATOM   4636  OP1  DA A 226      -1.998 -10.093 -31.884 
ATOM   4637  OP2  DA A 226      -3.362 -12.197 -31.767 
ATOM   4638  O5'  DA A 226      -1.105 -12.103 -30.654 
ATOM   4639  C5'  DA A 226      -0.429 -11.726 -29.441 
ATOM   4640  C4'  DA A 226      -0.064 -12.964 -28.644 
ATOM   4641  O4'  DA A 226      -1.131 -13.379 -27.745 
ATOM   4642  C3'  DA A 226       0.234 -14.219 -29.465 
ATOM   4643  O3'  DA A 226       1.286 -14.941 -28.836 
ATOM   4644  C2'  DA A 226      -1.045 -15.050 -29.381 
ATOM   4645  C1'  DA A 226      -1.339 -14.774 -27.909 
ATOM   4646  N9   DA A 226      -2.741 -15.083 -27.509 
ATOM   4647  C8   DA A 226      -3.881 -14.951 -28.247 
ATOM   4648  N7   DA A 226      -4.958 -15.307 -27.618 
ATOM   4649  C5   DA A 226      -4.499 -15.704 -26.369 
ATOM   4650  C6   DA A 226      -5.157 -16.194 -25.229 
ATOM   4651  N6   DA A 226      -6.484 -16.375 -25.161 
ATOM   4652  N1   DA A 226      -4.400 -16.493 -24.157 
ATOM   4653  C2   DA A 226      -3.082 -16.310 -24.230 
ATOM   4654  N3   DA A 226      -2.360 -15.862 -25.234 
ATOM   4655  C4   DA A 226      -3.141 -15.571 -26.294 
ATOM   4656  P    DT A 227       2.404 -15.636 -29.746 
ATOM   4657  OP1  DT A 227       3.442 -14.641 -30.101 
ATOM   4658  OP2  DT A 227       1.757 -16.332 -30.880 
ATOM   4659  O5'  DT A 227       3.013 -16.712 -28.732 
ATOM   4660  C5'  DT A 227       3.005 -16.425 -27.321 
ATOM   4661  C4'  DT A 227       2.571 -17.652 -26.544 
ATOM   4662  O4'  DT A 227       1.125 -17.725 -26.386 
ATOM   4663  C3'  DT A 227       2.942 -18.998 -27.165 
ATOM   4664  O3'  DT A 227       3.278 -19.908 -26.125 
ATOM   4665  C2'  DT A 227       1.656 -19.482 -27.837 
ATOM   4666  C1'  DT A 227       0.702 -19.034 -26.734 
ATOM   4667  N1   DT A 227      -0.721 -18.960 -27.168 
ATOM   4668  C2   DT A 227      -1.677 -19.285 -26.237 
ATOM   4669  O2   DT A 227      -1.405 -19.623 -25.097 
ATOM   4670  N3   DT A 227      -2.985 -19.206 -26.675 
ATOM   4671  C4   DT A 227      -3.404 -18.837 -27.937 
ATOM   4672  O4   DT A 227      -4.605 -18.803 -28.212 
ATOM   4673  C5   DT A 227      -2.329 -18.514 -28.844 
ATOM   4674  C7   DT A 227      -2.698 -18.102 -30.240 
ATOM   4675  C6   DT A 227      -1.048 -18.583 -28.444 
ATOM   4676  P    DG A 228       4.498 -20.921 -26.344 
ATOM   4677  OP1  DG A 228       5.772 -20.241 -26.017 
ATOM   4678  OP2  DG A 228       4.410 -21.519 -27.694 
ATOM   4679  O5'  DG A 228       4.185 -22.036 -25.241 
ATOM   4680  C5'  DG A 228       3.496 -21.653 -24.035 
ATOM   4681  C4'  DG A 228       2.428 -22.675 -23.701 
ATOM   4682  O4'  DG A 228       1.155 -22.379 -24.345 
ATOM   4683  C3'  DG A 228       2.728 -24.113 -24.122 
ATOM   4684  O3'  DG A 228       2.220 -24.998 -23.131 
ATOM   4685  C2'  DG A 228       1.928 -24.315 -25.409 
ATOM   4686  C1'  DG A 228       0.677 -23.566 -24.958 
ATOM   4687  N9   DG A 228      -0.224 -23.177 -26.079 
ATOM   4688  C8   DG A 228       0.097 -22.799 -27.365 
ATOM   4689  N7   DG A 228      -0.942 -22.518 -28.113 
ATOM   4690  C5   DG A 228      -2.028 -22.726 -27.264 
ATOM   4691  C6   DG A 228      -3.418 -22.583 -27.508 
ATOM   4692  O6   DG A 228      -3.988 -22.238 -28.540 
ATOM   4693  N1   DG A 228      -4.173 -22.896 -26.369 
ATOM   4694  C2   DG A 228      -3.652 -23.295 -25.153 
ATOM   4695  N2   DG A 228      -4.540 -23.547 -24.188 
ATOM   4696  N3   DG A 228      -2.347 -23.428 -24.926 
ATOM   4697  C4   DG A 228      -1.601 -23.128 -26.021 
ATOM   4698  P    DT A 229       3.076 -26.293 -22.736 
ATOM   4699  OP1  DT A 229       4.099 -25.924 -21.731 
ATOM   4700  OP2  DT A 229       3.578 -26.949 -23.963 
ATOM   4701  O5'  DT A 229       1.959 -27.213 -22.053 
ATOM   4702  C5'  DT A 229       0.853 -26.584 -21.379 
ATOM   4703  C4'  DT A 229      -0.442 -27.285 -21.741 
ATOM   4704  O4'  DT A 229      -1.054 -26.734 -22.942 
ATOM   4705  C3'  DT A 229      -0.327 -28.780 -22.038 
ATOM   4706  O3'  DT A 229      -1.484 -29.438 -21.537 
ATOM   4707  C2'  DT A 229      -0.338 -28.874 -23.563 
ATOM   4708  C1'  DT A 229      -1.405 -27.810 -23.799 
ATOM   4709  N1   DT A 229      -1.442 -27.296 -25.196 
ATOM   4710  C2   DT A 229      -2.672 -26.957 -25.706 
ATOM   4711  O2   DT A 229      -3.705 -27.060 -25.069 
ATOM   4712  N3   DT A 229      -2.666 -26.485 -27.005 
ATOM   4713  C4   DT A 229      -1.559 -26.328 -27.814 
ATOM   4714  O4   DT A 229      -1.677 -25.895 -28.962 
ATOM   4715  C5   DT A 229      -0.313 -26.710 -27.190 
ATOM   4716  C7   DT A 229       0.941 -26.571 -28.002 
ATOM   4717  C6   DT A 229      -0.290 -27.172 -25.929 
ATOM   4718  P    DC A 230      -1.322 -30.870 -20.839 
ATOM   4719  OP1  DC A 230      -0.940 -30.690 -19.421 
ATOM   4720  OP2  DC A 230      -0.423 -31.718 -21.652 
ATOM   4721  O5'  DC A 230      -2.817 -31.435 -20.927 
ATOM   4722  C5'  DC A 230      -3.917 -30.506 -20.905 
ATOM   4723  C4'  DC A 230      -4.944 -30.893 -21.951 
ATOM   4724  O4'  DC A 230      -4.663 -30.299 -23.251 
ATOM   4725  C3'  DC A 230      -5.061 -32.388 -22.246 
ATOM   4726  O3'  DC A 230      -6.426 -32.704 -22.489 
ATOM   4727  C2'  DC A 230      -4.278 -32.589 -23.543 
ATOM   4728  C1'  DC A 230      -4.754 -31.316 -24.237 
ATOM   4729  N1   DC A 230      -3.911 -30.913 -25.396 
ATOM   4730  C2   DC A 230      -4.544 -30.312 -26.482 
ATOM   4731  O2   DC A 230      -5.767 -30.139 -26.438 
ATOM   4732  N3   DC A 230      -3.792 -29.938 -27.549 
ATOM   4733  C4   DC A 230      -2.469 -30.143 -27.558 
ATOM   4734  N4   DC A 230      -1.780 -29.761 -28.622 
ATOM   4735  C5   DC A 230      -1.798 -30.760 -26.452 
ATOM   4736  C6   DC A 230      -2.567 -31.127 -25.394 
ATOM   4737  P    DG A 231      -7.019 -34.076 -21.917 
ATOM   4738  OP1  DG A 231      -7.423 -33.892 -20.505 
ATOM   4739  OP2  DG A 231      -6.066 -35.177 -22.181 
ATOM   4740  O5'  DG A 231      -8.321 -34.262 -22.830 
ATOM   4741  C5'  DG A 231      -8.995 -33.093 -23.332 
ATOM   4742  C4'  DG A 231      -9.361 -33.292 -24.789 
ATOM   4743  O4'  DG A 231      -8.294 -32.883 -25.692 
ATOM   4744  C3'  DG A 231      -9.666 -34.730 -25.208 
ATOM   4745  O3'  DG A 231     -10.719 -34.718 -26.164 
ATOM   4746  C2'  DG A 231      -8.390 -35.212 -25.897 
ATOM   4747  C1'  DG A 231      -8.093 -33.916 -26.644 
ATOM   4748  N9   DG A 231      -6.692 -33.819 -27.142 
ATOM   4749  C8   DG A 231      -5.530 -34.295 -26.574 
ATOM   4750  N7   DG A 231      -4.451 -34.042 -27.273 
ATOM   4751  C5   DG A 231      -4.931 -33.350 -28.383 
ATOM   4752  C6   DG A 231      -4.233 -32.811 -29.496 
ATOM   4753  O6   DG A 231      -3.028 -32.836 -29.735 
ATOM   4754  N1   DG A 231      -5.109 -32.187 -30.395 
ATOM   4755  C2   DG A 231      -6.478 -32.093 -30.239 
ATOM   4756  N2   DG A 231      -7.137 -31.456 -31.210 
ATOM   4757  N3   DG A 231      -7.131 -32.598 -29.194 
ATOM   4758  C4   DG A 231      -6.297 -33.208 -28.313 
ATOM   4759  P    DT A 232     -11.842 -35.857 -26.097 
ATOM   4760  OP1  DT A 232     -12.877 -35.475 -25.111 
ATOM   4761  OP2  DT A 232     -11.201 -37.174 -25.889 
ATOM   4762  O5'  DT A 232     -12.453 -35.785 -27.574 
ATOM   4763  C5'  DT A 232     -12.443 -34.526 -28.273 
ATOM   4764  C4'  DT A 232     -12.010 -34.736 -29.712 
ATOM   4765  O4'  DT A 232     -10.564 -34.669 -29.873 
ATOM   4766  C3'  DT A 232     -12.387 -36.083 -30.329 
ATOM   4767  O3'  DT A 232     -12.726 -35.883 -31.697 
ATOM   4768  C2'  DT A 232     -11.106 -36.912 -30.262 
ATOM   4769  C1'  DT A 232     -10.147 -35.787 -30.640 
ATOM   4770  N1   DT A 232      -8.724 -36.074 -30.304 
ATOM   4771  C2   DT A 232      -7.769 -35.581 -31.160 
ATOM   4772  O2   DT A 232      -8.040 -34.935 -32.157 
ATOM   4773  N3   DT A 232      -6.461 -35.868 -30.816 
ATOM   4774  C4   DT A 232      -6.043 -36.588 -29.716 
ATOM   4775  O4   DT A 232      -4.842 -36.780 -29.512 
ATOM   4776  C5   DT A 232      -7.119 -37.063 -28.879 
ATOM   4777  C7   DT A 232      -6.750 -37.856 -27.659 
ATOM   4778  C6   DT A 232      -8.398 -36.799 -29.188 
ATOM   4779  P    DC A 233     -13.950 -36.704 -32.321 
ATOM   4780  OP1  DC A 233     -15.221 -36.008 -32.015 
ATOM   4781  OP2  DC A 233     -13.866 -38.119 -31.897 
ATOM   4782  O5'  DC A 233     -13.639 -36.593 -33.886 
ATOM   4783  C5'  DC A 233     -12.947 -35.431 -34.380 
ATOM   4784  C4'  DC A 233     -11.881 -35.846 -35.376 
ATOM   4785  O4'  DC A 233     -10.610 -36.147 -34.735 
ATOM   4786  C3'  DC A 233     -12.188 -37.100 -36.194 
ATOM   4787  O3'  DC A 233     -11.683 -36.925 -37.512 
ATOM   4788  C2'  DC A 233     -11.390 -38.212 -35.512 
ATOM   4789  C1'  DC A 233     -10.137 -37.387 -35.238 
ATOM   4790  N1   DC A 233      -9.236 -37.989 -34.215 
ATOM   4791  C2   DC A 233      -7.864 -37.817 -34.378 
ATOM   4792  O2   DC A 233      -7.454 -37.178 -35.354 
ATOM   4793  N3   DC A 233      -7.025 -38.358 -33.457 
ATOM   4794  C4   DC A 233      -7.508 -39.043 -32.413 
ATOM   4795  N4   DC A 233      -6.650 -39.551 -31.542 
ATOM   4796  C5   DC A 233      -8.917 -39.232 -32.228 
ATOM   4797  C6   DC A 233      -9.738 -38.684 -33.159 
ATOM   4798  P    DT A 234     -12.542 -37.464 -38.750 
ATOM   4799  OP1  DT A 234     -13.561 -36.458 -39.121 
ATOM   4800  OP2  DT A 234     -13.049 -38.821 -38.449 
ATOM   4801  O5'  DT A 234     -11.427 -37.549 -39.895 
ATOM   4802  C5'  DT A 234     -10.318 -36.631 -39.858 
ATOM   4803  C4'  DT A 234      -9.027 -37.368 -40.157 
ATOM   4804  O4'  DT A 234      -8.414 -37.924 -38.959 
ATOM   4805  C3'  DT A 234      -9.147 -38.565 -41.100 
ATOM   4806  O3'  DT A 234      -7.991 -38.617 -41.928 
ATOM   4807  C2'  DT A 234      -9.139 -39.785 -40.178 
ATOM   4808  C1'  DT A 234      -8.068 -39.275 -39.219 
ATOM   4809  N1   DT A 234      -8.032 -40.002 -37.919 
ATOM   4810  C2   DT A 234      -6.803 -40.174 -37.332 
ATOM   4811  O2   DT A 234      -5.768 -39.762 -37.827 
ATOM   4812  N3   DT A 234      -6.809 -40.853 -36.128 
ATOM   4813  C4   DT A 234      -7.917 -41.361 -35.481 
ATOM   4814  O4   DT A 234      -7.798 -41.952 -34.406 
ATOM   4815  C5   DT A 234      -9.162 -41.131 -36.175 
ATOM   4816  C7   DT A 234     -10.417 -41.652 -35.540 
ATOM   4817  C6   DT A 234      -9.184 -40.474 -37.347 
ATOM   4818  P    DG A 235      -8.157 -39.019 -43.468 
ATOM   4819  OP1  DG A 235      -8.537 -37.823 -44.254 
ATOM   4820  OP2  DG A 235      -9.062 -40.184 -43.582 
ATOM   4821  O5'  DG A 235      -6.666 -39.458 -43.843 
ATOM   4822  C5'  DG A 235      -5.562 -38.841 -43.153 
ATOM   4823  C4'  DG A 235      -4.539 -39.891 -42.769 
ATOM   4824  O4'  DG A 235      -4.820 -40.491 -41.471 
ATOM   4825  C3'  DG A 235      -4.428 -41.089 -43.712 
ATOM   4826  O3'  DG A 235      -3.063 -41.484 -43.795 
ATOM   4827  C2'  DG A 235      -5.214 -42.202 -43.019 
ATOM   4828  C1'  DG A 235      -4.733 -41.902 -41.602 
ATOM   4829  N9   DG A 235      -5.577 -42.517 -40.541 
ATOM   4830  C8   DG A 235      -6.938 -42.733 -40.526 
ATOM   4831  N7   DG A 235      -7.377 -43.302 -39.429 
ATOM   4832  C5   DG A 235      -6.225 -43.477 -38.663 
ATOM   4833  C6   DG A 235      -6.062 -44.043 -37.373 
ATOM   4834  O6   DG A 235      -6.916 -44.516 -36.626 
ATOM   4835  N1   DG A 235      -4.719 -44.023 -36.970 
ATOM   4836  C2   DG A 235      -3.672 -43.520 -37.716 
ATOM   4837  N2   DG A 235      -2.463 -43.593 -37.153 
ATOM   4838  N3   DG A 235      -3.825 -42.988 -38.927 
ATOM   4839  C4   DG A 235      -5.121 -43.001 -39.333 
ATOM   4840  P    DT A 236      -2.475 -41.945 -45.211 
ATOM   4841  OP1  DT A 236      -2.068 -40.754 -45.991 
ATOM   4842  OP2  DT A 236      -3.432 -42.858 -45.873 
ATOM   4843  O5'  DT A 236      -1.175 -42.764 -44.761 
ATOM   4844  C5'  DT A 236      -0.499 -42.387 -43.548 
ATOM   4845  C4'  DT A 236      -0.135 -43.625 -42.751 
ATOM   4846  O4'  DT A 236      -1.202 -44.039 -41.852 
ATOM   4847  C3'  DT A 236       0.164 -44.879 -43.572 
ATOM   4848  O3'  DT A 236       1.215 -45.602 -42.942 
ATOM   4849  C2'  DT A 236      -1.116 -45.711 -43.488 
ATOM   4850  C1'  DT A 236      -1.410 -45.434 -42.016 
ATOM   4851  N1   DT A 236      -2.811 -45.743 -41.616 
ATOM   4852  C2   DT A 236      -3.006 -46.227 -40.345 
ATOM   4853  O2   DT A 236      -2.095 -46.404 -39.556 
ATOM   4854  N3   DT A 236      -4.318 -46.503 -40.011 
ATOM   4855  C4   DT A 236      -5.422 -46.339 -40.822 
ATOM   4856  O4   DT A 236      -6.549 -46.621 -40.412 
ATOM   4857  C5   DT A 236      -5.115 -45.827 -42.138 
ATOM   4858  C7   DT A 236      -6.261 -45.620 -43.085 
ATOM   4859  C6   DT A 236      -3.849 -45.551 -42.489 
ATOM   4860  P    DA A 237       2.333 -46.296 -43.853 
ATOM   4861  OP1  DA A 237       3.371 -45.302 -44.207 
ATOM   4862  OP2  DA A 237       1.687 -46.992 -44.987 
ATOM   4863  O5'  DA A 237       2.943 -47.373 -42.838 
ATOM   4864  C5'  DA A 237       2.935 -47.085 -41.428 
ATOM   4865  C4'  DA A 237       2.500 -48.312 -40.651 
ATOM   4866  O4'  DA A 237       1.054 -48.385 -40.493 
ATOM   4867  C3'  DA A 237       2.871 -49.659 -41.272 
ATOM   4868  O3'  DA A 237       3.207 -50.568 -40.232 
ATOM   4869  C2'  DA A 237       1.586 -50.143 -41.943 
ATOM   4870  C1'  DA A 237       0.631 -49.694 -40.841 
ATOM   4871  N9   DA A 237      -0.792 -49.620 -41.275 
ATOM   4872  C8   DA A 237      -1.289 -49.267 -42.497 
ATOM   4873  N7   DA A 237      -2.584 -49.301 -42.566 
ATOM   4874  C5   DA A 237      -2.976 -49.705 -41.297 
ATOM   4875  C6   DA A 237      -4.238 -49.933 -40.724 
ATOM   4876  N6   DA A 237      -5.392 -49.778 -41.388 
ATOM   4877  N1   DA A 237      -4.271 -50.329 -39.438 
ATOM   4878  C2   DA A 237      -3.121 -50.481 -38.782 
ATOM   4879  N3   DA A 237      -1.891 -50.299 -39.210 
ATOM   4880  C4   DA A 237      -1.886 -49.904 -40.500 
ATOM   4881  P    DT A 238       4.428 -51.581 -40.451 
ATOM   4882  OP1  DT A 238       5.702 -50.901 -40.123 
ATOM   4883  OP2  DT A 238       4.340 -52.179 -41.801 
ATOM   4884  O5'  DT A 238       4.115 -52.697 -39.347 
ATOM   4885  C5'  DT A 238       3.426 -52.313 -38.142 
ATOM   4886  C4'  DT A 238       2.357 -53.335 -37.808 
ATOM   4887  O4'  DT A 238       1.084 -53.039 -38.451 
ATOM   4888  C3'  DT A 238       2.657 -54.773 -38.229 
ATOM   4889  O3'  DT A 238       2.150 -55.659 -37.238 
ATOM   4890  C2'  DT A 238       1.857 -54.975 -39.516 
ATOM   4891  C1'  DT A 238       0.606 -54.226 -39.065 
ATOM   4892  N1   DT A 238      -0.295 -53.838 -40.185 
ATOM   4893  C2   DT A 238      -1.646 -53.849 -39.934 
ATOM   4894  O2   DT A 238      -2.117 -54.158 -38.853 
ATOM   4895  N3   DT A 238      -2.450 -53.484 -40.996 
ATOM   4896  C4   DT A 238      -2.025 -53.118 -42.256 
ATOM   4897  O4   DT A 238      -2.841 -52.810 -43.128 
ATOM   4898  C5   DT A 238      -0.592 -53.136 -42.423 
ATOM   4899  C7   DT A 238      -0.044 -52.751 -43.767 
ATOM   4900  C6   DT A 238       0.214 -53.487 -41.409 
ATOM   4901  P    DA A 239       3.005 -56.953 -36.842 
ATOM   4902  OP1  DA A 239       4.028 -56.584 -35.838 
ATOM   4903  OP2  DA A 239       3.507 -57.609 -38.070 
ATOM   4904  O5'  DA A 239       1.888 -57.873 -36.160 
ATOM   4905  C5'  DA A 239       0.782 -57.244 -35.486 
ATOM   4906  C4'  DA A 239      -0.512 -57.945 -35.848 
ATOM   4907  O4'  DA A 239      -1.125 -57.395 -37.048 
ATOM   4908  C3'  DA A 239      -0.398 -59.440 -36.144 
ATOM   4909  O3'  DA A 239      -1.555 -60.099 -35.643 
ATOM   4910  C2'  DA A 239      -0.408 -59.534 -37.670 
ATOM   4911  C1'  DA A 239      -1.476 -58.470 -37.905 
ATOM   4912  N9   DA A 239      -1.512 -57.956 -39.302 
ATOM   4913  C8   DA A 239      -0.470 -57.772 -40.166 
ATOM   4914  N7   DA A 239      -0.823 -57.306 -41.324 
ATOM   4915  C5   DA A 239      -2.201 -57.171 -41.223 
ATOM   4916  C6   DA A 239      -3.178 -56.720 -42.127 
ATOM   4917  N6   DA A 239      -2.898 -56.302 -43.369 
ATOM   4918  N1   DA A 239      -4.456 -56.715 -41.705 
ATOM   4919  C2   DA A 239      -4.727 -57.131 -40.470 
ATOM   4920  N3   DA A 239      -3.905 -57.572 -39.543 
ATOM   4921  C4   DA A 239      -2.632 -57.567 -39.989 
ATOM   4922  P    DG A 240      -1.393 -61.531 -34.946 
ATOM   4923  OP1  DG A 240      -1.011 -61.351 -33.528 
ATOM   4924  OP2  DG A 240      -0.493 -62.379 -35.758 
ATOM   4925  O5'  DG A 240      -2.888 -62.095 -35.034 
ATOM   4926  C5'  DG A 240      -3.988 -61.167 -35.011 
ATOM   4927  C4'  DG A 240      -5.014 -61.554 -36.057 
ATOM   4928  O4'  DG A 240      -4.734 -60.960 -37.357 
ATOM   4929  C3'  DG A 240      -5.132 -63.049 -36.353 
ATOM   4930  O3'  DG A 240      -6.497 -63.364 -36.596 
ATOM   4931  C2'  DG A 240      -4.348 -63.249 -37.650 
ATOM   4932  C1'  DG A 240      -4.825 -61.976 -38.343 
ATOM   4933  N9   DG A 240      -3.981 -61.573 -39.503 
ATOM   4934  C8   DG A 240      -2.621 -61.708 -39.679 
ATOM   4935  N7   DG A 240      -2.184 -61.247 -40.826 
ATOM   4936  C5   DG A 240      -3.335 -60.775 -41.454 
ATOM   4937  C6   DG A 240      -3.498 -60.163 -42.725 
ATOM   4938  O6   DG A 240      -2.645 -59.907 -43.570 
ATOM   4939  N1   DG A 240      -4.839 -59.838 -42.968 
ATOM   4940  C2   DG A 240      -5.886 -60.074 -42.099 
ATOM   4941  N2   DG A 240      -7.094 -59.689 -42.518 
ATOM   4942  N3   DG A 240      -5.733 -60.648 -40.907 
ATOM   4943  C4   DG A 240      -4.437 -60.970 -40.655 
ATOM   4944  P    DT A 241      -7.090 -64.737 -36.024 
ATOM   4945  OP1  DT A 241      -7.494 -64.552 -34.612 
ATOM   4946  OP2  DT A 241      -6.137 -65.837 -36.288 
ATOM   4947  O5'  DT A 241      -8.391 -64.923 -36.936 
ATOM   4948  C5'  DT A 241      -9.065 -63.753 -37.439 
ATOM   4949  C4'  DT A 241      -9.432 -63.952 -38.896 
ATOM   4950  O4'  DT A 241      -8.365 -63.543 -39.798 
ATOM   4951  C3'  DT A 241      -9.737 -65.391 -39.314 
ATOM   4952  O3'  DT A 241     -10.790 -65.379 -40.271 
ATOM   4953  C2'  DT A 241      -8.461 -65.872 -40.004 
ATOM   4954  C1'  DT A 241      -8.163 -64.576 -40.751 
ATOM   4955  N1   DT A 241      -6.763 -64.479 -41.249 
ATOM   4956  C2   DT A 241      -6.566 -63.829 -42.442 
ATOM   4957  O2   DT A 241      -7.477 -63.342 -43.090 
ATOM   4958  N3   DT A 241      -5.255 -63.759 -42.873 
ATOM   4959  C4   DT A 241      -4.152 -64.274 -42.222 
ATOM   4960  O4   DT A 241      -3.025 -64.149 -42.706 
ATOM   4961  C5   DT A 241      -4.458 -64.938 -40.978 
ATOM   4962  C7   DT A 241      -3.315 -65.527 -40.205 
ATOM   4963  C6   DT A 241      -5.724 -65.021 -40.536 
ATOM   4964  P    DG A 242     -11.913 -66.517 -40.204 
ATOM   4965  OP1  DG A 242     -12.947 -66.136 -39.217 
ATOM   4966  OP2  DG A 242     -11.271 -67.834 -39.996 
ATOM   4967  O5'  DG A 242     -12.524 -66.446 -41.680 
ATOM   4968  C5'  DG A 242     -12.513 -65.187 -42.380 
ATOM   4969  C4'  DG A 242     -12.081 -65.397 -43.818 
ATOM   4970  O4'  DG A 242     -10.635 -65.329 -43.979 
ATOM   4971  C3'  DG A 242     -12.458 -66.743 -44.436 
ATOM   4972  O3'  DG A 242     -12.796 -66.543 -45.803 
ATOM   4973  C2'  DG A 242     -11.176 -67.573 -44.369 
ATOM   4974  C1'  DG A 242     -10.218 -66.448 -44.747 
ATOM   4975  N9   DG A 242      -8.795 -66.734 -44.411 
ATOM   4976  C8   DG A 242      -8.276 -67.438 -43.346 
ATOM   4977  N7   DG A 242      -6.967 -67.510 -43.340 
ATOM   4978  C5   DG A 242      -6.592 -66.804 -44.483 
ATOM   4979  C6   DG A 242      -5.302 -66.537 -45.010 
ATOM   4980  O6   DG A 242      -4.206 -66.874 -44.569 
ATOM   4981  N1   DG A 242      -5.376 -65.785 -46.190 
ATOM   4982  C2   DG A 242      -6.544 -65.348 -46.783 
ATOM   4983  N2   DG A 242      -6.402 -64.641 -47.907 
ATOM   4984  N3   DG A 242      -7.755 -65.598 -46.288 
ATOM   4985  C4   DG A 242      -7.700 -66.327 -45.143 
ATOM   4986  P    DT A 243     -14.020 -67.364 -46.428 
ATOM   4987  OP1  DT A 243     -15.291 -66.669 -46.122 
ATOM   4988  OP2  DT A 243     -13.937 -68.779 -46.003 
ATOM   4989  O5'  DT A 243     -13.710 -67.254 -47.993 
ATOM   4990  C5'  DT A 243     -13.017 -66.091 -48.487 
ATOM   4991  C4'  DT A 243     -11.952 -66.506 -49.482 
ATOM   4992  O4'  DT A 243     -10.680 -66.807 -48.841 
ATOM   4993  C3'  DT A 243     -12.258 -67.761 -50.300 
ATOM   4994  O3'  DT A 243     -11.753 -67.586 -51.618 
ATOM   4995  C2'  DT A 243     -11.461 -68.872 -49.618 
ATOM   4996  C1'  DT A 243     -10.208 -68.048 -49.344 
ATOM   4997  N1   DT A 243      -9.306 -68.649 -48.322 
ATOM   4998  C2   DT A 243      -7.955 -68.470 -48.496 
ATOM   4999  O2   DT A 243      -7.483 -67.852 -49.436 
ATOM   5000  N3   DT A 243      -7.151 -69.042 -47.530 
ATOM   5001  C4   DT A 243      -7.577 -69.760 -46.430 
ATOM   5002  O4   DT A 243      -6.762 -70.225 -45.632 
ATOM   5003  C5   DT A 243      -9.012 -69.893 -46.334 
ATOM   5004  C7   DT A 243      -9.559 -70.661 -45.166 
ATOM   5005  C6   DT A 243      -9.817 -69.348 -47.260 
ATOM   5006  P    DA A 244     -12.612 -68.124 -52.857 
ATOM   5007  OP1  DA A 244     -13.632 -67.118 -53.228 
ATOM   5008  OP2  DA A 244     -13.120 -69.482 -52.556 
ATOM   5009  O5'  DA A 244     -11.497 -68.209 -54.001 
ATOM   5010  C5'  DA A 244     -10.389 -67.292 -53.965 
ATOM   5011  C4'  DA A 244      -9.098 -68.028 -54.264 
ATOM   5012  O4'  DA A 244      -8.484 -68.584 -53.065 
ATOM   5013  C3'  DA A 244      -9.217 -69.225 -55.207 
ATOM   5014  O3'  DA A 244      -8.061 -69.277 -56.034 
ATOM   5015  C2'  DA A 244      -9.210 -70.445 -54.285 
ATOM   5016  C1'  DA A 244      -8.138 -69.936 -53.326 
ATOM   5017  N9   DA A 244      -8.103 -70.663 -52.026 
ATOM   5018  C8   DA A 244      -9.146 -71.194 -51.323 
ATOM   5019  N7   DA A 244      -8.792 -71.772 -50.217 
ATOM   5020  C5   DA A 244      -7.414 -71.613 -50.181 
ATOM   5021  C6   DA A 244      -6.438 -72.009 -49.253 
ATOM   5022  N6   DA A 244      -6.717 -72.680 -48.126 
ATOM   5023  N1   DA A 244      -5.158 -71.691 -49.525 
ATOM   5024  C2   DA A 244      -4.888 -71.024 -50.646 
ATOM   5025  N3   DA A 244      -5.709 -70.604 -51.582 
ATOM   5026  C4   DA A 244      -6.983 -70.935 -51.286 
ATOM   5027  P    DT A 245      -8.228 -69.679 -57.574 
ATOM   5028  OP1  DT A 245      -8.608 -68.483 -58.361 
ATOM   5029  OP2  DT A 245      -9.132 -70.844 -57.688 
ATOM   5030  O5'  DT A 245      -6.736 -70.119 -57.950 
ATOM   5031  C5'  DT A 245      -5.633 -69.502 -57.260 
ATOM   5032  C4'  DT A 245      -4.610 -70.552 -56.876 
ATOM   5033  O4'  DT A 245      -4.890 -71.151 -55.578 
ATOM   5034  C3'  DT A 245      -4.498 -71.749 -57.819 
ATOM   5035  O3'  DT A 245      -3.134 -72.144 -57.902 
ATOM   5036  C2'  DT A 245      -5.284 -72.862 -57.126 
ATOM   5037  C1'  DT A 245      -4.804 -72.562 -55.709 
ATOM   5038  N1   DT A 245      -5.648 -73.177 -54.648 
ATOM   5039  C2   DT A 245      -5.008 -73.602 -53.508 
ATOM   5040  O2   DT A 245      -3.806 -73.494 -53.342 
ATOM   5041  N3   DT A 245      -5.823 -74.168 -52.546 
ATOM   5042  C4   DT A 245      -7.190 -74.339 -52.629 
ATOM   5043  O4   DT A 245      -7.813 -74.860 -51.702 
ATOM   5044  C5   DT A 245      -7.770 -73.863 -53.862 
ATOM   5045  C7   DT A 245      -9.254 -74.012 -54.033 
ATOM   5046  C6   DT A 245      -7.002 -73.309 -54.814 
ATOM   5047  P    DG A 246      -2.545 -72.605 -59.318 
ATOM   5048  OP1  DG A 246      -2.139 -71.414 -60.097 
ATOM   5049  OP2  DG A 246      -3.503 -73.518 -59.980 
ATOM   5050  O5'  DG A 246      -1.246 -73.424 -58.868 
ATOM   5051  C5'  DG A 246      -0.570 -73.047 -57.654 
ATOM   5052  C4'  DG A 246      -0.205 -74.285 -56.858 
ATOM   5053  O4'  DG A 246      -1.272 -74.700 -55.958 
ATOM   5054  C3'  DG A 246       0.093 -75.540 -57.678 
ATOM   5055  O3'  DG A 246       1.145 -76.262 -57.049 
ATOM   5056  C2'  DG A 246      -1.186 -76.371 -57.594 
ATOM   5057  C1'  DG A 246      -1.480 -76.094 -56.123 
ATOM   5058  N9   DG A 246      -2.882 -76.404 -55.723 
ATOM   5059  C8   DG A 246      -4.043 -76.278 -56.453 
ATOM   5060  N7   DG A 246      -5.124 -76.640 -55.804 
ATOM   5061  C5   DG A 246      -4.643 -77.035 -54.556 
ATOM   5062  C6   DG A 246      -5.340 -77.527 -53.422 
ATOM   5063  O6   DG A 246      -6.545 -77.719 -53.284 
ATOM   5064  N1   DG A 246      -4.463 -77.807 -52.364 
ATOM   5065  C2   DG A 246      -3.094 -77.633 -52.398 
ATOM   5066  N2   DG A 246      -2.435 -77.958 -51.283 
ATOM   5067  N3   DG A 246      -2.440 -77.170 -53.462 
ATOM   5068  C4   DG A 246      -3.276 -76.895 -54.496 
ATOM   5069  P    DC A 247       2.262 -76.956 -57.959 
ATOM   5070  OP1  DC A 247       3.301 -75.962 -58.314 
ATOM   5071  OP2  DC A 247       1.616 -77.653 -59.094 
ATOM   5072  O5'  DC A 247       2.872 -78.033 -56.945 
ATOM   5073  C5'  DC A 247       2.864 -77.745 -55.534 
ATOM   5074  C4'  DC A 247       2.430 -78.972 -54.758 
ATOM   5075  O4'  DC A 247       0.984 -79.045 -54.599 
ATOM   5076  C3'  DC A 247       2.801 -80.319 -55.379 
ATOM   5077  O3'  DC A 247       3.137 -81.229 -54.339 
ATOM   5078  C2'  DC A 247       1.515 -80.803 -56.050 
ATOM   5079  C1'  DC A 247       0.561 -80.355 -54.948 
ATOM   5080  N1   DC A 247      -0.862 -80.281 -55.381 
ATOM   5081  C2   DC A 247      -1.844 -80.607 -54.449 
ATOM   5082  O2   DC A 247      -1.496 -80.942 -53.310 
ATOM   5083  N3   DC A 247      -3.146 -80.547 -54.825 
ATOM   5084  C4   DC A 247      -3.482 -80.180 -56.068 
ATOM   5085  N4   DC A 247      -4.767 -80.136 -56.387 
ATOM   5086  C5   DC A 247      -2.488 -79.841 -57.043 
ATOM   5087  C6   DC A 247      -1.192 -79.908 -56.648 
ATOM   5088  P    DC A 248       4.357 -82.241 -54.558 
ATOM   5089  OP1  DC A 248       5.631 -81.562 -54.230 
ATOM   5090  OP2  DC A 248       4.269 -82.840 -55.907 
ATOM   5091  O5'  DC A 248       4.044 -83.357 -53.454 
ATOM   5092  C5'  DC A 248       3.355 -82.973 -52.248 
ATOM   5093  C4'  DC A 248       2.287 -83.996 -51.914 
ATOM   5094  O4'  DC A 248       1.014 -83.700 -52.558 
ATOM   5095  C3'  DC A 248       2.587 -85.434 -52.335 
ATOM   5096  O3'  DC A 248       2.079 -86.319 -51.344 
ATOM   5097  C2'  DC A 248       1.787 -85.636 -53.622 
ATOM   5098  C1'  DC A 248       0.536 -84.887 -53.172 
ATOM   5099  N1   DC A 248      -0.365 -84.498 -54.292 
ATOM   5100  C2   DC A 248      -1.738 -84.505 -54.053 
ATOM   5101  O2   DC A 248      -2.147 -84.829 -52.932 
ATOM   5102  N3   DC A 248      -2.576 -84.154 -55.062 
ATOM   5103  C4   DC A 248      -2.093 -83.809 -56.263 
ATOM   5104  N4   DC A 248      -2.953 -83.475 -57.213 
ATOM   5105  C5   DC A 248      -0.685 -83.796 -56.528 
ATOM   5106  C6   DC A 248       0.136 -84.150 -55.508 
ATOM   5107  P    DG A 249       2.935 -87.614 -50.949 
ATOM   5108  OP1  DG A 249       3.958 -87.245 -49.945 
ATOM   5109  OP2  DG A 249       3.437 -88.269 -52.177 
ATOM   5110  O5'  DG A 249       1.818 -88.534 -50.267 
ATOM   5111  C5'  DG A 249       0.712 -87.904 -49.593 
ATOM   5112  C4'  DG A 249      -0.583 -88.606 -49.954 
ATOM   5113  O4'  DG A 249      -1.195 -88.055 -51.155 
ATOM   5114  C3'  DG A 249      -0.468 -90.101 -50.251 
ATOM   5115  O3'  DG A 249      -1.626 -90.759 -49.750 
ATOM   5116  C2'  DG A 249      -0.479 -90.195 -51.777 
ATOM   5117  C1'  DG A 249      -1.546 -89.131 -52.012 
ATOM   5118  N9   DG A 249      -1.583 -88.617 -53.409 
ATOM   5119  C8   DG A 249      -0.543 -88.424 -54.294 
ATOM   5120  N7   DG A 249      -0.915 -87.953 -55.460 
ATOM   5121  C5   DG A 249      -2.298 -87.825 -55.340 
ATOM   5122  C6   DG A 249      -3.257 -87.364 -56.277 
ATOM   5123  O6   DG A 249      -3.082 -86.967 -57.425 
ATOM   5124  N1   DG A 249      -4.554 -87.398 -55.743 
ATOM   5125  C2   DG A 249      -4.878 -87.821 -54.469 
ATOM   5126  N2   DG A 249      -6.174 -87.776 -54.149 
ATOM   5127  N3   DG A 249      -3.977 -88.253 -53.589 
ATOM   5128  C4   DG A 249      -2.715 -88.227 -54.093 
ATOM   5129  P    DT A 250      -1.463 -92.191 -49.053 
ATOM   5130  OP1  DT A 250      -1.081 -92.011 -47.635 
ATOM   5131  OP2  DT A 250      -0.564 -93.039 -49.865 
ATOM   5132  O5'  DT A 250      -2.958 -92.756 -49.141 
ATOM   5133  C5'  DT A 250      -4.058 -91.827 -49.118 
ATOM   5134  C4'  DT A 250      -5.085 -92.214 -50.164 
ATOM   5135  O4'  DT A 250      -4.804 -91.620 -51.464 
ATOM   5136  C3'  DT A 250      -5.202 -93.709 -50.460 
ATOM   5137  O3'  DT A 250      -6.567 -94.024 -50.703 
ATOM   5138  C2'  DT A 250      -4.419 -93.910 -51.757 
ATOM   5139  C1'  DT A 250      -4.895 -92.637 -52.450 
ATOM   5140  N1   DT A 250      -4.052 -92.234 -53.610 
ATOM   5141  C2   DT A 250      -4.691 -91.642 -54.673 
ATOM   5142  O2   DT A 250      -5.893 -91.442 -54.695 
ATOM   5143  N3   DT A 250      -3.876 -91.283 -55.729 
ATOM   5144  C4   DT A 250      -2.511 -91.462 -55.808 
ATOM   5145  O4   DT A 250      -1.888 -91.100 -56.808 
ATOM   5146  C5   DT A 250      -1.931 -92.091 -54.645 
ATOM   5147  C7   DT A 250      -0.448 -92.324 -54.649 
ATOM   5148  C6   DT A 250      -2.699 -92.451 -53.604 
ATOM   5149  P    DT A 251      -7.160 -95.397 -50.130 
ATOM   5150  OP1  DT A 251      -7.565 -95.212 -48.719 
ATOM   5151  OP2  DT A 251      -6.208 -96.497 -50.395 
ATOM   5152  O5'  DT A 251      -8.462 -95.583 -51.043 
ATOM   5153  C5'  DT A 251      -9.136 -94.414 -51.545 
ATOM   5154  C4'  DT A 251      -9.502 -94.613 -53.003 
ATOM   5155  O4'  DT A 251      -8.435 -94.204 -53.905 
ATOM   5156  C3'  DT A 251      -9.807 -96.051 -53.421 
ATOM   5157  O3'  DT A 251     -10.860 -96.039 -54.377 
ATOM   5158  C2'  DT A 251      -8.531 -96.533 -54.111 
ATOM   5159  C1'  DT A 251      -8.234 -95.236 -54.858 
ATOM   5160  N1   DT A 251      -6.833 -95.139 -55.355 
ATOM   5161  C2   DT A 251      -6.637 -94.489 -56.549 
ATOM   5162  O2   DT A 251      -7.547 -94.002 -57.197 
ATOM   5163  N3   DT A 251      -5.325 -94.420 -56.980 
ATOM   5164  C4   DT A 251      -4.223 -94.934 -56.329 
ATOM   5165  O4   DT A 251      -3.096 -94.810 -56.813 
ATOM   5166  C5   DT A 251      -4.529 -95.598 -55.084 
ATOM   5167  C7   DT A 251      -3.385 -96.188 -54.312 
ATOM   5168  C6   DT A 251      -5.795 -95.681 -54.643 
ATOM   5169  P    DA A 252     -11.983 -97.178 -54.311 
ATOM   5170  OP1  DA A 252     -13.018 -96.796 -53.324 
ATOM   5171  OP2  DA A 252     -11.342 -98.495 -54.103 
ATOM   5172  O5'  DA A 252     -12.594 -97.106 -55.787 
ATOM   5173  C5'  DA A 252     -12.584 -95.847 -56.487 
ATOM   5174  C4'  DA A 252     -12.151 -96.057 -57.925 
ATOM   5175  O4'  DA A 252     -10.705 -95.990 -58.086 
ATOM   5176  C3'  DA A 252     -12.528 -97.403 -58.543 
ATOM   5177  O3'  DA A 252     -12.867 -97.204 -59.910 
ATOM   5178  C2'  DA A 252     -11.247 -98.233 -58.475 
ATOM   5179  C1'  DA A 252     -10.288 -97.108 -58.854 
ATOM   5180  N9   DA A 252      -8.865 -97.395 -58.518 
ATOM   5181  C8   DA A 252      -8.369 -98.095 -57.456 
ATOM   5182  N7   DA A 252      -7.074 -98.174 -57.438 
ATOM   5183  C5   DA A 252      -6.681 -97.475 -58.572 
ATOM   5184  C6   DA A 252      -5.420 -97.193 -59.120 
ATOM   5185  N6   DA A 252      -4.266 -97.601 -58.571 
ATOM   5186  N1   DA A 252      -5.385 -96.473 -60.258 
ATOM   5187  C2   DA A 252      -6.535 -96.071 -60.797 
ATOM   5188  N3   DA A 252      -7.765 -96.273 -60.378 
ATOM   5189  C4   DA A 252      -7.771 -96.995 -59.240 
ATOM   5190  P    DA A 253     -14.091 -98.025 -60.534 
ATOM   5191  OP1  DA A 253     -15.362 -97.329 -60.228 
ATOM   5192  OP2  DA A 253     -14.007 -99.440 -60.110 
ATOM   5193  O5'  DA A 253     -13.780 -97.914 -62.099 
ATOM   5194  C5'  DA A 253     -13.088 -96.751 -62.594 
ATOM   5195  C4'  DA A 253     -12.022 -97.167 -63.589 
ATOM   5196  O4'  DA A 253     -10.751 -97.468 -62.948 
ATOM   5197  C3'  DA A 253     -12.329 -98.421 -64.407 
ATOM   5198  O3'  DA A 253     -11.824 -98.246 -65.725 
ATOM   5199  C2'  DA A 253     -11.531 -99.532 -63.725 
ATOM   5200  C1'  DA A 253     -10.278 -98.708 -63.451 
ATOM   5201  N9   DA A 253      -9.377 -99.309 -62.428 
ATOM   5202  C8   DA A 253      -9.714-100.030 -61.319 
ATOM   5203  N7   DA A 253      -8.696-100.422 -60.619 
ATOM   5204  C5   DA A 253      -7.601 -99.927 -61.313 
ATOM   5205  C6   DA A 253      -6.218-100.004 -61.081 
ATOM   5206  N6   DA A 253      -5.678-100.641 -60.032 
ATOM   5207  N1   DA A 253      -5.406 -99.401 -61.970 
ATOM   5208  C2   DA A 253      -5.949 -98.769 -63.010 
ATOM   5209  N3   DA A 253      -7.217 -98.632 -63.328 
ATOM   5210  C4   DA A 253      -8.008 -99.244 -62.423 
ATOM   5211  P    DC A 254     -12.683 -98.785 -66.964 
ATOM   5212  OP1  DC A 254     -13.702 -97.778 -67.335 
ATOM   5213  OP2  DC A 254     -13.190-100.142 -66.662 
ATOM   5214  O5'  DC A 254     -11.568 -98.870 -68.108 
ATOM   5215  C5'  DC A 254     -10.459 -97.952 -68.072 
ATOM   5216  C4'  DC A 254      -9.168 -98.688 -68.370 
ATOM   5217  O4'  DC A 254      -8.555 -99.244 -67.172 
ATOM   5218  C3'  DC A 254      -9.288 -99.886 -69.313 
ATOM   5219  O3'  DC A 254      -8.132 -99.938 -70.141 
ATOM   5220  C2'  DC A 254      -9.280-101.106 -68.391 
ATOM   5221  C1'  DC A 254      -8.209-100.596 -67.433 
ATOM   5222  N1   DC A 254      -8.173-101.323 -66.133 
ATOM   5223  C2   DC A 254      -6.934-101.505 -65.524 
ATOM   5224  O2   DC A 254      -5.925-101.061 -66.083 
ATOM   5225  N3   DC A 254      -6.881-102.166 -64.340 
ATOM   5226  C4   DC A 254      -7.998-102.633 -63.767 
ATOM   5227  N4   DC A 254      -7.894-103.271 -62.611 
ATOM   5228  C5   DC A 254      -9.283-102.456 -64.377 
ATOM   5229  C6   DC A 254      -9.315-101.794 -65.561 
ATOM   5230  P    DA A 255      -8.299-100.339 -71.681 
ATOM   5231  OP1  DA A 255      -8.678 -99.144 -72.468 
ATOM   5232  OP2  DA A 255      -9.203-101.505 -71.795 
ATOM   5233  O5'  DA A 255      -6.807-100.779 -72.057 
ATOM   5234  C5'  DA A 255      -5.703-100.162 -71.367 
ATOM   5235  C4'  DA A 255      -4.680-101.212 -70.982 
ATOM   5236  O4'  DA A 255      -4.961-101.812 -69.685 
ATOM   5237  C3'  DA A 255      -4.569-102.410 -71.925 
ATOM   5238  O3'  DA A 255      -3.205-102.805 -72.009 
ATOM   5239  C2'  DA A 255      -5.355-103.523 -71.232 
ATOM   5240  C1'  DA A 255      -4.874-103.222 -69.815 
ATOM   5241  N9   DA A 255      -5.718-103.837 -68.754 
ATOM   5242  C8   DA A 255      -7.069-104.044 -68.757 
ATOM   5243  N7   DA A 255      -7.515-104.607 -67.677 
ATOM   5244  C5   DA A 255      -6.379-104.789 -66.900 
ATOM   5245  C6   DA A 255      -6.183-105.344 -65.624 
ATOM   5246  N6   DA A 255      -7.176-105.840 -64.872 
ATOM   5247  N1   DA A 255      -4.925-105.370 -65.148 
ATOM   5248  C2   DA A 255      -3.943-104.875 -65.899 
ATOM   5249  N3   DA A 255      -4.004-104.335 -67.097 
ATOM   5250  C4   DA A 255      -5.274-104.322 -67.551 
ATOM   5251  P    DA A 256      -2.616-103.265 -73.425 
ATOM   5252  OP1  DA A 256      -2.209-102.075 -74.204 
ATOM   5253  OP2  DA A 256      -3.573-104.178 -74.087 
ATOM   5254  O5'  DA A 256      -1.316-104.084 -72.974 
ATOM   5255  C5'  DA A 256      -0.640-103.707 -71.761 
ATOM   5256  C4'  DA A 256      -0.276-104.945 -70.965 
ATOM   5257  O4'  DA A 256      -1.343-105.360 -70.065 
ATOM   5258  C3'  DA A 256       0.023-106.200 -71.785 
ATOM   5259  O3'  DA A 256       1.074-106.922 -71.156 
ATOM   5260  C2'  DA A 256      -1.257-107.031 -71.701 
ATOM   5261  C1'  DA A 256      -1.551-106.755 -70.229 
ATOM   5262  N9   DA A 256      -2.952-107.064 -69.829 
ATOM   5263  C8   DA A 256      -4.093-106.932 -70.568 
ATOM   5264  N7   DA A 256      -5.169-107.288 -69.938 
ATOM   5265  C5   DA A 256      -4.710-107.685 -68.689 
ATOM   5266  C6   DA A 256      -5.368-108.175 -67.549 
ATOM   5267  N6   DA A 256      -6.695-108.356 -67.481 
ATOM   5268  N1   DA A 256      -4.611-108.474 -66.477 
ATOM   5269  C2   DA A 256      -3.293-108.291 -66.551 
ATOM   5270  N3   DA A 256      -2.572-107.844 -67.554 
ATOM   5271  C4   DA A 256      -3.353-107.552 -68.614 
ATOM   5272  P    DC A 257       2.192-107.617 -72.066 
ATOM   5273  OP1  DC A 257       3.230-106.623 -72.421 
ATOM   5274  OP2  DC A 257       1.546-108.313 -73.200 
ATOM   5275  O5'  DC A 257       2.802-108.693 -71.052 
ATOM   5276  C5'  DC A 257       2.794-108.406 -69.641 
ATOM   5277  C4'  DC A 257       2.359-109.633 -68.865 
ATOM   5278  O4'  DC A 257       0.913-109.706 -68.706 
ATOM   5279  C3'  DC A 257       2.730-110.979 -69.486 
ATOM   5280  O3'  DC A 257       3.066-111.889 -68.445 
ATOM   5281  C2'  DC A 257       1.445-111.463 -70.157 
ATOM   5282  C1'  DC A 257       0.490-111.015 -69.054 
ATOM   5283  N1   DC A 257      -0.933-110.941 -69.488 
ATOM   5284  C2   DC A 257      -1.914-111.268 -68.555 
ATOM   5285  O2   DC A 257      -1.567-111.602 -67.417 
ATOM   5286  N3   DC A 257      -3.217-111.207 -68.932 
ATOM   5287  C4   DC A 257      -3.552-110.840 -70.175 
ATOM   5288  N4   DC A 257      -4.837-110.797 -70.493 
ATOM   5289  C5   DC A 257      -2.559-110.501 -71.149 
ATOM   5290  C6   DC A 257      -1.262-110.568 -70.754 
ATOM   5291  P    DA A 258       4.287-112.902 -68.664 
ATOM   5292  OP1  DA A 258       5.560-112.222 -68.337 
ATOM   5293  OP2  DA A 258       4.199-113.500 -70.014 
ATOM   5294  O5'  DA A 258       3.973-114.018 -67.561 
ATOM   5295  C5'  DA A 258       3.285-113.634 -66.355 
ATOM   5296  C4'  DA A 258       2.216-114.656 -66.021 
ATOM   5297  O4'  DA A 258       0.943-114.360 -66.665 
ATOM   5298  C3'  DA A 258       2.516-116.094 -66.442 
ATOM   5299  O3'  DA A 258       2.009-116.979 -65.451 
ATOM   5300  C2'  DA A 258       1.716-116.296 -67.729 
ATOM   5301  C1'  DA A 258       0.465-115.547 -67.278 
ATOM   5302  N9   DA A 258      -0.436-115.159 -68.399 
ATOM   5303  C8   DA A 258      -0.099-114.785 -69.668 
ATOM   5304  N7   DA A 258      -1.118-114.505 -70.421 
ATOM   5305  C5   DA A 258      -2.212-114.706 -69.590 
ATOM   5306  C6   DA A 258      -3.595-114.575 -69.797 
ATOM   5307  N6   DA A 258      -4.136-114.191 -70.962 
ATOM   5308  N1   DA A 258      -4.406-114.854 -68.760 
ATOM   5309  C2   DA A 258      -3.863-115.235 -67.605 
ATOM   5310  N3   DA A 258      -2.595-115.393 -67.295 
ATOM   5311  C4   DA A 258      -1.805-115.107 -68.351 
ATOM   5312  P    DA A 259       2.864-118.274 -65.056 
ATOM   5313  OP1  DA A 259       3.887-117.905 -64.052 
ATOM   5314  OP2  DA A 259       3.366-118.930 -66.283 
ATOM   5315  O5'  DA A 259       1.747-119.194 -64.373 
ATOM   5316  C5'  DA A 259       0.641-118.565 -63.699 
ATOM   5317  C4'  DA A 259      -0.653-119.266 -64.061 
ATOM   5318  O4'  DA A 259      -1.266-118.716 -65.262 
ATOM   5319  C3'  DA A 259      -0.539-120.761 -64.358 
ATOM   5320  O3'  DA A 259      -1.696-121.419 -63.857 
ATOM   5321  C2'  DA A 259      -0.549-120.855 -65.883 
ATOM   5322  C1'  DA A 259      -1.617-119.791 -66.119 
ATOM   5323  N9   DA A 259      -1.653-119.277 -67.516 
ATOM   5324  C8   DA A 259      -0.611-119.092 -68.379 
ATOM   5325  N7   DA A 259      -0.964-118.627 -69.537 
ATOM   5326  C5   DA A 259      -2.342-118.492 -69.436 
ATOM   5327  C6   DA A 259      -3.319-118.041 -70.340 
ATOM   5328  N6   DA A 259      -3.039-117.623 -71.583 
ATOM   5329  N1   DA A 259      -4.597-118.036 -69.919 
ATOM   5330  C2   DA A 259      -4.868-118.452 -68.683 
ATOM   5331  N3   DA A 259      -4.046-118.892 -67.756 
ATOM   5332  C4   DA A 259      -2.773-118.888 -68.203 
ATOM   5333  P    DG A 260      -1.534-122.851 -63.159 
ATOM   5334  OP1  DG A 260      -1.152-122.671 -61.741 
ATOM   5335  OP2  DG A 260      -0.634-123.699 -63.972 
ATOM   5336  O5'  DG A 260      -3.029-123.416 -63.247 
ATOM   5337  C5'  DG A 260      -4.129-122.487 -63.225 
ATOM   5338  C4'  DG A 260      -5.155-122.874 -64.271 
ATOM   5339  O4'  DG A 260      -4.875-122.280 -65.571 
ATOM   5340  C3'  DG A 260      -5.273-124.369 -64.566 
ATOM   5341  O3'  DG A 260      -6.638-124.685 -64.810 
ATOM   5342  C2'  DG A 260      -4.489-124.570 -65.864 
ATOM   5343  C1'  DG A 260      -4.966-123.297 -66.557 
ATOM   5344  N9   DG A 260      -4.122-122.894 -67.716 
ATOM   5345  C8   DG A 260      -2.762-123.029 -67.893 
ATOM   5346  N7   DG A 260      -2.325-122.568 -69.040 
ATOM   5347  C5   DG A 260      -3.476-122.096 -69.668 
ATOM   5348  C6   DG A 260      -3.639-121.483 -70.938 
ATOM   5349  O6   DG A 260      -2.786-121.228 -71.783 
ATOM   5350  N1   DG A 260      -4.980-121.159 -71.181 
ATOM   5351  C2   DG A 260      -6.027-121.395 -70.312 
ATOM   5352  N2   DG A 260      -7.235-121.010 -70.731 
ATOM   5353  N3   DG A 260      -5.874-121.969 -69.120 
ATOM   5354  C4   DG A 260      -4.578-122.290 -68.869 
ATOM   5355  P    DC A 261      -7.231-126.058 -64.237 
ATOM   5356  OP1  DC A 261      -7.635-125.873 -62.825 
ATOM   5357  OP2  DC A 261      -6.278-127.158 -64.501 
ATOM   5358  O5'  DC A 261      -8.533-126.243 -65.150 
ATOM   5359  C5'  DC A 261      -9.206-125.074 -65.652 
ATOM   5360  C4'  DC A 261      -9.573-125.273 -67.109 
ATOM   5361  O4'  DC A 261      -8.506-124.864 -68.012 
ATOM   5362  C3'  DC A 261      -9.878-126.711 -67.528 
ATOM   5363  O3'  DC A 261     -10.931-126.699 -68.484 
ATOM   5364  C2'  DC A 261      -8.602-127.193 -68.217 
ATOM   5365  C1'  DC A 261      -8.304-125.897 -68.964 
ATOM   5366  N1   DC A 261      -6.904-125.800 -69.462 
ATOM   5367  C2   DC A 261      -6.688-125.144 -70.671 
ATOM   5368  O2   DC A 261      -7.658-124.673 -71.276 
ATOM   5369  N3   DC A 261      -5.418-125.045 -71.142 
ATOM   5370  C4   DC A 261      -4.393-125.569 -70.457 
ATOM   5371  N4   DC A 261      -3.174-125.447 -70.958 
ATOM   5372  C5   DC A 261      -4.593-126.248 -69.212 
ATOM   5373  C6   DC A 261      -5.870-126.336 -68.758 
ATOM   5374  P    DA A 262     -12.054-127.838 -68.417 
ATOM   5375  OP1  DA A 262     -13.088-127.456 -67.431 
ATOM   5376  OP2  DA A 262     -11.412-129.155 -68.209 
ATOM   5377  O5'  DA A 262     -12.665-127.766 -69.894 
ATOM   5378  C5'  DA A 262     -12.654-126.508 -70.593 
ATOM   5379  C4'  DA A 262     -12.222-126.718 -72.032 
ATOM   5380  O4'  DA A 262     -10.776-126.650 -72.193 
ATOM   5381  C3'  DA A 262     -12.599-128.064 -72.650 
ATOM   5382  O3'  DA A 262     -12.937-127.864 -74.017 
ATOM   5383  C2'  DA A 262     -11.317-128.894 -72.582 
ATOM   5384  C1'  DA A 262     -10.359-127.769 -72.960 
ATOM   5385  N9   DA A 262      -8.936-128.055 -72.624 
ATOM   5386  C8   DA A 262      -8.439-128.755 -71.563 
ATOM   5387  N7   DA A 262      -7.145-128.834 -71.545 
ATOM   5388  C5   DA A 262      -6.752-128.136 -72.678 
ATOM   5389  C6   DA A 262      -5.490-127.853 -73.227 
ATOM   5390  N6   DA A 262      -4.337-128.261 -72.678 
ATOM   5391  N1   DA A 262      -5.456-127.134 -74.364 
ATOM   5392  C2   DA A 262      -6.606-126.731 -74.904 
ATOM   5393  N3   DA A 262      -7.836-126.933 -74.485 
ATOM   5394  C4   DA A 262      -7.841-127.655 -73.346 
ATOM   5395  P    DT A 263     -14.161-128.685 -74.641 
ATOM   5396  OP1  DT A 263     -15.432-127.990 -74.335 
ATOM   5397  OP2  DT A 263     -14.078-130.100 -74.217 
ATOM   5398  O5'  DT A 263     -13.851-128.574 -76.206 
ATOM   5399  C5'  DT A 263     -13.158-127.412 -76.700 
ATOM   5400  C4'  DT A 263     -12.093-127.827 -77.696 
ATOM   5401  O4'  DT A 263     -10.821-128.128 -77.055 
ATOM   5402  C3'  DT A 263     -12.399-129.081 -78.514 
ATOM   5403  O3'  DT A 263     -11.894-128.906 -79.832 
ATOM   5404  C2'  DT A 263     -11.602-130.193 -77.832 
ATOM   5405  C1'  DT A 263     -10.349-129.368 -77.558 
ATOM   5406  N1   DT A 263      -9.447-129.970 -76.535 
ATOM   5407  C2   DT A 263      -8.096-129.791 -76.710 
ATOM   5408  O2   DT A 263      -7.624-129.173 -77.649 
ATOM   5409  N3   DT A 263      -7.292-130.363 -75.743 
ATOM   5410  C4   DT A 263      -7.718-131.081 -74.644 
ATOM   5411  O4   DT A 263      -6.903-131.546 -73.845 
ATOM   5412  C5   DT A 263      -9.153-131.214 -74.547 
ATOM   5413  C7   DT A 263      -9.700-131.981 -73.380 
ATOM   5414  C6   DT A 263      -9.958-130.668 -75.473 
ATOM   5415  P    DT A 264     -12.753-129.445 -81.070 
ATOM   5416  OP1  DT A 264     -13.773-128.439 -81.442 
ATOM   5417  OP2  DT A 264     -13.261-130.802 -80.769 
ATOM   5418  O5'  DT A 264     -11.638-129.530 -82.215 
ATOM   5419  C5'  DT A 264     -10.530-128.612 -82.178 
ATOM   5420  C4'  DT A 264      -9.239-129.349 -82.477 
ATOM   5421  O4'  DT A 264      -8.625-129.905 -81.279 
ATOM   5422  C3'  DT A 264      -9.358-130.546 -83.420 
ATOM   5423  O3'  DT A 264      -8.202-130.598 -84.248 
ATOM   5424  C2'  DT A 264      -9.351-131.766 -82.498 
ATOM   5425  C1'  DT A 264      -8.279-131.256 -81.539 
ATOM   5426  N1   DT A 264      -8.244-131.983 -80.239 
ATOM   5427  C2   DT A 264      -7.014-132.155 -79.652 
ATOM   5428  O2   DT A 264      -5.979-131.743 -80.147 
ATOM   5429  N3   DT A 264      -7.021-132.834 -78.449 
ATOM   5430  C4   DT A 264      -8.129-133.342 -77.801 
ATOM   5431  O4   DT A 264      -8.009-133.933 -76.726 
ATOM   5432  C5   DT A 264      -9.373-133.112 -78.495 
ATOM   5433  C7   DT A 264     -10.629-133.633 -77.860 
ATOM   5434  C6   DT A 264      -9.396-132.455 -79.667 
ATOM   5435  P    DC A 265      -8.369-131.000 -85.788 
ATOM   5436  OP1  DC A 265      -8.749-129.804 -86.574 
ATOM   5437  OP2  DC A 265      -9.273-132.165 -85.902 
ATOM   5438  O5'  DC A 265      -6.877-131.439 -86.163 
ATOM   5439  C5'  DC A 265      -5.774-130.822 -85.474 
ATOM   5440  C4'  DC A 265      -4.751-131.872 -85.089 
ATOM   5441  O4'  DC A 265      -5.031-132.472 -83.792 
ATOM   5442  C3'  DC A 265      -4.640-133.070 -86.032 
ATOM   5443  O3'  DC A 265      -3.275-133.465 -86.116 
ATOM   5444  C2'  DC A 265      -5.425-134.183 -85.339 
ATOM   5445  C1'  DC A 265      -4.945-133.883 -83.922 
ATOM   5446  N1   DC A 265      -5.789-134.498 -82.861 
ATOM   5447  C2   DC A 265      -5.157-134.934 -81.699 
ATOM   5448  O2   DC A 265      -3.932-134.793 -81.598 
ATOM   5449  N3   DC A 265      -5.908-135.498 -80.720 
ATOM   5450  C4   DC A 265      -7.231-135.633 -80.868 
ATOM   5451  N4   DC A 265      -7.921-136.190 -79.883 
ATOM   5452  C5   DC A 265      -7.902-135.192 -82.055 
ATOM   5453  C6   DC A 265      -7.133-134.631 -83.022 
ATOM   5454  P    DT A 266      -2.686-133.926 -87.532 
ATOM   5455  OP1  DT A 266      -2.280-132.735 -88.311 
ATOM   5456  OP2  DT A 266      -3.644-134.839 -88.193 
ATOM   5457  O5'  DT A 266      -1.387-134.745 -87.081 
ATOM   5458  C5'  DT A 266      -0.711-134.368 -85.868 
ATOM   5459  C4'  DT A 266      -0.346-135.606 -85.071 
ATOM   5460  O4'  DT A 266      -1.413-136.021 -84.172 
ATOM   5461  C3'  DT A 266      -0.048-136.860 -85.892 
ATOM   5462  O3'  DT A 266       1.004-137.583 -85.262 
ATOM   5463  C2'  DT A 266      -1.327-137.692 -85.808 
ATOM   5464  C1'  DT A 266      -1.622-137.415 -84.336 
ATOM   5465  N1   DT A 266      -3.023-137.725 -83.936 
ATOM   5466  C2   DT A 266      -3.218-138.208 -82.665 
ATOM   5467  O2   DT A 266      -2.306-138.386 -81.876 
ATOM   5468  N3   DT A 266      -4.529-138.484 -82.331 
ATOM   5469  C4   DT A 266      -5.634-138.321 -83.142 
ATOM   5470  O4   DT A 266      -6.761-138.603 -82.732 
ATOM   5471  C5   DT A 266      -5.327-137.808 -84.458 
ATOM   5472  C7   DT A 266      -6.473-137.601 -85.405 
ATOM   5473  C6   DT A 266      -4.061-137.532 -84.809 
ATOM   5474  P    DA A 267       2.121-138.277 -86.173 
ATOM   5475  OP1  DA A 267       3.160-137.283 -86.528 
ATOM   5476  OP2  DA A 267       1.475-138.973 -87.307 
ATOM   5477  O5'  DA A 267       2.731-139.354 -85.159 
ATOM   5478  C5'  DA A 267       2.723-139.066 -83.748 
ATOM   5479  C4'  DA A 267       2.289-140.293 -82.971 
ATOM   5480  O4'  DA A 267       0.843-140.366 -82.813 
ATOM   5481  C3'  DA A 267       2.660-141.640 -83.592 
ATOM   5482  O3'  DA A 267       2.996-142.549 -82.552 
ATOM   5483  C2'  DA A 267       1.374-142.124 -84.263 
ATOM   5484  C1'  DA A 267       0.420-141.675 -83.161 
ATOM   5485  N9   DA A 267      -1.003-141.601 -83.595 
ATOM   5486  C8   DA A 267      -1.500-141.248 -84.817 
ATOM   5487  N7   DA A 267      -2.796-141.282 -84.886 
ATOM   5488  C5   DA A 267      -3.188-141.686 -83.617 
ATOM   5489  C6   DA A 267      -4.450-141.914 -83.044 
ATOM   5490  N6   DA A 267      -5.604-141.759 -83.708 
ATOM   5491  N1   DA A 267      -4.483-142.310 -81.758 
ATOM   5492  C2   DA A 267      -3.333-142.462 -81.102 
ATOM   5493  N3   DA A 267      -2.103-142.280 -81.531 
ATOM   5494  C4   DA A 267      -2.097-141.885 -82.820 
ATOM   5495  P    DT A 268       4.216-143.562 -82.771 
ATOM   5496  OP1  DT A 268       5.490-142.882 -82.443 
ATOM   5497  OP2  DT A 268       4.128-144.161 -84.121 
ATOM   5498  O5'  DT A 268       3.903-144.678 -81.667 
ATOM   5499  C5'  DT A 268       3.214-144.294 -80.462 
ATOM   5500  C4'  DT A 268       2.146-145.316 -80.128 
ATOM   5501  O4'  DT A 268       0.873-145.020 -80.772 
ATOM   5502  C3'  DT A 268       2.446-146.755 -80.549 
ATOM   5503  O3'  DT A 268       1.938-147.640 -79.558 
ATOM   5504  C2'  DT A 268       1.646-146.956 -81.836 
ATOM   5505  C1'  DT A 268       0.395-146.208 -81.385 
ATOM   5506  N1   DT A 268      -0.506-145.819 -82.505 
ATOM   5507  C2   DT A 268      -1.858-145.830 -82.254 
ATOM   5508  O2   DT A 268      -2.328-146.140 -81.173 
ATOM   5509  N3   DT A 268      -2.661-145.465 -83.316 
ATOM   5510  C4   DT A 268      -2.237-145.099 -84.576 
ATOM   5511  O4   DT A 268      -3.053-144.792 -85.448 
ATOM   5512  C5   DT A 268      -0.803-145.118 -84.743 
ATOM   5513  C7   DT A 268      -0.255-144.732 -86.087 
ATOM   5514  C6   DT A 268       0.003-145.468 -83.729 
ATOM   5515  P    DT A 269       2.794-148.934 -79.162 
ATOM   5516  OP1  DT A 269       3.817-148.565 -78.158 
ATOM   5517  OP2  DT A 269       3.296-149.590 -80.390 
ATOM   5518  O5'  DT A 269       1.677-149.854 -78.480 
ATOM   5519  C5'  DT A 269       0.571-149.225 -77.806 
ATOM   5520  C4'  DT A 269      -0.724-149.926 -78.168 
ATOM   5521  O4'  DT A 269      -1.336-149.376 -79.368 
ATOM   5522  C3'  DT A 269      -0.609-151.422 -78.465 
ATOM   5523  O3'  DT A 269      -1.767-152.080 -77.964 
ATOM   5524  C2'  DT A 269      -0.620-151.515 -79.990 
ATOM   5525  C1'  DT A 269      -1.687-150.451 -80.226 
ATOM   5526  N1   DT A 269      -1.724-149.937 -81.623 
ATOM   5527  C2   DT A 269      -2.954-149.598 -82.133 
ATOM   5528  O2   DT A 269      -3.987-149.702 -81.496 
ATOM   5529  N3   DT A 269      -2.948-149.126 -83.432 
ATOM   5530  C4   DT A 269      -1.841-148.969 -84.241 
ATOM   5531  O4   DT A 269      -1.960-148.537 -85.389 
ATOM   5532  C5   DT A 269      -0.595-149.352 -83.617 
ATOM   5533  C7   DT A 269       0.658-149.212 -84.429 
ATOM   5534  C6   DT A 269      -0.572-149.814 -82.356 
ATOM   5535  P    DG A 270      -1.604-153.512 -77.266 
ATOM   5536  OP1  DG A 270      -1.222-153.332 -75.848 
ATOM   5537  OP2  DG A 270      -0.705-154.360 -78.078 
ATOM   5538  O5'  DG A 270      -3.099-154.077 -77.354 
ATOM   5539  C5'  DG A 270      -4.199-153.148 -77.331 
ATOM   5540  C4'  DG A 270      -5.226-153.535 -78.377 
ATOM   5541  O4'  DG A 270      -4.945-152.941 -79.677 
ATOM   5542  C3'  DG A 270      -5.343-155.030 -78.673 
ATOM   5543  O3'  DG A 270      -6.708-155.345 -78.916 
ATOM   5544  C2'  DG A 270      -4.560-155.231 -79.970 
ATOM   5545  C1'  DG A 270      -5.036-153.957 -80.663 
ATOM   5546  N9   DG A 270      -4.193-153.555 -81.823 
ATOM   5547  C8   DG A 270      -2.833-153.689 -82.000 
ATOM   5548  N7   DG A 270      -2.395-153.228 -83.146 
ATOM   5549  C5   DG A 270      -3.547-152.756 -83.774 
ATOM   5550  C6   DG A 270      -3.709-152.144 -85.045 
ATOM   5551  O6   DG A 270      -2.856-151.888 -85.890 
ATOM   5552  N1   DG A 270      -5.051-151.820 -85.288 
ATOM   5553  C2   DG A 270      -6.097-152.055 -84.419 
ATOM   5554  N2   DG A 270      -7.306-151.670 -84.838 
ATOM   5555  N3   DG A 270      -5.945-152.629 -83.227 
ATOM   5556  C4   DG A 270      -4.649-152.951 -82.975 
ATOM   5557  P    DA A 271      -7.301-156.718 -78.344 
ATOM   5558  OP1  DA A 271      -7.706-156.533 -76.932 
ATOM   5559  OP2  DA A 271      -6.349-157.818 -78.608 
ATOM   5560  O5'  DA A 271      -8.603-156.904 -79.256 
ATOM   5561  C5'  DA A 271      -9.277-155.734 -79.759 
ATOM   5562  C4'  DA A 271      -9.643-155.934 -81.216 
ATOM   5563  O4'  DA A 271      -8.576-155.524 -82.118 
ATOM   5564  C3'  DA A 271      -9.948-157.372 -81.634 
ATOM   5565  O3'  DA A 271     -11.001-157.360 -82.591 
ATOM   5566  C2'  DA A 271      -8.672-157.853 -82.324 
ATOM   5567  C1'  DA A 271      -8.375-156.557 -83.071 
ATOM   5568  N9   DA A 271      -6.974-156.460 -83.569 
ATOM   5569  C8   DA A 271      -5.833-156.939 -82.990 
ATOM   5570  N7   DA A 271      -4.758-156.696 -83.673 
ATOM   5571  C5   DA A 271      -5.215-156.004 -84.785 
ATOM   5572  C6   DA A 271      -4.557-155.460 -85.900 
ATOM   5573  N6   DA A 271      -3.231-155.532 -86.084 
ATOM   5574  N1   DA A 271      -5.314-154.838 -86.823 
ATOM   5575  C2   DA A 271      -6.631-154.769 -86.635 
ATOM   5576  N3   DA A 271      -7.352-155.238 -85.640 
ATOM   5577  C4   DA A 271      -6.572-155.856 -84.731 
ATOM   5578  P    DT A 272     -12.124-158.499 -82.524 
ATOM   5579  OP1  DT A 272     -13.159-158.117 -81.537 
ATOM   5580  OP2  DT A 272     -11.483-159.815 -82.316 
ATOM   5581  O5'  DT A 272     -12.735-158.427 -84.000 
ATOM   5582  C5'  DT A 272     -12.725-157.168 -84.700 
ATOM   5583  C4'  DT A 272     -12.292-157.378 -86.138 
ATOM   5584  O4'  DT A 272     -10.846-157.310 -86.299 
ATOM   5585  C3'  DT A 272     -12.669-158.724 -86.756 
ATOM   5586  O3'  DT A 272     -13.008-158.525 -88.124 
ATOM   5587  C2'  DT A 272     -11.388-159.554 -86.689 
ATOM   5588  C1'  DT A 272     -10.429-158.429 -87.067 
ATOM   5589  N1   DT A 272      -9.006-158.715 -86.731 
ATOM   5590  C2   DT A 272      -8.051-158.223 -87.587 
ATOM   5591  O2   DT A 272      -8.322-157.576 -88.583 
ATOM   5592  N3   DT A 272      -6.743-158.509 -87.243 
ATOM   5593  C4   DT A 272      -6.325-159.229 -86.142 
ATOM   5594  O4   DT A 272      -5.124-159.421 -85.939 
ATOM   5595  C5   DT A 272      -7.401-159.704 -85.305 
ATOM   5596  C7   DT A 272      -7.032-160.497 -84.086 
ATOM   5597  C6   DT A 272      -8.680-159.441 -85.615 
ATOM   5598  P    DA A 273     -14.232-159.345 -88.748 
ATOM   5599  OP1  DA A 273     -15.503-158.650 -88.442 
ATOM   5600  OP2  DA A 273     -14.149-160.760 -88.323 
ATOM   5601  O5'  DA A 273     -13.921-159.235 -90.313 
ATOM   5602  C5'  DA A 273     -13.229-158.072 -90.807 
ATOM   5603  C4'  DA A 273     -12.163-158.487 -91.802 
ATOM   5604  O4'  DA A 273     -10.892-158.789 -91.161 
ATOM   5605  C3'  DA A 273     -12.470-159.742 -92.620 
ATOM   5606  O3'  DA A 273     -11.965-159.567 -93.938 
ATOM   5607  C2'  DA A 273     -11.672-160.853 -91.938 
ATOM   5608  C1'  DA A 273     -10.419-160.029 -91.665 
ATOM   5609  N9   DA A 273      -9.518-160.630 -90.642 
ATOM   5610  C8   DA A 273      -9.855-161.350 -89.532 
ATOM   5611  N7   DA A 273      -8.837-161.743 -88.832 
ATOM   5612  C5   DA A 273      -7.742-161.248 -89.526 
ATOM   5613  C6   DA A 273      -6.359-161.325 -89.294 
ATOM   5614  N6   DA A 273      -5.819-161.961 -88.245 
ATOM   5615  N1   DA A 273      -5.547-160.722 -90.183 
ATOM   5616  C2   DA A 273      -6.090-160.090 -91.223 
ATOM   5617  N3   DA A 273      -7.359-159.952 -91.542 
ATOM   5618  C4   DA A 273      -8.149-160.565 -90.637 
ATOM   5619  P    DA A 274     -12.824-160.106 -95.177 
ATOM   5620  OP1  DA A 274     -13.843-159.099 -95.548 
ATOM   5621  OP2  DA A 274     -13.331-161.463 -94.876 
ATOM   5622  O5'  DA A 274     -11.709-160.190 -96.321 
ATOM   5623  C5'  DA A 274     -10.600-159.273 -96.285 
ATOM   5624  C4'  DA A 274      -9.309-160.009 -96.584 
ATOM   5625  O4'  DA A 274      -8.696-160.565 -95.386 
ATOM   5626  C3'  DA A 274      -9.429-161.206 -97.527 
ATOM   5627  O3'  DA A 274      -8.273-161.259 -98.354 
ATOM   5628  C2'  DA A 274      -9.421-162.426 -96.605 
ATOM   5629  C1'  DA A 274      -8.350-161.917 -95.646 
ATOM   5630  N9   DA A 274      -8.314-162.644 -94.346 
ATOM   5631  C8   DA A 274      -9.358-163.175 -93.643 
ATOM   5632  N7   DA A 274      -9.004-163.753 -92.537 
ATOM   5633  C5   DA A 274      -7.626-163.594 -92.502 
ATOM   5634  C6   DA A 274      -6.650-163.991 -91.573 
ATOM   5635  N6   DA A 274      -6.929-164.661 -90.446 
ATOM   5636  N1   DA A 274      -5.370-163.672 -91.845 
ATOM   5637  C2   DA A 274      -5.099-163.005 -92.966 
ATOM   5638  N3   DA A 274      -5.920-162.585 -93.902 
ATOM   5639  C4   DA A 274      -7.194-162.916 -93.606 
ATOM   5640  P    DG A 275      -8.440-161.660 -99.895 
ATOM   5641  OP1  DG A 275      -8.819-160.464-100.681 
ATOM   5642  OP2  DG A 275      -9.344-162.825-100.008 
ATOM   5643  O5'  DG A 275      -6.948-162.100-100.270 
ATOM   5644  C5'  DG A 275      -5.844-161.483 -99.580 
ATOM   5645  C4'  DG A 275      -4.821-162.533 -99.196 
ATOM   5646  O4'  DG A 275      -5.102-163.132 -97.898 
ATOM   5647  C3'  DG A 275      -4.710-163.730-100.139 
ATOM   5648  O3'  DG A 275      -3.346-164.126-100.222 
ATOM   5649  C2'  DG A 275      -5.496-164.843 -99.446 
ATOM   5650  C1'  DG A 275      -5.015-164.543 -98.029 
ATOM   5651  N9   DG A 275      -5.859-165.158 -96.968 
ATOM   5652  C8   DG A 275      -7.220-165.374 -96.953 
ATOM   5653  N7   DG A 275      -7.659-165.944 -95.856 
ATOM   5654  C5   DG A 275      -6.507-166.118 -95.090 
ATOM   5655  C6   DG A 275      -6.344-166.685 -93.800 
ATOM   5656  O6   DG A 275      -7.198-167.158 -93.053 
ATOM   5657  N1   DG A 275      -5.001-166.665 -93.396 
ATOM   5658  C2   DG A 275      -3.954-166.162 -94.143 
ATOM   5659  N2   DG A 275      -2.746-166.234 -93.580 
ATOM   5660  N3   DG A 275      -4.108-165.630 -95.354 
ATOM   5661  C4   DG A 275      -5.403-165.643 -95.759 
ATOM   5662  P    DG A 276      -2.757-164.586-101.638 
ATOM   5663  OP1  DG A 276      -2.350-163.395-102.417 
ATOM   5664  OP2  DG A 276      -3.714-165.499-102.300 
ATOM   5665  O5'  DG A 276      -1.457-165.405-101.188 
ATOM   5666  C5'  DG A 276      -0.781-165.028 -99.974 
ATOM   5667  C4'  DG A 276      -0.417-166.266 -99.178 
ATOM   5668  O4'  DG A 276      -1.484-166.681 -98.278 
ATOM   5669  C3'  DG A 276      -0.118-167.521 -99.999 
ATOM   5670  O3'  DG A 276       0.933-168.243 -99.369 
ATOM   5671  C2'  DG A 276      -1.398-168.352 -99.915 
ATOM   5672  C1'  DG A 276      -1.692-168.075 -98.443 
ATOM   5673  N9   DG A 276      -3.093-168.385 -98.043 
ATOM   5674  C8   DG A 276      -4.254-168.259 -98.773 
ATOM   5675  N7   DG A 276      -5.335-168.621 -98.124 
ATOM   5676  C5   DG A 276      -4.854-169.016 -96.876 
ATOM   5677  C6   DG A 276      -5.551-169.508 -95.742 
ATOM   5678  O6   DG A 276      -6.756-169.700 -95.604 
ATOM   5679  N1   DG A 276      -4.675-169.788 -94.684 
ATOM   5680  C2   DG A 276      -3.305-169.614 -94.718 
ATOM   5681  N2   DG A 276      -2.646-169.939 -93.603 
ATOM   5682  N3   DG A 276      -2.652-169.151 -95.782 
ATOM   5683  C4   DG A 276      -3.488-168.876 -96.817 
ATOM   5684  P    DT A 277       2.051-168.937-100.279 
ATOM   5685  OP1  DT A 277       3.089-167.943-100.634 
ATOM   5686  OP2  DT A 277       1.405-169.634-101.414 
ATOM   5687  O5'  DT A 277       2.661-170.014 -99.265 
ATOM   5688  C5'  DT A 277       2.653-169.727 -97.854 
ATOM   5689  C4'  DT A 277       2.218-170.954 -97.078 
ATOM   5690  O4'  DT A 277       0.772-171.026 -96.919 
ATOM   5691  C3'  DT A 277       2.589-172.300 -97.699 
ATOM   5692  O3'  DT A 277       2.925-173.210 -96.659 
ATOM   5693  C2'  DT A 277       1.304-172.784 -98.370 
ATOM   5694  C1'  DT A 277       0.349-172.336 -97.268 
ATOM   5695  N1   DT A 277      -1.074-172.262 -97.701 
ATOM   5696  C2   DT A 277      -2.030-172.587 -96.770 
ATOM   5697  O2   DT A 277      -1.758-172.925 -95.631 
ATOM   5698  N3   DT A 277      -3.337-172.508 -97.208 
ATOM   5699  C4   DT A 277      -3.757-172.139 -98.470 
ATOM   5700  O4   DT A 277      -4.958-172.105 -98.746 
ATOM   5701  C5   DT A 277      -2.682-171.816 -99.377 
ATOM   5702  C7   DT A 277      -3.050-171.404-100.773 
ATOM   5703  C6   DT A 277      -1.401-171.885 -98.978 
ATOM   5704  P    DA A 278       4.146-174.223 -96.878 
ATOM   5705  OP1  DA A 278       5.419-173.543 -96.550 
ATOM   5706  OP2  DA A 278       4.058-174.821 -98.228 
ATOM   5707  O5'  DA A 278       3.832-175.338 -95.774 
ATOM   5708  C5'  DA A 278       3.144-174.955 -94.569 
ATOM   5709  C4'  DA A 278       2.075-175.977 -94.234 
ATOM   5710  O4'  DA A 278       0.802-175.681 -94.878 
ATOM   5711  C3'  DA A 278       2.375-177.415 -94.655 
ATOM   5712  O3'  DA A 278       1.868-178.300 -93.664 
ATOM   5713  C2'  DA A 278       1.575-177.617 -95.943 
ATOM   5714  C1'  DA A 278       0.324-176.868 -95.492 
ATOM   5715  N9   DA A 278      -0.577-176.479 -96.612 
ATOM   5716  C8   DA A 278      -0.240-176.106 -97.882 
ATOM   5717  N7   DA A 278      -1.259-175.826 -98.634 
ATOM   5718  C5   DA A 278      -2.353-176.027 -97.804 
ATOM   5719  C6   DA A 278      -3.736-175.896 -98.011 
ATOM   5720  N6   DA A 278      -4.277-175.511 -99.176 
ATOM   5721  N1   DA A 278      -4.547-176.175 -96.973 
ATOM   5722  C2   DA A 278      -4.004-176.556 -95.818 
ATOM   5723  N3   DA A 278      -2.736-176.713 -95.509 
ATOM   5724  C4   DA A 278      -1.946-176.428 -96.564 
ATOM   5725  P    DA A 279       2.723-179.595 -93.269 
ATOM   5726  OP1  DA A 279       3.746-179.226 -92.265 
ATOM   5727  OP2  DA A 279       3.225-180.251 -94.497 
ATOM   5728  O5'  DA A 279       1.606-180.515 -92.587 
ATOM   5729  C5'  DA A 279       0.500-179.886 -91.913 
ATOM   5730  C4'  DA A 279      -0.794-180.587 -92.274 
ATOM   5731  O4'  DA A 279      -1.407-180.036 -93.475 
ATOM   5732  C3'  DA A 279      -0.680-182.082 -92.571 
ATOM   5733  O3'  DA A 279      -1.837-182.740 -92.070 
ATOM   5734  C2'  DA A 279      -0.690-182.176 -94.097 
ATOM   5735  C1'  DA A 279      -1.758-181.112 -94.332 
ATOM   5736  N9   DA A 279      -1.794-180.598 -95.729 
ATOM   5737  C8   DA A 279      -0.752-180.413 -96.592 
ATOM   5738  N7   DA A 279      -1.105-179.948 -97.751 
ATOM   5739  C5   DA A 279      -2.483-179.813 -97.650 
ATOM   5740  C6   DA A 279      -3.460-179.362 -98.554 
ATOM   5741  N6   DA A 279      -3.180-178.944 -99.796 
ATOM   5742  N1   DA A 279      -4.738-179.357 -98.132 
ATOM   5743  C2   DA A 279      -5.009-179.773 -96.896 
ATOM   5744  N3   DA A 279      -4.187-180.213 -95.969 
ATOM   5745  C4   DA A 279      -2.914-180.209 -96.416 
ATOM   5746  P    DC A 280      -1.675-184.172 -91.373 
ATOM   5747  OP1  DC A 280      -1.293-183.992 -89.955 
ATOM   5748  OP2  DC A 280      -0.775-185.020 -92.185 
ATOM   5749  O5'  DC A 280      -3.170-184.737 -91.461 
ATOM   5750  C5'  DC A 280      -4.270-183.808 -91.438 
ATOM   5751  C4'  DC A 280      -5.296-184.195 -92.484 
ATOM   5752  O4'  DC A 280      -5.016-183.601 -93.784 
ATOM   5753  C3'  DC A 280      -5.414-185.690 -92.780 
ATOM   5754  O3'  DC A 280      -6.779-186.006 -93.023 
ATOM   5755  C2'  DC A 280      -4.630-185.891 -94.077 
ATOM   5756  C1'  DC A 280      -5.107-184.618 -94.770 
ATOM   5757  N1   DC A 280      -4.263-184.215 -95.930 
ATOM   5758  C2   DC A 280      -4.896-183.614 -97.015 
ATOM   5759  O2   DC A 280      -6.119-183.441 -96.971 
ATOM   5760  N3   DC A 280      -4.145-183.240 -98.083 
ATOM   5761  C4   DC A 280      -2.821-183.445 -98.091 
ATOM   5762  N4   DC A 280      -2.132-183.063 -99.155 
ATOM   5763  C5   DC A 280      -2.151-184.062 -96.985 
ATOM   5764  C6   DC A 280      -2.920-184.429 -95.928 
ATOM   5765  P    DA A 281      -7.372-187.378 -92.450 
ATOM   5766  OP1  DA A 281      -7.776-187.194 -91.039 
ATOM   5767  OP2  DA A 281      -6.419-188.479 -92.715 
ATOM   5768  O5'  DA A 281      -8.674-187.564 -93.363 
ATOM   5769  C5'  DA A 281      -9.347-186.395 -93.865 
ATOM   5770  C4'  DA A 281      -9.714-186.594 -95.323 
ATOM   5771  O4'  DA A 281      -8.647-186.185 -96.225 
ATOM   5772  C3'  DA A 281     -10.019-188.032 -95.741 
ATOM   5773  O3'  DA A 281     -11.072-188.020 -96.697 
ATOM   5774  C2'  DA A 281      -8.743-188.514 -96.431 
ATOM   5775  C1'  DA A 281      -8.445-187.217 -97.178 
ATOM   5776  N9   DA A 281      -7.045-187.120 -97.675 
ATOM   5777  C8   DA A 281      -5.904-187.600 -97.097 
ATOM   5778  N7   DA A 281      -4.828-187.356 -97.779 
ATOM   5779  C5   DA A 281      -5.286-186.665 -98.892 
ATOM   5780  C6   DA A 281      -4.628-186.121-100.006 
ATOM   5781  N6   DA A 281      -3.302-186.192-100.190 
ATOM   5782  N1   DA A 281      -5.384-185.498-100.929 
ATOM   5783  C2   DA A 281      -6.701-185.430-100.742 
ATOM   5784  N3   DA A 281      -7.423-185.898 -99.747 
ATOM   5785  C4   DA A 281      -6.642-186.516 -98.838 
ATOM   5786  P    DA A 282     -12.195-189.159 -96.631 
ATOM   5787  OP1  DA A 282     -13.229-188.777 -95.644 
ATOM   5788  OP2  DA A 282     -11.553-190.476 -96.423 
ATOM   5789  O5'  DA A 282     -12.806-189.087 -98.107 
ATOM   5790  C5'  DA A 282     -12.795-187.828 -98.807 
ATOM   5791  C4'  DA A 282     -12.363-188.038-100.245 
ATOM   5792  O4'  DA A 282     -10.917-187.971-100.406 
ATOM   5793  C3'  DA A 282     -12.740-189.384-100.863 
ATOM   5794  O3'  DA A 282     -13.078-189.185-102.230 
ATOM   5795  C2'  DA A 282     -11.459-190.214-100.796 
ATOM   5796  C1'  DA A 282     -10.500-189.089-101.174 
ATOM   5797  N9   DA A 282      -9.077-189.376-100.838 
ATOM   5798  C8   DA A 282      -8.580-190.076 -99.776 
ATOM   5799  N7   DA A 282      -7.286-190.155 -99.758 
ATOM   5800  C5   DA A 282      -6.893-189.456-100.892 
ATOM   5801  C6   DA A 282      -5.631-189.174-101.440 
ATOM   5802  N6   DA A 282      -4.478-189.582-100.892 
ATOM   5803  N1   DA A 282      -5.597-188.455-102.578 
ATOM   5804  C2   DA A 282      -6.747-188.052-103.117 
ATOM   5805  N3   DA A 282      -7.977-188.254-102.698 
ATOM   5806  C4   DA A 282      -7.982-188.976-101.560 
ATOM   5807  P    DG A 283     -14.302-190.006-102.854 
ATOM   5808  OP1  DG A 283     -15.573-189.310-102.548 
ATOM   5809  OP2  DG A 283     -14.219-191.421-102.430 
ATOM   5810  O5'  DG A 283     -13.992-189.895-104.420 
ATOM   5811  C5'  DG A 283     -13.299-188.733-104.914 
ATOM   5812  C4'  DG A 283     -12.234-189.148-105.909 
ATOM   5813  O4'  DG A 283     -10.962-189.449-105.268 
ATOM   5814  C3'  DG A 283     -12.540-190.402-106.727 
ATOM   5815  O3'  DG A 283     -12.035-190.227-108.045 
ATOM   5816  C2'  DG A 283     -11.743-191.513-106.045 
ATOM   5817  C1'  DG A 283     -10.490-190.689-105.771 
ATOM   5818  N9   DG A 283      -9.588-191.290-104.749 
ATOM   5819  C8   DG A 283      -9.910-192.019-103.625 
ATOM   5820  N7   DG A 283      -8.872-192.409-102.925 
ATOM   5821  C5   DG A 283      -7.785-191.904-103.638 
ATOM   5822  C6   DG A 283      -6.394-192.001-103.373 
ATOM   5823  O6   DG A 283      -5.825-192.562-102.441 
ATOM   5824  N1   DG A 283      -5.639-191.343-104.353 
ATOM   5825  C2   DG A 283      -6.160-190.677-105.446 
ATOM   5826  N2   DG A 283      -5.271-190.112-106.267 
ATOM   5827  N3   DG A 283      -7.465-190.585-105.693 
ATOM   5828  C4   DG A 283      -8.212-191.220-104.752 
ATOM   5829  P    DT A 284     -12.894-190.766-109.284 
ATOM   5830  OP1  DT A 284     -13.914-189.760-109.655 
ATOM   5831  OP2  DT A 284     -13.402-192.123-108.982 
ATOM   5832  O5'  DT A 284     -11.779-190.851-110.428 
ATOM   5833  C5'  DT A 284     -10.671-189.933-110.392 
ATOM   5834  C4'  DT A 284      -9.380-190.669-110.691 
ATOM   5835  O4'  DT A 284      -8.766-191.225-109.492 
ATOM   5836  C3'  DT A 284      -9.499-191.867-111.633 
ATOM   5837  O3'  DT A 284      -8.344-191.919-112.461 
ATOM   5838  C2'  DT A 284      -9.492-193.087-110.711 
ATOM   5839  C1'  DT A 284      -8.420-192.577-109.753 
ATOM   5840  N1   DT A 284      -8.385-193.304-108.453 
ATOM   5841  C2   DT A 284      -7.155-193.476-107.866 
ATOM   5842  O2   DT A 284      -6.121-193.063-108.360 
ATOM   5843  N3   DT A 284      -7.162-194.155-106.662 
ATOM   5844  C4   DT A 284      -8.270-194.663-106.015 
ATOM   5845  O4   DT A 284      -8.150-195.254-104.939 
ATOM   5846  C5   DT A 284      -9.514-194.433-106.709 
ATOM   5847  C7   DT A 284     -10.770-194.954-106.073 
ATOM   5848  C6   DT A 284      -9.537-193.776-107.880 
ATOM   5849  P    DC A 285      -8.510-192.321-114.001 
ATOM   5850  OP1  DC A 285      -8.890-191.125-114.788 
ATOM   5851  OP2  DC A 285      -9.414-193.486-114.115 
ATOM   5852  O5'  DC A 285      -7.018-192.760-114.377 
ATOM   5853  C5'  DC A 285      -5.915-192.143-113.687 
ATOM   5854  C4'  DC A 285      -4.892-193.193-113.302 
ATOM   5855  O4'  DC A 285      -5.172-193.793-112.005 
ATOM   5856  C3'  DC A 285      -4.781-194.391-114.246 
ATOM   5857  O3'  DC A 285      -3.416-194.786-114.329 
ATOM   5858  C2'  DC A 285      -5.566-195.504-113.552 
ATOM   5859  C1'  DC A 285      -5.086-195.204-112.135 
ATOM   5860  N1   DC A 285      -5.930-195.819-111.074 
ATOM   5861  C2   DC A 285      -5.298-196.255-109.912 
ATOM   5862  O2   DC A 285      -4.073-196.113-109.811 
ATOM   5863  N3   DC A 285      -6.049-196.819-108.933 
ATOM   5864  C4   DC A 285      -7.372-196.954-109.081 
ATOM   5865  N4   DC A 285      -8.062-197.511-108.096 
ATOM   5866  C5   DC A 285      -8.043-196.513-110.268 
ATOM   5867  C6   DC A 285      -7.274-195.952-111.235 
ATOM   5868  P    DG A 286      -2.827-195.247-115.745 
ATOM   5869  OP1  DG A 286      -2.421-194.056-116.524 
ATOM   5870  OP2  DG A 286      -3.785-196.159-116.407 
ATOM   5871  O5'  DG A 286      -1.528-196.065-115.295 
ATOM   5872  C5'  DG A 286      -0.852-195.689-114.081 
ATOM   5873  C4'  DG A 286      -0.487-196.927-113.285 
ATOM   5874  O4'  DG A 286      -1.555-197.341-112.385 
ATOM   5875  C3'  DG A 286      -0.189-198.181-114.105 
ATOM   5876  O3'  DG A 286       0.863-198.903-113.476 
ATOM   5877  C2'  DG A 286      -1.468-199.013-114.021 
ATOM   5878  C1'  DG A 286      -1.763-198.736-112.549 
ATOM   5879  N9   DG A 286      -3.164-199.045-112.150 
ATOM   5880  C8   DG A 286      -4.325-198.919-112.880 
ATOM   5881  N7   DG A 286      -5.406-199.282-112.230 
ATOM   5882  C5   DG A 286      -4.925-199.676-110.983 
ATOM   5883  C6   DG A 286      -5.622-200.169-109.849 
ATOM   5884  O6   DG A 286      -6.827-200.361-109.710 
ATOM   5885  N1   DG A 286      -4.745-200.448-108.791 
ATOM   5886  C2   DG A 286      -3.376-200.274-108.824 
ATOM   5887  N2   DG A 286      -2.717-200.599-107.710 
ATOM   5888  N3   DG A 286      -2.723-199.812-109.888 
ATOM   5889  C4   DG A 286      -3.558-199.536-110.923 
ATOM   5890  P    DA A 287       1.980-199.598-114.386 
ATOM   5891  OP1  DA A 287       3.019-198.604-114.741 
ATOM   5892  OP2  DA A 287       1.334-200.294-115.520 
ATOM   5893  O5'  DA A 287       2.590-200.675-113.372 
ATOM   5894  C5'  DA A 287       2.582-200.387-111.961 
ATOM   5895  C4'  DA A 287       2.148-201.614-111.185 
ATOM   5896  O4'  DA A 287       0.702-201.687-111.026 
ATOM   5897  C3'  DA A 287       2.519-202.960-111.806 
ATOM   5898  O3'  DA A 287       2.855-203.870-110.765 
ATOM   5899  C2'  DA A 287       1.233-203.444-112.477 
ATOM   5900  C1'  DA A 287       0.279-202.996-111.375 
ATOM   5901  N9   DA A 287      -1.144-202.922-111.808 
ATOM   5902  C8   DA A 287      -1.641-202.569-113.030 
ATOM   5903  N7   DA A 287      -2.937-202.602-113.099 
ATOM   5904  C5   DA A 287      -3.329-203.007-111.830 
ATOM   5905  C6   DA A 287      -4.591-203.235-111.258 
ATOM   5906  N6   DA A 287      -5.745-203.080-111.922 
ATOM   5907  N1   DA A 287      -4.624-203.630-109.971 
ATOM   5908  C2   DA A 287      -3.474-203.783-109.316 
ATOM   5909  N3   DA A 287      -2.244-203.601-109.744 
ATOM   5910  C4   DA A 287      -2.238-203.206-111.034 
ATOM   5911  P    DT A 288       4.075-204.883-110.984 
ATOM   5912  OP1  DT A 288       5.349-204.203-110.657 
ATOM   5913  OP2  DT A 288       3.987-205.481-112.334 
ATOM   5914  O5'  DT A 288       3.762-205.999-109.881 
ATOM   5915  C5'  DT A 288       3.073-205.615-108.675 
ATOM   5916  C4'  DT A 288       2.005-206.637-108.341 
ATOM   5917  O4'  DT A 288       0.732-206.341-108.985 
ATOM   5918  C3'  DT A 288       2.305-208.075-108.762 
ATOM   5919  O3'  DT A 288       1.797-208.961-107.771 
ATOM   5920  C2'  DT A 288       1.505-208.277-110.049 
ATOM   5921  C1'  DT A 288       0.254-207.528-109.599 
ATOM   5922  N1   DT A 288      -0.647-207.140-110.719 
ATOM   5923  C2   DT A 288      -1.999-207.151-110.468 
ATOM   5924  O2   DT A 288      -2.469-207.460-109.386 
ATOM   5925  N3   DT A 288      -2.803-206.786-111.529 
ATOM   5926  C4   DT A 288      -2.378-206.419-112.790 
ATOM   5927  O4   DT A 288      -3.194-206.112-113.662 
ATOM   5928  C5   DT A 288      -0.944-206.438-112.957 
ATOM   5929  C7   DT A 288      -0.396-206.053-114.301 
ATOM   5930  C6   DT A 288      -0.138-206.789-111.942 
ATOM   5931  P    DG A 289       2.653-210.255-107.376 
ATOM   5932  OP1  DG A 289       3.676-209.886-106.372 
ATOM   5933  OP2  DG A 289       3.155-210.911-108.603 
ATOM   5934  O5'  DG A 289       1.536-211.175-106.694 
ATOM   5935  C5'  DG A 289       0.430-210.546-106.020 
ATOM   5936  C4'  DG A 289      -0.865-211.247-106.381 
ATOM   5937  O4'  DG A 289      -1.477-210.697-107.582 
ATOM   5938  C3'  DG A 289      -0.750-212.742-106.678 
ATOM   5939  O3'  DG A 289      -1.908-213.401-106.177 
ATOM   5940  C2'  DG A 289      -0.761-212.836-108.203 
ATOM   5941  C1'  DG A 289      -1.829-211.772-108.439 
ATOM   5942  N9   DG A 289      -1.865-211.258-109.836 
ATOM   5943  C8   DG A 289      -0.826-211.066-110.721 
ATOM   5944  N7   DG A 289      -1.197-210.595-111.887 
ATOM   5945  C5   DG A 289      -2.580-210.466-111.766 
ATOM   5946  C6   DG A 289      -3.539-210.005-112.704 
ATOM   5947  O6   DG A 289      -3.364-209.608-113.852 
ATOM   5948  N1   DG A 289      -4.836-210.039-112.169 
ATOM   5949  C2   DG A 289      -5.160-210.462-110.896 
ATOM   5950  N2   DG A 289      -6.456-210.417-110.575 
ATOM   5951  N3   DG A 289      -4.259-210.895-110.016 
ATOM   5952  C4   DG A 289      -2.997-210.868-110.519 
ATOM   5953  P    DG A 290      -1.746-214.832-105.479 
ATOM   5954  OP1  DG A 290      -1.363-214.653-104.061 
ATOM   5955  OP2  DG A 290      -0.846-215.680-106.292 
ATOM   5956  O5'  DG A 290      -3.240-215.397-105.567 
ATOM   5957  C5'  DG A 290      -4.340-214.468-105.545 
ATOM   5958  C4'  DG A 290      -5.367-214.856-106.591 
ATOM   5959  O4'  DG A 290      -5.086-214.261-107.891 
ATOM   5960  C3'  DG A 290      -5.484-216.351-106.886 
ATOM   5961  O3'  DG A 290      -6.849-216.666-107.130 
ATOM   5962  C2'  DG A 290      -4.701-216.551-108.184 
ATOM   5963  C1'  DG A 290      -5.177-215.278-108.877 
ATOM   5964  N9   DG A 290      -4.334-214.875-110.036 
ATOM   5965  C8   DG A 290      -2.974-215.010-110.213 
ATOM   5966  N7   DG A 290      -2.536-214.549-111.360 
ATOM   5967  C5   DG A 290      -3.688-214.077-111.988 
ATOM   5968  C6   DG A 290      -3.850-213.465-113.258 
ATOM   5969  O6   DG A 290      -2.997-213.209-114.103 
ATOM   5970  N1   DG A 290      -5.192-213.140-113.502 
ATOM   5971  C2   DG A 290      -6.238-213.376-112.632 
ATOM   5972  N2   DG A 290      -7.447-212.991-113.051 
ATOM   5973  N3   DG A 290      -6.086-213.950-111.441 
ATOM   5974  C4   DG A 290      -4.790-214.271-111.189 
ATOM   5975  P    DA A 291      -7.442-218.039-106.557 
ATOM   5976  OP1  DA A 291      -7.847-217.854-105.145 
ATOM   5977  OP2  DA A 291      -6.490-219.139-106.821 
ATOM   5978  O5'  DA A 291      -8.744-218.224-107.470 
ATOM   5979  C5'  DA A 291      -9.418-217.055-107.972 
ATOM   5980  C4'  DA A 291      -9.784-217.254-109.430 
ATOM   5981  O4'  DA A 291      -8.717-216.845-110.332 
ATOM   5982  C3'  DA A 291     -10.089-218.693-109.848 
ATOM   5983  O3'  DA A 291     -11.142-218.681-110.804 
ATOM   5984  C2'  DA A 291      -8.813-219.174-110.537 
ATOM   5985  C1'  DA A 291      -8.516-217.878-111.284 
ATOM   5986  N9   DA A 291      -7.115-217.781-111.782 
ATOM   5987  C8   DA A 291      -5.974-218.260-111.203 
ATOM   5988  N7   DA A 291      -4.899-218.017-111.886 
ATOM   5989  C5   DA A 291      -5.356-217.325-112.999 
ATOM   5990  C6   DA A 291      -4.698-216.781-114.113 
ATOM   5991  N6   DA A 291      -3.372-216.852-114.297 
ATOM   5992  N1   DA A 291      -5.455-216.159-115.036 
ATOM   5993  C2   DA A 291      -6.772-216.090-114.848 
ATOM   5994  N3   DA A 291      -7.493-216.558-113.853 
ATOM   5995  C4   DA A 291      -6.713-217.176-112.944 
ATOM   5996  P    DT A 292     -12.265-219.819-110.737 
ATOM   5997  OP1  DT A 292     -13.300-219.438-109.751 
ATOM   5998  OP2  DT A 292     -11.624-221.136-110.529 
ATOM   5999  O5'  DT A 292     -12.876-219.747-112.214 
ATOM   6000  C5'  DT A 292     -12.866-218.489-112.913 
ATOM   6001  C4'  DT A 292     -12.433-218.699-114.352 
ATOM   6002  O4'  DT A 292     -10.987-218.631-114.513 
ATOM   6003  C3'  DT A 292     -12.810-220.045-114.970 
ATOM   6004  O3'  DT A 292     -13.149-219.845-116.337 
ATOM   6005  C2'  DT A 292     -11.529-220.875-114.902 
ATOM   6006  C1'  DT A 292     -10.570-219.750-115.280 
ATOM   6007  N1   DT A 292      -9.147-220.036-114.945 
ATOM   6008  C2   DT A 292      -8.192-219.543-115.800 
ATOM   6009  O2   DT A 292      -8.463-218.897-116.797 
ATOM   6010  N3   DT A 292      -6.884-219.830-115.456 
ATOM   6011  C4   DT A 292      -6.466-220.550-114.356 
ATOM   6012  O4   DT A 292      -5.265-220.742-114.153 
ATOM   6013  C5   DT A 292      -7.542-221.025-113.519 
ATOM   6014  C7   DT A 292      -7.173-221.818-112.299 
ATOM   6015  C6   DT A 292      -8.821-220.762-113.829 
ATOM   6016  P    DT A 293     -14.373-220.666-116.961 
ATOM   6017  OP1  DT A 293     -15.644-219.971-116.655 
ATOM   6018  OP2  DT A 293     -14.290-222.081-116.537 
ATOM   6019  O5'  DT A 293     -14.062-220.555-118.526 
ATOM   6020  C5'  DT A 293     -13.370-219.393-119.020 
ATOM   6021  C4'  DT A 293     -12.305-219.808-120.016 
ATOM   6022  O4'  DT A 293     -11.033-220.109-119.375 
ATOM   6023  C3'  DT A 293     -12.611-221.062-120.834 
ATOM   6024  O3'  DT A 293     -12.106-220.888-122.152 
ATOM   6025  C2'  DT A 293     -11.814-222.174-120.152 
ATOM   6026  C1'  DT A 293     -10.560-221.349-119.878 
ATOM   6027  N1   DT A 293      -9.659-221.951-118.855 
ATOM   6028  C2   DT A 293      -8.308-221.772-119.030 
ATOM   6029  O2   DT A 293      -7.836-221.154-119.969 
ATOM   6030  N3   DT A 293      -7.504-222.344-118.063 
ATOM   6031  C4   DT A 293      -7.929-223.062-116.964 
ATOM   6032  O4   DT A 293      -7.114-223.527-116.165 
ATOM   6033  C5   DT A 293      -9.364-223.195-116.867 
ATOM   6034  C7   DT A 293      -9.912-223.962-115.700 
ATOM   6035  C6   DT A 293     -10.169-222.650-117.793 
ATOM   6036  P    DC A 294     -12.965-221.426-123.390 
ATOM   6037  OP1  DC A 294     -13.984-220.420-123.762 
ATOM   6038  OP2  DC A 294     -13.472-222.783-123.089 
ATOM   6039  O5'  DC A 294     -11.850-221.511-124.535 
ATOM   6040  C5'  DC A 294     -10.741-220.594-124.499 
ATOM   6041  C4'  DC A 294      -9.450-221.330-124.797 
ATOM   6042  O4'  DC A 294      -8.837-221.886-123.599 
ATOM   6043  C3'  DC A 294      -9.570-222.527-125.740 
ATOM   6044  O3'  DC A 294      -8.414-222.579-126.568 
ATOM   6045  C2'  DC A 294      -9.562-223.747-124.818 
ATOM   6046  C1'  DC A 294      -8.491-223.237-123.859 
ATOM   6047  N1   DC A 294      -8.455-223.964-122.559 
ATOM   6048  C2   DC A 294      -7.216-224.147-121.951 
ATOM   6049  O2   DC A 294      -6.207-223.702-122.509 
ATOM   6050  N3   DC A 294      -7.163-224.808-120.767 
ATOM   6051  C4   DC A 294      -8.280-225.274-120.194 
ATOM   6052  N4   DC A 294      -8.176-225.912-119.038 
ATOM   6053  C5   DC A 294      -9.565-225.098-120.804 
ATOM   6054  C6   DC A 294      -9.597-224.435-121.988 
ATOM   6055  P    DC A 295      -8.581-222.981-128.108 
ATOM   6056  OP1  DC A 295      -8.960-221.785-128.894 
ATOM   6057  OP2  DC A 295      -9.485-224.146-128.222 
ATOM   6058  O5'  DC A 295      -7.089-223.420-128.483 
ATOM   6059  C5'  DC A 295      -5.985-222.804-127.794 
ATOM   6060  C4'  DC A 295      -4.962-223.854-127.409 
ATOM   6061  O4'  DC A 295      -5.243-224.453-126.112 
ATOM   6062  C3'  DC A 295      -4.851-225.051-128.352 
ATOM   6063  O3'  DC A 295      -3.487-225.446-128.436 
ATOM   6064  C2'  DC A 295      -5.637-226.164-127.659 
ATOM   6065  C1'  DC A 295      -5.157-225.864-126.242 
ATOM   6066  N1   DC A 295      -6.000-226.479-125.181 
ATOM   6067  C2   DC A 295      -5.368-226.915-124.019 
ATOM   6068  O2   DC A 295      -4.143-226.774-123.918 
ATOM   6069  N3   DC A 295      -6.120-227.479-123.040 
ATOM   6070  C4   DC A 295      -7.443-227.614-123.188 
ATOM   6071  N4   DC A 295      -8.133-228.171-122.203 
ATOM   6072  C5   DC A 295      -8.114-227.173-124.375 
ATOM   6073  C6   DC A 295      -7.345-226.612-125.342 
ATOM   6074  P    DT A 296      -2.898-225.907-129.852 
ATOM   6075  OP1  DT A 296      -2.491-224.716-130.631 
ATOM   6076  OP2  DT A 296      -3.855-226.820-130.514 
ATOM   6077  O5'  DT A 296      -1.598-226.726-129.401 
ATOM   6078  C5'  DT A 296      -0.922-226.349-128.188 
ATOM   6079  C4'  DT A 296      -0.558-227.587-127.391 
ATOM   6080  O4'  DT A 296      -1.625-228.002-126.492 
ATOM   6081  C3'  DT A 296      -0.259-228.841-128.212 
ATOM   6082  O3'  DT A 296       0.792-229.564-127.583 
ATOM   6083  C2'  DT A 296      -1.539-229.673-128.128 
ATOM   6084  C1'  DT A 296      -1.833-229.396-126.656 
ATOM   6085  N1   DT A 296      -3.234-229.706-126.256 
ATOM   6086  C2   DT A 296      -3.429-230.189-124.985 
ATOM   6087  O2   DT A 296      -2.518-230.367-124.196 
ATOM   6088  N3   DT A 296      -4.741-230.465-124.651 
ATOM   6089  C4   DT A 296      -5.845-230.302-125.462 
ATOM   6090  O4   DT A 296      -6.972-230.584-125.052 
ATOM   6091  C5   DT A 296      -5.538-229.790-126.778 
ATOM   6092  C7   DT A 296      -6.684-229.582-127.725 
ATOM   6093  C6   DT A 296      -4.272-229.513-127.129 
ATOM   6094  P    DC A 297       1.910-230.258-128.493 
ATOM   6095  OP1  DC A 297       2.948-229.264-128.848 
ATOM   6096  OP2  DC A 297       1.264-230.955-129.627 
ATOM   6097  O5'  DC A 297       2.520-231.335-127.479 
ATOM   6098  C5'  DC A 297       2.512-231.047-126.068 
ATOM   6099  C4'  DC A 297       2.077-232.274-125.291 
ATOM   6100  O4'  DC A 297       0.631-232.347-125.133 
ATOM   6101  C3'  DC A 297       2.448-233.621-125.912 
ATOM   6102  O3'  DC A 297       2.784-234.531-124.872 
ATOM   6103  C2'  DC A 297       1.162-234.105-126.584 
ATOM   6104  C1'  DC A 297       0.208-233.657-125.481 
ATOM   6105  N1   DC A 297      -1.215-233.583-125.915 
ATOM   6106  C2   DC A 297      -2.196-233.909-124.982 
ATOM   6107  O2   DC A 297      -1.849-234.243-123.844 
ATOM   6108  N3   DC A 297      -3.499-233.849-125.358 
ATOM   6109  C4   DC A 297      -3.834-233.482-126.602 
ATOM   6110  N4   DC A 297      -5.119-233.438-126.920 
ATOM   6111  C5   DC A 297      -2.841-233.142-127.576 
ATOM   6112  C6   DC A 297      -1.544-233.210-127.181 
ATOM   6113  P    DT A 298       4.005-235.543-125.091 
ATOM   6114  OP1  DT A 298       5.278-234.864-124.763 
ATOM   6115  OP2  DT A 298       3.916-236.142-126.441 
ATOM   6116  O5'  DT A 298       3.691-236.659-123.987 
ATOM   6117  C5'  DT A 298       3.003-236.275-122.782 
ATOM   6118  C4'  DT A 298       1.934-237.297-122.448 
ATOM   6119  O4'  DT A 298       0.661-237.001-123.092 
ATOM   6120  C3'  DT A 298       2.234-238.736-122.869 
ATOM   6121  O3'  DT A 298       1.727-239.621-121.878 
ATOM   6122  C2'  DT A 298       1.434-238.937-124.156 
ATOM   6123  C1'  DT A 298       0.183-238.189-123.705 
ATOM   6124  N1   DT A 298      -0.718-237.800-124.825 
ATOM   6125  C2   DT A 298      -2.069-237.811-124.574 
ATOM   6126  O2   DT A 298      -2.540-238.121-123.493 
ATOM   6127  N3   DT A 298      -2.873-237.446-125.636 
ATOM   6128  C4   DT A 298      -2.448-237.080-126.897 
ATOM   6129  O4   DT A 298      -3.265-236.773-127.768 
ATOM   6130  C5   DT A 298      -1.015-237.099-127.064 
ATOM   6131  C7   DT A 298      -0.467-236.713-128.407 
ATOM   6132  C6   DT A 298      -0.209-237.450-126.049 
ATOM   6133  P    DC A 299       2.582-240.915-121.482 
ATOM   6134  OP1  DC A 299       3.605-240.546-120.478 
ATOM   6135  OP2  DC A 299       3.084-241.571-122.710 
ATOM   6136  O5'  DC A 299       1.465-241.835-120.800 
ATOM   6137  C5'  DC A 299       0.359-241.206-120.126 
ATOM   6138  C4'  DC A 299      -0.935-241.908-120.488 
ATOM   6139  O4'  DC A 299      -1.548-241.357-121.688 
ATOM   6140  C3'  DC A 299      -0.821-243.403-120.785 
ATOM   6141  O3'  DC A 299      -1.978-244.061-120.284 
ATOM   6142  C2'  DC A 299      -0.831-243.497-122.310 
ATOM   6143  C1'  DC A 299      -1.899-242.433-122.546 
ATOM   6144  N1   DC A 299      -1.935-241.919-123.943 
ATOM   6145  C2   DC A 299      -3.174-241.571-124.475 
ATOM   6146  O2   DC A 299      -4.183-241.701-123.772 
ATOM   6147  N3   DC A 299      -3.228-241.100-125.748 
ATOM   6148  C4   DC A 299      -2.112-240.974-126.476
[truncated: 415,700 more chars]
