# Supplementary material for: Characterization of lncRNA-protein interactions associated with Prostate cancer and Androgen receptors by molecular docking simulations
Source: Biochem Biophys Rep. 2025 Mar 9;42:101959. doi: 10.1016/j.bbrep.2025.101959 (PMC11929892; doi:10.1016/j.bbrep.2025.101959)
Supplement: Multimedia component 18 [file mmc18.zip › bbrep_00101959_model_7.pdb]

REMARK Number:     7
REMARK Ligand:     lig_628dcb8434e2f.pdb
REMARK Contact:     0     0     0
REMARK Score:  -205.36
REMARK RMSD:    751.61
MODEL        7
ATOM      1  N   ALA A  24      30.357  -5.473 -24.875 
ATOM      2  CA  ALA A  24      30.515  -4.000 -24.871 
ATOM      3  CB  ALA A  24      29.364  -3.347 -25.653 
ATOM      4  C   ALA A  24      30.496  -3.471 -23.474 
ATOM      5  O   ALA A  24      31.409  -3.720 -22.690 
ATOM      6  N   GLN A  25      29.435  -2.716 -23.129 
ATOM      7  CA  GLN A  25      29.334  -2.167 -21.810 
ATOM      8  CB  GLN A  25      28.209  -1.135 -21.640 
ATOM      9  CG  GLN A  25      28.449   0.131 -22.464 
ATOM     10  CD  GLN A  25      27.291   1.085 -22.227 
ATOM     11  OE1 GLN A  25      26.895   1.324 -21.089 
ATOM     12  NE2 GLN A  25      26.734   1.652 -23.331 
ATOM     13  C   GLN A  25      29.084  -3.296 -20.876 
ATOM     14  O   GLN A  25      28.668  -4.376 -21.290 
ATOM     15  N   ASP A  26      29.382  -3.075 -19.584 
ATOM     16  CA  ASP A  26      29.211  -4.105 -18.606 
ATOM     17  CB  ASP A  26      30.274  -4.043 -17.495 
ATOM     18  CG  ASP A  26      30.054  -5.171 -16.494 
ATOM     19  OD1 ASP A  26      28.986  -5.191 -15.826 
ATOM     20  OD2 ASP A  26      30.966  -6.032 -16.381 
ATOM     21  C   ASP A  26      27.866  -3.939 -17.988 
ATOM     22  O   ASP A  26      27.612  -2.985 -17.253 
ATOM     23  N   ASN A  27      26.945  -4.872 -18.288 
ATOM     24  CA  ASN A  27      25.662  -4.773 -17.669 
ATOM     25  CB  ASN A  27      24.503  -4.752 -18.683 
ATOM     26  CG  ASN A  27      24.583  -3.452 -19.471 
ATOM     27  OD1 ASN A  27      24.658  -2.366 -18.897 
ATOM     28  ND2 ASN A  27      24.568  -3.560 -20.827 
ATOM     29  C   ASN A  27      25.467  -5.984 -16.812 
ATOM     30  O   ASN A  27      24.473  -6.696 -16.949 
ATOM     31  N   SER A  28      26.402  -6.226 -15.873 
ATOM     32  CA  SER A  28      26.317  -7.361 -15.002 
ATOM     33  CB  SER A  28      27.559  -7.517 -14.112 
ATOM     34  OG  SER A  28      28.707  -7.731 -14.919 
ATOM     35  C   SER A  28      25.149  -7.145 -14.100 
ATOM     36  O   SER A  28      24.492  -8.089 -13.668 
ATOM     37  N   ARG A  29      24.868  -5.864 -13.806 
ATOM     38  CA  ARG A  29      23.821  -5.471 -12.913 
ATOM     39  CB  ARG A  29      23.787  -3.948 -12.704 
ATOM     40  CG  ARG A  29      25.152  -3.369 -12.324 
ATOM     41  CD  ARG A  29      25.113  -1.897 -11.913 
ATOM     42  NE  ARG A  29      26.512  -1.383 -11.942 
ATOM     43  CZ  ARG A  29      27.390  -1.720 -10.952 
ATOM     44  NH1 ARG A  29      27.024  -2.618  -9.991 
ATOM     45  NH2 ARG A  29      28.642  -1.178 -10.929 
ATOM     46  C   ARG A  29      22.506  -5.884 -13.504 
ATOM     47  O   ARG A  29      21.579  -6.255 -12.784 
ATOM     48  N   TYR A  30      22.378  -5.784 -14.840 
ATOM     49  CA  TYR A  30      21.164  -6.163 -15.505 
ATOM     50  CB  TYR A  30      21.186  -5.817 -17.003 
ATOM     51  CG  TYR A  30      19.900  -6.271 -17.606 
ATOM     52  CD1 TYR A  30      18.727  -5.600 -17.348 
ATOM     53  CD2 TYR A  30      19.876  -7.357 -18.449 
ATOM     54  CE1 TYR A  30      17.543  -6.018 -17.911 
ATOM     55  CE2 TYR A  30      18.698  -7.778 -19.016 
ATOM     56  CZ  TYR A  30      17.529  -7.109 -18.746 
ATOM     57  OH  TYR A  30      16.316  -7.539 -19.327 
ATOM     58  C   TYR A  30      20.959  -7.638 -15.363 
ATOM     59  O   TYR A  30      19.855  -8.092 -15.068 
ATOM     60  N   THR A  31      22.033  -8.431 -15.551 
ATOM     61  CA  THR A  31      21.926  -9.861 -15.473 
ATOM     62  CB  THR A  31      23.230 -10.559 -15.736 
ATOM     63  OG1 THR A  31      23.715 -10.225 -17.028 
ATOM     64  CG2 THR A  31      23.003 -12.080 -15.628 
ATOM     65  C   THR A  31      21.490 -10.229 -14.091 
ATOM     66  O   THR A  31      20.646 -11.105 -13.907 
ATOM     67  N   HIS A  32      22.064  -9.557 -13.079 
ATOM     68  CA  HIS A  32      21.744  -9.842 -11.711 
ATOM     69  ND1 HIS A  32      22.771 -10.826  -8.882 
ATOM     70  CG  HIS A  32      22.450  -9.554  -9.301 
ATOM     71  CB  HIS A  32      22.623  -9.069 -10.710 
ATOM     72  NE2 HIS A  32      22.010  -9.743  -7.096 
ATOM     73  CD2 HIS A  32      21.986  -8.905  -8.198 
ATOM     74  CE1 HIS A  32      22.488 -10.885  -7.556 
ATOM     75  C   HIS A  32      20.311  -9.481 -11.477 
ATOM     76  O   HIS A  32      19.604 -10.145 -10.722 
ATOM     77  N   PHE A  33      19.841  -8.406 -12.133 
ATOM     78  CA  PHE A  33      18.494  -7.942 -11.975 
ATOM     79  CB  PHE A  33      18.233  -6.698 -12.850 
ATOM     80  CG  PHE A  33      16.831  -6.221 -12.683 
ATOM     81  CD1 PHE A  33      15.822  -6.729 -13.471 
ATOM     82  CD2 PHE A  33      16.525  -5.261 -11.749 
ATOM     83  CE1 PHE A  33      14.528  -6.288 -13.327 
ATOM     84  CE2 PHE A  33      15.232  -4.815 -11.599 
ATOM     85  CZ  PHE A  33      14.232  -5.330 -12.388 
ATOM     86  C   PHE A  33      17.577  -9.044 -12.410 
ATOM     87  O   PHE A  33      16.584  -9.337 -11.745 
ATOM     88  N   LEU A  34      17.891  -9.694 -13.546 
ATOM     89  CA  LEU A  34      17.052 -10.740 -14.056 
ATOM     90  CB  LEU A  34      17.509 -11.262 -15.429 
ATOM     91  CG  LEU A  34      17.352 -10.227 -16.561 
ATOM     92  CD1 LEU A  34      17.815 -10.799 -17.911 
ATOM     93  CD2 LEU A  34      15.914  -9.684 -16.622 
ATOM     94  C   LEU A  34      17.034 -11.895 -13.105 
ATOM     95  O   LEU A  34      15.977 -12.463 -12.835 
ATOM     96  N   THR A  35      18.201 -12.276 -12.555 
ATOM     97  CA  THR A  35      18.222 -13.429 -11.706 
ATOM     98  CB  THR A  35      19.611 -13.827 -11.277 
ATOM     99  OG1 THR A  35      19.582 -15.110 -10.672 
ATOM    100  CG2 THR A  35      20.183 -12.793 -10.291 
ATOM    101  C   THR A  35      17.370 -13.183 -10.496 
ATOM    102  O   THR A  35      16.600 -14.054 -10.093 
ATOM    103  N   GLN A  36      17.510 -12.004  -9.861 
ATOM    104  CA  GLN A  36      16.760 -11.714  -8.673 
ATOM    105  CB  GLN A  36      17.330 -10.515  -7.900 
ATOM    106  CG  GLN A  36      18.719 -10.776  -7.318 
ATOM    107  CD  GLN A  36      19.161  -9.521  -6.583 
ATOM    108  OE1 GLN A  36      18.999  -8.403  -7.076 
ATOM    109  NE2 GLN A  36      19.727  -9.702  -5.360 
ATOM    110  C   GLN A  36      15.306 -11.414  -8.928 
ATOM    111  O   GLN A  36      14.428 -11.820  -8.172 
ATOM    112  N   HIS A  37      15.041 -10.560  -9.926 
ATOM    113  CA  HIS A  37      13.739 -10.030 -10.232 
ATOM    114  ND1 HIS A  37      13.488  -7.875  -7.943 
ATOM    115  CG  HIS A  37      14.262  -7.931  -9.081 
ATOM    116  CB  HIS A  37      13.787  -8.508 -10.384 
ATOM    117  NE2 HIS A  37      15.483  -7.062  -7.395 
ATOM    118  CD2 HIS A  37      15.476  -7.429  -8.730 
ATOM    119  CE1 HIS A  37      14.268  -7.348  -6.966 
ATOM    120  C   HIS A  37      12.906 -10.649 -11.327 
ATOM    121  O   HIS A  37      11.752 -10.256 -11.466 
ATOM    122  N   TYR A  38      13.434 -11.530 -12.202 
ATOM    123  CA  TYR A  38      12.632 -11.883 -13.350 
ATOM    124  CB  TYR A  38      13.334 -11.414 -14.642 
ATOM    125  CG  TYR A  38      12.655 -11.872 -15.887 
ATOM    126  CD1 TYR A  38      11.465 -11.319 -16.304 
ATOM    127  CD2 TYR A  38      13.246 -12.841 -16.668 
ATOM    128  CE1 TYR A  38      10.868 -11.746 -17.467 
ATOM    129  CE2 TYR A  38      12.653 -13.271 -17.830 
ATOM    130  CZ  TYR A  38      11.459 -12.724 -18.231 
ATOM    131  OH  TYR A  38      10.848 -13.164 -19.425 
ATOM    132  C   TYR A  38      12.379 -13.364 -13.432 
ATOM    133  O   TYR A  38      13.285 -14.174 -13.250 
ATOM    134  N   ASP A  39      11.102 -13.741 -13.690 
ATOM    135  CA  ASP A  39      10.698 -15.112 -13.886 
ATOM    136  CB  ASP A  39      10.028 -15.729 -12.643 
ATOM    137  CG  ASP A  39       9.940 -17.238 -12.841 
ATOM    138  OD1 ASP A  39      10.562 -17.742 -13.815 
ATOM    139  OD2 ASP A  39       9.249 -17.904 -12.025 
ATOM    140  C   ASP A  39       9.669 -15.081 -14.984 
ATOM    141  O   ASP A  39       8.529 -14.682 -14.754 
ATOM    142  N   ALA A  40      10.037 -15.519 -16.207 
ATOM    143  CA  ALA A  40       9.168 -15.355 -17.343 
ATOM    144  CB  ALA A  40       9.809 -15.843 -18.652 
ATOM    145  C   ALA A  40       7.861 -16.082 -17.196 
ATOM    146  O   ALA A  40       6.812 -15.469 -17.390 
ATOM    147  N   LYS A  41       7.868 -17.386 -16.837 
ATOM    148  CA  LYS A  41       6.612 -18.091 -16.756 
ATOM    149  CB  LYS A  41       6.394 -19.072 -17.922 
ATOM    150  CG  LYS A  41       6.320 -18.394 -19.293 
ATOM    151  CD  LYS A  41       6.383 -19.380 -20.462 
ATOM    152  CE  LYS A  41       6.315 -18.723 -21.842 
ATOM    153  NZ  LYS A  41       6.395 -19.761 -22.893 
ATOM    154  C   LYS A  41       6.607 -18.900 -15.492 
ATOM    155  O   LYS A  41       6.979 -20.072 -15.469 
ATOM    156  N   PRO A  42       6.164 -18.261 -14.447 
ATOM    157  CA  PRO A  42       6.146 -18.766 -13.096 
ATOM    158  CD  PRO A  42       5.459 -16.998 -14.579 
ATOM    159  CB  PRO A  42       5.693 -17.583 -12.242 
ATOM    160  CG  PRO A  42       4.817 -16.760 -13.203 
ATOM    161  C   PRO A  42       5.350 -19.982 -12.740 
ATOM    162  O   PRO A  42       5.866 -20.776 -11.954 
ATOM    163  N   GLN A  43       4.106 -20.125 -13.253 
ATOM    164  CA  GLN A  43       3.233 -21.210 -12.882 
ATOM    165  CB  GLN A  43       3.921 -22.559 -12.575 
ATOM    166  CG  GLN A  43       2.969 -23.746 -12.437 
ATOM    167  CD  GLN A  43       2.653 -24.258 -13.835 
ATOM    168  OE1 GLN A  43       2.011 -23.577 -14.631 
ATOM    169  NE2 GLN A  43       3.125 -25.496 -14.144 
ATOM    170  C   GLN A  43       2.428 -20.772 -11.677 
ATOM    171  O   GLN A  43       1.781 -19.726 -11.696 
ATOM    172  N   GLY A  44       2.476 -21.564 -10.580 
ATOM    173  CA  GLY A  44       1.617 -21.423  -9.423 
ATOM    174  C   GLY A  44       1.682 -20.099  -8.711 
ATOM    175  O   GLY A  44       0.636 -19.515  -8.436 
ATOM    176  N   ARG A  45       2.881 -19.573  -8.391 
ATOM    177  CA  ARG A  45       2.966 -18.320  -7.681 
ATOM    178  CB  ARG A  45       2.277 -17.177  -8.444 
ATOM    179  CG  ARG A  45       2.951 -16.883  -9.786 
ATOM    180  CD  ARG A  45       2.084 -16.065 -10.743 
ATOM    181  NE  ARG A  45       2.134 -14.640 -10.313 
ATOM    182  CZ  ARG A  45       1.083 -13.819 -10.595 
ATOM    183  NH1 ARG A  45      -0.026 -14.325 -11.205 
ATOM    184  NH2 ARG A  45       1.132 -12.493 -10.270 
ATOM    185  C   ARG A  45       2.353 -18.422  -6.307 
ATOM    186  O   ARG A  45       1.777 -17.453  -5.809 
ATOM    187  N   ASP A  46       2.452 -19.607  -5.663 
ATOM    188  CA  ASP A  46       1.984 -19.790  -4.311 
ATOM    189  CB  ASP A  46       1.250 -21.127  -4.079 
ATOM    190  CG  ASP A  46       2.197 -22.277  -4.390 
ATOM    191  OD1 ASP A  46       3.256 -22.021  -5.022 
ATOM    192  OD2 ASP A  46       1.866 -23.431  -4.005 
ATOM    193  C   ASP A  46       3.161 -19.699  -3.376 
ATOM    194  O   ASP A  46       4.259 -19.317  -3.777 
ATOM    195  N   ASP A  47       2.954 -20.056  -2.089 
ATOM    196  CA  ASP A  47       3.986 -19.963  -1.086 
ATOM    197  CB  ASP A  47       3.505 -20.399   0.311 
ATOM    198  CG  ASP A  47       2.512 -19.366   0.829 
ATOM    199  OD1 ASP A  47       2.392 -18.285   0.192 
ATOM    200  OD2 ASP A  47       1.859 -19.643   1.870 
ATOM    201  C   ASP A  47       5.122 -20.868  -1.453 
ATOM    202  O   ASP A  47       6.290 -20.503  -1.321 
ATOM    203  N   ARG A  48       4.797 -22.077  -1.942 
ATOM    204  CA  ARG A  48       5.781 -23.061  -2.293 
ATOM    205  CB  ARG A  48       5.140 -24.351  -2.823 
ATOM    206  CG  ARG A  48       6.146 -25.430  -3.211 
ATOM    207  CD  ARG A  48       5.521 -26.560  -4.029 
ATOM    208  NE  ARG A  48       5.134 -25.982  -5.348 
ATOM    209  CZ  ARG A  48       4.541 -26.764  -6.297 
ATOM    210  NH1 ARG A  48       4.304 -28.084  -6.046 
ATOM    211  NH2 ARG A  48       4.179 -26.221  -7.497 
ATOM    212  C   ARG A  48       6.632 -22.511  -3.395 
ATOM    213  O   ARG A  48       7.843 -22.722  -3.421 
ATOM    214  N   TYR A  49       6.004 -21.778  -4.332 
ATOM    215  CA  TYR A  49       6.690 -21.207  -5.452 
ATOM    216  CB  TYR A  49       5.716 -20.385  -6.317 
ATOM    217  CG  TYR A  49       6.455 -19.484  -7.246 
ATOM    218  CD1 TYR A  49       6.995 -19.944  -8.423 
ATOM    219  CD2 TYR A  49       6.580 -18.149  -6.930 
ATOM    220  CE1 TYR A  49       7.662 -19.084  -9.266 
ATOM    221  CE2 TYR A  49       7.244 -17.287  -7.767 
ATOM    222  CZ  TYR A  49       7.787 -17.755  -8.938 
ATOM    223  OH  TYR A  49       8.468 -16.868  -9.798 
ATOM    224  C   TYR A  49       7.763 -20.299  -4.937 
ATOM    225  O   TYR A  49       8.907 -20.361  -5.387 
ATOM    226  N   CYS A  50       7.427 -19.442  -3.956 
ATOM    227  CA  CYS A  50       8.387 -18.513  -3.432 
ATOM    228  CB  CYS A  50       7.789 -17.543  -2.401 
ATOM    229  SG  CYS A  50       6.919 -16.168  -3.203 
ATOM    230  C   CYS A  50       9.521 -19.233  -2.772 
ATOM    231  O   CYS A  50      10.680 -18.874  -2.966 
ATOM    232  N   GLU A  51       9.232 -20.282  -1.984 
ATOM    233  CA  GLU A  51      10.291 -20.937  -1.274 
ATOM    234  CB  GLU A  51       9.814 -22.052  -0.328 
ATOM    235  CG  GLU A  51       9.046 -21.500   0.875 
ATOM    236  CD  GLU A  51       8.647 -22.660   1.776 
ATOM    237  OE1 GLU A  51       8.797 -23.834   1.341 
ATOM    238  OE2 GLU A  51       8.191 -22.384   2.918 
ATOM    239  C   GLU A  51      11.271 -21.539  -2.238 
ATOM    240  O   GLU A  51      12.477 -21.471  -2.014 
ATOM    241  N   SER A  52      10.782 -22.163  -3.323 
ATOM    242  CA  SER A  52      11.648 -22.819  -4.266 
ATOM    243  CB  SER A  52      10.871 -23.670  -5.287 
ATOM    244  OG  SER A  52      11.770 -24.296  -6.189 
ATOM    245  C   SER A  52      12.484 -21.840  -5.041 
ATOM    246  O   SER A  52      13.695 -22.015  -5.173 
ATOM    247  N   ILE A  53      11.853 -20.774  -5.572 
ATOM    248  CA  ILE A  53      12.510 -19.830  -6.436 
ATOM    249  CB  ILE A  53      11.569 -18.839  -7.063 
ATOM    250  CG1 ILE A  53      12.268 -18.100  -8.213 
ATOM    251  CG2 ILE A  53      11.022 -17.910  -5.967 
ATOM    252  CD1 ILE A  53      11.307 -17.285  -9.080 
ATOM    253  C   ILE A  53      13.564 -19.071  -5.697 
ATOM    254  O   ILE A  53      14.625 -18.777  -6.243 
ATOM    255  N   MET A  54      13.288 -18.724  -4.431 
ATOM    256  CA  MET A  54      14.208 -17.931  -3.681 
ATOM    257  CB  MET A  54      13.657 -17.630  -2.278 
ATOM    258  CG  MET A  54      14.129 -16.292  -1.716 
ATOM    259  SD  MET A  54      13.400 -14.851  -2.557 
ATOM    260  CE  MET A  54      13.965 -13.641  -1.327 
ATOM    261  C   MET A  54      15.482 -18.715  -3.574 
ATOM    262  O   MET A  54      16.577 -18.162  -3.661 
ATOM    263  N   ARG A  55      15.360 -20.040  -3.377 
ATOM    264  CA  ARG A  55      16.487 -20.926  -3.259 
ATOM    265  CB  ARG A  55      16.035 -22.353  -2.921 
ATOM    266  CG  ARG A  55      15.198 -22.413  -1.641 
ATOM    267  CD  ARG A  55      14.502 -23.757  -1.423 
ATOM    268  NE  ARG A  55      15.339 -24.566  -0.498 
ATOM    269  CZ  ARG A  55      15.110 -25.907  -0.399 
ATOM    270  NH1 ARG A  55      14.168 -26.490  -1.198 
ATOM    271  NH2 ARG A  55      15.823 -26.659   0.486 
ATOM    272  C   ARG A  55      17.249 -20.983  -4.555 
ATOM    273  O   ARG A  55      18.476 -20.907  -4.565 
ATOM    274  N   ARG A  56      16.538 -21.101  -5.694 
ATOM    275  CA  ARG A  56      17.186 -21.258  -6.971 
ATOM    276  CB  ARG A  56      16.203 -21.454  -8.140 
ATOM    277  CG  ARG A  56      15.409 -22.759  -8.083 
ATOM    278  CD  ARG A  56      14.767 -23.128  -9.423 
ATOM    279  NE  ARG A  56      13.877 -22.004  -9.821 
ATOM    280  CZ  ARG A  56      12.561 -22.008  -9.459 
ATOM    281  NH1 ARG A  56      12.047 -23.057  -8.752 
ATOM    282  NH2 ARG A  56      11.757 -20.960  -9.804 
ATOM    283  C   ARG A  56      17.993 -20.038  -7.297 
ATOM    284  O   ARG A  56      19.094 -20.132  -7.842 
ATOM    285  N   ARG A  57      17.434 -18.858  -6.981 
ATOM    286  CA  ARG A  57      17.989 -17.566  -7.272 
ATOM    287  CB  ARG A  57      16.981 -16.432  -7.028 
ATOM    288  CG  ARG A  57      15.720 -16.618  -7.872 
ATOM    289  CD  ARG A  57      16.007 -16.749  -9.368 
ATOM    290  NE  ARG A  57      14.774 -17.286 -10.009 
ATOM    291  CZ  ARG A  57      14.462 -16.937 -11.292 
ATOM    292  NH1 ARG A  57      15.255 -16.058 -11.970 
ATOM    293  NH2 ARG A  57      13.356 -17.462 -11.896 
ATOM    294  C   ARG A  57      19.215 -17.308  -6.446 
ATOM    295  O   ARG A  57      20.047 -16.489  -6.833 
ATOM    296  N   GLY A  58      19.345 -17.952  -5.266 
ATOM    297  CA  GLY A  58      20.518 -17.749  -4.452 
ATOM    298  C   GLY A  58      20.249 -16.676  -3.435 
ATOM    299  O   GLY A  58      21.171 -16.056  -2.910 
ATOM    300  N   LEU A  59      18.957 -16.404  -3.197 
ATOM    301  CA  LEU A  59      18.390 -15.442  -2.291 
ATOM    302  CB  LEU A  59      16.997 -14.993  -2.748 
ATOM    303  CG  LEU A  59      17.057 -14.335  -4.141 
ATOM    304  CD1 LEU A  59      15.690 -13.786  -4.573 
ATOM    305  CD2 LEU A  59      18.175 -13.282  -4.214 
ATOM    306  C   LEU A  59      18.342 -15.875  -0.842 
ATOM    307  O   LEU A  59      17.877 -15.107  -0.005 
ATOM    308  N   THR A  60      18.628 -17.158  -0.543 
ATOM    309  CA  THR A  60      18.521 -17.780   0.758 
ATOM    310  CB  THR A  60      18.422 -19.273   0.655 
ATOM    311  OG1 THR A  60      19.592 -19.810   0.057 
ATOM    312  CG2 THR A  60      17.192 -19.608  -0.204 
ATOM    313  C   THR A  60      19.582 -17.448   1.776 
ATOM    314  O   THR A  60      19.306 -17.592   2.964 
ATOM    315  N   SER A  61      20.833 -17.093   1.412 
ATOM    316  CA  SER A  61      21.758 -16.859   2.493 
ATOM    317  CB  SER A  61      22.957 -17.826   2.485 
ATOM    318  OG  SER A  61      22.517 -19.158   2.702 
ATOM    319  C   SER A  61      22.320 -15.475   2.407 
ATOM    320  O   SER A  61      23.186 -15.209   1.575 
ATOM    321  N   PRO A  62      21.889 -14.572   3.254 
ATOM    322  CA  PRO A  62      20.832 -14.844   4.197 
ATOM    323  CD  PRO A  62      22.847 -13.617   3.787 
ATOM    324  CB  PRO A  62      20.985 -13.822   5.320 
ATOM    325  CG  PRO A  62      22.467 -13.428   5.263 
ATOM    326  C   PRO A  62      19.514 -14.718   3.499 
ATOM    327  O   PRO A  62      19.488 -14.279   2.350 
ATOM    328  N   CYS A  63      18.409 -15.091   4.176 
ATOM    329  CA  CYS A  63      17.107 -15.029   3.577 
ATOM    330  CB  CYS A  63      15.980 -15.525   4.508 
ATOM    331  SG  CYS A  63      16.264 -17.191   5.180 
ATOM    332  C   CYS A  63      16.811 -13.590   3.286 
ATOM    333  O   CYS A  63      16.979 -12.728   4.148 
ATOM    334  N   LYS A  64      16.363 -13.286   2.050 
ATOM    335  CA  LYS A  64      16.024 -11.933   1.733 
ATOM    336  CB  LYS A  64      15.958 -11.675   0.217 
ATOM    337  CG  LYS A  64      15.947 -10.196  -0.175 
ATOM    338  CD  LYS A  64      16.188  -9.974  -1.671 
ATOM    339  CE  LYS A  64      16.192  -8.501  -2.084 
ATOM    340  NZ  LYS A  64      16.367  -8.389  -3.549 
ATOM    341  C   LYS A  64      14.671 -11.685   2.334 
ATOM    342  O   LYS A  64      13.782 -12.531   2.250 
ATOM    343  N   ASP A  65      14.485 -10.514   2.975 
ATOM    344  CA  ASP A  65      13.252 -10.245   3.660 
ATOM    345  CB  ASP A  65      13.310  -8.967   4.522 
ATOM    346  CG  ASP A  65      13.625  -7.757   3.647 
ATOM    347  OD1 ASP A  65      14.224  -7.939   2.553 
ATOM    348  OD2 ASP A  65      13.278  -6.626   4.077 
ATOM    349  C   ASP A  65      12.107 -10.144   2.699 
ATOM    350  O   ASP A  65      11.037 -10.700   2.946 
ATOM    351  N   ILE A  66      12.280  -9.419   1.579 
ATOM    352  CA  ILE A  66      11.198  -9.300   0.645 
ATOM    353  CB  ILE A  66      10.432  -8.019   0.848 
ATOM    354  CG1 ILE A  66       9.083  -8.013   0.109 
ATOM    355  CG2 ILE A  66      11.366  -6.859   0.468 
ATOM    356  CD1 ILE A  66       9.205  -8.016  -1.410 
ATOM    357  C   ILE A  66      11.805  -9.311  -0.725 
ATOM    358  O   ILE A  66      12.863  -8.720  -0.940 
ATOM    359  N   ASN A  67      11.179 -10.019  -1.688 
ATOM    360  CA  ASN A  67      11.720 -10.015  -3.017 
ATOM    361  CB  ASN A  67      12.741 -11.139  -3.259 
ATOM    362  CG  ASN A  67      13.477 -10.847  -4.558 
ATOM    363  OD1 ASN A  67      14.272  -9.911  -4.638 
ATOM    364  ND2 ASN A  67      13.214 -11.676  -5.603 
ATOM    365  C   ASN A  67      10.584 -10.205  -3.973 
ATOM    366  O   ASN A  67       9.740 -11.082  -3.786 
ATOM    367  N   THR A  68      10.556  -9.392  -5.048 
ATOM    368  CA  THR A  68       9.471  -9.467  -5.982 
ATOM    369  CB  THR A  68       8.762  -8.158  -6.145 
ATOM    370  OG1 THR A  68       8.269  -7.721  -4.886 
ATOM    371  CG2 THR A  68       7.598  -8.348  -7.130 
ATOM    372  C   THR A  68       9.996  -9.879  -7.324 
ATOM    373  O   THR A  68      11.059  -9.439  -7.762 
ATOM    374  N   PHE A  69       9.236 -10.761  -8.006 
ATOM    375  CA  PHE A  69       9.601 -11.241  -9.309 
ATOM    376  CB  PHE A  69       9.527 -12.774  -9.435 
ATOM    377  CG  PHE A  69      10.543 -13.384  -8.526 
ATOM    378  CD1 PHE A  69      11.831 -13.609  -8.956 
ATOM    379  CD2 PHE A  69      10.207 -13.734  -7.237 
ATOM    380  CE1 PHE A  69      12.768 -14.171  -8.120 
ATOM    381  CE2 PHE A  69      11.140 -14.295  -6.395 
ATOM    382  CZ  PHE A  69      12.423 -14.515  -6.835 
ATOM    383  C   PHE A  69       8.608 -10.690 -10.287 
ATOM    384  O   PHE A  69       7.415 -10.605 -10.001 
ATOM    385  N   ILE A  70       9.099 -10.300 -11.480 
ATOM    386  CA  ILE A  70       8.279  -9.766 -12.530 
ATOM    387  CB  ILE A  70       8.894  -8.585 -13.228 
ATOM    388  CG1 ILE A  70       9.137  -7.438 -12.235 
ATOM    389  CG2 ILE A  70       7.982  -8.201 -14.407 
ATOM    390  CD1 ILE A  70      10.026  -6.325 -12.786 
ATOM    391  C   ILE A  70       8.146 -10.852 -13.550 
ATOM    392  O   ILE A  70       9.106 -11.572 -13.824 
ATOM    393  N   HIS A  71       6.934 -11.011 -14.122 
ATOM    394  CA  HIS A  71       6.704 -12.056 -15.078 
ATOM    395  ND1 HIS A  71       6.623 -14.322 -12.875 
ATOM    396  CG  HIS A  71       5.646 -13.442 -13.288 
ATOM    397  CB  HIS A  71       5.509 -12.942 -14.696 
ATOM    398  NE2 HIS A  71       5.416 -13.823 -11.074 
ATOM    399  CD2 HIS A  71       4.918 -13.148 -12.176 
ATOM    400  CE1 HIS A  71       6.439 -14.514 -11.544 
ATOM    401  C   HIS A  71       6.415 -11.410 -16.399 
ATOM    402  O   HIS A  71       6.310 -10.188 -16.486 
ATOM    403  N   GLY A  72       6.286 -12.218 -17.476 
ATOM    404  CA  GLY A  72       6.017 -11.656 -18.772 
ATOM    405  C   GLY A  72       7.295 -11.593 -19.560 
ATOM    406  O   GLY A  72       8.294 -12.209 -19.193 
ATOM    407  N   ASN A  73       7.269 -10.867 -20.702 
ATOM    408  CA  ASN A  73       8.405 -10.782 -21.584 
ATOM    409  CB  ASN A  73       8.034 -10.508 -23.057 
ATOM    410  CG  ASN A  73       7.346  -9.151 -23.163 
ATOM    411  OD1 ASN A  73       7.968  -8.146 -23.502 
ATOM    412  ND2 ASN A  73       6.017  -9.119 -22.872 
ATOM    413  C   ASN A  73       9.371  -9.723 -21.133 
ATOM    414  O   ASN A  73       8.994  -8.716 -20.538 
ATOM    415  N   LYS A  74      10.668  -9.952 -21.434 
ATOM    416  CA  LYS A  74      11.764  -9.101 -21.052 
ATOM    417  CB  LYS A  74      13.152  -9.709 -21.329 
ATOM    418  CG  LYS A  74      13.502 -10.903 -20.438 
ATOM    419  CD  LYS A  74      14.866 -11.514 -20.762 
ATOM    420  CE  LYS A  74      14.989 -11.999 -22.206 
ATOM    421  NZ  LYS A  74      16.380 -12.427 -22.480 
ATOM    422  C   LYS A  74      11.726  -7.769 -21.741 
ATOM    423  O   LYS A  74      12.108  -6.759 -21.152 
ATOM    424  N   ARG A  75      11.268  -7.726 -23.005 
ATOM    425  CA  ARG A  75      11.336  -6.518 -23.783 
ATOM    426  CB  ARG A  75      10.706  -6.680 -25.174 
ATOM    427  CG  ARG A  75      11.275  -7.856 -25.964 
ATOM    428  CD  ARG A  75      10.777  -7.928 -27.407 
ATOM    429  NE  ARG A  75       9.288  -7.909 -27.372 
ATOM    430  CZ  ARG A  75       8.587  -9.047 -27.093 
ATOM    431  NH1 ARG A  75       9.247 -10.192 -26.754 
ATOM    432  NH2 ARG A  75       7.223  -9.036 -27.147 
ATOM    433  C   ARG A  75      10.568  -5.434 -23.096 
ATOM    434  O   ARG A  75      11.000  -4.283 -23.058 
ATOM    435  N   SER A  76       9.396  -5.775 -22.533 
ATOM    436  CA  SER A  76       8.562  -4.791 -21.905 
ATOM    437  CB  SER A  76       7.236  -5.385 -21.396 
ATOM    438  OG  SER A  76       6.471  -5.878 -22.487 
ATOM    439  C   SER A  76       9.281  -4.196 -20.730 
ATOM    440  O   SER A  76       9.132  -3.009 -20.441 
ATOM    441  N   ILE A  77      10.063  -5.017 -20.003 
ATOM    442  CA  ILE A  77      10.777  -4.552 -18.848 
ATOM    443  CB  ILE A  77      11.426  -5.664 -18.076 
ATOM    444  CG1 ILE A  77      10.357  -6.647 -17.572 
ATOM    445  CG2 ILE A  77      12.260  -5.039 -16.946 
ATOM    446  CD1 ILE A  77      10.932  -7.947 -17.010 
ATOM    447  C   ILE A  77      11.850  -3.586 -19.254 
ATOM    448  O   ILE A  77      12.029  -2.547 -18.626 
ATOM    449  N   LYS A  78      12.600  -3.902 -20.324 
ATOM    450  CA  LYS A  78      13.670  -3.048 -20.763 
ATOM    451  CB  LYS A  78      14.457  -3.613 -21.957 
ATOM    452  CG  LYS A  78      15.314  -4.836 -21.619 
ATOM    453  CD  LYS A  78      15.896  -5.526 -22.854 
ATOM    454  CE  LYS A  78      16.828  -6.696 -22.531 
ATOM    455  NZ  LYS A  78      16.037  -7.912 -22.246 
ATOM    456  C   LYS A  78      13.105  -1.727 -21.186 
ATOM    457  O   LYS A  78      13.736  -0.686 -21.012 
ATOM    458  N   ALA A  79      11.881  -1.748 -21.741 
ATOM    459  CA  ALA A  79      11.200  -0.603 -22.284 
ATOM    460  CB  ALA A  79       9.821  -0.951 -22.871 
ATOM    461  C   ALA A  79      10.987   0.445 -21.231 
ATOM    462  O   ALA A  79      10.878   1.630 -21.545 
ATOM    463  N   ILE A  80      10.868   0.044 -19.956 
ATOM    464  CA  ILE A  80      10.626   1.016 -18.927 
ATOM    465  CB  ILE A  80      10.255   0.446 -17.581 
ATOM    466  CG1 ILE A  80      11.316  -0.473 -16.984 
ATOM    467  CG2 ILE A  80       8.892  -0.240 -17.747 
ATOM    468  CD1 ILE A  80      10.900  -1.026 -15.623 
ATOM    469  C   ILE A  80      11.745   2.022 -18.874 
ATOM    470  O   ILE A  80      11.546   3.160 -18.452 
ATOM    471  N   CYS A  81      12.966   1.624 -19.275 
ATOM    472  CA  CYS A  81      14.117   2.486 -19.280 
ATOM    473  CB  CYS A  81      15.428   1.734 -19.567 
ATOM    474  SG  CYS A  81      15.754   0.459 -18.312 
ATOM    475  C   CYS A  81      13.959   3.596 -20.289 
ATOM    476  O   CYS A  81      14.689   4.586 -20.237 
ATOM    477  N   GLU A  82      13.062   3.434 -21.284 
ATOM    478  CA  GLU A  82      12.862   4.454 -22.277 
ATOM    479  CB  GLU A  82      12.970   3.920 -23.715 
ATOM    480  CG  GLU A  82      11.961   2.809 -24.013 
ATOM    481  CD  GLU A  82      12.156   2.352 -25.452 
ATOM    482  OE1 GLU A  82      12.213   3.228 -26.356 
ATOM    483  OE2 GLU A  82      12.249   1.114 -25.666 
ATOM    484  C   GLU A  82      11.484   5.028 -22.107 
ATOM    485  O   GLU A  82      10.696   4.562 -21.287 
ATOM    486  N   ASN A  83      11.173   6.085 -22.884 
ATOM    487  CA  ASN A  83       9.911   6.767 -22.808 
ATOM    488  CB  ASN A  83       9.851   8.042 -23.664 
ATOM    489  CG  ASN A  83      10.676   9.103 -22.944 
ATOM    490  OD1 ASN A  83      10.664   9.185 -21.715 
ATOM    491  ND2 ASN A  83      11.416   9.938 -23.723 
ATOM    492  C   ASN A  83       8.817   5.839 -23.229 
ATOM    493  O   ASN A  83       7.665   6.001 -22.831 
ATOM    494  N   LYS A  84       9.156   4.826 -24.043 
ATOM    495  CA  LYS A  84       8.180   3.925 -24.580 
ATOM    496  CB  LYS A  84       8.857   2.817 -25.416 
ATOM    497  CG  LYS A  84       7.921   1.834 -26.122 
ATOM    498  CD  LYS A  84       7.153   0.911 -25.178 
ATOM    499  CE  LYS A  84       6.396  -0.197 -25.909 
ATOM    500  NZ  LYS A  84       7.357  -1.190 -26.441 
ATOM    501  C   LYS A  84       7.386   3.298 -23.466 
ATOM    502  O   LYS A  84       6.161   3.232 -23.563 
ATOM    503  N   ASN A  85       8.029   2.807 -22.383 
ATOM    504  CA  ASN A  85       7.206   2.217 -21.358 
ATOM    505  CB  ASN A  85       7.343   0.680 -21.318 
ATOM    506  CG  ASN A  85       6.232   0.074 -20.468 
ATOM    507  OD1 ASN A  85       5.067   0.455 -20.576 
ATOM    508  ND2 ASN A  85       6.604  -0.897 -19.592 
ATOM    509  C   ASN A  85       7.600   2.737 -20.000 
ATOM    510  O   ASN A  85       7.516   2.004 -19.015 
ATOM    511  N   GLY A  86       7.987   4.025 -19.869 
ATOM    512  CA  GLY A  86       8.358   4.440 -18.541 
ATOM    513  C   GLY A  86       8.406   5.935 -18.432 
ATOM    514  O   GLY A  86       8.529   6.651 -19.426 
ATOM    515  N   ASN A  87       8.313   6.432 -17.176 
ATOM    516  CA  ASN A  87       8.388   7.834 -16.866 
ATOM    517  CB  ASN A  87       7.070   8.434 -16.338 
ATOM    518  CG  ASN A  87       6.033   8.383 -17.450 
ATOM    519  OD1 ASN A  87       5.564   7.312 -17.828 
ATOM    520  ND2 ASN A  87       5.650   9.574 -17.983 
ATOM    521  C   ASN A  87       9.381   7.966 -15.753 
ATOM    522  O   ASN A  87       9.660   7.005 -15.039 
ATOM    523  N   PRO A  88       9.943   9.130 -15.590 
ATOM    524  CA  PRO A  88      10.890   9.367 -14.542 
ATOM    525  CD  PRO A  88       9.915  10.189 -16.582 
ATOM    526  CB  PRO A  88      11.522  10.727 -14.851 
ATOM    527  CG  PRO A  88      10.555  11.384 -15.857 
ATOM    528  C   PRO A  88      10.168   9.304 -13.236 
ATOM    529  O   PRO A  88       9.050   9.812 -13.144 
ATOM    530  N   HIS A  89      10.804   8.706 -12.212 
ATOM    531  CA  HIS A  89      10.210   8.527 -10.923 
ATOM    532  ND1 HIS A  89       7.895   6.729  -9.424 
ATOM    533  CG  HIS A  89       9.268   6.743  -9.344 
ATOM    534  CB  HIS A  89      10.169   7.046 -10.506 
ATOM    535  NE2 HIS A  89       8.415   6.182  -7.333 
ATOM    536  CD2 HIS A  89       9.569   6.408  -8.061 
ATOM    537  CE1 HIS A  89       7.434   6.387  -8.195 
ATOM    538  C   HIS A  89      11.094   9.291 -10.006 
ATOM    539  O   HIS A  89      12.249   9.524 -10.348 
ATOM    540  N   ARG A  90      10.614   9.570  -8.777 
ATOM    541  CA  ARG A  90      11.134  10.633  -7.973 
ATOM    542  CB  ARG A  90      10.638  10.532  -6.524 
ATOM    543  CG  ARG A  90       9.118  10.621  -6.401 
ATOM    544  CD  ARG A  90       8.581  12.052  -6.436 
ATOM    545  NE  ARG A  90       7.099  11.972  -6.308 
ATOM    546  CZ  ARG A  90       6.398  13.027  -5.801 
ATOM    547  NH1 ARG A  90       7.050  14.164  -5.418 
ATOM    548  NH2 ARG A  90       5.043  12.938  -5.660 
ATOM    549  C   ARG A  90      12.627  10.723  -7.915 
ATOM    550  O   ARG A  90      13.186  11.625  -8.535 
ATOM    551  N   GLU A  91      13.353   9.801  -7.262 
ATOM    552  CA  GLU A  91      14.755  10.115  -7.224 
ATOM    553  CB  GLU A  91      15.367  10.061  -5.812 
ATOM    554  CG  GLU A  91      14.958  11.232  -4.914 
ATOM    555  CD  GLU A  91      13.537  11.000  -4.427 
ATOM    556  OE1 GLU A  91      13.280   9.918  -3.836 
ATOM    557  OE2 GLU A  91      12.688  11.907  -4.644 
ATOM    558  C   GLU A  91      15.504   9.143  -8.074 
ATOM    559  O   GLU A  91      15.859   8.056  -7.623 
ATOM    560  N   ASN A  92      15.780   9.542  -9.330 
ATOM    561  CA  ASN A  92      16.570   8.776 -10.253 
ATOM    562  CB  ASN A  92      18.015   8.583  -9.762 
ATOM    563  CG  ASN A  92      18.669   9.953  -9.678 
ATOM    564  OD1 ASN A  92      18.547  10.766 -10.593 
ATOM    565  ND2 ASN A  92      19.371  10.227  -8.547 
ATOM    566  C   ASN A  92      15.991   7.412 -10.460 
ATOM    567  O   ASN A  92      16.733   6.456 -10.678 
ATOM    568  N   LEU A  93      14.653   7.283 -10.421 
ATOM    569  CA  LEU A  93      14.046   5.998 -10.644 
ATOM    570  CB  LEU A  93      13.196   5.499  -9.462 
ATOM    571  CG  LEU A  93      14.013   5.127  -8.208 
ATOM    572  CD1 LEU A  93      13.097   4.644  -7.072 
ATOM    573  CD2 LEU A  93      15.107   4.099  -8.543 
ATOM    574  C   LEU A  93      13.141   6.137 -11.825 
ATOM    575  O   LEU A  93      12.979   7.226 -12.373 
ATOM    576  N   ARG A  94      12.563   5.007 -12.286 
ATOM    577  CA  ARG A  94      11.651   5.047 -13.395 
ATOM    578  CB  ARG A  94      12.264   4.533 -14.706 
ATOM    579  CG  ARG A  94      13.421   5.410 -15.185 
ATOM    580  CD  ARG A  94      13.981   5.008 -16.550 
ATOM    581  NE  ARG A  94      12.929   5.315 -17.557 
ATOM    582  CZ  ARG A  94      12.803   6.585 -18.040 
ATOM    583  NH1 ARG A  94      13.625   7.577 -17.590 
ATOM    584  NH2 ARG A  94      11.843   6.868 -18.966 
ATOM    585  C   ARG A  94      10.481   4.169 -13.054 
ATOM    586  O   ARG A  94      10.637   3.137 -12.403 
ATOM    587  N   ILE A  95       9.268   4.577 -13.488 
ATOM    588  CA  ILE A  95       8.059   3.839 -13.228 
ATOM    589  CB  ILE A  95       7.025   4.653 -12.501 
ATOM    590  CG1 ILE A  95       5.820   3.791 -12.084 
ATOM    591  CG2 ILE A  95       6.656   5.846 -13.397 
ATOM    592  CD1 ILE A  95       6.118   2.807 -10.956 
ATOM    593  C   ILE A  95       7.471   3.433 -14.552 
ATOM    594  O   ILE A  95       7.417   4.230 -15.487 
ATOM    595  N   SER A  96       7.017   2.167 -14.668 
ATOM    596  CA  SER A  96       6.520   1.669 -15.924 
ATOM    597  CB  SER A  96       6.521   0.132 -16.021 
ATOM    598  OG  SER A  96       5.638  -0.423 -15.057 
ATOM    599  C   SER A  96       5.122   2.137 -16.200 
ATOM    600  O   SER A  96       4.324   2.355 -15.289 
ATOM    601  N   LYS A  97       4.824   2.366 -17.497 
ATOM    602  CA  LYS A  97       3.513   2.735 -17.955 
ATOM    603  CB  LYS A  97       3.499   3.283 -19.390 
ATOM    604  CG  LYS A  97       4.096   4.687 -19.504 
ATOM    605  CD  LYS A  97       4.273   5.153 -20.949 
ATOM    606  CE  LYS A  97       4.718   6.611 -21.063 
ATOM    607  NZ  LYS A  97       6.152   6.728 -20.709 
ATOM    608  C   LYS A  97       2.610   1.543 -17.924 
ATOM    609  O   LYS A  97       1.429   1.655 -17.600 
ATOM    610  N   SER A  98       3.157   0.372 -18.304 
ATOM    611  CA  SER A  98       2.430  -0.864 -18.402 
ATOM    612  CB  SER A  98       3.113  -1.826 -19.387 
ATOM    613  OG  SER A  98       2.438  -3.069 -19.433 
ATOM    614  C   SER A  98       2.391  -1.529 -17.062 
ATOM    615  O   SER A  98       3.191  -1.233 -16.178 
ATOM    616  N   SER A  99       1.438  -2.468 -16.892 
ATOM    617  CA  SER A  99       1.316  -3.181 -15.654 
ATOM    618  CB  SER A  99      -0.138  -3.329 -15.182 
ATOM    619  OG  SER A  99      -0.171  -4.036 -13.953 
ATOM    620  C   SER A  99       1.866  -4.551 -15.901 
ATOM    621  O   SER A  99       1.756  -5.075 -17.006 
ATOM    622  N   PHE A 100       2.499  -5.160 -14.875 
ATOM    623  CA  PHE A 100       3.096  -6.452 -15.063 
ATOM    624  CB  PHE A 100       4.625  -6.462 -14.858 
ATOM    625  CG  PHE A 100       5.327  -5.637 -15.887 
ATOM    626  CD1 PHE A 100       5.439  -4.271 -15.743 
ATOM    627  CD2 PHE A 100       5.897  -6.234 -16.988 
ATOM    628  CE1 PHE A 100       6.097  -3.516 -16.687 
ATOM    629  CE2 PHE A 100       6.556  -5.484 -17.934 
ATOM    630  CZ  PHE A 100       6.657  -4.121 -17.787 
ATOM    631  C   PHE A 100       2.572  -7.384 -14.016 
ATOM    632  O   PHE A 100       2.195  -6.966 -12.922 
ATOM    633  N   GLN A 101       2.513  -8.691 -14.344 
ATOM    634  CA  GLN A 101       2.171  -9.658 -13.345 
ATOM    635  CB  GLN A 101       1.839 -11.052 -13.904 
ATOM    636  CG  GLN A 101       0.489 -11.131 -14.617 
ATOM    637  CD  GLN A 101      -0.593 -11.194 -13.547 
ATOM    638  OE1 GLN A 101      -0.366 -11.697 -12.449 
ATOM    639  NE2 GLN A 101      -1.804 -10.667 -13.873 
ATOM    640  C   GLN A 101       3.394  -9.793 -12.496 
ATOM    641  O   GLN A 101       4.508  -9.873 -13.015 
ATOM    642  N   VAL A 102       3.218  -9.802 -11.161 
ATOM    643  CA  VAL A 102       4.354  -9.886 -10.293 
ATOM    644  CB  VAL A 102       4.759  -8.562  -9.714 
ATOM    645  CG1 VAL A 102       5.195  -7.637 -10.861 
ATOM    646  CG2 VAL A 102       3.584  -8.007  -8.887 
ATOM    647  C   VAL A 102       4.011 -10.774  -9.139 
ATOM    648  O   VAL A 102       2.841 -11.025  -8.854 
ATOM    649  N   THR A 103       5.050 -11.314  -8.467 
ATOM    650  CA  THR A 103       4.829 -12.120  -7.304 
ATOM    651  CB  THR A 103       5.112 -13.577  -7.530 
ATOM    652  OG1 THR A 103       4.295 -14.080  -8.577 
ATOM    653  CG2 THR A 103       4.826 -14.343  -6.226 
ATOM    654  C   THR A 103       5.781 -11.637  -6.255 
ATOM    655  O   THR A 103       6.988 -11.574  -6.489 
ATOM    656  N   THR A 104       5.262 -11.297  -5.057 
ATOM    657  CA  THR A 104       6.109 -10.812  -4.005 
ATOM    658  CB  THR A 104       5.546  -9.614  -3.295 
ATOM    659  OG1 THR A 104       5.356  -8.546  -4.210 
ATOM    660  CG2 THR A 104       6.514  -9.193  -2.176 
ATOM    661  C   THR A 104       6.242 -11.896  -2.986 
ATOM    662  O   THR A 104       5.251 -12.502  -2.581 
ATOM    663  N   CYS A 105       7.490 -12.172  -2.555 
ATOM    664  CA  CYS A 105       7.738 -13.200  -1.586 
ATOM    665  CB  CYS A 105       8.849 -14.165  -2.029 
ATOM    666  SG  CYS A 105       8.448 -14.908  -3.639 
ATOM    667  C   CYS A 105       8.189 -12.511  -0.339 
ATOM    668  O   CYS A 105       9.178 -11.779  -0.349 
ATOM    669  N   LYS A 106       7.459 -12.730   0.774 
ATOM    670  CA  LYS A 106       7.781 -12.086   2.014 
ATOM    671  CB  LYS A 106       6.585 -11.338   2.628 
ATOM    672  CG  LYS A 106       6.127 -10.139   1.793 
ATOM    673  CD  LYS A 106       4.735  -9.634   2.178 
ATOM    674  CE  LYS A 106       4.309  -8.374   1.425 
ATOM    675  NZ  LYS A 106       5.014  -7.194   1.974 
ATOM    676  C   LYS A 106       8.204 -13.134   2.988 
ATOM    677  O   LYS A 106       7.514 -14.131   3.203 
ATOM    678  N   LEU A 107       9.370 -12.908   3.618 
ATOM    679  CA  LEU A 107       9.910 -13.866   4.533 
ATOM    680  CB  LEU A 107      11.381 -13.570   4.883 
ATOM    681  CG  LEU A 107      12.026 -14.570   5.857 
ATOM    682  CD1 LEU A 107      12.138 -15.973   5.238 
ATOM    683  CD2 LEU A 107      13.375 -14.044   6.370 
ATOM    684  C   LEU A 107       9.105 -13.824   5.787 
ATOM    685  O   LEU A 107       8.661 -12.764   6.225 
ATOM    686  N   HIS A 108       8.855 -15.005   6.380 
ATOM    687  CA  HIS A 108       8.191 -15.020   7.648 
ATOM    688  ND1 HIS A 108       6.503 -17.160   5.722 
ATOM    689  CG  HIS A 108       6.507 -16.861   7.063 
ATOM    690  CB  HIS A 108       6.725 -15.489   7.618 
ATOM    691  NE2 HIS A 108       6.076 -19.059   6.793 
ATOM    692  CD2 HIS A 108       6.247 -18.033   7.703 
ATOM    693  CE1 HIS A 108       6.239 -18.488   5.615 
ATOM    694  C   HIS A 108       8.993 -15.906   8.534 
ATOM    695  O   HIS A 108       9.644 -16.843   8.076 
ATOM    696  N   GLY A 109       8.958 -15.620   9.846 
ATOM    697  CA  GLY A 109       9.793 -16.334  10.759 
ATOM    698  C   GLY A 109      10.861 -15.362  11.144 
ATOM    699  O   GLY A 109      11.206 -14.465  10.376 
ATOM    700  N   GLY A 110      11.378 -15.513  12.376 
ATOM    701  CA  GLY A 110      12.344 -14.642  12.983 
ATOM    702  C   GLY A 110      13.717 -14.700  12.379 
ATOM    703  O   GLY A 110      14.419 -13.689  12.376 
ATOM    704  N   SER A 111      14.166 -15.876  11.892 
ATOM    705  CA  SER A 111      15.555 -15.993  11.521 
ATOM    706  CB  SER A 111      16.129 -17.404  11.740 
ATOM    707  OG  SER A 111      17.494 -17.439  11.353 
ATOM    708  C   SER A 111      15.827 -15.629  10.092 
ATOM    709  O   SER A 111      15.060 -15.888   9.167 
ATOM    710  N   PRO A 112      16.953 -14.967   9.967 
ATOM    711  CA  PRO A 112      17.492 -14.571   8.686 
ATOM    712  CD  PRO A 112      17.334 -14.031  11.015 
ATOM    713  CB  PRO A 112      18.504 -13.462   8.973 
ATOM    714  CG  PRO A 112      18.025 -12.860  10.301 
ATOM    715  C   PRO A 112      18.112 -15.709   7.930 
ATOM    716  O   PRO A 112      18.498 -15.507   6.778 
ATOM    717  N   TRP A 113      18.254 -16.900   8.543 
ATOM    718  CA  TRP A 113      18.952 -17.947   7.848 
ATOM    719  CB  TRP A 113      20.140 -18.493   8.653 
ATOM    720  CG  TRP A 113      21.239 -17.473   8.801 
ATOM    721  CD2 TRP A 113      22.171 -17.157   7.757 
ATOM    722  CD1 TRP A 113      21.549 -16.668   9.857 
ATOM    723  NE1 TRP A 113      22.625 -15.874   9.541 
ATOM    724  CE2 TRP A 113      23.017 -16.164   8.250 
ATOM    725  CE3 TRP A 113      22.310 -17.654   6.495 
ATOM    726  CZ2 TRP A 113      24.022 -15.652   7.480 
ATOM    727  CZ3 TRP A 113      23.322 -17.137   5.721 
ATOM    728  CH2 TRP A 113      24.162 -16.156   6.206 
ATOM    729  C   TRP A 113      18.019 -19.078   7.526 
ATOM    730  O   TRP A 113      16.980 -19.259   8.157 
ATOM    731  N   PRO A 114      18.387 -19.844   6.525 
ATOM    732  CA  PRO A 114      17.605 -20.941   6.018 
ATOM    733  CD  PRO A 114      19.726 -19.807   5.959 
ATOM    734  CB  PRO A 114      18.412 -21.510   4.849 
ATOM    735  CG  PRO A 114      19.865 -21.131   5.190 
ATOM    736  C   PRO A 114      17.349 -21.963   7.077 
ATOM    737  O   PRO A 114      18.132 -22.055   8.021 
ATOM    738  N   PRO A 115      16.287 -22.717   6.949 
ATOM    739  CA  PRO A 115      15.417 -22.592   5.810 
ATOM    740  CD  PRO A 115      16.308 -24.080   7.460 
ATOM    741  CB  PRO A 115      14.554 -23.850   5.796 
ATOM    742  CG  PRO A 115      15.436 -24.898   6.494 
ATOM    743  C   PRO A 115      14.624 -21.326   5.826 
ATOM    744  O   PRO A 115      14.324 -20.822   6.907 
ATOM    745  N   CYS A 116      14.262 -20.805   4.637 
ATOM    746  CA  CYS A 116      13.552 -19.559   4.576 
ATOM    747  CB  CYS A 116      14.136 -18.609   3.509 
ATOM    748  SG  CYS A 116      15.947 -18.432   3.606 
ATOM    749  C   CYS A 116      12.141 -19.851   4.153 
ATOM    750  O   CYS A 116      11.913 -20.416   3.083 
ATOM    751  N   GLN A 117      11.145 -19.461   4.980 
ATOM    752  CA  GLN A 117       9.776 -19.689   4.605 
ATOM    753  CB  GLN A 117       8.829 -20.057   5.761 
ATOM    754  CG  GLN A 117       9.262 -21.272   6.578 
ATOM    755  CD  GLN A 117       9.944 -20.724   7.818 
ATOM    756  OE1 GLN A 117      10.525 -19.641   7.791 
ATOM    757  NE2 GLN A 117       9.847 -21.480   8.943 
ATOM    758  C   GLN A 117       9.264 -18.399   4.045 
ATOM    759  O   GLN A 117       9.593 -17.322   4.542 
ATOM    760  N   TYR A 118       8.444 -18.476   2.979 
ATOM    761  CA  TYR A 118       7.961 -17.279   2.352 
ATOM    762  CB  TYR A 118       8.554 -17.047   0.952 
ATOM    763  CG  TYR A 118      10.003 -16.728   1.079 
ATOM    764  CD1 TYR A 118      10.406 -15.445   1.371 
ATOM    765  CD2 TYR A 118      10.958 -17.702   0.895 
ATOM    766  CE1 TYR A 118      11.740 -15.138   1.486 
ATOM    767  CE2 TYR A 118      12.294 -17.401   1.008 
ATOM    768  CZ  TYR A 118      12.686 -16.117   1.304 
ATOM    769  OH  TYR A 118      14.057 -15.806   1.420 
ATOM    770  C   TYR A 118       6.480 -17.356   2.150 
ATOM    771  O   TYR A 118       5.907 -18.436   2.018 
ATOM    772  N   ARG A 119       5.827 -16.174   2.139 
ATOM    773  CA  ARG A 119       4.427 -16.059   1.843 
ATOM    774  CB  ARG A 119       3.652 -15.202   2.858 
ATOM    775  CG  ARG A 119       3.673 -15.788   4.269 
ATOM    776  CD  ARG A 119       2.594 -16.840   4.518 
ATOM    777  NE  ARG A 119       2.885 -17.449   5.844 
ATOM    778  CZ  ARG A 119       1.863 -17.879   6.638 
ATOM    779  NH1 ARG A 119       0.571 -17.731   6.223 
ATOM    780  NH2 ARG A 119       2.135 -18.448   7.848 
ATOM    781  C   ARG A 119       4.365 -15.344   0.526 
ATOM    782  O   ARG A 119       5.061 -14.349   0.325 
ATOM    783  N   ALA A 120       3.524 -15.828  -0.411 
ATOM    784  CA  ALA A 120       3.516 -15.241  -1.722 
ATOM    785  CB  ALA A 120       3.540 -16.279  -2.857 
ATOM    786  C   ALA A 120       2.290 -14.411  -1.918 
ATOM    787  O   ALA A 120       1.191 -14.774  -1.498 
ATOM    788  N   THR A 121       2.473 -13.235  -2.553 
ATOM    789  CA  THR A 121       1.362 -12.387  -2.858 
ATOM    790  CB  THR A 121       1.414 -11.077  -2.132 
ATOM    791  OG1 THR A 121       1.493 -11.279  -0.729 
ATOM    792  CG2 THR A 121       0.136 -10.304  -2.467 
ATOM    793  C   THR A 121       1.454 -12.058  -4.319 
ATOM    794  O   THR A 121       2.368 -11.355  -4.746 
ATOM    795  N   ALA A 122       0.503 -12.561  -5.131 
ATOM    796  CA  ALA A 122       0.506 -12.258  -6.535 
ATOM    797  CB  ALA A 122      -0.363 -13.214  -7.372 
ATOM    798  C   ALA A 122      -0.051 -10.879  -6.695 
ATOM    799  O   ALA A 122      -0.797 -10.403  -5.841 
ATOM    800  N   GLY A 123       0.311 -10.190  -7.800 
ATOM    801  CA  GLY A 123      -0.202  -8.866  -8.009 
ATOM    802  C   GLY A 123      -0.066  -8.514  -9.455 
ATOM    803  O   GLY A 123       0.601  -9.210 -10.221 
ATOM    804  N   PHE A 124      -0.738  -7.418  -9.864 
ATOM    805  CA  PHE A 124      -0.677  -6.940 -11.215 
ATOM    806  CB  PHE A 124      -1.952  -7.333 -11.988 
ATOM    807  CG  PHE A 124      -1.880  -6.953 -13.427 
ATOM    808  CD1 PHE A 124      -1.110  -7.677 -14.309 
ATOM    809  CD2 PHE A 124      -2.620  -5.893 -13.902 
ATOM    810  CE1 PHE A 124      -1.058  -7.330 -15.640 
ATOM    811  CE2 PHE A 124      -2.573  -5.544 -15.231 
ATOM    812  CZ  PHE A 124      -1.789  -6.263 -16.103 
ATOM    813  C   PHE A 124      -0.614  -5.444 -11.112 
ATOM    814  O   PHE A 124      -1.586  -4.807 -10.707 
ATOM    815  N   ARG A 125       0.538  -4.838 -11.470 
ATOM    816  CA  ARG A 125       0.653  -3.408 -11.368 
ATOM    817  CB  ARG A 125       0.731  -2.905  -9.919 
ATOM    818  CG  ARG A 125       1.922  -3.477  -9.148 
ATOM    819  CD  ARG A 125       2.201  -2.737  -7.841 
ATOM    820  NE  ARG A 125       2.654  -1.368  -8.212 
ATOM    821  CZ  ARG A 125       2.539  -0.343  -7.320 
ATOM    822  NH1 ARG A 125       2.021  -0.575  -6.078 
ATOM    823  NH2 ARG A 125       2.940   0.912  -7.672 
ATOM    824  C   ARG A 125       1.930  -2.974 -12.029 
ATOM    825  O   ARG A 125       2.704  -3.796 -12.517 
ATOM    826  N   ASN A 126       2.164  -1.643 -12.058 
ATOM    827  CA  ASN A 126       3.348  -1.060 -12.631 
ATOM    828  CB  ASN A 126       3.319   0.475 -12.733 
ATOM    829  CG  ASN A 126       2.288   0.920 -13.750 
ATOM    830  OD1 ASN A 126       1.798   0.128 -14.551 
ATOM    831  ND2 ASN A 126       1.954   2.238 -13.724 
ATOM    832  C   ASN A 126       4.475  -1.326 -11.687 
ATOM    833  O   ASN A 126       4.252  -1.649 -10.522 
ATOM    834  N   VAL A 127       5.728  -1.187 -12.170 
ATOM    835  CA  VAL A 127       6.853  -1.442 -11.318 
ATOM    836  CB  VAL A 127       7.620  -2.670 -11.710 
ATOM    837  CG1 VAL A 127       6.692  -3.888 -11.560 
ATOM    838  CG2 VAL A 127       8.164  -2.479 -13.137 
ATOM    839  C   VAL A 127       7.801  -0.286 -11.389 
ATOM    840  O   VAL A 127       7.791   0.482 -12.349 
ATOM    841  N   VAL A 128       8.640  -0.129 -10.338 
ATOM    842  CA  VAL A 128       9.608   0.932 -10.290 
ATOM    843  CB  VAL A 128       9.558   1.739  -9.024 
ATOM    844  CG1 VAL A 128      10.684   2.788  -9.058 
ATOM    845  CG2 VAL A 128       8.156   2.343  -8.876 
ATOM    846  C   VAL A 128      10.968   0.306 -10.332 
ATOM    847  O   VAL A 128      11.242  -0.659  -9.620 
ATOM    848  N   VAL A 129      11.864   0.853 -11.180 
ATOM    849  CA  VAL A 129      13.192   0.316 -11.293 
ATOM    850  CB  VAL A 129      13.377  -0.597 -12.470 
ATOM    851  CG1 VAL A 129      12.475  -1.829 -12.285 
ATOM    852  CG2 VAL A 129      13.103   0.196 -13.761 
ATOM    853  C   VAL A 129      14.143   1.454 -11.487 
ATOM    854  O   VAL A 129      13.740   2.610 -11.599 
ATOM    855  N   ALA A 130      15.453   1.141 -11.469 
ATOM    856  CA  ALA A 130      16.471   2.102 -11.776 
ATOM    857  CB  ALA A 130      17.570   2.201 -10.704 
ATOM    858  C   ALA A 130      17.107   1.586 -13.029 
ATOM    859  O   ALA A 130      17.251   0.376 -13.195 
ATOM    860  N   CYS A 131      17.489   2.483 -13.964 
ATOM    861  CA  CYS A 131      18.044   1.992 -15.195 
ATOM    862  CB  CYS A 131      17.222   2.356 -16.450 
ATOM    863  SG  CYS A 131      15.649   1.450 -16.538 
ATOM    864  C   CYS A 131      19.424   2.528 -15.408 
ATOM    865  O   CYS A 131      19.772   3.615 -14.946 
ATOM    866  N   GLU A 132      20.255   1.724 -16.108 
ATOM    867  CA  GLU A 132      21.592   2.093 -16.475 
ATOM    868  CB  GLU A 132      22.653   1.496 -15.531 
ATOM    869  CG  GLU A 132      24.095   1.876 -15.875 
ATOM    870  CD  GLU A 132      25.017   1.153 -14.901 
ATOM    871  OE1 GLU A 132      24.867  -0.090 -14.759 
ATOM    872  OE2 GLU A 132      25.883   1.833 -14.288 
ATOM    873  C   GLU A 132      21.835   1.497 -17.828 
ATOM    874  O   GLU A 132      21.581   0.315 -18.054 
ATOM    875  N   ASN A 133      22.341   2.307 -18.771 
ATOM    876  CA  ASN A 133      22.633   1.807 -20.081 
ATOM    877  CB  ASN A 133      23.666   0.669 -20.045 
ATOM    878  CG  ASN A 133      24.142   0.395 -21.460 
ATOM    879  OD1 ASN A 133      23.716   1.047 -22.412 
ATOM    880  ND2 ASN A 133      25.042  -0.612 -21.602 
ATOM    881  C   ASN A 133      21.369   1.284 -20.700 
ATOM    882  O   ASN A 133      21.405   0.415 -21.569 
ATOM    883  N   GLY A 134      20.206   1.809 -20.274 
ATOM    884  CA  GLY A 134      18.973   1.431 -20.908 
ATOM    885  C   GLY A 134      18.488   0.100 -20.407 
ATOM    886  O   GLY A 134      17.601  -0.497 -21.016 
ATOM    887  N   LEU A 135      19.052  -0.410 -19.291 
ATOM    888  CA  LEU A 135      18.626  -1.689 -18.777 
ATOM    889  CB  LEU A 135      19.722  -2.763 -18.865 
ATOM    890  CG  LEU A 135      20.118  -3.122 -20.306 
ATOM    891  CD1 LEU A 135      21.217  -4.195 -20.327 
ATOM    892  CD2 LEU A 135      18.890  -3.538 -21.130 
ATOM    893  C   LEU A 135      18.301  -1.547 -17.317 
ATOM    894  O   LEU A 135      18.890  -0.715 -16.629 
ATOM    895  N   PRO A 136      17.352  -2.313 -16.825 
ATOM    896  CA  PRO A 136      17.021  -2.252 -15.420 
ATOM    897  CD  PRO A 136      16.196  -2.669 -17.633 
ATOM    898  CB  PRO A 136      15.657  -2.921 -15.271 
ATOM    899  CG  PRO A 136      15.011  -2.730 -16.653 
ATOM    900  C   PRO A 136      18.077  -2.865 -14.544 
ATOM    901  O   PRO A 136      18.366  -4.050 -14.698 
ATOM    902  N   VAL A 137      18.700  -2.052 -13.670 
ATOM    903  CA  VAL A 137      19.685  -2.428 -12.695 
ATOM    904  CB  VAL A 137      20.708  -1.352 -12.497 
ATOM    905  CG1 VAL A 137      21.444  -1.158 -13.835 
ATOM    906  CG2 VAL A 137      20.006  -0.082 -11.995 
ATOM    907  C   VAL A 137      19.111  -2.788 -11.354 
ATOM    908  O   VAL A 137      19.737  -3.522 -10.593 
ATOM    909  N   HIS A 138      17.948  -2.222 -10.978 
ATOM    910  CA  HIS A 138      17.482  -2.425  -9.634 
ATOM    911  ND1 HIS A 138      17.868  -2.477  -6.392 
ATOM    912  CG  HIS A 138      17.517  -1.474  -7.267 
ATOM    913  CB  HIS A 138      18.027  -1.352  -8.671 
ATOM    914  NE2 HIS A 138      16.458  -1.147  -5.302 
ATOM    915  CD2 HIS A 138      16.654  -0.671  -6.586 
ATOM    916  CE1 HIS A 138      17.208  -2.233  -5.232 
ATOM    917  C   HIS A 138      15.989  -2.347  -9.596 
ATOM    918  O   HIS A 138      15.368  -1.672 -10.416 
ATOM    919  N   LEU A 139      15.380  -3.059  -8.624 
ATOM    920  CA  LEU A 139      13.959  -3.022  -8.464 
ATOM    921  CB  LEU A 139      13.328  -4.424  -8.387 
ATOM    922  CG  LEU A 139      11.796  -4.427  -8.219 
ATOM    923  CD1 LEU A 139      11.097  -3.859  -9.466 
ATOM    924  CD2 LEU A 139      11.275  -5.821  -7.830 
ATOM    925  C   LEU A 139      13.692  -2.338  -7.155 
ATOM    926  O   LEU A 139      14.328  -2.642  -6.146 
ATOM    927  N   ASP A 140      12.744  -1.377  -7.146 
ATOM    928  CA  ASP A 140      12.392  -0.683  -5.938 
ATOM    929  CB  ASP A 140      11.787   0.709  -6.222 
ATOM    930  CG  ASP A 140      11.444   1.439  -4.927 
ATOM    931  OD1 ASP A 140      10.721   0.858  -4.076 
ATOM    932  OD2 ASP A 140      11.902   2.602  -4.774 
ATOM    933  C   ASP A 140      11.357  -1.523  -5.257 
ATOM    934  O   ASP A 140      10.230  -1.654  -5.728 
ATOM    935  N   GLN A 141      11.749  -2.130  -4.123 
ATOM    936  CA  GLN A 141      10.948  -3.011  -3.316 
ATOM    937  CB  GLN A 141      11.779  -3.783  -2.278 
ATOM    938  CG  GLN A 141      12.762  -4.776  -2.905 
ATOM    939  CD  GLN A 141      11.952  -5.908  -3.523 
ATOM    940  OE1 GLN A 141      12.497  -6.786  -4.190 
ATOM    941  NE2 GLN A 141      10.610  -5.884  -3.303 
ATOM    942  C   GLN A 141       9.851  -2.293  -2.576 
ATOM    943  O   GLN A 141       8.819  -2.893  -2.282 
ATOM    944  N   SER A 142      10.034  -0.997  -2.253 
ATOM    945  CA  SER A 142       9.150  -0.301  -1.351 
ATOM    946  CB  SER A 142       9.491   1.193  -1.188 
ATOM    947  OG  SER A 142       9.124   1.919  -2.352 
ATOM    948  C   SER A 142       7.710  -0.375  -1.771 
ATOM    949  O   SER A 142       6.824  -0.464  -0.923 
ATOM    950  N   ILE A 143       7.420  -0.350  -3.080 
ATOM    951  CA  ILE A 143       6.051  -0.356  -3.517 
ATOM    952  CB  ILE A 143       5.929  -0.210  -5.009 
ATOM    953  CG1 ILE A 143       6.581  -1.395  -5.742 
ATOM    954  CG2 ILE A 143       6.534   1.151  -5.388 
ATOM    955  CD1 ILE A 143       6.281  -1.418  -7.241 
ATOM    956  C   ILE A 143       5.389  -1.633  -3.085 
ATOM    957  O   ILE A 143       4.203  -1.660  -2.760 
ATOM    958  N   PHE A 144       6.139  -2.743  -3.129 
ATOM    959  CA  PHE A 144       5.663  -4.054  -2.785 
ATOM    960  CB  PHE A 144       6.569  -5.164  -3.332 
ATOM    961  CG  PHE A 144       6.507  -4.997  -4.812 
ATOM    962  CD1 PHE A 144       5.397  -5.403  -5.519 
ATOM    963  CD2 PHE A 144       7.560  -4.429  -5.496 
ATOM    964  CE1 PHE A 144       5.340  -5.244  -6.884 
ATOM    965  CE2 PHE A 144       7.507  -4.271  -6.860 
ATOM    966  CZ  PHE A 144       6.396  -4.677  -7.557 
ATOM    967  C   PHE A 144       5.482  -4.230  -1.309 
ATOM    968  O   PHE A 144       4.699  -5.077  -0.876 
ATOM    969  N   ARG A 145       6.264  -3.500  -0.495 
ATOM    970  CA  ARG A 145       6.177  -3.640   0.929 
ATOM    971  CB  ARG A 145       7.187  -2.736   1.646 
ATOM    972  CG  ARG A 145       8.616  -2.950   1.149 
ATOM    973  CD  ARG A 145       9.671  -2.223   1.979 
ATOM    974  NE  ARG A 145       9.994  -3.112   3.127 
ATOM    975  CZ  ARG A 145      10.901  -4.116   2.955 
ATOM    976  NH1 ARG A 145      11.537  -4.250   1.755 
ATOM    977  NH2 ARG A 145      11.162  -4.987   3.973 
ATOM    978  C   ARG A 145       4.810  -3.223   1.343 
ATOM    979  O   ARG A 145       4.160  -3.893   2.145 
ATOM    980  N   ARG A 146       4.339  -2.101   0.769 
ATOM    981  CA  ARG A 146       3.061  -1.554   1.109 
ATOM    982  CB  ARG A 146       2.944  -0.061   0.750 
ATOM    983  CG  ARG A 146       4.017   0.799   1.422 
ATOM    984  CD  ARG A 146       3.933   2.291   1.088 
ATOM    985  NE  ARG A 146       5.205   2.914   1.552 
ATOM    986  CZ  ARG A 146       6.283   2.930   0.714 
ATOM    987  NH1 ARG A 146       6.168   2.412  -0.544 
ATOM    988  NH2 ARG A 146       7.470   3.456   1.131 
ATOM    989  C   ARG A 146       2.016  -2.301   0.298 
ATOM    990  O   ARG A 146       1.257  -1.625  -0.446 
ATOM    991  OXT ARG A 146       1.959  -3.554   0.415 
TER
HEADER lig_7.pdb
ATOM      1  P    DC A   1     -13.677-302.099-133.956 
ATOM      2  OP1  DC A   1     -13.936-303.280-133.102 
ATOM      3  OP2  DC A   1     -14.595-300.953-133.776 
ATOM      4  O5'  DC A   1     -12.165-301.613-133.758 
ATOM      5  C5'  DC A   1     -11.126-302.224-134.546 
ATOM      6  C4'  DC A   1     -10.179-301.161-135.069 
ATOM      7  O4'  DC A   1     -10.615-300.607-136.343 
ATOM      8  C3'  DC A   1      -9.999-299.934-134.176 
ATOM      9  O3'  DC A   1      -8.645-299.504-134.251 
ATOM     10  C2'  DC A   1     -10.885-298.861-134.809 
ATOM     11  C1'  DC A   1     -10.553-299.192-136.261 
ATOM     12  N1   DC A   1     -11.523-298.628-137.241 
ATOM     13  C2   DC A   1     -11.032-298.212-138.475 
ATOM     14  O2   DC A   1      -9.823-298.327-138.705 
ATOM     15  N3   DC A   1     -11.900-297.695-139.382 
ATOM     16  C4   DC A   1     -13.204-297.588-139.094 
ATOM     17  N4   DC A   1     -14.010-297.077-140.012 
ATOM     18  C5   DC A   1     -13.730-298.009-137.830 
ATOM     19  C6   DC A   1     -12.846-298.523-136.937 
ATOM     20  P    DA A   2      -7.919-298.987-132.922 
ATOM     21  OP1  DA A   2      -7.398-300.145-132.160 
ATOM     22  OP2  DA A   2      -8.824-298.079-132.184 
ATOM     23  O5'  DA A   2      -6.700-298.152-133.532 
ATOM     24  C5'  DA A   2      -6.148-298.548-134.802 
ATOM     25  C4'  DA A   2      -5.906-297.326-135.666 
ATOM     26  O4'  DA A   2      -7.075-296.963-136.456 
ATOM     27  C3'  DA A   2      -5.554-296.041-134.917 
ATOM     28  O3'  DA A   2      -4.597-295.312-135.677 
ATOM     29  C2'  DA A   2      -6.857-295.243-134.884 
ATOM     30  C1'  DA A   2      -7.301-295.570-136.306 
ATOM     31  N9   DA A   2      -8.745-295.306-136.560 
ATOM     32  C8   DA A   2      -9.796-295.443-135.699 
ATOM     33  N7   DA A   2     -10.943-295.132-136.217 
ATOM     34  C5   DA A   2     -10.632-294.761-137.518 
ATOM     35  C6   DA A   2     -11.423-294.321-138.593 
ATOM     36  N6   DA A   2     -12.754-294.174-138.520 
ATOM     37  N1   DA A   2     -10.795-294.036-139.749 
ATOM     38  C2   DA A   2      -9.473-294.185-139.814 
ATOM     39  N3   DA A   2      -8.635-294.586-138.883 
ATOM     40  C4   DA A   2      -9.289-294.864-137.737 
ATOM     41  P    DT A   3      -3.406-294.565-134.913 
ATOM     42  OP1  DT A   3      -2.309-295.523-134.647 
ATOM     43  OP2  DT A   3      -3.944-293.851-133.733 
ATOM     44  O5'  DT A   3      -2.939-293.504-136.015 
ATOM     45  C5'  DT A   3      -3.091-293.833-137.409 
ATOM     46  C4'  DT A   3      -3.641-292.641-138.167 
ATOM     47  O4'  DT A   3      -5.096-292.607-138.169 
ATOM     48  C3'  DT A   3      -3.242-291.268-137.626 
ATOM     49  O3'  DT A   3      -3.044-290.382-138.721 
ATOM     50  C2'  DT A   3      -4.459-290.795-136.832 
ATOM     51  C1'  DT A   3      -5.514-291.299-137.811 
ATOM     52  N1   DT A   3      -6.880-291.394-137.223 
ATOM     53  C2   DT A   3      -7.939-291.119-138.053 
ATOM     54  O2   DT A   3      -7.802-290.809-139.224 
ATOM     55  N3   DT A   3      -9.189-291.217-137.474 
ATOM     56  C4   DT A   3      -9.460-291.558-136.164 
ATOM     57  O4   DT A   3     -10.622-291.613-135.758 
ATOM     58  C5   DT A   3      -8.284-291.828-135.371 
ATOM     59  C7   DT A   3      -8.489-292.207-133.933 
ATOM     60  C6   DT A   3      -7.056-291.740-135.909 
ATOM     61  P    DG A   4      -1.835-289.334-138.663 
ATOM     62  OP1  DG A   4      -0.587-289.993-139.109 
ATOM     63  OP2  DG A   4      -1.793-288.698-137.328 
ATOM     64  O5'  DG A   4      -2.297-288.259-139.755 
ATOM     65  C5'  DG A   4      -3.100-288.695-140.868 
ATOM     66  C4'  DG A   4      -4.226-287.710-141.110 
ATOM     67  O4'  DG A   4      -5.413-288.016-140.324 
ATOM     68  C3'  DG A   4      -3.921-286.252-140.764 
ATOM     69  O3'  DG A   4      -4.556-285.409-141.718 
ATOM     70  C2'  DG A   4      -4.583-286.032-139.403 
ATOM     71  C1'  DG A   4      -5.854-286.823-139.695 
ATOM     72  N9   DG A   4      -6.618-287.200-138.473 
ATOM     73  C8   DG A   4      -6.150-287.532-137.220 
ATOM     74  N7   DG A   4      -7.093-287.815-136.356 
ATOM     75  C5   DG A   4      -8.270-287.659-137.087 
ATOM     76  C6   DG A   4      -9.622-287.828-136.689 
ATOM     77  O6   DG A   4     -10.066-288.156-135.592 
ATOM     78  N1   DG A   4     -10.503-287.567-137.747 
ATOM     79  C2   DG A   4     -10.127-287.192-139.023 
ATOM     80  N2   DG A   4     -11.121-286.990-139.891 
ATOM     81  N3   DG A   4      -8.859-287.035-139.394 
ATOM     82  C4   DG A   4      -7.991-287.283-138.380 
ATOM     83  P    DA A   5      -3.784-284.107-142.238 
ATOM     84  OP1  DA A   5      -2.866-284.481-143.337 
ATOM     85  OP2  DA A   5      -3.170-283.403-141.091 
ATOM     86  O5'  DA A   5      -4.993-283.234-142.819 
ATOM     87  C5'  DA A   5      -6.148-283.910-143.351 
ATOM     88  C4'  DA A   5      -7.413-283.229-142.870 
ATOM     89  O4'  DA A   5      -7.878-283.758-141.595 
ATOM     90  C3'  DA A   5      -7.309-281.723-142.628 
ATOM     91  O3'  DA A   5      -8.531-281.108-143.017 
ATOM     92  C2'  DA A   5      -7.157-281.585-141.113 
ATOM     93  C1'  DA A   5      -8.164-282.666-140.734 
ATOM     94  N9   DA A   5      -8.034-283.140-139.328 
ATOM     95  C8   DA A   5      -6.900-283.273-138.579 
ATOM     96  N7   DA A   5      -7.114-283.713-137.378 
ATOM     97  C5   DA A   5      -8.490-283.884-137.324 
ATOM     98  C6   DA A   5      -9.350-284.331-136.307 
ATOM     99  N6   DA A   5      -8.927-284.705-135.091 
ATOM    100  N1   DA A   5     -10.666-284.379-136.586 
ATOM    101  C2   DA A   5     -11.080-284.007-137.796 
ATOM    102  N3   DA A   5     -10.375-283.574-138.819 
ATOM    103  C4   DA A   5      -9.063-283.535-138.513 
ATOM    104  P    DA A   6      -8.483-279.694-143.766 
ATOM    105  OP1  DA A   6      -8.252-279.907-145.212 
ATOM    106  OP2  DA A   6      -7.525-278.801-143.080 
ATOM    107  O5'  DA A   6      -9.975-279.163-143.531 
ATOM    108  C5'  DA A   6     -11.045-280.118-143.409 
ATOM    109  C4'  DA A   6     -11.963-279.725-142.268 
ATOM    110  O4'  DA A   6     -11.527-280.273-140.991 
ATOM    111  C3'  DA A   6     -12.087-278.225-142.001 
ATOM    112  O3'  DA A   6     -13.427-277.935-141.620 
ATOM    113  C2'  DA A   6     -11.174-277.967-140.803 
ATOM    114  C1'  DA A   6     -11.538-279.230-140.028 
ATOM    115  N9   DA A   6     -10.564-279.578-138.957 
ATOM    116  C8   DA A   6      -9.210-279.400-138.952 
ATOM    117  N7   DA A   6      -8.632-279.807-137.865 
ATOM    118  C5   DA A   6      -9.677-280.291-137.091 
ATOM    119  C6   DA A   6      -9.721-280.867-135.810 
ATOM    120  N6   DA A   6      -8.634-281.061-135.049 
ATOM    121  N1   DA A   6     -10.926-281.237-135.338 
ATOM    122  C2   DA A   6     -12.002-281.041-136.099 
ATOM    123  N3   DA A   6     -12.084-280.516-137.302 
ATOM    124  C4   DA A   6     -10.865-280.154-137.751 
ATOM    125  P    DG A   7     -14.115-276.595-142.160 
ATOM    126  OP1  DG A   7     -14.663-276.830-143.515 
ATOM    127  OP2  DG A   7     -13.169-275.465-142.031 
ATOM    128  O5'  DG A   7     -15.314-276.413-141.117 
ATOM    129  C5'  DG A   7     -15.897-277.583-140.513 
ATOM    130  C4'  DG A   7     -16.110-277.349-139.031 
ATOM    131  O4'  DG A   7     -14.941-277.706-138.239 
ATOM    132  C3'  DG A   7     -16.407-275.907-138.620 
ATOM    133  O3'  DG A   7     -17.349-275.916-137.555 
ATOM    134  C2'  DG A   7     -15.076-275.375-138.087 
ATOM    135  C1'  DG A   7     -14.665-276.641-137.342 
ATOM    136  N9   DG A   7     -13.217-276.689-136.998 
ATOM    137  C8   DG A   7     -12.137-276.202-137.702 
ATOM    138  N7   DG A   7     -10.982-276.409-137.118 
ATOM    139  C5   DG A   7     -11.320-277.079-135.944 
ATOM    140  C6   DG A   7     -10.492-277.567-134.899 
ATOM    141  O6   DG A   7      -9.270-277.507-134.794 
ATOM    142  N1   DG A   7     -11.248-278.186-133.893 
ATOM    143  C2   DG A   7     -12.623-278.316-133.897 
ATOM    144  N2   DG A   7     -13.156-278.940-132.844 
ATOM    145  N3   DG A   7     -13.398-277.859-134.877 
ATOM    146  C4   DG A   7     -12.681-277.255-135.860 
ATOM    147  P    DA A   8     -18.503-274.806-137.530 
ATOM    148  OP1  DA A   8     -19.628-275.242-138.387 
ATOM    149  OP2  DA A   8     -17.924-273.481-137.842 
ATOM    150  O5'  DA A   8     -18.949-274.849-135.994 
ATOM    151  C5'  DA A   8     -18.829-276.086-135.265 
ATOM    152  C4'  DA A   8     -18.249-275.823-133.889 
ATOM    153  O4'  DA A   8     -16.793-275.852-133.885 
ATOM    154  C3'  DA A   8     -18.594-274.469-133.270 
ATOM    155  O3'  DA A   8     -18.776-274.636-131.870 
ATOM    156  C2'  DA A   8     -17.349-273.611-133.500 
ATOM    157  C1'  DA A   8     -16.325-274.701-133.198 
ATOM    158  N9   DA A   8     -14.956-274.391-133.694 
ATOM    159  C8   DA A   8     -14.596-273.711-134.822 
ATOM    160  N7   DA A   8     -13.313-273.601-134.983 
ATOM    161  C5   DA A   8     -12.782-274.256-133.881 
ATOM    162  C6   DA A   8     -11.461-274.492-133.466 
ATOM    163  N6   DA A   8     -10.385-274.073-134.147 
ATOM    164  N1   DA A   8     -11.285-275.176-132.320 
ATOM    165  C2   DA A   8     -12.357-275.590-131.648 
ATOM    166  N3   DA A   8     -13.630-275.431-131.935 
ATOM    167  C4   DA A   8     -13.779-274.743-133.086 
ATOM    168  P    DA A   9     -19.948-273.827-131.138 
ATOM    169  OP1  DA A   9     -21.224-274.561-131.285 
ATOM    170  OP2  DA A   9     -19.948-272.423-131.607 
ATOM    171  O5'  DA A   9     -19.466-273.883-129.613 
ATOM    172  C5'  DA A   9     -18.693-275.013-129.167 
ATOM    173  C4'  DA A   9     -17.538-274.544-128.305 
ATOM    174  O4'  DA A   9     -16.352-274.231-129.089 
ATOM    175  C3'  DA A   9     -17.788-273.273-127.493 
ATOM    176  O3'  DA A   9     -17.139-273.397-126.233 
ATOM    177  C2'  DA A   9     -17.100-272.164-128.287 
ATOM    178  C1'  DA A   9     -15.861-272.966-128.674 
ATOM    179  N9   DA A   9     -15.092-272.374-129.804 
ATOM    180  C8   DA A   9     -15.567-271.695-130.889 
ATOM    181  N7   DA A   9     -14.642-271.299-131.707 
ATOM    182  C5   DA A   9     -13.465-271.747-131.122 
ATOM    183  C6   DA A   9     -12.117-271.644-131.506 
ATOM    184  N6   DA A   9     -11.712-271.026-132.624 
ATOM    185  N1   DA A   9     -11.199-272.201-130.694 
ATOM    186  C2   DA A   9     -11.608-272.814-129.585 
ATOM    187  N3   DA A   9     -12.831-272.973-129.127 
ATOM    188  C4   DA A   9     -13.731-272.406-129.956 
ATOM    189  P    DA A  10     -17.873-272.843-124.923 
ATOM    190  OP1  DA A  10     -18.819-273.862-124.417 
ATOM    191  OP2  DA A  10     -18.446-271.508-125.203 
ATOM    192  O5'  DA A  10     -16.643-272.697-123.910 
ATOM    193  C5'  DA A  10     -15.520-273.589-124.042 
ATOM    194  C4'  DA A  10     -14.224-272.814-123.905 
ATOM    195  O4'  DA A  10     -13.760-272.279-125.178 
ATOM    196  C3'  DA A  10     -14.274-271.592-122.988 
ATOM    197  O3'  DA A  10     -13.038-271.487-122.293 
ATOM    198  C2'  DA A  10     -14.400-270.400-123.937 
ATOM    199  C1'  DA A  10     -13.425-270.912-124.993 
ATOM    200  N9   DA A  10     -13.550-270.223-126.308 
ATOM    201  C8   DA A  10     -14.677-269.738-126.907 
ATOM    202  N7   DA A  10     -14.461-269.185-128.061 
ATOM    203  C5   DA A  10     -13.091-269.312-128.242 
ATOM    204  C6   DA A  10     -12.232-268.920-129.281 
ATOM    205  N6   DA A  10     -12.649-268.290-130.388 
ATOM    206  N1   DA A  10     -10.922-269.199-129.142 
ATOM    207  C2   DA A  10     -10.513-269.826-128.040 
ATOM    208  N3   DA A  10     -11.217-270.238-127.009 
ATOM    209  C4   DA A  10     -12.524-269.946-127.173 
ATOM    210  P    DG A  11     -13.048-271.045-120.754 
ATOM    211  OP1  DG A  11     -13.307-272.225-119.900 
ATOM    212  OP2  DG A  11     -13.965-269.899-120.574 
ATOM    213  O5'  DG A  11     -11.536-270.559-120.556 
ATOM    214  C5'  DG A  11     -10.497-271.169-121.344 
ATOM    215  C4'  DG A  11      -9.550-270.107-121.867 
ATOM    216  O4'  DG A  11      -9.986-269.553-123.141 
ATOM    217  C3'  DG A  11      -9.370-268.879-120.974 
ATOM    218  O3'  DG A  11      -8.016-268.450-121.049 
ATOM    219  C2'  DG A  11     -10.256-267.807-121.607 
ATOM    220  C1'  DG A  11      -9.924-268.137-123.059 
ATOM    221  N9   DG A  11     -10.894-267.574-124.039 
ATOM    222  C8   DG A  11     -12.254-267.391-123.911 
ATOM    223  N7   DG A  11     -12.823-266.865-124.968 
ATOM    224  C5   DG A  11     -11.766-266.686-125.858 
ATOM    225  C6   DG A  11     -11.760-266.154-127.175 
ATOM    226  O6   DG A  11     -12.702-265.724-127.836 
ATOM    227  N1   DG A  11     -10.469-266.154-127.721 
ATOM    228  C2   DG A  11      -9.333-266.609-127.080 
ATOM    229  N2   DG A  11      -8.195-266.525-127.772 
ATOM    230  N3   DG A  11      -9.340-267.109-125.845 
ATOM    231  C4   DG A  11     -10.584-267.115-125.301 
ATOM    232  P    DA A  12      -7.290-267.933-119.720 
ATOM    233  OP1  DA A  12      -6.769-269.090-118.958 
ATOM    234  OP2  DA A  12      -8.195-267.024-118.982 
ATOM    235  O5'  DA A  12      -6.070-267.097-120.330 
ATOM    236  C5'  DA A  12      -5.518-267.494-121.600 
ATOM    237  C4'  DA A  12      -5.277-266.271-122.464 
ATOM    238  O4'  DA A  12      -6.446-265.909-123.254 
ATOM    239  C3'  DA A  12      -4.925-264.986-121.715 
ATOM    240  O3'  DA A  12      -3.967-264.258-122.475 
ATOM    241  C2'  DA A  12      -6.228-264.188-121.682 
ATOM    242  C1'  DA A  12      -6.672-264.516-123.104 
ATOM    243  N9   DA A  12      -8.116-264.252-123.357 
ATOM    244  C8   DA A  12      -9.167-264.389-122.497 
ATOM    245  N7   DA A  12     -10.314-264.078-123.015 
ATOM    246  C5   DA A  12     -10.003-263.707-124.316 
ATOM    247  C6   DA A  12     -10.794-263.267-125.391 
ATOM    248  N6   DA A  12     -12.125-263.120-125.318 
ATOM    249  N1   DA A  12     -10.166-262.982-126.546 
ATOM    250  C2   DA A  12      -8.844-263.131-126.612 
ATOM    251  N3   DA A  12      -8.006-263.531-125.681 
ATOM    252  C4   DA A  12      -8.660-263.810-124.535 
ATOM    253  P    DC A  13      -2.777-263.510-121.711 
ATOM    254  OP1  DC A  13      -1.680-264.468-121.445 
ATOM    255  OP2  DC A  13      -3.314-262.797-120.531 
ATOM    256  O5'  DC A  13      -2.310-262.450-122.813 
ATOM    257  C5'  DC A  13      -2.462-262.779-124.207 
ATOM    258  C4'  DC A  13      -3.012-261.586-124.965 
ATOM    259  O4'  DC A  13      -4.467-261.553-124.967 
ATOM    260  C3'  DC A  13      -2.613-260.214-124.424 
ATOM    261  O3'  DC A  13      -2.415-259.327-125.519 
ATOM    262  C2'  DC A  13      -3.830-259.741-123.630 
ATOM    263  C1'  DC A  13      -4.885-260.245-124.609 
ATOM    264  N1   DC A  13      -6.251-260.340-124.020 
ATOM    265  C2   DC A  13      -7.335-260.064-124.849 
ATOM    266  O2   DC A  13      -7.122-259.756-126.028 
ATOM    267  N3   DC A  13      -8.589-260.145-124.332 
ATOM    268  C4   DC A  13      -8.777-260.482-123.051 
ATOM    269  N4   DC A  13     -10.018-260.547-122.593 
ATOM    270  C5   DC A  13      -7.675-260.769-122.181 
ATOM    271  C6   DC A  13      -6.431-260.683-122.717 
ATOM    272  P    DG A  14      -1.206-258.280-125.461 
ATOM    273  OP1  DG A  14       0.042-258.938-125.907 
ATOM    274  OP2  DG A  14      -1.163-257.644-124.126 
ATOM    275  O5'  DG A  14      -1.667-257.205-126.553 
ATOM    276  C5'  DG A  14      -2.471-257.641-127.666 
ATOM    277  C4'  DG A  14      -3.596-256.655-127.908 
ATOM    278  O4'  DG A  14      -4.784-256.962-127.122 
ATOM    279  C3'  DG A  14      -3.292-255.198-127.562 
ATOM    280  O3'  DG A  14      -3.927-254.355-128.516 
ATOM    281  C2'  DG A  14      -3.953-254.977-126.201 
ATOM    282  C1'  DG A  14      -5.224-255.769-126.493 
ATOM    283  N9   DG A  14      -5.989-256.146-125.271 
ATOM    284  C8   DG A  14      -5.521-256.478-124.018 
ATOM    285  N7   DG A  14      -6.464-256.761-123.154 
ATOM    286  C5   DG A  14      -7.641-256.605-123.885 
ATOM    287  C6   DG A  14      -8.992-256.774-123.486 
ATOM    288  O6   DG A  14      -9.437-257.102-122.390 
ATOM    289  N1   DG A  14      -9.873-256.512-124.545 
ATOM    290  C2   DG A  14      -9.497-256.137-125.821 
ATOM    291  N2   DG A  14     -10.492-255.935-126.689 
ATOM    292  N3   DG A  14      -8.229-255.980-126.192 
ATOM    293  C4   DG A  14      -7.362-256.229-125.178 
ATOM    294  P    DT A  15      -3.155-253.053-129.036 
ATOM    295  OP1  DT A  15      -2.236-253.426-130.135 
ATOM    296  OP2  DT A  15      -2.541-252.349-127.888 
ATOM    297  O5'  DT A  15      -4.363-252.180-129.617 
ATOM    298  C5'  DT A  15      -5.519-252.855-130.149 
ATOM    299  C4'  DT A  15      -6.784-252.175-129.668 
ATOM    300  O4'  DT A  15      -7.249-252.704-128.393 
ATOM    301  C3'  DT A  15      -6.679-250.669-129.426 
ATOM    302  O3'  DT A  15      -7.902-250.054-129.815 
ATOM    303  C2'  DT A  15      -6.528-250.530-127.911 
ATOM    304  C1'  DT A  15      -7.535-251.612-127.532 
ATOM    305  N1   DT A  15      -7.405-252.085-126.126 
ATOM    306  C2   DT A  15      -8.563-252.438-125.476 
ATOM    307  O2   DT A  15      -9.662-252.379-125.998 
ATOM    308  N3   DT A  15      -8.403-252.871-124.173 
ATOM    309  C4   DT A  15      -7.211-252.978-123.486 
ATOM    310  O4   DT A  15      -7.194-253.379-122.321 
ATOM    311  C5   DT A  15      -6.052-252.584-124.252 
ATOM    312  C7   DT A  15      -4.714-252.670-123.578 
ATOM    313  C6   DT A  15      -6.178-252.159-125.520 
ATOM    314  P    DG A  16      -7.854-248.640-130.564 
ATOM    315  OP1  DG A  16      -7.623-248.852-132.010 
ATOM    316  OP2  DG A  16      -6.895-247.747-129.878 
ATOM    317  O5'  DG A  16      -9.346-248.108-130.329 
ATOM    318  C5'  DG A  16     -10.415-249.063-130.207 
ATOM    319  C4'  DG A  16     -11.333-248.670-129.066 
ATOM    320  O4'  DG A  16     -10.898-249.219-127.789 
ATOM    321  C3'  DG A  16     -11.458-247.171-128.799 
ATOM    322  O3'  DG A  16     -12.798-246.881-128.418 
ATOM    323  C2'  DG A  16     -10.545-246.913-127.601 
ATOM    324  C1'  DG A  16     -10.909-248.176-126.826 
ATOM    325  N9   DG A  16      -9.935-248.524-125.755 
ATOM    326  C8   DG A  16      -8.568-248.352-125.732 
ATOM    327  N7   DG A  16      -7.996-248.767-124.627 
ATOM    328  C5   DG A  16      -9.059-249.248-123.865 
ATOM    329  C6   DG A  16      -9.067-249.826-122.569 
ATOM    330  O6   DG A  16      -8.121-250.037-121.815 
ATOM    331  N1   DG A  16     -10.366-250.175-122.172 
ATOM    332  C2   DG A  16     -11.506-249.990-122.928 
ATOM    333  N2   DG A  16     -12.651-250.392-122.369 
ATOM    334  N3   DG A  16     -11.498-249.449-124.144 
ATOM    335  C4   DG A  16     -10.247-249.104-124.544 
ATOM    336  P    DC A  17     -13.485-245.540-128.958 
ATOM    337  OP1  DC A  17     -14.034-245.776-130.313 
ATOM    338  OP2  DC A  17     -12.539-244.410-128.829 
ATOM    339  O5'  DC A  17     -14.685-245.359-127.915 
ATOM    340  C5'  DC A  17     -15.268-246.528-127.311 
ATOM    341  C4'  DC A  17     -15.481-246.294-125.829 
ATOM    342  O4'  DC A  17     -14.312-246.652-125.037 
ATOM    343  C3'  DC A  17     -15.778-244.852-125.418 
ATOM    344  O3'  DC A  17     -16.719-244.861-124.353 
ATOM    345  C2'  DC A  17     -14.447-244.320-124.885 
ATOM    346  C1'  DC A  17     -14.036-245.586-124.140 
ATOM    347  N1   DC A  17     -12.588-245.635-123.796 
ATOM    348  C2   DC A  17     -12.225-246.250-122.600 
ATOM    349  O2   DC A  17     -13.111-246.725-121.881 
ATOM    350  N3   DC A  17     -10.910-246.303-122.268 
ATOM    351  C4   DC A  17      -9.980-245.776-123.074 
ATOM    352  N4   DC A  17      -8.710-245.854-122.706 
ATOM    353  C5   DC A  17     -10.332-245.139-124.308 
ATOM    354  C6   DC A  17     -11.652-245.095-124.622 
ATOM    355  P    DG A  18     -17.874-243.752-124.328 
ATOM    356  OP1  DG A  18     -18.999-244.187-125.185 
ATOM    357  OP2  DG A  18     -17.295-242.427-124.640 
ATOM    358  O5'  DG A  18     -18.320-243.795-122.792 
ATOM    359  C5'  DG A  18     -18.200-245.032-122.063 
ATOM    360  C4'  DG A  18     -17.620-244.769-120.687 
ATOM    361  O4'  DG A  18     -16.164-244.797-120.683 
ATOM    362  C3'  DG A  18     -17.964-243.415-120.068 
ATOM    363  O3'  DG A  18     -18.146-243.581-118.668 
ATOM    364  C2'  DG A  18     -16.720-242.557-120.298 
ATOM    365  C1'  DG A  18     -15.696-243.647-119.996 
ATOM    366  N9   DG A  18     -14.327-243.336-120.492 
ATOM    367  C8   DG A  18     -13.945-242.652-121.626 
ATOM    368  N7   DG A  18     -12.646-242.550-121.776 
ATOM    369  C5   DG A  18     -12.132-243.212-120.662 
ATOM    370  C6   DG A  18     -10.785-243.432-120.273 
ATOM    371  O6   DG A  18      -9.753-243.083-120.839 
ATOM    372  N1   DG A  18     -10.711-244.151-119.071 
ATOM    373  C2   DG A  18     -11.795-244.598-118.343 
ATOM    374  N2   DG A  18     -11.514-245.267-117.222 
ATOM    375  N3   DG A  18     -13.059-244.391-118.710 
ATOM    376  C4   DG A  18     -13.148-243.695-119.873 
ATOM    377  P    DG A  19     -19.319-242.772-117.936 
ATOM    378  OP1  DG A  19     -20.595-243.507-118.083 
ATOM    379  OP2  DG A  19     -19.319-241.369-118.404 
ATOM    380  O5'  DG A  19     -18.837-242.829-116.411 
ATOM    381  C5'  DG A  19     -18.064-243.959-115.965 
ATOM    382  C4'  DG A  19     -16.909-243.489-115.103 
ATOM    383  O4'  DG A  19     -15.722-243.177-115.887 
ATOM    384  C3'  DG A  19     -17.159-242.219-114.291 
ATOM    385  O3'  DG A  19     -16.509-242.343-113.031 
ATOM    386  C2'  DG A  19     -16.471-241.110-115.085 
ATOM    387  C1'  DG A  19     -15.232-241.911-115.472 
ATOM    388  N9   DG A  19     -14.463-241.320-116.601 
ATOM    389  C8   DG A  19     -14.924-240.632-117.703 
ATOM    390  N7   DG A  19     -13.979-240.238-118.522 
ATOM    391  C5   DG A  19     -12.808-240.696-117.919 
ATOM    392  C6   DG A  19     -11.457-240.574-118.336 
ATOM    393  O6   DG A  19     -11.008-240.027-119.339 
ATOM    394  N1   DG A  19     -10.582-241.185-117.426 
ATOM    395  C2   DG A  19     -10.964-241.830-116.266 
ATOM    396  N2   DG A  19      -9.977-242.349-115.532 
ATOM    397  N3   DG A  19     -12.232-241.945-115.876 
ATOM    398  C4   DG A  19     -13.093-241.357-116.747 
ATOM    399  P    DA A  20     -17.244-241.788-111.721 
ATOM    400  OP1  DA A  20     -18.189-242.807-111.215 
ATOM    401  OP2  DA A  20     -17.816-240.453-112.001 
ATOM    402  O5'  DA A  20     -16.014-241.643-110.708 
ATOM    403  C5'  DA A  20     -14.890-242.534-110.840 
ATOM    404  C4'  DA A  20     -13.595-241.759-110.703 
ATOM    405  O4'  DA A  20     -13.131-241.224-111.976 
ATOM    406  C3'  DA A  20     -13.645-240.537-109.786 
ATOM    407  O3'  DA A  20     -12.409-240.433-109.091 
ATOM    408  C2'  DA A  20     -13.771-239.346-110.735 
ATOM    409  C1'  DA A  20     -12.796-239.857-111.791 
ATOM    410  N9   DA A  20     -12.921-239.169-113.106 
ATOM    411  C8   DA A  20     -14.048-238.684-113.705 
ATOM    412  N7   DA A  20     -13.832-238.130-114.858 
ATOM    413  C5   DA A  20     -12.461-238.257-115.040 
ATOM    414  C6   DA A  20     -11.603-237.865-116.079 
ATOM    415  N6   DA A  20     -12.020-237.235-117.186 
ATOM    416  N1   DA A  20     -10.293-238.145-115.940 
ATOM    417  C2   DA A  20      -9.884-238.771-114.838 
ATOM    418  N3   DA A  20     -10.588-239.183-113.807 
ATOM    419  C4   DA A  20     -11.895-238.891-113.971 
ATOM    420  P    DT A  21     -12.419-239.990-107.552 
ATOM    421  OP1  DT A  21     -12.678-241.171-106.698 
ATOM    422  OP2  DT A  21     -13.336-238.844-107.372 
ATOM    423  O5'  DT A  21     -10.907-239.504-107.354 
ATOM    424  C5'  DT A  21      -9.868-240.115-108.142 
ATOM    425  C4'  DT A  21      -8.921-239.052-108.665 
ATOM    426  O4'  DT A  21      -9.357-238.499-109.939 
ATOM    427  C3'  DT A  21      -8.741-237.825-107.772 
ATOM    428  O3'  DT A  21      -7.387-237.395-107.847 
ATOM    429  C2'  DT A  21      -9.626-236.752-108.405 
ATOM    430  C1'  DT A  21      -9.295-237.083-109.857 
ATOM    431  N1   DT A  21     -10.265-236.520-110.837 
ATOM    432  C2   DT A  21      -9.765-236.114-112.050 
ATOM    433  O2   DT A  21      -8.585-236.198-112.343 
ATOM    434  N3   DT A  21     -10.693-235.596-112.933 
ATOM    435  C4   DT A  21     -12.047-235.455-112.706 
ATOM    436  O4   DT A  21     -12.781-234.977-113.573 
ATOM    437  C5   DT A  21     -12.478-235.908-111.404 
ATOM    438  C7   DT A  21     -13.937-235.790-111.076 
ATOM    439  C6   DT A  21     -11.596-236.416-110.527 
ATOM    440  P    DC A  22      -6.661-236.879-106.518 
ATOM    441  OP1  DC A  22      -6.140-238.036-105.756 
ATOM    442  OP2  DC A  22      -7.565-235.970-105.780 
ATOM    443  O5'  DC A  22      -5.441-236.043-107.128 
ATOM    444  C5'  DC A  22      -4.889-236.439-108.398 
ATOM    445  C4'  DC A  22      -4.647-235.217-109.262 
ATOM    446  O4'  DC A  22      -5.817-234.855-110.052 
ATOM    447  C3'  DC A  22      -4.296-233.932-108.513 
ATOM    448  O3'  DC A  22      -3.338-233.204-109.273 
ATOM    449  C2'  DC A  22      -5.599-233.134-108.480 
ATOM    450  C1'  DC A  22      -6.043-233.461-109.902 
ATOM    451  N1   DC A  22      -7.487-233.197-110.155 
ATOM    452  C2   DC A  22      -7.852-232.750-111.422 
ATOM    453  O2   DC A  22      -6.972-232.593-112.276 
ATOM    454  N3   DC A  22      -9.164-232.503-111.673 
ATOM    455  C4   DC A  22     -10.087-232.686-110.720 
ATOM    456  N4   DC A  22     -11.353-232.431-111.014 
ATOM    457  C5   DC A  22      -9.732-233.145-109.410 
ATOM    458  C6   DC A  22      -8.416-233.386-109.180 
ATOM    459  P    DC A  23      -2.147-232.456-108.509 
ATOM    460  OP1  DC A  23      -1.050-233.414-108.243 
ATOM    461  OP2  DC A  23      -2.685-231.742-107.329 
ATOM    462  O5'  DC A  23      -1.681-231.396-109.611 
ATOM    463  C5'  DC A  23      -1.833-231.725-111.005 
ATOM    464  C4'  DC A  23      -2.383-230.532-111.763 
ATOM    465  O4'  DC A  23      -3.838-230.498-111.765 
ATOM    466  C3'  DC A  23      -1.983-229.159-111.222 
ATOM    467  O3'  DC A  23      -1.786-228.273-112.317 
ATOM    468  C2'  DC A  23      -3.201-228.686-110.428 
ATOM    469  C1'  DC A  23      -4.256-229.190-111.407 
ATOM    470  N1   DC A  23      -5.622-229.285-110.818 
ATOM    471  C2   DC A  23      -6.706-229.010-111.647 
ATOM    472  O2   DC A  23      -6.493-228.701-112.826 
ATOM    473  N3   DC A  23      -7.960-229.090-111.130 
ATOM    474  C4   DC A  23      -8.148-229.428-109.849 
ATOM    475  N4   DC A  23      -9.389-229.493-109.391 
ATOM    476  C5   DC A  23      -7.046-229.715-108.979 
ATOM    477  C6   DC A  23      -5.802-229.628-109.515 
ATOM    478  P    DT A  24      -0.577-227.225-112.259 
ATOM    479  OP1  DT A  24       0.671-227.884-112.705 
ATOM    480  OP2  DT A  24      -0.534-226.590-110.924 
ATOM    481  O5'  DT A  24      -1.038-226.151-113.351 
ATOM    482  C5'  DT A  24      -1.842-226.586-114.464 
ATOM    483  C4'  DT A  24      -2.967-225.601-114.706 
ATOM    484  O4'  DT A  24      -4.155-225.908-113.920 
ATOM    485  C3'  DT A  24      -2.662-224.144-114.360 
ATOM    486  O3'  DT A  24      -3.298-223.300-115.314 
ATOM    487  C2'  DT A  24      -3.324-223.923-112.999 
ATOM    488  C1'  DT A  24      -4.595-224.714-113.291 
ATOM    489  N1   DT A  24      -5.360-225.091-112.069 
ATOM    490  C2   DT A  24      -6.729-225.120-112.172 
ATOM    491  O2   DT A  24      -7.322-224.854-113.203 
ATOM    492  N3   DT A  24      -7.404-225.472-111.019 
ATOM    493  C4   DT A  24      -6.835-225.791-109.802 
ATOM    494  O4   DT A  24      -7.544-226.092-108.839 
ATOM    495  C5   DT A  24      -5.393-225.733-109.793 
ATOM    496  C7   DT A  24      -4.693-226.065-108.508 
ATOM    497  C6   DT A  24      -4.712-225.393-110.900 
ATOM    498  P    DG A  25      -2.526-221.998-115.833 
ATOM    499  OP1  DG A  25      -1.607-222.372-116.933 
ATOM    500  OP2  DG A  25      -1.912-221.294-114.686 
ATOM    501  O5'  DG A  25      -3.734-221.126-116.415 
ATOM    502  C5'  DG A  25      -4.889-221.801-116.947 
ATOM    503  C4'  DG A  25      -6.155-221.120-116.466 
ATOM    504  O4'  DG A  25      -6.620-221.650-115.191 
ATOM    505  C3'  DG A  25      -6.050-219.615-116.224 
ATOM    506  O3'  DG A  25      -7.273-219.000-116.613 
ATOM    507  C2'  DG A  25      -5.898-219.476-114.709 
ATOM    508  C1'  DG A  25      -6.906-220.558-114.330 
ATOM    509  N9   DG A  25      -6.776-221.031-112.924 
ATOM    510  C8   DG A  25      -5.642-221.172-112.154 
ATOM    511  N7   DG A  25      -5.872-221.617-110.942 
ATOM    512  C5   DG A  25      -7.256-221.782-110.907 
ATOM    513  C6   DG A  25      -8.096-222.238-109.858 
ATOM    514  O6   DG A  25      -7.786-222.597-108.725 
ATOM    515  N1   DG A  25      -9.443-222.251-110.249 
ATOM    516  C2   DG A  25      -9.915-221.873-111.490 
ATOM    517  N2   DG A  25     -11.235-221.959-111.666 
ATOM    518  N3   DG A  25      -9.125-221.446-112.475 
ATOM    519  C4   DG A  25      -7.817-221.427-112.111 
ATOM    520  P    DC A  26      -7.225-217.585-117.362 
ATOM    521  OP1  DC A  26      -6.994-217.798-118.808 
ATOM    522  OP2  DC A  26      -6.266-216.692-116.676 
ATOM    523  O5'  DC A  26      -8.717-217.054-117.127 
ATOM    524  C5'  DC A  26      -9.786-218.009-117.005 
ATOM    525  C4'  DC A  26     -10.704-217.616-115.864 
ATOM    526  O4'  DC A  26     -10.268-218.164-114.587 
ATOM    527  C3'  DC A  26     -10.829-216.116-115.597 
ATOM    528  O3'  DC A  26     -12.169-215.826-115.216 
ATOM    529  C2'  DC A  26      -9.916-215.858-114.399 
ATOM    530  C1'  DC A  26     -10.280-217.121-113.624 
ATOM    531  N1   DC A  26      -9.305-217.470-112.553 
ATOM    532  C2   DC A  26      -9.801-218.053-111.390 
ATOM    533  O2   DC A  26     -11.016-218.256-111.296 
ATOM    534  N3   DC A  26      -8.928-218.377-110.401 
ATOM    535  C4   DC A  26      -7.618-218.140-110.542 
ATOM    536  N4   DC A  26      -6.808-218.474-109.549 
ATOM    537  C5   DC A  26      -7.089-217.540-111.730 
ATOM    538  C6   DC A  26      -7.976-217.223-112.707 
ATOM    539  P    DT A  27     -12.856-214.486-115.756 
ATOM    540  OP1  DT A  27     -13.405-214.722-117.111 
ATOM    541  OP2  DT A  27     -11.910-213.356-115.627 
ATOM    542  O5'  DT A  27     -14.056-214.304-114.713 
ATOM    543  C5'  DT A  27     -14.639-215.474-114.109 
ATOM    544  C4'  DT A  27     -14.852-215.240-112.627 
ATOM    545  O4'  DT A  27     -13.683-215.597-111.835 
ATOM    546  C3'  DT A  27     -15.148-213.798-112.216 
ATOM    547  O3'  DT A  27     -16.090-213.807-111.151 
ATOM    548  C2'  DT A  27     -13.818-213.266-111.683 
ATOM    549  C1'  DT A  27     -13.407-214.532-110.938 
ATOM    550  N1   DT A  27     -11.959-214.581-110.594 
ATOM    551  C2   DT A  27     -11.617-215.190-109.411 
ATOM    552  O2   DT A  27     -12.439-215.680-108.655 
ATOM    553  N3   DT A  27     -10.266-215.216-109.125 
ATOM    554  C4   DT A  27      -9.254-214.695-109.905 
ATOM    555  O4   DT A  27      -8.078-214.777-109.544 
ATOM    556  C5   DT A  27      -9.711-214.075-111.126 
ATOM    557  C7   DT A  27      -8.674-213.482-112.034 
ATOM    558  C6   DT A  27     -11.019-214.036-111.429 
ATOM    559  P    DG A  28     -17.245-212.698-111.126 
ATOM    560  OP1  DG A  28     -18.370-213.133-111.983 
ATOM    561  OP2  DG A  28     -16.666-211.373-111.438 
ATOM    562  O5'  DG A  28     -17.691-212.741-109.590 
ATOM    563  C5'  DG A  28     -17.570-213.978-108.861 
ATOM    564  C4'  DG A  28     -16.991-213.715-107.485 
ATOM    565  O4'  DG A  28     -15.535-213.743-107.481 
ATOM    566  C3'  DG A  28     -17.335-212.360-106.866 
ATOM    567  O3'  DG A  28     -17.517-212.527-105.466 
ATOM    568  C2'  DG A  28     -16.091-211.502-107.096 
ATOM    569  C1'  DG A  28     -15.067-212.592-106.794 
ATOM    570  N9   DG A  28     -13.698-212.282-107.290 
ATOM    571  C8   DG A  28     -13.316-211.598-108.424 
ATOM    572  N7   DG A  28     -12.017-211.495-108.574 
ATOM    573  C5   DG A  28     -11.503-212.157-107.460 
ATOM    574  C6   DG A  28     -10.156-212.377-107.071 
ATOM    575  O6   DG A  28      -9.124-212.028-107.637 
ATOM    576  N1   DG A  28     -10.081-213.096-105.869 
ATOM    577  C2   DG A  28     -11.166-213.544-105.141 
ATOM    578  N2   DG A  28     -10.885-214.213-104.020 
ATOM    579  N3   DG A  28     -12.429-213.337-105.508 
ATOM    580  C4   DG A  28     -12.519-212.641-106.671 
ATOM    581  P    DG A  29     -18.689-211.718-104.734 
ATOM    582  OP1  DG A  29     -19.966-212.452-104.881 
ATOM    583  OP2  DG A  29     -18.690-210.314-105.202 
ATOM    584  O5'  DG A  29     -18.208-211.775-103.209 
ATOM    585  C5'  DG A  29     -17.435-212.905-102.763 
ATOM    586  C4'  DG A  29     -16.280-212.435-101.901 
ATOM    587  O4'  DG A  29     -15.093-212.123-102.685 
ATOM    588  C3'  DG A  29     -16.530-211.165-101.089 
ATOM    589  O3'  DG A  29     -15.880-211.288 -99.829 
ATOM    590  C2'  DG A  29     -15.842-210.055-101.883 
ATOM    591  C1'  DG A  29     -14.603-210.857-102.270 
ATOM    592  N9   DG A  29     -13.834-210.265-103.399 
ATOM    593  C8   DG A  29     -14.295-209.578-104.501 
ATOM    594  N7   DG A  29     -13.349-209.184-105.320 
ATOM    595  C5   DG A  29     -12.179-209.642-104.717 
ATOM    596  C6   DG A  29     -10.828-209.519-105.134 
ATOM    597  O6   DG A  29     -10.379-208.973-106.137 
ATOM    598  N1   DG A  29      -9.953-210.130-104.224 
ATOM    599  C2   DG A  29     -10.334-210.775-103.064 
ATOM    600  N2   DG A  29      -9.347-211.294-102.330 
ATOM    601  N3   DG A  29     -11.603-210.891-102.674 
ATOM    602  C4   DG A  29     -12.463-210.303-103.545 
ATOM    603  P    DT A  30     -16.615-210.734 -98.519 
ATOM    604  OP1  DT A  30     -17.560-211.753 -98.013 
ATOM    605  OP2  DT A  30     -17.187-209.399 -98.799 
ATOM    606  O5'  DT A  30     -15.385-210.589 -97.506 
ATOM    607  C5'  DT A  30     -14.261-211.480 -97.638 
ATOM    608  C4'  DT A  30     -12.966-210.705 -97.501 
ATOM    609  O4'  DT A  30     -12.502-210.170 -98.774 
ATOM    610  C3'  DT A  30     -13.016-209.483 -96.584 
ATOM    611  O3'  DT A  30     -11.779-209.379 -95.889 
ATOM    612  C2'  DT A  30     -13.142-208.291 -97.533 
ATOM    613  C1'  DT A  30     -12.167-208.803 -98.589 
ATOM    614  N1   DT A  30     -12.292-208.114 -99.904 
ATOM    615  C2   DT A  30     -11.137-207.931-100.627 
ATOM    616  O2   DT A  30     -10.045-208.303-100.236 
ATOM    617  N3   DT A  30     -11.293-207.288-101.840 
ATOM    618  C4   DT A  30     -12.477-206.826-102.376 
ATOM    619  O4   DT A  30     -12.491-206.265-103.474 
ATOM    620  C5   DT A  30     -13.633-207.065-101.545 
ATOM    621  C7   DT A  30     -14.964-206.593-102.054 
ATOM    622  C6   DT A  30     -13.511-207.687-100.361 
ATOM    623  P    DA A  31     -11.790-208.936 -94.350 
ATOM    624  OP1  DA A  31     -12.048-210.117 -93.496 
ATOM    625  OP2  DA A  31     -12.707-207.790 -94.170 
ATOM    626  O5'  DA A  31     -10.277-208.450 -94.152 
ATOM    627  C5'  DA A  31      -9.239-209.061 -94.940 
ATOM    628  C4'  DA A  31      -8.292-207.998 -95.463 
ATOM    629  O4'  DA A  31      -8.728-207.444 -96.737 
ATOM    630  C3'  DA A  31      -8.112-206.771 -94.570 
ATOM    631  O3'  DA A  31      -6.758-206.341 -94.645 
ATOM    632  C2'  DA A  31      -8.997-205.698 -95.203 
ATOM    633  C1'  DA A  31      -8.665-206.029 -96.655 
ATOM    634  N9   DA A  31      -9.636-205.465 -97.635 
ATOM    635  C8   DA A  31     -10.983-205.292 -97.490 
ATOM    636  N7   DA A  31     -11.558-204.771 -98.530 
ATOM    637  C5   DA A  31     -10.519-204.585 -99.431 
ATOM    638  C6   DA A  31     -10.477-204.064-100.734 
ATOM    639  N6   DA A  31     -11.558-203.614-101.386 
ATOM    640  N1   DA A  31      -9.279-204.022-101.345 
ATOM    641  C2   DA A  31      -8.208-204.471-100.693 
ATOM    642  N3   DA A  31      -8.126-204.976 -99.481 
ATOM    643  C4   DA A  31      -9.338-205.007 -98.891 
ATOM    644  P    DG A  32      -6.032-205.824 -93.316 
ATOM    645  OP1  DG A  32      -5.511-206.981 -92.554 
ATOM    646  OP2  DG A  32      -6.936-204.915 -92.578 
ATOM    647  O5'  DG A  32      -4.812-204.989 -93.926 
ATOM    648  C5'  DG A  32      -4.260-205.385 -95.196 
ATOM    649  C4'  DG A  32      -4.018-204.163 -96.060 
ATOM    650  O4'  DG A  32      -5.187-203.800 -96.850 
ATOM    651  C3'  DG A  32      -3.667-202.878 -95.311 
ATOM    652  O3'  DG A  32      -2.709-202.149 -96.071 
ATOM    653  C2'  DG A  32      -4.969-202.080 -95.278 
ATOM    654  C1'  DG A  32      -5.413-202.407 -96.700 
ATOM    655  N9   DG A  32      -6.857-202.143 -96.953 
ATOM    656  C8   DG A  32      -7.930-202.275 -96.098 
ATOM    657  N7   DG A  32      -9.083-201.958 -96.635 
ATOM    658  C5   DG A  32      -8.751-201.589 -97.938 
ATOM    659  C6   DG A  32      -9.579-201.147 -99.002 
ATOM    660  O6   DG A  32     -10.797-200.988 -99.014 
ATOM    661  N1   DG A  32      -8.831-200.878-100.157 
ATOM    662  C2   DG A  32      -7.462-201.018-100.268 
ATOM    663  N2   DG A  32      -6.935-200.711-101.456 
ATOM    664  N3   DG A  32      -6.685-201.434 -99.269 
ATOM    665  C4   DG A  32      -7.396-201.699 -98.142 
ATOM    666  P    DG A  33      -1.518-201.402 -95.307 
ATOM    667  OP1  DG A  33      -0.421-202.360 -95.041 
ATOM    668  OP2  DG A  33      -2.056-200.688 -94.127 
ATOM    669  O5'  DG A  33      -1.051-200.341 -96.409 
ATOM    670  C5'  DG A  33      -1.204-200.670 -97.803 
ATOM    671  C4'  DG A  33      -1.753-199.478 -98.561 
ATOM    672  O4'  DG A  33      -3.209-199.444 -98.562 
ATOM    673  C3'  DG A  33      -1.354-198.105 -98.020 
ATOM    674  O3'  DG A  33      -1.156-197.219 -99.115 
ATOM    675  C2'  DG A  33      -2.572-197.632 -97.226 
ATOM    676  C1'  DG A  33      -3.627-198.136 -98.205 
ATOM    677  N9   DG A  33      -4.993-198.231 -97.616 
ATOM    678  C8   DG A  33      -5.366-198.560 -96.332 
ATOM    679  N7   DG A  33      -6.663-198.552 -96.134 
ATOM    680  C5   DG A  33      -7.185-198.192 -97.377 
ATOM    681  C6   DG A  33      -8.532-198.018 -97.786 
ATOM    682  O6   DG A  33      -9.560-198.148 -97.127 
ATOM    683  N1   DG A  33      -8.614-197.649 -99.136 
ATOM    684  C2   DG A  33      -7.533-197.472 -99.979 
ATOM    685  N2   DG A  33      -7.822-197.119-101.235 
ATOM    686  N3   DG A  33      -6.270-197.636 -99.595 
ATOM    687  C4   DG A  33      -6.173-197.994 -98.287 
ATOM    688  P    DA A  34       0.052-196.171 -99.057 
ATOM    689  OP1  DA A  34       1.300-196.830 -99.503 
ATOM    690  OP2  DA A  34       0.095-195.535 -97.722 
ATOM    691  O5'  DA A  34      -0.409-195.096-100.149 
ATOM    692  C5'  DA A  34      -1.213-195.532-101.262 
ATOM    693  C4'  DA A  34      -2.338-194.546-101.504 
ATOM    694  O4'  DA A  34      -3.525-194.853-100.718 
ATOM    695  C3'  DA A  34      -2.033-193.089-101.158 
ATOM    696  O3'  DA A  34      -2.668-192.246-102.112 
ATOM    697  C2'  DA A  34      -2.695-192.869 -99.797 
ATOM    698  C1'  DA A  34      -3.966-193.660-100.089 
ATOM    699  N9   DA A  34      -4.731-194.037 -98.867 
ATOM    700  C8   DA A  34      -4.248-194.364 -97.632 
ATOM    701  N7   DA A  34      -5.172-194.646 -96.766 
ATOM    702  C5   DA A  34      -6.354-194.496 -97.477 
ATOM    703  C6   DA A  34      -7.702-194.654 -97.117 
ATOM    704  N6   DA A  34      -8.104-195.017 -95.890 
ATOM    705  N1   DA A  34      -8.628-194.425 -98.067 
ATOM    706  C2   DA A  34      -8.223-194.066 -99.284 
ATOM    707  N3   DA A  34      -7.001-193.887 -99.735 
ATOM    708  C4   DA A  34      -6.094-194.122 -98.764 
ATOM    709  P    DG A  35      -1.897-190.944-102.631 
ATOM    710  OP1  DG A  35      -0.978-191.318-103.731 
ATOM    711  OP2  DG A  35      -1.283-190.240-101.484 
ATOM    712  O5'  DG A  35      -3.105-190.071-103.213 
ATOM    713  C5'  DG A  35      -4.260-190.746-103.745 
ATOM    714  C4'  DG A  35      -5.526-190.066-103.264 
ATOM    715  O4'  DG A  35      -5.990-190.595-101.989 
ATOM    716  C3'  DG A  35      -5.421-188.560-103.021 
ATOM    717  O3'  DG A  35      -6.644-187.945-103.411 
ATOM    718  C2'  DG A  35      -5.269-188.422-101.507 
ATOM    719  C1'  DG A  35      -6.276-189.503-101.128 
ATOM    720  N9   DG A  35      -6.147-189.976 -99.722 
ATOM    721  C8   DG A  35      -5.013-190.117 -98.952 
ATOM    722  N7   DG A  35      -5.243-190.563 -97.740 
ATOM    723  C5   DG A  35      -6.627-190.728 -97.705 
ATOM    724  C6   DG A  35      -7.467-191.184 -96.656 
ATOM    725  O6   DG A  35      -7.157-191.542 -95.523 
ATOM    726  N1   DG A  35      -8.814-191.197 -97.047 
ATOM    727  C2   DG A  35      -9.286-190.819 -98.288 
ATOM    728  N2   DG A  35     -10.606-190.905 -98.464 
ATOM    729  N3   DG A  35      -8.496-190.392 -99.273 
ATOM    730  C4   DG A  35      -7.188-190.373 -98.909 
ATOM    731  P    DA A  36      -6.596-186.531-104.160 
ATOM    732  OP1  DA A  36      -6.364-186.744-105.606 
ATOM    733  OP2  DA A  36      -5.637-185.638-103.474 
ATOM    734  O5'  DA A  36      -8.087-186.000-103.925 
ATOM    735  C5'  DA A  36      -9.157-186.955-103.803 
ATOM    736  C4'  DA A  36     -10.075-186.562-102.662 
ATOM    737  O4'  DA A  36      -9.639-187.110-101.385 
ATOM    738  C3'  DA A  36     -10.200-185.062-102.395 
ATOM    739  O3'  DA A  36     -11.539-184.772-102.014 
ATOM    740  C2'  DA A  36      -9.287-184.804-101.197 
ATOM    741  C1'  DA A  36      -9.651-186.067-100.422 
ATOM    742  N9   DA A  36      -8.676-186.415 -99.351 
ATOM    743  C8   DA A  36      -7.323-186.237 -99.346 
ATOM    744  N7   DA A  36      -6.744-186.644 -98.259 
ATOM    745  C5   DA A  36      -7.790-187.128 -97.485 
ATOM    746  C6   DA A  36      -7.833-187.704 -96.204 
ATOM    747  N6   DA A  36      -6.747-187.898 -95.443 
ATOM    748  N1   DA A  36      -9.038-188.074 -95.732 
ATOM    749  C2   DA A  36     -10.114-187.878 -96.493 
ATOM    750  N3   DA A  36     -10.196-187.353 -97.696 
ATOM    751  C4   DA A  36      -8.977-186.991 -98.145 
ATOM    752  P    DA A  37     -12.227-183.432-102.554 
ATOM    753  OP1  DA A  37     -12.776-183.667-103.909 
ATOM    754  OP2  DA A  37     -11.281-182.302-102.425 
ATOM    755  O5'  DA A  37     -13.427-183.250-101.511 
ATOM    756  C5'  DA A  37     -14.010-184.420-100.907 
ATOM    757  C4'  DA A  37     -14.223-184.186 -99.425 
ATOM    758  O4'  DA A  37     -13.054-184.543 -98.633 
ATOM    759  C3'  DA A  37     -14.519-182.744 -99.014 
ATOM    760  O3'  DA A  37     -15.461-182.753 -97.949 
ATOM    761  C2'  DA A  37     -13.189-182.212 -98.481 
ATOM    762  C1'  DA A  37     -12.778-183.478 -97.736 
ATOM    763  N9   DA A  37     -11.330-183.526 -97.392 
ATOM    764  C8   DA A  37     -10.271-183.037 -98.104 
ATOM    765  N7   DA A  37      -9.122-183.235 -97.536 
ATOM    766  C5   DA A  37      -9.439-183.904 -96.362 
ATOM    767  C6   DA A  37      -8.648-184.399 -95.312 
ATOM    768  N6   DA A  37      -7.313-184.290 -95.275 
ATOM    769  N1   DA A  37      -9.284-185.011 -94.295 
ATOM    770  C2   DA A  37     -10.611-185.117 -94.337 
ATOM    771  N3   DA A  37     -11.449-184.696 -95.259 
ATOM    772  C4   DA A  37     -10.788-184.086 -96.265 
ATOM    773  P    DC A  38     -16.615-181.643 -97.924 
ATOM    774  OP1  DC A  38     -17.741-182.079 -98.781 
ATOM    775  OP2  DC A  38     -16.036-180.318 -98.236 
ATOM    776  O5'  DC A  38     -17.062-181.686 -96.388 
ATOM    777  C5'  DC A  38     -16.941-182.923 -95.659 
ATOM    778  C4'  DC A  38     -16.362-182.660 -94.283 
ATOM    779  O4'  DC A  38     -14.906-182.688 -94.279 
ATOM    780  C3'  DC A  38     -16.706-181.306 -93.664 
ATOM    781  O3'  DC A  38     -16.888-181.473 -92.264 
ATOM    782  C2'  DC A  38     -15.461-180.448 -93.894 
ATOM    783  C1'  DC A  38     -14.438-181.538 -93.591 
ATOM    784  N1   DC A  38     -13.069-181.228 -94.088 
ATOM    785  C2   DC A  38     -11.987-181.671 -93.330 
ATOM    786  O2   DC A  38     -12.206-182.298 -92.287 
ATOM    787  N3   DC A  38     -10.730-181.397 -93.765 
ATOM    788  C4   DC A  38     -10.535-180.715 -94.902 
ATOM    789  N4   DC A  38      -9.289-180.473 -95.283 
ATOM    790  C5   DC A  38     -11.633-180.250 -95.695 
ATOM    791  C6   DC A  38     -12.881-180.533 -95.243 
ATOM    792  P    DC A  39     -18.060-180.663 -91.532 
ATOM    793  OP1  DC A  39     -19.337-181.398 -91.679 
ATOM    794  OP2  DC A  39     -18.061-179.260 -92.000 
ATOM    795  O5'  DC A  39     -17.578-180.720 -90.007 
ATOM    796  C5'  DC A  39     -16.805-181.850 -89.561 
ATOM    797  C4'  DC A  39     -15.651-181.381 -88.699 
ATOM    798  O4'  DC A  39     -14.464-181.068 -89.483 
ATOM    799  C3'  DC A  39     -15.901-180.110 -87.887 
ATOM    800  O3'  DC A  39     -15.251-180.234 -86.627 
ATOM    801  C2'  DC A  39     -15.212-179.001 -88.681 
ATOM    802  C1'  DC A  39     -13.973-179.803 -89.068 
ATOM    803  N1   DC A  39     -13.205-179.211 -90.197 
ATOM    804  C2   DC A  39     -11.819-179.345 -90.181 
ATOM    805  O2   DC A  39     -11.288-179.944 -89.238 
ATOM    806  N3   DC A  39     -11.099-178.811 -91.202 
ATOM    807  C4   DC A  39     -11.711-178.169 -92.205 
ATOM    808  N4   DC A  39     -10.966-177.667 -93.177 
ATOM    809  C5   DC A  39     -13.136-178.020 -92.240 
ATOM    810  C6   DC A  39     -13.837-178.560 -91.211 
ATOM    811  P    DT A  40     -15.985-179.679 -85.317 
ATOM    812  OP1  DT A  40     -16.931-180.698 -84.810 
ATOM    813  OP2  DT A  40     -16.558-178.345 -85.597 
ATOM    814  O5'  DT A  40     -14.755-179.534 -84.304 
ATOM    815  C5'  DT A  40     -13.632-180.425 -84.436 
ATOM    816  C4'  DT A  40     -12.337-179.650 -84.299 
ATOM    817  O4'  DT A  40     -11.872-179.116 -85.572 
ATOM    818  C3'  DT A  40     -12.386-178.429 -83.382 
ATOM    819  O3'  DT A  40     -11.150-178.324 -82.687 
ATOM    820  C2'  DT A  40     -12.512-177.237 -84.331 
ATOM    821  C1'  DT A  40     -11.538-177.749 -85.387 
ATOM    822  N1   DT A  40     -11.663-177.060 -86.702 
ATOM    823  C2   DT A  40     -10.508-176.876 -87.425 
ATOM    824  O2   DT A  40      -9.416-177.249 -87.034 
ATOM    825  N3   DT A  40     -10.664-176.234 -88.637 
ATOM    826  C4   DT A  40     -11.848-175.772 -89.174 
ATOM    827  O4   DT A  40     -11.862-175.210 -90.272 
ATOM    828  C5   DT A  40     -13.004-176.011 -88.343 
ATOM    829  C7   DT A  40     -14.334-175.539 -88.852 
ATOM    830  C6   DT A  40     -12.882-176.633 -87.159 
ATOM    831  P    DA A  41     -11.160-177.882 -81.148 
ATOM    832  OP1  DA A  41     -11.419-179.062 -80.294 
ATOM    833  OP2  DA A  41     -12.078-176.736 -80.968 
ATOM    834  O5'  DA A  41      -9.648-177.395 -80.950 
ATOM    835  C5'  DA A  41      -8.609-178.006 -81.738 
ATOM    836  C4'  DA A  41      -7.663-176.944 -82.261 
ATOM    837  O4'  DA A  41      -8.099-176.390 -83.535 
ATOM    838  C3'  DA A  41      -7.483-175.716 -81.368 
ATOM    839  O3'  DA A  41      -6.129-175.287 -81.443 
ATOM    840  C2'  DA A  41      -8.368-174.643 -82.001 
ATOM    841  C1'  DA A  41      -8.036-174.974 -83.453 
ATOM    842  N9   DA A  41      -9.006-174.411 -84.433 
ATOM    843  C8   DA A  41     -10.354-174.237 -84.288 
ATOM    844  N7   DA A  41     -10.929-173.716 -85.328 
ATOM    845  C5   DA A  41      -9.890-173.531 -86.229 
ATOM    846  C6   DA A  41      -9.848-173.010 -87.532 
ATOM    847  N6   DA A  41     -10.929-172.560 -88.184 
ATOM    848  N1   DA A  41      -8.650-172.968 -88.143 
ATOM    849  C2   DA A  41      -7.579-173.417 -87.491 
ATOM    850  N3   DA A  41      -7.496-173.922 -86.279 
ATOM    851  C4   DA A  41      -8.709-173.952 -85.689 
ATOM    852  P    DG A  42      -5.402-174.770 -80.114 
ATOM    853  OP1  DG A  42      -4.882-175.927 -79.352 
ATOM    854  OP2  DG A  42      -6.307-173.861 -79.376 
ATOM    855  O5'  DG A  42      -4.183-173.934 -80.724 
ATOM    856  C5'  DG A  42      -3.631-174.331 -81.994 
ATOM    857  C4'  DG A  42      -3.389-173.108 -82.858 
ATOM    858  O4'  DG A  42      -4.558-172.746 -83.648 
ATOM    859  C3'  DG A  42      -3.037-171.823 -82.109 
ATOM    860  O3'  DG A  42      -2.080-171.095 -82.869 
ATOM    861  C2'  DG A  42      -4.340-171.025 -82.076 
ATOM    862  C1'  DG A  42      -4.784-171.353 -83.498 
ATOM    863  N9   DG A  42      -6.228-171.089 -83.751 
ATOM    864  C8   DG A  42      -7.301-171.221 -82.896 
ATOM    865  N7   DG A  42      -8.453-170.904 -83.433 
ATOM    866  C5   DG A  42      -8.122-170.535 -84.736 
ATOM    867  C6   DG A  42      -8.950-170.093 -85.800 
ATOM    868  O6   DG A  42     -10.168-169.934 -85.812 
ATOM    869  N1   DG A  42      -8.202-169.824 -86.955 
ATOM    870  C2   DG A  42      -6.832-169.964 -87.066 
ATOM    871  N2   DG A  42      -6.306-169.657 -88.254 
ATOM    872  N3   DG A  42      -6.055-170.379 -86.067 
ATOM    873  C4   DG A  42      -6.766-170.644 -84.940 
ATOM    874  P    DA A  43      -0.889-170.347 -82.104 
ATOM    875  OP1  DA A  43       0.208-171.305 -81.839 
ATOM    876  OP2  DA A  43      -1.427-169.634 -80.925 
ATOM    877  O5'  DA A  43      -0.422-169.287 -83.207 
ATOM    878  C5'  DA A  43      -0.575-169.616 -84.601 
ATOM    879  C4'  DA A  43      -1.124-168.423 -85.359 
ATOM    880  O4'  DA A  43      -2.580-168.390 -85.360 
ATOM    881  C3'  DA A  43      -0.725-167.051 -84.818 
ATOM    882  O3'  DA A  43      -0.527-166.164 -85.913 
ATOM    883  C2'  DA A  43      -1.942-166.578 -84.024 
ATOM    884  C1'  DA A  43      -2.998-167.081 -85.002 
ATOM    885  N9   DA A  43      -4.363-167.177 -84.414 
ATOM    886  C8   DA A  43      -4.716-167.505 -83.137 
ATOM    887  N7   DA A  43      -5.996-167.500 -82.928 
ATOM    888  C5   DA A  43      -6.534-167.144 -84.156 
ATOM    889  C6   DA A  43      -7.856-166.963 -84.595 
ATOM    890  N6   DA A  43      -8.927-167.126 -83.805 
ATOM    891  N1   DA A  43      -8.039-166.606 -85.880 
ATOM    892  C2   DA A  43      -6.971-166.446 -86.661 
ATOM    893  N3   DA A  43      -5.698-166.586 -86.365 
ATOM    894  C4   DA A  43      -5.542-166.942 -85.073 
ATOM    895  P    DG A  44       0.681-165.117 -85.855 
ATOM    896  OP1  DG A  44       1.930-165.775 -86.301 
ATOM    897  OP2  DG A  44       0.724-164.481 -84.520 
ATOM    898  O5'  DG A  44       0.220-164.042 -86.947 
ATOM    899  C5'  DG A  44      -0.583-164.478 -88.060 
ATOM    900  C4'  DG A  44      -1.709-163.492 -88.302 
ATOM    901  O4'  DG A  44      -2.896-163.799 -87.516 
ATOM    902  C3'  DG A  44      -1.404-162.035 -87.956 
ATOM    903  O3'  DG A  44      -2.039-161.192 -88.910 
ATOM    904  C2'  DG A  44      -2.066-161.814 -86.595 
ATOM    905  C1'  DG A  44      -3.337-162.606 -86.887 
ATOM    906  N9   DG A  44      -4.101-162.982 -85.665 
ATOM    907  C8   DG A  44      -3.633-163.315 -84.412 
ATOM    908  N7   DG A  44      -4.576-163.598 -83.548 
ATOM    909  C5   DG A  44      -5.753-163.442 -84.278 
ATOM    910  C6   DG A  44      -7.105-163.611 -83.880 
ATOM    911  O6   DG A  44      -7.550-163.938 -82.784 
ATOM    912  N1   DG A  44      -7.986-163.349 -84.939 
ATOM    913  C2   DG A  44      -7.610-162.974 -86.214 
ATOM    914  N2   DG A  44      -8.604-162.772 -87.083 
ATOM    915  N3   DG A  44      -6.342-162.817 -86.586 
ATOM    916  C4   DG A  44      -5.474-163.066 -85.572 
ATOM    917  P    DT A  45      -1.268-159.890 -89.429 
ATOM    918  OP1  DT A  45      -0.349-160.263 -90.529 
ATOM    919  OP2  DT A  45      -0.654-159.185 -88.282 
ATOM    920  O5'  DT A  45      -2.476-159.017 -90.011 
ATOM    921  C5'  DT A  45      -3.631-159.692 -90.543 
ATOM    922  C4'  DT A  45      -4.897-159.012 -90.062 
ATOM    923  O4'  DT A  45      -5.361-159.541 -88.787 
ATOM    924  C3'  DT A  45      -4.792-157.506 -89.819 
ATOM    925  O3'  DT A  45      -6.015-156.891 -90.209 
ATOM    926  C2'  DT A  45      -4.640-157.367 -88.305 
ATOM    927  C1'  DT A  45      -5.647-158.449 -87.926 
ATOM    928  N1   DT A  45      -5.517-158.922 -86.520 
ATOM    929  C2   DT A  45      -6.675-159.275 -85.870 
ATOM    930  O2   DT A  45      -7.775-159.215 -86.392 
ATOM    931  N3   DT A  45      -6.516-159.708 -84.567 
ATOM    932  C4   DT A  45      -5.323-159.815 -83.880 
ATOM    933  O4   DT A  45      -5.307-160.216 -82.715 
ATOM    934  C5   DT A  45      -4.165-159.421 -84.646 
ATOM    935  C7   DT A  45      -2.827-159.507 -83.972 
ATOM    936  C6   DT A  45      -4.290-158.996 -85.914 
ATOM    937  P    DT A  46      -5.967-155.477 -90.958 
ATOM    938  OP1  DT A  46      -5.735-155.689 -92.404 
ATOM    939  OP2  DT A  46      -5.008-154.584 -90.272 
ATOM    940  O5'  DT A  46      -7.458-154.945 -90.723 
ATOM    941  C5'  DT A  46      -8.528-155.900 -90.601 
ATOM    942  C4'  DT A  46      -9.446-155.507 -89.460 
ATOM    943  O4'  DT A  46      -9.010-156.056 -88.183 
ATOM    944  C3'  DT A  46      -9.571-154.008 -89.193 
ATOM    945  O3'  DT A  46     -10.910-153.717 -88.812 
ATOM    946  C2'  DT A  46      -8.657-153.750 -87.995 
ATOM    947  C1'  DT A  46      -9.022-155.013 -87.220 
ATOM    948  N1   DT A  46      -8.047-155.361 -86.149 
ATOM    949  C2   DT A  46      -8.551-155.936 -85.008 
ATOM    950  O2   DT A  46      -9.738-156.164 -84.849 
ATOM    951  N3   DT A  46      -7.618-156.244 -84.037 
ATOM    952  C4   DT A  46      -6.257-156.030 -84.112 
ATOM    953  O4   DT A  46      -5.520-156.347 -83.177 
ATOM    954  C5   DT A  46      -5.824-155.421 -85.348 
ATOM    955  C7   DT A  46      -4.356-155.153 -85.511 
ATOM    956  C6   DT A  46      -6.709-155.111 -86.308 
ATOM    957  P    DG A  47     -11.598-152.377 -89.352 
ATOM    958  OP1  DG A  47     -12.147-152.613 -90.707 
ATOM    959  OP2  DG A  47     -10.652-151.247 -89.223 
ATOM    960  O5'  DG A  47     -12.798-152.195 -88.309 
ATOM    961  C5'  DG A  47     -13.381-153.365 -87.705 
ATOM    962  C4'  DG A  47     -13.594-153.131 -86.223 
ATOM    963  O4'  DG A  47     -12.424-153.488 -85.431 
ATOM    964  C3'  DG A  47     -13.890-151.689 -85.812 
ATOM    965  O3'  DG A  47     -14.832-151.698 -84.747 
ATOM    966  C2'  DG A  47     -12.560-151.157 -85.279 
ATOM    967  C1'  DG A  47     -12.149-152.423 -84.534 
ATOM    968  N9   DG A  47     -10.700-152.472 -84.190 
ATOM    969  C8   DG A  47      -9.621-151.985 -84.894 
ATOM    970  N7   DG A  47      -8.465-152.191 -84.310 
ATOM    971  C5   DG A  47      -8.804-152.862 -83.135 
ATOM    972  C6   DG A  47      -7.975-153.350 -82.091 
ATOM    973  O6   DG A  47      -6.753-153.290 -81.986 
ATOM    974  N1   DG A  47      -8.731-153.969 -81.085 
ATOM    975  C2   DG A  47     -10.107-154.099 -81.089 
ATOM    976  N2   DG A  47     -10.639-154.723 -80.035 
ATOM    977  N3   DG A  47     -10.882-153.641 -82.069 
ATOM    978  C4   DG A  47     -10.165-153.038 -83.052 
ATOM    979  P    DG A  48     -15.986-150.589 -84.722 
ATOM    980  OP1  DG A  48     -17.112-151.024 -85.579 
ATOM    981  OP2  DG A  48     -15.407-149.264 -85.034 
ATOM    982  O5'  DG A  48     -16.433-150.632 -83.186 
ATOM    983  C5'  DG A  48     -16.312-151.869 -82.457 
ATOM    984  C4'  DG A  48     -15.733-151.606 -81.081 
ATOM    985  O4'  DG A  48     -14.276-151.634 -81.077 
ATOM    986  C3'  DG A  48     -16.077-150.251 -80.462 
ATOM    987  O3'  DG A  48     -16.259-150.418 -79.062 
ATOM    988  C2'  DG A  48     -14.832-149.393 -80.692 
ATOM    989  C1'  DG A  48     -13.808-150.484 -80.389 
ATOM    990  N9   DG A  48     -12.439-150.173 -80.886 
ATOM    991  C8   DG A  48     -12.057-149.489 -82.020 
ATOM    992  N7   DG A  48     -10.759-149.386 -82.170 
ATOM    993  C5   DG A  48     -10.244-150.049 -81.056 
ATOM    994  C6   DG A  48      -8.898-150.269 -80.667 
ATOM    995  O6   DG A  48      -7.865-149.920 -81.233 
ATOM    996  N1   DG A  48      -8.823-150.987 -79.465 
ATOM    997  C2   DG A  48      -9.908-151.435 -78.737 
ATOM    998  N2   DG A  48      -9.626-152.104 -77.616 
ATOM    999  N3   DG A  48     -11.171-151.228 -79.104 
ATOM   1000  C4   DG A  48     -11.260-150.532 -80.267 
ATOM   1001  P    DG A  49     -17.431-149.609 -78.330 
ATOM   1002  OP1  DG A  49     -18.708-150.344 -78.477 
ATOM   1003  OP2  DG A  49     -17.431-148.206 -78.798 
ATOM   1004  O5'  DG A  49     -16.949-149.666 -76.805 
ATOM   1005  C5'  DG A  49     -16.176-150.796 -76.359 
ATOM   1006  C4'  DG A  49     -15.021-150.326 -75.497 
ATOM   1007  O4'  DG A  49     -13.835-150.014 -76.281 
ATOM   1008  C3'  DG A  49     -15.272-149.056 -74.685 
ATOM   1009  O3'  DG A  49     -14.622-149.180 -73.425 
ATOM   1010  C2'  DG A  49     -14.583-147.946 -75.479 
ATOM   1011  C1'  DG A  49     -13.344-148.748 -75.866 
ATOM   1012  N9   DG A  49     -12.576-148.157 -76.995 
ATOM   1013  C8   DG A  49     -13.037-147.469 -78.097 
ATOM   1014  N7   DG A  49     -12.091-147.075 -78.916 
ATOM   1015  C5   DG A  49     -10.920-147.533 -78.313 
ATOM   1016  C6   DG A  49      -9.570-147.411 -78.730 
ATOM   1017  O6   DG A  49      -9.121-146.864 -79.733 
ATOM   1018  N1   DG A  49      -8.695-148.022 -77.820 
ATOM   1019  C2   DG A  49      -9.076-148.667 -76.660 
ATOM   1020  N2   DG A  49      -8.089-149.186 -75.926 
ATOM   1021  N3   DG A  49     -10.344-148.782 -76.270 
ATOM   1022  C4   DG A  49     -11.205-148.194 -77.141 
ATOM   1023  P    DA A  50     -15.356-148.625 -72.115 
ATOM   1024  OP1  DA A  50     -16.302-149.644 -71.608 
ATOM   1025  OP2  DA A  50     -15.929-147.290 -72.395 
ATOM   1026  O5'  DA A  50     -14.126-148.480 -71.102 
ATOM   1027  C5'  DA A  50     -13.003-149.371 -71.234 
ATOM   1028  C4'  DA A  50     -11.708-148.596 -71.097 
ATOM   1029  O4'  DA A  50     -11.243-148.061 -72.370 
ATOM   1030  C3'  DA A  50     -11.757-147.374 -70.180 
ATOM   1031  O3'  DA A  50     -10.521-147.270 -69.485 
ATOM   1032  C2'  DA A  50     -11.883-146.183 -71.129 
ATOM   1033  C1'  DA A  50     -10.908-146.694 -72.185 
ATOM   1034  N9   DA A  50     -11.034-146.006 -73.500 
ATOM   1035  C8   DA A  50     -12.160-145.521 -74.099 
ATOM   1036  N7   DA A  50     -11.944-144.967 -75.252 
ATOM   1037  C5   DA A  50     -10.574-145.094 -75.434 
ATOM   1038  C6   DA A  50      -9.715-144.702 -76.473 
ATOM   1039  N6   DA A  50     -10.132-144.072 -77.580 
ATOM   1040  N1   DA A  50      -8.405-144.981 -76.334 
ATOM   1041  C2   DA A  50      -7.996-145.608 -75.232 
ATOM   1042  N3   DA A  50      -8.700-146.020 -74.201 
ATOM   1043  C4   DA A  50     -10.008-145.728 -74.365 
ATOM   1044  P    DA A  51     -10.531-146.827 -67.946 
ATOM   1045  OP1  DA A  51     -10.790-148.008 -67.092 
ATOM   1046  OP2  DA A  51     -11.449-145.681 -67.766 
ATOM   1047  O5'  DA A  51      -9.019-146.341 -67.748 
ATOM   1048  C5'  DA A  51      -7.980-146.952 -68.536 
ATOM   1049  C4'  DA A  51      -7.034-145.889 -69.059 
ATOM   1050  O4'  DA A  51      -7.469-145.335 -70.333 
ATOM   1051  C3'  DA A  51      -6.854-144.662 -68.166 
ATOM   1052  O3'  DA A  51      -5.499-144.232 -68.241 
ATOM   1053  C2'  DA A  51      -7.739-143.589 -68.799 
ATOM   1054  C1'  DA A  51      -7.407-143.920 -70.251 
ATOM   1055  N9   DA A  51      -8.377-143.357 -71.231 
ATOM   1056  C8   DA A  51      -9.725-143.183 -71.086 
ATOM   1057  N7   DA A  51     -10.300-142.662 -72.125 
ATOM   1058  C5   DA A  51      -9.261-142.476 -73.027 
ATOM   1059  C6   DA A  51      -9.219-141.956 -74.330 
ATOM   1060  N6   DA A  51     -10.300-141.505 -74.982 
ATOM   1061  N1   DA A  51      -8.021-141.913 -74.941 
ATOM   1062  C2   DA A  51      -6.949-142.362 -74.289 
ATOM   1063  N3   DA A  51      -6.867-142.867 -73.077 
ATOM   1064  C4   DA A  51      -8.079-142.898 -72.487 
ATOM   1065  P    DG A  52      -4.773-143.716 -66.912 
ATOM   1066  OP1  DG A  52      -4.252-144.873 -66.150 
ATOM   1067  OP2  DG A  52      -5.678-142.807 -66.174 
ATOM   1068  O5'  DG A  52      -3.554-142.880 -67.522 
ATOM   1069  C5'  DG A  52      -3.002-143.276 -68.792 
ATOM   1070  C4'  DG A  52      -2.760-142.054 -69.656 
ATOM   1071  O4'  DG A  52      -3.929-141.691 -70.446 
ATOM   1072  C3'  DG A  52      -2.408-140.769 -68.907 
ATOM   1073  O3'  DG A  52      -1.451-140.040 -69.667 
ATOM   1074  C2'  DG A  52      -3.711-139.971 -68.874 
ATOM   1075  C1'  DG A  52      -4.155-140.298 -70.296 
ATOM   1076  N9   DG A  52      -5.599-140.034 -70.549 
ATOM   1077  C8   DG A  52      -6.672-140.166 -69.694 
ATOM   1078  N7   DG A  52      -7.824-139.849 -70.231 
ATOM   1079  C5   DG A  52      -7.493-139.481 -71.534 
ATOM   1080  C6   DG A  52      -8.321-139.039 -72.598 
ATOM   1081  O6   DG A  52      -9.539-138.880 -72.610 
ATOM   1082  N1   DG A  52      -7.573-138.770 -73.753 
ATOM   1083  C2   DG A  52      -6.203-138.910 -73.864 
ATOM   1084  N2   DG A  52      -5.677-138.602 -75.052 
ATOM   1085  N3   DG A  52      -5.426-139.325 -72.865 
ATOM   1086  C4   DG A  52      -6.137-139.590 -71.738 
ATOM   1087  P    DA A  53      -0.260-139.293 -68.902 
ATOM   1088  OP1  DA A  53       0.837-140.251 -68.637 
ATOM   1089  OP2  DA A  53      -0.798-138.579 -67.723 
ATOM   1090  O5'  DA A  53       0.207-138.233 -70.005 
ATOM   1091  C5'  DA A  53       0.055-138.562 -71.399 
ATOM   1092  C4'  DA A  53      -0.495-137.369 -72.157 
ATOM   1093  O4'  DA A  53      -1.950-137.335 -72.158 
ATOM   1094  C3'  DA A  53      -0.096-135.996 -71.616 
ATOM   1095  O3'  DA A  53       0.102-135.110 -72.711 
ATOM   1096  C2'  DA A  53      -1.313-135.523 -70.822 
ATOM   1097  C1'  DA A  53      -2.369-136.027 -71.800 
ATOM   1098  N9   DA A  53      -3.734-136.122 -71.212 
ATOM   1099  C8   DA A  53      -4.087-136.451 -69.935 
ATOM   1100  N7   DA A  53      -5.366-136.446 -69.726 
ATOM   1101  C5   DA A  53      -5.905-136.089 -70.954 
ATOM   1102  C6   DA A  53      -7.227-135.908 -71.393 
ATOM   1103  N6   DA A  53      -8.298-136.072 -70.603 
ATOM   1104  N1   DA A  53      -7.410-135.552 -72.678 
ATOM   1105  C2   DA A  53      -6.342-135.391 -73.459 
ATOM   1106  N3   DA A  53      -5.068-135.531 -73.163 
ATOM   1107  C4   DA A  53      -4.913-135.888 -71.871 
ATOM   1108  P    DC A  54       1.311-134.062 -72.653 
ATOM   1109  OP1  DC A  54       2.559-134.721 -73.099 
ATOM   1110  OP2  DC A  54       1.353-133.427 -71.318 
ATOM   1111  O5'  DC A  54       0.849-132.988 -73.745 
ATOM   1112  C5'  DC A  54       0.046-133.423 -74.857 
ATOM   1113  C4'  DC A  54      -1.080-132.438 -75.100 
ATOM   1114  O4'  DC A  54      -2.267-132.745 -74.314 
ATOM   1115  C3'  DC A  54      -0.775-130.980 -74.754 
ATOM   1116  O3'  DC A  54      -1.410-130.137 -75.708 
ATOM   1117  C2'  DC A  54      -1.437-130.760 -73.393 
ATOM   1118  C1'  DC A  54      -2.708-131.551 -73.685 
ATOM   1119  N1   DC A  54      -3.472-131.928 -72.463 
ATOM   1120  C2   DC A  54      -4.862-131.961 -72.551 
ATOM   1121  O2   DC A  54      -5.397-131.680 -73.629 
ATOM   1122  N3   DC A  54      -5.576-132.302 -71.448 
ATOM   1123  C4   DC A  54      -4.957-132.600 -70.298 
ATOM   1124  N4   DC A  54      -5.699-132.926 -69.251 
ATOM   1125  C5   DC A  54      -3.529-132.571 -70.187 
ATOM   1126  C6   DC A  54      -2.833-132.228 -71.300 
ATOM   1127  P    DG A  55      -0.638-128.835 -76.227 
ATOM   1128  OP1  DG A  55       0.280-129.209 -77.327 
ATOM   1129  OP2  DG A  55      -0.025-128.131 -75.080 
ATOM   1130  O5'  DG A  55      -1.847-127.963 -76.809 
ATOM   1131  C5'  DG A  55      -3.002-128.638 -77.341 
ATOM   1132  C4'  DG A  55      -4.268-127.957 -76.860 
ATOM   1133  O4'  DG A  55      -4.732-128.487 -75.585 
ATOM   1134  C3'  DG A  55      -4.163-126.452 -76.617 
ATOM   1135  O3'  DG A  55      -5.385-125.836 -77.007 
ATOM   1136  C2'  DG A  55      -4.011-126.313 -75.103 
ATOM   1137  C1'  DG A  55      -5.018-127.395 -74.724 
ATOM   1138  N9   DG A  55      -4.888-127.868 -73.318 
ATOM   1139  C8   DG A  55      -3.755-128.009 -72.548 
ATOM   1140  N7   DG A  55      -3.985-128.454 -71.336 
ATOM   1141  C5   DG A  55      -5.369-128.619 -71.301 
ATOM   1142  C6   DG A  55      -6.208-129.075 -70.252 
ATOM   1143  O6   DG A  55      -5.899-129.434 -69.119 
ATOM   1144  N1   DG A  55      -7.555-129.088 -70.643 
ATOM   1145  C2   DG A  55      -8.027-128.710 -71.884 
ATOM   1146  N2   DG A  55      -9.347-128.796 -72.060 
ATOM   1147  N3   DG A  55      -7.238-128.283 -72.868 
ATOM   1148  C4   DG A  55      -5.930-128.264 -72.505 
ATOM   1149  P    DT A  56      -5.338-124.422 -77.756 
ATOM   1150  OP1  DT A  56      -5.106-124.635 -79.202 
ATOM   1151  OP2  DT A  56      -4.379-123.529 -77.070 
ATOM   1152  O5'  DT A  56      -6.829-123.891 -77.521 
ATOM   1153  C5'  DT A  56      -7.899-124.846 -77.399 
ATOM   1154  C4'  DT A  56      -8.817-124.453 -76.258 
ATOM   1155  O4'  DT A  56      -8.381-125.001 -74.981 
ATOM   1156  C3'  DT A  56      -8.942-122.953 -75.991 
ATOM   1157  O3'  DT A  56     -10.281-122.663 -75.610 
ATOM   1158  C2'  DT A  56      -8.028-122.695 -74.793 
ATOM   1159  C1'  DT A  56      -8.393-123.958 -74.018 
ATOM   1160  N1   DT A  56      -7.418-124.307 -72.947 
ATOM   1161  C2   DT A  56      -7.922-124.881 -71.806 
ATOM   1162  O2   DT A  56      -9.109-125.110 -71.647 
ATOM   1163  N3   DT A  56      -6.989-125.189 -70.835 
ATOM   1164  C4   DT A  56      -5.628-124.975 -70.909 
ATOM   1165  O4   DT A  56      -4.891-125.293 -69.975 
ATOM   1166  C5   DT A  56      -5.195-124.367 -72.146 
ATOM   1167  C7   DT A  56      -3.727-124.099 -72.309 
ATOM   1168  C6   DT A  56      -6.080-124.057 -73.106 
ATOM   1169  P    DC A  57     -10.969-121.323 -76.150 
ATOM   1170  OP1  DC A  57     -11.518-121.559 -77.505 
ATOM   1171  OP2  DC A  57     -10.023-120.193 -76.021 
ATOM   1172  O5'  DC A  57     -12.169-121.141 -75.107 
ATOM   1173  C5'  DC A  57     -12.751-122.311 -74.503 
ATOM   1174  C4'  DC A  57     -12.965-122.077 -73.021 
ATOM   1175  O4'  DC A  57     -11.795-122.434 -72.229 
ATOM   1176  C3'  DC A  57     -13.261-120.635 -72.610 
ATOM   1177  O3'  DC A  57     -14.203-120.644 -71.545 
ATOM   1178  C2'  DC A  57     -11.930-120.103 -72.077 
ATOM   1179  C1'  DC A  57     -11.520-121.369 -71.332 
ATOM   1180  N1   DC A  57     -10.071-121.418 -70.988 
ATOM   1181  C2   DC A  57      -9.708-122.032 -69.792 
ATOM   1182  O2   DC A  57     -10.595-122.508 -69.073 
ATOM   1183  N3   DC A  57      -8.393-122.086 -69.460 
ATOM   1184  C4   DC A  57      -7.463-121.559 -70.266 
ATOM   1185  N4   DC A  57      -6.193-121.637 -69.898 
ATOM   1186  C5   DC A  57      -7.815-120.922 -71.500 
ATOM   1187  C6   DC A  57      -9.135-120.878 -71.814 
ATOM   1188  P    DA A  58     -15.357-119.535 -71.520 
ATOM   1189  OP1  DA A  58     -16.483-119.970 -72.377 
ATOM   1190  OP2  DA A  58     -14.778-118.210 -71.832 
ATOM   1191  O5'  DA A  58     -15.803-119.578 -69.984 
ATOM   1192  C5'  DA A  58     -15.683-120.814 -69.255 
ATOM   1193  C4'  DA A  58     -15.104-120.552 -67.879 
ATOM   1194  O4'  DA A  58     -13.647-120.580 -67.875 
ATOM   1195  C3'  DA A  58     -15.448-119.197 -67.260 
ATOM   1196  O3'  DA A  58     -15.630-119.364 -65.860 
ATOM   1197  C2'  DA A  58     -14.203-118.339 -67.490 
ATOM   1198  C1'  DA A  58     -13.179-119.429 -67.187 
ATOM   1199  N9   DA A  58     -11.810-119.119 -67.684 
ATOM   1200  C8   DA A  58     -11.450-118.439 -68.812 
ATOM   1201  N7   DA A  58     -10.168-118.329 -68.973 
ATOM   1202  C5   DA A  58      -9.636-118.985 -67.871 
ATOM   1203  C6   DA A  58      -8.315-119.220 -67.456 
ATOM   1204  N6   DA A  58      -7.239-118.802 -68.137 
ATOM   1205  N1   DA A  58      -8.139-119.905 -66.310 
ATOM   1206  C2   DA A  58      -9.212-120.319 -65.638 
ATOM   1207  N3   DA A  58     -10.484-120.159 -65.925 
ATOM   1208  C4   DA A  58     -10.633-119.471 -67.076 
ATOM   1209  P    DC A  59     -16.802-118.555 -65.128 
ATOM   1210  OP1  DC A  59     -18.078-119.289 -65.275 
ATOM   1211  OP2  DC A  59     -16.802-117.151 -65.596 
ATOM   1212  O5'  DC A  59     -16.320-118.612 -63.603 
ATOM   1213  C5'  DC A  59     -15.547-119.742 -63.157 
ATOM   1214  C4'  DC A  59     -14.392-119.272 -62.295 
ATOM   1215  O4'  DC A  59     -13.206-118.960 -63.079 
ATOM   1216  C3'  DC A  59     -14.643-118.002 -61.483 
ATOM   1217  O3'  DC A  59     -13.993-118.125 -60.223 
ATOM   1218  C2'  DC A  59     -13.954-116.892 -62.277 
ATOM   1219  C1'  DC A  59     -12.715-117.694 -62.664 
ATOM   1220  N1   DC A  59     -11.946-117.102 -63.793 
ATOM   1221  C2   DC A  59     -10.560-117.236 -63.777 
ATOM   1222  O2   DC A  59     -10.030-117.836 -62.834 
ATOM   1223  N3   DC A  59      -9.841-116.702 -64.798 
ATOM   1224  C4   DC A  59     -10.453-116.061 -65.800 
ATOM   1225  N4   DC A  59      -9.708-115.558 -66.773 
ATOM   1226  C5   DC A  59     -11.877-115.911 -65.836 
ATOM   1227  C6   DC A  59     -12.579-116.451 -64.807 
ATOM   1228  P    DT A  60     -14.727-117.571 -58.913 
ATOM   1229  OP1  DT A  60     -15.673-118.590 -58.406 
ATOM   1230  OP2  DT A  60     -15.300-116.236 -59.193 
ATOM   1231  O5'  DT A  60     -13.497-117.426 -57.900 
ATOM   1232  C5'  DT A  60     -12.374-118.317 -58.032 
ATOM   1233  C4'  DT A  60     -11.079-117.542 -57.895 
ATOM   1234  O4'  DT A  60     -10.614-117.007 -59.168 
ATOM   1235  C3'  DT A  60     -11.128-116.320 -56.978 
ATOM   1236  O3'  DT A  60      -9.892-116.216 -56.283 
ATOM   1237  C2'  DT A  60     -11.254-115.128 -57.927 
ATOM   1238  C1'  DT A  60     -10.279-115.640 -58.983 
ATOM   1239  N1   DT A  60     -10.404-114.951 -60.298 
ATOM   1240  C2   DT A  60      -9.250-114.768 -61.021 
ATOM   1241  O2   DT A  60      -8.157-115.140 -60.630 
ATOM   1242  N3   DT A  60      -9.405-114.125 -62.233 
ATOM   1243  C4   DT A  60     -10.589-113.663 -62.770 
ATOM   1244  O4   DT A  60     -10.604-113.102 -63.868 
ATOM   1245  C5   DT A  60     -11.746-113.902 -61.939 
ATOM   1246  C7   DT A  60     -13.076-113.430 -62.448 
ATOM   1247  C6   DT A  60     -11.623-114.524 -60.754 
ATOM   1248  P    DG A  61      -9.902-115.773 -54.744 
ATOM   1249  OP1  DG A  61     -10.161-116.954 -53.890 
ATOM   1250  OP2  DG A  61     -10.820-114.627 -54.564 
ATOM   1251  O5'  DG A  61      -8.390-115.287 -54.546 
ATOM   1252  C5'  DG A  61      -7.351-115.898 -55.334 
ATOM   1253  C4'  DG A  61      -6.404-114.835 -55.857 
ATOM   1254  O4'  DG A  61      -6.840-114.281 -57.131 
ATOM   1255  C3'  DG A  61      -6.224-113.608 -54.964 
ATOM   1256  O3'  DG A  61      -4.870-113.178 -55.039 
ATOM   1257  C2'  DG A  61      -7.110-112.535 -55.597 
ATOM   1258  C1'  DG A  61      -6.778-112.865 -57.049 
ATOM   1259  N9   DG A  61      -7.748-112.302 -58.028 
ATOM   1260  C8   DG A  61      -9.108-112.119 -57.901 
ATOM   1261  N7   DG A  61      -9.677-111.593 -58.958 
ATOM   1262  C5   DG A  61      -8.620-111.414 -59.848 
ATOM   1263  C6   DG A  61      -8.614-110.882 -61.165 
ATOM   1264  O6   DG A  61      -9.556-110.452 -61.826 
ATOM   1265  N1   DG A  61      -7.323-110.882 -61.710 
ATOM   1266  C2   DG A  61      -6.187-111.337 -61.070 
ATOM   1267  N2   DG A  61      -5.049-111.253 -61.762 
ATOM   1268  N3   DG A  61      -6.195-111.837 -59.835 
ATOM   1269  C4   DG A  61      -7.439-111.843 -59.291 
ATOM   1270  P    DA A  62      -4.144-112.661 -53.710 
ATOM   1271  OP1  DA A  62      -3.623-113.818 -52.948 
ATOM   1272  OP2  DA A  62      -5.049-111.752 -52.972 
ATOM   1273  O5'  DA A  62      -2.925-111.826 -54.320 
ATOM   1274  C5'  DA A  62      -2.373-112.222 -55.590 
ATOM   1275  C4'  DA A  62      -2.131-111.000 -56.454 
ATOM   1276  O4'  DA A  62      -3.300-110.637 -57.244 
ATOM   1277  C3'  DA A  62      -1.779-109.715 -55.705 
ATOM   1278  O3'  DA A  62      -0.822-108.986 -56.465 
ATOM   1279  C2'  DA A  62      -3.082-108.917 -55.672 
ATOM   1280  C1'  DA A  62      -3.526-109.244 -57.094 
ATOM   1281  N9   DA A  62      -4.970-108.980 -57.347 
ATOM   1282  C8   DA A  62      -6.021-109.117 -56.487 
ATOM   1283  N7   DA A  62      -7.168-108.806 -57.005 
ATOM   1284  C5   DA A  62      -6.857-108.435 -58.306 
ATOM   1285  C6   DA A  62      -7.648-107.995 -59.380 
ATOM   1286  N6   DA A  62      -8.979-107.848 -59.308 
ATOM   1287  N1   DA A  62      -7.020-107.710 -60.536 
ATOM   1288  C2   DA A  62      -5.698-107.859 -60.602 
ATOM   1289  N3   DA A  62      -4.860-108.260 -59.671 
ATOM   1290  C4   DA A  62      -5.514-108.538 -58.525 
ATOM   1291  P    DT A  63       0.369-108.239 -55.700 
ATOM   1292  OP1  DT A  63       1.466-109.197 -55.435 
ATOM   1293  OP2  DT A  63      -0.169-107.525 -54.521 
ATOM   1294  O5'  DT A  63       0.836-107.178 -56.803 
ATOM   1295  C5'  DT A  63       0.684-107.507 -58.197 
ATOM   1296  C4'  DT A  63       0.134-106.315 -58.955 
ATOM   1297  O4'  DT A  63      -1.321-106.281 -58.956 
ATOM   1298  C3'  DT A  63       0.533-104.942 -58.414 
ATOM   1299  O3'  DT A  63       0.731-104.056 -59.509 
ATOM   1300  C2'  DT A  63      -0.684-104.469 -57.620 
ATOM   1301  C1'  DT A  63      -1.739-104.973 -58.598 
ATOM   1302  N1   DT A  63      -3.105-105.068 -58.010 
ATOM   1303  C2   DT A  63      -4.164-104.793 -58.841 
ATOM   1304  O2   DT A  63      -4.027-104.483 -60.012 
ATOM   1305  N3   DT A  63      -5.414-104.891 -58.261 
ATOM   1306  C4   DT A  63      -5.685-105.232 -56.952 
ATOM   1307  O4   DT A  63      -6.847-105.287 -56.546 
ATOM   1308  C5   DT A  63      -4.509-105.502 -56.159 
ATOM   1309  C7   DT A  63      -4.714-105.880 -54.721 
ATOM   1310  C6   DT A  63      -3.281-105.414 -56.697 
ATOM   1311  P    DT A  64       1.940-103.008 -59.451 
ATOM   1312  OP1  DT A  64       3.188-103.667 -59.897 
ATOM   1313  OP2  DT A  64       1.982-102.372 -58.116 
ATOM   1314  O5'  DT A  64       1.478-101.933 -60.543 
ATOM   1315  C5'  DT A  64       0.675-102.369 -61.655 
ATOM   1316  C4'  DT A  64      -0.451-101.383 -61.898 
ATOM   1317  O4'  DT A  64      -1.638-101.690 -61.112 
ATOM   1318  C3'  DT A  64      -0.146 -99.926 -61.552 
ATOM   1319  O3'  DT A  64      -0.781 -99.083 -62.506 
ATOM   1320  C2'  DT A  64      -0.808 -99.705 -60.191 
ATOM   1321  C1'  DT A  64      -2.079-100.497 -60.483 
ATOM   1322  N1   DT A  64      -2.843-100.874 -59.261 
ATOM   1323  C2   DT A  64      -4.212-100.902 -59.364 
ATOM   1324  O2   DT A  64      -4.806-100.637 -60.395 
ATOM   1325  N3   DT A  64      -4.887-101.255 -58.210 
ATOM   1326  C4   DT A  64      -4.318-101.574 -56.994 
ATOM   1327  O4   DT A  64      -5.027-101.874 -56.031 
ATOM   1328  C5   DT A  64      -2.876-101.516 -56.985 
ATOM   1329  C7   DT A  64      -2.176-101.848 -55.700 
ATOM   1330  C6   DT A  64      -2.195-101.175 -58.092 
ATOM   1331  P    DA A  65      -0.009 -97.781 -63.025 
ATOM   1332  OP1  DA A  65       0.909 -98.155 -64.125 
ATOM   1333  OP2  DA A  65       0.605 -97.077 -61.878 
ATOM   1334  O5'  DA A  65      -1.218 -96.908 -63.607 
ATOM   1335  C5'  DA A  65      -2.373 -97.583 -64.139 
ATOM   1336  C4'  DA A  65      -3.638 -96.903 -63.658 
ATOM   1337  O4'  DA A  65      -4.103 -97.432 -62.383 
ATOM   1338  C3'  DA A  65      -3.534 -95.397 -63.415 
ATOM   1339  O3'  DA A  65      -4.756 -94.782 -63.805 
ATOM   1340  C2'  DA A  65      -3.382 -95.258 -61.901 
ATOM   1341  C1'  DA A  65      -4.389 -96.340 -61.522 
ATOM   1342  N9   DA A  65      -4.259 -96.813 -60.116 
ATOM   1343  C8   DA A  65      -3.125 -96.947 -59.367 
ATOM   1344  N7   DA A  65      -3.339 -97.386 -58.165 
ATOM   1345  C5   DA A  65      -4.715 -97.557 -58.112 
ATOM   1346  C6   DA A  65      -5.575 -98.005 -57.095 
ATOM   1347  N6   DA A  65      -5.152 -98.379 -55.879 
ATOM   1348  N1   DA A  65      -6.891 -98.053 -57.374 
ATOM   1349  C2   DA A  65      -7.305 -97.680 -58.583 
ATOM   1350  N3   DA A  65      -6.600 -97.248 -59.607 
ATOM   1351  C4   DA A  65      -5.288 -97.209 -59.301 
ATOM   1352  P    DT A  66      -4.708 -93.368 -64.554 
ATOM   1353  OP1  DT A  66      -4.477 -93.580 -66.000 
ATOM   1354  OP2  DT A  66      -3.750 -92.475 -63.868 
ATOM   1355  O5'  DT A  66      -6.200 -92.836 -64.319 
ATOM   1356  C5'  DT A  66      -7.270 -93.792 -64.197 
ATOM   1357  C4'  DT A  66      -8.188 -93.399 -63.056 
ATOM   1358  O4'  DT A  66      -7.752 -93.947 -61.779 
ATOM   1359  C3'  DT A  66      -8.312 -91.899 -62.789 
ATOM   1360  O3'  DT A  66      -9.652 -91.609 -62.408 
ATOM   1361  C2'  DT A  66      -7.399 -91.641 -61.591 
ATOM   1362  C1'  DT A  66      -7.763 -92.904 -60.816 
ATOM   1363  N1   DT A  66      -6.789 -93.252 -59.745 
ATOM   1364  C2   DT A  66      -7.293 -93.827 -58.603 
ATOM   1365  O2   DT A  66      -8.479 -94.055 -58.445 
ATOM   1366  N3   DT A  66      -6.360 -94.135 -57.633 
ATOM   1367  C4   DT A  66      -4.999 -93.921 -57.707 
ATOM   1368  O4   DT A  66      -4.261 -94.239 -56.773 
ATOM   1369  C5   DT A  66      -4.565 -93.313 -58.944 
ATOM   1370  C7   DT A  66      -3.098 -93.045 -59.107 
ATOM   1371  C6   DT A  66      -5.451 -93.003 -59.904 
ATOM   1372  P    DG A  67     -10.340 -90.269 -62.948 
ATOM   1373  OP1  DG A  67     -10.888 -90.504 -64.303 
ATOM   1374  OP2  DG A  67      -9.394 -89.139 -62.819 
ATOM   1375  O5'  DG A  67     -11.539 -90.087 -61.905 
ATOM   1376  C5'  DG A  67     -12.122 -91.257 -61.301 
ATOM   1377  C4'  DG A  67     -12.335 -91.023 -59.819 
ATOM   1378  O4'  DG A  67     -11.166 -91.380 -59.027 
ATOM   1379  C3'  DG A  67     -12.632 -89.581 -59.408 
ATOM   1380  O3'  DG A  67     -13.574 -89.590 -58.343 
ATOM   1381  C2'  DG A  67     -11.301 -89.048 -58.875 
ATOM   1382  C1'  DG A  67     -10.890 -90.315 -58.130 
ATOM   1383  N9   DG A  67      -9.442 -90.363 -57.786 
ATOM   1384  C8   DG A  67      -8.362 -89.876 -58.490 
ATOM   1385  N7   DG A  67      -7.207 -90.083 -57.905 
ATOM   1386  C5   DG A  67      -7.545 -90.753 -56.731 
ATOM   1387  C6   DG A  67      -6.717 -91.241 -55.687 
ATOM   1388  O6   DG A  67      -5.495 -91.181 -55.582 
ATOM   1389  N1   DG A  67      -7.473 -91.860 -54.681 
ATOM   1390  C2   DG A  67      -8.848 -91.990 -54.685 
ATOM   1391  N2   DG A  67      -9.381 -92.614 -53.631 
ATOM   1392  N3   DG A  67      -9.623 -91.533 -55.665 
ATOM   1393  C4   DG A  67      -8.906 -90.929 -56.648 
ATOM   1394  P    DT A  68     -14.728 -88.480 -58.318 
ATOM   1395  OP1  DT A  68     -15.853 -88.916 -59.175 
ATOM   1396  OP2  DT A  68     -14.149 -87.155 -58.630 
ATOM   1397  O5'  DT A  68     -15.174 -88.523 -56.782 
ATOM   1398  C5'  DT A  68     -15.054 -89.760 -56.053 
ATOM   1399  C4'  DT A  68     -14.475 -89.497 -54.677 
ATOM   1400  O4'  DT A  68     -13.018 -89.525 -54.673 
ATOM   1401  C3'  DT A  68     -14.819 -88.143 -54.058 
ATOM   1402  O3'  DT A  68     -15.001 -88.310 -52.658 
ATOM   1403  C2'  DT A  68     -13.574 -87.285 -54.288 
ATOM   1404  C1'  DT A  68     -12.550 -88.375 -53.985 
ATOM   1405  N1   DT A  68     -11.181 -88.064 -54.482 
ATOM   1406  C2   DT A  68     -10.124 -88.508 -53.723 
ATOM   1407  O2   DT A  68     -10.269 -89.132 -52.685 
ATOM   1408  N3   DT A  68      -8.871 -88.201 -54.214 
ATOM   1409  C4   DT A  68      -8.593 -87.505 -55.372 
ATOM   1410  O4   DT A  68      -7.427 -87.290 -55.710 
ATOM   1411  C5   DT A  68      -9.765 -87.080 -56.100 
ATOM   1412  C7   DT A  68      -9.553 -86.315 -57.374 
ATOM   1413  C6   DT A  68     -10.996 -87.365 -55.646 
ATOM   1414  P    DC A  69     -16.173 -87.500 -51.926 
ATOM   1415  OP1  DC A  69     -17.449 -88.235 -52.073 
ATOM   1416  OP2  DC A  69     -16.173 -86.097 -52.394 
ATOM   1417  O5'  DC A  69     -15.691 -87.557 -50.401 
ATOM   1418  C5'  DC A  69     -14.918 -88.687 -49.955 
ATOM   1419  C4'  DC A  69     -13.763 -88.218 -49.093 
ATOM   1420  O4'  DC A  69     -12.577 -87.905 -49.877 
ATOM   1421  C3'  DC A  69     -14.013 -86.947 -48.281 
ATOM   1422  O3'  DC A  69     -13.364 -87.071 -47.021 
ATOM   1423  C2'  DC A  69     -13.325 -85.838 -49.075 
ATOM   1424  C1'  DC A  69     -12.086 -86.640 -49.462 
ATOM   1425  N1   DC A  69     -11.317 -86.048 -50.591 
ATOM   1426  C2   DC A  69      -9.931 -86.182 -50.575 
ATOM   1427  O2   DC A  69      -9.401 -86.781 -49.632 
ATOM   1428  N3   DC A  69      -9.212 -85.648 -51.596 
ATOM   1429  C4   DC A  69      -9.824 -85.006 -52.598 
ATOM   1430  N4   DC A  69      -9.079 -84.504 -53.571 
ATOM   1431  C5   DC A  69     -11.248 -84.857 -52.634 
ATOM   1432  C6   DC A  69     -11.950 -85.397 -51.605 
ATOM   1433  P    DT A  70     -14.098 -86.516 -45.711 
ATOM   1434  OP1  DT A  70     -15.044 -87.535 -45.204 
ATOM   1435  OP2  DT A  70     -14.671 -85.181 -45.991 
ATOM   1436  O5'  DT A  70     -12.868 -86.371 -44.698 
ATOM   1437  C5'  DT A  70     -11.745 -87.262 -44.830 
ATOM   1438  C4'  DT A  70     -10.449 -86.487 -44.693 
ATOM   1439  O4'  DT A  70      -9.985 -85.952 -45.966 
ATOM   1440  C3'  DT A  70     -10.499 -85.266 -43.776 
ATOM   1441  O3'  DT A  70      -9.263 -85.161 -43.081 
ATOM   1442  C2'  DT A  70     -10.625 -84.074 -44.725 
ATOM   1443  C1'  DT A  70      -9.650 -84.586 -45.781 
ATOM   1444  N1   DT A  70      -9.775 -83.897 -47.096 
ATOM   1445  C2   DT A  70      -8.621 -83.713 -47.819 
ATOM   1446  O2   DT A  70      -7.528 -84.086 -47.428 
ATOM   1447  N3   DT A  70      -8.776 -83.071 -49.031 
ATOM   1448  C4   DT A  70      -9.960 -82.609 -49.568 
ATOM   1449  O4   DT A  70      -9.975 -82.047 -50.665 
ATOM   1450  C5   DT A  70     -11.117 -82.848 -48.737 
ATOM   1451  C7   DT A  70     -12.447 -82.376 -49.246 
ATOM   1452  C6   DT A  70     -10.994 -83.470 -47.552 
ATOM   1453  P    DG A  71      -9.273 -84.719 -41.542 
ATOM   1454  OP1  DG A  71      -9.532 -85.899 -40.688 
ATOM   1455  OP2  DG A  71     -10.190 -83.572 -41.362 
ATOM   1456  O5'  DG A  71      -7.761 -84.232 -41.344 
ATOM   1457  C5'  DG A  71      -6.722 -84.843 -42.132 
ATOM   1458  C4'  DG A  71      -5.775 -83.781 -42.655 
ATOM   1459  O4'  DG A  71      -6.211 -83.227 -43.929 
ATOM   1460  C3'  DG A  71      -5.595 -82.553 -41.762 
ATOM   1461  O3'  DG A  71      -4.241 -82.124 -41.837 
ATOM   1462  C2'  DG A  71      -6.481 -81.480 -42.395 
ATOM   1463  C1'  DG A  71      -6.149 -81.811 -43.847 
ATOM   1464  N9   DG A  71      -7.119 -81.248 -44.826 
ATOM   1465  C8   DG A  71      -8.479 -81.065 -44.699 
ATOM   1466  N7   DG A  71      -9.048 -80.539 -45.756 
ATOM   1467  C5   DG A  71      -7.991 -80.360 -46.646 
ATOM   1468  C6   DG A  71      -7.985 -79.827 -47.963 
ATOM   1469  O6   DG A  71      -8.927 -79.398 -48.624 
ATOM   1470  N1   DG A  71      -6.694 -79.828 -48.508 
ATOM   1471  C2   DG A  71      -5.558 -80.283 -47.868 
ATOM   1472  N2   DG A  71      -4.420 -80.199 -48.560 
ATOM   1473  N3   DG A  71      -5.565 -80.783 -46.633 
ATOM   1474  C4   DG A  71      -6.810 -80.789 -46.089 
ATOM   1475  P    DG A  72      -3.515 -81.607 -40.508 
ATOM   1476  OP1  DG A  72      -2.994 -82.764 -39.746 
ATOM   1477  OP2  DG A  72      -4.420 -80.698 -39.770 
ATOM   1478  O5'  DG A  72      -2.295 -80.771 -41.118 
ATOM   1479  C5'  DG A  72      -1.743 -81.167 -42.388 
ATOM   1480  C4'  DG A  72      -1.502 -79.945 -43.252 
ATOM   1481  O4'  DG A  72      -2.671 -79.583 -44.042 
ATOM   1482  C3'  DG A  72      -1.150 -78.660 -42.503 
ATOM   1483  O3'  DG A  72      -0.193 -77.932 -43.263 
ATOM   1484  C2'  DG A  72      -2.453 -77.862 -42.470 
ATOM   1485  C1'  DG A  72      -2.897 -78.190 -43.892 
ATOM   1486  N9   DG A  72      -4.341 -77.926 -44.145 
ATOM   1487  C8   DG A  72      -5.413 -78.058 -43.290 
ATOM   1488  N7   DG A  72      -6.566 -77.741 -43.827 
ATOM   1489  C5   DG A  72      -6.234 -77.372 -45.130 
ATOM   1490  C6   DG A  72      -7.063 -76.930 -46.194 
ATOM   1491  O6   DG A  72      -8.281 -76.771 -46.206 
ATOM   1492  N1   DG A  72      -6.315 -76.661 -47.348 
ATOM   1493  C2   DG A  72      -4.945 -76.801 -47.460 
ATOM   1494  N2   DG A  72      -4.419 -76.494 -48.648 
ATOM   1495  N3   DG A  72      -4.168 -77.216 -46.461 
ATOM   1496  C4   DG A  72      -4.879 -77.481 -45.334 
ATOM   1497  P    DT A  73       0.998 -77.184 -42.498 
ATOM   1498  OP1  DT A  73       2.095 -78.142 -42.232 
ATOM   1499  OP2  DT A  73       0.461 -76.470 -41.319 
ATOM   1500  O5'  DT A  73       1.465 -76.124 -43.601 
ATOM   1501  C5'  DT A  73       1.313 -76.453 -44.995 
ATOM   1502  C4'  DT A  73       0.763 -75.260 -45.752 
ATOM   1503  O4'  DT A  73      -0.692 -75.227 -45.754 
ATOM   1504  C3'  DT A  73       1.162 -73.887 -45.212 
ATOM   1505  O3'  DT A  73       1.360 -73.001 -46.307 
ATOM   1506  C2'  DT A  73      -0.055 -73.415 -44.418 
ATOM   1507  C1'  DT A  73      -1.110 -73.918 -45.396 
ATOM   1508  N1   DT A  73      -2.476 -74.014 -44.808 
ATOM   1509  C2   DT A  73      -3.535 -73.739 -45.639 
ATOM   1510  O2   DT A  73      -3.397 -73.429 -46.810 
ATOM   1511  N3   DT A  73      -4.785 -73.836 -45.059 
ATOM   1512  C4   DT A  73      -5.056 -74.178 -43.750 
ATOM   1513  O4   DT A  73      -6.218 -74.232 -43.344 
ATOM   1514  C5   DT A  73      -3.880 -74.447 -42.957 
ATOM   1515  C7   DT A  73      -4.085 -74.826 -41.519 
ATOM   1516  C6   DT A  73      -2.652 -74.360 -43.495 
ATOM   1517  P    DC A  74       2.569 -71.954 -46.249 
ATOM   1518  OP1  DC A  74       3.817 -72.612 -46.695 
ATOM   1519  OP2  DC A  74       2.611 -71.318 -44.913 
ATOM   1520  O5'  DC A  74       2.108 -70.879 -47.341 
ATOM   1521  C5'  DC A  74       1.304 -71.315 -48.453 
ATOM   1522  C4'  DC A  74       0.178 -70.329 -48.696 
ATOM   1523  O4'  DC A  74      -1.009 -70.636 -47.910 
ATOM   1524  C3'  DC A  74       0.483 -68.872 -48.350 
ATOM   1525  O3'  DC A  74      -0.152 -68.029 -49.303 
ATOM   1526  C2'  DC A  74      -0.178 -68.651 -46.989 
ATOM   1527  C1'  DC A  74      -1.449 -69.442 -47.281 
ATOM   1528  N1   DC A  74      -2.214 -69.819 -46.059 
ATOM   1529  C2   DC A  74      -3.603 -69.853 -46.147 
ATOM   1530  O2   DC A  74      -4.139 -69.572 -47.224 
ATOM   1531  N3   DC A  74      -4.318 -70.193 -45.044 
ATOM   1532  C4   DC A  74      -3.699 -70.491 -43.894 
ATOM   1533  N4   DC A  74      -4.440 -70.817 -42.847 
ATOM   1534  C5   DC A  74      -2.271 -70.462 -43.783 
ATOM   1535  C6   DC A  74      -1.575 -70.119 -44.896 
ATOM   1536  P    DA A  75       0.620 -66.727 -49.823 
ATOM   1537  OP1  DA A  75       1.539 -67.100 -50.923 
ATOM   1538  OP2  DA A  75       1.234 -66.022 -48.676 
ATOM   1539  O5'  DA A  75      -0.588 -65.854 -50.405 
ATOM   1540  C5'  DA A  75      -1.744 -66.529 -50.937 
ATOM   1541  C4'  DA A  75      -3.009 -65.848 -50.456 
ATOM   1542  O4'  DA A  75      -3.474 -66.378 -49.181 
ATOM   1543  C3'  DA A  75      -2.904 -64.343 -50.213 
ATOM   1544  O3'  DA A  75      -4.127 -63.728 -50.603 
ATOM   1545  C2'  DA A  75      -2.753 -64.204 -48.699 
ATOM   1546  C1'  DA A  75      -3.760 -65.286 -48.320 
ATOM   1547  N9   DA A  75      -3.630 -65.759 -46.914 
ATOM   1548  C8   DA A  75      -2.496 -65.893 -46.165 
ATOM   1549  N7   DA A  75      -2.710 -66.332 -44.963 
ATOM   1550  C5   DA A  75      -4.086 -66.503 -44.910 
ATOM   1551  C6   DA A  75      -4.946 -66.950 -43.893 
ATOM   1552  N6   DA A  75      -4.523 -67.325 -42.677 
ATOM   1553  N1   DA A  75      -6.262 -66.998 -44.172 
ATOM   1554  C2   DA A  75      -6.676 -66.626 -45.381 
ATOM   1555  N3   DA A  75      -5.971 -66.193 -46.405 
ATOM   1556  C4   DA A  75      -4.658 -66.154 -46.099 
ATOM   1557  P    DG A  76      -4.079 -62.314 -51.352 
ATOM   1558  OP1  DG A  76      -3.848 -62.526 -52.798 
ATOM   1559  OP2  DG A  76      -3.120 -61.421 -50.666 
ATOM   1560  O5'  DG A  76      -5.571 -61.782 -51.117 
ATOM   1561  C5'  DG A  76      -6.640 -62.737 -50.995 
ATOM   1562  C4'  DG A  76      -7.559 -62.344 -49.854 
ATOM   1563  O4'  DG A  76      -7.123 -62.893 -48.577 
ATOM   1564  C3'  DG A  76      -7.683 -60.844 -49.587 
ATOM   1565  O3'  DG A  76      -9.023 -60.554 -49.206 
ATOM   1566  C2'  DG A  76      -6.770 -60.586 -48.389 
ATOM   1567  C1'  DG A  76      -7.134 -61.850 -47.614 
ATOM   1568  N9   DG A  76      -6.160 -62.198 -46.543 
ATOM   1569  C8   DG A  76      -4.793 -62.025 -46.520 
ATOM   1570  N7   DG A  76      -4.221 -62.441 -45.415 
ATOM   1571  C5   DG A  76      -5.284 -62.922 -44.653 
ATOM   1572  C6   DG A  76      -5.292 -63.500 -43.357 
ATOM   1573  O6   DG A  76      -4.346 -63.710 -42.603 
ATOM   1574  N1   DG A  76      -6.591 -63.849 -42.960 
ATOM   1575  C2   DG A  76      -7.731 -63.664 -43.716 
ATOM   1576  N2   DG A  76      -8.876 -64.066 -43.157 
ATOM   1577  N3   DG A  76      -7.723 -63.123 -44.932 
ATOM   1578  C4   DG A  76      -6.472 -62.778 -45.332 
ATOM   1579  P    DT A  77      -9.711 -59.214 -49.746 
ATOM   1580  OP1  DT A  77     -10.259 -59.450 -51.101 
ATOM   1581  OP2  DT A  77      -8.764 -58.084 -49.617 
ATOM   1582  O5'  DT A  77     -10.910 -59.032 -48.703 
ATOM   1583  C5'  DT A  77     -11.493 -60.202 -48.099 
ATOM   1584  C4'  DT A  77     -11.706 -59.968 -46.617 
ATOM   1585  O4'  DT A  77     -10.537 -60.325 -45.825 
ATOM   1586  C3'  DT A  77     -12.003 -58.526 -46.206 
ATOM   1587  O3'  DT A  77     -12.944 -58.535 -45.141 
ATOM   1588  C2'  DT A  77     -10.672 -57.994 -45.673 
ATOM   1589  C1'  DT A  77     -10.261 -59.260 -44.928 
ATOM   1590  N1   DT A  77      -8.813 -59.309 -44.584 
ATOM   1591  C2   DT A  77      -8.471 -59.919 -43.401 
ATOM   1592  O2   DT A  77      -9.293 -60.408 -42.645 
ATOM   1593  N3   DT A  77      -7.120 -59.944 -43.115 
ATOM   1594  C4   DT A  77      -6.108 -59.423 -43.895 
ATOM   1595  O4   DT A  77      -4.933 -59.506 -43.534 
ATOM   1596  C5   DT A  77      -6.565 -58.803 -45.116 
ATOM   1597  C7   DT A  77      -5.528 -58.210 -46.024 
ATOM   1598  C6   DT A  77      -7.873 -58.764 -45.419 
ATOM   1599  P    DG A  78     -14.099 -57.426 -45.116 
ATOM   1600  OP1  DG A  78     -15.224 -57.861 -45.973 
ATOM   1601  OP2  DG A  78     -13.520 -56.101 -45.427 
ATOM   1602  O5'  DG A  78     -14.545 -57.469 -43.580 
ATOM   1603  C5'  DG A  78     -14.425 -58.706 -42.851 
ATOM   1604  C4'  DG A  78     -13.845 -58.443 -41.475 
ATOM   1605  O4'  DG A  78     -12.389 -58.471 -41.471 
ATOM   1606  C3'  DG A  78     -14.189 -57.088 -40.856 
ATOM   1607  O3'  DG A  78     -14.372 -57.255 -39.455 
ATOM   1608  C2'  DG A  78     -12.945 -56.230 -41.086 
ATOM   1609  C1'  DG A  78     -11.921 -57.321 -40.783 
ATOM   1610  N9   DG A  78     -10.552 -57.010 -41.280 
ATOM   1611  C8   DG A  78     -10.170 -56.326 -42.414 
ATOM   1612  N7   DG A  78      -8.871 -56.223 -42.564 
ATOM   1613  C5   DG A  78      -8.357 -56.886 -41.450 
ATOM   1614  C6   DG A  78      -7.010 -57.106 -41.061 
ATOM   1615  O6   DG A  78      -5.978 -56.757 -41.627 
ATOM   1616  N1   DG A  78      -6.936 -57.824 -39.859 
ATOM   1617  C2   DG A  78      -8.020 -58.272 -39.131 
ATOM   1618  N2   DG A  78      -7.739 -58.941 -38.010 
ATOM   1619  N3   DG A  78      -9.284 -58.065 -39.498 
ATOM   1620  C4   DG A  78      -9.373 -57.369 -40.661 
ATOM   1621  P    DA A  79     -15.544 -56.446 -38.724 
ATOM   1622  OP1  DA A  79     -16.820 -57.180 -38.870 
ATOM   1623  OP2  DA A  79     -15.544 -55.043 -39.192 
ATOM   1624  O5'  DA A  79     -15.062 -56.503 -37.199 
ATOM   1625  C5'  DA A  79     -14.289 -57.633 -36.753 
ATOM   1626  C4'  DA A  79     -13.134 -57.163 -35.891 
ATOM   1627  O4'  DA A  79     -11.947 -56.851 -36.675 
ATOM   1628  C3'  DA A  79     -13.384 -55.893 -35.079 
ATOM   1629  O3'  DA A  79     -12.735 -56.016 -33.819 
ATOM   1630  C2'  DA A  79     -12.696 -54.783 -35.873 
ATOM   1631  C1'  DA A  79     -11.457 -55.585 -36.260 
ATOM   1632  N9   DA A  79     -10.688 -54.993 -37.389 
ATOM   1633  C8   DA A  79     -11.163 -54.315 -38.475 
ATOM   1634  N7   DA A  79     -10.237 -53.918 -39.293 
ATOM   1635  C5   DA A  79      -9.061 -54.367 -38.708 
ATOM   1636  C6   DA A  79      -7.713 -54.264 -39.092 
ATOM   1637  N6   DA A  79      -7.308 -53.646 -40.210 
ATOM   1638  N1   DA A  79      -6.795 -54.821 -38.280 
ATOM   1639  C2   DA A  79      -7.204 -55.434 -37.171 
ATOM   1640  N3   DA A  79      -8.426 -55.592 -36.713 
ATOM   1641  C4   DA A  79      -9.327 -55.026 -37.542 
ATOM   1642  P    DA A  80     -13.469 -55.462 -32.509 
ATOM   1643  OP1  DA A  80     -14.414 -56.481 -32.002 
ATOM   1644  OP2  DA A  80     -14.041 -54.127 -32.789 
ATOM   1645  O5'  DA A  80     -12.239 -55.317 -31.496 
ATOM   1646  C5'  DA A  80     -11.115 -56.208 -31.628 
ATOM   1647  C4'  DA A  80      -9.820 -55.433 -31.491 
ATOM   1648  O4'  DA A  80      -9.356 -54.898 -32.764 
ATOM   1649  C3'  DA A  80      -9.870 -54.211 -30.574 
ATOM   1650  O3'  DA A  80      -8.634 -54.107 -29.879 
ATOM   1651  C2'  DA A  80      -9.996 -53.020 -31.523 
ATOM   1652  C1'  DA A  80      -9.021 -53.531 -32.579 
ATOM   1653  N9   DA A  80      -9.146 -52.843 -33.894 
ATOM   1654  C8   DA A  80     -10.273 -52.358 -34.493 
ATOM   1655  N7   DA A  80     -10.057 -51.804 -35.646 
ATOM   1656  C5   DA A  80      -8.686 -51.931 -35.828 
ATOM   1657  C6   DA A  80      -7.828 -51.539 -36.867 
ATOM   1658  N6   DA A  80      -8.245 -50.909 -37.974 
ATOM   1659  N1   DA A  80      -6.518 -51.818 -36.728 
ATOM   1660  C2   DA A  80      -6.109 -52.445 -35.626 
ATOM   1661  N3   DA A  80      -6.813 -52.857 -34.595 
ATOM   1662  C4   DA A  80      -8.120 -52.565 -34.759 
ATOM   1663  P    DG A  81      -8.644 -53.664 -28.340 
ATOM   1664  OP1  DG A  81      -8.903 -54.845 -27.486 
ATOM   1665  OP2  DG A  81      -9.561 -52.518 -28.160 
ATOM   1666  O5'  DG A  81      -7.132 -53.178 -28.142 
ATOM   1667  C5'  DG A  81      -6.093 -53.789 -28.930 
ATOM   1668  C4'  DG A  81      -5.146 -52.726 -29.453 
ATOM   1669  O4'  DG A  81      -5.582 -52.172 -30.727 
ATOM   1670  C3'  DG A  81      -4.966 -51.499 -28.560 
ATOM   1671  O3'  DG A  81      -3.612 -51.069 -28.635 
ATOM   1672  C2'  DG A  81      -5.851 -50.426 -29.193 
ATOM   1673  C1'  DG A  81      -5.520 -50.757 -30.645 
ATOM   1674  N9   DG A  81      -6.490 -50.193 -31.624 
ATOM   1675  C8   DG A  81      -7.850 -50.010 -31.497 
ATOM   1676  N7   DG A  81      -8.419 -49.484 -32.554 
ATOM   1677  C5   DG A  81      -7.362 -49.305 -33.444 
ATOM   1678  C6   DG A  81      -7.356 -48.773 -34.761 
ATOM   1679  O6   DG A  81      -8.297 -48.343 -35.422 
ATOM   1680  N1   DG A  81      -6.064 -48.774 -35.306 
ATOM   1681  C2   DG A  81      -4.929 -49.229 -34.666 
ATOM   1682  N2   DG A  81      -3.790 -49.144 -35.358 
ATOM   1683  N3   DG A  81      -4.936 -49.729 -33.431 
ATOM   1684  C4   DG A  81      -6.180 -49.735 -32.887 
ATOM   1685  P    DA A  82      -2.886 -50.553 -27.306 
ATOM   1686  OP1  DA A  82      -2.365 -51.710 -26.544 
ATOM   1687  OP2  DA A  82      -3.791 -49.644 -26.568 
ATOM   1688  O5'  DA A  82      -1.666 -49.717 -27.916 
ATOM   1689  C5'  DA A  82      -1.114 -50.113 -29.186 
ATOM   1690  C4'  DA A  82      -0.872 -48.891 -30.050 
ATOM   1691  O4'  DA A  82      -2.042 -48.528 -30.839 
ATOM   1692  C3'  DA A  82      -0.521 -47.606 -29.301 
ATOM   1693  O3'  DA A  82       0.437 -46.877 -30.061 
ATOM   1694  C2'  DA A  82      -1.824 -46.808 -29.268 
ATOM   1695  C1'  DA A  82      -2.268 -47.135 -30.690 
ATOM   1696  N9   DA A  82      -3.712 -46.871 -30.943 
ATOM   1697  C8   DA A  82      -4.762 -47.008 -30.083 
ATOM   1698  N7   DA A  82      -5.910 -46.697 -30.601 
ATOM   1699  C5   DA A  82      -5.599 -46.326 -31.902 
ATOM   1700  C6   DA A  82      -6.390 -45.886 -32.976 
ATOM   1701  N6   DA A  82      -7.721 -45.739 -32.904 
ATOM   1702  N1   DA A  82      -5.762 -45.601 -34.132 
ATOM   1703  C2   DA A  82      -4.439 -45.750 -34.198 
ATOM   1704  N3   DA A  82      -3.602 -46.151 -33.267 
ATOM   1705  C4   DA A  82      -4.255 -46.429 -32.121 
ATOM   1706  P    DA A  83       1.628 -46.130 -29.296 
ATOM   1707  OP1  DA A  83       2.725 -47.088 -29.030 
ATOM   1708  OP2  DA A  83       1.090 -45.416 -28.117 
ATOM   1709  O5'  DA A  83       2.094 -45.069 -30.399 
ATOM   1710  C5'  DA A  83       1.942 -45.399 -31.793 
ATOM   1711  C4'  DA A  83       1.392 -44.206 -32.550 
ATOM   1712  O4'  DA A  83      -0.063 -44.172 -32.552 
ATOM   1713  C3'  DA A  83       1.792 -42.833 -32.010 
ATOM   1714  O3'  DA A  83       1.989 -41.947 -33.105 
ATOM   1715  C2'  DA A  83       0.574 -42.360 -31.216 
ATOM   1716  C1'  DA A  83      -0.481 -42.864 -32.194 
ATOM   1717  N9   DA A  83      -1.847 -42.959 -31.606 
ATOM   1718  C8   DA A  83      -2.200 -43.288 -30.329 
ATOM   1719  N7   DA A  83      -3.479 -43.283 -30.120 
ATOM   1720  C5   DA A  83      -4.017 -42.926 -31.348 
ATOM   1721  C6   DA A  83      -5.340 -42.745 -31.787 
ATOM   1722  N6   DA A  83      -6.410 -42.908 -30.997 
ATOM   1723  N1   DA A  83      -5.522 -42.389 -33.072 
ATOM   1724  C2   DA A  83      -4.455 -42.228 -33.853 
ATOM   1725  N3   DA A  83      -3.181 -42.368 -33.556 
ATOM   1726  C4   DA A  83      -3.025 -42.725 -32.265 
ATOM   1727  P    DT A  84       3.198 -40.899 -33.047 
ATOM   1728  OP1  DT A  84       4.446 -41.558 -33.493 
ATOM   1729  OP2  DT A  84       3.241 -40.264 -31.711 
ATOM   1730  O5'  DT A  84       2.737 -39.825 -34.139 
ATOM   1731  C5'  DT A  84       1.933 -40.260 -35.251 
ATOM   1732  C4'  DT A  84       0.808 -39.275 -35.494 
ATOM   1733  O4'  DT A  84      -0.380 -39.581 -34.708 
ATOM   1734  C3'  DT A  84       1.113 -37.817 -35.148 
ATOM   1735  O3'  DT A  84       0.477 -36.974 -36.101 
ATOM   1736  C2'  DT A  84       0.451 -37.597 -33.787 
ATOM   1737  C1'  DT A  84      -0.820 -38.388 -34.079 
ATOM   1738  N1   DT A  84      -1.585 -38.765 -32.857 
ATOM   1739  C2   DT A  84      -2.954 -38.793 -32.960 
ATOM   1740  O2   DT A  84      -3.548 -38.528 -33.991 
ATOM   1741  N3   DT A  84      -3.629 -39.146 -31.806 
ATOM   1742  C4   DT A  84      -3.060 -39.465 -30.590 
ATOM   1743  O4   DT A  84      -3.769 -39.766 -29.627 
ATOM   1744  C5   DT A  84      -1.618 -39.407 -30.581 
ATOM   1745  C7   DT A  84      -0.918 -39.739 -29.296 
ATOM   1746  C6   DT A  84      -0.937 -39.066 -31.688 
ATOM   1747  P    DT A  85       1.249 -35.672 -36.621 
ATOM   1748  OP1  DT A  85       2.168 -36.046 -37.721 
ATOM   1749  OP2  DT A  85       1.863 -34.968 -35.474 
ATOM   1750  O5'  DT A  85       0.041 -34.799 -37.203 
ATOM   1751  C5'  DT A  85      -1.114 -35.475 -37.735 
ATOM   1752  C4'  DT A  85      -2.380 -34.794 -37.254 
ATOM   1753  O4'  DT A  85      -2.845 -35.323 -35.979 
ATOM   1754  C3'  DT A  85      -2.275 -33.289 -37.011 
ATOM   1755  O3'  DT A  85      -3.498 -32.673 -37.401 
ATOM   1756  C2'  DT A  85      -2.123 -33.150 -35.497 
ATOM   1757  C1'  DT A  85      -3.131 -34.232 -35.118 
ATOM   1758  N1   DT A  85      -3.001 -34.705 -33.712 
ATOM   1759  C2   DT A  85      -4.159 -35.058 -33.062 
ATOM   1760  O2   DT A  85      -5.258 -34.998 -33.584 
ATOM   1761  N3   DT A  85      -3.999 -35.491 -31.759 
ATOM   1762  C4   DT A  85      -2.807 -35.597 -31.072 
ATOM   1763  O4   DT A  85      -2.790 -35.998 -29.907 
ATOM   1764  C5   DT A  85      -1.648 -35.204 -31.838 
ATOM   1765  C7   DT A  85      -0.310 -35.289 -31.164 
ATOM   1766  C6   DT A  85      -1.774 -34.779 -33.106 
ATOM   1767  P    DT A  86      -3.450 -31.259 -38.150 
ATOM   1768  OP1  DT A  86      -3.219 -31.472 -39.596 
ATOM   1769  OP2  DT A  86      -2.491 -30.366 -37.463 
ATOM   1770  O5'  DT A  86      -4.942 -30.728 -37.915 
ATOM   1771  C5'  DT A  86      -6.011 -31.683 -37.793 
ATOM   1772  C4'  DT A  86      -6.929 -31.290 -36.652 
ATOM   1773  O4'  DT A  86      -6.493 -31.838 -35.375 
ATOM   1774  C3'  DT A  86      -7.054 -29.790 -36.385 
ATOM   1775  O3'  DT A  86      -8.394 -29.500 -36.004 
ATOM   1776  C2'  DT A  86      -6.141 -29.532 -35.187 
ATOM   1777  C1'  DT A  86      -6.505 -30.795 -34.412 
ATOM   1778  N1   DT A  86      -5.530 -31.143 -33.341 
ATOM   1779  C2   DT A  86      -6.035 -31.718 -32.199 
ATOM   1780  O2   DT A  86      -7.221 -31.947 -32.041 
ATOM   1781  N3   DT A  86      -5.102 -32.026 -31.229 
ATOM   1782  C4   DT A  86      -3.740 -31.812 -31.303 
ATOM   1783  O4   DT A  86      -3.003 -32.130 -30.368 
ATOM   1784  C5   DT A  86      -3.307 -31.204 -32.540 
ATOM   1785  C7   DT A  86      -1.839 -30.936 -32.703 
ATOM   1786  C6   DT A  86      -4.193 -30.894 -33.500 
ATOM   1787  P    DC A  87      -9.081 -28.160 -36.544 
ATOM   1788  OP1  DC A  87      -9.630 -28.396 -37.898 
ATOM   1789  OP2  DC A  87      -8.135 -27.030 -36.415 
ATOM   1790  O5'  DC A  87     -10.281 -27.978 -35.501 
ATOM   1791  C5'  DC A  87     -10.864 -29.148 -34.897 
ATOM   1792  C4'  DC A  87     -11.077 -28.914 -33.415 
ATOM   1793  O4'  DC A  87      -9.908 -29.271 -32.623 
ATOM   1794  C3'  DC A  87     -11.373 -27.472 -33.004 
ATOM   1795  O3'  DC A  87     -12.315 -27.481 -31.939 
ATOM   1796  C2'  DC A  87     -10.043 -26.940 -32.471 
ATOM   1797  C1'  DC A  87      -9.632 -28.206 -31.726 
ATOM   1798  N1   DC A  87      -8.184 -28.255 -31.382 
ATOM   1799  C2   DC A  87      -7.820 -28.869 -30.186 
ATOM   1800  O2   DC A  87      -8.707 -29.345 -29.467 
ATOM   1801  N3   DC A  87      -6.506 -28.923 -29.854 
ATOM   1802  C4   DC A  87      -5.576 -28.396 -30.660 
ATOM   1803  N4   DC A  87      -4.306 -28.474 -30.292 
ATOM   1804  C5   DC A  87      -5.928 -27.759 -31.894 
ATOM   1805  C6   DC A  87      -7.247 -27.715 -32.208 
ATOM   1806  P    DC A  88     -13.470 -26.371 -31.914 
ATOM   1807  OP1  DC A  88     -14.595 -26.807 -32.771 
ATOM   1808  OP2  DC A  88     -12.891 -25.046 -32.225 
ATOM   1809  O5'  DC A  88     -13.916 -26.415 -30.378 
ATOM   1810  C5'  DC A  88     -13.795 -27.651 -29.649 
ATOM   1811  C4'  DC A  88     -13.216 -27.389 -28.273 
ATOM   1812  O4'  DC A  88     -11.760 -27.417 -28.269 
ATOM   1813  C3'  DC A  88     -13.560 -26.034 -27.654 
ATOM   1814  O3'  DC A  88     -13.742 -26.201 -26.253 
ATOM   1815  C2'  DC A  88     -12.316 -25.176 -27.883 
ATOM   1816  C1'  DC A  88     -11.292 -26.266 -27.581 
ATOM   1817  N1   DC A  88      -9.923 -25.956 -28.078 
ATOM   1818  C2   DC A  88      -8.841 -26.399 -27.320 
ATOM   1819  O2   DC A  88      -9.061 -27.026 -26.277 
ATOM   1820  N3   DC A  88      -7.584 -26.125 -27.755 
ATOM   1821  C4   DC A  88      -7.389 -25.443 -28.891 
ATOM   1822  N4   DC A  88      -6.144 -25.202 -29.273 
ATOM   1823  C5   DC A  88      -8.488 -24.978 -29.685 
ATOM   1824  C6   DC A  88      -9.735 -25.261 -29.233 
ATOM   1825  P    DA A  89     -14.914 -25.392 -25.522 
ATOM   1826  OP1  DA A  89     -16.191 -26.126 -25.668 
ATOM   1827  OP2  DA A  89     -14.915 -23.988 -25.990 
ATOM   1828  O5'  DA A  89     -14.433 -25.449 -23.997 
ATOM   1829  C5'  DA A  89     -13.660 -26.579 -23.551 
ATOM   1830  C4'  DA A  89     -12.505 -26.109 -22.689 
ATOM   1831  O4'  DA A  89     -11.318 -25.796 -23.473 
ATOM   1832  C3'  DA A  89     -12.755 -24.839 -21.877 
ATOM   1833  O3'  DA A  89     -12.105 -24.962 -20.617 
ATOM   1834  C2'  DA A  89     -12.067 -23.729 -22.671 
ATOM   1835  C1'  DA A  89     -10.828 -24.531 -23.058 
ATOM   1836  N9   DA A  89     -10.059 -23.939 -24.187 
ATOM   1837  C8   DA A  89     -10.534 -23.260 -25.273 
ATOM   1838  N7   DA A  89      -9.608 -22.864 -26.091 
ATOM   1839  C5   DA A  89      -8.432 -23.312 -25.506 
ATOM   1840  C6   DA A  89      -7.084 -23.209 -25.890 
ATOM   1841  N6   DA A  89      -6.678 -22.591 -27.007 
ATOM   1842  N1   DA A  89      -6.165 -23.766 -25.078 
ATOM   1843  C2   DA A  89      -6.575 -24.380 -23.969 
ATOM   1844  N3   DA A  89      -7.797 -24.538 -23.511 
ATOM   1845  C4   DA A  89      -8.698 -23.971 -24.340 
ATOM   1846  P    DG A  90     -12.840 -24.408 -19.307 
ATOM   1847  OP1  DG A  90     -13.785 -25.427 -18.800 
ATOM   1848  OP2  DG A  90     -13.412 -23.073 -19.587 
ATOM   1849  O5'  DG A  90     -11.610 -24.262 -18.294 
ATOM   1850  C5'  DG A  90     -10.486 -25.154 -18.426 
ATOM   1851  C4'  DG A  90      -9.191 -24.379 -18.289 
ATOM   1852  O4'  DG A  90      -8.727 -23.844 -19.562 
ATOM   1853  C3'  DG A  90      -9.241 -23.157 -17.372 
ATOM   1854  O3'  DG A  90      -8.004 -23.052 -16.677 
ATOM   1855  C2'  DG A  90      -9.367 -21.965 -18.321 
ATOM   1856  C1'  DG A  90      -8.392 -22.477 -19.377 
ATOM   1857  N9   DG A  90      -8.517 -21.788 -20.692 
ATOM   1858  C8   DG A  90      -9.643 -21.292 -21.312 
ATOM   1859  N7   DG A  90      -9.410 -20.737 -22.477 
ATOM   1860  C5   DG A  90      -8.033 -20.874 -22.639 
ATOM   1861  C6   DG A  90      -7.193 -20.463 -23.708 
ATOM   1862  O6   DG A  90      -7.499 -19.886 -24.748 
ATOM   1863  N1   DG A  90      -5.855 -20.800 -23.465 
ATOM   1864  C2   DG A  90      -5.388 -21.448 -22.339 
ATOM   1865  N2   DG A  90      -4.074 -21.679 -22.297 
ATOM   1866  N3   DG A  90      -6.176 -21.833 -21.337 
ATOM   1867  C4   DG A  90      -7.478 -21.514 -21.556 
ATOM   1868  P    DA A  91      -8.015 -22.610 -15.138 
ATOM   1869  OP1  DA A  91      -8.273 -23.790 -14.284 
ATOM   1870  OP2  DA A  91      -8.932 -21.464 -14.958 
ATOM   1871  O5'  DA A  91      -6.502 -22.124 -14.940 
ATOM   1872  C5'  DA A  91      -5.464 -22.735 -15.728 
ATOM   1873  C4'  DA A  91      -4.517 -21.672 -16.251 
ATOM   1874  O4'  DA A  91      -4.953 -21.118 -17.525 
ATOM   1875  C3'  DA A  91      -4.337 -20.444 -15.358 
ATOM   1876  O3'  DA A  91      -2.983 -20.015 -15.433 
ATOM   1877  C2'  DA A  91      -5.222 -19.372 -15.991 
ATOM   1878  C1'  DA A  91      -4.890 -19.702 -17.443 
ATOM   1879  N9   DA A  91      -5.861 -19.139 -18.422 
ATOM   1880  C8   DA A  91      -7.208 -18.965 -18.278 
ATOM   1881  N7   DA A  91      -7.783 -18.445 -19.317 
ATOM   1882  C5   DA A  91      -6.744 -18.259 -20.218 
ATOM   1883  C6   DA A  91      -6.702 -17.738 -21.522 
ATOM   1884  N6   DA A  91      -7.784 -17.288 -22.174 
ATOM   1885  N1   DA A  91      -5.504 -17.696 -22.133 
ATOM   1886  C2   DA A  91      -4.433 -18.145 -21.481 
ATOM   1887  N3   DA A  91      -4.351 -18.650 -20.269 
ATOM   1888  C4   DA A  91      -5.563 -18.680 -19.679 
ATOM   1889  P    DA A  92      -2.257 -19.498 -14.104 
ATOM   1890  OP1  DA A  92      -1.736 -20.655 -13.342 
ATOM   1891  OP2  DA A  92      -3.161 -18.589 -13.366 
ATOM   1892  O5'  DA A  92      -1.037 -18.663 -14.714 
ATOM   1893  C5'  DA A  92      -0.485 -19.059 -15.984 
ATOM   1894  C4'  DA A  92      -0.243 -17.837 -16.848 
ATOM   1895  O4'  DA A  92      -1.412 -17.474 -17.637 
ATOM   1896  C3'  DA A  92       0.108 -16.551 -16.099 
ATOM   1897  O3'  DA A  92       1.066 -15.823 -16.859 
ATOM   1898  C2'  DA A  92      -1.194 -15.754 -16.066 
ATOM   1899  C1'  DA A  92      -1.638 -16.081 -17.488 
ATOM   1900  N9   DA A  92      -3.082 -15.817 -17.741 
ATOM   1901  C8   DA A  92      -4.133 -15.954 -16.881 
ATOM   1902  N7   DA A  92      -5.281 -15.643 -17.399 
ATOM   1903  C5   DA A  92      -4.970 -15.272 -18.700 
ATOM   1904  C6   DA A  92      -5.760 -14.832 -19.774 
ATOM   1905  N6   DA A  92      -7.092 -14.685 -19.702 
ATOM   1906  N1   DA A  92      -5.133 -14.547 -20.930 
ATOM   1907  C2   DA A  92      -3.810 -14.696 -20.996 
ATOM   1908  N3   DA A  92      -2.972 -15.097 -20.065 
ATOM   1909  C4   DA A  92      -3.626 -15.375 -18.919 
ATOM   1910  P    DG A  93       2.257 -15.075 -16.094 
ATOM   1911  OP1  DG A  93       3.354 -16.033 -15.828 
ATOM   1912  OP2  DG A  93       1.719 -14.362 -14.915 
ATOM   1913  O5'  DG A  93       2.724 -14.015 -17.197 
ATOM   1914  C5'  DG A  93       2.571 -14.344 -18.591 
ATOM   1915  C4'  DG A  93       2.022 -13.152 -19.348 
ATOM   1916  O4'  DG A  93       0.566 -13.118 -19.350 
ATOM   1917  C3'  DG A  93       2.421 -11.779 -18.808 
ATOM   1918  O3'  DG A  93       2.618 -10.892 -19.903 
ATOM   1919  C2'  DG A  93       1.203 -11.306 -18.014 
ATOM   1920  C1'  DG A  93       0.148 -11.810 -18.992 
ATOM   1921  N9   DG A  93      -1.218 -11.905 -18.404 
ATOM   1922  C8   DG A  93      -1.591 -12.234 -17.120 
ATOM   1923  N7   DG A  93      -2.888 -12.226 -16.922 
ATOM   1924  C5   DG A  93      -3.410 -11.866 -18.165 
ATOM   1925  C6   DG A  93      -4.757 -11.692 -18.574 
ATOM   1926  O6   DG A  93      -5.785 -11.822 -17.915 
ATOM   1927  N1   DG A  93      -4.839 -11.322 -19.924 
ATOM   1928  C2   DG A  93      -3.758 -11.146 -20.767 
ATOM   1929  N2   DG A  93      -4.047 -10.793 -22.023 
ATOM   1930  N3   DG A  93      -2.495 -11.310 -20.383 
ATOM   1931  C4   DG A  93      -2.398 -11.667 -19.075 
ATOM   1932  P    DA A  94       3.827  -9.845 -19.845 
ATOM   1933  OP1  DA A  94       5.075 -10.503 -20.291 
ATOM   1934  OP2  DA A  94       3.870  -9.209 -18.509 
ATOM   1935  O5'  DA A  94       3.366  -8.770 -20.937 
ATOM   1936  C5'  DA A  94       2.562  -9.206 -22.049 
ATOM   1937  C4'  DA A  94       1.437  -8.220 -22.292 
ATOM   1938  O4'  DA A  94       0.250  -8.527 -21.506 
ATOM   1939  C3'  DA A  94       1.742  -6.763 -21.946 
ATOM   1940  O3'  DA A  94       1.107  -5.920 -22.899 
ATOM   1941  C2'  DA A  94       1.080  -6.542 -20.585 
ATOM   1942  C1'  DA A  94      -0.191  -7.334 -20.877 
ATOM   1943  N9   DA A  94      -0.956  -7.711 -19.655 
ATOM   1944  C8   DA A  94      -0.473  -8.038 -18.419 
ATOM   1945  N7   DA A  94      -1.397  -8.320 -17.554 
ATOM   1946  C5   DA A  94      -2.579  -8.170 -18.265 
ATOM   1947  C6   DA A  94      -3.927  -8.328 -17.905 
ATOM   1948  N6   DA A  94      -4.329  -8.690 -16.678 
ATOM   1949  N1   DA A  94      -4.853  -8.099 -18.855 
ATOM   1950  C2   DA A  94      -4.448  -7.740 -20.072 
ATOM   1951  N3   DA A  94      -3.226  -7.561 -20.522 
ATOM   1952  C4   DA A  94      -2.319  -7.796 -19.552 
ATOM   1953  P    DG A  95       1.878  -4.618 -23.419 
ATOM   1954  OP1  DG A  95       2.797  -4.992 -24.519 
ATOM   1955  OP2  DG A  95       2.492  -3.914 -22.272 
ATOM   1956  O5'  DG A  95       0.670  -3.745 -24.001 
ATOM   1957  C5'  DG A  95      -0.485  -4.420 -24.533 
ATOM   1958  C4'  DG A  95      -1.751  -3.740 -24.052 
ATOM   1959  O4'  DG A  95      -2.215  -4.269 -22.777 
ATOM   1960  C3'  DG A  95      -1.646  -2.234 -23.809 
ATOM   1961  O3'  DG A  95      -2.869  -1.619 -24.199 
ATOM   1962  C2'  DG A  95      -1.494  -2.095 -22.295 
ATOM   1963  C1'  DG A  95      -2.501  -3.177 -21.916 
ATOM   1964  N9   DG A  95      -2.372  -3.650 -20.510 
ATOM   1965  C8   DG A  95      -1.238  -3.791 -19.739 
ATOM   1966  N7   DG A  95      -1.468  -4.236 -18.528 
ATOM   1967  C5   DG A  95      -2.852  -4.402 -18.493 
ATOM   1968  C6   DG A  95      -3.692  -4.857 -17.444 
ATOM   1969  O6   DG A  95      -3.382  -5.216 -16.311 
ATOM   1970  N1   DG A  95      -5.039  -4.871 -17.835 
ATOM   1971  C2   DG A  95      -5.511  -4.493 -19.076 
ATOM   1972  N2   DG A  95      -6.831  -4.578 -19.252 
ATOM   1973  N3   DG A  95      -4.721  -4.066 -20.060 
ATOM   1974  C4   DG A  95      -3.413  -4.047 -19.697 
ATOM   1975  P    DG A  96      -2.821  -0.205 -24.948 
ATOM   1976  OP1  DG A  96      -2.589  -0.417 -26.394 
ATOM   1977  OP2  DG A  96      -1.862   0.688 -24.261 
ATOM   1978  O5'  DG A  96      -4.312   0.327 -24.713 
ATOM   1979  C5'  DG A  96      -5.382  -0.629 -24.591 
ATOM   1980  C4'  DG A  96      -6.300  -0.236 -23.450 
ATOM   1981  O4'  DG A  96      -5.864  -0.784 -22.173 
ATOM   1982  C3'  DG A  96      -6.425   1.264 -23.183 
ATOM   1983  O3'  DG A  96      -7.765   1.554 -22.802 
ATOM   1984  C2'  DG A  96      -5.512   1.522 -21.985 
ATOM   1985  C1'  DG A  96      -5.876   0.259 -21.210 
ATOM   1986  N9   DG A  96      -4.901  -0.089 -20.139 
ATOM   1987  C8   DG A  96      -3.535   0.083 -20.116 
ATOM   1988  N7   DG A  96      -2.963  -0.333 -19.011 
ATOM   1989  C5   DG A  96      -4.026  -0.813 -18.249 
ATOM   1990  C6   DG A  96      -4.034  -1.391 -16.953 
ATOM   1991  O6   DG A  96      -3.088  -1.602 -16.199 
ATOM   1992  N1   DG A  96      -5.332  -1.741 -16.555 
ATOM   1993  C2   DG A  96      -6.473  -1.556 -17.312 
ATOM   1994  N2   DG A  96      -7.617  -1.957 -16.753 
ATOM   1995  N3   DG A  96      -6.465  -1.014 -18.528 
ATOM   1996  C4   DG A  96      -5.213  -0.669 -18.928 
ATOM   1997  P    DT A  97      -8.452   2.894 -23.342 
ATOM   1998  OP1  DT A  97      -9.001   2.659 -24.696 
ATOM   1999  OP2  DT A  97      -7.506   4.025 -23.213 
ATOM   2000  O5'  DT A  97      -9.652   3.076 -22.299 
ATOM   2001  C5'  DT A  97     -10.235   1.907 -21.695 
ATOM   2002  C4'  DT A  97     -10.448   2.140 -20.213 
ATOM   2003  O4'  DT A  97      -9.279   1.783 -19.421 
ATOM   2004  C3'  DT A  97     -10.744   3.583 -19.802 
ATOM   2005  O3'  DT A  97     -11.686   3.574 -18.737 
ATOM   2006  C2'  DT A  97      -9.414   4.115 -19.269 
ATOM   2007  C1'  DT A  97      -9.003   2.849 -18.524 
ATOM   2008  N1   DT A  97      -7.555   2.800 -18.180 
ATOM   2009  C2   DT A  97      -7.213   2.190 -16.997 
ATOM   2010  O2   DT A  97      -8.035   1.701 -16.241 
ATOM   2011  N3   DT A  97      -5.862   2.165 -16.711 
ATOM   2012  C4   DT A  97      -4.850   2.686 -17.491 
ATOM   2013  O4   DT A  97      -3.674   2.603 -17.130 
ATOM   2014  C5   DT A  97      -5.307   3.305 -18.712 
ATOM   2015  C7   DT A  97      -4.269   3.899 -19.620 
ATOM   2016  C6   DT A  97      -6.615   3.345 -19.015 
ATOM   2017  P    DT A  98     -12.840   4.683 -18.712 
ATOM   2018  OP1  DT A  98     -13.966   4.247 -19.569 
ATOM   2019  OP2  DT A  98     -12.261   6.008 -19.023 
ATOM   2020  O5'  DT A  98     -13.287   4.640 -17.175 
ATOM   2021  C5'  DT A  98     -13.166   3.403 -16.447 
ATOM   2022  C4'  DT A  98     -12.587   3.666 -15.071 
ATOM   2023  O4'  DT A  98     -11.131   3.638 -15.067 
ATOM   2024  C3'  DT A  98     -12.931   5.020 -14.452 
ATOM   2025  O3'  DT A  98     -13.113   4.854 -13.051 
ATOM   2026  C2'  DT A  98     -11.686   5.878 -14.681 
ATOM   2027  C1'  DT A  98     -10.663   4.788 -14.379 
ATOM   2028  N1   DT A  98      -9.294   5.099 -14.876 
ATOM   2029  C2   DT A  98      -8.237   4.655 -14.117 
ATOM   2030  O2   DT A  98      -8.382   4.031 -13.079 
ATOM   2031  N3   DT A  98      -6.983   4.962 -14.608 
ATOM   2032  C4   DT A  98      -6.706   5.658 -15.766 
ATOM   2033  O4   DT A  98      -5.539   5.873 -16.104 
ATOM   2034  C5   DT A  98      -7.878   6.083 -16.494 
ATOM   2035  C7   DT A  98      -7.665   6.848 -17.768 
ATOM   2036  C6   DT A  98      -9.109   5.798 -16.040 
ATOM   2037  P    DC A  99     -14.285   5.663 -12.320 
ATOM   2038  OP1  DC A  99     -15.562   4.928 -12.466 
ATOM   2039  OP2  DC A  99     -14.286   7.066 -12.788 
ATOM   2040  O5'  DC A  99     -13.803   5.606 -10.795 
ATOM   2041  C5'  DC A  99     -13.030   4.476 -10.349 
ATOM   2042  C4'  DC A  99     -11.876   4.945  -9.487 
ATOM   2043  O4'  DC A  99     -10.689   5.258 -10.271 
ATOM   2044  C3'  DC A  99     -12.126   6.216  -8.675 
ATOM   2045  O3'  DC A  99     -11.476   6.092  -7.415 
ATOM   2046  C2'  DC A  99     -11.437   7.325  -9.469 
ATOM   2047  C1'  DC A  99     -10.198   6.523  -9.856 
ATOM   2048  N1   DC A  99      -9.430   7.115 -10.985 
ATOM   2049  C2   DC A  99      -8.044   6.981 -10.969 
ATOM   2050  O2   DC A  99      -7.513   6.382 -10.026 
ATOM   2051  N3   DC A  99      -7.324   7.515 -11.990 
ATOM   2052  C4   DC A  99      -7.936   8.157 -12.992 
ATOM   2053  N4   DC A  99      -7.191   8.659 -13.965 
ATOM   2054  C5   DC A  99      -9.361   8.306 -13.028 
ATOM   2055  C6   DC A  99     -10.062   7.766 -11.999 
ATOM   2056  P    DC A 100     -12.210   6.647  -6.105 
ATOM   2057  OP1  DC A 100     -13.156   5.628  -5.598 
ATOM   2058  OP2  DC A 100     -12.783   7.982  -6.385 
ATOM   2059  O5'  DC A 100     -10.980   6.792  -5.092 
ATOM   2060  C5'  DC A 100      -9.857   5.901  -5.224 
ATOM   2061  C4'  DC A 100      -8.562   6.676  -5.087 
ATOM   2062  O4'  DC A 100      -8.097   7.211  -6.360 
ATOM   2063  C3'  DC A 100      -8.611   7.897  -4.170 
ATOM   2064  O3'  DC A 100      -7.375   8.002  -3.475 
ATOM   2065  C2'  DC A 100      -8.737   9.089  -5.119 
ATOM   2066  C1'  DC A 100      -7.763   8.577  -6.175 
ATOM   2067  N1   DC A 100      -7.888   9.266  -7.490 
ATOM   2068  C2   DC A 100      -6.726   9.460  -8.234 
ATOM   2069  O2   DC A 100      -5.651   9.056  -7.778 
ATOM   2070  N3   DC A 100      -6.819  10.087  -9.436 
ATOM   2071  C4   DC A 100      -8.004  10.509  -9.895 
ATOM   2072  N4   DC A 100      -8.043  11.115 -11.072 
ATOM   2073  C5   DC A 100      -9.210  10.320  -9.145 
ATOM   2074  C6   DC A 100      -9.096   9.692  -7.947 
ATOM   2075  P    DT A 101      -7.385   8.444  -1.936 
ATOM   2076  OP1  DT A 101      -7.644   7.264  -1.082 
ATOM   2077  OP2  DT A 101      -8.303   9.591  -1.756 
ATOM   2078  O5'  DT A 101      -5.873   8.931  -1.738 
ATOM   2079  C5'  DT A 101      -4.834   8.320  -2.526 
ATOM   2080  C4'  DT A 101      -3.888   9.382  -3.049 
ATOM   2081  O4'  DT A 101      -4.324   9.936  -4.323 
ATOM   2082  C3'  DT A 101      -3.708  10.610  -2.156 
ATOM   2083  O3'  DT A 101      -2.354  11.039  -2.231 
ATOM   2084  C2'  DT A 101      -4.593  11.683  -2.789 
ATOM   2085  C1'  DT A 101      -4.261  11.352  -4.241 
ATOM   2086  N1   DT A 101      -5.231  11.915  -5.220 
ATOM   2087  C2   DT A 101      -4.732  12.321  -6.434 
ATOM   2088  O2   DT A 101      -3.551  12.237  -6.726 
ATOM   2089  N3   DT A 101      -5.660  12.839  -7.316 
ATOM   2090  C4   DT A 101      -7.014  12.980  -7.089 
ATOM   2091  O4   DT A 101      -7.747  13.458  -7.957 
ATOM   2092  C5   DT A 101      -7.444  12.527  -5.788 
ATOM   2093  C7   DT A 101      -8.904  12.645  -5.460 
ATOM   2094  C6   DT A 101      -6.563  12.019  -4.911 
ATOM   2095  P    DC A 102      -1.627  11.556  -0.902 
ATOM   2096  OP1  DC A 102      -1.107  10.399  -0.140 
ATOM   2097  OP2  DC A 102      -2.532  12.465  -0.164 
ATOM   2098  O5'  DC A 102      -0.408  12.392  -1.512 
ATOM   2099  C5'  DC A 102       0.144  11.996  -2.782 
ATOM   2100  C4'  DC A 102       0.386  13.218  -3.646 
ATOM   2101  O4'  DC A 102      -0.783  13.580  -4.435 
ATOM   2102  C3'  DC A 102       0.738  14.503  -2.897 
ATOM   2103  O3'  DC A 102       1.695  15.231  -3.657 
ATOM   2104  C2'  DC A 102      -0.565  15.301  -2.864 
ATOM   2105  C1'  DC A 102      -1.009  14.973  -4.286 
ATOM   2106  N1   DC A 102      -2.453  15.237  -4.539 
ATOM   2107  C2   DC A 102      -2.819  15.685  -5.806 
ATOM   2108  O2   DC A 102      -1.939  15.842  -6.660 
ATOM   2109  N3   DC A 102      -4.131  15.932  -6.057 
ATOM   2110  C4   DC A 102      -5.054  15.748  -5.104 
ATOM   2111  N4   DC A 102      -6.320  16.004  -5.398 
ATOM   2112  C5   DC A 102      -4.698  15.290  -3.794 
ATOM   2113  C6   DC A 102      -3.383  15.049  -3.564 
ATOM   2114  P    DC A 103       2.886  15.979  -2.892 
ATOM   2115  OP1  DC A 103       3.983  15.021  -2.626 
ATOM   2116  OP2  DC A 103       2.348  16.693  -1.713 
ATOM   2117  O5'  DC A 103       3.353  17.039  -3.995 
ATOM   2118  C5'  DC A 103       3.200  16.710  -5.389 
ATOM   2119  C4'  DC A 103       2.651  17.903  -6.146 
ATOM   2120  O4'  DC A 103       1.195  17.936  -6.148 
ATOM   2121  C3'  DC A 103       3.050  19.276  -5.606 
ATOM   2122  O3'  DC A 103       3.248  20.162  -6.701 
ATOM   2123  C2'  DC A 103       1.833  19.748  -4.812 
ATOM   2124  C1'  DC A 103       0.777  19.245  -5.790 
ATOM   2125  N1   DC A 103      -0.589  19.149  -5.202 
ATOM   2126  C2   DC A 103      -1.673  19.425  -6.031 
ATOM   2127  O2   DC A 103      -1.460  19.734  -7.210 
ATOM   2128  N3   DC A 103      -2.926  19.345  -5.514 
ATOM   2129  C4   DC A 103      -3.115  19.007  -4.233 
ATOM   2130  N4   DC A 103      -4.356  18.942  -3.775 
ATOM   2131  C5   DC A 103      -2.013  18.720  -3.363 
ATOM   2132  C6   DC A 103      -0.769  18.806  -3.898 
ATOM   2133  P    DC A 104       4.456  21.210  -6.643 
ATOM   2134  OP1  DC A 104       5.705  20.551  -7.089 
ATOM   2135  OP2  DC A 104       4.499  21.845  -5.307 
ATOM   2136  O5'  DC A 104       3.995  22.284  -7.735 
ATOM   2137  C5'  DC A 104       3.192  21.848  -8.847 
ATOM   2138  C4'  DC A 104       2.066  22.834  -9.090 
ATOM   2139  O4'  DC A 104       0.879  22.527  -8.304 
ATOM   2140  C3'  DC A 104       2.371  24.291  -8.744 
ATOM   2141  O3'  DC A 104       1.736  25.135  -9.697 
ATOM   2142  C2'  DC A 104       1.709  24.512  -7.383 
ATOM   2143  C1'  DC A 104       0.438  23.721  -7.675 
ATOM   2144  N1   DC A 104      -0.327  23.344  -6.453 
ATOM   2145  C2   DC A 104      -1.716  23.310  -6.541 
ATOM   2146  O2   DC A 104      -2.252  23.591  -7.618 
ATOM   2147  N3   DC A 104      -2.430  22.970  -5.438 
ATOM   2148  C4   DC A 104      -1.811  22.672  -4.288 
ATOM   2149  N4   DC A 104      -2.553  22.346  -3.240 
ATOM   2150  C5   DC A 104      -0.383  22.701  -4.177 
ATOM   2151  C6   DC A 104       0.313  23.044  -5.290 
ATOM   2152  P    DC A 105       2.507  26.437 -10.217 
ATOM   2153  OP1  DC A 105       3.426  26.063 -11.317 
ATOM   2154  OP2  DC A 105       3.121  27.141  -9.070 
ATOM   2155  O5'  DC A 105       1.299  27.309 -10.799 
ATOM   2156  C5'  DC A 105       0.144  26.634 -11.331 
ATOM   2157  C4'  DC A 105      -1.122  27.315 -10.850 
ATOM   2158  O4'  DC A 105      -1.586  26.785  -9.575 
ATOM   2159  C3'  DC A 105      -1.017  28.820 -10.607 
ATOM   2160  O3'  DC A 105      -2.240  29.435 -10.997 
ATOM   2161  C2'  DC A 105      -0.865  28.959  -9.093 
ATOM   2162  C1'  DC A 105      -1.872  27.877  -8.714 
ATOM   2163  N1   DC A 105      -1.742  27.404  -7.308 
ATOM   2164  C2   DC A 105      -2.906  27.042  -6.634 
ATOM   2165  O2   DC A 105      -3.989  27.128  -7.226 
ATOM   2166  N3   DC A 105      -2.809  26.609  -5.352 
ATOM   2167  C4   DC A 105      -1.619  26.531  -4.746 
ATOM   2168  N4   DC A 105      -1.577  26.102  -3.493 
ATOM   2169  C5   DC A 105      -0.409  26.898  -5.420 
ATOM   2170  C6   DC A 105      -0.527  27.329  -6.702 
ATOM   2171  P    DG A 106      -2.192  30.850 -11.746 
ATOM   2172  OP1  DG A 106      -1.960  30.637 -13.192 
ATOM   2173  OP2  DG A 106      -1.233  31.742 -11.059 
ATOM   2174  O5'  DG A 106      -3.683  31.381 -11.511 
ATOM   2175  C5'  DG A 106      -4.753  30.426 -11.389 
ATOM   2176  C4'  DG A 106      -5.671  30.819 -10.247 
ATOM   2177  O4'  DG A 106      -5.235  30.271  -8.971 
ATOM   2178  C3'  DG A 106      -5.796  32.319  -9.981 
ATOM   2179  O3'  DG A 106      -7.135  32.609  -9.600 
ATOM   2180  C2'  DG A 106      -4.882  32.577  -8.783 
ATOM   2181  C1'  DG A 106      -5.247  31.313  -8.008 
ATOM   2182  N9   DG A 106      -4.272  30.965  -6.937 
ATOM   2183  C8   DG A 106      -2.906  31.138  -6.914 
ATOM   2184  N7   DG A 106      -2.333  30.722  -5.809 
ATOM   2185  C5   DG A 106      -3.397  30.241  -5.047 
ATOM   2186  C6   DG A 106      -3.405  29.663  -3.751 
ATOM   2187  O6   DG A 106      -2.458  29.453  -2.997 
ATOM   2188  N1   DG A 106      -4.703  29.314  -3.353 
ATOM   2189  C2   DG A 106      -5.844  29.499  -4.110 
ATOM   2190  N2   DG A 106      -6.988  29.097  -3.551 
ATOM   2191  N3   DG A 106      -5.836  30.041  -5.326 
ATOM   2192  C4   DG A 106      -4.584  30.385  -5.726 
ATOM   2193  P    DG A 107      -7.823  33.949 -10.140 
ATOM   2194  OP1  DG A 107      -8.372  33.713 -11.494 
ATOM   2195  OP2  DG A 107      -6.877  35.079 -10.010 
ATOM   2196  O5'  DG A 107      -9.023  34.131  -9.097 
ATOM   2197  C5'  DG A 107      -9.606  32.961  -8.493 
ATOM   2198  C4'  DG A 107      -9.819  33.195  -7.011 
ATOM   2199  O4'  DG A 107      -8.649  32.838  -6.219 
ATOM   2200  C3'  DG A 107     -10.115  34.637  -6.600 
ATOM   2201  O3'  DG A 107     -11.057  34.628  -5.535 
ATOM   2202  C2'  DG A 107      -8.785  35.169  -6.067 
ATOM   2203  C1'  DG A 107      -8.374  33.903  -5.322 
ATOM   2204  N9   DG A 107      -6.925  33.854  -4.978 
ATOM   2205  C8   DG A 107      -5.846  34.341  -5.681 
ATOM   2206  N7   DG A 107      -4.690  34.135  -5.097 
ATOM   2207  C5   DG A 107      -5.029  33.464  -3.923 
ATOM   2208  C6   DG A 107      -4.200  32.976  -2.879 
ATOM   2209  O6   DG A 107      -2.978  33.036  -2.774 
ATOM   2210  N1   DG A 107      -4.956  32.357  -1.873 
ATOM   2211  C2   DG A 107      -6.332  32.227  -1.877 
ATOM   2212  N2   DG A 107      -6.864  31.603  -0.823 
ATOM   2213  N3   DG A 107      -7.107  32.685  -2.857 
ATOM   2214  C4   DG A 107      -6.390  33.288  -3.840 
ATOM   2215  P    DG A 108     -12.211  35.737  -5.510 
ATOM   2216  OP1  DG A 108     -13.337  35.302  -6.367 
ATOM   2217  OP2  DG A 108     -11.632  37.062  -5.821 
ATOM   2218  O5'  DG A 108     -12.658  35.694  -3.973 
ATOM   2219  C5'  DG A 108     -12.537  34.457  -3.245 
ATOM   2220  C4'  DG A 108     -11.958  34.720  -1.869 
ATOM   2221  O4'  DG A 108     -10.501  34.692  -1.865 
ATOM   2222  C3'  DG A 108     -12.302  36.075  -1.250 
ATOM   2223  O3'  DG A 108     -12.484  35.908   0.151 
ATOM   2224  C2'  DG A 108     -11.057  36.933  -1.479 
ATOM   2225  C1'  DG A 108     -10.033  35.842  -1.177 
ATOM   2226  N9   DG A 108      -8.664  36.153  -1.674 
ATOM   2227  C8   DG A 108      -8.282  36.837  -2.808 
ATOM   2228  N7   DG A 108      -6.984  36.940  -2.958 
ATOM   2229  C5   DG A 108      -6.469  36.278  -1.844 
ATOM   2230  C6   DG A 108      -5.123  36.057  -1.455 
ATOM   2231  O6   DG A 108      -4.090  36.406  -2.020 
ATOM   2232  N1   DG A 108      -5.048  35.339  -0.253 
ATOM   2233  C2   DG A 108      -6.133  34.891   0.475 
ATOM   2234  N2   DG A 108      -5.851  34.222   1.596 
ATOM   2235  N3   DG A 108      -7.396  35.098   0.108 
ATOM   2236  C4   DG A 108      -7.485  35.794  -1.055 
ATOM   2237  P    DC A 109     -13.656  36.717   0.882 
ATOM   2238  OP1  DC A 109     -14.933  35.983   0.736 
ATOM   2239  OP2  DC A 109     -13.656  38.121   0.414 
ATOM   2240  O5'  DC A 109     -13.174  36.660   2.407 
ATOM   2241  C5'  DC A 109     -12.401  35.530   2.853 
ATOM   2242  C4'  DC A 109     -11.246  36.000   3.715 
ATOM   2243  O4'  DC A 109     -10.060  36.312   2.931 
ATOM   2244  C3'  DC A 109     -11.497  37.270   4.527 
ATOM   2245  O3'  DC A 109     -10.847  37.147   5.787 
ATOM   2246  C2'  DC A 109     -10.808  38.380   3.733 
ATOM   2247  C1'  DC A 109      -9.569  37.578   3.346 
ATOM   2248  N1   DC A 109      -8.801  38.170   2.217 
ATOM   2249  C2   DC A 109      -7.415  38.036   2.234 
ATOM   2250  O2   DC A 109      -6.884  37.436   3.176 
ATOM   2251  N3   DC A 109      -6.695  38.569   1.212 
ATOM   2252  C4   DC A 109      -7.307  39.211   0.210 
ATOM   2253  N4   DC A 109      -6.562  39.714  -0.763 
ATOM   2254  C5   DC A 109      -8.732  39.361   0.174 
ATOM   2255  C6   DC A 109      -9.433  38.821   1.203 
ATOM   2256  P    DA A 110     -11.581  37.701   7.097 
ATOM   2257  OP1  DA A 110     -12.527  36.682   7.604 
ATOM   2258  OP2  DA A 110     -12.154  39.036   6.817 
ATOM   2259  O5'  DA A 110     -10.351  37.846   8.110 
ATOM   2260  C5'  DA A 110      -9.228  36.955   7.978 
ATOM   2261  C4'  DA A 110      -7.933  37.730   8.115 
ATOM   2262  O4'  DA A 110      -7.468  38.265   6.842 
ATOM   2263  C3'  DA A 110      -7.982  38.952   9.032 
ATOM   2264  O3'  DA A 110      -6.746  39.056   9.727 
ATOM   2265  C2'  DA A 110      -8.108  40.144   8.083 
ATOM   2266  C1'  DA A 110      -7.133  39.632   7.027 
ATOM   2267  N9   DA A 110      -7.259  40.320   5.712 
ATOM   2268  C8   DA A 110      -8.385  40.806   5.113 
ATOM   2269  N7   DA A 110      -8.169  41.359   3.960 
ATOM   2270  C5   DA A 110      -6.799  41.232   3.778 
ATOM   2271  C6   DA A 110      -5.940  41.624   2.739 
ATOM   2272  N6   DA A 110      -6.357  42.254   1.632 
ATOM   2273  N1   DA A 110      -4.630  41.345   2.878 
ATOM   2274  C2   DA A 110      -4.221  40.718   3.980 
ATOM   2275  N3   DA A 110      -4.925  40.306   5.011 
ATOM   2276  C4   DA A 110      -6.233  40.598   4.847 
ATOM   2277  P    DG A 111      -6.756  39.499  11.266 
ATOM   2278  OP1  DG A 111      -7.015  38.318  12.120 
ATOM   2279  OP2  DG A 111      -7.674  40.645  11.446 
ATOM   2280  O5'  DG A 111      -5.244  39.985  11.464 
ATOM   2281  C5'  DG A 111      -4.205  39.374  10.676 
ATOM   2282  C4'  DG A 111      -3.259  40.437  10.153 
ATOM   2283  O4'  DG A 111      -3.694  40.991   8.879 
ATOM   2284  C3'  DG A 111      -3.079  41.664  11.046 
ATOM   2285  O3'  DG A 111      -1.725  42.094  10.971 
ATOM   2286  C2'  DG A 111      -3.964  42.737  10.413 
ATOM   2287  C1'  DG A 111      -3.632  42.406   8.961 
ATOM   2288  N9   DG A 111      -4.602  42.970   7.982 
ATOM   2289  C8   DG A 111      -5.962  43.153   8.109 
ATOM   2290  N7   DG A 111      -6.532  43.679   7.052 
ATOM   2291  C5   DG A 111      -5.474  43.858   6.162 
ATOM   2292  C6   DG A 111      -5.468  44.390   4.846 
ATOM   2293  O6   DG A 111      -6.410  44.820   4.184 
ATOM   2294  N1   DG A 111      -4.177  44.389   4.300 
ATOM   2295  C2   DG A 111      -3.041  43.934   4.940 
ATOM   2296  N2   DG A 111      -1.903  44.019   4.248 
ATOM   2297  N3   DG A 111      -3.049  43.434   6.175 
ATOM   2298  C4   DG A 111      -4.293  43.428   6.719 
ATOM   2299  P    DA A 112      -0.998  42.610  12.300 
ATOM   2300  OP1  DA A 112      -0.477  41.453  13.062 
ATOM   2301  OP2  DA A 112      -1.903  43.519  13.038 
ATOM   2302  O5'  DA A 112       0.221  43.446  11.690 
ATOM   2303  C5'  DA A 112       0.773  43.050  10.420 
ATOM   2304  C4'  DA A 112       1.015  44.272   9.556 
ATOM   2305  O4'  DA A 112      -0.154  44.635   8.767 
ATOM   2306  C3'  DA A 112       1.367  45.557  10.305 
ATOM   2307  O3'  DA A 112       2.324  46.286   9.545 
ATOM   2308  C2'  DA A 112       0.064  46.355  10.338 
ATOM   2309  C1'  DA A 112      -0.380  46.028   8.916 
ATOM   2310  N9   DA A 112      -1.824  46.292   8.663 
ATOM   2311  C8   DA A 112      -2.875  46.155   9.523 
ATOM   2312  N7   DA A 112      -4.023  46.466   9.005 
ATOM   2313  C5   DA A 112      -3.712  46.837   7.704 
ATOM   2314  C6   DA A 112      -4.502  47.277   6.630 
ATOM   2315  N6   DA A 112      -5.833  47.424   6.702 
ATOM   2316  N1   DA A 112      -3.874  47.562   5.474 
ATOM   2317  C2   DA A 112      -2.552  47.413   5.408 
ATOM   2318  N3   DA A 112      -1.714  47.012   6.339 
ATOM   2319  C4   DA A 112      -2.368  46.734   7.485 
ATOM   2320  P    DA A 113       3.515  47.033  10.310 
ATOM   2321  OP1  DA A 113       4.612  46.075  10.576 
ATOM   2322  OP2  DA A 113       2.977  47.747  11.489 
ATOM   2323  O5'  DA A 113       3.982  48.094   9.207 
ATOM   2324  C5'  DA A 113       3.830  47.764   7.813 
ATOM   2325  C4'  DA A 113       3.280  48.957   7.056 
ATOM   2326  O4'  DA A 113       1.825  48.991   7.054 
ATOM   2327  C3'  DA A 113       3.679  50.330   7.596 
ATOM   2328  O3'  DA A 113       3.877  51.216   6.502 
ATOM   2329  C2'  DA A 113       2.462  50.803   8.390 
ATOM   2330  C1'  DA A 113       1.406  50.299   7.412 
ATOM   2331  N9   DA A 113       0.041  50.204   8.000 
ATOM   2332  C8   DA A 113      -0.312  49.875   9.277 
ATOM   2333  N7   DA A 113      -1.591  49.880   9.486 
ATOM   2334  C5   DA A 113      -2.130  50.237   8.258 
ATOM   2335  C6   DA A 113      -3.452  50.418   7.819 
ATOM   2336  N6   DA A 113      -4.523  50.255   8.609 
ATOM   2337  N1   DA A 113      -3.635  50.774   6.534 
ATOM   2338  C2   DA A 113      -2.567  50.935   5.753 
ATOM   2339  N3   DA A 113      -1.293  50.795   6.050 
ATOM   2340  C4   DA A 113      -1.138  50.438   7.341 
ATOM   2341  P    DG A 114       5.086  52.264   6.559 
ATOM   2342  OP1  DG A 114       6.334  51.605   6.113 
ATOM   2343  OP2  DG A 114       5.128  52.899   7.895 
ATOM   2344  O5'  DG A 114       4.624  53.338   5.467 
ATOM   2345  C5'  DG A 114       3.821  52.903   4.355 
ATOM   2346  C4'  DG A 114       2.695  53.888   4.112 
ATOM   2347  O4'  DG A 114       1.508  53.582   4.898 
ATOM   2348  C3'  DG A 114       3.000  55.346   4.458 
ATOM   2349  O3'  DG A 114       2.365  56.189   3.505 
ATOM   2350  C2'  DG A 114       2.338  55.566   5.819 
ATOM   2351  C1'  DG A 114       1.067  54.775   5.527 
ATOM   2352  N9   DG A 114       0.303  54.398   6.749 
ATOM   2353  C8   DG A 114       0.771  54.066   8.002 
ATOM   2354  N7   DG A 114      -0.172  53.783   8.867 
ATOM   2355  C5   DG A 114      -1.349  53.939   8.136 
ATOM   2356  C6   DG A 114      -2.701  53.770   8.534 
ATOM   2357  O6   DG A 114      -3.145  53.442   9.630 
ATOM   2358  N1   DG A 114      -3.582  54.031   7.475 
ATOM   2359  C2   DG A 114      -3.206  54.406   6.200 
ATOM   2360  N2   DG A 114      -4.200  54.608   5.332 
ATOM   2361  N3   DG A 114      -1.938  54.563   5.828 
ATOM   2362  C4   DG A 114      -1.070  54.314   6.843 
ATOM   2363  P    DA A 115       3.137  57.491   2.985 
ATOM   2364  OP1  DA A 115       4.055  57.117   1.885 
ATOM   2365  OP2  DA A 115       3.750  58.195   4.132 
ATOM   2366  O5'  DA A 115       1.928  58.364   2.403 
ATOM   2367  C5'  DA A 115       0.773  57.688   1.871 
ATOM   2368  C4'  DA A 115      -0.493  58.369   2.352 
ATOM   2369  O4'  DA A 115      -0.957  57.840   3.627 
ATOM   2370  C3'  DA A 115      -0.388  59.874   2.595 
ATOM   2371  O3'  DA A 115      -1.610  60.490   2.205 
ATOM   2372  C2'  DA A 115      -0.236  60.013   4.109 
ATOM   2373  C1'  DA A 115      -1.243  58.931   4.488 
ATOM   2374  N9   DA A 115      -1.113  58.458   5.894 
ATOM   2375  C8   DA A 115       0.021  58.324   6.643 
ATOM   2376  N7   DA A 115      -0.193  57.885   7.845 
ATOM   2377  C5   DA A 115      -1.569  57.714   7.898 
ATOM   2378  C6   DA A 115      -2.430  57.267   8.915 
ATOM   2379  N6   DA A 115      -2.006  56.893  10.131 
ATOM   2380  N1   DA A 115      -3.745  57.219   8.636 
ATOM   2381  C2   DA A 115      -4.159  57.591   7.427 
ATOM   2382  N3   DA A 115      -3.455  58.024   6.403 
ATOM   2383  C4   DA A 115      -2.142  58.063   6.709 
ATOM   2384  P    DA A 116      -1.563  61.904   1.456 
ATOM   2385  OP1  DA A 116      -1.331  61.691   0.010 
ATOM   2386  OP2  DA A 116      -0.604  62.797   2.143 
ATOM   2387  O5'  DA A 116      -3.054  62.435   1.691 
ATOM   2388  C5'  DA A 116      -4.124  61.480   1.813 
ATOM   2389  C4'  DA A 116      -5.042  61.873   2.955 
ATOM   2390  O4'  DA A 116      -4.606  61.325   4.231 
ATOM   2391  C3'  DA A 116      -5.167  63.373   3.221 
ATOM   2392  O3'  DA A 116      -6.506  63.663   3.602 
ATOM   2393  C2'  DA A 116      -4.253  63.631   4.419 
ATOM   2394  C1'  DA A 116      -4.618  62.368   5.194 
ATOM   2395  N9   DA A 116      -3.643  62.020   6.265 
ATOM   2396  C8   DA A 116      -2.290  62.198   6.270 
ATOM   2397  N7   DA A 116      -1.711  61.791   7.357 
ATOM   2398  C5   DA A 116      -2.757  61.307   8.132 
ATOM   2399  C6   DA A 116      -2.800  60.731   9.412 
ATOM   2400  N6   DA A 116      -1.714  60.537  10.173 
ATOM   2401  N1   DA A 116      -4.005  60.361   9.884 
ATOM   2402  C2   DA A 116      -5.081  60.557   9.123 
ATOM   2403  N3   DA A 116      -5.163  61.082   7.921 
ATOM   2404  C4   DA A 116      -3.944  61.444   7.471 
ATOM   2405  P    DA A 117      -7.194  65.003   3.062 
ATOM   2406  OP1  DA A 117      -7.743  64.767   1.708 
ATOM   2407  OP2  DA A 117      -6.248  66.133   3.192 
ATOM   2408  O5'  DA A 117      -8.394  65.185   4.105 
ATOM   2409  C5'  DA A 117      -8.976  64.015   4.709 
ATOM   2410  C4'  DA A 117      -9.190  64.249   6.191 
ATOM   2411  O4'  DA A 117      -8.020  63.892   6.983 
ATOM   2412  C3'  DA A 117      -9.486  65.691   6.602 
ATOM   2413  O3'  DA A 117     -10.428  65.682   7.667 
ATOM   2414  C2'  DA A 117      -8.155  66.223   7.135 
ATOM   2415  C1'  DA A 117      -7.745  64.957   7.880 
ATOM   2416  N9   DA A 117      -6.296  64.909   8.224 
ATOM   2417  C8   DA A 117      -5.238  65.397   7.512 
ATOM   2418  N7   DA A 117      -4.088  65.200   8.080 
ATOM   2419  C5   DA A 117      -4.405  64.531   9.255 
ATOM   2420  C6   DA A 117      -3.615  64.036  10.305 
ATOM   2421  N6   DA A 117      -2.280  64.145  10.341 
ATOM   2422  N1   DA A 117      -4.250  63.424  11.321 
ATOM   2423  C2   DA A 117      -5.578  63.318  11.280 
ATOM   2424  N3   DA A 117      -6.415  63.739  10.357 
ATOM   2425  C4   DA A 117      -5.755  64.349   9.351 
ATOM   2426  P    DT A 118     -11.582  66.792   7.692 
ATOM   2427  OP1  DT A 118     -12.708  66.356   6.835 
ATOM   2428  OP2  DT A 118     -11.003  68.117   7.381 
ATOM   2429  O5'  DT A 118     -12.028  66.749   9.229 
ATOM   2430  C5'  DT A 118     -11.908  65.512   9.957 
ATOM   2431  C4'  DT A 118     -11.329  65.775  11.333 
ATOM   2432  O4'  DT A 118      -9.872  65.746  11.337 
ATOM   2433  C3'  DT A 118     -11.673  67.129  11.952 
ATOM   2434  O3'  DT A 118     -11.855  66.962  13.353 
ATOM   2435  C2'  DT A 118     -10.428  67.987  11.723 
ATOM   2436  C1'  DT A 118      -9.404  66.897  12.025 
ATOM   2437  N1   DT A 118      -8.035  67.207  11.528 
ATOM   2438  C2   DT A 118      -6.979  66.763  12.287 
ATOM   2439  O2   DT A 118      -7.124  66.140  13.325 
ATOM   2440  N3   DT A 118      -5.725  67.070  11.796 
ATOM   2441  C4   DT A 118      -5.447  67.767  10.638 
ATOM   2442  O4   DT A 118      -4.281  67.982  10.300 
ATOM   2443  C5   DT A 118      -6.620  68.191   9.910 
ATOM   2444  C7   DT A 118      -6.407  68.957   8.636 
ATOM   2445  C6   DT A 118      -7.851  67.907  10.364 
ATOM   2446  P    DC A 119     -13.027  67.771  14.084 
ATOM   2447  OP1  DC A 119     -14.303  67.037  13.938 
ATOM   2448  OP2  DC A 119     -13.027  69.175  13.616 
ATOM   2449  O5'  DC A 119     -12.545  67.715  15.609 
ATOM   2450  C5'  DC A 119     -11.772  66.585  16.055 
ATOM   2451  C4'  DC A 119     -10.617  67.054  16.917 
ATOM   2452  O4'  DC A 119      -9.431  67.367  16.133 
ATOM   2453  C3'  DC A 119     -10.868  68.325  17.729 
ATOM   2454  O3'  DC A 119     -10.218  68.201  18.989 
ATOM   2455  C2'  DC A 119     -10.179  69.434  16.935 
ATOM   2456  C1'  DC A 119      -8.940  68.632  16.548 
ATOM   2457  N1   DC A 119      -8.171  69.224  15.419 
ATOM   2458  C2   DC A 119      -6.785  69.090  15.436 
ATOM   2459  O2   DC A 119      -6.255  68.490  16.378 
ATOM   2460  N3   DC A 119      -6.066  69.624  14.414 
ATOM   2461  C4   DC A 119      -6.678  70.265  13.412 
ATOM   2462  N4   DC A 119      -5.933  70.768  12.439 
ATOM   2463  C5   DC A 119      -8.103  70.415  13.376 
ATOM   2464  C6   DC A 119      -8.804  69.875  14.405 
ATOM   2465  P    DA A 120     -10.952  68.755  20.299 
ATOM   2466  OP1  DA A 120     -11.898  67.736  20.806 
ATOM   2467  OP2  DA A 120     -11.525  70.090  20.019 
ATOM   2468  O5'  DA A 120      -9.722  68.901  21.312 
ATOM   2469  C5'  DA A 120      -8.599  68.009  21.180 
ATOM   2470  C4'  DA A 120      -7.304  68.784  21.317 
ATOM   2471  O4'  DA A 120      -6.839  69.319  20.044 
ATOM   2472  C3'  DA A 120      -7.353  70.006  22.234 
ATOM   2473  O3'  DA A 120      -6.117  70.111  22.929 
ATOM   2474  C2'  DA A 120      -7.479  71.198  21.285 
ATOM   2475  C1'  DA A 120      -6.504  70.686  20.229 
ATOM   2476  N9   DA A 120      -6.629  71.375  18.914 
ATOM   2477  C8   DA A 120      -7.756  71.860  18.315 
ATOM   2478  N7   DA A 120      -7.540  72.413  17.162 
ATOM   2479  C5   DA A 120      -6.170  72.286  16.980 
ATOM   2480  C6   DA A 120      -5.311  72.678  15.941 
ATOM   2481  N6   DA A 120      -5.728  73.308  14.834 
ATOM   2482  N1   DA A 120      -4.001  72.399  16.080 
ATOM   2483  C2   DA A 120      -3.592  71.772  17.182 
ATOM   2484  N3   DA A 120      -4.296  71.360  18.213 
ATOM   2485  C4   DA A 120      -5.604  71.652  18.049 
ATOM   2486  P    DC A 121      -6.127  70.553  24.468 
ATOM   2487  OP1  DC A 121      -6.386  69.373  25.322 
ATOM   2488  OP2  DC A 121      -7.045  71.699  24.648 
ATOM   2489  O5'  DC A 121      -4.615  71.039  24.666 
ATOM   2490  C5'  DC A 121      -3.576  70.429  23.878 
ATOM   2491  C4'  DC A 121      -2.629  71.491  23.355 
ATOM   2492  O4'  DC A 121      -3.065  72.045  22.081 
ATOM   2493  C3'  DC A 121      -2.449  72.719  24.248 
ATOM   2494  O3'  DC A 121      -1.095  73.148  24.173 
ATOM   2495  C2'  DC A 121      -3.335  73.791  23.615 
ATOM   2496  C1'  DC A 121      -3.003  73.461  22.164 
ATOM   2497  N1   DC A 121      -3.973  74.024  21.184 
ATOM   2498  C2   DC A 121      -3.482  74.440  19.949 
ATOM   2499  O2   DC A 121      -2.273  74.325  19.719 
ATOM   2500  N3   DC A 121      -4.350  74.957  19.042 
ATOM   2501  C4   DC A 121      -5.654  75.065  19.330 
ATOM   2502  N4   DC A 121      -6.460  75.575  18.412 
ATOM   2503  C5   DC A 121      -6.180  74.643  20.594 
ATOM   2504  C6   DC A 121      -5.296  74.129  21.487 
ATOM   2505  P    DC A 122      -0.369  73.665  25.502 
ATOM   2506  OP1  DC A 122       0.152  72.508  26.264 
ATOM   2507  OP2  DC A 122      -1.274  74.574  26.240 
ATOM   2508  O5'  DC A 122       0.850  74.501  24.892 
ATOM   2509  C5'  DC A 122       1.402  74.104  23.622 
ATOM   2510  C4'  DC A 122       1.644  75.327  22.758 
ATOM   2511  O4'  DC A 122       0.475  75.689  21.969 
ATOM   2512  C3'  DC A 122       1.996  76.612  23.507 
ATOM   2513  O3'  DC A 122       2.953  77.340  22.747 
ATOM   2514  C2'  DC A 122       0.693  77.410  23.540 
ATOM   2515  C1'  DC A 122       0.249  77.082  22.118 
ATOM   2516  N1   DC A 122      -1.195  77.346  21.865 
ATOM   2517  C2   DC A 122      -1.561  77.793  20.598 
ATOM   2518  O2   DC A 122      -0.681  77.950  19.744 
ATOM   2519  N3   DC A 122      -2.872  78.041  20.347 
ATOM   2520  C4   DC A 122      -3.795  77.857  21.300 
ATOM   2521  N4   DC A 122      -5.061  78.112  21.006 
ATOM   2522  C5   DC A 122      -3.440  77.399  22.610 
ATOM   2523  C6   DC A 122      -2.124  77.158  22.840 
ATOM   2524  P    DA A 123       4.144  78.088  23.512 
ATOM   2525  OP1  DA A 123       5.241  77.130  23.778 
ATOM   2526  OP2  DA A 123       3.606  78.801  24.691 
ATOM   2527  O5'  DA A 123       4.611  79.148  22.409 
ATOM   2528  C5'  DA A 123       4.459  78.819  21.015 
ATOM   2529  C4'  DA A 123       3.909  80.012  20.258 
ATOM   2530  O4'  DA A 123       2.454  80.045  20.256 
ATOM   2531  C3'  DA A 123       4.308  81.384  20.798 
ATOM   2532  O3'  DA A 123       4.506  82.271  19.704 
ATOM   2533  C2'  DA A 123       3.091  81.857  21.592 
ATOM   2534  C1'  DA A 123       2.035  81.353  20.614 
ATOM   2535  N9   DA A 123       0.670  81.258  21.202 
ATOM   2536  C8   DA A 123       0.317  80.930  22.479 
ATOM   2537  N7   DA A 123      -0.962  80.934  22.688 
ATOM   2538  C5   DA A 123      -1.501  81.291  21.460 
ATOM   2539  C6   DA A 123      -2.823  81.472  21.021 
ATOM   2540  N6   DA A 123      -3.894  81.309  21.811 
ATOM   2541  N1   DA A 123      -3.006  81.829  19.736 
ATOM   2542  C2   DA A 123      -1.938  81.989  18.955 
ATOM   2543  N3   DA A 123      -0.664  81.849  19.252 
ATOM   2544  C4   DA A 123      -0.509  81.492  20.543 
ATOM   2545  P    DT A 124       5.715  83.318  19.761 
ATOM   2546  OP1  DT A 124       6.963  82.660  19.315 
ATOM   2547  OP2  DT A 124       5.757  83.954  21.097 
ATOM   2548  O5'  DT A 124       5.253  84.393  18.669 
ATOM   2549  C5'  DT A 124       4.450  83.957  17.557 
ATOM   2550  C4'  DT A 124       3.324  84.943  17.314 
ATOM   2551  O4'  DT A 124       2.137  84.636  18.100 
ATOM   2552  C3'  DT A 124       3.629  86.400  17.660 
ATOM   2553  O3'  DT A 124       2.994  87.243  16.707 
ATOM   2554  C2'  DT A 124       2.967  86.621  19.021 
ATOM   2555  C1'  DT A 124       1.696  85.829  18.729 
ATOM   2556  N1   DT A 124       0.932  85.452  19.951 
ATOM   2557  C2   DT A 124      -0.437  85.424  19.848 
ATOM   2558  O2   DT A 124      -1.031  85.690  18.817 
ATOM   2559  N3   DT A 124      -1.112  85.071  21.002 
ATOM   2560  C4   DT A 124      -0.543  84.752  22.218 
ATOM   2561  O4   DT A 124      -1.252  84.452  23.181 
ATOM   2562  C5   DT A 124       0.899  84.811  22.227 
ATOM   2563  C7   DT A 124       1.599  84.478  23.512 
ATOM   2564  C6   DT A 124       1.580  85.151  21.120 
ATOM   2565  P    DT A 125       3.766  88.545  16.187 
ATOM   2566  OP1  DT A 125       4.684  88.171  15.087 
ATOM   2567  OP2  DT A 125       4.380  89.249  17.334 
ATOM   2568  O5'  DT A 125       2.557  89.418  15.605 
ATOM   2569  C5'  DT A 125       1.402  88.743  15.073 
ATOM   2570  C4'  DT A 125       0.137  89.423  15.554 
ATOM   2571  O4'  DT A 125      -0.328  88.894  16.830 
ATOM   2572  C3'  DT A 125       0.241  90.929  15.797 
ATOM   2573  O3'  DT A 125      -0.981  91.544  15.407 
ATOM   2574  C2'  DT A 125       0.393  91.068  17.311 
ATOM   2575  C1'  DT A 125      -0.614  89.986  17.690 
ATOM   2576  N1   DT A 125      -0.484  89.513  19.096 
ATOM   2577  C2   DT A 125      -1.642  89.160  19.746 
ATOM   2578  O2   DT A 125      -2.741  89.219  19.224 
ATOM   2579  N3   DT A 125      -1.483  88.727  21.049 
ATOM   2580  C4   DT A 125      -0.290  88.620  21.736 
ATOM   2581  O4   DT A 125      -0.273  88.219  22.901 
ATOM   2582  C5   DT A 125       0.868  89.014  20.970 
ATOM   2583  C7   DT A 125       2.206  88.928  21.644 
ATOM   2584  C6   DT A 125       0.743  89.439  19.702 
ATOM   2585  P    DC A 126      -0.933  92.958  14.658 
ATOM   2586  OP1  DC A 126      -0.702  92.746  13.212 
ATOM   2587  OP2  DC A 126       0.025  93.851  15.345 
ATOM   2588  O5'  DC A 126      -2.425  93.490  14.893 
ATOM   2589  C5'  DC A 126      -3.495  92.534  15.015 
ATOM   2590  C4'  DC A 126      -4.413  92.927  16.157 
ATOM   2591  O4'  DC A 126      -3.977  92.379  17.433 
ATOM   2592  C3'  DC A 126      -4.537  94.427  16.423 
ATOM   2593  O3'  DC A 126      -5.877  94.717  16.804 
ATOM   2594  C2'  DC A 126      -3.624  94.685  17.621 
ATOM   2595  C1'  DC A 126      -3.988  93.422  18.396 
ATOM   2596  N1   DC A 126      -3.014  93.074  19.467 
ATOM   2597  C2   DC A 126      -3.509  92.491  20.631 
ATOM   2598  O2   DC A 126      -4.725  92.287  20.725 
ATOM   2599  N3   DC A 126      -2.636  92.167  21.620 
ATOM   2600  C4   DC A 126      -1.326  92.404  21.478 
ATOM   2601  N4   DC A 126      -0.517  92.069  22.471 
ATOM   2602  C5   DC A 126      -0.797  93.003  20.290 
ATOM   2603  C6   DC A 126      -1.685  93.320  19.313 
ATOM   2604  P    DC A 127      -6.565  96.057  16.264 
ATOM   2605  OP1  DC A 127      -7.113  95.822  14.910 
ATOM   2606  OP2  DC A 127      -5.619  97.188  16.394 
ATOM   2607  O5'  DC A 127      -7.764  96.239  17.307 
ATOM   2608  C5'  DC A 127      -8.347  95.070  17.911 
ATOM   2609  C4'  DC A 127      -8.560  95.303  19.393 
ATOM   2610  O4'  DC A 127      -7.391  94.946  20.185 
ATOM   2611  C3'  DC A 127      -8.857  96.746  19.804 
ATOM   2612  O3'  DC A 127      -9.799  96.737  20.869 
ATOM   2613  C2'  DC A 127      -7.526  97.278  20.337 
ATOM   2614  C1'  DC A 127      -7.115  96.012  21.082 
ATOM   2615  N1   DC A 127      -5.667  95.963  21.427 
ATOM   2616  C2   DC A 127      -5.304  95.348  22.622 
ATOM   2617  O2   DC A 127      -6.190  94.873  23.341 
ATOM   2618  N3   DC A 127      -3.989  95.295  22.954 
ATOM   2619  C4   DC A 127      -3.059  95.822  22.148 
ATOM   2620  N4   DC A 127      -1.789  95.744  22.517 
ATOM   2621  C5   DC A 127      -3.411  96.459  20.914 
ATOM   2622  C6   DC A 127      -4.731  96.503  20.600 
ATOM   2623  P    DA A 128     -10.953  97.846  20.894 
ATOM   2624  OP1  DA A 128     -12.078  97.411  20.037 
ATOM   2625  OP2  DA A 128     -10.374  99.171  20.583 
ATOM   2626  O5'  DA A 128     -11.399  97.803  22.431 
ATOM   2627  C5'  DA A 128     -11.279  96.566  23.159 
ATOM   2628  C4'  DA A 128     -10.700  96.829  24.535 
ATOM   2629  O4'  DA A 128      -9.243  96.801  24.539 
ATOM   2630  C3'  DA A 128     -11.044  98.183  25.154 
ATOM   2631  O3'  DA A 128     -11.226  98.017  26.555 
ATOM   2632  C2'  DA A 128      -9.799  99.041  24.925 
ATOM   2633  C1'  DA A 128      -8.775  97.951  25.227 
ATOM   2634  N9   DA A 128      -7.406  98.262  24.730 
ATOM   2635  C8   DA A 128      -7.046  98.942  23.602 
ATOM   2636  N7   DA A 128      -5.763  99.051  23.441 
ATOM   2637  C5   DA A 128      -5.232  98.396  24.543 
ATOM   2638  C6   DA A 128      -3.911  98.160  24.958 
ATOM   2639  N6   DA A 128      -2.835  98.579  24.277 
ATOM   2640  N1   DA A 128      -3.735  97.476  26.104 
ATOM   2641  C2   DA A 128      -4.807  97.062  26.776 
ATOM   2642  N3   DA A 128      -6.080  97.222  26.489 
ATOM   2643  C4   DA A 128      -6.229  97.910  25.338 
ATOM   2644  P    DG A 129     -12.398  98.826  27.286 
ATOM   2645  OP1  DG A 129     -13.674  98.091  27.140 
ATOM   2646  OP2  DG A 129     -12.398 100.229  26.818 
ATOM   2647  O5'  DG A 129     -11.916  98.769  28.811 
ATOM   2648  C5'  DG A 129     -11.143  97.639  29.257 
ATOM   2649  C4'  DG A 129      -9.988  98.108  30.119 
ATOM   2650  O4'  DG A 129      -8.802  98.421  29.335 
ATOM   2651  C3'  DG A 129     -10.238  99.379  30.931 
ATOM   2652  O3'  DG A 129      -9.589  99.255  32.191 
ATOM   2653  C2'  DG A 129      -9.550 100.488  30.137 
ATOM   2654  C1'  DG A 129      -8.311  99.687  29.750 
ATOM   2655  N9   DG A 129      -7.542 100.278  28.621 
ATOM   2656  C8   DG A 129      -8.003 100.966  27.519 
ATOM   2657  N7   DG A 129      -7.058 101.360  26.701 
ATOM   2658  C5   DG A 129      -5.887 100.902  27.303 
ATOM   2659  C6   DG A 129      -4.536 101.024  26.886 
ATOM   2660  O6   DG A 129      -4.087 101.571  25.883 
ATOM   2661  N1   DG A 129      -3.662 100.413  27.796 
ATOM   2662  C2   DG A 129      -4.043  99.768  28.956 
ATOM   2663  N2   DG A 129      -3.056  99.249  29.690 
ATOM   2664  N3   DG A 129      -5.311  99.653  29.347 
ATOM   2665  C4   DG A 129      -6.172 100.241  28.475 
ATOM   2666  P    DC A 130     -10.323  99.810  33.501 
ATOM   2667  OP1  DC A 130     -11.269  98.791  34.008 
ATOM   2668  OP2  DC A 130     -10.896 101.145  33.221 
ATOM   2669  O5'  DC A 130      -9.093  99.955  34.514 
ATOM   2670  C5'  DC A 130      -7.970  99.064  34.382 
ATOM   2671  C4'  DC A 130      -6.675  99.839  34.519 
ATOM   2672  O4'  DC A 130      -6.210 100.374  33.246 
ATOM   2673  C3'  DC A 130      -6.724 101.060  35.436 
ATOM   2674  O3'  DC A 130      -5.488 101.165  36.131 
ATOM   2675  C2'  DC A 130      -6.850 102.252  34.487 
ATOM   2676  C1'  DC A 130      -5.875 101.741  33.431 
ATOM   2677  N1   DC A 130      -6.000 102.429  32.116 
ATOM   2678  C2   DC A 130      -4.839 102.623  31.372 
ATOM   2679  O2   DC A 130      -3.763 102.219  31.828 
ATOM   2680  N3   DC A 130      -4.932 103.250  30.170 
ATOM   2681  C4   DC A 130      -6.117 103.673  29.711 
ATOM   2682  N4   DC A 130      -6.155 104.278  28.534 
ATOM   2683  C5   DC A 130      -7.323 103.483  30.461 
ATOM   2684  C6   DC A 130      -7.209 102.855  31.660 
ATOM   2685  P    DT A 131      -5.498 101.608  37.670 
ATOM   2686  OP1  DT A 131      -5.757 100.427  38.524 
ATOM   2687  OP2  DT A 131      -6.415 102.754  37.850 
ATOM   2688  O5'  DT A 131      -3.986 102.094  37.868 
ATOM   2689  C5'  DT A 131      -2.947 101.483  37.080 
ATOM   2690  C4'  DT A 131      -2.000 102.546  36.557 
ATOM   2691  O4'  DT A 131      -2.436 103.099  35.283 
ATOM   2692  C3'  DT A 131      -1.820 103.773  37.450 
ATOM   2693  O3'  DT A 131      -0.466 104.203  37.375 
ATOM   2694  C2'  DT A 131      -2.706 104.846  36.817 
ATOM   2695  C1'  DT A 131      -2.374 104.515  35.366 
ATOM   2696  N1   DT A 131      -3.344 105.078  34.386 
ATOM   2697  C2   DT A 131      -2.844 105.484  33.172 
ATOM   2698  O2   DT A 131      -1.664 105.400  32.880 
ATOM   2699  N3   DT A 131      -3.773 106.002  32.290 
ATOM   2700  C4   DT A 131      -5.126 106.143  32.517 
ATOM   2701  O4   DT A 131      -5.860 106.621  31.649 
ATOM   2702  C5   DT A 131      -5.557 105.690  33.818 
ATOM   2703  C7   DT A 131      -7.016 105.808  34.147 
ATOM   2704  C6   DT A 131      -4.675 105.182  34.695 
ATOM   2705  P    DG A 132       0.260 104.719  38.704 
ATOM   2706  OP1  DG A 132       0.781 103.562  39.466 
ATOM   2707  OP2  DG A 132      -0.645 105.628  39.442 
ATOM   2708  O5'  DG A 132       1.480 105.555  38.094 
ATOM   2709  C5'  DG A 132       2.032 105.159  36.824 
ATOM   2710  C4'  DG A 132       2.273 106.381  35.960 
ATOM   2711  O4'  DG A 132       1.104 106.743  35.171 
ATOM   2712  C3'  DG A 132       2.625 107.666  36.709 
ATOM   2713  O3'  DG A 132       3.582 108.394  35.949 
ATOM   2714  C2'  DG A 132       1.322 108.464  36.742 
ATOM   2715  C1'  DG A 132       0.878 108.137  35.320 
ATOM   2716  N9   DG A 132      -0.566 108.400  35.067 
ATOM   2717  C8   DG A 132      -1.639 108.269  35.922 
ATOM   2718  N7   DG A 132      -2.791 108.585  35.385 
ATOM   2719  C5   DG A 132      -2.459 108.954  34.082 
ATOM   2720  C6   DG A 132      -3.288 109.396  33.018 
ATOM   2721  O6   DG A 132      -4.506 109.555  33.006 
ATOM   2722  N1   DG A 132      -2.540 109.665  31.864 
ATOM   2723  C2   DG A 132      -1.170 109.525  31.752 
ATOM   2724  N2   DG A 132      -0.644 109.833  30.564 
ATOM   2725  N3   DG A 132      -0.393 109.110  32.751 
ATOM   2726  C4   DG A 132      -1.104 108.845  33.878 
ATOM   2727  P    DA A 133       4.773 109.142  36.714 
ATOM   2728  OP1  DA A 133       5.870 108.184  36.980 
ATOM   2729  OP2  DA A 133       4.235 109.856  37.893 
ATOM   2730  O5'  DA A 133       5.240 110.202  35.611 
ATOM   2731  C5'  DA A 133       5.088 109.873  34.217 
ATOM   2732  C4'  DA A 133       4.538 111.066  33.460 
ATOM   2733  O4'  DA A 133       3.083 111.100  33.458 
ATOM   2734  C3'  DA A 133       4.937 112.439  34.000 
ATOM   2735  O3'  DA A 133       5.135 113.325  32.906 
ATOM   2736  C2'  DA A 133       3.720 112.912  34.794 
ATOM   2737  C1'  DA A 133       2.665 112.408  33.816 
ATOM   2738  N9   DA A 133       1.299 112.313  34.404 
ATOM   2739  C8   DA A 133       0.946 111.984  35.681 
ATOM   2740  N7   DA A 133      -0.333 111.989  35.890 
ATOM   2741  C5   DA A 133      -0.872 112.346  34.662 
ATOM   2742  C6   DA A 133      -2.194 112.526  34.223 
ATOM   2743  N6   DA A 133      -3.265 112.363  35.013 
ATOM   2744  N1   DA A 133      -2.377 112.883  32.938 
ATOM   2745  C2   DA A 133      -1.309 113.043  32.157 
ATOM   2746  N3   DA A 133      -0.035 112.903  32.454 
ATOM   2747  C4   DA A 133       0.121 112.547  33.745 
ATOM   2748  P    DT A 134       6.344 114.373  32.963 
ATOM   2749  OP1  DT A 134       7.592 113.714  32.517 
ATOM   2750  OP2  DT A 134       6.386 115.008  34.299 
ATOM   2751  O5'  DT A 134       5.883 115.447  31.871 
ATOM   2752  C5'  DT A 134       5.079 115.012  30.759 
ATOM   2753  C4'  DT A 134       3.953 115.997  30.516 
ATOM   2754  O4'  DT A 134       2.766 115.690  31.302 
ATOM   2755  C3'  DT A 134       4.258 117.454  30.862 
ATOM   2756  O3'  DT A 134       3.623 118.298  29.909 
ATOM   2757  C2'  DT A 134       3.597 117.675  32.223 
ATOM   2758  C1'  DT A 134       2.326 116.884  31.931 
ATOM   2759  N1   DT A 134       1.561 116.507  33.153 
ATOM   2760  C2   DT A 134       0.192 116.478  33.050 
ATOM   2761  O2   DT A 134      -0.402 116.744  32.019 
ATOM   2762  N3   DT A 134      -0.483 116.126  34.204 
ATOM   2763  C4   DT A 134       0.086 115.807  35.420 
ATOM   2764  O4   DT A 134      -0.623 115.506  36.383 
ATOM   2765  C5   DT A 134       1.528 115.865  35.429 
ATOM   2766  C7   DT A 134       2.228 115.533  36.714 
ATOM   2767  C6   DT A 134       2.209 116.205  34.322 
ATOM   2768  P    DG A 135       4.395 119.600  29.389 
ATOM   2769  OP1  DG A 135       5.314 119.226  28.289 
ATOM   2770  OP2  DG A 135       5.009 120.304  30.536 
ATOM   2771  O5'  DG A 135       3.187 120.472  28.807 
ATOM   2772  C5'  DG A 135       2.031 119.797  28.275 
ATOM   2773  C4'  DG A 135       0.766 120.478  28.756 
ATOM   2774  O4'  DG A 135       0.301 119.948  30.032 
ATOM   2775  C3'  DG A 135       0.871 121.983  28.999 
ATOM   2776  O3'  DG A 135      -0.352 122.598  28.609 
ATOM   2777  C2'  DG A 135       1.022 122.122  30.513 
ATOM   2778  C1'  DG A 135       0.015 121.040  30.892 
ATOM   2779  N9   DG A 135       0.145 120.567  32.298 
ATOM   2780  C8   DG A 135       1.278 120.426  33.069 
ATOM   2781  N7   DG A 135       1.049 119.981  34.280 
ATOM   2782  C5   DG A 135      -0.335 119.816  34.315 
ATOM   2783  C6   DG A 135      -1.175 119.360  35.364 
ATOM   2784  O6   DG A 135      -0.866 119.001  36.498 
ATOM   2785  N1   DG A 135      -2.522 119.347  34.973 
ATOM   2786  C2   DG A 135      -2.994 119.724  33.732 
ATOM   2787  N2   DG A 135      -4.314 119.639  33.556 
ATOM   2788  N3   DG A 135      -2.204 120.152  32.748 
ATOM   2789  C4   DG A 135      -0.896 120.171  33.111 
ATOM   2790  P    DT A 136      -0.304 124.013  27.860 
ATOM   2791  OP1  DT A 136      -0.073 123.800  26.414 
ATOM   2792  OP2  DT A 136       0.655 124.906  28.547 
ATOM   2793  O5'  DT A 136      -1.796 124.544  28.095 
ATOM   2794  C5'  DT A 136      -2.865 123.589  28.217 
ATOM   2795  C4'  DT A 136      -3.784 123.982  29.359 
ATOM   2796  O4'  DT A 136      -3.348 123.434  30.635 
ATOM   2797  C3'  DT A 136      -3.908 125.482  29.625 
ATOM   2798  O3'  DT A 136      -5.248 125.772  30.006 
ATOM   2799  C2'  DT A 136      -2.995 125.740  30.823 
ATOM   2800  C1'  DT A 136      -3.359 124.476  31.598 
ATOM   2801  N1   DT A 136      -2.385 124.128  32.669 
ATOM   2802  C2   DT A 136      -2.889 123.553  33.811 
ATOM   2803  O2   DT A 136      -4.075 123.325  33.969 
ATOM   2804  N3   DT A 136      -1.956 123.246  34.782 
ATOM   2805  C4   DT A 136      -0.594 123.460  34.707 
ATOM   2806  O4   DT A 136       0.143 123.142  35.642 
ATOM   2807  C5   DT A 136      -0.161 124.068  33.470 
ATOM   2808  C7   DT A 136       1.307 124.336  33.307 
ATOM   2809  C6   DT A 136      -1.047 124.378  32.510 
ATOM   2810  P    DC A 137      -5.936 127.112  29.466 
ATOM   2811  OP1  DC A 137      -6.484 126.876  28.112 
ATOM   2812  OP2  DC A 137      -4.989 128.242  29.596 
ATOM   2813  O5'  DC A 137      -7.135 127.294  30.509 
ATOM   2814  C5'  DC A 137      -7.718 126.124  31.113 
ATOM   2815  C4'  DC A 137      -7.931 126.358  32.595 
ATOM   2816  O4'  DC A 137      -6.762 126.001  33.387 
ATOM   2817  C3'  DC A 137      -8.228 127.800  33.006 
ATOM   2818  O3'  DC A 137      -9.169 127.791  34.071 
ATOM   2819  C2'  DC A 137      -6.897 128.332  33.539 
ATOM   2820  C1'  DC A 137      -6.486 127.066  34.284 
ATOM   2821  N1   DC A 137      -5.038 127.017  34.629 
ATOM   2822  C2   DC A 137      -4.675 126.403  35.824 
ATOM   2823  O2   DC A 137      -5.561 125.927  36.543 
ATOM   2824  N3   DC A 137      -3.360 126.349  36.156 
ATOM   2825  C4   DC A 137      -2.430 126.876  35.350 
ATOM   2826  N4   DC A 137      -1.160 126.798  35.719 
ATOM   2827  C5   DC A 137      -2.782 127.513  34.116 
ATOM   2828  C6   DC A 137      -4.102 127.557  33.802 
ATOM   2829  P    DA A 138     -10.324 128.900  34.096 
ATOM   2830  OP1  DA A 138     -11.449 128.465  33.239 
ATOM   2831  OP2  DA A 138      -9.745 130.225  33.785 
ATOM   2832  O5'  DA A 138     -10.770 128.857  35.633 
ATOM   2833  C5'  DA A 138     -10.650 127.620  36.361 
ATOM   2834  C4'  DA A 138     -10.070 127.883  37.737 
ATOM   2835  O4'  DA A 138      -8.614 127.855  37.742 
ATOM   2836  C3'  DA A 138     -10.414 129.238  38.356 
ATOM   2837  O3'  DA A 138     -10.597 129.071  39.757 
ATOM   2838  C2'  DA A 138      -9.170 130.096  38.127 
ATOM   2839  C1'  DA A 138      -8.146 129.006  38.429 
ATOM   2840  N9   DA A 138      -6.777 129.316  37.932 
ATOM   2841  C8   DA A 138      -6.417 129.996  36.804 
ATOM   2842  N7   DA A 138      -5.134 130.106  36.643 
ATOM   2843  C5   DA A 138      -4.603 129.450  37.745 
ATOM   2844  C6   DA A 138      -3.282 129.214  38.160 
ATOM   2845  N6   DA A 138      -2.206 129.633  37.479 
ATOM   2846  N1   DA A 138      -3.106 128.530  39.306 
ATOM   2847  C2   DA A 138      -4.178 128.116  39.978 
ATOM   2848  N3   DA A 138      -5.451 128.276  39.691 
ATOM   2849  C4   DA A 138      -5.600 128.964  38.540 
ATOM   2850  P    DC A 139     -11.769 129.880  40.488 
ATOM   2851  OP1  DC A 139     -13.045 129.146  40.342 
ATOM   2852  OP2  DC A 139     -11.769 131.284  40.020 
ATOM   2853  O5'  DC A 139     -11.287 129.823  42.013 
ATOM   2854  C5'  DC A 139     -10.514 128.693  42.459 
ATOM   2855  C4'  DC A 139      -9.359 129.163  43.321 
ATOM   2856  O4'  DC A 139      -8.172 129.475  42.537 
ATOM   2857  C3'  DC A 139      -9.609 130.433  44.133 
ATOM   2858  O3'  DC A 139      -8.960 130.310  45.393 
ATOM   2859  C2'  DC A 139      -8.921 131.543  43.339 
ATOM   2860  C1'  DC A 139      -7.682 130.741  42.952 
ATOM   2861  N1   DC A 139      -6.913 131.333  41.823 
ATOM   2862  C2   DC A 139      -5.527 131.199  41.840 
ATOM   2863  O2   DC A 139      -4.997 130.599  42.782 
ATOM   2864  N3   DC A 139      -4.808 131.732  40.818 
ATOM   2865  C4   DC A 139      -5.420 132.374  39.816 
ATOM   2866  N4   DC A 139      -4.675 132.877  38.843 
ATOM   2867  C5   DC A 139      -6.844 132.524  39.780 
ATOM   2868  C6   DC A 139      -7.545 131.984  40.809 
ATOM   2869  P    DC A 140      -9.694 130.864  46.703 
ATOM   2870  OP1  DC A 140     -10.639 129.845  47.210 
ATOM   2871  OP2  DC A 140     -10.266 132.199  46.423 
ATOM   2872  O5'  DC A 140      -8.464 131.009  47.716 
ATOM   2873  C5'  DC A 140      -7.340 130.118  47.584 
ATOM   2874  C4'  DC A 140      -6.045 130.893  47.721 
ATOM   2875  O4'  DC A 140      -5.581 131.428  46.448 
ATOM   2876  C3'  DC A 140      -6.095 132.115  48.638 
ATOM   2877  O3'  DC A 140      -4.859 132.219  49.333 
ATOM   2878  C2'  DC A 140      -6.221 133.307  47.689 
ATOM   2879  C1'  DC A 140      -5.246 132.795  46.633 
ATOM   2880  N1   DC A 140      -5.371 133.484  45.318 
ATOM   2881  C2   DC A 140      -4.210 133.678  44.574 
ATOM   2882  O2   DC A 140      -3.134 133.274  45.030 
ATOM   2883  N3   DC A 140      -4.303 134.304  43.372 
ATOM   2884  C4   DC A 140      -5.487 134.727  42.913 
ATOM   2885  N4   DC A 140      -5.526 135.332  41.736 
ATOM   2886  C5   DC A 140      -6.694 134.538  43.663 
ATOM   2887  C6   DC A 140      -6.580 133.910  44.862 
ATOM   2888  P    DC A 141      -4.869 132.662  50.872 
ATOM   2889  OP1  DC A 141      -5.128 131.481  51.726 
ATOM   2890  OP2  DC A 141      -5.786 133.808  51.052 
ATOM   2891  O5'  DC A 141      -3.357 133.148  51.070 
ATOM   2892  C5'  DC A 141      -2.318 132.537  50.282 
ATOM   2893  C4'  DC A 141      -1.371 133.600  49.759 
ATOM   2894  O4'  DC A 141      -1.807 134.154  48.485 
ATOM   2895  C3'  DC A 141      -1.191 134.827  50.652 
ATOM   2896  O3'  DC A 141       0.163 135.257  50.577 
ATOM   2897  C2'  DC A 141      -2.076 135.900  50.019 
ATOM   2898  C1'  DC A 141      -1.745 135.569  48.568 
ATOM   2899  N1   DC A 141      -2.715 136.133  47.588 
ATOM   2900  C2   DC A 141      -2.224 136.549  46.353 
ATOM   2901  O2   DC A 141      -1.015 136.434  46.123 
ATOM   2902  N3   DC A 141      -3.092 137.066  45.446 
ATOM   2903  C4   DC A 141      -4.396 137.173  45.734 
ATOM   2904  N4   DC A 141      -5.202 137.684  44.816 
ATOM   2905  C5   DC A 141      -4.921 136.752  46.998 
ATOM   2906  C6   DC A 141      -4.038 136.238  47.891 
ATOM   2907  P    DC A 142       0.889 135.774  51.906 
ATOM   2908  OP1  DC A 142       1.410 134.616  52.668 
ATOM   2909  OP2  DC A 142      -0.016 136.682  52.644 
ATOM   2910  O5'  DC A 142       2.109 136.609  51.296 
ATOM   2911  C5'  DC A 142       2.661 136.213  50.026 
ATOM   2912  C4'  DC A 142       2.903 137.435  49.162 
ATOM   2913  O4'  DC A 142       1.733 137.798  48.373 
ATOM   2914  C3'  DC A 142       3.254 138.720  49.911 
ATOM   2915  O3'  DC A 142       4.212 139.449  49.151 
ATOM   2916  C2'  DC A 142       1.951 139.518  49.944 
ATOM   2917  C1'  DC A 142       1.507 139.191  48.522 
ATOM   2918  N1   DC A 142       0.063 139.455  48.269 
ATOM   2919  C2   DC A 142      -0.302 139.902  47.002 
ATOM   2920  O2   DC A 142       0.578 140.059  46.148 
ATOM   2921  N3   DC A 142      -1.614 140.149  46.751 
ATOM   2922  C4   DC A 142      -2.537 139.966  47.705 
ATOM   2923  N4   DC A 142      -3.803 140.221  47.410 
ATOM   2924  C5   DC A 142      -2.182 139.507  49.014 
ATOM   2925  C6   DC A 142      -0.866 139.267  49.244 
ATOM   2926  P    DA A 143       5.403 140.196  49.916 
ATOM   2927  OP1  DA A 143       6.500 139.238  50.182 
ATOM   2928  OP2  DA A 143       4.865 140.910  51.095 
ATOM   2929  O5'  DA A 143       5.869 141.257  48.813 
ATOM   2930  C5'  DA A 143       5.717 140.928  47.419 
ATOM   2931  C4'  DA A 143       5.167 142.120  46.662 
ATOM   2932  O4'  DA A 143       3.712 142.154  46.660 
ATOM   2933  C3'  DA A 143       5.567 143.493  47.202 
ATOM   2934  O3'  DA A 143       5.764 144.379  46.108 
ATOM   2935  C2'  DA A 143       4.349 143.966  47.996 
ATOM   2936  C1'  DA A 143       3.294 143.462  47.018 
ATOM   2937  N9   DA A 143       1.928 143.367  47.606 
ATOM   2938  C8   DA A 143       1.575 143.039  48.883 
ATOM   2939  N7   DA A 143       0.296 143.043  49.092 
ATOM   2940  C5   DA A 143      -0.243 143.400  47.864 
ATOM   2941  C6   DA A 143      -1.565 143.581  47.425 
ATOM   2942  N6   DA A 143      -2.635 143.418  48.215 
ATOM   2943  N1   DA A 143      -1.747 143.937  46.140 
ATOM   2944  C2   DA A 143      -0.680 144.098  45.359 
ATOM   2945  N3   DA A 143       0.594 143.958  45.656 
ATOM   2946  C4   DA A 143       0.750 143.601  46.947 
ATOM   2947  P    DG A 144       6.973 145.427  46.165 
ATOM   2948  OP1  DG A 144       8.221 144.768  45.719 
ATOM   2949  OP2  DG A 144       7.016 146.063  47.501 
ATOM   2950  O5'  DG A 144       6.512 146.502  45.073 
ATOM   2951  C5'  DG A 144       5.708 146.066  43.961 
ATOM   2952  C4'  DG A 144       4.583 147.051  43.718 
ATOM   2953  O4'  DG A 144       3.395 146.745  44.504 
ATOM   2954  C3'  DG A 144       4.888 148.509  44.064 
ATOM   2955  O3'  DG A 144       4.252 149.352  43.111 
ATOM   2956  C2'  DG A 144       4.226 148.729  45.425 
ATOM   2957  C1'  DG A 144       2.955 147.938  45.133 
ATOM   2958  N9   DG A 144       2.190 147.561  46.355 
ATOM   2959  C8   DG A 144       2.658 147.229  47.608 
ATOM   2960  N7   DG A 144       1.715 146.946  48.473 
ATOM   2961  C5   DG A 144       0.538 147.102  47.742 
ATOM   2962  C6   DG A 144      -0.813 146.933  48.140 
ATOM   2963  O6   DG A 144      -1.258 146.605  49.236 
ATOM   2964  N1   DG A 144      -1.694 147.194  47.081 
ATOM   2965  C2   DG A 144      -1.318 147.569  45.806 
ATOM   2966  N2   DG A 144      -2.313 147.772  44.938 
ATOM   2967  N3   DG A 144      -0.050 147.727  45.434 
ATOM   2968  C4   DG A 144       0.817 147.478  46.449 
ATOM   2969  P    DA A 145       5.024 150.654  42.591 
ATOM   2970  OP1  DA A 145       5.943 150.280  41.491 
ATOM   2971  OP2  DA A 145       5.638 151.358  43.738 
ATOM   2972  O5'  DA A 145       3.816 151.527  42.009 
ATOM   2973  C5'  DA A 145       2.661 150.852  41.477 
ATOM   2974  C4'  DA A 145       1.395 151.532  41.958 
ATOM   2975  O4'  DA A 145       0.930 151.003  43.234 
ATOM   2976  C3'  DA A 145       1.500 153.038  42.201 
ATOM   2977  O3'  DA A 145       0.277 153.653  41.811 
ATOM   2978  C2'  DA A 145       1.652 153.176  43.715 
ATOM   2979  C1'  DA A 145       0.644 152.095  44.094 
ATOM   2980  N9   DA A 145       0.774 151.621  45.500 
ATOM   2981  C8   DA A 145       1.909 151.488  46.249 
ATOM   2982  N7   DA A 145       1.694 151.048  47.451 
ATOM   2983  C5   DA A 145       0.318 150.877  47.504 
ATOM   2984  C6   DA A 145      -0.542 150.430  48.521 
ATOM   2985  N6   DA A 145      -0.119 150.056  49.737 
ATOM   2986  N1   DA A 145      -1.857 150.382  48.242 
ATOM   2987  C2   DA A 145      -2.272 150.754  47.033 
ATOM   2988  N3   DA A 145      -1.567 151.187  46.009 
ATOM   2989  C4   DA A 145      -0.254 151.226  46.315 
ATOM   2990  P    DG A 146       0.325 155.067  41.062 
ATOM   2991  OP1  DG A 146       0.556 154.854  39.616 
ATOM   2992  OP2  DG A 146       1.284 155.960  41.749 
ATOM   2993  O5'  DG A 146      -1.167 155.598  41.297 
ATOM   2994  C5'  DG A 146      -2.236 154.643  41.419 
ATOM   2995  C4'  DG A 146      -3.154 155.036  42.561 
ATOM   2996  O4'  DG A 146      -2.718 154.488  43.837 
ATOM   2997  C3'  DG A 146      -3.279 156.536  42.827 
ATOM   2998  O3'  DG A 146      -4.619 156.826  43.208 
ATOM   2999  C2'  DG A 146      -2.366 156.794  44.025 
ATOM   3000  C1'  DG A 146      -2.730 155.531  44.800 
ATOM   3001  N9   DG A 146      -1.755 155.183  45.871 
ATOM   3002  C8   DG A 146      -0.389 155.355  45.894 
ATOM   3003  N7   DG A 146       0.183 154.939  46.999 
ATOM   3004  C5   DG A 146      -0.880 154.459  47.761 
ATOM   3005  C6   DG A 146      -0.888 153.880  49.057 
ATOM   3006  O6   DG A 146       0.058 153.670  49.811 
ATOM   3007  N1   DG A 146      -2.186 153.531  49.455 
ATOM   3008  C2   DG A 146      -3.327 153.716  48.698 
ATOM   3009  N2   DG A 146      -4.471 153.315  49.257 
ATOM   3010  N3   DG A 146      -3.319 154.258  47.482 
ATOM   3011  C4   DG A 146      -2.067 154.602  47.082 
ATOM   3012  P    DA A 147      -5.306 158.166  42.668 
ATOM   3013  OP1  DA A 147      -5.855 157.931  41.314 
ATOM   3014  OP2  DA A 147      -4.360 159.296  42.798 
ATOM   3015  O5'  DA A 147      -6.506 158.348  43.711 
ATOM   3016  C5'  DA A 147      -7.089 157.178  44.315 
ATOM   3017  C4'  DA A 147      -7.302 157.412  45.797 
ATOM   3018  O4'  DA A 147      -6.133 157.055  46.589 
ATOM   3019  C3'  DA A 147      -7.598 158.854  46.208 
ATOM   3020  O3'  DA A 147      -8.540 158.845  47.274 
ATOM   3021  C2'  DA A 147      -6.268 159.386  46.741 
ATOM   3022  C1'  DA A 147      -5.857 158.120  47.486 
ATOM   3023  N9   DA A 147      -4.409 158.072  47.831 
ATOM   3024  C8   DA A 147      -3.351 158.561  47.118 
ATOM   3025  N7   DA A 147      -2.201 158.363  47.686 
ATOM   3026  C5   DA A 147      -2.518 157.694  48.861 
ATOM   3027  C6   DA A 147      -1.727 157.199  49.911 
ATOM   3028  N6   DA A 147      -0.392 157.308  49.947 
ATOM   3029  N1   DA A 147      -2.363 156.587  50.927 
ATOM   3030  C2   DA A 147      -3.691 156.481  50.886 
ATOM   3031  N3   DA A 147      -4.528 156.902  49.963 
ATOM   3032  C4   DA A 147      -3.867 157.512  48.958 
ATOM   3033  P    DG A 148      -9.695 159.955  47.298 
ATOM   3034  OP1  DG A 148     -10.820 159.519  46.441 
ATOM   3035  OP2  DG A 148      -9.116 161.280  46.987 
ATOM   3036  O5'  DG A 148     -10.141 159.912  48.835 
ATOM   3037  C5'  DG A 148     -10.020 158.675  49.563 
ATOM   3038  C4'  DG A 148      -9.441 158.938  50.939 
ATOM   3039  O4'  DG A 148      -7.985 158.910  50.944 
ATOM   3040  C3'  DG A 148      -9.785 160.292  51.558 
ATOM   3041  O3'  DG A 148      -9.967 160.125  52.959 
ATOM   3042  C2'  DG A 148      -8.541 161.150  51.329 
ATOM   3043  C1'  DG A 148      -7.517 160.060  51.631 
ATOM   3044  N9   DG A 148      -6.148 160.370  51.134 
ATOM   3045  C8   DG A 148      -5.766 161.055  50.000 
ATOM   3046  N7   DG A 148      -4.467 161.157  49.850 
ATOM   3047  C5   DG A 148      -3.953 160.495  50.964 
ATOM   3048  C6   DG A 148      -2.606 160.275  51.353 
ATOM   3049  O6   DG A 148      -1.574 160.624  50.788 
ATOM   3050  N1   DG A 148      -2.531 159.556  52.555 
ATOM   3051  C2   DG A 148      -3.616 159.109  53.283 
ATOM   3052  N2   DG A 148      -3.335 158.440  54.404 
ATOM   3053  N3   DG A 148      -4.879 159.315  52.916 
ATOM   3054  C4   DG A 148      -4.969 160.011  51.754 
ATOM   3055  P    DA A 149     -11.139 160.935  53.690 
ATOM   3056  OP1  DA A 149     -12.416 160.200  53.544 
ATOM   3057  OP2  DA A 149     -11.140 162.338  53.222 
ATOM   3058  O5'  DA A 149     -10.658 160.878  55.215 
ATOM   3059  C5'  DA A 149      -9.885 159.748  55.661 
ATOM   3060  C4'  DA A 149      -8.730 160.217  56.523 
ATOM   3061  O4'  DA A 149      -7.543 160.530  55.739 
ATOM   3062  C3'  DA A 149      -8.980 161.488  57.335 
ATOM   3063  O3'  DA A 149      -8.330 161.364  58.595 
ATOM   3064  C2'  DA A 149      -8.292 162.597  56.541 
ATOM   3065  C1'  DA A 149      -7.053 161.795  56.154 
ATOM   3066  N9   DA A 149      -6.284 162.387  55.025 
ATOM   3067  C8   DA A 149      -6.759 163.066  53.939 
ATOM   3068  N7   DA A 149      -5.833 163.462  53.121 
ATOM   3069  C5   DA A 149      -4.657 163.014  53.706 
ATOM   3070  C6   DA A 149      -3.309 163.117  53.323 
ATOM   3071  N6   DA A 149      -2.903 163.735  52.205 
ATOM   3072  N1   DA A 149      -2.390 162.560  54.134 
ATOM   3073  C2   DA A 149      -2.800 161.947  55.243 
ATOM   3074  N3   DA A 149      -4.022 161.788  55.702 
ATOM   3075  C4   DA A 149      -4.923 162.355  54.872 
ATOM   3076  P    DG A 150      -9.065 161.918  59.905 
ATOM   3077  OP1  DG A 150     -10.010 160.899  60.412 
ATOM   3078  OP2  DG A 150      -9.637 163.253  59.625 
ATOM   3079  O5'  DG A 150      -7.835 162.064  60.919 
ATOM   3080  C5'  DG A 150      -6.711 161.172  60.786 
ATOM   3081  C4'  DG A 150      -5.416 161.947  60.923 
ATOM   3082  O4'  DG A 150      -4.952 162.482  59.651 
ATOM   3083  C3'  DG A 150      -5.466 163.169  61.840 
ATOM   3084  O3'  DG A 150      -4.229 163.274  62.535 
ATOM   3085  C2'  DG A 150      -5.592 164.361  60.891 
ATOM   3086  C1'  DG A 150      -4.617 163.849  59.835 
ATOM   3087  N9   DG A 150      -4.742 164.538  58.520 
ATOM   3088  C8   DG A 150      -5.868 165.034  57.900 
ATOM   3089  N7   DG A 150      -5.635 165.590  56.736 
ATOM   3090  C5   DG A 150      -4.258 165.453  56.573 
ATOM   3091  C6   DG A 150      -3.418 165.863  55.504 
ATOM   3092  O6   DG A 150      -3.724 166.440  54.464 
ATOM   3093  N1   DG A 150      -2.080 165.526  55.747 
ATOM   3094  C2   DG A 150      -1.613 164.878  56.873 
ATOM   3095  N2   DG A 150      -0.299 164.647  56.915 
ATOM   3096  N3   DG A 150      -2.401 164.493  57.875 
ATOM   3097  C4   DG A 150      -3.703 164.812  57.656 
ATOM   3098  P    DT A 151      -4.240 163.716  64.074 
ATOM   3099  OP1  DT A 151      -4.498 162.536  64.928 
ATOM   3100  OP2  DT A 151      -5.157 164.862  64.254 
ATOM   3101  O5'  DT A 151      -2.727 164.203  64.272 
ATOM   3102  C5'  DT A 151      -1.689 163.592  63.484 
ATOM   3103  C4'  DT A 151      -0.742 164.654  62.961 
ATOM   3104  O4'  DT A 151      -1.178 165.208  61.687 
ATOM   3105  C3'  DT A 151      -0.562 165.882  63.854 
ATOM   3106  O3'  DT A 151       0.792 166.311  63.779 
ATOM   3107  C2'  DT A 151      -1.447 166.955  63.221 
ATOM   3108  C1'  DT A 151      -1.115 166.624  61.770 
ATOM   3109  N1   DT A 151      -2.086 167.187  60.790 
ATOM   3110  C2   DT A 151      -1.586 167.593  59.576 
ATOM   3111  O2   DT A 151      -0.406 167.509  59.284 
ATOM   3112  N3   DT A 151      -2.514 168.111  58.694 
ATOM   3113  C4   DT A 151      -3.868 168.251  58.921 
ATOM   3114  O4   DT A 151      -4.601 168.730  58.053 
ATOM   3115  C5   DT A 151      -4.299 167.798  60.222 
ATOM   3116  C7   DT A 151      -5.758 167.916  60.551 
ATOM   3117  C6   DT A 151      -3.417 167.291  61.099 
ATOM   3118  P    DT A 152       1.518 166.828  65.108 
ATOM   3119  OP1  DT A 152       2.039 165.671  65.870 
ATOM   3120  OP2  DT A 152       0.614 167.737  65.846 
ATOM   3121  O5'  DT A 152       2.738 167.664  64.498 
ATOM   3122  C5'  DT A 152       3.290 167.267  63.228 
ATOM   3123  C4'  DT A 152       3.532 168.490  62.364 
ATOM   3124  O4'  DT A 152       2.363 168.852  61.575 
ATOM   3125  C3'  DT A 152       3.883 169.775  63.113 
ATOM   3126  O3'  DT A 152       4.841 170.503  62.353 
ATOM   3127  C2'  DT A 152       2.581 170.573  63.146 
ATOM   3128  C1'  DT A 152       2.137 170.245  61.724 
ATOM   3129  N1   DT A 152       0.693 170.509  61.471 
ATOM   3130  C2   DT A 152       0.348 170.950  60.216 
ATOM   3131  O2   DT A 152       1.164 171.126  59.328 
ATOM   3132  N3   DT A 152      -1.000 171.185  60.019 
ATOM   3133  C4   DT A 152      -2.004 171.019  60.951 
ATOM   3134  O4   DT A 152      -3.176 171.262  60.657 
ATOM   3135  C5   DT A 152      -1.543 170.554  62.237 
ATOM   3136  C7   DT A 152      -2.573 170.347  63.309 
ATOM   3137  C6   DT A 152      -0.240 170.318  62.457 
ATOM   3138  P    DC A 153       6.032 171.251  63.118 
ATOM   3139  OP1  DC A 153       7.129 170.293  63.384 
ATOM   3140  OP2  DC A 153       5.494 171.964  64.297 
ATOM   3141  O5'  DC A 153       6.499 172.311  62.015 
ATOM   3142  C5'  DC A 153       6.346 171.982  60.621 
ATOM   3143  C4'  DC A 153       5.796 173.175  59.864 
ATOM   3144  O4'  DC A 153       4.341 173.208  59.862 
ATOM   3145  C3'  DC A 153       6.196 174.547  60.404 
ATOM   3146  O3'  DC A 153       6.393 175.434  59.310 
ATOM   3147  C2'  DC A 153       4.978 175.020  61.198 
ATOM   3148  C1'  DC A 153       3.923 174.516  60.220 
ATOM   3149  N1   DC A 153       2.557 174.421  60.808 
ATOM   3150  C2   DC A 153       1.473 174.697  59.979 
ATOM   3151  O2   DC A 153       1.686 175.005  58.800 
ATOM   3152  N3   DC A 153       0.219 174.617  60.496 
ATOM   3153  C4   DC A 153       0.031 174.279  61.778 
ATOM   3154  N4   DC A 153      -1.210 174.214  62.235 
ATOM   3155  C5   DC A 153       1.133 173.992  62.647 
ATOM   3156  C6   DC A 153       2.377 174.078  62.112 
ATOM   3157  P    DC A 154       7.602 176.481  59.367 
ATOM   3158  OP1  DC A 154       8.850 175.823  58.922 
ATOM   3159  OP2  DC A 154       7.645 177.117  60.703 
ATOM   3160  O5'  DC A 154       7.141 177.556  58.275 
ATOM   3161  C5'  DC A 154       6.337 177.120  57.163 
ATOM   3162  C4'  DC A 154       5.212 178.106  56.920 
ATOM   3163  O4'  DC A 154       4.025 177.799  57.706 
ATOM   3164  C3'  DC A 154       5.517 179.563  57.266 
ATOM   3165  O3'  DC A 154       4.882 180.406  56.313 
ATOM   3166  C2'  DC A 154       4.855 179.784  58.627 
ATOM   3167  C1'  DC A 154       3.584 178.992  58.335 
ATOM   3168  N1   DC A 154       2.819 178.615  59.557 
ATOM   3169  C2   DC A 154       1.430 178.582  59.469 
ATOM   3170  O2   DC A 154       0.894 178.863  58.392 
ATOM   3171  N3   DC A 154       0.716 178.242  60.573 
ATOM   3172  C4   DC A 154       1.334 177.944  61.722 
ATOM   3173  N4   DC A 154       0.593 177.618  62.770 
ATOM   3174  C5   DC A 154       2.763 177.973  61.834 
ATOM   3175  C6   DC A 154       3.459 178.316  60.720 
ATOM   3176  P    DA A 155       5.653 181.708  55.793 
ATOM   3177  OP1  DA A 155       6.572 181.334  54.693 
ATOM   3178  OP2  DA A 155       6.267 182.412  56.940 
ATOM   3179  O5'  DA A 155       4.445 182.581  55.211 
ATOM   3180  C5'  DA A 155       3.290 181.906  54.679 
ATOM   3181  C4'  DA A 155       2.024 182.586  55.160 
ATOM   3182  O4'  DA A 155       1.560 182.057  56.436 
ATOM   3183  C3'  DA A 155       2.129 184.092  55.403 
ATOM   3184  O3'  DA A 155       0.906 184.707  55.013 
ATOM   3185  C2'  DA A 155       2.281 184.231  56.917 
ATOM   3186  C1'  DA A 155       1.274 183.149  57.296 
ATOM   3187  N9   DA A 155       1.403 182.676  58.702 
ATOM   3188  C8   DA A 155       2.538 182.542  59.451 
ATOM   3189  N7   DA A 155       2.323 182.103  60.653 
ATOM   3190  C5   DA A 155       0.947 181.932  60.706 
ATOM   3191  C6   DA A 155       0.087 181.484  61.723 
ATOM   3192  N6   DA A 155       0.510 181.110  62.939 
ATOM   3193  N1   DA A 155      -1.228 181.436  61.444 
ATOM   3194  C2   DA A 155      -1.643 181.809  60.235 
ATOM   3195  N3   DA A 155      -0.938 182.242  59.212 
ATOM   3196  C4   DA A 155       0.375 182.280  59.518 
ATOM   3197  P    DA A 156       0.954 186.121  54.264 
ATOM   3198  OP1  DA A 156       1.186 185.909  52.818 
ATOM   3199  OP2  DA A 156       1.913 187.014  54.951 
ATOM   3200  O5'  DA A 156      -0.537 186.653  54.499 
ATOM   3201  C5'  DA A 156      -1.607 185.698  54.621 
ATOM   3202  C4'  DA A 156      -2.525 186.091  55.763 
ATOM   3203  O4'  DA A 156      -2.089 185.542  57.039 
ATOM   3204  C3'  DA A 156      -2.650 187.590  56.029 
ATOM   3205  O3'  DA A 156      -3.990 187.881  56.410 
ATOM   3206  C2'  DA A 156      -1.737 187.848  57.227 
ATOM   3207  C1'  DA A 156      -2.101 186.585  58.002 
ATOM   3208  N9   DA A 156      -1.126 186.237  59.073 
ATOM   3209  C8   DA A 156       0.227 186.415  59.078 
ATOM   3210  N7   DA A 156       0.806 186.009  60.166 
ATOM   3211  C5   DA A 156      -0.240 185.525  60.940 
ATOM   3212  C6   DA A 156      -0.283 184.949  62.220 
ATOM   3213  N6   DA A 156       0.803 184.754  62.981 
ATOM   3214  N1   DA A 156      -1.488 184.579  62.692 
ATOM   3215  C2   DA A 156      -2.564 184.774  61.931 
ATOM   3216  N3   DA A 156      -2.646 185.299  60.729 
ATOM   3217  C4   DA A 156      -1.427 185.661  60.279 
ATOM   3218  P    DC A 157      -4.677 189.221  55.870 
ATOM   3219  OP1  DC A 157      -5.226 188.985  54.516 
ATOM   3220  OP2  DC A 157      -3.731 190.351  56.000 
ATOM   3221  O5'  DC A 157      -5.877 189.403  56.913 
ATOM   3222  C5'  DC A 157      -6.460 188.233  57.517 
ATOM   3223  C4'  DC A 157      -6.673 188.467  58.999 
ATOM   3224  O4'  DC A 157      -5.504 188.110  59.791 
ATOM   3225  C3'  DC A 157      -6.969 189.909  59.410 
ATOM   3226  O3'  DC A 157      -7.911 189.900  60.476 
ATOM   3227  C2'  DC A 157      -5.639 190.441  59.943 
ATOM   3228  C1'  DC A 157      -5.228 189.175  60.688 
ATOM   3229  N1   DC A 157      -3.780 189.126  61.033 
ATOM   3230  C2   DC A 157      -3.416 188.511  62.228 
ATOM   3231  O2   DC A 157      -4.303 188.036  62.947 
ATOM   3232  N3   DC A 157      -2.101 188.458  62.561 
ATOM   3233  C4   DC A 157      -1.172 188.985  61.754 
ATOM   3234  N4   DC A 157       0.098 188.907  62.123 
ATOM   3235  C5   DC A 157      -1.524 189.622  60.521 
ATOM   3236  C6   DC A 157      -2.843 189.666  60.206 
ATOM   3237  P    DA A 158      -9.065 191.009  60.500 
ATOM   3238  OP1  DA A 158     -10.191 190.574  59.643 
ATOM   3239  OP2  DA A 158      -8.486 192.334  60.189 
ATOM   3240  O5'  DA A 158      -9.512 190.966  62.037 
ATOM   3241  C5'  DA A 158      -9.391 189.729  62.765 
ATOM   3242  C4'  DA A 158      -8.812 189.992  64.141 
ATOM   3243  O4'  DA A 158      -7.356 189.964  64.146 
ATOM   3244  C3'  DA A 158      -9.156 191.346  64.760 
ATOM   3245  O3'  DA A 158      -9.338 191.180  66.161 
ATOM   3246  C2'  DA A 158      -7.911 192.205  64.531 
ATOM   3247  C1'  DA A 158      -6.888 191.114  64.833 
ATOM   3248  N9   DA A 158      -5.519 191.425  64.336 
ATOM   3249  C8   DA A 158      -5.159 192.105  63.208 
ATOM   3250  N7   DA A 158      -3.876 192.214  63.047 
ATOM   3251  C5   DA A 158      -3.345 191.559  64.149 
ATOM   3252  C6   DA A 158      -2.024 191.323  64.564 
ATOM   3253  N6   DA A 158      -0.947 191.742  63.883 
ATOM   3254  N1   DA A 158      -1.847 190.639  65.710 
ATOM   3255  C2   DA A 158      -2.920 190.225  66.382 
ATOM   3256  N3   DA A 158      -4.193 190.385  66.095 
ATOM   3257  C4   DA A 158      -4.342 191.073  64.945 
ATOM   3258  P    DC A 159     -10.510 191.989  66.892 
ATOM   3259  OP1  DC A 159     -11.787 191.254  66.746 
ATOM   3260  OP2  DC A 159     -10.511 193.392  66.424 
ATOM   3261  O5'  DC A 159     -10.028 191.932  68.417 
ATOM   3262  C5'  DC A 159      -9.255 190.802  68.863 
ATOM   3263  C4'  DC A 159      -8.101 191.272  69.725 
ATOM   3264  O4'  DC A 159      -6.914 191.584  68.941 
ATOM   3265  C3'  DC A 159      -8.351 192.542  70.537 
ATOM   3266  O3'  DC A 159      -7.701 192.418  71.797 
ATOM   3267  C2'  DC A 159      -7.662 193.652  69.743 
ATOM   3268  C1'  DC A 159      -6.423 192.850  69.356 
ATOM   3269  N1   DC A 159      -5.655 193.441  68.227 
ATOM   3270  C2   DC A 159      -4.269 193.307  68.244 
ATOM   3271  O2   DC A 159      -3.738 192.708  69.186 
ATOM   3272  N3   DC A 159      -3.549 193.841  67.222 
ATOM   3273  C4   DC A 159      -4.161 194.483  66.220 
ATOM   3274  N4   DC A 159      -3.416 194.986  65.247 
ATOM   3275  C5   DC A 159      -5.586 194.632  66.184 
ATOM   3276  C6   DC A 159      -6.287 194.093  67.213 
ATOM   3277  P    DA A 160      -8.435 192.973  73.107 
ATOM   3278  OP1  DA A 160      -9.381 191.954  73.614 
ATOM   3279  OP2  DA A 160      -9.008 194.308  72.827 
ATOM   3280  O5'  DA A 160      -7.205 193.118  74.121 
ATOM   3281  C5'  DA A 160      -6.082 192.227  73.988 
ATOM   3282  C4'  DA A 160      -4.787 193.002  74.125 
ATOM   3283  O4'  DA A 160      -4.322 193.537  72.853 
ATOM   3284  C3'  DA A 160      -4.837 194.224  75.042 
ATOM   3285  O3'  DA A 160      -3.600 194.328  75.737 
ATOM   3286  C2'  DA A 160      -4.962 195.415  74.093 
ATOM   3287  C1'  DA A 160      -3.988 194.904  73.037 
ATOM   3288  N9   DA A 160      -4.113 195.592  71.722 
ATOM   3289  C8   DA A 160      -5.239 196.077  71.123 
ATOM   3290  N7   DA A 160      -5.023 196.631  69.970 
ATOM   3291  C5   DA A 160      -3.653 196.504  69.789 
ATOM   3292  C6   DA A 160      -2.794 196.896  68.749 
ATOM   3293  N6   DA A 160      -3.211 197.526  67.642 
ATOM   3294  N1   DA A 160      -1.485 196.616  68.889 
ATOM   3295  C2   DA A 160      -1.075 195.990  69.991 
ATOM   3296  N3   DA A 160      -1.780 195.578  71.022 
ATOM   3297  C4   DA A 160      -3.087 195.870  70.857 
ATOM   3298  P    DC A 161      -3.610 194.771  77.276 
ATOM   3299  OP1  DC A 161      -3.869 193.590  78.130 
ATOM   3300  OP2  DC A 161      -4.528 195.917  77.456 
ATOM   3301  O5'  DC A 161      -2.098 195.257  77.474 
ATOM   3302  C5'  DC A 161      -1.059 194.646  76.686 
ATOM   3303  C4'  DC A 161      -0.113 195.709  76.163 
ATOM   3304  O4'  DC A 161      -0.549 196.262  74.889 
ATOM   3305  C3'  DC A 161       0.067 196.936  77.056 
ATOM   3306  O3'  DC A 161       1.421 197.366  76.981 
ATOM   3307  C2'  DC A 161      -0.818 198.009  76.423 
ATOM   3308  C1'  DC A 161      -0.486 197.678  74.972 
ATOM   3309  N1   DC A 161      -1.456 198.241  73.992 
ATOM   3310  C2   DC A 161      -0.965 198.658  72.757 
ATOM   3311  O2   DC A 161       0.244 198.543  72.527 
ATOM   3312  N3   DC A 161      -1.834 199.175  71.850 
ATOM   3313  C4   DC A 161      -3.138 199.282  72.138 
ATOM   3314  N4   DC A 161      -3.944 199.793  71.220 
ATOM   3315  C5   DC A 161      -3.663 198.861  73.402 
ATOM   3316  C6   DC A 161      -2.779 198.347  74.295 
ATOM   3317  P    DA A 162       2.148 197.882  78.310 
ATOM   3318  OP1  DA A 162       2.668 196.725  79.072 
ATOM   3319  OP2  DA A 162       1.243 198.791  79.048 
ATOM   3320  O5'  DA A 162       3.367 198.718  77.700 
ATOM   3321  C5'  DA A 162       3.919 198.322  76.430 
ATOM   3322  C4'  DA A 162       4.161 199.544  75.566 
ATOM   3323  O4'  DA A 162       2.992 199.907  74.777 
ATOM   3324  C3'  DA A 162       4.513 200.829  76.315 
ATOM   3325  O3'  DA A 162       5.470 201.558  75.555 
ATOM   3326  C2'  DA A 162       3.210 201.627  76.348 
ATOM   3327  C1'  DA A 162       2.766 201.300  74.926 
ATOM   3328  N9   DA A 162       1.322 201.564  74.673 
ATOM   3329  C8   DA A 162       0.271 201.427  75.534 
ATOM   3330  N7   DA A 162      -0.877 201.738  75.015 
ATOM   3331  C5   DA A 162      -0.566 202.108  73.714 
ATOM   3332  C6   DA A 162      -1.356 202.549  72.640 
ATOM   3333  N6   DA A 162      -2.687 202.696  72.712 
ATOM   3334  N1   DA A 162      -0.728 202.834  71.484 
ATOM   3335  C2   DA A 162       0.594 202.685  71.418 
ATOM   3336  N3   DA A 162       1.432 202.284  72.349 
ATOM   3337  C4   DA A 162       0.778 202.006  73.495 
ATOM   3338  P    DT A 163       6.661 202.305  76.320 
ATOM   3339  OP1  DT A 163       7.758 201.347  76.586 
ATOM   3340  OP2  DT A 163       6.123 203.019  77.499 
ATOM   3341  O5'  DT A 163       7.128 203.365  75.217 
ATOM   3342  C5'  DT A 163       6.975 203.036  73.823 
ATOM   3343  C4'  DT A 163       6.426 204.229  73.066 
ATOM   3344  O4'  DT A 163       4.970 204.263  73.064 
ATOM   3345  C3'  DT A 163       6.825 205.602  73.606 
ATOM   3346  O3'  DT A 163       7.023 206.488  72.512 
ATOM   3347  C2'  DT A 163       5.608 206.075  74.400 
ATOM   3348  C1'  DT A 163       4.552 205.571  73.422 
ATOM   3349  N1   DT A 163       3.186 205.476  74.010 
ATOM   3350  C2   DT A 163       2.127 205.750  73.179 
ATOM   3351  O2   DT A 163       2.265 206.061  72.008 
ATOM   3352  N3   DT A 163       0.877 205.653  73.759 
ATOM   3353  C4   DT A 163       0.607 205.312  75.068 
ATOM   3354  O4   DT A 163      -0.556 205.257  75.474 
ATOM   3355  C5   DT A 163       1.783 205.042  75.862 
ATOM   3356  C7   DT A 163       1.577 204.663  77.299 
ATOM   3357  C6   DT A 163       3.010 205.129  75.323 
ATOM   3358  P    DT A 164       8.231 207.536  72.569 
ATOM   3359  OP1  DT A 164       9.480 206.877  72.124 
ATOM   3360  OP2  DT A 164       8.274 208.171  73.905 
ATOM   3361  O5'  DT A 164       7.770 208.610  71.477 
ATOM   3362  C5'  DT A 164       6.967 208.175  70.365 
ATOM   3363  C4'  DT A 164       5.841 209.160  70.122 
ATOM   3364  O4'  DT A 164       4.654 208.853  70.908 
ATOM   3365  C3'  DT A 164       6.146 210.617  70.468 
ATOM   3366  O3'  DT A 164       5.511 211.461  69.515 
ATOM   3367  C2'  DT A 164       5.484 210.838  71.829 
ATOM   3368  C1'  DT A 164       4.213 210.047  71.537 
ATOM   3369  N1   DT A 164       3.448 209.670  72.759 
ATOM   3370  C2   DT A 164       2.079 209.641  72.656 
ATOM   3371  O2   DT A 164       1.486 209.907  71.625 
ATOM   3372  N3   DT A 164       1.404 209.289  73.810 
ATOM   3373  C4   DT A 164       1.973 208.970  75.026 
ATOM   3374  O4   DT A 164       1.265 208.669  75.989 
ATOM   3375  C5   DT A 164       3.415 209.028  75.035 
ATOM   3376  C7   DT A 164       4.115 208.696  76.320 
ATOM   3377  C6   DT A 164       4.097 209.368  73.928 
ATOM   3378  P    DA A 165       6.282 212.763  68.995 
ATOM   3379  OP1  DA A 165       7.201 212.389  67.895 
ATOM   3380  OP2  DA A 165       6.896 213.467  70.142 
ATOM   3381  O5'  DA A 165       5.074 213.635  68.413 
ATOM   3382  C5'  DA A 165       3.919 212.960  67.881 
ATOM   3383  C4'  DA A 165       2.653 213.641  68.363 
ATOM   3384  O4'  DA A 165       2.189 213.111  69.638 
ATOM   3385  C3'  DA A 165       2.758 215.146  68.605 
ATOM   3386  O3'  DA A 165       1.535 215.762  68.216 
ATOM   3387  C2'  DA A 165       2.910 215.285  70.119 
ATOM   3388  C1'  DA A 165       1.903 214.203  70.498 
ATOM   3389  N9   DA A 165       2.033 213.730  71.904 
ATOM   3390  C8   DA A 165       3.167 213.596  72.653 
ATOM   3391  N7   DA A 165       2.952 213.157  73.855 
ATOM   3392  C5   DA A 165       1.576 212.986  73.908 
ATOM   3393  C6   DA A 165       0.716 212.539  74.925 
ATOM   3394  N6   DA A 165       1.139 212.164  76.141 
ATOM   3395  N1   DA A 165      -0.599 212.491  74.646 
ATOM   3396  C2   DA A 165      -1.014 212.863  73.437 
ATOM   3397  N3   DA A 165      -0.309 213.296  72.414 
ATOM   3398  C4   DA A 165       1.004 213.335  72.720 
ATOM   3399  P    DT A 166       1.583 217.176  67.466 
ATOM   3400  OP1  DT A 166       1.815 216.963  66.020 
ATOM   3401  OP2  DT A 166       2.542 218.069  68.153 
ATOM   3402  O5'  DT A 166       0.092 217.707  67.701 
ATOM   3403  C5'  DT A 166      -0.978 216.752  67.823 
ATOM   3404  C4'  DT A 166      -1.896 217.145  68.965 
ATOM   3405  O4'  DT A 166      -1.460 216.597  70.241 
ATOM   3406  C3'  DT A 166      -2.021 218.645  69.231 
ATOM   3407  O3'  DT A 166      -3.360 218.935  69.612 
ATOM   3408  C2'  DT A 166      -1.107 218.903  70.429 
ATOM   3409  C1'  DT A 166      -1.472 217.640  71.204 
ATOM   3410  N1   DT A 166      -0.497 217.291  72.276 
ATOM   3411  C2   DT A 166      -1.001 216.717  73.417 
ATOM   3412  O2   DT A 166      -2.188 216.488  73.576 
ATOM   3413  N3   DT A 166      -0.068 216.409  74.388 
ATOM   3414  C4   DT A 166       1.293 216.623  74.313 
ATOM   3415  O4   DT A 166       2.030 216.305  75.248 
ATOM   3416  C5   DT A 166       1.726 217.231  73.076 
ATOM   3417  C7   DT A 166       3.194 217.499  72.913 
ATOM   3418  C6   DT A 166       0.841 217.541  72.116 
ATOM   3419  P    DA A 167      -4.048 220.275  69.072 
ATOM   3420  OP1  DA A 167      -4.597 220.039  67.718 
ATOM   3421  OP2  DA A 167      -3.102 221.405  69.202 
ATOM   3422  O5'  DA A 167      -5.248 220.457  70.115 
ATOM   3423  C5'  DA A 167      -5.831 219.287  70.719 
ATOM   3424  C4'  DA A 167      -6.044 219.521  72.201 
ATOM   3425  O4'  DA A 167      -4.874 219.164  72.993 
ATOM   3426  C3'  DA A 167      -6.340 220.963  72.612 
ATOM   3427  O3'  DA A 167      -7.282 220.954  73.678 
ATOM   3428  C2'  DA A 167      -5.010 221.495  73.145 
ATOM   3429  C1'  DA A 167      -4.599 220.229  73.890 
ATOM   3430  N9   DA A 167      -3.150 220.180  74.235 
ATOM   3431  C8   DA A 167      -2.092 220.669  73.523 
ATOM   3432  N7   DA A 167      -0.942 220.472  74.090 
ATOM   3433  C5   DA A 167      -1.260 219.803  75.265 
ATOM   3434  C6   DA A 167      -0.469 219.308  76.315 
ATOM   3435  N6   DA A 167       0.866 219.416  76.352 
ATOM   3436  N1   DA A 167      -1.105 218.695  77.331 
ATOM   3437  C2   DA A 167      -2.432 218.590  77.290 
ATOM   3438  N3   DA A 167      -3.270 219.011  76.367 
ATOM   3439  C4   DA A 167      -2.609 219.621  75.362 
ATOM   3440  P    DG A 168      -8.436 222.063  73.702 
ATOM   3441  OP1  DG A 168      -9.562 221.628  72.845 
ATOM   3442  OP2  DG A 168      -7.857 223.388  73.391 
ATOM   3443  O5'  DG A 168      -8.883 222.020  75.239 
ATOM   3444  C5'  DG A 168      -8.762 220.784  75.967 
ATOM   3445  C4'  DG A 168      -8.183 221.046  77.343 
ATOM   3446  O4'  DG A 168      -6.726 221.018  77.348 
ATOM   3447  C3'  DG A 168      -8.527 222.401  77.962 
ATOM   3448  O3'  DG A 168      -8.709 222.234  79.363 
ATOM   3449  C2'  DG A 168      -7.282 223.259  77.733 
ATOM   3450  C1'  DG A 168      -6.258 222.169  78.035 
ATOM   3451  N9   DG A 168      -4.889 222.479  77.538 
ATOM   3452  C8   DG A 168      -4.507 223.163  76.404 
ATOM   3453  N7   DG A 168      -3.209 223.266  76.254 
ATOM   3454  C5   DG A 168      -2.694 222.604  77.368 
ATOM   3455  C6   DG A 168      -1.348 222.384  77.757 
ATOM   3456  O6   DG A 168      -0.315 222.733  77.192 
ATOM   3457  N1   DG A 168      -1.273 221.665  78.959 
ATOM   3458  C2   DG A 168      -2.358 221.217  79.687 
ATOM   3459  N2   DG A 168      -2.076 220.548  80.808 
ATOM   3460  N3   DG A 168      -3.621 221.424  79.320 
ATOM   3461  C4   DG A 168      -3.710 222.120  78.158 
ATOM   3462  P    DA A 169      -9.881 223.043  80.094 
ATOM   3463  OP1  DA A 169     -11.158 222.309  79.948 
ATOM   3464  OP2  DA A 169      -9.881 224.447  79.626 
ATOM   3465  O5'  DA A 169      -9.399 222.986  81.619 
ATOM   3466  C5'  DA A 169      -8.626 221.856  82.065 
ATOM   3467  C4'  DA A 169      -7.471 222.326  82.927 
ATOM   3468  O4'  DA A 169      -6.285 222.638  82.143 
ATOM   3469  C3'  DA A 169      -7.722 223.596  83.739 
ATOM   3470  O3'  DA A 169      -7.072 223.473  84.999 
ATOM   3471  C2'  DA A 169      -7.033 224.706  82.945 
ATOM   3472  C1'  DA A 169      -5.794 223.904  82.558 
ATOM   3473  N9   DA A 169      -5.026 224.496  81.429 
ATOM   3474  C8   DA A 169      -5.500 225.175  80.343 
ATOM   3475  N7   DA A 169      -4.575 225.571  79.525 
ATOM   3476  C5   DA A 169      -3.398 225.122  80.110 
ATOM   3477  C6   DA A 169      -2.051 225.225  79.727 
ATOM   3478  N6   DA A 169      -1.645 225.844  78.609 
ATOM   3479  N1   DA A 169      -1.132 224.669  80.538 
ATOM   3480  C2   DA A 169      -1.541 224.055  81.647 
ATOM   3481  N3   DA A 169      -2.764 223.897  82.106 
ATOM   3482  C4   DA A 169      -3.664 224.464  81.276 
ATOM   3483  P    DT A 170      -7.806 224.027  86.309 
ATOM   3484  OP1  DT A 170      -8.752 223.008  86.816 
ATOM   3485  OP2  DT A 170      -8.379 225.362  86.029 
ATOM   3486  O5'  DT A 170      -6.576 224.172  87.323 
ATOM   3487  C5'  DT A 170      -5.453 223.281  87.190 
ATOM   3488  C4'  DT A 170      -4.158 224.056  87.327 
ATOM   3489  O4'  DT A 170      -3.693 224.591  86.055 
ATOM   3490  C3'  DT A 170      -4.207 225.278  88.244 
ATOM   3491  O3'  DT A 170      -2.971 225.382  88.939 
ATOM   3492  C2'  DT A 170      -4.333 226.470  87.295 
ATOM   3493  C1'  DT A 170      -3.358 225.958  86.239 
ATOM   3494  N1   DT A 170      -3.484 226.647  84.924 
ATOM   3495  C2   DT A 170      -2.329 226.830  84.202 
ATOM   3496  O2   DT A 170      -1.236 226.458  84.592 
ATOM   3497  N3   DT A 170      -2.484 227.473  82.989 
ATOM   3498  C4   DT A 170      -3.669 227.935  82.452 
ATOM   3499  O4   DT A 170      -3.683 228.496  81.355 
ATOM   3500  C5   DT A 170      -4.825 227.696  83.284 
ATOM   3501  C7   DT A 170      -6.155 228.168  82.775 
ATOM   3502  C6   DT A 170      -4.702 227.074  84.468 
ATOM   3503  P    DT A 171      -2.981 225.825  90.478 
ATOM   3504  OP1  DT A 171      -3.240 224.644  91.332 
ATOM   3505  OP2  DT A 171      -3.899 226.971  90.658 
ATOM   3506  O5'  DT A 171      -1.469 226.311  90.676 
ATOM   3507  C5'  DT A 171      -0.430 225.700  89.888 
ATOM   3508  C4'  DT A 171       0.516 226.763  89.365 
ATOM   3509  O4'  DT A 171       0.081 227.317  88.091 
ATOM   3510  C3'  DT A 171       0.696 227.990  90.258 
ATOM   3511  O3'  DT A 171       2.050 228.420  90.183 
ATOM   3512  C2'  DT A 171      -0.189 229.063  89.625 
ATOM   3513  C1'  DT A 171       0.143 228.732  88.174 
ATOM   3514  N1   DT A 171      -0.827 229.296  87.194 
ATOM   3515  C2   DT A 171      -0.327 229.702  85.980 
ATOM   3516  O2   DT A 171       0.853 229.617  85.688 
ATOM   3517  N3   DT A 171      -1.256 230.219  85.098 
ATOM   3518  C4   DT A 171      -2.610 230.360  85.325 
ATOM   3519  O4   DT A 171      -3.343 230.838  84.457 
ATOM   3520  C5   DT A 171      -3.040 229.907  86.626 
ATOM   3521  C7   DT A 171      -4.500 230.025  86.955 
ATOM   3522  C6   DT A 171      -2.159 229.400  87.503 
ATOM   3523  P    DA A 172       2.777 228.937  91.512 
ATOM   3524  OP1  DA A 172       3.298 227.780  92.274 
ATOM   3525  OP2  DA A 172       1.872 229.846  92.250 
ATOM   3526  O5'  DA A 172       3.996 229.772  90.902 
ATOM   3527  C5'  DA A 172       4.548 229.376  89.632 
ATOM   3528  C4'  DA A 172       4.790 230.598  88.768 
ATOM   3529  O4'  DA A 172       3.621 230.961  87.979 
ATOM   3530  C3'  DA A 172       5.142 231.883  89.517 
ATOM   3531  O3'  DA A 172       6.099 232.612  88.757 
ATOM   3532  C2'  DA A 172       3.839 232.681  89.551 
ATOM   3533  C1'  DA A 172       3.395 232.354  88.128 
ATOM   3534  N9   DA A 172       1.951 232.618  87.875 
ATOM   3535  C8   DA A 172       0.900 232.481  88.736 
ATOM   3536  N7   DA A 172      -0.248 232.792  88.217 
ATOM   3537  C5   DA A 172       0.063 233.163  86.916 
ATOM   3538  C6   DA A 172      -0.727 233.603  85.842 
ATOM   3539  N6   DA A 172      -2.058 233.750  85.914 
ATOM   3540  N1   DA A 172      -0.099 233.888  84.686 
ATOM   3541  C2   DA A 172       1.223 233.739  84.620 
ATOM   3542  N3   DA A 172       2.061 233.338  85.551 
ATOM   3543  C4   DA A 172       1.407 233.060  86.697 
ATOM   3544  P    DC A 173       7.290 233.359  89.522 
ATOM   3545  OP1  DC A 173       8.387 232.401  89.788 
ATOM   3546  OP2  DC A 173       6.752 234.073  90.701 
ATOM   3547  O5'  DC A 173       7.757 234.420  88.419 
ATOM   3548  C5'  DC A 173       7.605 234.091  87.025 
ATOM   3549  C4'  DC A 173       7.055 235.283  86.268 
ATOM   3550  O4'  DC A 173       5.599 235.317  86.266 
ATOM   3551  C3'  DC A 173       7.454 236.656  86.808 
ATOM   3552  O3'  DC A 173       7.652 237.542  85.714 
ATOM   3553  C2'  DC A 173       6.237 237.129  87.602 
ATOM   3554  C1'  DC A 173       5.181 236.625  86.624 
ATOM   3555  N1   DC A 173       3.816 236.530  87.212 
ATOM   3556  C2   DC A 173       2.732 236.805  86.383 
ATOM   3557  O2   DC A 173       2.945 237.114  85.204 
ATOM   3558  N3   DC A 173       1.478 236.725  86.900 
ATOM   3559  C4   DC A 173       1.289 236.387  88.182 
ATOM   3560  N4   DC A 173       0.049 236.322  88.639 
ATOM   3561  C5   DC A 173       2.392 236.101  89.051 
ATOM   3562  C6   DC A 173       3.635 236.187  88.516 
ATOM   3563  P    DT A 174       8.861 238.590  85.771 
ATOM   3564  OP1  DT A 174      10.109 237.931  85.326 
ATOM   3565  OP2  DT A 174       8.903 239.226  87.107 
ATOM   3566  O5'  DT A 174       8.399 239.665  84.679 
ATOM   3567  C5'  DT A 174       7.596 239.229  83.567 
ATOM   3568  C4'  DT A 174       6.470 240.215  83.324 
ATOM   3569  O4'  DT A 174       5.283 239.908  84.110 
ATOM   3570  C3'  DT A 174       6.775 241.672  83.670 
ATOM   3571  O3'  DT A 174       6.140 242.515  82.717 
ATOM   3572  C2'  DT A 174       6.113 241.893  85.031 
ATOM   3573  C1'  DT A 174       4.842 241.101  84.739 
ATOM   3574  N1   DT A 174       4.078 240.724  85.961 
ATOM   3575  C2   DT A 174       2.708 240.696  85.858 
ATOM   3576  O2   DT A 174       2.115 240.961  84.828 
ATOM   3577  N3   DT A 174       2.034 240.343  87.012 
ATOM   3578  C4   DT A 174       2.602 240.024  88.228 
ATOM   3579  O4   DT A 174       1.894 239.724  89.191 
ATOM   3580  C5   DT A 174       4.045 240.082  88.237 
ATOM   3581  C7   DT A 174       4.745 239.750  89.522 
ATOM   3582  C6   DT A 174       4.726 240.423  87.130 
ATOM   3583  P    DC A 175       6.912 243.817  82.197 
ATOM   3584  OP1  DC A 175       7.830 243.443  81.097 
ATOM   3585  OP2  DC A 175       7.525 244.521  83.344 
ATOM   3586  O5'  DC A 175       5.703 244.690  81.615 
ATOM   3587  C5'  DC A 175       4.548 244.015  81.083 
ATOM   3588  C4'  DC A 175       3.282 244.695  81.565 
ATOM   3589  O4'  DC A 175       2.818 244.166  82.840 
ATOM   3590  C3'  DC A 175       3.387 246.201  81.807 
ATOM   3591  O3'  DC A 175       2.165 246.816  81.418 
ATOM   3592  C2'  DC A 175       3.539 246.340  83.321 
ATOM   3593  C1'  DC A 175       2.532 245.258  83.700 
ATOM   3594  N1   DC A 175       2.662 244.785  85.106 
ATOM   3595  C2   DC A 175       1.498 244.423  85.780 
ATOM   3596  O2   DC A 175       0.415 244.508  85.188 
ATOM   3597  N3   DC A 175       1.595 243.990  87.063 
ATOM   3598  C4   DC A 175       2.785 243.911  87.668 
ATOM   3599  N4   DC A 175       2.827 243.482  88.921 
ATOM   3600  C5   DC A 175       3.995 244.279  86.994 
ATOM   3601  C6   DC A 175       3.877 244.710  85.713 
ATOM   3602  P    DA A 176       2.212 248.230  80.668 
ATOM   3603  OP1  DA A 176       2.444 248.017  79.222 
ATOM   3604  OP2  DA A 176       3.171 249.123  81.355 
ATOM   3605  O5'  DA A 176       0.721 248.761  80.903 
ATOM   3606  C5'  DA A 176      -0.349 247.806  81.025 
ATOM   3607  C4'  DA A 176      -1.267 248.199  82.167 
ATOM   3608  O4'  DA A 176      -0.831 247.651  83.443 
ATOM   3609  C3'  DA A 176      -1.392 249.699  82.433 
ATOM   3610  O3'  DA A 176      -2.731 249.989  82.814 
ATOM   3611  C2'  DA A 176      -0.478 249.957  83.631 
ATOM   3612  C1'  DA A 176      -0.843 248.694  84.406 
ATOM   3613  N9   DA A 176       0.132 248.346  85.478 
ATOM   3614  C8   DA A 176       1.485 248.524  85.482 
ATOM   3615  N7   DA A 176       2.064 248.117  86.570 
ATOM   3616  C5   DA A 176       1.018 247.633  87.344 
ATOM   3617  C6   DA A 176       0.975 247.057  88.624 
ATOM   3618  N6   DA A 176       2.061 246.863  89.385 
ATOM   3619  N1   DA A 176      -0.230 246.688  89.096 
ATOM   3620  C2   DA A 176      -1.306 246.883  88.335 
ATOM   3621  N3   DA A 176      -1.388 247.408  87.133 
ATOM   3622  C4   DA A 176      -0.169 247.770  86.683 
ATOM   3623  P    DG A 177      -3.419 251.329  82.274 
ATOM   3624  OP1  DG A 177      -3.968 251.094  80.920 
ATOM   3625  OP2  DG A 177      -2.473 252.459  82.404 
ATOM   3626  O5'  DG A 177      -4.619 251.511  83.317 
ATOM   3627  C5'  DG A 177      -5.201 250.341  83.921 
ATOM   3628  C4'  DG A 177      -5.415 250.575  85.404 
ATOM   3629  O4'  DG A 177      -4.245 250.218  86.195 
ATOM   3630  C3'  DG A 177      -5.711 252.017  85.814 
ATOM   3631  O3'  DG A 177      -6.653 252.008  86.880 
ATOM   3632  C2'  DG A 177      -4.380 252.550  86.347 
ATOM   3633  C1'  DG A 177      -3.970 251.283  87.092 
ATOM   3634  N9   DG A 177      -2.521 251.235  87.437 
ATOM   3635  C8   DG A 177      -1.441 251.722  86.733 
ATOM   3636  N7   DG A 177      -0.286 251.515  87.317 
ATOM   3637  C5   DG A 177      -0.624 250.845  88.491 
ATOM   3638  C6   DG A 177       0.204 250.357  89.536 
ATOM   3639  O6   DG A 177       1.426 250.417  89.640 
ATOM   3640  N1   DG A 177      -0.552 249.738  90.541 
ATOM   3641  C2   DG A 177      -1.927 249.608  90.537 
ATOM   3642  N2   DG A 177      -2.460 248.984  91.591 
ATOM   3643  N3   DG A 177      -2.703 250.065  89.557 
ATOM   3644  C4   DG A 177      -1.986 250.669  88.574 
ATOM   3645  P    DA A 178      -7.807 253.118  86.904 
ATOM   3646  OP1  DA A 178      -8.933 252.682  86.047 
ATOM   3647  OP2  DA A 178      -7.228 254.443  86.593 
ATOM   3648  O5'  DA A 178      -8.253 253.075  88.441 
ATOM   3649  C5'  DA A 178      -8.133 251.838  89.169 
ATOM   3650  C4'  DA A 178      -7.554 252.101  90.545 
ATOM   3651  O4'  DA A 178      -6.097 252.073  90.550 
ATOM   3652  C3'  DA A 178      -7.898 253.455  91.164 
ATOM   3653  O3'  DA A 178      -8.080 253.288  92.565 
ATOM   3654  C2'  DA A 178      -6.653 254.313  90.935 
ATOM   3655  C1'  DA A 178      -5.629 253.223  91.237 
ATOM   3656  N9   DA A 178      -4.260 253.533  90.740 
ATOM   3657  C8   DA A 178      -3.900 254.213  89.612 
ATOM   3658  N7   DA A 178      -2.618 254.323  89.451 
ATOM   3659  C5   DA A 178      -2.086 253.668  90.553 
ATOM   3660  C6   DA A 178      -0.765 253.432  90.969 
ATOM   3661  N6   DA A 178       0.311 253.851  90.287 
ATOM   3662  N1   DA A 178      -0.589 252.748  92.114 
ATOM   3663  C2   DA A 178      -1.662 252.334  92.786 
ATOM   3664  N3   DA A 178      -2.934 252.494  92.499 
ATOM   3665  C4   DA A 178      -3.083 253.181  91.349 
ATOM   3666  P    DA A 179      -9.252 254.098  93.297 
ATOM   3667  OP1  DA A 179     -10.528 253.363  93.150 
ATOM   3668  OP2  DA A 179      -9.252 255.501  92.828 
ATOM   3669  O5'  DA A 179      -8.770 254.041  94.821 
ATOM   3670  C5'  DA A 179      -7.997 252.911  95.267 
ATOM   3671  C4'  DA A 179      -6.842 253.380  96.129 
ATOM   3672  O4'  DA A 179      -5.656 253.693  95.345 
ATOM   3673  C3'  DA A 179      -7.093 254.651  96.941 
ATOM   3674  O3'  DA A 179      -6.443 254.527  98.201 
ATOM   3675  C2'  DA A 179      -6.404 255.760  96.147 
ATOM   3676  C1'  DA A 179      -5.165 254.958  95.761 
ATOM   3677  N9   DA A 179      -4.396 255.550  94.631 
ATOM   3678  C8   DA A 179      -4.871 256.229  93.545 
ATOM   3679  N7   DA A 179      -3.946 256.625  92.727 
ATOM   3680  C5   DA A 179      -2.769 256.177  93.312 
ATOM   3681  C6   DA A 179      -1.422 256.280  92.929 
ATOM   3682  N6   DA A 179      -1.016 256.898  91.811 
ATOM   3683  N1   DA A 179      -0.503 255.723  93.740 
ATOM   3684  C2   DA A 179      -0.912 255.110  94.849 
ATOM   3685  N3   DA A 179      -2.135 254.951  95.308 
ATOM   3686  C4   DA A 179      -3.035 255.518  94.478 
ATOM   3687  P    DG A 180      -7.177 255.082  99.511 
ATOM   3688  OP1  DG A 180      -8.123 254.063 100.018 
ATOM   3689  OP2  DG A 180      -7.750 256.416  99.231 
ATOM   3690  O5'  DG A 180      -5.947 255.227 100.525 
ATOM   3691  C5'  DG A 180      -4.824 254.336 100.392 
ATOM   3692  C4'  DG A 180      -3.529 255.111 100.529 
ATOM   3693  O4'  DG A 180      -3.064 255.646  99.257 
ATOM   3694  C3'  DG A 180      -3.578 256.332 101.446 
ATOM   3695  O3'  DG A 180      -2.342 256.437 102.141 
ATOM   3696  C2'  DG A 180      -3.704 257.524 100.497 
ATOM   3697  C1'  DG A 180      -2.729 257.012  99.441 
ATOM   3698  N9   DG A 180      -2.854 257.701  98.126 
ATOM   3699  C8   DG A 180      -3.980 258.197  97.506 
ATOM   3700  N7   DG A 180      -3.748 258.753  96.342 
ATOM   3701  C5   DG A 180      -2.370 258.616  96.179 
ATOM   3702  C6   DG A 180      -1.531 259.026  95.110 
ATOM   3703  O6   DG A 180      -1.836 259.603  94.070 
ATOM   3704  N1   DG A 180      -0.192 258.689  95.353 
ATOM   3705  C2   DG A 180       0.274 258.041  96.479 
ATOM   3706  N2   DG A 180       1.589 257.810  96.521 
ATOM   3707  N3   DG A 180      -0.514 257.656  97.482 
ATOM   3708  C4   DG A 180      -1.816 257.975  97.262 
ATOM   3709  P    DC A 181      -2.352 256.879 103.680 
ATOM   3710  OP1  DC A 181      -2.611 255.699 104.534 
ATOM   3711  OP2  DC A 181      -3.270 258.025 103.860 
ATOM   3712  O5'  DC A 181      -0.840 257.366 103.878 
ATOM   3713  C5'  DC A 181       0.199 256.755 103.090 
ATOM   3714  C4'  DC A 181       1.145 257.817 102.567 
ATOM   3715  O4'  DC A 181       0.710 258.371 101.293 
ATOM   3716  C3'  DC A 181       1.326 259.045 103.460 
ATOM   3717  O3'  DC A 181       2.680 259.474 103.385 
ATOM   3718  C2'  DC A 181       0.440 260.118 102.827 
ATOM   3719  C1'  DC A 181       0.772 259.787 101.376 
ATOM   3720  N1   DC A 181      -0.198 260.350 100.396 
ATOM   3721  C2   DC A 181       0.293 260.766  99.161 
ATOM   3722  O2   DC A 181       1.502 260.652  98.931 
ATOM   3723  N3   DC A 181      -0.575 261.283  98.254 
ATOM   3724  C4   DC A 181      -1.879 261.391  98.542 
ATOM   3725  N4   DC A 181      -2.685 261.902  97.624 
ATOM   3726  C5   DC A 181      -2.405 260.969  99.806 
ATOM   3727  C6   DC A 181      -1.521 260.456 100.699 
ATOM   3728  P    DA A 182       3.406 259.991 104.714 
ATOM   3729  OP1  DA A 182       3.927 258.834 105.476 
ATOM   3730  OP2  DA A 182       2.501 260.900 105.452 
ATOM   3731  O5'  DA A 182       4.625 260.827 104.104 
ATOM   3732  C5'  DA A 182       5.177 260.430 102.834 
ATOM   3733  C4'  DA A 182       5.419 261.653 101.970 
ATOM   3734  O4'  DA A 182       4.250 262.015 101.181 
ATOM   3735  C3'  DA A 182       5.771 262.938 102.719 
ATOM   3736  O3'  DA A 182       6.728 263.666 101.960 
ATOM   3737  C2'  DA A 182       4.468 263.736 102.753 
ATOM   3738  C1'  DA A 182       4.024 263.408 101.330 
ATOM   3739  N9   DA A 182       2.580 263.672 101.077 
ATOM   3740  C8   DA A 182       1.529 263.535 101.938 
ATOM   3741  N7   DA A 182       0.381 263.846 101.419 
ATOM   3742  C5   DA A 182       0.693 264.217 100.118 
ATOM   3743  C6   DA A 182      -0.098 264.657  99.044 
ATOM   3744  N6   DA A 182      -1.429 264.804  99.116 
ATOM   3745  N1   DA A 182       0.530 264.942  97.888 
ATOM   3746  C2   DA A 182       1.852 264.794  97.822 
ATOM   3747  N3   DA A 182       2.690 264.393  98.753 
ATOM   3748  C4   DA A 182       2.036 264.115  99.899 
ATOM   3749  P    DG A 183       7.919 264.414 102.724 
ATOM   3750  OP1  DG A 183       9.016 263.456 102.990 
ATOM   3751  OP2  DG A 183       7.381 265.127 103.903 
ATOM   3752  O5'  DG A 183       8.386 265.474 101.621 
ATOM   3753  C5'  DG A 183       8.234 265.145 100.227 
ATOM   3754  C4'  DG A 183       7.684 266.338  99.470 
ATOM   3755  O4'  DG A 183       6.229 266.371  99.468 
ATOM   3756  C3'  DG A 183       8.083 267.710 100.010 
ATOM   3757  O3'  DG A 183       8.281 268.597  98.916 
ATOM   3758  C2'  DG A 183       6.866 268.183 100.804 
ATOM   3759  C1'  DG A 183       5.810 267.680  99.826 
ATOM   3760  N9   DG A 183       4.445 267.584 100.414 
ATOM   3761  C8   DG A 183       4.071 267.256 101.698 
ATOM   3762  N7   DG A 183       2.775 267.263 101.896 
ATOM   3763  C5   DG A 183       2.253 267.624 100.654 
ATOM   3764  C6   DG A 183       0.905 267.798 100.244 
ATOM   3765  O6   DG A 183      -0.122 267.668 100.903 
ATOM   3766  N1   DG A 183       0.824 268.167  98.894 
ATOM   3767  C2   DG A 183       1.904 268.344  98.051 
ATOM   3768  N2   DG A 183       1.615 268.696  96.795 
ATOM   3769  N3   DG A 183       3.167 268.180  98.435 
ATOM   3770  C4   DG A 183       3.264 267.822  99.743 
ATOM   3771  P    DA A 184       9.490 269.644  98.973 
ATOM   3772  OP1  DA A 184      10.738 268.986  98.528 
ATOM   3773  OP2  DA A 184       9.532 270.280 100.309 
ATOM   3774  O5'  DA A 184       9.028 270.719  97.881 
ATOM   3775  C5'  DA A 184       8.225 270.283  96.769 
ATOM   3776  C4'  DA A 184       7.099 271.269  96.526 
ATOM   3777  O4'  DA A 184       5.912 270.962  97.312 
ATOM   3778  C3'  DA A 184       7.404 272.726  96.872 
ATOM   3779  O3'  DA A 184       6.769 273.569  95.919 
ATOM   3780  C2'  DA A 184       6.742 272.947  98.233 
ATOM   3781  C1'  DA A 184       5.471 272.155  97.941 
ATOM   3782  N9   DA A 184       4.707 271.779  99.163 
ATOM   3783  C8   DA A 184       5.190 271.451 100.399 
ATOM   3784  N7   DA A 184       4.266 271.169 101.264 
ATOM   3785  C5   DA A 184       3.083 271.319 100.554 
ATOM   3786  C6   DA A 184       1.735 271.161 100.914 
ATOM   3787  N6   DA A 184       1.334 270.799 102.140 
ATOM   3788  N1   DA A 184       0.809 271.391  99.963 
ATOM   3789  C2   DA A 184       1.214 271.750  98.746 
ATOM   3790  N3   DA A 184       2.436 271.928  98.296 
ATOM   3791  C4   DA A 184       3.343 271.693  99.266 
ATOM   3792  P    DA A 185       7.541 274.871  95.399 
ATOM   3793  OP1  DA A 185       8.459 274.498  94.299 
ATOM   3794  OP2  DA A 185       8.155 275.576  96.546 
ATOM   3795  O5'  DA A 185       6.332 275.744  94.817 
ATOM   3796  C5'  DA A 185       5.177 275.069  94.285 
ATOM   3797  C4'  DA A 185       3.912 275.750  94.767 
ATOM   3798  O4'  DA A 185       3.447 275.220  96.042 
ATOM   3799  C3'  DA A 185       4.016 277.255  95.009 
ATOM   3800  O3'  DA A 185       2.794 277.870  94.620 
ATOM   3801  C2'  DA A 185       4.168 277.394  96.523 
ATOM   3802  C1'  DA A 185       3.161 276.312  96.902 
ATOM   3803  N9   DA A 185       3.291 275.839  98.308 
ATOM   3804  C8   DA A 185       4.425 275.705  99.057 
ATOM   3805  N7   DA A 185       4.211 275.266 100.259 
ATOM   3806  C5   DA A 185       2.835 275.095 100.312 
ATOM   3807  C6   DA A 185       1.975 274.648 101.329 
ATOM   3808  N6   DA A 185       2.398 274.273 102.545 
ATOM   3809  N1   DA A 185       0.659 274.599 101.050 
ATOM   3810  C2   DA A 185       0.245 274.972  99.841 
ATOM   3811  N3   DA A 185       0.950 275.405  98.818 
ATOM   3812  C4   DA A 185       2.262 275.444  99.124 
ATOM   3813  P    DC A 186       2.842 279.284  93.870 
ATOM   3814  OP1  DC A 186       3.073 279.072  92.424 
ATOM   3815  OP2  DC A 186       3.800 280.177  94.557 
ATOM   3816  O5'  DC A 186       1.350 279.816  94.105 
ATOM   3817  C5'  DC A 186       0.280 278.861  94.227 
ATOM   3818  C4'  DC A 186      -0.638 279.254  95.369 
ATOM   3819  O4'  DC A 186      -0.202 278.705  96.645 
ATOM   3820  C3'  DC A 186      -0.762 280.754  95.635 
ATOM   3821  O3'  DC A 186      -2.102 281.044  96.016 
ATOM   3822  C2'  DC A 186       0.151 281.012  96.833 
ATOM   3823  C1'  DC A 186      -0.213 279.748  97.608 
ATOM   3824  N1   DC A 186       0.761 279.400  98.680 
ATOM   3825  C2   DC A 186       0.266 278.817  99.843 
ATOM   3826  O2   DC A 186      -0.950 278.613  99.937 
ATOM   3827  N3   DC A 186       1.139 278.493 100.832 
ATOM   3828  C4   DC A 186       2.449 278.730 100.690 
ATOM   3829  N4   DC A 186       3.258 278.395 101.683 
ATOM   3830  C5   DC A 186       2.978 279.329  99.502 
ATOM   3831  C6   DC A 186       2.090 279.646  98.525 
ATOM   3832  P    DA A 187      -2.790 282.384  95.477 
ATOM   3833  OP1  DA A 187      -3.339 282.148  94.122 
ATOM   3834  OP2  DA A 187      -1.844 283.514  95.606 
ATOM   3835  O5'  DA A 187      -3.990 282.566  96.519 
ATOM   3836  C5'  DA A 187      -4.572 281.396  97.123 
ATOM   3837  C4'  DA A 187      -4.785 281.630  98.606 
ATOM   3838  O4'  DA A 187      -3.616 281.273  99.397 
ATOM   3839  C3'  DA A 187      -5.082 283.072  99.016 
ATOM   3840  O3'  DA A 187      -6.024 283.063 100.082 
ATOM   3841  C2'  DA A 187      -3.751 283.604  99.549 
ATOM   3842  C1'  DA A 187      -3.341 282.338 100.294 
ATOM   3843  N9   DA A 187      -1.892 282.289 100.639 
ATOM   3844  C8   DA A 187      -0.834 282.778  99.927 
ATOM   3845  N7   DA A 187       0.316 282.581 100.494 
ATOM   3846  C5   DA A 187      -0.001 281.912 101.669 
ATOM   3847  C6   DA A 187       0.789 281.417 102.719 
ATOM   3848  N6   DA A 187       2.124 281.525 102.756 
ATOM   3849  N1   DA A 187       0.154 280.804 103.735 
ATOM   3850  C2   DA A 187      -1.174 280.699 103.694 
ATOM   3851  N3   DA A 187      -2.011 281.120 102.771 
ATOM   3852  C4   DA A 187      -1.350 281.729 101.766 
ATOM   3853  P    DG A 188      -7.178 284.172 100.106 
ATOM   3854  OP1  DG A 188      -8.303 283.737  99.249 
ATOM   3855  OP2  DG A 188      -6.599 285.497  99.795 
ATOM   3856  O5'  DG A 188      -7.624 284.129 101.643 
ATOM   3857  C5'  DG A 188      -7.504 282.892 102.371 
ATOM   3858  C4'  DG A 188      -6.925 283.155 103.747 
ATOM   3859  O4'  DG A 188      -5.468 283.127 103.752 
ATOM   3860  C3'  DG A 188      -7.269 284.510 104.366 
ATOM   3861  O3'  DG A 188      -7.451 284.343 105.767 
ATOM   3862  C2'  DG A 188      -6.024 285.368 104.137 
ATOM   3863  C1'  DG A 188      -5.000 284.277 104.439 
ATOM   3864  N9   DG A 188      -3.631 284.588 103.942 
ATOM   3865  C8   DG A 188      -3.249 285.272 102.808 
ATOM   3866  N7   DG A 188      -1.951 285.375 102.658 
ATOM   3867  C5   DG A 188      -1.436 284.712 103.772 
ATOM   3868  C6   DG A 188      -0.089 284.492 104.162 
ATOM   3869  O6   DG A 188       0.943 284.841 103.596 
ATOM   3870  N1   DG A 188      -0.015 283.774 105.363 
ATOM   3871  C2   DG A 188      -1.100 283.326 106.091 
ATOM   3872  N2   DG A 188      -0.818 282.657 107.212 
ATOM   3873  N3   DG A 188      -2.363 283.533 105.724 
ATOM   3874  C4   DG A 188      -2.452 284.229 104.562 
ATOM   3875  P    DA A 189      -8.623 285.152 106.499 
ATOM   3876  OP1  DA A 189      -9.899 284.418 106.352 
ATOM   3877  OP2  DA A 189      -8.623 286.555 106.030 
ATOM   3878  O5'  DA A 189      -8.141 285.095 108.023 
ATOM   3879  C5'  DA A 189      -7.368 283.965 108.469 
ATOM   3880  C4'  DA A 189      -6.213 284.435 109.331 
ATOM   3881  O4'  DA A 189      -5.027 284.747 108.547 
ATOM   3882  C3'  DA A 189      -6.463 285.705 110.143 
ATOM   3883  O3'  DA A 189      -5.814 285.581 111.403 
ATOM   3884  C2'  DA A 189      -5.775 286.815 109.349 
ATOM   3885  C1'  DA A 189      -4.536 286.013 108.963 
ATOM   3886  N9   DA A 189      -3.767 286.604 107.833 
ATOM   3887  C8   DA A 189      -4.242 287.283 106.747 
ATOM   3888  N7   DA A 189      -3.317 287.680 105.929 
ATOM   3889  C5   DA A 189      -2.140 287.231 106.514 
ATOM   3890  C6   DA A 189      -0.792 287.334 106.131 
ATOM   3891  N6   DA A 189      -0.387 287.952 105.013 
ATOM   3892  N1   DA A 189       0.126 286.777 106.942 
ATOM   3893  C2   DA A 189      -0.283 286.164 108.051 
ATOM   3894  N3   DA A 189      -1.506 286.006 108.510 
ATOM   3895  C4   DA A 189      -2.406 286.572 107.680 
ATOM   3896  P    DG A 190      -6.548 286.136 112.713 
ATOM   3897  OP1  DG A 190      -7.494 285.117 113.220 
ATOM   3898  OP2  DG A 190      -7.121 287.471 112.433 
ATOM   3899  O5'  DG A 190      -5.318 286.281 113.727 
ATOM   3900  C5'  DG A 190      -4.195 285.390 113.594 
ATOM   3901  C4'  DG A 190      -2.900 286.165 113.731 
ATOM   3902  O4'  DG A 190      -2.435 286.700 112.459 
ATOM   3903  C3'  DG A 190      -2.949 287.387 114.648 
ATOM   3904  O3'  DG A 190      -1.713 287.491 115.343 
ATOM   3905  C2'  DG A 190      -3.075 288.578 113.699 
ATOM   3906  C1'  DG A 190      -2.100 288.067 112.643 
ATOM   3907  N9   DG A 190      -2.225 288.755 111.328 
ATOM   3908  C8   DG A 190      -3.351 289.251 110.708 
ATOM   3909  N7   DG A 190      -3.118 289.807 109.544 
ATOM   3910  C5   DG A 190      -1.741 289.670 109.381 
ATOM   3911  C6   DG A 190      -0.902 290.080 108.312 
ATOM   3912  O6   DG A 190      -1.207 290.658 107.273 
ATOM   3913  N1   DG A 190       0.437 289.743 108.555 
ATOM   3914  C2   DG A 190       0.903 289.095 109.681 
ATOM   3915  N2   DG A 190       2.218 288.864 109.723 
ATOM   3916  N3   DG A 190       0.116 288.710 110.684 
ATOM   3917  C4   DG A 190      -1.187 289.030 110.464 
ATOM   3918  P    DT A 191      -1.723 287.934 116.882 
ATOM   3919  OP1  DT A 191      -1.982 286.753 117.736 
ATOM   3920  OP2  DT A 191      -2.641 289.080 117.063 
ATOM   3921  O5'  DT A 191      -0.211 288.420 117.080 
ATOM   3922  C5'  DT A 191       0.828 287.809 116.292 
ATOM   3923  C4'  DT A 191       1.775 288.872 115.769 
ATOM   3924  O4'  DT A 191       1.339 289.426 114.495 
ATOM   3925  C3'  DT A 191       1.955 290.099 116.662 
ATOM   3926  O3'  DT A 191       3.309 290.529 116.587 
ATOM   3927  C2'  DT A 191       1.069 291.172 116.029 
ATOM   3928  C1'  DT A 191       1.401 290.841 114.578 
ATOM   3929  N1   DT A 191       0.431 291.405 113.598 
ATOM   3930  C2   DT A 191       0.931 291.810 112.384 
ATOM   3931  O2   DT A 191       2.111 291.726 112.092 
ATOM   3932  N3   DT A 191       0.002 292.328 111.502 
ATOM   3933  C4   DT A 191      -1.351 292.469 111.729 
ATOM   3934  O4   DT A 191      -2.085 292.947 110.861 
ATOM   3935  C5   DT A 191      -1.782 292.016 113.030 
ATOM   3936  C7   DT A 191      -3.241 292.134 113.359 
ATOM   3937  C6   DT A 191      -0.900 291.509 113.907 
ATOM   3938  P    DG A 192       4.035 291.045 117.916 
ATOM   3939  OP1  DG A 192       4.556 289.888 118.678 
ATOM   3940  OP2  DG A 192       3.130 291.954 118.654 
ATOM   3941  O5'  DG A 192       5.255 291.881 117.306 
ATOM   3942  C5'  DG A 192       5.807 291.485 116.036 
ATOM   3943  C4'  DG A 192       6.048 292.707 115.172 
ATOM   3944  O4'  DG A 192       4.879 293.070 114.383 
ATOM   3945  C3'  DG A 192       6.400 293.992 115.921 
ATOM   3946  O3'  DG A 192       7.357 294.721 115.162 
ATOM   3947  C2'  DG A 192       5.097 294.790 115.955 
ATOM   3948  C1'  DG A 192       4.653 294.463 114.532 
ATOM   3949  N9   DG A 192       3.209 294.727 114.279 
ATOM   3950  C8   DG A 192       2.136 294.595 115.134 
ATOM   3951  N7   DG A 192       0.984 294.912 114.597 
ATOM   3952  C5   DG A 192       1.316 295.280 113.294 
ATOM   3953  C6   DG A 192       0.487 295.722 112.230 
ATOM   3954  O6   DG A 192      -0.731 295.881 112.219 
ATOM   3955  N1   DG A 192       1.235 295.991 111.076 
ATOM   3956  C2   DG A 192       2.605 295.851 110.965 
ATOM   3957  N2   DG A 192       3.131 296.159 109.777 
ATOM   3958  N3   DG A 192       3.382 295.436 111.963 
ATOM   3959  C4   DG A 192       2.671 295.171 113.090 
ATOM   3960  P    DA A 193       8.548 295.468 115.926 
ATOM   3961  OP1  DA A 193       9.645 294.510 116.192 
ATOM   3962  OP2  DA A 193       8.010 296.182 117.105 
ATOM   3963  O5'  DA A 193       9.015 296.528 114.823 
ATOM   3964  C5'  DA A 193       8.863 296.199 113.429 
ATOM   3965  C4'  DA A 193       8.313 297.392 112.672 
ATOM   3966  O4'  DA A 193       6.858 297.426 112.670 
ATOM   3967  C3'  DA A 193       8.712 298.765 113.212 
ATOM   3968  O3'  DA A 193       8.910 299.651 112.118 
ATOM   3969  C2'  DA A 193       7.495 299.238 114.006 
ATOM   3970  C1'  DA A 193       6.440 298.734 113.028 
ATOM   3971  N9   DA A 193       5.074 298.639 113.616 
ATOM   3972  C8   DA A 193       4.721 298.310 114.893 
ATOM   3973  N7   DA A 193       3.442 298.315 115.102 
ATOM   3974  C5   DA A 193       2.903 298.672 113.874 
ATOM   3975  C6   DA A 193       1.581 298.853 113.435 
ATOM   3976  N6   DA A 193       0.510 298.690 114.225 
ATOM   3977  N1   DA A 193       1.398 299.209 112.150 
ATOM   3978  C2   DA A 193       2.466 299.370 111.369 
ATOM   3979  N3   DA A 193       3.740 299.230 111.666 
ATOM   3980  C4   DA A 193       3.896 298.873 112.958 
ATOM   3981  P    DT A 194      10.119 300.699 112.175 
ATOM   3982  OP1  DT A 194      11.367 300.040 111.730 
ATOM   3983  OP2  DT A 194      10.161 301.334 113.511 
ATOM   3984  O5'  DT A 194       9.658 301.773 111.083 
ATOM   3985  C5'  DT A 194       8.854 301.338 109.971 
ATOM   3986  C4'  DT A 194       7.728 302.323 109.728 
ATOM   3987  O4'  DT A 194       6.541 302.016 110.514 
ATOM   3988  C3'  DT A 194       8.033 303.781 110.074 
ATOM   3989  O3'  DT A 194       7.398 304.624 109.121 
ATOM   3990  C2'  DT A 194       7.372 304.001 111.435 
ATOM   3991  C1'  DT A 194       6.101 303.210 111.143 
ATOM   3992  N1   DT A 194       5.336 302.833 112.365 
ATOM   3993  C2   DT A 194       3.967 302.805 112.262 
ATOM   3994  O2   DT A 194       3.373 303.070 111.232 
ATOM   3995  N3   DT A 194       3.292 302.452 113.416 
ATOM   3996  C4   DT A 194       3.861 302.133 114.632 
ATOM   3997  O4   DT A 194       3.152 301.832 115.595 
ATOM   3998  C5   DT A 194       5.303 302.191 114.641 
ATOM   3999  C7   DT A 194       6.003 301.859 115.926 
ATOM   4000  C6   DT A 194       5.984 302.532 113.534 
ATOM   4001  P    DG A 195       8.170 305.926 108.601 
ATOM   4002  OP1  DG A 195       9.089 305.552 107.501 
ATOM   4003  OP2  DG A 195       8.784 306.630 109.748 
ATOM   4004  O5'  DG A 195       6.962 306.798 108.019 
ATOM   4005  C5'  DG A 195       5.806 306.123 107.487 
ATOM   4006  C4'  DG A 195       4.541 306.804 107.969 
ATOM   4007  O4'  DG A 195       4.076 306.274 109.244 
ATOM   4008  C3'  DG A 195       4.646 308.309 108.211 
ATOM   4009  O3'  DG A 195       3.423 308.925 107.822 
ATOM   4010  C2'  DG A 195       4.797 308.448 109.725 
ATOM   4011  C1'  DG A 195       3.790 307.366 110.104 
ATOM   4012  N9   DG A 195       3.920 306.893 111.510 
ATOM   4013  C8   DG A 195       5.053 306.752 112.281 
ATOM   4014  N7   DG A 195       4.824 306.307 113.492 
ATOM   4015  C5   DG A 195       3.440 306.142 113.528 
ATOM   4016  C6   DG A 195       2.600 305.686 114.576 
ATOM   4017  O6   DG A 195       2.909 305.327 115.710 
ATOM   4018  N1   DG A 195       1.253 305.673 114.185 
ATOM   4019  C2   DG A 195       0.781 306.051 112.944 
ATOM   4020  N2   DG A 195      -0.539 305.965 112.768 
ATOM   4021  N3   DG A 195       1.571 306.478 111.960 
ATOM   4022  C4   DG A 195       2.879 306.497 112.323 
ATOM   4023  P    DA A 196       3.471 310.339 107.072 
ATOM   4024  OP1  DA A 196       3.702 310.126 105.626 
ATOM   4025  OP2  DA A 196       4.430 311.232 107.759 
ATOM   4026  O5'  DA A 196       1.979 310.870 107.307 
ATOM   4027  C5'  DA A 196       0.910 309.915 107.429 
ATOM   4028  C4'  DA A 196      -0.009 310.308 108.571 
ATOM   4029  O4'  DA A 196       0.427 309.760 109.847 
ATOM   4030  C3'  DA A 196      -0.133 311.808 108.837 
ATOM   4031  O3'  DA A 196      -1.473 312.098 109.218 
ATOM   4032  C2'  DA A 196       0.780 312.066 110.035 
ATOM   4033  C1'  DA A 196       0.416 310.803 110.810 
ATOM   4034  N9   DA A 196       1.390 310.455 111.882 
ATOM   4035  C8   DA A 196       2.744 310.633 111.887 
ATOM   4036  N7   DA A 196       3.323 310.226 112.974 
ATOM   4037  C5   DA A 196       2.277 309.742 113.748 
ATOM   4038  C6   DA A 196       2.233 309.166 115.028 
ATOM   4039  N6   DA A 196       3.320 308.972 115.789 
ATOM   4040  N1   DA A 196       1.028 308.796 115.500 
ATOM   4041  C2   DA A 196      -0.048 308.992 114.739 
ATOM   4042  N3   DA A 196      -0.130 309.517 113.537 
ATOM   4043  C4   DA A 196       1.089 309.879 113.087 
ATOM   4044  P    DA A 197      -2.161 313.438 108.679 
ATOM   4045  OP1  DA A 197      -2.709 313.202 107.324 
ATOM   4046  OP2  DA A 197      -1.214 314.568 108.808 
ATOM   4047  O5'  DA A 197      -3.360 313.620 109.721 
ATOM   4048  C5'  DA A 197      -3.943 312.450 110.325 
ATOM   4049  C4'  DA A 197      -4.156 312.684 111.808 
ATOM   4050  O4'  DA A 197      -2.987 312.327 112.599 
ATOM   4051  C3'  DA A 197      -4.453 314.126 112.218 
ATOM   4052  O3'  DA A 197      -5.394 314.117 113.284 
ATOM   4053  C2'  DA A 197      -3.122 314.658 112.751 
ATOM   4054  C1'  DA A 197      -2.711 313.392 113.496 
ATOM   4055  N9   DA A 197      -1.263 313.343 113.841 
ATOM   4056  C8   DA A 197      -0.205 313.832 113.129 
ATOM   4057  N7   DA A 197       0.945 313.635 113.696 
ATOM   4058  C5   DA A 197       0.628 312.966 114.871 
ATOM   4059  C6   DA A 197       1.419 312.471 115.921 
ATOM   4060  N6   DA A 197       2.754 312.579 115.958 
ATOM   4061  N1   DA A 197       0.783 311.858 116.937 
ATOM   4062  C2   DA A 197      -0.545 311.753 116.896 
ATOM   4063  N3   DA A 197      -1.382 312.174 115.973 
ATOM   4064  C4   DA A 197      -0.721 312.784 114.968 
ATOM   4065  P    DC A 198      -6.549 315.227 113.308 
ATOM   4066  OP1  DC A 198      -7.674 314.791 112.451 
ATOM   4067  OP2  DC A 198      -5.970 316.552 112.997 
ATOM   4068  O5'  DC A 198      -6.995 315.183 114.845 
ATOM   4069  C5'  DC A 198      -6.875 313.947 115.573 
ATOM   4070  C4'  DC A 198      -6.295 314.209 116.949 
ATOM   4071  O4'  DC A 198      -4.839 314.181 116.954 
ATOM   4072  C3'  DC A 198      -6.639 315.564 117.568 
ATOM   4073  O3'  DC A 198      -6.822 315.397 118.969 
ATOM   4074  C2'  DC A 198      -5.395 316.422 117.339 
ATOM   4075  C1'  DC A 198      -4.371 315.332 117.641 
ATOM   4076  N1   DC A 198      -3.002 315.642 117.144 
ATOM   4077  C2   DC A 198      -1.920 315.199 117.902 
ATOM   4078  O2   DC A 198      -2.140 314.572 118.945 
ATOM   4079  N3   DC A 198      -0.664 315.473 117.467 
ATOM   4080  C4   DC A 198      -0.468 316.155 116.331 
ATOM   4081  N4   DC A 198       0.777 316.396 115.949 
ATOM   4082  C5   DC A 198      -1.567 316.620 115.538 
ATOM   4083  C6   DC A 198      -2.815 316.337 115.990 
ATOM   4084  P    DA A 199      -7.994 316.206 119.701 
ATOM   4085  OP1  DA A 199      -9.270 315.472 119.554 
ATOM   4086  OP2  DA A 199      -7.994 317.610 119.232 
ATOM   4087  O5'  DA A 199      -7.512 316.149 121.225 
ATOM   4088  C5'  DA A 199      -6.739 315.019 121.671 
ATOM   4089  C4'  DA A 199      -5.584 315.489 122.533 
ATOM   4090  O4'  DA A 199      -4.397 315.801 121.749 
ATOM   4091  C3'  DA A 199      -5.834 316.759 123.346 
ATOM   4092  O3'  DA A 199      -5.185 316.636 124.605 
ATOM   4093  C2'  DA A 199      -5.146 317.869 122.551 
ATOM   4094  C1'  DA A 199      -3.907 317.067 122.165 
ATOM   4095  N9   DA A 199      -3.138 317.659 121.035 
ATOM   4096  C8   DA A 199      -3.613 318.338 119.949 
ATOM   4097  N7   DA A 199      -2.687 318.734 119.131 
ATOM   4098  C5   DA A 199      -1.511 318.285 119.716 
ATOM   4099  C6   DA A 199      -0.163 318.389 119.333 
ATOM   4100  N6   DA A 199       0.242 319.007 118.215 
ATOM   4101  N1   DA A 199       0.755 317.832 120.144 
ATOM   4102  C2   DA A 199       0.346 317.218 121.253 
ATOM   4103  N3   DA A 199      -0.876 317.060 121.712 
ATOM   4104  C4   DA A 199      -1.777 317.627 120.882 
ATOM   4105  P    DA A 200      -5.919 317.190 125.915 
ATOM   4106  OP1  DA A 200      -6.865 316.171 126.422 
ATOM   4107  OP2  DA A 200      -6.491 318.525 125.635 
ATOM   4108  O5'  DA A 200      -4.689 317.335 126.929 
ATOM   4109  C5'  DA A 200      -3.565 316.444 126.796 
ATOM   4110  C4'  DA A 200      -2.270 317.219 126.933 
ATOM   4111  O4'  DA A 200      -1.806 317.754 125.661 
ATOM   4112  C3'  DA A 200      -2.320 318.441 127.850 
ATOM   4113  O3'  DA A 200      -1.084 318.545 128.545 
ATOM   4114  C2'  DA A 200      -2.446 319.633 126.901 
ATOM   4115  C1'  DA A 200      -1.471 319.121 125.845 
ATOM   4116  N9   DA A 200      -1.596 319.810 124.530 
ATOM   4117  C8   DA A 200      -2.723 320.295 123.931 
ATOM   4118  N7   DA A 200      -2.507 320.848 122.778 
ATOM   4119  C5   DA A 200      -1.136 320.721 122.597 
ATOM   4120  C6   DA A 200      -0.278 321.113 121.557 
ATOM   4121  N6   DA A 200      -0.695 321.743 120.450 
ATOM   4122  N1   DA A 200       1.032 320.834 121.697 
ATOM   4123  C2   DA A 200       1.441 320.207 122.799 
ATOM   4124  N3   DA A 200       0.737 319.795 123.830 
ATOM   4125  C4   DA A 200      -0.570 320.087 123.665 
ATOM   4126  P    DC A 201      -1.094 318.988 130.084 
ATOM   4127  OP1  DC A 201      -1.353 317.807 130.938 
ATOM   4128  OP2  DC A 201      -2.011 320.134 130.265 
ATOM   4129  O5'  DC A 201       0.418 319.474 130.282 
ATOM   4130  C5'  DC A 201       1.457 318.863 129.494 
ATOM   4131  C4'  DC A 201       2.404 319.926 128.971 
ATOM   4132  O4'  DC A 201       1.968 320.480 127.697 
ATOM   4133  C3'  DC A 201       2.584 321.154 129.864 
ATOM   4134  O3'  DC A 201       3.938 321.583 129.789 
ATOM   4135  C2'  DC A 201       1.699 322.226 129.231 
ATOM   4136  C1'  DC A 201       2.030 321.896 127.780 
ATOM   4137  N1   DC A 201       1.060 322.459 126.800 
ATOM   4138  C2   DC A 201       1.551 322.875 125.565 
ATOM   4139  O2   DC A 201       2.760 322.760 125.335 
ATOM   4140  N3   DC A 201       0.683 323.392 124.659 
ATOM   4141  C4   DC A 201      -0.621 323.499 124.946 
ATOM   4142  N4   DC A 201      -1.427 324.010 124.028 
ATOM   4143  C5   DC A 201      -1.146 323.078 126.210 
ATOM   4144  C6   DC A 201      -0.263 322.564 127.103 
ATOM   4145  P    DT A 202       4.664 322.100 131.118 
ATOM   4146  OP1  DT A 202       5.185 320.943 131.880 
ATOM   4147  OP2  DT A 202       3.759 323.009 131.856 
ATOM   4148  O5'  DT A 202       5.884 322.935 130.508 
ATOM   4149  C5'  DT A 202       6.436 322.539 129.238 
ATOM   4150  C4'  DT A 202       6.678 323.761 128.374 
ATOM   4151  O4'  DT A 202       5.508 324.124 127.585 
ATOM   4152  C3'  DT A 202       7.029 325.047 129.123 
ATOM   4153  O3'  DT A 202       7.987 325.775 128.364 
ATOM   4154  C2'  DT A 202       5.726 325.844 129.157 
ATOM   4155  C1'  DT A 202       5.282 325.517 127.734 
ATOM   4156  N1   DT A 202       3.838 325.781 127.481 
ATOM   4157  C2   DT A 202       3.494 326.222 126.226 
ATOM   4158  O2   DT A 202       4.310 326.398 125.338 
ATOM   4159  N3   DT A 202       2.146 326.456 126.029 
ATOM   4160  C4   DT A 202       1.142 326.290 126.961 
ATOM   4161  O4   DT A 202      -0.031 326.534 126.667 
ATOM   4162  C5   DT A 202       1.603 325.826 128.247 
ATOM   4163  C7   DT A 202       0.572 325.619 129.319 
ATOM   4164  C6   DT A 202       2.906 325.590 128.467 
ATOM   4165  P    DT A 203       9.178 326.522 129.128 
ATOM   4166  OP1  DT A 203      10.275 325.565 129.394 
ATOM   4167  OP2  DT A 203       8.640 327.236 130.307 
ATOM   4168  O5'  DT A 203       9.644 327.583 128.025 
ATOM   4169  C5'  DT A 203       9.492 327.254 126.631 
ATOM   4170  C4'  DT A 203       8.942 328.446 125.874 
ATOM   4171  O4'  DT A 203       7.487 328.480 125.872 
ATOM   4172  C3'  DT A 203       9.342 329.819 126.414 
ATOM   4173  O3'  DT A 203       9.539 330.706 125.320 
ATOM   4174  C2'  DT A 203       8.124 330.292 127.208 
ATOM   4175  C1'  DT A 203       7.069 329.788 126.230 
ATOM   4176  N1   DT A 203       5.703 329.693 126.818 
ATOM   4177  C2   DT A 203       4.644 329.968 125.987 
ATOM   4178  O2   DT A 203       4.782 330.278 124.816 
ATOM   4179  N3   DT A 203       3.394 329.870 126.567 
ATOM   4180  C4   DT A 203       3.123 329.529 127.876 
ATOM   4181  O4   DT A 203       1.961 329.474 128.282 
ATOM   4182  C5   DT A 203       4.300 329.259 128.670 
ATOM   4183  C7   DT A 203       4.094 328.881 130.107 
ATOM   4184  C6   DT A 203       5.527 329.347 128.131 
ATOM   4185  P    DC A 204      10.748 331.753 125.377 
ATOM   4186  OP1  DC A 204      11.996 331.095 124.932 
ATOM   4187  OP2  DC A 204      10.791 332.389 126.713 
ATOM   4188  O5'  DC A 204      10.287 332.828 124.285 
ATOM   4189  C5'  DC A 204       9.483 332.392 123.173 
ATOM   4190  C4'  DC A 204       8.358 333.378 122.930 
ATOM   4191  O4'  DC A 204       7.170 333.071 123.716 
ATOM   4192  C3'  DC A 204       8.663 334.835 123.276 
ATOM   4193  O3'  DC A 204       8.027 335.678 122.323 
ATOM   4194  C2'  DC A 204       8.001 335.056 124.637 
ATOM   4195  C1'  DC A 204       6.730 334.264 124.345 
ATOM   4196  N1   DC A 204       5.965 333.887 125.568 
ATOM   4197  C2   DC A 204       4.576 333.854 125.480 
ATOM   4198  O2   DC A 204       4.040 334.135 124.402 
ATOM   4199  N3   DC A 204       3.861 333.514 126.583 
ATOM   4200  C4   DC A 204       4.480 333.216 127.732 
ATOM   4201  N4   DC A 204       3.739 332.890 128.780 
ATOM   4202  C5   DC A 204       5.908 333.245 127.844 
ATOM   4203  C6   DC A 204       6.605 333.588 126.730 
ATOM   4204  P    DA A 205       8.799 336.980 121.803 
ATOM   4205  OP1  DA A 205       9.718 336.606 120.703 
ATOM   4206  OP2  DA A 205       9.413 337.684 122.950 
ATOM   4207  O5'  DA A 205       7.591 337.853 121.221 
ATOM   4208  C5'  DA A 205       6.436 337.178 120.689 
ATOM   4209  C4'  DA A 205       5.170 337.858 121.171 
ATOM   4210  O4'  DA A 205       4.705 337.329 122.446 
ATOM   4211  C3'  DA A 205       5.275 339.364 121.413 
ATOM   4212  O3'  DA A 205       4.052 339.979 121.024 
ATOM   4213  C2'  DA A 205       5.427 339.503 122.927 
ATOM   4214  C1'  DA A 205       4.419 338.421 123.306 
ATOM   4215  N9   DA A 205       4.549 337.948 124.712 
ATOM   4216  C8   DA A 205       5.684 337.814 125.461 
ATOM   4217  N7   DA A 205       5.469 337.375 126.663 
ATOM   4218  C5   DA A 205       4.093 337.204 126.716 
ATOM   4219  C6   DA A 205       3.233 336.756 127.733 
ATOM   4220  N6   DA A 205       3.656 336.382 128.949 
ATOM   4221  N1   DA A 205       1.918 336.708 127.454 
ATOM   4222  C2   DA A 205       1.503 337.081 126.245 
ATOM   4223  N3   DA A 205       2.208 337.513 125.222 
ATOM   4224  C4   DA A 205       3.521 337.552 125.528 
ATOM   4225  P    DT A 206       4.100 341.393 120.274 
ATOM   4226  OP1  DT A 206       4.331 341.181 118.828 
ATOM   4227  OP2  DT A 206       5.059 342.286 120.961 
ATOM   4228  O5'  DT A 206       2.608 341.925 120.509 
ATOM   4229  C5'  DT A 206       1.539 340.969 120.631 
ATOM   4230  C4'  DT A 206       0.621 341.362 121.773 
ATOM   4231  O4'  DT A 206       1.057 340.814 123.049 
ATOM   4232  C3'  DT A 206       0.496 342.862 122.039 
ATOM   4233  O3'  DT A 206      -0.844 343.152 122.420 
ATOM   4234  C2'  DT A 206       1.409 343.120 123.237 
ATOM   4235  C1'  DT A 206       1.045 341.857 124.012 
ATOM   4236  N1   DT A 206       2.020 341.509 125.084 
ATOM   4237  C2   DT A 206       1.515 340.934 126.225 
ATOM   4238  O2   DT A 206       0.329 340.706 126.384 
ATOM   4239  N3   DT A 206       2.448 340.626 127.196 
ATOM   4240  C4   DT A 206       3.810 340.840 127.121 
ATOM   4241  O4   DT A 206       4.547 340.522 128.056 
ATOM   4242  C5   DT A 206       4.243 341.448 125.884 
ATOM   4243  C7   DT A 206       5.711 341.716 125.721 
ATOM   4244  C6   DT A 206       3.357 341.758 124.924 
ATOM   4245  P    DC A 207      -1.531 344.492 121.881 
ATOM   4246  OP1  DC A 207      -2.080 344.257 120.526 
ATOM   4247  OP2  DC A 207      -0.585 345.622 122.010 
ATOM   4248  O5'  DC A 207      -2.731 344.674 122.923 
ATOM   4249  C5'  DC A 207      -3.314 343.504 123.527 
ATOM   4250  C4'  DC A 207      -3.527 343.738 125.010 
ATOM   4251  O4'  DC A 207      -2.358 343.381 125.801 
ATOM   4252  C3'  DC A 207      -3.824 345.180 125.420 
ATOM   4253  O3'  DC A 207      -4.765 345.171 126.486 
ATOM   4254  C2'  DC A 207      -2.493 345.713 125.953 
ATOM   4255  C1'  DC A 207      -2.082 344.446 126.698 
ATOM   4256  N1   DC A 207      -0.634 344.398 127.043 
ATOM   4257  C2   DC A 207      -0.271 343.783 128.238 
ATOM   4258  O2   DC A 207      -1.157 343.308 128.957 
ATOM   4259  N3   DC A 207       1.044 343.729 128.571 
ATOM   4260  C4   DC A 207       1.974 344.257 127.764 
ATOM   4261  N4   DC A 207       3.244 344.179 128.133 
ATOM   4262  C5   DC A 207       1.622 344.894 126.531 
ATOM   4263  C6   DC A 207       0.303 344.938 126.217 
ATOM   4264  P    DA A 208      -5.920 346.281 126.511 
ATOM   4265  OP1  DA A 208      -7.045 345.845 125.653 
ATOM   4266  OP2  DA A 208      -5.341 347.606 126.199 
ATOM   4267  O5'  DA A 208      -6.366 346.238 128.047 
ATOM   4268  C5'  DA A 208      -6.245 345.001 128.775 
ATOM   4269  C4'  DA A 208      -5.666 345.264 130.151 
ATOM   4270  O4'  DA A 208      -4.210 345.236 130.156 
ATOM   4271  C3'  DA A 208      -6.010 346.618 130.770 
ATOM   4272  O3'  DA A 208      -6.192 346.451 132.171 
ATOM   4273  C2'  DA A 208      -4.766 347.476 130.541 
ATOM   4274  C1'  DA A 208      -3.742 346.386 130.843 
ATOM   4275  N9   DA A 208      -2.373 346.697 130.346 
ATOM   4276  C8   DA A 208      -2.013 347.376 129.218 
ATOM   4277  N7   DA A 208      -0.730 347.486 129.057 
ATOM   4278  C5   DA A 208      -0.199 346.831 130.159 
ATOM   4279  C6   DA A 208       1.122 346.595 130.575 
ATOM   4280  N6   DA A 208       2.198 347.014 129.893 
ATOM   4281  N1   DA A 208       1.298 345.911 131.721 
ATOM   4282  C2   DA A 208       0.226 345.497 132.393 
ATOM   4283  N3   DA A 208      -1.047 345.657 132.106 
ATOM   4284  C4   DA A 208      -1.196 346.344 130.955 
ATOM   4285  P    DA A 209      -7.365 347.261 132.903 
ATOM   4286  OP1  DA A 209      -8.641 346.526 132.756 
ATOM   4287  OP2  DA A 209      -7.365 348.664 132.434 
ATOM   4288  O5'  DA A 209      -6.883 347.204 134.427 
ATOM   4289  C5'  DA A 209      -6.110 346.074 134.873 
ATOM   4290  C4'  DA A 209      -4.955 346.543 135.735 
ATOM   4291  O4'  DA A 209      -3.768 346.856 134.952 
ATOM   4292  C3'  DA A 209      -5.205 347.814 136.548 
ATOM   4293  O3'  DA A 209      -4.555 347.690 137.807 
ATOM   4294  C2'  DA A 209      -4.517 348.923 135.753 
ATOM   4295  C1'  DA A 209      -3.278 348.121 135.367 
ATOM   4296  N9   DA A 209      -2.509 348.713 134.237 
ATOM   4297  C8   DA A 209      -2.984 349.392 133.151 
ATOM   4298  N7   DA A 209      -2.058 349.788 132.333 
ATOM   4299  C5   DA A 209      -0.882 349.340 132.918 
ATOM   4300  C6   DA A 209       0.466 349.443 132.535 
ATOM   4301  N6   DA A 209       0.872 350.061 131.417 
ATOM   4302  N1   DA A 209       1.385 348.886 133.346 
ATOM   4303  C2   DA A 209       0.975 348.273 134.455 
ATOM   4304  N3   DA A 209      -0.247 348.115 134.914 
ATOM   4305  C4   DA A 209      -1.148 348.681 134.084 
ATOM   4306  P    DG A 210      -5.290 348.245 139.117 
ATOM   4307  OP1  DG A 210      -6.235 347.226 139.624 
ATOM   4308  OP2  DG A 210      -5.862 349.580 138.837 
ATOM   4309  O5'  DG A 210      -4.060 348.390 140.131 
ATOM   4310  C5'  DG A 210      -2.936 347.499 139.998 
ATOM   4311  C4'  DG A 210      -1.641 348.274 140.135 
ATOM   4312  O4'  DG A 210      -1.177 348.809 138.863 
ATOM   4313  C3'  DG A 210      -1.691 349.495 141.053 
ATOM   4314  O3'  DG A 210      -0.454 349.600 141.748 
ATOM   4315  C2'  DG A 210      -1.817 350.687 140.103 
ATOM   4316  C1'  DG A 210      -0.842 350.175 139.047 
ATOM   4317  N9   DG A 210      -0.967 350.864 137.732 
ATOM   4318  C8   DG A 210      -2.093 351.360 137.112 
ATOM   4319  N7   DG A 210      -1.860 351.916 135.948 
ATOM   4320  C5   DG A 210      -0.483 351.779 135.785 
ATOM   4321  C6   DG A 210       0.357 352.189 134.716 
ATOM   4322  O6   DG A 210       0.051 352.766 133.677 
ATOM   4323  N1   DG A 210       1.695 351.852 134.959 
ATOM   4324  C2   DG A 210       2.162 351.204 136.085 
ATOM   4325  N2   DG A 210       3.476 350.973 136.127 
ATOM   4326  N3   DG A 210       1.374 350.819 137.088 
ATOM   4327  C4   DG A 210       0.072 351.139 136.868 
ATOM   4328  P    DA A 211      -0.465 350.042 143.286 
ATOM   4329  OP1  DA A 211      -0.723 348.862 144.140 
ATOM   4330  OP2  DA A 211      -1.382 351.189 143.467 
ATOM   4331  O5'  DA A 211       1.048 350.529 143.484 
ATOM   4332  C5'  DA A 211       2.086 349.918 142.696 
ATOM   4333  C4'  DA A 211       3.033 350.980 142.173 
ATOM   4334  O4'  DA A 211       2.597 351.534 140.899 
ATOM   4335  C3'  DA A 211       3.213 352.208 143.066 
ATOM   4336  O3'  DA A 211       4.567 352.637 142.991 
ATOM   4337  C2'  DA A 211       2.328 353.281 142.433 
ATOM   4338  C1'  DA A 211       2.660 352.950 140.982 
ATOM   4339  N9   DA A 211       1.689 353.513 140.002 
ATOM   4340  C8   DA A 211       0.342 353.687 140.146 
ATOM   4341  N7   DA A 211      -0.233 354.208 139.107 
ATOM   4342  C5   DA A 211       0.806 354.394 138.206 
ATOM   4343  C6   DA A 211       0.848 354.914 136.903 
ATOM   4344  N6   DA A 211      -0.234 355.364 136.250 
ATOM   4345  N1   DA A 211       2.046 354.956 136.291 
ATOM   4346  C2   DA A 211       3.117 354.507 136.944 
ATOM   4347  N3   DA A 211       3.199 354.002 138.156 
ATOM   4348  C4   DA A 211       1.987 353.972 138.745 
ATOM   4349  P    DA A 212       5.293 353.154 144.321 
ATOM   4350  OP1  DA A 212       5.814 351.997 145.082 
ATOM   4351  OP2  DA A 212       4.389 354.063 145.058 
ATOM   4352  O5'  DA A 212       6.513 353.990 143.710 
ATOM   4353  C5'  DA A 212       7.065 353.594 142.441 
ATOM   4354  C4'  DA A 212       7.307 354.816 141.576 
ATOM   4355  O4'  DA A 212       6.138 355.178 140.787 
ATOM   4356  C3'  DA A 212       7.658 356.101 142.325 
ATOM   4357  O3'  DA A 212       8.616 356.829 141.566 
ATOM   4358  C2'  DA A 212       6.356 356.899 142.359 
ATOM   4359  C1'  DA A 212       5.912 356.571 140.936 
ATOM   4360  N9   DA A 212       4.468 356.835 140.683 
ATOM   4361  C8   DA A 212       3.417 356.698 141.544 
ATOM   4362  N7   DA A 212       2.269 357.009 141.025 
ATOM   4363  C5   DA A 212       2.580 357.380 139.724 
ATOM   4364  C6   DA A 212       1.790 357.820 138.650 
ATOM   4365  N6   DA A 212       0.458 357.967 138.723 
ATOM   4366  N1   DA A 212       2.417 358.106 137.494 
ATOM   4367  C2   DA A 212       3.740 357.957 137.428 
ATOM   4368  N3   DA A 212       4.578 357.556 138.359 
ATOM   4369  C4   DA A 212       3.924 357.278 139.505 
ATOM   4370  P    DA A 213       9.807 357.577 142.330 
ATOM   4371  OP1  DA A 213      10.904 356.619 142.596 
ATOM   4372  OP2  DA A 213       9.269 358.291 143.509 
ATOM   4373  O5'  DA A 213      10.273 358.637 141.227 
ATOM   4374  C5'  DA A 213      10.121 358.308 139.833 
ATOM   4375  C4'  DA A 213       9.571 359.501 139.076 
ATOM   4376  O4'  DA A 213       8.116 359.534 139.074 
ATOM   4377  C3'  DA A 213       9.971 360.874 139.616 
ATOM   4378  O3'  DA A 213      10.168 361.760 138.522 
ATOM   4379  C2'  DA A 213       8.753 361.346 140.410 
ATOM   4380  C1'  DA A 213       7.698 360.843 139.432 
ATOM   4381  N9   DA A 213       6.332 360.747 140.020 
ATOM   4382  C8   DA A 213       5.979 360.419 141.297 
ATOM   4383  N7   DA A 213       4.700 360.424 141.506 
ATOM   4384  C5   DA A 213       4.162 360.781 140.278 
ATOM   4385  C6   DA A 213       2.840 360.961 139.839 
ATOM   4386  N6   DA A 213       1.769 360.798 140.629 
ATOM   4387  N1   DA A 213       2.657 361.318 138.554 
ATOM   4388  C2   DA A 213       3.724 361.478 137.773 
ATOM   4389  N3   DA A 213       4.998 361.338 138.070 
ATOM   4390  C4   DA A 213       5.154 360.982 139.362 
ATOM   4391  P    DT A 214      11.377 362.808 138.579 
ATOM   4392  OP1  DT A 214      12.625 362.149 138.134 
ATOM   4393  OP2  DT A 214      11.420 363.443 139.915 
ATOM   4394  O5'  DT A 214      10.916 363.882 137.487 
ATOM   4395  C5'  DT A 214      10.112 363.446 136.375 
ATOM   4396  C4'  DT A 214       8.987 364.432 136.132 
ATOM   4397  O4'  DT A 214       7.800 364.125 136.918 
ATOM   4398  C3'  DT A 214       9.292 365.889 136.478 
ATOM   4399  O3'  DT A 214       8.657 366.733 135.525 
ATOM   4400  C2'  DT A 214       8.630 366.110 137.839 
ATOM   4401  C1'  DT A 214       7.359 365.319 137.547 
ATOM   4402  N1   DT A 214       6.594 364.942 138.770 
ATOM   4403  C2   DT A 214       5.225 364.913 138.666 
ATOM   4404  O2   DT A 214       4.632 365.179 137.636 
ATOM   4405  N3   DT A 214       4.550 364.560 139.820 
ATOM   4406  C4   DT A 214       5.119 364.242 141.036 
ATOM   4407  O4   DT A 214       4.410 363.941 141.999 
ATOM   4408  C5   DT A 214       6.561 364.300 141.045 
ATOM   4409  C7   DT A 214       7.261 363.968 142.330 
ATOM   4410  C6   DT A 214       7.243 364.640 139.938 
ATOM   4411  P    DA A 215       9.428 368.034 135.005 
ATOM   4412  OP1  DA A 215      10.347 367.661 133.905 
ATOM   4413  OP2  DA A 215      10.042 368.739 136.152 
ATOM   4414  O5'  DA A 215       8.220 368.907 134.423 
ATOM   4415  C5'  DA A 215       7.065 368.232 133.891 
ATOM   4416  C4'  DA A 215       5.799 368.913 134.373 
ATOM   4417  O4'  DA A 215       5.335 368.383 135.648 
ATOM   4418  C3'  DA A 215       5.904 370.418 134.615 
ATOM   4419  O3'  DA A 215       4.681 371.033 134.226 
ATOM   4420  C2'  DA A 215       6.056 370.557 136.129 
ATOM   4421  C1'  DA A 215       5.049 369.475 136.508 
ATOM   4422  N9   DA A 215       5.178 369.002 137.914 
ATOM   4423  C8   DA A 215       6.313 368.868 138.664 
ATOM   4424  N7   DA A 215       6.098 368.429 139.865 
ATOM   4425  C5   DA A 215       4.722 368.258 139.918 
ATOM   4426  C6   DA A 215       3.862 367.811 140.935 
ATOM   4427  N6   DA A 215       4.285 367.436 142.151 
ATOM   4428  N1   DA A 215       2.547 367.763 140.656 
ATOM   4429  C2   DA A 215       2.132 368.135 139.447 
ATOM   4430  N3   DA A 215       2.837 368.568 138.424 
ATOM   4431  C4   DA A 215       4.150 368.607 138.730 
ATOM   4432  P    DT A 216       4.729 372.448 133.476 
ATOM   4433  OP1  DT A 216       4.961 372.235 132.030 
ATOM   4434  OP2  DT A 216       5.688 373.340 134.163 
ATOM   4435  O5'  DT A 216       3.237 372.979 133.711 
ATOM   4436  C5'  DT A 216       2.168 372.024 133.833 
ATOM   4437  C4'  DT A 216       1.250 372.417 134.975 
ATOM   4438  O4'  DT A 216       1.686 371.868 136.251 
ATOM   4439  C3'  DT A 216       1.125 373.917 135.241 
ATOM   4440  O3'  DT A 216      -0.215 374.207 135.622 
ATOM   4441  C2'  DT A 216       2.038 374.175 136.439 
ATOM   4442  C1'  DT A 216       1.674 372.911 137.214 
ATOM   4443  N1   DT A 216       2.649 372.563 138.286 
ATOM   4444  C2   DT A 216       2.144 371.988 139.427 
ATOM   4445  O2   DT A 216       0.958 371.760 139.586 
ATOM   4446  N3   DT A 216       3.077 371.681 140.398 
ATOM   4447  C4   DT A 216       4.439 371.895 140.323 
ATOM   4448  O4   DT A 216       5.176 371.577 141.258 
ATOM   4449  C5   DT A 216       4.872 372.503 139.086 
ATOM   4450  C7   DT A 216       6.340 372.771 138.923 
ATOM   4451  C6   DT A 216       3.986 372.813 138.126 
ATOM   4452  P    DC A 217      -0.902 375.547 135.083 
ATOM   4453  OP1  DC A 217      -1.451 375.311 133.728 
ATOM   4454  OP2  DC A 217       0.044 376.677 135.212 
ATOM   4455  O5'  DC A 217      -2.102 375.729 136.125 
ATOM   4456  C5'  DC A 217      -2.685 374.559 136.729 
ATOM   4457  C4'  DC A 217      -2.898 374.793 138.212 
ATOM   4458  O4'  DC A 217      -1.729 374.436 139.003 
ATOM   4459  C3'  DC A 217      -3.194 376.235 138.622 
ATOM   4460  O3'  DC A 217      -4.136 376.226 139.688 
ATOM   4461  C2'  DC A 217      -1.864 376.767 139.155 
ATOM   4462  C1'  DC A 217      -1.453 375.501 139.900 
ATOM   4463  N1   DC A 217      -0.005 375.452 140.245 
ATOM   4464  C2   DC A 217       0.359 374.838 141.440 
ATOM   4465  O2   DC A 217      -0.528 374.362 142.159 
ATOM   4466  N3   DC A 217       1.673 374.784 141.773 
ATOM   4467  C4   DC A 217       2.603 375.311 140.966 
ATOM   4468  N4   DC A 217       3.873 375.233 141.335 
ATOM   4469  C5   DC A 217       2.251 375.948 139.733 
ATOM   4470  C6   DC A 217       0.932 375.992 139.419 
ATOM   4471  P    DT A 218      -5.290 377.335 139.713 
ATOM   4472  OP1  DT A 218      -6.416 376.900 138.855 
ATOM   4473  OP2  DT A 218      -4.711 378.660 139.401 
ATOM   4474  O5'  DT A 218      -5.737 377.292 141.249 
ATOM   4475  C5'  DT A 218      -5.616 376.055 141.977 
ATOM   4476  C4'  DT A 218      -5.037 376.318 143.353 
ATOM   4477  O4'  DT A 218      -3.581 376.290 143.358 
ATOM   4478  C3'  DT A 218      -5.381 377.673 143.972 
ATOM   4479  O3'  DT A 218      -5.563 377.506 145.373 
ATOM   4480  C2'  DT A 218      -4.136 378.531 143.743 
ATOM   4481  C1'  DT A 218      -3.113 377.440 144.045 
ATOM   4482  N1   DT A 218      -1.744 377.751 143.548 
ATOM   4483  C2   DT A 218      -0.687 377.307 144.307 
ATOM   4484  O2   DT A 218      -0.832 376.684 145.345 
ATOM   4485  N3   DT A 218       0.567 377.614 143.816 
ATOM   4486  C4   DT A 218       0.844 378.311 142.658 
ATOM   4487  O4   DT A 218       2.011 378.525 142.320 
ATOM   4488  C5   DT A 218      -0.328 378.735 141.930 
ATOM   4489  C7   DT A 218      -0.115 379.501 140.656 
ATOM   4490  C6   DT A 218      -1.559 378.451 142.384 
ATOM   4491  P    DC A 219      -6.735 378.315 146.105 
ATOM   4492  OP1  DC A 219      -8.012 377.581 145.958 
ATOM   4493  OP2  DC A 219      -6.736 379.718 145.636 
ATOM   4494  O5'  DC A 219      -6.253 378.258 147.629 
ATOM   4495  C5'  DC A 219      -5.480 377.128 148.075 
ATOM   4496  C4'  DC A 219      -4.326 377.598 148.937 
ATOM   4497  O4'  DC A 219      -3.139 377.910 148.154 
ATOM   4498  C3'  DC A 219      -4.576 378.868 149.750 
ATOM   4499  O3'  DC A 219      -3.926 378.745 151.009 
ATOM   4500  C2'  DC A 219      -3.887 379.978 148.955 
ATOM   4501  C1'  DC A 219      -2.648 379.176 148.569 
ATOM   4502  N1   DC A 219      -1.880 379.768 147.439 
ATOM   4503  C2   DC A 219      -0.494 379.633 147.456 
ATOM   4504  O2   DC A 219       0.037 379.034 148.398 
ATOM   4505  N3   DC A 219       0.226 380.167 146.434 
ATOM   4506  C4   DC A 219      -0.386 380.809 145.432 
ATOM   4507  N4   DC A 219       0.359 381.312 144.459 
ATOM   4508  C5   DC A 219      -1.811 380.958 145.396 
ATOM   4509  C6   DC A 219      -2.512 380.419 146.426 
ATOM   4510  P    DA A 220      -4.660 379.299 152.319 
ATOM   4511  OP1  DA A 220      -5.606 378.280 152.826 
ATOM   4512  OP2  DA A 220      -5.233 380.634 152.039 
ATOM   4513  O5'  DA A 220      -3.430 379.444 153.333 
ATOM   4514  C5'  DA A 220      -2.307 378.553 153.200 
ATOM   4515  C4'  DA A 220      -1.012 379.328 153.337 
ATOM   4516  O4'  DA A 220      -0.547 379.863 152.065 
ATOM   4517  C3'  DA A 220      -1.062 380.550 154.255 
ATOM   4518  O3'  DA A 220       0.175 380.654 154.950 
ATOM   4519  C2'  DA A 220      -1.187 381.742 153.305 
ATOM   4520  C1'  DA A 220      -0.213 381.230 152.249 
ATOM   4521  N9   DA A 220      -0.338 381.918 150.934 
ATOM   4522  C8   DA A 220      -1.464 382.404 150.335 
ATOM   4523  N7   DA A 220      -1.248 382.957 149.182 
ATOM   4524  C5   DA A 220       0.122 382.830 149.001 
ATOM   4525  C6   DA A 220       0.981 383.222 147.961 
ATOM   4526  N6   DA A 220       0.564 383.852 146.854 
ATOM   4527  N1   DA A 220       2.290 382.943 148.101 
ATOM   4528  C2   DA A 220       2.700 382.316 149.203 
ATOM   4529  N3   DA A 220       1.995 381.904 150.234 
ATOM   4530  C4   DA A 220       0.688 382.196 150.069 
ATOM   4531  P    DG A 221       0.165 381.097 156.488 
ATOM   4532  OP1  DG A 221      -0.094 379.916 157.342 
ATOM   4533  OP2  DG A 221      -0.753 382.243 156.669 
ATOM   4534  O5'  DG A 221       1.677 381.583 156.686 
ATOM   4535  C5'  DG A 221       2.716 380.972 155.898 
ATOM   4536  C4'  DG A 221       3.662 382.035 155.375 
ATOM   4537  O4'  DG A 221       3.226 382.589 154.101 
ATOM   4538  C3'  DG A 221       3.842 383.262 156.268 
ATOM   4539  O3'  DG A 221       5.196 383.692 156.193 
ATOM   4540  C2'  DG A 221       2.957 384.335 155.635 
ATOM   4541  C1'  DG A 221       3.289 384.004 154.184 
ATOM   4542  N9   DG A 221       2.319 384.568 153.204 
ATOM   4543  C8   DG A 221       0.958 384.751 153.331 
ATOM   4544  N7   DG A 221       0.389 385.277 152.274 
ATOM   4545  C5   DG A 221       1.447 385.456 151.384 
ATOM   4546  C6   DG A 221       1.453 385.988 150.068 
ATOM   4547  O6   DG A 221       0.511 386.418 149.406 
ATOM   4548  N1   DG A 221       2.744 385.987 149.522 
ATOM   4549  C2   DG A 221       3.879 385.532 150.163 
ATOM   4550  N2   DG A 221       5.018 385.617 149.470 
ATOM   4551  N3   DG A 221       3.872 385.032 151.397 
ATOM   4552  C4   DG A 221       2.628 385.026 151.941 
ATOM   4553  P    DG A 222       5.923 384.208 157.523 
ATOM   4554  OP1  DG A 222       6.443 383.051 158.284 
ATOM   4555  OP2  DG A 222       5.018 385.117 158.260 
ATOM   4556  O5'  DG A 222       7.142 385.044 156.912 
ATOM   4557  C5'  DG A 222       7.694 384.648 155.643 
ATOM   4558  C4'  DG A 222       7.936 385.870 154.778 
ATOM   4559  O4'  DG A 222       6.767 386.233 153.989 
ATOM   4560  C3'  DG A 222       8.288 387.155 155.527 
ATOM   4561  O3'  DG A 222       9.245 387.884 154.768 
ATOM   4562  C2'  DG A 222       6.985 387.953 155.561 
ATOM   4563  C1'  DG A 222       6.541 387.626 154.138 
ATOM   4564  N9   DG A 222       5.097 387.890 153.885 
ATOM   4565  C8   DG A 222       4.024 387.758 154.740 
ATOM   4566  N7   DG A 222       2.872 388.075 154.203 
ATOM   4567  C5   DG A 222       3.203 388.443 152.900 
ATOM   4568  C6   DG A 222       2.375 388.885 151.836 
ATOM   4569  O6   DG A 222       1.157 389.044 151.825 
ATOM   4570  N1   DG A 222       3.123 389.155 150.682 
ATOM   4571  C2   DG A 222       4.493 389.014 150.571 
ATOM   4572  N2   DG A 222       5.019 389.322 149.383 
ATOM   4573  N3   DG A 222       5.270 388.599 151.569 
ATOM   4574  C4   DG A 222       4.558 388.334 152.696 
ATOM   4575  P    DC A 223      10.436 388.631 155.532 
ATOM   4576  OP1  DC A 223      11.533 387.673 155.798 
ATOM   4577  OP2  DC A 223       9.898 389.345 156.711 
ATOM   4578  O5'  DC A 223      10.903 389.692 154.429 
ATOM   4579  C5'  DC A 223      10.750 389.362 153.035 
ATOM   4580  C4'  DC A 223      10.201 390.555 152.278 
ATOM   4581  O4'  DC A 223       8.745 390.589 152.276 
ATOM   4582  C3'  DC A 223      10.600 391.928 152.818 
ATOM   4583  O3'  DC A 223      10.798 392.814 151.724 
ATOM   4584  C2'  DC A 223       9.383 392.401 153.612 
ATOM   4585  C1'  DC A 223       8.327 391.897 152.634 
ATOM   4586  N1   DC A 223       6.961 391.802 153.222 
ATOM   4587  C2   DC A 223       5.877 392.077 152.393 
ATOM   4588  O2   DC A 223       6.090 392.386 151.215 
ATOM   4589  N3   DC A 223       4.624 391.997 152.910 
ATOM   4590  C4   DC A 223       4.435 391.659 154.192 
ATOM   4591  N4   DC A 223       3.194 391.594 154.649 
ATOM   4592  C5   DC A 223       5.537 391.372 155.062 
ATOM   4593  C6   DC A 223       6.781 391.459 154.526 
ATOM   4594  P    DT A 224      12.006 393.862 151.781 
ATOM   4595  OP1  DT A 224      13.255 393.203 151.336 
ATOM   4596  OP2  DT A 224      12.049 394.497 153.117 
ATOM   4597  O5'  DT A 224      11.545 394.936 150.689 
ATOM   4598  C5'  DT A 224      10.742 394.501 149.577 
ATOM   4599  C4'  DT A 224       9.616 395.486 149.334 
ATOM   4600  O4'  DT A 224       8.429 395.180 150.120 
ATOM   4601  C3'  DT A 224       9.921 396.944 149.680 
ATOM   4602  O3'  DT A 224       9.286 397.787 148.727 
ATOM   4603  C2'  DT A 224       9.259 397.164 151.041 
ATOM   4604  C1'  DT A 224       7.988 396.373 150.750 
ATOM   4605  N1   DT A 224       7.223 395.996 151.972 
ATOM   4606  C2   DT A 224       5.854 395.968 151.868 
ATOM   4607  O2   DT A 224       5.261 396.233 150.838 
ATOM   4608  N3   DT A 224       5.179 395.615 153.022 
ATOM   4609  C4   DT A 224       5.748 395.296 154.238 
ATOM   4610  O4   DT A 224       5.039 394.996 155.201 
ATOM   4611  C5   DT A 224       7.190 395.354 154.247 
ATOM   4612  C7   DT A 224       7.890 395.022 155.532 
ATOM   4613  C6   DT A 224       7.872 395.695 153.140 
ATOM   4614  P    DA A 225      10.057 399.089 148.207 
ATOM   4615  OP1  DA A 225      10.976 398.715 147.107 
ATOM   4616  OP2  DA A 225      10.671 399.793 149.354 
ATOM   4617  O5'  DA A 225       8.849 399.962 147.625 
ATOM   4618  C5'  DA A 225       7.694 399.286 147.093 
ATOM   4619  C4'  DA A 225       6.428 399.967 147.575 
ATOM   4620  O4'  DA A 225       5.964 399.438 148.850 
ATOM   4621  C3'  DA A 225       6.533 401.472 147.817 
ATOM   4622  O3'  DA A 225       5.310 402.088 147.428 
ATOM   4623  C2'  DA A 225       6.685 401.611 149.331 
ATOM   4624  C1'  DA A 225       5.678 400.529 149.710 
ATOM   4625  N9   DA A 225       5.807 400.056 151.116 
ATOM   4626  C8   DA A 225       6.942 399.922 151.866 
ATOM   4627  N7   DA A 225       6.727 399.483 153.067 
ATOM   4628  C5   DA A 225       5.351 399.312 153.121 
ATOM   4629  C6   DA A 225       4.491 398.865 154.137 
ATOM   4630  N6   DA A 225       4.914 398.491 155.353 
ATOM   4631  N1   DA A 225       3.176 398.817 153.858 
ATOM   4632  C2   DA A 225       2.761 399.189 152.649 
ATOM   4633  N3   DA A 225       3.466 399.622 151.626 
ATOM   4634  C4   DA A 225       4.779 399.661 151.932 
ATOM   4635  P    DA A 226       5.358 403.502 146.678 
ATOM   4636  OP1  DA A 226       5.590 403.289 145.232 
ATOM   4637  OP2  DA A 226       6.317 404.395 147.365 
ATOM   4638  O5'  DA A 226       3.867 404.033 146.913 
ATOM   4639  C5'  DA A 226       2.797 403.078 147.035 
ATOM   4640  C4'  DA A 226       1.879 403.471 148.177 
ATOM   4641  O4'  DA A 226       2.315 402.923 149.453 
ATOM   4642  C3'  DA A 226       1.754 404.971 148.443 
ATOM   4643  O3'  DA A 226       0.415 405.261 148.824 
ATOM   4644  C2'  DA A 226       2.668 405.229 149.641 
ATOM   4645  C1'  DA A 226       2.303 403.966 150.416 
ATOM   4646  N9   DA A 226       3.278 403.618 151.488 
ATOM   4647  C8   DA A 226       4.631 403.796 151.493 
ATOM   4648  N7   DA A 226       5.210 403.389 152.580 
ATOM   4649  C5   DA A 226       4.164 402.905 153.354 
ATOM   4650  C6   DA A 226       4.121 402.329 154.634 
ATOM   4651  N6   DA A 226       5.207 402.135 155.395 
ATOM   4652  N1   DA A 226       2.916 401.959 155.107 
ATOM   4653  C2   DA A 226       1.840 402.155 154.345 
ATOM   4654  N3   DA A 226       1.758 402.680 153.143 
ATOM   4655  C4   DA A 226       2.977 403.042 152.693 
ATOM   4656  P    DT A 227      -0.273 406.601 148.285 
ATOM   4657  OP1  DT A 227      -0.822 406.365 146.930 
ATOM   4658  OP2  DT A 227       0.673 407.731 148.414 
ATOM   4659  O5'  DT A 227      -1.473 406.783 149.327 
ATOM   4660  C5'  DT A 227      -2.056 405.613 149.931 
ATOM   4661  C4'  DT A 227      -2.269 405.847 151.414 
ATOM   4662  O4'  DT A 227      -1.099 405.490 152.205 
ATOM   4663  C3'  DT A 227      -2.565 407.289 151.824 
ATOM   4664  O3'  DT A 227      -3.507 407.280 152.890 
ATOM   4665  C2'  DT A 227      -1.235 407.821 152.357 
ATOM   4666  C1'  DT A 227      -0.824 406.555 153.102 
ATOM   4667  N1   DT A 227       0.625 406.506 153.447 
ATOM   4668  C2   DT A 227       0.966 405.897 154.629 
ATOM   4669  O2   DT A 227       0.145 405.407 155.385 
ATOM   4670  N3   DT A 227       2.317 405.872 154.916 
ATOM   4671  C4   DT A 227       3.330 406.393 154.135 
ATOM   4672  O4   DT A 227       4.505 406.310 154.497 
ATOM   4673  C5   DT A 227       2.872 407.012 152.914 
ATOM   4674  C7   DT A 227       3.910 407.606 152.006 
ATOM   4675  C6   DT A 227       1.564 407.051 152.611 
ATOM   4676  P    DG A 228      -4.661 408.390 152.915 
ATOM   4677  OP1  DG A 228      -5.787 407.954 152.057 
ATOM   4678  OP2  DG A 228      -4.082 409.715 152.603 
ATOM   4679  O5'  DG A 228      -5.108 408.347 154.451 
ATOM   4680  C5'  DG A 228      -4.987 407.110 155.179 
ATOM   4681  C4'  DG A 228      -4.408 407.373 156.555 
ATOM   4682  O4'  DG A 228      -2.951 407.344 156.560 
ATOM   4683  C3'  DG A 228      -4.752 408.727 157.174 
ATOM   4684  O3'  DG A 228      -4.934 408.560 158.575 
ATOM   4685  C2'  DG A 228      -3.507 409.585 156.945 
ATOM   4686  C1'  DG A 228      -2.483 408.495 157.247 
ATOM   4687  N9   DG A 228      -1.114 408.805 156.750 
ATOM   4688  C8   DG A 228      -0.732 409.489 155.616 
ATOM   4689  N7   DG A 228       0.566 409.592 155.466 
ATOM   4690  C5   DG A 228       1.081 408.930 156.580 
ATOM   4691  C6   DG A 228       2.427 408.710 156.970 
ATOM   4692  O6   DG A 228       3.460 409.059 156.404 
ATOM   4693  N1   DG A 228       2.502 407.991 158.171 
ATOM   4694  C2   DG A 228       1.417 407.544 158.899 
ATOM   4695  N2   DG A 228       1.699 406.874 160.020 
ATOM   4696  N3   DG A 228       0.154 407.750 158.532 
ATOM   4697  C4   DG A 228       0.065 408.446 157.370 
ATOM   4698  P    DT A 229      -6.106 409.369 159.307 
ATOM   4699  OP1  DT A 229      -7.383 408.635 159.160 
ATOM   4700  OP2  DT A 229      -6.106 410.773 158.838 
ATOM   4701  O5'  DT A 229      -5.624 409.312 160.831 
ATOM   4702  C5'  DT A 229      -4.851 408.182 161.277 
ATOM   4703  C4'  DT A 229      -3.696 408.652 162.139 
ATOM   4704  O4'  DT A 229      -2.510 408.965 161.356 
ATOM   4705  C3'  DT A 229      -3.947 409.923 162.952 
ATOM   4706  O3'  DT A 229      -3.297 409.799 164.211 
ATOM   4707  C2'  DT A 229      -3.258 411.032 162.157 
ATOM   4708  C1'  DT A 229      -2.019 410.230 161.771 
ATOM   4709  N1   DT A 229      -1.251 410.822 160.641 
ATOM   4710  C2   DT A 229       0.116 410.681 160.672 
ATOM   4711  O2   DT A 229       0.702 410.103 161.570 
ATOM   4712  N3   DT A 229       0.795 411.244 159.608 
ATOM   4713  C4   DT A 229       0.234 411.917 158.543 
ATOM   4714  O4   DT A 229       0.945 412.378 157.648 
ATOM   4715  C5   DT A 229      -1.206 412.014 158.599 
ATOM   4716  C7   DT A 229      -1.897 412.733 157.478 
ATOM   4717  C6   DT A 229      -1.891 411.477 159.621 
ATOM   4718  P    DC A 230      -4.031 410.353 165.521 
ATOM   4719  OP1  DC A 230      -4.977 409.334 166.028 
ATOM   4720  OP2  DC A 230      -4.604 411.688 165.241 
ATOM   4721  O5'  DC A 230      -2.801 410.499 166.535 
ATOM   4722  C5'  DC A 230      -1.678 409.607 166.402 
ATOM   4723  C4'  DC A 230      -0.383 410.382 166.539 
ATOM   4724  O4'  DC A 230       0.082 410.917 165.267 
ATOM   4725  C3'  DC A 230      -0.432 411.604 167.457 
ATOM   4726  O3'  DC A 230       0.804 411.709 168.152 
ATOM   4727  C2'  DC A 230      -0.558 412.796 166.508 
ATOM   4728  C1'  DC A 230       0.417 412.284 165.451 
ATOM   4729  N1   DC A 230       0.291 412.973 164.136 
ATOM   4730  C2   DC A 230       1.453 413.167 163.392 
ATOM   4731  O2   DC A 230       2.528 412.763 163.848 
ATOM   4732  N3   DC A 230       1.360 413.794 162.190 
ATOM   4733  C4   DC A 230       0.175 414.216 161.731 
ATOM   4734  N4   DC A 230       0.137 414.821 160.554 
ATOM   4735  C5   DC A 230      -1.031 414.027 162.481 
ATOM   4736  C6   DC A 230      -0.917 413.399 163.680 
ATOM   4737  P    DG A 231       0.794 412.151 169.690 
ATOM   4738  OP1  DG A 231       0.535 410.971 170.544 
ATOM   4739  OP2  DG A 231      -0.124 413.297 169.871 
ATOM   4740  O5'  DG A 231       2.306 412.637 169.888 
ATOM   4741  C5'  DG A 231       3.345 412.026 169.100 
ATOM   4742  C4'  DG A 231       4.291 413.089 168.577 
ATOM   4743  O4'  DG A 231       3.856 413.643 167.303 
ATOM   4744  C3'  DG A 231       4.471 414.317 169.470 
ATOM   4745  O3'  DG A 231       5.825 414.746 169.395 
ATOM   4746  C2'  DG A 231       3.586 415.389 168.837 
ATOM   4747  C1'  DG A 231       3.918 415.059 167.386 
ATOM   4748  N9   DG A 231       2.948 415.622 166.406 
ATOM   4749  C8   DG A 231       1.588 415.805 166.533 
ATOM   4750  N7   DG A 231       1.018 416.331 165.476 
ATOM   4751  C5   DG A 231       2.076 416.510 164.586 
ATOM   4752  C6   DG A 231       2.082 417.042 163.270 
ATOM   4753  O6   DG A 231       1.140 417.472 162.608 
ATOM   4754  N1   DG A 231       3.373 417.042 162.724 
ATOM   4755  C2   DG A 231       4.508 416.587 163.365 
ATOM   4756  N2   DG A 231       5.647 416.671 162.672 
ATOM   4757  N3   DG A 231       4.501 416.087 164.599 
ATOM   4758  C4   DG A 231       3.257 416.081 165.143 
ATOM   4759  P    DT A 232       6.552 415.263 170.725 
ATOM   4760  OP1  DT A 232       7.073 414.106 171.486 
ATOM   4761  OP2  DT A 232       5.647 416.172 171.462 
ATOM   4762  O5'  DT A 232       7.771 416.099 170.114 
ATOM   4763  C5'  DT A 232       8.323 415.702 168.845 
ATOM   4764  C4'  DT A 232       8.565 416.925 167.980 
ATOM   4765  O4'  DT A 232       7.396 417.287 167.191 
ATOM   4766  C3'  DT A 232       8.917 418.210 168.729 
ATOM   4767  O3'  DT A 232       9.874 418.938 167.970 
ATOM   4768  C2'  DT A 232       7.614 419.008 168.763 
ATOM   4769  C1'  DT A 232       7.170 418.680 167.340 
ATOM   4770  N1   DT A 232       5.726 418.944 167.087 
ATOM   4771  C2   DT A 232       5.382 419.385 165.832 
ATOM   4772  O2   DT A 232       6.197 419.561 164.944 
ATOM   4773  N3   DT A 232       4.034 419.619 165.635 
ATOM   4774  C4   DT A 232       3.030 419.453 166.567 
ATOM   4775  O4   DT A 232       1.857 419.697 166.273 
ATOM   4776  C5   DT A 232       3.490 418.989 167.853 
ATOM   4777  C7   DT A 232       2.460 418.782 168.925 
ATOM   4778  C6   DT A 232       4.793 418.753 168.073 
ATOM   4779  P    DC A 233      11.065 419.686 168.734 
ATOM   4780  OP1  DC A 233      12.162 418.728 169.000 
ATOM   4781  OP2  DC A 233      10.527 420.399 169.913 
ATOM   4782  O5'  DC A 233      11.532 420.746 167.631 
ATOM   4783  C5'  DC A 233      11.379 420.417 166.237 
ATOM   4784  C4'  DC A 233      10.830 421.610 165.480 
ATOM   4785  O4'  DC A 233       9.374 421.643 165.478 
ATOM   4786  C3'  DC A 233      11.229 422.982 166.020 
ATOM   4787  O3'  DC A 233      11.427 423.869 164.926 
ATOM   4788  C2'  DC A 233      10.012 423.455 166.814 
ATOM   4789  C1'  DC A 233       8.956 422.951 165.836 
ATOM   4790  N1   DC A 233       7.591 422.856 166.424 
ATOM   4791  C2   DC A 233       6.507 423.132 165.595 
ATOM   4792  O2   DC A 233       6.720 423.440 164.417 
ATOM   4793  N3   DC A 233       5.253 423.051 166.112 
ATOM   4794  C4   DC A 233       5.064 422.714 167.394 
ATOM   4795  N4   DC A 233       3.824 422.649 167.851 
ATOM   4796  C5   DC A 233       6.167 422.427 168.264 
ATOM   4797  C6   DC A 233       7.410 422.513 167.728 
ATOM   4798  P    DT A 234      12.636 424.916 164.983 
ATOM   4799  OP1  DT A 234      13.884 424.258 164.538 
ATOM   4800  OP2  DT A 234      12.678 425.552 166.319 
ATOM   4801  O5'  DT A 234      12.174 425.991 163.891 
ATOM   4802  C5'  DT A 234      11.371 425.555 162.779 
ATOM   4803  C4'  DT A 234      10.245 426.541 162.536 
ATOM   4804  O4'  DT A 234       9.058 426.234 163.322 
ATOM   4805  C3'  DT A 234      10.550 427.998 162.882 
ATOM   4806  O3'  DT A 234       9.915 428.841 161.929 
ATOM   4807  C2'  DT A 234       9.888 428.219 164.243 
ATOM   4808  C1'  DT A 234       8.617 427.427 163.952 
ATOM   4809  N1   DT A 234       7.853 427.050 165.174 
ATOM   4810  C2   DT A 234       6.483 427.022 165.070 
ATOM   4811  O2   DT A 234       5.890 427.288 164.040 
ATOM   4812  N3   DT A 234       5.809 426.669 166.224 
ATOM   4813  C4   DT A 234       6.377 426.350 167.440 
ATOM   4814  O4   DT A 234       5.669 426.050 168.403 
ATOM   4815  C5   DT A 234       7.820 426.409 167.449 
ATOM   4816  C7   DT A 234       8.520 426.076 168.734 
ATOM   4817  C6   DT A 234       8.501 426.749 166.342 
ATOM   4818  P    DG A 235      10.687 430.143 161.409 
ATOM   4819  OP1  DG A 235      11.605 429.769 160.309 
ATOM   4820  OP2  DG A 235      11.300 430.847 162.556 
ATOM   4821  O5'  DG A 235       9.478 431.016 160.827 
ATOM   4822  C5'  DG A 235       8.323 430.341 160.295 
ATOM   4823  C4'  DG A 235       7.057 431.021 160.777 
ATOM   4824  O4'  DG A 235       6.593 430.492 162.052 
ATOM   4825  C3'  DG A 235       7.162 432.527 161.019 
ATOM   4826  O3'  DG A 235       5.940 433.142 160.630 
ATOM   4827  C2'  DG A 235       7.314 432.666 162.533 
ATOM   4828  C1'  DG A 235       6.307 431.584 162.912 
ATOM   4829  N9   DG A 235       6.437 431.111 164.318 
ATOM   4830  C8   DG A 235       7.570 430.970 165.089 
ATOM   4831  N7   DG A 235       7.340 430.525 166.301 
ATOM   4832  C5   DG A 235       5.956 430.359 166.336 
ATOM   4833  C6   DG A 235       5.117 429.904 167.384 
ATOM   4834  O6   DG A 235       5.426 429.545 168.518 
ATOM   4835  N1   DG A 235       3.770 429.890 166.993 
ATOM   4836  C2   DG A 235       3.298 430.268 165.752 
ATOM   4837  N2   DG A 235       1.978 430.183 165.576 
ATOM   4838  N3   DG A 235       4.087 430.695 164.768 
ATOM   4839  C4   DG A 235       5.395 430.714 165.131 
ATOM   4840  P    DT A 236       5.987 434.556 159.880 
ATOM   4841  OP1  DT A 236       6.219 434.344 158.434 
ATOM   4842  OP2  DT A 236       6.946 435.449 160.567 
ATOM   4843  O5'  DT A 236       4.496 435.088 160.115 
ATOM   4844  C5'  DT A 236       3.426 434.132 160.237 
ATOM   4845  C4'  DT A 236       2.508 434.525 161.379 
ATOM   4846  O4'  DT A 236       2.944 433.977 162.655 
ATOM   4847  C3'  DT A 236       2.383 436.025 161.645 
ATOM   4848  O3'  DT A 236       1.044 436.315 162.027 
ATOM   4849  C2'  DT A 236       3.297 436.283 162.843 
ATOM   4850  C1'  DT A 236       2.932 435.020 163.618 
ATOM   4851  N1   DT A 236       3.907 434.672 164.690 
ATOM   4852  C2   DT A 236       3.403 434.097 165.831 
ATOM   4853  O2   DT A 236       2.216 433.869 165.990 
ATOM   4854  N3   DT A 236       4.336 433.789 166.802 
ATOM   4855  C4   DT A 236       5.697 434.003 166.727 
ATOM   4856  O4   DT A 236       6.434 433.685 167.662 
ATOM   4857  C5   DT A 236       6.130 434.612 165.490 
ATOM   4858  C7   DT A 236       7.598 434.879 165.327 
ATOM   4859  C6   DT A 236       5.245 434.921 164.530 
ATOM   4860  P    DA A 237       0.356 437.655 161.487 
ATOM   4861  OP1  DA A 237      -0.193 437.420 160.132 
ATOM   4862  OP2  DA A 237       1.302 438.786 161.616 
ATOM   4863  O5'  DA A 237      -0.844 437.837 162.529 
ATOM   4864  C5'  DA A 237      -1.426 436.668 163.134 
ATOM   4865  C4'  DA A 237      -1.640 436.901 164.616 
ATOM   4866  O4'  DA A 237      -0.470 436.544 165.407 
ATOM   4867  C3'  DA A 237      -1.936 438.344 165.026 
ATOM   4868  O3'  DA A 237      -2.878 438.335 166.092 
ATOM   4869  C2'  DA A 237      -0.605 438.876 165.559 
ATOM   4870  C1'  DA A 237      -0.195 437.610 166.304 
ATOM   4871  N9   DA A 237       1.254 437.561 166.649 
ATOM   4872  C8   DA A 237       2.312 438.050 165.937 
ATOM   4873  N7   DA A 237       3.462 437.853 166.504 
ATOM   4874  C5   DA A 237       3.145 437.184 167.679 
ATOM   4875  C6   DA A 237       3.935 436.688 168.729 
ATOM   4876  N6   DA A 237       5.270 436.797 168.766 
ATOM   4877  N1   DA A 237       3.300 436.076 169.745 
ATOM   4878  C2   DA A 237       1.972 435.970 169.704 
ATOM   4879  N3   DA A 237       1.135 436.391 168.781 
ATOM   4880  C4   DA A 237       1.795 437.001 167.776 
ATOM   4881  P    DT A 238      -4.032 439.444 166.117 
ATOM   4882  OP1  DT A 238      -5.158 439.009 165.259 
ATOM   4883  OP2  DT A 238      -3.453 440.769 165.805 
ATOM   4884  O5'  DT A 238      -4.478 439.401 167.653 
ATOM   4885  C5'  DT A 238      -4.358 438.164 168.381 
ATOM   4886  C4'  DT A 238      -3.779 438.427 169.757 
ATOM   4887  O4'  DT A 238      -2.322 438.399 169.762 
ATOM   4888  C3'  DT A 238      -4.123 439.781 170.376 
ATOM   4889  O3'  DT A 238      -4.305 439.615 171.777 
ATOM   4890  C2'  DT A 238      -2.878 440.639 170.147 
ATOM   4891  C1'  DT A 238      -1.854 439.549 170.449 
ATOM   4892  N1   DT A 238      -0.485 439.860 169.952 
ATOM   4893  C2   DT A 238       0.571 439.416 170.711 
ATOM   4894  O2   DT A 238       0.426 438.793 171.749 
ATOM   4895  N3   DT A 238       1.825 439.723 170.220 
ATOM   4896  C4   DT A 238       2.103 440.419 169.062 
ATOM   4897  O4   DT A 238       3.269 440.634 168.724 
ATOM   4898  C5   DT A 238       0.930 440.844 168.335 
ATOM   4899  C7   DT A 238       1.143 441.609 167.060 
ATOM   4900  C6   DT A 238      -0.301 440.559 168.788 
ATOM   4901  P    DA A 239      -5.477 440.424 172.509 
ATOM   4902  OP1  DA A 239      -6.753 439.689 172.362 
ATOM   4903  OP2  DA A 239      -5.477 441.827 172.040 
ATOM   4904  O5'  DA A 239      -4.995 440.367 174.033 
ATOM   4905  C5'  DA A 239      -4.222 439.237 174.479 
ATOM   4906  C4'  DA A 239      -3.067 439.706 175.341 
ATOM   4907  O4'  DA A 239      -1.881 440.019 174.558 
ATOM   4908  C3'  DA A 239      -3.318 440.977 176.154 
ATOM   4909  O3'  DA A 239      -2.668 440.853 177.413 
ATOM   4910  C2'  DA A 239      -2.629 442.086 175.359 
ATOM   4911  C1'  DA A 239      -1.390 441.284 174.973 
ATOM   4912  N9   DA A 239      -0.621 441.876 173.843 
ATOM   4913  C8   DA A 239      -1.096 442.555 172.757 
ATOM   4914  N7   DA A 239      -0.171 442.951 171.939 
ATOM   4915  C5   DA A 239       1.006 442.503 172.524 
ATOM   4916  C6   DA A 239       2.353 442.606 172.141 
ATOM   4917  N6   DA A 239       2.759 443.224 171.023 
ATOM   4918  N1   DA A 239       3.272 442.049 172.952 
ATOM   4919  C2   DA A 239       2.863 441.436 174.061 
ATOM   4920  N3   DA A 239       1.640 441.278 174.520 
ATOM   4921  C4   DA A 239       0.740 441.844 173.690 
ATOM   4922  P    DG A 240      -3.402 441.408 178.723 
ATOM   4923  OP1  DG A 240      -4.348 440.389 179.230 
ATOM   4924  OP2  DG A 240      -3.975 442.743 178.443 
ATOM   4925  O5'  DG A 240      -2.172 441.553 179.737 
ATOM   4926  C5'  DG A 240      -1.049 440.662 179.604 
ATOM   4927  C4'  DG A 240       0.246 441.437 179.741 
ATOM   4928  O4'  DG A 240       0.711 441.972 178.469 
ATOM   4929  C3'  DG A 240       0.197 442.658 180.659 
ATOM   4930  O3'  DG A 240       1.433 442.763 181.354 
ATOM   4931  C2'  DG A 240       0.071 443.850 179.710 
ATOM   4932  C1'  DG A 240       1.046 443.338 178.653 
ATOM   4933  N9   DG A 240       0.921 444.027 177.338 
ATOM   4934  C8   DG A 240      -0.206 444.523 176.718 
ATOM   4935  N7   DG A 240       0.027 445.079 175.554 
ATOM   4936  C5   DG A 240       1.405 444.942 175.391 
ATOM   4937  C6   DG A 240       2.244 445.352 174.322 
ATOM   4938  O6   DG A 240       1.939 445.930 173.283 
ATOM   4939  N1   DG A 240       3.583 445.015 174.565 
ATOM   4940  C2   DG A 240       4.049 444.367 175.691 
ATOM   4941  N2   DG A 240       5.364 444.136 175.733 
ATOM   4942  N3   DG A 240       3.261 443.982 176.694 
ATOM   4943  C4   DG A 240       1.959 444.302 176.474 
ATOM   4944  P    DT A 241       1.423 443.206 182.892 
ATOM   4945  OP1  DT A 241       1.164 442.025 183.747 
ATOM   4946  OP2  DT A 241       0.505 444.352 183.073 
ATOM   4947  O5'  DT A 241       2.935 443.692 183.090 
ATOM   4948  C5'  DT A 241       3.974 443.081 182.302 
ATOM   4949  C4'  DT A 241       4.920 444.144 181.779 
ATOM   4950  O4'  DT A 241       4.485 444.697 180.505 
ATOM   4951  C3'  DT A 241       5.101 445.371 182.672 
ATOM   4952  O3'  DT A 241       6.455 445.800 182.597 
ATOM   4953  C2'  DT A 241       4.215 446.444 182.039 
ATOM   4954  C1'  DT A 241       4.547 446.113 180.588 
ATOM   4955  N1   DT A 241       3.577 446.676 179.608 
ATOM   4956  C2   DT A 241       4.077 447.082 178.395 
ATOM   4957  O2   DT A 241       5.257 446.998 178.102 
ATOM   4958  N3   DT A 241       3.148 447.600 177.512 
ATOM   4959  C4   DT A 241       1.795 447.741 177.739 
ATOM   4960  O4   DT A 241       1.061 448.219 176.871 
ATOM   4961  C5   DT A 241       1.364 447.288 179.040 
ATOM   4962  C7   DT A 241      -0.095 447.406 179.369 
ATOM   4963  C6   DT A 241       2.245 446.780 179.917 
ATOM   4964  P    DG A 242       7.181 446.317 183.927 
ATOM   4965  OP1  DG A 242       7.702 445.160 184.688 
ATOM   4966  OP2  DG A 242       6.276 447.226 184.664 
ATOM   4967  O5'  DG A 242       8.400 447.153 183.316 
ATOM   4968  C5'  DG A 242       8.952 446.757 182.047 
ATOM   4969  C4'  DG A 242       9.194 447.979 181.182 
ATOM   4970  O4'  DG A 242       8.025 448.341 180.393 
ATOM   4971  C3'  DG A 242       9.546 449.264 181.931 
ATOM   4972  O3'  DG A 242      10.503 449.992 181.172 
ATOM   4973  C2'  DG A 242       8.243 450.062 181.965 
ATOM   4974  C1'  DG A 242       7.799 449.734 180.542 
ATOM   4975  N9   DG A 242       6.355 449.998 180.289 
ATOM   4976  C8   DG A 242       5.282 449.866 181.144 
ATOM   4977  N7   DG A 242       4.130 450.183 180.607 
ATOM   4978  C5   DG A 242       4.461 450.552 179.304 
ATOM   4979  C6   DG A 242       3.633 450.994 178.240 
ATOM   4980  O6   DG A 242       2.415 451.153 178.229 
ATOM   4981  N1   DG A 242       4.381 451.263 177.086 
ATOM   4982  C2   DG A 242       5.751 451.123 176.975 
ATOM   4983  N2   DG A 242       6.277 451.430 175.787 
ATOM   4984  N3   DG A 242       6.528 450.708 177.973 
ATOM   4985  C4   DG A 242       5.817 450.443 179.100 
ATOM   4986  P    DT A 243      11.694 450.740 181.936 
ATOM   4987  OP1  DT A 243      12.791 449.782 182.202 
ATOM   4988  OP2  DT A 243      11.156 451.454 183.115 
ATOM   4989  O5'  DT A 243      12.161 451.800 180.833 
ATOM   4990  C5'  DT A 243      12.009 451.471 179.439 
ATOM   4991  C4'  DT A 243      11.459 452.664 178.682 
ATOM   4992  O4'  DT A 243      10.004 452.697 178.680 
ATOM   4993  C3'  DT A 243      11.858 454.037 179.222 
ATOM   4994  O3'  DT A 243      12.056 454.923 178.128 
ATOM   4995  C2'  DT A 243      10.641 454.510 180.016 
ATOM   4996  C1'  DT A 243       9.585 454.006 179.038 
ATOM   4997  N1   DT A 243       8.220 453.911 179.626 
ATOM   4998  C2   DT A 243       7.161 454.185 178.795 
ATOM   4999  O2   DT A 243       7.298 454.496 177.624 
ATOM   5000  N3   DT A 243       5.910 454.088 179.375 
ATOM   5001  C4   DT A 243       5.640 453.746 180.685 
ATOM   5002  O4   DT A 243       4.478 453.692 181.091 
ATOM   5003  C5   DT A 243       6.816 453.477 181.478 
ATOM   5004  C7   DT A 243       6.611 453.098 182.915 
ATOM   5005  C6   DT A 243       8.043 453.564 180.940 
ATOM   5006  P    DA A 244      13.265 455.971 178.185 
ATOM   5007  OP1  DA A 244      14.513 455.312 177.740 
ATOM   5008  OP2  DA A 244      13.307 456.606 179.521 
ATOM   5009  O5'  DA A 244      12.803 457.045 177.093 
ATOM   5010  C5'  DA A 244      12.000 456.609 175.981 
ATOM   5011  C4'  DA A 244      10.874 457.595 175.738 
ATOM   5012  O4'  DA A 244       9.687 457.288 176.524 
ATOM   5013  C3'  DA A 244      11.179 459.052 176.084 
ATOM   5014  O3'  DA A 244      10.544 459.896 175.131 
ATOM   5015  C2'  DA A 244      10.517 459.273 177.445 
ATOM   5016  C1'  DA A 244       9.246 458.482 177.154 
ATOM   5017  N9   DA A 244       8.482 458.105 178.376 
ATOM   5018  C8   DA A 244       8.965 457.777 179.611 
ATOM   5019  N7   DA A 244       8.041 457.496 180.476 
ATOM   5020  C5   DA A 244       6.858 457.646 179.766 
ATOM   5021  C6   DA A 244       5.510 457.487 180.126 
ATOM   5022  N6   DA A 244       5.109 457.125 181.352 
ATOM   5023  N1   DA A 244       4.584 457.717 179.175 
ATOM   5024  C2   DA A 244       4.989 458.076 177.958 
ATOM   5025  N3   DA A 244       6.211 458.254 177.508 
ATOM   5026  C4   DA A 244       7.118 458.019 178.478 
ATOM   5027  P    DT A 245      11.316 461.198 174.611 
ATOM   5028  OP1  DT A 245      12.234 460.824 173.511 
ATOM   5029  OP2  DT A 245      11.930 461.902 175.758 
ATOM   5030  O5'  DT A 245      10.107 462.070 174.029 
ATOM   5031  C5'  DT A 245       8.952 461.395 173.497 
ATOM   5032  C4'  DT A 245       7.687 462.076 173.979 
ATOM   5033  O4'  DT A 245       7.222 461.546 175.254 
ATOM   5034  C3'  DT A 245       7.791 463.581 174.221 
ATOM   5035  O3'  DT A 245       6.569 464.196 173.832 
ATOM   5036  C2'  DT A 245       7.943 463.720 175.735 
ATOM   5037  C1'  DT A 245       6.936 462.638 176.114 
ATOM   5038  N1   DT A 245       7.066 462.165 177.520 
ATOM   5039  C2   DT A 245       5.908 461.812 178.170 
ATOM   5040  O2   DT A 245       4.809 461.872 177.648 
ATOM   5041  N3   DT A 245       6.067 461.379 179.473 
ATOM   5042  C4   DT A 245       7.260 461.273 180.160 
ATOM   5043  O4   DT A 245       7.277 460.871 181.325 
ATOM   5044  C5   DT A 245       8.418 461.666 179.394 
ATOM   5045  C7   DT A 245       9.756 461.580 180.069 
ATOM   5046  C6   DT A 245       8.293 462.091 178.127 
ATOM   5047  P    DG A 246       6.616 465.611 173.082 
ATOM   5048  OP1  DG A 246       6.848 465.398 171.636 
ATOM   5049  OP2  DG A 246       7.575 466.504 173.769 
ATOM   5050  O5'  DG A 246       5.125 466.142 173.317 
ATOM   5051  C5'  DG A 246       4.055 465.187 173.440 
ATOM   5052  C4'  DG A 246       3.137 465.580 174.581 
ATOM   5053  O4'  DG A 246       3.573 465.032 175.857 
ATOM   5054  C3'  DG A 246       3.013 467.080 174.847 
ATOM   5055  O3'  DG A 246       1.673 467.370 175.229 
ATOM   5056  C2'  DG A 246       3.926 467.338 176.045 
ATOM   5057  C1'  DG A 246       3.562 466.074 176.820 
ATOM   5058  N9   DG A 246       4.536 465.726 177.892 
ATOM   5059  C8   DG A 246       5.903 465.899 177.914 
ATOM   5060  N7   DG A 246       6.475 465.483 179.019 
ATOM   5061  C5   DG A 246       5.411 465.002 179.781 
ATOM   5062  C6   DG A 246       5.403 464.424 181.078 
ATOM   5063  O6   DG A 246       6.350 464.214 181.831 
ATOM   5064  N1   DG A 246       4.105 464.075 181.475 
ATOM   5065  C2   DG A 246       2.964 464.260 180.718 
ATOM   5066  N2   DG A 246       1.820 463.858 181.277 
ATOM   5067  N3   DG A 246       2.972 464.802 179.502 
ATOM   5068  C4   DG A 246       4.224 465.146 179.103 
ATOM   5069  P    DC A 247       0.985 468.710 174.689 
ATOM   5070  OP1  DC A 247       0.436 468.474 173.334 
ATOM   5071  OP2  DC A 247       1.931 469.840 174.818 
ATOM   5072  O5'  DC A 247      -0.215 468.892 175.731 
ATOM   5073  C5'  DC A 247      -0.797 467.722 176.336 
ATOM   5074  C4'  DC A 247      -1.010 467.956 177.818 
ATOM   5075  O4'  DC A 247       0.159 467.599 178.609 
ATOM   5076  C3'  DC A 247      -1.307 469.398 178.228 
ATOM   5077  O3'  DC A 247      -2.249 469.389 179.294 
ATOM   5078  C2'  DC A 247       0.024 469.930 178.761 
ATOM   5079  C1'  DC A 247       0.434 468.664 179.506 
ATOM   5080  N1   DC A 247       1.883 468.615 179.851 
ATOM   5081  C2   DC A 247       2.246 468.001 181.047 
ATOM   5082  O2   DC A 247       1.360 467.525 181.765 
ATOM   5083  N3   DC A 247       3.561 467.947 181.379 
ATOM   5084  C4   DC A 247       4.491 468.474 180.572 
ATOM   5085  N4   DC A 247       5.761 468.396 180.941 
ATOM   5086  C5   DC A 247       4.139 469.111 179.339 
ATOM   5087  C6   DC A 247       2.819 469.155 179.025 
ATOM   5088  P    DC A 248      -3.403 470.498 179.319 
ATOM   5089  OP1  DC A 248      -4.528 470.063 178.461 
ATOM   5090  OP2  DC A 248      -2.824 471.823 179.007 
ATOM   5091  O5'  DC A 248      -3.849 470.455 180.855 
ATOM   5092  C5'  DC A 248      -3.729 469.218 181.583 
ATOM   5093  C4'  DC A 248      -3.150 469.481 182.959 
ATOM   5094  O4'  DC A 248      -1.693 469.453 182.964 
ATOM   5095  C3'  DC A 248      -3.494 470.836 183.578 
ATOM   5096  O3'  DC A 248      -3.676 470.669 184.979 
ATOM   5097  C2'  DC A 248      -2.249 471.694 183.349 
ATOM   5098  C1'  DC A 248      -1.225 470.603 183.651 
ATOM   5099  N1   DC A 248       0.144 470.914 183.154 
ATOM   5100  C2   DC A 248       1.226 470.471 183.912 
ATOM   5101  O2   DC A 248       1.006 469.844 184.955 
ATOM   5102  N3   DC A 248       2.482 470.745 183.477 
ATOM   5103  C4   DC A 248       2.678 471.427 182.341 
ATOM   5104  N4   DC A 248       3.923 471.668 181.960 
ATOM   5105  C5   DC A 248       1.579 471.892 181.548 
ATOM   5106  C6   DC A 248       0.331 471.609 182.000 
ATOM   5107  P    DG A 249      -4.848 471.478 185.711 
ATOM   5108  OP1  DG A 249      -6.124 470.744 185.564 
ATOM   5109  OP2  DG A 249      -4.848 472.882 185.242 
ATOM   5110  O5'  DG A 249      -4.366 471.421 187.235 
ATOM   5111  C5'  DG A 249      -3.593 470.291 187.681 
ATOM   5112  C4'  DG A 249      -2.438 470.761 188.543 
ATOM   5113  O4'  DG A 249      -1.252 471.073 187.760 
ATOM   5114  C3'  DG A 249      -2.688 472.031 189.356 
ATOM   5115  O3'  DG A 249      -2.039 471.908 190.615 
ATOM   5116  C2'  DG A 249      -2.000 473.141 188.561 
ATOM   5117  C1'  DG A 249      -0.761 472.339 188.175 
ATOM   5118  N9   DG A 249       0.008 472.931 187.045 
ATOM   5119  C8   DG A 249      -0.453 473.618 185.943 
ATOM   5120  N7   DG A 249       0.492 474.012 185.125 
ATOM   5121  C5   DG A 249       1.663 473.554 185.727 
ATOM   5122  C6   DG A 249       3.014 473.677 185.311 
ATOM   5123  O6   DG A 249       3.463 474.223 184.307 
ATOM   5124  N1   DG A 249       3.888 473.065 186.221 
ATOM   5125  C2   DG A 249       3.507 472.420 187.380 
ATOM   5126  N2   DG A 249       4.494 471.901 188.115 
ATOM   5127  N3   DG A 249       2.239 472.305 187.771 
ATOM   5128  C4   DG A 249       1.378 472.893 186.899 
ATOM   5129  P    DT A 250      -2.773 472.462 191.925 
ATOM   5130  OP1  DT A 250      -3.719 471.443 192.432 
ATOM   5131  OP2  DT A 250      -3.346 473.797 191.645 
ATOM   5132  O5'  DT A 250      -1.543 472.607 192.939 
ATOM   5133  C5'  DT A 250      -0.420 471.716 192.806 
ATOM   5134  C4'  DT A 250       0.875 472.491 192.943 
ATOM   5135  O4'  DT A 250       1.340 473.026 191.671 
ATOM   5136  C3'  DT A 250       0.826 473.713 193.861 
ATOM   5137  O3'  DT A 250       2.062 473.817 194.556 
ATOM   5138  C2'  DT A 250       0.700 474.905 192.912 
ATOM   5139  C1'  DT A 250       1.675 474.393 191.855 
ATOM   5140  N1   DT A 250       1.550 475.082 190.540 
ATOM   5141  C2   DT A 250       2.704 475.265 189.818 
ATOM   5142  O2   DT A 250       3.797 474.892 190.208 
ATOM   5143  N3   DT A 250       2.549 475.908 188.605 
ATOM   5144  C4   DT A 250       1.365 476.370 188.069 
ATOM   5145  O4   DT A 250       1.350 476.931 186.971 
ATOM   5146  C5   DT A 250       0.208 476.131 188.900 
ATOM   5147  C7   DT A 250      -1.122 476.603 188.391 
ATOM   5148  C6   DT A 250       0.331 475.509 190.084 
ATOM   5149  P    DT A 251       2.052 474.260 196.094 
ATOM   5150  OP1  DT A 251       1.793 473.079 196.949 
ATOM   5151  OP2  DT A 251       1.134 475.406 196.275 
ATOM   5152  O5'  DT A 251       3.564 474.746 196.292 
ATOM   5153  C5'  DT A 251       4.603 474.135 195.504 
ATOM   5154  C4'  DT A 251       5.550 475.198 194.982 
ATOM   5155  O4'  DT A 251       5.114 475.752 193.707 
ATOM   5156  C3'  DT A 251       5.730 476.425 195.874 
ATOM   5157  O3'  DT A 251       7.084 476.855 195.799 
ATOM   5158  C2'  DT A 251       4.844 477.498 195.241 
ATOM   5159  C1'  DT A 251       5.176 477.167 193.790 
ATOM   5160  N1   DT A 251       4.206 477.731 192.810 
ATOM   5161  C2   DT A 251       4.706 478.136 191.597 
ATOM   5162  O2   DT A 251       5.886 478.052 191.304 
ATOM   5163  N3   DT A 251       3.777 478.654 190.714 
ATOM   5164  C4   DT A 251       2.424 478.795 190.941 
ATOM   5165  O4   DT A 251       1.690 479.273 190.073 
ATOM   5166  C5   DT A 251       1.993 478.342 192.242 
ATOM   5167  C7   DT A 251       0.534 478.460 192.571 
ATOM   5168  C6   DT A 251       2.874 477.835 193.119 
ATOM   5169  P    DA A 252       7.810 477.371 197.129 
ATOM   5170  OP1  DA A 252       8.331 476.214 197.890 
ATOM   5171  OP2  DA A 252       6.905 478.280 197.866 
ATOM   5172  O5'  DA A 252       9.030 478.207 196.518 
ATOM   5173  C5'  DA A 252       9.582 477.811 195.249 
ATOM   5174  C4'  DA A 252       9.823 479.033 194.384 
ATOM   5175  O4'  DA A 252       8.654 479.396 193.595 
ATOM   5176  C3'  DA A 252      10.175 480.318 195.133 
ATOM   5177  O3'  DA A 252      11.132 481.047 194.374 
ATOM   5178  C2'  DA A 252       8.872 481.116 195.167 
ATOM   5179  C1'  DA A 252       8.428 480.789 193.744 
ATOM   5180  N9   DA A 252       6.984 481.053 193.491 
ATOM   5181  C8   DA A 252       5.933 480.916 194.352 
ATOM   5182  N7   DA A 252       4.786 481.227 193.833 
ATOM   5183  C5   DA A 252       5.097 481.598 192.532 
ATOM   5184  C6   DA A 252       4.306 482.038 191.458 
ATOM   5185  N6   DA A 252       2.975 482.185 191.531 
ATOM   5186  N1   DA A 252       4.934 482.323 190.302 
ATOM   5187  C2   DA A 252       6.256 482.174 190.236 
ATOM   5188  N3   DA A 252       7.094 481.773 191.167 
ATOM   5189  C4   DA A 252       6.440 481.495 192.313 
ATOM   5190  P    DA A 253      12.323 481.794 195.138 
ATOM   5191  OP1  DA A 253      13.420 480.836 195.404 
ATOM   5192  OP2  DA A 253      11.785 482.508 196.317 
ATOM   5193  O5'  DA A 253      12.790 482.855 194.035 
ATOM   5194  C5'  DA A 253      12.638 482.525 192.641 
ATOM   5195  C4'  DA A 253      12.088 483.718 191.884 
ATOM   5196  O4'  DA A 253      10.633 483.752 191.882 
ATOM   5197  C3'  DA A 253      12.487 485.091 192.424 
ATOM   5198  O3'  DA A 253      12.685 485.977 191.330 
ATOM   5199  C2'  DA A 253      11.270 485.564 193.218 
ATOM   5200  C1'  DA A 253      10.215 485.060 192.240 
ATOM   5201  N9   DA A 253       8.849 484.965 192.828 
ATOM   5202  C8   DA A 253       8.496 484.637 194.106 
ATOM   5203  N7   DA A 253       7.217 484.641 194.314 
ATOM   5204  C5   DA A 253       6.678 484.998 193.086 
ATOM   5205  C6   DA A 253       5.356 485.179 192.647 
ATOM   5206  N6   DA A 253       4.285 485.016 193.437 
ATOM   5207  N1   DA A 253       5.173 485.535 191.362 
ATOM   5208  C2   DA A 253       6.241 485.696 190.581 
ATOM   5209  N3   DA A 253       7.515 485.556 190.878 
ATOM   5210  C4   DA A 253       7.671 485.199 192.170 
ATOM   5211  P    DC A 254      13.894 487.025 191.387 
ATOM   5212  OP1  DC A 254      15.142 486.366 190.942 
ATOM   5213  OP2  DC A 254      13.936 487.660 192.723 
ATOM   5214  O5'  DC A 254      13.433 488.100 190.295 
ATOM   5215  C5'  DC A 254      12.629 487.664 189.183 
ATOM   5216  C4'  DC A 254      11.503 488.649 188.940 
ATOM   5217  O4'  DC A 254      10.316 488.343 189.726 
ATOM   5218  C3'  DC A 254      11.808 490.107 189.286 
ATOM   5219  O3'  DC A 254      11.173 490.950 188.333 
ATOM   5220  C2'  DC A 254      11.147 490.327 190.647 
ATOM   5221  C1'  DC A 254       9.876 489.536 190.356 
ATOM   5222  N1   DC A 254       9.111 489.159 191.578 
ATOM   5223  C2   DC A 254       7.722 489.126 191.490 
ATOM   5224  O2   DC A 254       7.186 489.407 190.412 
ATOM   5225  N3   DC A 254       7.007 488.785 192.593 
ATOM   5226  C4   DC A 254       7.626 488.487 193.742 
ATOM   5227  N4   DC A 254       6.885 488.161 194.790 
ATOM   5228  C5   DC A 254       9.054 488.516 193.854 
ATOM   5229  C6   DC A 254       9.750 488.859 192.740 
ATOM   5230  P    DA A 255      11.945 492.252 187.813 
ATOM   5231  OP1  DA A 255      12.864 491.878 186.713 
ATOM   5232  OP2  DA A 255      12.559 492.956 188.960 
ATOM   5233  O5'  DA A 255      10.737 493.125 187.231 
ATOM   5234  C5'  DA A 255       9.581 492.449 186.699 
ATOM   5235  C4'  DA A 255       8.316 493.130 187.181 
ATOM   5236  O4'  DA A 255       7.851 492.601 188.456 
ATOM   5237  C3'  DA A 255       8.420 494.636 187.423 
ATOM   5238  O3'  DA A 255       7.198 495.251 187.034 
ATOM   5239  C2'  DA A 255       8.572 494.774 188.937 
ATOM   5240  C1'  DA A 255       7.565 493.693 189.316 
ATOM   5241  N9   DA A 255       7.695 493.219 190.722 
ATOM   5242  C8   DA A 255       8.829 493.085 191.472 
ATOM   5243  N7   DA A 255       8.615 492.646 192.673 
ATOM   5244  C5   DA A 255       7.239 492.475 192.727 
ATOM   5245  C6   DA A 255       6.379 492.028 193.743 
ATOM   5246  N6   DA A 255       6.802 491.654 194.959 
ATOM   5247  N1   DA A 255       5.063 491.980 193.464 
ATOM   5248  C2   DA A 255       4.649 492.352 192.255 
ATOM   5249  N3   DA A 255       5.354 492.785 191.232 
ATOM   5250  C4   DA A 255       6.667 492.824 191.538 
ATOM   5251  P    DA A 256       7.246 496.665 186.284 
ATOM   5252  OP1  DA A 256       7.477 496.452 184.838 
ATOM   5253  OP2  DA A 256       8.205 497.558 186.971 
ATOM   5254  O5'  DA A 256       5.754 497.196 186.519 
ATOM   5255  C5'  DA A 256       4.684 496.241 186.642 
ATOM   5256  C4'  DA A 256       3.766 496.634 187.783 
ATOM   5257  O4'  DA A 256       4.202 496.086 189.059 
ATOM   5258  C3'  DA A 256       3.642 498.134 188.049 
ATOM   5259  O3'  DA A 256       2.302 498.424 188.431 
ATOM   5260  C2'  DA A 256       4.555 498.392 189.247 
ATOM   5261  C1'  DA A 256       4.191 497.129 190.022 
ATOM   5262  N9   DA A 256       5.165 496.781 191.094 
ATOM   5263  C8   DA A 256       6.519 496.959 191.099 
ATOM   5264  N7   DA A 256       7.098 496.552 192.186 
ATOM   5265  C5   DA A 256       6.052 496.068 192.960 
ATOM   5266  C6   DA A 256       6.008 495.492 194.240 
ATOM   5267  N6   DA A 256       7.095 495.298 195.001 
ATOM   5268  N1   DA A 256       4.803 495.122 194.713 
ATOM   5269  C2   DA A 256       3.727 495.318 193.951 
ATOM   5270  N3   DA A 256       3.645 495.843 192.749 
ATOM   5271  C4   DA A 256       4.864 496.205 192.299 
ATOM   5272  P    DC A 257       1.614 499.764 187.891 
ATOM   5273  OP1  DC A 257       1.066 499.528 186.536 
ATOM   5274  OP2  DC A 257       2.561 500.894 188.020 
ATOM   5275  O5'  DC A 257       0.415 499.946 188.933 
ATOM   5276  C5'  DC A 257      -0.168 498.776 189.538 
ATOM   5277  C4'  DC A 257      -0.381 499.010 191.020 
ATOM   5278  O4'  DC A 257       0.788 498.653 191.811 
ATOM   5279  C3'  DC A 257      -0.678 500.452 191.430 
ATOM   5280  O3'  DC A 257      -1.619 500.443 192.496 
ATOM   5281  C2'  DC A 257       0.653 500.984 191.963 
ATOM   5282  C1'  DC A 257       1.064 499.718 192.708 
ATOM   5283  N1   DC A 257       2.512 499.670 193.053 
ATOM   5284  C2   DC A 257       2.875 499.055 194.249 
ATOM   5285  O2   DC A 257       1.989 498.579 194.967 
ATOM   5286  N3   DC A 257       4.190 499.001 194.581 
ATOM   5287  C4   DC A 257       5.120 499.528 193.774 
ATOM   5288  N4   DC A 257       6.390 499.450 194.143 
ATOM   5289  C5   DC A 257       4.768 500.165 192.541 
ATOM   5290  C6   DC A 257       3.448 500.209 192.227 
ATOM   5291  P    DA A 258      -2.774 501.553 192.521 
ATOM   5292  OP1  DA A 258      -3.899 501.117 191.663 
ATOM   5293  OP2  DA A 258      -2.195 502.878 192.209 
ATOM   5294  O5'  DA A 258      -3.220 501.510 194.057 
ATOM   5295  C5'  DA A 258      -3.100 500.273 194.785 
ATOM   5296  C4'  DA A 258      -2.520 500.536 196.161 
ATOM   5297  O4'  DA A 258      -1.064 500.507 196.166 
ATOM   5298  C3'  DA A 258      -2.864 501.890 196.780 
ATOM   5299  O3'  DA A 258      -3.047 501.723 198.181 
ATOM   5300  C2'  DA A 258      -1.620 502.748 196.551 
ATOM   5301  C1'  DA A 258      -0.596 501.658 196.853 
ATOM   5302  N9   DA A 258       0.773 501.968 196.356 
ATOM   5303  C8   DA A 258       1.133 502.648 195.228 
ATOM   5304  N7   DA A 258       2.416 502.758 195.067 
ATOM   5305  C5   DA A 258       2.947 502.103 196.169 
ATOM   5306  C6   DA A 258       4.268 501.867 196.585 
ATOM   5307  N6   DA A 258       5.344 502.286 195.903 
ATOM   5308  N1   DA A 258       4.444 501.183 197.731 
ATOM   5309  C2   DA A 258       3.372 500.769 198.403 
ATOM   5310  N3   DA A 258       2.099 500.928 198.116 
ATOM   5311  C4   DA A 258       1.950 501.616 196.965 
ATOM   5312  P    DA A 259      -4.219 502.533 198.913 
ATOM   5313  OP1  DA A 259      -5.495 501.798 198.766 
ATOM   5314  OP2  DA A 259      -4.219 503.936 198.444 
ATOM   5315  O5'  DA A 259      -3.737 502.476 200.437 
ATOM   5316  C5'  DA A 259      -2.964 501.346 200.883 
ATOM   5317  C4'  DA A 259      -1.809 501.815 201.745 
ATOM   5318  O4'  DA A 259      -0.622 502.128 200.962 
ATOM   5319  C3'  DA A 259      -2.059 503.086 202.558 
ATOM   5320  O3'  DA A 259      -1.410 502.962 203.817 
ATOM   5321  C2'  DA A 259      -1.371 504.195 201.763 
ATOM   5322  C1'  DA A 259      -0.132 503.393 201.377 
ATOM   5323  N9   DA A 259       0.637 503.985 200.247 
ATOM   5324  C8   DA A 259       0.162 504.664 199.161 
ATOM   5325  N7   DA A 259       1.088 505.060 198.343 
ATOM   5326  C5   DA A 259       2.264 504.612 198.928 
ATOM   5327  C6   DA A 259       3.612 504.715 198.545 
ATOM   5328  N6   DA A 259       4.017 505.333 197.427 
ATOM   5329  N1   DA A 259       4.530 504.158 199.356 
ATOM   5330  C2   DA A 259       4.121 503.545 200.465 
ATOM   5331  N3   DA A 259       2.899 503.386 200.924 
ATOM   5332  C4   DA A 259       1.998 503.953 200.094 
ATOM   5333  P    DG A 260      -2.144 503.516 205.127 
ATOM   5334  OP1  DG A 260      -3.090 502.497 205.634 
ATOM   5335  OP2  DG A 260      -2.716 504.851 204.847 
ATOM   5336  O5'  DG A 260      -0.914 503.662 206.141 
ATOM   5337  C5'  DG A 260       0.210 502.770 206.008 
ATOM   5338  C4'  DG A 260       1.505 503.545 206.145 
ATOM   5339  O4'  DG A 260       1.969 504.080 204.873 
ATOM   5340  C3'  DG A 260       1.455 504.767 207.063 
ATOM   5341  O3'  DG A 260       2.691 504.872 207.758 
ATOM   5342  C2'  DG A 260       1.329 505.959 206.114 
ATOM   5343  C1'  DG A 260       2.304 505.447 205.057 
ATOM   5344  N9   DG A 260       2.179 506.136 203.742 
ATOM   5345  C8   DG A 260       1.053 506.632 203.122 
ATOM   5346  N7   DG A 260       1.286 507.188 201.958 
ATOM   5347  C5   DG A 260       2.663 507.051 201.795 
ATOM   5348  C6   DG A 260       3.502 507.461 200.726 
ATOM   5349  O6   DG A 260       3.197 508.038 199.687 
ATOM   5350  N1   DG A 260       4.841 507.124 200.969 
ATOM   5351  C2   DG A 260       5.307 506.476 202.095 
ATOM   5352  N2   DG A 260       6.622 506.245 202.137 
ATOM   5353  N3   DG A 260       4.520 506.091 203.098 
ATOM   5354  C4   DG A 260       3.218 506.410 202.878 
ATOM   5355  P    DC A 261       2.681 505.314 209.296 
ATOM   5356  OP1  DC A 261       2.422 504.134 210.151 
ATOM   5357  OP2  DC A 261       1.764 506.460 209.477 
ATOM   5358  O5'  DC A 261       4.193 505.801 209.494 
ATOM   5359  C5'  DC A 261       5.232 505.190 208.706 
ATOM   5360  C4'  DC A 261       6.179 506.252 208.184 
ATOM   5361  O4'  DC A 261       5.743 506.806 206.909 
ATOM   5362  C3'  DC A 261       6.359 507.480 209.076 
ATOM   5363  O3'  DC A 261       7.713 507.909 209.001 
ATOM   5364  C2'  DC A 261       5.474 508.552 208.443 
ATOM   5365  C1'  DC A 261       5.805 508.222 206.992 
ATOM   5366  N1   DC A 261       4.835 508.785 206.012 
ATOM   5367  C2   DC A 261       5.326 509.201 204.777 
ATOM   5368  O2   DC A 261       6.535 509.086 204.547 
ATOM   5369  N3   DC A 261       4.458 509.718 203.871 
ATOM   5370  C4   DC A 261       3.154 509.826 204.158 
ATOM   5371  N4   DC A 261       2.348 510.336 203.240 
ATOM   5372  C5   DC A 261       2.629 509.404 205.422 
ATOM   5373  C6   DC A 261       3.512 508.891 206.315 
ATOM   5374  P    DA A 262       8.439 508.426 210.331 
ATOM   5375  OP1  DA A 262       8.960 507.269 211.092 
ATOM   5376  OP2  DA A 262       7.534 509.335 211.068 
ATOM   5377  O5'  DA A 262       9.659 509.262 209.720 
ATOM   5378  C5'  DA A 262      10.211 508.865 208.451 
ATOM   5379  C4'  DA A 262      10.453 510.088 207.586 
ATOM   5380  O4'  DA A 262       9.283 510.450 206.797 
ATOM   5381  C3'  DA A 262      10.804 511.373 208.335 
ATOM   5382  O3'  DA A 262      11.762 512.101 207.576 
ATOM   5383  C2'  DA A 262       9.501 512.171 208.369 
ATOM   5384  C1'  DA A 262       9.057 511.843 206.946 
ATOM   5385  N9   DA A 262       7.613 512.107 206.693 
ATOM   5386  C8   DA A 262       6.563 511.970 207.554 
ATOM   5387  N7   DA A 262       5.415 512.281 207.035 
ATOM   5388  C5   DA A 262       5.726 512.652 205.734 
ATOM   5389  C6   DA A 262       4.935 513.092 204.660 
ATOM   5390  N6   DA A 262       3.604 513.239 204.733 
ATOM   5391  N1   DA A 262       5.563 513.377 203.504 
ATOM   5392  C2   DA A 262       6.886 513.228 203.438 
ATOM   5393  N3   DA A 262       7.723 512.828 204.370 
ATOM   5394  C4   DA A 262       7.070 512.549 205.515 
ATOM   5395  P    DT A 263      12.953 512.849 208.340 
ATOM   5396  OP1  DT A 263      14.050 511.891 208.606 
ATOM   5397  OP2  DT A 263      12.415 513.562 209.519 
ATOM   5398  O5'  DT A 263      13.419 513.909 207.237 
ATOM   5399  C5'  DT A 263      13.267 513.580 205.843 
ATOM   5400  C4'  DT A 263      12.717 514.773 205.086 
ATOM   5401  O4'  DT A 263      11.262 514.806 205.084 
ATOM   5402  C3'  DT A 263      13.117 516.145 205.626 
ATOM   5403  O3'  DT A 263      13.314 517.032 204.532 
ATOM   5404  C2'  DT A 263      11.899 516.618 206.420 
ATOM   5405  C1'  DT A 263      10.844 516.114 205.442 
ATOM   5406  N1   DT A 263       9.478 516.019 206.030 
ATOM   5407  C2   DT A 263       8.419 516.294 205.199 
ATOM   5408  O2   DT A 263       8.557 516.604 204.028 
ATOM   5409  N3   DT A 263       7.169 516.197 205.779 
ATOM   5410  C4   DT A 263       6.898 515.855 207.089 
ATOM   5411  O4   DT A 263       5.736 515.801 207.495 
ATOM   5412  C5   DT A 263       8.075 515.585 207.882 
ATOM   5413  C7   DT A 263       7.869 515.207 209.319 
ATOM   5414  C6   DT A 263       9.302 515.673 207.344 
ATOM   5415  P    DT A 264      14.523 518.079 204.589 
ATOM   5416  OP1  DT A 264      15.771 517.421 204.144 
ATOM   5417  OP2  DT A 264      14.566 518.715 205.925 
ATOM   5418  O5'  DT A 264      14.062 519.154 203.497 
ATOM   5419  C5'  DT A 264      13.258 518.718 202.385 
ATOM   5420  C4'  DT A 264      12.133 519.704 202.142 
ATOM   5421  O4'  DT A 264      10.945 519.397 202.928 
ATOM   5422  C3'  DT A 264      12.438 521.161 202.489 
ATOM   5423  O3'  DT A 264      11.802 522.004 201.535 
ATOM   5424  C2'  DT A 264      11.776 521.382 203.849 
ATOM   5425  C1'  DT A 264      10.505 520.590 203.558 
ATOM   5426  N1   DT A 264       9.740 520.214 204.780 
ATOM   5427  C2   DT A 264       8.371 520.185 204.677 
ATOM   5428  O2   DT A 264       7.777 520.451 203.646 
ATOM   5429  N3   DT A 264       7.696 519.832 205.830 
ATOM   5430  C4   DT A 264       8.265 519.513 207.046 
ATOM   5431  O4   DT A 264       7.556 519.213 208.009 
ATOM   5432  C5   DT A 264       9.707 519.572 207.055 
ATOM   5433  C7   DT A 264      10.407 519.239 208.340 
ATOM   5434  C6   DT A 264      10.388 519.912 205.948 
ATOM   5435  P    DC A 265      12.574 523.306 201.015 
ATOM   5436  OP1  DC A 265      13.493 522.932 199.915 
ATOM   5437  OP2  DC A 265      13.188 524.010 202.162 
ATOM   5438  O5'  DC A 265      11.366 524.179 200.433 
ATOM   5439  C5'  DC A 265      10.211 523.504 199.901 
ATOM   5440  C4'  DC A 265       8.945 524.184 200.383 
ATOM   5441  O4'  DC A 265       8.480 523.655 201.658 
ATOM   5442  C3'  DC A 265       9.050 525.690 200.625 
ATOM   5443  O3'  DC A 265       7.827 526.305 200.236 
ATOM   5444  C2'  DC A 265       9.202 525.829 202.140 
ATOM   5445  C1'  DC A 265       8.194 524.747 202.519 
ATOM   5446  N1   DC A 265       8.324 524.274 203.924 
ATOM   5447  C2   DC A 265       7.160 523.912 204.598 
ATOM   5448  O2   DC A 265       6.077 523.998 204.006 
ATOM   5449  N3   DC A 265       7.257 523.479 205.881 
ATOM   5450  C4   DC A 265       8.448 523.401 206.486 
ATOM   5451  N4   DC A 265       8.490 522.971 207.739 
ATOM   5452  C5   DC A 265       9.658 523.768 205.812 
ATOM   5453  C6   DC A 265       9.540 524.199 204.531 
ATOM   5454  P    DT A 266       7.875 527.719 199.486 
ATOM   5455  OP1  DT A 266       8.106 527.507 198.040 
ATOM   5456  OP2  DT A 266       8.834 528.612 200.173 
ATOM   5457  O5'  DT A 266       6.383 528.251 199.721 
ATOM   5458  C5'  DT A 266       5.314 527.295 199.844 
ATOM   5459  C4'  DT A 266       4.396 527.689 200.985 
ATOM   5460  O4'  DT A 266       4.832 527.140 202.261 
ATOM   5461  C3'  DT A 266       4.271 529.188 201.251 
ATOM   5462  O3'  DT A 266       2.931 529.478 201.633 
ATOM   5463  C2'  DT A 266       5.184 529.446 202.449 
ATOM   5464  C1'  DT A 266       4.820 528.183 203.224 
ATOM   5465  N1   DT A 266       5.794 527.835 204.296 
ATOM   5466  C2   DT A 266       5.290 527.260 205.437 
ATOM   5467  O2   DT A 266       4.104 527.032 205.596 
ATOM   5468  N3   DT A 266       6.223 526.952 206.408 
ATOM   5469  C4   DT A 266       7.585 527.166 206.333 
ATOM   5470  O4   DT A 266       8.322 526.849 207.268 
ATOM   5471  C5   DT A 266       8.018 527.775 205.096 
ATOM   5472  C7   DT A 266       9.486 528.042 204.933 
ATOM   5473  C6   DT A 266       7.132 528.084 204.136 
ATOM   5474  P    DA A 267       2.244 530.818 201.093 
ATOM   5475  OP1  DA A 267       1.695 530.583 199.738 
ATOM   5476  OP2  DA A 267       3.190 531.949 201.222 
ATOM   5477  O5'  DA A 267       1.044 531.001 202.135 
ATOM   5478  C5'  DA A 267       0.461 529.831 202.740 
ATOM   5479  C4'  DA A 267       0.248 530.064 204.222 
ATOM   5480  O4'  DA A 267       1.417 529.708 205.013 
ATOM   5481  C3'  DA A 267      -0.049 531.507 204.632 
ATOM   5482  O3'  DA A 267      -0.990 531.498 205.698 
ATOM   5483  C2'  DA A 267       1.282 532.039 205.165 
ATOM   5484  C1'  DA A 267       1.693 530.773 205.910 
ATOM   5485  N9   DA A 267       3.141 530.724 206.255 
ATOM   5486  C8   DA A 267       4.199 531.213 205.543 
ATOM   5487  N7   DA A 267       5.349 531.016 206.110 
ATOM   5488  C5   DA A 267       5.032 530.347 207.285 
ATOM   5489  C6   DA A 267       5.823 529.852 208.335 
ATOM   5490  N6   DA A 267       7.158 529.960 208.372 
ATOM   5491  N1   DA A 267       5.187 529.239 209.351 
ATOM   5492  C2   DA A 267       3.859 529.133 209.310 
ATOM   5493  N3   DA A 267       3.022 529.555 208.388 
ATOM   5494  C4   DA A 267       3.683 530.164 207.382 
ATOM   5495  P    DT A 268      -2.145 532.607 205.723 
ATOM   5496  OP1  DT A 268      -3.270 532.172 204.865 
ATOM   5497  OP2  DT A 268      -1.566 533.932 205.411 
ATOM   5498  O5'  DT A 268      -2.591 532.564 207.259 
ATOM   5499  C5'  DT A 268      -2.470 531.327 207.987 
ATOM   5500  C4'  DT A 268      -1.891 531.590 209.363 
ATOM   5501  O4'  DT A 268      -0.435 531.562 209.368 
ATOM   5502  C3'  DT A 268      -2.235 532.944 209.982 
ATOM   5503  O3'  DT A 268      -2.417 532.778 211.383 
ATOM   5504  C2'  DT A 268      -0.991 533.802 209.753 
ATOM   5505  C1'  DT A 268       0.033 532.712 210.055 
ATOM   5506  N1   DT A 268       1.402 533.023 209.558 
ATOM   5507  C2   DT A 268       2.459 532.579 210.317 
ATOM   5508  O2   DT A 268       2.314 531.956 211.355 
ATOM   5509  N3   DT A 268       3.712 532.886 209.826 
ATOM   5510  C4   DT A 268       3.990 533.582 208.668 
ATOM   5511  O4   DT A 268       5.157 533.797 208.330 
ATOM   5512  C5   DT A 268       2.818 534.007 207.941 
ATOM   5513  C7   DT A 268       3.030 534.772 206.666 
ATOM   5514  C6   DT A 268       1.587 533.723 208.394 
ATOM   5515  P    DT A 269      -3.590 533.587 212.115 
ATOM   5516  OP1  DT A 269      -4.866 532.852 211.968 
ATOM   5517  OP2  DT A 269      -3.590 534.990 211.646 
ATOM   5518  O5'  DT A 269      -3.108 533.530 213.639 
ATOM   5519  C5'  DT A 269      -2.335 532.400 214.085 
ATOM   5520  C4'  DT A 269      -1.180 532.870 214.947 
ATOM   5521  O4'  DT A 269       0.007 533.182 214.164 
ATOM   5522  C3'  DT A 269      -1.430 534.140 215.760 
ATOM   5523  O3'  DT A 269      -0.780 534.016 217.019 
ATOM   5524  C2'  DT A 269      -0.742 535.250 214.965 
ATOM   5525  C1'  DT A 269       0.497 534.448 214.579 
ATOM   5526  N1   DT A 269       1.266 535.039 213.449 
ATOM   5527  C2   DT A 269       2.633 534.898 213.480 
ATOM   5528  O2   DT A 269       3.219 534.320 214.378 
ATOM   5529  N3   DT A 269       3.312 535.461 212.416 
ATOM   5530  C4   DT A 269       2.750 536.135 211.351 
ATOM   5531  O4   DT A 269       3.461 536.596 210.456 
ATOM   5532  C5   DT A 269       1.310 536.232 211.407 
ATOM   5533  C7   DT A 269       0.619 536.950 210.286 
ATOM   5534  C6   DT A 269       0.625 535.694 212.430 
ATOM   5535  P    DG A 270      -1.515 534.571 218.329 
ATOM   5536  OP1  DG A 270      -2.460 533.552 218.836 
ATOM   5537  OP2  DG A 270      -2.087 535.906 218.049 
ATOM   5538  O5'  DG A 270      -0.285 534.716 219.343 
ATOM   5539  C5'  DG A 270       0.839 533.825 219.210 
ATOM   5540  C4'  DG A 270       2.134 534.600 219.347 
ATOM   5541  O4'  DG A 270       2.598 535.135 218.075 
ATOM   5542  C3'  DG A 270       2.084 535.822 220.265 
ATOM   5543  O3'  DG A 270       3.321 535.926 220.960 
ATOM   5544  C2'  DG A 270       1.958 537.013 219.316 
ATOM   5545  C1'  DG A 270       2.933 536.502 218.259 
ATOM   5546  N9   DG A 270       2.808 537.190 216.944 
ATOM   5547  C8   DG A 270       1.682 537.686 216.324 
ATOM   5548  N7   DG A 270       1.915 538.242 215.160 
ATOM   5549  C5   DG A 270       3.292 538.105 214.997 
ATOM   5550  C6   DG A 270       4.132 538.515 213.928 
ATOM   5551  O6   DG A 270       3.826 539.093 212.889 
ATOM   5552  N1   DG A 270       5.470 538.178 214.171 
ATOM   5553  C2   DG A 270       5.937 537.530 215.298 
ATOM   5554  N2   DG A 270       7.251 537.299 215.339 
ATOM   5555  N3   DG A 270       5.149 537.145 216.300 
ATOM   5556  C4   DG A 270       3.847 537.465 216.080 
ATOM   5557  P    DA A 271       3.310 536.369 222.498 
ATOM   5558  OP1  DA A 271       3.052 535.188 223.353 
ATOM   5559  OP2  DA A 271       2.393 537.515 222.679 
ATOM   5560  O5'  DA A 271       4.823 536.855 222.696 
ATOM   5561  C5'  DA A 271       5.861 536.244 221.908 
ATOM   5562  C4'  DA A 271       6.808 537.307 221.386 
ATOM   5563  O4'  DA A 271       6.372 537.860 220.111 
ATOM   5564  C3'  DA A 271       6.988 538.534 222.278 
ATOM   5565  O3'  DA A 271       8.342 538.964 222.203 
ATOM   5566  C2'  DA A 271       6.103 539.607 221.645 
ATOM   5567  C1'  DA A 271       6.435 539.276 220.194 
ATOM   5568  N9   DA A 271       5.464 539.839 219.214 
ATOM   5569  C8   DA A 271       4.117 540.013 219.358 
ATOM   5570  N7   DA A 271       3.542 540.534 218.319 
ATOM   5571  C5   DA A 271       4.581 540.720 217.418 
ATOM   5572  C6   DA A 271       4.623 541.240 216.115 
ATOM   5573  N6   DA A 271       3.541 541.691 215.463 
ATOM   5574  N1   DA A 271       5.821 541.283 215.503 
ATOM   5575  C2   DA A 271       6.892 540.833 216.156 
ATOM   5576  N3   DA A 271       6.974 540.329 217.368 
ATOM   5577  C4   DA A 271       5.762 540.298 217.957 
ATOM   5578  P    DT A 272       9.068 539.480 223.533 
ATOM   5579  OP1  DT A 272       9.589 538.323 224.294 
ATOM   5580  OP2  DT A 272       8.164 540.389 224.270 
ATOM   5581  O5'  DT A 272      10.288 540.316 222.922 
ATOM   5582  C5'  DT A 272      10.840 539.920 221.653 
ATOM   5583  C4'  DT A 272      11.082 541.142 220.788 
ATOM   5584  O4'  DT A 272       9.913 541.504 219.999 
ATOM   5585  C3'  DT A 272      11.433 542.427 221.537 
ATOM   5586  O3'  DT A 272      12.391 543.156 220.778 
ATOM   5587  C2'  DT A 272      10.131 543.225 221.571 
ATOM   5588  C1'  DT A 272       9.687 542.898 220.148 
ATOM   5589  N1   DT A 272       8.243 543.162 219.895 
ATOM   5590  C2   DT A 272       7.898 543.602 218.640 
ATOM   5591  O2   DT A 272       8.714 543.778 217.752 
ATOM   5592  N3   DT A 272       6.550 543.837 218.443 
ATOM   5593  C4   DT A 272       5.546 543.671 219.375 
ATOM   5594  O4   DT A 272       4.373 543.914 219.081 
ATOM   5595  C5   DT A 272       6.007 543.206 220.662 
ATOM   5596  C7   DT A 272       4.977 543.000 221.733 
ATOM   5597  C6   DT A 272       7.310 542.970 220.881 
ATOM   5598  P    DA A 273      13.582 543.903 221.542 
ATOM   5599  OP1  DA A 273      14.679 542.945 221.808 
ATOM   5600  OP2  DA A 273      13.044 544.617 222.721 
ATOM   5601  O5'  DA A 273      14.048 544.963 220.439 
ATOM   5602  C5'  DA A 273      13.896 544.634 219.045 
ATOM   5603  C4'  DA A 273      13.346 545.827 218.288 
ATOM   5604  O4'  DA A 273      11.891 545.861 218.286 
ATOM   5605  C3'  DA A 273      13.746 547.200 218.828 
ATOM   5606  O3'  DA A 273      13.943 548.086 217.734 
ATOM   5607  C2'  DA A 273      12.528 547.673 219.623 
ATOM   5608  C1'  DA A 273      11.473 547.169 218.644 
ATOM   5609  N9   DA A 273      10.107 547.074 219.232 
ATOM   5610  C8   DA A 273       9.754 546.745 220.510 
ATOM   5611  N7   DA A 273       8.475 546.750 220.718 
ATOM   5612  C5   DA A 273       7.937 547.107 219.490 
ATOM   5613  C6   DA A 273       6.615 547.287 219.051 
ATOM   5614  N6   DA A 273       5.544 547.124 219.841 
ATOM   5615  N1   DA A 273       6.432 547.644 217.766 
ATOM   5616  C2   DA A 273       7.499 547.804 216.985 
ATOM   5617  N3   DA A 273       8.773 547.664 217.282 
ATOM   5618  C4   DA A 273       8.929 547.308 218.574 
ATOM   5619  P    DA A 274      15.152 549.134 217.791 
ATOM   5620  OP1  DA A 274      16.400 548.475 217.346 
ATOM   5621  OP2  DA A 274      15.195 549.769 219.127 
ATOM   5622  O5'  DA A 274      14.691 550.208 216.699 
ATOM   5623  C5'  DA A 274      13.887 549.773 215.587 
ATOM   5624  C4'  DA A 274      12.762 550.758 215.344 
ATOM   5625  O4'  DA A 274      11.575 550.451 216.130 
ATOM   5626  C3'  DA A 274      13.067 552.215 215.691 
ATOM   5627  O3'  DA A 274      12.432 553.059 214.737 
ATOM   5628  C2'  DA A 274      12.405 552.436 217.051 
ATOM   5629  C1'  DA A 274      11.134 551.645 216.760 
ATOM   5630  N9   DA A 274      10.369 551.268 217.982 
ATOM   5631  C8   DA A 274      10.852 550.940 219.217 
ATOM   5632  N7   DA A 274       9.928 550.659 220.082 
ATOM   5633  C5   DA A 274       8.746 550.809 219.372 
ATOM   5634  C6   DA A 274       7.398 550.650 219.732 
ATOM   5635  N6   DA A 274       6.996 550.288 220.958 
ATOM   5636  N1   DA A 274       6.471 550.880 218.781 
ATOM   5637  C2   DA A 274       6.877 551.239 217.564 
ATOM   5638  N3   DA A 274       8.099 551.418 217.114 
ATOM   5639  C4   DA A 274       9.006 551.182 218.084 
ATOM   5640  P    DG A 275      13.203 554.361 214.217 
ATOM   5641  OP1  DG A 275      14.122 553.987 213.117 
ATOM   5642  OP2  DG A 275      13.817 555.065 215.364 
ATOM   5643  O5'  DG A 275      11.995 555.233 213.636 
ATOM   5644  C5'  DG A 275      10.840 554.558 213.103 
ATOM   5645  C4'  DG A 275       9.574 555.239 213.585 
ATOM   5646  O4'  DG A 275       9.110 554.709 214.860 
ATOM   5647  C3'  DG A 275       9.679 556.744 213.827 
ATOM   5648  O3'  DG A 275       8.456 557.359 213.438 
ATOM   5649  C2'  DG A 275       9.831 556.883 215.342 
ATOM   5650  C1'  DG A 275       8.824 555.801 215.721 
ATOM   5651  N9   DG A 275       8.953 555.328 217.126 
ATOM   5652  C8   DG A 275      10.087 555.187 217.897 
ATOM   5653  N7   DG A 275       9.857 554.742 219.109 
ATOM   5654  C5   DG A 275       8.473 554.577 219.144 
ATOM   5655  C6   DG A 275       7.633 554.121 220.192 
ATOM   5656  O6   DG A 275       7.943 553.762 221.326 
ATOM   5657  N1   DG A 275       6.286 554.108 219.802 
ATOM   5658  C2   DG A 275       5.814 554.485 218.560 
ATOM   5659  N2   DG A 275       4.494 554.400 218.384 
ATOM   5660  N3   DG A 275       6.604 554.913 217.576 
ATOM   5661  C4   DG A 275       7.912 554.932 217.939 
ATOM   5662  P    DG A 276       8.504 558.774 212.688 
ATOM   5663  OP1  DG A 276       8.736 558.561 211.242 
ATOM   5664  OP2  DG A 276       9.463 559.667 213.375 
ATOM   5665  O5'  DG A 276       7.012 559.305 212.923 
ATOM   5666  C5'  DG A 276       5.943 558.350 213.046 
ATOM   5667  C4'  DG A 276       5.025 558.743 214.187 
ATOM   5668  O4'  DG A 276       5.461 558.195 215.463 
ATOM   5669  C3'  DG A 276       4.900 560.243 214.453 
ATOM   5670  O3'  DG A 276       3.560 560.533 214.835 
ATOM   5671  C2'  DG A 276       5.813 560.501 215.651 
ATOM   5672  C1'  DG A 276       5.449 559.237 216.426 
ATOM   5673  N9   DG A 276       6.424 558.889 217.498 
ATOM   5674  C8   DG A 276       7.790 559.062 217.520 
ATOM   5675  N7   DG A 276       8.362 558.646 218.625 
ATOM   5676  C5   DG A 276       7.299 558.165 219.387 
ATOM   5677  C6   DG A 276       7.291 557.587 220.684 
ATOM   5678  O6   DG A 276       8.237 557.377 221.437 
ATOM   5679  N1   DG A 276       5.993 557.238 221.081 
ATOM   5680  C2   DG A 276       4.852 557.423 220.324 
ATOM   5681  N2   DG A 276       3.708 557.021 220.883 
ATOM   5682  N3   DG A 276       4.860 557.965 219.108 
ATOM   5683  C4   DG A 276       6.112 558.309 218.709 
ATOM   5684  P    DT A 277       2.873 561.873 214.295 
ATOM   5685  OP1  DT A 277       2.324 561.637 212.940 
ATOM   5686  OP2  DT A 277       3.819 563.003 214.424 
ATOM   5687  O5'  DT A 277       1.673 562.055 215.337 
ATOM   5688  C5'  DT A 277       1.090 560.885 215.942 
ATOM   5689  C4'  DT A 277       0.877 561.119 217.424 
ATOM   5690  O4'  DT A 277       2.046 560.762 218.215 
ATOM   5691  C3'  DT A 277       0.581 562.561 217.834 
ATOM   5692  O3'  DT A 277      -0.361 562.552 218.900 
ATOM   5693  C2'  DT A 277       1.911 563.093 218.367 
ATOM   5694  C1'  DT A 277       2.322 561.827 219.112 
ATOM   5695  N1   DT A 277       3.770 561.778 219.457 
ATOM   5696  C2   DT A 277       4.112 561.169 220.639 
ATOM   5697  O2   DT A 277       3.290 560.679 221.395 
ATOM   5698  N3   DT A 277       5.463 561.143 220.926 
ATOM   5699  C4   DT A 277       6.475 561.664 220.145 
ATOM   5700  O4   DT A 277       7.651 561.582 220.507 
ATOM   5701  C5   DT A 277       6.018 562.284 218.925 
ATOM   5702  C7   DT A 277       7.056 562.877 218.016 
ATOM   5703  C6   DT A 277       4.710 562.323 218.621 
ATOM   5704  P    DA A 278      -1.515 563.661 218.925 
ATOM   5705  OP1  DA A 278      -2.641 563.226 218.067 
ATOM   5706  OP2  DA A 278      -0.936 564.986 218.613 
ATOM   5707  O5'  DA A 278      -1.962 563.618 220.461 
ATOM   5708  C5'  DA A 278      -1.841 562.381 221.189 
ATOM   5709  C4'  DA A 278      -1.262 562.644 222.565 
ATOM   5710  O4'  DA A 278       0.194 562.616 222.570 
ATOM   5711  C3'  DA A 278      -1.606 563.999 223.184 
ATOM   5712  O3'  DA A 278      -1.788 563.832 224.585 
ATOM   5713  C2'  DA A 278      -0.362 564.857 222.955 
ATOM   5714  C1'  DA A 278       0.662 563.767 223.257 
ATOM   5715  N9   DA A 278       2.031 564.077 222.760 
ATOM   5716  C8   DA A 278       2.391 564.757 221.632 
ATOM   5717  N7   DA A 278       3.674 564.867 221.471 
ATOM   5718  C5   DA A 278       4.205 564.211 222.573 
ATOM   5719  C6   DA A 278       5.526 563.975 222.989 
ATOM   5720  N6   DA A 278       6.602 564.394 222.307 
ATOM   5721  N1   DA A 278       5.703 563.291 224.135 
ATOM   5722  C2   DA A 278       4.630 562.877 224.807 
ATOM   5723  N3   DA A 278       3.357 563.037 224.520 
ATOM   5724  C4   DA A 278       3.208 563.725 223.369 
ATOM   5725  P    DA A 279      -2.960 564.641 225.317 
ATOM   5726  OP1  DA A 279      -4.237 563.907 225.170 
ATOM   5727  OP2  DA A 279      -2.961 566.045 224.848 
ATOM   5728  O5'  DA A 279      -2.478 564.584 226.841 
ATOM   5729  C5'  DA A 279      -1.705 563.454 227.287 
ATOM   5730  C4'  DA A 279      -0.551 563.924 228.150 
ATOM   5731  O4'  DA A 279       0.636 564.236 227.366 
ATOM   5732  C3'  DA A 279      -0.801 565.194 228.962 
ATOM   5733  O3'  DA A 279      -0.151 565.071 230.221 
ATOM   5734  C2'  DA A 279      -0.112 566.304 228.167 
ATOM   5735  C1'  DA A 279       1.127 565.502 227.781 
ATOM   5736  N9   DA A 279       1.895 566.094 226.651 
ATOM   5737  C8   DA A 279       1.421 566.772 225.565 
ATOM   5738  N7   DA A 279       2.346 567.169 224.747 
ATOM   5739  C5   DA A 279       3.522 566.720 225.332 
ATOM   5740  C6   DA A 279       4.870 566.823 224.949 
ATOM   5741  N6   DA A 279       5.276 567.442 223.831 
ATOM   5742  N1   DA A 279       5.789 566.266 225.760 
ATOM   5743  C2   DA A 279       5.379 565.653 226.869 
ATOM   5744  N3   DA A 279       4.157 565.495 227.328 
ATOM   5745  C4   DA A 279       3.256 566.062 226.498 
ATOM   5746  P    DC A 280      -0.885 565.625 231.531 
ATOM   5747  OP1  DC A 280      -1.831 564.606 232.038 
ATOM   5748  OP2  DC A 280      -1.458 566.960 231.251 
ATOM   5749  O5'  DC A 280       0.345 565.770 232.545 
ATOM   5750  C5'  DC A 280       1.468 564.879 232.412 
ATOM   5751  C4'  DC A 280       2.763 565.654 232.550 
ATOM   5752  O4'  DC A 280       3.228 566.189 231.277 
ATOM   5753  C3'  DC A 280       2.713 566.876 233.467 
ATOM   5754  O3'  DC A 280       3.950 566.980 234.162 
ATOM   5755  C2'  DC A 280       2.588 568.068 232.518 
ATOM   5756  C1'  DC A 280       3.562 567.556 231.461 
ATOM   5757  N1   DC A 280       3.437 568.245 230.146 
ATOM   5758  C2   DC A 280       4.598 568.439 229.402 
ATOM   5759  O2   DC A 280       5.674 568.035 229.858 
ATOM   5760  N3   DC A 280       4.506 569.065 228.201 
ATOM   5761  C4   DC A 280       3.321 569.488 227.741 
ATOM   5762  N4   DC A 280       3.282 570.093 226.564 
ATOM   5763  C5   DC A 280       2.115 569.299 228.492 
ATOM   5764  C6   DC A 280       2.229 568.671 229.690 
ATOM   5765  P    DA A 281       3.940 567.423 235.700 
ATOM   5766  OP1  DA A 281       3.681 566.242 236.555 
ATOM   5767  OP2  DA A 281       3.022 568.569 235.881 
ATOM   5768  O5'  DA A 281       5.452 567.909 235.898 
ATOM   5769  C5'  DA A 281       6.491 567.298 235.110 
ATOM   5770  C4'  DA A 281       7.437 568.361 234.588 
ATOM   5771  O4'  DA A 281       7.001 568.915 233.313 
ATOM   5772  C3'  DA A 281       7.617 569.588 235.480 
ATOM   5773  O3'  DA A 281       8.971 570.018 235.405 
ATOM   5774  C2'  DA A 281       6.732 570.661 234.847 
ATOM   5775  C1'  DA A 281       7.064 570.330 233.396 
ATOM   5776  N9   DA A 281       6.094 570.894 232.416 
ATOM   5777  C8   DA A 281       4.746 571.067 232.560 
ATOM   5778  N7   DA A 281       4.171 571.588 231.521 
ATOM   5779  C5   DA A 281       5.210 571.774 230.620 
ATOM   5780  C6   DA A 281       5.252 572.295 229.317 
ATOM   5781  N6   DA A 281       4.171 572.745 228.665 
ATOM   5782  N1   DA A 281       6.450 572.337 228.705 
ATOM   5783  C2   DA A 281       7.521 571.888 229.358 
ATOM   5784  N3   DA A 281       7.604 571.383 230.570 
ATOM   5785  C4   DA A 281       6.391 571.352 231.159 
ATOM   5786  P    DA A 282       9.698 570.535 236.735 
ATOM   5787  OP1  DA A 282      10.218 569.378 237.496 
ATOM   5788  OP2  DA A 282       8.793 571.443 237.472 
ATOM   5789  O5'  DA A 282      10.917 571.370 236.124 
ATOM   5790  C5'  DA A 282      11.469 570.974 234.855 
ATOM   5791  C4'  DA A 282      11.711 572.196 233.990 
ATOM   5792  O4'  DA A 282      10.542 572.559 233.201 
ATOM   5793  C3'  DA A 282      12.063 573.481 234.739 
ATOM   5794  O3'  DA A 282      13.020 574.210 233.980 
ATOM   5795  C2'  DA A 282      10.760 574.279 234.773 
ATOM   5796  C1'  DA A 282      10.316 573.952 233.350 
ATOM   5797  N9   DA A 282       8.872 574.216 233.097 
ATOM   5798  C8   DA A 282       7.821 574.079 233.958 
ATOM   5799  N7   DA A 282       6.673 574.390 233.440 
ATOM   5800  C5   DA A 282       6.984 574.761 232.138 
ATOM   5801  C6   DA A 282       6.194 575.201 231.064 
ATOM   5802  N6   DA A 282       4.863 575.348 231.137 
ATOM   5803  N1   DA A 282       6.822 575.486 229.908 
ATOM   5804  C2   DA A 282       8.144 575.337 229.842 
ATOM   5805  N3   DA A 282       8.982 574.936 230.774 
ATOM   5806  C4   DA A 282       8.328 574.658 231.919 
ATOM   5807  P    DG A 283      14.211 574.957 234.744 
ATOM   5808  OP1  DG A 283      15.308 573.999 235.010 
ATOM   5809  OP2  DG A 283      13.673 575.671 235.923 
ATOM   5810  O5'  DG A 283      14.678 576.018 233.641 
ATOM   5811  C5'  DG A 283      14.525 575.689 232.247 
ATOM   5812  C4'  DG A 283      13.976 576.881 231.490 
ATOM   5813  O4'  DG A 283      12.520 576.915 231.488 
ATOM   5814  C3'  DG A 283      14.375 578.254 232.031 
ATOM   5815  O3'  DG A 283      14.573 579.140 230.936 
ATOM   5816  C2'  DG A 283      13.158 578.727 232.825 
ATOM   5817  C1'  DG A 283      12.102 578.223 231.846 
ATOM   5818  N9   DG A 283      10.736 578.128 232.434 
ATOM   5819  C8   DG A 283      10.363 577.799 233.718 
ATOM   5820  N7   DG A 283       9.066 577.807 233.916 
ATOM   5821  C5   DG A 283       8.545 578.167 232.674 
ATOM   5822  C6   DG A 283       7.197 578.341 232.265 
ATOM   5823  O6   DG A 283       6.169 578.211 232.924 
ATOM   5824  N1   DG A 283       7.115 578.710 230.915 
ATOM   5825  C2   DG A 283       8.196 578.887 230.071 
ATOM   5826  N2   DG A 283       7.907 579.240 228.816 
ATOM   5827  N3   DG A 283       9.459 578.723 230.456 
ATOM   5828  C4   DG A 283       9.556 578.365 231.763 
ATOM   5829  P    DT A 284      15.781 580.188 230.993 
ATOM   5830  OP1  DT A 284      17.030 579.529 230.548 
ATOM   5831  OP2  DT A 284      15.824 580.824 232.329 
ATOM   5832  O5'  DT A 284      15.320 581.263 229.901 
ATOM   5833  C5'  DT A 284      14.517 580.827 228.789 
ATOM   5834  C4'  DT A 284      13.391 581.812 228.546 
ATOM   5835  O4'  DT A 284      12.204 581.506 229.332 
ATOM   5836  C3'  DT A 284      13.696 583.270 228.893 
ATOM   5837  O3'  DT A 284      13.061 584.113 227.939 
ATOM   5838  C2'  DT A 284      13.034 583.490 230.253 
ATOM   5839  C1'  DT A 284      11.763 582.699 229.962 
ATOM   5840  N1   DT A 284      10.998 582.322 231.184 
ATOM   5841  C2   DT A 284       9.629 582.294 231.081 
ATOM   5842  O2   DT A 284       9.036 582.559 230.050 
ATOM   5843  N3   DT A 284       8.954 581.941 232.234 
ATOM   5844  C4   DT A 284       9.523 581.622 233.450 
ATOM   5845  O4   DT A 284       8.814 581.322 234.413 
ATOM   5846  C5   DT A 284      10.965 581.680 233.459 
ATOM   5847  C7   DT A 284      11.665 581.348 234.744 
ATOM   5848  C6   DT A 284      11.647 582.021 232.353 
ATOM   5849  P    DC A 285      13.832 585.415 227.419 
ATOM   5850  OP1  DC A 285      14.751 585.041 226.319 
ATOM   5851  OP2  DC A 285      14.446 586.119 228.566 
ATOM   5852  O5'  DC A 285      12.624 586.288 226.838 
ATOM   5853  C5'  DC A 285      11.469 585.613 226.305 
ATOM   5854  C4'  DC A 285      10.203 586.293 226.787 
ATOM   5855  O4'  DC A 285       9.739 585.764 228.062 
ATOM   5856  C3'  DC A 285      10.308 587.799 227.029 
ATOM   5857  O3'  DC A 285       9.085 588.414 226.640 
ATOM   5858  C2'  DC A 285      10.460 587.938 228.544 
ATOM   5859  C1'  DC A 285       9.453 586.856 228.923 
ATOM   5860  N1   DC A 285       9.582 586.383 230.328 
ATOM   5861  C2   DC A 285       8.419 586.021 231.002 
ATOM   5862  O2   DC A 285       7.336 586.106 230.410 
ATOM   5863  N3   DC A 285       8.516 585.588 232.285 
ATOM   5864  C4   DC A 285       9.706 585.509 232.890 
ATOM   5865  N4   DC A 285       9.748 585.080 234.143 
ATOM   5866  C5   DC A 285      10.916 585.877 232.216 
ATOM   5867  C6   DC A 285      10.798 586.308 230.935 
ATOM   5868  P    DG A 286       9.133 589.828 225.890 
ATOM   5869  OP1  DG A 286       9.365 589.615 224.444 
ATOM   5870  OP2  DG A 286      10.092 590.721 226.577 
ATOM   5871  O5'  DG A 286       7.642 590.359 226.125 
ATOM   5872  C5'  DG A 286       6.572 589.404 226.248 
ATOM   5873  C4'  DG A 286       5.654 589.797 227.389 
ATOM   5874  O4'  DG A 286       6.090 589.249 228.665 
ATOM   5875  C3'  DG A 286       5.529 591.297 227.655 
ATOM   5876  O3'  DG A 286       4.190 591.587 228.037 
ATOM   5877  C2'  DG A 286       6.443 591.555 228.853 
ATOM   5878  C1'  DG A 286       6.078 590.292 229.628 
ATOM   5879  N9   DG A 286       7.053 589.944 230.700 
ATOM   5880  C8   DG A 286       8.419 590.116 230.722 
ATOM   5881  N7   DG A 286       8.992 589.700 231.827 
ATOM   5882  C5   DG A 286       7.928 589.220 232.589 
ATOM   5883  C6   DG A 286       7.920 588.641 233.886 
ATOM   5884  O6   DG A 286       8.867 588.431 234.639 
ATOM   5885  N1   DG A 286       6.622 588.292 234.283 
ATOM   5886  C2   DG A 286       5.481 588.477 233.526 
ATOM   5887  N2   DG A 286       4.337 588.076 234.085 
ATOM   5888  N3   DG A 286       5.489 589.019 232.310 
ATOM   5889  C4   DG A 286       6.741 589.364 231.911 
ATOM   5890  P    DA A 287       3.502 592.927 227.497 
ATOM   5891  OP1  DA A 287       2.953 592.692 226.142 
ATOM   5892  OP2  DA A 287       4.448 594.057 227.626 
ATOM   5893  O5'  DA A 287       2.302 593.109 228.539 
ATOM   5894  C5'  DA A 287       1.719 591.939 229.144 
ATOM   5895  C4'  DA A 287       1.506 592.173 230.626 
ATOM   5896  O4'  DA A 287       2.676 591.816 231.417 
ATOM   5897  C3'  DA A 287       1.210 593.615 231.036 
ATOM   5898  O3'  DA A 287       0.268 593.606 232.102 
ATOM   5899  C2'  DA A 287       2.540 594.147 231.569 
ATOM   5900  C1'  DA A 287       2.951 592.881 232.314 
ATOM   5901  N9   DA A 287       4.400 592.833 232.659 
ATOM   5902  C8   DA A 287       5.458 593.322 231.947 
ATOM   5903  N7   DA A 287       6.607 593.124 232.514 
ATOM   5904  C5   DA A 287       6.290 592.455 233.689 
ATOM   5905  C6   DA A 287       7.081 591.960 234.739 
ATOM   5906  N6   DA A 287       8.416 592.069 234.776 
ATOM   5907  N1   DA A 287       6.445 591.348 235.755 
ATOM   5908  C2   DA A 287       5.118 591.242 235.714 
ATOM   5909  N3   DA A 287       4.280 591.663 234.792 
ATOM   5910  C4   DA A 287       4.941 592.273 233.786 
ATOM   5911  P    DT A 288      -0.886 594.716 232.127 
ATOM   5912  OP1  DT A 288      -2.012 594.280 231.269 
ATOM   5913  OP2  DT A 288      -0.307 596.041 231.815 
ATOM   5914  O5'  DT A 288      -1.333 594.673 233.663 
ATOM   5915  C5'  DT A 288      -1.212 593.436 234.391 
ATOM   5916  C4'  DT A 288      -0.633 593.699 235.767 
ATOM   5917  O4'  DT A 288       0.824 593.671 235.772 
ATOM   5918  C3'  DT A 288      -0.977 595.053 236.386 
ATOM   5919  O3'  DT A 288      -1.159 594.886 237.787 
ATOM   5920  C2'  DT A 288       0.268 595.911 236.157 
ATOM   5921  C1'  DT A 288       1.292 594.821 236.459 
ATOM   5922  N1   DT A 288       2.661 595.131 235.962 
ATOM   5923  C2   DT A 288       3.717 594.687 236.721 
ATOM   5924  O2   DT A 288       3.572 594.064 237.759 
ATOM   5925  N3   DT A 288       4.971 594.995 236.231 
ATOM   5926  C4   DT A 288       5.248 595.691 235.072 
ATOM   5927  O4   DT A 288       6.415 595.906 234.734 
ATOM   5928  C5   DT A 288       4.076 596.115 234.345 
ATOM   5929  C7   DT A 288       4.289 596.881 233.071 
ATOM   5930  C6   DT A 288       2.845 595.831 234.798 
ATOM   5931  P    DG A 289      -2.331 595.696 238.519 
ATOM   5932  OP1  DG A 289      -3.608 594.961 238.372 
ATOM   5933  OP2  DG A 289      -2.331 597.099 238.050 
ATOM   5934  O5'  DG A 289      -1.849 595.639 240.043 
ATOM   5935  C5'  DG A 289      -1.076 594.509 240.489 
ATOM   5936  C4'  DG A 289       0.079 594.978 241.352 
ATOM   5937  O4'  DG A 289       1.265 595.291 240.568 
ATOM   5938  C3'  DG A 289      -0.172 596.249 242.164 
ATOM   5939  O3'  DG A 289       0.478 596.125 243.423 
ATOM   5940  C2'  DG A 289       0.517 597.358 241.369 
ATOM   5941  C1'  DG A 289       1.756 596.556 240.983 
ATOM   5942  N9   DG A 289       2.524 597.148 239.853 
ATOM   5943  C8   DG A 289       2.063 597.836 238.751 
ATOM   5944  N7   DG A 289       3.009 598.230 237.933 
ATOM   5945  C5   DG A 289       4.180 597.771 238.535 
ATOM   5946  C6   DG A 289       5.530 597.894 238.119 
ATOM   5947  O6   DG A 289       5.979 598.441 237.116 
ATOM   5948  N1   DG A 289       6.405 597.283 239.029 
ATOM   5949  C2   DG A 289       6.024 596.638 240.188 
ATOM   5950  N2   DG A 289       7.011 596.119 240.923 
ATOM   5951  N3   DG A 289       4.756 596.523 240.579 
ATOM   5952  C4   DG A 289       3.895 597.111 239.707 
ATOM   5953  P    DG A 290      -0.256 596.680 244.733 
ATOM   5954  OP1  DG A 290      -1.202 595.661 245.240 
ATOM   5955  OP2  DG A 290      -0.829 598.014 244.453 
ATOM   5956  O5'  DG A 290       0.974 596.825 245.747 
ATOM   5957  C5'  DG A 290       2.097 595.933 245.614 
ATOM   5958  C4'  DG A 290       3.392 596.708 245.752 
ATOM   5959  O4'  DG A 290       3.857 597.243 244.479 
ATOM   5960  C3'  DG A 290       3.343 597.930 246.669 
ATOM   5961  O3'  DG A 290       4.579 598.035 247.364 
ATOM   5962  C2'  DG A 290       3.217 599.122 245.720 
ATOM   5963  C1'  DG A 290       4.192 598.610 244.663 
ATOM   5964  N9   DG A 290       4.066 599.299 243.348 
ATOM   5965  C8   DG A 290       2.940 599.795 242.728 
ATOM   5966  N7   DG A 290       3.173 600.351 241.564 
ATOM   5967  C5   DG A 290       4.551 600.214 241.401 
ATOM   5968  C6   DG A 290       5.390 600.624 240.332 
ATOM   5969  O6   DG A 290       5.085 601.201 239.293 
ATOM   5970  N1   DG A 290       6.729 600.287 240.575 
ATOM   5971  C2   DG A 290       7.195 599.639 241.702 
ATOM   5972  N2   DG A 290       8.510 599.408 241.743 
ATOM   5973  N3   DG A 290       6.407 599.254 242.704 
ATOM   5974  C4   DG A 290       5.105 599.573 242.484 
ATOM   5975  P    DA A 291       4.569 598.477 248.902 
ATOM   5976  OP1  DA A 291       4.310 597.297 249.757 
ATOM   5977  OP2  DA A 291       3.651 599.623 249.083 
ATOM   5978  O5'  DA A 291       6.081 598.964 249.100 
ATOM   5979  C5'  DA A 291       7.120 598.353 248.312 
ATOM   5980  C4'  DA A 291       8.066 599.415 247.790 
ATOM   5981  O4'  DA A 291       7.630 599.969 246.515 
ATOM   5982  C3'  DA A 291       8.246 600.643 248.683 
ATOM   5983  O3'  DA A 291       9.600 601.072 248.607 
ATOM   5984  C2'  DA A 291       7.361 601.716 248.049 
ATOM   5985  C1'  DA A 291       7.693 601.385 246.598 
ATOM   5986  N9   DA A 291       6.723 601.948 245.618 
ATOM   5987  C8   DA A 291       5.375 602.122 245.762 
ATOM   5988  N7   DA A 291       4.800 602.643 244.723 
ATOM   5989  C5   DA A 291       5.839 602.828 243.822 
ATOM   5990  C6   DA A 291       5.881 603.349 242.519 
ATOM   5991  N6   DA A 291       4.800 603.799 241.867 
ATOM   5992  N1   DA A 291       7.079 603.391 241.907 
ATOM   5993  C2   DA A 291       8.150 602.942 242.560 
ATOM   5994  N3   DA A 291       8.233 602.437 243.772 
ATOM   5995  C4   DA A 291       7.021 602.407 244.361 
ATOM   5996  P    DT A 292      10.327 601.589 249.937 
ATOM   5997  OP1  DT A 292      10.848 600.432 250.698 
ATOM   5998  OP2  DT A 292       9.422 602.498 250.674 
ATOM   5999  O5'  DT A 292      11.546 602.425 249.326 
ATOM   6000  C5'  DT A 292      12.098 602.028 248.057 
ATOM   6001  C4'  DT A 292      12.340 603.251 247.192 
ATOM   6002  O4'  DT A 292      11.171 603.613 246.403 
ATOM   6003  C3'  DT A 292      12.692 604.536 247.941 
ATOM   6004  O3'  DT A 292      13.649 605.264 247.182 
ATOM   6005  C2'  DT A 292      11.389 605.334 247.975 
ATOM   6006  C1'  DT A 292      10.945 605.006 246.552 
ATOM   6007  N1   DT A 292       9.501 605.270 246.299 
ATOM   6008  C2   DT A 292       9.157 605.711 245.044 
ATOM   6009  O2   DT A 292       9.972 605.887 244.156 
ATOM   6010  N3   DT A 292       7.809 605.946 244.847 
ATOM   6011  C4   DT A 292       6.805 605.780 245.779 
ATOM   6012  O4   DT A 292       5.632 606.023 245.485 
ATOM   6013  C5   DT A 292       7.265 605.315 247.066 
ATOM   6014  C7   DT A 292       6.235 605.108 248.137 
ATOM   6015  C6   DT A 292       8.568 605.079 247.285 
ATOM   6016  P    DT A 293      14.840 606.012 247.946 
ATOM   6017  OP1  DT A 293      15.937 605.054 248.212 
ATOM   6018  OP2  DT A 293      14.302 606.725 249.126 
ATOM   6019  O5'  DT A 293      15.307 607.072 246.843 
ATOM   6020  C5'  DT A 293      15.154 606.743 245.449 
ATOM   6021  C4'  DT A 293      14.605 607.936 244.692 
ATOM   6022  O4'  DT A 293      13.149 607.969 244.690 
ATOM   6023  C3'  DT A 293      15.004 609.308 245.233 
ATOM   6024  O3'  DT A 293      15.202 610.195 244.138 
ATOM   6025  C2'  DT A 293      13.787 609.781 246.027 
ATOM   6026  C1'  DT A 293      12.731 609.278 245.048 
ATOM   6027  N1   DT A 293      11.366 609.182 245.636 
ATOM   6028  C2   DT A 293      10.306 609.457 244.805 
ATOM   6029  O2   DT A 293      10.444 609.767 243.634 
ATOM   6030  N3   DT A 293       9.056 609.360 245.385 
ATOM   6031  C4   DT A 293       8.786 609.018 246.695 
ATOM   6032  O4   DT A 293       7.624 608.964 247.101 
ATOM   6033  C5   DT A 293       9.962 608.748 247.488 
ATOM   6034  C7   DT A 293       9.757 608.370 248.925 
ATOM   6035  C6   DT A 293      11.189 608.836 246.950 
ATOM   6036  P    DC A 294      16.411 611.242 244.195 
ATOM   6037  OP1  DC A 294      17.659 610.584 243.750 
ATOM   6038  OP2  DC A 294      16.453 611.878 245.531 
ATOM   6039  O5'  DC A 294      15.949 612.317 243.103 
ATOM   6040  C5'  DC A 294      15.146 611.881 241.991 
ATOM   6041  C4'  DC A 294      14.020 612.867 241.748 
ATOM   6042  O4'  DC A 294      12.833 612.560 242.534 
ATOM   6043  C3'  DC A 294      14.325 614.324 242.095 
ATOM   6044  O3'  DC A 294      13.690 615.167 241.141 
ATOM   6045  C2'  DC A 294      13.663 614.545 243.455 
ATOM   6046  C1'  DC A 294      12.392 613.753 243.164 
ATOM   6047  N1   DC A 294      11.628 613.377 244.386 
ATOM   6048  C2   DC A 294      10.238 613.343 244.298 
ATOM   6049  O2   DC A 294       9.702 613.624 243.220 
ATOM   6050  N3   DC A 294       9.524 613.003 245.401 
ATOM   6051  C4   DC A 294      10.143 612.705 246.550 
ATOM   6052  N4   DC A 294       9.401 612.379 247.598 
ATOM   6053  C5   DC A 294      11.571 612.734 246.662 
ATOM   6054  C6   DC A 294      12.267 613.077 245.549 
ATOM   6055  P    DC A 295      14.461 616.469 240.621 
ATOM   6056  OP1  DC A 295      15.380 616.096 239.521 
ATOM   6057  OP2  DC A 295      15.075 617.173 241.768 
ATOM   6058  O5'  DC A 295      13.253 617.342 240.040 
ATOM   6059  C5'  DC A 295      12.098 616.667 239.507 
ATOM   6060  C4'  DC A 295      10.832 617.348 239.989 
ATOM   6061  O4'  DC A 295      10.368 616.818 241.264 
ATOM   6062  C3'  DC A 295      10.937 618.853 240.231 
ATOM   6063  O3'  DC A 295       9.715 619.468 239.842 
ATOM   6064  C2'  DC A 295      11.089 618.992 241.746 
ATOM   6065  C1'  DC A 295      10.082 617.910 242.125 
ATOM   6066  N1   DC A 295      10.212 617.437 243.530 
ATOM   6067  C2   DC A 295       9.048 617.075 244.204 
ATOM   6068  O2   DC A 295       7.965 617.161 243.612 
ATOM   6069  N3   DC A 295       9.145 616.642 245.487 
ATOM   6070  C4   DC A 295      10.335 616.564 246.092 
ATOM   6071  N4   DC A 295      10.377 616.135 247.345 
ATOM   6072  C5   DC A 295      11.545 616.931 245.418 
ATOM   6073  C6   DC A 295      11.427 617.362 244.137 
ATOM   6074  P    DT A 296       9.762 620.882 239.092 
ATOM   6075  OP1  DT A 296       9.994 620.670 237.646 
ATOM   6076  OP2  DT A 296      10.721 621.775 239.779 
ATOM   6077  O5'  DT A 296       8.271 621.414 239.327 
ATOM   6078  C5'  DT A 296       7.201 620.459 239.450 
ATOM   6079  C4'  DT A 296       6.283 620.852 240.591 
ATOM   6080  O4'  DT A 296       6.719 620.303 241.867 
ATOM   6081  C3'  DT A 296       6.158 622.352 240.857 
ATOM   6082  O3'  DT A 296       4.819 622.642 241.239 
ATOM   6083  C2'  DT A 296       7.072 622.609 242.055 
ATOM   6084  C1'  DT A 296       6.707 621.346 242.830 
ATOM   6085  N1   DT A 296       7.682 620.998 243.902 
ATOM   6086  C2   DT A 296       7.178 620.423 245.043 
ATOM   6087  O2   DT A 296       5.991 620.195 245.202 
ATOM   6088  N3   DT A 296       8.111 620.115 246.014 
ATOM   6089  C4   DT A 296       9.472 620.329 245.939 
ATOM   6090  O4   DT A 296      10.209 620.012 246.874 
ATOM   6091  C5   DT A 296       9.905 620.938 244.703 
ATOM   6092  C7   DT A 296      11.373 621.206 244.539 
ATOM   6093  C6   DT A 296       9.020 621.248 243.742 
ATOM   6094  P    DC A 297       4.131 623.982 240.699 
ATOM   6095  OP1  DC A 297       3.582 623.746 239.344 
ATOM   6096  OP2  DC A 297       5.077 625.112 240.828 
ATOM   6097  O5'  DC A 297       2.931 624.164 241.741 
ATOM   6098  C5'  DC A 297       2.349 622.994 242.346 
ATOM   6099  C4'  DC A 297       2.135 623.228 243.828 
ATOM   6100  O4'  DC A 297       3.305 622.871 244.619 
ATOM   6101  C3'  DC A 297       1.839 624.670 244.238 
ATOM   6102  O3'  DC A 297       0.897 624.661 245.304 
ATOM   6103  C2'  DC A 297       3.169 625.202 244.771 
ATOM   6104  C1'  DC A 297       3.580 623.936 245.516 
ATOM   6105  N1   DC A 297       5.029 623.887 245.861 
ATOM   6106  C2   DC A 297       5.392 623.272 247.057 
ATOM   6107  O2   DC A 297       4.505 622.797 247.775 
ATOM   6108  N3   DC A 297       6.707 623.219 247.389 
ATOM   6109  C4   DC A 297       7.637 623.746 246.582 
ATOM   6110  N4   DC A 297       8.906 623.668 246.951 
ATOM   6111  C5   DC A 297       7.285 624.383 245.349 
ATOM   6112  C6   DC A 297       5.965 624.427 245.035 
ATOM   6113  P    DT A 298      -0.257 625.770 245.329 
ATOM   6114  OP1  DT A 298      -1.383 625.335 244.471 
ATOM   6115  OP2  DT A 298       0.322 627.095 245.017 
ATOM   6116  O5'  DT A 298      -0.704 625.727 246.865 
ATOM   6117  C5'  DT A 298      -0.583 624.490 247.593 
ATOM   6118  C4'  DT A 298      -0.004 624.753 248.969 
ATOM   6119  O4'  DT A 298       1.453 624.725 248.974 
ATOM   6120  C3'  DT A 298      -0.348 626.108 249.588 
ATOM   6121  O3'  DT A 298      -0.530 625.941 250.989 
ATOM   6122  C2'  DT A 298       0.897 626.966 249.359 
ATOM   6123  C1'  DT A 298       1.921 625.875 249.661 
ATOM   6124  N1   DT A 298       3.290 626.186 249.164 
ATOM   6125  C2   DT A 298       4.346 625.742 249.923 
ATOM   6126  O2   DT A 298       4.201 625.119 250.961 
ATOM   6127  N3   DT A 298       5.600 626.049 249.433 
ATOM   6128  C4   DT A 298       5.878 626.746 248.274 
ATOM   6129  O4   DT A 298       7.044 626.960 247.936 
ATOM   6130  C5   DT A 298       4.705 627.170 247.547 
ATOM   6131  C7   DT A 298       4.918 627.935 246.273 
ATOM   6132  C6   DT A 298       3.474 626.886 248.000 
ATOM   6133  P    DC A 299      -1.702 626.750 251.721 
ATOM   6134  OP1  DC A 299      -2.978 626.016 251.574 
ATOM   6135  OP2  DC A 299      -1.702 628.153 251.252 
ATOM   6136  O5'  DC A 299      -1.220 626.693 253.245 
ATOM   6137  C5'  DC A 299      -0.447 625.563 253.691 
ATOM   6138  C4'  DC A 299       0.708 626.033 254.554 
ATOM   6139  O4'  DC A 299       1.894 626.345 253.770 
ATOM   6140  C3'  DC A 299       0.457 627.303 255.366 
ATOM   6141  O3'  DC A 299       1.107 627.179 256.625 
ATOM   6142  C2'  DC A 299       1.146 628.413 254.571 
ATOM   6143  C1'  DC A 299       2.385 627.611 254.185 
ATOM   6144  N1   DC A 299       3.154 628.202 253.055 
ATOM   6145  C2   DC A 299       4.539 628.068 253.072 
ATOM   6146  O2   DC A 299       5.070 627.469 254.014 
ATOM   6147  N3   DC A 299       5.259 628.602 252.050 
ATOM   6148  C4   DC A 299       4.647 629.244 251.048
[truncated: 415,700 more chars]
