# Supplementary material for: Characterization of lncRNA-protein interactions associated with Prostate cancer and Androgen receptors by molecular docking simulations
Source: Biochem Biophys Rep. 2025 Mar 9;42:101959. doi: 10.1016/j.bbrep.2025.101959 (PMC11929892; doi:10.1016/j.bbrep.2025.101959)
Supplement: Multimedia component 19 [file mmc19.zip › bbrep_00101959_model_8.pdb]

REMARK Number:     8
REMARK Ligand:     lig_628dcb8434e2f.pdb
REMARK Contact:     0     0     0
REMARK Score:  -204.62
REMARK RMSD:    632.24
MODEL        8
ATOM      1  N   ALA A  24      30.357  -5.473 -24.875 
ATOM      2  CA  ALA A  24      30.515  -4.000 -24.871 
ATOM      3  CB  ALA A  24      29.364  -3.347 -25.653 
ATOM      4  C   ALA A  24      30.496  -3.471 -23.474 
ATOM      5  O   ALA A  24      31.409  -3.720 -22.690 
ATOM      6  N   GLN A  25      29.435  -2.716 -23.129 
ATOM      7  CA  GLN A  25      29.334  -2.167 -21.810 
ATOM      8  CB  GLN A  25      28.209  -1.135 -21.640 
ATOM      9  CG  GLN A  25      28.449   0.131 -22.464 
ATOM     10  CD  GLN A  25      27.291   1.085 -22.227 
ATOM     11  OE1 GLN A  25      26.895   1.324 -21.089 
ATOM     12  NE2 GLN A  25      26.734   1.652 -23.331 
ATOM     13  C   GLN A  25      29.084  -3.296 -20.876 
ATOM     14  O   GLN A  25      28.668  -4.376 -21.290 
ATOM     15  N   ASP A  26      29.382  -3.075 -19.584 
ATOM     16  CA  ASP A  26      29.211  -4.105 -18.606 
ATOM     17  CB  ASP A  26      30.274  -4.043 -17.495 
ATOM     18  CG  ASP A  26      30.054  -5.171 -16.494 
ATOM     19  OD1 ASP A  26      28.986  -5.191 -15.826 
ATOM     20  OD2 ASP A  26      30.966  -6.032 -16.381 
ATOM     21  C   ASP A  26      27.866  -3.939 -17.988 
ATOM     22  O   ASP A  26      27.612  -2.985 -17.253 
ATOM     23  N   ASN A  27      26.945  -4.872 -18.288 
ATOM     24  CA  ASN A  27      25.662  -4.773 -17.669 
ATOM     25  CB  ASN A  27      24.503  -4.752 -18.683 
ATOM     26  CG  ASN A  27      24.583  -3.452 -19.471 
ATOM     27  OD1 ASN A  27      24.658  -2.366 -18.897 
ATOM     28  ND2 ASN A  27      24.568  -3.560 -20.827 
ATOM     29  C   ASN A  27      25.467  -5.984 -16.812 
ATOM     30  O   ASN A  27      24.473  -6.696 -16.949 
ATOM     31  N   SER A  28      26.402  -6.226 -15.873 
ATOM     32  CA  SER A  28      26.317  -7.361 -15.002 
ATOM     33  CB  SER A  28      27.559  -7.517 -14.112 
ATOM     34  OG  SER A  28      28.707  -7.731 -14.919 
ATOM     35  C   SER A  28      25.149  -7.145 -14.100 
ATOM     36  O   SER A  28      24.492  -8.089 -13.668 
ATOM     37  N   ARG A  29      24.868  -5.864 -13.806 
ATOM     38  CA  ARG A  29      23.821  -5.471 -12.913 
ATOM     39  CB  ARG A  29      23.787  -3.948 -12.704 
ATOM     40  CG  ARG A  29      25.152  -3.369 -12.324 
ATOM     41  CD  ARG A  29      25.113  -1.897 -11.913 
ATOM     42  NE  ARG A  29      26.512  -1.383 -11.942 
ATOM     43  CZ  ARG A  29      27.390  -1.720 -10.952 
ATOM     44  NH1 ARG A  29      27.024  -2.618  -9.991 
ATOM     45  NH2 ARG A  29      28.642  -1.178 -10.929 
ATOM     46  C   ARG A  29      22.506  -5.884 -13.504 
ATOM     47  O   ARG A  29      21.579  -6.255 -12.784 
ATOM     48  N   TYR A  30      22.378  -5.784 -14.840 
ATOM     49  CA  TYR A  30      21.164  -6.163 -15.505 
ATOM     50  CB  TYR A  30      21.186  -5.817 -17.003 
ATOM     51  CG  TYR A  30      19.900  -6.271 -17.606 
ATOM     52  CD1 TYR A  30      18.727  -5.600 -17.348 
ATOM     53  CD2 TYR A  30      19.876  -7.357 -18.449 
ATOM     54  CE1 TYR A  30      17.543  -6.018 -17.911 
ATOM     55  CE2 TYR A  30      18.698  -7.778 -19.016 
ATOM     56  CZ  TYR A  30      17.529  -7.109 -18.746 
ATOM     57  OH  TYR A  30      16.316  -7.539 -19.327 
ATOM     58  C   TYR A  30      20.959  -7.638 -15.363 
ATOM     59  O   TYR A  30      19.855  -8.092 -15.068 
ATOM     60  N   THR A  31      22.033  -8.431 -15.551 
ATOM     61  CA  THR A  31      21.926  -9.861 -15.473 
ATOM     62  CB  THR A  31      23.230 -10.559 -15.736 
ATOM     63  OG1 THR A  31      23.715 -10.225 -17.028 
ATOM     64  CG2 THR A  31      23.003 -12.080 -15.628 
ATOM     65  C   THR A  31      21.490 -10.229 -14.091 
ATOM     66  O   THR A  31      20.646 -11.105 -13.907 
ATOM     67  N   HIS A  32      22.064  -9.557 -13.079 
ATOM     68  CA  HIS A  32      21.744  -9.842 -11.711 
ATOM     69  ND1 HIS A  32      22.771 -10.826  -8.882 
ATOM     70  CG  HIS A  32      22.450  -9.554  -9.301 
ATOM     71  CB  HIS A  32      22.623  -9.069 -10.710 
ATOM     72  NE2 HIS A  32      22.010  -9.743  -7.096 
ATOM     73  CD2 HIS A  32      21.986  -8.905  -8.198 
ATOM     74  CE1 HIS A  32      22.488 -10.885  -7.556 
ATOM     75  C   HIS A  32      20.311  -9.481 -11.477 
ATOM     76  O   HIS A  32      19.604 -10.145 -10.722 
ATOM     77  N   PHE A  33      19.841  -8.406 -12.133 
ATOM     78  CA  PHE A  33      18.494  -7.942 -11.975 
ATOM     79  CB  PHE A  33      18.233  -6.698 -12.850 
ATOM     80  CG  PHE A  33      16.831  -6.221 -12.683 
ATOM     81  CD1 PHE A  33      15.822  -6.729 -13.471 
ATOM     82  CD2 PHE A  33      16.525  -5.261 -11.749 
ATOM     83  CE1 PHE A  33      14.528  -6.288 -13.327 
ATOM     84  CE2 PHE A  33      15.232  -4.815 -11.599 
ATOM     85  CZ  PHE A  33      14.232  -5.330 -12.388 
ATOM     86  C   PHE A  33      17.577  -9.044 -12.410 
ATOM     87  O   PHE A  33      16.584  -9.337 -11.745 
ATOM     88  N   LEU A  34      17.891  -9.694 -13.546 
ATOM     89  CA  LEU A  34      17.052 -10.740 -14.056 
ATOM     90  CB  LEU A  34      17.509 -11.262 -15.429 
ATOM     91  CG  LEU A  34      17.352 -10.227 -16.561 
ATOM     92  CD1 LEU A  34      17.815 -10.799 -17.911 
ATOM     93  CD2 LEU A  34      15.914  -9.684 -16.622 
ATOM     94  C   LEU A  34      17.034 -11.895 -13.105 
ATOM     95  O   LEU A  34      15.977 -12.463 -12.835 
ATOM     96  N   THR A  35      18.201 -12.276 -12.555 
ATOM     97  CA  THR A  35      18.222 -13.429 -11.706 
ATOM     98  CB  THR A  35      19.611 -13.827 -11.277 
ATOM     99  OG1 THR A  35      19.582 -15.110 -10.672 
ATOM    100  CG2 THR A  35      20.183 -12.793 -10.291 
ATOM    101  C   THR A  35      17.370 -13.183 -10.496 
ATOM    102  O   THR A  35      16.600 -14.054 -10.093 
ATOM    103  N   GLN A  36      17.510 -12.004  -9.861 
ATOM    104  CA  GLN A  36      16.760 -11.714  -8.673 
ATOM    105  CB  GLN A  36      17.330 -10.515  -7.900 
ATOM    106  CG  GLN A  36      18.719 -10.776  -7.318 
ATOM    107  CD  GLN A  36      19.161  -9.521  -6.583 
ATOM    108  OE1 GLN A  36      18.999  -8.403  -7.076 
ATOM    109  NE2 GLN A  36      19.727  -9.702  -5.360 
ATOM    110  C   GLN A  36      15.306 -11.414  -8.928 
ATOM    111  O   GLN A  36      14.428 -11.820  -8.172 
ATOM    112  N   HIS A  37      15.041 -10.560  -9.926 
ATOM    113  CA  HIS A  37      13.739 -10.030 -10.232 
ATOM    114  ND1 HIS A  37      13.488  -7.875  -7.943 
ATOM    115  CG  HIS A  37      14.262  -7.931  -9.081 
ATOM    116  CB  HIS A  37      13.787  -8.508 -10.384 
ATOM    117  NE2 HIS A  37      15.483  -7.062  -7.395 
ATOM    118  CD2 HIS A  37      15.476  -7.429  -8.730 
ATOM    119  CE1 HIS A  37      14.268  -7.348  -6.966 
ATOM    120  C   HIS A  37      12.906 -10.649 -11.327 
ATOM    121  O   HIS A  37      11.752 -10.256 -11.466 
ATOM    122  N   TYR A  38      13.434 -11.530 -12.202 
ATOM    123  CA  TYR A  38      12.632 -11.883 -13.350 
ATOM    124  CB  TYR A  38      13.334 -11.414 -14.642 
ATOM    125  CG  TYR A  38      12.655 -11.872 -15.887 
ATOM    126  CD1 TYR A  38      11.465 -11.319 -16.304 
ATOM    127  CD2 TYR A  38      13.246 -12.841 -16.668 
ATOM    128  CE1 TYR A  38      10.868 -11.746 -17.467 
ATOM    129  CE2 TYR A  38      12.653 -13.271 -17.830 
ATOM    130  CZ  TYR A  38      11.459 -12.724 -18.231 
ATOM    131  OH  TYR A  38      10.848 -13.164 -19.425 
ATOM    132  C   TYR A  38      12.379 -13.364 -13.432 
ATOM    133  O   TYR A  38      13.285 -14.174 -13.250 
ATOM    134  N   ASP A  39      11.102 -13.741 -13.690 
ATOM    135  CA  ASP A  39      10.698 -15.112 -13.886 
ATOM    136  CB  ASP A  39      10.028 -15.729 -12.643 
ATOM    137  CG  ASP A  39       9.940 -17.238 -12.841 
ATOM    138  OD1 ASP A  39      10.562 -17.742 -13.815 
ATOM    139  OD2 ASP A  39       9.249 -17.904 -12.025 
ATOM    140  C   ASP A  39       9.669 -15.081 -14.984 
ATOM    141  O   ASP A  39       8.529 -14.682 -14.754 
ATOM    142  N   ALA A  40      10.037 -15.519 -16.207 
ATOM    143  CA  ALA A  40       9.168 -15.355 -17.343 
ATOM    144  CB  ALA A  40       9.809 -15.843 -18.652 
ATOM    145  C   ALA A  40       7.861 -16.082 -17.196 
ATOM    146  O   ALA A  40       6.812 -15.469 -17.390 
ATOM    147  N   LYS A  41       7.868 -17.386 -16.837 
ATOM    148  CA  LYS A  41       6.612 -18.091 -16.756 
ATOM    149  CB  LYS A  41       6.394 -19.072 -17.922 
ATOM    150  CG  LYS A  41       6.320 -18.394 -19.293 
ATOM    151  CD  LYS A  41       6.383 -19.380 -20.462 
ATOM    152  CE  LYS A  41       6.315 -18.723 -21.842 
ATOM    153  NZ  LYS A  41       6.395 -19.761 -22.893 
ATOM    154  C   LYS A  41       6.607 -18.900 -15.492 
ATOM    155  O   LYS A  41       6.979 -20.072 -15.469 
ATOM    156  N   PRO A  42       6.164 -18.261 -14.447 
ATOM    157  CA  PRO A  42       6.146 -18.766 -13.096 
ATOM    158  CD  PRO A  42       5.459 -16.998 -14.579 
ATOM    159  CB  PRO A  42       5.693 -17.583 -12.242 
ATOM    160  CG  PRO A  42       4.817 -16.760 -13.203 
ATOM    161  C   PRO A  42       5.350 -19.982 -12.740 
ATOM    162  O   PRO A  42       5.866 -20.776 -11.954 
ATOM    163  N   GLN A  43       4.106 -20.125 -13.253 
ATOM    164  CA  GLN A  43       3.233 -21.210 -12.882 
ATOM    165  CB  GLN A  43       3.921 -22.559 -12.575 
ATOM    166  CG  GLN A  43       2.969 -23.746 -12.437 
ATOM    167  CD  GLN A  43       2.653 -24.258 -13.835 
ATOM    168  OE1 GLN A  43       2.011 -23.577 -14.631 
ATOM    169  NE2 GLN A  43       3.125 -25.496 -14.144 
ATOM    170  C   GLN A  43       2.428 -20.772 -11.677 
ATOM    171  O   GLN A  43       1.781 -19.726 -11.696 
ATOM    172  N   GLY A  44       2.476 -21.564 -10.580 
ATOM    173  CA  GLY A  44       1.617 -21.423  -9.423 
ATOM    174  C   GLY A  44       1.682 -20.099  -8.711 
ATOM    175  O   GLY A  44       0.636 -19.515  -8.436 
ATOM    176  N   ARG A  45       2.881 -19.573  -8.391 
ATOM    177  CA  ARG A  45       2.966 -18.320  -7.681 
ATOM    178  CB  ARG A  45       2.277 -17.177  -8.444 
ATOM    179  CG  ARG A  45       2.951 -16.883  -9.786 
ATOM    180  CD  ARG A  45       2.084 -16.065 -10.743 
ATOM    181  NE  ARG A  45       2.134 -14.640 -10.313 
ATOM    182  CZ  ARG A  45       1.083 -13.819 -10.595 
ATOM    183  NH1 ARG A  45      -0.026 -14.325 -11.205 
ATOM    184  NH2 ARG A  45       1.132 -12.493 -10.270 
ATOM    185  C   ARG A  45       2.353 -18.422  -6.307 
ATOM    186  O   ARG A  45       1.777 -17.453  -5.809 
ATOM    187  N   ASP A  46       2.452 -19.607  -5.663 
ATOM    188  CA  ASP A  46       1.984 -19.790  -4.311 
ATOM    189  CB  ASP A  46       1.250 -21.127  -4.079 
ATOM    190  CG  ASP A  46       2.197 -22.277  -4.390 
ATOM    191  OD1 ASP A  46       3.256 -22.021  -5.022 
ATOM    192  OD2 ASP A  46       1.866 -23.431  -4.005 
ATOM    193  C   ASP A  46       3.161 -19.699  -3.376 
ATOM    194  O   ASP A  46       4.259 -19.317  -3.777 
ATOM    195  N   ASP A  47       2.954 -20.056  -2.089 
ATOM    196  CA  ASP A  47       3.986 -19.963  -1.086 
ATOM    197  CB  ASP A  47       3.505 -20.399   0.311 
ATOM    198  CG  ASP A  47       2.512 -19.366   0.829 
ATOM    199  OD1 ASP A  47       2.392 -18.285   0.192 
ATOM    200  OD2 ASP A  47       1.859 -19.643   1.870 
ATOM    201  C   ASP A  47       5.122 -20.868  -1.453 
ATOM    202  O   ASP A  47       6.290 -20.503  -1.321 
ATOM    203  N   ARG A  48       4.797 -22.077  -1.942 
ATOM    204  CA  ARG A  48       5.781 -23.061  -2.293 
ATOM    205  CB  ARG A  48       5.140 -24.351  -2.823 
ATOM    206  CG  ARG A  48       6.146 -25.430  -3.211 
ATOM    207  CD  ARG A  48       5.521 -26.560  -4.029 
ATOM    208  NE  ARG A  48       5.134 -25.982  -5.348 
ATOM    209  CZ  ARG A  48       4.541 -26.764  -6.297 
ATOM    210  NH1 ARG A  48       4.304 -28.084  -6.046 
ATOM    211  NH2 ARG A  48       4.179 -26.221  -7.497 
ATOM    212  C   ARG A  48       6.632 -22.511  -3.395 
ATOM    213  O   ARG A  48       7.843 -22.722  -3.421 
ATOM    214  N   TYR A  49       6.004 -21.778  -4.332 
ATOM    215  CA  TYR A  49       6.690 -21.207  -5.452 
ATOM    216  CB  TYR A  49       5.716 -20.385  -6.317 
ATOM    217  CG  TYR A  49       6.455 -19.484  -7.246 
ATOM    218  CD1 TYR A  49       6.995 -19.944  -8.423 
ATOM    219  CD2 TYR A  49       6.580 -18.149  -6.930 
ATOM    220  CE1 TYR A  49       7.662 -19.084  -9.266 
ATOM    221  CE2 TYR A  49       7.244 -17.287  -7.767 
ATOM    222  CZ  TYR A  49       7.787 -17.755  -8.938 
ATOM    223  OH  TYR A  49       8.468 -16.868  -9.798 
ATOM    224  C   TYR A  49       7.763 -20.299  -4.937 
ATOM    225  O   TYR A  49       8.907 -20.361  -5.387 
ATOM    226  N   CYS A  50       7.427 -19.442  -3.956 
ATOM    227  CA  CYS A  50       8.387 -18.513  -3.432 
ATOM    228  CB  CYS A  50       7.789 -17.543  -2.401 
ATOM    229  SG  CYS A  50       6.919 -16.168  -3.203 
ATOM    230  C   CYS A  50       9.521 -19.233  -2.772 
ATOM    231  O   CYS A  50      10.680 -18.874  -2.966 
ATOM    232  N   GLU A  51       9.232 -20.282  -1.984 
ATOM    233  CA  GLU A  51      10.291 -20.937  -1.274 
ATOM    234  CB  GLU A  51       9.814 -22.052  -0.328 
ATOM    235  CG  GLU A  51       9.046 -21.500   0.875 
ATOM    236  CD  GLU A  51       8.647 -22.660   1.776 
ATOM    237  OE1 GLU A  51       8.797 -23.834   1.341 
ATOM    238  OE2 GLU A  51       8.191 -22.384   2.918 
ATOM    239  C   GLU A  51      11.271 -21.539  -2.238 
ATOM    240  O   GLU A  51      12.477 -21.471  -2.014 
ATOM    241  N   SER A  52      10.782 -22.163  -3.323 
ATOM    242  CA  SER A  52      11.648 -22.819  -4.266 
ATOM    243  CB  SER A  52      10.871 -23.670  -5.287 
ATOM    244  OG  SER A  52      11.770 -24.296  -6.189 
ATOM    245  C   SER A  52      12.484 -21.840  -5.041 
ATOM    246  O   SER A  52      13.695 -22.015  -5.173 
ATOM    247  N   ILE A  53      11.853 -20.774  -5.572 
ATOM    248  CA  ILE A  53      12.510 -19.830  -6.436 
ATOM    249  CB  ILE A  53      11.569 -18.839  -7.063 
ATOM    250  CG1 ILE A  53      12.268 -18.100  -8.213 
ATOM    251  CG2 ILE A  53      11.022 -17.910  -5.967 
ATOM    252  CD1 ILE A  53      11.307 -17.285  -9.080 
ATOM    253  C   ILE A  53      13.564 -19.071  -5.697 
ATOM    254  O   ILE A  53      14.625 -18.777  -6.243 
ATOM    255  N   MET A  54      13.288 -18.724  -4.431 
ATOM    256  CA  MET A  54      14.208 -17.931  -3.681 
ATOM    257  CB  MET A  54      13.657 -17.630  -2.278 
ATOM    258  CG  MET A  54      14.129 -16.292  -1.716 
ATOM    259  SD  MET A  54      13.400 -14.851  -2.557 
ATOM    260  CE  MET A  54      13.965 -13.641  -1.327 
ATOM    261  C   MET A  54      15.482 -18.715  -3.574 
ATOM    262  O   MET A  54      16.577 -18.162  -3.661 
ATOM    263  N   ARG A  55      15.360 -20.040  -3.377 
ATOM    264  CA  ARG A  55      16.487 -20.926  -3.259 
ATOM    265  CB  ARG A  55      16.035 -22.353  -2.921 
ATOM    266  CG  ARG A  55      15.198 -22.413  -1.641 
ATOM    267  CD  ARG A  55      14.502 -23.757  -1.423 
ATOM    268  NE  ARG A  55      15.339 -24.566  -0.498 
ATOM    269  CZ  ARG A  55      15.110 -25.907  -0.399 
ATOM    270  NH1 ARG A  55      14.168 -26.490  -1.198 
ATOM    271  NH2 ARG A  55      15.823 -26.659   0.486 
ATOM    272  C   ARG A  55      17.249 -20.983  -4.555 
ATOM    273  O   ARG A  55      18.476 -20.907  -4.565 
ATOM    274  N   ARG A  56      16.538 -21.101  -5.694 
ATOM    275  CA  ARG A  56      17.186 -21.258  -6.971 
ATOM    276  CB  ARG A  56      16.203 -21.454  -8.140 
ATOM    277  CG  ARG A  56      15.409 -22.759  -8.083 
ATOM    278  CD  ARG A  56      14.767 -23.128  -9.423 
ATOM    279  NE  ARG A  56      13.877 -22.004  -9.821 
ATOM    280  CZ  ARG A  56      12.561 -22.008  -9.459 
ATOM    281  NH1 ARG A  56      12.047 -23.057  -8.752 
ATOM    282  NH2 ARG A  56      11.757 -20.960  -9.804 
ATOM    283  C   ARG A  56      17.993 -20.038  -7.297 
ATOM    284  O   ARG A  56      19.094 -20.132  -7.842 
ATOM    285  N   ARG A  57      17.434 -18.858  -6.981 
ATOM    286  CA  ARG A  57      17.989 -17.566  -7.272 
ATOM    287  CB  ARG A  57      16.981 -16.432  -7.028 
ATOM    288  CG  ARG A  57      15.720 -16.618  -7.872 
ATOM    289  CD  ARG A  57      16.007 -16.749  -9.368 
ATOM    290  NE  ARG A  57      14.774 -17.286 -10.009 
ATOM    291  CZ  ARG A  57      14.462 -16.937 -11.292 
ATOM    292  NH1 ARG A  57      15.255 -16.058 -11.970 
ATOM    293  NH2 ARG A  57      13.356 -17.462 -11.896 
ATOM    294  C   ARG A  57      19.215 -17.308  -6.446 
ATOM    295  O   ARG A  57      20.047 -16.489  -6.833 
ATOM    296  N   GLY A  58      19.345 -17.952  -5.266 
ATOM    297  CA  GLY A  58      20.518 -17.749  -4.452 
ATOM    298  C   GLY A  58      20.249 -16.676  -3.435 
ATOM    299  O   GLY A  58      21.171 -16.056  -2.910 
ATOM    300  N   LEU A  59      18.957 -16.404  -3.197 
ATOM    301  CA  LEU A  59      18.390 -15.442  -2.291 
ATOM    302  CB  LEU A  59      16.997 -14.993  -2.748 
ATOM    303  CG  LEU A  59      17.057 -14.335  -4.141 
ATOM    304  CD1 LEU A  59      15.690 -13.786  -4.573 
ATOM    305  CD2 LEU A  59      18.175 -13.282  -4.214 
ATOM    306  C   LEU A  59      18.342 -15.875  -0.842 
ATOM    307  O   LEU A  59      17.877 -15.107  -0.005 
ATOM    308  N   THR A  60      18.628 -17.158  -0.543 
ATOM    309  CA  THR A  60      18.521 -17.780   0.758 
ATOM    310  CB  THR A  60      18.422 -19.273   0.655 
ATOM    311  OG1 THR A  60      19.592 -19.810   0.057 
ATOM    312  CG2 THR A  60      17.192 -19.608  -0.204 
ATOM    313  C   THR A  60      19.582 -17.448   1.776 
ATOM    314  O   THR A  60      19.306 -17.592   2.964 
ATOM    315  N   SER A  61      20.833 -17.093   1.412 
ATOM    316  CA  SER A  61      21.758 -16.859   2.493 
ATOM    317  CB  SER A  61      22.957 -17.826   2.485 
ATOM    318  OG  SER A  61      22.517 -19.158   2.702 
ATOM    319  C   SER A  61      22.320 -15.475   2.407 
ATOM    320  O   SER A  61      23.186 -15.209   1.575 
ATOM    321  N   PRO A  62      21.889 -14.572   3.254 
ATOM    322  CA  PRO A  62      20.832 -14.844   4.197 
ATOM    323  CD  PRO A  62      22.847 -13.617   3.787 
ATOM    324  CB  PRO A  62      20.985 -13.822   5.320 
ATOM    325  CG  PRO A  62      22.467 -13.428   5.263 
ATOM    326  C   PRO A  62      19.514 -14.718   3.499 
ATOM    327  O   PRO A  62      19.488 -14.279   2.350 
ATOM    328  N   CYS A  63      18.409 -15.091   4.176 
ATOM    329  CA  CYS A  63      17.107 -15.029   3.577 
ATOM    330  CB  CYS A  63      15.980 -15.525   4.508 
ATOM    331  SG  CYS A  63      16.264 -17.191   5.180 
ATOM    332  C   CYS A  63      16.811 -13.590   3.286 
ATOM    333  O   CYS A  63      16.979 -12.728   4.148 
ATOM    334  N   LYS A  64      16.363 -13.286   2.050 
ATOM    335  CA  LYS A  64      16.024 -11.933   1.733 
ATOM    336  CB  LYS A  64      15.958 -11.675   0.217 
ATOM    337  CG  LYS A  64      15.947 -10.196  -0.175 
ATOM    338  CD  LYS A  64      16.188  -9.974  -1.671 
ATOM    339  CE  LYS A  64      16.192  -8.501  -2.084 
ATOM    340  NZ  LYS A  64      16.367  -8.389  -3.549 
ATOM    341  C   LYS A  64      14.671 -11.685   2.334 
ATOM    342  O   LYS A  64      13.782 -12.531   2.250 
ATOM    343  N   ASP A  65      14.485 -10.514   2.975 
ATOM    344  CA  ASP A  65      13.252 -10.245   3.660 
ATOM    345  CB  ASP A  65      13.310  -8.967   4.522 
ATOM    346  CG  ASP A  65      13.625  -7.757   3.647 
ATOM    347  OD1 ASP A  65      14.224  -7.939   2.553 
ATOM    348  OD2 ASP A  65      13.278  -6.626   4.077 
ATOM    349  C   ASP A  65      12.107 -10.144   2.699 
ATOM    350  O   ASP A  65      11.037 -10.700   2.946 
ATOM    351  N   ILE A  66      12.280  -9.419   1.579 
ATOM    352  CA  ILE A  66      11.198  -9.300   0.645 
ATOM    353  CB  ILE A  66      10.432  -8.019   0.848 
ATOM    354  CG1 ILE A  66       9.083  -8.013   0.109 
ATOM    355  CG2 ILE A  66      11.366  -6.859   0.468 
ATOM    356  CD1 ILE A  66       9.205  -8.016  -1.410 
ATOM    357  C   ILE A  66      11.805  -9.311  -0.725 
ATOM    358  O   ILE A  66      12.863  -8.720  -0.940 
ATOM    359  N   ASN A  67      11.179 -10.019  -1.688 
ATOM    360  CA  ASN A  67      11.720 -10.015  -3.017 
ATOM    361  CB  ASN A  67      12.741 -11.139  -3.259 
ATOM    362  CG  ASN A  67      13.477 -10.847  -4.558 
ATOM    363  OD1 ASN A  67      14.272  -9.911  -4.638 
ATOM    364  ND2 ASN A  67      13.214 -11.676  -5.603 
ATOM    365  C   ASN A  67      10.584 -10.205  -3.973 
ATOM    366  O   ASN A  67       9.740 -11.082  -3.786 
ATOM    367  N   THR A  68      10.556  -9.392  -5.048 
ATOM    368  CA  THR A  68       9.471  -9.467  -5.982 
ATOM    369  CB  THR A  68       8.762  -8.158  -6.145 
ATOM    370  OG1 THR A  68       8.269  -7.721  -4.886 
ATOM    371  CG2 THR A  68       7.598  -8.348  -7.130 
ATOM    372  C   THR A  68       9.996  -9.879  -7.324 
ATOM    373  O   THR A  68      11.059  -9.439  -7.762 
ATOM    374  N   PHE A  69       9.236 -10.761  -8.006 
ATOM    375  CA  PHE A  69       9.601 -11.241  -9.309 
ATOM    376  CB  PHE A  69       9.527 -12.774  -9.435 
ATOM    377  CG  PHE A  69      10.543 -13.384  -8.526 
ATOM    378  CD1 PHE A  69      11.831 -13.609  -8.956 
ATOM    379  CD2 PHE A  69      10.207 -13.734  -7.237 
ATOM    380  CE1 PHE A  69      12.768 -14.171  -8.120 
ATOM    381  CE2 PHE A  69      11.140 -14.295  -6.395 
ATOM    382  CZ  PHE A  69      12.423 -14.515  -6.835 
ATOM    383  C   PHE A  69       8.608 -10.690 -10.287 
ATOM    384  O   PHE A  69       7.415 -10.605 -10.001 
ATOM    385  N   ILE A  70       9.099 -10.300 -11.480 
ATOM    386  CA  ILE A  70       8.279  -9.766 -12.530 
ATOM    387  CB  ILE A  70       8.894  -8.585 -13.228 
ATOM    388  CG1 ILE A  70       9.137  -7.438 -12.235 
ATOM    389  CG2 ILE A  70       7.982  -8.201 -14.407 
ATOM    390  CD1 ILE A  70      10.026  -6.325 -12.786 
ATOM    391  C   ILE A  70       8.146 -10.852 -13.550 
ATOM    392  O   ILE A  70       9.106 -11.572 -13.824 
ATOM    393  N   HIS A  71       6.934 -11.011 -14.122 
ATOM    394  CA  HIS A  71       6.704 -12.056 -15.078 
ATOM    395  ND1 HIS A  71       6.623 -14.322 -12.875 
ATOM    396  CG  HIS A  71       5.646 -13.442 -13.288 
ATOM    397  CB  HIS A  71       5.509 -12.942 -14.696 
ATOM    398  NE2 HIS A  71       5.416 -13.823 -11.074 
ATOM    399  CD2 HIS A  71       4.918 -13.148 -12.176 
ATOM    400  CE1 HIS A  71       6.439 -14.514 -11.544 
ATOM    401  C   HIS A  71       6.415 -11.410 -16.399 
ATOM    402  O   HIS A  71       6.310 -10.188 -16.486 
ATOM    403  N   GLY A  72       6.286 -12.218 -17.476 
ATOM    404  CA  GLY A  72       6.017 -11.656 -18.772 
ATOM    405  C   GLY A  72       7.295 -11.593 -19.560 
ATOM    406  O   GLY A  72       8.294 -12.209 -19.193 
ATOM    407  N   ASN A  73       7.269 -10.867 -20.702 
ATOM    408  CA  ASN A  73       8.405 -10.782 -21.584 
ATOM    409  CB  ASN A  73       8.034 -10.508 -23.057 
ATOM    410  CG  ASN A  73       7.346  -9.151 -23.163 
ATOM    411  OD1 ASN A  73       7.968  -8.146 -23.502 
ATOM    412  ND2 ASN A  73       6.017  -9.119 -22.872 
ATOM    413  C   ASN A  73       9.371  -9.723 -21.133 
ATOM    414  O   ASN A  73       8.994  -8.716 -20.538 
ATOM    415  N   LYS A  74      10.668  -9.952 -21.434 
ATOM    416  CA  LYS A  74      11.764  -9.101 -21.052 
ATOM    417  CB  LYS A  74      13.152  -9.709 -21.329 
ATOM    418  CG  LYS A  74      13.502 -10.903 -20.438 
ATOM    419  CD  LYS A  74      14.866 -11.514 -20.762 
ATOM    420  CE  LYS A  74      14.989 -11.999 -22.206 
ATOM    421  NZ  LYS A  74      16.380 -12.427 -22.480 
ATOM    422  C   LYS A  74      11.726  -7.769 -21.741 
ATOM    423  O   LYS A  74      12.108  -6.759 -21.152 
ATOM    424  N   ARG A  75      11.268  -7.726 -23.005 
ATOM    425  CA  ARG A  75      11.336  -6.518 -23.783 
ATOM    426  CB  ARG A  75      10.706  -6.680 -25.174 
ATOM    427  CG  ARG A  75      11.275  -7.856 -25.964 
ATOM    428  CD  ARG A  75      10.777  -7.928 -27.407 
ATOM    429  NE  ARG A  75       9.288  -7.909 -27.372 
ATOM    430  CZ  ARG A  75       8.587  -9.047 -27.093 
ATOM    431  NH1 ARG A  75       9.247 -10.192 -26.754 
ATOM    432  NH2 ARG A  75       7.223  -9.036 -27.147 
ATOM    433  C   ARG A  75      10.568  -5.434 -23.096 
ATOM    434  O   ARG A  75      11.000  -4.283 -23.058 
ATOM    435  N   SER A  76       9.396  -5.775 -22.533 
ATOM    436  CA  SER A  76       8.562  -4.791 -21.905 
ATOM    437  CB  SER A  76       7.236  -5.385 -21.396 
ATOM    438  OG  SER A  76       6.471  -5.878 -22.487 
ATOM    439  C   SER A  76       9.281  -4.196 -20.730 
ATOM    440  O   SER A  76       9.132  -3.009 -20.441 
ATOM    441  N   ILE A  77      10.063  -5.017 -20.003 
ATOM    442  CA  ILE A  77      10.777  -4.552 -18.848 
ATOM    443  CB  ILE A  77      11.426  -5.664 -18.076 
ATOM    444  CG1 ILE A  77      10.357  -6.647 -17.572 
ATOM    445  CG2 ILE A  77      12.260  -5.039 -16.946 
ATOM    446  CD1 ILE A  77      10.932  -7.947 -17.010 
ATOM    447  C   ILE A  77      11.850  -3.586 -19.254 
ATOM    448  O   ILE A  77      12.029  -2.547 -18.626 
ATOM    449  N   LYS A  78      12.600  -3.902 -20.324 
ATOM    450  CA  LYS A  78      13.670  -3.048 -20.763 
ATOM    451  CB  LYS A  78      14.457  -3.613 -21.957 
ATOM    452  CG  LYS A  78      15.314  -4.836 -21.619 
ATOM    453  CD  LYS A  78      15.896  -5.526 -22.854 
ATOM    454  CE  LYS A  78      16.828  -6.696 -22.531 
ATOM    455  NZ  LYS A  78      16.037  -7.912 -22.246 
ATOM    456  C   LYS A  78      13.105  -1.727 -21.186 
ATOM    457  O   LYS A  78      13.736  -0.686 -21.012 
ATOM    458  N   ALA A  79      11.881  -1.748 -21.741 
ATOM    459  CA  ALA A  79      11.200  -0.603 -22.284 
ATOM    460  CB  ALA A  79       9.821  -0.951 -22.871 
ATOM    461  C   ALA A  79      10.987   0.445 -21.231 
ATOM    462  O   ALA A  79      10.878   1.630 -21.545 
ATOM    463  N   ILE A  80      10.868   0.044 -19.956 
ATOM    464  CA  ILE A  80      10.626   1.016 -18.927 
ATOM    465  CB  ILE A  80      10.255   0.446 -17.581 
ATOM    466  CG1 ILE A  80      11.316  -0.473 -16.984 
ATOM    467  CG2 ILE A  80       8.892  -0.240 -17.747 
ATOM    468  CD1 ILE A  80      10.900  -1.026 -15.623 
ATOM    469  C   ILE A  80      11.745   2.022 -18.874 
ATOM    470  O   ILE A  80      11.546   3.160 -18.452 
ATOM    471  N   CYS A  81      12.966   1.624 -19.275 
ATOM    472  CA  CYS A  81      14.117   2.486 -19.280 
ATOM    473  CB  CYS A  81      15.428   1.734 -19.567 
ATOM    474  SG  CYS A  81      15.754   0.459 -18.312 
ATOM    475  C   CYS A  81      13.959   3.596 -20.289 
ATOM    476  O   CYS A  81      14.689   4.586 -20.237 
ATOM    477  N   GLU A  82      13.062   3.434 -21.284 
ATOM    478  CA  GLU A  82      12.862   4.454 -22.277 
ATOM    479  CB  GLU A  82      12.970   3.920 -23.715 
ATOM    480  CG  GLU A  82      11.961   2.809 -24.013 
ATOM    481  CD  GLU A  82      12.156   2.352 -25.452 
ATOM    482  OE1 GLU A  82      12.213   3.228 -26.356 
ATOM    483  OE2 GLU A  82      12.249   1.114 -25.666 
ATOM    484  C   GLU A  82      11.484   5.028 -22.107 
ATOM    485  O   GLU A  82      10.696   4.562 -21.287 
ATOM    486  N   ASN A  83      11.173   6.085 -22.884 
ATOM    487  CA  ASN A  83       9.911   6.767 -22.808 
ATOM    488  CB  ASN A  83       9.851   8.042 -23.664 
ATOM    489  CG  ASN A  83      10.676   9.103 -22.944 
ATOM    490  OD1 ASN A  83      10.664   9.185 -21.715 
ATOM    491  ND2 ASN A  83      11.416   9.938 -23.723 
ATOM    492  C   ASN A  83       8.817   5.839 -23.229 
ATOM    493  O   ASN A  83       7.665   6.001 -22.831 
ATOM    494  N   LYS A  84       9.156   4.826 -24.043 
ATOM    495  CA  LYS A  84       8.180   3.925 -24.580 
ATOM    496  CB  LYS A  84       8.857   2.817 -25.416 
ATOM    497  CG  LYS A  84       7.921   1.834 -26.122 
ATOM    498  CD  LYS A  84       7.153   0.911 -25.178 
ATOM    499  CE  LYS A  84       6.396  -0.197 -25.909 
ATOM    500  NZ  LYS A  84       7.357  -1.190 -26.441 
ATOM    501  C   LYS A  84       7.386   3.298 -23.466 
ATOM    502  O   LYS A  84       6.161   3.232 -23.563 
ATOM    503  N   ASN A  85       8.029   2.807 -22.383 
ATOM    504  CA  ASN A  85       7.206   2.217 -21.358 
ATOM    505  CB  ASN A  85       7.343   0.680 -21.318 
ATOM    506  CG  ASN A  85       6.232   0.074 -20.468 
ATOM    507  OD1 ASN A  85       5.067   0.455 -20.576 
ATOM    508  ND2 ASN A  85       6.604  -0.897 -19.592 
ATOM    509  C   ASN A  85       7.600   2.737 -20.000 
ATOM    510  O   ASN A  85       7.516   2.004 -19.015 
ATOM    511  N   GLY A  86       7.987   4.025 -19.869 
ATOM    512  CA  GLY A  86       8.358   4.440 -18.541 
ATOM    513  C   GLY A  86       8.406   5.935 -18.432 
ATOM    514  O   GLY A  86       8.529   6.651 -19.426 
ATOM    515  N   ASN A  87       8.313   6.432 -17.176 
ATOM    516  CA  ASN A  87       8.388   7.834 -16.866 
ATOM    517  CB  ASN A  87       7.070   8.434 -16.338 
ATOM    518  CG  ASN A  87       6.033   8.383 -17.450 
ATOM    519  OD1 ASN A  87       5.564   7.312 -17.828 
ATOM    520  ND2 ASN A  87       5.650   9.574 -17.983 
ATOM    521  C   ASN A  87       9.381   7.966 -15.753 
ATOM    522  O   ASN A  87       9.660   7.005 -15.039 
ATOM    523  N   PRO A  88       9.943   9.130 -15.590 
ATOM    524  CA  PRO A  88      10.890   9.367 -14.542 
ATOM    525  CD  PRO A  88       9.915  10.189 -16.582 
ATOM    526  CB  PRO A  88      11.522  10.727 -14.851 
ATOM    527  CG  PRO A  88      10.555  11.384 -15.857 
ATOM    528  C   PRO A  88      10.168   9.304 -13.236 
ATOM    529  O   PRO A  88       9.050   9.812 -13.144 
ATOM    530  N   HIS A  89      10.804   8.706 -12.212 
ATOM    531  CA  HIS A  89      10.210   8.527 -10.923 
ATOM    532  ND1 HIS A  89       7.895   6.729  -9.424 
ATOM    533  CG  HIS A  89       9.268   6.743  -9.344 
ATOM    534  CB  HIS A  89      10.169   7.046 -10.506 
ATOM    535  NE2 HIS A  89       8.415   6.182  -7.333 
ATOM    536  CD2 HIS A  89       9.569   6.408  -8.061 
ATOM    537  CE1 HIS A  89       7.434   6.387  -8.195 
ATOM    538  C   HIS A  89      11.094   9.291 -10.006 
ATOM    539  O   HIS A  89      12.249   9.524 -10.348 
ATOM    540  N   ARG A  90      10.614   9.570  -8.777 
ATOM    541  CA  ARG A  90      11.134  10.633  -7.973 
ATOM    542  CB  ARG A  90      10.638  10.532  -6.524 
ATOM    543  CG  ARG A  90       9.118  10.621  -6.401 
ATOM    544  CD  ARG A  90       8.581  12.052  -6.436 
ATOM    545  NE  ARG A  90       7.099  11.972  -6.308 
ATOM    546  CZ  ARG A  90       6.398  13.027  -5.801 
ATOM    547  NH1 ARG A  90       7.050  14.164  -5.418 
ATOM    548  NH2 ARG A  90       5.043  12.938  -5.660 
ATOM    549  C   ARG A  90      12.627  10.723  -7.915 
ATOM    550  O   ARG A  90      13.186  11.625  -8.535 
ATOM    551  N   GLU A  91      13.353   9.801  -7.262 
ATOM    552  CA  GLU A  91      14.755  10.115  -7.224 
ATOM    553  CB  GLU A  91      15.367  10.061  -5.812 
ATOM    554  CG  GLU A  91      14.958  11.232  -4.914 
ATOM    555  CD  GLU A  91      13.537  11.000  -4.427 
ATOM    556  OE1 GLU A  91      13.280   9.918  -3.836 
ATOM    557  OE2 GLU A  91      12.688  11.907  -4.644 
ATOM    558  C   GLU A  91      15.504   9.143  -8.074 
ATOM    559  O   GLU A  91      15.859   8.056  -7.623 
ATOM    560  N   ASN A  92      15.780   9.542  -9.330 
ATOM    561  CA  ASN A  92      16.570   8.776 -10.253 
ATOM    562  CB  ASN A  92      18.015   8.583  -9.762 
ATOM    563  CG  ASN A  92      18.669   9.953  -9.678 
ATOM    564  OD1 ASN A  92      18.547  10.766 -10.593 
ATOM    565  ND2 ASN A  92      19.371  10.227  -8.547 
ATOM    566  C   ASN A  92      15.991   7.412 -10.460 
ATOM    567  O   ASN A  92      16.733   6.456 -10.678 
ATOM    568  N   LEU A  93      14.653   7.283 -10.421 
ATOM    569  CA  LEU A  93      14.046   5.998 -10.644 
ATOM    570  CB  LEU A  93      13.196   5.499  -9.462 
ATOM    571  CG  LEU A  93      14.013   5.127  -8.208 
ATOM    572  CD1 LEU A  93      13.097   4.644  -7.072 
ATOM    573  CD2 LEU A  93      15.107   4.099  -8.543 
ATOM    574  C   LEU A  93      13.141   6.137 -11.825 
ATOM    575  O   LEU A  93      12.979   7.226 -12.373 
ATOM    576  N   ARG A  94      12.563   5.007 -12.286 
ATOM    577  CA  ARG A  94      11.651   5.047 -13.395 
ATOM    578  CB  ARG A  94      12.264   4.533 -14.706 
ATOM    579  CG  ARG A  94      13.421   5.410 -15.185 
ATOM    580  CD  ARG A  94      13.981   5.008 -16.550 
ATOM    581  NE  ARG A  94      12.929   5.315 -17.557 
ATOM    582  CZ  ARG A  94      12.803   6.585 -18.040 
ATOM    583  NH1 ARG A  94      13.625   7.577 -17.590 
ATOM    584  NH2 ARG A  94      11.843   6.868 -18.966 
ATOM    585  C   ARG A  94      10.481   4.169 -13.054 
ATOM    586  O   ARG A  94      10.637   3.137 -12.403 
ATOM    587  N   ILE A  95       9.268   4.577 -13.488 
ATOM    588  CA  ILE A  95       8.059   3.839 -13.228 
ATOM    589  CB  ILE A  95       7.025   4.653 -12.501 
ATOM    590  CG1 ILE A  95       5.820   3.791 -12.084 
ATOM    591  CG2 ILE A  95       6.656   5.846 -13.397 
ATOM    592  CD1 ILE A  95       6.118   2.807 -10.956 
ATOM    593  C   ILE A  95       7.471   3.433 -14.552 
ATOM    594  O   ILE A  95       7.417   4.230 -15.487 
ATOM    595  N   SER A  96       7.017   2.167 -14.668 
ATOM    596  CA  SER A  96       6.520   1.669 -15.924 
ATOM    597  CB  SER A  96       6.521   0.132 -16.021 
ATOM    598  OG  SER A  96       5.638  -0.423 -15.057 
ATOM    599  C   SER A  96       5.122   2.137 -16.200 
ATOM    600  O   SER A  96       4.324   2.355 -15.289 
ATOM    601  N   LYS A  97       4.824   2.366 -17.497 
ATOM    602  CA  LYS A  97       3.513   2.735 -17.955 
ATOM    603  CB  LYS A  97       3.499   3.283 -19.390 
ATOM    604  CG  LYS A  97       4.096   4.687 -19.504 
ATOM    605  CD  LYS A  97       4.273   5.153 -20.949 
ATOM    606  CE  LYS A  97       4.718   6.611 -21.063 
ATOM    607  NZ  LYS A  97       6.152   6.728 -20.709 
ATOM    608  C   LYS A  97       2.610   1.543 -17.924 
ATOM    609  O   LYS A  97       1.429   1.655 -17.600 
ATOM    610  N   SER A  98       3.157   0.372 -18.304 
ATOM    611  CA  SER A  98       2.430  -0.864 -18.402 
ATOM    612  CB  SER A  98       3.113  -1.826 -19.387 
ATOM    613  OG  SER A  98       2.438  -3.069 -19.433 
ATOM    614  C   SER A  98       2.391  -1.529 -17.062 
ATOM    615  O   SER A  98       3.191  -1.233 -16.178 
ATOM    616  N   SER A  99       1.438  -2.468 -16.892 
ATOM    617  CA  SER A  99       1.316  -3.181 -15.654 
ATOM    618  CB  SER A  99      -0.138  -3.329 -15.182 
ATOM    619  OG  SER A  99      -0.171  -4.036 -13.953 
ATOM    620  C   SER A  99       1.866  -4.551 -15.901 
ATOM    621  O   SER A  99       1.756  -5.075 -17.006 
ATOM    622  N   PHE A 100       2.499  -5.160 -14.875 
ATOM    623  CA  PHE A 100       3.096  -6.452 -15.063 
ATOM    624  CB  PHE A 100       4.625  -6.462 -14.858 
ATOM    625  CG  PHE A 100       5.327  -5.637 -15.887 
ATOM    626  CD1 PHE A 100       5.439  -4.271 -15.743 
ATOM    627  CD2 PHE A 100       5.897  -6.234 -16.988 
ATOM    628  CE1 PHE A 100       6.097  -3.516 -16.687 
ATOM    629  CE2 PHE A 100       6.556  -5.484 -17.934 
ATOM    630  CZ  PHE A 100       6.657  -4.121 -17.787 
ATOM    631  C   PHE A 100       2.572  -7.384 -14.016 
ATOM    632  O   PHE A 100       2.195  -6.966 -12.922 
ATOM    633  N   GLN A 101       2.513  -8.691 -14.344 
ATOM    634  CA  GLN A 101       2.171  -9.658 -13.345 
ATOM    635  CB  GLN A 101       1.839 -11.052 -13.904 
ATOM    636  CG  GLN A 101       0.489 -11.131 -14.617 
ATOM    637  CD  GLN A 101      -0.593 -11.194 -13.547 
ATOM    638  OE1 GLN A 101      -0.366 -11.697 -12.449 
ATOM    639  NE2 GLN A 101      -1.804 -10.667 -13.873 
ATOM    640  C   GLN A 101       3.394  -9.793 -12.496 
ATOM    641  O   GLN A 101       4.508  -9.873 -13.015 
ATOM    642  N   VAL A 102       3.218  -9.802 -11.161 
ATOM    643  CA  VAL A 102       4.354  -9.886 -10.293 
ATOM    644  CB  VAL A 102       4.759  -8.562  -9.714 
ATOM    645  CG1 VAL A 102       5.195  -7.637 -10.861 
ATOM    646  CG2 VAL A 102       3.584  -8.007  -8.887 
ATOM    647  C   VAL A 102       4.011 -10.774  -9.139 
ATOM    648  O   VAL A 102       2.841 -11.025  -8.854 
ATOM    649  N   THR A 103       5.050 -11.314  -8.467 
ATOM    650  CA  THR A 103       4.829 -12.120  -7.304 
ATOM    651  CB  THR A 103       5.112 -13.577  -7.530 
ATOM    652  OG1 THR A 103       4.295 -14.080  -8.577 
ATOM    653  CG2 THR A 103       4.826 -14.343  -6.226 
ATOM    654  C   THR A 103       5.781 -11.637  -6.255 
ATOM    655  O   THR A 103       6.988 -11.574  -6.489 
ATOM    656  N   THR A 104       5.262 -11.297  -5.057 
ATOM    657  CA  THR A 104       6.109 -10.812  -4.005 
ATOM    658  CB  THR A 104       5.546  -9.614  -3.295 
ATOM    659  OG1 THR A 104       5.356  -8.546  -4.210 
ATOM    660  CG2 THR A 104       6.514  -9.193  -2.176 
ATOM    661  C   THR A 104       6.242 -11.896  -2.986 
ATOM    662  O   THR A 104       5.251 -12.502  -2.581 
ATOM    663  N   CYS A 105       7.490 -12.172  -2.555 
ATOM    664  CA  CYS A 105       7.738 -13.200  -1.586 
ATOM    665  CB  CYS A 105       8.849 -14.165  -2.029 
ATOM    666  SG  CYS A 105       8.448 -14.908  -3.639 
ATOM    667  C   CYS A 105       8.189 -12.511  -0.339 
ATOM    668  O   CYS A 105       9.178 -11.779  -0.349 
ATOM    669  N   LYS A 106       7.459 -12.730   0.774 
ATOM    670  CA  LYS A 106       7.781 -12.086   2.014 
ATOM    671  CB  LYS A 106       6.585 -11.338   2.628 
ATOM    672  CG  LYS A 106       6.127 -10.139   1.793 
ATOM    673  CD  LYS A 106       4.735  -9.634   2.178 
ATOM    674  CE  LYS A 106       4.309  -8.374   1.425 
ATOM    675  NZ  LYS A 106       5.014  -7.194   1.974 
ATOM    676  C   LYS A 106       8.204 -13.134   2.988 
ATOM    677  O   LYS A 106       7.514 -14.131   3.203 
ATOM    678  N   LEU A 107       9.370 -12.908   3.618 
ATOM    679  CA  LEU A 107       9.910 -13.866   4.533 
ATOM    680  CB  LEU A 107      11.381 -13.570   4.883 
ATOM    681  CG  LEU A 107      12.026 -14.570   5.857 
ATOM    682  CD1 LEU A 107      12.138 -15.973   5.238 
ATOM    683  CD2 LEU A 107      13.375 -14.044   6.370 
ATOM    684  C   LEU A 107       9.105 -13.824   5.787 
ATOM    685  O   LEU A 107       8.661 -12.764   6.225 
ATOM    686  N   HIS A 108       8.855 -15.005   6.380 
ATOM    687  CA  HIS A 108       8.191 -15.020   7.648 
ATOM    688  ND1 HIS A 108       6.503 -17.160   5.722 
ATOM    689  CG  HIS A 108       6.507 -16.861   7.063 
ATOM    690  CB  HIS A 108       6.725 -15.489   7.618 
ATOM    691  NE2 HIS A 108       6.076 -19.059   6.793 
ATOM    692  CD2 HIS A 108       6.247 -18.033   7.703 
ATOM    693  CE1 HIS A 108       6.239 -18.488   5.615 
ATOM    694  C   HIS A 108       8.993 -15.906   8.534 
ATOM    695  O   HIS A 108       9.644 -16.843   8.076 
ATOM    696  N   GLY A 109       8.958 -15.620   9.846 
ATOM    697  CA  GLY A 109       9.793 -16.334  10.759 
ATOM    698  C   GLY A 109      10.861 -15.362  11.144 
ATOM    699  O   GLY A 109      11.206 -14.465  10.376 
ATOM    700  N   GLY A 110      11.378 -15.513  12.376 
ATOM    701  CA  GLY A 110      12.344 -14.642  12.983 
ATOM    702  C   GLY A 110      13.717 -14.700  12.379 
ATOM    703  O   GLY A 110      14.419 -13.689  12.376 
ATOM    704  N   SER A 111      14.166 -15.876  11.892 
ATOM    705  CA  SER A 111      15.555 -15.993  11.521 
ATOM    706  CB  SER A 111      16.129 -17.404  11.740 
ATOM    707  OG  SER A 111      17.494 -17.439  11.353 
ATOM    708  C   SER A 111      15.827 -15.629  10.092 
ATOM    709  O   SER A 111      15.060 -15.888   9.167 
ATOM    710  N   PRO A 112      16.953 -14.967   9.967 
ATOM    711  CA  PRO A 112      17.492 -14.571   8.686 
ATOM    712  CD  PRO A 112      17.334 -14.031  11.015 
ATOM    713  CB  PRO A 112      18.504 -13.462   8.973 
ATOM    714  CG  PRO A 112      18.025 -12.860  10.301 
ATOM    715  C   PRO A 112      18.112 -15.709   7.930 
ATOM    716  O   PRO A 112      18.498 -15.507   6.778 
ATOM    717  N   TRP A 113      18.254 -16.900   8.543 
ATOM    718  CA  TRP A 113      18.952 -17.947   7.848 
ATOM    719  CB  TRP A 113      20.140 -18.493   8.653 
ATOM    720  CG  TRP A 113      21.239 -17.473   8.801 
ATOM    721  CD2 TRP A 113      22.171 -17.157   7.757 
ATOM    722  CD1 TRP A 113      21.549 -16.668   9.857 
ATOM    723  NE1 TRP A 113      22.625 -15.874   9.541 
ATOM    724  CE2 TRP A 113      23.017 -16.164   8.250 
ATOM    725  CE3 TRP A 113      22.310 -17.654   6.495 
ATOM    726  CZ2 TRP A 113      24.022 -15.652   7.480 
ATOM    727  CZ3 TRP A 113      23.322 -17.137   5.721 
ATOM    728  CH2 TRP A 113      24.162 -16.156   6.206 
ATOM    729  C   TRP A 113      18.019 -19.078   7.526 
ATOM    730  O   TRP A 113      16.980 -19.259   8.157 
ATOM    731  N   PRO A 114      18.387 -19.844   6.525 
ATOM    732  CA  PRO A 114      17.605 -20.941   6.018 
ATOM    733  CD  PRO A 114      19.726 -19.807   5.959 
ATOM    734  CB  PRO A 114      18.412 -21.510   4.849 
ATOM    735  CG  PRO A 114      19.865 -21.131   5.190 
ATOM    736  C   PRO A 114      17.349 -21.963   7.077 
ATOM    737  O   PRO A 114      18.132 -22.055   8.021 
ATOM    738  N   PRO A 115      16.287 -22.717   6.949 
ATOM    739  CA  PRO A 115      15.417 -22.592   5.810 
ATOM    740  CD  PRO A 115      16.308 -24.080   7.460 
ATOM    741  CB  PRO A 115      14.554 -23.850   5.796 
ATOM    742  CG  PRO A 115      15.436 -24.898   6.494 
ATOM    743  C   PRO A 115      14.624 -21.326   5.826 
ATOM    744  O   PRO A 115      14.324 -20.822   6.907 
ATOM    745  N   CYS A 116      14.262 -20.805   4.637 
ATOM    746  CA  CYS A 116      13.552 -19.559   4.576 
ATOM    747  CB  CYS A 116      14.136 -18.609   3.509 
ATOM    748  SG  CYS A 116      15.947 -18.432   3.606 
ATOM    749  C   CYS A 116      12.141 -19.851   4.153 
ATOM    750  O   CYS A 116      11.913 -20.416   3.083 
ATOM    751  N   GLN A 117      11.145 -19.461   4.980 
ATOM    752  CA  GLN A 117       9.776 -19.689   4.605 
ATOM    753  CB  GLN A 117       8.829 -20.057   5.761 
ATOM    754  CG  GLN A 117       9.262 -21.272   6.578 
ATOM    755  CD  GLN A 117       9.944 -20.724   7.818 
ATOM    756  OE1 GLN A 117      10.525 -19.641   7.791 
ATOM    757  NE2 GLN A 117       9.847 -21.480   8.943 
ATOM    758  C   GLN A 117       9.264 -18.399   4.045 
ATOM    759  O   GLN A 117       9.593 -17.322   4.542 
ATOM    760  N   TYR A 118       8.444 -18.476   2.979 
ATOM    761  CA  TYR A 118       7.961 -17.279   2.352 
ATOM    762  CB  TYR A 118       8.554 -17.047   0.952 
ATOM    763  CG  TYR A 118      10.003 -16.728   1.079 
ATOM    764  CD1 TYR A 118      10.406 -15.445   1.371 
ATOM    765  CD2 TYR A 118      10.958 -17.702   0.895 
ATOM    766  CE1 TYR A 118      11.740 -15.138   1.486 
ATOM    767  CE2 TYR A 118      12.294 -17.401   1.008 
ATOM    768  CZ  TYR A 118      12.686 -16.117   1.304 
ATOM    769  OH  TYR A 118      14.057 -15.806   1.420 
ATOM    770  C   TYR A 118       6.480 -17.356   2.150 
ATOM    771  O   TYR A 118       5.907 -18.436   2.018 
ATOM    772  N   ARG A 119       5.827 -16.174   2.139 
ATOM    773  CA  ARG A 119       4.427 -16.059   1.843 
ATOM    774  CB  ARG A 119       3.652 -15.202   2.858 
ATOM    775  CG  ARG A 119       3.673 -15.788   4.269 
ATOM    776  CD  ARG A 119       2.594 -16.840   4.518 
ATOM    777  NE  ARG A 119       2.885 -17.449   5.844 
ATOM    778  CZ  ARG A 119       1.863 -17.879   6.638 
ATOM    779  NH1 ARG A 119       0.571 -17.731   6.223 
ATOM    780  NH2 ARG A 119       2.135 -18.448   7.848 
ATOM    781  C   ARG A 119       4.365 -15.344   0.526 
ATOM    782  O   ARG A 119       5.061 -14.349   0.325 
ATOM    783  N   ALA A 120       3.524 -15.828  -0.411 
ATOM    784  CA  ALA A 120       3.516 -15.241  -1.722 
ATOM    785  CB  ALA A 120       3.540 -16.279  -2.857 
ATOM    786  C   ALA A 120       2.290 -14.411  -1.918 
ATOM    787  O   ALA A 120       1.191 -14.774  -1.498 
ATOM    788  N   THR A 121       2.473 -13.235  -2.553 
ATOM    789  CA  THR A 121       1.362 -12.387  -2.858 
ATOM    790  CB  THR A 121       1.414 -11.077  -2.132 
ATOM    791  OG1 THR A 121       1.493 -11.279  -0.729 
ATOM    792  CG2 THR A 121       0.136 -10.304  -2.467 
ATOM    793  C   THR A 121       1.454 -12.058  -4.319 
ATOM    794  O   THR A 121       2.368 -11.355  -4.746 
ATOM    795  N   ALA A 122       0.503 -12.561  -5.131 
ATOM    796  CA  ALA A 122       0.506 -12.258  -6.535 
ATOM    797  CB  ALA A 122      -0.363 -13.214  -7.372 
ATOM    798  C   ALA A 122      -0.051 -10.879  -6.695 
ATOM    799  O   ALA A 122      -0.797 -10.403  -5.841 
ATOM    800  N   GLY A 123       0.311 -10.190  -7.800 
ATOM    801  CA  GLY A 123      -0.202  -8.866  -8.009 
ATOM    802  C   GLY A 123      -0.066  -8.514  -9.455 
ATOM    803  O   GLY A 123       0.601  -9.210 -10.221 
ATOM    804  N   PHE A 124      -0.738  -7.418  -9.864 
ATOM    805  CA  PHE A 124      -0.677  -6.940 -11.215 
ATOM    806  CB  PHE A 124      -1.952  -7.333 -11.988 
ATOM    807  CG  PHE A 124      -1.880  -6.953 -13.427 
ATOM    808  CD1 PHE A 124      -1.110  -7.677 -14.309 
ATOM    809  CD2 PHE A 124      -2.620  -5.893 -13.902 
ATOM    810  CE1 PHE A 124      -1.058  -7.330 -15.640 
ATOM    811  CE2 PHE A 124      -2.573  -5.544 -15.231 
ATOM    812  CZ  PHE A 124      -1.789  -6.263 -16.103 
ATOM    813  C   PHE A 124      -0.614  -5.444 -11.112 
ATOM    814  O   PHE A 124      -1.586  -4.807 -10.707 
ATOM    815  N   ARG A 125       0.538  -4.838 -11.470 
ATOM    816  CA  ARG A 125       0.653  -3.408 -11.368 
ATOM    817  CB  ARG A 125       0.731  -2.905  -9.919 
ATOM    818  CG  ARG A 125       1.922  -3.477  -9.148 
ATOM    819  CD  ARG A 125       2.201  -2.737  -7.841 
ATOM    820  NE  ARG A 125       2.654  -1.368  -8.212 
ATOM    821  CZ  ARG A 125       2.539  -0.343  -7.320 
ATOM    822  NH1 ARG A 125       2.021  -0.575  -6.078 
ATOM    823  NH2 ARG A 125       2.940   0.912  -7.672 
ATOM    824  C   ARG A 125       1.930  -2.974 -12.029 
ATOM    825  O   ARG A 125       2.704  -3.796 -12.517 
ATOM    826  N   ASN A 126       2.164  -1.643 -12.058 
ATOM    827  CA  ASN A 126       3.348  -1.060 -12.631 
ATOM    828  CB  ASN A 126       3.319   0.475 -12.733 
ATOM    829  CG  ASN A 126       2.288   0.920 -13.750 
ATOM    830  OD1 ASN A 126       1.798   0.128 -14.551 
ATOM    831  ND2 ASN A 126       1.954   2.238 -13.724 
ATOM    832  C   ASN A 126       4.475  -1.326 -11.687 
ATOM    833  O   ASN A 126       4.252  -1.649 -10.522 
ATOM    834  N   VAL A 127       5.728  -1.187 -12.170 
ATOM    835  CA  VAL A 127       6.853  -1.442 -11.318 
ATOM    836  CB  VAL A 127       7.620  -2.670 -11.710 
ATOM    837  CG1 VAL A 127       6.692  -3.888 -11.560 
ATOM    838  CG2 VAL A 127       8.164  -2.479 -13.137 
ATOM    839  C   VAL A 127       7.801  -0.286 -11.389 
ATOM    840  O   VAL A 127       7.791   0.482 -12.349 
ATOM    841  N   VAL A 128       8.640  -0.129 -10.338 
ATOM    842  CA  VAL A 128       9.608   0.932 -10.290 
ATOM    843  CB  VAL A 128       9.558   1.739  -9.024 
ATOM    844  CG1 VAL A 128      10.684   2.788  -9.058 
ATOM    845  CG2 VAL A 128       8.156   2.343  -8.876 
ATOM    846  C   VAL A 128      10.968   0.306 -10.332 
ATOM    847  O   VAL A 128      11.242  -0.659  -9.620 
ATOM    848  N   VAL A 129      11.864   0.853 -11.180 
ATOM    849  CA  VAL A 129      13.192   0.316 -11.293 
ATOM    850  CB  VAL A 129      13.377  -0.597 -12.470 
ATOM    851  CG1 VAL A 129      12.475  -1.829 -12.285 
ATOM    852  CG2 VAL A 129      13.103   0.196 -13.761 
ATOM    853  C   VAL A 129      14.143   1.454 -11.487 
ATOM    854  O   VAL A 129      13.740   2.610 -11.599 
ATOM    855  N   ALA A 130      15.453   1.141 -11.469 
ATOM    856  CA  ALA A 130      16.471   2.102 -11.776 
ATOM    857  CB  ALA A 130      17.570   2.201 -10.704 
ATOM    858  C   ALA A 130      17.107   1.586 -13.029 
ATOM    859  O   ALA A 130      17.251   0.376 -13.195 
ATOM    860  N   CYS A 131      17.489   2.483 -13.964 
ATOM    861  CA  CYS A 131      18.044   1.992 -15.195 
ATOM    862  CB  CYS A 131      17.222   2.356 -16.450 
ATOM    863  SG  CYS A 131      15.649   1.450 -16.538 
ATOM    864  C   CYS A 131      19.424   2.528 -15.408 
ATOM    865  O   CYS A 131      19.772   3.615 -14.946 
ATOM    866  N   GLU A 132      20.255   1.724 -16.108 
ATOM    867  CA  GLU A 132      21.592   2.093 -16.475 
ATOM    868  CB  GLU A 132      22.653   1.496 -15.531 
ATOM    869  CG  GLU A 132      24.095   1.876 -15.875 
ATOM    870  CD  GLU A 132      25.017   1.153 -14.901 
ATOM    871  OE1 GLU A 132      24.867  -0.090 -14.759 
ATOM    872  OE2 GLU A 132      25.883   1.833 -14.288 
ATOM    873  C   GLU A 132      21.835   1.497 -17.828 
ATOM    874  O   GLU A 132      21.581   0.315 -18.054 
ATOM    875  N   ASN A 133      22.341   2.307 -18.771 
ATOM    876  CA  ASN A 133      22.633   1.807 -20.081 
ATOM    877  CB  ASN A 133      23.666   0.669 -20.045 
ATOM    878  CG  ASN A 133      24.142   0.395 -21.460 
ATOM    879  OD1 ASN A 133      23.716   1.047 -22.412 
ATOM    880  ND2 ASN A 133      25.042  -0.612 -21.602 
ATOM    881  C   ASN A 133      21.369   1.284 -20.700 
ATOM    882  O   ASN A 133      21.405   0.415 -21.569 
ATOM    883  N   GLY A 134      20.206   1.809 -20.274 
ATOM    884  CA  GLY A 134      18.973   1.431 -20.908 
ATOM    885  C   GLY A 134      18.488   0.100 -20.407 
ATOM    886  O   GLY A 134      17.601  -0.497 -21.016 
ATOM    887  N   LEU A 135      19.052  -0.410 -19.291 
ATOM    888  CA  LEU A 135      18.626  -1.689 -18.777 
ATOM    889  CB  LEU A 135      19.722  -2.763 -18.865 
ATOM    890  CG  LEU A 135      20.118  -3.122 -20.306 
ATOM    891  CD1 LEU A 135      21.217  -4.195 -20.327 
ATOM    892  CD2 LEU A 135      18.890  -3.538 -21.130 
ATOM    893  C   LEU A 135      18.301  -1.547 -17.317 
ATOM    894  O   LEU A 135      18.890  -0.715 -16.629 
ATOM    895  N   PRO A 136      17.352  -2.313 -16.825 
ATOM    896  CA  PRO A 136      17.021  -2.252 -15.420 
ATOM    897  CD  PRO A 136      16.196  -2.669 -17.633 
ATOM    898  CB  PRO A 136      15.657  -2.921 -15.271 
ATOM    899  CG  PRO A 136      15.011  -2.730 -16.653 
ATOM    900  C   PRO A 136      18.077  -2.865 -14.544 
ATOM    901  O   PRO A 136      18.366  -4.050 -14.698 
ATOM    902  N   VAL A 137      18.700  -2.052 -13.670 
ATOM    903  CA  VAL A 137      19.685  -2.428 -12.695 
ATOM    904  CB  VAL A 137      20.708  -1.352 -12.497 
ATOM    905  CG1 VAL A 137      21.444  -1.158 -13.835 
ATOM    906  CG2 VAL A 137      20.006  -0.082 -11.995 
ATOM    907  C   VAL A 137      19.111  -2.788 -11.354 
ATOM    908  O   VAL A 137      19.737  -3.522 -10.593 
ATOM    909  N   HIS A 138      17.948  -2.222 -10.978 
ATOM    910  CA  HIS A 138      17.482  -2.425  -9.634 
ATOM    911  ND1 HIS A 138      17.868  -2.477  -6.392 
ATOM    912  CG  HIS A 138      17.517  -1.474  -7.267 
ATOM    913  CB  HIS A 138      18.027  -1.352  -8.671 
ATOM    914  NE2 HIS A 138      16.458  -1.147  -5.302 
ATOM    915  CD2 HIS A 138      16.654  -0.671  -6.586 
ATOM    916  CE1 HIS A 138      17.208  -2.233  -5.232 
ATOM    917  C   HIS A 138      15.989  -2.347  -9.596 
ATOM    918  O   HIS A 138      15.368  -1.672 -10.416 
ATOM    919  N   LEU A 139      15.380  -3.059  -8.624 
ATOM    920  CA  LEU A 139      13.959  -3.022  -8.464 
ATOM    921  CB  LEU A 139      13.328  -4.424  -8.387 
ATOM    922  CG  LEU A 139      11.796  -4.427  -8.219 
ATOM    923  CD1 LEU A 139      11.097  -3.859  -9.466 
ATOM    924  CD2 LEU A 139      11.275  -5.821  -7.830 
ATOM    925  C   LEU A 139      13.692  -2.338  -7.155 
ATOM    926  O   LEU A 139      14.328  -2.642  -6.146 
ATOM    927  N   ASP A 140      12.744  -1.377  -7.146 
ATOM    928  CA  ASP A 140      12.392  -0.683  -5.938 
ATOM    929  CB  ASP A 140      11.787   0.709  -6.222 
ATOM    930  CG  ASP A 140      11.444   1.439  -4.927 
ATOM    931  OD1 ASP A 140      10.721   0.858  -4.076 
ATOM    932  OD2 ASP A 140      11.902   2.602  -4.774 
ATOM    933  C   ASP A 140      11.357  -1.523  -5.257 
ATOM    934  O   ASP A 140      10.230  -1.654  -5.728 
ATOM    935  N   GLN A 141      11.749  -2.130  -4.123 
ATOM    936  CA  GLN A 141      10.948  -3.011  -3.316 
ATOM    937  CB  GLN A 141      11.779  -3.783  -2.278 
ATOM    938  CG  GLN A 141      12.762  -4.776  -2.905 
ATOM    939  CD  GLN A 141      11.952  -5.908  -3.523 
ATOM    940  OE1 GLN A 141      12.497  -6.786  -4.190 
ATOM    941  NE2 GLN A 141      10.610  -5.884  -3.303 
ATOM    942  C   GLN A 141       9.851  -2.293  -2.576 
ATOM    943  O   GLN A 141       8.819  -2.893  -2.282 
ATOM    944  N   SER A 142      10.034  -0.997  -2.253 
ATOM    945  CA  SER A 142       9.150  -0.301  -1.351 
ATOM    946  CB  SER A 142       9.491   1.193  -1.188 
ATOM    947  OG  SER A 142       9.124   1.919  -2.352 
ATOM    948  C   SER A 142       7.710  -0.375  -1.771 
ATOM    949  O   SER A 142       6.824  -0.464  -0.923 
ATOM    950  N   ILE A 143       7.420  -0.350  -3.080 
ATOM    951  CA  ILE A 143       6.051  -0.356  -3.517 
ATOM    952  CB  ILE A 143       5.929  -0.210  -5.009 
ATOM    953  CG1 ILE A 143       6.581  -1.395  -5.742 
ATOM    954  CG2 ILE A 143       6.534   1.151  -5.388 
ATOM    955  CD1 ILE A 143       6.281  -1.418  -7.241 
ATOM    956  C   ILE A 143       5.389  -1.633  -3.085 
ATOM    957  O   ILE A 143       4.203  -1.660  -2.760 
ATOM    958  N   PHE A 144       6.139  -2.743  -3.129 
ATOM    959  CA  PHE A 144       5.663  -4.054  -2.785 
ATOM    960  CB  PHE A 144       6.569  -5.164  -3.332 
ATOM    961  CG  PHE A 144       6.507  -4.997  -4.812 
ATOM    962  CD1 PHE A 144       5.397  -5.403  -5.519 
ATOM    963  CD2 PHE A 144       7.560  -4.429  -5.496 
ATOM    964  CE1 PHE A 144       5.340  -5.244  -6.884 
ATOM    965  CE2 PHE A 144       7.507  -4.271  -6.860 
ATOM    966  CZ  PHE A 144       6.396  -4.677  -7.557 
ATOM    967  C   PHE A 144       5.482  -4.230  -1.309 
ATOM    968  O   PHE A 144       4.699  -5.077  -0.876 
ATOM    969  N   ARG A 145       6.264  -3.500  -0.495 
ATOM    970  CA  ARG A 145       6.177  -3.640   0.929 
ATOM    971  CB  ARG A 145       7.187  -2.736   1.646 
ATOM    972  CG  ARG A 145       8.616  -2.950   1.149 
ATOM    973  CD  ARG A 145       9.671  -2.223   1.979 
ATOM    974  NE  ARG A 145       9.994  -3.112   3.127 
ATOM    975  CZ  ARG A 145      10.901  -4.116   2.955 
ATOM    976  NH1 ARG A 145      11.537  -4.250   1.755 
ATOM    977  NH2 ARG A 145      11.162  -4.987   3.973 
ATOM    978  C   ARG A 145       4.810  -3.223   1.343 
ATOM    979  O   ARG A 145       4.160  -3.893   2.145 
ATOM    980  N   ARG A 146       4.339  -2.101   0.769 
ATOM    981  CA  ARG A 146       3.061  -1.554   1.109 
ATOM    982  CB  ARG A 146       2.944  -0.061   0.750 
ATOM    983  CG  ARG A 146       4.017   0.799   1.422 
ATOM    984  CD  ARG A 146       3.933   2.291   1.088 
ATOM    985  NE  ARG A 146       5.205   2.914   1.552 
ATOM    986  CZ  ARG A 146       6.283   2.930   0.714 
ATOM    987  NH1 ARG A 146       6.168   2.412  -0.544 
ATOM    988  NH2 ARG A 146       7.470   3.456   1.131 
ATOM    989  C   ARG A 146       2.016  -2.301   0.298 
ATOM    990  O   ARG A 146       1.257  -1.625  -0.446 
ATOM    991  OXT ARG A 146       1.959  -3.554   0.415 
TER
HEADER lig_8.pdb
ATOM      1  P    DC A   1      83.925 174.146 456.314 
ATOM      2  OP1  DC A   1      85.127 174.918 456.702 
ATOM      3  OP2  DC A   1      83.290 174.530 455.035 
ATOM      4  O5'  DC A   1      84.272 172.583 456.294 
ATOM      5  C5'  DC A   1      84.177 171.831 457.517 
ATOM      6  C4'  DC A   1      83.495 170.502 457.257 
ATOM      7  O4'  DC A   1      82.047 170.589 457.372 
ATOM      8  C3'  DC A   1      83.719 169.901 455.869 
ATOM      9  O3'  DC A   1      83.821 168.487 455.991 
ATOM     10  C2'  DC A   1      82.444 170.230 455.094 
ATOM     11  C1'  DC A   1      81.469 169.964 456.236 
ATOM     12  N1   DC A   1      80.118 170.554 456.021 
ATOM     13  C2   DC A   1      79.018 169.855 456.509 
ATOM     14  O2   DC A   1      79.205 168.783 457.096 
ATOM     15  N3   DC A   1      77.778 170.376 456.322 
ATOM     16  C4   DC A   1      77.617 171.541 455.681 
ATOM     17  N4   DC A   1      76.388 172.007 455.524 
ATOM     18  C5   DC A   1      78.735 172.276 455.170 
ATOM     19  C6   DC A   1      79.966 171.738 455.366 
ATOM     20  P    DA A   2      84.892 167.705 455.095 
ATOM     21  OP1  DA A   2      86.216 167.750 455.755 
ATOM     22  OP2  DA A   2      84.841 168.211 453.706 
ATOM     23  O5'  DA A   2      84.317 166.213 455.144 
ATOM     24  C5'  DA A   2      83.585 165.785 456.308 
ATOM     25  C4'  DA A   2      82.350 165.011 455.888 
ATOM     26  O4'  DA A   2      81.201 165.877 455.666 
ATOM     27  C3'  DA A   2      82.472 164.220 454.586 
ATOM     28  O3'  DA A   2      81.751 163.001 454.718 
ATOM     29  C2'  DA A   2      81.774 165.087 453.539 
ATOM     30  C1'  DA A   2      80.611 165.529 454.423 
ATOM     31  N9   DA A   2      79.884 166.722 453.906 
ATOM     32  C8   DA A   2      80.388 167.793 453.226 
ATOM     33  N7   DA A   2      79.496 168.679 452.906 
ATOM     34  C5   DA A   2      78.312 168.157 453.410 
ATOM     35  C6   DA A   2      76.988 168.627 453.398 
ATOM     36  N6   DA A   2      76.620 169.786 452.832 
ATOM     37  N1   DA A   2      76.053 167.861 453.989 
ATOM     38  C2   DA A   2      76.425 166.712 454.550 
ATOM     39  N3   DA A   2      77.623 166.173 454.623 
ATOM     40  C4   DA A   2      78.539 166.959 454.024 
ATOM     41  P    DT A   3      82.365 161.664 454.088 
ATOM     42  OP1  DT A   3      83.335 161.070 455.036 
ATOM     43  OP2  DT A   3      82.877 161.945 452.728 
ATOM     44  O5'  DT A   3      81.067 160.735 453.993 
ATOM     45  C5'  DT A   3      80.008 160.913 454.953 
ATOM     46  C4'  DT A   3      78.664 160.880 454.254 
ATOM     47  O4'  DT A   3      78.252 162.193 453.779 
ATOM     48  C3'  DT A   3      78.582 159.996 453.010 
ATOM     49  O3'  DT A   3      77.300 159.383 452.964 
ATOM     50  C2'  DT A   3      78.698 160.968 451.836 
ATOM     51  C1'  DT A   3      77.827 162.068 452.431 
ATOM     52  N1   DT A   3      77.996 163.392 451.768 
ATOM     53  C2   DT A   3      76.882 164.190 451.672 
ATOM     54  O2   DT A   3      75.789 163.860 452.100 
ATOM     55  N3   DT A   3      77.077 165.409 451.050 
ATOM     56  C4   DT A   3      78.265 165.882 450.531 
ATOM     57  O4   DT A   3      78.317 166.991 449.997 
ATOM     58  C5   DT A   3      79.377 164.972 450.680 
ATOM     59  C7   DT A   3      80.707 165.410 450.141 
ATOM     60  C6   DT A   3      79.215 163.781 451.280 
ATOM     61  P    DG A   4      77.183 157.860 452.484 
ATOM     62  OP1  DG A   4      77.456 156.959 453.626 
ATOM     63  OP2  DG A   4      78.020 157.654 451.281 
ATOM     64  O5'  DG A   4      75.637 157.772 452.085 
ATOM     65  C5'  DG A   4      74.688 158.606 452.776 
ATOM     66  C4'  DG A   4      73.718 159.217 451.785 
ATOM     67  O4'  DG A   4      74.201 160.477 451.237 
ATOM     68  C3'  DG A   4      73.408 158.372 450.550 
ATOM     69  O3'  DG A   4      72.038 158.545 450.204 
ATOM     70  C2'  DG A   4      74.269 158.978 449.441 
ATOM     71  C1'  DG A   4      74.051 160.437 449.826 
ATOM     72  N9   DG A   4      75.048 161.370 449.229 
ATOM     73  C8   DG A   4      76.384 161.162 448.962 
ATOM     74  N7   DG A   4      76.989 162.195 448.428 
ATOM     75  C5   DG A   4      75.982 163.155 448.335 
ATOM     76  C6   DG A   4      76.031 164.483 447.836 
ATOM     77  O6   DG A   4      76.986 165.095 447.367 
ATOM     78  N1   DG A   4      74.780 165.109 447.927 
ATOM     79  C2   DG A   4      73.633 164.528 448.435 
ATOM     80  N2   DG A   4      72.539 165.295 448.435 
ATOM     81  N3   DG A   4      73.590 163.283 448.903 
ATOM     82  C4   DG A   4      74.795 162.661 448.821 
ATOM     83  P    DA A   5      71.199 157.279 449.700 
ATOM     84  OP1  DA A   5      70.699 156.519 450.868 
ATOM     85  OP2  DA A   5      72.000 156.511 448.721 
ATOM     86  O5'  DA A   5      69.974 157.988 448.955 
ATOM     87  C5'  DA A   5      69.531 159.279 449.414 
ATOM     88  C4'  DA A   5      69.274 160.190 448.230 
ATOM     89  O4'  DA A   5      70.469 160.914 447.817 
ATOM     90  C3'  DA A   5      68.800 159.501 446.951 
ATOM     91  O3'  DA A   5      67.853 160.340 446.299 
ATOM     92  C2'  DA A   5      70.049 159.408 446.075 
ATOM     93  C1'  DA A   5      70.603 160.790 446.409 
ATOM     94  N9   DA A   5      72.041 160.958 446.065 
ATOM     95  C8   DA A   5      73.041 160.029 446.118 
ATOM     96  N7   DA A   5      74.199 160.483 445.751 
ATOM     97  C5   DA A   5      73.952 161.811 445.431 
ATOM     98  C6   DA A   5      74.784 162.845 444.970 
ATOM     99  N6   DA A   5      76.096 162.693 444.741 
ATOM    100  N1   DA A   5      74.216 164.045 444.752 
ATOM    101  C2   DA A   5      72.913 164.190 444.981 
ATOM    102  N3   DA A   5      72.040 163.303 445.409 
ATOM    103  C4   DA A   5      72.634 162.111 445.620 
ATOM    104  P    DA A   6      66.573 159.673 445.607 
ATOM    105  OP1  DA A   6      65.519 159.451 446.622 
ATOM    106  OP2  DA A   6      66.991 158.483 444.833 
ATOM    107  O5'  DA A   6      66.117 160.834 444.603 
ATOM    108  C5'  DA A   6      66.379 162.204 444.956 
ATOM    109  C4'  DA A   6      66.906 162.959 443.751 
ATOM    110  O4'  DA A   6      68.354 162.870 443.630 
ATOM    111  C3'  DA A   6      66.392 162.483 442.392 
ATOM    112  O3'  DA A   6      66.214 163.613 441.546 
ATOM    113  C2'  DA A   6      67.526 161.627 441.828 
ATOM    114  C1'  DA A   6      68.671 162.523 442.291 
ATOM    115  N9   DA A   6      69.999 161.847 442.289 
ATOM    116  C8   DA A   6      70.286 160.541 442.565 
ATOM    117  N7   DA A   6      71.547 160.252 442.479 
ATOM    118  C5   DA A   6      72.142 161.453 442.119 
ATOM    119  C6   DA A   6      73.477 161.813 441.870 
ATOM    120  N6   DA A   6      74.502 160.952 441.949 
ATOM    121  N1   DA A   6      73.721 163.093 441.534 
ATOM    122  C2   DA A   6      72.698 163.944 441.458 
ATOM    123  N3   DA A   6      71.419 163.725 441.667 
ATOM    124  C4   DA A   6      71.201 162.436 442.001 
ATOM    125  P    DG A   7      64.946 163.660 440.572 
ATOM    126  OP1  DG A   7      63.769 164.165 441.315 
ATOM    127  OP2  DG A   7      64.780 162.349 439.908 
ATOM    128  O5'  DG A   7      65.412 164.751 439.498 
ATOM    129  C5'  DG A   7      66.311 165.797 439.912 
ATOM    130  C4'  DG A   7      67.390 165.997 438.866 
ATOM    131  O4'  DG A   7      68.539 165.128 439.082 
ATOM    132  C3'  DG A   7      66.978 165.710 437.422 
ATOM    133  O3'  DG A   7      67.624 166.645 436.566 
ATOM    134  C2'  DG A   7      67.537 164.318 437.129 
ATOM    135  C1'  DG A   7      68.868 164.506 437.849 
ATOM    136  N9   DG A   7      69.573 163.228 438.150 
ATOM    137  C8   DG A   7      69.045 161.999 438.479 
ATOM    138  N7   DG A   7      69.945 161.068 438.685 
ATOM    139  C5   DG A   7      71.155 161.728 438.475 
ATOM    140  C6   DG A   7      72.487 161.241 438.553 
ATOM    141  O6   DG A   7      72.877 160.109 438.827 
ATOM    142  N1   DG A   7      73.418 162.249 438.265 
ATOM    143  C2   DG A   7      73.104 163.555 437.944 
ATOM    144  N2   DG A   7      74.138 164.364 437.703 
ATOM    145  N3   DG A   7      71.855 164.010 437.872 
ATOM    146  C4   DG A   7      70.939 163.046 438.149 
ATOM    147  P    DA A   8      66.812 167.249 435.325 
ATOM    148  OP1  DA A   8      65.991 168.394 435.780 
ATOM    149  OP2  DA A   8      66.085 166.164 434.632 
ATOM    150  O5'  DA A   8      68.003 167.777 434.396 
ATOM    151  C5'  DA A   8      69.228 168.217 435.012 
ATOM    152  C4'  DA A   8      70.418 167.676 434.245 
ATOM    153  O4'  DA A   8      70.829 166.359 434.715 
ATOM    154  C3'  DA A   8      70.210 167.482 432.744 
ATOM    155  O3'  DA A   8      71.417 167.811 432.066 
ATOM    156  C2'  DA A   8      69.952 165.985 432.578 
ATOM    157  C1'  DA A   8      70.994 165.513 433.588 
ATOM    158  N9   DA A   8      70.801 164.105 434.034 
ATOM    159  C8   DA A   8      69.631 163.426 434.217 
ATOM    160  N7   DA A   8      69.792 162.201 434.614 
ATOM    161  C5   DA A   8      71.169 162.056 434.700 
ATOM    162  C6   DA A   8      71.986 160.975 435.070 
ATOM    163  N6   DA A   8      71.508 159.779 435.440 
ATOM    164  N1   DA A   8      73.318 161.169 435.046 
ATOM    165  C2   DA A   8      73.787 162.360 434.678 
ATOM    166  N3   DA A   8      73.127 163.436 434.314 
ATOM    167  C4   DA A   8      71.796 163.216 434.347 
ATOM    168  P    DA A   9      71.335 168.601 430.675 
ATOM    169  OP1  DA A   9      71.211 170.052 430.936 
ATOM    170  OP2  DA A   9      70.283 168.001 429.826 
ATOM    171  O5'  DA A   9      72.774 168.287 430.050 
ATOM    172  C5'  DA A   9      73.888 168.070 430.936 
ATOM    173  C4'  DA A   9      74.705 166.885 430.461 
ATOM    174  O4'  DA A   9      74.220 165.624 431.003 
ATOM    175  C3'  DA A   9      74.724 166.654 428.950 
ATOM    176  O3'  DA A   9      76.017 166.196 428.571 
ATOM    177  C2'  DA A   9      73.722 165.523 428.719 
ATOM    178  C1'  DA A   9      74.109 164.692 429.938 
ATOM    179  N9   DA A   9      73.089 163.675 430.318 
ATOM    180  C8   DA A   9      71.730 163.760 430.222 
ATOM    181  N7   DA A   9      71.106 162.700 430.637 
ATOM    182  C5   DA A   9      72.127 161.849 431.038 
ATOM    183  C6   DA A   9      72.121 160.552 431.579 
ATOM    184  N6   DA A   9      71.001 159.857 431.820 
ATOM    185  N1   DA A   9      73.313 159.995 431.864 
ATOM    186  C2   DA A   9      74.422 160.691 431.623 
ATOM    187  N3   DA A   9      74.551 161.901 431.123 
ATOM    188  C4   DA A   9      73.344 162.437 430.846 
ATOM    189  P    DA A  10      76.659 166.729 427.205 
ATOM    190  OP1  DA A  10      77.308 168.039 427.440 
ATOM    191  OP2  DA A  10      75.643 166.692 426.131 
ATOM    192  O5'  DA A  10      77.776 165.617 426.926 
ATOM    193  C5'  DA A  10      78.387 164.945 428.044 
ATOM    194  C4'  DA A  10      78.489 163.460 427.762 
ATOM    195  O4'  DA A  10      77.294 162.734 428.170 
ATOM    196  C3'  DA A  10      78.673 163.072 426.295 
ATOM    197  O3'  DA A  10      79.543 161.949 426.222 
ATOM    198  C2'  DA A  10      77.282 162.640 425.831 
ATOM    199  C1'  DA A  10      76.898 161.887 427.102 
ATOM    200  N9   DA A  10      75.436 161.633 427.229 
ATOM    201  C8   DA A  10      74.400 162.424 426.822 
ATOM    202  N7   DA A  10      73.229 161.925 427.074 
ATOM    203  C5   DA A  10      73.507 160.715 427.694 
ATOM    204  C6   DA A  10      72.682 159.703 428.211 
ATOM    205  N6   DA A  10      71.343 159.753 428.182 
ATOM    206  N1   DA A  10      73.284 158.631 428.759 
ATOM    207  C2   DA A  10      74.616 158.586 428.786 
ATOM    208  N3   DA A  10      75.485 159.465 428.338 
ATOM    209  C4   DA A  10      74.856 160.527 427.793 
ATOM    210  P    DG A  11      80.626 161.883 425.045 
ATOM    211  OP1  DG A  11      81.828 162.655 425.432 
ATOM    212  OP2  DG A  11      79.992 162.267 423.765 
ATOM    213  O5'  DG A  11      80.974 160.320 425.024 
ATOM    214  C5'  DG A  11      80.879 159.567 426.247 
ATOM    215  C4'  DG A  11      80.197 158.239 425.987 
ATOM    216  O4'  DG A  11      78.748 158.326 426.102 
ATOM    217  C3'  DG A  11      80.421 157.638 424.599 
ATOM    218  O3'  DG A  11      80.522 156.224 424.721 
ATOM    219  C2'  DG A  11      79.146 157.967 423.824 
ATOM    220  C1'  DG A  11      78.170 157.701 424.966 
ATOM    221  N9   DG A  11      76.820 158.291 424.751 
ATOM    222  C8   DG A  11      76.473 159.466 424.119 
ATOM    223  N7   DG A  11      75.184 159.701 424.098 
ATOM    224  C5   DG A  11      74.638 158.604 424.762 
ATOM    225  C6   DG A  11      73.283 158.294 425.054 
ATOM    226  O6   DG A  11      72.271 158.934 424.781 
ATOM    227  N1   DG A  11      73.174 157.080 425.746 
ATOM    228  C2   DG A  11      74.233 156.272 426.110 
ATOM    229  N2   DG A  11      73.919 155.153 426.768 
ATOM    230  N3   DG A  11      75.504 156.565 425.837 
ATOM    231  C4   DG A  11      75.627 157.738 425.165 
ATOM    232  P    DA A  12      81.594 155.442 423.826 
ATOM    233  OP1  DA A  12      82.918 155.487 424.485 
ATOM    234  OP2  DA A  12      81.543 155.948 422.437 
ATOM    235  O5'  DA A  12      81.019 153.950 423.874 
ATOM    236  C5'  DA A  12      80.287 153.522 425.038 
ATOM    237  C4'  DA A  12      79.052 152.748 424.618 
ATOM    238  O4'  DA A  12      77.902 153.614 424.397 
ATOM    239  C3'  DA A  12      79.174 151.957 423.316 
ATOM    240  O3'  DA A  12      78.453 150.738 423.448 
ATOM    241  C2'  DA A  12      78.476 152.824 422.269 
ATOM    242  C1'  DA A  12      77.313 153.266 423.153 
ATOM    243  N9   DA A  12      76.586 154.458 422.636 
ATOM    244  C8   DA A  12      77.089 155.530 421.957 
ATOM    245  N7   DA A  12      76.197 156.416 421.636 
ATOM    246  C5   DA A  12      75.013 155.894 422.141 
ATOM    247  C6   DA A  12      73.690 156.364 422.128 
ATOM    248  N6   DA A  12      73.322 157.523 421.562 
ATOM    249  N1   DA A  12      72.754 155.598 422.719 
ATOM    250  C2   DA A  12      73.127 154.448 423.280 
ATOM    251  N3   DA A  12      74.324 153.910 423.353 
ATOM    252  C4   DA A  12      75.241 154.696 422.754 
ATOM    253  P    DC A  13      79.067 149.401 422.819 
ATOM    254  OP1  DC A  13      80.037 148.807 423.766 
ATOM    255  OP2  DC A  13      79.578 149.682 421.459 
ATOM    256  O5'  DC A  13      77.769 148.471 422.723 
ATOM    257  C5'  DC A  13      76.710 148.650 423.683 
ATOM    258  C4'  DC A  13      75.365 148.617 422.984 
ATOM    259  O4'  DC A  13      74.954 149.930 422.510 
ATOM    260  C3'  DC A  13      75.284 147.733 421.740 
ATOM    261  O3'  DC A  13      74.001 147.120 421.694 
ATOM    262  C2'  DC A  13      75.400 148.705 420.566 
ATOM    263  C1'  DC A  13      74.528 149.805 421.161 
ATOM    264  N1   DC A  13      74.698 151.129 420.498 
ATOM    265  C2   DC A  13      73.579 151.950 420.393 
ATOM    266  O2   DC A  13      72.501 151.551 420.849 
ATOM    267  N3   DC A  13      73.712 153.160 419.790 
ATOM    268  C4   DC A  13      74.897 153.555 419.309 
ATOM    269  N4   DC A  13      74.976 154.744 418.731 
ATOM    270  C5   DC A  13      76.061 152.725 419.407 
ATOM    271  C6   DC A  13      75.906 151.520 420.011 
ATOM    272  P    DG A  14      73.885 145.597 421.214 
ATOM    273  OP1  DG A  14      74.157 144.696 422.356 
ATOM    274  OP2  DG A  14      74.722 145.391 420.011 
ATOM    275  O5'  DG A  14      72.338 145.509 420.815 
ATOM    276  C5'  DG A  14      71.390 146.343 421.506 
ATOM    277  C4'  DG A  14      70.419 146.954 420.516 
ATOM    278  O4'  DG A  14      70.903 148.214 419.967 
ATOM    279  C3'  DG A  14      70.109 146.109 419.280 
ATOM    280  O3'  DG A  14      68.740 146.282 418.935 
ATOM    281  C2'  DG A  14      70.971 146.715 418.171 
ATOM    282  C1'  DG A  14      70.753 148.174 418.557 
ATOM    283  N9   DG A  14      71.750 149.107 417.960 
ATOM    284  C8   DG A  14      73.086 148.899 417.692 
ATOM    285  N7   DG A  14      73.690 149.932 417.158 
ATOM    286  C5   DG A  14      72.684 150.892 417.065 
ATOM    287  C6   DG A  14      72.732 152.220 416.566 
ATOM    288  O6   DG A  14      73.687 152.832 416.097 
ATOM    289  N1   DG A  14      71.481 152.846 416.657 
ATOM    290  C2   DG A  14      70.335 152.265 417.165 
ATOM    291  N2   DG A  14      69.241 153.032 417.165 
ATOM    292  N3   DG A  14      70.292 151.020 417.633 
ATOM    293  C4   DG A  14      71.496 150.398 417.551 
ATOM    294  P    DT A  15      67.901 145.016 418.431 
ATOM    295  OP1  DT A  15      67.401 144.256 419.599 
ATOM    296  OP2  DT A  15      68.701 144.248 417.451 
ATOM    297  O5'  DT A  15      66.676 145.725 417.685 
ATOM    298  C5'  DT A  15      66.233 147.016 418.144 
ATOM    299  C4'  DT A  15      65.976 147.927 416.960 
ATOM    300  O4'  DT A  15      67.170 148.651 416.547 
ATOM    301  C3'  DT A  15      65.502 147.238 415.681 
ATOM    302  O3'  DT A  15      64.555 148.077 415.030 
ATOM    303  C2'  DT A  15      66.751 147.145 414.805 
ATOM    304  C1'  DT A  15      67.304 148.527 415.139 
ATOM    305  N1   DT A  15      68.743 148.695 414.795 
ATOM    306  C2   DT A  15      69.142 149.938 414.365 
ATOM    307  O2   DT A  15      68.378 150.881 414.260 
ATOM    308  N3   DT A  15      70.484 150.056 414.054 
ATOM    309  C4   DT A  15      71.434 149.058 414.137 
ATOM    310  O4   DT A  15      72.606 149.284 413.831 
ATOM    311  C5   DT A  15      70.919 147.791 414.598 
ATOM    312  C7   DT A  15      71.888 146.651 414.716 
ATOM    313  C6   DT A  15      69.620 147.647 414.907 
ATOM    314  P    DG A  16      63.275 147.410 414.337 
ATOM    315  OP1  DG A  16      62.221 147.187 415.352 
ATOM    316  OP2  DG A  16      63.692 146.220 413.564 
ATOM    317  O5'  DG A  16      62.819 148.571 413.333 
ATOM    318  C5'  DG A  16      63.081 149.941 413.687 
ATOM    319  C4'  DG A  16      63.607 150.696 412.481 
ATOM    320  O4'  DG A  16      65.056 150.607 412.360 
ATOM    321  C3'  DG A  16      63.094 150.220 411.122 
ATOM    322  O3'  DG A  16      62.916 151.350 410.276 
ATOM    323  C2'  DG A  16      64.227 149.363 410.559 
ATOM    324  C1'  DG A  16      65.373 150.260 411.021 
ATOM    325  N9   DG A  16      66.701 149.584 411.020 
ATOM    326  C8   DG A  16      67.008 148.270 411.294 
ATOM    327  N7   DG A  16      68.287 147.991 411.204 
ATOM    328  C5   DG A  16      68.866 149.207 410.843 
ATOM    329  C6   DG A  16      70.225 149.536 410.598 
ATOM    330  O6   DG A  16      71.213 148.809 410.650 
ATOM    331  N1   DG A  16      70.371 150.888 410.257 
ATOM    332  C2   DG A  16      69.340 151.802 410.166 
ATOM    333  N2   DG A  16      69.688 153.046 409.827 
ATOM    334  N3   DG A  16      68.065 151.493 410.397 
ATOM    335  C4   DG A  16      67.906 150.185 410.728 
ATOM    336  P    DC A  17      61.648 151.397 409.302 
ATOM    337  OP1  DC A  17      60.471 151.902 410.046 
ATOM    338  OP2  DC A  17      61.482 150.086 408.638 
ATOM    339  O5'  DC A  17      62.114 152.488 408.229 
ATOM    340  C5'  DC A  17      63.013 153.534 408.642 
ATOM    341  C4'  DC A  17      64.092 153.733 407.596 
ATOM    342  O4'  DC A  17      65.241 152.865 407.812 
ATOM    343  C3'  DC A  17      63.680 153.447 406.152 
ATOM    344  O3'  DC A  17      64.325 154.381 405.296 
ATOM    345  C2'  DC A  17      64.239 152.054 405.859 
ATOM    346  C1'  DC A  17      65.570 152.243 406.580 
ATOM    347  N1   DC A  17      66.275 150.965 406.880 
ATOM    348  C2   DC A  17      67.666 150.964 406.832 
ATOM    349  O2   DC A  17      68.254 152.013 406.545 
ATOM    350  N3   DC A  17      68.327 149.809 407.102 
ATOM    351  C4   DC A  17      67.653 148.693 407.409 
ATOM    352  N4   DC A  17      68.343 147.592 407.664 
ATOM    353  C5   DC A  17      66.222 148.673 407.463 
ATOM    354  C6   DC A  17      65.580 149.837 407.190 
ATOM    355  P    DG A  18      63.514 154.986 404.055 
ATOM    356  OP1  DG A  18      62.693 156.131 404.510 
ATOM    357  OP2  DG A  18      62.787 153.901 403.362 
ATOM    358  O5'  DG A  18      64.705 155.514 403.126 
ATOM    359  C5'  DG A  18      65.930 155.954 403.742 
ATOM    360  C4'  DG A  18      67.120 155.413 402.976 
ATOM    361  O4'  DG A  18      67.531 154.096 403.445 
ATOM    362  C3'  DG A  18      66.912 155.219 401.474 
ATOM    363  O3'  DG A  18      68.118 155.547 400.796 
ATOM    364  C2'  DG A  18      66.653 153.721 401.308 
ATOM    365  C1'  DG A  18      67.696 153.250 402.318 
ATOM    366  N9   DG A  18      67.503 151.842 402.764 
ATOM    367  C8   DG A  18      66.332 151.140 402.954 
ATOM    368  N7   DG A  18      66.509 149.905 403.355 
ATOM    369  C5   DG A  18      67.895 149.779 403.436 
ATOM    370  C6   DG A  18      68.690 148.667 403.815 
ATOM    371  O6   DG A  18      68.330 147.546 404.164 
ATOM    372  N1   DG A  18      70.058 148.971 403.757 
ATOM    373  C2   DG A  18      70.587 150.190 403.381 
ATOM    374  N2   DG A  18      71.919 150.280 403.391 
ATOM    375  N3   DG A  18      69.839 151.233 403.026 
ATOM    376  C4   DG A  18      68.511 150.955 403.077 
ATOM    377  P    DG A  19      68.037 156.338 399.406 
ATOM    378  OP1  DG A  19      67.913 157.789 399.666 
ATOM    379  OP2  DG A  19      66.984 155.738 398.556 
ATOM    380  O5'  DG A  19      69.476 156.024 398.780 
ATOM    381  C5'  DG A  19      70.590 155.807 399.666 
ATOM    382  C4'  DG A  19      71.407 154.622 399.191 
ATOM    383  O4'  DG A  19      70.922 153.361 399.733 
ATOM    384  C3'  DG A  19      71.426 154.391 397.680 
ATOM    385  O3'  DG A  19      72.718 153.933 397.301 
ATOM    386  C2'  DG A  19      70.424 153.260 397.449 
ATOM    387  C1'  DG A  19      70.810 152.429 398.669 
ATOM    388  N9   DG A  19      69.791 151.412 399.049 
ATOM    389  C8   DG A  19      68.417 151.480 398.959 
ATOM    390  N7   DG A  19      67.800 150.403 399.381 
ATOM    391  C5   DG A  19      68.839 149.561 399.779 
ATOM    392  C6   DG A  19      68.796 148.252 400.324 
ATOM    393  O6   DG A  19      67.818 147.554 400.572 
ATOM    394  N1   DG A  19      70.085 147.763 400.585 
ATOM    395  C2   DG A  19      71.259 148.450 400.350 
ATOM    396  N2   DG A  19      72.387 147.810 400.668 
ATOM    397  N3   DG A  19      71.298 149.680 399.839 
ATOM    398  C4   DG A  19      70.057 150.168 399.580 
ATOM    399  P    DA A  20      73.361 154.466 395.935 
ATOM    400  OP1  DA A  20      74.009 155.775 396.170 
ATOM    401  OP2  DA A  20      72.345 154.429 394.861 
ATOM    402  O5'  DA A  20      74.478 153.354 395.657 
ATOM    403  C5'  DA A  20      75.088 152.682 396.774 
ATOM    404  C4'  DA A  20      75.191 151.196 396.492 
ATOM    405  O4'  DA A  20      73.995 150.470 396.900 
ATOM    406  C3'  DA A  20      75.375 150.809 395.026 
ATOM    407  O3'  DA A  20      76.245 149.686 394.952 
ATOM    408  C2'  DA A  20      73.984 150.377 394.561 
ATOM    409  C1'  DA A  20      73.600 149.624 395.832 
ATOM    410  N9   DA A  20      72.137 149.370 395.959 
ATOM    411  C8   DA A  20      71.102 150.161 395.552 
ATOM    412  N7   DA A  20      69.931 149.662 395.804 
ATOM    413  C5   DA A  20      70.209 148.452 396.425 
ATOM    414  C6   DA A  20      69.384 147.440 396.941 
ATOM    415  N6   DA A  20      68.045 147.490 396.912 
ATOM    416  N1   DA A  20      69.986 146.368 397.490 
ATOM    417  C2   DA A  20      71.317 146.323 397.516 
ATOM    418  N3   DA A  20      72.187 147.202 397.068 
ATOM    419  C4   DA A  20      71.558 148.264 396.523 
ATOM    420  P    DT A  21      77.328 149.620 393.775 
ATOM    421  OP1  DT A  21      78.530 150.391 394.162 
ATOM    422  OP2  DT A  21      76.694 150.004 392.495 
ATOM    423  O5'  DT A  21      77.676 148.057 393.754 
ATOM    424  C5'  DT A  21      77.581 147.304 394.978 
ATOM    425  C4'  DT A  21      76.899 145.976 394.717 
ATOM    426  O4'  DT A  21      75.450 146.063 394.832 
ATOM    427  C3'  DT A  21      77.123 145.374 393.330 
ATOM    428  O3'  DT A  21      77.224 143.961 393.451 
ATOM    429  C2'  DT A  21      75.848 145.704 392.554 
ATOM    430  C1'  DT A  21      74.872 145.438 393.696 
ATOM    431  N1   DT A  21      73.522 146.028 393.481 
ATOM    432  C2   DT A  21      72.447 145.326 393.969 
ATOM    433  O2   DT A  21      72.559 144.265 394.557 
ATOM    434  N3   DT A  21      71.210 145.904 393.750 
ATOM    435  C4   DT A  21      70.969 147.096 393.099 
ATOM    436  O4   DT A  21      69.817 147.513 392.964 
ATOM    437  C5   DT A  21      72.159 147.760 392.623 
ATOM    438  C7   DT A  21      71.985 149.065 391.903 
ATOM    439  C6   DT A  21      73.373 147.221 392.822 
ATOM    440  P    DC A  22      78.296 143.179 392.556 
ATOM    441  OP1  DC A  22      79.620 143.224 393.216 
ATOM    442  OP2  DC A  22      78.245 143.685 391.167 
ATOM    443  O5'  DC A  22      77.721 141.687 392.605 
ATOM    444  C5'  DC A  22      76.989 141.259 393.768 
ATOM    445  C4'  DC A  22      75.754 140.485 393.348 
ATOM    446  O4'  DC A  22      74.604 141.351 393.127 
ATOM    447  C3'  DC A  22      75.876 139.694 392.046 
ATOM    448  O3'  DC A  22      75.155 138.475 392.178 
ATOM    449  C2'  DC A  22      75.177 140.561 390.999 
ATOM    450  C1'  DC A  22      74.015 141.003 391.883 
ATOM    451  N1   DC A  22      73.288 142.195 391.366 
ATOM    452  C2   DC A  22      71.914 142.262 391.583 
ATOM    453  O2   DC A  22      71.360 141.339 392.190 
ATOM    454  N3   DC A  22      71.232 143.341 391.119 
ATOM    455  C4   DC A  22      71.870 144.321 390.465 
ATOM    456  N4   DC A  22      71.160 145.353 390.032 
ATOM    457  C5   DC A  22      73.282 144.271 390.231 
ATOM    458  C6   DC A  22      73.945 143.185 390.703 
ATOM    459  P    DC A  23      75.769 137.138 391.549 
ATOM    460  OP1  DC A  23      76.739 136.544 392.497 
ATOM    461  OP2  DC A  23      76.280 137.419 390.189 
ATOM    462  O5'  DC A  23      74.471 136.208 391.453 
ATOM    463  C5'  DC A  23      73.412 136.387 392.414 
ATOM    464  C4'  DC A  23      72.067 136.354 391.715 
ATOM    465  O4'  DC A  23      71.656 137.667 391.240 
ATOM    466  C3'  DC A  23      71.986 135.470 390.470 
ATOM    467  O3'  DC A  23      70.703 134.857 390.424 
ATOM    468  C2'  DC A  23      72.102 136.442 389.297 
ATOM    469  C1'  DC A  23      71.230 137.542 389.892 
ATOM    470  N1   DC A  23      71.400 138.866 389.228 
ATOM    471  C2   DC A  23      70.280 139.687 389.123 
ATOM    472  O2   DC A  23      69.202 139.288 389.580 
ATOM    473  N3   DC A  23      70.413 140.897 388.521 
ATOM    474  C4   DC A  23      71.598 141.292 388.039 
ATOM    475  N4   DC A  23      71.678 142.481 387.461 
ATOM    476  C5   DC A  23      72.762 140.462 388.137 
ATOM    477  C6   DC A  23      72.608 139.257 388.741 
ATOM    478  P    DT A  24      70.587 133.334 389.944 
ATOM    479  OP1  DT A  24      70.859 132.433 391.086 
ATOM    480  OP2  DT A  24      71.423 133.128 388.741 
ATOM    481  O5'  DT A  24      69.040 133.246 389.545 
ATOM    482  C5'  DT A  24      68.092 134.080 390.237 
ATOM    483  C4'  DT A  24      67.121 134.691 389.246 
ATOM    484  O4'  DT A  24      67.605 135.951 388.698 
ATOM    485  C3'  DT A  24      66.811 133.846 388.010 
ATOM    486  O3'  DT A  24      65.442 134.019 387.665 
ATOM    487  C2'  DT A  24      67.673 134.451 386.902 
ATOM    488  C1'  DT A  24      67.455 135.911 387.287 
ATOM    489  N1   DT A  24      68.452 136.844 386.690 
ATOM    490  C2   DT A  24      68.008 138.096 386.344 
ATOM    491  O2   DT A  24      66.856 138.461 386.507 
ATOM    492  N3   DT A  24      68.961 138.932 385.793 
ATOM    493  C4   DT A  24      70.286 138.625 385.565 
ATOM    494  O4   DT A  24      71.045 139.458 385.065 
ATOM    495  C5   DT A  24      70.657 137.287 385.960 
ATOM    496  C7   DT A  24      72.083 136.870 385.747 
ATOM    497  C6   DT A  24      69.751 136.453 386.499 
ATOM    498  P    DG A  25      64.603 132.753 387.161 
ATOM    499  OP1  DG A  25      64.102 131.993 388.329 
ATOM    500  OP2  DG A  25      65.403 131.985 386.182 
ATOM    501  O5'  DG A  25      63.378 133.462 386.415 
ATOM    502  C5'  DG A  25      62.934 134.753 386.874 
ATOM    503  C4'  DG A  25      62.678 135.664 385.690 
ATOM    504  O4'  DG A  25      63.872 136.388 385.277 
ATOM    505  C3'  DG A  25      62.203 134.975 384.411 
ATOM    506  O3'  DG A  25      61.257 135.814 383.760 
ATOM    507  C2'  DG A  25      63.453 134.882 383.535 
ATOM    508  C1'  DG A  25      64.006 136.264 383.869 
ATOM    509  N9   DG A  25      65.445 136.432 383.526 
ATOM    510  C8   DG A  25      66.466 135.508 383.572 
ATOM    511  N7   DG A  25      67.631 135.979 383.199 
ATOM    512  C5   DG A  25      67.364 137.310 382.883 
ATOM    513  C6   DG A  25      68.232 138.331 382.418 
ATOM    514  O6   DG A  25      69.437 138.271 382.186 
ATOM    515  N1   DG A  25      67.545 139.539 382.222 
ATOM    516  C2   DG A  25      66.196 139.732 382.447 
ATOM    517  N2   DG A  25      65.731 140.959 382.200 
ATOM    518  N3   DG A  25      65.382 138.773 382.884 
ATOM    519  C4   DG A  25      66.033 137.597 383.078 
ATOM    520  P    DC A  26      59.976 135.147 383.067 
ATOM    521  OP1  DC A  26      58.923 134.924 384.083 
ATOM    522  OP2  DC A  26      60.394 133.957 382.294 
ATOM    523  O5'  DC A  26      59.521 136.307 382.063 
ATOM    524  C5'  DC A  26      59.782 137.678 382.417 
ATOM    525  C4'  DC A  26      60.309 138.433 381.211 
ATOM    526  O4'  DC A  26      61.757 138.343 381.091 
ATOM    527  C3'  DC A  26      59.796 137.957 379.853 
ATOM    528  O3'  DC A  26      59.618 139.087 379.006 
ATOM    529  C2'  DC A  26      60.929 137.100 379.289 
ATOM    530  C1'  DC A  26      62.075 137.997 379.751 
ATOM    531  N1   DC A  26      63.402 137.321 379.750 
ATOM    532  C2   DC A  26      64.520 138.088 379.429 
ATOM    533  O2   DC A  26      64.365 139.284 379.163 
ATOM    534  N3   DC A  26      65.740 137.489 379.422 
ATOM    535  C4   DC A  26      65.864 136.189 379.717 
ATOM    536  N4   DC A  26      67.074 135.654 379.696 
ATOM    537  C5   DC A  26      64.727 135.384 380.048 
ATOM    538  C6   DC A  26      63.517 135.999 380.050 
ATOM    539  P    DT A  27      58.349 139.134 378.032 
ATOM    540  OP1  DT A  27      57.172 139.639 378.776 
ATOM    541  OP2  DT A  27      58.184 137.823 377.368 
ATOM    542  O5'  DT A  27      58.816 140.225 376.959 
ATOM    543  C5'  DT A  27      59.715 141.271 377.372 
ATOM    544  C4'  DT A  27      60.794 141.470 376.326 
ATOM    545  O4'  DT A  27      61.943 140.602 376.542 
ATOM    546  C3'  DT A  27      60.382 141.184 374.883 
ATOM    547  O3'  DT A  27      61.027 142.118 374.026 
ATOM    548  C2'  DT A  27      60.941 139.791 374.589 
ATOM    549  C1'  DT A  27      62.272 139.980 375.310 
ATOM    550  N1   DT A  27      62.976 138.702 375.610 
ATOM    551  C2   DT A  27      64.349 138.717 375.559 
ATOM    552  O2   DT A  27      64.992 139.716 375.283 
ATOM    553  N3   DT A  27      64.967 137.515 375.842 
ATOM    554  C4   DT A  27      64.340 136.328 376.165 
ATOM    555  O4   DT A  27      65.001 135.315 376.399 
ATOM    556  C5   DT A  27      62.900 136.412 376.194 
ATOM    557  C7   DT A  27      62.138 135.164 376.537 
ATOM    558  C6   DT A  27      62.273 137.568 375.922 
ATOM    559  P    DG A  28      60.215 142.723 372.786 
ATOM    560  OP1  DG A  28      59.394 143.868 373.240 
ATOM    561  OP2  DG A  28      59.488 141.637 372.092 
ATOM    562  O5'  DG A  28      61.406 143.251 371.856 
ATOM    563  C5'  DG A  28      62.631 143.691 372.473 
ATOM    564  C4'  DG A  28      63.822 143.149 371.706 
ATOM    565  O4'  DG A  28      64.233 141.833 372.175 
ATOM    566  C3'  DG A  28      63.614 142.956 370.204 
ATOM    567  O3'  DG A  28      64.820 143.284 369.526 
ATOM    568  C2'  DG A  28      63.355 141.458 370.038 
ATOM    569  C1'  DG A  28      64.397 140.987 371.048 
ATOM    570  N9   DG A  28      64.205 139.579 371.494 
ATOM    571  C8   DG A  28      63.034 138.877 371.685 
ATOM    572  N7   DG A  28      63.211 137.642 372.086 
ATOM    573  C5   DG A  28      64.597 137.516 372.166 
ATOM    574  C6   DG A  28      65.392 136.403 372.545 
ATOM    575  O6   DG A  28      65.032 135.283 372.894 
ATOM    576  N1   DG A  28      66.760 136.708 372.487 
ATOM    577  C2   DG A  28      67.288 137.927 372.111 
ATOM    578  N2   DG A  28      68.621 138.017 372.121 
ATOM    579  N3   DG A  28      66.541 138.970 371.756 
ATOM    580  C4   DG A  28      65.213 138.691 371.807 
ATOM    581  P    DG A  29      64.739 144.075 368.136 
ATOM    582  OP1  DG A  29      64.614 145.526 368.397 
ATOM    583  OP2  DG A  29      63.686 143.475 367.286 
ATOM    584  O5'  DG A  29      66.177 143.761 367.510 
ATOM    585  C5'  DG A  29      67.291 143.544 368.396 
ATOM    586  C4'  DG A  29      68.109 142.359 367.921 
ATOM    587  O4'  DG A  29      67.624 141.098 368.463 
ATOM    588  C3'  DG A  29      68.128 142.127 366.410 
ATOM    589  O3'  DG A  29      69.420 141.670 366.031 
ATOM    590  C2'  DG A  29      67.126 140.997 366.179 
ATOM    591  C1'  DG A  29      67.512 140.166 367.399 
ATOM    592  N9   DG A  29      66.493 139.149 367.779 
ATOM    593  C8   DG A  29      65.119 139.217 367.689 
ATOM    594  N7   DG A  29      64.502 138.140 368.112 
ATOM    595  C5   DG A  29      65.540 137.298 368.509 
ATOM    596  C6   DG A  29      65.498 135.989 369.054 
ATOM    597  O6   DG A  29      64.520 135.290 369.303 
ATOM    598  N1   DG A  29      66.786 135.500 369.315 
ATOM    599  C2   DG A  29      67.961 136.187 369.080 
ATOM    600  N2   DG A  29      69.089 135.547 369.398 
ATOM    601  N3   DG A  29      68.000 137.417 368.569 
ATOM    602  C4   DG A  29      66.758 137.905 368.310 
ATOM    603  P    DT A  30      70.063 142.203 364.665 
ATOM    604  OP1  DT A  30      70.711 143.512 364.901 
ATOM    605  OP2  DT A  30      69.046 142.166 363.591 
ATOM    606  O5'  DT A  30      71.180 141.091 364.387 
ATOM    607  C5'  DT A  30      71.790 140.419 365.504 
ATOM    608  C4'  DT A  30      71.892 138.933 365.223 
ATOM    609  O4'  DT A  30      70.697 138.207 365.630 
ATOM    610  C3'  DT A  30      72.077 138.545 363.756 
ATOM    611  O3'  DT A  30      72.947 137.423 363.682 
ATOM    612  C2'  DT A  30      70.686 138.114 363.291 
ATOM    613  C1'  DT A  30      70.302 137.361 364.562 
ATOM    614  N1   DT A  30      68.839 137.107 364.689 
ATOM    615  C2   DT A  30      68.458 135.931 365.290 
ATOM    616  O2   DT A  30      69.257 135.113 365.710 
ATOM    617  N3   DT A  30      67.095 135.731 365.389 
ATOM    618  C4   DT A  30      66.107 136.587 364.949 
ATOM    619  O4   DT A  30      64.917 136.299 365.094 
ATOM    620  C5   DT A  30      66.605 137.795 364.333 
ATOM    621  C7   DT A  30      65.596 138.782 363.825 
ATOM    622  C6   DT A  30      67.926 138.015 364.223 
ATOM    623  P    DA A  31      74.030 137.357 362.505 
ATOM    624  OP1  DA A  31      75.232 138.128 362.893 
ATOM    625  OP2  DA A  31      73.396 137.741 361.225 
ATOM    626  O5'  DA A  31      74.377 135.794 362.484 
ATOM    627  C5'  DA A  31      74.283 135.041 363.708 
ATOM    628  C4'  DA A  31      73.601 133.712 363.447 
ATOM    629  O4'  DA A  31      72.152 133.800 363.563 
ATOM    630  C3'  DA A  31      73.824 133.111 362.060 
ATOM    631  O3'  DA A  31      73.926 131.698 362.181 
ATOM    632  C2'  DA A  31      72.549 133.441 361.285 
ATOM    633  C1'  DA A  31      71.574 133.175 362.427 
ATOM    634  N9   DA A  31      70.223 133.765 362.211 
ATOM    635  C8   DA A  31      69.899 134.933 361.581 
ATOM    636  N7   DA A  31      68.625 135.177 361.553 
ATOM    637  C5   DA A  31      68.062 134.093 362.212 
ATOM    638  C6   DA A  31      66.733 133.756 362.517 
ATOM    639  N6   DA A  31      65.681 134.516 362.180 
ATOM    640  N1   DA A  31      66.524 132.605 363.183 
ATOM    641  C2   DA A  31      67.572 131.854 363.515 
ATOM    642  N3   DA A  31      68.850 132.066 363.286 
ATOM    643  C4   DA A  31      69.032 133.223 362.619 
ATOM    644  P    DG A  32      74.998 130.916 361.286 
ATOM    645  OP1  DG A  32      76.322 130.961 361.946 
ATOM    646  OP2  DG A  32      74.947 131.422 359.897 
ATOM    647  O5'  DG A  32      74.423 129.424 361.335 
ATOM    648  C5'  DG A  32      73.690 128.996 362.499 
ATOM    649  C4'  DG A  32      72.456 128.222 362.079 
ATOM    650  O4'  DG A  32      71.306 129.088 361.857 
ATOM    651  C3'  DG A  32      72.578 127.431 360.776 
ATOM    652  O3'  DG A  32      71.857 126.212 360.908 
ATOM    653  C2'  DG A  32      71.879 128.298 359.730 
ATOM    654  C1'  DG A  32      70.717 128.740 360.614 
ATOM    655  N9   DG A  32      69.989 129.932 360.096 
ATOM    656  C8   DG A  32      70.480 131.021 359.409 
ATOM    657  N7   DG A  32      69.568 131.908 359.093 
ATOM    658  C5   DG A  32      68.390 131.368 359.606 
ATOM    659  C6   DG A  32      67.064 131.873 359.575 
ATOM    660  O6   DG A  32      66.650 132.918 359.080 
ATOM    661  N1   DG A  32      66.169 131.004 360.215 
ATOM    662  C2   DG A  32      66.512 129.804 360.808 
ATOM    663  N2   DG A  32      65.511 129.120 361.368 
ATOM    664  N3   DG A  32      67.757 129.331 360.837 
ATOM    665  C4   DG A  32      68.636 130.163 360.220 
ATOM    666  P    DG A  33      72.471 124.875 360.279 
ATOM    667  OP1  DG A  33      73.440 124.280 361.227 
ATOM    668  OP2  DG A  33      72.982 125.156 358.919 
ATOM    669  O5'  DG A  33      71.173 123.945 360.184 
ATOM    670  C5'  DG A  33      70.114 124.123 361.144 
ATOM    671  C4'  DG A  33      68.769 124.090 360.445 
ATOM    672  O4'  DG A  33      68.358 125.404 359.970 
ATOM    673  C3'  DG A  33      68.687 123.207 359.201 
ATOM    674  O3'  DG A  33      67.405 122.594 359.154 
ATOM    675  C2'  DG A  33      68.804 124.179 358.027 
ATOM    676  C1'  DG A  33      67.932 125.279 358.622 
ATOM    677  N9   DG A  33      68.101 126.603 357.959 
ATOM    678  C8   DG A  33      69.234 127.163 357.411 
ATOM    679  N7   DG A  33      69.046 128.355 356.899 
ATOM    680  C5   DG A  33      67.691 128.601 357.122 
ATOM    681  C6   DG A  33      66.901 129.732 356.789 
ATOM    682  O6   DG A  33      67.238 130.766 356.219 
ATOM    683  N1   DG A  33      65.571 129.566 357.199 
ATOM    684  C2   DG A  33      65.072 128.452 357.847 
ATOM    685  N2   DG A  33      63.772 128.488 358.156 
ATOM    686  N3   DG A  33      65.813 127.393 358.160 
ATOM    687  C4   DG A  33      67.107 127.538 357.768 
ATOM    688  P    DA A  34      67.289 121.071 358.675 
ATOM    689  OP1  DA A  34      67.561 120.170 359.816 
ATOM    690  OP2  DA A  34      68.125 120.865 357.471 
ATOM    691  O5'  DA A  34      65.742 120.983 358.276 
ATOM    692  C5'  DA A  34      64.794 121.817 358.967 
ATOM    693  C4'  DA A  34      63.823 122.428 357.976 
ATOM    694  O4'  DA A  34      64.306 123.687 357.428 
ATOM    695  C3'  DA A  34      63.513 121.583 356.741 
ATOM    696  O3'  DA A  34      62.144 121.756 356.395 
ATOM    697  C2'  DA A  34      64.374 122.188 355.632 
ATOM    698  C1'  DA A  34      64.156 123.648 356.017 
ATOM    699  N9   DA A  34      65.154 124.580 355.420 
ATOM    700  C8   DA A  34      66.476 124.356 355.162 
ATOM    701  N7   DA A  34      67.086 125.371 354.633 
ATOM    702  C5   DA A  34      66.098 126.341 354.532 
ATOM    703  C6   DA A  34      66.111 127.658 354.046 
ATOM    704  N6   DA A  34      67.203 128.253 353.547 
ATOM    705  N1   DA A  34      64.953 128.345 354.091 
ATOM    706  C2   DA A  34      63.871 127.748 354.588 
ATOM    707  N3   DA A  34      63.740 126.532 355.067 
ATOM    708  C4   DA A  34      64.911 125.865 355.011 
ATOM    709  P    DG A  35      61.305 120.490 355.891 
ATOM    710  OP1  DG A  35      60.804 119.729 357.059 
ATOM    711  OP2  DG A  35      62.105 119.722 354.912 
ATOM    712  O5'  DG A  35      60.080 121.199 355.145 
ATOM    713  C5'  DG A  35      59.636 122.490 355.604 
ATOM    714  C4'  DG A  35      59.379 123.401 354.421 
ATOM    715  O4'  DG A  35      60.574 124.124 354.007 
ATOM    716  C3'  DG A  35      58.905 122.711 353.141 
ATOM    717  O3'  DG A  35      57.958 123.551 352.490 
ATOM    718  C2'  DG A  35      60.154 122.619 352.265 
ATOM    719  C1'  DG A  35      60.708 124.001 352.600 
ATOM    720  N9   DG A  35      62.147 124.169 352.256 
ATOM    721  C8   DG A  35      63.167 123.245 352.302 
ATOM    722  N7   DG A  35      64.333 123.716 351.930 
ATOM    723  C5   DG A  35      64.065 125.047 351.613 
ATOM    724  C6   DG A  35      64.933 126.068 351.148 
ATOM    725  O6   DG A  35      66.138 126.008 350.916 
ATOM    726  N1   DG A  35      64.247 127.275 350.952 
ATOM    727  C2   DG A  35      62.898 127.469 351.177 
ATOM    728  N2   DG A  35      62.433 128.696 350.931 
ATOM    729  N3   DG A  35      62.084 126.510 351.614 
ATOM    730  C4   DG A  35      62.734 125.334 351.808 
ATOM    731  P    DA A  36      56.678 122.884 351.797 
ATOM    732  OP1  DA A  36      55.625 122.661 352.813 
ATOM    733  OP2  DA A  36      57.096 121.694 351.024 
ATOM    734  O5'  DA A  36      56.223 124.044 350.794 
ATOM    735  C5'  DA A  36      56.484 125.415 351.147 
ATOM    736  C4'  DA A  36      57.011 126.170 349.942 
ATOM    737  O4'  DA A  36      58.459 126.080 349.821 
ATOM    738  C3'  DA A  36      56.498 125.694 348.583 
ATOM    739  O3'  DA A  36      56.320 126.823 347.737 
ATOM    740  C2'  DA A  36      57.631 124.837 348.019 
ATOM    741  C1'  DA A  36      58.776 125.733 348.481 
ATOM    742  N9   DA A  36      60.104 125.058 348.480 
ATOM    743  C8   DA A  36      60.391 123.752 348.756 
ATOM    744  N7   DA A  36      61.652 123.462 348.669 
ATOM    745  C5   DA A  36      62.247 124.664 348.310 
ATOM    746  C6   DA A  36      63.582 125.024 348.061 
ATOM    747  N6   DA A  36      64.607 124.163 348.140 
ATOM    748  N1   DA A  36      63.826 126.304 347.725 
ATOM    749  C2   DA A  36      62.804 127.154 347.648 
ATOM    750  N3   DA A  36      61.524 126.936 347.857 
ATOM    751  C4   DA A  36      61.306 125.647 348.191 
ATOM    752  P    DA A  37      55.051 126.871 346.763 
ATOM    753  OP1  DA A  37      53.874 127.376 347.506 
ATOM    754  OP2  DA A  37      54.886 125.560 346.099 
ATOM    755  O5'  DA A  37      55.518 127.962 345.689 
ATOM    756  C5'  DA A  37      56.417 129.008 346.102 
ATOM    757  C4'  DA A  37      57.495 129.207 345.057 
ATOM    758  O4'  DA A  37      58.645 128.339 345.273 
ATOM    759  C3'  DA A  37      57.084 128.921 343.613 
ATOM    760  O3'  DA A  37      57.729 129.855 342.756 
ATOM    761  C2'  DA A  37      57.642 127.528 343.320 
ATOM    762  C1'  DA A  37      58.974 127.717 344.040 
ATOM    763  N9   DA A  37      59.678 126.439 344.340 
ATOM    764  C8   DA A  37      59.136 125.228 344.666 
ATOM    765  N7   DA A  37      60.017 124.298 344.871 
ATOM    766  C5   DA A  37      61.233 124.937 344.667 
ATOM    767  C6   DA A  37      62.562 124.488 344.736 
ATOM    768  N6   DA A  37      62.903 123.229 345.043 
ATOM    769  N1   DA A  37      63.531 125.384 344.474 
ATOM    770  C2   DA A  37      63.187 126.634 344.169 
ATOM    771  N3   DA A  37      61.987 127.165 344.076 
ATOM    772  C4   DA A  37      61.035 126.248 344.341 
ATOM    773  P    DC A  38      56.917 130.460 341.516 
ATOM    774  OP1  DC A  38      56.096 131.605 341.970 
ATOM    775  OP2  DC A  38      56.190 129.374 340.822 
ATOM    776  O5'  DC A  38      58.108 130.988 340.586 
ATOM    777  C5'  DC A  38      59.333 131.428 341.203 
ATOM    778  C4'  DC A  38      60.523 130.886 340.436 
ATOM    779  O4'  DC A  38      60.934 129.570 340.906 
ATOM    780  C3'  DC A  38      60.315 130.693 338.934 
ATOM    781  O3'  DC A  38      61.522 131.021 338.256 
ATOM    782  C2'  DC A  38      60.057 129.195 338.769 
ATOM    783  C1'  DC A  38      61.099 128.724 339.778 
ATOM    784  N1   DC A  38      60.906 127.316 340.224 
ATOM    785  C2   DC A  38      62.044 126.560 340.499 
ATOM    786  O2   DC A  38      63.156 127.085 340.363 
ATOM    787  N3   DC A  38      61.890 125.274 340.906 
ATOM    788  C4   DC A  38      60.668 124.743 341.042 
ATOM    789  N4   DC A  38      60.571 123.484 341.442 
ATOM    790  C5   DC A  38      59.485 125.503 340.763 
ATOM    791  C6   DC A  38      59.661 126.786 340.357 
ATOM    792  P    DC A  39      61.440 131.812 336.866 
ATOM    793  OP1  DC A  39      61.316 133.263 337.127 
ATOM    794  OP2  DC A  39      60.388 131.212 336.016 
ATOM    795  O5'  DC A  39      62.879 131.498 336.240 
ATOM    796  C5'  DC A  39      63.993 131.281 337.126 
ATOM    797  C4'  DC A  39      64.810 130.096 336.651 
ATOM    798  O4'  DC A  39      64.326 128.835 337.194 
ATOM    799  C3'  DC A  39      64.829 129.864 335.140 
ATOM    800  O3'  DC A  39      66.122 129.407 334.761 
ATOM    801  C2'  DC A  39      63.827 128.733 334.909 
ATOM    802  C1'  DC A  39      64.214 127.903 336.129 
ATOM    803  N1   DC A  39      63.194 126.886 336.509 
ATOM    804  C2   DC A  39      63.646 125.678 337.033 
ATOM    805  O2   DC A  39      64.864 125.500 337.161 
ATOM    806  N3   DC A  39      62.732 124.736 337.386 
ATOM    807  C4   DC A  39      61.423 124.967 337.231 
ATOM    808  N4   DC A  39      60.571 124.018 337.590 
ATOM    809  C5   DC A  39      60.937 126.203 336.693 
ATOM    810  C6   DC A  39      61.866 127.130 336.347 
ATOM    811  P    DT A  40      66.765 129.940 333.396 
ATOM    812  OP1  DT A  40      67.413 131.249 333.631 
ATOM    813  OP2  DT A  40      65.748 129.903 332.322 
ATOM    814  O5'  DT A  40      67.881 128.828 333.117 
ATOM    815  C5'  DT A  40      68.492 128.156 334.235 
ATOM    816  C4'  DT A  40      68.594 126.670 333.953 
ATOM    817  O4'  DT A  40      67.399 125.944 334.360 
ATOM    818  C3'  DT A  40      68.779 126.282 332.486 
ATOM    819  O3'  DT A  40      69.648 125.160 332.412 
ATOM    820  C2'  DT A  40      67.388 125.850 332.022 
ATOM    821  C1'  DT A  40      67.003 125.098 333.292 
ATOM    822  N1   DT A  40      65.541 124.844 333.420 
ATOM    823  C2   DT A  40      65.160 123.668 334.020 
ATOM    824  O2   DT A  40      65.959 122.849 334.441 
ATOM    825  N3   DT A  40      63.797 123.468 334.119 
ATOM    826  C4   DT A  40      62.809 124.324 333.679 
ATOM    827  O4   DT A  40      61.619 124.036 333.824 
ATOM    828  C5   DT A  40      63.307 125.532 333.063 
ATOM    829  C7   DT A  40      62.298 126.519 332.555 
ATOM    830  C6   DT A  40      64.627 125.752 332.953 
ATOM    831  P    DA A  41      70.732 125.093 331.235 
ATOM    832  OP1  DA A  41      71.934 125.865 331.623 
ATOM    833  OP2  DA A  41      70.097 125.478 329.955 
ATOM    834  O5'  DA A  41      71.079 123.531 331.214 
ATOM    835  C5'  DA A  41      70.984 122.778 332.438 
ATOM    836  C4'  DA A  41      70.302 121.449 332.177 
ATOM    837  O4'  DA A  41      68.854 121.536 332.293 
ATOM    838  C3'  DA A  41      70.526 120.848 330.790 
ATOM    839  O3'  DA A  41      70.628 119.434 330.912 
ATOM    840  C2'  DA A  41      69.251 121.178 330.015 
ATOM    841  C1'  DA A  41      68.276 120.912 331.157 
ATOM    842  N9   DA A  41      66.925 121.502 330.941 
ATOM    843  C8   DA A  41      66.601 122.670 330.312 
ATOM    844  N7   DA A  41      65.327 122.913 330.283 
ATOM    845  C5   DA A  41      64.763 121.830 330.943 
ATOM    846  C6   DA A  41      63.435 121.493 331.247 
ATOM    847  N6   DA A  41      62.383 122.253 330.910 
ATOM    848  N1   DA A  41      63.225 120.342 331.913 
ATOM    849  C2   DA A  41      64.274 119.591 332.246 
ATOM    850  N3   DA A  41      65.552 119.803 332.016 
ATOM    851  C4   DA A  41      65.734 120.960 331.349 
ATOM    852  P    DG A  42      71.699 118.653 330.016 
ATOM    853  OP1  DG A  42      73.023 118.698 330.676 
ATOM    854  OP2  DG A  42      71.648 119.159 328.627 
ATOM    855  O5'  DG A  42      71.124 117.161 330.065 
ATOM    856  C5'  DG A  42      70.392 116.733 331.229 
ATOM    857  C4'  DG A  42      69.157 115.959 330.809 
ATOM    858  O4'  DG A  42      68.008 116.825 330.587 
ATOM    859  C3'  DG A  42      69.279 115.168 329.506 
ATOM    860  O3'  DG A  42      68.558 113.949 329.639 
ATOM    861  C2'  DG A  42      68.581 116.035 328.460 
ATOM    862  C1'  DG A  42      67.418 116.477 329.344 
ATOM    863  N9   DG A  42      66.691 117.669 328.827 
ATOM    864  C8   DG A  42      67.182 118.758 328.139 
ATOM    865  N7   DG A  42      66.270 119.645 327.823 
ATOM    866  C5   DG A  42      65.091 119.105 328.336 
ATOM    867  C6   DG A  42      63.765 119.610 328.305 
ATOM    868  O6   DG A  42      63.351 120.655 327.810 
ATOM    869  N1   DG A  42      62.871 118.741 328.945 
ATOM    870  C2   DG A  42      63.214 117.541 329.538 
ATOM    871  N2   DG A  42      62.213 116.857 330.098 
ATOM    872  N3   DG A  42      64.458 117.068 329.568 
ATOM    873  C4   DG A  42      65.337 117.900 328.950 
ATOM    874  P    DA A  43      69.172 112.612 329.009 
ATOM    875  OP1  DA A  43      70.142 112.017 329.957 
ATOM    876  OP2  DA A  43      69.684 112.893 327.649 
ATOM    877  O5'  DA A  43      67.874 111.682 328.914 
ATOM    878  C5'  DA A  43      66.815 111.860 329.874 
ATOM    879  C4'  DA A  43      65.471 111.827 329.175 
ATOM    880  O4'  DA A  43      65.059 113.141 328.700 
ATOM    881  C3'  DA A  43      65.389 110.944 327.931 
ATOM    882  O3'  DA A  43      64.107 110.331 327.884 
ATOM    883  C2'  DA A  43      65.505 111.916 326.757 
ATOM    884  C1'  DA A  43      64.634 113.016 327.352 
ATOM    885  N9   DA A  43      64.803 114.340 326.689 
ATOM    886  C8   DA A  43      65.936 114.880 326.151 
ATOM    887  N7   DA A  43      65.763 116.059 325.640 
ATOM    888  C5   DA A  43      64.417 116.323 325.854 
ATOM    889  C6   DA A  43      63.606 117.425 325.539 
ATOM    890  N6   DA A  43      64.057 118.521 324.912 
ATOM    891  N1   DA A  43      62.309 117.361 325.893 
ATOM    892  C2   DA A  43      61.866 116.270 326.517 
ATOM    893  N3   DA A  43      62.526 115.185 326.861 
ATOM    894  C4   DA A  43      63.821 115.275 326.495 
ATOM    895  P    DG A  44      63.990 108.808 327.405 
ATOM    896  OP1  DG A  44      64.263 107.907 328.547 
ATOM    897  OP2  DG A  44      64.827 108.602 326.202 
ATOM    898  O5'  DG A  44      62.444 108.720 327.006 
ATOM    899  C5'  DG A  44      61.495 109.554 327.697 
ATOM    900  C4'  DG A  44      60.525 110.165 326.706 
ATOM    901  O4'  DG A  44      61.008 111.424 326.158 
ATOM    902  C3'  DG A  44      60.215 109.319 325.471 
ATOM    903  O3'  DG A  44      58.845 109.493 325.125 
ATOM    904  C2'  DG A  44      61.076 109.925 324.362 
ATOM    905  C1'  DG A  44      60.858 111.385 324.747 
ATOM    906  N9   DG A  44      61.855 112.317 324.150 
ATOM    907  C8   DG A  44      63.191 112.109 323.882 
ATOM    908  N7   DG A  44      63.796 113.142 323.349 
ATOM    909  C5   DG A  44      62.789 114.103 323.255 
ATOM    910  C6   DG A  44      62.838 115.431 322.757 
ATOM    911  O6   DG A  44      63.793 116.043 322.287 
ATOM    912  N1   DG A  44      61.587 116.057 322.848 
ATOM    913  C2   DG A  44      60.440 115.476 323.355 
ATOM    914  N2   DG A  44      59.346 116.242 323.356 
ATOM    915  N3   DG A  44      60.397 114.231 323.823 
ATOM    916  C4   DG A  44      61.602 113.609 323.742 
ATOM    917  P    DT A  45      58.006 108.227 324.621 
ATOM    918  OP1  DT A  45      57.506 107.466 325.789 
ATOM    919  OP2  DT A  45      58.807 107.459 323.642 
ATOM    920  O5'  DT A  45      56.781 108.936 323.876 
ATOM    921  C5'  DT A  45      56.338 110.227 324.335 
ATOM    922  C4'  DT A  45      56.081 111.137 323.151 
ATOM    923  O4'  DT A  45      57.276 111.861 322.738 
ATOM    924  C3'  DT A  45      55.607 110.448 321.871 
ATOM    925  O3'  DT A  45      54.660 111.288 321.220 
ATOM    926  C2'  DT A  45      56.856 110.356 320.996 
ATOM    927  C1'  DT A  45      57.410 111.738 321.330 
ATOM    928  N1   DT A  45      58.848 111.906 320.986 
ATOM    929  C2   DT A  45      59.247 113.149 320.556 
ATOM    930  O2   DT A  45      58.483 114.091 320.450 
ATOM    931  N3   DT A  45      60.589 113.267 320.245 
ATOM    932  C4   DT A  45      61.539 112.269 320.328 
ATOM    933  O4   DT A  45      62.711 112.494 320.022 
ATOM    934  C5   DT A  45      61.024 111.001 320.789 
ATOM    935  C7   DT A  45      61.993 109.861 320.907 
ATOM    936  C6   DT A  45      59.725 110.858 321.097 
ATOM    937  P    DT A  46      53.380 110.621 320.528 
ATOM    938  OP1  DT A  46      52.326 110.398 321.543 
ATOM    939  OP2  DT A  46      53.798 109.431 319.754 
ATOM    940  O5'  DT A  46      52.924 111.781 319.524 
ATOM    941  C5'  DT A  46      53.186 113.152 319.877 
ATOM    942  C4'  DT A  46      53.713 113.907 318.672 
ATOM    943  O4'  DT A  46      55.161 113.817 318.551 
ATOM    944  C3'  DT A  46      53.199 113.431 317.313 
ATOM    945  O3'  DT A  46      53.021 114.560 316.467 
ATOM    946  C2'  DT A  46      54.333 112.574 316.749 
ATOM    947  C1'  DT A  46      55.478 113.470 317.211 
ATOM    948  N1   DT A  46      56.806 112.795 317.210 
ATOM    949  C2   DT A  46      57.898 113.565 316.892 
ATOM    950  O2   DT A  46      57.818 114.749 316.620 
ATOM    951  N3   DT A  46      59.111 112.904 316.900 
ATOM    952  C4   DT A  46      59.317 111.571 317.193 
ATOM    953  O4   DT A  46      60.451 111.091 317.168 
ATOM    954  C5   DT A  46      58.109 110.846 317.514 
ATOM    955  C7   DT A  46      58.243 109.388 317.845 
ATOM    956  C6   DT A  46      56.917 111.463 317.513 
ATOM    957  P    DG A  47      51.753 114.608 315.493 
ATOM    958  OP1  DG A  47      50.576 115.113 316.236 
ATOM    959  OP2  DG A  47      51.587 113.296 314.829 
ATOM    960  O5'  DG A  47      52.219 115.699 314.419 
ATOM    961  C5'  DG A  47      53.118 116.745 314.833 
ATOM    962  C4'  DG A  47      54.197 116.944 313.787 
ATOM    963  O4'  DG A  47      55.346 116.076 314.003 
ATOM    964  C3'  DG A  47      53.785 116.658 312.343 
ATOM    965  O3'  DG A  47      54.431 117.592 311.486 
ATOM    966  C2'  DG A  47      54.344 115.265 312.050 
ATOM    967  C1'  DG A  47      55.675 115.454 312.770 
ATOM    968  N9   DG A  47      56.380 114.176 313.071 
ATOM    969  C8   DG A  47      55.852 112.947 313.400 
ATOM    970  N7   DG A  47      56.752 112.016 313.605 
ATOM    971  C5   DG A  47      57.962 112.676 313.396 
ATOM    972  C6   DG A  47      59.294 112.188 313.474 
ATOM    973  O6   DG A  47      59.684 111.057 313.748 
ATOM    974  N1   DG A  47      60.225 113.196 313.185 
ATOM    975  C2   DG A  47      59.911 114.503 312.865 
ATOM    976  N2   DG A  47      60.945 115.312 312.624 
ATOM    977  N3   DG A  47      58.662 114.958 312.793 
ATOM    978  C4   DG A  47      57.746 113.994 313.069 
ATOM    979  P    DG A  48      53.619 118.197 310.246 
ATOM    980  OP1  DG A  48      52.798 119.342 310.701 
ATOM    981  OP2  DG A  48      52.892 117.111 309.552 
ATOM    982  O5'  DG A  48      54.810 118.725 309.316 
ATOM    983  C5'  DG A  48      56.035 119.165 309.933 
ATOM    984  C4'  DG A  48      57.225 118.623 309.166 
ATOM    985  O4'  DG A  48      57.636 117.307 309.636 
ATOM    986  C3'  DG A  48      57.017 118.430 307.664 
ATOM    987  O3'  DG A  48      58.224 118.758 306.986 
ATOM    988  C2'  DG A  48      56.759 116.932 307.499 
ATOM    989  C1'  DG A  48      57.801 116.461 308.508 
ATOM    990  N9   DG A  48      57.608 115.053 308.954 
ATOM    991  C8   DG A  48      56.437 114.351 309.145 
ATOM    992  N7   DG A  48      56.614 113.116 309.546 
ATOM    993  C5   DG A  48      58.001 112.990 309.626 
ATOM    994  C6   DG A  48      58.796 111.877 310.006 
ATOM    995  O6   DG A  48      58.436 110.757 310.355 
ATOM    996  N1   DG A  48      60.163 112.181 309.947 
ATOM    997  C2   DG A  48      60.692 113.401 309.572 
ATOM    998  N2   DG A  48      62.024 113.491 309.582 
ATOM    999  N3   DG A  48      59.944 114.444 309.217 
ATOM   1000  C4   DG A  48      58.616 114.165 309.268 
ATOM   1001  P    DG A  49      58.142 119.548 305.596 
ATOM   1002  OP1  DG A  49      58.018 121.000 305.857 
ATOM   1003  OP2  DG A  49      57.090 118.949 304.746 
ATOM   1004  O5'  DG A  49      59.581 119.235 304.970 
ATOM   1005  C5'  DG A  49      60.695 119.018 305.857 
ATOM   1006  C4'  DG A  49      61.512 117.833 305.381 
ATOM   1007  O4'  DG A  49      61.027 116.572 305.924 
ATOM   1008  C3'  DG A  49      61.531 117.601 303.871 
ATOM   1009  O3'  DG A  49      62.824 117.144 303.492 
ATOM   1010  C2'  DG A  49      60.529 116.470 303.639 
ATOM   1011  C1'  DG A  49      60.916 115.639 304.859 
ATOM   1012  N9   DG A  49      59.896 114.623 305.239 
ATOM   1013  C8   DG A  49      58.523 114.690 305.149 
ATOM   1014  N7   DG A  49      57.906 113.613 305.572 
ATOM   1015  C5   DG A  49      58.944 112.772 305.969 
ATOM   1016  C6   DG A  49      58.902 111.463 306.514 
ATOM   1017  O6   DG A  49      57.923 110.764 306.763 
ATOM   1018  N1   DG A  49      60.190 110.974 306.775 
ATOM   1019  C2   DG A  49      61.364 111.661 306.540 
ATOM   1020  N2   DG A  49      62.492 111.021 306.858 
ATOM   1021  N3   DG A  49      61.403 112.891 306.029 
ATOM   1022  C4   DG A  49      60.162 113.378 305.770 
ATOM   1023  P    DA A  50      63.466 117.677 302.126 
ATOM   1024  OP1  DA A  50      64.115 118.986 302.361 
ATOM   1025  OP2  DA A  50      62.450 117.639 301.052 
ATOM   1026  O5'  DA A  50      64.583 116.565 301.847 
ATOM   1027  C5'  DA A  50      65.194 115.893 302.965 
ATOM   1028  C4'  DA A  50      65.296 114.407 302.683 
ATOM   1029  O4'  DA A  50      64.101 113.681 303.091 
ATOM   1030  C3'  DA A  50      65.480 114.019 301.216 
ATOM   1031  O3'  DA A  50      66.350 112.897 301.143 
ATOM   1032  C2'  DA A  50      64.089 113.587 300.752 
ATOM   1033  C1'  DA A  50      63.705 112.835 302.022 
ATOM   1034  N9   DA A  50      62.243 112.581 302.150 
ATOM   1035  C8   DA A  50      61.207 113.371 301.743 
ATOM   1036  N7   DA A  50      60.036 112.873 301.995 
ATOM   1037  C5   DA A  50      60.314 111.662 302.615 
ATOM   1038  C6   DA A  50      59.489 110.651 303.131 
ATOM   1039  N6   DA A  50      58.150 110.701 303.103 
ATOM   1040  N1   DA A  50      60.091 109.579 303.680 
ATOM   1041  C2   DA A  50      61.423 109.534 303.706 
ATOM   1042  N3   DA A  50      62.292 110.412 303.258 
ATOM   1043  C4   DA A  50      61.663 111.475 302.714 
ATOM   1044  P    DA A  51      67.433 112.830 299.965 
ATOM   1045  OP1  DA A  51      68.635 113.602 300.353 
ATOM   1046  OP2  DA A  51      66.799 113.215 298.686 
ATOM   1047  O5'  DA A  51      67.781 111.268 299.945 
ATOM   1048  C5'  DA A  51      67.686 110.515 301.168 
ATOM   1049  C4'  DA A  51      67.004 109.186 300.908 
ATOM   1050  O4'  DA A  51      65.555 109.273 301.023 
ATOM   1051  C3'  DA A  51      67.228 108.585 299.520 
ATOM   1052  O3'  DA A  51      67.329 107.171 299.642 
ATOM   1053  C2'  DA A  51      65.953 108.915 298.745 
ATOM   1054  C1'  DA A  51      64.977 108.649 299.887 
ATOM   1055  N9   DA A  51      63.627 109.239 299.672 
ATOM   1056  C8   DA A  51      63.302 110.407 299.042 
ATOM   1057  N7   DA A  51      62.029 110.650 299.014 
ATOM   1058  C5   DA A  51      61.465 109.567 299.673 
ATOM   1059  C6   DA A  51      60.137 109.230 299.977 
ATOM   1060  N6   DA A  51      59.085 109.990 299.641 
ATOM   1061  N1   DA A  51      59.927 108.079 300.643 
ATOM   1062  C2   DA A  51      60.976 107.328 300.976 
ATOM   1063  N3   DA A  51      62.254 107.540 300.746 
ATOM   1064  C4   DA A  51      62.436 108.697 300.079 
ATOM   1065  P    DG A  52      68.401 106.390 298.746 
ATOM   1066  OP1  DG A  52      69.725 106.435 299.406 
ATOM   1067  OP2  DG A  52      68.350 106.896 297.357 
ATOM   1068  O5'  DG A  52      67.826 104.898 298.795 
ATOM   1069  C5'  DG A  52      67.094 104.470 299.959 
ATOM   1070  C4'  DG A  52      65.859 103.696 299.539 
ATOM   1071  O4'  DG A  52      64.709 104.562 299.317 
ATOM   1072  C3'  DG A  52      65.981 102.905 298.237 
ATOM   1073  O3'  DG A  52      65.260 101.686 298.369 
ATOM   1074  C2'  DG A  52      65.283 103.772 297.190 
ATOM   1075  C1'  DG A  52      64.120 104.213 298.074 
ATOM   1076  N9   DG A  52      63.393 105.406 297.557 
ATOM   1077  C8   DG A  52      63.883 106.495 296.870 
ATOM   1078  N7   DG A  52      62.971 107.382 296.553 
ATOM   1079  C5   DG A  52      61.793 106.842 297.066 
ATOM   1080  C6   DG A  52      60.467 107.346 297.035 
ATOM   1081  O6   DG A  52      60.053 108.392 296.541 
ATOM   1082  N1   DG A  52      59.573 106.477 297.676 
ATOM   1083  C2   DG A  52      59.915 105.278 298.268 
ATOM   1084  N2   DG A  52      58.915 104.594 298.828 
ATOM   1085  N3   DG A  52      61.160 104.805 298.298 
ATOM   1086  C4   DG A  52      62.039 105.637 297.680 
ATOM   1087  P    DA A  53      65.874 100.349 297.739 
ATOM   1088  OP1  DA A  53      66.844  99.754 298.687 
ATOM   1089  OP2  DA A  53      66.385 100.629 296.379 
ATOM   1090  O5'  DA A  53      64.576  99.419 297.644 
ATOM   1091  C5'  DA A  53      63.517  99.597 298.604 
ATOM   1092  C4'  DA A  53      62.172  99.564 297.905 
ATOM   1093  O4'  DA A  53      61.761 100.878 297.430 
ATOM   1094  C3'  DA A  53      62.091  98.681 296.661 
ATOM   1095  O3'  DA A  53      60.808  98.068 296.615 
ATOM   1096  C2'  DA A  53      62.207  99.653 295.487 
ATOM   1097  C1'  DA A  53      61.335 100.753 296.082 
ATOM   1098  N9   DA A  53      61.505 102.076 295.419 
ATOM   1099  C8   DA A  53      62.637 102.617 294.881 
ATOM   1100  N7   DA A  53      62.465 103.796 294.370 
ATOM   1101  C5   DA A  53      61.119 104.060 294.584 
ATOM   1102  C6   DA A  53      60.308 105.162 294.269 
ATOM   1103  N6   DA A  53      60.759 106.258 293.642 
ATOM   1104  N1   DA A  53      59.010 105.098 294.624 
ATOM   1105  C2   DA A  53      58.568 104.007 295.247 
ATOM   1106  N3   DA A  53      59.227 102.922 295.591 
ATOM   1107  C4   DA A  53      60.523 103.012 295.225 
ATOM   1108  P    DC A  54      60.692  96.545 296.135 
ATOM   1109  OP1  DC A  54      60.964  95.643 297.277 
ATOM   1110  OP2  DC A  54      61.529  96.339 294.932 
ATOM   1111  O5'  DC A  54      59.145  96.457 295.736 
ATOM   1112  C5'  DC A  54      58.197  97.291 296.427 
ATOM   1113  C4'  DC A  54      57.226  97.901 295.436 
ATOM   1114  O4'  DC A  54      57.710  99.161 294.888 
ATOM   1115  C3'  DC A  54      56.916  97.056 294.201 
ATOM   1116  O3'  DC A  54      55.547  97.230 293.855 
ATOM   1117  C2'  DC A  54      57.778  97.662 293.092 
ATOM   1118  C1'  DC A  54      57.560  99.122 293.477 
ATOM   1119  N1   DC A  54      58.557 100.054 292.880 
ATOM   1120  C2   DC A  54      58.123 101.329 292.525 
ATOM   1121  O2   DC A  54      56.940 101.631 292.718 
ATOM   1122  N3   DC A  54      59.017 102.192 291.978 
ATOM   1123  C4   DC A  54      60.290 101.826 291.786 
ATOM   1124  N4   DC A  54      61.123 102.705 291.250 
ATOM   1125  C5   DC A  54      60.757 100.520 292.144 
ATOM   1126  C6   DC A  54      59.848  99.671 292.688 
ATOM   1127  P    DG A  55      54.708  95.964 293.351 
ATOM   1128  OP1  DG A  55      54.208  95.203 294.519 
ATOM   1129  OP2  DG A  55      55.508  95.196 292.372 
ATOM   1130  O5'  DG A  55      53.483  96.673 292.606 
ATOM   1131  C5'  DG A  55      53.040  97.964 293.065 
ATOM   1132  C4'  DG A  55      52.783  98.874 291.881 
ATOM   1133  O4'  DG A  55      53.977  99.598 291.468 
ATOM   1134  C3'  DG A  55      52.309  98.185 290.602 
ATOM   1135  O3'  DG A  55      51.362  99.025 289.950 
ATOM   1136  C2'  DG A  55      53.558  98.093 289.726 
ATOM   1137  C1'  DG A  55      54.111  99.475 290.060 
ATOM   1138  N9   DG A  55      55.550  99.643 289.716 
ATOM   1139  C8   DG A  55      56.571  98.719 289.763 
ATOM   1140  N7   DG A  55      57.736  99.190 289.390 
ATOM   1141  C5   DG A  55      57.469 100.521 289.073 
ATOM   1142  C6   DG A  55      58.337 101.542 288.608 
ATOM   1143  O6   DG A  55      59.542 101.482 288.376 
ATOM   1144  N1   DG A  55      57.650 102.749 288.412 
ATOM   1145  C2   DG A  55      56.302 102.943 288.637 
ATOM   1146  N2   DG A  55      55.837 104.169 288.391 
ATOM   1147  N3   DG A  55      55.487 101.984 289.075 
ATOM   1148  C4   DG A  55      56.138 100.808 289.269 
ATOM   1149  P    DT A  56      50.082  98.358 289.258 
ATOM   1150  OP1  DT A  56      49.028  98.135 290.273 
ATOM   1151  OP2  DT A  56      50.499  97.168 288.484 
ATOM   1152  O5'  DT A  56      49.626  99.518 288.254 
ATOM   1153  C5'  DT A  56      49.888 100.889 288.607 
ATOM   1154  C4'  DT A  56      50.414 101.643 287.402 
ATOM   1155  O4'  DT A  56      51.863 101.554 287.281 
ATOM   1156  C3'  DT A  56      49.901 101.168 286.043 
ATOM   1157  O3'  DT A  56      49.723 102.297 285.197 
ATOM   1158  C2'  DT A  56      51.034 100.311 285.479 
ATOM   1159  C1'  DT A  56      52.180 101.207 285.942 
ATOM   1160  N1   DT A  56      53.508 100.532 285.940 
ATOM   1161  C2   DT A  56      54.600 101.301 285.622 
ATOM   1162  O2   DT A  56      54.520 102.486 285.350 
ATOM   1163  N3   DT A  56      55.813 100.641 285.631 
ATOM   1164  C4   DT A  56      56.018  99.308 285.923 
ATOM   1165  O4   DT A  56      57.153  98.827 285.898 
ATOM   1166  C5   DT A  56      54.811  98.583 286.244 
ATOM   1167  C7   DT A  56      54.945  97.125 286.575 
ATOM   1168  C6   DT A  56      53.618  99.200 286.244 
ATOM   1169  P    DC A  57      48.455 102.345 284.223 
ATOM   1170  OP1  DC A  57      47.278 102.850 284.966 
ATOM   1171  OP2  DC A  57      48.289 101.033 283.559 
ATOM   1172  O5'  DC A  57      48.921 103.436 283.149 
ATOM   1173  C5'  DC A  57      49.820 104.482 283.563 
ATOM   1174  C4'  DC A  57      50.899 104.681 282.517 
ATOM   1175  O4'  DC A  57      52.048 103.813 282.733 
ATOM   1176  C3'  DC A  57      50.487 104.395 281.073 
ATOM   1177  O3'  DC A  57      51.132 105.329 280.217 
ATOM   1178  C2'  DC A  57      51.046 103.002 280.780 
ATOM   1179  C1'  DC A  57      52.377 103.191 281.500 
ATOM   1180  N1   DC A  57      53.082 101.913 281.801 
ATOM   1181  C2   DC A  57      54.473 101.911 281.753 
ATOM   1182  O2   DC A  57      55.061 102.961 281.466 
ATOM   1183  N3   DC A  57      55.134 100.757 282.023 
ATOM   1184  C4   DC A  57      54.460  99.641 282.330 
ATOM   1185  N4   DC A  57      55.150  98.540 282.585 
ATOM   1186  C5   DC A  57      53.029  99.621 282.384 
ATOM   1187  C6   DC A  57      52.387 100.785 282.110 
ATOM   1188  P    DA A  58      50.321 105.934 278.976 
ATOM   1189  OP1  DA A  58      49.500 107.079 279.431 
ATOM   1190  OP2  DA A  58      49.594 104.848 278.283 
ATOM   1191  O5'  DA A  58      51.512 106.462 278.047 
ATOM   1192  C5'  DA A  58      52.737 106.902 278.663 
ATOM   1193  C4'  DA A  58      53.927 106.360 277.896 
ATOM   1194  O4'  DA A  58      54.338 105.044 278.366 
ATOM   1195  C3'  DA A  58      53.719 106.167 276.395 
ATOM   1196  O3'  DA A  58      54.925 106.495 275.717 
ATOM   1197  C2'  DA A  58      53.460 104.669 276.229 
ATOM   1198  C1'  DA A  58      54.503 104.198 277.239 
ATOM   1199  N9   DA A  58      54.310 102.790 277.685 
ATOM   1200  C8   DA A  58      53.140 102.110 277.868 
ATOM   1201  N7   DA A  58      53.300 100.885 278.265 
ATOM   1202  C5   DA A  58      54.678 100.741 278.351 
ATOM   1203  C6   DA A  58      55.495  99.660 278.721 
ATOM   1204  N6   DA A  58      55.017  98.463 279.091 
ATOM   1205  N1   DA A  58      56.827  99.854 278.697 
ATOM   1206  C2   DA A  58      57.296 101.045 278.329 
ATOM   1207  N3   DA A  58      56.636 102.121 277.965 
ATOM   1208  C4   DA A  58      55.305 101.901 277.998 
ATOM   1209  P    DC A  59      54.844 107.285 274.326 
ATOM   1210  OP1  DC A  59      54.720 108.737 274.587 
ATOM   1211  OP2  DC A  59      53.791 106.685 273.477 
ATOM   1212  O5'  DC A  59      56.283 106.972 273.701 
ATOM   1213  C5'  DC A  59      57.397 106.755 274.587 
ATOM   1214  C4'  DC A  59      58.214 105.570 274.112 
ATOM   1215  O4'  DC A  59      57.729 104.308 274.654 
ATOM   1216  C3'  DC A  59      58.233 105.338 272.601 
ATOM   1217  O3'  DC A  59      59.525 104.881 272.222 
ATOM   1218  C2'  DC A  59      57.231 104.207 272.370 
ATOM   1219  C1'  DC A  59      57.617 103.376 273.589 
ATOM   1220  N1   DC A  59      56.598 102.360 273.969 
ATOM   1221  C2   DC A  59      57.050 101.151 274.494 
ATOM   1222  O2   DC A  59      58.267 100.974 274.622 
ATOM   1223  N3   DC A  59      56.135 100.210 274.846 
ATOM   1224  C4   DC A  59      54.826 100.441 274.692 
ATOM   1225  N4   DC A  59      53.974  99.492 275.050 
ATOM   1226  C5   DC A  59      54.341 101.677 274.154 
ATOM   1227  C6   DC A  59      55.269 102.604 273.808 
ATOM   1228  P    DT A  60      60.168 105.414 270.856 
ATOM   1229  OP1  DT A  60      60.816 106.723 271.091 
ATOM   1230  OP2  DT A  60      59.152 105.376 269.782 
ATOM   1231  O5'  DT A  60      61.285 104.302 270.577 
ATOM   1232  C5'  DT A  60      61.895 103.630 271.695 
ATOM   1233  C4'  DT A  60      61.998 102.144 271.413 
ATOM   1234  O4'  DT A  60      60.802 101.418 271.821 
ATOM   1235  C3'  DT A  60      62.182 101.756 269.946 
ATOM   1236  O3'  DT A  60      63.052 100.634 269.873 
ATOM   1237  C2'  DT A  60      60.791 101.324 269.482 
ATOM   1238  C1'  DT A  60      60.407 100.571 270.752 
ATOM   1239  N1   DT A  60      58.944 100.318 270.880 
ATOM   1240  C2   DT A  60      58.563  99.142 271.481 
ATOM   1241  O2   DT A  60      59.362  98.323 271.901 
ATOM   1242  N3   DT A  60      57.200  98.942 271.580 
ATOM   1243  C4   DT A  60      56.212  99.798 271.140 
ATOM   1244  O4   DT A  60      55.022  99.510 271.285 
ATOM   1245  C5   DT A  60      56.710 101.005 270.523 
ATOM   1246  C7   DT A  60      55.701 101.993 270.016 
ATOM   1247  C6   DT A  60      58.031 101.225 270.413 
ATOM   1248  P    DG A  61      64.135 100.567 268.696 
ATOM   1249  OP1  DG A  61      65.337 101.339 269.083 
ATOM   1250  OP2  DG A  61      63.501 100.952 267.416 
ATOM   1251  O5'  DG A  61      64.483  99.005 268.675 
ATOM   1252  C5'  DG A  61      64.388  98.252 269.898 
ATOM   1253  C4'  DG A  61      63.706  96.923 269.638 
ATOM   1254  O4'  DG A  61      62.257  97.010 269.753 
ATOM   1255  C3'  DG A  61      63.930  96.322 268.250 
ATOM   1256  O3'  DG A  61      64.031  94.908 268.372 
ATOM   1257  C2'  DG A  61      62.655  96.652 267.475 
ATOM   1258  C1'  DG A  61      61.679  96.386 268.617 
ATOM   1259  N9   DG A  61      60.329  96.976 268.402 
ATOM   1260  C8   DG A  61      59.982  98.150 267.770 
ATOM   1261  N7   DG A  61      58.693  98.385 267.749 
ATOM   1262  C5   DG A  61      58.146  97.288 268.413 
ATOM   1263  C6   DG A  61      56.792  96.979 268.705 
ATOM   1264  O6   DG A  61      55.779  97.619 268.432 
ATOM   1265  N1   DG A  61      56.682  95.765 269.397 
ATOM   1266  C2   DG A  61      57.742  94.957 269.761 
ATOM   1267  N2   DG A  61      57.428  93.838 270.419 
ATOM   1268  N3   DG A  61      59.012  95.249 269.488 
ATOM   1269  C4   DG A  61      59.136  96.423 268.816 
ATOM   1270  P    DA A  62      65.103  94.126 267.477 
ATOM   1271  OP1  DA A  62      66.427  94.172 268.136 
ATOM   1272  OP2  DA A  62      65.052  94.633 266.087 
ATOM   1273  O5'  DA A  62      64.528  92.635 267.525 
ATOM   1274  C5'  DA A  62      63.796  92.206 268.689 
ATOM   1275  C4'  DA A  62      62.561  91.433 268.269 
ATOM   1276  O4'  DA A  62      61.411  92.299 268.048 
ATOM   1277  C3'  DA A  62      62.683  90.642 266.967 
ATOM   1278  O3'  DA A  62      61.962  89.423 267.099 
ATOM   1279  C2'  DA A  62      61.984  91.509 265.920 
ATOM   1280  C1'  DA A  62      60.822  91.950 266.804 
ATOM   1281  N9   DA A  62      60.095  93.143 266.287 
ATOM   1282  C8   DA A  62      60.598  94.215 265.607 
ATOM   1283  N7   DA A  62      59.706  95.100 265.287 
ATOM   1284  C5   DA A  62      58.522  94.579 265.792 
ATOM   1285  C6   DA A  62      57.199  95.049 265.779 
ATOM   1286  N6   DA A  62      56.831  96.208 265.214 
ATOM   1287  N1   DA A  62      56.263  94.283 266.370 
ATOM   1288  C2   DA A  62      56.636  93.133 266.931 
ATOM   1289  N3   DA A  62      57.833  92.594 267.004 
ATOM   1290  C4   DA A  62      58.750  93.380 266.405 
ATOM   1291  P    DT A  63      62.576  88.085 266.470 
ATOM   1292  OP1  DT A  63      63.546  87.491 267.417 
ATOM   1293  OP2  DT A  63      63.087  88.366 265.110 
ATOM   1294  O5'  DT A  63      61.278  87.156 266.374 
ATOM   1295  C5'  DT A  63      60.219  87.334 267.334 
ATOM   1296  C4'  DT A  63      58.874  87.301 266.636 
ATOM   1297  O4'  DT A  63      58.463  88.614 266.161 
ATOM   1298  C3'  DT A  63      58.793  86.418 265.391 
ATOM   1299  O3'  DT A  63      57.510  85.804 265.345 
ATOM   1300  C2'  DT A  63      58.909  87.390 264.217 
ATOM   1301  C1'  DT A  63      58.037  88.490 264.812 
ATOM   1302  N1   DT A  63      58.207  89.813 264.149 
ATOM   1303  C2   DT A  63      57.093  90.612 264.053 
ATOM   1304  O2   DT A  63      56.000  90.281 264.481 
ATOM   1305  N3   DT A  63      57.288  91.830 263.431 
ATOM   1306  C4   DT A  63      58.475  92.303 262.912 
ATOM   1307  O4   DT A  63      58.528  93.413 262.378 
ATOM   1308  C5   DT A  63      59.587  91.394 263.061 
ATOM   1309  C7   DT A  63      60.918  91.831 262.523 
ATOM   1310  C6   DT A  63      59.426  90.203 263.661 
ATOM   1311  P    DT A  64      57.394  84.282 264.865 
ATOM   1312  OP1  DT A  64      57.666  83.380 266.007 
ATOM   1313  OP2  DT A  64      58.230  84.076 263.662 
ATOM   1314  O5'  DT A  64      55.847  84.193 264.466 
ATOM   1315  C5'  DT A  64      54.899  85.028 265.157 
ATOM   1316  C4'  DT A  64      53.928  85.638 264.167 
ATOM   1317  O4'  DT A  64      54.412  86.898 263.618 
ATOM   1318  C3'  DT A  64      53.618  84.793 262.931 
ATOM   1319  O3'  DT A  64      52.249  84.967 262.586 
ATOM   1320  C2'  DT A  64      54.480  85.399 261.822 
ATOM   1321  C1'  DT A  64      54.262  86.859 262.208 
ATOM   1322  N1   DT A  64      55.259  87.791 261.611 
ATOM   1323  C2   DT A  64      54.815  89.044 261.265 
ATOM   1324  O2   DT A  64      53.663  89.408 261.427 
ATOM   1325  N3   DT A  64      55.768  89.880 260.714 
ATOM   1326  C4   DT A  64      57.093  89.573 260.486 
ATOM   1327  O4   DT A  64      57.852  90.405 259.986 
ATOM   1328  C5   DT A  64      57.464  88.235 260.881 
ATOM   1329  C7   DT A  64      58.890  87.818 260.668 
ATOM   1330  C6   DT A  64      56.558  87.401 261.419 
ATOM   1331  P    DA A  65      51.410  83.701 262.082 
ATOM   1332  OP1  DA A  65      50.909  82.940 263.250 
ATOM   1333  OP2  DA A  65      52.210  82.933 261.102 
ATOM   1334  O5'  DA A  65      50.185  84.410 261.336 
ATOM   1335  C5'  DA A  65      49.741  85.700 261.795 
ATOM   1336  C4'  DA A  65      49.485  86.611 260.611 
ATOM   1337  O4'  DA A  65      50.679  87.335 260.198 
ATOM   1338  C3'  DA A  65      49.010  85.922 259.332 
ATOM   1339  O3'  DA A  65      48.064  86.762 258.680 
ATOM   1340  C2'  DA A  65      50.260  85.830 258.456 
ATOM   1341  C1'  DA A  65      50.813  87.212 258.790 
ATOM   1342  N9   DA A  65      52.252  87.380 258.446 
ATOM   1343  C8   DA A  65      53.252  86.450 258.499 
ATOM   1344  N7   DA A  65      54.410  86.905 258.132 
ATOM   1345  C5   DA A  65      54.163  88.232 257.812 
ATOM   1346  C6   DA A  65      54.995  89.266 257.351 
ATOM   1347  N6   DA A  65      56.307  89.114 257.123 
ATOM   1348  N1   DA A  65      54.426  90.466 257.133 
ATOM   1349  C2   DA A  65      53.123  90.612 257.362 
ATOM   1350  N3   DA A  65      52.251  89.725 257.790 
ATOM   1351  C4   DA A  65      52.845  88.533 258.001 
ATOM   1352  P    DT A  66      46.783  86.095 257.988 
ATOM   1353  OP1  DT A  66      45.730  85.872 259.004 
ATOM   1354  OP2  DT A  66      47.201  84.905 257.215 
ATOM   1355  O5'  DT A  66      46.328  87.255 256.984 
ATOM   1356  C5'  DT A  66      46.589  88.626 257.338 
ATOM   1357  C4'  DT A  66      47.116  89.380 256.132 
ATOM   1358  O4'  DT A  66      48.564  89.291 256.011 
ATOM   1359  C3'  DT A  66      46.603  88.905 254.773 
ATOM   1360  O3'  DT A  66      46.425  90.034 253.927 
ATOM   1361  C2'  DT A  66      47.736  88.048 254.209 
ATOM   1362  C1'  DT A  66      48.882  88.944 254.672 
ATOM   1363  N1   DT A  66      50.209  88.269 254.670 
ATOM   1364  C2   DT A  66      51.302  89.038 254.353 
ATOM   1365  O2   DT A  66      51.222  90.223 254.080 
ATOM   1366  N3   DT A  66      52.515  88.378 254.361 
ATOM   1367  C4   DT A  66      52.720  87.045 254.654 
ATOM   1368  O4   DT A  66      53.855  86.564 254.628 
ATOM   1369  C5   DT A  66      51.512  86.320 254.975 
ATOM   1370  C7   DT A  66      51.647  84.862 255.305 
ATOM   1371  C6   DT A  66      50.320  86.937 254.974 
ATOM   1372  P    DG A  67      45.156  90.082 252.953 
ATOM   1373  OP1  DG A  67      43.979  90.586 253.697 
ATOM   1374  OP2  DG A  67      44.991  88.770 252.289 
ATOM   1375  O5'  DG A  67      45.623  91.173 251.880 
ATOM   1376  C5'  DG A  67      46.522  92.218 252.293 
ATOM   1377  C4'  DG A  67      47.601  92.418 251.247 
ATOM   1378  O4'  DG A  67      48.750  91.550 251.463 
ATOM   1379  C3'  DG A  67      47.189  92.132 249.803 
ATOM   1380  O3'  DG A  67      47.834  93.066 248.947 
ATOM   1381  C2'  DG A  67      47.748  90.739 249.510 
ATOM   1382  C1'  DG A  67      49.079  90.928 250.231 
ATOM   1383  N9   DG A  67      49.783  89.650 250.531 
ATOM   1384  C8   DG A  67      49.255  88.420 250.861 
ATOM   1385  N7   DG A  67      50.156  87.490 251.066 
ATOM   1386  C5   DG A  67      51.366  88.149 250.857 
ATOM   1387  C6   DG A  67      52.697  87.662 250.934 
ATOM   1388  O6   DG A  67      53.088  86.530 251.208 
ATOM   1389  N1   DG A  67      53.628  88.670 250.646 
ATOM   1390  C2   DG A  67      53.314  89.976 250.325 
ATOM   1391  N2   DG A  67      54.348  90.786 250.084 
ATOM   1392  N3   DG A  67      52.065  90.432 250.254 
ATOM   1393  C4   DG A  67      51.150  89.467 250.530 
ATOM   1394  P    DT A  68      47.022  93.671 247.706 
ATOM   1395  OP1  DT A  68      46.201  94.816 248.161 
ATOM   1396  OP2  DT A  68      46.295  92.585 247.013 
ATOM   1397  O5'  DT A  68      48.213  94.199 246.777 
ATOM   1398  C5'  DT A  68      49.438  94.639 247.393 
ATOM   1399  C4'  DT A  68      50.629  94.097 246.627 
ATOM   1400  O4'  DT A  68      51.040  92.781 247.096 
ATOM   1401  C3'  DT A  68      50.421  93.904 245.125 
ATOM   1402  O3'  DT A  68      51.627  94.232 244.447 
ATOM   1403  C2'  DT A  68      50.162  92.406 244.959 
ATOM   1404  C1'  DT A  68      51.204  91.935 245.969 
ATOM   1405  N1   DT A  68      51.012  90.527 246.415 
ATOM   1406  C2   DT A  68      52.144  89.794 246.682 
ATOM   1407  O2   DT A  68      53.269  90.249 246.568 
ATOM   1408  N3   DT A  68      51.926  88.494 247.092 
ATOM   1409  C4   DT A  68      50.701  87.881 247.253 
ATOM   1410  O4   DT A  68      50.632  86.707 247.627 
ATOM   1411  C5   DT A  68      49.573  88.729 246.949 
ATOM   1412  C7   DT A  68      48.200  88.139 247.099 
ATOM   1413  C6   DT A  68      49.755  89.997 246.548 
ATOM   1414  P    DC A  69      51.546  95.022 243.057 
ATOM   1415  OP1  DC A  69      51.421  96.474 243.317 
ATOM   1416  OP2  DC A  69      50.493  94.422 242.207 
ATOM   1417  O5'  DC A  69      52.984  94.709 242.431 
ATOM   1418  C5'  DC A  69      54.098  94.492 243.317 
ATOM   1419  C4'  DC A  69      54.916  93.307 242.842 
ATOM   1420  O4'  DC A  69      54.431  92.045 243.384 
ATOM   1421  C3'  DC A  69      54.935  93.075 241.331 
ATOM   1422  O3'  DC A  69      56.227  92.618 240.952 
ATOM   1423  C2'  DC A  69      53.933  91.944 241.100 
ATOM   1424  C1'  DC A  69      54.319  91.113 242.320 
ATOM   1425  N1   DC A  69      53.300  90.097 242.700 
ATOM   1426  C2   DC A  69      53.752  88.888 243.224 
ATOM   1427  O2   DC A  69      54.969  88.711 243.352 
ATOM   1428  N3   DC A  69      52.837  87.947 243.576 
ATOM   1429  C4   DC A  69      51.528  88.178 243.422 
ATOM   1430  N4   DC A  69      50.676  87.229 243.780 
ATOM   1431  C5   DC A  69      51.042  89.414 242.884 
ATOM   1432  C6   DC A  69      51.971  90.341 242.538 
ATOM   1433  P    DT A  70      56.870  93.151 239.586 
ATOM   1434  OP1  DT A  70      57.518  94.460 239.821 
ATOM   1435  OP2  DT A  70      55.853  93.113 238.512 
ATOM   1436  O5'  DT A  70      57.987  92.039 239.308 
ATOM   1437  C5'  DT A  70      58.597  91.367 240.425 
ATOM   1438  C4'  DT A  70      58.699  89.881 240.143 
ATOM   1439  O4'  DT A  70      57.504  89.155 240.551 
ATOM   1440  C3'  DT A  70      58.884  89.493 238.677 
ATOM   1441  O3'  DT A  70      59.754  88.370 238.603 
ATOM   1442  C2'  DT A  70      57.493  89.061 238.212 
ATOM   1443  C1'  DT A  70      57.109  88.308 239.483 
ATOM   1444  N1   DT A  70      55.646  88.055 239.610 
ATOM   1445  C2   DT A  70      55.265  86.879 240.211 
ATOM   1446  O2   DT A  70      56.064  86.060 240.631 
ATOM   1447  N3   DT A  70      53.902  86.679 240.310 
ATOM   1448  C4   DT A  70      52.914  87.535 239.870 
ATOM   1449  O4   DT A  70      51.724  87.247 240.015 
ATOM   1450  C5   DT A  70      53.412  88.742 239.253 
ATOM   1451  C7   DT A  70      52.403  89.730 238.746 
ATOM   1452  C6   DT A  70      54.733  88.962 239.143 
ATOM   1453  P    DG A  71      60.837  88.304 237.426 
ATOM   1454  OP1  DG A  71      62.039  89.076 237.813 
ATOM   1455  OP2  DG A  71      60.203  88.689 236.146 
ATOM   1456  O5'  DG A  71      61.184  86.742 237.405 
ATOM   1457  C5'  DG A  71      61.090  85.989 238.629 
ATOM   1458  C4'  DG A  71      60.408  84.660 238.368 
ATOM   1459  O4'  DG A  71      58.959  84.747 238.483 
ATOM   1460  C3'  DG A  71      60.631  84.059 236.981 
ATOM   1461  O3'  DG A  71      60.733  82.645 237.102 
ATOM   1462  C2'  DG A  71      59.356  84.389 236.205 
ATOM   1463  C1'  DG A  71      58.381  84.122 237.347 
ATOM   1464  N9   DG A  71      57.030  84.713 237.132 
ATOM   1465  C8   DG A  71      56.684  85.887 236.500 
ATOM   1466  N7   DG A  71      55.394  86.122 236.479 
ATOM   1467  C5   DG A  71      54.848  85.025 237.144 
ATOM   1468  C6   DG A  71      53.493  84.715 237.435 
ATOM   1469  O6   DG A  71      52.481  85.356 237.162 
ATOM   1470  N1   DG A  71      53.384  83.502 238.128 
ATOM   1471  C2   DG A  71      54.443  82.694 238.491 
ATOM   1472  N2   DG A  71      54.130  81.575 239.149 
ATOM   1473  N3   DG A  71      55.714  82.986 238.218 
ATOM   1474  C4   DG A  71      55.837  84.160 237.546 
ATOM   1475  P    DG A  72      61.805  81.863 236.207 
ATOM   1476  OP1  DG A  72      63.129  81.909 236.867 
ATOM   1477  OP2  DG A  72      61.754  82.370 234.818 
ATOM   1478  O5'  DG A  72      61.230  80.372 236.256 
ATOM   1479  C5'  DG A  72      60.497  79.943 237.419 
ATOM   1480  C4'  DG A  72      59.263  79.169 236.999 
ATOM   1481  O4'  DG A  72      58.113  80.035 236.778 
ATOM   1482  C3'  DG A  72      59.385  78.379 235.697 
ATOM   1483  O3'  DG A  72      58.664  77.160 235.829 
ATOM   1484  C2'  DG A  72      58.686  79.246 234.650 
ATOM   1485  C1'  DG A  72      57.524  79.687 235.534 
ATOM   1486  N9   DG A  72      56.796  80.880 235.017 
ATOM   1487  C8   DG A  72      57.287  81.969 234.330 
ATOM   1488  N7   DG A  72      56.375  82.855 234.014 
ATOM   1489  C5   DG A  72      55.197  82.316 234.527 
ATOM   1490  C6   DG A  72      53.871  82.820 234.496 
ATOM   1491  O6   DG A  72      53.457  83.866 234.001 
ATOM   1492  N1   DG A  72      52.976  81.951 235.136 
ATOM   1493  C2   DG A  72      53.319  80.752 235.729 
ATOM   1494  N2   DG A  72      52.318  80.067 236.288 
ATOM   1495  N3   DG A  72      54.564  80.279 235.758 
ATOM   1496  C4   DG A  72      55.443  81.110 235.141 
ATOM   1497  P    DT A  73      59.278  75.822 235.200 
ATOM   1498  OP1  DT A  73      60.247  75.228 236.148 
ATOM   1499  OP2  DT A  73      59.789  76.103 233.840 
ATOM   1500  O5'  DT A  73      57.980  74.893 235.104 
ATOM   1501  C5'  DT A  73      56.921  75.071 236.065 
ATOM   1502  C4'  DT A  73      55.576  75.038 235.366 
ATOM   1503  O4'  DT A  73      55.165  76.351 234.891 
ATOM   1504  C3'  DT A  73      55.494  74.154 234.121 
ATOM   1505  O3'  DT A  73      54.212  73.541 234.075 
ATOM   1506  C2'  DT A  73      55.611  75.126 232.948 
ATOM   1507  C1'  DT A  73      54.739  76.227 233.543 
ATOM   1508  N1   DT A  73      54.908  77.550 232.879 
ATOM   1509  C2   DT A  73      53.795  78.349 232.783 
ATOM   1510  O2   DT A  73      52.702  78.018 233.211 
ATOM   1511  N3   DT A  73      53.989  79.567 232.162 
ATOM   1512  C4   DT A  73      55.177  80.040 231.643 
ATOM   1513  O4   DT A  73      55.230  81.150 231.108 
ATOM   1514  C5   DT A  73      56.289  79.131 231.791 
ATOM   1515  C7   DT A  73      57.619  79.568 231.253 
ATOM   1516  C6   DT A  73      56.127  77.940 232.391 
ATOM   1517  P    DC A  74      54.096  72.019 233.595 
ATOM   1518  OP1  DC A  74      54.368  71.117 234.737 
ATOM   1519  OP2  DC A  74      54.932  71.812 232.392 
ATOM   1520  O5'  DC A  74      52.549  71.930 233.196 
ATOM   1521  C5'  DC A  74      51.601  72.765 233.888 
ATOM   1522  C4'  DC A  74      50.630  73.375 232.897 
ATOM   1523  O4'  DC A  74      51.113  74.635 232.349 
ATOM   1524  C3'  DC A  74      50.320  72.530 231.661 
ATOM   1525  O3'  DC A  74      48.951  72.704 231.316 
ATOM   1526  C2'  DC A  74      51.181  73.136 230.553 
ATOM   1527  C1'  DC A  74      50.963  74.596 230.938 
ATOM   1528  N1   DC A  74      51.961  75.528 230.341 
ATOM   1529  C2   DC A  74      51.526  76.802 229.985 
ATOM   1530  O2   DC A  74      50.344  77.104 230.178 
ATOM   1531  N3   DC A  74      52.420  77.666 229.439 
ATOM   1532  C4   DC A  74      53.694  77.300 229.246 
ATOM   1533  N4   DC A  74      54.527  78.179 228.710 
ATOM   1534  C5   DC A  74      54.160  75.994 229.604 
ATOM   1535  C6   DC A  74      53.252  75.145 230.149 
ATOM   1536  P    DA A  75      48.112  71.438 230.812 
ATOM   1537  OP1  DA A  75      47.611  70.677 231.980 
ATOM   1538  OP2  DA A  75      48.912  70.670 229.833 
ATOM   1539  O5'  DA A  75      46.887  72.146 230.066 
ATOM   1540  C5'  DA A  75      46.443  73.437 230.525 
ATOM   1541  C4'  DA A  75      46.186  74.348 229.341 
ATOM   1542  O4'  DA A  75      47.381  75.072 228.928 
ATOM   1543  C3'  DA A  75      45.712  73.659 228.062 
ATOM   1544  O3'  DA A  75      44.765  74.498 227.411 
ATOM   1545  C2'  DA A  75      46.961  73.566 227.186 
ATOM   1546  C1'  DA A  75      47.515  74.949 227.520 
ATOM   1547  N9   DA A  75      48.954  75.117 227.177 
ATOM   1548  C8   DA A  75      49.953  74.187 227.229 
ATOM   1549  N7   DA A  75      51.111  74.642 226.862 
ATOM   1550  C5   DA A  75      50.864  75.969 226.543 
ATOM   1551  C6   DA A  75      51.696  77.003 226.082 
ATOM   1552  N6   DA A  75      53.009  76.851 225.853 
ATOM   1553  N1   DA A  75      51.128  78.203 225.863 
ATOM   1554  C2   DA A  75      49.825  78.349 226.092 
ATOM   1555  N3   DA A  75      48.952  77.462 226.520 
ATOM   1556  C4   DA A  75      49.547  76.270 226.731 
ATOM   1557  P    DG A  76      43.485  73.831 226.718 
ATOM   1558  OP1  DG A  76      42.432  73.609 227.734 
ATOM   1559  OP2  DG A  76      43.903  72.642 225.945 
ATOM   1560  O5'  DG A  76      43.030  74.992 225.714 
ATOM   1561  C5'  DG A  76      43.291  76.362 226.068 
ATOM   1562  C4'  DG A  76      43.818  77.117 224.862 
ATOM   1563  O4'  DG A  76      45.266  77.028 224.741 
ATOM   1564  C3'  DG A  76      43.305  76.641 223.504 
ATOM   1565  O3'  DG A  76      43.127  77.771 222.657 
ATOM   1566  C2'  DG A  76      44.438  75.785 222.940 
ATOM   1567  C1'  DG A  76      45.583  76.681 223.402 
ATOM   1568  N9   DG A  76      46.911  76.006 223.401 
ATOM   1569  C8   DG A  76      47.219  74.691 223.675 
ATOM   1570  N7   DG A  76      48.498  74.413 223.585 
ATOM   1571  C5   DG A  76      49.076  75.628 223.224 
ATOM   1572  C6   DG A  76      50.435  75.957 222.979 
ATOM   1573  O6   DG A  76      51.423  75.230 223.031 
ATOM   1574  N1   DG A  76      50.581  77.309 222.638 
ATOM   1575  C2   DG A  76      49.550  78.223 222.547 
ATOM   1576  N2   DG A  76      49.899  79.467 222.208 
ATOM   1577  N3   DG A  76      48.276  77.915 222.778 
ATOM   1578  C4   DG A  76      48.117  76.607 223.109 
ATOM   1579  P    DT A  77      41.858  77.819 221.683 
ATOM   1580  OP1  DT A  77      40.681  78.323 222.427 
ATOM   1581  OP2  DT A  77      41.693  76.507 221.019 
ATOM   1582  O5'  DT A  77      42.325  78.909 220.610 
ATOM   1583  C5'  DT A  77      43.224  79.955 221.023 
ATOM   1584  C4'  DT A  77      44.302  80.155 219.977 
ATOM   1585  O4'  DT A  77      45.452  79.287 220.193 
ATOM   1586  C3'  DT A  77      43.891  79.869 218.534 
ATOM   1587  O3'  DT A  77      44.536  80.803 217.677 
ATOM   1588  C2'  DT A  77      44.449  78.476 218.240 
ATOM   1589  C1'  DT A  77      45.781  78.664 218.961 
ATOM   1590  N1   DT A  77      46.485  77.387 219.261 
ATOM   1591  C2   DT A  77      47.858  77.402 219.210 
ATOM   1592  O2   DT A  77      48.500  78.400 218.934 
ATOM   1593  N3   DT A  77      48.476  76.199 219.493 
ATOM   1594  C4   DT A  77      47.849  75.013 219.816 
ATOM   1595  O4   DT A  77      48.510  73.999 220.050 
ATOM   1596  C5   DT A  77      46.409  75.096 219.845 
ATOM   1597  C7   DT A  77      45.647  73.849 220.188 
ATOM   1598  C6   DT A  77      45.781  76.253 219.573 
ATOM   1599  P    DG A  78      43.724  81.408 216.437 
ATOM   1600  OP1  DG A  78      42.903  82.552 216.891 
ATOM   1601  OP2  DG A  78      42.997  80.322 215.743 
ATOM   1602  O5'  DG A  78      44.915  81.936 215.507 
ATOM   1603  C5'  DG A  78      46.140  82.376 216.124 
ATOM   1604  C4'  DG A  78      47.330  81.834 215.357 
ATOM   1605  O4'  DG A  78      47.741  80.518 215.826 
ATOM   1606  C3'  DG A  78      47.122  81.641 213.855 
ATOM   1607  O3'  DG A  78      48.329  81.969 213.177 
ATOM   1608  C2'  DG A  78      46.864  80.143 213.689 
ATOM   1609  C1'  DG A  78      47.906  79.671 214.699 
ATOM   1610  N9   DG A  78      47.713  78.264 215.145 
ATOM   1611  C8   DG A  78      46.542  77.562 215.336 
ATOM   1612  N7   DG A  78      46.720  76.326 215.737 
ATOM   1613  C5   DG A  78      48.106  76.200 215.817 
ATOM   1614  C6   DG A  78      48.901  75.088 216.196 
ATOM   1615  O6   DG A  78      48.541  73.967 216.545 
ATOM   1616  N1   DG A  78      50.268  75.392 216.138 
ATOM   1617  C2   DG A  78      50.797  76.612 215.762 
ATOM   1618  N2   DG A  78      52.129  76.702 215.772 
ATOM   1619  N3   DG A  78      50.049  77.655 215.407 
ATOM   1620  C4   DG A  78      48.722  77.376 215.458 
ATOM   1621  P    DA A  79      48.247  82.759 211.787 
ATOM   1622  OP1  DA A  79      48.123  84.211 212.048 
ATOM   1623  OP2  DA A  79      47.195  82.159 210.937 
ATOM   1624  O5'  DA A  79      49.686  82.446 211.161 
ATOM   1625  C5'  DA A  79      50.800  82.229 212.047 
ATOM   1626  C4'  DA A  79      51.617  81.043 211.572 
ATOM   1627  O4'  DA A  79      51.133  79.782 212.114 
ATOM   1628  C3'  DA A  79      51.636  80.812 210.061 
ATOM   1629  O3'  DA A  79      52.929  80.354 209.682 
ATOM   1630  C2'  DA A  79      50.634  79.681 209.830 
ATOM   1631  C1'  DA A  79      51.021  78.850 211.050 
ATOM   1632  N9   DA A  79      50.001  77.833 211.430 
ATOM   1633  C8   DA A  79      48.642  77.918 211.334 
ATOM   1634  N7   DA A  79      48.019  76.859 211.748 
ATOM   1635  C5   DA A  79      49.039  76.007 212.149 
ATOM   1636  C6   DA A  79      49.033  74.711 212.691 
ATOM   1637  N6   DA A  79      47.913  74.015 212.932 
ATOM   1638  N1   DA A  79      50.225  74.153 212.976 
ATOM   1639  C2   DA A  79      51.334  74.850 212.735 
ATOM   1640  N3   DA A  79      51.463  76.059 212.235 
ATOM   1641  C4   DA A  79      50.257  76.595 211.958 
ATOM   1642  P    DA A  80      53.572  80.888 208.316 
ATOM   1643  OP1  DA A  80      54.220  82.197 208.552 
ATOM   1644  OP2  DA A  80      52.555  80.850 207.242 
ATOM   1645  O5'  DA A  80      54.688  79.776 208.038 
ATOM   1646  C5'  DA A  80      55.299  79.104 209.155 
ATOM   1647  C4'  DA A  80      55.401  77.618 208.874 
ATOM   1648  O4'  DA A  80      54.206  76.892 209.281 
ATOM   1649  C3'  DA A  80      55.586  77.230 207.407 
ATOM   1650  O3'  DA A  80      56.455  76.107 207.333 
ATOM   1651  C2'  DA A  80      54.195  76.798 206.942 
ATOM   1652  C1'  DA A  80      53.810  76.045 208.213 
ATOM   1653  N9   DA A  80      52.348  75.792 208.340 
ATOM   1654  C8   DA A  80      51.312  76.582 207.933 
ATOM   1655  N7   DA A  80      50.142  76.083 208.186 
ATOM   1656  C5   DA A  80      50.419  74.873 208.806 
ATOM   1657  C6   DA A  80      49.594  73.861 209.322 
ATOM   1658  N6   DA A  80      48.255  73.912 209.293 
ATOM   1659  N1   DA A  80      50.197  72.790 209.871 
ATOM   1660  C2   DA A  80      51.528  72.745 209.897 
ATOM   1661  N3   DA A  80      52.397  73.623 209.449 
ATOM   1662  C4   DA A  80      51.768  74.686 208.904 
ATOM   1663  P    DG A  81      57.539  76.041 206.156 
ATOM   1664  OP1  DG A  81      58.741  76.813 206.544 
ATOM   1665  OP2  DG A  81      56.904  76.426 204.876 
ATOM   1666  O5'  DG A  81      57.886  74.479 206.135 
ATOM   1667  C5'  DG A  81      57.791  73.726 207.359 
ATOM   1668  C4'  DG A  81      57.109  72.397 207.098 
ATOM   1669  O4'  DG A  81      55.661  72.484 207.214 
ATOM   1670  C3'  DG A  81      57.333  71.796 205.711 
ATOM   1671  O3'  DG A  81      57.435  70.382 205.832 
ATOM   1672  C2'  DG A  81      56.058  72.126 204.936 
ATOM   1673  C1'  DG A  81      55.083  71.859 206.078 
ATOM   1674  N9   DG A  81      53.732  72.450 205.862 
ATOM   1675  C8   DG A  81      53.385  73.624 205.230 
ATOM   1676  N7   DG A  81      52.096  73.859 205.209 
ATOM   1677  C5   DG A  81      51.550  72.762 205.874 
ATOM   1678  C6   DG A  81      50.195  72.452 206.165 
ATOM   1679  O6   DG A  81      49.183  73.093 205.892 
ATOM   1680  N1   DG A  81      50.086  71.239 206.858 
ATOM   1681  C2   DG A  81      51.145  70.431 207.222 
ATOM   1682  N2   DG A  81      50.832  69.312 207.879 
ATOM   1683  N3   DG A  81      52.416  70.723 206.948 
ATOM   1684  C4   DG A  81      52.539  71.897 206.276 
ATOM   1685  P    DA A  82      58.506  69.600 204.937 
ATOM   1686  OP1  DA A  82      59.830  69.645 205.597 
ATOM   1687  OP2  DA A  82      58.455  70.107 203.548 
ATOM   1688  O5'  DA A  82      57.931  68.109 204.986 
ATOM   1689  C5'  DA A  82      57.199  67.680 206.150 
ATOM   1690  C4'  DA A  82      55.964  66.906 205.730 
ATOM   1691  O4'  DA A  82      54.815  67.772 205.508 
ATOM   1692  C3'  DA A  82      56.086  66.116 204.427 
ATOM   1693  O3'  DA A  82      55.365  64.896 204.559 
ATOM   1694  C2'  DA A  82      55.388  66.983 203.381 
ATOM   1695  C1'  DA A  82      54.225  67.424 204.265 
ATOM   1696  N9   DA A  82      53.498  68.617 203.747 
ATOM   1697  C8   DA A  82      54.002  69.688 203.068 
ATOM   1698  N7   DA A  82      53.110  70.574 202.748 
ATOM   1699  C5   DA A  82      51.926  70.053 203.252 
ATOM   1700  C6   DA A  82      50.602  70.523 203.240 
ATOM   1701  N6   DA A  82      50.234  71.682 202.674 
ATOM   1702  N1   DA A  82      49.667  69.757 203.831 
ATOM   1703  C2   DA A  82      50.039  68.607 204.391 
ATOM   1704  N3   DA A  82      51.237  68.068 204.465 
ATOM   1705  C4   DA A  82      52.153  68.854 203.865 
ATOM   1706  P    DA A  83      55.979  63.559 203.930 
ATOM   1707  OP1  DA A  83      56.949  62.965 204.878 
ATOM   1708  OP2  DA A  83      56.491  63.840 202.570 
ATOM   1709  O5'  DA A  83      54.681  62.630 203.835 
ATOM   1710  C5'  DA A  83      53.622  62.808 204.795 
ATOM   1711  C4'  DA A  83      52.278  62.775 204.096 
ATOM   1712  O4'  DA A  83      51.866  64.088 203.621 
ATOM   1713  C3'  DA A  83      52.196  61.891 202.852 
ATOM   1714  O3'  DA A  83      50.914  61.278 202.805 
ATOM   1715  C2'  DA A  83      52.312  62.863 201.678 
ATOM   1716  C1'  DA A  83      51.441  63.964 202.273 
ATOM   1717  N9   DA A  83      51.610  65.287 201.610 
ATOM   1718  C8   DA A  83      52.743  65.828 201.072 
ATOM   1719  N7   DA A  83      52.570  67.007 200.561 
ATOM   1720  C5   DA A  83      51.224  67.270 200.774 
ATOM   1721  C6   DA A  83      50.413  68.373 200.460 
ATOM   1722  N6   DA A  83      50.864  69.469 199.833 
ATOM   1723  N1   DA A  83      49.116  68.308 200.814 
ATOM   1724  C2   DA A  83      48.673  67.217 201.438 
ATOM   1725  N3   DA A  83      49.333  66.133 201.782 
ATOM   1726  C4   DA A  83      50.628  66.222 201.416 
ATOM   1727  P    DT A  84      50.797  59.756 202.326 
ATOM   1728  OP1  DT A  84      51.070  58.854 203.467 
ATOM   1729  OP2  DT A  84      51.634  59.549 201.122 
ATOM   1730  O5'  DT A  84      49.251  59.667 201.927 
ATOM   1731  C5'  DT A  84      48.302  60.501 202.618 
ATOM   1732  C4'  DT A  84      47.332  61.112 201.627 
ATOM   1733  O4'  DT A  84      47.815  62.372 201.079 
ATOM   1734  C3'  DT A  84      47.022  60.267 200.392 
ATOM   1735  O3'  DT A  84      45.652  60.440 200.046 
ATOM   1736  C2'  DT A  84      47.883  60.873 199.283 
ATOM   1737  C1'  DT A  84      47.665  62.333 199.668 
ATOM   1738  N1   DT A  84      48.662  63.265 199.071 
ATOM   1739  C2   DT A  84      48.219  64.518 198.726 
ATOM   1740  O2   DT A  84      47.067  64.882 198.888 
ATOM   1741  N3   DT A  84      49.171  65.354 198.174 
ATOM   1742  C4   DT A  84      50.497  65.046 197.947 
ATOM   1743  O4   DT A  84      51.256  65.879 197.446 
ATOM   1744  C5   DT A  84      50.868  63.709 198.342 
ATOM   1745  C7   DT A  84      52.293  63.291 198.128 
ATOM   1746  C6   DT A  84      49.962  62.875 198.880 
ATOM   1747  P    DT A  85      44.813  59.174 199.542 
ATOM   1748  OP1  DT A  85      44.313  58.414 200.710 
ATOM   1749  OP2  DT A  85      45.614  58.407 198.563 
ATOM   1750  O5'  DT A  85      43.588  59.883 198.796 
ATOM   1751  C5'  DT A  85      43.145  61.174 199.255 
ATOM   1752  C4'  DT A  85      42.888  62.085 198.072 
ATOM   1753  O4'  DT A  85      44.083  62.809 197.658 
ATOM   1754  C3'  DT A  85      42.414  61.396 196.792 
ATOM   1755  O3'  DT A  85      41.467  62.235 196.141 
ATOM   1756  C2'  DT A  85      43.663  61.303 195.916 
ATOM   1757  C1'  DT A  85      44.217  62.685 196.251 
ATOM   1758  N1   DT A  85      45.655  62.854 195.907 
ATOM   1759  C2   DT A  85      46.054  64.096 195.477 
ATOM   1760  O2   DT A  85      45.290  65.039 195.371 
ATOM   1761  N3   DT A  85      47.396  64.214 195.166 
ATOM   1762  C4   DT A  85      48.346  63.216 195.249 
ATOM   1763  O4   DT A  85      49.518  63.442 194.943 
ATOM   1764  C5   DT A  85      47.831  61.949 195.709 
ATOM   1765  C7   DT A  85      48.800  60.809 195.827 
ATOM   1766  C6   DT A  85      46.532  61.806 196.018 
ATOM   1767  P    DT A  86      40.187  61.568 195.448 
ATOM   1768  OP1  DT A  86      39.133  61.346 196.464 
ATOM   1769  OP2  DT A  86      40.605  60.379 194.675 
ATOM   1770  O5'  DT A  86      39.731  62.729 194.445 
ATOM   1771  C5'  DT A  86      39.993  64.099 194.798 
ATOM   1772  C4'  DT A  86      40.520  64.854 193.593 
ATOM   1773  O4'  DT A  86      41.968  64.765 193.472 
ATOM   1774  C3'  DT A  86      40.006  64.378 192.234 
ATOM   1775  O3'  DT A  86      39.828  65.508 191.388 
ATOM   1776  C2'  DT A  86      41.140  63.522 191.670 
ATOM   1777  C1'  DT A  86      42.285  64.418 192.132 
ATOM   1778  N1   DT A  86      43.613  63.743 192.131 
ATOM   1779  C2   DT A  86      44.705  64.512 191.813 
ATOM   1780  O2   DT A  86      44.625  65.697 191.540 
ATOM   1781  N3   DT A  86      45.918  63.852 191.821 
ATOM   1782  C4   DT A  86      46.124  62.518 192.114 
ATOM   1783  O4   DT A  86      47.258  62.038 192.089 
ATOM   1784  C5   DT A  86      44.916  61.794 192.435 
ATOM   1785  C7   DT A  86      45.050  60.336 192.766 
ATOM   1786  C6   DT A  86      43.724  62.411 192.434 
ATOM   1787  P    DC A  87      38.560  65.556 190.414 
ATOM   1788  OP1  DC A  87      37.383  66.060 191.157 
ATOM   1789  OP2  DC A  87      38.394  64.244 189.750 
ATOM   1790  O5'  DC A  87      39.026  66.646 189.340 
ATOM   1791  C5'  DC A  87      39.925  67.692 189.753 
ATOM   1792  C4'  DC A  87      41.004  67.892 188.708 
ATOM   1793  O4'  DC A  87      42.153  67.024 188.924 
ATOM   1794  C3'  DC A  87      40.592  67.606 187.264 
ATOM   1795  O3'  DC A  87      41.238  68.540 186.407 
ATOM   1796  C2'  DC A  87      41.151  66.213 186.971 
ATOM   1797  C1'  DC A  87      42.482  66.401 187.691 
ATOM   1798  N1   DC A  87      43.187  65.124 187.991 
ATOM   1799  C2   DC A  87      44.579  65.122 187.943 
ATOM   1800  O2   DC A  87      45.166  66.172 187.657 
ATOM   1801  N3   DC A  87      45.239  63.967 188.213 
ATOM   1802  C4   DC A  87      44.565  62.852 188.520 
ATOM   1803  N4   DC A  87      45.255  61.750 188.776 
ATOM   1804  C5   DC A  87      43.134  62.831 188.574 
ATOM   1805  C6   DC A  87      42.492  63.996 188.301 
ATOM   1806  P    DC A  88      40.426  69.145 185.167 
ATOM   1807  OP1  DC A  88      39.605  70.289 185.621 
ATOM   1808  OP2  DC A  88      39.699  68.059 184.473 
ATOM   1809  O5'  DC A  88      41.617  69.673 184.237 
ATOM   1810  C5'  DC A  88      42.842  70.113 184.854 
ATOM   1811  C4'  DC A  88      44.032  69.571 184.087 
ATOM   1812  O4'  DC A  88      44.443  68.255 184.557 
ATOM   1813  C3'  DC A  88      43.824  69.378 182.585 
ATOM   1814  O3'  DC A  88      45.031  69.706 181.907 
ATOM   1815  C2'  DC A  88      43.566  67.880 182.420 
ATOM   1816  C1'  DC A  88      44.608  67.408 183.429 
ATOM   1817  N1   DC A  88      44.415  66.001 183.875 
ATOM   1818  C2   DC A  88      45.553  65.245 184.150 
ATOM   1819  O2   DC A  88      46.664  65.770 184.014 
ATOM   1820  N3   DC A  88      45.399  63.959 184.557 
ATOM   1821  C4   DC A  88      44.176  63.428 184.693 
ATOM   1822  N4   DC A  88      44.080  62.169 185.093 
ATOM   1823  C5   DC A  88      42.994  64.188 184.414 
ATOM   1824  C6   DC A  88      43.169  65.471 184.008 
ATOM   1825  P    DA A  89      44.949  70.496 180.517 
ATOM   1826  OP1  DA A  89      44.825  71.948 180.778 
ATOM   1827  OP2  DA A  89      43.897  69.896 179.667 
ATOM   1828  O5'  DA A  89      46.388  70.183 179.891 
ATOM   1829  C5'  DA A  89      47.502  69.965 180.777 
ATOM   1830  C4'  DA A  89      48.319  68.780 180.302 
ATOM   1831  O4'  DA A  89      47.834  67.519 180.845 
ATOM   1832  C3'  DA A  89      48.338  68.549 178.791 
ATOM   1833  O3'  DA A  89      49.631  68.091 178.412 
ATOM   1834  C2'  DA A  89      47.336  67.418 178.560 
ATOM   1835  C1'  DA A  89      47.723  66.587 179.780 
ATOM   1836  N9   DA A  89      46.703  65.570 180.160 
ATOM   1837  C8   DA A  89      45.344  65.655 180.064 
ATOM   1838  N7   DA A  89      44.720  64.596 180.478 
ATOM   1839  C5   DA A  89      45.741  63.744 180.880 
ATOM   1840  C6   DA A  89      45.735  62.448 181.421 
ATOM   1841  N6   DA A  89      44.615  61.752 181.662 
ATOM   1842  N1   DA A  89      46.927  61.890 181.706 
ATOM   1843  C2   DA A  89      48.036  62.587 181.465 
ATOM   1844  N3   DA A  89      48.165  63.796 180.965 
ATOM   1845  C4   DA A  89      46.958  64.332 180.688 
ATOM   1846  P    DG A  90      50.273  68.625 177.047 
ATOM   1847  OP1  DG A  90      50.922  69.934 177.282 
ATOM   1848  OP2  DG A  90      49.257  68.587 175.973 
ATOM   1849  O5'  DG A  90      51.390  67.513 176.768 
ATOM   1850  C5'  DG A  90      52.001  66.840 177.886 
ATOM   1851  C4'  DG A  90      52.103  65.355 177.604 
ATOM   1852  O4'  DG A  90      50.908  64.629 178.011 
ATOM   1853  C3'  DG A  90      52.287  64.967 176.137 
ATOM   1854  O3'  DG A  90      53.157  63.844 176.063 
ATOM   1855  C2'  DG A  90      50.896  64.535 175.673 
ATOM   1856  C1'  DG A  90      50.512  63.782 176.943 
ATOM   1857  N9   DG A  90      49.050  63.529 177.071 
ATOM   1858  C8   DG A  90      47.991  64.313 176.666 
ATOM   1859  N7   DG A  90      46.815  63.797 176.928 
ATOM   1860  C5   DG A  90      47.115  62.585 177.548 
ATOM   1861  C6   DG A  90      46.251  61.582 178.060 
ATOM   1862  O6   DG A  90      45.023  61.556 178.071 
ATOM   1863  N1   DG A  90      46.975  60.514 178.607 
ATOM   1864  C2   DG A  90      48.352  60.427 178.655 
ATOM   1865  N2   DG A  90      48.852  59.325 179.220 
ATOM   1866  N3   DG A  90      49.163  61.369 178.175 
ATOM   1867  C4   DG A  90      48.476  62.412 177.640 
ATOM   1868  P    DA A  91      54.240  63.778 174.886 
ATOM   1869  OP1  DA A  91      55.442  64.550 175.274 
ATOM   1870  OP2  DA A  91      53.606  64.163 173.606 
ATOM   1871  O5'  DA A  91      54.588  62.216 174.865 
ATOM   1872  C5'  DA A  91      54.493  61.463 176.089 
ATOM   1873  C4'  DA A  91      53.811  60.134 175.828 
ATOM   1874  O4'  DA A  91      52.362  60.221 175.944 
ATOM   1875  C3'  DA A  91      54.035  59.533 174.441 
ATOM   1876  O3'  DA A  91      54.136  58.119 174.563 
ATOM   1877  C2'  DA A  91      52.760  59.863 173.666 
ATOM   1878  C1'  DA A  91      51.784  59.596 174.808 
ATOM   1879  N9   DA A  91      50.434  60.187 174.592 
ATOM   1880  C8   DA A  91      50.109  61.354 173.963 
ATOM   1881  N7   DA A  91      48.836  61.598 173.934 
ATOM   1882  C5   DA A  91      48.272  60.515 174.594 
ATOM   1883  C6   DA A  91      46.944  60.178 174.898 
ATOM   1884  N6   DA A  91      45.892  60.937 174.561 
ATOM   1885  N1   DA A  91      46.734  59.027 175.564 
ATOM   1886  C2   DA A  91      47.783  58.276 175.897 
ATOM   1887  N3   DA A  91      49.061  58.487 175.667 
ATOM   1888  C4   DA A  91      49.243  59.644 175.000 
ATOM   1889  P    DA A  92      55.208  57.337 173.667 
ATOM   1890  OP1  DA A  92      56.532  57.382 174.327 
ATOM   1891  OP2  DA A  92      55.157  57.844 172.278 
ATOM   1892  O5'  DA A  92      54.633  55.846 173.716 
ATOM   1893  C5'  DA A  92      53.901  55.417 174.880 
ATOM   1894  C4'  DA A  92      52.666  54.643 174.460 
ATOM   1895  O4'  DA A  92      51.516  55.509 174.238 
ATOM   1896  C3'  DA A  92      52.788  53.853 173.157 
ATOM   1897  O3'  DA A  92      52.067  52.633 173.290 
ATOM   1898  C2'  DA A  92      52.090  54.719 172.111 
ATOM   1899  C1'  DA A  92      50.927  55.161 172.995 
ATOM   1900  N9   DA A  92      50.200  56.354 172.478 
ATOM   1901  C8   DA A  92      50.703  57.425 171.798 
ATOM   1902  N7   DA A  92      49.811  58.311 171.478 
ATOM   1903  C5   DA A  92      48.627  57.789 171.982 
ATOM   1904  C6   DA A  92      47.304  58.260 171.970 
ATOM   1905  N6   DA A  92      46.936  59.419 171.404 
ATOM   1906  N1   DA A  92      46.368  57.493 172.561 
ATOM   1907  C2   DA A  92      46.741  56.344 173.122 
ATOM   1908  N3   DA A  92      47.938  55.805 173.195 
ATOM   1909  C4   DA A  92      48.855  56.591 172.595 
ATOM   1910  P    DG A  93      52.681  51.296 172.660 
ATOM   1911  OP1  DG A  93      53.651  50.702 173.608 
ATOM   1912  OP2  DG A  93      53.192  51.577 171.300 
ATOM   1913  O5'  DG A  93      51.383  50.367 172.565 
ATOM   1914  C5'  DG A  93      50.324  50.545 173.525 
ATOM   1915  C4'  DG A  93      48.979  50.512 172.826 
ATOM   1916  O4'  DG A  93      48.568  51.825 172.351 
ATOM   1917  C3'  DG A  93      48.898  49.628 171.582 
ATOM   1918  O3'  DG A  93      47.615  49.015 171.535 
ATOM   1919  C2'  DG A  93      49.014  50.600 170.408 
ATOM   1920  C1'  DG A  93      48.142  51.701 171.003 
ATOM   1921  N9   DG A  93      48.312  53.024 170.340 
ATOM   1922  C8   DG A  93      49.445  53.585 169.792 
ATOM   1923  N7   DG A  93      49.257  54.777 169.280 
ATOM   1924  C5   DG A  93      47.902  55.023 169.503 
ATOM   1925  C6   DG A  93      47.112  56.153 169.170 
ATOM   1926  O6   DG A  93      47.449  57.188 168.601 
ATOM   1927  N1   DG A  93      45.782  55.987 169.581 
ATOM   1928  C2   DG A  93      45.282  54.874 170.229 
ATOM   1929  N2   DG A  93      43.983  54.910 170.537 
ATOM   1930  N3   DG A  93      46.024  53.814 170.541 
ATOM   1931  C4   DG A  93      47.317  53.959 170.149 
ATOM   1932  P    DA A  94      47.499  47.492 171.056 
ATOM   1933  OP1  DA A  94      47.771  46.591 172.198 
ATOM   1934  OP2  DA A  94      48.336  47.286 169.853 
ATOM   1935  O5'  DA A  94      45.952  47.404 170.657 
ATOM   1936  C5'  DA A  94      45.004  48.238 171.348 
ATOM   1937  C4'  DA A  94      44.033  48.849 170.357 
ATOM   1938  O4'  DA A  94      44.517  50.109 169.809 
ATOM   1939  C3'  DA A  94      43.723  48.004 169.122 
ATOM   1940  O3'  DA A  94      42.354  48.177 168.776 
ATOM   1941  C2'  DA A  94      44.585  48.610 168.013 
ATOM   1942  C1'  DA A  94      44.367  50.070 168.398 
ATOM   1943  N9   DA A  94      45.364  51.002 167.801 
ATOM   1944  C8   DA A  94      46.687  50.778 167.543 
ATOM   1945  N7   DA A  94      47.297  51.792 167.014 
ATOM   1946  C5   DA A  94      46.309  52.762 166.913 
ATOM   1947  C6   DA A  94      46.321  54.079 166.427 
ATOM   1948  N6   DA A  94      47.414  54.675 165.929 
ATOM   1949  N1   DA A  94      45.164  54.767 166.472 
ATOM   1950  C2   DA A  94      44.082  54.170 166.969 
ATOM   1951  N3   DA A  94      43.950  52.953 167.448 
ATOM   1952  C4   DA A  94      45.122  52.287 167.392 
ATOM   1953  P    DG A  95      41.515  46.911 168.272 
ATOM   1954  OP1  DG A  95      41.015  46.151 169.440 
ATOM   1955  OP2  DG A  95      42.315  46.144 167.293 
ATOM   1956  O5'  DG A  95      40.290  47.620 167.527 
ATOM   1957  C5'  DG A  95      39.847  48.911 167.985 
ATOM   1958  C4'  DG A  95      39.590  49.822 166.802 
ATOM   1959  O4'  DG A  95      40.784  50.546 166.389 
ATOM   1960  C3'  DG A  95      39.116  49.133 165.522 
ATOM   1961  O3'  DG A  95      38.169  49.972 164.871 
ATOM   1962  C2'  DG A  95      40.365  49.040 164.647 
ATOM   1963  C1'  DG A  95      40.918  50.422 164.981 
ATOM   1964  N9   DG A  95      42.357  50.590 164.637 
ATOM   1965  C8   DG A  95      43.378  49.666 164.683 
ATOM   1966  N7   DG A  95      44.543  50.138 164.311 
ATOM   1967  C5   DG A  95      44.276  51.469 163.994 
ATOM   1968  C6   DG A  95      45.144  52.490 163.529 
ATOM   1969  O6   DG A  95      46.349  52.429 163.297 
ATOM   1970  N1   DG A  95      44.457  53.697 163.333 
ATOM   1971  C2   DG A  95      43.109  53.891 163.558 
ATOM   1972  N2   DG A  95      42.644  55.117 163.312 
ATOM   1973  N3   DG A  95      42.294  52.931 163.995 
ATOM   1974  C4   DG A  95      42.945  51.755 164.189 
ATOM   1975  P    DG A  96      36.889  49.305 164.179 
ATOM   1976  OP1  DG A  96      35.835  49.083 165.194 
ATOM   1977  OP2  DG A  96      37.306  48.116 163.405 
ATOM   1978  O5'  DG A  96      36.433  50.466 163.175 
ATOM   1979  C5'  DG A  96      36.695  51.836 163.528 
ATOM   1980  C4'  DG A  96      37.221  52.591 162.323 
ATOM   1981  O4'  DG A  96      38.670  52.502 162.202 
ATOM   1982  C3'  DG A  96      36.708  52.115 160.964 
ATOM   1983  O3'  DG A  96      36.530  53.245 160.118 
ATOM   1984  C2'  DG A  96      37.841  51.259 160.400 
ATOM   1985  C1'  DG A  96      38.987  52.155 160.862 
ATOM   1986  N9   DG A  96      40.315  51.479 160.861 
ATOM   1987  C8   DG A  96      40.622  50.165 161.136 
ATOM   1988  N7   DG A  96      41.901  49.886 161.045 
ATOM   1989  C5   DG A  96      42.480  51.102 160.685 
ATOM   1990  C6   DG A  96      43.839  51.431 160.439 
ATOM   1991  O6   DG A  96      44.827  50.704 160.492 
ATOM   1992  N1   DG A  96      43.985  52.783 160.099 
ATOM   1993  C2   DG A  96      42.954  53.697 160.008 
ATOM   1994  N2   DG A  96      43.302  54.941 159.669 
ATOM   1995  N3   DG A  96      41.679  53.389 160.238 
ATOM   1996  C4   DG A  96      41.520  52.081 160.569 
ATOM   1997  P    DT A  97      35.262  53.293 159.144 
ATOM   1998  OP1  DT A  97      34.085  53.797 159.887 
ATOM   1999  OP2  DT A  97      35.096  51.981 158.480 
ATOM   2000  O5'  DT A  97      35.728  54.383 158.070 
ATOM   2001  C5'  DT A  97      36.627  55.429 158.484 
ATOM   2002  C4'  DT A  97      37.706  55.629 157.438 
ATOM   2003  O4'  DT A  97      38.855  54.761 157.654 
ATOM   2004  C3'  DT A  97      37.294  55.343 155.994 
ATOM   2005  O3'  DT A  97      37.939  56.277 155.137 
ATOM   2006  C2'  DT A  97      37.853  53.950 155.701 
ATOM   2007  C1'  DT A  97      39.184  54.138 156.421 
ATOM   2008  N1   DT A  97      39.889  52.861 156.722 
ATOM   2009  C2   DT A  97      41.261  52.876 156.670 
ATOM   2010  O2   DT A  97      41.904  53.874 156.394 
ATOM   2011  N3   DT A  97      41.879  51.673 156.954 
ATOM   2012  C4   DT A  97      41.253  50.487 157.277 
ATOM   2013  O4   DT A  97      41.913  49.473 157.511 
ATOM   2014  C5   DT A  97      39.812  50.570 157.305 
ATOM   2015  C7   DT A  97      39.051  49.323 157.648 
ATOM   2016  C6   DT A  97      39.185  51.727 157.033 
ATOM   2017  P    DT A  98      37.128  56.881 153.897 
ATOM   2018  OP1  DT A  98      36.307  58.026 154.352 
ATOM   2019  OP2  DT A  98      36.401  55.796 153.203 
ATOM   2020  O5'  DT A  98      38.319  57.410 152.967 
ATOM   2021  C5'  DT A  98      39.544  57.850 153.584 
ATOM   2022  C4'  DT A  98      40.734  57.308 152.817 
ATOM   2023  O4'  DT A  98      41.145  55.992 153.287 
ATOM   2024  C3'  DT A  98      40.526  57.115 151.315 
ATOM   2025  O3'  DT A  98      41.732  57.443 150.637 
ATOM   2026  C2'  DT A  98      40.267  55.617 151.150 
ATOM   2027  C1'  DT A  98      41.310  55.145 152.159 
ATOM   2028  N1   DT A  98      41.117  53.738 152.605 
ATOM   2029  C2   DT A  98      42.249  53.005 152.873 
ATOM   2030  O2   DT A  98      43.375  53.460 152.759 
ATOM   2031  N3   DT A  98      42.032  51.705 153.282 
ATOM   2032  C4   DT A  98      40.806  51.091 153.444 
ATOM   2033  O4   DT A  98      40.737  49.918 153.817 
ATOM   2034  C5   DT A  98      39.678  51.939 153.140 
ATOM   2035  C7   DT A  98      38.306  51.349 153.289 
ATOM   2036  C6   DT A  98      39.860  53.207 152.739 
ATOM   2037  P    DC A  99      41.651  58.233 149.247 
ATOM   2038  OP1  DC A  99      41.527  59.684 149.508 
ATOM   2039  OP2  DC A  99      40.598  57.633 148.397 
ATOM   2040  O5'  DC A  99      43.090  57.919 148.621 
ATOM   2041  C5'  DC A  99      44.204  57.702 149.508 
ATOM   2042  C4'  DC A  99      45.021  56.517 149.032 
ATOM   2043  O4'  DC A  99      44.536  55.256 149.575 
ATOM   2044  C3'  DC A  99      45.040  56.286 147.522 
ATOM   2045  O3'  DC A  99      46.332  55.828 147.143 
ATOM   2046  C2'  DC A  99      44.038  55.155 147.290 
ATOM   2047  C1'  DC A  99      44.424  54.324 148.510 
ATOM   2048  N1   DC A  99      43.405  53.307 148.890 
ATOM   2049  C2   DC A  99      43.857  52.099 149.415 
ATOM   2050  O2   DC A  99      45.074  51.922 149.542 
ATOM   2051  N3   DC A  99      42.942  51.158 149.767 
ATOM   2052  C4   DC A  99      41.633  51.388 149.613 
ATOM   2053  N4   DC A  99      40.781  50.440 149.971 
ATOM   2054  C5   DC A  99      41.148  52.624 149.074 
ATOM   2055  C6   DC A  99      42.076  53.552 148.728 
ATOM   2056  P    DC A 100      46.975  56.362 145.777 
ATOM   2057  OP1  DC A 100      47.623  57.671 146.012 
ATOM   2058  OP2  DC A 100      45.959  56.324 144.703 
ATOM   2059  O5'  DC A 100      48.092  55.249 145.498 
ATOM   2060  C5'  DC A 100      48.702  54.577 146.616 
ATOM   2061  C4'  DC A 100      48.805  53.092 146.334 
ATOM   2062  O4'  DC A 100      47.609  52.366 146.742 
ATOM   2063  C3'  DC A 100      48.989  52.704 144.867 
ATOM   2064  O3'  DC A 100      49.859  51.581 144.794 
ATOM   2065  C2'  DC A 100      47.598  52.272 144.403 
ATOM   2066  C1'  DC A 100      47.214  51.519 145.673 
ATOM   2067  N1   DC A 100      45.751  51.266 145.801 
ATOM   2068  C2   DC A 100      45.349  50.078 146.407 
ATOM   2069  O2   DC A 100      46.213  49.292 146.811 
ATOM   2070  N3   DC A 100      44.020  49.828 146.532 
ATOM   2071  C4   DC A 100      43.115  50.706 146.081 
ATOM   2072  N4   DC A 100      41.831  50.417 146.227 
ATOM   2073  C5   DC A 100      43.508  51.933 145.454 
ATOM   2074  C6   DC A 100      44.841  52.164 145.338 
ATOM   2075  P    DT A 101      50.942  51.515 143.616 
ATOM   2076  OP1  DT A 101      52.144  52.287 144.004 
ATOM   2077  OP2  DT A 101      50.308  51.899 142.337 
ATOM   2078  O5'  DT A 101      51.290  49.953 143.596 
ATOM   2079  C5'  DT A 101      51.195  49.200 144.819 
ATOM   2080  C4'  DT A 101      50.513  47.871 144.559 
ATOM   2081  O4'  DT A 101      49.064  47.958 144.674 
ATOM   2082  C3'  DT A 101      50.737  47.270 143.171 
ATOM   2083  O3'  DT A 101      50.838  45.856 143.293 
ATOM   2084  C2'  DT A 101      49.462  47.600 142.396 
ATOM   2085  C1'  DT A 101      48.486  47.333 143.538 
ATOM   2086  N1   DT A 101      47.136  47.924 143.323 
ATOM   2087  C2   DT A 101      46.061  47.222 143.811 
ATOM   2088  O2   DT A 101      46.173  46.160 144.399 
ATOM   2089  N3   DT A 101      44.824  47.799 143.592 
ATOM   2090  C4   DT A 101      44.583  48.991 142.941 
ATOM   2091  O4   DT A 101      43.431  49.408 142.805 
ATOM   2092  C5   DT A 101      45.773  49.656 142.464 
ATOM   2093  C7   DT A 101      45.599  50.960 141.744 
ATOM   2094  C6   DT A 101      46.987  49.116 142.663 
ATOM   2095  P    DC A 102      51.910  45.074 142.397 
ATOM   2096  OP1  DC A 102      53.234  45.119 143.057 
ATOM   2097  OP2  DC A 102      51.859  45.581 141.008 
ATOM   2098  O5'  DC A 102      51.335  43.583 142.446 
ATOM   2099  C5'  DC A 102      50.603  43.154 143.610 
ATOM   2100  C4'  DC A 102      49.368  42.380 143.190 
ATOM   2101  O4'  DC A 102      48.218  43.246 142.968 
ATOM   2102  C3'  DC A 102      49.490  41.589 141.888 
ATOM   2103  O3'  DC A 102      48.769  40.370 142.020 
ATOM   2104  C2'  DC A 102      48.791  42.456 140.841 
ATOM   2105  C1'  DC A 102      47.629  42.898 141.725 
ATOM   2106  N1   DC A 102      46.902  44.091 141.208 
ATOM   2107  C2   DC A 102      45.528  44.158 141.425 
ATOM   2108  O2   DC A 102      44.974  43.234 142.032 
ATOM   2109  N3   DC A 102      44.846  45.236 140.960 
ATOM   2110  C4   DC A 102      45.484  46.217 140.307 
ATOM   2111  N4   DC A 102      44.774  47.248 139.873 
ATOM   2112  C5   DC A 102      46.896  46.167 140.073 
ATOM   2113  C6   DC A 102      47.559  45.080 140.544 
ATOM   2114  P    DC A 103      49.383  39.033 141.390 
ATOM   2115  OP1  DC A 103      50.353  38.439 142.338 
ATOM   2116  OP2  DC A 103      49.894  39.314 140.030 
ATOM   2117  O5'  DC A 103      48.085  38.104 141.295 
ATOM   2118  C5'  DC A 103      47.026  38.282 142.255 
ATOM   2119  C4'  DC A 103      45.681  38.249 141.556 
ATOM   2120  O4'  DC A 103      45.270  39.562 141.081 
ATOM   2121  C3'  DC A 103      45.600  37.365 140.312 
ATOM   2122  O3'  DC A 103      44.317  36.752 140.266 
ATOM   2123  C2'  DC A 103      45.716  38.337 139.138 
ATOM   2124  C1'  DC A 103      44.844  39.438 139.733 
ATOM   2125  N1   DC A 103      45.014  40.761 139.070 
ATOM   2126  C2   DC A 103      43.894  41.582 138.964 
ATOM   2127  O2   DC A 103      42.816  41.183 139.421 
ATOM   2128  N3   DC A 103      44.027  42.793 138.362 
ATOM   2129  C4   DC A 103      45.212  43.187 137.881 
ATOM   2130  N4   DC A 103      45.292  44.376 137.302 
ATOM   2131  C5   DC A 103      46.376  42.357 137.979 
ATOM   2132  C6   DC A 103      46.222  41.152 138.583 
ATOM   2133  P    DC A 104      44.201  35.229 139.786 
ATOM   2134  OP1  DC A 104      44.473  34.328 140.928 
ATOM   2135  OP2  DC A 104      45.037  35.023 138.583 
ATOM   2136  O5'  DC A 104      42.654  35.141 139.387 
ATOM   2137  C5'  DC A 104      41.706  35.975 140.078 
ATOM   2138  C4'  DC A 104      40.735  36.586 139.087 
ATOM   2139  O4'  DC A 104      41.219  37.846 138.539 
ATOM   2140  C3'  DC A 104      40.425  35.741 137.852 
ATOM   2141  O3'  DC A 104      39.056  35.914 137.506 
ATOM   2142  C2'  DC A 104      41.287  36.347 136.743 
ATOM   2143  C1'  DC A 104      41.069  37.807 137.128 
ATOM   2144  N1   DC A 104      42.066  38.739 136.531 
ATOM   2145  C2   DC A 104      41.632  40.013 136.176 
ATOM   2146  O2   DC A 104      40.449  40.315 136.369 
ATOM   2147  N3   DC A 104      42.525  40.877 135.629 
ATOM   2148  C4   DC A 104      43.799  40.511 135.437 
ATOM   2149  N4   DC A 104      44.632  41.389 134.901 
ATOM   2150  C5   DC A 104      44.265  39.204 135.795 
ATOM   2151  C6   DC A 104      43.357  38.356 136.339 
ATOM   2152  P    DC A 105      38.217  34.648 137.002 
ATOM   2153  OP1  DC A 105      37.716  33.888 138.170 
ATOM   2154  OP2  DC A 105      39.017  33.881 136.023 
ATOM   2155  O5'  DC A 105      36.992  35.357 136.257 
ATOM   2156  C5'  DC A 105      36.548  36.648 136.716 
ATOM   2157  C4'  DC A 105      36.292  37.559 135.532 
ATOM   2158  O4'  DC A 105      37.486  38.283 135.119 
ATOM   2159  C3'  DC A 105      35.817  36.870 134.253 
ATOM   2160  O3'  DC A 105      34.871  37.709 133.601 
ATOM   2161  C2'  DC A 105      37.067  36.777 133.377 
ATOM   2162  C1'  DC A 105      37.620  38.159 133.711 
ATOM   2163  N1   DC A 105      39.059  38.327 133.367 
ATOM   2164  C2   DC A 105      39.480  39.581 132.929 
ATOM   2165  O2   DC A 105      38.650  40.493 132.846 
ATOM   2166  N3   DC A 105      40.788  39.754 132.610 
ATOM   2167  C4   DC A 105      41.656  38.741 132.714 
ATOM   2168  N4   DC A 105      42.922  38.961 132.391 
ATOM   2169  C5   DC A 105      41.244  37.444 133.162 
ATOM   2170  C6   DC A 105      39.933  37.290 133.475 
ATOM   2171  P    DG A 106      33.590  37.042 132.909 
ATOM   2172  OP1  DG A 106      32.537  36.820 133.924 
ATOM   2173  OP2  DG A 106      34.008  35.853 132.135 
ATOM   2174  O5'  DG A 106      33.135  38.203 131.905 
ATOM   2175  C5'  DG A 106      33.396  39.573 132.258 
ATOM   2176  C4'  DG A 106      33.923  40.328 131.053 
ATOM   2177  O4'  DG A 106      35.371  40.239 130.932 
ATOM   2178  C3'  DG A 106      33.410  39.852 129.694 
ATOM   2179  O3'  DG A 106      33.232  40.982 128.848 
ATOM   2180  C2'  DG A 106      34.543  38.996 129.130 
ATOM   2181  C1'  DG A 106      35.689  39.892 129.593 
ATOM   2182  N9   DG A 106      37.016  39.216 129.591 
ATOM   2183  C8   DG A 106      37.324  37.902 129.866 
ATOM   2184  N7   DG A 106      38.603  37.623 129.776 
ATOM   2185  C5   DG A 106      39.181  38.839 129.415 
ATOM   2186  C6   DG A 106      40.540  39.168 129.169 
ATOM   2187  O6   DG A 106      41.529  38.441 129.222 
ATOM   2188  N1   DG A 106      40.687  40.520 128.829 
ATOM   2189  C2   DG A 106      39.655  41.434 128.738 
ATOM   2190  N2   DG A 106      40.004  42.678 128.399 
ATOM   2191  N3   DG A 106      38.381  41.126 128.968 
ATOM   2192  C4   DG A 106      38.222  39.817 129.300 
ATOM   2193  P    DG A 107      31.963  41.030 127.874 
ATOM   2194  OP1  DG A 107      30.786  41.534 128.617 
ATOM   2195  OP2  DG A 107      31.798  39.718 127.210 
ATOM   2196  O5'  DG A 107      32.430  42.120 126.800 
ATOM   2197  C5'  DG A 107      33.329  43.166 127.214 
ATOM   2198  C4'  DG A 107      34.408  43.366 126.168 
ATOM   2199  O4'  DG A 107      35.557  42.497 126.384 
ATOM   2200  C3'  DG A 107      33.996  43.079 124.724 
ATOM   2201  O3'  DG A 107      34.641  44.014 123.868 
ATOM   2202  C2'  DG A 107      34.555  41.687 124.431 
ATOM   2203  C1'  DG A 107      35.886  41.875 125.151 
ATOM   2204  N9   DG A 107      36.590  40.598 125.452 
ATOM   2205  C8   DG A 107      36.062  39.368 125.781 
ATOM   2206  N7   DG A 107      36.963  38.437 125.987 
ATOM   2207  C5   DG A 107      38.173  39.097 125.777 
ATOM   2208  C6   DG A 107      39.504  38.610 125.855 
ATOM   2209  O6   DG A 107      39.895  37.478 126.129 
ATOM   2210  N1   DG A 107      40.435  39.618 125.567 
ATOM   2211  C2   DG A 107      40.121  40.924 125.246 
ATOM   2212  N2   DG A 107      41.155  41.733 125.005 
ATOM   2213  N3   DG A 107      38.872  41.379 125.174 
ATOM   2214  C4   DG A 107      37.957  40.415 125.451 
ATOM   2215  P    DG A 108      33.829  44.618 122.627 
ATOM   2216  OP1  DG A 108      33.008  45.763 123.082 
ATOM   2217  OP2  DG A 108      33.102  43.533 121.934 
ATOM   2218  O5'  DG A 108      35.020  45.146 121.698 
ATOM   2219  C5'  DG A 108      36.245  45.587 122.314 
ATOM   2220  C4'  DG A 108      37.436  45.045 121.547 
ATOM   2221  O4'  DG A 108      37.847  43.729 122.017 
ATOM   2222  C3'  DG A 108      37.228  44.852 120.046 
ATOM   2223  O3'  DG A 108      38.434  45.180 119.368 
ATOM   2224  C2'  DG A 108      36.969  43.354 119.880 
ATOM   2225  C1'  DG A 108      38.011  42.882 120.890 
ATOM   2226  N9   DG A 108      37.819  41.475 121.336 
ATOM   2227  C8   DG A 108      36.648  40.773 121.526 
ATOM   2228  N7   DG A 108      36.825  39.537 121.927 
ATOM   2229  C5   DG A 108      38.211  39.411 122.007 
ATOM   2230  C6   DG A 108      39.006  38.299 122.387 
ATOM   2231  O6   DG A 108      38.646  37.178 122.736 
ATOM   2232  N1   DG A 108      40.374  38.603 122.328 
ATOM   2233  C2   DG A 108      40.902  39.822 121.953 
ATOM   2234  N2   DG A 108      42.235  39.912 121.963 
ATOM   2235  N3   DG A 108      40.155  40.866 121.598 
ATOM   2236  C4   DG A 108      38.827  40.587 121.649 
ATOM   2237  P    DC A 109      38.353  45.970 117.977 
ATOM   2238  OP1  DC A 109      38.228  47.421 118.238 
ATOM   2239  OP2  DC A 109      37.300  45.370 117.128 
ATOM   2240  O5'  DC A 109      39.791  45.656 117.352 
ATOM   2241  C5'  DC A 109      40.905  45.439 118.238 
ATOM   2242  C4'  DC A 109      41.723  44.254 117.763 
ATOM   2243  O4'  DC A 109      41.238  42.993 118.305 
ATOM   2244  C3'  DC A 109      41.742  44.023 116.252 
ATOM   2245  O3'  DC A 109      43.034  43.565 115.873 
ATOM   2246  C2'  DC A 109      40.740  42.892 116.021 
ATOM   2247  C1'  DC A 109      41.126  42.061 117.240 
ATOM   2248  N1   DC A 109      40.107  41.044 117.620 
ATOM   2249  C2   DC A 109      40.559  39.836 118.145 
ATOM   2250  O2   DC A 109      41.776  39.659 118.273 
ATOM   2251  N3   DC A 109      39.644  38.895 118.497 
ATOM   2252  C4   DC A 109      38.335  39.125 118.343 
ATOM   2253  N4   DC A 109      37.483  38.177 118.701 
ATOM   2254  C5   DC A 109      37.849  40.361 117.805 
ATOM   2255  C6   DC A 109      38.778  41.289 117.459 
ATOM   2256  P    DA A 110      43.677  44.098 114.507 
ATOM   2257  OP1  DA A 110      44.325  45.408 114.742 
ATOM   2258  OP2  DA A 110      42.660  44.061 113.433 
ATOM   2259  O5'  DA A 110      44.794  42.986 114.228 
ATOM   2260  C5'  DA A 110      45.404  42.314 115.346 
ATOM   2261  C4'  DA A 110      45.506  40.829 115.064 
ATOM   2262  O4'  DA A 110      44.311  40.103 115.472 
ATOM   2263  C3'  DA A 110      45.691  40.441 113.597 
ATOM   2264  O3'  DA A 110      46.561  39.318 113.524 
ATOM   2265  C2'  DA A 110      44.300  40.009 113.133 
ATOM   2266  C1'  DA A 110      43.916  39.256 114.403 
ATOM   2267  N9   DA A 110      42.453  39.003 114.531 
ATOM   2268  C8   DA A 110      41.417  39.793 114.124 
ATOM   2269  N7   DA A 110      40.247  39.294 114.376 
ATOM   2270  C5   DA A 110      40.525  38.084 114.996 
ATOM   2271  C6   DA A 110      39.699  37.072 115.513 
ATOM   2272  N6   DA A 110      38.360  37.122 115.484 
ATOM   2273  N1   DA A 110      40.302  36.000 116.061 
ATOM   2274  C2   DA A 110      41.633  35.955 116.088 
ATOM   2275  N3   DA A 110      42.503  36.834 115.639 
ATOM   2276  C4   DA A 110      41.874  37.897 115.095 
ATOM   2277  P    DG A 111      47.644  39.252 112.346 
ATOM   2278  OP1  DG A 111      48.846  40.024 112.734 
ATOM   2279  OP2  DG A 111      47.010  39.636 111.067 
ATOM   2280  O5'  DG A 111      47.991  37.689 112.326 
ATOM   2281  C5'  DG A 111      47.897  36.937 113.549 
ATOM   2282  C4'  DG A 111      47.215  35.608 113.289 
ATOM   2283  O4'  DG A 111      45.766  35.695 113.404 
ATOM   2284  C3'  DG A 111      47.438  35.007 111.901 
ATOM   2285  O3'  DG A 111      47.540  33.593 112.023 
ATOM   2286  C2'  DG A 111      46.163  35.337 111.126 
ATOM   2287  C1'  DG A 111      45.188  35.070 112.268 
ATOM   2288  N9   DG A 111      43.837  35.660 112.053 
ATOM   2289  C8   DG A 111      43.491  36.835 111.420 
ATOM   2290  N7   DG A 111      42.201  37.070 111.400 
ATOM   2291  C5   DG A 111      41.655  35.973 112.064 
ATOM   2292  C6   DG A 111      40.300  35.663 112.356 
ATOM   2293  O6   DG A 111      39.288  36.303 112.083 
ATOM   2294  N1   DG A 111      40.191  34.449 113.048 
ATOM   2295  C2   DG A 111      41.250  33.642 113.412 
ATOM   2296  N2   DG A 111      40.937  32.523 114.070 
ATOM   2297  N3   DG A 111      42.521  33.934 113.139 
ATOM   2298  C4   DG A 111      42.644  35.107 112.467 
ATOM   2299  P    DA A 112      48.612  32.811 111.128 
ATOM   2300  OP1  DA A 112      49.936  32.856 111.787 
ATOM   2301  OP2  DA A 112      48.561  33.318 109.738 
ATOM   2302  O5'  DA A 112      48.037  31.319 111.176 
ATOM   2303  C5'  DA A 112      47.304  30.891 112.340 
ATOM   2304  C4'  DA A 112      46.070  30.117 111.920 
ATOM   2305  O4'  DA A 112      44.920  30.983 111.699 
ATOM   2306  C3'  DA A 112      46.192  29.326 110.618 
ATOM   2307  O3'  DA A 112      45.471  28.107 110.750 
ATOM   2308  C2'  DA A 112      45.493  30.193 109.571 
ATOM   2309  C1'  DA A 112      44.331  30.635 110.455 
ATOM   2310  N9   DA A 112      43.603  31.828 109.938 
ATOM   2311  C8   DA A 112      44.107  32.899 109.258 
ATOM   2312  N7   DA A 112      43.215  33.785 108.938 
ATOM   2313  C5   DA A 112      42.031  33.263 109.443 
ATOM   2314  C6   DA A 112      40.708  33.733 109.430 
ATOM   2315  N6   DA A 112      40.339  34.892 108.864 
ATOM   2316  N1   DA A 112      39.772  32.967 110.021 
ATOM   2317  C2   DA A 112      40.144  31.818 110.582 
ATOM   2318  N3   DA A 112      41.342  31.279 110.655 
ATOM   2319  C4   DA A 112      42.258  32.065 110.056 
ATOM   2320  P    DA A 113      46.085  26.770 110.121 
ATOM   2321  OP1  DA A 113      47.054  26.176 111.068 
ATOM   2322  OP2  DA A 113      46.596  27.051 108.761 
ATOM   2323  O5'  DA A 113      44.787  25.841 110.025 
ATOM   2324  C5'  DA A 113      43.728  26.019 110.985 
ATOM   2325  C4'  DA A 113      42.383  25.986 110.287 
ATOM   2326  O4'  DA A 113      41.972  27.299 109.812 
ATOM   2327  C3'  DA A 113      42.301  25.102 109.042 
ATOM   2328  O3'  DA A 113      41.019  24.489 108.996 
ATOM   2329  C2'  DA A 113      42.418  26.074 107.868 
ATOM   2330  C1'  DA A 113      41.546  27.174 108.463 
ATOM   2331  N9   DA A 113      41.715  28.498 107.800 
ATOM   2332  C8   DA A 113      42.848  29.039 107.263 
ATOM   2333  N7   DA A 113      42.675  30.217 106.752 
ATOM   2334  C5   DA A 113      41.329  30.481 106.965 
ATOM   2335  C6   DA A 113      40.518  31.584 106.650 
ATOM   2336  N6   DA A 113      40.969  32.679 106.023 
ATOM   2337  N1   DA A 113      39.221  31.519 107.005 
ATOM   2338  C2   DA A 113      38.778  30.428 107.628 
ATOM   2339  N3   DA A 113      39.438  29.343 107.972 
ATOM   2340  C4   DA A 113      40.733  29.433 107.606 
ATOM   2341  P    DG A 114      40.903  22.966 108.516 
ATOM   2342  OP1  DG A 114      41.175  22.065 109.658 
ATOM   2343  OP2  DG A 114      41.739  22.760 107.313 
ATOM   2344  O5'  DG A 114      39.356  22.878 108.117 
ATOM   2345  C5'  DG A 114      38.408  23.712 108.808 
ATOM   2346  C4'  DG A 114      37.437  24.323 107.818 
ATOM   2347  O4'  DG A 114      37.920  25.583 107.269 
ATOM   2348  C3'  DG A 114      37.127  23.478 106.582 
ATOM   2349  O3'  DG A 114      35.758  23.651 106.237 
ATOM   2350  C2'  DG A 114      37.988  24.084 105.473 
ATOM   2351  C1'  DG A 114      37.770  25.543 105.859 
ATOM   2352  N9   DG A 114      38.768  26.476 105.262 
ATOM   2353  C8   DG A 114      40.104  26.268 104.994 
ATOM   2354  N7   DG A 114      40.708  27.301 104.460 
ATOM   2355  C5   DG A 114      39.702  28.261 104.367 
ATOM   2356  C6   DG A 114      39.750  29.589 103.868 
ATOM   2357  O6   DG A 114      40.705  30.201 103.399 
ATOM   2358  N1   DG A 114      38.499  30.215 103.959 
ATOM   2359  C2   DG A 114      37.353  29.634 104.467 
ATOM   2360  N2   DG A 114      36.259  30.401 104.467 
ATOM   2361  N3   DG A 114      37.309  28.389 104.935 
ATOM   2362  C4   DG A 114      38.514  27.768 104.853 
ATOM   2363  P    DA A 115      34.919  22.385 105.733 
ATOM   2364  OP1  DA A 115      34.418  21.625 106.901 
ATOM   2365  OP2  DA A 115      35.719  21.617 104.753 
ATOM   2366  O5'  DA A 115      33.694  23.094 104.987 
ATOM   2367  C5'  DA A 115      33.250  24.385 105.446 
ATOM   2368  C4'  DA A 115      32.993  25.296 104.262 
ATOM   2369  O4'  DA A 115      34.188  26.020 103.849 
ATOM   2370  C3'  DA A 115      32.519  24.607 102.983 
ATOM   2371  O3'  DA A 115      31.572  25.446 102.331 
ATOM   2372  C2'  DA A 115      33.768  24.514 102.107 
ATOM   2373  C1'  DA A 115      34.322  25.896 102.441 
ATOM   2374  N9   DA A 115      35.761  26.064 102.097 
ATOM   2375  C8   DA A 115      36.760  25.135 102.150 
ATOM   2376  N7   DA A 115      37.918  25.589 101.783 
ATOM   2377  C5   DA A 115      37.671  26.917 101.463 
ATOM   2378  C6   DA A 115      38.503  27.951 101.002 
ATOM   2379  N6   DA A 115      39.816  27.799 100.774 
ATOM   2380  N1   DA A 115      37.935  29.151 100.784 
ATOM   2381  C2   DA A 115      36.632  29.296 101.013 
ATOM   2382  N3   DA A 115      35.759  28.409 101.441 
ATOM   2383  C4   DA A 115      36.354  27.217 101.652 
ATOM   2384  P    DA A 116      30.292  24.779 101.639 
ATOM   2385  OP1  DA A 116      29.239  24.557 102.654 
ATOM   2386  OP2  DA A 116      30.710  23.589 100.866 
ATOM   2387  O5'  DA A 116      29.837  25.940 100.635 
ATOM   2388  C5'  DA A 116      30.098  27.310 100.989 
ATOM   2389  C4'  DA A 116      30.625  28.065  99.783 
ATOM   2390  O4'  DA A 116      32.073  27.976  99.662 
ATOM   2391  C3'  DA A 116      30.112  27.589  98.424 
ATOM   2392  O3'  DA A 116      29.934  28.719  97.578 
ATOM   2393  C2'  DA A 116      31.245  26.733  97.860 
ATOM   2394  C1'  DA A 116      32.390  27.629  98.323 
ATOM   2395  N9   DA A 116      33.718  26.953  98.321 
ATOM   2396  C8   DA A 116      34.005  25.648  98.597 
ATOM   2397  N7   DA A 116      35.266  25.358  98.511 
ATOM   2398  C5   DA A 116      35.861  26.559  98.152 
ATOM   2399  C6   DA A 116      37.196  26.919  97.902 
ATOM   2400  N6   DA A 116      38.221  26.058  97.982 
ATOM   2401  N1   DA A 116      37.440  28.199  97.566 
ATOM   2402  C2   DA A 116      36.418  29.050  97.490 
ATOM   2403  N3   DA A 116      35.138  28.831  97.699 
ATOM   2404  C4   DA A 116      34.920  27.542  98.033 
ATOM   2405  P    DA A 117      28.665  28.767  96.604 
ATOM   2406  OP1  DA A 117      27.488  29.271  97.348 
ATOM   2407  OP2  DA A 117      28.500  27.455  95.940 
ATOM   2408  O5'  DA A 117      29.132  29.857  95.530 
ATOM   2409  C5'  DA A 117      30.031  30.903  95.944 
ATOM   2410  C4'  DA A 117      31.109  31.103  94.898 
ATOM   2411  O4'  DA A 117      32.259  30.234  95.114 
ATOM   2412  C3'  DA A 117      30.698  30.816  93.454 
ATOM   2413  O3'  DA A 117      31.343  31.751  92.598 
ATOM   2414  C2'  DA A 117      31.256  29.424  93.161 
ATOM   2415  C1'  DA A 117      32.588  29.612  93.882 
ATOM   2416  N9   DA A 117      33.292  28.334  94.182 
ATOM   2417  C8   DA A 117      32.750  27.124  94.508 
ATOM   2418  N7   DA A 117      33.631  26.193  94.713 
ATOM   2419  C5   DA A 117      34.847  26.833  94.509 
ATOM   2420  C6   DA A 117      36.176  26.383  94.577 
ATOM   2421  N6   DA A 117      36.517  25.124  94.885 
ATOM   2422  N1   DA A 117      37.145  27.279  94.316 
ATOM   2423  C2   DA A 117      36.801  28.530  94.011 
ATOM   2424  N3   DA A 117      35.601  29.061  93.917 
ATOM   2425  C4   DA A 117      34.649  28.143  94.183 
ATOM   2426  P    DT A 118      30.531  32.355  91.357 
ATOM   2427  OP1  DT A 118      29.710  33.500  91.812 
ATOM   2428  OP2  DT A 118      29.804  31.270  90.664 
ATOM   2429  O5'  DT A 118      31.722  32.883  90.428 
ATOM   2430  C5'  DT A 118      32.947  33.323  91.044 
ATOM   2431  C4'  DT A 118      34.137  32.782  90.278 
ATOM   2432  O4'  DT A 118      34.548  31.465  90.747 
ATOM   2433  C3'  DT A 118      33.929  32.588  88.776 
ATOM   2434  O3'  DT A 118      35.136  32.917  88.098 
ATOM   2435  C2'  DT A 118      33.671  31.091  88.610 
ATOM   2436  C1'  DT A 118      34.713  30.619  89.620 
ATOM   2437  N1   DT A 118      34.520  29.212  90.066 
ATOM   2438  C2   DT A 118      35.653  28.479  90.333 
ATOM   2439  O2   DT A 118      36.778  28.934  90.219 
ATOM   2440  N3   DT A 118      35.435  27.179  90.743 
ATOM   2441  C4   DT A 118      34.209  26.565  90.904 
ATOM   2442  O4   DT A 118      34.141  25.392  91.278 
ATOM   2443  C5   DT A 118      33.082  27.413  90.600 
ATOM   2444  C7   DT A 118      31.709  26.823  90.750 
ATOM   2445  C6   DT A 118      33.263  28.681  90.199 
ATOM   2446  P    DC A 119      35.054  33.707  86.707 
ATOM   2447  OP1  DC A 119      34.930  35.158  86.968 
ATOM   2448  OP2  DC A 119      34.002  33.107  85.858 
ATOM   2449  O5'  DC A 119      36.493  33.393  86.082 
ATOM   2450  C5'  DC A 119      37.607  33.176  86.968 
ATOM   2451  C4'  DC A 119      38.424  31.991  86.493 
ATOM   2452  O4'  DC A 119      37.940  30.730  87.035 
ATOM   2453  C3'  DC A 119      38.443  31.760  84.982 
ATOM   2454  O3'  DC A 119      39.736  31.302  84.603 
ATOM   2455  C2'  DC A 119      37.441  30.629  84.751 
ATOM   2456  C1'  DC A 119      37.828  29.798  85.971 
ATOM   2457  N1   DC A 119      36.808  28.781  86.351 
ATOM   2458  C2   DC A 119      37.260  27.573  86.875 
ATOM   2459  O2   DC A 119      38.478  27.396  87.003 
ATOM   2460  N3   DC A 119      36.346  26.632  87.227 
ATOM   2461  C4   DC A 119      35.037  26.862  87.073 
ATOM   2462  N4   DC A 119      34.185  25.914  87.431 
ATOM   2463  C5   DC A 119      34.551  28.098  86.535 
ATOM   2464  C6   DC A 119      35.480  29.025  86.189 
ATOM   2465  P    DA A 120      40.379  31.835  83.237 
ATOM   2466  OP1  DA A 120      41.027  33.145  83.472 
ATOM   2467  OP2  DA A 120      39.362  31.798  82.163 
ATOM   2468  O5'  DA A 120      41.495  30.723  82.959 
ATOM   2469  C5'  DA A 120      42.106  30.051  84.076 
ATOM   2470  C4'  DA A 120      42.208  28.566  83.794 
ATOM   2471  O4'  DA A 120      41.013  27.840  84.202 
ATOM   2472  C3'  DA A 120      42.393  28.178  82.327 
ATOM   2473  O3'  DA A 120      43.262  27.055  82.254 
ATOM   2474  C2'  DA A 120      41.002  27.746  81.863 
ATOM   2475  C1'  DA A 120      40.617  26.993  83.134 
ATOM   2476  N9   DA A 120      39.155  26.739  83.261 
ATOM   2477  C8   DA A 120      38.119  27.530  82.854 
ATOM   2478  N7   DA A 120      36.949  27.031  83.106 
ATOM   2479  C5   DA A 120      37.226  25.821  83.727 
ATOM   2480  C6   DA A 120      36.401  24.809  84.243 
ATOM   2481  N6   DA A 120      35.062  24.859  84.214 
ATOM   2482  N1   DA A 120      37.004  23.737  84.792 
ATOM   2483  C2   DA A 120      38.335  23.692  84.818 
ATOM   2484  N3   DA A 120      39.204  24.571  84.370 
ATOM   2485  C4   DA A 120      38.575  25.633  83.825 
ATOM   2486  P    DC A 121      44.346  26.989  81.077 
ATOM   2487  OP1  DC A 121      45.548  27.761  81.464 
ATOM   2488  OP2  DC A 121      43.711  27.373  79.797 
ATOM   2489  O5'  DC A 121      44.693  25.426  81.056 
ATOM   2490  C5'  DC A 121      44.598  24.673  82.280 
ATOM   2491  C4'  DC A 121      43.916  23.345  82.019 
ATOM   2492  O4'  DC A 121      42.468  23.432  82.134 
ATOM   2493  C3'  DC A 121      44.140  22.744  80.632 
ATOM   2494  O3'  DC A 121      44.242  21.330  80.753 
ATOM   2495  C2'  DC A 121      42.865  23.073  79.856 
ATOM   2496  C1'  DC A 121      41.890  22.807  80.998 
ATOM   2497  N1   DC A 121      40.539  23.397  80.783 
ATOM   2498  C2   DC A 121      39.439  22.698  81.272 
ATOM   2499  O2   DC A 121      39.626  21.626  81.859 
ATOM   2500  N3   DC A 121      38.199  23.219  81.085 
ATOM   2501  C4   DC A 121      38.038  24.384  80.443 
ATOM   2502  N4   DC A 121      36.809  24.850  80.286 
ATOM   2503  C5   DC A 121      39.156  25.119  79.932 
ATOM   2504  C6   DC A 121      40.387  24.581  80.129 
ATOM   2505  P    DC A 122      45.313  20.548  79.858 
ATOM   2506  OP1  DC A 122      46.637  20.593  80.518 
ATOM   2507  OP2  DC A 122      45.262  21.054  78.469 
ATOM   2508  O5'  DC A 122      44.738  19.056  79.907 
ATOM   2509  C5'  DC A 122      44.006  18.628  81.070 
ATOM   2510  C4'  DC A 122      42.771  17.854  80.650 
ATOM   2511  O4'  DC A 122      41.622  18.720  80.429 
ATOM   2512  C3'  DC A 122      42.893  17.063  79.348 
ATOM   2513  O3'  DC A 122      42.172  15.844  79.480 
ATOM   2514  C2'  DC A 122      42.195  17.930  78.301 
ATOM   2515  C1'  DC A 122      41.032  18.372  79.185 
ATOM   2516  N1   DC A 122      40.305  19.564  78.668 
ATOM   2517  C2   DC A 122      38.931  19.631  78.885 
ATOM   2518  O2   DC A 122      38.378  18.708  79.492 
ATOM   2519  N3   DC A 122      38.249  20.710  78.421 
ATOM   2520  C4   DC A 122      38.887  21.691  77.767 
ATOM   2521  N4   DC A 122      38.178  22.722  77.334 
ATOM   2522  C5   DC A 122      40.300  21.640  77.533 
ATOM   2523  C6   DC A 122      40.962  20.554  78.005 
ATOM   2524  P    DA A 123      42.786  14.507  78.851 
ATOM   2525  OP1  DA A 123      43.756  13.913  79.799 
ATOM   2526  OP2  DA A 123      43.298  14.788  77.491 
ATOM   2527  O5'  DA A 123      41.488  13.577  78.755 
ATOM   2528  C5'  DA A 123      40.429  13.756  79.716 
ATOM   2529  C4'  DA A 123      39.085  13.723  79.017 
ATOM   2530  O4'  DA A 123      38.673  15.036  78.542 
ATOM   2531  C3'  DA A 123      39.003  12.839  77.772 
ATOM   2532  O3'  DA A 123      37.721  12.226  77.726 
ATOM   2533  C2'  DA A 123      39.119  13.811  76.598 
ATOM   2534  C1'  DA A 123      38.248  14.911  77.194 
ATOM   2535  N9   DA A 123      38.417  16.235  76.530 
ATOM   2536  C8   DA A 123      39.550  16.776  75.993 
ATOM   2537  N7   DA A 123      39.377  17.954  75.482 
ATOM   2538  C5   DA A 123      38.031  18.218  75.695 
ATOM   2539  C6   DA A 123      37.220  19.321  75.381 
ATOM   2540  N6   DA A 123      37.671  20.416  74.753 
ATOM   2541  N1   DA A 123      35.923  19.256  75.735 
ATOM   2542  C2   DA A 123      35.480  18.165  76.358 
ATOM   2543  N3   DA A 123      36.140  17.080  76.702 
ATOM   2544  C4   DA A 123      37.435  17.170  76.336 
ATOM   2545  P    DT A 124      37.604  10.703  77.246 
ATOM   2546  OP1  DT A 124      37.877   9.802  78.388 
ATOM   2547  OP2  DT A 124      38.441  10.497  76.043 
ATOM   2548  O5'  DT A 124      36.058  10.615  76.847 
ATOM   2549  C5'  DT A 124      35.109  11.449  77.539 
ATOM   2550  C4'  DT A 124      34.139  12.060  76.548 
ATOM   2551  O4'  DT A 124      34.622  13.320  75.999 
ATOM   2552  C3'  DT A 124      33.829  11.215  75.312 
ATOM   2553  O3'  DT A 124      32.459  11.388  74.967 
ATOM   2554  C2'  DT A 124      34.690  11.821  74.204 
ATOM   2555  C1'  DT A 124      34.472  13.280  74.589 
ATOM   2556  N1   DT A 124      35.469  14.213  73.992 
ATOM   2557  C2   DT A 124      35.026  15.466  73.646 
ATOM   2558  O2   DT A 124      33.874  15.830  73.809 
ATOM   2559  N3   DT A 124      35.978  16.302  73.095 
ATOM   2560  C4   DT A 124      37.304  15.994  72.868 
ATOM   2561  O4   DT A 124      38.063  16.827  72.367 
ATOM   2562  C5   DT A 124      37.675  14.656  73.262 
ATOM   2563  C7   DT A 124      39.100  14.239  73.049 
ATOM   2564  C6   DT A 124      36.769  13.822  73.800 
ATOM   2565  P    DT A 125      31.620  10.122  74.463 
ATOM   2566  OP1  DT A 125      31.120   9.362  75.631 
ATOM   2567  OP2  DT A 125      32.421   9.354  73.484 
ATOM   2568  O5'  DT A 125      30.395  10.831  73.717 
ATOM   2569  C5'  DT A 125      29.952  12.122  74.176 
ATOM   2570  C4'  DT A 125      29.695  13.033  72.992 
ATOM   2571  O4'  DT A 125      30.890  13.757  72.579 
ATOM   2572  C3'  DT A 125      29.221  12.344  71.713 
ATOM   2573  O3'  DT A 125      28.274  13.183  71.062 
ATOM   2574  C2'  DT A 125      30.470  12.251  70.837 
ATOM   2575  C1'  DT A 125      31.024  13.633  71.171 
ATOM   2576  N1   DT A 125      32.462  13.801  70.828 
ATOM   2577  C2   DT A 125      32.861  15.044  70.397 
ATOM   2578  O2   DT A 125      32.097  15.987  70.292 
ATOM   2579  N3   DT A 125      34.203  15.162  70.087 
ATOM   2580  C4   DT A 125      35.153  14.164  70.169 
ATOM   2581  O4   DT A 125      36.325  14.390  69.863 
ATOM   2582  C5   DT A 125      34.638  12.897  70.630 
ATOM   2583  C7   DT A 125      35.607  11.757  70.748 
ATOM   2584  C6   DT A 125      33.339  12.753  70.939 
ATOM   2585  P    DC A 126      26.994  12.516  70.369 
ATOM   2586  OP1  DC A 126      25.940  12.293  71.385 
ATOM   2587  OP2  DC A 126      27.412  11.326  69.596 
ATOM   2588  O5'  DC A 126      26.538  13.677  69.365 
ATOM   2589  C5'  DC A 126      26.800  15.047  69.719 
ATOM   2590  C4'  DC A 126      27.327  15.802  68.513 
ATOM   2591  O4'  DC A 126      28.775  15.713  68.392 
ATOM   2592  C3'  DC A 126      26.813  15.326  67.155 
ATOM   2593  O3'  DC A 126      26.635  16.456  66.308 
ATOM   2594  C2'  DC A 126      27.947  14.469  66.591 
ATOM   2595  C1'  DC A 126      29.092  15.366  67.053 
ATOM   2596  N1   DC A 126      30.420  14.690  67.052 
ATOM   2597  C2   DC A 126      31.537  15.457  66.731 
ATOM   2598  O2   DC A 126      31.383  16.654  66.465 
ATOM   2599  N3   DC A 126      32.757  14.859  66.724 
ATOM   2600  C4   DC A 126      32.881  13.559  67.019 
ATOM   2601  N4   DC A 126      34.092  13.023  66.998 
ATOM   2602  C5   DC A 126      31.744  12.753  67.350 
ATOM   2603  C6   DC A 126      30.534  13.368  67.352 
ATOM   2604  P    DC A 127      25.367  16.503  65.334 
ATOM   2605  OP1  DC A 127      24.190  17.008  66.078 
ATOM   2606  OP2  DC A 127      25.201  15.192  64.670 
ATOM   2607  O5'  DC A 127      25.833  17.594  64.261 
ATOM   2608  C5'  DC A 127      26.732  18.640  64.674 
ATOM   2609  C4'  DC A 127      27.811  18.839  63.628 
ATOM   2610  O4'  DC A 127      28.960  17.971  63.844 
ATOM   2611  C3'  DC A 127      27.399  18.553  62.185 
ATOM   2612  O3'  DC A 127      28.045  19.487  61.328 
ATOM   2613  C2'  DC A 127      27.958  17.160  61.891 
ATOM   2614  C1'  DC A 127      29.289  17.349  62.612 
ATOM   2615  N1   DC A 127      29.994  16.071  62.912 
ATOM   2616  C2   DC A 127      31.386  16.070  62.864 
ATOM   2617  O2   DC A 127      31.973  17.119  62.577 
ATOM   2618  N3   DC A 127      32.046  14.915  63.134 
ATOM   2619  C4   DC A 127      31.372  13.799  63.441 
ATOM   2620  N4   DC A 127      32.062  12.698  63.696 
ATOM   2621  C5   DC A 127      29.941  13.779  63.495 
ATOM   2622  C6   DC A 127      29.299  14.943  63.222 
ATOM   2623  P    DA A 128      27.233  20.092  60.087 
ATOM   2624  OP1  DA A 128      26.412  21.237  60.542 
ATOM   2625  OP2  DA A 128      26.506  19.007  59.394 
ATOM   2626  O5'  DA A 128      28.424  20.620  59.158 
ATOM   2627  C5'  DA A 128      29.649  21.060  59.775 
ATOM   2628  C4'  DA A 128      30.839  20.519  59.008 
ATOM   2629  O4'  DA A 128      31.250  19.202  59.477 
ATOM   2630  C3'  DA A 128      30.631  20.325  57.506 
ATOM   2631  O3'  DA A 128      31.838  20.653  56.828 
ATOM   2632  C2'  DA A 128      30.373  18.828  57.340 
ATOM   2633  C1'  DA A 128      31.415  18.356  58.350 
ATOM   2634  N9   DA A 128      31.222  16.948  58.796 
ATOM   2635  C8   DA A 128      30.052  16.269  58.980 
ATOM   2636  N7   DA A 128      30.213  15.044  59.376 
ATOM   2637  C5   DA A 128      31.590  14.899  59.463 
ATOM   2638  C6   DA A 128      32.407  13.818  59.833 
ATOM   2639  N6   DA A 128      31.929  12.622  60.202 
ATOM   2640  N1   DA A 128      33.739  14.012  59.808 
ATOM   2641  C2   DA A 128      34.208  15.203  59.441 
ATOM   2642  N3   DA A 128      33.548  16.279  59.076 
ATOM   2643  C4   DA A 128      32.217  16.059  59.109 
ATOM   2644  P    DG A 129      31.756  21.444  55.438 
ATOM   2645  OP1  DG A 129      31.632  22.895  55.699 
ATOM   2646  OP2  DG A 129      30.704  20.844  54.588 
ATOM   2647  O5'  DG A 129      33.195  21.130  54.812 
ATOM   2648  C5'  DG A 129      34.309  20.913  55.698 
ATOM   2649  C4'  DG A 129      35.126  19.728  55.223 
ATOM   2650  O4'  DG A 129      34.641  18.467  55.765 
ATOM   2651  C3'  DG A 129      35.145  19.497  53.712 
ATOM   2652  O3'  DG A 129      36.438  19.039  53.333 
ATOM   2653  C2'  DG A 129      34.143  18.366  53.481 
ATOM   2654  C1'  DG A 129      34.530  17.535  54.701 
ATOM   2655  N9   DG A 129      33.510  16.518  55.081 
ATOM   2656  C8   DG A 129      32.137  16.586  54.991 
ATOM   2657  N7   DG A 129      31.520  15.509  55.413 
ATOM   2658  C5   DG A 129      32.558  14.667  55.811 
ATOM   2659  C6   DG A 129      32.516  13.358  56.356 
ATOM   2660  O6   DG A 129      31.537  12.660  56.605 
ATOM   2661  N1   DG A 129      33.804  12.869  56.617 
ATOM   2662  C2   DG A 129      34.978  13.556  56.382 
ATOM   2663  N2   DG A 129      36.106  12.916  56.700 
ATOM   2664  N3   DG A 129      35.017  14.786  55.871 
ATOM   2665  C4   DG A 129      33.776  15.274  55.612 
ATOM   2666  P    DC A 130      37.080  19.572  51.967 
ATOM   2667  OP1  DC A 130      37.729  20.881  52.203 
ATOM   2668  OP2  DC A 130      36.064  19.535  50.893 
ATOM   2669  O5'  DC A 130      38.197  18.460  51.689 
ATOM   2670  C5'  DC A 130      38.808  17.788  52.806 
ATOM   2671  C4'  DC A 130      38.910  16.303  52.525 
ATOM   2672  O4'  DC A 130      37.715  15.576  52.932 
ATOM   2673  C3'  DC A 130      39.094  15.915  51.058 
ATOM   2674  O3'  DC A 130      39.964  14.792  50.984 
ATOM   2675  C2'  DC A 130      37.703  15.483  50.593 
ATOM   2676  C1'  DC A 130      37.319  14.730  51.864 
ATOM   2677  N1   DC A 130      35.857  14.476  51.991 
ATOM   2678  C2   DC A 130      35.454  13.289  52.598 
ATOM   2679  O2   DC A 130      36.318  12.503  53.002 
ATOM   2680  N3   DC A 130      34.125  13.039  52.723 
ATOM   2681  C4   DC A 130      33.220  13.917  52.272 
ATOM   2682  N4   DC A 130      31.937  13.627  52.417 
ATOM   2683  C5   DC A 130      33.613  15.144  51.645 
ATOM   2684  C6   DC A 130      34.946  15.375  51.529 
ATOM   2685  P    DT A 131      41.047  14.726  49.807 
ATOM   2686  OP1  DT A 131      42.249  15.498  50.194 
ATOM   2687  OP2  DT A 131      40.413  15.110  48.527 
ATOM   2688  O5'  DT A 131      41.395  13.163  49.786 
ATOM   2689  C5'  DT A 131      41.300  12.410  51.010 
ATOM   2690  C4'  DT A 131      40.618  11.082  50.749 
ATOM   2691  O4'  DT A 131      39.169  11.169  50.865 
ATOM   2692  C3'  DT A 131      40.842  10.480  49.362 
ATOM   2693  O3'  DT A 131      40.943   9.067  49.483 
ATOM   2694  C2'  DT A 131      39.567  10.810  48.587 
ATOM   2695  C1'  DT A 131      38.591  10.544  49.729 
ATOM   2696  N1   DT A 131      37.241  11.134  49.513 
ATOM   2697  C2   DT A 131      36.166  10.432  50.001 
ATOM   2698  O2   DT A 131      36.279   9.371  50.589 
ATOM   2699  N3   DT A 131      34.930  11.010  49.782 
ATOM   2700  C4   DT A 131      34.688  12.202  49.132 
ATOM   2701  O4   DT A 131      33.536  12.619  48.996 
ATOM   2702  C5   DT A 131      35.878  12.866  48.655 
ATOM   2703  C7   DT A 131      35.704  14.171  47.935 
ATOM   2704  C6   DT A 131      37.092  12.327  48.854 
ATOM   2705  P    DG A 132      42.015   8.285  48.588 
ATOM   2706  OP1  DG A 132      43.339   8.330  49.248 
ATOM   2707  OP2  DG A 132      41.964   8.791  47.199 
ATOM   2708  O5'  DG A 132      41.440   6.793  48.637 
ATOM   2709  C5'  DG A 132      40.708   6.365  49.800 
ATOM   2710  C4'  DG A 132      39.473   5.591  49.381 
ATOM   2711  O4'  DG A 132      38.323   6.457  49.159 
ATOM   2712  C3'  DG A 132      39.595   4.800  48.078 
ATOM   2713  O3'  DG A 132      38.874   3.581  48.210 
ATOM   2714  C2'  DG A 132      38.897   5.667  47.032 
ATOM   2715  C1'  DG A 132      37.734   6.109  47.916 
ATOM   2716  N9   DG A 132      37.007   7.301  47.398 
ATOM   2717  C8   DG A 132      37.497   8.391  46.711 
ATOM   2718  N7   DG A 132      36.585   9.277  46.395 
ATOM   2719  C5   DG A 132      35.407   8.737  46.908 
ATOM   2720  C6   DG A 132      34.081   9.242  46.877 
ATOM   2721  O6   DG A 132      33.667  10.287  46.382 
ATOM   2722  N1   DG A 132      33.187   8.373  47.517 
ATOM   2723  C2   DG A 132      33.529   7.173  48.110 
ATOM   2724  N2   DG A 132      32.529   6.489  48.670 
ATOM   2725  N3   DG A 132      34.774   6.700  48.139 
ATOM   2726  C4   DG A 132      35.653   7.532  47.522 
ATOM   2727  P    DA A 133      39.488   2.244  47.581 
ATOM   2728  OP1  DA A 133      40.458   1.650  48.529 
ATOM   2729  OP2  DA A 133      39.999   2.525  46.221 
ATOM   2730  O5'  DA A 133      38.190   1.314  47.486 
ATOM   2731  C5'  DA A 133      37.131   1.493  48.446 
ATOM   2732  C4'  DA A 133      35.786   1.460  47.747 
ATOM   2733  O4'  DA A 133      35.375   2.773  47.272 
ATOM   2734  C3'  DA A 133      35.705   0.576  46.503 
ATOM   2735  O3'  DA A 133      34.422  -0.037  46.456 
ATOM   2736  C2'  DA A 133      35.821   1.548  45.329 
ATOM   2737  C1'  DA A 133      34.949   2.648  45.924 
ATOM   2738  N9   DA A 133      35.119   3.972  45.261 
ATOM   2739  C8   DA A 133      36.251   4.513  44.723 
ATOM   2740  N7   DA A 133      36.079   5.691  44.212 
ATOM   2741  C5   DA A 133      34.733   5.955  44.425 
ATOM   2742  C6   DA A 133      33.922   7.058  44.111 
ATOM   2743  N6   DA A 133      34.373   8.153  43.484 
ATOM   2744  N1   DA A 133      32.624   6.993  44.465 
ATOM   2745  C2   DA A 133      32.182   5.902  45.089 
ATOM   2746  N3   DA A 133      32.841   4.817  45.433 
ATOM   2747  C4   DA A 133      34.137   4.907  45.067 
ATOM   2748  P    DT A 134      34.306  -1.560  45.977 
ATOM   2749  OP1  DT A 134      34.578  -2.461  47.118 
ATOM   2750  OP2  DT A 134      35.143  -1.766  44.773 
ATOM   2751  O5'  DT A 134      32.759  -1.648  45.578 
ATOM   2752  C5'  DT A 134      31.811  -0.814  46.269 
ATOM   2753  C4'  DT A 134      30.840  -0.203  45.278 
ATOM   2754  O4'  DT A 134      31.324   1.057  44.730 
ATOM   2755  C3'  DT A 134      30.530  -1.048  44.043 
ATOM   2756  O3'  DT A 134      29.161  -0.875  43.697 
ATOM   2757  C2'  DT A 134      31.392  -0.442  42.934 
ATOM   2758  C1'  DT A 134      31.174   1.017  43.319 
ATOM   2759  N1   DT A 134      32.171   1.950  42.722 
ATOM   2760  C2   DT A 134      31.727   3.202  42.377 
ATOM   2761  O2   DT A 134      30.576   3.567  42.539 
ATOM   2762  N3   DT A 134      32.680   4.038  41.825 
ATOM   2763  C4   DT A 134      34.006   3.731  41.598 
ATOM   2764  O4   DT A 134      34.765   4.564  41.097 
ATOM   2765  C5   DT A 134      34.376   2.393  41.993 
ATOM   2766  C7   DT A 134      35.802   1.976  41.779 
ATOM   2767  C6   DT A 134      33.471   1.559  42.531 
ATOM   2768  P    DG A 135      28.322  -2.141  43.193 
ATOM   2769  OP1  DG A 135      27.822  -2.901  44.361 
ATOM   2770  OP2  DG A 135      29.122  -2.909  42.214 
ATOM   2771  O5'  DG A 135      27.097  -1.432  42.447 
ATOM   2772  C5'  DG A 135      26.654  -0.141  42.906 
ATOM   2773  C4'  DG A 135      26.397   0.770  41.722 
ATOM   2774  O4'  DG A 135      27.591   1.494  41.309 
ATOM   2775  C3'  DG A 135      25.923   0.081  40.443 
ATOM   2776  O3'  DG A 135      24.976   0.920  39.792 
ATOM   2777  C2'  DG A 135      27.172  -0.012  39.567 
ATOM   2778  C1'  DG A 135      27.725   1.370  39.902 
ATOM   2779  N9   DG A 135      29.164   1.538  39.558 
ATOM   2780  C8   DG A 135      30.185   0.614  39.604 
ATOM   2781  N7   DG A 135      31.350   1.085  39.232 
ATOM   2782  C5   DG A 135      31.083   2.416  38.915 
ATOM   2783  C6   DG A 135      31.951   3.437  38.450 
ATOM   2784  O6   DG A 135      33.156   3.377  38.218 
ATOM   2785  N1   DG A 135      31.264   4.645  38.254 
ATOM   2786  C2   DG A 135      29.916   4.838  38.479 
ATOM   2787  N2   DG A 135      29.451   6.065  38.233 
ATOM   2788  N3   DG A 135      29.101   3.879  38.916 
ATOM   2789  C4   DG A 135      29.752   2.703  39.110 
ATOM   2790  P    DT A 136      23.696   0.253  39.099 
ATOM   2791  OP1  DT A 136      22.642   0.030  40.115 
ATOM   2792  OP2  DT A 136      24.113  -0.937  38.326 
ATOM   2793  O5'  DT A 136      23.240   1.413  38.096 
ATOM   2794  C5'  DT A 136      23.502   2.784  38.449 
ATOM   2795  C4'  DT A 136      24.028   3.539  37.244 
ATOM   2796  O4'  DT A 136      25.477   3.449  37.123 
ATOM   2797  C3'  DT A 136      23.515   3.063  35.885 
ATOM   2798  O3'  DT A 136      23.337   4.193  35.039 
ATOM   2799  C2'  DT A 136      24.648   2.206  35.321 
ATOM   2800  C1'  DT A 136      25.794   3.103  35.783 
ATOM   2801  N1   DT A 136      27.122   2.427  35.782 
ATOM   2802  C2   DT A 136      28.214   3.197  35.464 
ATOM   2803  O2   DT A 136      28.134   4.382  35.191 
ATOM   2804  N3   DT A 136      29.427   2.536  35.472 
ATOM   2805  C4   DT A 136      29.632   1.203  35.765 
ATOM   2806  O4   DT A 136      30.767   0.723  35.740 
ATOM   2807  C5   DT A 136      28.425   0.478  36.086 
ATOM   2808  C7   DT A 136      28.559  -0.980  36.417 
ATOM   2809  C6   DT A 136      27.232   1.096  36.085 
ATOM   2810  P    DC A 137      22.069   4.240  34.065 
ATOM   2811  OP1  DC A 137      20.892   4.745  34.808 
ATOM   2812  OP2  DC A 137      21.903   2.929  33.401 
ATOM   2813  O5'  DC A 137      22.535   5.331  32.991 
ATOM   2814  C5'  DC A 137      23.434   6.377  33.404 
ATOM   2815  C4'  DC A 137      24.513   6.576  32.359 
ATOM   2816  O4'  DC A 137      25.662   5.708  32.575 
ATOM   2817  C3'  DC A 137      24.101   6.290  30.915 
ATOM   2818  O3'  DC A 137      24.746   7.224  30.058 
ATOM   2819  C2'  DC A 137      24.660   4.897  30.622 
ATOM   2820  C1'  DC A 137      25.991   5.086  31.342 
ATOM   2821  N1   DC A 137      26.696   3.808  31.642 
ATOM   2822  C2   DC A 137      28.087   3.807  31.594 
ATOM   2823  O2   DC A 137      28.675   4.856  31.308 
ATOM   2824  N3   DC A 137      28.748   2.652  31.864 
ATOM   2825  C4   DC A 137      28.074   1.536  32.171 
ATOM   2826  N4   DC A 137      28.764   0.435  32.427 
ATOM   2827  C5   DC A 137      26.643   1.516  32.225 
ATOM   2828  C6   DC A 137      26.001   2.680  31.952 
ATOM   2829  P    DA A 138      23.935   7.829  28.818 
ATOM   2830  OP1  DA A 138      23.114   8.974  29.272 
ATOM   2831  OP2  DA A 138      23.208   6.743  28.124 
ATOM   2832  O5'  DA A 138      25.126   8.357  27.888 
ATOM   2833  C5'  DA A 138      26.351   8.797  28.505 
ATOM   2834  C4'  DA A 138      27.541   8.256  27.738 
ATOM   2835  O4'  DA A 138      27.952   6.939  28.208 
ATOM   2836  C3'  DA A 138      27.333   8.062  26.236 
ATOM   2837  O3'  DA A 138      28.539   8.390  25.558 
ATOM   2838  C2'  DA A 138      27.074   6.564  26.070 
ATOM   2839  C1'  DA A 138      28.117   6.093  27.080 
ATOM   2840  N9   DA A 138      27.924   4.685  27.526 
ATOM   2841  C8   DA A 138      26.754   4.006  27.710 
ATOM   2842  N7   DA A 138      26.914   2.781  28.107 
ATOM   2843  C5   DA A 138      28.292   2.636  28.193 
ATOM   2844  C6   DA A 138      29.109   1.555  28.563 
ATOM   2845  N6   DA A 138      28.631   0.358  28.933 
ATOM   2846  N1   DA A 138      30.441   1.749  28.538 
ATOM   2847  C2   DA A 138      30.910   2.940  28.171 
ATOM   2848  N3   DA A 138      30.250   4.016  27.807 
ATOM   2849  C4   DA A 138      28.919   3.796  27.839 
ATOM   2850  P    DC A 139      28.458   9.181  24.168 
ATOM   2851  OP1  DC A 139      28.334  10.632  24.429 
ATOM   2852  OP2  DC A 139      27.405   8.581  23.318 
ATOM   2853  O5'  DC A 139      29.897   8.867  23.542 
ATOM   2854  C5'  DC A 139      31.011   8.650  24.428 
ATOM   2855  C4'  DC A 139      31.828   7.465  23.953 
ATOM   2856  O4'  DC A 139      31.343   6.204  24.496 
ATOM   2857  C3'  DC A 139      31.847   7.233  22.442 
ATOM   2858  O3'  DC A 139      33.139   6.776  22.063 
ATOM   2859  C2'  DC A 139      30.845   6.103  22.211 
ATOM   2860  C1'  DC A 139      31.231   5.272  23.431 
ATOM   2861  N1   DC A 139      30.212   4.255  23.811 
ATOM   2862  C2   DC A 139      30.664   3.047  24.335 
ATOM   2863  O2   DC A 139      31.881   2.869  24.463 
ATOM   2864  N3   DC A 139      29.749   2.106  24.688 
ATOM   2865  C4   DC A 139      28.440   2.336  24.533 
ATOM   2866  N4   DC A 139      27.588   1.388  24.892 
ATOM   2867  C5   DC A 139      27.955   3.572  23.995 
ATOM   2868  C6   DC A 139      28.883   4.499  23.649 
ATOM   2869  P    DC A 140      33.782   7.309  20.698 
ATOM   2870  OP1  DC A 140      34.430   8.618  20.933 
ATOM   2871  OP2  DC A 140      32.766   7.272  19.624 
ATOM   2872  O5'  DC A 140      34.899   6.197  20.419 
ATOM   2873  C5'  DC A 140      35.509   5.525  21.537 
ATOM   2874  C4'  DC A 140      35.612   4.039  21.255 
ATOM   2875  O4'  DC A 140      34.416   3.313  21.662 
ATOM   2876  C3'  DC A 140      35.796   3.652  19.788 
ATOM   2877  O3'  DC A 140      36.666   2.529  19.714 
ATOM   2878  C2'  DC A 140      34.405   3.220  19.324 
ATOM   2879  C1'  DC A 140      34.021   2.467  20.594 
ATOM   2880  N1   DC A 140      32.558   2.213  20.721 
ATOM   2881  C2   DC A 140      32.156   1.026  21.328 
ATOM   2882  O2   DC A 140      33.020   0.239  21.732 
ATOM   2883  N3   DC A 140      30.827   0.775  21.453 
ATOM   2884  C4   DC A 140      29.922   1.654  21.002 
ATOM   2885  N4   DC A 140      28.638   1.364  21.147 
ATOM   2886  C5   DC A 140      30.315   2.881  20.375 
ATOM   2887  C6   DC A 140      31.648   3.112  20.259 
ATOM   2888  P    DC A 141      37.749   2.463  18.537 
ATOM   2889  OP1  DC A 141      38.951   3.234  18.925 
ATOM   2890  OP2  DC A 141      37.115   2.847  17.257 
ATOM   2891  O5'  DC A 141      38.097   0.900  18.516 
ATOM   2892  C5'  DC A 141      38.002   0.147  19.740 
ATOM   2893  C4'  DC A 141      37.320  -1.181  19.479 
ATOM   2894  O4'  DC A 141      35.871  -1.094  19.595 
ATOM   2895  C3'  DC A 141      37.544  -1.783  18.092 
ATOM   2896  O3'  DC A 141      37.645  -3.196  18.214 
ATOM   2897  C2'  DC A 141      36.269  -1.453  17.317 
ATOM   2898  C1'  DC A 141      35.293  -1.719  18.459 
ATOM   2899  N1   DC A 141      33.943  -1.129  18.243 
ATOM   2900  C2   DC A 141      32.842  -1.828  18.732 
ATOM   2901  O2   DC A 141      33.030  -2.900  19.319 
ATOM   2902  N3   DC A 141      31.603  -1.307  18.545 
ATOM   2903  C4   DC A 141      31.441  -0.142  17.903 
ATOM   2904  N4   DC A 141      30.212   0.324  17.747 
ATOM   2905  C5   DC A 141      32.559   0.593  17.393 
ATOM   2906  C6   DC A 141      33.790   0.055  17.589 
ATOM   2907  P    DC A 142      38.717  -3.978  17.318 
ATOM   2908  OP1  DC A 142      40.041  -3.933  17.978 
ATOM   2909  OP2  DC A 142      38.666  -3.472  15.929 
ATOM   2910  O5'  DC A 142      38.142  -5.470  17.367 
ATOM   2911  C5'  DC A 142      37.410  -5.898  18.531 
ATOM   2912  C4'  DC A 142      36.175  -6.672  18.111 
ATOM   2913  O4'  DC A 142      35.025  -5.806  17.889 
ATOM   2914  C3'  DC A 142      36.297  -7.463  16.808 
ATOM   2915  O3'  DC A 142      35.576  -8.682  16.941 
ATOM   2916  C2'  DC A 142      35.598  -6.596  15.762 
ATOM   2917  C1'  DC A 142      34.436  -6.154  16.646 
ATOM   2918  N1   DC A 142      33.709  -4.962  16.129 
ATOM   2919  C2   DC A 142      32.335  -4.895  16.345 
ATOM   2920  O2   DC A 142      31.781  -5.819  16.953 
ATOM   2921  N3   DC A 142      31.653  -3.816  15.881 
ATOM   2922  C4   DC A 142      32.291  -2.836  15.227 
ATOM   2923  N4   DC A 142      31.581  -1.805  14.794 
ATOM   2924  C5   DC A 142      33.703  -2.886  14.993 
ATOM   2925  C6   DC A 142      34.366  -3.972  15.465 
ATOM   2926  P    DA A 143      36.190 -10.019  16.311 
ATOM   2927  OP1  DA A 143      37.160 -10.614  17.259 
ATOM   2928  OP2  DA A 143      36.701  -9.738  14.951 
ATOM   2929  O5'  DA A 143      34.892 -10.949  16.216 
ATOM   2930  C5'  DA A 143      33.833 -10.770  17.176 
ATOM   2931  C4'  DA A 143      32.488 -10.803  16.477 
ATOM   2932  O4'  DA A 143      32.077  -9.490  16.002 
ATOM   2933  C3'  DA A 143      32.407 -11.687  15.233 
ATOM   2934  O3'  DA A 143      31.124 -12.300  15.186 
ATOM   2935  C2'  DA A 143      32.523 -10.715  14.059 
ATOM   2936  C1'  DA A 143      31.651  -9.615  14.654 
ATOM   2937  N9   DA A 143      31.821  -8.291  13.991 
ATOM   2938  C8   DA A 143      32.953  -7.751  13.453 
ATOM   2939  N7   DA A 143      32.780  -6.572  12.942 
ATOM   2940  C5   DA A 143      31.435  -6.308  13.156 
ATOM   2941  C6   DA A 143      30.623  -5.206  12.841 
ATOM   2942  N6   DA A 143      31.074  -4.110  12.214 
ATOM   2943  N1   DA A 143      29.326  -5.270  13.195 
ATOM   2944  C2   DA A 143      28.883  -6.361  13.819 
ATOM   2945  N3   DA A 143      29.543  -7.446  14.163 
ATOM   2946  C4   DA A 143      30.838  -7.356  13.797 
ATOM   2947  P    DG A 144      31.008 -13.823  14.707 
ATOM   2948  OP1  DG A 144      31.280 -14.724  15.849 
ATOM   2949  OP2  DG A 144      31.844 -14.029  13.503 
ATOM   2950  O5'  DG A 144      29.461 -13.911  14.308 
ATOM   2951  C5'  DG A 144      28.513 -13.077  14.999 
ATOM   2952  C4'  DG A 144      27.542 -12.466  14.008 
ATOM   2953  O4'  DG A 144      28.026 -11.207  13.460 
ATOM   2954  C3'  DG A 144      27.232 -13.311  12.773 
ATOM   2955  O3'  DG A 144      25.863 -13.138  12.427 
ATOM   2956  C2'  DG A 144      28.094 -12.706  11.664 
ATOM   2957  C1'  DG A 144      27.876 -11.246  12.049 
ATOM   2958  N9   DG A 144      28.873 -10.314  11.452 
ATOM   2959  C8   DG A 144      30.209 -10.521  11.184 
ATOM   2960  N7   DG A 144      30.813  -9.489  10.651 
ATOM   2961  C5   DG A 144      29.807  -8.528  10.557 
ATOM   2962  C6   DG A 144      29.855  -7.200  10.058 
ATOM   2963  O6   DG A 144      30.810  -6.588   9.589 
ATOM   2964  N1   DG A 144      28.604  -6.574  10.150 
ATOM   2965  C2   DG A 144      27.458  -7.155  10.657 
ATOM   2966  N2   DG A 144      26.364  -6.389  10.658 
ATOM   2967  N3   DG A 144      27.415  -8.400  11.125 
ATOM   2968  C4   DG A 144      28.619  -9.022  11.043 
ATOM   2969  P    DA A 145      25.024 -14.404  11.923 
ATOM   2970  OP1  DA A 145      24.523 -15.164  13.091 
ATOM   2971  OP2  DA A 145      25.824 -15.172  10.944 
ATOM   2972  O5'  DA A 145      23.799 -13.695  11.178 
ATOM   2973  C5'  DA A 145      23.355 -12.404  11.636 
ATOM   2974  C4'  DA A 145      23.099 -11.493  10.453 
ATOM   2975  O4'  DA A 145      24.293 -10.770  10.040 
ATOM   2976  C3'  DA A 145      22.624 -12.183   9.173 
ATOM   2977  O3'  DA A 145      21.678 -11.343   8.522 
ATOM   2978  C2'  DA A 145      23.874 -12.275   8.298 
ATOM   2979  C1'  DA A 145      24.427 -10.893   8.632 
ATOM   2980  N9   DA A 145      25.866 -10.725   8.288 
ATOM   2981  C8   DA A 145      26.866 -11.654   8.341 
ATOM   2982  N7   DA A 145      28.024 -11.200   7.974 
ATOM   2983  C5   DA A 145      27.777  -9.872   7.654 
ATOM   2984  C6   DA A 145      28.609  -8.838   7.193 
ATOM   2985  N6   DA A 145      29.921  -8.991   6.964 
ATOM   2986  N1   DA A 145      28.040  -7.639   6.974 
ATOM   2987  C2   DA A 145      26.737  -7.493   7.204 
ATOM   2988  N3   DA A 145      25.865  -8.380   7.632 
ATOM   2989  C4   DA A 145      26.459  -9.572   7.842 
ATOM   2990  P    DG A 146      20.397 -12.010   7.830 
ATOM   2991  OP1  DG A 146      19.344 -12.233   8.845 
ATOM   2992  OP2  DG A 146      20.815 -13.200   7.056 
ATOM   2993  O5'  DG A 146      19.942 -10.850   6.826 
ATOM   2994  C5'  DG A 146      20.203  -9.479   7.179 
ATOM   2995  C4'  DG A 146      20.730  -8.724   5.974 
ATOM   2996  O4'  DG A 146      22.178  -8.814   5.853 
ATOM   2997  C3'  DG A 146      20.217  -9.200   4.615 
ATOM   2998  O3'  DG A 146      20.039  -8.071   3.769 
ATOM   2999  C2'  DG A 146      21.350 -10.057   4.051 
ATOM   3000  C1'  DG A 146      22.496  -9.161   4.513 
ATOM   3001  N9   DG A 146      23.823  -9.836   4.512 
ATOM   3002  C8   DG A 146      24.131 -11.150   4.787 
ATOM   3003  N7   DG A 146      25.410 -11.429   4.696 
ATOM   3004  C5   DG A 146      25.988 -10.213   4.336 
ATOM   3005  C6   DG A 146      27.347  -9.884   4.090 
ATOM   3006  O6   DG A 146      28.336 -10.611   4.143 
ATOM   3007  N1   DG A 146      27.494  -8.532   3.750 
ATOM   3008  C2   DG A 146      26.462  -7.618   3.659 
ATOM   3009  N2   DG A 146      26.811  -6.375   3.320 
ATOM   3010  N3   DG A 146      25.188  -7.927   3.889 
ATOM   3011  C4   DG A 146      25.029  -9.235   4.220 
ATOM   3012  P    DA A 147      18.770  -8.023   2.795 
ATOM   3013  OP1  DA A 147      17.593  -7.518   3.538 
ATOM   3014  OP2  DA A 147      18.605  -9.334   2.131 
ATOM   3015  O5'  DA A 147      19.237  -6.932   1.721 
ATOM   3016  C5'  DA A 147      20.136  -5.886   2.134 
ATOM   3017  C4'  DA A 147      21.215  -5.687   1.089 
ATOM   3018  O4'  DA A 147      22.364  -6.555   1.305 
ATOM   3019  C3'  DA A 147      20.803  -5.973  -0.355 
ATOM   3020  O3'  DA A 147      21.448  -5.039  -1.212 
ATOM   3021  C2'  DA A 147      21.362  -7.366  -0.648 
ATOM   3022  C1'  DA A 147      22.693  -7.177   0.072 
ATOM   3023  N9   DA A 147      23.397  -8.455   0.373 
ATOM   3024  C8   DA A 147      22.856  -9.666   0.698 
ATOM   3025  N7   DA A 147      23.736 -10.596   0.903 
ATOM   3026  C5   DA A 147      24.952  -9.957   0.699 
ATOM   3027  C6   DA A 147      26.281 -10.406   0.768 
ATOM   3028  N6   DA A 147      26.622 -11.665   1.076 
ATOM   3029  N1   DA A 147      27.251  -9.510   0.506 
ATOM   3030  C2   DA A 147      26.906  -8.259   0.201 
ATOM   3031  N3   DA A 147      25.707  -7.729   0.108 
ATOM   3032  C4   DA A 147      24.754  -8.646   0.374 
ATOM   3033  P    DG A 148      20.636  -4.434  -2.452 
ATOM   3034  OP1  DG A 148      19.815  -3.289  -1.997 
ATOM   3035  OP2  DG A 148      19.909  -5.520  -3.146 
ATOM   3036  O5'  DG A 148      21.827  -3.906  -3.382 
ATOM   3037  C5'  DG A 148      23.052  -3.466  -2.765 
ATOM   3038  C4'  DG A 148      24.243  -4.008  -3.532 
ATOM   3039  O4'  DG A 148      24.654  -5.324  -3.062 
ATOM   3040  C3'  DG A 148      24.035  -4.201  -5.034 
ATOM   3041  O3'  DG A 148      25.241  -3.873  -5.712 
ATOM   3042  C2'  DG A 148      23.776  -5.699  -5.199 
ATOM   3043  C1'  DG A 148      24.818  -6.170  -4.190 
ATOM   3044  N9   DG A 148      24.626  -7.578  -3.744 
ATOM   3045  C8   DG A 148      23.455  -8.280  -3.553 
ATOM   3046  N7   DG A 148      23.632  -9.515  -3.152 
ATOM   3047  C5   DG A 148      25.018  -9.641  -3.072 
ATOM   3048  C6   DG A 148      25.813 -10.754  -2.692 
ATOM   3049  O6   DG A 148      25.453 -11.874  -2.343 
ATOM   3050  N1   DG A 148      27.181 -10.449  -2.751 
ATOM   3051  C2   DG A 148      27.709  -9.230  -3.126 
ATOM   3052  N2   DG A 148      29.042  -9.140  -3.116 
ATOM   3053  N3   DG A 148      26.962  -8.187  -3.481 
ATOM   3054  C4   DG A 148      25.634  -8.466  -3.430 
ATOM   3055  P    DA A 149      25.160  -3.082  -7.102 
ATOM   3056  OP1  DA A 149      25.035  -1.631  -6.841 
ATOM   3057  OP2  DA A 149      24.107  -3.682  -7.952 
ATOM   3058  O5'  DA A 149      26.598  -3.396  -7.728 
ATOM   3059  C5'  DA A 149      27.712  -3.613  -6.842 
ATOM   3060  C4'  DA A 149      28.530  -4.798  -7.317 
ATOM   3061  O4'  DA A 149      28.045  -6.059  -6.774 
ATOM   3062  C3'  DA A 149      28.549  -5.030  -8.827 
ATOM   3063  O3'  DA A 149      29.841  -5.487  -9.206 
ATOM   3064  C2'  DA A 149      27.547  -6.160  -9.059 
ATOM   3065  C1'  DA A 149      27.933  -6.991  -7.839 
ATOM   3066  N9   DA A 149      26.914  -8.008  -7.459 
ATOM   3067  C8   DA A 149      25.554  -7.924  -7.555 
ATOM   3068  N7   DA A 149      24.931  -8.983  -7.141 
ATOM   3069  C5   DA A 149      25.951  -9.835  -6.739 
ATOM   3070  C6   DA A 149      25.945 -11.131  -6.198 
ATOM   3071  N6   DA A 149      24.825 -11.827  -5.957 
ATOM   3072  N1   DA A 149      27.137 -11.688  -5.913 
ATOM   3073  C2   DA A 149      28.246 -10.992  -6.154 
ATOM   3074  N3   DA A 149      28.375  -9.782  -6.654 
ATOM   3075  C4   DA A 149      27.169  -9.247  -6.931 
ATOM   3076  P    DG A 150      30.484  -4.954 -10.572 
ATOM   3077  OP1  DG A 150      31.132  -3.645 -10.337 
ATOM   3078  OP2  DG A 150      29.467  -4.991 -11.646 
ATOM   3079  O5'  DG A 150      31.601  -6.066 -10.851 
ATOM   3080  C5'  DG A 150      32.211  -6.738  -9.733 
ATOM   3081  C4'  DG A 150      32.313  -8.224 -10.015 
ATOM   3082  O4'  DG A 150      31.118  -8.950  -9.608 
ATOM   3083  C3'  DG A 150      32.498  -8.612 -11.482 
ATOM   3084  O3'  DG A 150      33.368  -9.734 -11.555 
ATOM   3085  C2'  DG A 150      31.107  -9.043 -11.946 
ATOM   3086  C1'  DG A 150      30.723  -9.796 -10.676 
ATOM   3087  N9   DG A 150      29.260 -10.050 -10.548 
ATOM   3088  C8   DG A 150      28.202  -9.266 -10.952 
ATOM   3089  N7   DG A 150      27.025  -9.782 -10.691 
ATOM   3090  C5   DG A 150      27.325 -10.993 -10.070 
ATOM   3091  C6   DG A 150      26.461 -11.997  -9.559 
ATOM   3092  O6   DG A 150      25.234 -12.022  -9.548 
ATOM   3093  N1   DG A 150      27.186 -13.064  -9.011 
ATOM   3094  C2   DG A 150      28.563 -13.151  -8.964 
ATOM   3095  N2   DG A 150      29.062 -14.253  -8.399 
ATOM   3096  N3   DG A 150      29.373 -12.209  -9.443 
ATOM   3097  C4   DG A 150      28.686 -11.166  -9.979 
ATOM   3098  P    DT A 151      34.451  -9.801 -12.733 
ATOM   3099  OP1  DT A 151      35.653  -9.029 -12.345 
ATOM   3100  OP2  DT A 151      33.817  -9.416 -14.013 
ATOM   3101  O5'  DT A 151      34.798 -11.363 -12.753 
ATOM   3102  C5'  DT A 151      34.704 -12.116 -11.530 
ATOM   3103  C4'  DT A 151      34.022 -13.445 -11.790 
ATOM   3104  O4'  DT A 151      32.573 -13.357 -11.675 
ATOM   3105  C3'  DT A 151      34.245 -14.046 -13.178 
ATOM   3106  O3'  DT A 151      34.347 -15.459 -13.056 
ATOM   3107  C2'  DT A 151      32.970 -13.716 -13.953 
ATOM   3108  C1'  DT A 151      31.995 -13.982 -12.811 
ATOM   3109  N1   DT A 151      30.644 -13.392 -13.026 
ATOM   3110  C2   DT A 151      29.569 -14.094 -12.538 
ATOM   3111  O2   DT A 151      29.682 -15.156 -11.950 
ATOM   3112  N3   DT A 151      28.333 -13.516 -12.757 
ATOM   3113  C4   DT A 151      28.092 -12.324 -13.408 
ATOM   3114  O4   DT A 151      26.939 -11.907 -13.544 
ATOM   3115  C5   DT A 151      29.282 -11.660 -13.885 
ATOM   3116  C7   DT A 151      29.108 -10.355 -14.605 
ATOM   3117  C6   DT A 151      30.496 -12.199 -13.686 
ATOM   3118  P    DT A 152      35.419 -16.241 -13.952 
ATOM   3119  OP1  DT A 152      36.743 -16.196 -13.292 
ATOM   3120  OP2  DT A 152      35.368 -15.735 -15.341 
ATOM   3121  O5'  DT A 152      34.844 -17.733 -13.903 
ATOM   3122  C5'  DT A 152      34.111 -18.161 -12.739 
ATOM   3123  C4'  DT A 152      32.877 -18.935 -13.159 
ATOM   3124  O4'  DT A 152      31.727 -18.069 -13.381 
ATOM   3125  C3'  DT A 152      32.999 -19.726 -14.461 
ATOM   3126  O3'  DT A 152      32.278 -20.945 -14.329 
ATOM   3127  C2'  DT A 152      32.300 -18.859 -15.508 
ATOM   3128  C1'  DT A 152      31.138 -18.417 -14.624 
ATOM   3129  N1   DT A 152      30.410 -17.225 -15.141 
ATOM   3130  C2   DT A 152      29.055 -17.174 -14.919 
ATOM   3131  O2   DT A 152      28.447 -18.049 -14.328 
ATOM   3132  N3   DT A 152      28.415 -16.053 -15.414 
ATOM   3133  C4   DT A 152      29.005 -15.008 -16.094 
ATOM   3134  O4   DT A 152      28.326 -14.057 -16.490 
ATOM   3135  C5   DT A 152      30.429 -15.153 -16.279 
ATOM   3136  C7   DT A 152      31.148 -14.057 -17.011 
ATOM   3137  C6   DT A 152      31.076 -16.230 -15.809 
ATOM   3138  P    DC A 153      32.892 -22.282 -14.959 
ATOM   3139  OP1  DC A 153      33.861 -22.877 -14.011 
ATOM   3140  OP2  DC A 153      33.403 -22.001 -16.319 
ATOM   3141  O5'  DC A 153      31.594 -23.212 -15.054 
ATOM   3142  C5'  DC A 153      30.535 -23.034 -14.094 
ATOM   3143  C4'  DC A 153      29.190 -23.067 -14.793 
ATOM   3144  O4'  DC A 153      28.779 -21.753 -15.268 
ATOM   3145  C3'  DC A 153      29.108 -23.950 -16.037 
ATOM   3146  O3'  DC A 153      27.826 -24.563 -16.083 
ATOM   3147  C2'  DC A 153      29.225 -22.978 -17.211 
ATOM   3148  C1'  DC A 153      28.353 -21.878 -16.616 
ATOM   3149  N1   DC A 153      28.522 -20.554 -17.279 
ATOM   3150  C2   DC A 153      27.403 -19.733 -17.385 
ATOM   3151  O2   DC A 153      26.325 -20.132 -16.928 
ATOM   3152  N3   DC A 153      27.536 -18.523 -17.987 
ATOM   3153  C4   DC A 153      28.721 -18.128 -18.469 
ATOM   3154  N4   DC A 153      28.800 -16.939 -19.047 
ATOM   3155  C5   DC A 153      29.885 -18.958 -18.370 
ATOM   3156  C6   DC A 153      29.731 -20.163 -17.766 
ATOM   3157  P    DC A 154      27.710 -26.086 -16.563 
ATOM   3158  OP1  DC A 154      27.982 -26.987 -15.421 
ATOM   3159  OP2  DC A 154      28.546 -26.292 -17.766 
ATOM   3160  O5'  DC A 154      26.163 -26.174 -16.962 
ATOM   3161  C5'  DC A 154      25.215 -25.340 -16.271 
ATOM   3162  C4'  DC A 154      24.244 -24.729 -17.262 
ATOM   3163  O4'  DC A 154      24.727 -23.470 -17.810 
ATOM   3164  C3'  DC A 154      23.934 -25.574 -18.497 
ATOM   3165  O3'  DC A 154      22.565 -25.401 -18.843 
ATOM   3166  C2'  DC A 154      24.795 -24.969 -19.606 
ATOM   3167  C1'  DC A 154      24.577 -23.509 -19.221 
ATOM   3168  N1   DC A 154      25.575 -22.577 -19.818 
ATOM   3169  C2   DC A 154      25.140 -21.302 -20.173 
ATOM   3170  O2   DC A 154      23.958 -21.000 -19.980 
ATOM   3171  N3   DC A 154      26.034 -20.439 -20.720 
ATOM   3172  C4   DC A 154      27.308 -20.805 -20.912 
ATOM   3173  N4   DC A 154      28.141 -19.926 -21.448 
ATOM   3174  C5   DC A 154      27.774 -22.111 -20.554 
ATOM   3175  C6   DC A 154      26.866 -22.960 -20.010 
ATOM   3176  P    DA A 155      21.726 -26.667 -19.347 
ATOM   3177  OP1  DA A 155      21.225 -27.428 -18.179 
ATOM   3178  OP2  DA A 155      22.526 -27.435 -20.326 
ATOM   3179  O5'  DA A 155      20.501 -25.958 -20.092 
ATOM   3180  C5'  DA A 155      20.057 -24.667 -19.633 
ATOM   3181  C4'  DA A 155      19.800 -23.757 -20.817 
ATOM   3182  O4'  DA A 155      20.995 -23.033 -21.230 
ATOM   3183  C3'  DA A 155      19.326 -24.446 -22.096 
ATOM   3184  O3'  DA A 155      18.379 -23.606 -22.748 
ATOM   3185  C2'  DA A 155      20.575 -24.538 -22.972 
ATOM   3186  C1'  DA A 155      21.129 -23.156 -22.638 
ATOM   3187  N9   DA A 155      22.568 -22.988 -22.982 
ATOM   3188  C8   DA A 155      23.567 -23.918 -22.929 
ATOM   3189  N7   DA A 155      24.725 -23.463 -23.296 
ATOM   3190  C5   DA A 155      24.478 -22.136 -23.616 
ATOM   3191  C6   DA A 155      25.310 -21.102 -24.077 
ATOM   3192  N6   DA A 155      26.623 -21.254 -24.306 
ATOM   3193  N1   DA A 155      24.742 -19.902 -24.295 
ATOM   3194  C2   DA A 155      23.439 -19.756 -24.066 
ATOM   3195  N3   DA A 155      22.566 -20.643 -23.638 
ATOM   3196  C4   DA A 155      23.161 -21.835 -23.428 
ATOM   3197  P    DA A 156      17.099 -24.273 -23.440 
ATOM   3198  OP1  DA A 156      16.046 -24.496 -22.425 
ATOM   3199  OP2  DA A 156      17.517 -25.463 -24.214 
ATOM   3200  O5'  DA A 156      16.644 -23.113 -24.444 
ATOM   3201  C5'  DA A 156      16.905 -21.742 -24.091 
ATOM   3202  C4'  DA A 156      17.432 -20.987 -25.296 
ATOM   3203  O4'  DA A 156      18.880 -21.077 -25.417 
ATOM   3204  C3'  DA A 156      16.919 -21.463 -26.655 
ATOM   3205  O3'  DA A 156      16.741 -20.334 -27.501 
ATOM   3206  C2'  DA A 156      18.052 -22.320 -27.219 
ATOM   3207  C1'  DA A 156      19.197 -21.424 -26.756 
ATOM   3208  N9   DA A 156      20.525 -22.099 -26.758 
ATOM   3209  C8   DA A 156      20.812 -23.405 -26.482 
ATOM   3210  N7   DA A 156      22.073 -23.695 -26.568 
ATOM   3211  C5   DA A 156      22.668 -22.493 -26.928 
ATOM   3212  C6   DA A 156      24.003 -22.134 -27.177 
ATOM   3213  N6   DA A 156      25.028 -22.994 -27.098 
ATOM   3214  N1   DA A 156      24.247 -20.853 -27.513 
ATOM   3215  C2   DA A 156      23.225 -20.003 -27.589 
ATOM   3216  N3   DA A 156      21.945 -20.221 -27.381 
ATOM   3217  C4   DA A 156      21.727 -21.510 -27.047 
ATOM   3218  P    DC A 157      15.472 -20.286 -28.475 
ATOM   3219  OP1  DC A 157      14.295 -19.781 -27.732 
ATOM   3220  OP2  DC A 157      15.307 -21.598 -29.139 
ATOM   3221  O5'  DC A 157      15.939 -19.195 -29.549 
ATOM   3222  C5'  DC A 157      16.838 -18.149 -29.135 
ATOM   3223  C4'  DC A 157      17.916 -17.950 -30.181 
ATOM   3224  O4'  DC A 157      19.066 -18.818 -29.965 
ATOM   3225  C3'  DC A 157      17.505 -18.236 -31.625 
ATOM   3226  O3'  DC A 157      18.150 -17.302 -32.481 
ATOM   3227  C2'  DC A 157      18.063 -19.629 -31.918 
ATOM   3228  C1'  DC A 157      19.395 -19.440 -31.198 
ATOM   3229  N1   DC A 157      20.099 -20.718 -30.897 
ATOM   3230  C2   DC A 157      21.491 -20.720 -30.945 
ATOM   3231  O2   DC A 157      22.078 -19.670 -31.232 
ATOM   3232  N3   DC A 157      22.151 -21.874 -30.675 
ATOM   3233  C4   DC A 157      21.477 -22.990 -30.368 
ATOM   3234  N4   DC A 157      22.167 -24.091 -30.113 
ATOM   3235  C5   DC A 157      20.046 -23.010 -30.314 
ATOM   3236  C6   DC A 157      19.405 -21.846 -30.588 
ATOM   3237  P    DA A 158      17.338 -16.697 -33.722 
ATOM   3238  OP1  DA A 158      16.517 -15.552 -33.267 
ATOM   3239  OP2  DA A 158      16.611 -17.783 -34.415 
ATOM   3240  O5'  DA A 158      18.529 -16.169 -34.651 
ATOM   3241  C5'  DA A 158      19.754 -15.729 -34.035 
ATOM   3242  C4'  DA A 158      20.944 -16.271 -34.802 
ATOM   3243  O4'  DA A 158      21.355 -17.587 -34.332 
ATOM   3244  C3'  DA A 158      20.736 -16.464 -36.303 
ATOM   3245  O3'  DA A 158      21.943 -16.136 -36.981 
ATOM   3246  C2'  DA A 158      20.478 -17.962 -36.469 
ATOM   3247  C1'  DA A 158      21.520 -18.433 -35.459 
ATOM   3248  N9   DA A 158      21.327 -19.841 -35.013 
ATOM   3249  C8   DA A 158      20.157 -20.520 -34.830 
ATOM   3250  N7   DA A 158      20.318 -21.745 -34.433 
ATOM   3251  C5   DA A 158      21.695 -21.890 -34.347 
ATOM   3252  C6   DA A 158      22.513 -22.971 -33.977 
ATOM   3253  N6   DA A 158      22.035 -24.168 -33.607 
ATOM   3254  N1   DA A 158      23.845 -22.777 -34.001 
ATOM   3255  C2   DA A 158      24.314 -21.586 -34.369 
ATOM   3256  N3   DA A 158      23.653 -20.510 -34.733 
ATOM   3257  C4   DA A 158      22.323 -20.730 -34.700 
ATOM   3258  P    DC A 159      21.861 -15.346 -38.372 
ATOM   3259  OP1  DC A 159      21.737 -13.894 -38.111 
ATOM   3260  OP2  DC A 159      20.809 -15.945 -39.221 
ATOM   3261  O5'  DC A 159      23.300 -15.659 -38.997 
ATOM   3262  C5'  DC A 159      24.414 -15.876 -38.111 
ATOM   3263  C4'  DC A 159      25.231 -17.061 -38.586 
ATOM   3264  O4'  DC A 159      24.747 -18.322 -38.044 
ATOM   3265  C3'  DC A 159      25.250 -17.293 -40.097 
ATOM   3266  O3'  DC A 159      26.543 -17.750 -40.476 
ATOM   3267  C2'  DC A 159      24.248 -18.424 -40.328 
ATOM   3268  C1'  DC A 159      24.635 -19.255 -39.109 
ATOM   3269  N1   DC A 159      23.615 -20.271 -38.729 
ATOM   3270  C2   DC A 159      24.067 -21.479 -38.204 
ATOM   3271  O2   DC A 159      25.285 -21.657 -38.076 
ATOM   3272  N3   DC A 159      23.153 -22.421 -37.852 
ATOM   3273  C4   DC A 159      21.844 -22.190 -38.006 
ATOM   3274  N4   DC A 159      20.992 -23.139 -37.648 
ATOM   3275  C5   DC A 159      21.358 -20.954 -38.544 
ATOM   3276  C6   DC A 159      22.287 -20.027 -38.891 
ATOM   3277  P    DA A 160      27.186 -17.217 -41.842 
ATOM   3278  OP1  DA A 160      27.834 -15.908 -41.607 
ATOM   3279  OP2  DA A 160      26.169 -17.255 -42.916 
ATOM   3280  O5'  DA A 160      28.302 -18.329 -42.121 
ATOM   3281  C5'  DA A 160      28.913 -19.001 -41.003 
ATOM   3282  C4'  DA A 160      29.015 -20.487 -41.285 
ATOM   3283  O4'  DA A 160      27.820 -21.213 -40.877 
ATOM   3284  C3'  DA A 160      29.200 -20.875 -42.752 
ATOM   3285  O3'  DA A 160      30.069 -21.997 -42.825 
ATOM   3286  C2'  DA A 160      27.809 -21.307 -43.216 
ATOM   3287  C1'  DA A 160      27.424 -22.059 -41.946 
ATOM   3288  N9   DA A 160      25.962 -22.313 -41.818 
ATOM   3289  C8   DA A 160      24.926 -21.523 -42.225 
ATOM   3290  N7   DA A 160      23.756 -22.021 -41.973 
ATOM   3291  C5   DA A 160      24.033 -23.232 -41.353 
ATOM   3292  C6   DA A 160      23.208 -24.243 -40.836 
ATOM   3293  N6   DA A 160      21.869 -24.193 -40.865 
ATOM   3294  N1   DA A 160      23.811 -25.315 -40.288 
ATOM   3295  C2   DA A 160      25.142 -25.360 -40.261 
ATOM   3296  N3   DA A 160      26.011 -24.482 -40.710 
ATOM   3297  C4   DA A 160      25.382 -23.419 -41.254 
ATOM   3298  P    DC A 161      31.153 -22.064 -44.003 
ATOM   3299  OP1  DC A 161      32.355 -21.292 -43.615 
ATOM   3300  OP2  DC A 161      30.518 -21.679 -45.282 
ATOM   3301  O5'  DC A 161      31.500 -23.626 -44.023 
ATOM   3302  C5'  DC A 161      31.405 -24.379 -42.800 
ATOM   3303  C4'  DC A 161      30.723 -25.708 -43.060 
ATOM   3304  O4'  DC A 161      29.275 -25.621 -42.945 
ATOM   3305  C3'  DC A 161      30.947 -26.309 -44.448 
ATOM   3306  O3'  DC A 161      31.049 -27.723 -44.326 
ATOM   3307  C2'  DC A 161      29.672 -25.979 -45.223 
ATOM   3308  C1'  DC A 161      28.697 -26.245 -44.081 
ATOM   3309  N1   DC A 161      27.346 -25.655 -44.296 
ATOM   3310  C2   DC A 161      26.246 -26.354 -43.808 
ATOM   3311  O2   DC A 161      26.433 -27.426 -43.220 
ATOM   3312  N3   DC A 161      25.006 -25.833 -43.994 
ATOM   3313  C4   DC A 161      24.845 -24.668 -44.636 
ATOM   3314  N4   DC A 161      23.616 -24.203 -44.793 
ATOM   3315  C5   DC A 161      25.963 -23.934 -45.147 
ATOM   3316  C6   DC A 161      27.194 -24.471 -44.951 
ATOM   3317  P    DA A 162      32.120 -28.504 -45.221 
ATOM   3318  OP1  DA A 162      33.444 -28.459 -44.562 
ATOM   3319  OP2  DA A 162      32.069 -27.998 -46.611 
ATOM   3320  O5'  DA A 162      31.545 -29.996 -45.173 
ATOM   3321  C5'  DA A 162      30.813 -30.424 -44.009 
ATOM   3322  C4'  DA A 162      29.578 -31.198 -44.429 
ATOM   3323  O4'  DA A 162      28.429 -30.332 -44.650 
ATOM   3324  C3'  DA A 162      29.700 -31.989 -45.731 
ATOM   3325  O3'  DA A 162      28.979 -33.208 -45.599 
ATOM   3326  C2'  DA A 162      29.002 -31.122 -46.778 
ATOM   3327  C1'  DA A 162      27.839 -30.681 -45.894 
ATOM   3328  N9   DA A 162      27.112 -29.488 -46.411 
ATOM   3329  C8   DA A 162      27.616 -28.416 -47.091 
ATOM   3330  N7   DA A 162      26.724 -27.531 -47.411 
ATOM   3331  C5   DA A 162      25.540 -28.052 -46.906 
ATOM   3332  C6   DA A 162      24.216 -27.582 -46.919 
ATOM   3333  N6   DA A 162      23.848 -26.423 -47.485 
ATOM   3334  N1   DA A 162      23.281 -28.348 -46.328 
ATOM   3335  C2   DA A 162      23.653 -29.498 -45.767 
ATOM   3336  N3   DA A 162      24.851 -30.037 -45.694 
ATOM   3337  C4   DA A 162      25.767 -29.251 -46.293 
ATOM   3338  P    DT A 163      29.593 -34.545 -46.228 
ATOM   3339  OP1  DT A 163      30.563 -35.140 -45.281 
ATOM   3340  OP2  DT A 163      30.105 -34.265 -47.588 
ATOM   3341  O5'  DT A 163      28.295 -35.475 -46.324 
ATOM   3342  C5'  DT A 163      27.236 -35.297 -45.364 
ATOM   3343  C4'  DT A 163      25.892 -35.330 -46.063 
ATOM   3344  O4'  DT A 163      25.480 -34.016 -46.537 
ATOM   3345  C3'  DT A 163      25.810 -36.213 -47.307 
ATOM   3346  O3'  DT A 163      24.528 -36.826 -47.353 
ATOM   3347  C2'  DT A 163      25.926 -35.241 -48.481 
ATOM   3348  C1'  DT A 163      25.055 -34.141 -47.886 
ATOM   3349  N1   DT A 163      25.224 -32.818 -48.549 
ATOM   3350  C2   DT A 163      24.110 -32.019 -48.645 
ATOM   3351  O2   DT A 163      23.017 -32.349 -48.217 
ATOM   3352  N3   DT A 163      24.305 -30.801 -49.267 
ATOM   3353  C4   DT A 163      25.493 -30.327 -49.786 
ATOM   3354  O4   DT A 163      25.545 -29.218 -50.320 
ATOM   3355  C5   DT A 163      26.605 -31.237 -49.637 
ATOM   3356  C7   DT A 163      27.935 -30.800 -50.175 
ATOM   3357  C6   DT A 163      26.443 -32.428 -49.037 
ATOM   3358  P    DT A 164      24.411 -38.349 -47.833 
ATOM   3359  OP1  DT A 164      24.684 -39.250 -46.691 
ATOM   3360  OP2  DT A 164      25.248 -38.555 -49.036 
ATOM   3361  O5'  DT A 164      22.865 -38.437 -48.232 
ATOM   3362  C5'  DT A 164      21.916 -37.603 -47.541 
ATOM   3363  C4'  DT A 164      20.946 -36.993 -48.531 
ATOM   3364  O4'  DT A 164      21.429 -35.733 -49.080 
ATOM   3365  C3'  DT A 164      20.636 -37.838 -49.767 
ATOM   3366  O3'  DT A 164      19.266 -37.664 -50.112 
ATOM   3367  C2'  DT A 164      21.497 -37.232 -50.876 
ATOM   3368  C1'  DT A 164      21.279 -35.772 -50.490 
ATOM   3369  N1   DT A 164      22.276 -34.840 -51.087 
ATOM   3370  C2   DT A 164      21.833 -33.587 -51.433 
ATOM   3371  O2   DT A 164      20.681 -33.223 -51.271 
ATOM   3372  N3   DT A 164      22.785 -32.751 -51.984 
ATOM   3373  C4   DT A 164      24.111 -33.058 -52.212 
ATOM   3374  O4   DT A 164      24.870 -32.225 -52.712 
ATOM   3375  C5   DT A 164      24.482 -34.396 -51.817 
ATOM   3376  C7   DT A 164      25.907 -34.813 -52.030 
ATOM   3377  C6   DT A 164      23.576 -35.230 -51.279 
ATOM   3378  P    DA A 165      18.427 -38.930 -50.616 
ATOM   3379  OP1  DA A 165      17.927 -39.691 -49.448 
ATOM   3380  OP2  DA A 165      19.228 -39.698 -51.596 
ATOM   3381  O5'  DA A 165      17.202 -38.221 -51.362 
ATOM   3382  C5'  DA A 165      16.759 -36.930 -50.903 
ATOM   3383  C4'  DA A 165      16.502 -36.020 -52.087 
ATOM   3384  O4'  DA A 165      17.697 -35.296 -52.500 
ATOM   3385  C3'  DA A 165      16.028 -36.709 -53.366 
ATOM   3386  O3'  DA A 165      15.081 -35.869 -54.018 
ATOM   3387  C2'  DA A 165      17.277 -36.801 -54.242 
ATOM   3388  C1'  DA A 165      17.831 -35.419 -53.908 
ATOM   3389  N9   DA A 165      19.269 -35.251 -54.252 
ATOM   3390  C8   DA A 165      20.269 -36.181 -54.199 
ATOM   3391  N7   DA A 165      21.427 -35.726 -54.566 
ATOM   3392  C5   DA A 165      21.180 -34.399 -54.886 
ATOM   3393  C6   DA A 165      22.012 -33.365 -55.347 
ATOM   3394  N6   DA A 165      23.324 -33.517 -55.575 
ATOM   3395  N1   DA A 165      21.444 -32.165 -55.565 
ATOM   3396  C2   DA A 165      20.141 -32.019 -55.336 
ATOM   3397  N3   DA A 165      19.268 -32.906 -54.908 
ATOM   3398  C4   DA A 165      19.862 -34.098 -54.697 
ATOM   3399  P    DT A 166      13.801 -36.536 -54.710 
ATOM   3400  OP1  DT A 166      12.747 -36.759 -53.695 
ATOM   3401  OP2  DT A 166      14.219 -37.726 -55.483 
ATOM   3402  O5'  DT A 166      13.345 -35.376 -55.714 
ATOM   3403  C5'  DT A 166      13.607 -34.005 -55.361 
ATOM   3404  C4'  DT A 166      14.134 -33.250 -56.566 
ATOM   3405  O4'  DT A 166      15.582 -33.340 -56.687 
ATOM   3406  C3'  DT A 166      13.620 -33.726 -57.925 
ATOM   3407  O3'  DT A 166      13.442 -32.597 -58.771 
ATOM   3408  C2'  DT A 166      14.754 -34.583 -58.489 
ATOM   3409  C1'  DT A 166      15.899 -33.687 -58.026 
ATOM   3410  N1   DT A 166      17.227 -34.362 -58.028 
ATOM   3411  C2   DT A 166      18.319 -33.592 -58.345 
ATOM   3412  O2   DT A 166      18.239 -32.408 -58.618 
ATOM   3413  N3   DT A 166      19.532 -34.253 -58.337 
ATOM   3414  C4   DT A 166      19.738 -35.586 -58.044 
ATOM   3415  O4   DT A 166      20.872 -36.067 -58.070 
ATOM   3416  C5   DT A 166      18.530 -36.311 -57.723 
ATOM   3417  C7   DT A 166      18.664 -37.769 -57.393 
ATOM   3418  C6   DT A 166      17.338 -35.694 -57.724 
ATOM   3419  P    DA A 167      12.174 -32.549 -59.745 
ATOM   3420  OP1  DA A 167      10.997 -32.044 -59.001 
ATOM   3421  OP2  DA A 167      12.008 -33.861 -60.409 
ATOM   3422  O5'  DA A 167      12.640 -31.458 -60.819 
ATOM   3423  C5'  DA A 167      13.539 -30.412 -60.405 
ATOM   3424  C4'  DA A 167      14.618 -30.213 -61.451 
ATOM   3425  O4'  DA A 167      15.767 -31.081 -61.235 
ATOM   3426  C3'  DA A 167      14.206 -30.499 -62.895 
ATOM   3427  O3'  DA A 167      14.852 -29.565 -63.751 
ATOM   3428  C2'  DA A 167      14.765 -31.892 -63.188 
ATOM   3429  C1'  DA A 167      16.096 -31.703 -62.467 
ATOM   3430  N9   DA A 167      16.801 -32.981 -62.167 
ATOM   3431  C8   DA A 167      16.259 -34.192 -61.841 
ATOM   3432  N7   DA A 167      17.140 -35.122 -61.636 
ATOM   3433  C5   DA A 167      18.355 -34.483 -61.840 
ATOM   3434  C6   DA A 167      19.684 -34.932 -61.772 
ATOM   3435  N6   DA A 167      20.026 -36.191 -61.464 
ATOM   3436  N1   DA A 167      20.654 -34.036 -62.033 
ATOM   3437  C2   DA A 167      20.310 -32.786 -62.339 
ATOM   3438  N3   DA A 167      19.110 -32.255 -62.432 
ATOM   3439  C4   DA A 167      18.157 -33.172 -62.166 
ATOM   3440  P    DG A 168      14.040 -28.960 -64.992 
ATOM   3441  OP1  DG A 168      13.219 -27.815 -64.537 
ATOM   3442  OP2  DG A 168      13.313 -30.046 -65.685 
ATOM   3443  O5'  DG A 168      15.231 -28.432 -65.921 
ATOM   3444  C5'  DG A 168      16.456 -27.992 -65.305 
ATOM   3445  C4'  DG A 168      17.646 -28.534 -66.071 
ATOM   3446  O4'  DG A 168      18.057 -29.850 -65.602 
ATOM   3447  C3'  DG A 168      17.438 -28.727 -67.573 
ATOM   3448  O3'  DG A 168      18.645 -28.399 -68.251 
ATOM   3449  C2'  DG A 168      17.180 -30.225 -67.739 
ATOM   3450  C1'  DG A 168      18.222 -30.696 -66.729 
ATOM   3451  N9   DG A 168      18.029 -32.104 -66.283 
ATOM   3452  C8   DG A 168      16.858 -32.806 -66.093 
ATOM   3453  N7   DG A 168      17.035 -34.041 -65.692 
ATOM   3454  C5   DG A 168      18.422 -34.167 -65.611 
ATOM   3455  C6   DG A 168      19.217 -35.280 -65.232 
ATOM   3456  O6   DG A 168      18.857 -36.400 -64.883 
ATOM   3457  N1   DG A 168      20.584 -34.976 -65.291 
ATOM   3458  C2   DG A 168      21.113 -33.756 -65.666 
ATOM   3459  N2   DG A 168      22.445 -33.666 -65.656 
ATOM   3460  N3   DG A 168      20.365 -32.713 -66.021 
ATOM   3461  C4   DG A 168      19.037 -32.992 -65.970 
ATOM   3462  P    DA A 169      18.563 -27.609 -69.642 
ATOM   3463  OP1  DA A 169      18.439 -26.157 -69.381 
ATOM   3464  OP2  DA A 169      17.511 -28.208 -70.491 
ATOM   3465  O5'  DA A 169      20.002 -27.922 -70.267 
ATOM   3466  C5'  DA A 169      21.116 -28.139 -69.381 
ATOM   3467  C4'  DA A 169      21.933 -29.324 -69.856 
ATOM   3468  O4'  DA A 169      21.448 -30.586 -69.314 
ATOM   3469  C3'  DA A 169      21.952 -29.556 -71.367 
ATOM   3470  O3'  DA A 169      23.245 -30.013 -71.746 
ATOM   3471  C2'  DA A 169      20.950 -30.687 -71.598 
ATOM   3472  C1'  DA A 169      21.337 -31.518 -70.378 
ATOM   3473  N9   DA A 169      20.317 -32.534 -69.998 
ATOM   3474  C8   DA A 169      18.958 -32.450 -70.094 
ATOM   3475  N7   DA A 169      18.334 -33.509 -69.680 
ATOM   3476  C5   DA A 169      19.355 -34.361 -69.279 
ATOM   3477  C6   DA A 169      19.349 -35.657 -68.737 
ATOM   3478  N6   DA A 169      18.229 -36.353 -68.497 
ATOM   3479  N1   DA A 169      20.541 -36.214 -68.453 
ATOM   3480  C2   DA A 169      21.650 -35.518 -68.694 
ATOM   3481  N3   DA A 169      21.779 -34.308 -69.194 
ATOM   3482  C4   DA A 169      20.572 -33.773 -69.471 
ATOM   3483  P    DT A 170      23.887 -29.480 -73.112 
ATOM   3484  OP1  DT A 170      24.536 -28.171 -72.877 
ATOM   3485  OP2  DT A 170      22.871 -29.518 -74.186 
ATOM   3486  O5'  DT A 170      25.004 -30.592 -73.390 
ATOM   3487  C5'  DT A 170      25.615 -31.264 -72.273 
ATOM   3488  C4'  DT A 170      25.717 -32.750 -72.555 
ATOM   3489  O4'  DT A 170      24.522 -33.476 -72.147 
ATOM   3490  C3'  DT A 170      25.901 -33.138 -74.022 
ATOM   3491  O3'  DT A 170      26.771 -34.260 -74.095 
ATOM   3492  C2'  DT A 170      24.510 -33.570 -74.486 
ATOM   3493  C1'  DT A 170      24.126 -34.323 -73.215 
ATOM   3494  N1   DT A 170      22.664 -34.576 -73.088 
ATOM   3495  C2   DT A 170      22.283 -35.752 -72.487 
ATOM   3496  O2   DT A 170      23.081 -36.571 -72.067 
ATOM   3497  N3   DT A 170      20.920 -35.952 -72.388 
ATOM   3498  C4   DT A 170      19.932 -35.096 -72.828 
ATOM   3499  O4   DT A 170      18.742 -35.384 -72.683 
ATOM   3500  C5   DT A 170      20.430 -33.889 -73.445 
ATOM   3501  C7   DT A 170      19.420 -32.901 -73.952 
ATOM   3502  C6   DT A 170      21.750 -33.668 -73.555 
ATOM   3503  P    DT A 171      27.854 -34.327 -75.272 
ATOM   3504  OP1  DT A 171      29.056 -33.555 -74.885 
ATOM   3505  OP2  DT A 171      27.220 -33.942 -76.552 
ATOM   3506  O5'  DT A 171      28.202 -35.889 -75.293 
ATOM   3507  C5'  DT A 171      28.107 -36.642 -74.069 
ATOM   3508  C4'  DT A 171      27.425 -37.971 -74.330 
ATOM   3509  O4'  DT A 171      25.976 -37.884 -74.215 
ATOM   3510  C3'  DT A 171      27.649 -38.572 -75.717 
ATOM   3511  O3'  DT A 171      27.750 -39.986 -75.596 
ATOM   3512  C2'  DT A 171      26.374 -38.242 -76.493 
ATOM   3513  C1'  DT A 171      25.398 -38.508 -75.351 
ATOM   3514  N1   DT A 171      24.048 -37.918 -75.566 
ATOM   3515  C2   DT A 171      22.973 -38.620 -75.078 
ATOM   3516  O2   DT A 171      23.086 -39.682 -74.490 
ATOM   3517  N3   DT A 171      21.737 -38.043 -75.297 
ATOM   3518  C4   DT A 171      21.495 -36.850 -75.948 
ATOM   3519  O4   DT A 171      20.343 -36.434 -76.083 
ATOM   3520  C5   DT A 171      22.685 -36.186 -76.424 
ATOM   3521  C7   DT A 171      22.511 -34.881 -77.144 
ATOM   3522  C6   DT A 171      23.899 -36.725 -76.225 
ATOM   3523  P    DA A 172      28.822 -40.768 -76.491 
ATOM   3524  OP1  DA A 172      30.146 -40.722 -75.831 
ATOM   3525  OP2  DA A 172      28.771 -40.261 -77.880 
ATOM   3526  O5'  DA A 172      28.247 -42.259 -76.442 
ATOM   3527  C5'  DA A 172      27.515 -42.688 -75.279 
ATOM   3528  C4'  DA A 172      26.280 -43.461 -75.699 
ATOM   3529  O4'  DA A 172      25.130 -42.595 -75.920 
ATOM   3530  C3'  DA A 172      26.402 -44.252 -77.001 
ATOM   3531  O3'  DA A 172      25.681 -45.471 -76.869 
ATOM   3532  C2'  DA A 172      25.704 -43.385 -78.048 
ATOM   3533  C1'  DA A 172      24.541 -42.944 -77.164 
ATOM   3534  N9   DA A 172      23.814 -41.751 -77.681 
ATOM   3535  C8   DA A 172      24.317 -40.679 -78.360 
ATOM   3536  N7   DA A 172      23.425 -39.794 -78.681 
ATOM   3537  C5   DA A 172      22.241 -40.315 -78.176 
ATOM   3538  C6   DA A 172      20.918 -39.845 -78.189 
ATOM   3539  N6   DA A 172      20.550 -38.686 -78.754 
ATOM   3540  N1   DA A 172      19.982 -40.611 -77.597 
ATOM   3541  C2   DA A 172      20.355 -41.761 -77.037 
ATOM   3542  N3   DA A 172      21.552 -42.300 -76.964 
ATOM   3543  C4   DA A 172      22.469 -41.514 -77.563 
ATOM   3544  P    DC A 173      26.295 -46.809 -77.498 
ATOM   3545  OP1  DC A 173      27.265 -47.403 -76.550 
ATOM   3546  OP2  DC A 173      26.806 -46.528 -78.858 
ATOM   3547  O5'  DC A 173      24.997 -47.738 -77.594 
ATOM   3548  C5'  DC A 173      23.938 -47.560 -76.633 
ATOM   3549  C4'  DC A 173      22.593 -47.593 -77.332 
ATOM   3550  O4'  DC A 173      22.182 -46.280 -77.807 
ATOM   3551  C3'  DC A 173      22.512 -48.476 -78.577 
ATOM   3552  O3'  DC A 173      21.229 -49.090 -78.623 
ATOM   3553  C2'  DC A 173      22.628 -47.504 -79.751 
ATOM   3554  C1'  DC A 173      21.756 -46.404 -79.155 
ATOM   3555  N1   DC A 173      21.926 -45.081 -79.819 
ATOM   3556  C2   DC A 173      20.807 -44.260 -79.924 
ATOM   3557  O2   DC A 173      19.729 -44.658 -79.467 
ATOM   3558  N3   DC A 173      20.939 -43.049 -80.526 
ATOM   3559  C4   DC A 173      22.125 -42.654 -81.008 
ATOM   3560  N4   DC A 173      22.204 -41.466 -81.586 
ATOM   3561  C5   DC A 173      23.289 -43.484 -80.910 
ATOM   3562  C6   DC A 173      23.134 -44.690 -80.306 
ATOM   3563  P    DT A 174      21.113 -50.612 -79.103 
ATOM   3564  OP1  DT A 174      21.385 -51.514 -77.961 
ATOM   3565  OP2  DT A 174      21.950 -50.818 -80.306 
ATOM   3566  O5'  DT A 174      19.566 -50.701 -79.502 
ATOM   3567  C5'  DT A 174      18.618 -49.866 -78.810 
ATOM   3568  C4'  DT A 174      17.647 -49.256 -79.801 
ATOM   3569  O4'  DT A 174      18.131 -47.996 -80.350 
ATOM   3570  C3'  DT A 174      17.337 -50.101 -81.037 
ATOM   3571  O3'  DT A 174      15.968 -49.927 -81.382 
ATOM   3572  C2'  DT A 174      18.199 -49.495 -82.145 
ATOM   3573  C1'  DT A 174      17.981 -48.035 -81.760 
ATOM   3574  N1   DT A 174      18.978 -47.103 -82.357 
ATOM   3575  C2   DT A 174      18.534 -45.850 -82.703 
ATOM   3576  O2   DT A 174      17.383 -45.486 -82.540 
ATOM   3577  N3   DT A 174      19.487 -45.014 -83.254 
ATOM   3578  C4   DT A 174      20.813 -45.321 -83.482 
ATOM   3579  O4   DT A 174      21.572 -44.488 -83.982 
ATOM   3580  C5   DT A 174      21.183 -46.659 -83.087 
ATOM   3581  C7   DT A 174      22.609 -47.076 -83.300 
ATOM   3582  C6   DT A 174      20.278 -47.493 -82.549 
ATOM   3583  P    DC A 175      15.129 -51.193 -81.886 
ATOM   3584  OP1  DC A 175      14.629 -51.954 -80.718 
ATOM   3585  OP2  DC A 175      15.929 -51.961 -82.866 
ATOM   3586  O5'  DC A 175      13.904 -50.484 -82.632 
ATOM   3587  C5'  DC A 175      13.461 -49.194 -82.173 
ATOM   3588  C4'  DC A 175      13.204 -48.283 -83.357 
ATOM   3589  O4'  DC A 175      14.398 -47.559 -83.770 
ATOM   3590  C3'  DC A 175      12.730 -48.972 -84.636 
ATOM   3591  O3'  DC A 175      11.783 -48.132 -85.287 
ATOM   3592  C2'  DC A 175      13.979 -49.064 -85.512 
ATOM   3593  C1'  DC A 175      14.532 -47.682 -85.178 
ATOM   3594  N1   DC A 175      15.971 -47.514 -85.521 
ATOM   3595  C2   DC A 175      16.393 -46.261 -85.959 
ATOM   3596  O2   DC A 175      15.562 -45.348 -86.043 
ATOM   3597  N3   DC A 175      17.700 -46.087 -86.279 
ATOM   3598  C4   DC A 175      18.568 -47.101 -86.175 
ATOM   3599  N4   DC A 175      19.834 -46.881 -86.498 
ATOM   3600  C5   DC A 175      18.156 -48.398 -85.727 
ATOM   3601  C6   DC A 175      16.845 -48.551 -85.413 
ATOM   3602  P    DA A 176      10.503 -48.799 -85.980 
ATOM   3603  OP1  DA A 176       9.449 -49.022 -84.964 
ATOM   3604  OP2  DA A 176      10.920 -49.989 -86.753 
ATOM   3605  O5'  DA A 176      10.047 -47.639 -86.984 
ATOM   3606  C5'  DA A 176      10.309 -46.268 -86.630 
ATOM   3607  C4'  DA A 176      10.835 -45.514 -87.836 
ATOM   3608  O4'  DA A 176      12.284 -45.603 -87.957 
ATOM   3609  C3'  DA A 176      10.322 -45.989 -89.194 
ATOM   3610  O3'  DA A 176      10.144 -44.860 -90.041 
ATOM   3611  C2'  DA A 176      11.455 -46.846 -89.758 
ATOM   3612  C1'  DA A 176      12.601 -45.950 -89.296 
ATOM   3613  N9   DA A 176      13.929 -46.625 -89.297 
ATOM   3614  C8   DA A 176      14.215 -47.931 -89.022 
ATOM   3615  N7   DA A 176      15.477 -48.221 -89.108 
ATOM   3616  C5   DA A 176      16.071 -47.019 -89.467 
ATOM   3617  C6   DA A 176      17.406 -46.660 -89.717 
ATOM   3618  N6   DA A 176      18.431 -47.520 -89.637 
ATOM   3619  N1   DA A 176      17.651 -45.379 -90.052 
ATOM   3620  C2   DA A 176      16.628 -44.529 -90.129 
ATOM   3621  N3   DA A 176      15.349 -44.748 -89.920 
ATOM   3622  C4   DA A 176      15.131 -46.036 -89.586 
ATOM   3623  P    DG A 177       8.876 -44.812 -91.015 
ATOM   3624  OP1  DG A 177       7.699 -44.307 -90.271 
ATOM   3625  OP2  DG A 177       8.710 -46.124 -91.679 
ATOM   3626  O5'  DG A 177       9.342 -43.721 -92.088 
ATOM   3627  C5'  DG A 177      10.241 -42.675 -91.675 
ATOM   3628  C4'  DG A 177      11.320 -42.476 -92.721 
ATOM   3629  O4'  DG A 177      12.469 -43.344 -92.505 
ATOM   3630  C3'  DG A 177      10.908 -42.762 -94.165 
ATOM   3631  O3'  DG A 177      11.553 -41.828 -95.021 
ATOM   3632  C2'  DG A 177      11.467 -44.155 -94.458 
ATOM   3633  C1'  DG A 177      12.798 -43.966 -93.737 
ATOM   3634  N9   DG A 177      13.503 -45.244 -93.437 
ATOM   3635  C8   DG A 177      12.974 -46.474 -93.107 
ATOM   3636  N7   DG A 177      13.875 -47.404 -92.902 
ATOM   3637  C5   DG A 177      15.085 -46.745 -93.111 
ATOM   3638  C6   DG A 177      16.416 -47.232 -93.034 
ATOM   3639  O6   DG A 177      16.807 -48.364 -92.759 
ATOM   3640  N1   DG A 177      17.347 -46.224 -93.322 
ATOM   3641  C2   DG A 177      17.033 -44.918 -93.643 
ATOM   3642  N2   DG A 177      18.067 -44.108 -93.883 
ATOM   3643  N3   DG A 177      15.785 -44.462 -93.714 
ATOM   3644  C4   DG A 177      14.869 -45.427 -93.438 
ATOM   3645  P    DA A 178      10.742 -41.223 -96.262 
ATOM   3646  OP1  DA A 178       9.921 -40.078 -95.807 
ATOM   3647  OP2  DA A 178      10.015 -42.309 -96.955 
ATOM   3648  O5'  DA A 178      11.933 -40.695 -97.191 
ATOM   3649  C5'  DA A 178      13.158 -40.255 -96.574 
ATOM   3650  C4'  DA A 178      14.348 -40.797 -97.341 
ATOM   3651  O4'  DA A 178      14.759 -42.113 -96.872 
ATOM   3652  C3'  DA A 178      14.140 -40.990 -98.843 
ATOM   3653  O3'  DA A 178      15.346 -40.662 -99.521 
ATOM   3654  C2'  DA A 178      13.881 -42.488 -99.009 
ATOM   3655  C1'  DA A 178      14.924 -42.959 -97.999 
ATOM   3656  N9   DA A 178      14.731 -44.367 -97.553 
ATOM   3657  C8   DA A 178      13.561 -45.047 -97.369 
ATOM   3658  N7   DA A 178      13.721 -46.272 -96.973 
ATOM   3659  C5   DA A 178      15.099 -46.416 -96.886 
ATOM   3660  C6   DA A 178      15.916 -47.497 -96.516 
ATOM   3661  N6   DA A 178      15.438 -48.694 -96.147 
ATOM   3662  N1   DA A 178      17.248 -47.303 -96.541 
ATOM   3663  C2   DA A 178      17.717 -46.112 -96.908 
ATOM   3664  N3   DA A 178      17.057 -45.036 -97.273 
ATOM   3665  C4   DA A 178      15.726 -45.256 -97.240 
ATOM   3666  P    DA A 179      15.265 -39.872-100.911 
ATOM   3667  OP1  DA A 179      15.141 -38.420-100.650 
ATOM   3668  OP2  DA A 179      14.212 -40.472-101.761 
ATOM   3669  O5'  DA A 179      16.704 -40.185-101.537 
ATOM   3670  C5'  DA A 179      17.818 -40.402-100.651 
ATOM   3671  C4'  DA A 179      18.635 -41.587-101.126 
ATOM   3672  O4'  DA A 179      18.150 -42.849-100.584 
ATOM   3673  C3'  DA A 179      18.654 -41.819-102.637 
ATOM   3674  O3'  DA A 179      19.946 -42.276-103.016 
ATOM   3675  C2'  DA A 179      17.652 -42.950-102.868 
ATOM   3676  C1'  DA A 179      18.038 -43.781-101.648 
ATOM   3677  N9   DA A 179      17.019 -44.797-101.268 
ATOM   3678  C8   DA A 179      15.659 -44.713-101.364 
ATOM   3679  N7   DA A 179      15.036 -45.772-100.950 
ATOM   3680  C5   DA A 179      16.056 -46.624-100.549 
ATOM   3681  C6   DA A 179      16.051 -47.920-100.007 
ATOM   3682  N6   DA A 179      14.930 -48.616 -99.766 
ATOM   3683  N1   DA A 179      17.242 -48.477 -99.722 
ATOM   3684  C2   DA A 179      18.352 -47.781 -99.964 
ATOM   3685  N3   DA A 179      18.481 -46.571-100.463 
ATOM   3686  C4   DA A 179      17.274 -46.036-100.740 
ATOM   3687  P    DG A 180      20.589 -41.743-104.382 
ATOM   3688  OP1  DG A 180      21.237 -40.434-104.146 
ATOM   3689  OP2  DG A 180      19.573 -41.781-105.456 
ATOM   3690  O5'  DG A 180      21.706 -42.855-104.660 
ATOM   3691  C5'  DG A 180      22.316 -43.527-103.543 
ATOM   3692  C4'  DG A 180      22.419 -45.013-103.824 
ATOM   3693  O4'  DG A 180      21.223 -45.739-103.417 
ATOM   3694  C3'  DG A 180      22.603 -45.401-105.291 
ATOM   3695  O3'  DG A 180      23.473 -46.523-105.365 
ATOM   3696  C2'  DG A 180      21.212 -45.833-105.756 
ATOM   3697  C1'  DG A 180      20.828 -46.586-104.485 
ATOM   3698  N9   DG A 180      19.365 -46.839-104.358 
ATOM   3699  C8   DG A 180      18.307 -46.055-104.762 
ATOM   3700  N7   DG A 180      17.130 -46.571-104.500 
ATOM   3701  C5   DG A 180      17.431 -47.782-103.880 
ATOM   3702  C6   DG A 180      16.567 -48.786-103.368 
ATOM   3703  O6   DG A 180      15.339 -48.812-103.357 
ATOM   3704  N1   DG A 180      17.291 -49.854-102.821 
ATOM   3705  C2   DG A 180      18.668 -49.940-102.773 
ATOM   3706  N2   DG A 180      19.167 -51.043-102.208 
ATOM   3707  N3   DG A 180      19.478 -48.999-103.253 
ATOM   3708  C4   DG A 180      18.791 -47.956-103.788 
ATOM   3709  P    DC A 181      24.556 -46.590-106.542 
ATOM   3710  OP1  DC A 181      25.758 -45.818-106.155 
ATOM   3711  OP2  DC A 181      23.922 -46.205-107.822 
ATOM   3712  O5'  DC A 181      24.904 -48.152-106.563 
ATOM   3713  C5'  DC A 181      24.809 -48.905-105.339 
ATOM   3714  C4'  DC A 181      24.127 -50.234-105.600 
ATOM   3715  O4'  DC A 181      22.678 -50.147-105.484 
ATOM   3716  C3'  DC A 181      24.351 -50.835-106.987 
ATOM   3717  O3'  DC A 181      24.452 -52.249-106.866 
ATOM   3718  C2'  DC A 181      23.076 -50.505-107.762 
ATOM   3719  C1'  DC A 181      22.100 -50.772-106.620 
ATOM   3720  N1   DC A 181      20.750 -50.181-106.836 
ATOM   3721  C2   DC A 181      19.649 -50.881-106.347 
ATOM   3722  O2   DC A 181      19.837 -51.952-105.760 
ATOM   3723  N3   DC A 181      18.410 -50.360-106.534 
ATOM   3724  C4   DC A 181      18.248 -49.195-107.176 
ATOM   3725  N4   DC A 181      17.019 -48.729-107.332 
ATOM   3726  C5   DC A 181      19.366 -48.460-107.687 
ATOM   3727  C6   DC A 181      20.597 -48.997-107.490 
ATOM   3728  P    DA A 182      25.524 -53.031-107.761 
ATOM   3729  OP1  DA A 182      26.848 -52.985-107.101 
ATOM   3730  OP2  DA A 182      25.473 -52.524-109.150 
ATOM   3731  O5'  DA A 182      24.949 -54.522-107.712 
ATOM   3732  C5'  DA A 182      24.217 -54.951-106.548 
ATOM   3733  C4'  DA A 182      22.982 -55.725-106.969 
ATOM   3734  O4'  DA A 182      21.832 -54.859-107.190 
ATOM   3735  C3'  DA A 182      23.104 -56.515-108.271 
ATOM   3736  O3'  DA A 182      22.383 -57.734-108.139 
ATOM   3737  C2'  DA A 182      22.405 -55.648-109.317 
ATOM   3738  C1'  DA A 182      21.243 -55.207-108.433 
ATOM   3739  N9   DA A 182      20.516 -54.014-108.951 
ATOM   3740  C8   DA A 182      21.019 -52.942-109.630 
ATOM   3741  N7   DA A 182      20.127 -52.057-109.950 
ATOM   3742  C5   DA A 182      18.943 -52.578-109.446 
ATOM   3743  C6   DA A 182      17.620 -52.108-109.458 
ATOM   3744  N6   DA A 182      17.252 -50.949-110.024 
ATOM   3745  N1   DA A 182      16.684 -52.874-108.867 
ATOM   3746  C2   DA A 182      17.057 -54.024-108.307 
ATOM   3747  N3   DA A 182      18.254 -54.563-108.234 
ATOM   3748  C4   DA A 182      19.171 -53.777-108.833 
ATOM   3749  P    DG A 183      22.997 -59.072-108.768 
ATOM   3750  OP1  DG A 183      23.967 -59.666-107.820 
ATOM   3751  OP2  DG A 183      23.508 -58.791-110.128 
ATOM   3752  O5'  DG A 183      21.699 -60.001-108.863 
ATOM   3753  C5'  DG A 183      20.640 -59.823-107.903 
ATOM   3754  C4'  DG A 183      19.295 -59.856-108.602 
ATOM   3755  O4'  DG A 183      18.884 -58.543-109.077 
ATOM   3756  C3'  DG A 183      19.214 -60.740-109.847 
ATOM   3757  O3'  DG A 183      17.931 -61.353-109.893 
ATOM   3758  C2'  DG A 183      19.330 -59.768-111.020 
ATOM   3759  C1'  DG A 183      18.458 -58.667-110.425 
ATOM   3760  N9   DG A 183      18.628 -57.344-111.088 
ATOM   3761  C8   DG A 183      19.760 -56.783-111.636 
ATOM   3762  N7   DG A 183      19.572 -55.591-112.148 
ATOM   3763  C5   DG A 183      18.218 -55.345-111.925 
ATOM   3764  C6   DG A 183      17.428 -54.214-112.258 
ATOM   3765  O6   DG A 183      17.764 -53.180-112.828 
ATOM   3766  N1   DG A 183      16.097 -54.381-111.848 
ATOM   3767  C2   DG A 183      15.598 -55.494-111.200 
ATOM   3768  N2   DG A 183      14.298 -55.458-110.891 
ATOM   3769  N3   DG A 183      16.340 -56.554-110.887 
ATOM   3770  C4   DG A 183      17.633 -56.409-111.279 
ATOM   3771  P    DA A 184      17.815 -62.875-110.372 
ATOM   3772  OP1  DA A 184      18.087 -63.777-109.231 
ATOM   3773  OP2  DA A 184      18.651 -63.081-111.576 
ATOM   3774  O5'  DA A 184      16.268 -62.964-110.772 
ATOM   3775  C5'  DA A 184      15.320 -62.129-110.080 
ATOM   3776  C4'  DA A 184      14.349 -61.519-111.071 
ATOM   3777  O4'  DA A 184      14.833 -60.259-111.619 
ATOM   3778  C3'  DA A 184      14.039 -62.364-112.306 
ATOM   3779  O3'  DA A 184      12.670 -62.190-112.652 
ATOM   3780  C2'  DA A 184      14.901 -61.758-113.415 
ATOM   3781  C1'  DA A 184      14.683 -60.298-113.030 
ATOM   3782  N9   DA A 184      15.680 -59.366-113.627 
ATOM   3783  C8   DA A 184      17.002 -59.590-113.885 
ATOM   3784  N7   DA A 184      17.612 -58.576-114.414 
ATOM   3785  C5   DA A 184      16.625 -57.606-114.515 
ATOM   3786  C6   DA A 184      16.637 -56.288-115.001 
ATOM   3787  N6   DA A 184      17.729 -55.693-115.500 
ATOM   3788  N1   DA A 184      15.479 -55.601-114.956 
ATOM   3789  C2   DA A 184      14.398 -56.198-114.459 
ATOM   3790  N3   DA A 184      14.266 -57.415-113.980 
ATOM   3791  C4   DA A 184      15.437 -58.081-114.036 
ATOM   3792  P    DA A 185      11.831 -63.456-113.156 
ATOM   3793  OP1  DA A 185      11.330 -64.217-111.988 
ATOM   3794  OP2  DA A 185      12.631 -64.224-114.135 
ATOM   3795  O5'  DA A 185      10.606 -62.748-113.902 
ATOM   3796  C5'  DA A 185      10.162 -61.457-113.443 
ATOM   3797  C4'  DA A 185       9.906 -60.546-114.627 
ATOM   3798  O4'  DA A 185      11.100 -59.822-115.040 
ATOM   3799  C3'  DA A 185       9.431 -61.235-115.906 
ATOM   3800  O3'  DA A 185       8.485 -60.396-116.557 
ATOM   3801  C2'  DA A 185      10.681 -61.328-116.782 
ATOM   3802  C1'  DA A 185      11.234 -59.945-116.447 
ATOM   3803  N9   DA A 185      12.673 -59.777-116.791 
ATOM   3804  C8   DA A 185      13.673 -60.707-116.738 
ATOM   3805  N7   DA A 185      14.831 -60.252-117.106 
ATOM   3806  C5   DA A 185      14.584 -58.925-117.425 
ATOM   3807  C6   DA A 185      15.416 -57.891-117.886 
ATOM   3808  N6   DA A 185      16.728 -58.043-118.115 
ATOM   3809  N1   DA A 185      14.847 -56.691-118.105 
ATOM   3810  C2   DA A 185      13.544 -56.545-117.875 
ATOM   3811  N3   DA A 185      12.672 -57.432-117.448 
ATOM   3812  C4   DA A 185      13.266 -58.624-117.237 
ATOM   3813  P    DC A 186       7.204 -61.062-117.250 
ATOM   3814  OP1  DC A 186       6.151 -61.285-116.234 
ATOM   3815  OP2  DC A 186       7.622 -62.252-118.023 
ATOM   3816  O5'  DC A 186       6.749 -59.902-118.254 
ATOM   3817  C5'  DC A 186       7.010 -58.531-117.900 
ATOM   3818  C4'  DC A 186       7.537 -57.777-119.105 
ATOM   3819  O4'  DC A 186       8.985 -57.866-119.226 
ATOM   3820  C3'  DC A 186       7.024 -58.253-120.464 
ATOM   3821  O3'  DC A 186       6.846 -57.123-121.310 
ATOM   3822  C2'  DC A 186       8.157 -59.109-121.028 
ATOM   3823  C1'  DC A 186       9.303 -58.213-120.566 
ATOM   3824  N1   DC A 186      10.630 -58.888-120.567 
ATOM   3825  C2   DC A 186      11.748 -58.122-120.887 
ATOM   3826  O2   DC A 186      11.593 -56.925-121.154 
ATOM   3827  N3   DC A 186      12.968 -58.720-120.895 
ATOM   3828  C4   DC A 186      13.092 -60.020-120.600 
ATOM   3829  N4   DC A 186      14.302 -60.556-120.621 
ATOM   3830  C5   DC A 186      11.955 -60.825-120.269 
ATOM   3831  C6   DC A 186      10.745 -60.210-120.267 
ATOM   3832  P    DA A 187       5.577 -57.075-122.284 
ATOM   3833  OP1  DA A 187       4.400 -56.571-121.541 
ATOM   3834  OP2  DA A 187       5.412 -58.387-122.948 
ATOM   3835  O5'  DA A 187       6.044 -55.985-123.358 
ATOM   3836  C5'  DA A 187       6.943 -54.939-122.945 
ATOM   3837  C4'  DA A 187       8.022 -54.739-123.990 
ATOM   3838  O4'  DA A 187       9.171 -55.607-123.774 
ATOM   3839  C3'  DA A 187       7.610 -55.025-125.434 
ATOM   3840  O3'  DA A 187       8.255 -54.091-126.291 
ATOM   3841  C2'  DA A 187       8.169 -56.418-125.727 
ATOM   3842  C1'  DA A 187       9.500 -56.230-125.007 
ATOM   3843  N9   DA A 187      10.204 -57.507-124.707 
ATOM   3844  C8   DA A 187       9.663 -58.718-124.381 
ATOM   3845  N7   DA A 187      10.543 -59.648-124.176 
ATOM   3846  C5   DA A 187      11.759 -59.009-124.380 
ATOM   3847  C6   DA A 187      13.088 -59.459-124.311 
ATOM   3848  N6   DA A 187      13.429 -60.717-124.004 
ATOM   3849  N1   DA A 187      14.058 -58.562-124.573 
ATOM   3850  C2   DA A 187      13.713 -57.312-124.878 
ATOM   3851  N3   DA A 187      12.514 -56.781-124.972 
ATOM   3852  C4   DA A 187      11.561 -57.698-124.706 
ATOM   3853  P    DG A 188       7.443 -53.486-127.531 
ATOM   3854  OP1  DG A 188       6.622 -52.342-127.077 
ATOM   3855  OP2  DG A 188       6.716 -54.572-128.225 
ATOM   3856  O5'  DG A 188       8.634 -52.958-128.461 
ATOM   3857  C5'  DG A 188       9.859 -52.518-127.844 
ATOM   3858  C4'  DG A 188      11.050 -53.060-128.611 
ATOM   3859  O4'  DG A 188      11.461 -54.376-128.141 
ATOM   3860  C3'  DG A 188      10.842 -53.253-130.113 
ATOM   3861  O3'  DG A 188      12.048 -52.925-130.791 
ATOM   3862  C2'  DG A 188      10.583 -54.751-130.279 
ATOM   3863  C1'  DG A 188      11.625 -55.223-129.269 
ATOM   3864  N9   DG A 188      11.433 -56.630-128.823 
ATOM   3865  C8   DG A 188      10.262 -57.332-128.632 
ATOM   3866  N7   DG A 188      10.439 -58.568-128.231 
ATOM   3867  C5   DG A 188      11.825 -58.694-128.151 
ATOM   3868  C6   DG A 188      12.620 -59.806-127.772 
ATOM   3869  O6   DG A 188      12.260 -60.927-127.423 
ATOM   3870  N1   DG A 188      13.988 -59.502-127.830 
ATOM   3871  C2   DG A 188      14.516 -58.282-128.205 
ATOM   3872  N2   DG A 188      15.849 -58.192-128.196 
ATOM   3873  N3   DG A 188      13.769 -57.239-128.561 
ATOM   3874  C4   DG A 188      12.441 -57.518-128.510 
ATOM   3875  P    DA A 189      11.967 -52.135-132.181 
ATOM   3876  OP1  DA A 189      11.842 -50.683-131.920 
ATOM   3877  OP2  DA A 189      10.914 -52.735-133.031 
ATOM   3878  O5'  DA A 189      13.405 -52.448-132.807 
ATOM   3879  C5'  DA A 189      14.519 -52.665-131.921 
ATOM   3880  C4'  DA A 189      15.337 -53.851-132.396 
ATOM   3881  O4'  DA A 189      14.852 -55.112-131.853 
ATOM   3882  C3'  DA A 189      15.356 -54.082-133.907 
ATOM   3883  O3'  DA A 189      16.648 -54.539-134.286 
ATOM   3884  C2'  DA A 189      14.354 -55.213-134.138 
ATOM   3885  C1'  DA A 189      14.740 -56.044-132.918 
ATOM   3886  N9   DA A 189      13.721 -57.061-132.538 
ATOM   3887  C8   DA A 189      12.361 -56.976-132.634 
ATOM   3888  N7   DA A 189      11.738 -58.035-132.220 
ATOM   3889  C5   DA A 189      12.758 -58.887-131.818 
ATOM   3890  C6   DA A 189      12.752 -60.183-131.277 
ATOM   3891  N6   DA A 189      11.632 -60.879-131.036 
ATOM   3892  N1   DA A 189      13.944 -60.741-130.992 
ATOM   3893  C2   DA A 189      15.053 -60.044-131.233 
ATOM   3894  N3   DA A 189      15.182 -58.835-131.733 
ATOM   3895  C4   DA A 189      13.976 -58.299-132.010 
ATOM   3896  P    DG A 190      17.291 -54.006-135.652 
ATOM   3897  OP1  DG A 190      17.939 -52.697-135.416 
ATOM   3898  OP2  DG A 190      16.274 -54.044-136.725 
ATOM   3899  O5'  DG A 190      18.408 -55.118-135.930 
ATOM   3900  C5'  DG A 190      19.018 -55.790-134.812 
ATOM   3901  C4'  DG A 190      19.120 -57.276-135.094 
ATOM   3902  O4'  DG A 190      17.925 -58.002-134.687 
ATOM   3903  C3'  DG A 190      19.305 -57.664-136.561 
ATOM   3904  O3'  DG A 190      20.175 -58.787-136.635 
ATOM   3905  C2'  DG A 190      17.914 -58.096-137.025 
ATOM   3906  C1'  DG A 190      17.530 -58.849-135.755 
ATOM   3907  N9   DG A 190      16.067 -59.102-135.628 
ATOM   3908  C8   DG A 190      15.009 -58.318-136.032 
ATOM   3909  N7   DG A 190      13.832 -58.834-135.770 
ATOM   3910  C5   DG A 190      14.132 -60.045-135.150 
ATOM   3911  C6   DG A 190      13.268 -61.049-134.638 
ATOM   3912  O6   DG A 190      12.041 -61.075-134.627 
ATOM   3913  N1   DG A 190      13.993 -62.117-134.091 
ATOM   3914  C2   DG A 190      15.370 -62.203-134.043 
ATOM   3915  N2   DG A 190      15.869 -63.306-133.478 
ATOM   3916  N3   DG A 190      16.180 -61.262-134.523 
ATOM   3917  C4   DG A 190      15.493 -60.219-135.058 
ATOM   3918  P    DT A 191      21.258 -58.853-137.812 
ATOM   3919  OP1  DT A 191      22.460 -58.081-137.424 
ATOM   3920  OP2  DT A 191      20.624 -58.468-139.092 
ATOM   3921  O5'  DT A 191      21.605 -60.415-137.833 
ATOM   3922  C5'  DT A 191      21.511 -61.168-136.609 
ATOM   3923  C4'  DT A 191      20.829 -62.497-136.870 
ATOM   3924  O4'  DT A 191      19.380 -62.410-136.754 
ATOM   3925  C3'  DT A 191      21.052 -63.098-138.257 
ATOM   3926  O3'  DT A 191      21.154 -64.512-138.135 
ATOM   3927  C2'  DT A 191      19.777 -62.768-139.032 
ATOM   3928  C1'  DT A 191      18.802 -63.035-137.890 
ATOM   3929  N1   DT A 191      17.451 -62.444-138.106 
ATOM   3930  C2   DT A 191      16.376 -63.146-137.618 
ATOM   3931  O2   DT A 191      16.489 -64.208-137.030 
ATOM   3932  N3   DT A 191      15.140 -62.569-137.837 
ATOM   3933  C4   DT A 191      14.899 -61.376-138.487 
ATOM   3934  O4   DT A 191      13.746 -60.960-138.623 
ATOM   3935  C5   DT A 191      16.089 -60.712-138.964 
ATOM   3936  C7   DT A 191      15.915 -59.407-139.684 
ATOM   3937  C6   DT A 191      17.303 -61.251-138.765 
ATOM   3938  P    DG A 192      22.226 -65.294-139.031 
ATOM   3939  OP1  DG A 192      23.550 -65.249-138.371 
ATOM   3940  OP2  DG A 192      22.175 -64.787-140.420 
ATOM   3941  O5'  DG A 192      21.651 -66.785-138.982 
ATOM   3942  C5'  DG A 192      20.918 -67.214-137.818 
ATOM   3943  C4'  DG A 192      19.684 -67.988-138.238 
ATOM   3944  O4'  DG A 192      18.534 -67.122-138.460 
ATOM   3945  C3'  DG A 192      19.806 -68.778-139.541 
ATOM   3946  O3'  DG A 192      19.085 -69.998-139.408 
ATOM   3947  C2'  DG A 192      19.107 -67.911-140.587 
ATOM   3948  C1'  DG A 192      17.945 -67.470-139.703 
ATOM   3949  N9   DG A 192      17.217 -66.277-140.220 
ATOM   3950  C8   DG A 192      17.708 -65.188-140.908 
ATOM   3951  N7   DG A 192      16.796 -64.302-141.224 
ATOM   3952  C5   DG A 192      15.618 -64.841-140.711 
ATOM   3953  C6   DG A 192      14.292 -64.337-140.742 
ATOM   3954  O6   DG A 192      13.878 -63.291-141.237 
ATOM   3955  N1   DG A 192      13.397 -65.206-140.102 
ATOM   3956  C2   DG A 192      13.740 -66.405-139.509 
ATOM   3957  N2   DG A 192      12.739 -67.090-138.949 
ATOM   3958  N3   DG A 192      14.985 -66.878-139.479 
ATOM   3959  C4   DG A 192      15.864 -66.047-140.097 
ATOM   3960  P    DA A 193      19.699 -71.335-140.038 
ATOM   3961  OP1  DA A 193      20.668 -71.929-139.090 
ATOM   3962  OP2  DA A 193      20.210 -71.054-141.398 
ATOM   3963  O5'  DA A 193      18.400 -72.264-140.133 
ATOM   3964  C5'  DA A 193      17.342 -72.086-139.173 
ATOM   3965  C4'  DA A 193      15.997 -72.119-139.872 
ATOM   3966  O4'  DA A 193      15.586 -70.806-140.347 
ATOM   3967  C3'  DA A 193      15.915 -73.003-141.116 
ATOM   3968  O3'  DA A 193      14.633 -73.616-141.163 
ATOM   3969  C2'  DA A 193      16.032 -72.031-142.290 
ATOM   3970  C1'  DA A 193      15.160 -70.930-141.695 
ATOM   3971  N9   DA A 193      15.329 -69.607-142.358 
ATOM   3972  C8   DA A 193      16.462 -69.066-142.896 
ATOM   3973  N7   DA A 193      16.289 -67.887-143.407 
ATOM   3974  C5   DA A 193      14.943 -67.624-143.193 
ATOM   3975  C6   DA A 193      14.132 -66.521-143.508 
ATOM   3976  N6   DA A 193      14.583 -65.425-144.135 
ATOM   3977  N1   DA A 193      12.835 -66.585-143.154 
ATOM   3978  C2   DA A 193      12.392 -67.677-142.530 
ATOM   3979  N3   DA A 193      13.052 -68.761-142.186 
ATOM   3980  C4   DA A 193      14.347 -68.672-142.552 
ATOM   3981  P    DT A 194      14.517 -75.138-141.642 
ATOM   3982  OP1  DT A 194      14.789 -76.040-140.500 
ATOM   3983  OP2  DT A 194      15.353 -75.345-142.846 
ATOM   3984  O5'  DT A 194      12.970 -75.227-142.041 
ATOM   3985  C5'  DT A 194      12.022 -74.393-141.350 
ATOM   3986  C4'  DT A 194      11.051 -73.782-142.341 
ATOM   3987  O4'  DT A 194      11.534 -72.522-142.889 
ATOM   3988  C3'  DT A 194      10.741 -74.627-143.576 
ATOM   3989  O3'  DT A 194       9.372 -74.454-143.922 
ATOM   3990  C2'  DT A 194      11.602 -74.021-144.685 
ATOM   3991  C1'  DT A 194      11.384 -72.561-144.300 
ATOM   3992  N1   DT A 194      12.382 -71.629-144.897 
ATOM   3993  C2   DT A 194      11.938 -70.376-145.242 
ATOM   3994  O2   DT A 194      10.786 -70.012-145.080 
ATOM   3995  N3   DT A 194      12.890 -69.540-145.794 
ATOM   3996  C4   DT A 194      14.216 -69.848-146.021 
ATOM   3997  O4   DT A 194      14.975 -69.015-146.522 
ATOM   3998  C5   DT A 194      14.587 -71.185-145.626 
ATOM   3999  C7   DT A 194      16.012 -71.603-145.840 
ATOM   4000  C6   DT A 194      13.681 -72.019-145.088 
ATOM   4001  P    DG A 195       8.533 -75.720-144.426 
ATOM   4002  OP1  DG A 195       8.032 -76.480-143.258 
ATOM   4003  OP2  DG A 195       9.333 -76.487-145.405 
ATOM   4004  O5'  DG A 195       7.307 -75.011-145.172 
ATOM   4005  C5'  DG A 195       6.864 -73.720-144.713 
ATOM   4006  C4'  DG A 195       6.607 -72.809-145.896 
ATOM   4007  O4'  DG A 195       7.802 -72.085-146.309 
ATOM   4008  C3'  DG A 195       6.133 -73.498-147.176 
ATOM   4009  O3'  DG A 195       5.186 -72.659-147.827 
ATOM   4010  C2'  DG A 195       7.382 -73.591-148.051 
ATOM   4011  C1'  DG A 195       7.936 -72.208-147.717 
ATOM   4012  N9   DG A 195       9.375 -72.040-148.061 
ATOM   4013  C8   DG A 195      10.395 -72.965-148.015 
ATOM   4014  N7   DG A 195      11.561 -72.493-148.387 
ATOM   4015  C5   DG A 195      11.293 -71.162-148.704 
ATOM   4016  C6   DG A 195      12.161 -70.141-149.169 
ATOM   4017  O6   DG A 195      13.366 -70.201-149.401 
ATOM   4018  N1   DG A 195      11.475 -68.934-149.365 
ATOM   4019  C2   DG A 195      10.126 -68.740-149.140 
ATOM   4020  N2   DG A 195       9.661 -67.514-149.386 
ATOM   4021  N3   DG A 195       9.312 -69.700-148.703 
ATOM   4022  C4   DG A 195       9.962 -70.876-148.509 
ATOM   4023  P    DA A 196       3.906 -73.326-148.519 
ATOM   4024  OP1  DA A 196       2.853 -73.548-147.504 
ATOM   4025  OP2  DA A 196       4.324 -74.515-149.293 
ATOM   4026  O5'  DA A 196       3.451 -72.165-149.523 
ATOM   4027  C5'  DA A 196       3.712 -70.795-149.170 
ATOM   4028  C4'  DA A 196       4.239 -70.040-150.375 
ATOM   4029  O4'  DA A 196       5.687 -70.129-150.496 
ATOM   4030  C3'  DA A 196       3.726 -70.516-151.734 
ATOM   4031  O3'  DA A 196       3.548 -69.386-152.580 
ATOM   4032  C2'  DA A 196       4.859 -71.372-152.298 
ATOM   4033  C1'  DA A 196       6.004 -70.476-151.836 
ATOM   4034  N9   DA A 196       7.332 -71.151-151.837 
ATOM   4035  C8   DA A 196       7.619 -72.457-151.561 
ATOM   4036  N7   DA A 196       8.880 -72.747-151.648 
ATOM   4037  C5   DA A 196       9.475 -71.545-152.007 
ATOM   4038  C6   DA A 196      10.810 -71.186-152.256 
ATOM   4039  N6   DA A 196      11.835 -72.046-152.177 
ATOM   4040  N1   DA A 196      11.054 -69.906-152.592 
ATOM   4041  C2   DA A 196      10.032 -69.055-152.669 
ATOM   4042  N3   DA A 196       8.752 -69.274-152.460 
ATOM   4043  C4   DA A 196       8.534 -70.562-152.126 
ATOM   4044  P    DA A 197       2.279 -69.338-153.554 
ATOM   4045  OP1  DA A 197       1.102 -68.834-152.811 
ATOM   4046  OP2  DA A 197       2.114 -70.650-154.218 
ATOM   4047  O5'  DA A 197       2.746 -68.248-154.628 
ATOM   4048  C5'  DA A 197       3.645 -67.202-154.215 
ATOM   4049  C4'  DA A 197       4.723 -67.002-155.260 
ATOM   4050  O4'  DA A 197       5.873 -67.870-155.044 
ATOM   4051  C3'  DA A 197       4.312 -67.288-156.704 
ATOM   4052  O3'  DA A 197       4.957 -66.354-157.561 
ATOM   4053  C2'  DA A 197       4.870 -68.681-156.997 
ATOM   4054  C1'  DA A 197       6.202 -68.493-156.277 
ATOM   4055  N9   DA A 197       6.906 -69.770-155.976 
ATOM   4056  C8   DA A 197       6.364 -70.981-155.651 
ATOM   4057  N7   DA A 197       7.245 -71.911-155.446 
ATOM   4058  C5   DA A 197       8.461 -71.272-155.650 
ATOM   4059  C6   DA A 197       9.790 -71.722-155.581 
ATOM   4060  N6   DA A 197      10.131 -72.980-155.273 
ATOM   4061  N1   DA A 197      10.759 -70.825-155.843 
ATOM   4062  C2   DA A 197      10.415 -69.575-156.148 
ATOM   4063  N3   DA A 197       9.215 -69.044-156.241 
ATOM   4064  C4   DA A 197       8.263 -69.961-155.975 
ATOM   4065  P    DC A 198       4.145 -65.749-158.801 
ATOM   4066  OP1  DC A 198       3.324 -64.605-158.346 
ATOM   4067  OP2  DC A 198       3.418 -66.835-159.495 
ATOM   4068  O5'  DC A 198       5.336 -65.221-159.731 
ATOM   4069  C5'  DC A 198       6.561 -64.781-159.114 
ATOM   4070  C4'  DC A 198       7.751 -65.323-159.881 
ATOM   4071  O4'  DC A 198       8.162 -66.639-159.411 
ATOM   4072  C3'  DC A 198       7.543 -65.516-161.383 
ATOM   4073  O3'  DC A 198       8.750 -65.188-162.061 
ATOM   4074  C2'  DC A 198       7.285 -67.014-161.548 
ATOM   4075  C1'  DC A 198       8.327 -67.486-160.539 
ATOM   4076  N1   DC A 198       8.134 -68.893-160.093 
ATOM   4077  C2   DC A 198       9.272 -69.649-159.818 
ATOM   4078  O2   DC A 198      10.384 -69.124-159.954 
ATOM   4079  N3   DC A 198       9.118 -70.935-159.411 
ATOM   4080  C4   DC A 198       7.896 -71.466-159.275 
ATOM   4081  N4   DC A 198       7.799 -72.725-158.875 
ATOM   4082  C5   DC A 198       6.713 -70.706-159.553 
ATOM   4083  C6   DC A 198       6.889 -69.423-159.960 
ATOM   4084  P    DA A 199       8.668 -64.398-163.451 
ATOM   4085  OP1  DA A 199       8.544 -62.946-163.190 
ATOM   4086  OP2  DA A 199       7.616 -64.998-164.301 
ATOM   4087  O5'  DA A 199      10.107 -64.711-164.077 
ATOM   4088  C5'  DA A 199      11.221 -64.928-163.190 
ATOM   4089  C4'  DA A 199      12.038 -66.114-163.666 
ATOM   4090  O4'  DA A 199      11.554 -67.375-163.123 
ATOM   4091  C3'  DA A 199      12.057 -66.345-165.176 
ATOM   4092  O3'  DA A 199      13.350 -66.803-165.555 
ATOM   4093  C2'  DA A 199      11.055 -67.476-165.408 
ATOM   4094  C1'  DA A 199      11.442 -68.307-164.188 
ATOM   4095  N9   DA A 199      10.422 -69.324-163.808 
ATOM   4096  C8   DA A 199       9.063 -69.239-163.904 
ATOM   4097  N7   DA A 199       8.440 -70.298-163.490 
ATOM   4098  C5   DA A 199       9.460 -71.150-163.088 
ATOM   4099  C6   DA A 199       9.454 -72.446-162.547 
ATOM   4100  N6   DA A 199       8.334 -73.142-162.306 
ATOM   4101  N1   DA A 199      10.646 -73.004-162.262 
ATOM   4102  C2   DA A 199      11.755 -72.307-162.503 
ATOM   4103  N3   DA A 199      11.884 -71.098-163.003 
ATOM   4104  C4   DA A 199      10.677 -70.562-163.280 
ATOM   4105  P    DA A 200      13.993 -66.269-166.921 
ATOM   4106  OP1  DA A 200      14.641 -64.960-166.686 
ATOM   4107  OP2  DA A 200      12.976 -66.307-167.995 
ATOM   4108  O5'  DA A 200      15.109 -67.381-167.200 
ATOM   4109  C5'  DA A 200      15.720 -68.054-166.082 
ATOM   4110  C4'  DA A 200      15.822 -69.539-166.364 
ATOM   4111  O4'  DA A 200      14.627 -70.265-165.957 
ATOM   4112  C3'  DA A 200      16.007 -69.927-167.831 
ATOM   4113  O3'  DA A 200      16.876 -71.050-167.904 
ATOM   4114  C2'  DA A 200      14.616 -70.359-168.295 
ATOM   4115  C1'  DA A 200      14.231 -71.112-167.025 
ATOM   4116  N9   DA A 200      12.769 -71.365-166.897 
ATOM   4117  C8   DA A 200      11.733 -70.575-167.304 
ATOM   4118  N7   DA A 200      10.563 -71.074-167.052 
ATOM   4119  C5   DA A 200      10.840 -72.284-166.432 
ATOM   4120  C6   DA A 200      10.015 -73.296-165.916 
ATOM   4121  N6   DA A 200       8.676 -73.245-165.944 
ATOM   4122  N1   DA A 200      10.618 -74.367-165.367 
ATOM   4123  C2   DA A 200      11.949 -74.412-165.341 
ATOM   4124  N3   DA A 200      12.818 -73.534-165.789 
ATOM   4125  C4   DA A 200      12.189 -72.471-166.333 
ATOM   4126  P    DC A 201      17.960 -71.116-169.082 
ATOM   4127  OP1  DC A 201      19.162 -70.344-168.694 
ATOM   4128  OP2  DC A 201      17.325 -70.731-170.362 
ATOM   4129  O5'  DC A 201      18.307 -72.678-169.103 
ATOM   4130  C5'  DC A 201      18.212 -73.431-167.879 
ATOM   4131  C4'  DC A 201      17.530 -74.760-168.139 
ATOM   4132  O4'  DC A 201      16.082 -74.673-168.024 
ATOM   4133  C3'  DC A 201      17.754 -75.361-169.527 
ATOM   4134  O3'  DC A 201      17.856 -76.775-169.405 
ATOM   4135  C2'  DC A 201      16.479 -75.031-170.302 
ATOM   4136  C1'  DC A 201      15.504 -75.298-169.160 
ATOM   4137  N1   DC A 201      14.153 -74.707-169.375 
ATOM   4138  C2   DC A 201      13.053 -75.407-168.887 
ATOM   4139  O2   DC A 201      13.240 -76.478-168.300 
ATOM   4140  N3   DC A 201      11.813 -74.886-169.074 
ATOM   4141  C4   DC A 201      11.652 -73.721-169.715 
ATOM   4142  N4   DC A 201      10.423 -73.255-169.872 
ATOM   4143  C5   DC A 201      12.770 -72.986-170.226 
ATOM   4144  C6   DC A 201      14.001 -73.523-170.030 
ATOM   4145  P    DT A 202      18.927 -77.557-170.301 
ATOM   4146  OP1  DT A 202      20.251 -77.512-169.641 
ATOM   4147  OP2  DT A 202      18.876 -77.050-171.690 
ATOM   4148  O5'  DT A 202      18.352 -79.048-170.252 
ATOM   4149  C5'  DT A 202      17.620 -79.477-169.088 
ATOM   4150  C4'  DT A 202      16.385 -80.251-169.508 
ATOM   4151  O4'  DT A 202      15.236 -79.385-169.730 
ATOM   4152  C3'  DT A 202      16.507 -81.041-170.810 
ATOM   4153  O3'  DT A 202      15.786 -82.261-170.678 
ATOM   4154  C2'  DT A 202      15.809 -80.174-171.857 
ATOM   4155  C1'  DT A 202      14.646 -79.733-170.973 
ATOM   4156  N1   DT A 202      13.919 -78.540-171.490 
ATOM   4157  C2   DT A 202      12.564 -78.490-171.268 
ATOM   4158  O2   DT A 202      11.955 -79.364-170.677 
ATOM   4159  N3   DT A 202      11.924 -77.369-171.763 
ATOM   4160  C4   DT A 202      12.513 -76.323-172.443 
ATOM   4161  O4   DT A 202      11.835 -75.372-172.839 
ATOM   4162  C5   DT A 202      13.938 -76.468-172.628 
ATOM   4163  C7   DT A 202      14.657 -75.373-173.360 
ATOM   4164  C6   DT A 202      14.585 -77.546-172.158 
ATOM   4165  P    DT A 203      16.400 -83.598-171.308 
ATOM   4166  OP1  DT A 203      17.370 -84.192-170.360 
ATOM   4167  OP2  DT A 203      16.912 -83.317-172.668 
ATOM   4168  O5'  DT A 203      15.102 -84.527-171.403 
ATOM   4169  C5'  DT A 203      14.043 -84.349-170.443 
ATOM   4170  C4'  DT A 203      12.699 -84.382-171.142 
ATOM   4171  O4'  DT A 203      12.287 -83.069-171.617 
ATOM   4172  C3'  DT A 203      12.617 -85.266-172.386 
ATOM   4173  O3'  DT A 203      11.335 -85.879-172.432 
ATOM   4174  C2'  DT A 203      12.733 -84.294-173.560 
ATOM   4175  C1'  DT A 203      11.862 -83.193-172.965 
ATOM   4176  N1   DT A 203      12.031 -81.870-173.628 
ATOM   4177  C2   DT A 203      10.917 -81.071-173.724 
ATOM   4178  O2   DT A 203       9.824 -81.402-173.296 
ATOM   4179  N3   DT A 203      11.112 -79.853-174.346 
ATOM   4180  C4   DT A 203      12.300 -79.380-174.865 
ATOM   4181  O4   DT A 203      12.352 -78.271-175.399 
ATOM   4182  C5   DT A 203      13.412 -80.290-174.716 
ATOM   4183  C7   DT A 203      14.742 -79.852-175.255 
ATOM   4184  C6   DT A 203      13.250 -81.480-174.117 
ATOM   4185  P    DC A 204      11.218 -87.401-172.912 
ATOM   4186  OP1  DC A 204      11.491 -88.303-171.770 
ATOM   4187  OP2  DC A 204      12.055 -87.608-174.115 
ATOM   4188  O5'  DC A 204       9.672 -87.490-173.311 
ATOM   4189  C5'  DC A 204       8.723 -86.656-172.620 
ATOM   4190  C4'  DC A 204       7.753 -86.045-173.611 
ATOM   4191  O4'  DC A 204       8.236 -84.785-174.159 
ATOM   4192  C3'  DC A 204       7.443 -86.890-174.846 
ATOM   4193  O3'  DC A 204       6.073 -86.717-175.192 
ATOM   4194  C2'  DC A 204       8.304 -86.284-175.955 
ATOM   4195  C1'  DC A 204       8.086 -84.824-175.570 
ATOM   4196  N1   DC A 204       9.083 -83.892-176.167 
ATOM   4197  C2   DC A 204       8.649 -82.618-176.522 
ATOM   4198  O2   DC A 204       7.466 -82.316-176.329 
ATOM   4199  N3   DC A 204       9.543 -81.754-177.069 
ATOM   4200  C4   DC A 204      10.816 -82.120-177.261 
ATOM   4201  N4   DC A 204      11.650 -81.241-177.797 
ATOM   4202  C5   DC A 204      11.283 -83.427-176.903 
ATOM   4203  C6   DC A 204      10.375 -84.275-176.359 
ATOM   4204  P    DA A 205       5.234 -87.983-175.696 
ATOM   4205  OP1  DA A 205       4.734 -88.743-174.528 
ATOM   4206  OP2  DA A 205       6.035 -88.750-176.675 
ATOM   4207  O5'  DA A 205       4.009 -87.274-176.441 
ATOM   4208  C5'  DA A 205       3.566 -85.983-175.982 
ATOM   4209  C4'  DA A 205       3.309 -85.072-177.166 
ATOM   4210  O4'  DA A 205       4.504 -84.348-177.579 
ATOM   4211  C3'  DA A 205       2.835 -85.761-178.445 
ATOM   4212  O3'  DA A 205       1.888 -84.922-179.097 
ATOM   4213  C2'  DA A 205       4.084 -85.854-179.321 
ATOM   4214  C1'  DA A 205       4.638 -84.472-178.987 
ATOM   4215  N9   DA A 205       6.076 -84.303-179.331 
ATOM   4216  C8   DA A 205       7.076 -85.233-179.278 
ATOM   4217  N7   DA A 205       8.234 -84.779-179.645 
ATOM   4218  C5   DA A 205       7.987 -83.451-179.965 
ATOM   4219  C6   DA A 205       8.819 -82.417-180.426 
ATOM   4220  N6   DA A 205      10.131 -82.569-180.655 
ATOM   4221  N1   DA A 205       8.251 -81.217-180.644 
ATOM   4222  C2   DA A 205       6.948 -81.072-180.415 
ATOM   4223  N3   DA A 205       6.075 -81.958-179.987 
ATOM   4224  C4   DA A 205       6.669 -83.151-179.777 
ATOM   4225  P    DT A 206       0.608 -85.589-179.789 
ATOM   4226  OP1  DT A 206      -0.446 -85.811-178.774 
ATOM   4227  OP2  DT A 206       1.026 -86.778-180.563 
ATOM   4228  O5'  DT A 206       0.152 -84.428-180.793 
ATOM   4229  C5'  DT A 206       0.414 -83.058-180.440 
ATOM   4230  C4'  DT A 206       0.941 -82.303-181.645 
ATOM   4231  O4'  DT A 206       2.389 -82.392-181.766 
ATOM   4232  C3'  DT A 206       0.427 -82.779-183.004 
ATOM   4233  O3'  DT A 206       0.249 -81.649-183.850 
ATOM   4234  C2'  DT A 206       1.561 -83.635-183.568 
ATOM   4235  C1'  DT A 206       2.706 -82.739-183.105 
ATOM   4236  N1   DT A 206       4.034 -83.414-183.107 
ATOM   4237  C2   DT A 206       5.126 -82.645-183.425 
ATOM   4238  O2   DT A 206       5.046 -81.460-183.697 
ATOM   4239  N3   DT A 206       6.339 -83.305-183.417 
ATOM   4240  C4   DT A 206       6.545 -84.639-183.124 
ATOM   4241  O4   DT A 206       7.679 -85.119-183.149 
ATOM   4242  C5   DT A 206       5.337 -85.363-182.803 
ATOM   4243  C7   DT A 206       5.471 -86.821-182.472 
ATOM   4244  C6   DT A 206       4.145 -84.746-182.804 
ATOM   4245  P    DC A 207      -1.019 -81.601-184.824 
ATOM   4246  OP1  DC A 207      -2.196 -81.097-184.081 
ATOM   4247  OP2  DC A 207      -1.185 -82.913-185.488 
ATOM   4248  O5'  DC A 207      -0.553 -80.511-185.898 
ATOM   4249  C5'  DC A 207       0.346 -79.465-185.484 
ATOM   4250  C4'  DC A 207       1.425 -79.265-186.530 
ATOM   4251  O4'  DC A 207       2.574 -80.133-186.314 
ATOM   4252  C3'  DC A 207       1.013 -79.551-187.974 
ATOM   4253  O3'  DC A 207       1.659 -78.617-188.830 
ATOM   4254  C2'  DC A 207       1.572 -80.944-188.267 
ATOM   4255  C1'  DC A 207       2.903 -80.756-187.547 
ATOM   4256  N1   DC A 207       3.608 -82.033-187.246 
ATOM   4257  C2   DC A 207       5.000 -82.035-187.294 
ATOM   4258  O2   DC A 207       5.587 -80.986-187.581 
ATOM   4259  N3   DC A 207       5.660 -83.190-187.024 
ATOM   4260  C4   DC A 207       4.986 -84.305-186.717 
ATOM   4261  N4   DC A 207       5.676 -85.407-186.462 
ATOM   4262  C5   DC A 207       3.555 -84.326-186.663 
ATOM   4263  C6   DC A 207       2.913 -83.162-186.937 
ATOM   4264  P    DA A 208       0.847 -78.013-190.071 
ATOM   4265  OP1  DA A 208       0.026 -76.868-189.616 
ATOM   4266  OP2  DA A 208       0.120 -79.098-190.764 
ATOM   4267  O5'  DA A 208       2.038 -77.484-191.001 
ATOM   4268  C5'  DA A 208       3.263 -77.044-190.384 
ATOM   4269  C4'  DA A 208       4.453 -77.586-191.151 
ATOM   4270  O4'  DA A 208       4.864 -78.902-190.681 
ATOM   4271  C3'  DA A 208       4.245 -77.779-192.652 
ATOM   4272  O3'  DA A 208       5.452 -77.451-193.330 
ATOM   4273  C2'  DA A 208       3.987 -79.277-192.818 
ATOM   4274  C1'  DA A 208       5.029 -79.749-191.808 
ATOM   4275  N9   DA A 208       4.836 -81.156-191.362 
ATOM   4276  C8   DA A 208       3.666 -81.836-191.179 
ATOM   4277  N7   DA A 208       3.827 -83.061-190.782 
ATOM   4278  C5   DA A 208       5.204 -83.206-190.696 
ATOM   4279  C6   DA A 208       6.021 -84.286-190.326 
ATOM   4280  N6   DA A 208       5.543 -85.483-189.956 
ATOM   4281  N1   DA A 208       7.353 -84.093-190.350 
ATOM   4282  C2   DA A 208       7.822 -82.902-190.718 
ATOM   4283  N3   DA A 208       7.162 -81.825-191.082 
ATOM   4284  C4   DA A 208       5.831 -82.046-191.049 
ATOM   4285  P    DA A 209       5.370 -76.661-194.721 
ATOM   4286  OP1  DA A 209       5.246 -75.210-194.460 
ATOM   4287  OP2  DA A 209       4.318 -77.261-195.570 
ATOM   4288  O5'  DA A 209       6.809 -76.975-195.346 
ATOM   4289  C5'  DA A 209       7.923 -77.192-194.460 
ATOM   4290  C4'  DA A 209       8.740 -78.377-194.935 
ATOM   4291  O4'  DA A 209       8.255 -79.638-194.393 
ATOM   4292  C3'  DA A 209       8.759 -78.608-196.446 
ATOM   4293  O3'  DA A 209      10.052 -79.066-196.825 
ATOM   4294  C2'  DA A 209       7.757 -79.739-196.677 
ATOM   4295  C1'  DA A 209       8.144 -80.570-195.458 
ATOM   4296  N9   DA A 209       7.124 -81.587-195.078 
ATOM   4297  C8   DA A 209       5.765 -81.502-195.174 
ATOM   4298  N7   DA A 209       5.141 -82.561-194.759 
ATOM   4299  C5   DA A 209       6.162 -83.413-194.358 
ATOM   4300  C6   DA A 209       6.156 -84.710-193.817 
ATOM   4301  N6   DA A 209       5.036 -85.405-193.576 
ATOM   4302  N1   DA A 209       7.348 -85.267-193.532 
ATOM   4303  C2   DA A 209       8.457 -84.570-193.773 
ATOM   4304  N3   DA A 209       8.586 -83.361-194.273 
ATOM   4305  C4   DA A 209       7.379 -82.825-194.550 
ATOM   4306  P    DG A 210      10.694 -78.532-198.191 
ATOM   4307  OP1  DG A 210      11.343 -77.223-197.956 
ATOM   4308  OP2  DG A 210       9.678 -78.570-199.265 
ATOM   4309  O5'  DG A 210      11.811 -79.645-198.470 
ATOM   4310  C5'  DG A 210      12.422 -80.317-197.352 
ATOM   4311  C4'  DG A 210      12.524 -81.802-197.634 
ATOM   4312  O4'  DG A 210      11.329 -82.528-197.226 
ATOM   4313  C3'  DG A 210      12.708 -82.190-199.101 
ATOM   4314  O3'  DG A 210      13.578 -83.313-199.174 
ATOM   4315  C2'  DG A 210      11.317 -82.622-199.565 
ATOM   4316  C1'  DG A 210      10.933 -83.375-198.295 
ATOM   4317  N9   DG A 210       9.471 -83.628-198.167 
ATOM   4318  C8   DG A 210       8.412 -82.844-198.571 
ATOM   4319  N7   DG A 210       7.236 -83.360-198.310 
ATOM   4320  C5   DG A 210       7.536 -84.572-197.689 
ATOM   4321  C6   DG A 210       6.672 -85.575-197.178 
ATOM   4322  O6   DG A 210       5.444 -85.601-197.166 
ATOM   4323  N1   DG A 210       7.396 -86.643-196.630 
ATOM   4324  C2   DG A 210       8.773 -86.730-196.583 
ATOM   4325  N2   DG A 210       9.273 -87.832-196.017 
ATOM   4326  N3   DG A 210       9.584 -85.788-197.062 
ATOM   4327  C4   DG A 210       8.897 -84.745-197.598 
ATOM   4328  P    DA A 211      14.661 -83.379-200.352 
ATOM   4329  OP1  DA A 211      15.863 -82.607-199.964 
ATOM   4330  OP2  DA A 211      14.027 -82.995-201.631 
ATOM   4331  O5'  DA A 211      15.009 -84.941-200.372 
ATOM   4332  C5'  DA A 211      14.914 -85.694-199.149 
ATOM   4333  C4'  DA A 211      14.232 -87.023-199.409 
ATOM   4334  O4'  DA A 211      12.783 -86.936-199.294 
ATOM   4335  C3'  DA A 211      14.456 -87.624-200.797 
ATOM   4336  O3'  DA A 211      14.557 -89.038-200.675 
ATOM   4337  C2'  DA A 211      13.181 -87.294-201.572 
ATOM   4338  C1'  DA A 211      12.205 -87.561-200.430 
ATOM   4339  N9   DA A 211      10.855 -86.970-200.645 
ATOM   4340  C8   DA A 211      10.530 -85.803-201.275 
ATOM   4341  N7   DA A 211       9.257 -85.559-201.303 
ATOM   4342  C5   DA A 211       8.693 -86.642-200.644 
ATOM   4343  C6   DA A 211       7.365 -86.979-200.339 
ATOM   4344  N6   DA A 211       6.313 -86.220-200.676 
ATOM   4345  N1   DA A 211       7.155 -88.130-199.674 
ATOM   4346  C2   DA A 211       8.204 -88.881-199.341 
ATOM   4347  N3   DA A 211       9.482 -88.670-199.571 
ATOM   4348  C4   DA A 211       9.664 -87.513-200.238 
ATOM   4349  P    DA A 212      15.629 -89.820-201.570 
ATOM   4350  OP1  DA A 212      16.953 -89.775-200.911 
ATOM   4351  OP2  DA A 212      15.578 -89.313-202.960 
ATOM   4352  O5'  DA A 212      15.054 -91.311-201.522 
ATOM   4353  C5'  DA A 212      14.322 -91.740-200.358 
ATOM   4354  C4'  DA A 212      13.087 -92.514-200.778 
ATOM   4355  O4'  DA A 212      11.937 -91.648-200.999 
ATOM   4356  C3'  DA A 212      13.209 -93.305-202.080 
ATOM   4357  O3'  DA A 212      12.488 -94.524-201.948 
ATOM   4358  C2'  DA A 212      12.511 -92.438-203.127 
ATOM   4359  C1'  DA A 212      11.348 -91.996-202.243 
ATOM   4360  N9   DA A 212      10.621 -90.803-202.760 
ATOM   4361  C8   DA A 212      11.124 -89.732-203.440 
ATOM   4362  N7   DA A 212      10.232 -88.846-203.760 
ATOM   4363  C5   DA A 212       9.048 -89.368-203.255 
ATOM   4364  C6   DA A 212       7.725 -88.898-203.268 
ATOM   4365  N6   DA A 212       7.357 -87.739-203.834 
ATOM   4366  N1   DA A 212       6.789 -89.664-202.677 
ATOM   4367  C2   DA A 212       7.162 -90.813-202.116 
ATOM   4368  N3   DA A 212       8.359 -91.352-202.043 
ATOM   4369  C4   DA A 212       9.276 -90.566-202.642 
ATOM   4370  P    DA A 213      13.102 -95.861-202.577 
ATOM   4371  OP1  DA A 213      14.072 -96.455-201.630 
ATOM   4372  OP2  DA A 213      13.613 -95.580-203.937 
ATOM   4373  O5'  DA A 213      11.804 -96.790-202.673 
ATOM   4374  C5'  DA A 213      10.745 -96.612-201.713 
ATOM   4375  C4'  DA A 213       9.400 -96.645-202.412 
ATOM   4376  O4'  DA A 213       8.989 -95.332-202.886 
ATOM   4377  C3'  DA A 213       9.319 -97.529-203.656 
ATOM   4378  O3'  DA A 213       8.036 -98.142-203.702 
ATOM   4379  C2'  DA A 213       9.435 -96.557-204.830 
ATOM   4380  C1'  DA A 213       8.563 -95.456-204.235 
ATOM   4381  N9   DA A 213       8.733 -94.133-204.898 
ATOM   4382  C8   DA A 213       9.865 -93.592-205.436 
ATOM   4383  N7   DA A 213       9.693 -92.414-205.946 
ATOM   4384  C5   DA A 213       8.347 -92.150-205.733 
ATOM   4385  C6   DA A 213       7.536 -91.047-206.048 
ATOM   4386  N6   DA A 213       7.987 -89.951-206.675 
ATOM   4387  N1   DA A 213       6.238 -91.112-205.693 
ATOM   4388  C2   DA A 213       5.796 -92.203-205.070 
ATOM   4389  N3   DA A 213       6.455 -93.287-204.726 
ATOM   4390  C4   DA A 213       7.751 -93.198-205.092 
ATOM   4391  P    DT A 214       7.920 -99.665-204.182 
ATOM   4392  OP1  DT A 214       8.192-100.566-203.040 
ATOM   4393  OP2  DT A 214       8.757 -99.871-205.385 
ATOM   4394  O5'  DT A 214       6.373 -99.753-204.581 
ATOM   4395  C5'  DT A 214       5.425 -98.919-203.890 
ATOM   4396  C4'  DT A 214       4.454 -98.308-204.880 
ATOM   4397  O4'  DT A 214       4.938 -97.048-205.429 
ATOM   4398  C3'  DT A 214       4.144 -99.153-206.116 
ATOM   4399  O3'  DT A 214       2.775 -98.980-206.461 
ATOM   4400  C2'  DT A 214       5.006 -98.547-207.225 
ATOM   4401  C1'  DT A 214       4.788 -97.087-206.839 
ATOM   4402  N1   DT A 214       5.785 -96.155-207.437 
ATOM   4403  C2   DT A 214       5.341 -94.902-207.782 
ATOM   4404  O2   DT A 214       4.190 -94.538-207.620 
ATOM   4405  N3   DT A 214       6.294 -94.066-208.333 
ATOM   4406  C4   DT A 214       7.620 -94.374-208.561 
ATOM   4407  O4   DT A 214       8.379 -93.541-209.061 
ATOM   4408  C5   DT A 214       7.990 -95.712-208.166 
ATOM   4409  C7   DT A 214       9.416 -96.129-208.379 
ATOM   4410  C6   DT A 214       7.085 -96.545-207.628 
ATOM   4411  P    DA A 215       1.936-100.246-206.965 
ATOM   4412  OP1  DA A 215       1.436-101.006-205.797 
ATOM   4413  OP2  DA A 215       2.736-101.013-207.945 
ATOM   4414  O5'  DA A 215       0.711 -99.537-207.711 
ATOM   4415  C5'  DA A 215       0.268 -98.246-207.252 
ATOM   4416  C4'  DA A 215       0.011 -97.335-208.436 
ATOM   4417  O4'  DA A 215       1.205 -96.611-208.849 
ATOM   4418  C3'  DA A 215      -0.463 -98.024-209.715 
ATOM   4419  O3'  DA A 215      -1.410 -97.185-210.367 
ATOM   4420  C2'  DA A 215       0.786 -98.117-210.591 
ATOM   4421  C1'  DA A 215       1.339 -96.735-210.257 
ATOM   4422  N9   DA A 215       2.778 -96.567-210.601 
ATOM   4423  C8   DA A 215       3.778 -97.496-210.548 
ATOM   4424  N7   DA A 215       4.936 -97.042-210.915 
ATOM   4425  C5   DA A 215       4.689 -95.714-211.235 
ATOM   4426  C6   DA A 215       5.521 -94.680-211.696 
ATOM   4427  N6   DA A 215       6.833 -94.832-211.924 
ATOM   4428  N1   DA A 215       4.953 -93.480-211.914 
ATOM   4429  C2   DA A 215       3.649 -93.335-211.685 
ATOM   4430  N3   DA A 215       2.777 -94.221-211.257 
ATOM   4431  C4   DA A 215       3.371 -95.414-211.046 
ATOM   4432  P    DT A 216      -2.690 -97.852-211.059 
ATOM   4433  OP1  DT A 216      -3.744 -98.074-210.044 
ATOM   4434  OP2  DT A 216      -2.273 -99.041-211.832 
ATOM   4435  O5'  DT A 216      -3.146 -96.691-212.063 
ATOM   4436  C5'  DT A 216      -2.884 -95.321-211.710 
ATOM   4437  C4'  DT A 216      -2.358 -94.566-212.915 
ATOM   4438  O4'  DT A 216      -0.909 -94.655-213.036 
ATOM   4439  C3'  DT A 216      -2.871 -95.042-214.274 
ATOM   4440  O3'  DT A 216      -3.049 -93.912-215.120 
ATOM   4441  C2'  DT A 216      -1.738 -95.898-214.838 
ATOM   4442  C1'  DT A 216      -0.592 -95.002-214.375 
ATOM   4443  N1   DT A 216       0.736 -95.678-214.377 
ATOM   4444  C2   DT A 216       1.828 -94.908-214.694 
ATOM   4445  O2   DT A 216       1.748 -93.723-214.967 
ATOM   4446  N3   DT A 216       3.041 -95.569-214.686 
ATOM   4447  C4   DT A 216       3.246 -96.902-214.393 
ATOM   4448  O4   DT A 216       4.381 -97.382-214.419 
ATOM   4449  C5   DT A 216       2.039 -97.626-214.073 
ATOM   4450  C7   DT A 216       2.173 -99.084-213.742 
ATOM   4451  C6   DT A 216       0.846 -97.009-214.073 
ATOM   4452  P    DC A 217      -4.317 -93.864-216.094 
ATOM   4453  OP1  DC A 217      -5.494 -93.360-215.351 
ATOM   4454  OP2  DC A 217      -4.483 -95.176-216.758 
ATOM   4455  O5'  DC A 217      -3.851 -92.774-217.168 
ATOM   4456  C5'  DC A 217      -2.952 -91.728-216.754 
ATOM   4457  C4'  DC A 217      -1.873 -91.528-217.800 
ATOM   4458  O4'  DC A 217      -0.724 -92.396-217.584 
ATOM   4459  C3'  DC A 217      -2.285 -91.815-219.244 
ATOM   4460  O3'  DC A 217      -1.640 -90.880-220.100 
ATOM   4461  C2'  DC A 217      -1.726 -93.207-219.537 
ATOM   4462  C1'  DC A 217      -0.395 -93.019-218.816 
ATOM   4463  N1   DC A 217       0.310 -94.296-218.516 
ATOM   4464  C2   DC A 217       1.701 -94.298-218.564 
ATOM   4465  O2   DC A 217       2.289 -93.249-218.851 
ATOM   4466  N3   DC A 217       2.362 -95.453-218.294 
ATOM   4467  C4   DC A 217       1.688 -96.569-217.987 
ATOM   4468  N4   DC A 217       2.378 -97.670-217.732 
ATOM   4469  C5   DC A 217       0.257 -96.589-217.933 
ATOM   4470  C6   DC A 217      -0.385 -95.425-218.206 
ATOM   4471  P    DT A 218      -2.451 -90.276-221.341 
ATOM   4472  OP1  DT A 218      -3.272 -89.131-220.886 
ATOM   4473  OP2  DT A 218      -3.178 -91.361-222.034 
ATOM   4474  O5'  DT A 218      -1.260 -89.748-222.270 
ATOM   4475  C5'  DT A 218      -0.035 -89.307-221.654 
ATOM   4476  C4'  DT A 218       1.155 -89.849-222.420 
ATOM   4477  O4'  DT A 218       1.566 -91.165-221.951 
ATOM   4478  C3'  DT A 218       0.947 -90.042-223.922 
ATOM   4479  O3'  DT A 218       2.153 -89.714-224.600 
ATOM   4480  C2'  DT A 218       0.688 -91.540-224.088 
ATOM   4481  C1'  DT A 218       1.731 -92.012-223.078 
ATOM   4482  N1   DT A 218       1.538 -93.419-222.632 
ATOM   4483  C2   DT A 218       2.670 -94.152-222.365 
ATOM   4484  O2   DT A 218       3.796 -93.697-222.479 
ATOM   4485  N3   DT A 218       2.453 -95.452-221.955 
ATOM   4486  C4   DT A 218       1.227 -96.066-221.794 
ATOM   4487  O4   DT A 218       1.158 -97.239-221.420 
ATOM   4488  C5   DT A 218       0.099 -95.218-222.098 
ATOM   4489  C7   DT A 218      -1.273 -95.808-221.948 
ATOM   4490  C6   DT A 218       0.281 -93.950-222.499 
ATOM   4491  P    DC A 219       2.072 -88.924-225.991 
ATOM   4492  OP1  DC A 219       1.948 -87.473-225.730 
ATOM   4493  OP2  DC A 219       1.019 -89.524-226.840 
ATOM   4494  O5'  DC A 219       3.511 -89.238-226.616 
ATOM   4495  C5'  DC A 219       4.625 -89.455-225.730 
ATOM   4496  C4'  DC A 219       5.442 -90.640-226.205 
ATOM   4497  O4'  DC A 219       4.957 -91.901-225.663 
ATOM   4498  C3'  DC A 219       5.461 -90.871-227.716 
ATOM   4499  O3'  DC A 219       6.753 -91.329-228.095 
ATOM   4500  C2'  DC A 219       4.459 -92.002-227.947 
ATOM   4501  C1'  DC A 219       4.845 -92.833-226.727 
ATOM   4502  N1   DC A 219       3.826 -93.850-226.347 
ATOM   4503  C2   DC A 219       4.278 -95.058-225.823 
ATOM   4504  O2   DC A 219       5.495 -95.235-225.695 
ATOM   4505  N3   DC A 219       3.363 -95.999-225.471 
ATOM   4506  C4   DC A 219       2.054 -95.769-225.625 
ATOM   4507  N4   DC A 219       1.202 -96.717-225.267 
ATOM   4508  C5   DC A 219       1.569 -94.533-226.163 
ATOM   4509  C6   DC A 219       2.497 -93.605-226.509 
ATOM   4510  P    DA A 220       7.396 -90.796-229.461 
ATOM   4511  OP1  DA A 220       8.044 -89.486-229.226 
ATOM   4512  OP2  DA A 220       6.380 -90.833-230.535 
ATOM   4513  O5'  DA A 220       8.513 -91.908-229.739 
ATOM   4514  C5'  DA A 220       9.123 -92.580-228.622 
ATOM   4515  C4'  DA A 220       9.226 -94.065-228.904 
ATOM   4516  O4'  DA A 220       8.030 -94.791-228.496 
ATOM   4517  C3'  DA A 220       9.410 -94.453-230.371 
ATOM   4518  O3'  DA A 220      10.280 -95.576-230.444 
ATOM   4519  C2'  DA A 220       8.019 -94.885-230.835 
ATOM   4520  C1'  DA A 220       7.635 -95.638-229.564 
ATOM   4521  N9   DA A 220       6.172 -95.891-229.437 
ATOM   4522  C8   DA A 220       5.137 -95.101-229.844 
ATOM   4523  N7   DA A 220       3.966 -95.600-229.592 
ATOM   4524  C5   DA A 220       4.244 -96.810-228.972 
ATOM   4525  C6   DA A 220       3.419 -97.822-228.455 
ATOM   4526  N6   DA A 220       2.080 -97.772-228.484 
ATOM   4527  N1   DA A 220       4.021 -98.894-227.906 
ATOM   4528  C2   DA A 220       5.352 -98.939-227.880 
ATOM   4529  N3   DA A 220       6.222 -98.060-228.328 
ATOM   4530  C4   DA A 220       5.593 -96.997-228.873 
ATOM   4531  P    DG A 221      11.363 -95.642-231.621 
ATOM   4532  OP1  DG A 221      12.565 -94.870-231.234 
ATOM   4533  OP2  DG A 221      10.729 -95.258-232.901 
ATOM   4534  O5'  DG A 221      11.711 -97.205-231.642 
ATOM   4535  C5'  DG A 221      11.616 -97.957-230.418 
ATOM   4536  C4'  DG A 221      10.934 -99.286-230.679 
ATOM   4537  O4'  DG A 221       9.485 -99.199-230.564 
ATOM   4538  C3'  DG A 221      11.158 -99.887-232.066 
ATOM   4539  O3'  DG A 221      11.259-101.301-231.945 
ATOM   4540  C2'  DG A 221       9.883 -99.557-232.842 
ATOM   4541  C1'  DG A 221       8.907 -99.824-231.700 
ATOM   4542  N9   DG A 221       7.557 -99.233-231.915 
ATOM   4543  C8   DG A 221       7.210 -98.059-232.547 
ATOM   4544  N7   DG A 221       5.921 -97.824-232.568 
ATOM   4545  C5   DG A 221       5.374 -98.921-231.903 
ATOM   4546  C6   DG A 221       4.020 -99.231-231.612 
ATOM   4547  O6   DG A 221       3.007 -98.591-231.885 
ATOM   4548  N1   DG A 221       3.910-100.445-230.919 
ATOM   4549  C2   DG A 221       4.970-101.252-230.556 
ATOM   4550  N2   DG A 221       4.656-102.371-229.898 
ATOM   4551  N3   DG A 221       6.240-100.960-230.829 
ATOM   4552  C4   DG A 221       6.364 -99.787-231.501 
ATOM   4553  P    DG A 222      12.331-102.083-232.840 
ATOM   4554  OP1  DG A 222      13.655-102.038-232.181 
ATOM   4555  OP2  DG A 222      12.280-101.576-234.229 
ATOM   4556  O5'  DG A 222      11.756-103.575-232.791 
ATOM   4557  C5'  DG A 222      11.024-104.003-231.628 
ATOM   4558  C4'  DG A 222       9.789-104.777-232.048 
ATOM   4559  O4'  DG A 222       8.639-103.911-232.269 
ATOM   4560  C3'  DG A 222       9.911-105.568-233.350 
ATOM   4561  O3'  DG A 222       9.190-106.787-233.218 
ATOM   4562  C2'  DG A 222       9.212-104.701-234.397 
ATOM   4563  C1'  DG A 222       8.050-104.259-233.513 
ATOM   4564  N9   DG A 222       7.323-103.066-234.030 
ATOM   4565  C8   DG A 222       7.813-101.977-234.717 
ATOM   4566  N7   DG A 222       6.901-101.091-235.033 
ATOM   4567  C5   DG A 222       5.723-101.631-234.520 
ATOM   4568  C6   DG A 222       4.397-101.126-234.551 
ATOM   4569  O6   DG A 222       3.983-100.081-235.046 
ATOM   4570  N1   DG A 222       3.502-101.995-233.911 
ATOM   4571  C2   DG A 222       3.845-103.195-233.318 
ATOM   4572  N2   DG A 222       2.845-103.879-232.759 
ATOM   4573  N3   DG A 222       5.090-103.667-233.289 
ATOM   4574  C4   DG A 222       5.969-102.836-233.906 
ATOM   4575  P    DC A 223       9.804-108.124-233.847 
ATOM   4576  OP1  DC A 223      10.774-108.718-232.899 
ATOM   4577  OP2  DC A 223      10.315-107.843-235.207 
ATOM   4578  O5'  DC A 223       8.506-109.053-233.943 
ATOM   4579  C5'  DC A 223       7.447-108.875-232.982 
ATOM   4580  C4'  DC A 223       6.102-108.908-233.681 
ATOM   4581  O4'  DC A 223       5.691-107.595-234.156 
ATOM   4582  C3'  DC A 223       6.021-109.792-234.926 
ATOM   4583  O3'  DC A 223       4.738-110.405-234.972 
ATOM   4584  C2'  DC A 223       6.137-108.820-236.100 
ATOM   4585  C1'  DC A 223       5.265-107.719-235.504 
ATOM   4586  N1   DC A 223       5.435-106.396-236.168 
ATOM   4587  C2   DC A 223       4.315-105.575-236.273 
ATOM   4588  O2   DC A 223       3.237-105.974-235.816 
ATOM   4589  N3   DC A 223       4.448-104.365-236.875 
ATOM   4590  C4   DC A 223       5.633-103.970-237.357 
ATOM   4591  N4   DC A 223       5.713-102.781-237.935 
ATOM   4592  C5   DC A 223       6.797-104.800-237.259 
ATOM   4593  C6   DC A 223       6.643-106.005-236.655 
ATOM   4594  P    DT A 224       4.622-111.928-235.452 
ATOM   4595  OP1  DT A 224       4.894-112.829-234.310 
ATOM   4596  OP2  DT A 224       5.458-112.134-236.655 
ATOM   4597  O5'  DT A 224       3.075-112.016-235.851 
ATOM   4598  C5'  DT A 224       2.127-111.182-235.159 
ATOM   4599  C4'  DT A 224       1.156-110.571-236.150 
ATOM   4600  O4'  DT A 224       1.640-109.311-236.699 
ATOM   4601  C3'  DT A 224       0.846-111.416-237.386 
ATOM   4602  O3'  DT A 224      -0.523-111.243-237.731 
ATOM   4603  C2'  DT A 224       1.708-110.810-238.494 
ATOM   4604  C1'  DT A 224       1.490-109.350-238.109 
ATOM   4605  N1   DT A 224       2.487-108.418-238.706 
ATOM   4606  C2   DT A 224       2.043-107.165-239.052 
ATOM   4607  O2   DT A 224       0.891-106.801-238.889 
ATOM   4608  N3   DT A 224       2.996-106.329-239.603 
ATOM   4609  C4   DT A 224       4.321-106.637-239.831 
ATOM   4610  O4   DT A 224       5.080-105.804-240.331 
ATOM   4611  C5   DT A 224       4.692-107.975-239.436 
ATOM   4612  C7   DT A 224       6.118-108.392-239.649 
ATOM   4613  C6   DT A 224       3.786-108.808-238.898 
ATOM   4614  P    DA A 225      -1.362-112.509-238.235 
ATOM   4615  OP1  DA A 225      -1.863-113.269-237.067 
ATOM   4616  OP2  DA A 225      -0.562-113.276-239.215 
ATOM   4617  O5'  DA A 225      -2.587-111.800-238.981 
ATOM   4618  C5'  DA A 225      -3.031-110.509-238.522 
ATOM   4619  C4'  DA A 225      -3.287-109.598-239.706 
ATOM   4620  O4'  DA A 225      -2.093-108.874-240.119 
ATOM   4621  C3'  DA A 225      -3.762-110.287-240.985 
ATOM   4622  O3'  DA A 225      -4.708-109.448-241.636 
ATOM   4623  C2'  DA A 225      -2.512-110.380-241.861 
ATOM   4624  C1'  DA A 225      -1.959-108.998-241.527 
ATOM   4625  N9   DA A 225      -0.520-108.830-241.871 
ATOM   4626  C8   DA A 225       0.480-109.759-241.818 
ATOM   4627  N7   DA A 225       1.638-109.305-242.185 
ATOM   4628  C5   DA A 225       1.391-107.977-242.505 
ATOM   4629  C6   DA A 225       2.223-106.943-242.965 
ATOM   4630  N6   DA A 225       3.535-107.095-243.194 
ATOM   4631  N1   DA A 225       1.654-105.743-243.184 
ATOM   4632  C2   DA A 225       0.351-105.598-242.955 
ATOM   4633  N3   DA A 225      -0.521-106.485-242.527 
ATOM   4634  C4   DA A 225       0.073-107.677-242.316 
ATOM   4635  P    DA A 226      -5.989-110.115-242.329 
ATOM   4636  OP1  DA A 226      -7.042-110.337-241.313 
ATOM   4637  OP2  DA A 226      -5.571-111.305-243.102 
ATOM   4638  O5'  DA A 226      -6.444-108.954-243.333 
ATOM   4639  C5'  DA A 226      -6.183-107.584-242.979 
ATOM   4640  C4'  DA A 226      -5.656-106.829-244.185 
ATOM   4641  O4'  DA A 226      -4.208-106.918-244.306 
ATOM   4642  C3'  DA A 226      -6.169-107.305-245.543 
ATOM   4643  O3'  DA A 226      -6.347-106.175-246.390 
ATOM   4644  C2'  DA A 226      -5.036-108.161-246.107 
ATOM   4645  C1'  DA A 226      -3.890-107.265-245.645 
ATOM   4646  N9   DA A 226      -2.563-107.941-245.646 
ATOM   4647  C8   DA A 226      -2.276-109.246-245.371 
ATOM   4648  N7   DA A 226      -1.015-109.536-245.457 
ATOM   4649  C5   DA A 226      -0.420-108.335-245.816 
ATOM   4650  C6   DA A 226       0.915-107.975-246.066 
ATOM   4651  N6   DA A 226       1.940-108.836-245.986 
ATOM   4652  N1   DA A 226       1.160-106.695-246.401 
ATOM   4653  C2   DA A 226       0.137-105.844-246.478 
ATOM   4654  N3   DA A 226      -1.143-106.063-246.269 
ATOM   4655  C4   DA A 226      -1.361-107.352-245.935 
ATOM   4656  P    DT A 227      -7.616-106.127-247.364 
ATOM   4657  OP1  DT A 227      -8.793-105.623-246.620 
ATOM   4658  OP2  DT A 227      -7.781-107.439-248.028 
ATOM   4659  O5'  DT A 227      -7.149-105.037-248.437 
ATOM   4660  C5'  DT A 227      -6.250-103.991-248.024 
ATOM   4661  C4'  DT A 227      -5.171-103.791-249.070 
ATOM   4662  O4'  DT A 227      -4.022-104.660-248.854 
ATOM   4663  C3'  DT A 227      -5.583-104.078-250.514 
ATOM   4664  O3'  DT A 227      -4.938-103.143-251.370 
ATOM   4665  C2'  DT A 227      -5.024-105.470-250.807 
ATOM   4666  C1'  DT A 227      -3.693-105.282-250.086 
ATOM   4667  N1   DT A 227      -2.989-106.560-249.786 
ATOM   4668  C2   DT A 227      -1.616-106.545-249.837 
ATOM   4669  O2   DT A 227      -0.973-105.546-250.113 
ATOM   4670  N3   DT A 227      -0.998-107.747-249.554 
ATOM   4671  C4   DT A 227      -1.625-108.934-249.231 
ATOM   4672  O4   DT A 227      -0.964-109.947-248.997 
ATOM   4673  C5   DT A 227      -3.065-108.850-249.202 
ATOM   4674  C7   DT A 227      -3.827-110.097-248.859 
ATOM   4675  C6   DT A 227      -3.692-107.693-249.474 
ATOM   4676  P    DG A 228      -5.750-102.539-252.611 
ATOM   4677  OP1  DG A 228      -6.571-101.394-252.156 
ATOM   4678  OP2  DG A 228      -6.477-103.624-253.304 
ATOM   4679  O5'  DG A 228      -4.559-102.011-253.540 
ATOM   4680  C5'  DG A 228      -3.334-101.570-252.923 
ATOM   4681  C4'  DG A 228      -2.143-102.112-253.690 
ATOM   4682  O4'  DG A 228      -1.732-103.429-253.221 
ATOM   4683  C3'  DG A 228      -2.351-102.306-255.192 
ATOM   4684  O3'  DG A 228      -1.145-101.977-255.870 
ATOM   4685  C2'  DG A 228      -2.610-103.803-255.358 
ATOM   4686  C1'  DG A 228      -1.568-104.275-254.348 
ATOM   4687  N9   DG A 228      -1.760-105.682-253.902 
ATOM   4688  C8   DG A 228      -2.931-106.385-253.712 
ATOM   4689  N7   DG A 228      -2.754-107.620-253.310 
ATOM   4690  C5   DG A 228      -1.368-107.746-253.230 
ATOM   4691  C6   DG A 228      -0.573-108.858-252.851 
ATOM   4692  O6   DG A 228      -0.933-109.979-252.502 
ATOM   4693  N1   DG A 228       0.795-108.554-252.909 
ATOM   4694  C2   DG A 228       1.323-107.335-253.285 
ATOM   4695  N2   DG A 228       2.656-107.245-253.275 
ATOM   4696  N3   DG A 228       0.576-106.291-253.640 
ATOM   4697  C4   DG A 228      -0.752-106.570-253.589 
ATOM   4698  P    DT A 229      -1.226-101.187-257.260 
ATOM   4699  OP1  DT A 229      -1.351 -99.736-256.999 
ATOM   4700  OP2  DT A 229      -2.279-101.787-258.110 
ATOM   4701  O5'  DT A 229       0.212-101.501-257.886 
ATOM   4702  C5'  DT A 229       1.326-101.718-257.000 
ATOM   4703  C4'  DT A 229       2.144-102.903-257.475 
ATOM   4704  O4'  DT A 229       1.659-104.164-256.933 
ATOM   4705  C3'  DT A 229       2.163-103.134-258.986 
ATOM   4706  O3'  DT A 229       3.455-103.592-259.365 
ATOM   4707  C2'  DT A 229       1.161-104.265-259.217 
ATOM   4708  C1'  DT A 229       1.547-105.096-257.997 
ATOM   4709  N1   DT A 229       0.528-106.113-257.617 
ATOM   4710  C2   DT A 229       0.990-107.300-257.101 
ATOM   4711  O2   DT A 229       2.174-107.540-256.949 
ATOM   4712  N3   DT A 229       0.015-108.219-256.761 
ATOM   4713  C4   DT A 229      -1.348-108.051-256.891 
ATOM   4714  O4   DT A 229      -2.125-108.947-256.552 
ATOM   4715  C5   DT A 229      -1.736-106.774-257.442 
ATOM   4716  C7   DT A 229      -3.203-106.511-257.617 
ATOM   4717  C6   DT A 229      -0.810-105.863-257.782 
ATOM   4718  P    DC A 230       4.098-103.059-260.731 
ATOM   4719  OP1  DC A 230       4.746-101.749-260.495 
ATOM   4720  OP2  DC A 230       3.081-103.096-261.805 
ATOM   4721  O5'  DC A 230       5.215-104.171-261.009 
ATOM   4722  C5'  DC A 230       5.825-104.843-259.892 
ATOM   4723  C4'  DC A 230       5.927-106.328-260.174 
ATOM   4724  O4'  DC A 230       4.732-107.054-259.766 
ATOM   4725  C3'  DC A 230       6.112-106.716-261.640 
ATOM   4726  O3'  DC A 230       6.982-107.839-261.714 
ATOM   4727  C2'  DC A 230       4.721-107.148-262.105 
ATOM   4728  C1'  DC A 230       4.337-107.901-260.834 
ATOM   4729  N1   DC A 230       2.874-108.155-260.707 
ATOM   4730  C2   DC A 230       2.472-109.342-260.100 
ATOM   4731  O2   DC A 230       3.336-110.128-259.696 
ATOM   4732  N3   DC A 230       1.143-109.592-259.975 
ATOM   4733  C4   DC A 230       0.238-108.714-260.426 
ATOM   4734  N4   DC A 230      -1.046-109.004-260.281 
ATOM   4735  C5   DC A 230       0.631-107.487-261.053 
ATOM   4736  C6   DC A 230       1.964-107.256-261.169 
ATOM   4737  P    DG A 231       8.065-107.905-262.891 
ATOM   4738  OP1  DG A 231       9.267-107.133-262.504 
ATOM   4739  OP2  DG A 231       7.431-107.521-264.171 
ATOM   4740  O5'  DG A 231       8.412-109.468-262.912 
ATOM   4741  C5'  DG A 231       8.317-110.221-261.688 
ATOM   4742  C4'  DG A 231       7.636-111.549-261.949 
ATOM   4743  O4'  DG A 231       6.187-111.462-261.833 
ATOM   4744  C3'  DG A 231       7.859-112.150-263.336 
ATOM   4745  O3'  DG A 231       7.961-113.564-263.215 
ATOM   4746  C2'  DG A 231       6.584-111.821-264.112 
ATOM   4747  C1'  DG A 231       5.609-112.087-262.969 
ATOM   4748  N9   DG A 231       4.258-111.497-263.185 
ATOM   4749  C8   DG A 231       3.912-110.322-263.817 
ATOM   4750  N7   DG A 231       2.622-110.087-263.838 
ATOM   4751  C5   DG A 231       2.076-111.184-263.173 
ATOM   4752  C6   DG A 231       0.721-111.494-262.882 
ATOM   4753  O6   DG A 231      -0.291-110.854-263.155 
ATOM   4754  N1   DG A 231       0.612-112.708-262.189 
ATOM   4755  C2   DG A 231       1.671-113.516-261.826 
ATOM   4756  N2   DG A 231       1.358-114.635-261.168 
ATOM   4757  N3   DG A 231       2.942-113.223-262.099 
ATOM   4758  C4   DG A 231       3.065-112.050-262.771 
ATOM   4759  P    DT A 232       9.033-114.346-264.110 
ATOM   4760  OP1  DT A 232      10.357-114.301-263.450 
ATOM   4761  OP2  DT A 232       8.982-113.840-265.499 
ATOM   4762  O5'  DT A 232       8.458-115.838-264.061 
ATOM   4763  C5'  DT A 232       7.725-116.266-262.898 
ATOM   4764  C4'  DT A 232       6.491-117.040-263.318 
ATOM   4765  O4'  DT A 232       5.341-116.174-263.539 
ATOM   4766  C3'  DT A 232       6.613-117.831-264.620 
ATOM   4767  O3'  DT A 232       5.892-119.050-264.488 
ATOM   4768  C2'  DT A 232       5.914-116.964-265.667 
ATOM   4769  C1'  DT A 232       4.752-116.522-264.782 
ATOM   4770  N1   DT A 232       4.024-115.330-265.300 
ATOM   4771  C2   DT A 232       2.669-115.279-265.077 
ATOM   4772  O2   DT A 232       2.061-116.153-264.487 
ATOM   4773  N3   DT A 232       2.029-114.158-265.572 
ATOM   4774  C4   DT A 232       2.619-113.113-266.253 
ATOM   4775  O4   DT A 232       1.940-112.161-266.648 
ATOM   4776  C5   DT A 232       4.043-113.257-266.437 
ATOM   4777  C7   DT A 232       4.762-112.162-267.169 
ATOM   4778  C6   DT A 232       4.690-114.335-265.967 
ATOM   4779  P    DC A 233       6.506-120.387-265.117 
ATOM   4780  OP1  DC A 233       7.475-120.981-264.169 
ATOM   4781  OP2  DC A 233       7.017-120.106-266.477 
ATOM   4782  O5'  DC A 233       5.207-121.317-265.212 
ATOM   4783  C5'  DC A 233       4.149-121.138-264.252 
ATOM   4784  C4'  DC A 233       2.804-121.171-264.951 
ATOM   4785  O4'  DC A 233       2.393-119.858-265.426 
ATOM   4786  C3'  DC A 233       2.722-122.055-266.196 
ATOM   4787  O3'  DC A 233       1.440-122.668-266.242 
ATOM   4788  C2'  DC A 233       2.839-121.083-267.369 
ATOM   4789  C1'  DC A 233       1.967-119.983-266.774 
ATOM   4790  N1   DC A 233       2.136-118.659-267.437 
ATOM   4791  C2   DC A 233       1.017-117.838-267.543 
ATOM   4792  O2   DC A 233      -0.061-118.237-267.086 
ATOM   4793  N3   DC A 233       1.150-116.628-268.145 
ATOM   4794  C4   DC A 233       2.335-116.233-268.627 
ATOM   4795  N4   DC A 233       2.414-115.044-269.205 
ATOM   4796  C5   DC A 233       3.499-117.063-268.529 
ATOM   4797  C6   DC A 233       3.345-118.268-267.924 
ATOM   4798  P    DT A 234       1.324-124.191-266.721 
ATOM   4799  OP1  DT A 234       1.596-125.092-265.580 
ATOM   4800  OP2  DT A 234       2.160-124.397-267.925 
ATOM   4801  O5'  DT A 234      -0.223-124.279-267.121 
ATOM   4802  C5'  DT A 234      -1.171-123.445-266.429 
ATOM   4803  C4'  DT A 234      -2.142-122.834-267.420 
ATOM   4804  O4'  DT A 234      -1.659-121.574-267.968 
ATOM   4805  C3'  DT A 234      -2.452-123.679-268.655 
ATOM   4806  O3'  DT A 234      -3.821-123.506-269.001 
ATOM   4807  C2'  DT A 234      -1.591-123.073-269.764 
ATOM   4808  C1'  DT A 234      -1.809-121.614-269.379 
ATOM   4809  N1   DT A 234      -0.811-120.681-269.976 
ATOM   4810  C2   DT A 234      -1.255-119.428-270.321 
ATOM   4811  O2   DT A 234      -2.407-119.064-270.159 
ATOM   4812  N3   DT A 234      -0.303-118.592-270.873 
ATOM   4813  C4   DT A 234       1.023-118.900-271.100 
ATOM   4814  O4   DT A 234       1.782-118.067-271.601 
ATOM   4815  C5   DT A 234       1.394-120.238-270.705 
ATOM   4816  C7   DT A 234       2.819-120.655-270.919 
ATOM   4817  C6   DT A 234       0.488-121.072-270.167 
ATOM   4818  P    DG A 235      -4.660-124.772-269.505 
ATOM   4819  OP1  DG A 235      -5.161-125.532-268.337 
ATOM   4820  OP2  DG A 235      -3.860-125.540-270.484 
ATOM   4821  O5'  DG A 235      -5.886-124.063-270.251 
ATOM   4822  C5'  DG A 235      -6.329-122.772-269.792 
ATOM   4823  C4'  DG A 235      -6.586-121.861-270.976 
ATOM   4824  O4'  DG A 235      -5.391-121.137-271.389 
ATOM   4825  C3'  DG A 235      -7.060-122.550-272.255 
ATOM   4826  O3'  DG A 235      -8.007-121.711-272.906 
ATOM   4827  C2'  DG A 235      -5.811-122.643-273.131 
ATOM   4828  C1'  DG A 235      -5.257-121.261-272.796 
ATOM   4829  N9   DG A 235      -3.818-121.093-273.140 
ATOM   4830  C8   DG A 235      -2.798-122.017-273.094 
ATOM   4831  N7   DG A 235      -1.632-121.546-273.466 
ATOM   4832  C5   DG A 235      -1.900-120.215-273.783 
ATOM   4833  C6   DG A 235      -1.032-119.193-274.248 
ATOM   4834  O6   DG A 235       0.173-119.254-274.480 
ATOM   4835  N1   DG A 235      -1.718-117.986-274.444 
ATOM   4836  C2   DG A 235      -3.067-117.793-274.219 
ATOM   4837  N2   DG A 235      -3.532-116.566-274.465 
ATOM   4838  N3   DG A 235      -3.881-118.752-273.782 
ATOM   4839  C4   DG A 235      -3.231-119.928-273.588 
ATOM   4840  P    DT A 236      -9.287-122.378-273.599 
ATOM   4841  OP1  DT A 236     -10.340-122.601-272.583 
ATOM   4842  OP2  DT A 236      -8.869-123.568-274.372 
ATOM   4843  O5'  DT A 236      -9.742-121.217-274.603 
ATOM   4844  C5'  DT A 236      -9.481-119.847-274.249 
ATOM   4845  C4'  DT A 236      -8.954-119.092-275.454 
ATOM   4846  O4'  DT A 236      -7.506-119.181-275.575 
ATOM   4847  C3'  DT A 236      -9.467-119.568-276.813 
ATOM   4848  O3'  DT A 236      -9.645-118.438-277.659 
ATOM   4849  C2'  DT A 236      -8.334-120.425-277.377 
ATOM   4850  C1'  DT A 236      -7.189-119.528-276.915 
ATOM   4851  N1   DT A 236      -5.861-120.204-276.916 
ATOM   4852  C2   DT A 236      -4.768-119.434-277.234 
ATOM   4853  O2   DT A 236      -4.849-118.249-277.507 
ATOM   4854  N3   DT A 236      -3.555-120.095-277.226 
ATOM   4855  C4   DT A 236      -3.350-121.428-276.933 
ATOM   4856  O4   DT A 236      -2.216-121.908-276.958 
ATOM   4857  C5   DT A 236      -4.558-122.153-276.612 
ATOM   4858  C7   DT A 236      -4.424-123.611-276.281 
ATOM   4859  C6   DT A 236      -5.750-121.535-276.613 
ATOM   4860  P    DA A 237     -10.914-118.391-278.633 
ATOM   4861  OP1  DA A 237     -12.091-117.886-277.890 
ATOM   4862  OP2  DA A 237     -11.079-119.702-279.297 
ATOM   4863  O5'  DA A 237     -10.447-117.300-279.707 
ATOM   4864  C5'  DA A 237      -9.548-116.254-279.294 
ATOM   4865  C4'  DA A 237      -8.470-116.055-280.339 
ATOM   4866  O4'  DA A 237      -7.320-116.923-280.123 
ATOM   4867  C3'  DA A 237      -8.881-116.341-281.783 
ATOM   4868  O3'  DA A 237      -8.236-115.407-282.640 
ATOM   4869  C2'  DA A 237      -8.323-117.733-282.076 
ATOM   4870  C1'  DA A 237      -6.991-117.545-281.356 
ATOM   4871  N9   DA A 237      -6.287-118.823-281.056 
ATOM   4872  C8   DA A 237      -6.829-120.033-280.730 
ATOM   4873  N7   DA A 237      -5.948-120.964-280.525 
ATOM   4874  C5   DA A 237      -4.732-120.324-280.729 
ATOM   4875  C6   DA A 237      -3.403-120.774-280.660 
ATOM   4876  N6   DA A 237      -3.062-122.033-280.353 
ATOM   4877  N1   DA A 237      -2.434-119.878-280.922 
ATOM   4878  C2   DA A 237      -2.778-118.627-281.227 
ATOM   4879  N3   DA A 237      -3.978-118.097-281.321 
ATOM   4880  C4   DA A 237      -4.930-119.014-281.055 
ATOM   4881  P    DT A 238      -9.048-114.802-283.880 
ATOM   4882  OP1  DT A 238      -9.869-113.657-283.426 
ATOM   4883  OP2  DT A 238      -9.775-115.887-284.574 
ATOM   4884  O5'  DT A 238      -7.857-114.274-284.810 
ATOM   4885  C5'  DT A 238      -6.632-113.834-284.193 
ATOM   4886  C4'  DT A 238      -5.442-114.375-284.960 
ATOM   4887  O4'  DT A 238      -5.031-115.692-284.490 
ATOM   4888  C3'  DT A 238      -5.650-114.569-286.462 
ATOM   4889  O3'  DT A 238      -4.443-114.241-287.140 
ATOM   4890  C2'  DT A 238      -5.908-116.066-286.628 
ATOM   4891  C1'  DT A 238      -4.866-116.538-285.618 
ATOM   4892  N1   DT A 238      -5.059-117.946-285.172 
ATOM   4893  C2   DT A 238      -3.926-118.678-284.905 
ATOM   4894  O2   DT A 238      -2.801-118.223-285.018 
ATOM   4895  N3   DT A 238      -4.144-119.978-284.495 
ATOM   4896  C4   DT A 238      -5.370-120.592-284.333 
ATOM   4897  O4   DT A 238      -5.439-121.765-283.960 
ATOM   4898  C5   DT A 238      -6.497-119.744-284.638 
ATOM   4899  C7   DT A 238      -7.870-120.334-284.488 
ATOM   4900  C6   DT A 238      -6.316-118.476-285.038 
ATOM   4901  P    DA A 239      -4.525-113.450-288.530 
ATOM   4902  OP1  DA A 239      -4.649-111.999-288.269 
ATOM   4903  OP2  DA A 239      -5.577-114.050-289.380 
ATOM   4904  O5'  DA A 239      -3.086-113.764-289.156 
ATOM   4905  C5'  DA A 239      -1.972-113.981-288.270 
ATOM   4906  C4'  DA A 239      -1.155-115.166-288.745 
ATOM   4907  O4'  DA A 239      -1.639-116.427-288.202 
ATOM   4908  C3'  DA A 239      -1.136-115.397-290.256 
ATOM   4909  O3'  DA A 239       0.157-115.855-290.635 
ATOM   4910  C2'  DA A 239      -2.138-116.528-290.487 
ATOM   4911  C1'  DA A 239      -1.751-117.359-289.267 
ATOM   4912  N9   DA A 239      -2.771-118.376-288.887 
ATOM   4913  C8   DA A 239      -4.130-118.291-288.983 
ATOM   4914  N7   DA A 239      -4.753-119.351-288.569 
ATOM   4915  C5   DA A 239      -3.733-120.202-288.168 
ATOM   4916  C6   DA A 239      -3.739-121.499-287.626 
ATOM   4917  N6   DA A 239      -4.859-122.194-287.385 
ATOM   4918  N1   DA A 239      -2.547-122.056-287.341 
ATOM   4919  C2   DA A 239      -1.438-121.360-287.582 
ATOM   4920  N3   DA A 239      -1.309-120.150-288.082 
ATOM   4921  C4   DA A 239      -2.516-119.614-288.359 
ATOM   4922  P    DG A 240       0.800-115.322-292.001 
ATOM   4923  OP1  DG A 240       1.448-114.012-291.765 
ATOM   4924  OP2  DG A 240      -0.217-115.359-293.074 
ATOM   4925  O5'  DG A 240       1.916-116.434-292.279 
ATOM   4926  C5'  DG A 240       2.527-117.106-291.161 
ATOM   4927  C4'  DG A 240       2.629-118.591-291.443 
ATOM   4928  O4'  DG A 240       1.434-119.318-291.036 
ATOM   4929  C3'  DG A 240       2.814-118.979-292.910 
ATOM   4930  O3'  DG A 240       3.683-120.102-292.984 
ATOM   4931  C2'  DG A 240       1.423-119.411-293.374 
ATOM   4932  C1'  DG A 240       1.038-120.164-292.104 
ATOM   4933  N9   DG A 240      -0.424-120.418-291.977 
ATOM   4934  C8   DG A 240      -1.483-119.634-292.381 
ATOM   4935  N7   DG A 240      -2.659-120.149-292.119 
ATOM   4936  C5   DG A 240      -2.359-121.361-291.499 
ATOM   4937  C6   DG A 240      -3.223-122.364-290.987 
ATOM   4938  O6   DG A 240      -4.450-122.390-290.976 
ATOM   4939  N1   DG A 240      -2.499-123.432-290.440 
ATOM   4940  C2   DG A 240      -1.121-123.519-290.392 
ATOM   4941  N2   DG A 240      -0.622-124.621-289.827 
ATOM   4942  N3   DG A 240      -0.311-122.577-290.872 
ATOM   4943  C4   DG A 240      -0.998-121.534-291.407 
ATOM   4944  P    DT A 241       4.767-120.168-294.161 
ATOM   4945  OP1  DT A 241       5.969-119.396-293.773 
ATOM   4946  OP2  DT A 241       4.132-119.784-295.441 
ATOM   4947  O5'  DT A 241       5.114-121.731-294.182 
ATOM   4948  C5'  DT A 241       5.019-122.484-292.958 
ATOM   4949  C4'  DT A 241       4.337-123.812-293.219 
ATOM   4950  O4'  DT A 241       2.889-123.725-293.103 
ATOM   4951  C3'  DT A 241       4.561-124.414-294.606 
ATOM   4952  O3'  DT A 241       4.663-125.827-294.484 
ATOM   4953  C2'  DT A 241       3.286-124.084-295.381 
ATOM   4954  C1'  DT A 241       2.311-124.350-294.239 
ATOM   4955  N1   DT A 241       0.960-123.760-294.455 
ATOM   4956  C2   DT A 241      -0.115-124.462-293.967 
ATOM   4957  O2   DT A 241      -0.002-125.523-293.379 
ATOM   4958  N3   DT A 241      -1.351-123.884-294.186 
ATOM   4959  C4   DT A 241      -1.593-122.692-294.836 
ATOM   4960  O4   DT A 241      -2.745-122.275-294.972 
ATOM   4961  C5   DT A 241      -0.403-122.028-295.313 
ATOM   4962  C7   DT A 241      -0.577-120.723-296.033 
ATOM   4963  C6   DT A 241       0.811-122.567-295.114 
ATOM   4964  P    DG A 242       5.734-126.609-295.380 
ATOM   4965  OP1  DG A 242       7.058-126.564-294.720 
ATOM   4966  OP2  DG A 242       5.683-126.103-296.769 
ATOM   4967  O5'  DG A 242       5.159-128.101-295.331 
ATOM   4968  C5'  DG A 242       4.427-128.529-294.167 
ATOM   4969  C4'  DG A 242       3.192-129.303-294.587 
ATOM   4970  O4'  DG A 242       2.043-128.437-294.809 
ATOM   4971  C3'  DG A 242       3.314-130.094-295.890 
ATOM   4972  O3'  DG A 242       2.593-131.313-295.757 
ATOM   4973  C2'  DG A 242       2.616-129.227-296.936 
ATOM   4974  C1'  DG A 242       1.453-128.785-296.052 
ATOM   4975  N9   DG A 242       0.726-127.593-296.569 
ATOM   4976  C8   DG A 242       1.217-126.503-297.257 
ATOM   4977  N7   DG A 242       0.305-125.617-297.573 
ATOM   4978  C5   DG A 242      -0.874-126.157-297.060 
ATOM   4979  C6   DG A 242      -2.200-125.652-297.091 
ATOM   4980  O6   DG A 242      -2.614-124.607-297.586 
ATOM   4981  N1   DG A 242      -3.094-126.521-296.451 
ATOM   4982  C2   DG A 242      -2.751-127.721-295.858 
ATOM   4983  N2   DG A 242      -3.752-128.405-295.298 
ATOM   4984  N3   DG A 242      -1.507-128.194-295.828 
ATOM   4985  C4   DG A 242      -0.628-127.362-296.446 
ATOM   4986  P    DT A 243       3.207-132.650-296.387 
ATOM   4987  OP1  DT A 243       4.177-133.244-295.439 
ATOM   4988  OP2  DT A 243       3.719-132.369-297.747 
ATOM   4989  O5'  DT A 243       1.909-133.580-296.482 
ATOM   4990  C5'  DT A 243       0.850-133.401-295.522 
ATOM   4991  C4'  DT A 243      -0.494-133.434-296.221 
ATOM   4992  O4'  DT A 243      -0.906-132.121-296.696 
ATOM   4993  C3'  DT A 243      -0.576-134.318-297.465 
ATOM   4994  O3'  DT A 243      -1.858-134.931-297.512 
ATOM   4995  C2'  DT A 243      -0.460-133.346-298.639 
ATOM   4996  C1'  DT A 243      -1.331-132.246-298.044 
ATOM   4997  N1   DT A 243      -1.162-130.922-298.707 
ATOM   4998  C2   DT A 243      -2.276-130.124-298.804 
ATOM   4999  O2   DT A 243      -3.369-130.454-298.375 
ATOM   5000  N3   DT A 243      -2.081-128.905-299.425 
ATOM   5001  C4   DT A 243      -0.893-128.432-299.944 
ATOM   5002  O4   DT A 243      -0.841-127.323-300.479 
ATOM   5003  C5   DT A 243       0.219-129.342-299.795 
ATOM   5004  C7   DT A 243       1.549-128.904-300.334 
ATOM   5005  C6   DT A 243       0.057-130.533-299.196 
ATOM   5006  P    DA A 244      -1.975-136.454-297.991 
ATOM   5007  OP1  DA A 244      -1.702-137.355-296.849 
ATOM   5008  OP2  DA A 244      -1.138-136.660-299.195 
ATOM   5009  O5'  DA A 244      -3.521-136.542-298.390 
ATOM   5010  C5'  DA A 244      -4.470-135.708-297.699 
ATOM   5011  C4'  DA A 244      -5.440-135.097-298.690 
ATOM   5012  O4'  DA A 244      -4.957-133.837-299.238 
ATOM   5013  C3'  DA A 244      -5.750-135.942-299.925 
ATOM   5014  O3'  DA A 244      -7.120-135.769-300.271 
ATOM   5015  C2'  DA A 244      -4.889-135.336-301.034 
ATOM   5016  C1'  DA A 244      -5.107-133.877-300.649 
ATOM   5017  N9   DA A 244      -4.110-132.944-301.246 
ATOM   5018  C8   DA A 244      -2.787-133.169-301.504 
ATOM   5019  N7   DA A 244      -2.177-132.154-302.033 
ATOM   5020  C5   DA A 244      -3.165-131.184-302.134 
ATOM   5021  C6   DA A 244      -3.153-129.867-302.620 
ATOM   5022  N6   DA A 244      -2.060-129.271-303.118 
ATOM   5023  N1   DA A 244      -4.310-129.179-302.575 
ATOM   5024  C2   DA A 244      -5.392-129.776-302.078 
ATOM   5025  N3   DA A 244      -5.524-130.993-301.599 
ATOM   5026  C4   DA A 244      -4.352-131.660-301.655 
ATOM   5027  P    DT A 245      -7.959-137.035-300.775 
ATOM   5028  OP1  DT A 245      -8.459-137.795-299.607 
ATOM   5029  OP2  DT A 245      -7.158-137.803-301.754 
ATOM   5030  O5'  DT A 245      -9.184-136.326-301.521 
ATOM   5031  C5'  DT A 245      -9.627-135.035-301.062 
ATOM   5032  C4'  DT A 245      -9.884-134.124-302.245 
ATOM   5033  O4'  DT A 245      -8.689-133.400-302.659 
ATOM   5034  C3'  DT A 245     -10.358-134.813-303.525 
ATOM   5035  O3'  DT A 245     -11.305-133.974-304.176 
ATOM   5036  C2'  DT A 245      -9.109-134.906-304.400 
ATOM   5037  C1'  DT A 245      -8.555-133.524-304.066 
ATOM   5038  N1   DT A 245      -7.117-133.356-304.410 
ATOM   5039  C2   DT A 245      -6.718-132.113-304.840 
ATOM   5040  O2   DT A 245      -7.482-131.170-304.946 
ATOM   5041  N3   DT A 245      -5.376-131.995-305.151 
ATOM   5042  C4   DT A 245      -4.426-132.993-305.068 
ATOM   5043  O4   DT A 245      -3.254-132.767-305.374 
ATOM   5044  C5   DT A 245      -4.941-134.261-304.608 
ATOM   5045  C7   DT A 245      -3.972-135.400-304.489 
ATOM   5046  C6   DT A 245      -6.240-134.404-304.299 
ATOM   5047  P    DG A 246     -12.585-134.641-304.868 
ATOM   5048  OP1  DG A 246     -13.639-134.864-303.853 
ATOM   5049  OP2  DG A 246     -12.167-135.831-305.642 
ATOM   5050  O5'  DG A 246     -13.041-133.481-305.872 
ATOM   5051  C5'  DG A 246     -12.779-132.110-305.519 
ATOM   5052  C4'  DG A 246     -12.252-131.355-306.724 
ATOM   5053  O4'  DG A 246     -10.804-131.445-306.845 
ATOM   5054  C3'  DG A 246     -12.766-131.831-308.083 
ATOM   5055  O3'  DG A 246     -12.944-130.701-308.929 
ATOM   5056  C2'  DG A 246     -11.632-132.688-308.647 
ATOM   5057  C1'  DG A 246     -10.487-131.791-308.185 
ATOM   5058  N9   DG A 246      -9.159-132.467-308.186 
ATOM   5059  C8   DG A 246      -8.851-133.781-307.911 
ATOM   5060  N7   DG A 246      -7.573-134.060-308.002 
ATOM   5061  C5   DG A 246      -6.994-132.844-308.363 
ATOM   5062  C6   DG A 246      -5.635-132.515-308.608 
ATOM   5063  O6   DG A 246      -4.647-133.242-308.555 
ATOM   5064  N1   DG A 246      -5.489-131.163-308.948 
ATOM   5065  C2   DG A 246      -6.520-130.249-309.039 
ATOM   5066  N2   DG A 246      -6.172-129.006-309.378 
ATOM   5067  N3   DG A 246      -7.794-130.558-308.809 
ATOM   5068  C4   DG A 246      -7.953-131.866-308.478 
ATOM   5069  P    DC A 247     -14.212-130.654-309.903 
ATOM   5070  OP1  DC A 247     -15.389-130.149-309.160 
ATOM   5071  OP2  DC A 247     -14.378-131.965-310.567 
ATOM   5072  O5'  DC A 247     -13.746-129.563-310.977 
ATOM   5073  C5'  DC A 247     -12.847-128.517-310.564 
ATOM   5074  C4'  DC A 247     -11.768-128.318-311.609 
ATOM   5075  O4'  DC A 247     -10.619-129.186-311.393 
ATOM   5076  C3'  DC A 247     -12.180-128.604-313.053 
ATOM   5077  O3'  DC A 247     -11.534-127.670-313.910 
ATOM   5078  C2'  DC A 247     -11.621-129.997-313.346 
ATOM   5079  C1'  DC A 247     -10.290-129.808-312.626 
ATOM   5080  N1   DC A 247      -9.585-131.086-312.325 
ATOM   5081  C2   DC A 247      -8.193-131.087-312.373 
ATOM   5082  O2   DC A 247      -7.606-130.038-312.660 
ATOM   5083  N3   DC A 247      -7.533-132.242-312.103 
ATOM   5084  C4   DC A 247      -8.207-133.358-311.797 
ATOM   5085  N4   DC A 247      -7.517-134.459-311.541 
ATOM   5086  C5   DC A 247      -9.638-133.378-311.742 
ATOM   5087  C6   DC A 247     -10.280-132.214-312.016 
ATOM   5088  P    DC A 248     -12.346-127.065-315.150 
ATOM   5089  OP1  DC A 248     -13.167-125.920-314.696 
ATOM   5090  OP2  DC A 248     -13.073-128.151-315.844 
ATOM   5091  O5'  DC A 248     -11.155-126.537-316.080 
ATOM   5092  C5'  DC A 248      -9.930-126.097-315.463 
ATOM   5093  C4'  DC A 248      -8.740-126.638-316.230 
ATOM   5094  O4'  DC A 248      -8.329-127.955-315.760 
ATOM   5095  C3'  DC A 248      -8.948-126.832-317.732 
ATOM   5096  O3'  DC A 248      -7.741-126.504-318.410 
ATOM   5097  C2'  DC A 248      -9.206-128.330-317.897 
ATOM   5098  C1'  DC A 248      -8.164-128.801-316.888 
ATOM   5099  N1   DC A 248      -8.357-130.209-316.442 
ATOM   5100  C2   DC A 248      -7.219-130.964-316.167 
ATOM   5101  O2   DC A 248      -6.108-130.440-316.303 
ATOM   5102  N3   DC A 248      -7.373-132.250-315.760 
ATOM   5103  C4   DC A 248      -8.596-132.782-315.624 
ATOM   5104  N4   DC A 248      -8.692-134.040-315.224 
ATOM   5105  C5   DC A 248      -9.778-132.022-315.902 
ATOM   5106  C6   DC A 248      -9.603-130.739-316.309 
ATOM   5107  P    DG A 249      -7.823-125.713-319.800 
ATOM   5108  OP1  DG A 249      -7.947-124.262-319.539 
ATOM   5109  OP2  DG A 249      -8.875-126.313-320.650 
ATOM   5110  O5'  DG A 249      -6.384-126.027-320.426 
ATOM   5111  C5'  DG A 249      -5.270-126.244-319.540 
ATOM   5112  C4'  DG A 249      -4.453-127.429-320.015 
ATOM   5113  O4'  DG A 249      -4.938-128.690-319.472 
ATOM   5114  C3'  DG A 249      -4.434-127.661-321.525 
ATOM   5115  O3'  DG A 249      -3.141-128.118-321.904 
ATOM   5116  C2'  DG A 249      -5.436-128.791-321.757 
ATOM   5117  C1'  DG A 249      -5.049-129.622-320.537 
ATOM   5118  N9   DG A 249      -6.069-130.639-320.157 
ATOM   5119  C8   DG A 249      -7.442-130.571-320.247 
ATOM   5120  N7   DG A 249      -8.059-131.648-319.824 
ATOM   5121  C5   DG A 249      -7.021-132.490-319.427 
ATOM   5122  C6   DG A 249      -7.063-133.799-318.882 
ATOM   5123  O6   DG A 249      -8.042-134.497-318.633 
ATOM   5124  N1   DG A 249      -5.775-134.288-318.621 
ATOM   5125  C2   DG A 249      -4.601-133.601-318.856 
ATOM   5126  N2   DG A 249      -3.473-134.241-318.538 
ATOM   5127  N3   DG A 249      -4.562-132.371-319.367 
ATOM   5128  C4   DG A 249      -5.803-131.883-319.626 
ATOM   5129  P    DT A 250      -2.499-127.585-323.270 
ATOM   5130  OP1  DT A 250      -1.850-126.276-323.035 
ATOM   5131  OP2  DT A 250      -3.515-127.622-324.344 
ATOM   5132  O5'  DT A 250      -1.382-128.697-323.549 
ATOM   5133  C5'  DT A 250      -0.771-129.369-322.431 
ATOM   5134  C4'  DT A 250      -0.669-130.855-322.713 
ATOM   5135  O4'  DT A 250      -1.864-131.581-322.306 
ATOM   5136  C3'  DT A 250      -0.485-131.242-324.180 
ATOM   5137  O3'  DT A 250       0.385-132.365-324.253 
ATOM   5138  C2'  DT A 250      -1.876-131.674-324.644 
ATOM   5139  C1'  DT A 250      -2.260-132.427-323.374 
ATOM   5140  N1   DT A 250      -3.722-132.681-323.246 
ATOM   5141  C2   DT A 250      -4.103-133.857-322.646 
ATOM   5142  O2   DT A 250      -3.305-134.675-322.225 
ATOM   5143  N3   DT A 250      -5.466-134.057-322.546 
ATOM   5144  C4   DT A 250      -6.454-133.200-322.986 
ATOM   5145  O4   DT A 250      -7.644-133.489-322.842 
ATOM   5146  C5   DT A 250      -5.956-131.993-323.603 
ATOM   5147  C7   DT A 250      -6.966-131.006-324.111 
ATOM   5148  C6   DT A 250      -4.636-131.773-323.713 
ATOM   5149  P    DT A 251       1.468-132.431-325.431 
ATOM   5150  OP1  DT A 251       2.670-131.660-325.043 
ATOM   5151  OP2  DT A 251       0.834-132.047-326.711 
ATOM   5152  O5'  DT A 251       1.816-133.994-325.452 
ATOM   5153  C5'  DT A 251       1.721-134.747-324.228 
ATOM   5154  C4'  DT A 251       1.039-136.075-324.488 
ATOM   5155  O4'  DT A 251      -0.410-135.988-324.373 
ATOM   5156  C3'  DT A 251       1.263-136.677-325.876 
ATOM   5157  O3'  DT A 251       1.364-138.090-325.754 
ATOM   5158  C2'  DT A 251      -0.012-136.347-326.651 
ATOM   5159  C1'  DT A 251      -0.988-136.613-325.509 
ATOM   5160  N1   DT A 251      -2.338-136.023-325.724 
ATOM   5161  C2   DT A 251      -3.413-136.725-325.236 
ATOM   5162  O2   DT A 251      -3.300-137.786-324.648 
ATOM   5163  N3   DT A 251      -4.649-136.147-325.456 
ATOM   5164  C4   DT A 251      -4.891-134.955-326.106 
ATOM   5165  O4   DT A 251      -6.043-134.538-326.242 
ATOM   5166  C5   DT A 251      -3.701-134.291-326.583 
ATOM   5167  C7   DT A 251      -3.875-132.986-327.303 
ATOM   5168  C6   DT A 251      -2.487-134.830-326.384 
ATOM   5169  P    DA A 252       2.436-138.872-326.650 
ATOM   5170  OP1  DA A 252       3.760-138.827-325.990 
ATOM   5171  OP2  DA A 252       2.385-138.366-328.039 
ATOM   5172  O5'  DA A 252       1.861-140.364-326.601 
ATOM   5173  C5'  DA A 252       1.129-140.792-325.437 
ATOM   5174  C4'  DA A 252      -0.106-141.566-325.857 
ATOM   5175  O4'  DA A 252      -1.256-140.700-326.079 
ATOM   5176  C3'  DA A 252       0.016-142.357-327.159 
ATOM   5177  O3'  DA A 252      -0.705-143.576-327.027 
ATOM   5178  C2'  DA A 252      -0.682-141.490-328.206 
ATOM   5179  C1'  DA A 252      -1.845-141.048-327.322 
ATOM   5180  N9   DA A 252      -2.572-139.856-327.839 
ATOM   5181  C8   DA A 252      -2.069-138.784-328.519 
ATOM   5182  N7   DA A 252      -2.961-137.898-328.839 
ATOM   5183  C5   DA A 252      -4.145-138.420-328.335 
ATOM   5184  C6   DA A 252      -5.468-137.950-328.347 
ATOM   5185  N6   DA A 252      -5.836-136.791-328.913 
ATOM   5186  N1   DA A 252      -6.404-138.716-327.756 
ATOM   5187  C2   DA A 252      -6.031-139.866-327.195 
ATOM   5188  N3   DA A 252      -4.834-140.404-327.122 
ATOM   5189  C4   DA A 252      -3.917-139.618-327.721 
ATOM   5190  P    DA A 253      -0.091-144.913-327.657 
ATOM   5191  OP1  DA A 253       0.879-145.508-326.709 
ATOM   5192  OP2  DA A 253       0.420-144.632-329.017 
ATOM   5193  O5'  DA A 253      -1.389-145.843-327.752 
ATOM   5194  C5'  DA A 253      -2.448-145.664-326.792 
ATOM   5195  C4'  DA A 253      -3.793-145.697-327.491 
ATOM   5196  O4'  DA A 253      -4.204-144.384-327.966 
ATOM   5197  C3'  DA A 253      -3.874-146.581-328.735 
ATOM   5198  O3'  DA A 253      -5.157-147.194-328.781 
ATOM   5199  C2'  DA A 253      -3.758-145.609-329.909 
ATOM   5200  C1'  DA A 253      -4.630-144.509-329.314 
ATOM   5201  N9   DA A 253      -4.460-143.185-329.977 
ATOM   5202  C8   DA A 253      -3.328-142.645-330.515 
ATOM   5203  N7   DA A 253      -3.500-141.466-331.026 
ATOM   5204  C5   DA A 253      -4.846-141.202-330.812 
ATOM   5205  C6   DA A 253      -5.657-140.100-331.127 
ATOM   5206  N6   DA A 253      -5.206-139.004-331.754 
ATOM   5207  N1   DA A 253      -6.955-140.164-330.772 
ATOM   5208  C2   DA A 253      -7.397-141.255-330.149 
ATOM   5209  N3   DA A 253      -6.738-142.340-329.805 
ATOM   5210  C4   DA A 253      -5.442-142.250-330.171 
ATOM   5211  P    DC A 254      -5.273-148.717-329.261 
ATOM   5212  OP1  DC A 254      -5.001-149.618-328.119 
ATOM   5213  OP2  DC A 254      -4.436-148.923-330.464 
ATOM   5214  O5'  DC A 254      -6.820-148.805-329.660 
ATOM   5215  C5'  DC A 254      -7.768-147.971-328.969 
ATOM   5216  C4'  DC A 254      -8.739-147.360-329.960 
ATOM   5217  O4'  DC A 254      -8.255-146.101-330.508 
ATOM   5218  C3'  DC A 254      -9.049-148.205-331.195 
ATOM   5219  O3'  DC A 254     -10.418-148.032-331.541 
ATOM   5220  C2'  DC A 254      -8.187-147.600-332.304 
ATOM   5221  C1'  DC A 254      -8.405-146.140-331.919 
ATOM   5222  N1   DC A 254      -7.408-145.208-332.516 
ATOM   5223  C2   DC A 254      -7.842-143.933-332.871 
ATOM   5224  O2   DC A 254      -9.025-143.631-332.678 
ATOM   5225  N3   DC A 254      -6.948-143.070-333.418 
ATOM   5226  C4   DC A 254      -5.675-143.436-333.610 
ATOM   5227  N4   DC A 254      -4.842-142.557-334.146 
ATOM   5228  C5   DC A 254      -5.208-144.742-333.252 
ATOM   5229  C6   DC A 254      -6.117-145.591-332.708 
ATOM   5230  P    DA A 255     -11.257-149.298-332.045 
ATOM   5231  OP1  DA A 255     -11.757-150.058-330.877 
ATOM   5232  OP2  DA A 255     -10.457-150.066-333.024 
ATOM   5233  O5'  DA A 255     -12.482-148.589-332.790 
ATOM   5234  C5'  DA A 255     -12.925-147.298-332.331 
ATOM   5235  C4'  DA A 255     -13.182-146.387-333.515 
ATOM   5236  O4'  DA A 255     -11.988-145.664-333.928 
ATOM   5237  C3'  DA A 255     -13.656-147.076-334.794 
ATOM   5238  O3'  DA A 255     -14.603-146.237-335.446 
ATOM   5239  C2'  DA A 255     -12.407-147.169-335.670 
ATOM   5240  C1'  DA A 255     -11.854-145.787-335.336 
ATOM   5241  N9   DA A 255     -10.415-145.619-335.680 
ATOM   5242  C8   DA A 255      -9.415-146.548-335.627 
ATOM   5243  N7   DA A 255      -8.257-146.094-335.994 
ATOM   5244  C5   DA A 255      -8.504-144.766-336.314 
ATOM   5245  C6   DA A 255      -7.672-143.732-336.775 
ATOM   5246  N6   DA A 255      -6.360-143.885-337.004 
ATOM   5247  N1   DA A 255      -8.240-142.533-336.993 
ATOM   5248  C2   DA A 255      -9.544-142.387-336.764 
ATOM   5249  N3   DA A 255     -10.416-143.274-336.336 
ATOM   5250  C4   DA A 255      -9.822-144.466-336.126 
ATOM   5251  P    DA A 256     -15.883-146.904-336.138 
ATOM   5252  OP1  DA A 256     -16.937-147.127-335.123 
ATOM   5253  OP2  DA A 256     -15.466-148.094-336.912 
ATOM   5254  O5'  DA A 256     -16.339-145.744-337.142 
ATOM   5255  C5'  DA A 256     -16.077-144.373-336.789 
ATOM   5256  C4'  DA A 256     -15.551-143.618-337.994 
ATOM   5257  O4'  DA A 256     -14.102-143.708-338.115 
ATOM   5258  C3'  DA A 256     -16.064-144.094-339.353 
ATOM   5259  O3'  DA A 256     -16.242-142.965-340.199 
ATOM   5260  C2'  DA A 256     -14.931-144.951-339.917 
ATOM   5261  C1'  DA A 256     -13.785-144.055-339.454 
ATOM   5262  N9   DA A 256     -12.457-144.730-339.456 
ATOM   5263  C8   DA A 256     -12.171-146.036-339.180 
ATOM   5264  N7   DA A 256     -10.909-146.326-339.266 
ATOM   5265  C5   DA A 256     -10.315-145.124-339.626 
ATOM   5266  C6   DA A 256      -8.980-144.764-339.875 
ATOM   5267  N6   DA A 256      -7.955-145.625-339.796 
ATOM   5268  N1   DA A 256      -8.735-143.484-340.211 
ATOM   5269  C2   DA A 256      -9.758-142.633-340.287 
ATOM   5270  N3   DA A 256     -11.037-142.852-340.079 
ATOM   5271  C4   DA A 256     -11.255-144.141-339.745 
ATOM   5272  P    DC A 257     -17.510-142.917-341.173 
ATOM   5273  OP1  DC A 257     -18.687-142.412-340.430 
ATOM   5274  OP2  DC A 257     -17.676-144.228-341.837 
ATOM   5275  O5'  DC A 257     -17.044-141.826-342.247 
ATOM   5276  C5'  DC A 257     -16.145-140.780-341.833 
ATOM   5277  C4'  DC A 257     -15.066-140.581-342.879 
ATOM   5278  O4'  DC A 257     -13.917-141.449-342.663 
ATOM   5279  C3'  DC A 257     -15.478-140.867-344.323 
ATOM   5280  O3'  DC A 257     -14.833-139.933-345.179 
ATOM   5281  C2'  DC A 257     -14.919-142.260-344.616 
ATOM   5282  C1'  DC A 257     -13.588-142.071-343.896 
ATOM   5283  N1   DC A 257     -12.883-143.349-343.595 
ATOM   5284  C2   DC A 257     -11.492-143.350-343.643 
ATOM   5285  O2   DC A 257     -10.904-142.301-343.930 
ATOM   5286  N3   DC A 257     -10.831-144.505-343.373 
ATOM   5287  C4   DC A 257     -11.505-145.621-343.066 
ATOM   5288  N4   DC A 257     -10.815-146.722-342.811 
ATOM   5289  C5   DC A 257     -12.936-145.641-343.012 
ATOM   5290  C6   DC A 257     -13.578-144.477-343.286 
ATOM   5291  P    DA A 258     -15.644-139.328-346.420 
ATOM   5292  OP1  DA A 258     -16.465-138.183-345.965 
ATOM   5293  OP2  DA A 258     -16.371-140.414-347.113 
ATOM   5294  O5'  DA A 258     -14.453-138.800-347.350 
ATOM   5295  C5'  DA A 258     -13.228-138.360-346.733 
ATOM   5296  C4'  DA A 258     -12.038-138.902-347.500 
ATOM   5297  O4'  DA A 258     -11.627-140.218-347.030 
ATOM   5298  C3'  DA A 258     -12.246-139.095-349.001 
ATOM   5299  O3'  DA A 258     -11.040-138.767-349.679 
ATOM   5300  C2'  DA A 258     -12.505-140.593-349.167 
ATOM   5301  C1'  DA A 258     -11.462-141.064-348.158 
ATOM   5302  N9   DA A 258     -11.655-142.472-347.711 
ATOM   5303  C8   DA A 258     -12.825-143.151-347.528 
ATOM   5304  N7   DA A 258     -12.665-144.376-347.131 
ATOM   5305  C5   DA A 258     -11.287-144.521-347.045 
ATOM   5306  C6   DA A 258     -10.470-145.602-346.675 
ATOM   5307  N6   DA A 258     -10.948-146.799-346.305 
ATOM   5308  N1   DA A 258      -9.138-145.408-346.699 
ATOM   5309  C2   DA A 258      -8.669-144.217-347.067 
ATOM   5310  N3   DA A 258      -9.329-143.141-347.431 
ATOM   5311  C4   DA A 258     -10.660-143.361-347.398 
ATOM   5312  P    DA A 259     -11.121-137.976-351.070 
ATOM   5313  OP1  DA A 259     -11.245-136.525-350.809 
ATOM   5314  OP2  DA A 259     -12.174-138.576-351.919 
ATOM   5315  O5'  DA A 259      -9.682-138.290-351.695 
ATOM   5316  C5'  DA A 259      -8.568-138.507-350.809 
ATOM   5317  C4'  DA A 259      -7.751-139.692-351.284 
ATOM   5318  O4'  DA A 259      -8.236-140.953-350.742 
ATOM   5319  C3'  DA A 259      -7.732-139.924-352.795 
ATOM   5320  O3'  DA A 259      -6.440-140.381-353.174 
ATOM   5321  C2'  DA A 259      -8.734-141.054-353.026 
ATOM   5322  C1'  DA A 259      -8.348-141.885-351.807 
ATOM   5323  N9   DA A 259      -9.367-142.902-351.427 
ATOM   5324  C8   DA A 259     -10.727-142.817-351.523 
ATOM   5325  N7   DA A 259     -11.350-143.877-351.108 
ATOM   5326  C5   DA A 259     -10.330-144.729-350.707 
ATOM   5327  C6   DA A 259     -10.335-146.025-350.166 
ATOM   5328  N6   DA A 259     -11.456-146.721-349.925 
ATOM   5329  N1   DA A 259      -9.144-146.582-349.881 
ATOM   5330  C2   DA A 259      -8.034-145.886-350.122 
ATOM   5331  N3   DA A 259      -7.905-144.676-350.622 
ATOM   5332  C4   DA A 259      -9.112-144.141-350.899 
ATOM   5333  P    DG A 260      -5.797-139.848-354.540 
ATOM   5334  OP1  DG A 260      -5.149-138.539-354.305 
ATOM   5335  OP2  DG A 260      -6.814-139.885-355.614 
ATOM   5336  O5'  DG A 260      -4.680-140.960-354.819 
ATOM   5337  C5'  DG A 260      -4.070-141.632-353.701 
ATOM   5338  C4'  DG A 260      -3.967-143.118-353.983 
ATOM   5339  O4'  DG A 260      -5.163-143.844-353.575 
ATOM   5340  C3'  DG A 260      -3.783-143.506-355.450 
ATOM   5341  O3'  DG A 260      -2.913-144.628-355.523 
ATOM   5342  C2'  DG A 260      -5.174-143.937-355.914 
ATOM   5343  C1'  DG A 260      -5.558-144.690-354.644 
ATOM   5344  N9   DG A 260      -7.021-144.944-354.516 
ATOM   5345  C8   DG A 260      -8.079-144.160-354.920 
ATOM   5346  N7   DG A 260      -9.256-144.676-354.659 
ATOM   5347  C5   DG A 260      -8.955-145.887-354.038 
ATOM   5348  C6   DG A 260      -9.819-146.890-353.527 
ATOM   5349  O6   DG A 260     -11.047-146.916-353.516 
ATOM   5350  N1   DG A 260      -9.095-147.958-352.979 
ATOM   5351  C2   DG A 260      -7.718-148.045-352.932 
ATOM   5352  N2   DG A 260      -7.219-149.147-352.366 
ATOM   5353  N3   DG A 260      -6.908-147.103-353.411 
ATOM   5354  C4   DG A 260      -7.595-146.060-353.947 
ATOM   5355  P    DC A 261      -1.830-144.695-356.701 
ATOM   5356  OP1  DC A 261      -0.628-143.923-356.313 
ATOM   5357  OP2  DC A 261      -2.464-144.310-357.980 
ATOM   5358  O5'  DC A 261      -1.482-146.257-356.721 
ATOM   5359  C5'  DC A 261      -1.577-147.010-355.498 
ATOM   5360  C4'  DC A 261      -2.259-148.339-355.758 
ATOM   5361  O4'  DC A 261      -3.708-148.251-355.643 
ATOM   5362  C3'  DC A 261      -2.035-148.940-357.146 
ATOM   5363  O3'  DC A 261      -1.934-150.353-357.024 
ATOM   5364  C2'  DC A 261      -3.310-148.610-357.921 
ATOM   5365  C1'  DC A 261      -4.286-148.876-356.779 
ATOM   5366  N1   DC A 261      -5.636-148.286-356.994 
ATOM   5367  C2   DC A 261      -6.737-148.985-356.506 
ATOM   5368  O2   DC A 261      -6.549-150.057-355.918 
ATOM   5369  N3   DC A 261      -7.976-148.464-356.693 
ATOM   5370  C4   DC A 261      -8.138-147.299-357.334 
ATOM   5371  N4   DC A 261      -9.367-146.833-357.491 
ATOM   5372  C5   DC A 261      -7.020-146.564-357.845 
ATOM   5373  C6   DC A 261      -5.789-147.102-357.649 
ATOM   5374  P    DA A 262      -0.862-151.135-357.919 
ATOM   5375  OP1  DA A 262       0.462-151.090-357.260 
ATOM   5376  OP2  DA A 262      -0.913-150.629-359.309 
ATOM   5377  O5'  DA A 262      -1.437-152.627-357.871 
ATOM   5378  C5'  DA A 262      -2.169-153.055-356.707 
ATOM   5379  C4'  DA A 262      -3.404-153.829-357.127 
ATOM   5380  O4'  DA A 262      -4.554-152.963-357.349 
ATOM   5381  C3'  DA A 262      -3.282-154.620-358.429 
ATOM   5382  O3'  DA A 262      -4.003-155.839-358.297 
ATOM   5383  C2'  DA A 262      -3.981-153.753-359.476 
ATOM   5384  C1'  DA A 262      -5.143-153.311-358.592 
ATOM   5385  N9   DA A 262      -5.870-152.119-359.109 
ATOM   5386  C8   DA A 262      -5.367-151.047-359.789 
ATOM   5387  N7   DA A 262      -6.259-150.162-360.109 
ATOM   5388  C5   DA A 262      -7.443-150.683-359.604 
ATOM   5389  C6   DA A 262      -8.766-150.213-359.617 
ATOM   5390  N6   DA A 262      -9.134-149.054-360.183 
ATOM   5391  N1   DA A 262      -9.702-150.979-359.026 
ATOM   5392  C2   DA A 262      -9.329-152.129-358.465 
ATOM   5393  N3   DA A 262      -8.132-152.668-358.392 
ATOM   5394  C4   DA A 262      -7.215-151.881-358.991 
ATOM   5395  P    DT A 263      -3.389-157.176-358.926 
ATOM   5396  OP1  DT A 263      -2.419-157.771-357.979 
ATOM   5397  OP2  DT A 263      -2.878-156.895-360.286 
ATOM   5398  O5'  DT A 263      -4.687-158.106-359.022 
ATOM   5399  C5'  DT A 263      -5.746-157.928-358.062 
ATOM   5400  C4'  DT A 263      -7.091-157.961-358.761 
ATOM   5401  O4'  DT A 263      -7.502-156.647-359.235 
ATOM   5402  C3'  DT A 263      -7.172-158.844-360.005 
ATOM   5403  O3'  DT A 263      -8.455-159.457-360.051 
ATOM   5404  C2'  DT A 263      -7.056-157.872-361.179 
ATOM   5405  C1'  DT A 263      -7.928-156.772-360.584 
ATOM   5406  N1   DT A 263      -7.758-155.448-361.247 
ATOM   5407  C2   DT A 263      -8.872-154.650-361.343 
ATOM   5408  O2   DT A 263      -9.965-154.980-360.915 
ATOM   5409  N3   DT A 263      -8.677-153.432-361.965 
ATOM   5410  C4   DT A 263      -7.490-152.958-362.484 
ATOM   5411  O4   DT A 263      -7.437-151.849-363.018 
ATOM   5412  C5   DT A 263      -6.378-153.868-362.335 
ATOM   5413  C7   DT A 263      -5.047-153.430-362.874 
ATOM   5414  C6   DT A 263      -6.539-155.059-361.735 
ATOM   5415  P    DT A 264      -8.571-160.980-360.531 
ATOM   5416  OP1  DT A 264      -8.299-161.881-359.389 
ATOM   5417  OP2  DT A 264      -7.735-161.186-361.734 
ATOM   5418  O5'  DT A 264     -10.118-161.068-360.930 
ATOM   5419  C5'  DT A 264     -11.066-160.234-360.239 
ATOM   5420  C4'  DT A 264     -12.037-159.623-361.229 
ATOM   5421  O4'  DT A 264     -11.553-158.364-361.778 
ATOM   5422  C3'  DT A 264     -12.347-160.468-362.465 
ATOM   5423  O3'  DT A 264     -13.716-160.295-362.810 
ATOM   5424  C2'  DT A 264     -11.485-159.863-363.574 
ATOM   5425  C1'  DT A 264     -11.703-158.403-363.189 
ATOM   5426  N1   DT A 264     -10.706-157.471-363.786 
ATOM   5427  C2   DT A 264     -11.150-156.218-364.131 
ATOM   5428  O2   DT A 264     -12.302-155.854-363.969 
ATOM   5429  N3   DT A 264     -10.197-155.382-364.682 
ATOM   5430  C4   DT A 264      -8.872-155.689-364.910 
ATOM   5431  O4   DT A 264      -8.113-154.856-365.410 
ATOM   5432  C5   DT A 264      -8.501-157.027-364.515 
ATOM   5433  C7   DT A 264      -7.075-157.444-364.728 
ATOM   5434  C6   DT A 264      -9.407-157.861-363.977 
ATOM   5435  P    DC A 265     -14.555-161.561-363.315 
ATOM   5436  OP1  DC A 265     -15.056-162.322-362.146 
ATOM   5437  OP2  DC A 265     -13.755-162.329-364.294 
ATOM   5438  O5'  DC A 265     -15.780-160.852-364.060 
ATOM   5439  C5'  DC A 265     -16.224-159.561-363.601 
ATOM   5440  C4'  DC A 265     -16.480-158.651-364.785 
ATOM   5441  O4'  DC A 265     -15.286-157.927-365.198 
ATOM   5442  C3'  DC A 265     -16.955-159.340-366.064 
ATOM   5443  O3'  DC A 265     -17.901-158.500-366.716 
ATOM   5444  C2'  DC A 265     -15.705-159.432-366.940 
ATOM   5445  C1'  DC A 265     -15.152-158.050-366.606 
ATOM   5446  N1   DC A 265     -13.713-157.882-366.950 
ATOM   5447  C2   DC A 265     -13.292-156.629-367.387 
ATOM   5448  O2   DC A 265     -14.122-155.716-367.471 
ATOM   5449  N3   DC A 265     -11.984-156.455-367.707 
ATOM   5450  C4   DC A 265     -11.116-157.468-367.603 
ATOM   5451  N4   DC A 265      -9.850-157.248-367.926 
ATOM   5452  C5   DC A 265     -11.528-158.766-367.155 
ATOM   5453  C6   DC A 265     -12.839-158.919-366.841 
ATOM   5454  P    DT A 266     -19.182-159.167-367.408 
ATOM   5455  OP1  DT A 266     -20.235-159.390-366.393 
ATOM   5456  OP2  DT A 266     -18.764-160.357-368.181 
ATOM   5457  O5'  DT A 266     -19.637-158.007-368.412 
ATOM   5458  C5'  DT A 266     -19.376-156.636-368.059 
ATOM   5459  C4'  DT A 266     -18.849-155.881-369.264 
ATOM   5460  O4'  DT A 266     -17.401-155.971-369.385 
ATOM   5461  C3'  DT A 266     -19.362-156.357-370.623 
ATOM   5462  O3'  DT A 266     -19.540-155.228-371.469 
ATOM   5463  C2'  DT A 266     -18.229-157.214-371.187 
ATOM   5464  C1'  DT A 266     -17.083-156.318-370.724 
ATOM   5465  N1   DT A 266     -15.756-156.993-370.726 
ATOM   5466  C2   DT A 266     -14.663-156.223-371.043 
ATOM   5467  O2   DT A 266     -14.743-155.039-371.316 
ATOM   5468  N3   DT A 266     -13.450-156.884-371.035 
ATOM   5469  C4   DT A 266     -13.245-158.217-370.742 
ATOM   5470  O4   DT A 266     -12.110-158.697-370.768 
ATOM   5471  C5   DT A 266     -14.453-158.942-370.422 
ATOM   5472  C7   DT A 266     -14.318-160.400-370.091 
ATOM   5473  C6   DT A 266     -15.645-158.324-370.422 
ATOM   5474  P    DA A 267     -20.809-155.180-372.443 
ATOM   5475  OP1  DA A 267     -21.986-154.675-371.699 
ATOM   5476  OP2  DA A 267     -20.974-156.492-373.107 
ATOM   5477  O5'  DA A 267     -20.342-154.089-373.517 
ATOM   5478  C5'  DA A 267     -19.443-153.043-373.103 
ATOM   5479  C4'  DA A 267     -18.364-152.844-374.149 
ATOM   5480  O4'  DA A 267     -17.215-153.712-373.933 
ATOM   5481  C3'  DA A 267     -18.776-153.130-375.593 
ATOM   5482  O3'  DA A 267     -18.131-152.196-376.449 
ATOM   5483  C2'  DA A 267     -18.217-154.523-375.886 
ATOM   5484  C1'  DA A 267     -16.886-154.334-375.165 
ATOM   5485  N9   DA A 267     -16.182-155.612-374.865 
ATOM   5486  C8   DA A 267     -16.723-156.823-374.539 
ATOM   5487  N7   DA A 267     -15.843-157.753-374.334 
ATOM   5488  C5   DA A 267     -14.627-157.114-374.538 
ATOM   5489  C6   DA A 267     -13.298-157.563-374.470 
ATOM   5490  N6   DA A 267     -12.957-158.822-374.162 
ATOM   5491  N1   DA A 267     -12.328-156.667-374.731 
ATOM   5492  C2   DA A 267     -12.673-155.417-375.036 
ATOM   5493  N3   DA A 267     -13.872-154.886-375.130 
ATOM   5494  C4   DA A 267     -14.825-155.803-374.864 
ATOM   5495  P    DT A 268     -18.943-151.591-377.690 
ATOM   5496  OP1  DT A 268     -19.764-150.446-377.235 
ATOM   5497  OP2  DT A 268     -19.670-152.677-378.383 
ATOM   5498  O5'  DT A 268     -17.752-151.063-378.619 
ATOM   5499  C5'  DT A 268     -16.527-150.623-378.003 
ATOM   5500  C4'  DT A 268     -15.336-151.165-378.769 
ATOM   5501  O4'  DT A 268     -14.925-152.481-378.300 
ATOM   5502  C3'  DT A 268     -15.544-151.358-380.271 
ATOM   5503  O3'  DT A 268     -14.338-151.030-380.949 
ATOM   5504  C2'  DT A 268     -15.803-152.856-380.437 
ATOM   5505  C1'  DT A 268     -14.761-153.327-379.427 
ATOM   5506  N1   DT A 268     -14.953-154.735-378.981 
ATOM   5507  C2   DT A 268     -13.821-155.467-378.714 
ATOM   5508  O2   DT A 268     -12.696-155.013-378.828 
ATOM   5509  N3   DT A 268     -14.039-156.768-378.304 
ATOM   5510  C4   DT A 268     -15.264-157.381-378.143 
ATOM   5511  O4   DT A 268     -15.333-158.554-377.769 
ATOM   5512  C5   DT A 268     -16.392-156.533-378.447 
ATOM   5513  C7   DT A 268     -17.765-157.123-378.297 
ATOM   5514  C6   DT A 268     -16.210-155.265-378.848 
ATOM   5515  P    DT A 269     -14.419-150.240-382.340 
ATOM   5516  OP1  DT A 269     -14.544-148.788-382.079 
ATOM   5517  OP2  DT A 269     -15.472-150.839-383.189 
ATOM   5518  O5'  DT A 269     -12.981-150.553-382.965 
ATOM   5519  C5'  DT A 269     -11.867-150.770-382.079 
ATOM   5520  C4'  DT A 269     -11.049-151.955-382.554 
ATOM   5521  O4'  DT A 269     -11.534-153.216-382.012 
ATOM   5522  C3'  DT A 269     -11.030-152.187-384.065 
ATOM   5523  O3'  DT A 269      -9.738-152.644-384.444 
ATOM   5524  C2'  DT A 269     -12.032-153.318-384.296 
ATOM   5525  C1'  DT A 269     -11.646-154.148-383.076 
ATOM   5526  N1   DT A 269     -12.665-155.165-382.696 
ATOM   5527  C2   DT A 269     -12.203-156.352-382.180 
ATOM   5528  O2   DT A 269     -11.019-156.592-382.028 
ATOM   5529  N3   DT A 269     -13.178-157.271-381.840 
ATOM   5530  C4   DT A 269     -14.541-157.104-381.970 
ATOM   5531  O4   DT A 269     -15.318-157.999-381.631 
ATOM   5532  C5   DT A 269     -14.929-155.826-382.521 
ATOM   5533  C7   DT A 269     -16.396-155.563-382.696 
ATOM   5534  C6   DT A 269     -14.003-154.915-382.861 
ATOM   5535  P    DG A 270      -9.095-152.111-385.810 
ATOM   5536  OP1  DG A 270      -8.447-150.802-385.575 
ATOM   5537  OP2  DG A 270     -10.112-152.149-386.884 
ATOM   5538  O5'  DG A 270      -7.978-153.223-386.088 
ATOM   5539  C5'  DG A 270      -7.368-153.895-384.971 
ATOM   5540  C4'  DG A 270      -7.266-155.381-385.253 
ATOM   5541  O4'  DG A 270      -8.461-156.107-384.845 
ATOM   5542  C3'  DG A 270      -7.081-155.769-386.720 
ATOM   5543  O3'  DG A 270      -6.211-156.891-386.793 
ATOM   5544  C2'  DG A 270      -8.472-156.201-387.184 
ATOM   5545  C1'  DG A 270      -8.856-156.953-385.913 
ATOM   5546  N9   DG A 270     -10.319-157.207-385.786 
ATOM   5547  C8   DG A 270     -11.377-156.423-386.190 
ATOM   5548  N7   DG A 270     -12.554-156.939-385.928 
ATOM   5549  C5   DG A 270     -12.254-158.150-385.308 
ATOM   5550  C6   DG A 270     -13.118-159.154-384.796 
ATOM   5551  O6   DG A 270     -14.345-159.179-384.785 
ATOM   5552  N1   DG A 270     -12.393-160.221-384.249 
ATOM   5553  C2   DG A 270     -11.016-160.308-384.202 
ATOM   5554  N2   DG A 270     -10.517-161.411-383.636 
ATOM   5555  N3   DG A 270     -10.206-159.366-384.681 
ATOM   5556  C4   DG A 270     -10.893-158.323-385.216 
ATOM   5557  P    DA A 271      -5.128-156.958-387.970 
ATOM   5558  OP1  DA A 271      -3.926-156.186-387.583 
ATOM   5559  OP2  DA A 271      -5.762-156.573-389.250 
ATOM   5560  O5'  DA A 271      -4.781-158.520-387.991 
ATOM   5561  C5'  DA A 271      -4.876-159.273-386.767 
ATOM   5562  C4'  DA A 271      -5.557-160.602-387.028 
ATOM   5563  O4'  DA A 271      -7.006-160.515-386.913 
ATOM   5564  C3'  DA A 271      -5.334-161.203-388.415 
ATOM   5565  O3'  DA A 271      -5.232-162.617-388.294 
ATOM   5566  C2'  DA A 271      -6.609-160.873-389.191 
ATOM   5567  C1'  DA A 271      -7.584-161.139-388.049 
ATOM   5568  N9   DA A 271      -8.935-160.549-388.264 
ATOM   5569  C8   DA A 271      -9.259-159.381-388.894 
ATOM   5570  N7   DA A 271     -10.533-159.138-388.922 
ATOM   5571  C5   DA A 271     -11.097-160.221-388.263 
ATOM   5572  C6   DA A 271     -12.425-160.558-387.958 
ATOM   5573  N6   DA A 271     -13.477-159.798-388.295 
ATOM   5574  N1   DA A 271     -12.634-161.709-387.293 
ATOM   5575  C2   DA A 271     -11.586-162.460-386.960 
ATOM   5576  N3   DA A 271     -10.308-162.248-387.189 
ATOM   5577  C4   DA A 271     -10.126-161.091-387.857 
ATOM   5578  P    DT A 272      -4.160-163.398-389.189 
ATOM   5579  OP1  DT A 272      -2.836-163.353-388.530 
ATOM   5580  OP2  DT A 272      -4.211-162.892-390.578 
ATOM   5581  O5'  DT A 272      -4.735-164.890-389.140 
ATOM   5582  C5'  DT A 272      -5.468-165.318-387.977 
ATOM   5583  C4'  DT A 272      -6.702-166.092-388.397 
ATOM   5584  O4'  DT A 272      -7.852-165.226-388.618 
ATOM   5585  C3'  DT A 272      -6.580-166.883-389.699 
ATOM   5586  O3'  DT A 272      -7.301-168.102-389.567 
ATOM   5587  C2'  DT A 272      -7.279-166.016-390.746 
ATOM   5588  C1'  DT A 272      -8.441-165.574-389.862 
ATOM   5589  N1   DT A 272      -9.169-164.382-390.379 
ATOM   5590  C2   DT A 272     -10.524-164.331-390.157 
ATOM   5591  O2   DT A 272     -11.132-165.206-389.566 
ATOM   5592  N3   DT A 272     -11.164-163.210-390.652 
ATOM   5593  C4   DT A 272     -10.574-162.165-391.332 
ATOM   5594  O4   DT A 272     -11.253-161.214-391.727 
ATOM   5595  C5   DT A 272      -9.150-162.310-391.516 
ATOM   5596  C7   DT A 272      -8.431-161.214-392.248 
ATOM   5597  C6   DT A 272      -8.503-163.387-391.046 
ATOM   5598  P    DA A 273      -6.687-169.439-390.196 
ATOM   5599  OP1  DA A 273      -5.718-170.034-389.248 
ATOM   5600  OP2  DA A 273      -6.176-169.159-391.556 
ATOM   5601  O5'  DA A 273      -7.986-170.369-390.292 
ATOM   5602  C5'  DA A 273      -9.044-170.191-389.331 
ATOM   5603  C4'  DA A 273     -10.389-170.224-390.030 
ATOM   5604  O4'  DA A 273     -10.800-168.910-390.505 
ATOM   5605  C3'  DA A 273     -10.471-171.107-391.275 
ATOM   5606  O3'  DA A 273     -11.753-171.720-391.321 
ATOM   5607  C2'  DA A 273     -10.354-170.135-392.449 
ATOM   5608  C1'  DA A 273     -11.226-169.035-391.853 
ATOM   5609  N9   DA A 273     -11.057-167.712-392.517 
ATOM   5610  C8   DA A 273      -9.924-167.171-393.054 
ATOM   5611  N7   DA A 273     -10.097-165.992-393.565 
ATOM   5612  C5   DA A 273     -11.443-165.728-393.352 
ATOM   5613  C6   DA A 273     -12.254-164.626-393.666 
ATOM   5614  N6   DA A 273     -11.803-163.530-394.294 
ATOM   5615  N1   DA A 273     -13.551-164.690-393.312 
ATOM   5616  C2   DA A 273     -13.994-165.781-392.689 
ATOM   5617  N3   DA A 273     -13.334-166.866-392.345 
ATOM   5618  C4   DA A 273     -12.039-166.776-392.711 
ATOM   5619  P    DA A 274     -11.869-173.243-391.801 
ATOM   5620  OP1  DA A 274     -11.597-174.144-390.659 
ATOM   5621  OP2  DA A 274     -11.033-173.449-393.004 
ATOM   5622  O5'  DA A 274     -13.416-173.331-392.200 
ATOM   5623  C5'  DA A 274     -14.364-172.497-391.508 
ATOM   5624  C4'  DA A 274     -15.335-171.887-392.499 
ATOM   5625  O4'  DA A 274     -14.852-170.627-393.048 
ATOM   5626  C3'  DA A 274     -15.645-172.732-393.735 
ATOM   5627  O3'  DA A 274     -17.014-172.558-394.080 
ATOM   5628  C2'  DA A 274     -14.784-172.126-394.844 
ATOM   5629  C1'  DA A 274     -15.002-170.666-394.458 
ATOM   5630  N9   DA A 274     -14.004-169.734-395.055 
ATOM   5631  C8   DA A 274     -12.682-169.958-395.313 
ATOM   5632  N7   DA A 274     -12.072-168.943-395.842 
ATOM   5633  C5   DA A 274     -13.060-167.973-395.944 
ATOM   5634  C6   DA A 274     -13.047-166.656-396.429 
ATOM   5635  N6   DA A 274     -11.955-166.061-396.928 
ATOM   5636  N1   DA A 274     -14.205-165.969-396.384 
ATOM   5637  C2   DA A 274     -15.287-166.566-395.887 
ATOM   5638  N3   DA A 274     -15.418-167.782-395.408 
ATOM   5639  C4   DA A 274     -14.247-168.449-395.465 
ATOM   5640  P    DG A 275     -17.853-173.824-394.584 
ATOM   5641  OP1  DG A 275     -18.354-174.585-393.416 
ATOM   5642  OP2  DG A 275     -17.053-174.592-395.564 
ATOM   5643  O5'  DG A 275     -19.079-173.115-395.330 
ATOM   5644  C5'  DG A 275     -19.522-171.824-394.871 
ATOM   5645  C4'  DG A 275     -19.779-170.914-396.055 
ATOM   5646  O4'  DG A 275     -18.584-170.190-396.468 
ATOM   5647  C3'  DG A 275     -20.253-171.603-397.334 
ATOM   5648  O3'  DG A 275     -21.200-170.763-397.985 
ATOM   5649  C2'  DG A 275     -19.004-171.695-398.210 
ATOM   5650  C1'  DG A 275     -18.450-170.313-397.876 
ATOM   5651  N9   DG A 275     -17.011-170.145-398.220 
ATOM   5652  C8   DG A 275     -15.991-171.069-398.173 
ATOM   5653  N7   DG A 275     -14.825-170.598-398.546 
ATOM   5654  C5   DG A 275     -15.093-169.267-398.862 
ATOM   5655  C6   DG A 275     -14.225-168.246-399.327 
ATOM   5656  O6   DG A 275     -13.020-168.306-399.559 
ATOM   5657  N1   DG A 275     -14.911-167.039-399.523 
ATOM   5658  C2   DG A 275     -16.260-166.845-399.298 
ATOM   5659  N2   DG A 275     -16.725-165.618-399.545 
ATOM   5660  N3   DG A 275     -17.074-167.804-398.861 
ATOM   5661  C4   DG A 275     -16.424-168.980-398.667 
ATOM   5662  P    DG A 276     -22.480-171.430-398.678 
ATOM   5663  OP1  DG A 276     -23.533-171.653-397.662 
ATOM   5664  OP2  DG A 276     -22.062-172.620-399.451 
ATOM   5665  O5'  DG A 276     -22.935-170.270-399.682 
ATOM   5666  C5'  DG A 276     -22.674-168.899-399.328 
ATOM   5667  C4'  DG A 276     -22.147-168.144-400.534 
ATOM   5668  O4'  DG A 276     -20.699-168.234-400.655 
ATOM   5669  C3'  DG A 276     -22.660-168.620-401.892 
ATOM   5670  O3'  DG A 276     -22.838-167.491-402.739 
ATOM   5671  C2'  DG A 276     -21.527-169.477-402.456 
ATOM   5672  C1'  DG A 276     -20.382-168.581-401.994 
ATOM   5673  N9   DG A 276     -19.054-169.256-401.995 
ATOM   5674  C8   DG A 276     -18.746-170.570-401.721 
ATOM   5675  N7   DG A 276     -17.467-170.849-401.811 
ATOM   5676  C5   DG A 276     -16.889-169.633-402.172 
ATOM   5677  C6   DG A 276     -15.530-169.304-402.417 
ATOM   5678  O6   DG A 276     -14.542-170.032-402.365 
ATOM   5679  N1   DG A 276     -15.384-167.953-402.758 
ATOM   5680  C2   DG A 276     -16.415-167.038-402.849 
ATOM   5681  N2   DG A 276     -16.066-165.795-403.188 
ATOM   5682  N3   DG A 276     -17.689-167.347-402.618 
ATOM   5683  C4   DG A 276     -17.848-168.655-402.287 
ATOM   5684  P    DT A 277     -24.107-167.443-403.713 
ATOM   5685  OP1  DT A 277     -25.284-166.938-402.969 
ATOM   5686  OP2  DT A 277     -24.272-168.755-404.377 
ATOM   5687  O5'  DT A 277     -23.640-166.352-404.786 
ATOM   5688  C5'  DT A 277     -22.741-165.306-404.373 
ATOM   5689  C4'  DT A 277     -21.663-165.107-405.419 
ATOM   5690  O4'  DT A 277     -20.513-165.975-405.203 
ATOM   5691  C3'  DT A 277     -22.074-165.393-406.863 
ATOM   5692  O3'  DT A 277     -21.429-164.459-407.719 
ATOM   5693  C2'  DT A 277     -21.516-166.786-407.156 
ATOM   5694  C1'  DT A 277     -20.184-166.597-406.435 
ATOM   5695  N1   DT A 277     -19.480-167.875-406.135 
ATOM   5696  C2   DT A 277     -18.107-167.860-406.186 
ATOM   5697  O2   DT A 277     -17.465-166.861-406.462 
ATOM   5698  N3   DT A 277     -17.489-169.062-405.903 
ATOM   5699  C4   DT A 277     -18.116-170.249-405.580 
ATOM   5700  O4   DT A 277     -17.455-171.263-405.346 
ATOM   5701  C5   DT A 277     -19.556-170.165-405.551 
ATOM   5702  C7   DT A 277     -20.318-171.413-405.208 
ATOM   5703  C6   DT A 277     -20.184-169.009-405.823 
ATOM   5704  P    DA A 278     -22.241-163.854-408.960 
ATOM   5705  OP1  DA A 278     -23.062-162.709-408.505 
ATOM   5706  OP2  DA A 278     -22.968-164.940-409.653 
ATOM   5707  O5'  DA A 278     -21.050-163.326-409.889 
ATOM   5708  C5'  DA A 278     -19.825-162.886-409.272 
ATOM   5709  C4'  DA A 278     -18.635-163.428-410.039 
ATOM   5710  O4'  DA A 278     -18.224-164.744-409.570 
ATOM   5711  C3'  DA A 278     -18.843-163.621-411.541 
ATOM   5712  O3'  DA A 278     -17.636-163.293-412.219 
ATOM   5713  C2'  DA A 278     -19.101-165.119-411.707 
ATOM   5714  C1'  DA A 278     -18.059-165.590-410.697 
ATOM   5715  N9   DA A 278     -18.252-166.998-410.251 
ATOM   5716  C8   DA A 278     -19.422-167.678-410.067 
ATOM   5717  N7   DA A 278     -19.261-168.902-409.671 
ATOM   5718  C5   DA A 278     -17.884-169.047-409.584 
ATOM   5719  C6   DA A 278     -17.066-170.128-409.214 
ATOM   5720  N6   DA A 278     -17.544-171.325-408.845 
ATOM   5721  N1   DA A 278     -15.734-169.934-409.239 
ATOM   5722  C2   DA A 278     -15.265-168.743-409.606 
ATOM   5723  N3   DA A 278     -15.926-167.667-409.971 
ATOM   5724  C4   DA A 278     -17.257-167.887-409.938 
ATOM   5725  P    DA A 279     -17.718-162.503-413.609 
ATOM   5726  OP1  DA A 279     -17.842-161.051-413.348 
ATOM   5727  OP2  DA A 279     -18.770-163.102-414.459 
ATOM   5728  O5'  DA A 279     -16.279-162.816-414.235 
ATOM   5729  C5'  DA A 279     -15.165-163.033-413.349 
ATOM   5730  C4'  DA A 279     -14.348-164.218-413.824 
ATOM   5731  O4'  DA A 279     -14.832-165.479-413.282 
ATOM   5732  C3'  DA A 279     -14.329-164.450-415.335 
ATOM   5733  O3'  DA A 279     -13.036-164.907-415.714 
ATOM   5734  C2'  DA A 279     -15.331-165.581-415.566 
ATOM   5735  C1'  DA A 279     -14.944-166.412-414.346 
ATOM   5736  N9   DA A 279     -15.964-167.428-413.966 
ATOM   5737  C8   DA A 279     -17.323-167.344-414.062 
ATOM   5738  N7   DA A 279     -17.946-168.403-413.648 
ATOM   5739  C5   DA A 279     -16.926-169.255-413.247 
ATOM   5740  C6   DA A 279     -16.932-170.551-412.705 
ATOM   5741  N6   DA A 279     -18.052-171.247-412.464 
ATOM   5742  N1   DA A 279     -15.740-171.108-412.420 
ATOM   5743  C2   DA A 279     -14.631-170.412-412.662 
ATOM   5744  N3   DA A 279     -14.502-169.202-413.161 
ATOM   5745  C4   DA A 279     -15.709-168.667-413.438 
ATOM   5746  P    DC A 280     -12.393-164.374-417.080 
ATOM   5747  OP1  DC A 280     -11.745-163.065-416.844 
ATOM   5748  OP2  DC A 280     -13.410-164.412-418.154 
ATOM   5749  O5'  DC A 280     -11.277-165.486-417.358 
ATOM   5750  C5'  DC A 280     -10.666-166.158-416.241 
ATOM   5751  C4'  DC A 280     -10.564-167.644-416.523 
ATOM   5752  O4'  DC A 280     -11.759-168.370-416.115 
ATOM   5753  C3'  DC A 280     -10.379-168.032-417.989 
ATOM   5754  O3'  DC A 280      -9.510-169.154-418.063 
ATOM   5755  C2'  DC A 280     -11.770-168.464-418.454 
ATOM   5756  C1'  DC A 280     -12.155-169.216-417.183 
ATOM   5757  N1   DC A 280     -13.617-169.470-417.056 
ATOM   5758  C2   DC A 280     -14.019-170.658-416.449 
ATOM   5759  O2   DC A 280     -13.155-171.444-416.046 
ATOM   5760  N3   DC A 280     -15.349-170.908-416.324 
ATOM   5761  C4   DC A 280     -16.254-170.030-416.775 
ATOM   5762  N4   DC A 280     -17.537-170.319-416.630 
ATOM   5763  C5   DC A 280     -15.860-168.803-417.402 
ATOM   5764  C6   DC A 280     -14.528-168.571-417.518 
ATOM   5765  P    DA A 281      -8.426-169.221-419.240 
ATOM   5766  OP1  DA A 281      -7.224-168.449-418.853 
ATOM   5767  OP2  DA A 281      -9.061-168.836-420.520 
ATOM   5768  O5'  DA A 281      -8.079-170.783-419.261 
ATOM   5769  C5'  DA A 281      -8.174-171.536-418.037 
ATOM   5770  C4'  DA A 281      -8.856-172.865-418.298 
ATOM   5771  O4'  DA A 281     -10.304-172.778-418.182 
ATOM   5772  C3'  DA A 281      -8.632-173.466-419.685 
ATOM   5773  O3'  DA A 281      -8.530-174.880-419.564 
ATOM   5774  C2'  DA A 281      -9.907-173.136-420.461 
ATOM   5775  C1'  DA A 281     -10.882-173.402-419.318 
ATOM   5776  N9   DA A 281     -12.233-172.812-419.534 
ATOM   5777  C8   DA A 281     -12.557-171.644-420.164 
ATOM   5778  N7   DA A 281     -13.831-171.401-420.192 
ATOM   5779  C5   DA A 281     -14.395-172.484-419.533 
ATOM   5780  C6   DA A 281     -15.723-172.821-419.228 
ATOM   5781  N6   DA A 281     -16.775-172.062-419.565 
ATOM   5782  N1   DA A 281     -15.933-173.972-418.562 
ATOM   5783  C2   DA A 281     -14.884-174.723-418.230 
ATOM   5784  N3   DA A 281     -13.606-174.511-418.459 
ATOM   5785  C4   DA A 281     -13.424-173.354-419.127 
ATOM   5786  P    DA A 282      -7.459-175.661-420.459 
ATOM   5787  OP1  DA A 282      -6.135-175.616-419.799 
ATOM   5788  OP2  DA A 282      -7.510-175.155-421.848 
ATOM   5789  O5'  DA A 282      -8.034-177.153-420.410 
ATOM   5790  C5'  DA A 282      -8.766-177.581-419.247 
ATOM   5791  C4'  DA A 282     -10.001-178.355-419.667 
ATOM   5792  O4'  DA A 282     -11.150-177.489-419.888 
ATOM   5793  C3'  DA A 282      -9.879-179.146-420.969 
ATOM   5794  O3'  DA A 282     -10.600-180.365-420.837 
ATOM   5795  C2'  DA A 282     -10.577-178.279-422.016 
ATOM   5796  C1'  DA A 282     -11.740-177.838-421.131 
ATOM   5797  N9   DA A 282     -12.467-176.645-421.649 
ATOM   5798  C8   DA A 282     -11.963-175.573-422.328 
ATOM   5799  N7   DA A 282     -12.855-174.688-422.648 
ATOM   5800  C5   DA A 282     -14.039-175.209-422.144 
ATOM   5801  C6   DA A 282     -15.363-174.739-422.156 
ATOM   5802  N6   DA A 282     -15.731-173.580-422.722 
ATOM   5803  N1   DA A 282     -16.298-175.505-421.565 
ATOM   5804  C2   DA A 282     -15.926-176.655-421.005 
ATOM   5805  N3   DA A 282     -14.728-177.194-420.932 
ATOM   5806  C4   DA A 282     -13.812-176.408-421.531 
ATOM   5807  P    DG A 283      -9.986-181.702-421.466 
ATOM   5808  OP1  DG A 283      -9.016-182.297-420.518 
ATOM   5809  OP2  DG A 283      -9.474-181.422-422.826 
ATOM   5810  O5'  DG A 283     -11.284-182.632-421.562 
ATOM   5811  C5'  DG A 283     -12.343-182.454-420.601 
ATOM   5812  C4'  DG A 283     -13.687-182.487-421.300 
ATOM   5813  O4'  DG A 283     -14.099-181.174-421.775 
ATOM   5814  C3'  DG A 283     -13.769-183.370-422.545 
ATOM   5815  O3'  DG A 283     -15.051-183.984-422.591 
ATOM   5816  C2'  DG A 283     -13.653-182.398-423.718 
ATOM   5817  C1'  DG A 283     -14.524-181.298-423.123 
ATOM   5818  N9   DG A 283     -14.355-179.975-423.786 
ATOM   5819  C8   DG A 283     -13.222-179.414-424.334 
ATOM   5820  N7   DG A 283     -13.410-178.222-424.846 
ATOM   5821  C5   DG A 283     -14.765-177.976-424.623 
ATOM   5822  C6   DG A 283     -15.555-176.845-424.956 
ATOM   5823  O6   DG A 283     -15.218-175.811-425.526 
ATOM   5824  N1   DG A 283     -16.885-177.011-424.546 
ATOM   5825  C2   DG A 283     -17.385-178.125-423.898 
ATOM   5826  N2   DG A 283     -18.684-178.089-423.589 
ATOM   5827  N3   DG A 283     -16.643-179.184-423.585 
ATOM   5828  C4   DG A 283     -15.350-179.040-423.977 
ATOM   5829  P    DT A 284     -15.168-185.506-423.071 
ATOM   5830  OP1  DT A 284     -14.895-186.408-421.929 
ATOM   5831  OP2  DT A 284     -14.331-185.712-424.274 
ATOM   5832  O5'  DT A 284     -16.714-185.595-423.470 
ATOM   5833  C5'  DT A 284     -17.663-184.760-422.778 
ATOM   5834  C4'  DT A 284     -18.633-184.150-423.769 
ATOM   5835  O4'  DT A 284     -18.150-182.890-424.317 
ATOM   5836  C3'  DT A 284     -18.943-184.995-425.005 
ATOM   5837  O3'  DT A 284     -20.313-184.821-425.350 
ATOM   5838  C2'  DT A 284     -18.082-184.389-426.113 
ATOM   5839  C1'  DT A 284     -18.300-182.929-425.728 
ATOM   5840  N1   DT A 284     -17.303-181.997-426.325 
ATOM   5841  C2   DT A 284     -17.746-180.744-426.670 
ATOM   5842  O2   DT A 284     -18.898-180.380-426.508 
ATOM   5843  N3   DT A 284     -16.794-179.908-427.222 
ATOM   5844  C4   DT A 284     -15.468-180.215-427.449 
ATOM   5845  O4   DT A 284     -14.709-179.382-427.950 
ATOM   5846  C5   DT A 284     -15.097-181.553-427.054 
ATOM   5847  C7   DT A 284     -13.672-181.970-427.268 
ATOM   5848  C6   DT A 284     -16.003-182.387-426.516 
ATOM   5849  P    DC A 285     -21.152-186.087-425.854 
ATOM   5850  OP1  DC A 285     -21.652-186.848-424.686 
ATOM   5851  OP2  DC A 285     -20.351-186.855-426.833 
ATOM   5852  O5'  DC A 285     -22.377-185.378-426.600 
ATOM   5853  C5'  DC A 285     -22.820-184.087-426.141 
ATOM   5854  C4'  DC A 285     -23.077-183.177-427.325 
ATOM   5855  O4'  DC A 285     -21.882-182.453-427.738 
ATOM   5856  C3'  DC A 285     -23.551-183.866-428.604 
ATOM   5857  O3'  DC A 285     -24.498-183.026-429.255 
ATOM   5858  C2'  DC A 285     -22.302-183.958-429.480 
ATOM   5859  C1'  DC A 285     -21.748-182.576-429.145 
ATOM   5860  N1   DC A 285     -20.310-182.408-429.489 
ATOM   5861  C2   DC A 285     -19.888-181.155-429.927 
ATOM   5862  O2   DC A 285     -20.719-180.242-430.011 
ATOM   5863  N3   DC A 285     -18.580-180.981-430.246 
ATOM   5864  C4   DC A 285     -17.712-181.995-430.142 
ATOM   5865  N4   DC A 285     -16.447-181.775-430.466 
ATOM   5866  C5   DC A 285     -18.125-183.292-429.695 
ATOM   5867  C6   DC A 285     -19.436-183.445-429.381 
ATOM   5868  P    DG A 286     -25.778-183.693-429.948 
ATOM   5869  OP1  DG A 286     -26.832-183.916-428.932 
ATOM   5870  OP2  DG A 286     -25.360-184.883-430.721 
ATOM   5871  O5'  DG A 286     -26.234-182.533-430.952 
ATOM   5872  C5'  DG A 286     -25.972-181.162-430.598 
ATOM   5873  C4'  DG A 286     -25.445-180.408-431.803 
ATOM   5874  O4'  DG A 286     -23.997-180.497-431.924 
ATOM   5875  C3'  DG A 286     -25.959-180.883-433.162 
ATOM   5876  O3'  DG A 286     -26.137-179.754-434.008 
ATOM   5877  C2'  DG A 286     -24.825-181.740-433.726 
ATOM   5878  C1'  DG A 286     -23.680-180.844-433.264 
ATOM   5879  N9   DG A 286     -22.352-181.519-433.265 
ATOM   5880  C8   DG A 286     -22.044-182.834-432.991 
ATOM   5881  N7   DG A 286     -20.766-183.112-433.081 
ATOM   5882  C5   DG A 286     -20.187-181.896-433.442 
ATOM   5883  C6   DG A 286     -18.828-181.568-433.687 
ATOM   5884  O6   DG A 286     -17.840-182.295-433.635 
ATOM   5885  N1   DG A 286     -18.682-180.216-434.028 
ATOM   5886  C2   DG A 286     -19.713-179.301-434.119 
ATOM   5887  N2   DG A 286     -19.365-178.058-434.458 
ATOM   5888  N3   DG A 286     -20.987-179.610-433.888 
ATOM   5889  C4   DG A 286     -21.146-180.918-433.557 
ATOM   5890  P    DA A 287     -27.405-179.706-434.982 
ATOM   5891  OP1  DA A 287     -28.582-179.201-434.239 
ATOM   5892  OP2  DA A 287     -27.571-181.018-435.646 
ATOM   5893  O5'  DA A 287     -26.939-178.615-436.056 
ATOM   5894  C5'  DA A 287     -26.040-177.569-435.643 
ATOM   5895  C4'  DA A 287     -24.961-177.370-436.688 
ATOM   5896  O4'  DA A 287     -23.812-178.238-436.473 
ATOM   5897  C3'  DA A 287     -25.373-177.656-438.132 
ATOM   5898  O3'  DA A 287     -24.727-176.722-438.989 
ATOM   5899  C2'  DA A 287     -24.814-179.049-438.425 
ATOM   5900  C1'  DA A 287     -23.483-178.860-437.705 
ATOM   5901  N9   DA A 287     -22.778-180.138-437.405 
ATOM   5902  C8   DA A 287     -23.320-181.349-437.079 
ATOM   5903  N7   DA A 287     -22.439-182.279-436.874 
ATOM   5904  C5   DA A 287     -21.224-181.640-437.078 
ATOM   5905  C6   DA A 287     -19.895-182.089-437.009 
ATOM   5906  N6   DA A 287     -19.553-183.348-436.702 
ATOM   5907  N1   DA A 287     -18.925-181.193-437.271 
ATOM   5908  C2   DA A 287     -19.269-179.943-437.576 
ATOM   5909  N3   DA A 287     -20.469-179.412-437.670 
ATOM   5910  C4   DA A 287     -21.422-180.329-437.404 
ATOM   5911  P    DT A 288     -25.539-176.117-440.229 
ATOM   5912  OP1  DT A 288     -26.360-174.972-439.775 
ATOM   5913  OP2  DT A 288     -26.266-177.203-440.923 
ATOM   5914  O5'  DT A 288     -24.348-175.589-441.159 
ATOM   5915  C5'  DT A 288     -23.123-175.149-440.542 
ATOM   5916  C4'  DT A 288     -21.933-175.691-441.309 
ATOM   5917  O4'  DT A 288     -21.522-177.007-440.840 
ATOM   5918  C3'  DT A 288     -22.141-175.884-442.811 
ATOM   5919  O3'  DT A 288     -20.934-175.556-443.489 
ATOM   5920  C2'  DT A 288     -22.399-177.382-442.977 
ATOM   5921  C1'  DT A 288     -21.357-177.853-441.967 
ATOM   5922  N1   DT A 288     -21.550-179.261-441.521 
ATOM   5923  C2   DT A 288     -20.418-179.993-441.254 
ATOM   5924  O2   DT A 288     -19.292-179.539-441.367 
ATOM   5925  N3   DT A 288     -20.635-181.294-440.844 
ATOM   5926  C4   DT A 288     -21.861-181.907-440.682 
ATOM   5927  O4   DT A 288     -21.930-183.081-440.309 
ATOM   5928  C5   DT A 288     -22.988-181.059-440.987 
ATOM   5929  C7   DT A 288     -24.361-181.649-440.837 
ATOM   5930  C6   DT A 288     -22.807-179.791-441.388 
ATOM   5931  P    DG A 289     -21.016-174.766-444.879 
ATOM   5932  OP1  DG A 289     -21.140-173.314-444.618 
ATOM   5933  OP2  DG A 289     -22.068-175.366-445.729 
ATOM   5934  O5'  DG A 289     -19.577-175.079-445.505 
ATOM   5935  C5'  DG A 289     -18.463-175.296-444.619 
ATOM   5936  C4'  DG A 289     -17.646-176.481-445.094 
ATOM   5937  O4'  DG A 289     -18.131-177.743-444.551 
ATOM   5938  C3'  DG A 289     -17.627-176.713-446.605 
ATOM   5939  O3'  DG A 289     -16.334-177.170-446.984 
ATOM   5940  C2'  DG A 289     -18.629-177.844-446.836 
ATOM   5941  C1'  DG A 289     -18.243-178.675-445.616 
ATOM   5942  N9   DG A 289     -19.262-179.691-445.236 
ATOM   5943  C8   DG A 289     -20.635-179.624-445.326 
ATOM   5944  N7   DG A 289     -21.252-180.701-444.903 
ATOM   5945  C5   DG A 289     -20.214-181.542-444.506 
ATOM   5946  C6   DG A 289     -20.256-182.851-443.961 
ATOM   5947  O6   DG A 289     -21.235-183.550-443.712 
ATOM   5948  N1   DG A 289     -18.968-183.340-443.700 
ATOM   5949  C2   DG A 289     -17.794-182.653-443.935 
ATOM   5950  N2   DG A 289     -16.666-183.293-443.617 
ATOM   5951  N3   DG A 289     -17.755-181.423-444.446 
ATOM   5952  C4   DG A 289     -18.996-180.936-444.705 
ATOM   5953  P    DG A 290     -15.692-176.637-448.350 
ATOM   5954  OP1  DG A 290     -15.043-175.328-448.114 
ATOM   5955  OP2  DG A 290     -16.708-176.675-449.423 
ATOM   5956  O5'  DG A 290     -14.575-177.749-448.628 
ATOM   5957  C5'  DG A 290     -13.964-178.421-447.510 
ATOM   5958  C4'  DG A 290     -13.862-179.907-447.792 
ATOM   5959  O4'  DG A 290     -15.057-180.633-447.385 
ATOM   5960  C3'  DG A 290     -13.678-180.295-449.259 
ATOM   5961  O3'  DG A 290     -12.808-181.417-449.333 
ATOM   5962  C2'  DG A 290     -15.069-180.727-449.723 
ATOM   5963  C1'  DG A 290     -15.453-181.480-448.453 
ATOM   5964  N9   DG A 290     -16.915-181.733-448.326 
ATOM   5965  C8   DG A 290     -17.974-180.949-448.730 
ATOM   5966  N7   DG A 290     -19.150-181.465-448.468 
ATOM   5967  C5   DG A 290     -18.850-182.676-447.848 
ATOM   5968  C6   DG A 290     -19.714-183.680-447.336 
ATOM   5969  O6   DG A 290     -20.942-183.706-447.325 
ATOM   5970  N1   DG A 290     -18.990-184.748-446.789 
ATOM   5971  C2   DG A 290     -17.613-184.834-446.741 
ATOM   5972  N2   DG A 290     -17.113-185.937-446.176 
ATOM   5973  N3   DG A 290     -16.802-183.893-447.221 
ATOM   5974  C4   DG A 290     -17.489-182.850-447.756 
ATOM   5975  P    DA A 291     -11.725-181.484-450.510 
ATOM   5976  OP1  DA A 291     -10.523-180.712-450.122 
ATOM   5977  OP2  DA A 291     -12.359-181.099-451.790 
ATOM   5978  O5'  DA A 291     -11.377-183.046-450.531 
ATOM   5979  C5'  DA A 291     -11.472-183.799-449.307 
ATOM   5980  C4'  DA A 291     -12.154-185.128-449.568 
ATOM   5981  O4'  DA A 291     -13.603-185.041-449.452 
ATOM   5982  C3'  DA A 291     -11.930-185.729-450.955 
ATOM   5983  O3'  DA A 291     -11.829-187.143-450.833 
ATOM   5984  C2'  DA A 291     -13.205-185.399-451.730 
ATOM   5985  C1'  DA A 291     -14.181-185.666-450.588 
ATOM   5986  N9   DA A 291     -15.531-185.075-450.804 
ATOM   5987  C8   DA A 291     -15.856-183.907-451.434 
ATOM   5988  N7   DA A 291     -17.129-183.664-451.462 
ATOM   5989  C5   DA A 291     -17.693-184.747-450.803 
ATOM   5990  C6   DA A 291     -19.021-185.084-450.498 
ATOM   5991  N6   DA A 291     -20.073-184.325-450.835 
ATOM   5992  N1   DA A 291     -19.231-186.235-449.832 
ATOM   5993  C2   DA A 291     -18.182-186.986-449.499 
ATOM   5994  N3   DA A 291     -16.904-186.775-449.729 
ATOM   5995  C4   DA A 291     -16.722-185.617-450.396 
ATOM   5996  P    DT A 292     -10.757-187.925-451.729 
ATOM   5997  OP1  DT A 292      -9.433-187.879-451.069 
ATOM   5998  OP2  DT A 292     -10.808-187.418-453.118 
ATOM   5999  O5'  DT A 292     -11.332-189.416-451.680 
ATOM   6000  C5'  DT A 292     -12.064-189.845-450.516 
ATOM   6001  C4'  DT A 292     -13.299-190.618-450.936 
ATOM   6002  O4'  DT A 292     -14.449-189.753-451.158 
ATOM   6003  C3'  DT A 292     -13.177-191.409-452.239 
ATOM   6004  O3'  DT A 292     -13.898-192.628-452.106 
ATOM   6005  C2'  DT A 292     -13.875-190.542-453.285 
ATOM   6006  C1'  DT A 292     -15.038-190.101-452.401 
ATOM   6007  N1   DT A 292     -15.765-188.908-452.918 
ATOM   6008  C2   DT A 292     -17.120-188.857-452.696 
ATOM   6009  O2   DT A 292     -17.729-189.732-452.105 
ATOM   6010  N3   DT A 292     -17.760-187.737-453.191 
ATOM   6011  C4   DT A 292     -17.171-186.691-453.872 
ATOM   6012  O4   DT A 292     -17.849-185.740-454.267 
ATOM   6013  C5   DT A 292     -15.747-186.836-454.056 
ATOM   6014  C7   DT A 292     -15.028-185.741-454.788 
ATOM   6015  C6   DT A 292     -15.099-187.914-453.586 
ATOM   6016  P    DT A 293     -13.284-193.966-452.736 
ATOM   6017  OP1  DT A 293     -12.314-194.560-451.788 
ATOM   6018  OP2  DT A 293     -12.773-193.685-454.096 
ATOM   6019  O5'  DT A 293     -14.582-194.895-452.831 
ATOM   6020  C5'  DT A 293     -15.641-194.717-451.871 
ATOM   6021  C4'  DT A 293     -16.986-194.750-452.570 
ATOM   6022  O4'  DT A 293     -17.397-193.437-453.045 
ATOM   6023  C3'  DT A 293     -17.067-195.634-453.814 
ATOM   6024  O3'  DT A 293     -18.350-196.247-453.861 
ATOM   6025  C2'  DT A 293     -16.951-194.662-454.988 
ATOM   6026  C1'  DT A 293     -17.823-193.561-454.393 
ATOM   6027  N1   DT A 293     -17.653-192.238-455.056 
ATOM   6028  C2   DT A 293     -18.767-191.439-455.153 
ATOM   6029  O2   DT A 293     -19.860-191.770-454.724 
ATOM   6030  N3   DT A 293     -18.572-190.221-455.774 
ATOM   6031  C4   DT A 293     -17.384-189.748-456.293 
ATOM   6032  O4   DT A 293     -17.332-188.638-456.828 
ATOM   6033  C5   DT A 293     -16.273-190.657-456.144 
ATOM   6034  C7   DT A 293     -14.942-190.220-456.683 
ATOM   6035  C6   DT A 293     -16.434-191.848-455.545 
ATOM   6036  P    DC A 294     -18.466-197.769-454.340 
ATOM   6037  OP1  DC A 294     -18.194-198.671-453.198 
ATOM   6038  OP2  DC A 294     -17.629-197.975-455.544 
ATOM   6039  O5'  DC A 294     -20.013-197.858-454.739 
ATOM   6040  C5'  DC A 294     -20.961-197.023-454.048 
ATOM   6041  C4'  DC A 294     -21.932-196.413-455.039 
ATOM   6042  O4'  DC A 294     -21.448-195.153-455.587 
ATOM   6043  C3'  DC A 294     -22.242-197.258-456.274 
ATOM   6044  O3'  DC A 294     -23.611-197.084-456.620 
ATOM   6045  C2'  DC A 294     -21.380-196.652-457.383 
ATOM   6046  C1'  DC A 294     -21.598-195.192-456.998 
ATOM   6047  N1   DC A 294     -20.601-194.260-457.595 
ATOM   6048  C2   DC A 294     -21.035-192.986-457.951 
ATOM   6049  O2   DC A 294     -22.218-192.683-457.758 
ATOM   6050  N3   DC A 294     -20.141-192.122-458.497 
ATOM   6051  C4   DC A 294     -18.868-192.488-458.690 
ATOM   6052  N4   DC A 294     -18.035-191.609-459.226 
ATOM   6053  C5   DC A 294     -18.401-193.794-458.331 
ATOM   6054  C6   DC A 294     -19.310-194.643-457.787 
ATOM   6055  P    DC A 295     -24.450-198.350-457.124 
ATOM   6056  OP1  DC A 295     -24.950-199.111-455.956 
ATOM   6057  OP2  DC A 295     -23.650-199.118-458.103 
ATOM   6058  O5'  DC A 295     -25.675-197.641-457.870 
ATOM   6059  C5'  DC A 295     -26.118-196.351-457.411 
ATOM   6060  C4'  DC A 295     -26.375-195.440-458.594 
ATOM   6061  O4'  DC A 295     -25.181-194.716-459.008 
ATOM   6062  C3'  DC A 295     -26.849-196.129-459.874 
ATOM   6063  O3'  DC A 295     -27.796-195.290-460.525 
ATOM   6064  C2'  DC A 295     -25.600-196.222-460.749 
ATOM   6065  C1'  DC A 295     -25.047-194.839-460.415 
ATOM   6066  N1   DC A 295     -23.608-194.671-460.759 
ATOM   6067  C2   DC A 295     -23.186-193.418-461.197 
ATOM   6068  O2   DC A 295     -24.017-192.505-461.281 
ATOM   6069  N3   DC A 295     -21.879-193.244-461.516 
ATOM   6070  C4   DC A 295     -21.011-194.258-461.412 
ATOM   6071  N4   DC A 295     -19.745-194.038-461.736 
ATOM   6072  C5   DC A 295     -21.423-195.555-460.965 
ATOM   6073  C6   DC A 295     -22.734-195.708-460.651 
ATOM   6074  P    DT A 296     -29.076-195.956-461.217 
ATOM   6075  OP1  DT A 296     -30.130-196.179-460.202 
ATOM   6076  OP2  DT A 296     -28.659-197.146-461.991 
ATOM   6077  O5'  DT A 296     -29.532-194.796-462.221 
ATOM   6078  C5'  DT A 296     -29.270-193.425-461.868 
ATOM   6079  C4'  DT A 296     -28.744-192.671-463.073 
ATOM   6080  O4'  DT A 296     -27.295-192.760-463.194 
ATOM   6081  C3'  DT A 296     -29.257-193.146-464.432 
ATOM   6082  O3'  DT A 296     -29.435-192.017-465.278 
ATOM   6083  C2'  DT A 296     -28.124-194.003-464.996 
ATOM   6084  C1'  DT A 296     -26.978-193.107-464.534 
ATOM   6085  N1   DT A 296     -25.650-193.782-464.535 
ATOM   6086  C2   DT A 296     -24.558-193.013-464.853 
ATOM   6087  O2   DT A 296     -24.638-191.828-465.126 
ATOM   6088  N3   DT A 296     -23.345-193.673-464.845 
ATOM   6089  C4   DT A 296     -23.140-195.006-464.552 
ATOM   6090  O4   DT A 296     -22.005-195.487-464.577 
ATOM   6091  C5   DT A 296     -24.347-195.731-464.231 
ATOM   6092  C7   DT A 296     -24.213-197.189-463.900 
ATOM   6093  C6   DT A 296     -25.540-195.114-464.232 
ATOM   6094  P    DC A 297     -30.703-191.969-466.252 
ATOM   6095  OP1  DC A 297     -31.880-191.465-465.509 
ATOM   6096  OP2  DC A 297     -30.869-193.281-466.916 
ATOM   6097  O5'  DC A 297     -30.237-190.879-467.326 
ATOM   6098  C5'  DC A 297     -29.338-189.833-466.913 
ATOM   6099  C4'  DC A 297     -28.259-189.633-467.958 
ATOM   6100  O4'  DC A 297     -27.110-190.501-467.742 
ATOM   6101  C3'  DC A 297     -28.671-189.919-469.402 
ATOM   6102  O3'  DC A 297     -28.026-188.985-470.259 
ATOM   6103  C2'  DC A 297     -28.112-191.312-469.695 
ATOM   6104  C1'  DC A 297     -26.781-191.124-468.975 
ATOM   6105  N1   DC A 297     -26.076-192.401-468.674 
ATOM   6106  C2   DC A 297     -24.685-192.403-468.722 
ATOM   6107  O2   DC A 297     -24.097-191.353-469.009 
ATOM   6108  N3   DC A 297     -24.024-193.558-468.453 
ATOM   6109  C4   DC A 297     -24.698-194.673-468.146 
ATOM   6110  N4   DC A 297     -24.008-195.775-467.890 
ATOM   6111  C5   DC A 297     -26.129-194.694-468.091 
ATOM   6112  C6   DC A 297     -26.771-193.529-468.365 
ATOM   6113  P    DT A 298     -28.837-188.380-471.499 
ATOM   6114  OP1  DT A 298     -29.658-187.235-471.045 
ATOM   6115  OP2  DT A 298     -29.564-189.466-472.193 
ATOM   6116  O5'  DT A 298     -27.646-187.852-472.429 
ATOM   6117  C5'  DT A 298     -26.421-187.412-471.812 
ATOM   6118  C4'  DT A 298     -25.231-187.954-472.579 
ATOM   6119  O4'  DT A 298     -24.820-189.270-472.109 
ATOM   6120  C3'  DT A 298     -25.439-188.147-474.081 
ATOM   6121  O3'  DT A 298     -24.233-187.819-474.759 
ATOM   6122  C2'  DT A 298     -25.698-189.645-474.246 
ATOM   6123  C1'  DT A 298     -24.655-190.116-473.237 
ATOM   6124  N1   DT A 298     -24.848-191.524-472.791 
ATOM   6125  C2   DT A 298     -23.716-192.257-472.523 
ATOM   6126  O2   DT A 298     -22.590-191.802-472.637 
ATOM   6127  N3   DT A 298     -23.933-193.557-472.114 
ATOM   6128  C4   DT A 298     -25.159-194.170-471.952 
ATOM   6129  O4   DT A 298     -25.228-195.344-471.579 
ATOM   6130  C5   DT A 298     -26.287-193.323-472.256 
ATOM   6131  C7   DT A 298     -27.659-193.912-472.107 
ATOM   6132  C6   DT A 298     -26.105-192.054-472.657 
ATOM   6133  P    DC A 299     -24.314-187.029-476.149 
ATOM   6134  OP1  DC A 299     -24.438-185.577-475.888 
ATOM   6135  OP2  DC A 299     -25.367-187.629-476.999 
ATOM   6136  O5'  DC A 299     -22.875-187.342-476.775 
ATOM   6137  C5'  DC A 299     -21.761-187.559-475.889 
ATOM   6138  C4'  DC A 299     -20.944-188.744-476.364 
ATOM   6139  O4'  DC A 299     -21.429-190.006-475.821 
ATOM   6140  C3'  DC A 299     -20.925-188.976-477.874 
ATOM   6141  O3'  DC A 299     -19.633-189.433-478.253 
ATOM   6142  C2'  DC A 299     -21.927-190.107-478.106 
ATOM   6143  C1'  DC A 299     -21.541-190.938-476.886 
ATOM   6144  N1   DC A 299     -22.560-191.955-476.506 
ATOM   6145  C2   DC A 299     -22.108-193.163-475.982 
ATOM   6146  O2   DC A 299     -20.891-193.340-475.854 
ATOM   6147  N3   DC A 299     -23.023-194.104-475.629 
ATOM   6148  C4   DC A 299     -24.332-193.873-475.783
[truncated: 415,700 more chars]
