# Supplementary material for: Characterization of lncRNA-protein interactions associated with Prostate cancer and Androgen receptors by molecular docking simulations
Source: Biochem Biophys Rep. 2025 Mar 9;42:101959. doi: 10.1016/j.bbrep.2025.101959 (PMC11929892; doi:10.1016/j.bbrep.2025.101959)
Supplement: Multimedia component 20 [file mmc20.zip › bbrep_00101959_model_9.pdb]

REMARK Number:     9
REMARK Ligand:     lig_628dcb8434e2f.pdb
REMARK Contact:     0     0     0
REMARK Score:  -200.77
REMARK RMSD:    646.73
MODEL        9
ATOM      1  N   ALA A  24      30.357  -5.473 -24.875 
ATOM      2  CA  ALA A  24      30.515  -4.000 -24.871 
ATOM      3  CB  ALA A  24      29.364  -3.347 -25.653 
ATOM      4  C   ALA A  24      30.496  -3.471 -23.474 
ATOM      5  O   ALA A  24      31.409  -3.720 -22.690 
ATOM      6  N   GLN A  25      29.435  -2.716 -23.129 
ATOM      7  CA  GLN A  25      29.334  -2.167 -21.810 
ATOM      8  CB  GLN A  25      28.209  -1.135 -21.640 
ATOM      9  CG  GLN A  25      28.449   0.131 -22.464 
ATOM     10  CD  GLN A  25      27.291   1.085 -22.227 
ATOM     11  OE1 GLN A  25      26.895   1.324 -21.089 
ATOM     12  NE2 GLN A  25      26.734   1.652 -23.331 
ATOM     13  C   GLN A  25      29.084  -3.296 -20.876 
ATOM     14  O   GLN A  25      28.668  -4.376 -21.290 
ATOM     15  N   ASP A  26      29.382  -3.075 -19.584 
ATOM     16  CA  ASP A  26      29.211  -4.105 -18.606 
ATOM     17  CB  ASP A  26      30.274  -4.043 -17.495 
ATOM     18  CG  ASP A  26      30.054  -5.171 -16.494 
ATOM     19  OD1 ASP A  26      28.986  -5.191 -15.826 
ATOM     20  OD2 ASP A  26      30.966  -6.032 -16.381 
ATOM     21  C   ASP A  26      27.866  -3.939 -17.988 
ATOM     22  O   ASP A  26      27.612  -2.985 -17.253 
ATOM     23  N   ASN A  27      26.945  -4.872 -18.288 
ATOM     24  CA  ASN A  27      25.662  -4.773 -17.669 
ATOM     25  CB  ASN A  27      24.503  -4.752 -18.683 
ATOM     26  CG  ASN A  27      24.583  -3.452 -19.471 
ATOM     27  OD1 ASN A  27      24.658  -2.366 -18.897 
ATOM     28  ND2 ASN A  27      24.568  -3.560 -20.827 
ATOM     29  C   ASN A  27      25.467  -5.984 -16.812 
ATOM     30  O   ASN A  27      24.473  -6.696 -16.949 
ATOM     31  N   SER A  28      26.402  -6.226 -15.873 
ATOM     32  CA  SER A  28      26.317  -7.361 -15.002 
ATOM     33  CB  SER A  28      27.559  -7.517 -14.112 
ATOM     34  OG  SER A  28      28.707  -7.731 -14.919 
ATOM     35  C   SER A  28      25.149  -7.145 -14.100 
ATOM     36  O   SER A  28      24.492  -8.089 -13.668 
ATOM     37  N   ARG A  29      24.868  -5.864 -13.806 
ATOM     38  CA  ARG A  29      23.821  -5.471 -12.913 
ATOM     39  CB  ARG A  29      23.787  -3.948 -12.704 
ATOM     40  CG  ARG A  29      25.152  -3.369 -12.324 
ATOM     41  CD  ARG A  29      25.113  -1.897 -11.913 
ATOM     42  NE  ARG A  29      26.512  -1.383 -11.942 
ATOM     43  CZ  ARG A  29      27.390  -1.720 -10.952 
ATOM     44  NH1 ARG A  29      27.024  -2.618  -9.991 
ATOM     45  NH2 ARG A  29      28.642  -1.178 -10.929 
ATOM     46  C   ARG A  29      22.506  -5.884 -13.504 
ATOM     47  O   ARG A  29      21.579  -6.255 -12.784 
ATOM     48  N   TYR A  30      22.378  -5.784 -14.840 
ATOM     49  CA  TYR A  30      21.164  -6.163 -15.505 
ATOM     50  CB  TYR A  30      21.186  -5.817 -17.003 
ATOM     51  CG  TYR A  30      19.900  -6.271 -17.606 
ATOM     52  CD1 TYR A  30      18.727  -5.600 -17.348 
ATOM     53  CD2 TYR A  30      19.876  -7.357 -18.449 
ATOM     54  CE1 TYR A  30      17.543  -6.018 -17.911 
ATOM     55  CE2 TYR A  30      18.698  -7.778 -19.016 
ATOM     56  CZ  TYR A  30      17.529  -7.109 -18.746 
ATOM     57  OH  TYR A  30      16.316  -7.539 -19.327 
ATOM     58  C   TYR A  30      20.959  -7.638 -15.363 
ATOM     59  O   TYR A  30      19.855  -8.092 -15.068 
ATOM     60  N   THR A  31      22.033  -8.431 -15.551 
ATOM     61  CA  THR A  31      21.926  -9.861 -15.473 
ATOM     62  CB  THR A  31      23.230 -10.559 -15.736 
ATOM     63  OG1 THR A  31      23.715 -10.225 -17.028 
ATOM     64  CG2 THR A  31      23.003 -12.080 -15.628 
ATOM     65  C   THR A  31      21.490 -10.229 -14.091 
ATOM     66  O   THR A  31      20.646 -11.105 -13.907 
ATOM     67  N   HIS A  32      22.064  -9.557 -13.079 
ATOM     68  CA  HIS A  32      21.744  -9.842 -11.711 
ATOM     69  ND1 HIS A  32      22.771 -10.826  -8.882 
ATOM     70  CG  HIS A  32      22.450  -9.554  -9.301 
ATOM     71  CB  HIS A  32      22.623  -9.069 -10.710 
ATOM     72  NE2 HIS A  32      22.010  -9.743  -7.096 
ATOM     73  CD2 HIS A  32      21.986  -8.905  -8.198 
ATOM     74  CE1 HIS A  32      22.488 -10.885  -7.556 
ATOM     75  C   HIS A  32      20.311  -9.481 -11.477 
ATOM     76  O   HIS A  32      19.604 -10.145 -10.722 
ATOM     77  N   PHE A  33      19.841  -8.406 -12.133 
ATOM     78  CA  PHE A  33      18.494  -7.942 -11.975 
ATOM     79  CB  PHE A  33      18.233  -6.698 -12.850 
ATOM     80  CG  PHE A  33      16.831  -6.221 -12.683 
ATOM     81  CD1 PHE A  33      15.822  -6.729 -13.471 
ATOM     82  CD2 PHE A  33      16.525  -5.261 -11.749 
ATOM     83  CE1 PHE A  33      14.528  -6.288 -13.327 
ATOM     84  CE2 PHE A  33      15.232  -4.815 -11.599 
ATOM     85  CZ  PHE A  33      14.232  -5.330 -12.388 
ATOM     86  C   PHE A  33      17.577  -9.044 -12.410 
ATOM     87  O   PHE A  33      16.584  -9.337 -11.745 
ATOM     88  N   LEU A  34      17.891  -9.694 -13.546 
ATOM     89  CA  LEU A  34      17.052 -10.740 -14.056 
ATOM     90  CB  LEU A  34      17.509 -11.262 -15.429 
ATOM     91  CG  LEU A  34      17.352 -10.227 -16.561 
ATOM     92  CD1 LEU A  34      17.815 -10.799 -17.911 
ATOM     93  CD2 LEU A  34      15.914  -9.684 -16.622 
ATOM     94  C   LEU A  34      17.034 -11.895 -13.105 
ATOM     95  O   LEU A  34      15.977 -12.463 -12.835 
ATOM     96  N   THR A  35      18.201 -12.276 -12.555 
ATOM     97  CA  THR A  35      18.222 -13.429 -11.706 
ATOM     98  CB  THR A  35      19.611 -13.827 -11.277 
ATOM     99  OG1 THR A  35      19.582 -15.110 -10.672 
ATOM    100  CG2 THR A  35      20.183 -12.793 -10.291 
ATOM    101  C   THR A  35      17.370 -13.183 -10.496 
ATOM    102  O   THR A  35      16.600 -14.054 -10.093 
ATOM    103  N   GLN A  36      17.510 -12.004  -9.861 
ATOM    104  CA  GLN A  36      16.760 -11.714  -8.673 
ATOM    105  CB  GLN A  36      17.330 -10.515  -7.900 
ATOM    106  CG  GLN A  36      18.719 -10.776  -7.318 
ATOM    107  CD  GLN A  36      19.161  -9.521  -6.583 
ATOM    108  OE1 GLN A  36      18.999  -8.403  -7.076 
ATOM    109  NE2 GLN A  36      19.727  -9.702  -5.360 
ATOM    110  C   GLN A  36      15.306 -11.414  -8.928 
ATOM    111  O   GLN A  36      14.428 -11.820  -8.172 
ATOM    112  N   HIS A  37      15.041 -10.560  -9.926 
ATOM    113  CA  HIS A  37      13.739 -10.030 -10.232 
ATOM    114  ND1 HIS A  37      13.488  -7.875  -7.943 
ATOM    115  CG  HIS A  37      14.262  -7.931  -9.081 
ATOM    116  CB  HIS A  37      13.787  -8.508 -10.384 
ATOM    117  NE2 HIS A  37      15.483  -7.062  -7.395 
ATOM    118  CD2 HIS A  37      15.476  -7.429  -8.730 
ATOM    119  CE1 HIS A  37      14.268  -7.348  -6.966 
ATOM    120  C   HIS A  37      12.906 -10.649 -11.327 
ATOM    121  O   HIS A  37      11.752 -10.256 -11.466 
ATOM    122  N   TYR A  38      13.434 -11.530 -12.202 
ATOM    123  CA  TYR A  38      12.632 -11.883 -13.350 
ATOM    124  CB  TYR A  38      13.334 -11.414 -14.642 
ATOM    125  CG  TYR A  38      12.655 -11.872 -15.887 
ATOM    126  CD1 TYR A  38      11.465 -11.319 -16.304 
ATOM    127  CD2 TYR A  38      13.246 -12.841 -16.668 
ATOM    128  CE1 TYR A  38      10.868 -11.746 -17.467 
ATOM    129  CE2 TYR A  38      12.653 -13.271 -17.830 
ATOM    130  CZ  TYR A  38      11.459 -12.724 -18.231 
ATOM    131  OH  TYR A  38      10.848 -13.164 -19.425 
ATOM    132  C   TYR A  38      12.379 -13.364 -13.432 
ATOM    133  O   TYR A  38      13.285 -14.174 -13.250 
ATOM    134  N   ASP A  39      11.102 -13.741 -13.690 
ATOM    135  CA  ASP A  39      10.698 -15.112 -13.886 
ATOM    136  CB  ASP A  39      10.028 -15.729 -12.643 
ATOM    137  CG  ASP A  39       9.940 -17.238 -12.841 
ATOM    138  OD1 ASP A  39      10.562 -17.742 -13.815 
ATOM    139  OD2 ASP A  39       9.249 -17.904 -12.025 
ATOM    140  C   ASP A  39       9.669 -15.081 -14.984 
ATOM    141  O   ASP A  39       8.529 -14.682 -14.754 
ATOM    142  N   ALA A  40      10.037 -15.519 -16.207 
ATOM    143  CA  ALA A  40       9.168 -15.355 -17.343 
ATOM    144  CB  ALA A  40       9.809 -15.843 -18.652 
ATOM    145  C   ALA A  40       7.861 -16.082 -17.196 
ATOM    146  O   ALA A  40       6.812 -15.469 -17.390 
ATOM    147  N   LYS A  41       7.868 -17.386 -16.837 
ATOM    148  CA  LYS A  41       6.612 -18.091 -16.756 
ATOM    149  CB  LYS A  41       6.394 -19.072 -17.922 
ATOM    150  CG  LYS A  41       6.320 -18.394 -19.293 
ATOM    151  CD  LYS A  41       6.383 -19.380 -20.462 
ATOM    152  CE  LYS A  41       6.315 -18.723 -21.842 
ATOM    153  NZ  LYS A  41       6.395 -19.761 -22.893 
ATOM    154  C   LYS A  41       6.607 -18.900 -15.492 
ATOM    155  O   LYS A  41       6.979 -20.072 -15.469 
ATOM    156  N   PRO A  42       6.164 -18.261 -14.447 
ATOM    157  CA  PRO A  42       6.146 -18.766 -13.096 
ATOM    158  CD  PRO A  42       5.459 -16.998 -14.579 
ATOM    159  CB  PRO A  42       5.693 -17.583 -12.242 
ATOM    160  CG  PRO A  42       4.817 -16.760 -13.203 
ATOM    161  C   PRO A  42       5.350 -19.982 -12.740 
ATOM    162  O   PRO A  42       5.866 -20.776 -11.954 
ATOM    163  N   GLN A  43       4.106 -20.125 -13.253 
ATOM    164  CA  GLN A  43       3.233 -21.210 -12.882 
ATOM    165  CB  GLN A  43       3.921 -22.559 -12.575 
ATOM    166  CG  GLN A  43       2.969 -23.746 -12.437 
ATOM    167  CD  GLN A  43       2.653 -24.258 -13.835 
ATOM    168  OE1 GLN A  43       2.011 -23.577 -14.631 
ATOM    169  NE2 GLN A  43       3.125 -25.496 -14.144 
ATOM    170  C   GLN A  43       2.428 -20.772 -11.677 
ATOM    171  O   GLN A  43       1.781 -19.726 -11.696 
ATOM    172  N   GLY A  44       2.476 -21.564 -10.580 
ATOM    173  CA  GLY A  44       1.617 -21.423  -9.423 
ATOM    174  C   GLY A  44       1.682 -20.099  -8.711 
ATOM    175  O   GLY A  44       0.636 -19.515  -8.436 
ATOM    176  N   ARG A  45       2.881 -19.573  -8.391 
ATOM    177  CA  ARG A  45       2.966 -18.320  -7.681 
ATOM    178  CB  ARG A  45       2.277 -17.177  -8.444 
ATOM    179  CG  ARG A  45       2.951 -16.883  -9.786 
ATOM    180  CD  ARG A  45       2.084 -16.065 -10.743 
ATOM    181  NE  ARG A  45       2.134 -14.640 -10.313 
ATOM    182  CZ  ARG A  45       1.083 -13.819 -10.595 
ATOM    183  NH1 ARG A  45      -0.026 -14.325 -11.205 
ATOM    184  NH2 ARG A  45       1.132 -12.493 -10.270 
ATOM    185  C   ARG A  45       2.353 -18.422  -6.307 
ATOM    186  O   ARG A  45       1.777 -17.453  -5.809 
ATOM    187  N   ASP A  46       2.452 -19.607  -5.663 
ATOM    188  CA  ASP A  46       1.984 -19.790  -4.311 
ATOM    189  CB  ASP A  46       1.250 -21.127  -4.079 
ATOM    190  CG  ASP A  46       2.197 -22.277  -4.390 
ATOM    191  OD1 ASP A  46       3.256 -22.021  -5.022 
ATOM    192  OD2 ASP A  46       1.866 -23.431  -4.005 
ATOM    193  C   ASP A  46       3.161 -19.699  -3.376 
ATOM    194  O   ASP A  46       4.259 -19.317  -3.777 
ATOM    195  N   ASP A  47       2.954 -20.056  -2.089 
ATOM    196  CA  ASP A  47       3.986 -19.963  -1.086 
ATOM    197  CB  ASP A  47       3.505 -20.399   0.311 
ATOM    198  CG  ASP A  47       2.512 -19.366   0.829 
ATOM    199  OD1 ASP A  47       2.392 -18.285   0.192 
ATOM    200  OD2 ASP A  47       1.859 -19.643   1.870 
ATOM    201  C   ASP A  47       5.122 -20.868  -1.453 
ATOM    202  O   ASP A  47       6.290 -20.503  -1.321 
ATOM    203  N   ARG A  48       4.797 -22.077  -1.942 
ATOM    204  CA  ARG A  48       5.781 -23.061  -2.293 
ATOM    205  CB  ARG A  48       5.140 -24.351  -2.823 
ATOM    206  CG  ARG A  48       6.146 -25.430  -3.211 
ATOM    207  CD  ARG A  48       5.521 -26.560  -4.029 
ATOM    208  NE  ARG A  48       5.134 -25.982  -5.348 
ATOM    209  CZ  ARG A  48       4.541 -26.764  -6.297 
ATOM    210  NH1 ARG A  48       4.304 -28.084  -6.046 
ATOM    211  NH2 ARG A  48       4.179 -26.221  -7.497 
ATOM    212  C   ARG A  48       6.632 -22.511  -3.395 
ATOM    213  O   ARG A  48       7.843 -22.722  -3.421 
ATOM    214  N   TYR A  49       6.004 -21.778  -4.332 
ATOM    215  CA  TYR A  49       6.690 -21.207  -5.452 
ATOM    216  CB  TYR A  49       5.716 -20.385  -6.317 
ATOM    217  CG  TYR A  49       6.455 -19.484  -7.246 
ATOM    218  CD1 TYR A  49       6.995 -19.944  -8.423 
ATOM    219  CD2 TYR A  49       6.580 -18.149  -6.930 
ATOM    220  CE1 TYR A  49       7.662 -19.084  -9.266 
ATOM    221  CE2 TYR A  49       7.244 -17.287  -7.767 
ATOM    222  CZ  TYR A  49       7.787 -17.755  -8.938 
ATOM    223  OH  TYR A  49       8.468 -16.868  -9.798 
ATOM    224  C   TYR A  49       7.763 -20.299  -4.937 
ATOM    225  O   TYR A  49       8.907 -20.361  -5.387 
ATOM    226  N   CYS A  50       7.427 -19.442  -3.956 
ATOM    227  CA  CYS A  50       8.387 -18.513  -3.432 
ATOM    228  CB  CYS A  50       7.789 -17.543  -2.401 
ATOM    229  SG  CYS A  50       6.919 -16.168  -3.203 
ATOM    230  C   CYS A  50       9.521 -19.233  -2.772 
ATOM    231  O   CYS A  50      10.680 -18.874  -2.966 
ATOM    232  N   GLU A  51       9.232 -20.282  -1.984 
ATOM    233  CA  GLU A  51      10.291 -20.937  -1.274 
ATOM    234  CB  GLU A  51       9.814 -22.052  -0.328 
ATOM    235  CG  GLU A  51       9.046 -21.500   0.875 
ATOM    236  CD  GLU A  51       8.647 -22.660   1.776 
ATOM    237  OE1 GLU A  51       8.797 -23.834   1.341 
ATOM    238  OE2 GLU A  51       8.191 -22.384   2.918 
ATOM    239  C   GLU A  51      11.271 -21.539  -2.238 
ATOM    240  O   GLU A  51      12.477 -21.471  -2.014 
ATOM    241  N   SER A  52      10.782 -22.163  -3.323 
ATOM    242  CA  SER A  52      11.648 -22.819  -4.266 
ATOM    243  CB  SER A  52      10.871 -23.670  -5.287 
ATOM    244  OG  SER A  52      11.770 -24.296  -6.189 
ATOM    245  C   SER A  52      12.484 -21.840  -5.041 
ATOM    246  O   SER A  52      13.695 -22.015  -5.173 
ATOM    247  N   ILE A  53      11.853 -20.774  -5.572 
ATOM    248  CA  ILE A  53      12.510 -19.830  -6.436 
ATOM    249  CB  ILE A  53      11.569 -18.839  -7.063 
ATOM    250  CG1 ILE A  53      12.268 -18.100  -8.213 
ATOM    251  CG2 ILE A  53      11.022 -17.910  -5.967 
ATOM    252  CD1 ILE A  53      11.307 -17.285  -9.080 
ATOM    253  C   ILE A  53      13.564 -19.071  -5.697 
ATOM    254  O   ILE A  53      14.625 -18.777  -6.243 
ATOM    255  N   MET A  54      13.288 -18.724  -4.431 
ATOM    256  CA  MET A  54      14.208 -17.931  -3.681 
ATOM    257  CB  MET A  54      13.657 -17.630  -2.278 
ATOM    258  CG  MET A  54      14.129 -16.292  -1.716 
ATOM    259  SD  MET A  54      13.400 -14.851  -2.557 
ATOM    260  CE  MET A  54      13.965 -13.641  -1.327 
ATOM    261  C   MET A  54      15.482 -18.715  -3.574 
ATOM    262  O   MET A  54      16.577 -18.162  -3.661 
ATOM    263  N   ARG A  55      15.360 -20.040  -3.377 
ATOM    264  CA  ARG A  55      16.487 -20.926  -3.259 
ATOM    265  CB  ARG A  55      16.035 -22.353  -2.921 
ATOM    266  CG  ARG A  55      15.198 -22.413  -1.641 
ATOM    267  CD  ARG A  55      14.502 -23.757  -1.423 
ATOM    268  NE  ARG A  55      15.339 -24.566  -0.498 
ATOM    269  CZ  ARG A  55      15.110 -25.907  -0.399 
ATOM    270  NH1 ARG A  55      14.168 -26.490  -1.198 
ATOM    271  NH2 ARG A  55      15.823 -26.659   0.486 
ATOM    272  C   ARG A  55      17.249 -20.983  -4.555 
ATOM    273  O   ARG A  55      18.476 -20.907  -4.565 
ATOM    274  N   ARG A  56      16.538 -21.101  -5.694 
ATOM    275  CA  ARG A  56      17.186 -21.258  -6.971 
ATOM    276  CB  ARG A  56      16.203 -21.454  -8.140 
ATOM    277  CG  ARG A  56      15.409 -22.759  -8.083 
ATOM    278  CD  ARG A  56      14.767 -23.128  -9.423 
ATOM    279  NE  ARG A  56      13.877 -22.004  -9.821 
ATOM    280  CZ  ARG A  56      12.561 -22.008  -9.459 
ATOM    281  NH1 ARG A  56      12.047 -23.057  -8.752 
ATOM    282  NH2 ARG A  56      11.757 -20.960  -9.804 
ATOM    283  C   ARG A  56      17.993 -20.038  -7.297 
ATOM    284  O   ARG A  56      19.094 -20.132  -7.842 
ATOM    285  N   ARG A  57      17.434 -18.858  -6.981 
ATOM    286  CA  ARG A  57      17.989 -17.566  -7.272 
ATOM    287  CB  ARG A  57      16.981 -16.432  -7.028 
ATOM    288  CG  ARG A  57      15.720 -16.618  -7.872 
ATOM    289  CD  ARG A  57      16.007 -16.749  -9.368 
ATOM    290  NE  ARG A  57      14.774 -17.286 -10.009 
ATOM    291  CZ  ARG A  57      14.462 -16.937 -11.292 
ATOM    292  NH1 ARG A  57      15.255 -16.058 -11.970 
ATOM    293  NH2 ARG A  57      13.356 -17.462 -11.896 
ATOM    294  C   ARG A  57      19.215 -17.308  -6.446 
ATOM    295  O   ARG A  57      20.047 -16.489  -6.833 
ATOM    296  N   GLY A  58      19.345 -17.952  -5.266 
ATOM    297  CA  GLY A  58      20.518 -17.749  -4.452 
ATOM    298  C   GLY A  58      20.249 -16.676  -3.435 
ATOM    299  O   GLY A  58      21.171 -16.056  -2.910 
ATOM    300  N   LEU A  59      18.957 -16.404  -3.197 
ATOM    301  CA  LEU A  59      18.390 -15.442  -2.291 
ATOM    302  CB  LEU A  59      16.997 -14.993  -2.748 
ATOM    303  CG  LEU A  59      17.057 -14.335  -4.141 
ATOM    304  CD1 LEU A  59      15.690 -13.786  -4.573 
ATOM    305  CD2 LEU A  59      18.175 -13.282  -4.214 
ATOM    306  C   LEU A  59      18.342 -15.875  -0.842 
ATOM    307  O   LEU A  59      17.877 -15.107  -0.005 
ATOM    308  N   THR A  60      18.628 -17.158  -0.543 
ATOM    309  CA  THR A  60      18.521 -17.780   0.758 
ATOM    310  CB  THR A  60      18.422 -19.273   0.655 
ATOM    311  OG1 THR A  60      19.592 -19.810   0.057 
ATOM    312  CG2 THR A  60      17.192 -19.608  -0.204 
ATOM    313  C   THR A  60      19.582 -17.448   1.776 
ATOM    314  O   THR A  60      19.306 -17.592   2.964 
ATOM    315  N   SER A  61      20.833 -17.093   1.412 
ATOM    316  CA  SER A  61      21.758 -16.859   2.493 
ATOM    317  CB  SER A  61      22.957 -17.826   2.485 
ATOM    318  OG  SER A  61      22.517 -19.158   2.702 
ATOM    319  C   SER A  61      22.320 -15.475   2.407 
ATOM    320  O   SER A  61      23.186 -15.209   1.575 
ATOM    321  N   PRO A  62      21.889 -14.572   3.254 
ATOM    322  CA  PRO A  62      20.832 -14.844   4.197 
ATOM    323  CD  PRO A  62      22.847 -13.617   3.787 
ATOM    324  CB  PRO A  62      20.985 -13.822   5.320 
ATOM    325  CG  PRO A  62      22.467 -13.428   5.263 
ATOM    326  C   PRO A  62      19.514 -14.718   3.499 
ATOM    327  O   PRO A  62      19.488 -14.279   2.350 
ATOM    328  N   CYS A  63      18.409 -15.091   4.176 
ATOM    329  CA  CYS A  63      17.107 -15.029   3.577 
ATOM    330  CB  CYS A  63      15.980 -15.525   4.508 
ATOM    331  SG  CYS A  63      16.264 -17.191   5.180 
ATOM    332  C   CYS A  63      16.811 -13.590   3.286 
ATOM    333  O   CYS A  63      16.979 -12.728   4.148 
ATOM    334  N   LYS A  64      16.363 -13.286   2.050 
ATOM    335  CA  LYS A  64      16.024 -11.933   1.733 
ATOM    336  CB  LYS A  64      15.958 -11.675   0.217 
ATOM    337  CG  LYS A  64      15.947 -10.196  -0.175 
ATOM    338  CD  LYS A  64      16.188  -9.974  -1.671 
ATOM    339  CE  LYS A  64      16.192  -8.501  -2.084 
ATOM    340  NZ  LYS A  64      16.367  -8.389  -3.549 
ATOM    341  C   LYS A  64      14.671 -11.685   2.334 
ATOM    342  O   LYS A  64      13.782 -12.531   2.250 
ATOM    343  N   ASP A  65      14.485 -10.514   2.975 
ATOM    344  CA  ASP A  65      13.252 -10.245   3.660 
ATOM    345  CB  ASP A  65      13.310  -8.967   4.522 
ATOM    346  CG  ASP A  65      13.625  -7.757   3.647 
ATOM    347  OD1 ASP A  65      14.224  -7.939   2.553 
ATOM    348  OD2 ASP A  65      13.278  -6.626   4.077 
ATOM    349  C   ASP A  65      12.107 -10.144   2.699 
ATOM    350  O   ASP A  65      11.037 -10.700   2.946 
ATOM    351  N   ILE A  66      12.280  -9.419   1.579 
ATOM    352  CA  ILE A  66      11.198  -9.300   0.645 
ATOM    353  CB  ILE A  66      10.432  -8.019   0.848 
ATOM    354  CG1 ILE A  66       9.083  -8.013   0.109 
ATOM    355  CG2 ILE A  66      11.366  -6.859   0.468 
ATOM    356  CD1 ILE A  66       9.205  -8.016  -1.410 
ATOM    357  C   ILE A  66      11.805  -9.311  -0.725 
ATOM    358  O   ILE A  66      12.863  -8.720  -0.940 
ATOM    359  N   ASN A  67      11.179 -10.019  -1.688 
ATOM    360  CA  ASN A  67      11.720 -10.015  -3.017 
ATOM    361  CB  ASN A  67      12.741 -11.139  -3.259 
ATOM    362  CG  ASN A  67      13.477 -10.847  -4.558 
ATOM    363  OD1 ASN A  67      14.272  -9.911  -4.638 
ATOM    364  ND2 ASN A  67      13.214 -11.676  -5.603 
ATOM    365  C   ASN A  67      10.584 -10.205  -3.973 
ATOM    366  O   ASN A  67       9.740 -11.082  -3.786 
ATOM    367  N   THR A  68      10.556  -9.392  -5.048 
ATOM    368  CA  THR A  68       9.471  -9.467  -5.982 
ATOM    369  CB  THR A  68       8.762  -8.158  -6.145 
ATOM    370  OG1 THR A  68       8.269  -7.721  -4.886 
ATOM    371  CG2 THR A  68       7.598  -8.348  -7.130 
ATOM    372  C   THR A  68       9.996  -9.879  -7.324 
ATOM    373  O   THR A  68      11.059  -9.439  -7.762 
ATOM    374  N   PHE A  69       9.236 -10.761  -8.006 
ATOM    375  CA  PHE A  69       9.601 -11.241  -9.309 
ATOM    376  CB  PHE A  69       9.527 -12.774  -9.435 
ATOM    377  CG  PHE A  69      10.543 -13.384  -8.526 
ATOM    378  CD1 PHE A  69      11.831 -13.609  -8.956 
ATOM    379  CD2 PHE A  69      10.207 -13.734  -7.237 
ATOM    380  CE1 PHE A  69      12.768 -14.171  -8.120 
ATOM    381  CE2 PHE A  69      11.140 -14.295  -6.395 
ATOM    382  CZ  PHE A  69      12.423 -14.515  -6.835 
ATOM    383  C   PHE A  69       8.608 -10.690 -10.287 
ATOM    384  O   PHE A  69       7.415 -10.605 -10.001 
ATOM    385  N   ILE A  70       9.099 -10.300 -11.480 
ATOM    386  CA  ILE A  70       8.279  -9.766 -12.530 
ATOM    387  CB  ILE A  70       8.894  -8.585 -13.228 
ATOM    388  CG1 ILE A  70       9.137  -7.438 -12.235 
ATOM    389  CG2 ILE A  70       7.982  -8.201 -14.407 
ATOM    390  CD1 ILE A  70      10.026  -6.325 -12.786 
ATOM    391  C   ILE A  70       8.146 -10.852 -13.550 
ATOM    392  O   ILE A  70       9.106 -11.572 -13.824 
ATOM    393  N   HIS A  71       6.934 -11.011 -14.122 
ATOM    394  CA  HIS A  71       6.704 -12.056 -15.078 
ATOM    395  ND1 HIS A  71       6.623 -14.322 -12.875 
ATOM    396  CG  HIS A  71       5.646 -13.442 -13.288 
ATOM    397  CB  HIS A  71       5.509 -12.942 -14.696 
ATOM    398  NE2 HIS A  71       5.416 -13.823 -11.074 
ATOM    399  CD2 HIS A  71       4.918 -13.148 -12.176 
ATOM    400  CE1 HIS A  71       6.439 -14.514 -11.544 
ATOM    401  C   HIS A  71       6.415 -11.410 -16.399 
ATOM    402  O   HIS A  71       6.310 -10.188 -16.486 
ATOM    403  N   GLY A  72       6.286 -12.218 -17.476 
ATOM    404  CA  GLY A  72       6.017 -11.656 -18.772 
ATOM    405  C   GLY A  72       7.295 -11.593 -19.560 
ATOM    406  O   GLY A  72       8.294 -12.209 -19.193 
ATOM    407  N   ASN A  73       7.269 -10.867 -20.702 
ATOM    408  CA  ASN A  73       8.405 -10.782 -21.584 
ATOM    409  CB  ASN A  73       8.034 -10.508 -23.057 
ATOM    410  CG  ASN A  73       7.346  -9.151 -23.163 
ATOM    411  OD1 ASN A  73       7.968  -8.146 -23.502 
ATOM    412  ND2 ASN A  73       6.017  -9.119 -22.872 
ATOM    413  C   ASN A  73       9.371  -9.723 -21.133 
ATOM    414  O   ASN A  73       8.994  -8.716 -20.538 
ATOM    415  N   LYS A  74      10.668  -9.952 -21.434 
ATOM    416  CA  LYS A  74      11.764  -9.101 -21.052 
ATOM    417  CB  LYS A  74      13.152  -9.709 -21.329 
ATOM    418  CG  LYS A  74      13.502 -10.903 -20.438 
ATOM    419  CD  LYS A  74      14.866 -11.514 -20.762 
ATOM    420  CE  LYS A  74      14.989 -11.999 -22.206 
ATOM    421  NZ  LYS A  74      16.380 -12.427 -22.480 
ATOM    422  C   LYS A  74      11.726  -7.769 -21.741 
ATOM    423  O   LYS A  74      12.108  -6.759 -21.152 
ATOM    424  N   ARG A  75      11.268  -7.726 -23.005 
ATOM    425  CA  ARG A  75      11.336  -6.518 -23.783 
ATOM    426  CB  ARG A  75      10.706  -6.680 -25.174 
ATOM    427  CG  ARG A  75      11.275  -7.856 -25.964 
ATOM    428  CD  ARG A  75      10.777  -7.928 -27.407 
ATOM    429  NE  ARG A  75       9.288  -7.909 -27.372 
ATOM    430  CZ  ARG A  75       8.587  -9.047 -27.093 
ATOM    431  NH1 ARG A  75       9.247 -10.192 -26.754 
ATOM    432  NH2 ARG A  75       7.223  -9.036 -27.147 
ATOM    433  C   ARG A  75      10.568  -5.434 -23.096 
ATOM    434  O   ARG A  75      11.000  -4.283 -23.058 
ATOM    435  N   SER A  76       9.396  -5.775 -22.533 
ATOM    436  CA  SER A  76       8.562  -4.791 -21.905 
ATOM    437  CB  SER A  76       7.236  -5.385 -21.396 
ATOM    438  OG  SER A  76       6.471  -5.878 -22.487 
ATOM    439  C   SER A  76       9.281  -4.196 -20.730 
ATOM    440  O   SER A  76       9.132  -3.009 -20.441 
ATOM    441  N   ILE A  77      10.063  -5.017 -20.003 
ATOM    442  CA  ILE A  77      10.777  -4.552 -18.848 
ATOM    443  CB  ILE A  77      11.426  -5.664 -18.076 
ATOM    444  CG1 ILE A  77      10.357  -6.647 -17.572 
ATOM    445  CG2 ILE A  77      12.260  -5.039 -16.946 
ATOM    446  CD1 ILE A  77      10.932  -7.947 -17.010 
ATOM    447  C   ILE A  77      11.850  -3.586 -19.254 
ATOM    448  O   ILE A  77      12.029  -2.547 -18.626 
ATOM    449  N   LYS A  78      12.600  -3.902 -20.324 
ATOM    450  CA  LYS A  78      13.670  -3.048 -20.763 
ATOM    451  CB  LYS A  78      14.457  -3.613 -21.957 
ATOM    452  CG  LYS A  78      15.314  -4.836 -21.619 
ATOM    453  CD  LYS A  78      15.896  -5.526 -22.854 
ATOM    454  CE  LYS A  78      16.828  -6.696 -22.531 
ATOM    455  NZ  LYS A  78      16.037  -7.912 -22.246 
ATOM    456  C   LYS A  78      13.105  -1.727 -21.186 
ATOM    457  O   LYS A  78      13.736  -0.686 -21.012 
ATOM    458  N   ALA A  79      11.881  -1.748 -21.741 
ATOM    459  CA  ALA A  79      11.200  -0.603 -22.284 
ATOM    460  CB  ALA A  79       9.821  -0.951 -22.871 
ATOM    461  C   ALA A  79      10.987   0.445 -21.231 
ATOM    462  O   ALA A  79      10.878   1.630 -21.545 
ATOM    463  N   ILE A  80      10.868   0.044 -19.956 
ATOM    464  CA  ILE A  80      10.626   1.016 -18.927 
ATOM    465  CB  ILE A  80      10.255   0.446 -17.581 
ATOM    466  CG1 ILE A  80      11.316  -0.473 -16.984 
ATOM    467  CG2 ILE A  80       8.892  -0.240 -17.747 
ATOM    468  CD1 ILE A  80      10.900  -1.026 -15.623 
ATOM    469  C   ILE A  80      11.745   2.022 -18.874 
ATOM    470  O   ILE A  80      11.546   3.160 -18.452 
ATOM    471  N   CYS A  81      12.966   1.624 -19.275 
ATOM    472  CA  CYS A  81      14.117   2.486 -19.280 
ATOM    473  CB  CYS A  81      15.428   1.734 -19.567 
ATOM    474  SG  CYS A  81      15.754   0.459 -18.312 
ATOM    475  C   CYS A  81      13.959   3.596 -20.289 
ATOM    476  O   CYS A  81      14.689   4.586 -20.237 
ATOM    477  N   GLU A  82      13.062   3.434 -21.284 
ATOM    478  CA  GLU A  82      12.862   4.454 -22.277 
ATOM    479  CB  GLU A  82      12.970   3.920 -23.715 
ATOM    480  CG  GLU A  82      11.961   2.809 -24.013 
ATOM    481  CD  GLU A  82      12.156   2.352 -25.452 
ATOM    482  OE1 GLU A  82      12.213   3.228 -26.356 
ATOM    483  OE2 GLU A  82      12.249   1.114 -25.666 
ATOM    484  C   GLU A  82      11.484   5.028 -22.107 
ATOM    485  O   GLU A  82      10.696   4.562 -21.287 
ATOM    486  N   ASN A  83      11.173   6.085 -22.884 
ATOM    487  CA  ASN A  83       9.911   6.767 -22.808 
ATOM    488  CB  ASN A  83       9.851   8.042 -23.664 
ATOM    489  CG  ASN A  83      10.676   9.103 -22.944 
ATOM    490  OD1 ASN A  83      10.664   9.185 -21.715 
ATOM    491  ND2 ASN A  83      11.416   9.938 -23.723 
ATOM    492  C   ASN A  83       8.817   5.839 -23.229 
ATOM    493  O   ASN A  83       7.665   6.001 -22.831 
ATOM    494  N   LYS A  84       9.156   4.826 -24.043 
ATOM    495  CA  LYS A  84       8.180   3.925 -24.580 
ATOM    496  CB  LYS A  84       8.857   2.817 -25.416 
ATOM    497  CG  LYS A  84       7.921   1.834 -26.122 
ATOM    498  CD  LYS A  84       7.153   0.911 -25.178 
ATOM    499  CE  LYS A  84       6.396  -0.197 -25.909 
ATOM    500  NZ  LYS A  84       7.357  -1.190 -26.441 
ATOM    501  C   LYS A  84       7.386   3.298 -23.466 
ATOM    502  O   LYS A  84       6.161   3.232 -23.563 
ATOM    503  N   ASN A  85       8.029   2.807 -22.383 
ATOM    504  CA  ASN A  85       7.206   2.217 -21.358 
ATOM    505  CB  ASN A  85       7.343   0.680 -21.318 
ATOM    506  CG  ASN A  85       6.232   0.074 -20.468 
ATOM    507  OD1 ASN A  85       5.067   0.455 -20.576 
ATOM    508  ND2 ASN A  85       6.604  -0.897 -19.592 
ATOM    509  C   ASN A  85       7.600   2.737 -20.000 
ATOM    510  O   ASN A  85       7.516   2.004 -19.015 
ATOM    511  N   GLY A  86       7.987   4.025 -19.869 
ATOM    512  CA  GLY A  86       8.358   4.440 -18.541 
ATOM    513  C   GLY A  86       8.406   5.935 -18.432 
ATOM    514  O   GLY A  86       8.529   6.651 -19.426 
ATOM    515  N   ASN A  87       8.313   6.432 -17.176 
ATOM    516  CA  ASN A  87       8.388   7.834 -16.866 
ATOM    517  CB  ASN A  87       7.070   8.434 -16.338 
ATOM    518  CG  ASN A  87       6.033   8.383 -17.450 
ATOM    519  OD1 ASN A  87       5.564   7.312 -17.828 
ATOM    520  ND2 ASN A  87       5.650   9.574 -17.983 
ATOM    521  C   ASN A  87       9.381   7.966 -15.753 
ATOM    522  O   ASN A  87       9.660   7.005 -15.039 
ATOM    523  N   PRO A  88       9.943   9.130 -15.590 
ATOM    524  CA  PRO A  88      10.890   9.367 -14.542 
ATOM    525  CD  PRO A  88       9.915  10.189 -16.582 
ATOM    526  CB  PRO A  88      11.522  10.727 -14.851 
ATOM    527  CG  PRO A  88      10.555  11.384 -15.857 
ATOM    528  C   PRO A  88      10.168   9.304 -13.236 
ATOM    529  O   PRO A  88       9.050   9.812 -13.144 
ATOM    530  N   HIS A  89      10.804   8.706 -12.212 
ATOM    531  CA  HIS A  89      10.210   8.527 -10.923 
ATOM    532  ND1 HIS A  89       7.895   6.729  -9.424 
ATOM    533  CG  HIS A  89       9.268   6.743  -9.344 
ATOM    534  CB  HIS A  89      10.169   7.046 -10.506 
ATOM    535  NE2 HIS A  89       8.415   6.182  -7.333 
ATOM    536  CD2 HIS A  89       9.569   6.408  -8.061 
ATOM    537  CE1 HIS A  89       7.434   6.387  -8.195 
ATOM    538  C   HIS A  89      11.094   9.291 -10.006 
ATOM    539  O   HIS A  89      12.249   9.524 -10.348 
ATOM    540  N   ARG A  90      10.614   9.570  -8.777 
ATOM    541  CA  ARG A  90      11.134  10.633  -7.973 
ATOM    542  CB  ARG A  90      10.638  10.532  -6.524 
ATOM    543  CG  ARG A  90       9.118  10.621  -6.401 
ATOM    544  CD  ARG A  90       8.581  12.052  -6.436 
ATOM    545  NE  ARG A  90       7.099  11.972  -6.308 
ATOM    546  CZ  ARG A  90       6.398  13.027  -5.801 
ATOM    547  NH1 ARG A  90       7.050  14.164  -5.418 
ATOM    548  NH2 ARG A  90       5.043  12.938  -5.660 
ATOM    549  C   ARG A  90      12.627  10.723  -7.915 
ATOM    550  O   ARG A  90      13.186  11.625  -8.535 
ATOM    551  N   GLU A  91      13.353   9.801  -7.262 
ATOM    552  CA  GLU A  91      14.755  10.115  -7.224 
ATOM    553  CB  GLU A  91      15.367  10.061  -5.812 
ATOM    554  CG  GLU A  91      14.958  11.232  -4.914 
ATOM    555  CD  GLU A  91      13.537  11.000  -4.427 
ATOM    556  OE1 GLU A  91      13.280   9.918  -3.836 
ATOM    557  OE2 GLU A  91      12.688  11.907  -4.644 
ATOM    558  C   GLU A  91      15.504   9.143  -8.074 
ATOM    559  O   GLU A  91      15.859   8.056  -7.623 
ATOM    560  N   ASN A  92      15.780   9.542  -9.330 
ATOM    561  CA  ASN A  92      16.570   8.776 -10.253 
ATOM    562  CB  ASN A  92      18.015   8.583  -9.762 
ATOM    563  CG  ASN A  92      18.669   9.953  -9.678 
ATOM    564  OD1 ASN A  92      18.547  10.766 -10.593 
ATOM    565  ND2 ASN A  92      19.371  10.227  -8.547 
ATOM    566  C   ASN A  92      15.991   7.412 -10.460 
ATOM    567  O   ASN A  92      16.733   6.456 -10.678 
ATOM    568  N   LEU A  93      14.653   7.283 -10.421 
ATOM    569  CA  LEU A  93      14.046   5.998 -10.644 
ATOM    570  CB  LEU A  93      13.196   5.499  -9.462 
ATOM    571  CG  LEU A  93      14.013   5.127  -8.208 
ATOM    572  CD1 LEU A  93      13.097   4.644  -7.072 
ATOM    573  CD2 LEU A  93      15.107   4.099  -8.543 
ATOM    574  C   LEU A  93      13.141   6.137 -11.825 
ATOM    575  O   LEU A  93      12.979   7.226 -12.373 
ATOM    576  N   ARG A  94      12.563   5.007 -12.286 
ATOM    577  CA  ARG A  94      11.651   5.047 -13.395 
ATOM    578  CB  ARG A  94      12.264   4.533 -14.706 
ATOM    579  CG  ARG A  94      13.421   5.410 -15.185 
ATOM    580  CD  ARG A  94      13.981   5.008 -16.550 
ATOM    581  NE  ARG A  94      12.929   5.315 -17.557 
ATOM    582  CZ  ARG A  94      12.803   6.585 -18.040 
ATOM    583  NH1 ARG A  94      13.625   7.577 -17.590 
ATOM    584  NH2 ARG A  94      11.843   6.868 -18.966 
ATOM    585  C   ARG A  94      10.481   4.169 -13.054 
ATOM    586  O   ARG A  94      10.637   3.137 -12.403 
ATOM    587  N   ILE A  95       9.268   4.577 -13.488 
ATOM    588  CA  ILE A  95       8.059   3.839 -13.228 
ATOM    589  CB  ILE A  95       7.025   4.653 -12.501 
ATOM    590  CG1 ILE A  95       5.820   3.791 -12.084 
ATOM    591  CG2 ILE A  95       6.656   5.846 -13.397 
ATOM    592  CD1 ILE A  95       6.118   2.807 -10.956 
ATOM    593  C   ILE A  95       7.471   3.433 -14.552 
ATOM    594  O   ILE A  95       7.417   4.230 -15.487 
ATOM    595  N   SER A  96       7.017   2.167 -14.668 
ATOM    596  CA  SER A  96       6.520   1.669 -15.924 
ATOM    597  CB  SER A  96       6.521   0.132 -16.021 
ATOM    598  OG  SER A  96       5.638  -0.423 -15.057 
ATOM    599  C   SER A  96       5.122   2.137 -16.200 
ATOM    600  O   SER A  96       4.324   2.355 -15.289 
ATOM    601  N   LYS A  97       4.824   2.366 -17.497 
ATOM    602  CA  LYS A  97       3.513   2.735 -17.955 
ATOM    603  CB  LYS A  97       3.499   3.283 -19.390 
ATOM    604  CG  LYS A  97       4.096   4.687 -19.504 
ATOM    605  CD  LYS A  97       4.273   5.153 -20.949 
ATOM    606  CE  LYS A  97       4.718   6.611 -21.063 
ATOM    607  NZ  LYS A  97       6.152   6.728 -20.709 
ATOM    608  C   LYS A  97       2.610   1.543 -17.924 
ATOM    609  O   LYS A  97       1.429   1.655 -17.600 
ATOM    610  N   SER A  98       3.157   0.372 -18.304 
ATOM    611  CA  SER A  98       2.430  -0.864 -18.402 
ATOM    612  CB  SER A  98       3.113  -1.826 -19.387 
ATOM    613  OG  SER A  98       2.438  -3.069 -19.433 
ATOM    614  C   SER A  98       2.391  -1.529 -17.062 
ATOM    615  O   SER A  98       3.191  -1.233 -16.178 
ATOM    616  N   SER A  99       1.438  -2.468 -16.892 
ATOM    617  CA  SER A  99       1.316  -3.181 -15.654 
ATOM    618  CB  SER A  99      -0.138  -3.329 -15.182 
ATOM    619  OG  SER A  99      -0.171  -4.036 -13.953 
ATOM    620  C   SER A  99       1.866  -4.551 -15.901 
ATOM    621  O   SER A  99       1.756  -5.075 -17.006 
ATOM    622  N   PHE A 100       2.499  -5.160 -14.875 
ATOM    623  CA  PHE A 100       3.096  -6.452 -15.063 
ATOM    624  CB  PHE A 100       4.625  -6.462 -14.858 
ATOM    625  CG  PHE A 100       5.327  -5.637 -15.887 
ATOM    626  CD1 PHE A 100       5.439  -4.271 -15.743 
ATOM    627  CD2 PHE A 100       5.897  -6.234 -16.988 
ATOM    628  CE1 PHE A 100       6.097  -3.516 -16.687 
ATOM    629  CE2 PHE A 100       6.556  -5.484 -17.934 
ATOM    630  CZ  PHE A 100       6.657  -4.121 -17.787 
ATOM    631  C   PHE A 100       2.572  -7.384 -14.016 
ATOM    632  O   PHE A 100       2.195  -6.966 -12.922 
ATOM    633  N   GLN A 101       2.513  -8.691 -14.344 
ATOM    634  CA  GLN A 101       2.171  -9.658 -13.345 
ATOM    635  CB  GLN A 101       1.839 -11.052 -13.904 
ATOM    636  CG  GLN A 101       0.489 -11.131 -14.617 
ATOM    637  CD  GLN A 101      -0.593 -11.194 -13.547 
ATOM    638  OE1 GLN A 101      -0.366 -11.697 -12.449 
ATOM    639  NE2 GLN A 101      -1.804 -10.667 -13.873 
ATOM    640  C   GLN A 101       3.394  -9.793 -12.496 
ATOM    641  O   GLN A 101       4.508  -9.873 -13.015 
ATOM    642  N   VAL A 102       3.218  -9.802 -11.161 
ATOM    643  CA  VAL A 102       4.354  -9.886 -10.293 
ATOM    644  CB  VAL A 102       4.759  -8.562  -9.714 
ATOM    645  CG1 VAL A 102       5.195  -7.637 -10.861 
ATOM    646  CG2 VAL A 102       3.584  -8.007  -8.887 
ATOM    647  C   VAL A 102       4.011 -10.774  -9.139 
ATOM    648  O   VAL A 102       2.841 -11.025  -8.854 
ATOM    649  N   THR A 103       5.050 -11.314  -8.467 
ATOM    650  CA  THR A 103       4.829 -12.120  -7.304 
ATOM    651  CB  THR A 103       5.112 -13.577  -7.530 
ATOM    652  OG1 THR A 103       4.295 -14.080  -8.577 
ATOM    653  CG2 THR A 103       4.826 -14.343  -6.226 
ATOM    654  C   THR A 103       5.781 -11.637  -6.255 
ATOM    655  O   THR A 103       6.988 -11.574  -6.489 
ATOM    656  N   THR A 104       5.262 -11.297  -5.057 
ATOM    657  CA  THR A 104       6.109 -10.812  -4.005 
ATOM    658  CB  THR A 104       5.546  -9.614  -3.295 
ATOM    659  OG1 THR A 104       5.356  -8.546  -4.210 
ATOM    660  CG2 THR A 104       6.514  -9.193  -2.176 
ATOM    661  C   THR A 104       6.242 -11.896  -2.986 
ATOM    662  O   THR A 104       5.251 -12.502  -2.581 
ATOM    663  N   CYS A 105       7.490 -12.172  -2.555 
ATOM    664  CA  CYS A 105       7.738 -13.200  -1.586 
ATOM    665  CB  CYS A 105       8.849 -14.165  -2.029 
ATOM    666  SG  CYS A 105       8.448 -14.908  -3.639 
ATOM    667  C   CYS A 105       8.189 -12.511  -0.339 
ATOM    668  O   CYS A 105       9.178 -11.779  -0.349 
ATOM    669  N   LYS A 106       7.459 -12.730   0.774 
ATOM    670  CA  LYS A 106       7.781 -12.086   2.014 
ATOM    671  CB  LYS A 106       6.585 -11.338   2.628 
ATOM    672  CG  LYS A 106       6.127 -10.139   1.793 
ATOM    673  CD  LYS A 106       4.735  -9.634   2.178 
ATOM    674  CE  LYS A 106       4.309  -8.374   1.425 
ATOM    675  NZ  LYS A 106       5.014  -7.194   1.974 
ATOM    676  C   LYS A 106       8.204 -13.134   2.988 
ATOM    677  O   LYS A 106       7.514 -14.131   3.203 
ATOM    678  N   LEU A 107       9.370 -12.908   3.618 
ATOM    679  CA  LEU A 107       9.910 -13.866   4.533 
ATOM    680  CB  LEU A 107      11.381 -13.570   4.883 
ATOM    681  CG  LEU A 107      12.026 -14.570   5.857 
ATOM    682  CD1 LEU A 107      12.138 -15.973   5.238 
ATOM    683  CD2 LEU A 107      13.375 -14.044   6.370 
ATOM    684  C   LEU A 107       9.105 -13.824   5.787 
ATOM    685  O   LEU A 107       8.661 -12.764   6.225 
ATOM    686  N   HIS A 108       8.855 -15.005   6.380 
ATOM    687  CA  HIS A 108       8.191 -15.020   7.648 
ATOM    688  ND1 HIS A 108       6.503 -17.160   5.722 
ATOM    689  CG  HIS A 108       6.507 -16.861   7.063 
ATOM    690  CB  HIS A 108       6.725 -15.489   7.618 
ATOM    691  NE2 HIS A 108       6.076 -19.059   6.793 
ATOM    692  CD2 HIS A 108       6.247 -18.033   7.703 
ATOM    693  CE1 HIS A 108       6.239 -18.488   5.615 
ATOM    694  C   HIS A 108       8.993 -15.906   8.534 
ATOM    695  O   HIS A 108       9.644 -16.843   8.076 
ATOM    696  N   GLY A 109       8.958 -15.620   9.846 
ATOM    697  CA  GLY A 109       9.793 -16.334  10.759 
ATOM    698  C   GLY A 109      10.861 -15.362  11.144 
ATOM    699  O   GLY A 109      11.206 -14.465  10.376 
ATOM    700  N   GLY A 110      11.378 -15.513  12.376 
ATOM    701  CA  GLY A 110      12.344 -14.642  12.983 
ATOM    702  C   GLY A 110      13.717 -14.700  12.379 
ATOM    703  O   GLY A 110      14.419 -13.689  12.376 
ATOM    704  N   SER A 111      14.166 -15.876  11.892 
ATOM    705  CA  SER A 111      15.555 -15.993  11.521 
ATOM    706  CB  SER A 111      16.129 -17.404  11.740 
ATOM    707  OG  SER A 111      17.494 -17.439  11.353 
ATOM    708  C   SER A 111      15.827 -15.629  10.092 
ATOM    709  O   SER A 111      15.060 -15.888   9.167 
ATOM    710  N   PRO A 112      16.953 -14.967   9.967 
ATOM    711  CA  PRO A 112      17.492 -14.571   8.686 
ATOM    712  CD  PRO A 112      17.334 -14.031  11.015 
ATOM    713  CB  PRO A 112      18.504 -13.462   8.973 
ATOM    714  CG  PRO A 112      18.025 -12.860  10.301 
ATOM    715  C   PRO A 112      18.112 -15.709   7.930 
ATOM    716  O   PRO A 112      18.498 -15.507   6.778 
ATOM    717  N   TRP A 113      18.254 -16.900   8.543 
ATOM    718  CA  TRP A 113      18.952 -17.947   7.848 
ATOM    719  CB  TRP A 113      20.140 -18.493   8.653 
ATOM    720  CG  TRP A 113      21.239 -17.473   8.801 
ATOM    721  CD2 TRP A 113      22.171 -17.157   7.757 
ATOM    722  CD1 TRP A 113      21.549 -16.668   9.857 
ATOM    723  NE1 TRP A 113      22.625 -15.874   9.541 
ATOM    724  CE2 TRP A 113      23.017 -16.164   8.250 
ATOM    725  CE3 TRP A 113      22.310 -17.654   6.495 
ATOM    726  CZ2 TRP A 113      24.022 -15.652   7.480 
ATOM    727  CZ3 TRP A 113      23.322 -17.137   5.721 
ATOM    728  CH2 TRP A 113      24.162 -16.156   6.206 
ATOM    729  C   TRP A 113      18.019 -19.078   7.526 
ATOM    730  O   TRP A 113      16.980 -19.259   8.157 
ATOM    731  N   PRO A 114      18.387 -19.844   6.525 
ATOM    732  CA  PRO A 114      17.605 -20.941   6.018 
ATOM    733  CD  PRO A 114      19.726 -19.807   5.959 
ATOM    734  CB  PRO A 114      18.412 -21.510   4.849 
ATOM    735  CG  PRO A 114      19.865 -21.131   5.190 
ATOM    736  C   PRO A 114      17.349 -21.963   7.077 
ATOM    737  O   PRO A 114      18.132 -22.055   8.021 
ATOM    738  N   PRO A 115      16.287 -22.717   6.949 
ATOM    739  CA  PRO A 115      15.417 -22.592   5.810 
ATOM    740  CD  PRO A 115      16.308 -24.080   7.460 
ATOM    741  CB  PRO A 115      14.554 -23.850   5.796 
ATOM    742  CG  PRO A 115      15.436 -24.898   6.494 
ATOM    743  C   PRO A 115      14.624 -21.326   5.826 
ATOM    744  O   PRO A 115      14.324 -20.822   6.907 
ATOM    745  N   CYS A 116      14.262 -20.805   4.637 
ATOM    746  CA  CYS A 116      13.552 -19.559   4.576 
ATOM    747  CB  CYS A 116      14.136 -18.609   3.509 
ATOM    748  SG  CYS A 116      15.947 -18.432   3.606 
ATOM    749  C   CYS A 116      12.141 -19.851   4.153 
ATOM    750  O   CYS A 116      11.913 -20.416   3.083 
ATOM    751  N   GLN A 117      11.145 -19.461   4.980 
ATOM    752  CA  GLN A 117       9.776 -19.689   4.605 
ATOM    753  CB  GLN A 117       8.829 -20.057   5.761 
ATOM    754  CG  GLN A 117       9.262 -21.272   6.578 
ATOM    755  CD  GLN A 117       9.944 -20.724   7.818 
ATOM    756  OE1 GLN A 117      10.525 -19.641   7.791 
ATOM    757  NE2 GLN A 117       9.847 -21.480   8.943 
ATOM    758  C   GLN A 117       9.264 -18.399   4.045 
ATOM    759  O   GLN A 117       9.593 -17.322   4.542 
ATOM    760  N   TYR A 118       8.444 -18.476   2.979 
ATOM    761  CA  TYR A 118       7.961 -17.279   2.352 
ATOM    762  CB  TYR A 118       8.554 -17.047   0.952 
ATOM    763  CG  TYR A 118      10.003 -16.728   1.079 
ATOM    764  CD1 TYR A 118      10.406 -15.445   1.371 
ATOM    765  CD2 TYR A 118      10.958 -17.702   0.895 
ATOM    766  CE1 TYR A 118      11.740 -15.138   1.486 
ATOM    767  CE2 TYR A 118      12.294 -17.401   1.008 
ATOM    768  CZ  TYR A 118      12.686 -16.117   1.304 
ATOM    769  OH  TYR A 118      14.057 -15.806   1.420 
ATOM    770  C   TYR A 118       6.480 -17.356   2.150 
ATOM    771  O   TYR A 118       5.907 -18.436   2.018 
ATOM    772  N   ARG A 119       5.827 -16.174   2.139 
ATOM    773  CA  ARG A 119       4.427 -16.059   1.843 
ATOM    774  CB  ARG A 119       3.652 -15.202   2.858 
ATOM    775  CG  ARG A 119       3.673 -15.788   4.269 
ATOM    776  CD  ARG A 119       2.594 -16.840   4.518 
ATOM    777  NE  ARG A 119       2.885 -17.449   5.844 
ATOM    778  CZ  ARG A 119       1.863 -17.879   6.638 
ATOM    779  NH1 ARG A 119       0.571 -17.731   6.223 
ATOM    780  NH2 ARG A 119       2.135 -18.448   7.848 
ATOM    781  C   ARG A 119       4.365 -15.344   0.526 
ATOM    782  O   ARG A 119       5.061 -14.349   0.325 
ATOM    783  N   ALA A 120       3.524 -15.828  -0.411 
ATOM    784  CA  ALA A 120       3.516 -15.241  -1.722 
ATOM    785  CB  ALA A 120       3.540 -16.279  -2.857 
ATOM    786  C   ALA A 120       2.290 -14.411  -1.918 
ATOM    787  O   ALA A 120       1.191 -14.774  -1.498 
ATOM    788  N   THR A 121       2.473 -13.235  -2.553 
ATOM    789  CA  THR A 121       1.362 -12.387  -2.858 
ATOM    790  CB  THR A 121       1.414 -11.077  -2.132 
ATOM    791  OG1 THR A 121       1.493 -11.279  -0.729 
ATOM    792  CG2 THR A 121       0.136 -10.304  -2.467 
ATOM    793  C   THR A 121       1.454 -12.058  -4.319 
ATOM    794  O   THR A 121       2.368 -11.355  -4.746 
ATOM    795  N   ALA A 122       0.503 -12.561  -5.131 
ATOM    796  CA  ALA A 122       0.506 -12.258  -6.535 
ATOM    797  CB  ALA A 122      -0.363 -13.214  -7.372 
ATOM    798  C   ALA A 122      -0.051 -10.879  -6.695 
ATOM    799  O   ALA A 122      -0.797 -10.403  -5.841 
ATOM    800  N   GLY A 123       0.311 -10.190  -7.800 
ATOM    801  CA  GLY A 123      -0.202  -8.866  -8.009 
ATOM    802  C   GLY A 123      -0.066  -8.514  -9.455 
ATOM    803  O   GLY A 123       0.601  -9.210 -10.221 
ATOM    804  N   PHE A 124      -0.738  -7.418  -9.864 
ATOM    805  CA  PHE A 124      -0.677  -6.940 -11.215 
ATOM    806  CB  PHE A 124      -1.952  -7.333 -11.988 
ATOM    807  CG  PHE A 124      -1.880  -6.953 -13.427 
ATOM    808  CD1 PHE A 124      -1.110  -7.677 -14.309 
ATOM    809  CD2 PHE A 124      -2.620  -5.893 -13.902 
ATOM    810  CE1 PHE A 124      -1.058  -7.330 -15.640 
ATOM    811  CE2 PHE A 124      -2.573  -5.544 -15.231 
ATOM    812  CZ  PHE A 124      -1.789  -6.263 -16.103 
ATOM    813  C   PHE A 124      -0.614  -5.444 -11.112 
ATOM    814  O   PHE A 124      -1.586  -4.807 -10.707 
ATOM    815  N   ARG A 125       0.538  -4.838 -11.470 
ATOM    816  CA  ARG A 125       0.653  -3.408 -11.368 
ATOM    817  CB  ARG A 125       0.731  -2.905  -9.919 
ATOM    818  CG  ARG A 125       1.922  -3.477  -9.148 
ATOM    819  CD  ARG A 125       2.201  -2.737  -7.841 
ATOM    820  NE  ARG A 125       2.654  -1.368  -8.212 
ATOM    821  CZ  ARG A 125       2.539  -0.343  -7.320 
ATOM    822  NH1 ARG A 125       2.021  -0.575  -6.078 
ATOM    823  NH2 ARG A 125       2.940   0.912  -7.672 
ATOM    824  C   ARG A 125       1.930  -2.974 -12.029 
ATOM    825  O   ARG A 125       2.704  -3.796 -12.517 
ATOM    826  N   ASN A 126       2.164  -1.643 -12.058 
ATOM    827  CA  ASN A 126       3.348  -1.060 -12.631 
ATOM    828  CB  ASN A 126       3.319   0.475 -12.733 
ATOM    829  CG  ASN A 126       2.288   0.920 -13.750 
ATOM    830  OD1 ASN A 126       1.798   0.128 -14.551 
ATOM    831  ND2 ASN A 126       1.954   2.238 -13.724 
ATOM    832  C   ASN A 126       4.475  -1.326 -11.687 
ATOM    833  O   ASN A 126       4.252  -1.649 -10.522 
ATOM    834  N   VAL A 127       5.728  -1.187 -12.170 
ATOM    835  CA  VAL A 127       6.853  -1.442 -11.318 
ATOM    836  CB  VAL A 127       7.620  -2.670 -11.710 
ATOM    837  CG1 VAL A 127       6.692  -3.888 -11.560 
ATOM    838  CG2 VAL A 127       8.164  -2.479 -13.137 
ATOM    839  C   VAL A 127       7.801  -0.286 -11.389 
ATOM    840  O   VAL A 127       7.791   0.482 -12.349 
ATOM    841  N   VAL A 128       8.640  -0.129 -10.338 
ATOM    842  CA  VAL A 128       9.608   0.932 -10.290 
ATOM    843  CB  VAL A 128       9.558   1.739  -9.024 
ATOM    844  CG1 VAL A 128      10.684   2.788  -9.058 
ATOM    845  CG2 VAL A 128       8.156   2.343  -8.876 
ATOM    846  C   VAL A 128      10.968   0.306 -10.332 
ATOM    847  O   VAL A 128      11.242  -0.659  -9.620 
ATOM    848  N   VAL A 129      11.864   0.853 -11.180 
ATOM    849  CA  VAL A 129      13.192   0.316 -11.293 
ATOM    850  CB  VAL A 129      13.377  -0.597 -12.470 
ATOM    851  CG1 VAL A 129      12.475  -1.829 -12.285 
ATOM    852  CG2 VAL A 129      13.103   0.196 -13.761 
ATOM    853  C   VAL A 129      14.143   1.454 -11.487 
ATOM    854  O   VAL A 129      13.740   2.610 -11.599 
ATOM    855  N   ALA A 130      15.453   1.141 -11.469 
ATOM    856  CA  ALA A 130      16.471   2.102 -11.776 
ATOM    857  CB  ALA A 130      17.570   2.201 -10.704 
ATOM    858  C   ALA A 130      17.107   1.586 -13.029 
ATOM    859  O   ALA A 130      17.251   0.376 -13.195 
ATOM    860  N   CYS A 131      17.489   2.483 -13.964 
ATOM    861  CA  CYS A 131      18.044   1.992 -15.195 
ATOM    862  CB  CYS A 131      17.222   2.356 -16.450 
ATOM    863  SG  CYS A 131      15.649   1.450 -16.538 
ATOM    864  C   CYS A 131      19.424   2.528 -15.408 
ATOM    865  O   CYS A 131      19.772   3.615 -14.946 
ATOM    866  N   GLU A 132      20.255   1.724 -16.108 
ATOM    867  CA  GLU A 132      21.592   2.093 -16.475 
ATOM    868  CB  GLU A 132      22.653   1.496 -15.531 
ATOM    869  CG  GLU A 132      24.095   1.876 -15.875 
ATOM    870  CD  GLU A 132      25.017   1.153 -14.901 
ATOM    871  OE1 GLU A 132      24.867  -0.090 -14.759 
ATOM    872  OE2 GLU A 132      25.883   1.833 -14.288 
ATOM    873  C   GLU A 132      21.835   1.497 -17.828 
ATOM    874  O   GLU A 132      21.581   0.315 -18.054 
ATOM    875  N   ASN A 133      22.341   2.307 -18.771 
ATOM    876  CA  ASN A 133      22.633   1.807 -20.081 
ATOM    877  CB  ASN A 133      23.666   0.669 -20.045 
ATOM    878  CG  ASN A 133      24.142   0.395 -21.460 
ATOM    879  OD1 ASN A 133      23.716   1.047 -22.412 
ATOM    880  ND2 ASN A 133      25.042  -0.612 -21.602 
ATOM    881  C   ASN A 133      21.369   1.284 -20.700 
ATOM    882  O   ASN A 133      21.405   0.415 -21.569 
ATOM    883  N   GLY A 134      20.206   1.809 -20.274 
ATOM    884  CA  GLY A 134      18.973   1.431 -20.908 
ATOM    885  C   GLY A 134      18.488   0.100 -20.407 
ATOM    886  O   GLY A 134      17.601  -0.497 -21.016 
ATOM    887  N   LEU A 135      19.052  -0.410 -19.291 
ATOM    888  CA  LEU A 135      18.626  -1.689 -18.777 
ATOM    889  CB  LEU A 135      19.722  -2.763 -18.865 
ATOM    890  CG  LEU A 135      20.118  -3.122 -20.306 
ATOM    891  CD1 LEU A 135      21.217  -4.195 -20.327 
ATOM    892  CD2 LEU A 135      18.890  -3.538 -21.130 
ATOM    893  C   LEU A 135      18.301  -1.547 -17.317 
ATOM    894  O   LEU A 135      18.890  -0.715 -16.629 
ATOM    895  N   PRO A 136      17.352  -2.313 -16.825 
ATOM    896  CA  PRO A 136      17.021  -2.252 -15.420 
ATOM    897  CD  PRO A 136      16.196  -2.669 -17.633 
ATOM    898  CB  PRO A 136      15.657  -2.921 -15.271 
ATOM    899  CG  PRO A 136      15.011  -2.730 -16.653 
ATOM    900  C   PRO A 136      18.077  -2.865 -14.544 
ATOM    901  O   PRO A 136      18.366  -4.050 -14.698 
ATOM    902  N   VAL A 137      18.700  -2.052 -13.670 
ATOM    903  CA  VAL A 137      19.685  -2.428 -12.695 
ATOM    904  CB  VAL A 137      20.708  -1.352 -12.497 
ATOM    905  CG1 VAL A 137      21.444  -1.158 -13.835 
ATOM    906  CG2 VAL A 137      20.006  -0.082 -11.995 
ATOM    907  C   VAL A 137      19.111  -2.788 -11.354 
ATOM    908  O   VAL A 137      19.737  -3.522 -10.593 
ATOM    909  N   HIS A 138      17.948  -2.222 -10.978 
ATOM    910  CA  HIS A 138      17.482  -2.425  -9.634 
ATOM    911  ND1 HIS A 138      17.868  -2.477  -6.392 
ATOM    912  CG  HIS A 138      17.517  -1.474  -7.267 
ATOM    913  CB  HIS A 138      18.027  -1.352  -8.671 
ATOM    914  NE2 HIS A 138      16.458  -1.147  -5.302 
ATOM    915  CD2 HIS A 138      16.654  -0.671  -6.586 
ATOM    916  CE1 HIS A 138      17.208  -2.233  -5.232 
ATOM    917  C   HIS A 138      15.989  -2.347  -9.596 
ATOM    918  O   HIS A 138      15.368  -1.672 -10.416 
ATOM    919  N   LEU A 139      15.380  -3.059  -8.624 
ATOM    920  CA  LEU A 139      13.959  -3.022  -8.464 
ATOM    921  CB  LEU A 139      13.328  -4.424  -8.387 
ATOM    922  CG  LEU A 139      11.796  -4.427  -8.219 
ATOM    923  CD1 LEU A 139      11.097  -3.859  -9.466 
ATOM    924  CD2 LEU A 139      11.275  -5.821  -7.830 
ATOM    925  C   LEU A 139      13.692  -2.338  -7.155 
ATOM    926  O   LEU A 139      14.328  -2.642  -6.146 
ATOM    927  N   ASP A 140      12.744  -1.377  -7.146 
ATOM    928  CA  ASP A 140      12.392  -0.683  -5.938 
ATOM    929  CB  ASP A 140      11.787   0.709  -6.222 
ATOM    930  CG  ASP A 140      11.444   1.439  -4.927 
ATOM    931  OD1 ASP A 140      10.721   0.858  -4.076 
ATOM    932  OD2 ASP A 140      11.902   2.602  -4.774 
ATOM    933  C   ASP A 140      11.357  -1.523  -5.257 
ATOM    934  O   ASP A 140      10.230  -1.654  -5.728 
ATOM    935  N   GLN A 141      11.749  -2.130  -4.123 
ATOM    936  CA  GLN A 141      10.948  -3.011  -3.316 
ATOM    937  CB  GLN A 141      11.779  -3.783  -2.278 
ATOM    938  CG  GLN A 141      12.762  -4.776  -2.905 
ATOM    939  CD  GLN A 141      11.952  -5.908  -3.523 
ATOM    940  OE1 GLN A 141      12.497  -6.786  -4.190 
ATOM    941  NE2 GLN A 141      10.610  -5.884  -3.303 
ATOM    942  C   GLN A 141       9.851  -2.293  -2.576 
ATOM    943  O   GLN A 141       8.819  -2.893  -2.282 
ATOM    944  N   SER A 142      10.034  -0.997  -2.253 
ATOM    945  CA  SER A 142       9.150  -0.301  -1.351 
ATOM    946  CB  SER A 142       9.491   1.193  -1.188 
ATOM    947  OG  SER A 142       9.124   1.919  -2.352 
ATOM    948  C   SER A 142       7.710  -0.375  -1.771 
ATOM    949  O   SER A 142       6.824  -0.464  -0.923 
ATOM    950  N   ILE A 143       7.420  -0.350  -3.080 
ATOM    951  CA  ILE A 143       6.051  -0.356  -3.517 
ATOM    952  CB  ILE A 143       5.929  -0.210  -5.009 
ATOM    953  CG1 ILE A 143       6.581  -1.395  -5.742 
ATOM    954  CG2 ILE A 143       6.534   1.151  -5.388 
ATOM    955  CD1 ILE A 143       6.281  -1.418  -7.241 
ATOM    956  C   ILE A 143       5.389  -1.633  -3.085 
ATOM    957  O   ILE A 143       4.203  -1.660  -2.760 
ATOM    958  N   PHE A 144       6.139  -2.743  -3.129 
ATOM    959  CA  PHE A 144       5.663  -4.054  -2.785 
ATOM    960  CB  PHE A 144       6.569  -5.164  -3.332 
ATOM    961  CG  PHE A 144       6.507  -4.997  -4.812 
ATOM    962  CD1 PHE A 144       5.397  -5.403  -5.519 
ATOM    963  CD2 PHE A 144       7.560  -4.429  -5.496 
ATOM    964  CE1 PHE A 144       5.340  -5.244  -6.884 
ATOM    965  CE2 PHE A 144       7.507  -4.271  -6.860 
ATOM    966  CZ  PHE A 144       6.396  -4.677  -7.557 
ATOM    967  C   PHE A 144       5.482  -4.230  -1.309 
ATOM    968  O   PHE A 144       4.699  -5.077  -0.876 
ATOM    969  N   ARG A 145       6.264  -3.500  -0.495 
ATOM    970  CA  ARG A 145       6.177  -3.640   0.929 
ATOM    971  CB  ARG A 145       7.187  -2.736   1.646 
ATOM    972  CG  ARG A 145       8.616  -2.950   1.149 
ATOM    973  CD  ARG A 145       9.671  -2.223   1.979 
ATOM    974  NE  ARG A 145       9.994  -3.112   3.127 
ATOM    975  CZ  ARG A 145      10.901  -4.116   2.955 
ATOM    976  NH1 ARG A 145      11.537  -4.250   1.755 
ATOM    977  NH2 ARG A 145      11.162  -4.987   3.973 
ATOM    978  C   ARG A 145       4.810  -3.223   1.343 
ATOM    979  O   ARG A 145       4.160  -3.893   2.145 
ATOM    980  N   ARG A 146       4.339  -2.101   0.769 
ATOM    981  CA  ARG A 146       3.061  -1.554   1.109 
ATOM    982  CB  ARG A 146       2.944  -0.061   0.750 
ATOM    983  CG  ARG A 146       4.017   0.799   1.422 
ATOM    984  CD  ARG A 146       3.933   2.291   1.088 
ATOM    985  NE  ARG A 146       5.205   2.914   1.552 
ATOM    986  CZ  ARG A 146       6.283   2.930   0.714 
ATOM    987  NH1 ARG A 146       6.168   2.412  -0.544 
ATOM    988  NH2 ARG A 146       7.470   3.456   1.131 
ATOM    989  C   ARG A 146       2.016  -2.301   0.298 
ATOM    990  O   ARG A 146       1.257  -1.625  -0.446 
ATOM    991  OXT ARG A 146       1.959  -3.554   0.415 
TER
HEADER lig_9.pdb
ATOM      1  P    DC A   1      40.425 574.337 255.211 
ATOM      2  OP1  DC A   1      39.222 575.114 255.585 
ATOM      3  OP2  DC A   1      40.433 572.915 255.617 
ATOM      4  O5'  DC A   1      40.667 574.447 253.632 
ATOM      5  C5'  DC A   1      41.411 575.565 253.116 
ATOM      6  C4'  DC A   1      42.396 575.092 252.065 
ATOM      7  O4'  DC A   1      43.674 574.696 252.640 
ATOM      8  C3'  DC A   1      41.965 573.871 251.252 
ATOM      9  O3'  DC A   1      42.415 574.029 249.912 
ATOM     10  C2'  DC A   1      42.717 572.700 251.882 
ATOM     11  C1'  DC A   1      44.036 573.434 252.101 
ATOM     12  N1   DC A   1      44.943 572.760 253.072 
ATOM     13  C2   DC A   1      46.314 572.840 252.843 
ATOM     14  O2   DC A   1      46.718 573.461 251.854 
ATOM     15  N3   DC A   1      47.157 572.231 253.716 
ATOM     16  C4   DC A   1      46.679 571.567 254.777 
ATOM     17  N4   DC A   1      47.543 570.991 255.599 
ATOM     18  C5   DC A   1      45.273 571.472 255.030 
ATOM     19  C6   DC A   1      44.446 572.087 254.146 
ATOM     20  P    DA A   2      41.462 573.565 248.712 
ATOM     21  OP1  DA A   2      40.497 574.643 248.401 
ATOM     22  OP2  DA A   2      40.879 572.242 249.025 
ATOM     23  O5'  DA A   2      42.511 573.419 247.513 
ATOM     24  C5'  DA A   2      43.681 574.259 247.503 
ATOM     25  C4'  DA A   2      44.903 573.441 247.133 
ATOM     26  O4'  DA A   2      45.534 572.829 248.295 
ATOM     27  C3'  DA A   2      44.655 572.266 246.187 
ATOM     28  O3'  DA A   2      45.763 572.146 245.302 
ATOM     29  C2'  DA A   2      44.624 571.037 247.095 
ATOM     30  C1'  DA A   2      45.773 571.460 248.005 
ATOM     31  N9   DA A   2      45.822 570.716 249.294 
ATOM     32  C8   DA A   2      44.782 570.248 250.043 
ATOM     33  N7   DA A   2      45.148 569.633 251.125 
ATOM     34  C5   DA A   2      46.534 569.698 251.093 
ATOM     35  C6   DA A   2      47.525 569.224 251.968 
ATOM     36  N6   DA A   2      47.256 568.560 253.101 
ATOM     37  N1   DA A   2      48.809 569.458 251.636 
ATOM     38  C2   DA A   2      49.070 570.119 250.509 
ATOM     39  N3   DA A   2      48.233 570.607 249.619 
ATOM     40  C4   DA A   2      46.957 570.359 249.975 
ATOM     41  P    DT A   3      45.494 571.776 243.768 
ATOM     42  OP1  DT A   3      45.159 573.005 243.013 
ATOM     43  OP2  DT A   3      44.506 570.677 243.688 
ATOM     44  O5'  DT A   3      46.931 571.241 243.315 
ATOM     45  C5'  DT A   3      48.108 571.773 243.954 
ATOM     46  C4'  DT A   3      49.074 570.651 244.278 
ATOM     47  O4'  DT A   3      48.817 570.056 245.582 
ATOM     48  C3'  DT A   3      49.057 569.461 243.320 
ATOM     49  O3'  DT A   3      50.384 568.975 243.164 
ATOM     50  C2'  DT A   3      48.232 568.395 244.041 
ATOM     51  C1'  DT A   3      48.799 568.644 245.434 
ATOM     52  N1   DT A   3      47.968 568.074 246.531 
ATOM     53  C2   DT A   3      48.632 567.593 247.633 
ATOM     54  O2   DT A   3      49.846 567.617 247.740 
ATOM     55  N3   DT A   3      47.829 567.071 248.629 
ATOM     56  C4   DT A   3      46.451 566.994 248.613 
ATOM     57  O4   DT A   3      45.840 566.505 249.565 
ATOM     58  C5   DT A   3      45.845 567.524 247.414 
ATOM     59  C7   DT A   3      44.349 567.479 247.315 
ATOM     60  C6   DT A   3      46.602 568.037 246.430 
ATOM     61  P    DG A   4      50.871 568.494 241.717 
ATOM     62  OP1  DG A   4      51.319 569.664 240.930 
ATOM     63  OP2  DG A   4      49.821 567.657 241.095 
ATOM     64  O5'  DG A   4      52.131 567.583 242.094 
ATOM     65  C5'  DG A   4      52.891 567.897 243.276 
ATOM     66  C4'  DG A   4      53.207 566.628 244.041 
ATOM     67  O4'  DG A   4      52.160 566.275 244.990 
ATOM     68  C3'  DG A   4      53.379 565.366 243.196 
ATOM     69  O3'  DG A   4      54.408 564.566 243.766 
ATOM     70  C2'  DG A   4      52.051 564.622 243.336 
ATOM     71  C1'  DG A   4      51.850 564.900 244.822 
ATOM     72  N9   DG A   4      50.451 564.681 245.289 
ATOM     73  C8   DG A   4      49.266 564.895 244.619 
ATOM     74  N7   DG A   4      48.198 564.599 245.317 
ATOM     75  C5   DG A   4      48.711 564.156 246.536 
ATOM     76  C6   DG A   4      48.037 563.698 247.698 
ATOM     77  O6   DG A   4      46.831 563.586 247.895 
ATOM     78  N1   DG A   4      48.943 563.346 248.708 
ATOM     79  C2   DG A   4      50.319 563.427 248.609 
ATOM     80  N2   DG A   4      51.008 563.044 249.687 
ATOM     81  N3   DG A   4      50.949 563.858 247.518 
ATOM     82  C4   DG A   4      50.085 564.203 246.528 
ATOM     83  P    DA A   5      55.430 563.809 242.794 
ATOM     84  OP1  DA A   5      56.516 564.735 242.398 
ATOM     85  OP2  DA A   5      54.683 563.173 241.687 
ATOM     86  O5'  DA A   5      56.014 562.680 243.767 
ATOM     87  C5'  DA A   5      56.094 562.950 245.179 
ATOM     88  C4'  DA A   5      55.615 561.746 245.964 
ATOM     89  O4'  DA A   5      54.177 561.769 246.194 
ATOM     90  C3'  DA A   5      55.862 560.385 245.313 
ATOM     91  O3'  DA A   5      56.185 559.441 246.328 
ATOM     92  C2'  DA A   5      54.515 559.998 244.702 
ATOM     93  C1'  DA A   5      53.648 560.496 245.855 
ATOM     94  N9   DA A   5      52.215 560.672 245.493 
ATOM     95  C8   DA A   5      51.683 561.074 244.300 
ATOM     96  N7   DA A   5      50.388 561.129 244.296 
ATOM     97  C5   DA A   5      50.031 560.736 245.578 
ATOM     98  C6   DA A   5      48.786 560.587 246.212 
ATOM     99  N6   DA A   5      47.614 560.829 245.607 
ATOM    100  N1   DA A   5      48.789 560.178 247.494 
ATOM    101  C2   DA A   5      49.956 559.940 248.089 
ATOM    102  N3   DA A   5      51.174 560.043 247.603 
ATOM    103  C4   DA A   5      51.142 560.454 246.318 
ATOM    104  P    DA A   6      57.322 558.351 246.038 
ATOM    105  OP1  DA A   6      58.653 558.938 246.308 
ATOM    106  OP2  DA A   6      57.127 557.777 244.689 
ATOM    107  O5'  DA A   6      56.987 557.245 247.146 
ATOM    108  C5'  DA A   6      56.386 557.660 248.386 
ATOM    109  C4'  DA A   6      55.267 556.708 248.764 
ATOM    110  O4'  DA A   6      53.989 557.098 248.187 
ATOM    111  C3'  DA A   6      55.447 555.258 248.315 
ATOM    112  O3'  DA A   6      54.931 554.397 249.323 
ATOM    113  C2'  DA A   6      54.574 555.127 247.068 
ATOM    114  C1'  DA A   6      53.400 555.954 247.587 
ATOM    115  N9   DA A   6      52.474 556.417 246.517 
ATOM    116  C8   DA A   6      52.773 556.782 245.236 
ATOM    117  N7   DA A   6      51.741 557.141 244.537 
ATOM    118  C5   DA A   6      50.678 557.004 245.419 
ATOM    119  C6   DA A   6      49.298 557.232 245.282 
ATOM    120  N6   DA A   6      48.729 557.667 244.149 
ATOM    121  N1   DA A   6      48.522 556.995 246.356 
ATOM    122  C2   DA A   6      49.094 556.563 247.480 
ATOM    123  N3   DA A   6      50.361 556.316 247.724 
ATOM    124  C4   DA A   6      51.117 556.560 246.634 
ATOM    125  P    DG A   7      55.713 553.043 249.662 
ATOM    126  OP1  DG A   7      56.807 553.328 250.617 
ATOM    127  OP2  DG A   7      56.108 552.370 248.405 
ATOM    128  O5'  DG A   7      54.570 552.192 250.390 
ATOM    129  C5'  DG A   7      53.544 552.886 251.125 
ATOM    130  C4'  DG A   7      52.189 552.278 250.821 
ATOM    131  O4'  DG A   7      51.558 552.885 249.658 
ATOM    132  C3'  DG A   7      52.186 550.783 250.505 
ATOM    133  O3'  DG A   7      51.012 550.199 251.057 
ATOM    134  C2'  DG A   7      52.094 550.710 248.981 
ATOM    135  C1'  DG A   7      51.091 551.846 248.810 
ATOM    136  N9   DG A   7      51.022 552.380 247.420 
ATOM    137  C8   DG A   7      52.028 552.512 246.487 
ATOM    138  N7   DG A   7      51.633 553.022 245.346 
ATOM    139  C5   DG A   7      50.270 553.243 245.536 
ATOM    140  C6   DG A   7      49.299 553.780 244.651 
ATOM    141  O6   DG A   7      49.445 554.179 243.498 
ATOM    142  N1   DG A   7      48.031 553.827 245.249 
ATOM    143  C2   DG A   7      47.741 553.411 246.534 
ATOM    144  N2   DG A   7      46.469 553.539 246.918 
ATOM    145  N3   DG A   7      48.653 552.908 247.363 
ATOM    146  C4   DG A   7      49.887 552.854 246.798 
ATOM    147  P    DA A   8      51.110 548.750 251.732 
ATOM    148  OP1  DA A   8      51.572 548.885 253.132 
ATOM    149  OP2  DA A   8      51.909 547.854 250.868 
ATOM    150  O5'  DA A   8      49.578 548.289 251.714 
ATOM    151  C5'  DA A   8      48.546 549.290 251.800 
ATOM    152  C4'  DA A   8      47.445 548.987 250.802 
ATOM    153  O4'  DA A   8      47.702 549.578 249.495 
ATOM    154  C3'  DA A   8      47.211 547.508 250.498 
ATOM    155  O3'  DA A   8      45.817 547.289 250.320 
ATOM    156  C2'  DA A   8      47.915 547.271 249.162 
ATOM    157  C1'  DA A   8      47.493 548.582 248.505 
ATOM    158  N9   DA A   8      48.305 548.941 247.309 
ATOM    159  C8   DA A   8      49.631 548.711 247.084 
ATOM    160  N7   DA A   8      50.052 549.145 245.936 
ATOM    161  C5   DA A   8      48.922 549.705 245.356 
ATOM    162  C6   DA A   8      48.707 550.342 244.123 
ATOM    163  N6   DA A   8      49.670 550.529 243.209 
ATOM    164  N1   DA A   8      47.461 550.781 243.861 
ATOM    165  C2   DA A   8      46.510 550.592 244.773 
ATOM    166  N3   DA A   8      46.591 550.015 245.952 
ATOM    167  C4   DA A   8      47.847 549.585 246.189 
ATOM    168  P    DA A   9      45.160 545.953 250.908 
ATOM    169  OP1  DA A   9      44.840 546.146 252.340 
ATOM    170  OP2  DA A   9      46.022 544.794 250.586 
ATOM    171  O5'  DA A   9      43.806 545.867 250.060 
ATOM    172  C5'  DA A   9      43.191 547.086 249.602 
ATOM    173  C4'  DA A   9      42.740 546.931 248.164 
ATOM    174  O4'  DA A   9      43.787 547.278 247.213 
ATOM    175  C3'  DA A   9      42.318 545.522 247.748 
ATOM    176  O3'  DA A   9      41.223 545.618 246.845 
ATOM    177  C2'  DA A   9      43.523 544.963 246.992 
ATOM    178  C1'  DA A   9      43.872 546.246 246.243 
ATOM    179  N9   DA A   9      45.249 546.254 245.677 
ATOM    180  C8   DA A   9      46.381 545.691 246.193 
ATOM    181  N7   DA A   9      47.437 545.869 245.461 
ATOM    182  C5   DA A   9      46.973 546.604 244.379 
ATOM    183  C6   DA A   9      47.612 547.117 243.237 
ATOM    184  N6   DA A   9      48.919 546.958 242.987 
ATOM    185  N1   DA A   9      46.855 547.801 242.359 
ATOM    186  C2   DA A   9      45.557 547.956 242.613 
ATOM    187  N3   DA A   9      44.854 547.526 243.638 
ATOM    188  C4   DA A   9      45.634 546.844 244.502 
ATOM    189  P    DA A  10      40.029 544.557 246.957 
ATOM    190  OP1  DA A  10      39.072 544.995 247.997 
ATOM    191  OP2  DA A  10      40.588 543.197 247.120 
ATOM    192  O5'  DA A  10      39.352 544.690 245.512 
ATOM    193  C5'  DA A  10      39.415 545.953 244.825 
ATOM    194  C4'  DA A  10      39.760 545.732 243.366 
ATOM    195  O4'  DA A  10      41.198 545.704 243.134 
ATOM    196  C3'  DA A  10      39.262 544.423 242.755 
ATOM    197  O3'  DA A  10      38.872 544.662 241.408 
ATOM    198  C2'  DA A  10      40.486 543.507 242.751 
ATOM    199  C1'  DA A  10      41.500 544.569 242.336 
ATOM    200  N9   DA A  10      42.915 544.182 242.598 
ATOM    201  C8   DA A  10      43.413 543.437 243.627 
ATOM    202  N7   DA A  10      44.698 543.270 243.580 
ATOM    203  C5   DA A  10      45.083 543.954 242.435 
ATOM    204  C6   DA A  10      46.332 544.157 241.827 
ATOM    205  N6   DA A  10      47.480 543.666 242.313 
ATOM    206  N1   DA A  10      46.360 544.887 240.696 
ATOM    207  C2   DA A  10      45.216 545.374 240.218 
ATOM    208  N3   DA A  10      43.997 545.251 240.695 
ATOM    209  C4   DA A  10      43.997 544.516 241.827 
ATOM    210  P    DG A  11      37.565 543.935 240.838 
ATOM    211  OP1  DG A  11      36.362 544.711 241.213 
ATOM    212  OP2  DG A  11      37.572 542.512 241.244 
ATOM    213  O5'  DG A  11      37.806 544.044 239.260 
ATOM    214  C5'  DG A  11      38.551 545.163 238.743 
ATOM    215  C4'  DG A  11      39.536 544.689 237.692 
ATOM    216  O4'  DG A  11      40.814 544.294 238.267 
ATOM    217  C3'  DG A  11      39.105 543.469 236.879 
ATOM    218  O3'  DG A  11      39.555 543.626 235.539 
ATOM    219  C2'  DG A  11      39.857 542.298 237.510 
ATOM    220  C1'  DG A  11      41.176 543.031 237.728 
ATOM    221  N9   DG A  11      42.083 542.357 238.699 
ATOM    222  C8   DG A  11      41.767 541.638 239.831 
ATOM    223  N7   DG A  11      42.809 541.169 240.474 
ATOM    224  C5   DG A  11      43.891 541.609 239.713 
ATOM    225  C6   DG A  11      45.284 541.413 239.908 
ATOM    226  O6   DG A  11      45.858 540.803 240.806 
ATOM    227  N1   DG A  11      46.033 542.032 238.898 
ATOM    228  C2   DG A  11      45.507 542.745 237.839 
ATOM    229  N2   DG A  11      46.391 543.259 236.980 
ATOM    230  N3   DG A  11      44.200 542.928 237.658 
ATOM    231  C4   DG A  11      43.459 542.334 238.629 
ATOM    232  P    DA A  12      38.602 543.163 234.339 
ATOM    233  OP1  DA A  12      37.637 544.241 234.029 
ATOM    234  OP2  DA A  12      38.019 541.839 234.653 
ATOM    235  O5'  DA A  12      39.651 543.017 233.141 
ATOM    236  C5'  DA A  12      40.821 543.856 233.130 
ATOM    237  C4'  DA A  12      42.043 543.038 232.761 
ATOM    238  O4'  DA A  12      42.674 542.426 233.922 
ATOM    239  C3'  DA A  12      41.795 541.864 231.815 
ATOM    240  O3'  DA A  12      42.902 541.744 230.929 
ATOM    241  C2'  DA A  12      41.764 540.635 232.722 
ATOM    242  C1'  DA A  12      42.913 541.058 233.632 
ATOM    243  N9   DA A  12      42.962 540.314 234.922 
ATOM    244  C8   DA A  12      41.921 539.845 235.671 
ATOM    245  N7   DA A  12      42.288 539.231 236.753 
ATOM    246  C5   DA A  12      43.674 539.295 236.720 
ATOM    247  C6   DA A  12      44.665 538.822 237.595 
ATOM    248  N6   DA A  12      44.395 538.157 238.729 
ATOM    249  N1   DA A  12      45.949 539.056 237.263 
ATOM    250  C2   DA A  12      46.210 539.717 236.137 
ATOM    251  N3   DA A  12      45.373 540.204 235.247 
ATOM    252  C4   DA A  12      44.097 539.956 235.603 
ATOM    253  P    DC A  13      42.634 541.374 229.396 
ATOM    254  OP1  DC A  13      42.299 542.603 228.641 
ATOM    255  OP2  DC A  13      41.646 540.275 229.316 
ATOM    256  O5'  DC A  13      44.071 540.839 228.943 
ATOM    257  C5'  DC A  13      45.248 541.371 229.582 
ATOM    258  C4'  DC A  13      46.214 540.249 229.906 
ATOM    259  O4'  DC A  13      45.957 539.654 231.209 
ATOM    260  C3'  DC A  13      46.197 539.058 228.947 
ATOM    261  O3'  DC A  13      47.524 538.573 228.792 
ATOM    262  C2'  DC A  13      45.371 537.993 229.668 
ATOM    263  C1'  DC A  13      45.939 538.242 231.061 
ATOM    264  N1   DC A  13      45.108 537.672 232.158 
ATOM    265  C2   DC A  13      45.765 537.179 233.282 
ATOM    266  O2   DC A  13      47.000 537.236 233.323 
ATOM    267  N3   DC A  13      45.026 536.654 234.293 
ATOM    268  C4   DC A  13      43.690 536.612 234.210 
ATOM    269  N4   DC A  13      43.013 536.091 235.222 
ATOM    270  C5   DC A  13      42.994 537.113 233.062 
ATOM    271  C6   DC A  13      43.751 537.632 232.063 
ATOM    272  P    DG A  14      48.010 538.091 227.345 
ATOM    273  OP1  DG A  14      48.459 539.261 226.558 
ATOM    274  OP2  DG A  14      46.961 537.254 226.722 
ATOM    275  O5'  DG A  14      49.271 537.180 227.722 
ATOM    276  C5'  DG A  14      50.031 537.495 228.903 
ATOM    277  C4'  DG A  14      50.347 536.225 229.669 
ATOM    278  O4'  DG A  14      49.299 535.872 230.617 
ATOM    279  C3'  DG A  14      50.519 534.964 228.823 
ATOM    280  O3'  DG A  14      51.548 534.164 229.393 
ATOM    281  C2'  DG A  14      49.191 534.220 228.963 
ATOM    282  C1'  DG A  14      48.989 534.497 230.450 
ATOM    283  N9   DG A  14      47.591 534.279 230.916 
ATOM    284  C8   DG A  14      46.406 534.492 230.246 
ATOM    285  N7   DG A  14      45.338 534.196 230.945 
ATOM    286  C5   DG A  14      45.851 533.754 232.163 
ATOM    287  C6   DG A  14      45.177 533.296 233.325 
ATOM    288  O6   DG A  14      43.971 533.184 233.523 
ATOM    289  N1   DG A  14      46.083 532.944 234.336 
ATOM    290  C2   DG A  14      47.459 533.025 234.236 
ATOM    291  N2   DG A  14      48.148 532.641 235.314 
ATOM    292  N3   DG A  14      48.088 533.455 233.146 
ATOM    293  C4   DG A  14      47.225 533.800 232.156 
ATOM    294  P    DT A  15      52.570 533.406 228.422 
ATOM    295  OP1  DT A  15      53.656 534.332 228.025 
ATOM    296  OP2  DT A  15      51.823 532.770 227.314 
ATOM    297  O5'  DT A  15      53.154 532.278 229.394 
ATOM    298  C5'  DT A  15      53.234 532.547 230.806 
ATOM    299  C4'  DT A  15      52.755 531.343 231.592 
ATOM    300  O4'  DT A  15      51.316 531.366 231.822 
ATOM    301  C3'  DT A  15      53.002 529.983 230.941 
ATOM    302  O3'  DT A  15      53.325 529.039 231.955 
ATOM    303  C2'  DT A  15      51.655 529.595 230.330 
ATOM    304  C1'  DT A  15      50.788 530.094 231.482 
ATOM    305  N1   DT A  15      49.355 530.270 231.120 
ATOM    306  C2   DT A  15      48.426 529.998 232.096 
ATOM    307  O2   DT A  15      48.729 529.628 233.217 
ATOM    308  N3   DT A  15      47.106 530.172 231.723 
ATOM    309  C4   DT A  15      46.652 530.584 230.487 
ATOM    310  O4   DT A  15      45.444 530.703 230.272 
ATOM    311  C5   DT A  15      47.702 530.845 229.531 
ATOM    312  C7   DT A  15      47.293 531.298 228.160 
ATOM    313  C6   DT A  15      48.992 530.684 229.865 
ATOM    314  P    DG A  16      54.462 527.948 231.666 
ATOM    315  OP1  DG A  16      55.793 528.536 231.935 
ATOM    316  OP2  DG A  16      54.266 527.375 230.316 
ATOM    317  O5'  DG A  16      54.126 526.842 232.773 
ATOM    318  C5'  DG A  16      53.526 527.257 234.014 
ATOM    319  C4'  DG A  16      52.407 526.305 234.392 
ATOM    320  O4'  DG A  16      51.128 526.695 233.815 
ATOM    321  C3'  DG A  16      52.587 524.856 233.943 
ATOM    322  O3'  DG A  16      52.070 523.994 234.950 
ATOM    323  C2'  DG A  16      51.714 524.725 232.695 
ATOM    324  C1'  DG A  16      50.540 525.551 233.214 
ATOM    325  N9   DG A  16      49.614 526.015 232.144 
ATOM    326  C8   DG A  16      49.897 526.386 230.848 
ATOM    327  N7   DG A  16      48.844 526.747 230.154 
ATOM    328  C5   DG A  16      47.790 526.603 231.054 
ATOM    329  C6   DG A  16      46.401 526.843 230.881 
ATOM    330  O6   DG A  16      45.808 527.239 229.882 
ATOM    331  N1   DG A  16      45.684 526.567 232.054 
ATOM    332  C2   DG A  16      46.237 526.118 233.238 
ATOM    333  N2   DG A  16      45.381 525.915 234.242 
ATOM    334  N3   DG A  16      47.539 525.894 233.399 
ATOM    335  C4   DG A  16      48.248 526.156 232.271 
ATOM    336  P    DC A  17      52.853 522.640 235.289 
ATOM    337  OP1  DC A  17      53.947 522.926 236.245 
ATOM    338  OP2  DC A  17      53.248 521.967 234.032 
ATOM    339  O5'  DC A  17      51.710 521.789 236.018 
ATOM    340  C5'  DC A  17      50.684 522.483 236.752 
ATOM    341  C4'  DC A  17      49.329 521.876 236.449 
ATOM    342  O4'  DC A  17      48.698 522.482 235.285 
ATOM    343  C3'  DC A  17      49.326 520.381 236.133 
ATOM    344  O3'  DC A  17      48.152 519.796 236.684 
ATOM    345  C2'  DC A  17      49.234 520.307 234.608 
ATOM    346  C1'  DC A  17      48.231 521.444 234.437 
ATOM    347  N1   DC A  17      48.162 521.977 233.048 
ATOM    348  C2   DC A  17      46.926 522.416 232.581 
ATOM    349  O2   DC A  17      45.946 522.345 233.331 
ATOM    350  N3   DC A  17      46.842 522.904 231.317 
ATOM    351  C4   DC A  17      47.927 522.964 230.535 
ATOM    352  N4   DC A  17      47.794 523.449 229.310 
ATOM    353  C5   DC A  17      49.208 522.518 230.996 
ATOM    354  C6   DC A  17      49.271 522.033 232.262 
ATOM    355  P    DG A  18      48.250 518.348 237.359 
ATOM    356  OP1  DG A  18      48.712 518.483 238.759 
ATOM    357  OP2  DG A  18      49.048 517.451 236.495 
ATOM    358  O5'  DG A  18      46.718 517.887 237.341 
ATOM    359  C5'  DG A  18      45.686 518.888 237.427 
ATOM    360  C4'  DG A  18      44.585 518.585 236.429 
ATOM    361  O4'  DG A  18      44.842 519.175 235.123 
ATOM    362  C3'  DG A  18      44.351 517.105 236.126 
ATOM    363  O3'  DG A  18      42.957 516.887 235.947 
ATOM    364  C2'  DG A  18      45.055 516.868 234.789 
ATOM    365  C1'  DG A  18      44.633 518.180 234.133 
ATOM    366  N9   DG A  18      45.444 518.539 232.937 
ATOM    367  C8   DG A  18      46.782 518.315 232.691 
ATOM    368  N7   DG A  18      47.194 518.759 231.529 
ATOM    369  C5   DG A  18      46.047 519.316 230.963 
ATOM    370  C6   DG A  18      45.866 519.954 229.709 
ATOM    371  O6   DG A  18      46.691 520.163 228.824 
ATOM    372  N1   DG A  18      44.539 520.372 229.534 
ATOM    373  C2   DG A  18      43.522 520.197 230.452 
ATOM    374  N2   DG A  18      42.324 520.669 230.098 
ATOM    375  N3   DG A  18      43.694 519.599 231.629 
ATOM    376  C4   DG A  18      44.975 519.187 231.814 
ATOM    377  P    DG A  19      42.300 515.550 236.536 
ATOM    378  OP1  DG A  19      41.980 515.744 237.968 
ATOM    379  OP2  DG A  19      43.162 514.391 236.214 
ATOM    380  O5'  DG A  19      40.946 515.465 235.688 
ATOM    381  C5'  DG A  19      40.331 516.684 235.230 
ATOM    382  C4'  DG A  19      39.880 516.528 233.791 
ATOM    383  O4'  DG A  19      40.927 516.876 232.841 
ATOM    384  C3'  DG A  19      39.458 515.119 233.375 
ATOM    385  O3'  DG A  19      38.363 515.215 232.472 
ATOM    386  C2'  DG A  19      40.663 514.561 232.619 
ATOM    387  C1'  DG A  19      41.012 515.843 231.870 
ATOM    388  N9   DG A  19      42.389 515.851 231.304 
ATOM    389  C8   DG A  19      43.542 515.290 231.810 
ATOM    390  N7   DG A  19      44.601 515.478 231.060 
ATOM    391  C5   DG A  19      44.116 516.216 229.981 
ATOM    392  C6   DG A  19      44.792 516.719 228.840 
ATOM    393  O6   DG A  19      45.979 516.617 228.542 
ATOM    394  N1   DG A  19      43.919 517.414 227.991 
ATOM    395  C2   DG A  19      42.569 517.598 228.216 
ATOM    396  N2   DG A  19      41.908 518.291 227.286 
ATOM    397  N3   DG A  19      41.934 517.125 229.288 
ATOM    398  C4   DG A  19      42.768 516.449 230.121 
ATOM    399  P    DA A  20      37.169 514.154 232.584 
ATOM    400  OP1  DA A  20      36.212 514.593 233.625 
ATOM    401  OP2  DA A  20      37.728 512.795 232.748 
ATOM    402  O5'  DA A  20      36.492 514.287 231.140 
ATOM    403  C5'  DA A  20      36.555 515.551 230.452 
ATOM    404  C4'  DA A  20      36.900 515.330 228.993 
ATOM    405  O4'  DA A  20      38.338 515.301 228.761 
ATOM    406  C3'  DA A  20      36.402 514.021 228.382 
ATOM    407  O3'  DA A  20      36.012 514.260 227.036 
ATOM    408  C2'  DA A  20      37.626 513.105 228.378 
ATOM    409  C1'  DA A  20      38.640 514.167 227.963 
ATOM    410  N9   DA A  20      40.054 513.780 228.226 
ATOM    411  C8   DA A  20      40.553 513.034 229.255 
ATOM    412  N7   DA A  20      41.838 512.867 229.207 
ATOM    413  C5   DA A  20      42.223 513.552 228.063 
ATOM    414  C6   DA A  20      43.472 513.755 227.455 
ATOM    415  N6   DA A  20      44.620 513.263 227.940 
ATOM    416  N1   DA A  20      43.500 514.485 226.324 
ATOM    417  C2   DA A  20      42.356 514.972 225.845 
ATOM    418  N3   DA A  20      41.137 514.849 226.323 
ATOM    419  C4   DA A  20      41.137 514.114 227.455 
ATOM    420  P    DT A  21      34.705 513.532 226.466 
ATOM    421  OP1  DT A  21      33.502 514.309 226.840 
ATOM    422  OP2  DT A  21      34.712 512.110 226.871 
ATOM    423  O5'  DT A  21      34.946 513.642 224.887 
ATOM    424  C5'  DT A  21      35.691 514.761 224.371 
ATOM    425  C4'  DT A  21      36.676 514.287 223.320 
ATOM    426  O4'  DT A  21      37.954 513.891 223.894 
ATOM    427  C3'  DT A  21      36.244 513.067 222.507 
ATOM    428  O3'  DT A  21      36.695 513.224 221.166 
ATOM    429  C2'  DT A  21      36.996 511.895 223.137 
ATOM    430  C1'  DT A  21      38.316 512.629 223.356 
ATOM    431  N1   DT A  21      39.222 511.955 224.326 
ATOM    432  C2   DT A  21      40.572 512.043 224.087 
ATOM    433  O2   DT A  21      41.039 512.639 223.132 
ATOM    434  N3   DT A  21      41.382 511.405 225.008 
ATOM    435  C4   DT A  21      40.962 510.705 226.119 
ATOM    436  O4   DT A  21      41.782 510.175 226.872 
ATOM    437  C5   DT A  21      39.529 510.667 226.287 
ATOM    438  C7   DT A  21      38.987 509.925 227.473 
ATOM    439  C6   DT A  21      38.718 511.278 225.407 
ATOM    440  P    DC A  22      35.742 512.760 219.967 
ATOM    441  OP1  DC A  22      34.777 513.838 219.656 
ATOM    442  OP2  DC A  22      35.159 511.437 220.280 
ATOM    443  O5'  DC A  22      36.791 512.614 218.768 
ATOM    444  C5'  DC A  22      37.961 513.454 218.758 
ATOM    445  C4'  DC A  22      39.183 512.636 218.388 
ATOM    446  O4'  DC A  22      39.814 512.024 219.549 
ATOM    447  C3'  DC A  22      38.935 511.461 217.442 
ATOM    448  O3'  DC A  22      40.042 511.341 216.557 
ATOM    449  C2'  DC A  22      38.903 510.232 218.350 
ATOM    450  C1'  DC A  22      40.053 510.655 219.260 
ATOM    451  N1   DC A  22      40.102 509.911 220.549 
ATOM    452  C2   DC A  22      41.354 509.637 221.093 
ATOM    453  O2   DC A  22      42.363 510.020 220.489 
ATOM    454  N3   DC A  22      41.421 508.959 222.268 
ATOM    455  C4   DC A  22      40.303 508.562 222.890 
ATOM    456  N4   DC A  22      40.421 507.904 224.034 
ATOM    457  C5   DC A  22      39.005 508.833 222.347 
ATOM    458  C6   DC A  22      38.961 509.512 221.173 
ATOM    459  P    DC A  23      39.773 510.972 215.023 
ATOM    460  OP1  DC A  23      39.439 512.200 214.268 
ATOM    461  OP2  DC A  23      38.786 509.872 214.943 
ATOM    462  O5'  DC A  23      41.211 510.436 214.570 
ATOM    463  C5'  DC A  23      42.387 510.968 215.209 
ATOM    464  C4'  DC A  23      43.354 509.846 215.533 
ATOM    465  O4'  DC A  23      43.096 509.251 216.837 
ATOM    466  C3'  DC A  23      43.336 508.656 214.575 
ATOM    467  O3'  DC A  23      44.664 508.171 214.419 
ATOM    468  C2'  DC A  23      42.511 507.590 215.295 
ATOM    469  C1'  DC A  23      43.079 507.839 216.688 
ATOM    470  N1   DC A  23      42.248 507.269 217.786 
ATOM    471  C2   DC A  23      42.905 506.777 218.909 
ATOM    472  O2   DC A  23      44.140 506.833 218.951 
ATOM    473  N3   DC A  23      42.166 506.252 219.921 
ATOM    474  C4   DC A  23      40.830 506.209 219.837 
ATOM    475  N4   DC A  23      40.153 505.688 220.849 
ATOM    476  C5   DC A  23      40.134 506.710 218.689 
ATOM    477  C6   DC A  23      40.891 507.230 217.690 
ATOM    478  P    DT A  24      45.150 507.689 212.972 
ATOM    479  OP1  DT A  24      45.599 508.859 212.185 
ATOM    480  OP2  DT A  24      44.101 506.852 212.349 
ATOM    481  O5'  DT A  24      46.410 506.778 213.349 
ATOM    482  C5'  DT A  24      47.171 507.092 214.531 
ATOM    483  C4'  DT A  24      47.487 505.823 215.296 
ATOM    484  O4'  DT A  24      46.439 505.470 216.245 
ATOM    485  C3'  DT A  24      47.659 504.561 214.450 
ATOM    486  O3'  DT A  24      48.688 503.761 215.020 
ATOM    487  C2'  DT A  24      46.330 503.817 214.591 
ATOM    488  C1'  DT A  24      46.129 504.095 216.077 
ATOM    489  N1   DT A  24      44.731 503.876 216.544 
ATOM    490  C2   DT A  24      44.566 503.391 217.818 
ATOM    491  O2   DT A  24      45.500 503.142 218.559 
ATOM    492  N3   DT A  24      43.256 503.201 218.215 
ATOM    493  C4   DT A  24      42.127 503.449 217.460 
ATOM    494  O4   DT A  24      41.005 503.239 217.925 
ATOM    495  C5   DT A  24      42.403 503.955 216.137 
ATOM    496  C7   DT A  24      41.231 504.252 215.249 
ATOM    497  C6   DT A  24      43.667 504.150 215.725 
ATOM    498  P    DG A  25      49.710 503.004 214.049 
ATOM    499  OP1  DG A  25      50.795 503.930 213.652 
ATOM    500  OP2  DG A  25      48.963 502.368 212.942 
ATOM    501  O5'  DG A  25      50.293 501.875 215.021 
ATOM    502  C5'  DG A  25      50.374 502.145 216.434 
ATOM    503  C4'  DG A  25      49.895 500.941 217.219 
ATOM    504  O4'  DG A  25      48.456 500.964 217.449 
ATOM    505  C3'  DG A  25      50.142 499.580 216.568 
ATOM    506  O3'  DG A  25      50.465 498.636 217.582 
ATOM    507  C2'  DG A  25      48.795 499.193 215.957 
ATOM    508  C1'  DG A  25      47.928 499.691 217.110 
ATOM    509  N9   DG A  25      46.495 499.867 216.748 
ATOM    510  C8   DG A  25      45.941 500.270 215.552 
ATOM    511  N7   DG A  25      44.631 500.323 215.561 
ATOM    512  C5   DG A  25      44.292 499.926 216.853 
ATOM    513  C6   DG A  25      43.018 499.785 217.462 
ATOM    514  O6   DG A  25      41.907 499.987 216.978 
ATOM    515  N1   DG A  25      43.131 499.357 218.793 
ATOM    516  C2   DG A  25      44.318 499.098 219.448 
ATOM    517  N2   DG A  25      44.213 498.699 220.717 
ATOM    518  N3   DG A  25      45.514 499.231 218.876 
ATOM    519  C4   DG A  25      45.422 499.645 217.586 
ATOM    520  P    DC A  26      51.601 497.546 217.293 
ATOM    521  OP1  DC A  26      52.933 498.134 217.562 
ATOM    522  OP2  DC A  26      51.406 496.972 215.944 
ATOM    523  O5'  DC A  26      51.266 496.440 218.401 
ATOM    524  C5'  DC A  26      50.666 496.855 219.641 
ATOM    525  C4'  DC A  26      49.547 495.903 220.019 
ATOM    526  O4'  DC A  26      48.268 496.293 219.442 
ATOM    527  C3'  DC A  26      49.727 494.453 219.570 
ATOM    528  O3'  DC A  26      49.210 493.592 220.577 
ATOM    529  C2'  DC A  26      48.854 494.322 218.323 
ATOM    530  C1'  DC A  26      47.680 495.149 218.842 
ATOM    531  N1   DC A  26      46.753 495.612 217.771 
ATOM    532  C2   DC A  26      45.398 495.696 218.078 
ATOM    533  O2   DC A  26      45.024 495.386 219.215 
ATOM    534  N3   DC A  26      44.537 496.115 217.115 
ATOM    535  C4   DC A  26      44.983 496.442 215.896 
ATOM    536  N4   DC A  26      44.103 496.846 214.993 
ATOM    537  C5   DC A  26      46.373 496.362 215.561 
ATOM    538  C6   DC A  26      47.218 495.941 216.536 
ATOM    539  P    DT A  27      49.992 492.238 220.917 
ATOM    540  OP1  DT A  27      51.087 492.523 221.872 
ATOM    541  OP2  DT A  27      50.388 491.565 219.660 
ATOM    542  O5'  DT A  27      48.850 491.387 221.645 
ATOM    543  C5'  DT A  27      47.824 492.081 222.379 
ATOM    544  C4'  DT A  27      46.469 491.473 222.076 
ATOM    545  O4'  DT A  27      45.837 492.080 220.912 
ATOM    546  C3'  DT A  27      46.466 489.978 221.760 
ATOM    547  O3'  DT A  27      45.292 489.394 222.311 
ATOM    548  C2'  DT A  27      46.374 489.905 220.236 
ATOM    549  C1'  DT A  27      45.371 491.041 220.064 
ATOM    550  N1   DT A  27      45.302 491.575 218.675 
ATOM    551  C2   DT A  27      44.075 492.003 218.229 
ATOM    552  O2   DT A  27      43.069 491.962 218.916 
ATOM    553  N3   DT A  27      44.050 492.490 216.937 
ATOM    554  C4   DT A  27      45.124 492.582 216.075 
ATOM    555  O4   DT A  27      44.979 493.036 214.939 
ATOM    556  C5   DT A  27      46.368 492.108 216.633 
ATOM    557  C7   DT A  27      47.589 492.172 215.762 
ATOM    558  C6   DT A  27      46.422 491.629 217.887 
ATOM    559  P    DG A  28      45.390 487.945 222.987 
ATOM    560  OP1  DG A  28      45.852 488.080 224.386 
ATOM    561  OP2  DG A  28      46.188 487.049 222.123 
ATOM    562  O5'  DG A  28      43.857 487.484 222.969 
ATOM    563  C5'  DG A  28      42.825 488.485 223.054 
ATOM    564  C4'  DG A  28      41.725 488.182 222.057 
ATOM    565  O4'  DG A  28      41.982 488.773 220.750 
ATOM    566  C3'  DG A  28      41.491 486.703 221.753 
ATOM    567  O3'  DG A  28      40.097 486.484 221.575 
ATOM    568  C2'  DG A  28      42.195 486.466 220.416 
ATOM    569  C1'  DG A  28      41.773 487.777 219.760 
ATOM    570  N9   DG A  28      42.584 488.136 218.564 
ATOM    571  C8   DG A  28      43.922 487.912 218.319 
ATOM    572  N7   DG A  28      44.333 488.357 217.156 
ATOM    573  C5   DG A  28      43.187 488.914 216.591 
ATOM    574  C6   DG A  28      43.006 489.552 215.336 
ATOM    575  O6   DG A  28      43.831 489.760 214.452 
ATOM    576  N1   DG A  28      41.679 489.970 215.162 
ATOM    577  C2   DG A  28      40.662 489.795 216.080 
ATOM    578  N2   DG A  28      39.464 490.266 215.725 
ATOM    579  N3   DG A  28      40.834 489.197 217.257 
ATOM    580  C4   DG A  28      42.115 488.785 217.441 
ATOM    581  P    DG A  29      39.440 485.148 222.163 
ATOM    582  OP1  DG A  29      39.119 485.341 223.595 
ATOM    583  OP2  DG A  29      40.302 483.989 221.841 
ATOM    584  O5'  DG A  29      38.086 485.062 221.315 
ATOM    585  C5'  DG A  29      37.471 486.281 220.857 
ATOM    586  C4'  DG A  29      37.020 486.126 219.418 
ATOM    587  O4'  DG A  29      38.067 486.473 218.468 
ATOM    588  C3'  DG A  29      36.597 484.717 219.003 
ATOM    589  O3'  DG A  29      35.502 484.813 218.100 
ATOM    590  C2'  DG A  29      37.803 484.158 218.246 
ATOM    591  C1'  DG A  29      38.151 485.441 217.498 
ATOM    592  N9   DG A  29      39.529 485.449 216.932 
ATOM    593  C8   DG A  29      40.681 484.887 217.437 
ATOM    594  N7   DG A  29      41.741 485.075 216.688 
ATOM    595  C5   DG A  29      41.255 485.813 215.609 
ATOM    596  C6   DG A  29      41.932 486.317 214.468 
ATOM    597  O6   DG A  29      43.118 486.214 214.169 
ATOM    598  N1   DG A  29      41.058 487.011 213.619 
ATOM    599  C2   DG A  29      39.709 487.195 213.843 
ATOM    600  N2   DG A  29      39.048 487.888 212.913 
ATOM    601  N3   DG A  29      39.074 486.723 214.915 
ATOM    602  C4   DG A  29      39.907 486.046 215.748 
ATOM    603  P    DT A  30      34.309 483.752 218.212 
ATOM    604  OP1  DT A  30      33.352 484.190 219.252 
ATOM    605  OP2  DT A  30      34.867 482.392 218.375 
ATOM    606  O5'  DT A  30      33.632 483.885 216.767 
ATOM    607  C5'  DT A  30      33.695 485.148 216.080 
ATOM    608  C4'  DT A  30      34.040 484.928 214.621 
ATOM    609  O4'  DT A  30      35.478 484.899 214.388 
ATOM    610  C3'  DT A  30      33.542 483.618 214.010 
ATOM    611  O3'  DT A  30      33.152 483.857 212.663 
ATOM    612  C2'  DT A  30      34.766 482.702 214.006 
ATOM    613  C1'  DT A  30      35.780 483.764 213.591 
ATOM    614  N1   DT A  30      37.194 483.377 213.853 
ATOM    615  C2   DT A  30      38.139 483.815 212.956 
ATOM    616  O2   DT A  30      37.864 484.491 211.980 
ATOM    617  N3   DT A  30      39.438 483.436 213.231 
ATOM    618  C4   DT A  30      39.860 482.676 214.302 
ATOM    619  O4   DT A  30      41.054 482.400 214.444 
ATOM    620  C5   DT A  30      38.797 482.264 215.188 
ATOM    621  C7   DT A  30      39.169 481.432 216.380 
ATOM    622  C6   DT A  30      37.524 482.618 214.944 
ATOM    623  P    DA A  31      31.845 483.130 212.093 
ATOM    624  OP1  DA A  31      30.642 483.906 212.468 
ATOM    625  OP2  DA A  31      31.852 481.707 212.499 
ATOM    626  O5'  DA A  31      32.086 483.239 210.515 
ATOM    627  C5'  DA A  31      32.831 484.358 209.998 
ATOM    628  C4'  DA A  31      33.816 483.884 208.947 
ATOM    629  O4'  DA A  31      35.094 483.489 209.522 
ATOM    630  C3'  DA A  31      33.384 482.664 208.134 
ATOM    631  O3'  DA A  31      33.835 482.821 206.794 
ATOM    632  C2'  DA A  31      34.136 481.493 208.765 
ATOM    633  C1'  DA A  31      35.455 482.226 208.983 
ATOM    634  N9   DA A  31      36.362 481.552 209.954 
ATOM    635  C8   DA A  31      36.030 480.843 211.073 
ATOM    636  N7   DA A  31      37.053 480.373 211.718 
ATOM    637  C5   DA A  31      38.144 480.801 210.975 
ATOM    638  C6   DA A  31      39.528 480.628 211.137 
ATOM    639  N6   DA A  31      40.074 479.942 212.152 
ATOM    640  N1   DA A  31      40.334 481.185 210.215 
ATOM    641  C2   DA A  31      39.787 481.865 209.209 
ATOM    642  N3   DA A  31      38.516 482.093 208.955 
ATOM    643  C4   DA A  31      37.731 481.524 209.892 
ATOM    644  P    DG A  32      32.882 482.358 205.594 
ATOM    645  OP1  DG A  32      31.917 483.436 205.284 
ATOM    646  OP2  DG A  32      32.299 481.035 205.907 
ATOM    647  O5'  DG A  32      33.930 482.212 204.395 
ATOM    648  C5'  DG A  32      35.100 483.051 204.385 
ATOM    649  C4'  DG A  32      36.323 482.233 204.015 
ATOM    650  O4'  DG A  32      36.954 481.621 205.177 
ATOM    651  C3'  DG A  32      36.075 481.059 203.069 
ATOM    652  O3'  DG A  32      37.182 480.939 202.184 
ATOM    653  C2'  DG A  32      36.043 479.830 203.977 
ATOM    654  C1'  DG A  32      37.193 480.253 204.887 
ATOM    655  N9   DG A  32      37.242 479.509 206.176 
ATOM    656  C8   DG A  32      36.204 479.029 206.945 
ATOM    657  N7   DG A  32      36.588 478.411 208.035 
ATOM    658  C5   DG A  32      37.979 478.486 207.985 
ATOM    659  C6   DG A  32      38.955 477.993 208.891 
ATOM    660  O6   DG A  32      38.788 477.380 209.942 
ATOM    661  N1   DG A  32      40.254 478.288 208.455 
ATOM    662  C2   DG A  32      40.569 478.970 207.296 
ATOM    663  N2   DG A  32      41.870 479.151 207.058 
ATOM    664  N3   DG A  32      39.654 479.432 206.446 
ATOM    665  C4   DG A  32      38.388 479.154 206.855 
ATOM    666  P    DG A  33      36.913 480.569 200.650 
ATOM    667  OP1  DG A  33      36.578 481.798 199.895 
ATOM    668  OP2  DG A  33      35.926 479.470 200.571 
ATOM    669  O5'  DG A  33      38.351 480.034 200.198 
ATOM    670  C5'  DG A  33      39.527 480.566 200.837 
ATOM    671  C4'  DG A  33      40.494 479.444 201.161 
ATOM    672  O4'  DG A  33      40.236 478.849 202.464 
ATOM    673  C3'  DG A  33      40.476 478.253 200.202 
ATOM    674  O3'  DG A  33      41.804 477.768 200.046 
ATOM    675  C2'  DG A  33      39.651 477.188 200.923 
ATOM    676  C1'  DG A  33      40.219 477.437 202.316 
ATOM    677  N9   DG A  33      39.387 476.867 203.413 
ATOM    678  C8   DG A  33      38.018 476.743 203.493 
ATOM    679  N7   DG A  33      37.595 476.191 204.605 
ATOM    680  C5   DG A  33      38.770 475.929 205.311 
ATOM    681  C6   DG A  33      38.955 475.336 206.586 
ATOM    682  O6   DG A  33      38.110 474.913 207.370 
ATOM    683  N1   DG A  33      40.314 475.260 206.923 
ATOM    684  C2   DG A  33      41.356 475.700 206.129 
ATOM    685  N2   DG A  33      42.584 475.539 206.631 
ATOM    686  N3   DG A  33      41.181 476.257 204.933 
ATOM    687  C4   DG A  33      39.868 476.338 204.592 
ATOM    688  P    DA A  34      42.290 477.286 198.599 
ATOM    689  OP1  DA A  34      42.739 478.456 197.812 
ATOM    690  OP2  DA A  34      41.241 476.449 197.977 
ATOM    691  O5'  DA A  34      43.550 476.375 198.977 
ATOM    692  C5'  DA A  34      44.310 476.690 200.158 
ATOM    693  C4'  DA A  34      44.627 475.420 200.923 
ATOM    694  O4'  DA A  34      43.579 475.067 201.872 
ATOM    695  C3'  DA A  34      44.799 474.159 200.078 
ATOM    696  O3'  DA A  34      45.828 473.359 200.648 
ATOM    697  C2'  DA A  34      43.470 473.415 200.218 
ATOM    698  C1'  DA A  34      43.269 473.692 201.705 
ATOM    699  N9   DA A  34      41.871 473.474 202.171 
ATOM    700  C8   DA A  34      40.706 473.692 201.492 
ATOM    701  N7   DA A  34      39.641 473.402 202.172 
ATOM    702  C5   DA A  34      40.132 472.959 203.392 
ATOM    703  C6   DA A  34      39.498 472.501 204.558 
ATOM    704  N6   DA A  34      38.167 472.409 204.690 
ATOM    705  N1   DA A  34      40.285 472.137 205.589 
ATOM    706  C2   DA A  34      41.606 472.231 205.451 
ATOM    707  N3   DA A  34      42.308 472.641 204.418 
ATOM    708  C4   DA A  34      41.497 472.999 203.400 
ATOM    709  P    DG A  35      46.850 472.602 199.676 
ATOM    710  OP1  DG A  35      47.935 473.527 199.280 
ATOM    711  OP2  DG A  35      46.103 471.965 198.569 
ATOM    712  O5'  DG A  35      47.433 471.473 200.649 
ATOM    713  C5'  DG A  35      47.514 471.742 202.061 
ATOM    714  C4'  DG A  35      47.034 470.538 202.847 
ATOM    715  O4'  DG A  35      45.596 470.561 203.076 
ATOM    716  C3'  DG A  35      47.281 469.178 202.195 
ATOM    717  O3'  DG A  35      47.605 468.234 203.210 
ATOM    718  C2'  DG A  35      45.935 468.790 201.584 
ATOM    719  C1'  DG A  35      45.068 469.289 202.737 
ATOM    720  N9   DG A  35      43.634 469.465 202.375 
ATOM    721  C8   DG A  35      43.081 469.868 201.180 
ATOM    722  N7   DG A  35      41.771 469.920 201.188 
ATOM    723  C5   DG A  35      41.432 469.523 202.481 
ATOM    724  C6   DG A  35      40.158 469.383 203.090 
ATOM    725  O6   DG A  35      39.047 469.584 202.606 
ATOM    726  N1   DG A  35      40.270 468.954 204.420 
ATOM    727  C2   DG A  35      41.458 468.696 205.076 
ATOM    728  N2   DG A  35      41.353 468.297 206.345 
ATOM    729  N3   DG A  35      42.654 468.828 204.503 
ATOM    730  C4   DG A  35      42.562 469.243 203.213 
ATOM    731  P    DA A  36      48.741 467.143 202.920 
ATOM    732  OP1  DA A  36      50.073 467.731 203.190 
ATOM    733  OP2  DA A  36      48.546 466.570 201.571 
ATOM    734  O5'  DA A  36      48.406 466.037 204.028 
ATOM    735  C5'  DA A  36      47.805 466.452 205.269 
ATOM    736  C4'  DA A  36      46.687 465.501 205.647 
ATOM    737  O4'  DA A  36      45.408 465.890 205.069 
ATOM    738  C3'  DA A  36      46.867 464.051 205.198 
ATOM    739  O3'  DA A  36      46.350 463.189 206.205 
ATOM    740  C2'  DA A  36      45.993 463.920 203.950 
ATOM    741  C1'  DA A  36      44.820 464.746 204.469 
ATOM    742  N9   DA A  36      43.893 465.210 203.399 
ATOM    743  C8   DA A  36      44.193 465.575 202.118 
ATOM    744  N7   DA A  36      43.161 465.933 201.420 
ATOM    745  C5   DA A  36      42.097 465.797 202.301 
ATOM    746  C6   DA A  36      40.718 466.024 202.165 
ATOM    747  N6   DA A  36      40.148 466.459 201.032 
ATOM    748  N1   DA A  36      39.941 465.787 203.238 
ATOM    749  C2   DA A  36      40.513 465.355 204.362 
ATOM    750  N3   DA A  36      41.781 465.108 204.606 
ATOM    751  C4   DA A  36      42.536 465.353 203.516 
ATOM    752  P    DA A  37      47.132 461.835 206.544 
ATOM    753  OP1  DA A  37      48.227 462.121 207.499 
ATOM    754  OP2  DA A  37      47.527 461.162 205.287 
ATOM    755  O5'  DA A  37      45.990 460.984 207.273 
ATOM    756  C5'  DA A  37      44.964 461.678 208.007 
ATOM    757  C4'  DA A  37      43.609 461.071 207.704 
ATOM    758  O4'  DA A  37      42.977 461.677 206.540 
ATOM    759  C3'  DA A  37      43.605 459.576 207.388 
ATOM    760  O3'  DA A  37      42.432 458.991 207.939 
ATOM    761  C2'  DA A  37      43.514 459.502 205.863 
ATOM    762  C1'  DA A  37      42.511 460.639 205.692 
ATOM    763  N9   DA A  37      42.442 461.172 204.303 
ATOM    764  C8   DA A  37      43.451 461.296 203.391 
ATOM    765  N7   DA A  37      43.074 461.800 202.256 
ATOM    766  C5   DA A  37      41.714 462.027 202.426 
ATOM    767  C6   DA A  37      40.729 462.555 201.576 
ATOM    768  N6   DA A  37      40.975 462.969 200.325 
ATOM    769  N1   DA A  37      39.476 462.641 202.060 
ATOM    770  C2   DA A  37      39.237 462.229 203.305 
ATOM    771  N3   DA A  37      40.072 461.722 204.185 
ATOM    772  C4   DA A  37      41.319 461.645 203.676 
ATOM    773  P    DC A  38      42.530 457.543 208.614 
ATOM    774  OP1  DC A  38      42.992 457.678 210.014 
ATOM    775  OP2  DC A  38      43.328 456.646 207.750 
ATOM    776  O5'  DC A  38      40.997 457.082 208.596 
ATOM    777  C5'  DC A  38      39.965 458.083 208.682 
ATOM    778  C4'  DC A  38      38.865 457.780 207.684 
ATOM    779  O4'  DC A  38      39.122 458.370 206.377 
ATOM    780  C3'  DC A  38      38.631 456.300 207.380 
ATOM    781  O3'  DC A  38      37.237 456.082 207.202 
ATOM    782  C2'  DC A  38      39.335 456.064 206.044 
ATOM    783  C1'  DC A  38      38.913 457.375 205.387 
ATOM    784  N1   DC A  38      39.724 457.734 204.192 
ATOM    785  C2   DC A  38      39.082 458.390 203.144 
ATOM    786  O2   DC A  38      37.876 458.646 203.250 
ATOM    787  N3   DC A  38      39.804 458.726 202.044 
ATOM    788  C4   DC A  38      41.109 458.431 201.969 
ATOM    789  N4   DC A  38      41.768 458.780 200.874 
ATOM    790  C5   DC A  38      41.787 457.756 203.034 
ATOM    791  C6   DC A  38      41.048 457.429 204.124 
ATOM    792  P    DC A  39      36.580 454.745 207.791 
ATOM    793  OP1  DC A  39      36.259 454.939 209.222 
ATOM    794  OP2  DC A  39      37.442 453.586 207.469 
ATOM    795  O5'  DC A  39      35.226 454.660 206.942 
ATOM    796  C5'  DC A  39      34.611 455.879 206.485 
ATOM    797  C4'  DC A  39      34.160 455.723 205.046 
ATOM    798  O4'  DC A  39      35.207 456.071 204.096 
ATOM    799  C3'  DC A  39      33.737 454.314 204.630 
ATOM    800  O3'  DC A  39      32.642 454.410 203.727 
ATOM    801  C2'  DC A  39      34.942 453.756 203.874 
ATOM    802  C1'  DC A  39      35.291 455.038 203.125 
ATOM    803  N1   DC A  39      36.669 455.047 202.559 
ATOM    804  C2   DC A  39      36.869 455.702 201.347 
ATOM    805  O2   DC A  39      35.905 456.245 200.796 
ATOM    806  N3   DC A  39      38.119 455.720 200.814 
ATOM    807  C4   DC A  39      39.136 455.119 201.442 
ATOM    808  N4   DC A  39      40.336 455.165 200.882 
ATOM    809  C5   DC A  39      38.951 454.439 202.689 
ATOM    810  C6   DC A  39      37.696 454.432 203.206 
ATOM    811  P    DT A  40      31.448 453.349 203.839 
ATOM    812  OP1  DT A  40      30.492 453.788 204.880 
ATOM    813  OP2  DT A  40      32.007 451.990 204.003 
ATOM    814  O5'  DT A  40      30.772 453.482 202.395 
ATOM    815  C5'  DT A  40      30.835 454.746 201.707 
ATOM    816  C4'  DT A  40      31.180 454.525 200.248 
ATOM    817  O4'  DT A  40      32.618 454.496 200.016 
ATOM    818  C3'  DT A  40      30.682 453.216 199.637 
ATOM    819  O3'  DT A  40      30.292 453.455 198.291 
ATOM    820  C2'  DT A  40      31.906 452.300 199.633 
ATOM    821  C1'  DT A  40      32.920 453.362 199.218 
ATOM    822  N1   DT A  40      34.334 452.975 199.480 
ATOM    823  C2   DT A  40      35.279 453.412 198.583 
ATOM    824  O2   DT A  40      35.003 454.088 197.607 
ATOM    825  N3   DT A  40      36.578 453.033 198.859 
ATOM    826  C4   DT A  40      37.000 452.273 199.930 
ATOM    827  O4   DT A  40      38.193 451.997 200.072 
ATOM    828  C5   DT A  40      35.937 451.861 200.815 
ATOM    829  C7   DT A  40      36.309 451.029 202.008 
ATOM    830  C6   DT A  40      34.664 452.215 200.571 
ATOM    831  P    DA A  41      28.985 452.727 197.721 
ATOM    832  OP1  DA A  41      27.782 453.504 198.095 
ATOM    833  OP2  DA A  41      28.992 451.305 198.126 
ATOM    834  O5'  DA A  41      29.226 452.837 196.142 
ATOM    835  C5'  DA A  41      29.971 453.956 195.625 
ATOM    836  C4'  DA A  41      30.956 453.482 194.575 
ATOM    837  O4'  DA A  41      32.234 453.086 195.149 
ATOM    838  C3'  DA A  41      30.524 452.262 193.761 
ATOM    839  O3'  DA A  41      30.975 452.419 192.421 
ATOM    840  C2'  DA A  41      31.276 451.090 194.392 
ATOM    841  C1'  DA A  41      32.595 451.824 194.611 
ATOM    842  N9   DA A  41      33.502 451.150 195.581 
ATOM    843  C8   DA A  41      33.170 450.440 196.700 
ATOM    844  N7   DA A  41      34.193 449.970 197.345 
ATOM    845  C5   DA A  41      35.284 450.399 196.602 
ATOM    846  C6   DA A  41      36.668 450.225 196.764 
ATOM    847  N6   DA A  41      37.214 449.540 197.779 
ATOM    848  N1   DA A  41      37.474 450.783 195.842 
ATOM    849  C2   DA A  41      36.927 451.463 194.836 
ATOM    850  N3   DA A  41      35.656 451.690 194.583 
ATOM    851  C4   DA A  41      34.871 451.121 195.520 
ATOM    852  P    DG A  42      30.022 451.955 191.222 
ATOM    853  OP1  DG A  42      29.057 453.033 190.911 
ATOM    854  OP2  DG A  42      29.439 450.632 191.535 
ATOM    855  O5'  DG A  42      31.070 451.810 190.023 
ATOM    856  C5'  DG A  42      32.240 452.649 190.013 
ATOM    857  C4'  DG A  42      33.462 451.831 189.643 
ATOM    858  O4'  DG A  42      34.094 451.219 190.804 
ATOM    859  C3'  DG A  42      33.215 450.656 188.697 
ATOM    860  O3'  DG A  42      34.322 450.536 187.812 
ATOM    861  C2'  DG A  42      33.183 449.427 189.605 
ATOM    862  C1'  DG A  42      34.333 449.850 190.514 
ATOM    863  N9   DG A  42      34.382 449.106 191.804 
ATOM    864  C8   DG A  42      33.344 448.626 192.573 
ATOM    865  N7   DG A  42      33.728 448.008 193.662 
ATOM    866  C5   DG A  42      35.119 448.083 193.612 
ATOM    867  C6   DG A  42      36.094 447.591 194.518 
ATOM    868  O6   DG A  42      35.928 446.978 195.569 
ATOM    869  N1   DG A  42      37.394 447.886 194.083 
ATOM    870  C2   DG A  42      37.709 448.567 192.923 
ATOM    871  N2   DG A  42      39.010 448.748 192.685 
ATOM    872  N3   DG A  42      36.793 449.029 192.074 
ATOM    873  C4   DG A  42      35.528 448.751 192.482 
ATOM    874  P    DA A  43      34.053 450.167 186.278 
ATOM    875  OP1  DA A  43      33.718 451.395 185.523 
ATOM    876  OP2  DA A  43      33.066 449.067 186.198 
ATOM    877  O5'  DA A  43      35.491 449.632 185.825 
ATOM    878  C5'  DA A  43      36.667 450.163 186.464 
ATOM    879  C4'  DA A  43      37.634 449.041 186.788 
ATOM    880  O4'  DA A  43      37.376 448.446 188.091 
ATOM    881  C3'  DA A  43      37.616 447.851 185.830 
ATOM    882  O3'  DA A  43      38.944 447.365 185.674 
ATOM    883  C2'  DA A  43      36.791 446.785 186.550 
ATOM    884  C1'  DA A  43      37.359 447.035 187.943 
ATOM    885  N9   DA A  43      36.527 446.464 189.040 
ATOM    886  C8   DA A  43      35.168 446.350 189.103 
ATOM    887  N7   DA A  43      34.738 445.805 190.198 
ATOM    888  C5   DA A  43      35.894 445.536 190.916 
ATOM    889  C6   DA A  43      36.115 444.954 192.175 
ATOM    890  N6   DA A  43      35.128 444.516 192.971 
ATOM    891  N1   DA A  43      37.390 444.836 192.588 
ATOM    892  C2   DA A  43      38.367 445.273 191.794 
ATOM    893  N3   DA A  43      38.283 445.830 190.605 
ATOM    894  C4   DA A  43      36.996 445.936 190.214 
ATOM    895  P    DG A  44      39.430 446.884 184.227 
ATOM    896  OP1  DG A  44      39.879 448.054 183.440 
ATOM    897  OP2  DG A  44      38.380 446.047 183.604 
ATOM    898  O5'  DG A  44      40.690 445.973 184.604 
ATOM    899  C5'  DG A  44      41.450 446.288 185.786 
ATOM    900  C4'  DG A  44      41.766 445.018 186.551 
ATOM    901  O4'  DG A  44      40.719 444.665 187.499 
ATOM    902  C3'  DG A  44      41.939 443.756 185.705 
ATOM    903  O3'  DG A  44      42.968 442.956 186.275 
ATOM    904  C2'  DG A  44      40.610 443.012 185.846 
ATOM    905  C1'  DG A  44      40.409 443.290 187.332 
ATOM    906  N9   DG A  44      39.011 443.071 187.798 
ATOM    907  C8   DG A  44      37.825 443.285 187.129 
ATOM    908  N7   DG A  44      36.757 442.989 187.827 
ATOM    909  C5   DG A  44      37.270 442.547 189.046 
ATOM    910  C6   DG A  44      36.597 442.088 190.208 
ATOM    911  O6   DG A  44      35.390 441.976 190.405 
ATOM    912  N1   DG A  44      37.503 441.736 191.218 
ATOM    913  C2   DG A  44      38.878 441.817 191.118 
ATOM    914  N2   DG A  44      39.567 441.434 192.196 
ATOM    915  N3   DG A  44      39.508 442.248 190.028 
ATOM    916  C4   DG A  44      38.644 442.593 189.038 
ATOM    917  P    DT A  45      43.989 442.199 185.304 
ATOM    918  OP1  DT A  45      45.075 443.125 184.907 
ATOM    919  OP2  DT A  45      43.243 441.563 184.197 
ATOM    920  O5'  DT A  45      44.573 441.071 186.276 
ATOM    921  C5'  DT A  45      44.653 441.340 187.689 
ATOM    922  C4'  DT A  45      44.174 440.136 188.474 
ATOM    923  O4'  DT A  45      42.736 440.159 188.704 
ATOM    924  C3'  DT A  45      44.421 438.775 187.823 
ATOM    925  O3'  DT A  45      44.745 437.831 188.837 
ATOM    926  C2'  DT A  45      43.075 438.388 187.212 
ATOM    927  C1'  DT A  45      42.208 438.886 188.364 
ATOM    928  N1   DT A  45      40.774 439.062 188.003 
ATOM    929  C2   DT A  45      39.845 438.790 188.978 
ATOM    930  O2   DT A  45      40.148 438.421 190.099 
ATOM    931  N3   DT A  45      38.526 438.964 188.606 
ATOM    932  C4   DT A  45      38.072 439.377 187.369 
ATOM    933  O4   DT A  45      36.864 439.496 187.154 
ATOM    934  C5   DT A  45      39.121 439.637 186.413 
ATOM    935  C7   DT A  45      38.712 440.091 185.042 
ATOM    936  C6   DT A  45      40.412 439.477 186.747 
ATOM    937  P    DT A  46      45.881 436.741 188.548 
ATOM    938  OP1  DT A  46      47.213 437.329 188.817 
ATOM    939  OP2  DT A  46      45.686 436.167 187.199 
ATOM    940  O5'  DT A  46      45.546 435.635 189.655 
ATOM    941  C5'  DT A  46      44.945 436.050 190.896 
ATOM    942  C4'  DT A  46      43.827 435.098 191.274 
ATOM    943  O4'  DT A  46      42.548 435.488 190.697 
ATOM    944  C3'  DT A  46      44.007 433.648 190.825 
ATOM    945  O3'  DT A  46      43.490 432.787 191.832 
ATOM    946  C2'  DT A  46      43.133 433.517 189.578 
ATOM    947  C1'  DT A  46      41.960 434.344 190.097 
ATOM    948  N1   DT A  46      41.033 434.807 189.026 
ATOM    949  C2   DT A  46      39.699 434.884 189.345 
ATOM    950  O2   DT A  46      39.262 434.594 190.445 
ATOM    951  N3   DT A  46      38.871 435.317 188.327 
ATOM    952  C4   DT A  46      39.257 435.670 187.050 
ATOM    953  O4   DT A  46      38.423 436.043 186.223 
ATOM    954  C5   DT A  46      40.677 435.555 186.812 
ATOM    955  C7   DT A  46      41.183 435.920 185.447 
ATOM    956  C6   DT A  46      41.505 435.137 187.783 
ATOM    957  P    DG A  47      44.272 431.433 192.171 
ATOM    958  OP1  DG A  47      45.366 431.718 193.127 
ATOM    959  OP2  DG A  47      44.667 430.760 190.914 
ATOM    960  O5'  DG A  47      43.130 430.582 192.900 
ATOM    961  C5'  DG A  47      42.104 431.276 193.634 
ATOM    962  C4'  DG A  47      40.749 430.669 193.331 
ATOM    963  O4'  DG A  47      40.117 431.275 192.167 
ATOM    964  C3'  DG A  47      40.745 429.173 193.015 
ATOM    965  O3'  DG A  47      39.572 428.589 193.566 
ATOM    966  C2'  DG A  47      40.653 429.100 191.491 
ATOM    967  C1'  DG A  47      39.651 430.237 191.319 
ATOM    968  N9   DG A  47      39.582 430.770 189.930 
ATOM    969  C8   DG A  47      40.587 430.902 188.997 
ATOM    970  N7   DG A  47      40.192 431.412 187.855 
ATOM    971  C5   DG A  47      38.829 431.633 188.046 
ATOM    972  C6   DG A  47      37.858 432.170 187.160 
ATOM    973  O6   DG A  47      38.004 432.569 186.008 
ATOM    974  N1   DG A  47      36.591 432.218 187.759 
ATOM    975  C2   DG A  47      36.301 431.801 189.043 
ATOM    976  N2   DG A  47      35.029 431.930 189.428 
ATOM    977  N3   DG A  47      37.212 431.298 189.872 
ATOM    978  C4   DG A  47      38.446 431.244 189.308 
ATOM    979  P    DG A  48      39.670 427.140 194.241 
ATOM    980  OP1  DG A  48      40.132 427.276 195.641 
ATOM    981  OP2  DG A  48      40.468 426.244 193.378 
ATOM    982  O5'  DG A  48      38.137 426.679 194.223 
ATOM    983  C5'  DG A  48      37.105 427.680 194.309 
ATOM    984  C4'  DG A  48      36.005 427.378 193.312 
ATOM    985  O4'  DG A  48      36.261 427.968 192.005 
ATOM    986  C3'  DG A  48      35.771 425.898 193.008 
ATOM    987  O3'  DG A  48      34.377 425.679 192.830 
ATOM    988  C2'  DG A  48      36.474 425.661 191.671 
ATOM    989  C1'  DG A  48      36.052 426.972 191.015 
ATOM    990  N9   DG A  48      36.864 427.331 189.819 
ATOM    991  C8   DG A  48      38.202 427.107 189.573 
ATOM    992  N7   DG A  48      38.613 427.552 188.411 
ATOM    993  C5   DG A  48      37.467 428.109 187.845 
ATOM    994  C6   DG A  48      37.285 428.747 186.591 
ATOM    995  O6   DG A  48      38.111 428.955 185.706 
ATOM    996  N1   DG A  48      35.959 429.165 186.417 
ATOM    997  C2   DG A  48      34.942 428.990 187.334 
ATOM    998  N2   DG A  48      33.743 429.461 186.980 
ATOM    999  N3   DG A  48      35.114 428.392 188.512 
ATOM   1000  C4   DG A  48      36.394 427.980 188.696 
ATOM   1001  P    DG A  49      33.720 424.343 193.418 
ATOM   1002  OP1  DG A  49      33.399 424.536 194.850 
ATOM   1003  OP2  DG A  49      34.581 423.184 193.096 
ATOM   1004  O5'  DG A  49      32.366 424.257 192.570 
ATOM   1005  C5'  DG A  49      31.751 425.476 192.112 
ATOM   1006  C4'  DG A  49      31.300 425.321 190.673 
ATOM   1007  O4'  DG A  49      32.347 425.668 189.723 
ATOM   1008  C3'  DG A  49      30.877 423.912 190.258 
ATOM   1009  O3'  DG A  49      29.782 424.008 189.354 
ATOM   1010  C2'  DG A  49      32.082 423.353 189.501 
ATOM   1011  C1'  DG A  49      32.431 424.636 188.752 
ATOM   1012  N9   DG A  49      33.808 424.644 188.187 
ATOM   1013  C8   DG A  49      34.961 424.082 188.692 
ATOM   1014  N7   DG A  49      36.020 424.270 187.942 
ATOM   1015  C5   DG A  49      35.535 425.008 186.863 
ATOM   1016  C6   DG A  49      36.212 425.512 185.723 
ATOM   1017  O6   DG A  49      37.398 425.409 185.424 
ATOM   1018  N1   DG A  49      35.338 426.206 184.873 
ATOM   1019  C2   DG A  49      33.988 426.390 185.098 
ATOM   1020  N2   DG A  49      33.328 427.083 184.168 
ATOM   1021  N3   DG A  49      33.354 425.918 186.170 
ATOM   1022  C4   DG A  49      34.187 425.241 187.003 
ATOM   1023  P    DA A  50      28.588 422.947 189.466 
ATOM   1024  OP1  DA A  50      27.632 423.385 190.507 
ATOM   1025  OP2  DA A  50      29.147 421.587 189.630 
ATOM   1026  O5'  DA A  50      27.912 423.080 188.022 
ATOM   1027  C5'  DA A  50      27.975 424.343 187.335 
ATOM   1028  C4'  DA A  50      28.320 424.123 185.876 
ATOM   1029  O4'  DA A  50      29.758 424.094 185.643 
ATOM   1030  C3'  DA A  50      27.822 422.813 185.264 
ATOM   1031  O3'  DA A  50      27.432 423.052 183.918 
ATOM   1032  C2'  DA A  50      29.045 421.897 185.261 
ATOM   1033  C1'  DA A  50      30.060 422.959 184.846 
ATOM   1034  N9   DA A  50      31.474 422.573 185.108 
ATOM   1035  C8   DA A  50      31.972 421.827 186.137 
ATOM   1036  N7   DA A  50      33.257 421.660 186.089 
ATOM   1037  C5   DA A  50      33.642 422.344 184.945 
ATOM   1038  C6   DA A  50      34.891 422.548 184.337 
ATOM   1039  N6   DA A  50      36.040 422.056 184.823 
ATOM   1040  N1   DA A  50      34.919 423.277 183.206 
ATOM   1041  C2   DA A  50      33.775 423.764 182.728 
ATOM   1042  N3   DA A  50      32.556 423.641 183.205 
ATOM   1043  C4   DA A  50      32.556 422.906 184.337 
ATOM   1044  P    DA A  51      26.124 422.325 183.348 
ATOM   1045  OP1  DA A  51      24.921 423.101 183.722 
ATOM   1046  OP2  DA A  51      26.132 420.902 183.754 
ATOM   1047  O5'  DA A  51      26.366 422.434 181.769 
ATOM   1048  C5'  DA A  51      27.111 423.553 181.253 
ATOM   1049  C4'  DA A  51      28.095 423.079 180.202 
ATOM   1050  O4'  DA A  51      29.374 422.684 180.777 
ATOM   1051  C3'  DA A  51      27.664 421.859 179.389 
ATOM   1052  O3'  DA A  51      28.115 422.016 178.049 
ATOM   1053  C2'  DA A  51      28.416 420.688 180.019 
ATOM   1054  C1'  DA A  51      29.735 421.421 180.238 
ATOM   1055  N9   DA A  51      30.642 420.747 181.209 
ATOM   1056  C8   DA A  51      30.310 420.038 182.328 
ATOM   1057  N7   DA A  51      31.333 419.568 182.972 
ATOM   1058  C5   DA A  51      32.424 419.996 182.230 
ATOM   1059  C6   DA A  51      33.808 419.823 182.392 
ATOM   1060  N6   DA A  51      34.353 419.137 183.407 
ATOM   1061  N1   DA A  51      34.614 420.380 181.470 
ATOM   1062  C2   DA A  51      34.066 421.061 180.464 
ATOM   1063  N3   DA A  51      32.796 421.288 180.210 
ATOM   1064  C4   DA A  51      32.011 420.719 181.147 
ATOM   1065  P    DG A  52      27.161 421.553 176.849 
ATOM   1066  OP1  DG A  52      26.196 422.631 176.538 
ATOM   1067  OP2  DG A  52      26.578 420.230 177.162 
ATOM   1068  O5'  DG A  52      28.210 421.407 175.650 
ATOM   1069  C5'  DG A  52      29.380 422.246 175.640 
ATOM   1070  C4'  DG A  52      30.602 421.428 175.270 
ATOM   1071  O4'  DG A  52      31.233 420.816 176.432 
ATOM   1072  C3'  DG A  52      30.355 420.254 174.324 
ATOM   1073  O3'  DG A  52      31.462 420.134 173.439 
ATOM   1074  C2'  DG A  52      30.323 419.025 175.232 
ATOM   1075  C1'  DG A  52      31.472 419.448 176.142 
ATOM   1076  N9   DG A  52      31.522 418.704 177.431 
ATOM   1077  C8   DG A  52      30.484 418.224 178.200 
ATOM   1078  N7   DG A  52      30.868 417.606 179.290 
ATOM   1079  C5   DG A  52      32.259 417.681 179.240 
ATOM   1080  C6   DG A  52      33.234 417.188 180.146 
ATOM   1081  O6   DG A  52      33.068 416.575 181.197 
ATOM   1082  N1   DG A  52      34.534 417.483 179.710 
ATOM   1083  C2   DG A  52      34.849 418.165 178.551 
ATOM   1084  N2   DG A  52      36.150 418.346 178.312 
ATOM   1085  N3   DG A  52      33.933 418.627 177.701 
ATOM   1086  C4   DG A  52      32.668 418.349 178.110 
ATOM   1087  P    DA A  53      31.193 419.764 171.905 
ATOM   1088  OP1  DA A  53      30.858 420.993 171.150 
ATOM   1089  OP2  DA A  53      30.206 418.665 171.825 
ATOM   1090  O5'  DA A  53      32.631 419.229 171.452 
ATOM   1091  C5'  DA A  53      33.807 419.761 172.091 
ATOM   1092  C4'  DA A  53      34.773 418.639 172.415 
ATOM   1093  O4'  DA A  53      34.516 418.044 173.719 
ATOM   1094  C3'  DA A  53      34.756 417.448 171.457 
ATOM   1095  O3'  DA A  53      36.084 416.963 171.301 
ATOM   1096  C2'  DA A  53      33.931 416.383 172.178 
ATOM   1097  C1'  DA A  53      34.499 416.632 173.571 
ATOM   1098  N9   DA A  53      33.667 416.062 174.668 
ATOM   1099  C8   DA A  53      32.308 415.948 174.731 
ATOM   1100  N7   DA A  53      31.878 415.402 175.825 
ATOM   1101  C5   DA A  53      33.034 415.134 176.543 
ATOM   1102  C6   DA A  53      33.254 414.551 177.802 
ATOM   1103  N6   DA A  53      32.268 414.113 178.598 
ATOM   1104  N1   DA A  53      34.530 414.433 178.215 
ATOM   1105  C2   DA A  53      35.507 414.870 177.421 
ATOM   1106  N3   DA A  53      35.422 415.428 176.233 
ATOM   1107  C4   DA A  53      34.136 415.534 175.842 
ATOM   1108  P    DC A  54      36.570 416.481 169.854 
ATOM   1109  OP1  DC A  54      37.019 417.651 169.067 
ATOM   1110  OP2  DC A  54      35.520 415.644 169.232 
ATOM   1111  O5'  DC A  54      37.830 415.570 170.232 
ATOM   1112  C5'  DC A  54      38.590 415.885 171.413 
ATOM   1113  C4'  DC A  54      38.906 414.616 172.178 
ATOM   1114  O4'  DC A  54      37.859 414.262 173.127 
ATOM   1115  C3'  DC A  54      39.079 413.354 171.333 
ATOM   1116  O3'  DC A  54      40.107 412.554 171.903 
ATOM   1117  C2'  DC A  54      37.750 412.610 171.473 
ATOM   1118  C1'  DC A  54      37.549 412.887 172.960 
ATOM   1119  N1   DC A  54      36.151 412.669 173.426 
ATOM   1120  C2   DC A  54      35.966 412.177 174.715 
ATOM   1121  O2   DC A  54      36.959 411.946 175.413 
ATOM   1122  N3   DC A  54      34.699 411.971 175.158 
ATOM   1123  C4   DC A  54      33.649 412.234 174.371 
ATOM   1124  N4   DC A  54      32.433 412.016 174.849 
ATOM   1125  C5   DC A  54      33.818 412.739 173.041 
ATOM   1126  C6   DC A  54      35.091 412.939 172.616 
ATOM   1127  P    DG A  55      41.129 411.797 170.931 
ATOM   1128  OP1  DG A  55      42.215 412.722 170.535 
ATOM   1129  OP2  DG A  55      40.383 411.160 169.824 
ATOM   1130  O5'  DG A  55      41.713 410.668 171.904 
ATOM   1131  C5'  DG A  55      41.793 410.938 173.316 
ATOM   1132  C4'  DG A  55      41.314 409.733 174.101 
ATOM   1133  O4'  DG A  55      39.876 409.757 174.331 
ATOM   1134  C3'  DG A  55      41.561 408.373 173.450 
ATOM   1135  O3'  DG A  55      41.885 407.429 174.465 
ATOM   1136  C2'  DG A  55      40.215 407.986 172.839 
ATOM   1137  C1'  DG A  55      39.347 408.484 173.992 
ATOM   1138  N9   DG A  55      37.914 408.660 173.630 
ATOM   1139  C8   DG A  55      37.360 409.063 172.434 
ATOM   1140  N7   DG A  55      36.050 409.115 172.443 
ATOM   1141  C5   DG A  55      35.712 408.718 173.736 
ATOM   1142  C6   DG A  55      34.438 408.578 174.345 
ATOM   1143  O6   DG A  55      33.327 408.779 173.861 
ATOM   1144  N1   DG A  55      34.550 408.149 175.675 
ATOM   1145  C2   DG A  55      35.738 407.891 176.330 
ATOM   1146  N2   DG A  55      35.632 407.492 177.600 
ATOM   1147  N3   DG A  55      36.933 408.023 175.758 
ATOM   1148  C4   DG A  55      36.841 408.438 174.468 
ATOM   1149  P    DT A  56      43.021 406.338 174.175 
ATOM   1150  OP1  DT A  56      44.352 406.926 174.445 
ATOM   1151  OP2  DT A  56      42.826 405.765 172.826 
ATOM   1152  O5'  DT A  56      42.686 405.232 175.283 
ATOM   1153  C5'  DT A  56      42.085 405.647 176.523 
ATOM   1154  C4'  DT A  56      40.966 404.696 176.901 
ATOM   1155  O4'  DT A  56      39.688 405.085 176.324 
ATOM   1156  C3'  DT A  56      41.147 403.246 176.452 
ATOM   1157  O3'  DT A  56      40.630 402.384 177.460 
ATOM   1158  C2'  DT A  56      40.273 403.115 175.205 
ATOM   1159  C1'  DT A  56      39.100 403.941 175.724 
ATOM   1160  N1   DT A  56      38.173 404.405 174.654 
ATOM   1161  C2   DT A  56      36.839 404.482 174.972 
ATOM   1162  O2   DT A  56      36.402 404.192 176.072 
ATOM   1163  N3   DT A  56      36.011 404.914 173.955 
ATOM   1164  C4   DT A  56      36.397 405.267 172.678 
ATOM   1165  O4   DT A  56      35.563 405.640 171.851 
ATOM   1166  C5   DT A  56      37.817 405.153 172.440 
ATOM   1167  C7   DT A  56      38.323 405.518 171.074 
ATOM   1168  C6   DT A  56      38.645 404.735 173.411 
ATOM   1169  P    DC A  57      41.412 401.030 177.799 
ATOM   1170  OP1  DC A  57      42.506 401.316 178.754 
ATOM   1171  OP2  DC A  57      41.807 400.357 176.542 
ATOM   1172  O5'  DC A  57      40.270 400.179 178.527 
ATOM   1173  C5'  DC A  57      39.244 400.873 179.262 
ATOM   1174  C4'  DC A  57      37.889 400.266 178.958 
ATOM   1175  O4'  DC A  57      37.257 400.872 177.795 
ATOM   1176  C3'  DC A  57      37.885 398.771 178.642 
ATOM   1177  O3'  DC A  57      36.712 398.186 179.194 
ATOM   1178  C2'  DC A  57      37.793 398.697 177.118 
ATOM   1179  C1'  DC A  57      36.791 399.834 176.947 
ATOM   1180  N1   DC A  57      36.722 400.367 175.557 
ATOM   1181  C2   DC A  57      35.485 400.806 175.090 
ATOM   1182  O2   DC A  57      34.505 400.735 175.841 
ATOM   1183  N3   DC A  57      35.401 401.294 173.827 
ATOM   1184  C4   DC A  57      36.487 401.354 173.045 
ATOM   1185  N4   DC A  57      36.354 401.839 171.820 
ATOM   1186  C5   DC A  57      37.768 400.908 173.505 
ATOM   1187  C6   DC A  57      37.830 400.423 174.771 
ATOM   1188  P    DA A  58      36.809 396.738 179.869 
ATOM   1189  OP1  DA A  58      37.272 396.873 181.269 
ATOM   1190  OP2  DA A  58      37.608 395.841 179.005 
ATOM   1191  O5'  DA A  58      35.277 396.277 179.851 
ATOM   1192  C5'  DA A  58      34.245 397.278 179.937 
ATOM   1193  C4'  DA A  58      33.144 396.975 178.939 
ATOM   1194  O4'  DA A  58      33.401 397.565 177.632 
ATOM   1195  C3'  DA A  58      32.911 395.496 178.635 
ATOM   1196  O3'  DA A  58      31.517 395.277 178.457 
ATOM   1197  C2'  DA A  58      33.614 395.259 177.299 
ATOM   1198  C1'  DA A  58      33.192 396.570 176.642 
ATOM   1199  N9   DA A  58      34.004 396.929 175.447 
ATOM   1200  C8   DA A  58      35.331 396.699 175.221 
ATOM   1201  N7   DA A  58      35.752 397.133 174.073 
ATOM   1202  C5   DA A  58      34.621 397.693 173.494 
ATOM   1203  C6   DA A  58      34.406 398.330 172.260 
ATOM   1204  N6   DA A  58      35.369 398.517 171.346 
ATOM   1205  N1   DA A  58      33.161 398.768 171.998 
ATOM   1206  C2   DA A  58      32.209 398.580 172.910 
ATOM   1207  N3   DA A  58      32.290 398.003 174.089 
ATOM   1208  C4   DA A  58      33.546 397.573 174.326 
ATOM   1209  P    DC A  59      30.860 393.940 179.045 
ATOM   1210  OP1  DC A  59      30.539 394.134 180.477 
ATOM   1211  OP2  DC A  59      31.721 392.781 178.723 
ATOM   1212  O5'  DC A  59      29.506 393.855 178.197 
ATOM   1213  C5'  DC A  59      28.891 395.074 177.739 
ATOM   1214  C4'  DC A  59      28.440 394.918 176.301 
ATOM   1215  O4'  DC A  59      29.486 395.266 175.350 
ATOM   1216  C3'  DC A  59      28.017 393.509 175.885 
ATOM   1217  O3'  DC A  59      26.922 393.605 174.982 
ATOM   1218  C2'  DC A  59      29.222 392.951 175.129 
ATOM   1219  C1'  DC A  59      29.571 394.233 174.380 
ATOM   1220  N1   DC A  59      30.948 394.242 173.814 
ATOM   1221  C2   DC A  59      31.149 394.897 172.602 
ATOM   1222  O2   DC A  59      30.184 395.440 172.050 
ATOM   1223  N3   DC A  59      32.398 394.915 172.069 
ATOM   1224  C4   DC A  59      33.416 394.314 172.697 
ATOM   1225  N4   DC A  59      34.615 394.360 172.137 
ATOM   1226  C5   DC A  59      33.231 393.634 173.944 
ATOM   1227  C6   DC A  59      31.976 393.627 174.461 
ATOM   1228  P    DT A  60      25.728 392.545 175.094 
ATOM   1229  OP1  DT A  60      24.772 392.983 176.134 
ATOM   1230  OP2  DT A  60      26.287 391.185 175.257 
ATOM   1231  O5'  DT A  60      25.052 392.677 173.650 
ATOM   1232  C5'  DT A  60      25.115 393.941 172.962 
ATOM   1233  C4'  DT A  60      25.460 393.720 171.503 
ATOM   1234  O4'  DT A  60      26.897 393.691 171.271 
ATOM   1235  C3'  DT A  60      24.961 392.411 170.892 
ATOM   1236  O3'  DT A  60      24.572 392.650 169.545 
ATOM   1237  C2'  DT A  60      26.185 391.495 170.888 
ATOM   1238  C1'  DT A  60      27.199 392.557 170.473 
ATOM   1239  N1   DT A  60      28.614 392.170 170.735 
ATOM   1240  C2   DT A  60      29.559 392.607 169.838 
ATOM   1241  O2   DT A  60      29.283 393.283 168.862 
ATOM   1242  N3   DT A  60      30.858 392.228 170.113 
ATOM   1243  C4   DT A  60      31.280 391.468 171.184 
ATOM   1244  O4   DT A  60      32.473 391.192 171.326 
ATOM   1245  C5   DT A  60      30.216 391.056 172.070 
ATOM   1246  C7   DT A  60      30.589 390.224 173.262 
ATOM   1247  C6   DT A  60      28.944 391.410 171.826 
ATOM   1248  P    DG A  61      23.264 391.922 168.975 
ATOM   1249  OP1  DG A  61      22.061 392.699 169.350 
ATOM   1250  OP2  DG A  61      23.272 390.500 169.381 
ATOM   1251  O5'  DG A  61      23.506 392.032 167.397 
ATOM   1252  C5'  DG A  61      24.251 393.151 166.880 
ATOM   1253  C4'  DG A  61      25.235 392.677 165.829 
ATOM   1254  O4'  DG A  61      26.513 392.281 166.404 
ATOM   1255  C3'  DG A  61      24.804 391.457 165.016 
ATOM   1256  O3'  DG A  61      25.254 391.614 163.676 
ATOM   1257  C2'  DG A  61      25.556 390.285 165.647 
ATOM   1258  C1'  DG A  61      26.875 391.019 165.865 
ATOM   1259  N9   DG A  61      27.782 390.345 166.836 
ATOM   1260  C8   DG A  61      27.466 389.625 167.968 
ATOM   1261  N7   DG A  61      28.508 389.157 168.611 
ATOM   1262  C5   DG A  61      29.591 389.596 167.850 
ATOM   1263  C6   DG A  61      30.983 389.401 168.045 
ATOM   1264  O6   DG A  61      31.557 388.790 168.943 
ATOM   1265  N1   DG A  61      31.733 390.019 167.035 
ATOM   1266  C2   DG A  61      31.206 390.733 165.976 
ATOM   1267  N2   DG A  61      32.090 391.246 165.117 
ATOM   1268  N3   DG A  61      29.899 390.916 165.795 
ATOM   1269  C4   DG A  61      29.159 390.322 166.766 
ATOM   1270  P    DA A  62      24.301 391.150 162.476 
ATOM   1271  OP1  DA A  62      23.336 392.228 162.166 
ATOM   1272  OP2  DA A  62      23.718 389.827 162.790 
ATOM   1273  O5'  DA A  62      25.350 391.005 161.278 
ATOM   1274  C5'  DA A  62      26.520 391.844 161.267 
ATOM   1275  C4'  DA A  62      27.742 391.026 160.898 
ATOM   1276  O4'  DA A  62      28.373 390.414 162.059 
ATOM   1277  C3'  DA A  62      27.494 389.851 159.952 
ATOM   1278  O3'  DA A  62      28.602 389.731 159.066 
ATOM   1279  C2'  DA A  62      27.463 388.622 160.859 
ATOM   1280  C1'  DA A  62      28.612 389.045 161.769 
ATOM   1281  N9   DA A  62      28.661 388.301 163.059 
ATOM   1282  C8   DA A  62      27.621 387.833 163.808 
ATOM   1283  N7   DA A  62      27.987 387.218 164.890 
ATOM   1284  C5   DA A  62      29.373 387.283 164.857 
ATOM   1285  C6   DA A  62      30.365 386.809 165.732 
ATOM   1286  N6   DA A  62      30.095 386.145 166.866 
ATOM   1287  N1   DA A  62      31.648 387.043 165.400 
ATOM   1288  C2   DA A  62      31.909 387.704 164.274 
ATOM   1289  N3   DA A  62      31.072 388.192 163.384 
ATOM   1290  C4   DA A  62      29.796 387.944 163.740 
ATOM   1291  P    DT A  63      28.333 389.362 157.533 
ATOM   1292  OP1  DT A  63      27.998 390.590 156.778 
ATOM   1293  OP2  DT A  63      27.346 388.262 157.453 
ATOM   1294  O5'  DT A  63      29.771 388.827 157.080 
ATOM   1295  C5'  DT A  63      30.947 389.359 157.719 
ATOM   1296  C4'  DT A  63      31.913 388.236 158.043 
ATOM   1297  O4'  DT A  63      31.656 387.641 159.346 
ATOM   1298  C3'  DT A  63      31.896 387.046 157.084 
ATOM   1299  O3'  DT A  63      33.224 386.561 156.929 
ATOM   1300  C2'  DT A  63      31.071 385.980 157.805 
ATOM   1301  C1'  DT A  63      31.638 386.230 159.198 
ATOM   1302  N1   DT A  63      30.807 385.659 160.295 
ATOM   1303  C2   DT A  63      31.471 385.178 161.397 
ATOM   1304  O2   DT A  63      32.685 385.202 161.504 
ATOM   1305  N3   DT A  63      30.668 384.656 162.393 
ATOM   1306  C4   DT A  63      29.290 384.579 162.377 
ATOM   1307  O4   DT A  63      28.679 384.090 163.329 
ATOM   1308  C5   DT A  63      28.684 385.110 161.178 
ATOM   1309  C7   DT A  63      27.188 385.064 161.079 
ATOM   1310  C6   DT A  63      29.441 385.622 160.195 
ATOM   1311  P    DT A  64      33.710 386.079 155.482 
ATOM   1312  OP1  DT A  64      34.159 387.249 154.695 
ATOM   1313  OP2  DT A  64      32.660 385.242 154.859 
ATOM   1314  O5'  DT A  64      34.970 385.168 155.859 
ATOM   1315  C5'  DT A  64      35.730 385.483 157.040 
ATOM   1316  C4'  DT A  64      36.046 384.213 157.806 
ATOM   1317  O4'  DT A  64      34.999 383.860 158.754 
ATOM   1318  C3'  DT A  64      36.218 382.951 156.960 
ATOM   1319  O3'  DT A  64      37.247 382.151 157.530 
ATOM   1320  C2'  DT A  64      34.890 382.207 157.100 
ATOM   1321  C1'  DT A  64      34.689 382.485 158.587 
ATOM   1322  N1   DT A  64      33.291 382.266 159.053 
ATOM   1323  C2   DT A  64      33.125 381.781 160.327 
ATOM   1324  O2   DT A  64      34.060 381.532 161.069 
ATOM   1325  N3   DT A  64      31.815 381.591 160.724 
ATOM   1326  C4   DT A  64      30.687 381.839 159.970 
ATOM   1327  O4   DT A  64      29.564 381.629 160.434 
ATOM   1328  C5   DT A  64      30.962 382.346 158.647 
ATOM   1329  C7   DT A  64      29.790 382.642 157.759 
ATOM   1330  C6   DT A  64      32.226 382.540 158.235 
ATOM   1331  P    DA A  65      38.269 381.394 156.559 
ATOM   1332  OP1  DA A  65      39.355 382.320 156.162 
ATOM   1333  OP2  DA A  65      37.522 380.758 155.452 
ATOM   1334  O5'  DA A  65      38.853 380.266 157.531 
ATOM   1335  C5'  DA A  65      38.933 380.535 158.943 
ATOM   1336  C4'  DA A  65      38.454 379.331 159.729 
ATOM   1337  O4'  DA A  65      37.016 379.354 159.959 
ATOM   1338  C3'  DA A  65      38.701 377.970 159.078 
ATOM   1339  O3'  DA A  65      39.025 377.026 160.092 
ATOM   1340  C2'  DA A  65      37.355 377.583 158.467 
ATOM   1341  C1'  DA A  65      36.487 378.081 159.619 
ATOM   1342  N9   DA A  65      35.054 378.257 159.257 
ATOM   1343  C8   DA A  65      34.522 378.659 158.065 
ATOM   1344  N7   DA A  65      33.227 378.714 158.060 
ATOM   1345  C5   DA A  65      32.870 378.321 159.343 
ATOM   1346  C6   DA A  65      31.625 378.172 159.976 
ATOM   1347  N6   DA A  65      30.453 378.414 159.371 
ATOM   1348  N1   DA A  65      31.628 377.763 161.258 
ATOM   1349  C2   DA A  65      32.795 377.525 161.854 
ATOM   1350  N3   DA A  65      34.013 377.629 161.367 
ATOM   1351  C4   DA A  65      33.982 378.039 160.083 
ATOM   1352  P    DT A  66      40.161 375.936 159.803 
ATOM   1353  OP1  DT A  66      41.492 376.524 160.072 
ATOM   1354  OP2  DT A  66      39.966 375.362 158.453 
ATOM   1355  O5'  DT A  66      39.826 374.830 160.910 
ATOM   1356  C5'  DT A  66      39.225 375.245 162.151 
ATOM   1357  C4'  DT A  66      38.106 374.293 162.529 
ATOM   1358  O4'  DT A  66      36.828 374.683 161.952 
ATOM   1359  C3'  DT A  66      38.287 372.843 162.080 
ATOM   1360  O3'  DT A  66      37.770 371.982 163.087 
ATOM   1361  C2'  DT A  66      37.413 372.713 160.832 
ATOM   1362  C1'  DT A  66      36.240 373.539 161.351 
ATOM   1363  N1   DT A  66      35.313 374.002 160.281 
ATOM   1364  C2   DT A  66      33.979 374.079 160.599 
ATOM   1365  O2   DT A  66      33.542 373.789 161.699 
ATOM   1366  N3   DT A  66      33.151 374.512 159.582 
ATOM   1367  C4   DT A  66      33.537 374.865 158.305 
ATOM   1368  O4   DT A  66      32.703 375.238 157.478 
ATOM   1369  C5   DT A  66      34.957 374.750 158.067 
ATOM   1370  C7   DT A  66      35.462 375.115 156.702 
ATOM   1371  C6   DT A  66      35.785 374.332 159.038 
ATOM   1372  P    DG A  67      38.552 370.628 163.426 
ATOM   1373  OP1  DG A  67      39.646 370.913 164.382 
ATOM   1374  OP2  DG A  67      38.947 369.955 162.169 
ATOM   1375  O5'  DG A  67      37.409 369.777 164.155 
ATOM   1376  C5'  DG A  67      36.384 370.471 164.889 
ATOM   1377  C4'  DG A  67      35.029 369.864 164.586 
ATOM   1378  O4'  DG A  67      34.397 370.470 163.422 
ATOM   1379  C3'  DG A  67      35.025 368.368 164.270 
ATOM   1380  O3'  DG A  67      33.851 367.784 164.821 
ATOM   1381  C2'  DG A  67      34.933 368.295 162.745 
ATOM   1382  C1'  DG A  67      33.930 369.432 162.574 
ATOM   1383  N9   DG A  67      33.861 369.965 161.185 
ATOM   1384  C8   DG A  67      34.867 370.097 160.252 
ATOM   1385  N7   DG A  67      34.472 370.608 159.110 
ATOM   1386  C5   DG A  67      33.109 370.828 159.301 
ATOM   1387  C6   DG A  67      32.138 371.365 158.415 
ATOM   1388  O6   DG A  67      32.284 371.764 157.263 
ATOM   1389  N1   DG A  67      30.871 371.413 159.014 
ATOM   1390  C2   DG A  67      30.580 370.996 160.298 
ATOM   1391  N2   DG A  67      29.308 371.125 160.683 
ATOM   1392  N3   DG A  67      31.492 370.493 161.127 
ATOM   1393  C4   DG A  67      32.726 370.439 160.563 
ATOM   1394  P    DT A  68      33.949 366.335 165.496 
ATOM   1395  OP1  DT A  68      34.411 366.471 166.896 
ATOM   1396  OP2  DT A  68      34.748 365.439 164.632 
ATOM   1397  O5'  DT A  68      32.417 365.874 165.478 
ATOM   1398  C5'  DT A  68      31.385 366.875 165.564 
ATOM   1399  C4'  DT A  68      30.284 366.573 164.566 
ATOM   1400  O4'  DT A  68      30.541 367.163 163.260 
ATOM   1401  C3'  DT A  68      30.051 365.093 164.263 
ATOM   1402  O3'  DT A  68      28.656 364.874 164.084 
ATOM   1403  C2'  DT A  68      30.754 364.856 162.926 
ATOM   1404  C1'  DT A  68      30.332 366.167 162.270 
ATOM   1405  N1   DT A  68      31.144 366.526 161.074 
ATOM   1406  C2   DT A  68      30.496 367.174 160.049 
ATOM   1407  O2   DT A  68      29.310 367.456 160.088 
ATOM   1408  N3   DT A  68      31.279 367.490 158.957 
ATOM   1409  C4   DT A  68      32.624 367.219 158.809 
ATOM   1410  O4   DT A  68      33.221 367.552 157.782 
ATOM   1411  C5   DT A  68      33.216 366.538 159.935 
ATOM   1412  C7   DT A  68      34.678 366.205 159.856 
ATOM   1413  C6   DT A  68      32.478 366.218 161.010 
ATOM   1414  P    DC A  69      27.999 363.538 164.673 
ATOM   1415  OP1  DC A  69      27.679 363.732 166.105 
ATOM   1416  OP2  DC A  69      28.861 362.379 164.351 
ATOM   1417  O5'  DC A  69      26.645 363.452 163.825 
ATOM   1418  C5'  DC A  69      26.031 364.671 163.367 
ATOM   1419  C4'  DC A  69      25.579 364.516 161.928 
ATOM   1420  O4'  DC A  69      26.626 364.863 160.978 
ATOM   1421  C3'  DC A  69      25.157 363.107 161.512 
ATOM   1422  O3'  DC A  69      24.062 363.203 160.609 
ATOM   1423  C2'  DC A  69      26.362 362.548 160.756 
ATOM   1424  C1'  DC A  69      26.711 363.831 160.007 
ATOM   1425  N1   DC A  69      28.088 363.839 159.441 
ATOM   1426  C2   DC A  69      28.288 364.494 158.229 
ATOM   1427  O2   DC A  69      27.324 365.038 157.678 
ATOM   1428  N3   DC A  69      29.538 364.512 157.696 
ATOM   1429  C4   DC A  69      30.556 363.912 158.324 
ATOM   1430  N4   DC A  69      31.755 363.957 157.764 
ATOM   1431  C5   DC A  69      30.371 363.232 159.572 
ATOM   1432  C6   DC A  69      29.115 363.225 160.088 
ATOM   1433  P    DT A  70      22.868 362.142 160.721 
ATOM   1434  OP1  DT A  70      21.912 362.581 161.762 
ATOM   1435  OP2  DT A  70      23.427 360.782 160.885 
ATOM   1436  O5'  DT A  70      22.192 362.275 159.277 
ATOM   1437  C5'  DT A  70      22.254 363.538 158.589 
ATOM   1438  C4'  DT A  70      22.600 363.318 157.130 
ATOM   1439  O4'  DT A  70      24.037 363.289 156.898 
ATOM   1440  C3'  DT A  70      22.101 362.008 156.519 
ATOM   1441  O3'  DT A  70      21.712 362.247 155.173 
ATOM   1442  C2'  DT A  70      23.325 361.092 156.515 
ATOM   1443  C1'  DT A  70      24.339 362.154 156.100 
ATOM   1444  N1   DT A  70      25.754 361.768 156.363 
ATOM   1445  C2   DT A  70      26.698 362.205 155.465 
ATOM   1446  O2   DT A  70      26.423 362.881 154.490 
ATOM   1447  N3   DT A  70      27.998 361.826 155.741 
ATOM   1448  C4   DT A  70      28.420 361.066 156.812 
ATOM   1449  O4   DT A  70      29.613 360.790 156.954 
ATOM   1450  C5   DT A  70      27.356 360.654 157.698 
ATOM   1451  C7   DT A  70      27.729 359.822 158.890 
ATOM   1452  C6   DT A  70      26.084 361.008 157.453 
ATOM   1453  P    DG A  71      20.404 361.520 154.603 
ATOM   1454  OP1  DG A  71      19.201 362.296 154.977 
ATOM   1455  OP2  DG A  71      20.412 360.097 155.008 
ATOM   1456  O5'  DG A  71      20.646 361.629 153.024 
ATOM   1457  C5'  DG A  71      21.390 362.748 152.508 
ATOM   1458  C4'  DG A  71      22.375 362.274 151.457 
ATOM   1459  O4'  DG A  71      23.653 361.879 152.031 
ATOM   1460  C3'  DG A  71      21.944 361.054 150.644 
ATOM   1461  O3'  DG A  71      22.394 361.211 149.303 
ATOM   1462  C2'  DG A  71      22.696 359.883 151.274 
ATOM   1463  C1'  DG A  71      24.015 360.617 151.493 
ATOM   1464  N9   DG A  71      24.922 359.943 152.464 
ATOM   1465  C8   DG A  71      24.606 359.223 153.596 
ATOM   1466  N7   DG A  71      25.648 358.754 154.238 
ATOM   1467  C5   DG A  71      26.730 359.194 153.478 
ATOM   1468  C6   DG A  71      28.123 358.999 153.673 
ATOM   1469  O6   DG A  71      28.697 358.388 154.571 
ATOM   1470  N1   DG A  71      28.872 359.617 152.662 
ATOM   1471  C2   DG A  71      28.346 360.330 151.603 
ATOM   1472  N2   DG A  71      29.230 360.844 150.744 
ATOM   1473  N3   DG A  71      27.039 360.513 151.422 
ATOM   1474  C4   DG A  71      26.298 359.920 152.393 
ATOM   1475  P    DG A  72      21.441 360.748 148.104 
ATOM   1476  OP1  DG A  72      20.476 361.826 147.793 
ATOM   1477  OP2  DG A  72      20.858 359.425 148.417 
ATOM   1478  O5'  DG A  72      22.490 360.602 146.905 
ATOM   1479  C5'  DG A  72      23.660 361.442 146.895 
ATOM   1480  C4'  DG A  72      24.882 360.623 146.525 
ATOM   1481  O4'  DG A  72      25.513 360.012 147.686 
ATOM   1482  C3'  DG A  72      24.634 359.449 145.579 
ATOM   1483  O3'  DG A  72      25.742 359.329 144.694 
ATOM   1484  C2'  DG A  72      24.603 358.220 146.487 
ATOM   1485  C1'  DG A  72      25.752 358.643 147.397 
ATOM   1486  N9   DG A  72      25.801 357.899 148.686 
ATOM   1487  C8   DG A  72      24.763 357.419 149.455 
ATOM   1488  N7   DG A  72      25.148 356.801 150.545 
ATOM   1489  C5   DG A  72      26.539 356.876 150.495 
ATOM   1490  C6   DG A  72      27.514 356.384 151.400 
ATOM   1491  O6   DG A  72      27.348 355.770 152.451 
ATOM   1492  N1   DG A  72      28.813 356.678 150.965 
ATOM   1493  C2   DG A  72      29.129 357.360 149.805 
ATOM   1494  N2   DG A  72      30.430 357.541 149.567 
ATOM   1495  N3   DG A  72      28.213 357.822 148.956 
ATOM   1496  C4   DG A  72      26.948 357.544 149.364 
ATOM   1497  P    DT A  73      25.473 358.959 143.160 
ATOM   1498  OP1  DT A  73      25.138 360.188 142.405 
ATOM   1499  OP2  DT A  73      24.485 357.860 143.080 
ATOM   1500  O5'  DT A  73      26.910 358.424 142.707 
ATOM   1501  C5'  DT A  73      28.087 358.956 143.346 
ATOM   1502  C4'  DT A  73      29.053 357.834 143.670 
ATOM   1503  O4'  DT A  73      28.796 357.239 144.973 
ATOM   1504  C3'  DT A  73      29.036 356.643 142.712 
ATOM   1505  O3'  DT A  73      30.363 356.158 142.556 
ATOM   1506  C2'  DT A  73      28.210 355.578 143.432 
ATOM   1507  C1'  DT A  73      28.778 355.827 144.826 
ATOM   1508  N1   DT A  73      27.947 355.257 145.923 
ATOM   1509  C2   DT A  73      28.611 354.775 147.025 
ATOM   1510  O2   DT A  73      29.825 354.799 147.131 
ATOM   1511  N3   DT A  73      27.808 354.254 148.021 
ATOM   1512  C4   DT A  73      26.430 354.177 148.005 
ATOM   1513  O4   DT A  73      25.819 353.688 148.956 
ATOM   1514  C5   DT A  73      25.824 354.707 146.806 
ATOM   1515  C7   DT A  73      24.328 354.661 146.707 
ATOM   1516  C6   DT A  73      26.581 355.220 145.822 
ATOM   1517  P    DC A  74      30.850 355.676 141.109 
ATOM   1518  OP1  DC A  74      31.298 356.846 140.322 
ATOM   1519  OP2  DC A  74      29.800 354.839 140.486 
ATOM   1520  O5'  DC A  74      32.110 354.766 141.486 
ATOM   1521  C5'  DC A  74      32.870 355.080 142.668 
ATOM   1522  C4'  DC A  74      33.186 353.811 143.433 
ATOM   1523  O4'  DC A  74      32.139 353.457 144.382 
ATOM   1524  C3'  DC A  74      33.358 352.549 142.587 
ATOM   1525  O3'  DC A  74      34.387 351.749 143.157 
ATOM   1526  C2'  DC A  74      32.030 351.805 142.728 
ATOM   1527  C1'  DC A  74      31.829 352.082 144.214 
ATOM   1528  N1   DC A  74      30.430 351.864 144.681 
ATOM   1529  C2   DC A  74      30.246 351.372 145.970 
ATOM   1530  O2   DC A  74      31.239 351.141 146.668 
ATOM   1531  N3   DC A  74      28.979 351.166 146.413 
ATOM   1532  C4   DC A  74      27.929 351.429 145.626 
ATOM   1533  N4   DC A  74      26.713 351.211 146.104 
ATOM   1534  C5   DC A  74      28.097 351.934 144.296 
ATOM   1535  C6   DC A  74      29.371 352.134 143.871 
ATOM   1536  P    DA A  75      35.409 350.992 142.186 
ATOM   1537  OP1  DA A  75      36.495 351.917 141.789 
ATOM   1538  OP2  DA A  75      34.662 350.355 141.079 
ATOM   1539  O5'  DA A  75      35.993 349.863 143.159 
ATOM   1540  C5'  DA A  75      36.073 350.133 144.571 
ATOM   1541  C4'  DA A  75      35.594 348.928 145.356 
ATOM   1542  O4'  DA A  75      34.156 348.952 145.586 
ATOM   1543  C3'  DA A  75      35.841 347.568 144.705 
ATOM   1544  O3'  DA A  75      36.164 346.624 145.719 
ATOM   1545  C2'  DA A  75      34.494 347.181 144.094 
ATOM   1546  C1'  DA A  75      33.627 347.679 145.247 
ATOM   1547  N9   DA A  75      32.194 347.855 144.885 
ATOM   1548  C8   DA A  75      31.662 348.256 143.692 
ATOM   1549  N7   DA A  75      30.367 348.312 143.688 
ATOM   1550  C5   DA A  75      30.010 347.919 144.970 
ATOM   1551  C6   DA A  75      28.765 347.770 145.604 
ATOM   1552  N6   DA A  75      27.593 348.012 144.999 
ATOM   1553  N1   DA A  75      28.768 347.361 146.885 
ATOM   1554  C2   DA A  75      29.935 347.123 147.481 
ATOM   1555  N3   DA A  75      31.153 347.226 146.995 
ATOM   1556  C4   DA A  75      31.121 347.636 145.710 
ATOM   1557  P    DG A  76      37.301 345.533 145.430 
ATOM   1558  OP1  DG A  76      38.632 346.121 145.699 
ATOM   1559  OP2  DG A  76      37.106 344.960 144.081 
ATOM   1560  O5'  DG A  76      36.966 344.427 146.538 
ATOM   1561  C5'  DG A  76      36.365 344.842 147.778 
ATOM   1562  C4'  DG A  76      35.246 343.891 148.156 
ATOM   1563  O4'  DG A  76      33.968 344.280 147.579 
ATOM   1564  C3'  DG A  76      35.426 342.441 147.707 
ATOM   1565  O3'  DG A  76      34.910 341.579 148.714 
ATOM   1566  C2'  DG A  76      34.553 342.310 146.460 
ATOM   1567  C1'  DG A  76      33.379 343.136 146.979 
ATOM   1568  N9   DG A  76      32.453 343.600 145.909 
ATOM   1569  C8   DG A  76      32.737 343.971 144.613 
ATOM   1570  N7   DG A  76      31.684 344.332 143.918 
ATOM   1571  C5   DG A  76      30.629 344.188 144.818 
ATOM   1572  C6   DG A  76      29.241 344.428 144.646 
ATOM   1573  O6   DG A  76      28.647 344.824 143.646 
ATOM   1574  N1   DG A  76      28.523 344.152 145.818 
ATOM   1575  C2   DG A  76      29.076 343.703 147.002 
ATOM   1576  N2   DG A  76      28.220 343.500 148.007 
ATOM   1577  N3   DG A  76      30.378 343.479 147.164 
ATOM   1578  C4   DG A  76      31.087 343.742 146.035 
ATOM   1579  P    DT A  77      35.692 340.225 149.054 
ATOM   1580  OP1  DT A  77      36.786 340.511 150.009 
ATOM   1581  OP2  DT A  77      36.087 339.552 147.797 
ATOM   1582  O5'  DT A  77      34.549 339.374 149.782 
ATOM   1583  C5'  DT A  77      33.523 340.068 150.516 
ATOM   1584  C4'  DT A  77      32.168 339.461 150.213 
ATOM   1585  O4'  DT A  77      31.537 340.067 149.049 
ATOM   1586  C3'  DT A  77      32.165 337.966 149.897 
ATOM   1587  O3'  DT A  77      30.991 337.381 150.448 
ATOM   1588  C2'  DT A  77      32.073 337.892 148.373 
ATOM   1589  C1'  DT A  77      31.070 339.029 148.201 
ATOM   1590  N1   DT A  77      31.001 339.562 146.812 
ATOM   1591  C2   DT A  77      29.775 339.991 146.366 
ATOM   1592  O2   DT A  77      28.768 339.950 147.053 
ATOM   1593  N3   DT A  77      29.749 340.478 145.074 
ATOM   1594  C4   DT A  77      30.824 340.570 144.212 
ATOM   1595  O4   DT A  77      30.678 341.024 143.076 
ATOM   1596  C5   DT A  77      32.068 340.096 144.770 
ATOM   1597  C7   DT A  77      33.288 340.160 143.899 
ATOM   1598  C6   DT A  77      32.121 339.617 146.024 
ATOM   1599  P    DG A  78      31.089 335.933 151.124 
ATOM   1600  OP1  DG A  78      31.551 336.068 152.523 
ATOM   1601  OP2  DG A  78      31.888 335.036 150.260 
ATOM   1602  O5'  DG A  78      29.557 335.472 151.106 
ATOM   1603  C5'  DG A  78      28.525 336.473 151.191 
ATOM   1604  C4'  DG A  78      27.424 336.170 150.194 
ATOM   1605  O4'  DG A  78      27.681 336.760 148.887 
ATOM   1606  C3'  DG A  78      27.190 334.691 149.890 
ATOM   1607  O3'  DG A  78      25.796 334.472 149.712 
ATOM   1608  C2'  DG A  78      27.894 334.454 148.553 
ATOM   1609  C1'  DG A  78      27.472 335.765 147.897 
ATOM   1610  N9   DG A  78      28.284 336.124 146.701 
ATOM   1611  C8   DG A  78      29.621 335.900 146.456 
ATOM   1612  N7   DG A  78      30.033 336.344 145.293 
ATOM   1613  C5   DG A  78      28.886 336.901 144.728 
ATOM   1614  C6   DG A  78      28.705 337.539 143.473 
ATOM   1615  O6   DG A  78      29.530 337.748 142.589 
ATOM   1616  N1   DG A  78      27.378 337.958 143.299 
ATOM   1617  C2   DG A  78      26.361 337.782 144.217 
ATOM   1618  N2   DG A  78      25.163 338.254 143.862 
ATOM   1619  N3   DG A  78      26.533 337.184 145.394 
ATOM   1620  C4   DG A  78      27.814 336.772 145.578 
ATOM   1621  P    DA A  79      25.139 333.135 150.300 
ATOM   1622  OP1  DA A  79      24.819 333.329 151.732 
ATOM   1623  OP2  DA A  79      26.001 331.976 149.978 
ATOM   1624  O5'  DA A  79      23.785 333.050 149.452 
ATOM   1625  C5'  DA A  79      23.170 334.269 148.994 
ATOM   1626  C4'  DA A  79      22.719 334.113 147.555 
ATOM   1627  O4'  DA A  79      23.766 334.461 146.605 
ATOM   1628  C3'  DA A  79      22.297 332.704 147.140 
ATOM   1629  O3'  DA A  79      21.202 332.800 146.237 
ATOM   1630  C2'  DA A  79      23.502 332.146 146.383 
ATOM   1631  C1'  DA A  79      23.851 333.429 145.635 
ATOM   1632  N9   DA A  79      25.228 333.437 145.069 
ATOM   1633  C8   DA A  79      26.360 332.874 145.585 
ATOM   1634  N7   DA A  79      27.416 333.052 144.853 
ATOM   1635  C5   DA A  79      26.952 333.787 143.770 
ATOM   1636  C6   DA A  79      27.591 334.300 142.629 
ATOM   1637  N6   DA A  79      28.898 334.141 142.379 
ATOM   1638  N1   DA A  79      26.834 334.984 141.751 
ATOM   1639  C2   DA A  79      25.536 335.139 142.005 
ATOM   1640  N3   DA A  79      24.833 334.709 143.030 
ATOM   1641  C4   DA A  79      25.613 334.027 143.894 
ATOM   1642  P    DA A  80      20.008 331.740 146.349 
ATOM   1643  OP1  DA A  80      19.051 332.178 147.389 
ATOM   1644  OP2  DA A  80      20.567 330.380 146.512 
ATOM   1645  O5'  DA A  80      19.331 331.872 144.904 
ATOM   1646  C5'  DA A  80      19.394 333.136 144.217 
ATOM   1647  C4'  DA A  80      19.739 332.915 142.758 
ATOM   1648  O4'  DA A  80      21.177 332.886 142.525 
ATOM   1649  C3'  DA A  80      19.241 331.606 142.147 
ATOM   1650  O3'  DA A  80      18.851 331.845 140.800 
ATOM   1651  C2'  DA A  80      20.465 330.690 142.143 
ATOM   1652  C1'  DA A  80      21.479 331.752 141.728 
ATOM   1653  N9   DA A  80      22.894 331.365 141.990 
ATOM   1654  C8   DA A  80      23.392 330.620 143.019 
ATOM   1655  N7   DA A  80      24.677 330.452 142.972 
ATOM   1656  C5   DA A  80      25.062 331.137 141.827 
ATOM   1657  C6   DA A  80      26.311 331.340 141.219 
ATOM   1658  N6   DA A  80      27.459 330.848 141.705 
ATOM   1659  N1   DA A  80      26.339 332.070 140.088 
ATOM   1660  C2   DA A  80      25.195 332.557 139.610 
ATOM   1661  N3   DA A  80      23.976 332.434 140.087 
ATOM   1662  C4   DA A  80      23.976 331.699 141.219 
ATOM   1663  P    DG A  81      17.544 331.117 140.230 
ATOM   1664  OP1  DG A  81      16.341 331.894 140.605 
ATOM   1665  OP2  DG A  81      17.551 329.695 140.636 
ATOM   1666  O5'  DG A  81      17.785 331.227 138.652 
ATOM   1667  C5'  DG A  81      18.530 332.346 138.135 
ATOM   1668  C4'  DG A  81      19.515 331.872 137.084 
ATOM   1669  O4'  DG A  81      20.793 331.477 137.659 
ATOM   1670  C3'  DG A  81      19.084 330.652 136.271 
ATOM   1671  O3'  DG A  81      19.534 330.809 134.931 
ATOM   1672  C2'  DG A  81      19.836 329.480 136.902 
ATOM   1673  C1'  DG A  81      21.155 330.214 137.120 
ATOM   1674  N9   DG A  81      22.062 329.540 138.091 
ATOM   1675  C8   DG A  81      21.746 328.820 139.223 
ATOM   1676  N7   DG A  81      22.788 328.352 139.866 
ATOM   1677  C5   DG A  81      23.870 328.791 139.105 
ATOM   1678  C6   DG A  81      25.263 328.596 139.300 
ATOM   1679  O6   DG A  81      25.837 327.985 140.198 
ATOM   1680  N1   DG A  81      26.012 329.214 138.289 
ATOM   1681  C2   DG A  81      25.486 329.928 137.231 
ATOM   1682  N2   DG A  81      26.370 330.441 136.372 
ATOM   1683  N3   DG A  81      24.179 330.111 137.049 
ATOM   1684  C4   DG A  81      23.438 329.517 138.020 
ATOM   1685  P    DA A  82      18.581 330.345 133.731 
ATOM   1686  OP1  DA A  82      17.616 331.423 133.421 
ATOM   1687  OP2  DA A  82      17.998 329.022 134.044 
ATOM   1688  O5'  DA A  82      19.630 330.200 132.532 
ATOM   1689  C5'  DA A  82      20.800 331.039 132.522 
ATOM   1690  C4'  DA A  82      22.022 330.221 132.152 
ATOM   1691  O4'  DA A  82      22.653 329.609 133.314 
ATOM   1692  C3'  DA A  82      21.774 329.046 131.206 
ATOM   1693  O3'  DA A  82      22.881 328.926 130.321 
ATOM   1694  C2'  DA A  82      21.742 327.817 132.114 
ATOM   1695  C1'  DA A  82      22.892 328.240 133.024 
ATOM   1696  N9   DA A  82      22.941 327.496 134.313 
ATOM   1697  C8   DA A  82      21.900 327.028 135.063 
ATOM   1698  N7   DA A  82      22.267 326.413 136.145 
ATOM   1699  C5   DA A  82      23.653 326.478 136.112 
ATOM   1700  C6   DA A  82      24.644 326.004 136.987 
ATOM   1701  N6   DA A  82      24.374 325.340 138.120 
ATOM   1702  N1   DA A  82      25.928 326.238 136.655 
ATOM   1703  C2   DA A  82      26.189 326.899 135.529 
ATOM   1704  N3   DA A  82      25.352 327.387 134.639 
ATOM   1705  C4   DA A  82      24.076 327.139 134.995 
ATOM   1706  P    DA A  83      22.613 328.557 128.787 
ATOM   1707  OP1  DA A  83      22.278 329.785 128.033 
ATOM   1708  OP2  DA A  83      21.625 327.457 128.708 
ATOM   1709  O5'  DA A  83      24.050 328.022 128.335 
ATOM   1710  C5'  DA A  83      25.226 328.554 128.974 
ATOM   1711  C4'  DA A  83      26.193 327.431 129.298 
ATOM   1712  O4'  DA A  83      25.936 326.836 130.601 
ATOM   1713  C3'  DA A  83      26.176 326.241 128.339 
ATOM   1714  O3'  DA A  83      27.503 325.756 128.183 
ATOM   1715  C2'  DA A  83      25.350 325.175 129.060 
ATOM   1716  C1'  DA A  83      25.918 325.425 130.453 
ATOM   1717  N9   DA A  83      25.087 324.854 131.550 
ATOM   1718  C8   DA A  83      23.728 324.740 131.613 
ATOM   1719  N7   DA A  83      23.297 324.195 132.707 
ATOM   1720  C5   DA A  83      24.454 323.926 133.425 
ATOM   1721  C6   DA A  83      24.674 323.344 134.684 
ATOM   1722  N6   DA A  83      23.688 322.906 135.480 
ATOM   1723  N1   DA A  83      25.950 323.226 135.098 
ATOM   1724  C2   DA A  83      26.926 323.663 134.303 
ATOM   1725  N3   DA A  83      26.842 324.220 133.115 
ATOM   1726  C4   DA A  83      25.555 324.326 132.724 
ATOM   1727  P    DT A  84      27.989 325.274 126.736 
ATOM   1728  OP1  DT A  84      28.438 326.444 125.949 
ATOM   1729  OP2  DT A  84      26.940 324.437 126.114 
ATOM   1730  O5'  DT A  84      29.250 324.363 127.114 
ATOM   1731  C5'  DT A  84      30.010 324.678 128.295 
ATOM   1732  C4'  DT A  84      30.326 323.408 129.060 
ATOM   1733  O4'  DT A  84      29.278 323.055 130.009 
ATOM   1734  C3'  DT A  84      30.498 322.147 128.215 
ATOM   1735  O3'  DT A  84      31.527 321.346 128.785 
ATOM   1736  C2'  DT A  84      29.170 321.402 128.355 
ATOM   1737  C1'  DT A  84      28.968 321.680 129.842 
ATOM   1738  N1   DT A  84      27.570 321.461 130.308 
ATOM   1739  C2   DT A  84      27.405 320.977 131.582 
ATOM   1740  O2   DT A  84      28.339 320.727 132.324 
ATOM   1741  N3   DT A  84      26.095 320.786 131.979 
ATOM   1742  C4   DT A  84      24.966 321.034 131.225 
ATOM   1743  O4   DT A  84      23.844 320.824 131.689 
ATOM   1744  C5   DT A  84      25.242 321.541 129.901 
ATOM   1745  C7   DT A  84      24.070 321.838 129.013 
ATOM   1746  C6   DT A  84      26.506 321.735 129.490 
ATOM   1747  P    DT A  85      32.549 320.589 127.814 
ATOM   1748  OP1  DT A  85      33.635 321.515 127.417 
ATOM   1749  OP2  DT A  85      31.802 319.953 126.706 
ATOM   1750  O5'  DT A  85      33.133 319.461 128.786 
ATOM   1751  C5'  DT A  85      33.213 319.730 130.198 
ATOM   1752  C4'  DT A  85      32.734 318.526 130.984 
ATOM   1753  O4'  DT A  85      31.295 318.549 131.213 
ATOM   1754  C3'  DT A  85      32.981 317.165 130.332 
ATOM   1755  O3'  DT A  85      33.304 316.221 131.347 
ATOM   1756  C2'  DT A  85      31.634 316.778 129.721 
ATOM   1757  C1'  DT A  85      30.767 317.276 130.874 
ATOM   1758  N1   DT A  85      29.334 317.452 130.512 
ATOM   1759  C2   DT A  85      28.405 317.181 131.488 
ATOM   1760  O2   DT A  85      28.708 316.811 132.608 
ATOM   1761  N3   DT A  85      27.085 317.354 131.115 
ATOM   1762  C4   DT A  85      26.631 317.767 129.879 
ATOM   1763  O4   DT A  85      25.423 317.886 129.664 
ATOM   1764  C5   DT A  85      27.681 318.027 128.922 
ATOM   1765  C7   DT A  85      27.272 318.481 127.551 
ATOM   1766  C6   DT A  85      28.971 317.867 129.257 
ATOM   1767  P    DT A  86      34.441 315.131 131.058 
ATOM   1768  OP1  DT A  86      35.772 315.719 131.327 
ATOM   1769  OP2  DT A  86      34.245 314.557 129.708 
ATOM   1770  O5'  DT A  86      34.105 314.025 132.165 
ATOM   1771  C5'  DT A  86      33.505 314.440 133.406 
ATOM   1772  C4'  DT A  86      32.386 313.488 133.784 
ATOM   1773  O4'  DT A  86      31.107 313.878 133.206 
ATOM   1774  C3'  DT A  86      32.566 312.038 133.335 
ATOM   1775  O3'  DT A  86      32.049 311.177 134.342 
ATOM   1776  C2'  DT A  86      31.693 311.908 132.087 
ATOM   1777  C1'  DT A  86      30.519 312.734 132.606 
ATOM   1778  N1   DT A  86      29.593 313.197 131.536 
ATOM   1779  C2   DT A  86      28.258 313.274 131.854 
ATOM   1780  O2   DT A  86      27.822 312.984 132.954 
ATOM   1781  N3   DT A  86      27.430 313.707 130.837 
ATOM   1782  C4   DT A  86      27.817 314.060 129.560 
ATOM   1783  O4   DT A  86      26.983 314.433 128.733 
ATOM   1784  C5   DT A  86      29.237 313.946 129.322 
ATOM   1785  C7   DT A  86      29.742 314.310 127.956 
ATOM   1786  C6   DT A  86      30.065 313.527 130.293 
ATOM   1787  P    DC A  87      32.831 309.823 134.681 
ATOM   1788  OP1  DC A  87      33.926 310.109 135.636 
ATOM   1789  OP2  DC A  87      33.227 309.150 133.424 
ATOM   1790  O5'  DC A  87      31.689 308.972 135.410 
ATOM   1791  C5'  DC A  87      30.663 309.666 136.144 
ATOM   1792  C4'  DC A  87      29.308 309.059 135.841 
ATOM   1793  O4'  DC A  87      28.676 309.665 134.677 
ATOM   1794  C3'  DC A  87      29.305 307.563 135.525 
ATOM   1795  O3'  DC A  87      28.131 306.979 136.076 
ATOM   1796  C2'  DC A  87      29.213 307.490 134.000 
ATOM   1797  C1'  DC A  87      28.210 308.627 133.829 
ATOM   1798  N1   DC A  87      28.141 309.160 132.440 
ATOM   1799  C2   DC A  87      26.905 309.598 131.972 
ATOM   1800  O2   DC A  87      25.925 309.527 132.723 
ATOM   1801  N3   DC A  87      26.821 310.087 130.709 
ATOM   1802  C4   DC A  87      27.906 310.147 129.927 
ATOM   1803  N4   DC A  87      27.773 310.632 128.702 
ATOM   1804  C5   DC A  87      29.187 309.701 130.388 
ATOM   1805  C6   DC A  87      29.250 309.215 131.653 
ATOM   1806  P    DC A  88      28.229 305.531 136.751 
ATOM   1807  OP1  DC A  88      28.691 305.666 138.151 
ATOM   1808  OP2  DC A  88      29.027 304.634 135.887 
ATOM   1809  O5'  DC A  88      26.697 305.069 136.733 
ATOM   1810  C5'  DC A  88      25.665 306.071 136.819 
ATOM   1811  C4'  DC A  88      24.564 305.768 135.821 
ATOM   1812  O4'  DC A  88      24.821 306.358 134.514 
ATOM   1813  C3'  DC A  88      24.330 304.288 135.517 
ATOM   1814  O3'  DC A  88      22.936 304.069 135.339 
ATOM   1815  C2'  DC A  88      25.034 304.051 134.181 
ATOM   1816  C1'  DC A  88      24.612 305.362 133.524 
ATOM   1817  N1   DC A  88      25.423 305.721 132.329 
ATOM   1818  C2   DC A  88      24.781 306.378 131.281 
ATOM   1819  O2   DC A  88      23.576 306.633 131.387 
ATOM   1820  N3   DC A  88      25.503 306.714 130.181 
ATOM   1821  C4   DC A  88      26.808 306.419 130.106 
ATOM   1822  N4   DC A  88      27.468 306.768 129.011 
ATOM   1823  C5   DC A  88      27.487 305.744 131.171 
ATOM   1824  C6   DC A  88      26.747 305.417 132.261 
ATOM   1825  P    DA A  89      22.279 302.733 135.928 
ATOM   1826  OP1  DA A  89      21.959 302.927 137.359 
ATOM   1827  OP2  DA A  89      23.141 301.574 135.606 
ATOM   1828  O5'  DA A  89      20.925 302.647 135.079 
ATOM   1829  C5'  DA A  89      20.310 303.866 134.622 
ATOM   1830  C4'  DA A  89      19.859 303.711 133.183 
ATOM   1831  O4'  DA A  89      20.906 304.058 132.233 
ATOM   1832  C3'  DA A  89      19.437 302.302 132.767 
ATOM   1833  O3'  DA A  89      18.342 302.398 131.864 
ATOM   1834  C2'  DA A  89      20.642 301.743 132.011 
ATOM   1835  C1'  DA A  89      20.991 303.026 131.262 
ATOM   1836  N9   DA A  89      22.368 303.034 130.696 
ATOM   1837  C8   DA A  89      23.500 302.472 131.212 
ATOM   1838  N7   DA A  89      24.556 302.650 130.480 
ATOM   1839  C5   DA A  89      24.092 303.385 129.398 
ATOM   1840  C6   DA A  89      24.731 303.897 128.256 
ATOM   1841  N6   DA A  89      26.038 303.738 128.007 
ATOM   1842  N1   DA A  89      23.974 304.581 127.378 
ATOM   1843  C2   DA A  89      22.676 304.737 127.632 
ATOM   1844  N3   DA A  89      21.973 304.306 128.657 
ATOM   1845  C4   DA A  89      22.753 303.624 129.521 
ATOM   1846  P    DG A  90      17.148 301.337 131.976 
ATOM   1847  OP1  DG A  90      16.191 301.776 133.017 
ATOM   1848  OP2  DG A  90      17.707 299.977 132.140 
ATOM   1849  O5'  DG A  90      16.471 301.470 130.532 
ATOM   1850  C5'  DG A  90      16.534 302.733 129.844 
ATOM   1851  C4'  DG A  90      16.879 302.513 128.385 
ATOM   1852  O4'  DG A  90      18.317 302.484 128.153 
ATOM   1853  C3'  DG A  90      16.381 301.203 127.774 
ATOM   1854  O3'  DG A  90      15.991 301.442 126.428 
ATOM   1855  C2'  DG A  90      17.605 300.287 127.770 
ATOM   1856  C1'  DG A  90      18.619 301.349 127.355 
ATOM   1857  N9   DG A  90      20.033 300.963 127.617 
ATOM   1858  C8   DG A  90      20.555 300.212 128.649 
ATOM   1859  N7   DG A  90      21.854 300.052 128.588 
ATOM   1860  C5   DG A  90      22.220 300.744 127.435 
ATOM   1861  C6   DG A  90      23.499 300.930 126.847 
ATOM   1862  O6   DG A  90      24.589 300.514 127.230 
ATOM   1863  N1   DG A  90      23.418 301.700 125.679 
ATOM   1864  C2   DG A  90      22.255 302.223 125.150 
ATOM   1865  N2   DG A  90      22.390 302.933 124.026 
ATOM   1866  N3   DG A  90      21.056 302.050 125.702 
ATOM   1867  C4   DG A  90      21.116 301.304 126.836 
ATOM   1868  P    DA A  91      14.684 300.715 125.858 
ATOM   1869  OP1  DA A  91      13.481 301.491 126.232 
ATOM   1870  OP2  DA A  91      14.691 299.292 126.263 
ATOM   1871  O5'  DA A  91      14.925 300.824 124.279 
ATOM   1872  C5'  DA A  91      15.670 301.943 123.762 
ATOM   1873  C4'  DA A  91      16.655 301.469 122.712 
ATOM   1874  O4'  DA A  91      17.933 301.074 123.286 
ATOM   1875  C3'  DA A  91      16.223 300.249 121.898 
ATOM   1876  O3'  DA A  91      16.674 300.406 120.558 
ATOM   1877  C2'  DA A  91      16.975 299.078 122.529 
ATOM   1878  C1'  DA A  91      18.295 299.812 122.748 
ATOM   1879  N9   DA A  91      19.201 299.138 123.718 
ATOM   1880  C8   DA A  91      18.870 298.428 124.837 
ATOM   1881  N7   DA A  91      19.892 297.958 125.482 
ATOM   1882  C5   DA A  91      20.983 298.386 124.739 
ATOM   1883  C6   DA A  91      22.367 298.213 124.901 
ATOM   1884  N6   DA A  91      22.913 297.527 125.916 
ATOM   1885  N1   DA A  91      23.173 298.770 123.979 
ATOM   1886  C2   DA A  91      22.626 299.451 122.973 
ATOM   1887  N3   DA A  91      21.355 299.678 122.720 
ATOM   1888  C4   DA A  91      20.570 299.109 123.657 
ATOM   1889  P    DA A  92      15.721 299.943 119.359 
ATOM   1890  OP1  DA A  92      14.756 301.021 119.048 
ATOM   1891  OP2  DA A  92      15.138 298.620 119.672 
ATOM   1892  O5'  DA A  92      16.770 299.797 118.160 
ATOM   1893  C5'  DA A  92      17.940 300.637 118.150 
ATOM   1894  C4'  DA A  92      19.162 299.818 117.780 
ATOM   1895  O4'  DA A  92      19.793 299.207 118.941 
ATOM   1896  C3'  DA A  92      18.914 298.644 116.834 
ATOM   1897  O3'  DA A  92      20.021 298.524 115.949 
ATOM   1898  C2'  DA A  92      18.882 297.415 117.742 
ATOM   1899  C1'  DA A  92      20.032 297.838 118.651 
ATOM   1900  N9   DA A  92      20.081 297.094 119.941 
ATOM   1901  C8   DA A  92      19.040 296.626 120.690 
ATOM   1902  N7   DA A  92      19.406 296.011 121.772 
ATOM   1903  C5   DA A  92      20.793 296.076 121.740 
ATOM   1904  C6   DA A  92      21.784 295.602 122.615 
ATOM   1905  N6   DA A  92      21.514 294.937 123.748 
ATOM   1906  N1   DA A  92      23.067 295.836 122.283 
ATOM   1907  C2   DA A  92      23.329 296.497 121.156 
ATOM   1908  N3   DA A  92      22.492 296.984 120.266 
ATOM   1909  C4   DA A  92      21.215 296.736 120.622 
ATOM   1910  P    DG A  93      19.752 298.154 114.415 
ATOM   1911  OP1  DG A  93      19.418 299.383 113.660 
ATOM   1912  OP2  DG A  93      18.765 297.055 114.335 
ATOM   1913  O5'  DG A  93      21.190 297.619 113.962 
ATOM   1914  C5'  DG A  93      22.366 298.151 114.601 
ATOM   1915  C4'  DG A  93      23.333 297.029 114.925 
ATOM   1916  O4'  DG A  93      23.075 296.434 116.228 
ATOM   1917  C3'  DG A  93      23.315 295.839 113.967 
ATOM   1918  O3'  DG A  93      24.643 295.353 113.811 
ATOM   1919  C2'  DG A  93      22.490 294.773 114.687 
ATOM   1920  C1'  DG A  93      23.058 295.022 116.080 
ATOM   1921  N9   DG A  93      22.227 294.452 117.177 
ATOM   1922  C8   DG A  93      20.857 294.329 117.258 
ATOM   1923  N7   DG A  93      20.435 293.776 118.369 
ATOM   1924  C5   DG A  93      21.609 293.514 119.075 
ATOM   1925  C6   DG A  93      21.794 292.921 120.351 
ATOM   1926  O6   DG A  93      20.949 292.498 121.134 
ATOM   1927  N1   DG A  93      23.153 292.845 120.687 
ATOM   1928  C2   DG A  93      24.195 293.286 119.894 
ATOM   1929  N2   DG A  93      25.423 293.124 120.396 
ATOM   1930  N3   DG A  93      24.020 293.842 118.698 
ATOM   1931  C4   DG A  93      22.707 293.923 118.356 
ATOM   1932  P    DA A  94      25.129 294.871 112.364 
ATOM   1933  OP1  DA A  94      25.578 296.042 111.577 
ATOM   1934  OP2  DA A  94      24.080 294.034 111.741 
ATOM   1935  O5'  DA A  94      26.389 293.961 112.741 
ATOM   1936  C5'  DA A  94      27.150 294.275 113.923 
ATOM   1937  C4'  DA A  94      27.466 293.006 114.688 
ATOM   1938  O4'  DA A  94      26.418 292.652 115.636 
ATOM   1939  C3'  DA A  94      27.638 291.744 113.842 
ATOM   1940  O3'  DA A  94      28.667 290.944 114.412 
ATOM   1941  C2'  DA A  94      26.309 291.000 113.983 
ATOM   1942  C1'  DA A  94      26.108 291.277 115.469 
ATOM   1943  N9   DA A  94      24.710 291.059 115.935 
ATOM   1944  C8   DA A  94      23.545 291.278 115.256 
ATOM   1945  N7   DA A  94      22.480 290.987 115.936 
ATOM   1946  C5   DA A  94      22.971 290.544 117.156 
ATOM   1947  C6   DA A  94      22.337 290.086 118.322 
ATOM   1948  N6   DA A  94      21.006 289.994 118.455 
ATOM   1949  N1   DA A  94      23.124 289.722 119.353 
ATOM   1950  C2   DA A  94      24.446 289.816 119.215 
ATOM   1951  N3   DA A  94      25.147 290.226 118.182 
ATOM   1952  C4   DA A  94      24.336 290.584 117.165 
ATOM   1953  P    DG A  95      29.689 290.187 113.441 
ATOM   1954  OP1  DG A  95      30.774 291.112 113.044 
ATOM   1955  OP2  DG A  95      28.942 289.550 112.334 
ATOM   1956  O5'  DG A  95      30.272 289.058 114.413 
ATOM   1957  C5'  DG A  95      30.353 289.328 115.826 
ATOM   1958  C4'  DG A  95      29.873 288.123 116.611 
ATOM   1959  O4'  DG A  95      28.435 288.147 116.841 
ATOM   1960  C3'  DG A  95      30.121 286.763 115.960 
ATOM   1961  O3'  DG A  95      30.444 285.819 116.974 
ATOM   1962  C2'  DG A  95      28.774 286.376 115.349 
ATOM   1963  C1'  DG A  95      27.907 286.874 116.501 
ATOM   1964  N9   DG A  95      26.474 287.050 116.140 
ATOM   1965  C8   DG A  95      25.920 287.453 114.944 
ATOM   1966  N7   DG A  95      24.610 287.505 114.952 
ATOM   1967  C5   DG A  95      24.271 287.108 116.245 
ATOM   1968  C6   DG A  95      22.997 286.968 116.854 
ATOM   1969  O6   DG A  95      21.886 287.169 116.370 
ATOM   1970  N1   DG A  95      23.110 286.539 118.185 
ATOM   1971  C2   DG A  95      24.297 286.281 118.840 
ATOM   1972  N2   DG A  95      24.192 285.882 120.109 
ATOM   1973  N3   DG A  95      25.493 286.414 118.267 
ATOM   1974  C4   DG A  95      25.401 286.828 116.978 
ATOM   1975  P    DG A  96      31.580 284.728 116.685 
ATOM   1976  OP1  DG A  96      32.912 285.316 116.954 
ATOM   1977  OP2  DG A  96      31.385 284.155 115.336 
ATOM   1978  O5'  DG A  96      31.245 283.623 117.792 
ATOM   1979  C5'  DG A  96      30.645 284.037 119.033 
ATOM   1980  C4'  DG A  96      29.526 283.086 119.411 
ATOM   1981  O4'  DG A  96      28.247 283.476 118.834 
ATOM   1982  C3'  DG A  96      29.706 281.636 118.962 
ATOM   1983  O3'  DG A  96      29.189 280.774 119.969 
ATOM   1984  C2'  DG A  96      28.833 281.505 117.715 
ATOM   1985  C1'  DG A  96      27.659 282.332 118.234 
ATOM   1986  N9   DG A  96      26.732 282.795 117.163 
ATOM   1987  C8   DG A  96      27.016 283.166 115.867 
ATOM   1988  N7   DG A  96      25.963 283.527 115.173 
ATOM   1989  C5   DG A  96      24.909 283.383 116.073 
ATOM   1990  C6   DG A  96      23.520 283.623 115.901 
ATOM   1991  O6   DG A  96      22.927 284.019 114.901 
ATOM   1992  N1   DG A  96      22.803 283.347 117.073 
ATOM   1993  C2   DG A  96      23.355 282.899 118.257 
ATOM   1994  N2   DG A  96      22.500 282.695 119.262 
ATOM   1995  N3   DG A  96      24.658 282.674 118.419 
ATOM   1996  C4   DG A  96      25.367 282.937 117.290 
ATOM   1997  P    DT A  97      29.971 279.420 120.308 
ATOM   1998  OP1  DT A  97      31.066 279.706 121.264 
ATOM   1999  OP2  DT A  97      30.367 278.747 119.051 
ATOM   2000  O5'  DT A  97      28.829 278.569 121.037 
ATOM   2001  C5'  DT A  97      27.803 279.263 121.771 
ATOM   2002  C4'  DT A  97      26.448 278.656 121.468 
ATOM   2003  O4'  DT A  97      25.816 279.262 120.304 
ATOM   2004  C3'  DT A  97      26.445 277.161 121.152 
ATOM   2005  O3'  DT A  97      25.271 276.577 121.703 
ATOM   2006  C2'  DT A  97      26.353 277.088 119.628 
ATOM   2007  C1'  DT A  97      25.350 278.224 119.456 
ATOM   2008  N1   DT A  97      25.281 278.758 118.067 
ATOM   2009  C2   DT A  97      24.054 279.186 117.621 
ATOM   2010  O2   DT A  97      23.048 279.145 118.308 
ATOM   2011  N3   DT A  97      24.029 279.673 116.329 
ATOM   2012  C4   DT A  97      25.103 279.765 115.467 
ATOM   2013  O4   DT A  97      24.958 280.219 114.331 
ATOM   2014  C5   DT A  97      26.347 279.291 116.025 
ATOM   2015  C7   DT A  97      27.568 279.355 115.153 
ATOM   2016  C6   DT A  97      26.401 278.812 117.279 
ATOM   2017  P    DT A  98      25.369 275.128 122.378 
ATOM   2018  OP1  DT A  98      25.831 275.263 123.778 
ATOM   2019  OP2  DT A  98      26.167 274.231 121.515 
ATOM   2020  O5'  DT A  98      23.836 274.667 122.360 
ATOM   2021  C5'  DT A  98      22.804 275.668 122.446 
ATOM   2022  C4'  DT A  98      21.704 275.365 121.449 
ATOM   2023  O4'  DT A  98      21.961 275.955 120.142 
ATOM   2024  C3'  DT A  98      21.470 273.886 121.145 
ATOM   2025  O3'  DT A  98      20.076 273.667 120.967 
ATOM   2026  C2'  DT A  98      22.174 273.649 119.808 
ATOM   2027  C1'  DT A  98      21.752 274.960 119.152 
ATOM   2028  N1   DT A  98      22.563 275.319 117.956 
ATOM   2029  C2   DT A  98      21.915 275.967 116.931 
ATOM   2030  O2   DT A  98      20.729 276.248 116.970 
ATOM   2031  N3   DT A  98      22.699 276.283 115.839 
ATOM   2032  C4   DT A  98      24.044 276.012 115.691 
ATOM   2033  O4   DT A  98      24.640 276.345 114.664 
ATOM   2034  C5   DT A  98      24.635 275.330 116.817 
ATOM   2035  C7   DT A  98      26.097 274.997 116.738 
ATOM   2036  C6   DT A  98      23.897 275.011 117.892 
ATOM   2037  P    DC A  99      19.419 272.330 121.555 
ATOM   2038  OP1  DC A  99      19.098 272.524 122.987 
ATOM   2039  OP2  DC A  99      20.281 271.172 121.233 
ATOM   2040  O5'  DC A  99      18.065 272.245 120.707 
ATOM   2041  C5'  DC A  99      17.450 273.464 120.249 
ATOM   2042  C4'  DC A  99      16.999 273.308 118.810 
ATOM   2043  O4'  DC A  99      18.046 273.656 117.860 
ATOM   2044  C3'  DC A  99      16.576 271.900 118.395 
ATOM   2045  O3'  DC A  99      15.481 271.995 117.491 
ATOM   2046  C2'  DC A  99      17.782 271.341 117.638 
ATOM   2047  C1'  DC A  99      18.130 272.624 116.889 
ATOM   2048  N1   DC A  99      19.508 272.632 116.324 
ATOM   2049  C2   DC A  99      19.708 273.287 115.111 
ATOM   2050  O2   DC A  99      18.744 273.830 114.560 
ATOM   2051  N3   DC A  99      20.958 273.305 114.578 
ATOM   2052  C4   DC A  99      21.975 272.704 115.206 
ATOM   2053  N4   DC A  99      23.175 272.750 114.646 
ATOM   2054  C5   DC A  99      21.790 272.024 116.454 
ATOM   2055  C6   DC A  99      20.535 272.017 116.970 
ATOM   2056  P    DC A 100      14.288 270.935 117.603 
ATOM   2057  OP1  DC A 100      13.331 271.373 118.644 
ATOM   2058  OP2  DC A 100      14.846 269.575 117.767 
ATOM   2059  O5'  DC A 100      13.611 271.067 116.159 
ATOM   2060  C5'  DC A 100      13.674 272.331 115.472 
ATOM   2061  C4'  DC A 100      14.019 272.110 114.013 
ATOM   2062  O4'  DC A 100      15.457 272.081 113.780 
ATOM   2063  C3'  DC A 100      13.521 270.801 113.402 
ATOM   2064  O3'  DC A 100      13.131 271.040 112.055 
ATOM   2065  C2'  DC A 100      14.745 269.885 113.398 
ATOM   2066  C1'  DC A 100      15.759 270.947 112.983 
ATOM   2067  N1   DC A 100      17.173 270.560 113.245 
ATOM   2068  C2   DC A 100      18.143 270.996 112.344 
ATOM   2069  O2   DC A 100      17.793 271.679 111.375 
ATOM   2070  N3   DC A 100      19.438 270.653 112.565 
ATOM   2071  C4   DC A 100      19.776 269.911 113.628 
ATOM   2072  N4   DC A 100      21.052 269.603 113.800 
ATOM   2073  C5   DC A 100      18.794 269.453 114.565 
ATOM   2074  C6   DC A 100      17.505 269.805 114.327 
ATOM   2075  P    DT A 101      11.824 270.312 111.485 
ATOM   2076  OP1  DT A 101      10.621 271.089 111.859 
ATOM   2077  OP2  DT A 101      11.831 268.890 111.891 
ATOM   2078  O5'  DT A 101      12.065 270.422 109.906 
ATOM   2079  C5'  DT A 101      12.810 271.541 109.390 
ATOM   2080  C4'  DT A 101      13.795 271.067 108.339 
ATOM   2081  O4'  DT A 101      15.073 270.672 108.914 
ATOM   2082  C3'  DT A 101      13.363 269.847 107.526 
ATOM   2083  O3'  DT A 101      13.814 270.004 106.186 
ATOM   2084  C2'  DT A 101      14.115 268.675 108.156 
ATOM   2085  C1'  DT A 101      15.434 269.409 108.375 
ATOM   2086  N1   DT A 101      16.341 268.735 109.346 
ATOM   2087  C2   DT A 101      17.691 268.823 109.107 
ATOM   2088  O2   DT A 101      18.158 269.420 108.151 
ATOM   2089  N3   DT A 101      18.501 268.185 110.027 
ATOM   2090  C4   DT A 101      18.081 267.485 111.139 
ATOM   2091  O4   DT A 101      18.901 266.956 111.892 
ATOM   2092  C5   DT A 101      16.647 267.448 111.306 
ATOM   2093  C7   DT A 101      16.105 266.705 112.492 
ATOM   2094  C6   DT A 101      15.837 268.059 110.426 
ATOM   2095  P    DC A 102      12.861 269.540 104.986 
ATOM   2096  OP1  DC A 102      11.896 270.618 104.675 
ATOM   2097  OP2  DC A 102      12.278 268.217 105.299 
ATOM   2098  O5'  DC A 102      13.909 269.395 103.787 
ATOM   2099  C5'  DC A 102      15.079 270.234 103.777 
ATOM   2100  C4'  DC A 102      16.301 269.416 103.407 
ATOM   2101  O4'  DC A 102      16.933 268.804 104.569 
ATOM   2102  C3'  DC A 102      16.054 268.241 102.461 
ATOM   2103  O3'  DC A 102      17.161 268.121 101.576 
ATOM   2104  C2'  DC A 102      16.022 267.012 103.369 
ATOM   2105  C1'  DC A 102      17.172 267.436 104.279 
ATOM   2106  N1   DC A 102      17.221 266.691 105.568 
ATOM   2107  C2   DC A 102      18.473 266.418 106.112 
ATOM   2108  O2   DC A 102      19.482 266.800 105.509 
ATOM   2109  N3   DC A 102      18.540 265.739 107.287 
ATOM   2110  C4   DC A 102      17.422 265.342 107.910 
ATOM   2111  N4   DC A 102      17.540 264.684 109.053 
ATOM   2112  C5   DC A 102      16.124 265.614 107.367 
ATOM   2113  C6   DC A 102      16.080 266.292 106.192 
ATOM   2114  P    DC A 103      16.892 267.752 100.042 
ATOM   2115  OP1  DC A 103      16.557 268.980  99.287 
ATOM   2116  OP2  DC A 103      15.905 266.652  99.962 
ATOM   2117  O5'  DC A 103      18.330 267.217  99.590 
ATOM   2118  C5'  DC A 103      19.506 267.749 100.228 
ATOM   2119  C4'  DC A 103      20.473 266.626 100.552 
ATOM   2120  O4'  DC A 103      20.215 266.031 101.856 
ATOM   2121  C3'  DC A 103      20.455 265.436  99.594 
ATOM   2122  O3'  DC A 103      21.783 264.951  99.438 
ATOM   2123  C2'  DC A 103      19.630 264.370 100.315 
ATOM   2124  C1'  DC A 103      20.198 264.620 101.708 
ATOM   2125  N1   DC A 103      19.366 264.049 102.805 
ATOM   2126  C2   DC A 103      20.024 263.557 103.929 
ATOM   2127  O2   DC A 103      21.259 263.614 103.970 
ATOM   2128  N3   DC A 103      19.285 263.032 104.940 
ATOM   2129  C4   DC A 103      17.949 262.990 104.857 
ATOM   2130  N4   DC A 103      17.272 262.469 105.868 
ATOM   2131  C5   DC A 103      17.253 263.490 103.708 
ATOM   2132  C6   DC A 103      18.010 264.010 102.709 
ATOM   2133  P    DC A 104      22.269 264.469  97.991 
ATOM   2134  OP1  DC A 104      22.718 265.639  97.204 
ATOM   2135  OP2  DC A 104      21.220 263.632  97.369 
ATOM   2136  O5'  DC A 104      23.529 263.558  98.369 
ATOM   2137  C5'  DC A 104      24.289 263.873  99.550 
ATOM   2138  C4'  DC A 104      24.605 262.603 100.315 
ATOM   2139  O4'  DC A 104      23.558 262.250 101.264 
ATOM   2140  C3'  DC A 104      24.778 261.342  99.470 
ATOM   2141  O3'  DC A 104      25.807 260.541 100.040 
ATOM   2142  C2'  DC A 104      23.449 260.598  99.610 
ATOM   2143  C1'  DC A 104      23.248 260.875 101.097 
ATOM   2144  N1   DC A 104      21.850 260.656 101.563 
ATOM   2145  C2   DC A 104      21.665 260.165 102.853 
ATOM   2146  O2   DC A 104      22.659 259.934 103.550 
ATOM   2147  N3   DC A 104      20.399 259.958 103.295 
ATOM   2148  C4   DC A 104      19.348 260.222 102.508 
ATOM   2149  N4   DC A 104      18.133 260.003 102.986 
ATOM   2150  C5   DC A 104      19.517 260.727 101.178 
ATOM   2151  C6   DC A 104      20.790 260.927 100.753 
ATOM   2152  P    DC A 105      26.829 259.784  99.068 
ATOM   2153  OP1  DC A 105      27.914 260.710  98.672 
ATOM   2154  OP2  DC A 105      26.082 259.148  97.961 
ATOM   2155  O5'  DC A 105      27.412 258.656 100.041 
ATOM   2156  C5'  DC A 105      27.492 258.925 101.453 
ATOM   2157  C4'  DC A 105      27.013 257.721 102.238 
ATOM   2158  O4'  DC A 105      25.575 257.744 102.468 
ATOM   2159  C3'  DC A 105      27.260 256.360 101.587 
ATOM   2160  O3'  DC A 105      27.584 255.416 102.602 
ATOM   2161  C2'  DC A 105      25.914 255.973 100.976 
ATOM   2162  C1'  DC A 105      25.047 256.471 102.129 
ATOM   2163  N1   DC A 105      23.613 256.647 101.767 
ATOM   2164  C2   DC A 105      22.658 256.376 102.744 
ATOM   2165  O2   DC A 105      23.038 256.004 103.861 
ATOM   2166  N3   DC A 105      21.346 256.530 102.434 
ATOM   2167  C4   DC A 105      20.976 256.934 101.213 
ATOM   2168  N4   DC A 105      19.683 257.069 100.959 
ATOM   2169  C5   DC A 105      21.942 257.218 100.193 
ATOM   2170  C6   DC A 105      23.248 257.058 100.522 
ATOM   2171  P    DG A 106      28.720 254.326 102.312 
ATOM   2172  OP1  DG A 106      30.052 254.914 102.582 
ATOM   2173  OP2  DG A 106      28.525 253.752 100.963 
ATOM   2174  O5'  DG A 106      28.385 253.220 103.420 
ATOM   2175  C5'  DG A 106      27.784 253.635 104.660 
ATOM   2176  C4'  DG A 106      26.666 252.683 105.038 
ATOM   2177  O4'  DG A 106      25.387 253.073 104.461 
ATOM   2178  C3'  DG A 106      26.846 251.233 104.589 
ATOM   2179  O3'  DG A 106      26.329 250.372 105.597 
ATOM   2180  C2'  DG A 106      25.972 251.103 103.342 
ATOM   2181  C1'  DG A 106      24.799 251.929 103.861 
ATOM   2182  N9   DG A 106      23.872 252.392 102.791 
ATOM   2183  C8   DG A 106      24.156 252.764 101.495 
ATOM   2184  N7   DG A 106      23.103 253.125 100.800 
ATOM   2185  C5   DG A 106      22.049 252.980 101.700 
ATOM   2186  C6   DG A 106      20.660 253.220 101.528 
ATOM   2187  O6   DG A 106      20.067 253.617 100.528 
ATOM   2188  N1   DG A 106      19.943 252.945 102.700 
ATOM   2189  C2   DG A 106      20.495 252.496 103.884 
ATOM   2190  N2   DG A 106      19.640 252.293 104.889 
ATOM   2191  N3   DG A 106      21.798 252.272 104.046 
ATOM   2192  C4   DG A 106      22.507 252.534 102.917 
ATOM   2193  P    DG A 107      27.111 249.018 105.936 
ATOM   2194  OP1  DG A 107      28.206 249.304 106.891 
ATOM   2195  OP2  DG A 107      27.506 248.345 104.679 
ATOM   2196  O5'  DG A 107      25.969 248.167 106.664 
ATOM   2197  C5'  DG A 107      24.943 248.861 107.399 
ATOM   2198  C4'  DG A 107      23.588 248.254 107.096 
ATOM   2199  O4'  DG A 107      22.956 248.860 105.932 
ATOM   2200  C3'  DG A 107      23.584 246.758 106.779 
ATOM   2201  O3'  DG A 107      22.411 246.174 107.331 
ATOM   2202  C2'  DG A 107      23.492 246.685 105.255 
ATOM   2203  C1'  DG A 107      22.490 247.822 105.084 
ATOM   2204  N9   DG A 107      22.421 248.355 103.694 
ATOM   2205  C8   DG A 107      23.426 248.487 102.761 
ATOM   2206  N7   DG A 107      23.031 248.998 101.620 
ATOM   2207  C5   DG A 107      21.668 249.218 101.810 
ATOM   2208  C6   DG A 107      20.697 249.755 100.925 
ATOM   2209  O6   DG A 107      20.843 250.154  99.772 
ATOM   2210  N1   DG A 107      19.430 249.803 101.523 
ATOM   2211  C2   DG A 107      19.140 249.386 102.808 
ATOM   2212  N2   DG A 107      17.868 249.515 103.192 
ATOM   2213  N3   DG A 107      20.051 248.883 103.637 
ATOM   2214  C4   DG A 107      21.286 248.829 103.072 
ATOM   2215  P    DG A 108      22.509 244.726 108.006 
ATOM   2216  OP1  DG A 108      22.971 244.861 109.406 
ATOM   2217  OP2  DG A 108      23.307 243.829 107.142 
ATOM   2218  O5'  DG A 108      20.976 244.264 107.988 
ATOM   2219  C5'  DG A 108      19.944 245.266 108.074 
ATOM   2220  C4'  DG A 108      18.844 244.963 107.076 
ATOM   2221  O4'  DG A 108      19.101 245.553 105.769 
ATOM   2222  C3'  DG A 108      18.610 243.483 106.772 
ATOM   2223  O3'  DG A 108      17.216 243.264 106.594 
ATOM   2224  C2'  DG A 108      19.314 243.246 105.436 
ATOM   2225  C1'  DG A 108      18.892 244.557 104.779 
ATOM   2226  N9   DG A 108      19.703 244.917 103.584 
ATOM   2227  C8   DG A 108      21.041 244.693 103.338 
ATOM   2228  N7   DG A 108      21.452 245.137 102.175 
ATOM   2229  C5   DG A 108      20.306 245.694 101.610 
ATOM   2230  C6   DG A 108      20.124 246.332 100.355 
ATOM   2231  O6   DG A 108      20.950 246.540  99.471 
ATOM   2232  N1   DG A 108      18.798 246.750 100.181 
ATOM   2233  C2   DG A 108      17.781 246.575 101.099 
ATOM   2234  N2   DG A 108      16.582 247.046 100.744 
ATOM   2235  N3   DG A 108      17.953 245.977 102.276 
ATOM   2236  C4   DG A 108      19.234 245.565 102.460 
ATOM   2237  P    DC A 109      16.559 241.928 107.182 
ATOM   2238  OP1  DC A 109      16.238 242.122 108.614 
ATOM   2239  OP2  DC A 109      17.421 240.769 106.860 
ATOM   2240  O5'  DC A 109      15.205 241.842 106.334 
ATOM   2241  C5'  DC A 109      14.590 243.061 105.876 
ATOM   2242  C4'  DC A 109      14.139 242.906 104.438 
ATOM   2243  O4'  DC A 109      15.186 243.253 103.487 
ATOM   2244  C3'  DC A 109      13.716 241.497 104.022 
ATOM   2245  O3'  DC A 109      12.621 241.593 103.119 
ATOM   2246  C2'  DC A 109      14.921 240.939 103.266 
ATOM   2247  C1'  DC A 109      15.270 242.221 102.517 
ATOM   2248  N1   DC A 109      16.648 242.229 101.951 
ATOM   2249  C2   DC A 109      16.848 242.884 100.739 
ATOM   2250  O2   DC A 109      15.884 243.428 100.187 
ATOM   2251  N3   DC A 109      18.098 242.902 100.206 
ATOM   2252  C4   DC A 109      19.115 242.302 100.834 
ATOM   2253  N4   DC A 109      20.315 242.347 100.274 
ATOM   2254  C5   DC A 109      18.930 241.622 102.081 
ATOM   2255  C6   DC A 109      17.675 241.615 102.598 
ATOM   2256  P    DA A 110      11.427 240.532 103.231 
ATOM   2257  OP1  DA A 110      10.471 240.971 104.271 
ATOM   2258  OP2  DA A 110      11.986 239.172 103.394 
ATOM   2259  O5'  DA A 110      10.751 240.665 101.787 
ATOM   2260  C5'  DA A 110      10.814 241.928 101.099 
ATOM   2261  C4'  DA A 110      11.159 241.708  99.640 
ATOM   2262  O4'  DA A 110      12.597 241.679  99.408 
ATOM   2263  C3'  DA A 110      10.661 240.398  99.029 
ATOM   2264  O3'  DA A 110      10.271 240.637  97.682 
ATOM   2265  C2'  DA A 110      11.885 239.482  99.025 
ATOM   2266  C1'  DA A 110      12.899 240.544  98.610 
ATOM   2267  N9   DA A 110      14.313 240.158  98.872 
ATOM   2268  C8   DA A 110      14.811 239.412  99.901 
ATOM   2269  N7   DA A 110      16.097 239.245  99.854 
ATOM   2270  C5   DA A 110      16.481 239.930  98.709 
ATOM   2271  C6   DA A 110      17.731 240.133  98.102 
ATOM   2272  N6   DA A 110      18.879 239.641  98.587 
ATOM   2273  N1   DA A 110      17.758 240.862  96.970 
ATOM   2274  C2   DA A 110      16.614 241.349  96.492 
ATOM   2275  N3   DA A 110      15.395 241.226  96.969 
ATOM   2276  C4   DA A 110      15.396 240.491  98.101 
ATOM   2277  P    DG A 111       8.964 239.910  97.112 
ATOM   2278  OP1  DG A 111       7.761 240.686  97.487 
ATOM   2279  OP2  DG A 111       8.971 238.487  97.518 
ATOM   2280  O5'  DG A 111       9.205 240.020  95.534 
ATOM   2281  C5'  DG A 111       9.950 241.138  95.017 
ATOM   2282  C4'  DG A 111      10.935 240.664  93.966 
ATOM   2283  O4'  DG A 111      12.213 240.269  94.541 
ATOM   2284  C3'  DG A 111      10.503 239.444  93.153 
ATOM   2285  O3'  DG A 111      10.954 239.601  91.813 
ATOM   2286  C2'  DG A 111      11.255 238.273  93.784 
ATOM   2287  C1'  DG A 111      12.574 239.007  94.002 
ATOM   2288  N9   DG A 111      13.481 238.333  94.973 
ATOM   2289  C8   DG A 111      13.166 237.613  96.105 
ATOM   2290  N7   DG A 111      14.207 237.144  96.748 
ATOM   2291  C5   DG A 111      15.290 237.584  95.987 
ATOM   2292  C6   DG A 111      16.683 237.389  96.182 
ATOM   2293  O6   DG A 111      17.256 236.778  97.080 
ATOM   2294  N1   DG A 111      17.432 238.007  95.172 
ATOM   2295  C2   DG A 111      16.906 238.720  94.113 
ATOM   2296  N2   DG A 111      17.789 239.234  93.254 
ATOM   2297  N3   DG A 111      15.598 238.903  93.932 
ATOM   2298  C4   DG A 111      14.858 238.310  94.903 
ATOM   2299  P    DA A 112      10.001 239.138  90.614 
ATOM   2300  OP1  DA A 112       9.036 240.216  90.303 
ATOM   2301  OP2  DA A 112       9.418 237.815  90.927 
ATOM   2302  O5'  DA A 112      11.049 238.992  89.415 
ATOM   2303  C5'  DA A 112      12.219 239.832  89.404 
ATOM   2304  C4'  DA A 112      13.441 239.013  89.035 
ATOM   2305  O4'  DA A 112      14.073 238.402  90.196 
ATOM   2306  C3'  DA A 112      13.194 237.839  88.089 
ATOM   2307  O3'  DA A 112      14.301 237.719  87.203 
ATOM   2308  C2'  DA A 112      13.162 236.610  88.996 
ATOM   2309  C1'  DA A 112      14.312 237.033  89.906 
ATOM   2310  N9   DA A 112      14.361 236.289  91.196 
ATOM   2311  C8   DA A 112      13.320 235.821  91.945 
ATOM   2312  N7   DA A 112      13.686 235.206  93.027 
ATOM   2313  C5   DA A 112      15.073 235.271  92.994 
ATOM   2314  C6   DA A 112      16.064 234.797  93.869 
ATOM   2315  N6   DA A 112      15.794 234.132  95.003 
ATOM   2316  N1   DA A 112      17.347 235.031  93.537 
ATOM   2317  C2   DA A 112      17.608 235.692  92.411 
ATOM   2318  N3   DA A 112      16.772 236.179  91.521 
ATOM   2319  C4   DA A 112      15.495 235.931  91.877 
ATOM   2320  P    DA A 113      14.032 237.349  85.670 
ATOM   2321  OP1  DA A 113      13.697 238.578  84.915 
ATOM   2322  OP2  DA A 113      13.045 236.250  85.590 
ATOM   2323  O5'  DA A 113      15.470 236.814  85.217 
ATOM   2324  C5'  DA A 113      16.646 237.346  85.856 
ATOM   2325  C4'  DA A 113      17.613 236.224  86.180 
ATOM   2326  O4'  DA A 113      17.355 235.629  87.483 
ATOM   2327  C3'  DA A 113      17.595 235.034  85.221 
ATOM   2328  O3'  DA A 113      18.923 234.548  85.066 
ATOM   2329  C2'  DA A 113      16.770 233.968  85.942 
ATOM   2330  C1'  DA A 113      17.338 234.217  87.335 
ATOM   2331  N9   DA A 113      16.506 233.647  88.432 
ATOM   2332  C8   DA A 113      15.147 233.533  88.495 
ATOM   2333  N7   DA A 113      14.717 232.987  89.589 
ATOM   2334  C5   DA A 113      15.873 232.719  90.308 
ATOM   2335  C6   DA A 113      16.094 232.136  91.567 
ATOM   2336  N6   DA A 113      15.107 231.699  92.362 
ATOM   2337  N1   DA A 113      17.369 232.018  91.980 
ATOM   2338  C2   DA A 113      18.346 232.455  91.185 
ATOM   2339  N3   DA A 113      18.262 233.013  89.997 
ATOM   2340  C4   DA A 113      16.975 233.119  89.606 
ATOM   2341  P    DG A 114      19.409 234.066  83.619 
ATOM   2342  OP1  DG A 114      19.858 235.237  82.832 
ATOM   2343  OP2  DG A 114      18.359 233.229  82.996 
ATOM   2344  O5'  DG A 114      20.669 233.156  83.996 
ATOM   2345  C5'  DG A 114      21.429 233.470  85.177 
ATOM   2346  C4'  DG A 114      21.745 232.201  85.943 
ATOM   2347  O4'  DG A 114      20.698 231.847  86.891 
ATOM   2348  C3'  DG A 114      21.918 230.939  85.097 
ATOM   2349  O3'  DG A 114      22.947 230.139  85.667 
ATOM   2350  C2'  DG A 114      20.589 230.195  85.238 
ATOM   2351  C1'  DG A 114      20.388 230.473  86.724 
ATOM   2352  N9   DG A 114      18.990 230.254  87.190 
ATOM   2353  C8   DG A 114      17.804 230.468  86.520 
ATOM   2354  N7   DG A 114      16.736 230.171  87.219 
ATOM   2355  C5   DG A 114      17.249 229.729  88.437 
ATOM   2356  C6   DG A 114      16.576 229.271  89.600 
ATOM   2357  O6   DG A 114      15.369 229.159  89.797 
ATOM   2358  N1   DG A 114      17.482 228.919  90.610 
ATOM   2359  C2   DG A 114      18.857 229.000  90.510 
ATOM   2360  N2   DG A 114      19.546 228.616  91.588 
ATOM   2361  N3   DG A 114      19.487 229.431  89.420 
ATOM   2362  C4   DG A 114      18.623 229.775  88.430 
ATOM   2363  P    DA A 115      23.968 229.382  84.696 
ATOM   2364  OP1  DA A 115      25.054 230.307  84.299 
ATOM   2365  OP2  DA A 115      23.222 228.745  83.589 
ATOM   2366  O5'  DA A 115      24.552 228.253  85.668 
ATOM   2367  C5'  DA A 115      24.632 228.523  87.080 
ATOM   2368  C4'  DA A 115      24.153 227.318  87.866 
ATOM   2369  O4'  DA A 115      22.715 227.342  88.096 
ATOM   2370  C3'  DA A 115      24.400 225.958  87.215 
ATOM   2371  O3'  DA A 115      24.724 225.014  88.229 
ATOM   2372  C2'  DA A 115      23.054 225.571  86.604 
ATOM   2373  C1'  DA A 115      22.187 226.069  87.756 
ATOM   2374  N9   DA A 115      20.753 226.245  87.394 
ATOM   2375  C8   DA A 115      20.222 226.647  86.202 
ATOM   2376  N7   DA A 115      18.926 226.702  86.197 
ATOM   2377  C5   DA A 115      18.570 226.309  87.480 
ATOM   2378  C6   DA A 115      17.324 226.160  88.113 
ATOM   2379  N6   DA A 115      16.153 226.402  87.508 
ATOM   2380  N1   DA A 115      17.328 225.751  89.395 
ATOM   2381  C2   DA A 115      18.494 225.513  89.991 
ATOM   2382  N3   DA A 115      19.712 225.616  89.504 
ATOM   2383  C4   DA A 115      19.681 226.026  88.220 
ATOM   2384  P    DA A 116      25.860 223.924  87.940 
ATOM   2385  OP1  DA A 116      27.192 224.511  88.209 
ATOM   2386  OP2  DA A 116      25.665 223.350  86.590 
ATOM   2387  O5'  DA A 116      25.525 222.818  89.047 
ATOM   2388  C5'  DA A 116      24.924 223.232  90.288 
ATOM   2389  C4'  DA A 116      23.806 222.281  90.666 
ATOM   2390  O4'  DA A 116      22.527 222.671  90.089 
ATOM   2391  C3'  DA A 116      23.986 220.831  90.217 
ATOM   2392  O3'  DA A 116      23.469 219.969  91.224 
ATOM   2393  C2'  DA A 116      23.112 220.700  88.969 
ATOM   2394  C1'  DA A 116      21.939 221.527  89.488 
ATOM   2395  N9   DA A 116      21.012 221.990  88.418 
ATOM   2396  C8   DA A 116      21.312 222.355  87.137 
ATOM   2397  N7   DA A 116      20.279 222.714  86.439 
ATOM   2398  C5   DA A 116      19.216 222.577  87.321 
ATOM   2399  C6   DA A 116      17.836 222.804  87.184 
ATOM   2400  N6   DA A 116      17.267 223.239  86.051 
ATOM   2401  N1   DA A 116      17.060 222.567  88.258 
ATOM   2402  C2   DA A 116      17.632 222.136  89.381 
ATOM   2403  N3   DA A 116      18.900 221.889  89.626 
ATOM   2404  C4   DA A 116      19.655 222.133  88.535 
ATOM   2405  P    DA A 117      24.251 218.615  91.563 
ATOM   2406  OP1  DA A 117      25.345 218.901  92.519 
ATOM   2407  OP2  DA A 117      24.646 217.942  90.306 
ATOM   2408  O5'  DA A 117      23.109 217.764  92.292 
ATOM   2409  C5'  DA A 117      22.083 218.459  93.026 
ATOM   2410  C4'  DA A 117      20.728 217.851  92.723 
ATOM   2411  O4'  DA A 117      20.096 218.458  91.559 
ATOM   2412  C3'  DA A 117      20.724 216.356  92.407 
ATOM   2413  O3'  DA A 117      19.551 215.772  92.958 
ATOM   2414  C2'  DA A 117      20.632 216.283  90.882 
ATOM   2415  C1'  DA A 117      19.630 217.419  90.711 
ATOM   2416  N9   DA A 117      19.561 217.953  89.322 
ATOM   2417  C8   DA A 117      20.570 218.077  88.410 
ATOM   2418  N7   DA A 117      20.192 218.580  87.275 
ATOM   2419  C5   DA A 117      18.833 218.807  87.446 
ATOM   2420  C6   DA A 117      17.848 219.335  86.595 
ATOM   2421  N6   DA A 117      18.094 219.749  85.345 
ATOM   2422  N1   DA A 117      16.595 219.421  87.080 
ATOM   2423  C2   DA A 117      16.356 219.009  88.324 
ATOM   2424  N3   DA A 117      17.191 218.502  89.205 
ATOM   2425  C4   DA A 117      18.438 218.425  88.695 
ATOM   2426  P    DT A 118      19.649 214.323  93.633 
ATOM   2427  OP1  DT A 118      20.111 214.458  95.033 
ATOM   2428  OP2  DT A 118      20.447 213.426  92.769 
ATOM   2429  O5'  DT A 118      18.116 213.862  93.615 
ATOM   2430  C5'  DT A 118      17.084 214.863  93.701 
ATOM   2431  C4'  DT A 118      15.984 214.560  92.703 
ATOM   2432  O4'  DT A 118      16.240 215.150  91.397 
ATOM   2433  C3'  DT A 118      15.750 213.081  92.400 
ATOM   2434  O3'  DT A 118      14.356 212.862  92.221 
ATOM   2435  C2'  DT A 118      16.453 212.844  91.063 
ATOM   2436  C1'  DT A 118      16.031 214.155  90.407 
ATOM   2437  N1   DT A 118      16.843 214.514  89.211 
ATOM   2438  C2   DT A 118      16.195 215.162  88.186 
ATOM   2439  O2   DT A 118      15.009 215.443  88.225 
ATOM   2440  N3   DT A 118      16.978 215.478  87.094 
ATOM   2441  C4   DT A 118      18.323 215.207  86.946 
ATOM   2442  O4   DT A 118      18.920 215.540  85.919 
ATOM   2443  C5   DT A 118      18.915 214.526  88.072 
ATOM   2444  C7   DT A 118      20.377 214.192  87.993 
ATOM   2445  C6   DT A 118      18.177 214.206  89.147 
ATOM   2446  P    DC A 119      13.699 211.525  92.810 
ATOM   2447  OP1  DC A 119      13.378 211.719  94.242 
ATOM   2448  OP2  DC A 119      14.560 210.367  92.488 
ATOM   2449  O5'  DC A 119      12.345 211.440  91.962 
ATOM   2450  C5'  DC A 119      11.730 212.659  91.504 
ATOM   2451  C4'  DC A 119      11.279 212.503  90.065 
ATOM   2452  O4'  DC A 119      12.326 212.851  89.115 
ATOM   2453  C3'  DC A 119      10.856 211.095  89.649 
ATOM   2454  O3'  DC A 119       9.761 211.190  88.746 
ATOM   2455  C2'  DC A 119      12.061 210.536  88.893 
ATOM   2456  C1'  DC A 119      12.410 211.819  88.144 
ATOM   2457  N1   DC A 119      13.787 211.827  87.578 
ATOM   2458  C2   DC A 119      13.988 212.482  86.366 
ATOM   2459  O2   DC A 119      13.023 213.025  85.815 
ATOM   2460  N3   DC A 119      15.237 212.500  85.833 
ATOM   2461  C4   DC A 119      16.255 211.900  86.461 
ATOM   2462  N4   DC A 119      17.454 211.945  85.901 
ATOM   2463  C5   DC A 119      16.070 211.220  87.709 
ATOM   2464  C6   DC A 119      14.815 211.212  88.225 
ATOM   2465  P    DA A 120       8.567 210.130  88.858 
ATOM   2466  OP1  DA A 120       7.611 210.568  89.899 
ATOM   2467  OP2  DA A 120       9.126 208.770  89.022 
ATOM   2468  O5'  DA A 120       7.891 210.262  87.414 
ATOM   2469  C5'  DA A 120       7.954 211.526  86.726 
ATOM   2470  C4'  DA A 120       8.299 211.305  85.267 
ATOM   2471  O4'  DA A 120       9.737 211.276  85.035 
ATOM   2472  C3'  DA A 120       7.801 209.996  84.656 
ATOM   2473  O3'  DA A 120       7.411 210.235  83.310 
ATOM   2474  C2'  DA A 120       9.024 209.080  84.652 
ATOM   2475  C1'  DA A 120      10.039 210.142  84.237 
ATOM   2476  N9   DA A 120      11.453 209.755  84.500 
ATOM   2477  C8   DA A 120      11.951 209.010  85.529 
ATOM   2478  N7   DA A 120      13.236 208.842  85.481 
ATOM   2479  C5   DA A 120      13.621 209.527  84.337 
ATOM   2480  C6   DA A 120      14.870 209.730  83.729 
ATOM   2481  N6   DA A 120      16.019 209.238  84.215 
ATOM   2482  N1   DA A 120      14.898 210.460  82.598 
ATOM   2483  C2   DA A 120      13.754 210.947  82.119 
ATOM   2484  N3   DA A 120      12.535 210.824  82.597 
ATOM   2485  C4   DA A 120      12.535 210.089  83.729 
ATOM   2486  P    DC A 121       6.103 209.507  82.740 
ATOM   2487  OP1  DC A 121       4.900 210.284  83.114 
ATOM   2488  OP2  DC A 121       6.111 208.085  83.145 
ATOM   2489  O5'  DC A 121       6.345 209.617  81.161 
ATOM   2490  C5'  DC A 121       7.090 210.736  80.645 
ATOM   2491  C4'  DC A 121       8.074 210.262  79.594 
ATOM   2492  O4'  DC A 121       9.353 209.867  80.168 
ATOM   2493  C3'  DC A 121       7.643 209.042  78.781 
ATOM   2494  O3'  DC A 121       8.094 209.199  77.440 
ATOM   2495  C2'  DC A 121       8.395 207.870  79.411 
ATOM   2496  C1'  DC A 121       9.714 208.604  79.630 
ATOM   2497  N1   DC A 121      10.621 207.930  80.601 
ATOM   2498  C2   DC A 121      11.992 208.010  80.372 
ATOM   2499  O2   DC A 121      12.397 208.632  79.383 
ATOM   2500  N3   DC A 121      12.836 207.402  81.245 
ATOM   2501  C4   DC A 121      12.357 206.738  82.306 
ATOM   2502  N4   DC A 121      13.221 206.161  83.127 
ATOM   2503  C5   DC A 121      10.951 206.643  82.559 
ATOM   2504  C6   DC A 121      10.124 207.257  81.675 
ATOM   2505  P    DC A 122       7.140 208.735  76.241 
ATOM   2506  OP1  DC A 122       6.175 209.814  75.930 
ATOM   2507  OP2  DC A 122       6.557 207.412  76.554 
ATOM   2508  O5'  DC A 122       8.189 208.590  75.042 
ATOM   2509  C5'  DC A 122       9.359 209.429  75.032 
ATOM   2510  C4'  DC A 122      10.581 208.611  74.662 
ATOM   2511  O4'  DC A 122      11.212 207.999  75.823 
ATOM   2512  C3'  DC A 122      10.334 207.436  73.716 
ATOM   2513  O3'  DC A 122      11.441 207.316  72.831 
ATOM   2514  C2'  DC A 122      10.302 206.207  74.624 
ATOM   2515  C1'  DC A 122      11.451 206.631  75.534 
ATOM   2516  N1   DC A 122      11.501 205.887  76.823 
ATOM   2517  C2   DC A 122      12.753 205.613  77.367 
ATOM   2518  O2   DC A 122      13.762 205.995  76.763 
ATOM   2519  N3   DC A 122      12.819 204.934  78.542 
ATOM   2520  C4   DC A 122      11.701 204.538  79.165 
ATOM   2521  N4   DC A 122      11.819 203.879  80.308 
ATOM   2522  C5   DC A 122      10.404 204.809  78.621 
ATOM   2523  C6   DC A 122      10.359 205.487  77.447 
ATOM   2524  P    DA A 123      11.172 206.947  71.297 
ATOM   2525  OP1  DA A 123      10.837 208.176  70.542 
ATOM   2526  OP2  DA A 123      10.185 205.847  71.217 
ATOM   2527  O5'  DA A 123      12.610 206.412  70.844 
ATOM   2528  C5'  DA A 123      13.786 206.944  71.483 
ATOM   2529  C4'  DA A 123      14.752 205.822  71.807 
ATOM   2530  O4'  DA A 123      14.495 205.226  73.111 
ATOM   2531  C3'  DA A 123      14.735 204.631  70.849 
ATOM   2532  O3'  DA A 123      16.063 204.146  70.693 
ATOM   2533  C2'  DA A 123      13.910 203.565  71.570 
ATOM   2534  C1'  DA A 123      14.478 203.815  72.963 
ATOM   2535  N9   DA A 123      13.646 203.244  74.060 
ATOM   2536  C8   DA A 123      12.287 203.130  74.123 
ATOM   2537  N7   DA A 123      11.857 202.585  75.217 
ATOM   2538  C5   DA A 123      13.013 202.316  75.935 
ATOM   2539  C6   DA A 123      13.233 201.734  77.194 
ATOM   2540  N6   DA A 123      12.247 201.296  77.990 
ATOM   2541  N1   DA A 123      14.509 201.616  77.607 
ATOM   2542  C2   DA A 123      15.485 202.053  76.813 
ATOM   2543  N3   DA A 123      15.401 202.610  75.624 
ATOM   2544  C4   DA A 123      14.115 202.716  75.234 
ATOM   2545  P    DT A 124      16.549 203.664  69.246 
ATOM   2546  OP1  DT A 124      16.998 204.834  68.459 
ATOM   2547  OP2  DT A 124      15.499 202.827  68.623 
ATOM   2548  O5'  DT A 124      17.809 202.753  69.623 
ATOM   2549  C5'  DT A 124      18.569 203.068  70.805 
ATOM   2550  C4'  DT A 124      18.885 201.798  71.570 
ATOM   2551  O4'  DT A 124      17.838 201.445  72.519 
ATOM   2552  C3'  DT A 124      19.058 200.537  70.724 
ATOM   2553  O3'  DT A 124      20.086 199.736  71.294 
ATOM   2554  C2'  DT A 124      17.729 199.793  70.865 
ATOM   2555  C1'  DT A 124      17.528 200.070  72.351 
ATOM   2556  N1   DT A 124      16.130 199.851  72.818 
ATOM   2557  C2   DT A 124      15.964 199.367  74.092 
ATOM   2558  O2   DT A 124      16.899 199.117  74.833 
ATOM   2559  N3   DT A 124      14.654 199.176  74.489 
ATOM   2560  C4   DT A 124      13.526 199.424  73.734 
ATOM   2561  O4   DT A 124      12.403 199.214  74.199 
ATOM   2562  C5   DT A 124      13.801 199.931  72.411 
ATOM   2563  C7   DT A 124      12.629 200.228  71.523 
ATOM   2564  C6   DT A 124      15.066 200.125  71.999 
ATOM   2565  P    DT A 125      21.108 198.979  70.323 
ATOM   2566  OP1  DT A 125      22.194 199.905  69.926 
ATOM   2567  OP2  DT A 125      20.362 198.343  69.216 
ATOM   2568  O5'  DT A 125      21.692 197.851  71.296 
ATOM   2569  C5'  DT A 125      21.772 198.120  72.708 
ATOM   2570  C4'  DT A 125      21.293 196.916  73.493 
ATOM   2571  O4'  DT A 125      19.855 196.939  73.723 
ATOM   2572  C3'  DT A 125      21.540 195.555  72.842 
ATOM   2573  O3'  DT A 125      21.864 194.611  73.856 
ATOM   2574  C2'  DT A 125      20.194 195.168  72.231 
ATOM   2575  C1'  DT A 125      19.326 195.666  73.384 
ATOM   2576  N1   DT A 125      17.893 195.842  73.022 
ATOM   2577  C2   DT A 125      16.964 195.571  73.997 
ATOM   2578  O2   DT A 125      17.267 195.201  75.118 
ATOM   2579  N3   DT A 125      15.644 195.744  73.625 
ATOM   2580  C4   DT A 125      15.191 196.157  72.388 
ATOM   2581  O4   DT A 125      13.983 196.276  72.173 
ATOM   2582  C5   DT A 125      16.240 196.417  71.432 
ATOM   2583  C7   DT A 125      15.831 196.871  70.061 
ATOM   2584  C6   DT A 125      17.531 196.257  71.766 
ATOM   2585  P    DC A 126      23.000 193.521  73.567 
ATOM   2586  OP1  DC A 126      24.331 194.109  73.837 
ATOM   2587  OP2  DC A 126      22.805 192.947  72.218 
ATOM   2588  O5'  DC A 126      22.665 192.415  74.675 
ATOM   2589  C5'  DC A 126      22.064 192.830  75.915 
ATOM   2590  C4'  DC A 126      20.945 191.878  76.293 
ATOM   2591  O4'  DC A 126      19.667 192.268  75.716 
ATOM   2592  C3'  DC A 126      21.126 190.428  75.844 
ATOM   2593  O3'  DC A 126      20.609 189.567  76.851 
ATOM   2594  C2'  DC A 126      20.252 190.298  74.597 
ATOM   2595  C1'  DC A 126      19.079 191.124  75.116 
ATOM   2596  N1   DC A 126      18.152 191.587  74.046 
ATOM   2597  C2   DC A 126      16.796 191.671  74.352 
ATOM   2598  O2   DC A 126      16.422 191.361  75.489 
ATOM   2599  N3   DC A 126      15.935 192.091  73.389 
ATOM   2600  C4   DC A 126      16.382 192.417  72.170 
ATOM   2601  N4   DC A 126      15.502 192.821  71.267 
ATOM   2602  C5   DC A 126      17.772 192.338  71.835 
ATOM   2603  C6   DC A 126      18.616 191.916  72.810 
ATOM   2604  P    DC A 127      21.391 188.213  77.191 
ATOM   2605  OP1  DC A 127      22.485 188.499  78.146 
ATOM   2606  OP2  DC A 127      21.786 187.540  75.934 
ATOM   2607  O5'  DC A 127      20.249 187.362  77.919 
ATOM   2608  C5'  DC A 127      19.223 188.056  78.653 
ATOM   2609  C4'  DC A 127      17.868 187.449  78.350 
ATOM   2610  O4'  DC A 127      17.236 188.055  77.186 
ATOM   2611  C3'  DC A 127      17.864 185.953  78.034 
ATOM   2612  O3'  DC A 127      16.691 185.369  78.585 
ATOM   2613  C2'  DC A 127      17.772 185.880  76.510 
ATOM   2614  C1'  DC A 127      16.770 187.017  76.338 
ATOM   2615  N1   DC A 127      16.701 187.550  74.949 
ATOM   2616  C2   DC A 127      15.464 187.988  74.482 
ATOM   2617  O2   DC A 127      14.484 187.918  75.233 
ATOM   2618  N3   DC A 127      15.380 188.477  73.219 
ATOM   2619  C4   DC A 127      16.466 188.537  72.437 
ATOM   2620  N4   DC A 127      16.333 189.022  71.211 
ATOM   2621  C5   DC A 127      17.747 188.091  72.897 
ATOM   2622  C6   DC A 127      17.809 187.605  74.163 
ATOM   2623  P    DA A 128      16.788 183.921  79.261 
ATOM   2624  OP1  DA A 128      17.251 184.056  80.661 
ATOM   2625  OP2  DA A 128      17.587 183.024  78.397 
ATOM   2626  O5'  DA A 128      15.256 183.459  79.243 
ATOM   2627  C5'  DA A 128      14.224 184.461  79.328 
ATOM   2628  C4'  DA A 128      13.123 184.158  78.331 
ATOM   2629  O4'  DA A 128      13.380 184.748  77.024 
ATOM   2630  C3'  DA A 128      12.890 182.678  78.027 
ATOM   2631  O3'  DA A 128      11.496 182.459  77.849 
ATOM   2632  C2'  DA A 128      13.593 182.441  76.690 
ATOM   2633  C1'  DA A 128      13.171 183.753  76.034 
ATOM   2634  N9   DA A 128      13.983 184.112  74.838 
ATOM   2635  C8   DA A 128      15.310 183.881  74.612 
ATOM   2636  N7   DA A 128      15.731 184.316  73.465 
ATOM   2637  C5   DA A 128      14.600 184.876  72.885 
ATOM   2638  C6   DA A 128      14.385 185.512  71.652 
ATOM   2639  N6   DA A 128      15.348 185.700  70.738 
ATOM   2640  N1   DA A 128      13.140 185.951  71.390 
ATOM   2641  C2   DA A 128      12.188 185.762  72.302 
ATOM   2642  N3   DA A 128      12.269 185.186  73.480 
ATOM   2643  C4   DA A 128      13.525 184.755  73.718 
ATOM   2644  P    DG A 129      10.838 181.123  78.437 
ATOM   2645  OP1  DG A 129      10.518 181.317  79.869 
ATOM   2646  OP2  DG A 129      11.700 179.964  78.115 
ATOM   2647  O5'  DG A 129       9.485 181.038  77.589 
ATOM   2648  C5'  DG A 129       8.870 182.256  77.131 
ATOM   2649  C4'  DG A 129       8.419 182.101  75.692 
ATOM   2650  O4'  DG A 129       9.465 182.448  74.742 
ATOM   2651  C3'  DG A 129       7.996 180.692  75.277 
ATOM   2652  O3'  DG A 129       6.901 180.788  74.374 
ATOM   2653  C2'  DG A 129       9.201 180.134  74.521 
ATOM   2654  C1'  DG A 129       9.550 181.416  73.772 
ATOM   2655  N9   DG A 129      10.927 181.424  73.206 
ATOM   2656  C8   DG A 129      12.080 180.863  73.711 
ATOM   2657  N7   DG A 129      13.139 181.051  72.962 
ATOM   2658  C5   DG A 129      12.654 181.788  71.883 
ATOM   2659  C6   DG A 129      13.331 182.292  70.742 
ATOM   2660  O6   DG A 129      14.517 182.189  70.443 
ATOM   2661  N1   DG A 129      12.457 182.986  69.893 
ATOM   2662  C2   DG A 129      11.107 183.170  70.117 
ATOM   2663  N2   DG A 129      10.447 183.863  69.187 
ATOM   2664  N3   DG A 129      10.473 182.698  71.189 
ATOM   2665  C4   DG A 129      11.306 182.021  72.022 
ATOM   2666  P    DC A 130       5.707 179.727  74.486 
ATOM   2667  OP1  DC A 130       4.751 180.166  75.526 
ATOM   2668  OP2  DC A 130       6.266 178.367  74.649 
ATOM   2669  O5'  DC A 130       5.031 179.860  73.041 
ATOM   2670  C5'  DC A 130       5.094 181.124  72.354 
ATOM   2671  C4'  DC A 130       5.439 180.903  70.895 
ATOM   2672  O4'  DC A 130       6.876 180.874  70.662 
ATOM   2673  C3'  DC A 130       4.940 179.593  70.284 
ATOM   2674  O3'  DC A 130       4.551 179.832  68.937 
ATOM   2675  C2'  DC A 130       6.164 178.677  70.280 
ATOM   2676  C1'  DC A 130       7.178 179.740  69.865 
ATOM   2677  N1   DC A 130       8.593 179.353  70.127 
ATOM   2678  C2   DC A 130       9.562 179.788  69.227 
ATOM   2679  O2   DC A 130       9.213 180.471  68.258 
ATOM   2680  N3   DC A 130      10.858 179.445  69.447 
ATOM   2681  C4   DC A 130      11.196 178.704  70.510 
ATOM   2682  N4   DC A 130      12.472 178.396  70.682 
ATOM   2683  C5   DC A 130      10.214 178.245  71.448 
ATOM   2684  C6   DC A 130       8.925 178.598  71.209 
ATOM   2685  P    DT A 131       3.243 179.105  68.367 
ATOM   2686  OP1  DT A 131       2.040 179.881  68.742 
ATOM   2687  OP2  DT A 131       3.251 177.682  68.773 
ATOM   2688  O5'  DT A 131       3.485 179.215  66.789 
ATOM   2689  C5'  DT A 131       4.230 180.333  66.272 
ATOM   2690  C4'  DT A 131       5.214 179.859  65.221 
ATOM   2691  O4'  DT A 131       6.492 179.464  65.796 
ATOM   2692  C3'  DT A 131       4.783 178.639  64.408 
ATOM   2693  O3'  DT A 131       5.233 178.796  63.068 
ATOM   2694  C2'  DT A 131       5.535 177.468  65.039 
ATOM   2695  C1'  DT A 131       6.854 178.202  65.257 
ATOM   2696  N1   DT A 131       7.761 177.528  66.228 
ATOM   2697  C2   DT A 131       9.111 177.616  65.989 
ATOM   2698  O2   DT A 131       9.577 178.212  65.034 
ATOM   2699  N3   DT A 131       9.921 176.978  66.909 
ATOM   2700  C4   DT A 131       9.500 176.278  68.021 
ATOM   2701  O4   DT A 131      10.320 175.748  68.774 
ATOM   2702  C5   DT A 131       8.067 176.240  68.188 
ATOM   2703  C7   DT A 131       7.525 175.497  69.374 
ATOM   2704  C6   DT A 131       7.256 176.851  67.308 
ATOM   2705  P    DG A 132       4.280 178.333  61.868 
ATOM   2706  OP1  DG A 132       3.315 179.411  61.558 
ATOM   2707  OP2  DG A 132       3.697 177.010  62.181 
ATOM   2708  O5'  DG A 132       5.329 178.187  60.669 
ATOM   2709  C5'  DG A 132       6.499 179.027  60.659 
ATOM   2710  C4'  DG A 132       7.721 178.208  60.290 
ATOM   2711  O4'  DG A 132       8.352 177.597  61.451 
ATOM   2712  C3'  DG A 132       7.473 177.034  59.343 
ATOM   2713  O3'  DG A 132       8.581 176.914  58.458 
ATOM   2714  C2'  DG A 132       7.442 175.805  60.251 
ATOM   2715  C1'  DG A 132       8.591 176.228  61.161 
ATOM   2716  N9   DG A 132       8.640 175.484  62.451 
ATOM   2717  C8   DG A 132       7.602 175.004  63.219 
ATOM   2718  N7   DG A 132       7.987 174.386  64.309 
ATOM   2719  C5   DG A 132       9.378 174.461  64.259 
ATOM   2720  C6   DG A 132      10.353 173.969  65.165 
ATOM   2721  O6   DG A 132      10.187 173.355  66.216 
ATOM   2722  N1   DG A 132      11.653 174.263  64.729 
ATOM   2723  C2   DG A 132      11.968 174.945  63.570 
ATOM   2724  N2   DG A 132      13.269 175.126  63.332 
ATOM   2725  N3   DG A 132      11.052 175.407  62.720 
ATOM   2726  C4   DG A 132       9.787 175.129  63.129 
ATOM   2727  P    DA A 133       8.312 176.544  56.924 
ATOM   2728  OP1  DA A 133       7.977 177.773  56.170 
ATOM   2729  OP2  DA A 133       7.325 175.445  56.845 
ATOM   2730  O5'  DA A 133       9.749 176.009  56.472 
ATOM   2731  C5'  DA A 133      10.926 176.541  57.111 
ATOM   2732  C4'  DA A 133      11.892 175.419  57.435 
ATOM   2733  O4'  DA A 133      11.635 174.824  58.738 
ATOM   2734  C3'  DA A 133      11.875 174.229  56.476 
ATOM   2735  O3'  DA A 133      13.203 173.743  56.320 
ATOM   2736  C2'  DA A 133      11.050 173.163  57.197 
ATOM   2737  C1'  DA A 133      11.617 173.412  58.590 
ATOM   2738  N9   DA A 133      10.786 172.842  59.687 
ATOM   2739  C8   DA A 133       9.427 172.728  59.750 
ATOM   2740  N7   DA A 133       8.996 172.182  60.844 
ATOM   2741  C5   DA A 133      10.153 171.914  61.562 
ATOM   2742  C6   DA A 133      10.373 171.331  62.821 
ATOM   2743  N6   DA A 133       9.387 170.894  63.617 
ATOM   2744  N1   DA A 133      11.649 171.213  63.235 
ATOM   2745  C2   DA A 133      12.625 171.650  62.440 
ATOM   2746  N3   DA A 133      12.541 172.208  61.252 
ATOM   2747  C4   DA A 133      11.254 172.314  60.861 
ATOM   2748  P    DT A 134      13.689 173.261  54.873 
ATOM   2749  OP1  DT A 134      14.138 174.432  54.086 
ATOM   2750  OP2  DT A 134      12.639 172.425  54.251 
ATOM   2751  O5'  DT A 134      14.949 172.351  55.251 
ATOM   2752  C5'  DT A 134      15.709 172.665  56.432 
ATOM   2753  C4'  DT A 134      16.025 171.396  57.197 
ATOM   2754  O4'  DT A 134      14.978 171.042  58.146 
ATOM   2755  C3'  DT A 134      16.197 170.134  56.352 
ATOM   2756  O3'  DT A 134      17.226 169.334  56.922 
ATOM   2757  C2'  DT A 134      14.869 169.390  56.492 
ATOM   2758  C1'  DT A 134      14.668 169.668  57.979 
ATOM   2759  N1   DT A 134      13.270 169.449  58.445 
ATOM   2760  C2   DT A 134      13.104 168.964  59.719 
ATOM   2761  O2   DT A 134      14.038 168.714  60.461 
ATOM   2762  N3   DT A 134      11.794 168.773  60.116 
ATOM   2763  C4   DT A 134      10.666 169.022  59.362 
ATOM   2764  O4   DT A 134       9.543 168.811  59.826 
ATOM   2765  C5   DT A 134      10.941 169.528  58.038 
ATOM   2766  C7   DT A 134       9.769 169.825  57.150 
ATOM   2767  C6   DT A 134      12.205 169.723  57.627 
ATOM   2768  P    DG A 135      18.248 168.577  55.951 
ATOM   2769  OP1  DG A 135      19.334 169.503  55.554 
ATOM   2770  OP2  DG A 135      17.501 167.940  54.843 
ATOM   2771  O5'  DG A 135      18.832 167.448  56.923 
ATOM   2772  C5'  DG A 135      18.912 167.718  58.335 
ATOM   2773  C4'  DG A 135      18.433 166.513  59.121 
ATOM   2774  O4'  DG A 135      16.995 166.537  59.350 
ATOM   2775  C3'  DG A 135      18.680 165.153  58.469 
ATOM   2776  O3'  DG A 135      19.003 164.209  59.484 
ATOM   2777  C2'  DG A 135      17.334 164.766  57.858 
ATOM   2778  C1'  DG A 135      16.466 165.264  59.011 
ATOM   2779  N9   DG A 135      15.033 165.440  58.649 
ATOM   2780  C8   DG A 135      14.479 165.843  57.454 
ATOM   2781  N7   DG A 135      13.169 165.895  57.462 
ATOM   2782  C5   DG A 135      12.830 165.498  58.755 
ATOM   2783  C6   DG A 135      11.557 165.358  59.364 
ATOM   2784  O6   DG A 135      10.446 165.559  58.880 
ATOM   2785  N1   DG A 135      11.669 164.929  60.694 
ATOM   2786  C2   DG A 135      12.857 164.671  61.350 
ATOM   2787  N2   DG A 135      12.751 164.272  62.619 
ATOM   2788  N3   DG A 135      14.052 164.804  60.777 
ATOM   2789  C4   DG A 135      13.960 165.218  59.487 
ATOM   2790  P    DT A 136      20.140 163.119  59.195 
ATOM   2791  OP1  DT A 136      21.471 163.706  59.464 
ATOM   2792  OP2  DT A 136      19.945 162.545  57.845 
ATOM   2793  O5'  DT A 136      19.805 162.013  60.302 
ATOM   2794  C5'  DT A 136      19.204 162.427  61.543 
ATOM   2795  C4'  DT A 136      18.085 161.476  61.921 
ATOM   2796  O4'  DT A 136      16.807 161.866  61.343 
ATOM   2797  C3'  DT A 136      18.266 160.026  61.472 
ATOM   2798  O3'  DT A 136      17.749 159.164  62.479 
ATOM   2799  C2'  DT A 136      17.392 159.895  60.224 
ATOM   2800  C1'  DT A 136      16.219 160.722  60.743 
ATOM   2801  N1   DT A 136      15.292 161.185  59.673 
ATOM   2802  C2   DT A 136      13.958 161.262  59.991 
ATOM   2803  O2   DT A 136      13.521 160.972  61.091 
ATOM   2804  N3   DT A 136      13.130 161.694  58.974 
ATOM   2805  C4   DT A 136      13.516 162.047  57.697 
ATOM   2806  O4   DT A 136      12.682 162.420  56.870 
ATOM   2807  C5   DT A 136      14.936 161.933  57.459 
ATOM   2808  C7   DT A 136      15.441 162.298  56.093 
ATOM   2809  C6   DT A 136      15.764 161.515  58.430 
ATOM   2810  P    DC A 137      18.531 157.810  62.818 
ATOM   2811  OP1  DC A 137      19.625 158.096  63.773 
ATOM   2812  OP2  DC A 137      18.926 157.137  61.561 
ATOM   2813  O5'  DC A 137      17.388 156.959  63.547 
ATOM   2814  C5'  DC A 137      16.363 157.654  64.281 
ATOM   2815  C4'  DC A 137      15.008 157.046  63.978 
ATOM   2816  O4'  DC A 137      14.376 157.653  62.814 
ATOM   2817  C3'  DC A 137      15.004 155.551  63.662 
ATOM   2818  O3'  DC A 137      13.830 154.967  64.213 
ATOM   2819  C2'  DC A 137      14.912 155.478  62.137 
ATOM   2820  C1'  DC A 137      13.909 156.614  61.966 
ATOM   2821  N1   DC A 137      13.840 157.148  60.577 
ATOM   2822  C2   DC A 137      12.604 157.586  60.109 
ATOM   2823  O2   DC A 137      11.624 157.515  60.860 
ATOM   2824  N3   DC A 137      12.520 158.074  58.846 
ATOM   2825  C4   DC A 137      13.606 158.134  58.064 
ATOM   2826  N4   DC A 137      13.472 158.620  56.839 
ATOM   2827  C5   DC A 137      14.886 157.688  58.525 
ATOM   2828  C6   DC A 137      14.949 157.203  59.790 
ATOM   2829  P    DA A 138      13.928 153.518  64.888 
ATOM   2830  OP1  DA A 138      14.390 153.653  66.288 
ATOM   2831  OP2  DA A 138      14.727 152.621  64.024 
ATOM   2832  O5'  DA A 138      12.396 153.057  64.870 
ATOM   2833  C5'  DA A 138      11.364 154.058  64.956 
ATOM   2834  C4'  DA A 138      10.263 153.755  63.958 
ATOM   2835  O4'  DA A 138      10.520 154.345  62.651 
ATOM   2836  C3'  DA A 138      10.030 152.276  63.654 
ATOM   2837  O3'  DA A 138       8.635 152.057  63.476 
ATOM   2838  C2'  DA A 138      10.733 152.039  62.318 
ATOM   2839  C1'  DA A 138      10.311 153.350  61.661 
ATOM   2840  N9   DA A 138      11.123 153.709  60.466 
ATOM   2841  C8   DA A 138      12.450 153.479  60.240 
ATOM   2842  N7   DA A 138      12.870 153.913  59.092 
ATOM   2843  C5   DA A 138      11.740 154.473  58.513 
ATOM   2844  C6   DA A 138      11.525 155.110  57.279 
ATOM   2845  N6   DA A 138      12.488 155.297  56.365 
ATOM   2846  N1   DA A 138      10.279 155.548  57.018 
ATOM   2847  C2   DA A 138       9.328 155.360  57.930 
ATOM   2848  N3   DA A 138       9.409 154.783  59.108 
ATOM   2849  C4   DA A 138      10.665 154.353  59.345 
ATOM   2850  P    DC A 139       7.978 150.721  64.065 
ATOM   2851  OP1  DC A 139       7.658 150.914  65.496 
ATOM   2852  OP2  DC A 139       8.840 149.562  63.743 
ATOM   2853  O5'  DC A 139       6.624 150.635  63.216 
ATOM   2854  C5'  DC A 139       6.010 151.854  62.759 
ATOM   2855  C4'  DC A 139       5.558 151.699  61.320 
ATOM   2856  O4'  DC A 139       6.605 152.046  60.370 
ATOM   2857  C3'  DC A 139       5.136 150.290  60.904 
ATOM   2858  O3'  DC A 139       4.041 150.385  60.001 
ATOM   2859  C2'  DC A 139       6.341 149.731  60.148 
ATOM   2860  C1'  DC A 139       6.690 151.014  59.399 
ATOM   2861  N1   DC A 139       8.067 151.022  58.833 
ATOM   2862  C2   DC A 139       8.267 151.677  57.621 
ATOM   2863  O2   DC A 139       7.303 152.220  57.070 
ATOM   2864  N3   DC A 139       9.517 151.695  57.088 
ATOM   2865  C4   DC A 139      10.535 151.095  57.716 
ATOM   2866  N4   DC A 139      11.734 151.140  57.156 
ATOM   2867  C5   DC A 139      10.350 150.415  58.963 
ATOM   2868  C6   DC A 139       9.094 150.407  59.480 
ATOM   2869  P    DC A 140       2.847 149.325  60.113 
ATOM   2870  OP1  DC A 140       1.891 149.763  61.154 
ATOM   2871  OP2  DC A 140       3.406 147.965  60.277 
ATOM   2872  O5'  DC A 140       2.170 149.457  58.669 
ATOM   2873  C5'  DC A 140       2.233 150.721  57.981 
ATOM   2874  C4'  DC A 140       2.579 150.500  56.522 
ATOM   2875  O4'  DC A 140       4.016 150.472  56.290 
ATOM   2876  C3'  DC A 140       2.080 149.191  55.911 
ATOM   2877  O3'  DC A 140       1.691 149.430  54.565 
ATOM   2878  C2'  DC A 140       3.304 148.275  55.907 
ATOM   2879  C1'  DC A 140       4.318 149.337  55.492 
ATOM   2880  N1   DC A 140       5.733 148.950  55.754 
ATOM   2881  C2   DC A 140       6.702 149.386  54.854 
ATOM   2882  O2   DC A 140       6.352 150.069  53.885 
ATOM   2883  N3   DC A 140       7.998 149.043  55.075 
ATOM   2884  C4   DC A 140       8.336 148.301  56.137 
ATOM   2885  N4   DC A 140       9.612 147.993  56.309 
ATOM   2886  C5   DC A 140       7.354 147.843  57.075 
ATOM   2887  C6   DC A 140       6.064 148.195  56.836 
ATOM   2888  P    DC A 141       0.383 148.702  53.995 
ATOM   2889  OP1  DC A 141      -0.820 149.479  54.369 
ATOM   2890  OP2  DC A 141       0.391 147.280  54.400 
ATOM   2891  O5'  DC A 141       0.625 148.812  52.416 
ATOM   2892  C5'  DC A 141       1.369 149.931  51.899 
ATOM   2893  C4'  DC A 141       2.354 149.457  50.849 
ATOM   2894  O4'  DC A 141       3.632 149.062  51.423 
ATOM   2895  C3'  DC A 141       1.923 148.237  50.035 
ATOM   2896  O3'  DC A 141       2.373 148.394  48.695 
ATOM   2897  C2'  DC A 141       2.675 147.065  50.666 
ATOM   2898  C1'  DC A 141       3.994 147.799  50.885 
ATOM   2899  N1   DC A 141       4.901 147.125  51.855 
ATOM   2900  C2   DC A 141       6.272 147.205  51.627 
ATOM   2901  O2   DC A 141       6.676 147.827  50.638 
ATOM   2902  N3   DC A 141       7.115 146.597  52.500 
ATOM   2903  C4   DC A 141       6.637 145.933  53.560 
ATOM   2904  N4   DC A 141       7.501 145.356  54.382 
ATOM   2905  C5   DC A 141       5.231 145.838  53.813 
ATOM   2906  C6   DC A 141       4.404 146.452  52.929 
ATOM   2907  P    DC A 142       1.420 147.931  47.496 
ATOM   2908  OP1  DC A 142       0.455 149.009  47.185 
ATOM   2909  OP2  DC A 142       0.837 146.607  47.809 
ATOM   2910  O5'  DC A 142       2.469 147.785  46.297 
ATOM   2911  C5'  DC A 142       3.639 148.624  46.287 
ATOM   2912  C4'  DC A 142       4.861 147.806  45.917 
ATOM   2913  O4'  DC A 142       5.492 147.194  47.078 
ATOM   2914  C3'  DC A 142       4.613 146.631  44.971 
ATOM   2915  O3'  DC A 142       5.721 146.512  44.086 
ATOM   2916  C2'  DC A 142       4.582 145.403  45.879 
ATOM   2917  C1'  DC A 142       5.731 145.826  46.788 
ATOM   2918  N1   DC A 142       5.780 145.082  48.078 
ATOM   2919  C2   DC A 142       7.032 144.808  48.622 
ATOM   2920  O2   DC A 142       8.041 145.190  48.018 
ATOM   2921  N3   DC A 142       7.099 144.129  49.797 
ATOM   2922  C4   DC A 142       5.981 143.733  50.419 
ATOM   2923  N4   DC A 142       6.099 143.074  51.563 
ATOM   2924  C5   DC A 142       4.684 144.004  49.876 
ATOM   2925  C6   DC A 142       4.639 144.682  48.701 
ATOM   2926  P    DA A 143       5.452 146.142  42.552 
ATOM   2927  OP1  DA A 143       5.117 147.371  41.797 
ATOM   2928  OP2  DA A 143       4.464 145.042  42.472 
ATOM   2929  O5'  DA A 143       6.889 145.607  42.099 
ATOM   2930  C5'  DA A 143       8.066 146.139  42.738 
ATOM   2931  C4'  DA A 143       9.032 145.017  43.062 
ATOM   2932  O4'  DA A 143       8.775 144.421  44.365 
ATOM   2933  C3'  DA A 143       9.015 143.826  42.104 
ATOM   2934  O3'  DA A 143      10.342 143.341  41.948 
ATOM   2935  C2'  DA A 143       8.189 142.760  42.824 
ATOM   2936  C1'  DA A 143       8.757 143.010  44.217 
ATOM   2937  N9   DA A 143       7.926 142.440  45.314 
ATOM   2938  C8   DA A 143       6.567 142.326  45.378 
ATOM   2939  N7   DA A 143       6.136 141.780  46.472 
ATOM   2940  C5   DA A 143       7.293 141.511  47.190 
ATOM   2941  C6   DA A 143       7.513 140.929  48.449 
ATOM   2942  N6   DA A 143       6.527 140.491  49.245 
ATOM   2943  N1   DA A 143       8.789 140.811  48.862 
ATOM   2944  C2   DA A 143       9.765 141.248  48.068 
ATOM   2945  N3   DA A 143       9.681 141.805  46.879 
ATOM   2946  C4   DA A 143       8.394 141.911  46.488 
ATOM   2947  P    DG A 144      10.829 142.859  40.501 
ATOM   2948  OP1  DG A 144      11.277 144.029  39.714 
ATOM   2949  OP2  DG A 144       9.779 142.022  39.878 
ATOM   2950  O5'  DG A 144      12.089 141.948  40.878 
ATOM   2951  C5'  DG A 144      12.849 142.263  42.060 
ATOM   2952  C4'  DG A 144      13.165 140.993  42.825 
ATOM   2953  O4'  DG A 144      12.118 140.640  43.773 
ATOM   2954  C3'  DG A 144      13.337 139.732  41.979 
ATOM   2955  O3'  DG A 144      14.366 138.931  42.549 
ATOM   2956  C2'  DG A 144      12.009 138.988  42.120 
ATOM   2957  C1'  DG A 144      11.808 139.265  43.606 
ATOM   2958  N9   DG A 144      10.409 139.046  44.072 
ATOM   2959  C8   DG A 144       9.224 139.260  43.403 
ATOM   2960  N7   DG A 144       8.156 138.964  44.101 
ATOM   2961  C5   DG A 144       8.669 138.522  45.320 
ATOM   2962  C6   DG A 144       7.995 138.063  46.482 
ATOM   2963  O6   DG A 144       6.789 137.952  46.679 
ATOM   2964  N1   DG A 144       8.901 137.712  47.492 
ATOM   2965  C2   DG A 144      10.277 137.792  47.392 
ATOM   2966  N2   DG A 144      10.966 137.409  48.470 
ATOM   2967  N3   DG A 144      10.906 138.223  46.302 
ATOM   2968  C4   DG A 144      10.043 138.568  45.312 
ATOM   2969  P    DA A 145      15.388 138.174  41.578 
ATOM   2970  OP1  DA A 145      16.474 139.100  41.181 
ATOM   2971  OP2  DA A 145      14.641 137.538  40.471 
ATOM   2972  O5'  DA A 145      15.972 137.046  42.550 
ATOM   2973  C5'  DA A 145      16.052 137.315  43.963 
ATOM   2974  C4'  DA A 145      15.573 136.111  44.748 
ATOM   2975  O4'  DA A 145      14.135 136.134  44.978 
ATOM   2976  C3'  DA A 145      15.820 134.750  44.097 
ATOM   2977  O3'  DA A 145      16.143 133.806  45.111 
ATOM   2978  C2'  DA A 145      14.473 134.363  43.486 
ATOM   2979  C1'  DA A 145      13.606 134.861  44.638 
ATOM   2980  N9   DA A 145      12.173 135.037  44.277 
ATOM   2981  C8   DA A 145      11.641 135.439  43.084 
ATOM   2982  N7   DA A 145      10.346 135.494  43.080 
ATOM   2983  C5   DA A 145       9.989 135.101  44.362 
ATOM   2984  C6   DA A 145       8.744 134.952  44.995 
ATOM   2985  N6   DA A 145       7.572 135.194  44.390 
ATOM   2986  N1   DA A 145       8.747 134.544  46.277 
ATOM   2987  C2   DA A 145       9.914 134.305  46.873 
ATOM   2988  N3   DA A 145      11.132 134.409  46.386 
ATOM   2989  C4   DA A 145      11.100 134.819  45.102 
ATOM   2990  P    DG A 146      17.280 132.716  44.822 
ATOM   2991  OP1  DG A 146      18.611 133.304  45.091 
ATOM   2992  OP2  DG A 146      17.085 132.142  43.473 
ATOM   2993  O5'  DG A 146      16.945 131.610  45.929 
ATOM   2994  C5'  DG A 146      16.344 132.025  47.170 
ATOM   2995  C4'  DG A 146      15.225 131.073  47.548 
ATOM   2996  O4'  DG A 146      13.947 131.463  46.971 
ATOM   2997  C3'  DG A 146      15.405 129.624  47.099 
ATOM   2998  O3'  DG A 146      14.889 128.762  48.106 
ATOM   2999  C2'  DG A 146      14.532 129.493  45.852 
ATOM   3000  C1'  DG A 146      13.358 130.319  46.371 
ATOM   3001  N9   DG A 146      12.432 130.782  45.300 
ATOM   3002  C8   DG A 146      12.716 131.154  44.004 
ATOM   3003  N7   DG A 146      11.663 131.515  43.310 
ATOM   3004  C5   DG A 146      10.608 131.371  44.210 
ATOM   3005  C6   DG A 146       9.219 131.611  44.038 
ATOM   3006  O6   DG A 146       8.626 132.007  43.038 
ATOM   3007  N1   DG A 146       8.502 131.335  45.210 
ATOM   3008  C2   DG A 146       9.055 130.886  46.394 
ATOM   3009  N2   DG A 146       8.199 130.683  47.399 
ATOM   3010  N3   DG A 146      10.357 130.662  46.556 
ATOM   3011  C4   DG A 146      11.066 130.924  45.427 
ATOM   3012  P    DA A 147      15.671 127.408  48.445 
ATOM   3013  OP1  DA A 147      16.765 127.694  49.401 
ATOM   3014  OP2  DA A 147      16.066 126.735  47.188 
ATOM   3015  O5'  DA A 147      14.528 126.557  49.174 
ATOM   3016  C5'  DA A 147      13.502 127.251  49.908 
ATOM   3017  C4'  DA A 147      12.147 126.644  49.605 
ATOM   3018  O4'  DA A 147      11.516 127.250  48.441 
ATOM   3019  C3'  DA A 147      12.144 125.148  49.289 
ATOM   3020  O3'  DA A 147      10.970 124.564  49.840 
ATOM   3021  C2'  DA A 147      12.052 125.075  47.765 
ATOM   3022  C1'  DA A 147      11.049 126.212  47.593 
ATOM   3023  N9   DA A 147      10.980 126.745  46.204 
ATOM   3024  C8   DA A 147      11.990 126.869  45.292 
ATOM   3025  N7   DA A 147      11.612 127.372  44.157 
ATOM   3026  C5   DA A 147      10.253 127.600  44.328 
ATOM   3027  C6   DA A 147       9.268 128.128  43.477 
ATOM   3028  N6   DA A 147       9.513 128.541  42.227 
ATOM   3029  N1   DA A 147       8.015 128.214  43.962 
ATOM   3030  C2   DA A 147       7.776 127.801  45.206 
ATOM   3031  N3   DA A 147       8.611 127.294  46.087 
ATOM   3032  C4   DA A 147       9.858 127.218  45.577 
ATOM   3033  P    DG A 148      11.068 123.116  50.515 
ATOM   3034  OP1  DG A 148      11.530 123.251  51.915 
ATOM   3035  OP2  DG A 148      11.867 122.219  49.652 
ATOM   3036  O5'  DG A 148       9.536 122.655  50.497 
ATOM   3037  C5'  DG A 148       8.504 123.656  50.583 
ATOM   3038  C4'  DG A 148       7.403 123.353  49.586 
ATOM   3039  O4'  DG A 148       7.660 123.943  48.279 
ATOM   3040  C3'  DG A 148       7.169 121.873  49.282 
ATOM   3041  O3'  DG A 148       5.775 121.655  49.104 
ATOM   3042  C2'  DG A 148       7.873 121.636  47.945 
ATOM   3043  C1'  DG A 148       7.451 122.948  47.289 
ATOM   3044  N9   DG A 148       8.263 123.307  46.093 
ATOM   3045  C8   DG A 148       9.600 123.083  45.848 
ATOM   3046  N7   DG A 148      10.012 123.527  44.685 
ATOM   3047  C5   DG A 148       8.865 124.084  44.119 
ATOM   3048  C6   DG A 148       8.684 124.722  42.865 
ATOM   3049  O6   DG A 148       9.509 124.930  41.980 
ATOM   3050  N1   DG A 148       7.357 125.140  42.691 
ATOM   3051  C2   DG A 148       6.340 124.965  43.608 
ATOM   3052  N2   DG A 148       5.142 125.436  43.254 
ATOM   3053  N3   DG A 148       6.512 124.367  44.786 
ATOM   3054  C4   DG A 148       7.793 123.955  44.970 
ATOM   3055  P    DA A 149       5.118 120.318  49.692 
ATOM   3056  OP1  DA A 149       4.798 120.512  51.124 
ATOM   3057  OP2  DA A 149       5.980 119.159  49.370 
ATOM   3058  O5'  DA A 149       3.764 120.233  48.844 
ATOM   3059  C5'  DA A 149       3.149 121.451  48.386 
ATOM   3060  C4'  DA A 149       2.698 121.296  46.947 
ATOM   3061  O4'  DA A 149       3.745 121.643  45.997 
ATOM   3062  C3'  DA A 149       2.276 119.887  46.532 
ATOM   3063  O3'  DA A 149       1.181 119.983  45.628 
ATOM   3064  C2'  DA A 149       3.481 119.329  45.775 
ATOM   3065  C1'  DA A 149       3.830 120.611  45.026 
ATOM   3066  N9   DA A 149       5.207 120.619  44.461 
ATOM   3067  C8   DA A 149       6.339 120.057  44.976 
ATOM   3068  N7   DA A 149       7.395 120.235  44.244 
ATOM   3069  C5   DA A 149       6.931 120.970  43.162 
ATOM   3070  C6   DA A 149       7.570 121.483  42.021 
ATOM   3071  N6   DA A 149       8.877 121.324  41.771 
ATOM   3072  N1   DA A 149       6.813 122.167  41.143 
ATOM   3073  C2   DA A 149       5.515 122.322  41.397 
ATOM   3074  N3   DA A 149       4.812 121.891  42.422 
ATOM   3075  C4   DA A 149       5.592 121.210  43.286 
ATOM   3076  P    DG A 150      -0.013 118.922  45.741 
ATOM   3077  OP1  DG A 150      -0.970 119.361  46.781 
ATOM   3078  OP2  DG A 150       0.546 117.562  45.904 
ATOM   3079  O5'  DG A 150      -0.690 119.055  44.296 
ATOM   3080  C5'  DG A 150      -0.627 120.319  43.609 
ATOM   3081  C4'  DG A 150      -0.282 120.098  42.150 
ATOM   3082  O4'  DG A 150       1.156 120.069  41.917 
ATOM   3083  C3'  DG A 150      -0.780 118.788  41.539 
ATOM   3084  O3'  DG A 150      -1.170 119.028  40.192 
ATOM   3085  C2'  DG A 150       0.444 117.872  41.535 
ATOM   3086  C1'  DG A 150       1.458 118.935  41.120 
ATOM   3087  N9   DG A 150       2.873 118.548  41.382 
ATOM   3088  C8   DG A 150       3.394 117.797  42.413 
ATOM   3089  N7   DG A 150       4.693 117.637  42.352 
ATOM   3090  C5   DG A 150       5.059 118.329  41.200 
ATOM   3091  C6   DG A 150       6.338 118.515  40.612 
ATOM   3092  O6   DG A 150       7.428 118.099  40.994 
ATOM   3093  N1   DG A 150       6.257 119.285  39.444 
ATOM   3094  C2   DG A 150       5.094 119.808  38.914 
ATOM   3095  N2   DG A 150       5.229 120.518  37.790 
ATOM   3096  N3   DG A 150       3.895 119.635  39.466 
ATOM   3097  C4   DG A 150       3.956 118.889  40.600 
ATOM   3098  P    DT A 151      -2.477 118.300  39.622 
ATOM   3099  OP1  DT A 151      -3.680 119.076  39.996 
ATOM   3100  OP2  DT A 151      -2.470 116.877  40.028 
ATOM   3101  O5'  DT A 151      -2.236 118.410  38.043 
ATOM   3102  C5'  DT A 151      -1.491 119.528  37.527 
ATOM   3103  C4'  DT A 151      -0.506 119.054  36.476 
ATOM   3104  O4'  DT A 151       0.772 118.659  37.051 
ATOM   3105  C3'  DT A 151      -0.937 117.834  35.663 
ATOM   3106  O3'  DT A 151      -0.487 117.991  34.323 
ATOM   3107  C2'  DT A 151      -0.185 116.663  36.293 
ATOM   3108  C1'  DT A 151       1.134 117.397  36.512 
ATOM   3109  N1   DT A 151       2.041 116.723  37.483 
ATOM   3110  C2   DT A 151       3.390 116.811  37.244 
ATOM   3111  O2   DT A 151       3.857 117.407  36.288 
ATOM   3112  N3   DT A 151       4.200 116.173  38.164 
ATOM   3113  C4   DT A 151       3.780 115.473  39.276 
ATOM   3114  O4   DT A 151       4.600 114.943  40.029 
ATOM   3115  C5   DT A 151       2.347 115.435  39.443 
ATOM   3116  C7   DT A 151       1.805 114.693  40.629 
ATOM   3117  C6   DT A 151       1.536 116.046  38.563 
ATOM   3118  P    DT A 152      -1.440 117.528  33.123 
ATOM   3119  OP1  DT A 152      -2.405 118.606  32.812 
ATOM   3120  OP2  DT A 152      -2.023 116.205  33.436 
ATOM   3121  O5'  DT A 152      -0.391 117.382  31.924 
ATOM   3122  C5'  DT A 152       0.779 118.222  31.914 
ATOM   3123  C4'  DT A 152       2.001 117.403  31.544 
ATOM   3124  O4'  DT A 152       2.632 116.792  32.706 
ATOM   3125  C3'  DT A 152       1.753 116.229  30.598 
ATOM   3126  O3'  DT A 152       2.860 116.109  29.713 
ATOM   3127  C2'  DT A 152       1.721 115.000  31.506 
ATOM   3128  C1'  DT A 152       2.871 115.423  32.416 
ATOM   3129  N1   DT A 152       2.920 114.679  33.705 
ATOM   3130  C2   DT A 152       4.163 114.417  34.229 
ATOM   3131  O2   DT A 152       5.198 114.764  33.687 
ATOM   3132  N3   DT A 152       4.168 113.724  35.425 
ATOM   3133  C4   DT A 152       3.061 113.285  36.121 
ATOM   3134  O4   DT A 152       3.192 112.674  37.184 
ATOM   3135  C5   DT A 152       1.803 113.608  35.492 
ATOM   3136  C7   DT A 152       0.548 113.165  36.185 
ATOM   3137  C6   DT A 152       1.768 114.279  34.330 
ATOM   3138  P    DC A 153       2.592 115.739  28.179 
ATOM   3139  OP1  DC A 153       2.257 116.968  27.424 
ATOM   3140  OP2  DC A 153       1.604 114.640  28.100 
ATOM   3141  O5'  DC A 153       4.029 115.204  27.727 
ATOM   3142  C5'  DC A 153       5.205 115.736  28.365 
ATOM   3143  C4'  DC A 153       6.172 114.614  28.689 
ATOM   3144  O4'  DC A 153       5.915 114.019  29.993 
ATOM   3145  C3'  DC A 153       6.155 113.424  27.731 
ATOM   3146  O3'  DC A 153       7.482 112.938  27.575 
ATOM   3147  C2'  DC A 153       5.329 112.358  28.452 
ATOM   3148  C1'  DC A 153       5.897 112.607  29.845 
ATOM   3149  N1   DC A 153       5.066 112.037  30.942 
ATOM   3150  C2   DC A 153       5.723 111.545  32.066 
ATOM   3151  O2   DC A 153       6.958 111.601  32.107 
ATOM   3152  N3   DC A 153       4.984 111.020  33.077 
ATOM   3153  C4   DC A 153       3.648 110.977  32.994 
ATOM   3154  N4   DC A 153       2.971 110.456  34.005 
ATOM   3155  C5   DC A 153       2.952 111.478  31.845 
ATOM   3156  C6   DC A 153       3.709 111.998  30.846 
ATOM   3157  P    DC A 154       7.968 112.457  26.128 
ATOM   3158  OP1  DC A 154       8.417 113.627  25.341 
ATOM   3159  OP2  DC A 154       6.919 111.620  25.506 
ATOM   3160  O5'  DC A 154       9.229 111.546  26.506 
ATOM   3161  C5'  DC A 154       9.989 111.860  27.687 
ATOM   3162  C4'  DC A 154      10.305 110.591  28.452 
ATOM   3163  O4'  DC A 154       9.257 110.238  29.401 
ATOM   3164  C3'  DC A 154      10.477 109.329  27.607 
ATOM   3165  O3'  DC A 154      11.506 108.529  28.177 
ATOM   3166  C2'  DC A 154       9.149 108.585  27.747 
ATOM   3167  C1'  DC A 154       8.947 108.863  29.234 
ATOM   3168  N1   DC A 154       7.549 108.644  29.700 
ATOM   3169  C2   DC A 154       7.364 108.153  30.990 
ATOM   3170  O2   DC A 154       8.358 107.921  31.687 
ATOM   3171  N3   DC A 154       6.098 107.946  31.432 
ATOM   3172  C4   DC A 154       5.047 108.209  30.645 
ATOM   3173  N4   DC A 154       3.832 107.991  31.123 
ATOM   3174  C5   DC A 154       5.216 108.715  29.315 
ATOM   3175  C6   DC A 154       6.490 108.914  28.890 
ATOM   3176  P    DA A 155      12.528 107.772  27.205 
ATOM   3177  OP1  DA A 155      13.613 108.698  26.809 
ATOM   3178  OP2  DA A 155      11.781 107.135  26.098 
ATOM   3179  O5'  DA A 155      13.111 106.643  28.178 
ATOM   3180  C5'  DA A 155      13.192 106.913  29.590 
ATOM   3181  C4'  DA A 155      12.713 105.708  30.375 
ATOM   3182  O4'  DA A 155      11.274 105.732  30.605 
ATOM   3183  C3'  DA A 155      12.960 104.348  29.724 
ATOM   3184  O3'  DA A 155      13.283 103.404  30.739 
ATOM   3185  C2'  DA A 155      11.613 103.961  29.113 
ATOM   3186  C1'  DA A 155      10.746 104.459  30.266 
ATOM   3187  N9   DA A 155       9.313 104.635  29.904 
ATOM   3188  C8   DA A 155       8.781 105.037  28.711 
ATOM   3189  N7   DA A 155       7.485 105.092  28.707 
ATOM   3190  C5   DA A 155       7.129 104.699  29.989 
ATOM   3191  C6   DA A 155       5.884 104.550  30.623 
ATOM   3192  N6   DA A 155       4.712 104.792  30.018 
ATOM   3193  N1   DA A 155       5.887 104.141  31.905 
ATOM   3194  C2   DA A 155       7.054 103.903  32.500 
ATOM   3195  N3   DA A 155       8.272 104.006  32.014 
ATOM   3196  C4   DA A 155       8.240 104.417  30.729 
ATOM   3197  P    DA A 156      14.420 102.314  30.449 
ATOM   3198  OP1  DA A 156      15.751 102.901  30.719 
ATOM   3199  OP2  DA A 156      14.224 101.740  29.100 
ATOM   3200  O5'  DA A 156      14.084 101.208  31.557 
ATOM   3201  C5'  DA A 156      13.484 101.622  32.797 
ATOM   3202  C4'  DA A 156      12.365 100.671  33.175 
ATOM   3203  O4'  DA A 156      11.086 101.061  32.598 
ATOM   3204  C3'  DA A 156      12.545  99.221  32.726 
ATOM   3205  O3'  DA A 156      12.028  98.359  33.734 
ATOM   3206  C2'  DA A 156      11.672  99.090  31.479 
ATOM   3207  C1'  DA A 156      10.498  99.917  31.998 
ATOM   3208  N9   DA A 156       9.572 100.380  30.928 
ATOM   3209  C8   DA A 156       9.871 100.745  29.647 
ATOM   3210  N7   DA A 156       8.839 101.104  28.948 
ATOM   3211  C5   DA A 156       7.775 100.967  29.830 
ATOM   3212  C6   DA A 156       6.396 101.194  29.693 
ATOM   3213  N6   DA A 156       5.826 101.629  28.560 
ATOM   3214  N1   DA A 156       5.620 100.957  30.767 
ATOM   3215  C2   DA A 156       6.192 100.526  31.891 
ATOM   3216  N3   DA A 156       7.459 100.279  32.135 
ATOM   3217  C4   DA A 156       8.215 100.523  31.045 
ATOM   3218  P    DC A 157      12.810  97.005  34.073 
ATOM   3219  OP1  DC A 157      13.905  97.291  35.028 
ATOM   3220  OP2  DC A 157      13.206  96.332  32.816 
ATOM   3221  O5'  DC A 157      11.668  96.155  34.802 
ATOM   3222  C5'  DC A 157      10.642  96.849  35.536 
ATOM   3223  C4'  DC A 157       9.287  96.241  35.233 
ATOM   3224  O4'  DC A 157       8.655  96.848  34.069 
ATOM   3225  C3'  DC A 157       9.284  94.746  34.916 
ATOM   3226  O3'  DC A 157       8.110  94.162  35.468 
ATOM   3227  C2'  DC A 157       9.192  94.673  33.392 
ATOM   3228  C1'  DC A 157       8.189  95.809  33.221 
ATOM   3229  N1   DC A 157       8.120  96.343  31.832 
ATOM   3230  C2   DC A 157       6.884  96.781  31.364 
ATOM   3231  O2   DC A 157       5.904  96.710  32.115 
ATOM   3232  N3   DC A 157       6.800  97.269  30.101 
ATOM   3233  C4   DC A 157       7.885  97.329  29.319 
ATOM   3234  N4   DC A 157       7.752  97.815  28.094 
ATOM   3235  C5   DC A 157       9.166  96.884  29.779 
ATOM   3236  C6   DC A 157       9.229  96.398  31.045 
ATOM   3237  P    DA A 158       8.208  92.713  36.143 
ATOM   3238  OP1  DA A 158       8.670  92.848  37.543 
ATOM   3239  OP2  DA A 158       9.006  91.816  35.279 
ATOM   3240  O5'  DA A 158       6.676  92.252  36.125 
ATOM   3241  C5'  DA A 158       5.644  93.253  36.211 
ATOM   3242  C4'  DA A 158       4.543  92.950  35.213 
ATOM   3243  O4'  DA A 158       4.800  93.541  33.906 
ATOM   3244  C3'  DA A 158       4.309  91.471  34.909 
ATOM   3245  O3'  DA A 158       2.915  91.252  34.731 
ATOM   3246  C2'  DA A 158       5.013  91.234  33.573 
ATOM   3247  C1'  DA A 158       4.591  92.545  32.916 
ATOM   3248  N9   DA A 158       5.402  92.904  31.721 
ATOM   3249  C8   DA A 158       6.729  92.674  31.495 
ATOM   3250  N7   DA A 158       7.150  93.108  30.347 
ATOM   3251  C5   DA A 158       6.020  93.668  29.768 
ATOM   3252  C6   DA A 158       5.805  94.305  28.534 
ATOM   3253  N6   DA A 158       6.768  94.492  27.620 
ATOM   3254  N1   DA A 158       4.559  94.743  28.272 
ATOM   3255  C2   DA A 158       3.607  94.555  29.184 
ATOM   3256  N3   DA A 158       3.688  93.978  30.363 
ATOM   3257  C4   DA A 158       4.945  93.548  30.600 
ATOM   3258  P    DC A 159       2.258  89.916  35.319 
ATOM   3259  OP1  DC A 159       1.937  90.109  36.751 
ATOM   3260  OP2  DC A 159       3.120  88.757  34.998 
ATOM   3261  O5'  DC A 159       0.904  89.830  34.471 
ATOM   3262  C5'  DC A 159       0.289  91.049  34.014 
ATOM   3263  C4'  DC A 159      -0.162  90.894  32.575 
ATOM   3264  O4'  DC A 159       0.885  91.241  31.624 
ATOM   3265  C3'  DC A 159      -0.584  89.485  32.159 
ATOM   3266  O3'  DC A 159      -1.679  89.581  31.256 
ATOM   3267  C2'  DC A 159       0.621  88.926  31.403 
ATOM   3268  C1'  DC A 159       0.970  90.209  30.654 
ATOM   3269  N1   DC A 159       2.347  90.217  30.088 
ATOM   3270  C2   DC A 159       2.547  90.872  28.876 
ATOM   3271  O2   DC A 159       1.583  91.415  28.324 
ATOM   3272  N3   DC A 159       3.797  90.890  28.343 
ATOM   3273  C4   DC A 159       4.815  90.290  28.971 
ATOM   3274  N4   DC A 159       6.014  90.335  28.411 
ATOM   3275  C5   DC A 159       4.630  89.610  30.218 
ATOM   3276  C6   DC A 159       3.374  89.602  30.735 
ATOM   3277  P    DA A 160      -2.873  88.520  31.368 
ATOM   3278  OP1  DA A 160      -3.830  88.958  32.408 
ATOM   3279  OP2  DA A 160      -2.314  87.160  31.531 
ATOM   3280  O5'  DA A 160      -3.550  88.652  29.924 
ATOM   3281  C5'  DA A 160      -3.487  89.916  29.236 
ATOM   3282  C4'  DA A 160      -3.142  89.695  27.777 
ATOM   3283  O4'  DA A 160      -1.704  89.667  27.545 
ATOM   3284  C3'  DA A 160      -3.640  88.386  27.166 
ATOM   3285  O3'  DA A 160      -4.030  88.625  25.819 
ATOM   3286  C2'  DA A 160      -2.416  87.470  27.162 
ATOM   3287  C1'  DA A 160      -1.402  88.532  26.747 
ATOM   3288  N9   DA A 160       0.012  88.145  27.009 
ATOM   3289  C8   DA A 160       0.511  87.400  28.038 
ATOM   3290  N7   DA A 160       1.796  87.233  27.991 
ATOM   3291  C5   DA A 160       2.181  87.917  26.846 
ATOM   3292  C6   DA A 160       3.430  88.120  26.239 
ATOM   3293  N6   DA A 160       4.578  87.628  26.724 
ATOM   3294  N1   DA A 160       3.458  88.850  25.107 
ATOM   3295  C2   DA A 160       2.314  89.337  24.629 
ATOM   3296  N3   DA A 160       1.095  89.214  25.106 
ATOM   3297  C4   DA A 160       1.095  88.479  26.238 
ATOM   3298  P    DC A 161      -5.337  87.897  25.249 
ATOM   3299  OP1  DC A 161      -6.540  88.674  25.624 
ATOM   3300  OP2  DC A 161      -5.330  86.475  25.655 
ATOM   3301  O5'  DC A 161      -5.096  88.007  23.671 
ATOM   3302  C5'  DC A 161      -4.351  89.126  23.154 
ATOM   3303  C4'  DC A 161      -3.366  88.652  22.103 
ATOM   3304  O4'  DC A 161      -2.088  88.257  22.678 
ATOM   3305  C3'  DC A 161      -3.798  87.432  21.290 
ATOM   3306  O3'  DC A 161      -3.347  87.589  19.950 
ATOM   3307  C2'  DC A 161      -3.046  86.260  21.921 
ATOM   3308  C1'  DC A 161      -1.726  86.994  22.139 
ATOM   3309  N1   DC A 161      -0.820  86.320  23.110 
ATOM   3310  C2   DC A 161       0.552  86.400  22.882 
ATOM   3311  O2   DC A 161       0.956  87.022  21.893 
ATOM   3312  N3   DC A 161       1.395  85.792  23.754 
ATOM   3313  C4   DC A 161       0.917  85.128  24.815 
ATOM   3314  N4   DC A 161       1.780  84.551  25.637 
ATOM   3315  C5   DC A 161      -0.490  85.033  25.068 
ATOM   3316  C6   DC A 161      -1.316  85.647  24.184 
ATOM   3317  P    DA A 162      -4.300  87.126  18.751 
ATOM   3318  OP1  DA A 162      -5.265  88.204  18.440 
ATOM   3319  OP2  DA A 162      -4.883  85.802  19.064 
ATOM   3320  O5'  DA A 162      -3.252  86.980  17.552 
ATOM   3321  C5'  DA A 162      -2.081  87.819  17.541 
ATOM   3322  C4'  DA A 162      -0.859  87.001  17.172 
ATOM   3323  O4'  DA A 162      -0.228  86.389  18.333 
ATOM   3324  C3'  DA A 162      -1.107  85.826  16.226 
ATOM   3325  O3'  DA A 162       0.000  85.707  15.340 
ATOM   3326  C2'  DA A 162      -1.139  84.598  17.133 
ATOM   3327  C1'  DA A 162       0.011  85.021  18.043 
ATOM   3328  N9   DA A 162       0.060  84.277  19.333 
ATOM   3329  C8   DA A 162      -0.981  83.808  20.082 
ATOM   3330  N7   DA A 162      -0.615  83.194  21.164 
ATOM   3331  C5   DA A 162       0.772  83.258  21.131 
ATOM   3332  C6   DA A 162       1.763  82.785  22.006 
ATOM   3333  N6   DA A 162       1.493  82.120  23.140 
ATOM   3334  N1   DA A 162       3.046  83.018  21.674 
ATOM   3335  C2   DA A 162       3.308  83.680  20.548 
ATOM   3336  N3   DA A 162       2.471  84.167  19.658 
ATOM   3337  C4   DA A 162       1.194  83.919  20.014 
ATOM   3338  P    DT A 163      -0.269  85.337  13.807 
ATOM   3339  OP1  DT A 163      -0.603  86.566  13.052 
ATOM   3340  OP2  DT A 163      -1.256  84.237  13.727 
ATOM   3341  O5'  DT A 163       1.169  84.802  13.354 
ATOM   3342  C5'  DT A 163       2.345  85.334  13.993 
ATOM   3343  C4'  DT A 163       3.312  84.212  14.317 
ATOM   3344  O4'  DT A 163       3.054  83.616  15.620 
ATOM   3345  C3'  DT A 163       3.294  83.021  13.358 
ATOM   3346  O3'  DT A 163       4.622  82.536  13.203 
ATOM   3347  C2'  DT A 163       2.469  81.955  14.079 
ATOM   3348  C1'  DT A 163       3.037  82.205  15.472 
ATOM   3349  N1   DT A 163       2.206  81.635  16.569 
ATOM   3350  C2   DT A 163       2.869  81.153  17.671 
ATOM   3351  O2   DT A 163       4.084  81.177  17.778 
ATOM   3352  N3   DT A 163       2.067  80.631  18.667 
ATOM   3353  C4   DT A 163       0.689  80.554  18.651 
ATOM   3354  O4   DT A 163       0.077  80.065  19.603 
ATOM   3355  C5   DT A 163       0.083  81.085  17.452 
ATOM   3356  C7   DT A 163      -1.413  81.039  17.354 
ATOM   3357  C6   DT A 163       0.840  81.597  16.469 
ATOM   3358  P    DT A 164       5.108  82.054  11.756 
ATOM   3359  OP1  DT A 164       5.557  83.224  10.969 
ATOM   3360  OP2  DT A 164       4.059  81.217  11.133 
ATOM   3361  O5'  DT A 164       6.368  81.143  12.133 
ATOM   3362  C5'  DT A 164       7.129  81.458  13.314 
ATOM   3363  C4'  DT A 164       7.445  80.188  14.080 
ATOM   3364  O4'  DT A 164       6.397  79.835  15.028 
ATOM   3365  C3'  DT A 164       7.617  78.927  13.234 
ATOM   3366  O3'  DT A 164       8.646  78.126  13.804 
ATOM   3367  C2'  DT A 164       6.288  78.183  13.375 
ATOM   3368  C1'  DT A 164       6.087  78.460  14.861 
ATOM   3369  N1   DT A 164       4.689  78.241  15.327 
ATOM   3370  C2   DT A 164       4.524  77.757  16.601 
ATOM   3371  O2   DT A 164       5.458  77.507  17.343 
ATOM   3372  N3   DT A 164       3.213  77.566  16.998 
ATOM   3373  C4   DT A 164       2.085  77.814  16.244 
ATOM   3374  O4   DT A 164       0.963  77.604  16.708 
ATOM   3375  C5   DT A 164       2.361  78.321  14.921 
ATOM   3376  C7   DT A 164       1.189  78.618  14.033 
ATOM   3377  C6   DT A 164       3.625  78.515  14.509 
ATOM   3378  P    DA A 165       9.668  77.369  12.833 
ATOM   3379  OP1  DA A 165      10.753  78.295  12.436 
ATOM   3380  OP2  DA A 165       8.921  76.733  11.726 
ATOM   3381  O5'  DA A 165      10.251  76.241  13.805 
ATOM   3382  C5'  DA A 165      10.332  76.510  15.217 
ATOM   3383  C4'  DA A 165       9.852  75.306  16.003 
ATOM   3384  O4'  DA A 165       8.414  75.329  16.233 
ATOM   3385  C3'  DA A 165      10.100  73.945  15.352 
ATOM   3386  O3'  DA A 165      10.423  73.001  16.366 
ATOM   3387  C2'  DA A 165       8.753  73.558  14.741 
ATOM   3388  C1'  DA A 165       7.886  74.056  15.893 
ATOM   3389  N9   DA A 165       6.453  74.232  15.531 
ATOM   3390  C8   DA A 165       5.921  74.634  14.339 
ATOM   3391  N7   DA A 165       4.625  74.689  14.334 
ATOM   3392  C5   DA A 165       4.269  74.297  15.617 
ATOM   3393  C6   DA A 165       3.024  74.147  16.250 
ATOM   3394  N6   DA A 165       1.852  74.389  15.645 
ATOM   3395  N1   DA A 165       3.027  73.739  17.532 
ATOM   3396  C2   DA A 165       4.194  73.501  18.128 
ATOM   3397  N3   DA A 165       5.412  73.604  17.641 
ATOM   3398  C4   DA A 165       5.380  74.014  16.357 
ATOM   3399  P    DT A 166      11.559  71.911  16.077 
ATOM   3400  OP1  DT A 166      12.891  72.499  16.346 
ATOM   3401  OP2  DT A 166      11.364  71.337  14.727 
ATOM   3402  O5'  DT A 166      11.224  70.805  17.184 
ATOM   3403  C5'  DT A 166      10.624  71.220  18.425 
ATOM   3404  C4'  DT A 166       9.505  70.268  18.803 
ATOM   3405  O4'  DT A 166       8.226  70.658  18.226 
ATOM   3406  C3'  DT A 166       9.685  68.819  18.354 
ATOM   3407  O3'  DT A 166       9.168  67.957  19.361 
ATOM   3408  C2'  DT A 166       8.812  68.688  17.106 
ATOM   3409  C1'  DT A 166       7.638  69.514  17.625 
ATOM   3410  N1   DT A 166       6.711  69.978  16.555 
ATOM   3411  C2   DT A 166       5.377  70.055  16.874 
ATOM   3412  O2   DT A 166       4.940  69.764  17.973 
ATOM   3413  N3   DT A 166       4.549  70.487  15.856 
ATOM   3414  C4   DT A 166       4.936  70.840  14.579 
ATOM   3415  O4   DT A 166       4.102  71.213  13.752 
ATOM   3416  C5   DT A 166       6.356  70.726  14.341 
ATOM   3417  C7   DT A 166       6.861  71.091  12.976 
ATOM   3418  C6   DT A 166       7.183  70.308  15.312 
ATOM   3419  P    DA A 167       9.950  66.603  19.700 
ATOM   3420  OP1  DA A 167      11.045  66.889  20.656 
ATOM   3421  OP2  DA A 167      10.346  65.930  18.443 
ATOM   3422  O5'  DA A 167       8.808  65.752  20.429 
ATOM   3423  C5'  DA A 167       7.782  66.446  21.163 
ATOM   3424  C4'  DA A 167       6.427  65.839  20.860 
ATOM   3425  O4'  DA A 167       5.795  66.445  19.696 
ATOM   3426  C3'  DA A 167       6.424  64.344  20.544 
ATOM   3427  O3'  DA A 167       5.250  63.759  21.095 
ATOM   3428  C2'  DA A 167       6.332  64.270  19.019 
ATOM   3429  C1'  DA A 167       5.329  65.407  18.848 
ATOM   3430  N9   DA A 167       5.260  65.940  17.459 
ATOM   3431  C8   DA A 167       6.269  66.064  16.547 
ATOM   3432  N7   DA A 167       5.892  66.567  15.412 
ATOM   3433  C5   DA A 167       4.533  66.795  15.583 
ATOM   3434  C6   DA A 167       3.547  67.323  14.732 
ATOM   3435  N6   DA A 167       3.793  67.736  13.482 
ATOM   3436  N1   DA A 167       2.294  67.409  15.217 
ATOM   3437  C2   DA A 167       2.056  66.996  16.461 
ATOM   3438  N3   DA A 167       2.890  66.489  17.342 
ATOM   3439  C4   DA A 167       4.137  66.413  16.832 
ATOM   3440  P    DG A 168       5.348  62.311  21.770 
ATOM   3441  OP1  DG A 168       5.810  62.446  23.170 
ATOM   3442  OP2  DG A 168       6.146  61.414  20.906 
ATOM   3443  O5'  DG A 168       3.815  61.850  21.752 
ATOM   3444  C5'  DG A 168       2.783  62.851  21.838 
ATOM   3445  C4'  DG A 168       1.683  62.548  20.840 
ATOM   3446  O4'  DG A 168       1.940  63.138  19.534 
ATOM   3447  C3'  DG A 168       1.449  61.068  20.537 
ATOM   3448  O3'  DG A 168       0.055  60.850  20.358 
ATOM   3449  C2'  DG A 168       2.153  60.831  19.200 
ATOM   3450  C1'  DG A 168       1.731  62.143  18.544 
ATOM   3451  N9   DG A 168       2.542  62.502  17.348 
ATOM   3452  C8   DG A 168       3.880  62.278  17.102 
ATOM   3453  N7   DG A 168       4.291  62.722  15.940 
ATOM   3454  C5   DG A 168       3.145  63.279  15.374 
ATOM   3455  C6   DG A 168       2.964  63.917  14.120 
ATOM   3456  O6   DG A 168       3.789  64.125  13.235 
ATOM   3457  N1   DG A 168       1.637  64.335  13.945 
ATOM   3458  C2   DG A 168       0.620  64.160  14.863 
ATOM   3459  N2   DG A 168      -0.578  64.631  14.509 
ATOM   3460  N3   DG A 168       0.792  63.562  16.041 
ATOM   3461  C4   DG A 168       2.073  63.150  16.225 
ATOM   3462  P    DA A 169      -0.602  59.513  20.947 
ATOM   3463  OP1  DA A 169      -0.923  59.707  22.379 
ATOM   3464  OP2  DA A 169       0.260  58.354  20.625 
ATOM   3465  O5'  DA A 169      -1.956  59.428  20.099 
ATOM   3466  C5'  DA A 169      -2.571  60.646  19.641 
ATOM   3467  C4'  DA A 169      -3.022  60.491  18.202 
ATOM   3468  O4'  DA A 169      -1.975  60.838  17.252 
ATOM   3469  C3'  DA A 169      -3.445  59.082  17.786 
ATOM   3470  O3'  DA A 169      -4.540  59.178  16.883 
ATOM   3471  C2'  DA A 169      -2.239  58.524  17.030 
ATOM   3472  C1'  DA A 169      -1.891  59.806  16.281 
ATOM   3473  N9   DA A 169      -0.513  59.814  15.715 
ATOM   3474  C8   DA A 169       0.619  59.252  16.231 
ATOM   3475  N7   DA A 169       1.675  59.430  15.499 
ATOM   3476  C5   DA A 169       1.210  60.165  14.417 
ATOM   3477  C6   DA A 169       1.849  60.678  13.276 
ATOM   3478  N6   DA A 169       3.157  60.519  13.026 
ATOM   3479  N1   DA A 169       1.092  61.362  12.397 
ATOM   3480  C2   DA A 169      -0.206  61.517  12.652 
ATOM   3481  N3   DA A 169      -0.908  61.086  13.676 
ATOM   3482  C4   DA A 169      -0.128  60.405  14.540 
ATOM   3483  P    DT A 170      -5.733  58.117  16.995 
ATOM   3484  OP1  DT A 170      -6.690  58.556  18.036 
ATOM   3485  OP2  DT A 170      -5.175  56.757  17.159 
ATOM   3486  O5'  DT A 170      -6.410  58.250  15.551 
ATOM   3487  C5'  DT A 170      -6.347  59.514  14.864 
ATOM   3488  C4'  DT A 170      -6.002  59.293  13.404 
ATOM   3489  O4'  DT A 170      -4.564  59.264  13.172 
ATOM   3490  C3'  DT A 170      -6.500  57.983  12.793 
ATOM   3491  O3'  DT A 170      -6.890  58.223  11.447 
ATOM   3492  C2'  DT A 170      -5.276  57.068  12.789 
ATOM   3493  C1'  DT A 170      -4.262  58.130  12.375 
ATOM   3494  N1   DT A 170      -2.848  57.743  12.637 
ATOM   3495  C2   DT A 170      -1.903  58.180  11.739 
ATOM   3496  O2   DT A 170      -2.178  58.856  10.764 
ATOM   3497  N3   DT A 170      -0.604  57.801  12.015 
ATOM   3498  C4   DT A 170      -0.182  57.041  13.086 
ATOM   3499  O4   DT A 170       1.012  56.765  13.228 
ATOM   3500  C5   DT A 170      -1.245  56.629  13.972 
ATOM   3501  C7   DT A 170      -0.873  55.797  15.164 
ATOM   3502  C6   DT A 170      -2.518  56.983  13.727 
ATOM   3503  P    DT A 171      -8.197  57.495  10.877 
ATOM   3504  OP1  DT A 171      -9.400  58.272  11.251 
ATOM   3505  OP2  DT A 171      -8.190  56.073  11.282 
ATOM   3506  O5'  DT A 171      -7.956  57.605   9.298 
ATOM   3507  C5'  DT A 171      -7.211  58.723   8.782 
ATOM   3508  C4'  DT A 171      -6.226  58.250   7.731 
ATOM   3509  O4'  DT A 171      -4.948  57.854   8.305 
ATOM   3510  C3'  DT A 171      -6.658  57.029   6.918 
ATOM   3511  O3'  DT A 171      -6.207  57.186   5.577 
ATOM   3512  C2'  DT A 171      -5.906  55.858   7.548 
ATOM   3513  C1'  DT A 171      -4.587  56.592   7.767 
ATOM   3514  N1   DT A 171      -3.680  55.918   8.738 
ATOM   3515  C2   DT A 171      -2.330  56.006   8.498 
ATOM   3516  O2   DT A 171      -1.863  56.602   7.543 
ATOM   3517  N3   DT A 171      -1.520  55.368   9.419 
ATOM   3518  C4   DT A 171      -1.940  54.668  10.530 
ATOM   3519  O4   DT A 171      -1.120  54.138  11.283 
ATOM   3520  C5   DT A 171      -3.374  54.630  10.698 
ATOM   3521  C7   DT A 171      -3.916  53.888  11.884 
ATOM   3522  C6   DT A 171      -4.184  55.241   9.818 
ATOM   3523  P    DA A 172      -7.160  56.723   4.378 
ATOM   3524  OP1  DA A 172      -8.125  57.801   4.067 
ATOM   3525  OP2  DA A 172      -7.743  55.400   4.691 
ATOM   3526  O5'  DA A 172      -6.112  56.577   3.179 
ATOM   3527  C5'  DA A 172      -4.942  57.417   3.169 
ATOM   3528  C4'  DA A 172      -3.720  56.599   2.799 
ATOM   3529  O4'  DA A 172      -3.088  55.987   3.960 
ATOM   3530  C3'  DA A 172      -3.967  55.424   1.853 
ATOM   3531  O3'  DA A 172      -2.860  55.304   0.968 
ATOM   3532  C2'  DA A 172      -3.999  54.195   2.761 
ATOM   3533  C1'  DA A 172      -2.849  54.618   3.671 
ATOM   3534  N9   DA A 172      -2.800  53.874   4.960 
ATOM   3535  C8   DA A 172      -3.841  53.406   5.709 
ATOM   3536  N7   DA A 172      -3.475  52.791   6.791 
ATOM   3537  C5   DA A 172      -2.088  52.856   6.759 
ATOM   3538  C6   DA A 172      -1.097  52.382   7.634 
ATOM   3539  N6   DA A 172      -1.367  51.718   8.767 
ATOM   3540  N1   DA A 172       0.186  52.616   7.302 
ATOM   3541  C2   DA A 172       0.447  53.277   6.175 
ATOM   3542  N3   DA A 172      -0.389  53.764   5.285 
ATOM   3543  C4   DA A 172      -1.666  53.516   5.641 
ATOM   3544  P    DC A 173      -3.129  54.934  -0.566 
ATOM   3545  OP1  DC A 173      -3.464  56.163  -1.321 
ATOM   3546  OP2  DC A 173      -4.116  53.835  -0.646 
ATOM   3547  O5'  DC A 173      -1.691  54.399  -1.019 
ATOM   3548  C5'  DC A 173      -0.515  54.931  -0.380 
ATOM   3549  C4'  DC A 173       0.452  53.809  -0.056 
ATOM   3550  O4'  DC A 173       0.194  53.214   1.248 
ATOM   3551  C3'  DC A 173       0.434  52.619  -1.014 
ATOM   3552  O3'  DC A 173       1.762  52.133  -1.170 
ATOM   3553  C2'  DC A 173      -0.391  51.553  -0.293 
ATOM   3554  C1'  DC A 173       0.177  51.802   1.100 
ATOM   3555  N1   DC A 173      -0.655  51.232   2.197 
ATOM   3556  C2   DC A 173       0.003  50.740   3.321 
ATOM   3557  O2   DC A 173       1.238  50.796   3.362 
ATOM   3558  N3   DC A 173      -0.736  50.215   4.332 
ATOM   3559  C4   DC A 173      -2.072  50.172   4.248 
ATOM   3560  N4   DC A 173      -2.749  49.651   5.260 
ATOM   3561  C5   DC A 173      -2.768  50.673   3.100 
ATOM   3562  C6   DC A 173      -2.011  51.193   2.101 
ATOM   3563  P    DT A 174       2.248  51.652  -2.617 
ATOM   3564  OP1  DT A 174       2.697  52.822  -3.404 
ATOM   3565  OP2  DT A 174       1.199  50.815  -3.240 
ATOM   3566  O5'  DT A 174       3.508  50.741  -2.240 
ATOM   3567  C5'  DT A 174       4.268  51.055  -1.058 
ATOM   3568  C4'  DT A 174       4.584  49.786  -0.293 
ATOM   3569  O4'  DT A 174       3.537  49.433   0.656 
ATOM   3570  C3'  DT A 174       4.757  48.524  -1.139 
ATOM   3571  O3'  DT A 174       5.786  47.724  -0.569 
ATOM   3572  C2'  DT A 174       3.428  47.780  -0.998 
ATOM   3573  C1'  DT A 174       3.227  48.058   0.488 
ATOM   3574  N1   DT A 174       1.829  47.839   0.955 
ATOM   3575  C2   DT A 174       1.663  47.354   2.229 
ATOM   3576  O2   DT A 174       2.598  47.105   2.970 
ATOM   3577  N3   DT A 174       0.353  47.163   2.626 
ATOM   3578  C4   DT A 174      -0.775  47.412   1.871 
ATOM   3579  O4   DT A 174      -1.898  47.201   2.336 
ATOM   3580  C5   DT A 174      -0.499  47.918   0.548 
ATOM   3581  C7   DT A 174      -1.672  48.215  -0.340 
ATOM   3582  C6   DT A 174       0.765  48.113   0.136 
ATOM   3583  P    DC A 175       6.808  46.967  -1.540 
ATOM   3584  OP1  DC A 175       7.893  47.893  -1.937 
ATOM   3585  OP2  DC A 175       6.061  46.330  -2.647 
ATOM   3586  O5'  DC A 175       7.391  45.838  -0.567 
ATOM   3587  C5'  DC A 175       7.471  46.108   0.845 
ATOM   3588  C4'  DC A 175       6.992  44.904   1.630 
ATOM   3589  O4'  DC A 175       5.554  44.927   1.860 
ATOM   3590  C3'  DC A 175       7.239  43.543   0.979 
ATOM   3591  O3'  DC A 175       7.563  42.599   1.993 
ATOM   3592  C2'  DC A 175       5.893  43.156   0.368 
ATOM   3593  C1'  DC A 175       5.026  43.654   1.521 
ATOM   3594  N1   DC A 175       3.592  43.830   1.159 
ATOM   3595  C2   DC A 175       2.637  43.559   2.136 
ATOM   3596  O2   DC A 175       3.016  43.187   3.253 
ATOM   3597  N3   DC A 175       1.325  43.713   1.825 
ATOM   3598  C4   DC A 175       0.955  44.117   0.605 
ATOM   3599  N4   DC A 175      -0.338  44.252   0.351 
ATOM   3600  C5   DC A 175       1.921  44.401  -0.416 
ATOM   3601  C6   DC A 175       3.227  44.241  -0.086 
ATOM   3602  P    DA A 176       8.699  41.509   1.704 
ATOM   3603  OP1  DA A 176      10.031  42.096   1.974 
ATOM   3604  OP2  DA A 176       8.504  40.935   0.355 
ATOM   3605  O5'  DA A 176       8.364  40.403   2.812 
ATOM   3606  C5'  DA A 176       7.763  40.817   4.052 
ATOM   3607  C4'  DA A 176       6.645  39.866   4.430 
ATOM   3608  O4'  DA A 176       5.366  40.256   3.853 
ATOM   3609  C3'  DA A 176       6.825  38.416   3.981 
ATOM   3610  O3'  DA A 176       6.308  37.554   4.988 
ATOM   3611  C2'  DA A 176       5.951  38.285   2.734 
ATOM   3612  C1'  DA A 176       4.778  39.112   3.253 
ATOM   3613  N9   DA A 176       3.851  39.575   2.183 
ATOM   3614  C8   DA A 176       4.151  39.940   0.902 
ATOM   3615  N7   DA A 176       3.119  40.299   0.203 
ATOM   3616  C5   DA A 176       2.055  40.162   1.085 
ATOM   3617  C6   DA A 176       0.675  40.390   0.948 
ATOM   3618  N6   DA A 176       0.106  40.824  -0.185 
ATOM   3619  N1   DA A 176      -0.101  40.152   2.022 
ATOM   3620  C2   DA A 176       0.471  39.721   3.146 
ATOM   3621  N3   DA A 176       1.739  39.474   3.390 
ATOM   3622  C4   DA A 176       2.494  39.718   2.300 
ATOM   3623  P    DG A 177       7.090  36.200   5.328 
ATOM   3624  OP1  DG A 177       8.185  36.486   6.283 
ATOM   3625  OP2  DG A 177       7.485  35.527   4.071 
ATOM   3626  O5'  DG A 177       5.948  35.350   6.056 
ATOM   3627  C5'  DG A 177       4.922  36.044   6.790 
ATOM   3628  C4'  DG A 177       3.567  35.436   6.487 
ATOM   3629  O4'  DG A 177       2.935  36.043   5.323 
ATOM   3630  C3'  DG A 177       3.563  33.941   6.171 
ATOM   3631  O3'  DG A 177       2.390  33.357   6.722 
ATOM   3632  C2'  DG A 177       3.471  33.868   4.647 
ATOM   3633  C1'  DG A 177       2.469  35.004   4.475 
ATOM   3634  N9   DG A 177       2.400  35.538   3.086 
ATOM   3635  C8   DG A 177       3.405  35.670   2.153 
ATOM   3636  N7   DG A 177       3.010  36.180   1.011 
ATOM   3637  C5   DG A 177       1.647  36.400   1.202 
ATOM   3638  C6   DG A 177       0.676  36.938   0.317 
ATOM   3639  O6   DG A 177       0.822  37.337  -0.836 
ATOM   3640  N1   DG A 177      -0.591  36.985   0.915 
ATOM   3641  C2   DG A 177      -0.881  36.569   2.200 
ATOM   3642  N2   DG A 177      -2.153  36.697   2.584 
ATOM   3643  N3   DG A 177       0.030  36.065   3.029 
ATOM   3644  C4   DG A 177       1.264  36.012   2.464 
ATOM   3645  P    DA A 178       2.488  31.908   7.398 
ATOM   3646  OP1  DA A 178       2.950  32.043   8.798 
ATOM   3647  OP2  DA A 178       3.286  31.011   6.534 
ATOM   3648  O5'  DA A 178       0.955  31.447   7.380 
ATOM   3649  C5'  DA A 178      -0.077  32.448   7.465 
ATOM   3650  C4'  DA A 178      -1.177  32.145   6.468 
ATOM   3651  O4'  DA A 178      -0.920  32.736   5.161 
ATOM   3652  C3'  DA A 178      -1.411  30.666   6.164 
ATOM   3653  O3'  DA A 178      -2.805  30.447   5.986 
ATOM   3654  C2'  DA A 178      -0.707  30.429   4.827 
ATOM   3655  C1'  DA A 178      -1.129  31.740   4.171 
ATOM   3656  N9   DA A 178      -0.318  32.099   2.975 
ATOM   3657  C8   DA A 178       1.009  31.869   2.749 
ATOM   3658  N7   DA A 178       1.430  32.303   1.602 
ATOM   3659  C5   DA A 178       0.300  32.863   1.022 
ATOM   3660  C6   DA A 178       0.085  33.500  -0.211 
ATOM   3661  N6   DA A 178       1.047  33.687  -1.125 
ATOM   3662  N1   DA A 178      -1.161  33.938  -0.473 
ATOM   3663  C2   DA A 178      -2.113  33.750   0.439 
ATOM   3664  N3   DA A 178      -2.032  33.173   1.617 
ATOM   3665  C4   DA A 178      -0.775  32.743   1.855 
ATOM   3666  P    DA A 179      -3.462  29.111   6.574 
ATOM   3667  OP1  DA A 179      -3.783  29.304   8.006 
ATOM   3668  OP2  DA A 179      -2.600  27.952   6.252 
ATOM   3669  O5'  DA A 179      -4.816  29.025   5.726 
ATOM   3670  C5'  DA A 179      -5.431  30.244   5.268 
ATOM   3671  C4'  DA A 179      -5.882  30.089   3.830 
ATOM   3672  O4'  DA A 179      -4.835  30.436   2.879 
ATOM   3673  C3'  DA A 179      -6.305  28.680   3.414 
ATOM   3674  O3'  DA A 179      -7.400  28.776   2.511 
ATOM   3675  C2'  DA A 179      -5.100  28.121   2.658 
ATOM   3676  C1'  DA A 179      -4.751  29.404   1.909 
ATOM   3677  N9   DA A 179      -3.373  29.412   1.343 
ATOM   3678  C8   DA A 179      -2.241  28.849   1.859 
ATOM   3679  N7   DA A 179      -1.185  29.027   1.127 
ATOM   3680  C5   DA A 179      -1.650  29.762   0.044 
ATOM   3681  C6   DA A 179      -1.011  30.275  -1.097 
ATOM   3682  N6   DA A 179       0.296  30.116  -1.347 
ATOM   3683  N1   DA A 179      -1.768  30.959  -1.975 
ATOM   3684  C2   DA A 179      -3.066  31.114  -1.721 
ATOM   3685  N3   DA A 179      -3.769  30.684  -0.696 
ATOM   3686  C4   DA A 179      -2.988  30.002   0.168 
ATOM   3687  P    DG A 180      -8.594  27.715   2.623 
ATOM   3688  OP1  DG A 180      -9.550  28.153   3.663 
ATOM   3689  OP2  DG A 180      -8.035  26.355   2.786 
ATOM   3690  O5'  DG A 180      -9.270  27.847   1.178 
ATOM   3691  C5'  DG A 180      -9.207  29.111   0.491 
ATOM   3692  C4'  DG A 180      -8.862  28.890  -0.968 
ATOM   3693  O4'  DG A 180      -7.424  28.862  -1.201 
ATOM   3694  C3'  DG A 180      -9.360  27.581  -1.579 
ATOM   3695  O3'  DG A 180      -9.750  27.820  -2.926 
ATOM   3696  C2'  DG A 180      -8.136  26.665  -1.583 
ATOM   3697  C1'  DG A 180      -7.122  27.727  -1.998 
ATOM   3698  N9   DG A 180      -5.708  27.340  -1.736 
ATOM   3699  C8   DG A 180      -5.187  26.590  -0.705 
ATOM   3700  N7   DG A 180      -3.887  26.429  -0.765 
ATOM   3701  C5   DG A 180      -3.521  27.122  -1.918 
ATOM   3702  C6   DG A 180      -2.243  27.307  -2.506 
ATOM   3703  O6   DG A 180      -1.153  26.892  -2.123 
ATOM   3704  N1   DG A 180      -2.324  28.078  -3.674 
ATOM   3705  C2   DG A 180      -3.486  28.601  -4.204 
ATOM   3706  N2   DG A 180      -3.352  29.310  -5.327 
ATOM   3707  N3   DG A 180      -4.686  28.427  -3.652 
ATOM   3708  C4   DG A 180      -4.625  27.681  -2.518 
ATOM   3709  P    DC A 181     -11.057  27.093  -3.496 
ATOM   3710  OP1  DC A 181     -12.261  27.869  -3.121 
ATOM   3711  OP2  DC A 181     -11.050  25.670  -3.090 
ATOM   3712  O5'  DC A 181     -10.816  27.202  -5.074 
ATOM   3713  C5'  DC A 181     -10.071  28.321  -5.591 
ATOM   3714  C4'  DC A 181      -9.086  27.847  -6.642 
ATOM   3715  O4'  DC A 181      -7.808  27.452  -6.067 
ATOM   3716  C3'  DC A 181      -9.518  26.627  -7.455 
ATOM   3717  O3'  DC A 181      -9.067  26.784  -8.795 
ATOM   3718  C2'  DC A 181      -8.766  25.455  -6.824 
ATOM   3719  C1'  DC A 181      -7.447  26.189  -6.606 
ATOM   3720  N1   DC A 181      -6.540  25.515  -5.635 
ATOM   3721  C2   DC A 181      -5.169  25.595  -5.864 
ATOM   3722  O2   DC A 181      -4.764  26.217  -6.853 
ATOM   3723  N3   DC A 181      -4.325  24.987  -4.991 
ATOM   3724  C4   DC A 181      -4.803  24.323  -3.930 
ATOM   3725  N4   DC A 181      -3.940  23.746  -3.108 
ATOM   3726  C5   DC A 181      -6.210  24.228  -3.677 
ATOM   3727  C6   DC A 181      -7.037  24.842  -4.561 
ATOM   3728  P    DA A 182     -10.020  26.321  -9.995 
ATOM   3729  OP1  DA A 182     -10.986  27.399 -10.305 
ATOM   3730  OP2  DA A 182     -10.603  24.997  -9.682 
ATOM   3731  O5'  DA A 182      -8.972  26.175 -11.193 
ATOM   3732  C5'  DA A 182      -7.802  27.014 -11.204 
ATOM   3733  C4'  DA A 182      -6.580  26.196 -11.573 
ATOM   3734  O4'  DA A 182      -5.948  25.584 -10.412 
ATOM   3735  C3'  DA A 182      -6.827  25.021 -12.520 
ATOM   3736  O3'  DA A 182      -5.720  24.902 -13.405 
ATOM   3737  C2'  DA A 182      -6.859  23.793 -11.612 
ATOM   3738  C1'  DA A 182      -5.710  24.216 -10.702 
ATOM   3739  N9   DA A 182      -5.660  23.472  -9.412 
ATOM   3740  C8   DA A 182      -6.701  23.003  -8.663 
ATOM   3741  N7   DA A 182      -6.335  22.389  -7.581 
ATOM   3742  C5   DA A 182      -4.948  22.453  -7.614 
ATOM   3743  C6   DA A 182      -3.957  21.980  -6.739 
ATOM   3744  N6   DA A 182      -4.227  21.315  -5.605 
ATOM   3745  N1   DA A 182      -2.674  22.213  -7.071 
ATOM   3746  C2   DA A 182      -2.413  22.875  -8.197 
ATOM   3747  N3   DA A 182      -3.249  23.362  -9.087 
ATOM   3748  C4   DA A 182      -4.526  23.114  -8.731 
ATOM   3749  P    DG A 183      -5.989  24.532 -14.938 
ATOM   3750  OP1  DG A 183      -6.324  25.761 -15.693 
ATOM   3751  OP2  DG A 183      -6.976  23.433 -15.018 
ATOM   3752  O5'  DG A 183      -4.551  23.997 -15.391 
ATOM   3753  C5'  DG A 183      -3.375  24.529 -14.752 
ATOM   3754  C4'  DG A 183      -2.408  23.407 -14.428 
ATOM   3755  O4'  DG A 183      -2.666  22.811 -13.125 
ATOM   3756  C3'  DG A 183      -2.426  22.216 -15.387 
ATOM   3757  O3'  DG A 183      -1.098  21.731 -15.543 
ATOM   3758  C2'  DG A 183      -3.251  21.151 -14.666 
ATOM   3759  C1'  DG A 183      -2.683  21.400 -13.273 
ATOM   3760  N9   DG A 183      -3.515  20.830 -12.176 
ATOM   3761  C8   DG A 183      -4.884  20.706 -12.096 
ATOM   3762  N7   DG A 183      -5.307  20.154 -10.984 
ATOM   3763  C5   DG A 183      -4.133  19.892 -10.278 
ATOM   3764  C6   DG A 183      -3.947  19.299  -9.002 
ATOM   3765  O6   DG A 183      -4.793  18.876  -8.219 
ATOM   3766  N1   DG A 183      -2.588  19.223  -8.666 
ATOM   3767  C2   DG A 183      -1.546  19.663  -9.460 
ATOM   3768  N2   DG A 183      -0.319  19.502  -8.958 
ATOM   3769  N3   DG A 183      -1.721  20.220 -10.656 
ATOM   3770  C4   DG A 183      -3.034  20.300 -10.997 
ATOM   3771  P    DA A 184      -0.612  21.249 -16.990 
ATOM   3772  OP1  DA A 184      -0.163  22.419 -17.777 
ATOM   3773  OP2  DA A 184      -1.662  20.412 -17.612 
ATOM   3774  O5'  DA A 184       0.648  20.338 -16.612 
ATOM   3775  C5'  DA A 184       1.408  20.653 -15.431 
ATOM   3776  C4'  DA A 184       1.724  19.383 -14.666 
ATOM   3777  O4'  DA A 184       0.677  19.030 -13.717 
ATOM   3778  C3'  DA A 184       1.897  18.122 -15.511 
ATOM   3779  O3'  DA A 184       2.925  17.321 -14.941 
ATOM   3780  C2'  DA A 184       0.568  17.378 -15.371 
ATOM   3781  C1'  DA A 184       0.367  17.655 -13.884 
ATOM   3782  N9   DA A 184      -1.031  17.437 -13.418 
ATOM   3783  C8   DA A 184      -2.196  17.655 -14.097 
ATOM   3784  N7   DA A 184      -3.261  17.365 -13.417 
ATOM   3785  C5   DA A 184      -2.770  16.922 -12.197 
ATOM   3786  C6   DA A 184      -3.404  16.464 -11.031 
ATOM   3787  N6   DA A 184      -4.735  16.372 -10.899 
ATOM   3788  N1   DA A 184      -2.617  16.100 -10.000 
ATOM   3789  C2   DA A 184      -1.296  16.194 -10.138 
ATOM   3790  N3   DA A 184      -0.595  16.604 -11.171 
ATOM   3791  C4   DA A 184      -1.405  16.962 -12.189 
ATOM   3792  P    DA A 185       3.947  16.564 -15.912 
ATOM   3793  OP1  DA A 185       5.033  17.490 -16.309 
ATOM   3794  OP2  DA A 185       3.201  15.928 -17.020 
ATOM   3795  O5'  DA A 185       4.531  15.436 -14.940 
ATOM   3796  C5'  DA A 185       4.611  15.705 -13.528 
ATOM   3797  C4'  DA A 185       4.132  14.501 -12.742 
ATOM   3798  O4'  DA A 185       2.694  14.524 -12.513 
ATOM   3799  C3'  DA A 185       4.379  13.140 -13.394 
ATOM   3800  O3'  DA A 185       4.703  12.196 -12.379 
ATOM   3801  C2'  DA A 185       3.033  12.753 -14.004 
ATOM   3802  C1'  DA A 185       2.166  13.251 -12.852 
ATOM   3803  N9   DA A 185       0.732  13.427 -13.214 
ATOM   3804  C8   DA A 185       0.201  13.829 -14.407 
ATOM   3805  N7   DA A 185      -1.095  13.884 -14.411 
ATOM   3806  C5   DA A 185      -1.451  13.492 -13.129 
ATOM   3807  C6   DA A 185      -2.697  13.343 -12.495 
ATOM   3808  N6   DA A 185      -3.869  13.584 -13.100 
ATOM   3809  N1   DA A 185      -2.693  12.934 -11.213 
ATOM   3810  C2   DA A 185      -1.527  12.696 -10.617 
ATOM   3811  N3   DA A 185      -0.309  12.799 -11.104 
ATOM   3812  C4   DA A 185      -0.340  13.209 -12.388 
ATOM   3813  P    DC A 186       5.839  11.106 -12.668 
ATOM   3814  OP1  DC A 186       7.170  11.694 -12.399 
ATOM   3815  OP2  DC A 186       5.644  10.532 -14.018 
ATOM   3816  O5'  DC A 186       5.504  10.000 -11.561 
ATOM   3817  C5'  DC A 186       4.903  10.415 -10.320 
ATOM   3818  C4'  DC A 186       3.785   9.463  -9.942 
ATOM   3819  O4'  DC A 186       2.506   9.853 -10.520 
ATOM   3820  C3'  DC A 186       3.965   8.014 -10.391 
ATOM   3821  O3'  DC A 186       3.448   7.152  -9.384 
ATOM   3822  C2'  DC A 186       3.091   7.883 -11.639 
ATOM   3823  C1'  DC A 186       1.918   8.709 -11.120 
ATOM   3824  N1   DC A 186       0.991   9.173 -12.190 
ATOM   3825  C2   DC A 186      -0.365   9.256 -11.883 
ATOM   3826  O2   DC A 186      -0.739   8.946 -10.747 
ATOM   3827  N3   DC A 186      -1.226   9.676 -12.846 
ATOM   3828  C4   DC A 186      -0.779  10.003 -14.065 
ATOM   3829  N4   DC A 186      -1.659  10.406 -14.969 
ATOM   3830  C5   DC A 186       0.611   9.923 -14.401 
ATOM   3831  C6   DC A 186       1.456   9.501 -13.426 
ATOM   3832  P    DA A 187       4.230   5.798  -9.045 
ATOM   3833  OP1  DA A 187       5.324   6.084  -8.090 
ATOM   3834  OP2  DA A 187       4.625   5.125 -10.302 
ATOM   3835  O5'  DA A 187       3.088   4.947  -8.316 
ATOM   3836  C5'  DA A 187       2.062   5.641  -7.582 
ATOM   3837  C4'  DA A 187       0.707   5.034  -7.885 
ATOM   3838  O4'  DA A 187       0.075   5.640  -9.049 
ATOM   3839  C3'  DA A 187       0.703   3.539  -8.201 
ATOM   3840  O3'  DA A 187      -0.470   2.954  -7.650 
ATOM   3841  C2'  DA A 187       0.611   3.465  -9.726 
ATOM   3842  C1'  DA A 187      -0.391   4.602  -9.897 
ATOM   3843  N9   DA A 187      -0.460   5.135 -11.286 
ATOM   3844  C8   DA A 187       0.549   5.259 -12.198 
ATOM   3845  N7   DA A 187       0.171   5.762 -13.333 
ATOM   3846  C5   DA A 187      -1.188   5.990 -13.162 
ATOM   3847  C6   DA A 187      -2.173   6.518 -14.013 
ATOM   3848  N6   DA A 187      -1.927   6.931 -15.264 
ATOM   3849  N1   DA A 187      -3.426   6.604 -13.528 
ATOM   3850  C2   DA A 187      -3.665   6.192 -12.284 
ATOM   3851  N3   DA A 187      -2.830   5.684 -11.404 
ATOM   3852  C4   DA A 187      -1.583   5.608 -11.913 
ATOM   3853  P    DG A 188      -0.372   1.506  -6.975 
ATOM   3854  OP1  DG A 188       0.090   1.641  -5.575 
ATOM   3855  OP2  DG A 188       0.426   0.609  -7.839 
ATOM   3856  O5'  DG A 188      -1.905   1.045  -6.993 
ATOM   3857  C5'  DG A 188      -2.937   2.046  -6.907 
ATOM   3858  C4'  DG A 188      -4.037   1.743  -7.905 
ATOM   3859  O4'  DG A 188      -3.781   2.333  -9.212 
ATOM   3860  C3'  DG A 188      -4.271   0.263  -8.209 
ATOM   3861  O3'  DG A 188      -5.665   0.045  -8.387 
ATOM   3862  C2'  DG A 188      -3.568   0.026  -9.545 
ATOM   3863  C1'  DG A 188      -3.990   1.338 -10.201 
ATOM   3864  N9   DG A 188      -3.178   1.697 -11.397 
ATOM   3865  C8   DG A 188      -1.840   1.473 -11.643 
ATOM   3866  N7   DG A 188      -1.429   1.917 -12.805 
ATOM   3867  C5   DG A 188      -2.575   2.474 -13.371 
ATOM   3868  C6   DG A 188      -2.757   3.112 -14.625 
ATOM   3869  O6   DG A 188      -1.931   3.321 -15.510 
ATOM   3870  N1   DG A 188      -4.084   3.530 -14.800 
ATOM   3871  C2   DG A 188      -5.100   3.355 -13.882 
ATOM   3872  N2   DG A 188      -6.299   3.827 -14.236 
ATOM   3873  N3   DG A 188      -4.928   2.757 -12.705 
ATOM   3874  C4   DG A 188      -3.648   2.345 -12.521 
ATOM   3875  P    DA A 189      -6.322  -1.292  -7.798 
ATOM   3876  OP1  DA A 189      -6.643  -1.098  -6.367 
ATOM   3877  OP2  DA A 189      -5.461  -2.451  -8.120 
ATOM   3878  O5'  DA A 189      -7.676  -1.377  -8.647 
ATOM   3879  C5'  DA A 189      -8.291  -0.158  -9.104 
ATOM   3880  C4'  DA A 189      -8.742  -0.314 -10.543 
ATOM   3881  O4'  DA A 189      -7.695   0.034 -11.493 
ATOM   3882  C3'  DA A 189      -9.165  -1.723 -10.959 
ATOM   3883  O3'  DA A 189     -10.260  -1.627 -11.862 
ATOM   3884  C2'  DA A 189      -7.960  -2.281 -11.715 
ATOM   3885  C1'  DA A 189      -7.611  -0.999 -12.464 
ATOM   3886  N9   DA A 189      -6.234  -0.991 -13.030 
ATOM   3887  C8   DA A 189      -5.101  -1.553 -12.514 
ATOM   3888  N7   DA A 189      -4.045  -1.375 -13.246 
ATOM   3889  C5   DA A 189      -4.510  -0.640 -14.328 
ATOM   3890  C6   DA A 189      -3.871  -0.127 -15.470 
ATOM   3891  N6   DA A 189      -2.564  -0.286 -15.719 
ATOM   3892  N1   DA A 189      -4.628   0.557 -16.348 
ATOM   3893  C2   DA A 189      -5.926   0.712 -16.094 
ATOM   3894  N3   DA A 189      -6.629   0.281 -15.069 
ATOM   3895  C4   DA A 189      -5.849  -0.400 -14.205 
ATOM   3896  P    DG A 190     -11.454  -2.688 -11.750 
ATOM   3897  OP1  DG A 190     -12.410  -2.249 -10.709 
ATOM   3898  OP2  DG A 190     -10.895  -4.047 -11.586 
ATOM   3899  O5'  DG A 190     -12.130  -2.555 -13.194 
ATOM   3900  C5'  DG A 190     -12.067  -1.291 -13.882 
ATOM   3901  C4'  DG A 190     -11.722  -1.512 -15.341 
ATOM   3902  O4'  DG A 190     -10.284  -1.541 -15.573 
ATOM   3903  C3'  DG A 190     -12.220  -2.822 -15.952 
ATOM   3904  O3'  DG A 190     -12.610  -2.582 -17.298 
ATOM   3905  C2'  DG A 190     -10.997  -3.737 -15.956 
ATOM   3906  C1'  DG A 190      -9.982  -2.675 -16.371 
ATOM   3907  N9   DG A 190      -8.568  -3.062 -16.109 
ATOM   3908  C8   DG A 190      -8.047  -3.813 -15.077 
ATOM   3909  N7   DG A 190      -6.747  -3.973 -15.138 
ATOM   3910  C5   DG A 190      -6.382  -3.280 -16.291 
ATOM   3911  C6   DG A 190      -5.103  -3.095 -16.879 
ATOM   3912  O6   DG A 190      -4.013  -3.511 -16.496 
ATOM   3913  N1   DG A 190      -5.184  -2.325 -18.046 
ATOM   3914  C2   DG A 190      -6.346  -1.801 -18.576 
ATOM   3915  N2   DG A 190      -6.212  -1.092 -19.700 
ATOM   3916  N3   DG A 190      -7.546  -1.975 -18.024 
ATOM   3917  C4   DG A 190      -7.485  -2.721 -16.890 
ATOM   3918  P    DT A 191     -13.918  -3.310 -17.868 
ATOM   3919  OP1  DT A 191     -15.121  -2.533 -17.494 
ATOM   3920  OP2  DT A 191     -13.910  -4.732 -17.463 
ATOM   3921  O5'  DT A 191     -13.676  -3.200 -19.447 
ATOM   3922  C5'  DT A 191     -12.931  -2.081 -19.964 
ATOM   3923  C4'  DT A 191     -11.947  -2.555 -21.014 
ATOM   3924  O4'  DT A 191     -10.668  -2.951 -20.440 
ATOM   3925  C3'  DT A 191     -12.378  -3.776 -21.828 
ATOM   3926  O3'  DT A 191     -11.927  -3.618 -23.168 
ATOM   3927  C2'  DT A 191     -11.626  -4.947 -21.197 
ATOM   3928  C1'  DT A 191     -10.307  -4.213 -20.978 
ATOM   3929  N1   DT A 191      -9.400  -4.887 -20.008 
ATOM   3930  C2   DT A 191      -8.050  -4.799 -20.247 
ATOM   3931  O2   DT A 191      -7.584  -4.203 -21.202 
ATOM   3932  N3   DT A 191      -7.240  -5.437 -19.327 
ATOM   3933  C4   DT A 191      -7.661  -6.137 -18.215 
ATOM   3934  O4   DT A 191      -6.840  -6.667 -17.462 
ATOM   3935  C5   DT A 191      -9.094  -6.175 -18.047 
ATOM   3936  C7   DT A 191      -9.636  -6.917 -16.862 
ATOM   3937  C6   DT A 191      -9.904  -5.564 -18.927 
ATOM   3938  P    DG A 192     -12.881  -4.082 -24.367 
ATOM   3939  OP1  DG A 192     -13.846  -3.004 -24.678 
ATOM   3940  OP2  DG A 192     -13.464  -5.405 -24.054 
ATOM   3941  O5'  DG A 192     -11.832  -4.228 -25.566 
ATOM   3942  C5'  DG A 192     -10.662  -3.388 -25.576 
ATOM   3943  C4'  DG A 192      -9.440  -4.206 -25.946 
ATOM   3944  O4'  DG A 192      -8.809  -4.818 -24.785 
ATOM   3945  C3'  DG A 192      -9.687  -5.381 -26.892 
ATOM   3946  O3'  DG A 192      -8.580  -5.501 -27.777 
ATOM   3947  C2'  DG A 192      -9.719  -6.610 -25.984 
ATOM   3948  C1'  DG A 192      -8.570  -6.187 -25.075 
ATOM   3949  N9   DG A 192      -8.520  -6.931 -23.785 
ATOM   3950  C8   DG A 192      -9.558  -7.411 -23.016 
ATOM   3951  N7   DG A 192      -9.174  -8.029 -21.927 
ATOM   3952  C5   DG A 192      -7.783  -7.954 -21.977 
ATOM   3953  C6   DG A 192      -6.808  -8.446 -21.071 
ATOM   3954  O6   DG A 192      -6.974  -9.059 -20.020 
ATOM   3955  N1   DG A 192      -5.508  -8.152 -21.506 
ATOM   3956  C2   DG A 192      -5.193  -7.470 -22.666 
ATOM   3957  N2   DG A 192      -3.892  -7.289 -22.904 
ATOM   3958  N3   DG A 192      -6.109  -7.008 -23.515 
ATOM   3959  C4   DG A 192      -7.374  -7.286 -23.107 
ATOM   3960  P    DA A 193      -8.849  -5.871 -29.311 
ATOM   3961  OP1  DA A 193      -9.184  -4.642 -30.066 
ATOM   3962  OP2  DA A 193      -9.836  -6.970 -29.391 
ATOM   3963  O5'  DA A 193      -7.411  -6.406 -29.764 
ATOM   3964  C5'  DA A 193      -6.235  -5.874 -29.125 
ATOM   3965  C4'  DA A 193      -5.269  -6.996 -28.801 
ATOM   3966  O4'  DA A 193      -5.526  -7.591 -27.498 
ATOM   3967  C3'  DA A 193      -5.286  -8.186 -29.759 
ATOM   3968  O3'  DA A 193      -3.958  -8.672 -29.915 
ATOM   3969  C2'  DA A 193      -6.111  -9.252 -29.039 
ATOM   3970  C1'  DA A 193      -5.543  -9.003 -27.646 
ATOM   3971  N9   DA A 193      -6.375  -9.573 -26.549 
ATOM   3972  C8   DA A 193      -7.734  -9.687 -26.485 
ATOM   3973  N7   DA A 193      -8.164 -10.232 -25.391 
ATOM   3974  C5   DA A 193      -7.008 -10.501 -24.673 
ATOM   3975  C6   DA A 193      -6.788 -11.084 -23.414 
ATOM   3976  N6   DA A 193      -7.774 -11.521 -22.618 
ATOM   3977  N1   DA A 193      -5.512 -11.201 -23.001 
ATOM   3978  C2   DA A 193      -4.536 -10.764 -23.795 
ATOM   3979  N3   DA A 193      -4.620 -10.207 -24.984 
ATOM   3980  C4   DA A 193      -5.906 -10.101 -25.375 
ATOM   3981  P    DT A 194      -3.472  -9.153 -31.362 
ATOM   3982  OP1  DT A 194      -3.023  -7.983 -32.149 
ATOM   3983  OP2  DT A 194      -4.522  -9.990 -31.985 
ATOM   3984  O5'  DT A 194      -2.212 -10.064 -30.985 
ATOM   3985  C5'  DT A 194      -1.452  -9.750 -29.803 
ATOM   3986  C4'  DT A 194      -1.136 -11.019 -29.038 
ATOM   3987  O4'  DT A 194      -2.183 -11.372 -28.090 
ATOM   3988  C3'  DT A 194      -0.963 -12.281 -29.884 
ATOM   3989  O3'  DT A 194       0.065 -13.081 -29.314 
ATOM   3990  C2'  DT A 194      -2.292 -13.025 -29.743 
ATOM   3991  C1'  DT A 194      -2.493 -12.747 -28.257 
ATOM   3992  N1   DT A 194      -3.891 -12.966 -27.791 
ATOM   3993  C2   DT A 194      -4.057 -13.451 -26.516 
ATOM   3994  O2   DT A 194      -3.122 -13.700 -25.775 
ATOM   3995  N3   DT A 194      -5.367 -13.642 -26.119 
ATOM   3996  C4   DT A 194      -6.495 -13.393 -26.874 
ATOM   3997  O4   DT A 194      -7.618 -13.604 -26.409 
ATOM   3998  C5   DT A 194      -6.220 -12.887 -28.197 
ATOM   3999  C7   DT A 194      -7.392 -12.590 -29.085 
ATOM   4000  C6   DT A 194      -4.955 -12.692 -28.609 
ATOM   4001  P    DG A 195       1.087 -13.838 -30.285 
ATOM   4002  OP1  DG A 195       2.173 -12.912 -30.682 
ATOM   4003  OP2  DG A 195       0.341 -14.474 -31.392 
ATOM   4004  O5'  DG A 195       1.671 -14.967 -29.313 
ATOM   4005  C5'  DG A 195       1.751 -14.697 -27.900 
ATOM   4006  C4'  DG A 195       1.272 -15.901 -27.115 
ATOM   4007  O4'  DG A 195      -0.166 -15.878 -26.885 
ATOM   4008  C3'  DG A 195       1.519 -17.262 -27.766 
ATOM   4009  O3'  DG A 195       1.843 -18.206 -26.752 
ATOM   4010  C2'  DG A 195       0.173 -17.649 -28.377 
ATOM   4011  C1'  DG A 195      -0.695 -17.151 -27.225 
ATOM   4012  N9   DG A 195      -2.128 -16.975 -27.586 
ATOM   4013  C8   DG A 195      -2.682 -16.572 -28.782 
ATOM   4014  N7   DG A 195      -3.992 -16.519 -28.773 
ATOM   4015  C5   DG A 195      -4.330 -16.917 -27.481 
ATOM   4016  C6   DG A 195      -5.604 -17.057 -26.872 
ATOM   4017  O6   DG A 195      -6.715 -16.856 -27.356 
ATOM   4018  N1   DG A 195      -5.492 -17.486 -25.541 
ATOM   4019  C2   DG A 195      -4.304 -17.744 -24.886 
ATOM   4020  N2   DG A 195      -4.410 -18.143 -23.617 
ATOM   4021  N3   DG A 195      -3.109 -17.611 -25.458 
ATOM   4022  C4   DG A 195      -3.201 -17.197 -26.748 
ATOM   4023  P    DA A 196       2.979 -19.296 -27.041 
ATOM   4024  OP1  DA A 196       4.310 -18.709 -26.772 
ATOM   4025  OP2  DA A 196       2.784 -19.870 -28.390 
ATOM   4026  O5'  DA A 196       2.644 -20.402 -25.934 
ATOM   4027  C5'  DA A 196       2.043 -19.987 -24.693 
ATOM   4028  C4'  DA A 196       0.924 -20.939 -24.315 
ATOM   4029  O4'  DA A 196      -0.354 -20.549 -24.892 
ATOM   4030  C3'  DA A 196       1.105 -22.389 -24.764 
ATOM   4031  O3'  DA A 196       0.588 -23.250 -23.757 
ATOM   4032  C2'  DA A 196       0.231 -22.520 -26.011 
ATOM   4033  C1'  DA A 196      -0.942 -21.693 -25.492 
ATOM   4034  N9   DA A 196      -1.869 -21.230 -26.563 
ATOM   4035  C8   DA A 196      -1.569 -20.865 -27.843 
ATOM   4036  N7   DA A 196      -2.602 -20.506 -28.542 
ATOM   4037  C5   DA A 196      -3.665 -20.643 -27.660 
ATOM   4038  C6   DA A 196      -5.045 -20.415 -27.797 
ATOM   4039  N6   DA A 196      -5.614 -19.980 -28.930 
ATOM   4040  N1   DA A 196      -5.821 -20.652 -26.723 
ATOM   4041  C2   DA A 196      -5.249 -21.084 -25.600 
ATOM   4042  N3   DA A 196      -3.981 -21.331 -25.355 
ATOM   4043  C4   DA A 196      -3.226 -21.087 -26.446 
ATOM   4044  P    DA A 197       1.370 -24.604 -23.418 
ATOM   4045  OP1  DA A 197       2.464 -24.319 -22.462 
ATOM   4046  OP2  DA A 197       1.765 -25.277 -24.674 
ATOM   4047  O5'  DA A 197       0.228 -25.455 -22.689 
ATOM   4048  C5'  DA A 197      -0.798 -24.761 -21.955 
ATOM   4049  C4'  DA A 197      -2.153 -25.369 -22.258 
ATOM   4050  O4'  DA A 197      -2.785 -24.762 -23.422 
ATOM   4051  C3'  DA A 197      -2.157 -26.864 -22.574 
ATOM   4052  O3'  DA A 197      -3.331 -27.448 -22.023 
ATOM   4053  C2'  DA A 197      -2.249 -26.937 -24.098 
ATOM   4054  C1'  DA A 197      -3.251 -25.801 -24.270 
ATOM   4055  N9   DA A 197      -3.320 -25.267 -25.659 
ATOM   4056  C8   DA A 197      -2.311 -25.143 -26.571 
ATOM   4057  N7   DA A 197      -2.689 -24.640 -27.706 
ATOM   4058  C5   DA A 197      -4.048 -24.413 -27.535 
ATOM   4059  C6   DA A 197      -5.033 -23.885 -28.386 
ATOM   4060  N6   DA A 197      -4.788 -23.471 -29.636 
ATOM   4061  N1   DA A 197      -6.286 -23.798 -27.901 
ATOM   4062  C2   DA A 197      -6.525 -24.211 -26.657 
ATOM   4063  N3   DA A 197      -5.690 -24.718 -25.776 
ATOM   4064  C4   DA A 197      -4.443 -24.794 -26.286 
ATOM   4065  P    DC A 198      -3.233 -28.897 -21.347 
ATOM   4066  OP1  DC A 198      -2.770 -28.762 -19.948 
ATOM   4067  OP2  DC A 198      -2.434 -29.793 -22.211 
ATOM   4068  O5'  DC A 198      -4.765 -29.358 -21.366 
ATOM   4069  C5'  DC A 198      -5.797 -28.357 -21.280 
ATOM   4070  C4'  DC A 198      -6.898 -28.660 -22.277 
ATOM   4071  O4'  DC A 198      -6.641 -28.069 -23.584 
ATOM   4072  C3'  DC A 198      -7.131 -30.139 -22.581 
ATOM   4073  O3'  DC A 198      -8.525 -30.358 -22.759 
ATOM   4074  C2'  DC A 198      -6.428 -30.376 -23.918 
ATOM   4075  C1'  DC A 198      -6.850 -29.065 -24.574 
ATOM   4076  N1   DC A 198      -6.038 -28.706 -25.770 
ATOM   4077  C2   DC A 198      -6.680 -28.049 -26.817 
ATOM   4078  O2   DC A 198      -7.886 -27.794 -26.711 
ATOM   4079  N3   DC A 198      -5.959 -27.714 -27.917 
ATOM   4080  C4   DC A 198      -4.654 -28.008 -27.993 
ATOM   4081  N4   DC A 198      -3.994 -27.660 -29.087 
ATOM   4082  C5   DC A 198      -3.975 -28.683 -26.927 
ATOM   4083  C6   DC A 198      -4.714 -29.011 -25.837 
ATOM   4084  P    DA A 199      -9.183 -31.694 -22.171 
ATOM   4085  OP1  DA A 199      -9.503 -31.501 -20.739 
ATOM   4086  OP2  DA A 199      -8.321 -32.853 -22.493 
ATOM   4087  O5'  DA A 199     -10.536 -31.780 -23.019 
ATOM   4088  C5'  DA A 199     -11.151 -30.561 -23.477 
ATOM   4089  C4'  DA A 199     -11.602 -30.716 -24.916 
ATOM   4090  O4'  DA A 199     -10.556 -30.369 -25.866 
ATOM   4091  C3'  DA A 199     -12.025 -32.125 -25.331 
ATOM   4092  O3'  DA A 199     -13.120 -32.029 -26.235 
ATOM   4093  C2'  DA A 199     -10.820 -32.684 -26.088 
ATOM   4094  C1'  DA A 199     -10.471 -31.401 -26.837 
ATOM   4095  N9   DA A 199      -9.094 -31.393 -27.402 
ATOM   4096  C8   DA A 199      -7.961 -31.956 -26.887 
ATOM   4097  N7   DA A 199      -6.906 -31.778 -27.619 
ATOM   4098  C5   DA A 199      -7.370 -31.042 -28.701 
ATOM   4099  C6   DA A 199      -6.731 -30.530 -29.842 
ATOM   4100  N6   DA A 199      -5.424 -30.689 -30.092 
ATOM   4101  N1   DA A 199      -7.488 -29.846 -30.720 
ATOM   4102  C2   DA A 199      -8.786 -29.691 -30.466 
ATOM   4103  N3   DA A 199      -9.489 -30.121 -29.441 
ATOM   4104  C4   DA A 199      -8.709 -30.803 -28.577 
ATOM   4105  P    DA A 200     -14.314 -33.090 -26.122 
ATOM   4106  OP1  DA A 200     -15.270 -32.652 -25.082 
ATOM   4107  OP2  DA A 200     -13.755 -34.450 -25.959 
ATOM   4108  O5'  DA A 200     -14.990 -32.958 -27.567 
ATOM   4109  C5'  DA A 200     -14.927 -31.694 -28.254 
ATOM   4110  C4'  DA A 200     -14.582 -31.915 -29.713 
ATOM   4111  O4'  DA A 200     -13.145 -31.943 -29.946 
ATOM   4112  C3'  DA A 200     -15.081 -33.224 -30.324 
ATOM   4113  O3'  DA A 200     -15.470 -32.985 -31.671 
ATOM   4114  C2'  DA A 200     -13.857 -34.140 -30.328 
ATOM   4115  C1'  DA A 200     -12.843 -33.078 -30.743 
ATOM   4116  N9   DA A 200     -11.428 -33.465 -30.481 
ATOM   4117  C8   DA A 200     -10.930 -34.210 -29.452 
ATOM   4118  N7   DA A 200      -9.645 -34.377 -29.500 
ATOM   4119  C5   DA A 200      -9.260 -33.693 -30.644 
ATOM   4120  C6   DA A 200      -8.011 -33.490 -31.252 
ATOM   4121  N6   DA A 200      -6.862 -33.981 -30.766 
ATOM   4122  N1   DA A 200      -7.983 -32.760 -32.383 
ATOM   4123  C2   DA A 200      -9.127 -32.273 -32.861 
ATOM   4124  N3   DA A 200     -10.346 -32.396 -32.384 
ATOM   4125  C4   DA A 200     -10.346 -33.131 -31.252 
ATOM   4126  P    DC A 201     -16.778 -33.712 -32.241 
ATOM   4127  OP1  DC A 201     -17.981 -32.936 -31.867 
ATOM   4128  OP2  DC A 201     -16.770 -35.135 -31.835 
ATOM   4129  O5'  DC A 201     -16.536 -33.603 -33.820 
ATOM   4130  C5'  DC A 201     -15.791 -32.484 -34.336 
ATOM   4131  C4'  DC A 201     -14.807 -32.958 -35.387 
ATOM   4132  O4'  DC A 201     -13.529 -33.353 -34.812 
ATOM   4133  C3'  DC A 201     -15.238 -34.178 -36.200 
ATOM   4134  O3'  DC A 201     -14.788 -34.021 -37.540 
ATOM   4135  C2'  DC A 201     -14.486 -35.349 -35.570 
ATOM   4136  C1'  DC A 201     -13.167 -34.616 -35.351 
ATOM   4137  N1   DC A 201     -12.260 -35.290 -34.380 
ATOM   4138  C2   DC A 201     -10.889 -35.210 -34.609 
ATOM   4139  O2   DC A 201     -10.485 -34.588 -35.598 
ATOM   4140  N3   DC A 201     -10.046 -35.818 -33.736 
ATOM   4141  C4   DC A 201     -10.524 -36.482 -32.675 
ATOM   4142  N4   DC A 201      -9.660 -37.059 -31.853 
ATOM   4143  C5   DC A 201     -11.930 -36.577 -32.422 
ATOM   4144  C6   DC A 201     -12.757 -35.963 -33.306 
ATOM   4145  P    DT A 202     -15.741 -34.484 -38.740 
ATOM   4146  OP1  DT A 202     -16.706 -33.406 -39.051 
ATOM   4147  OP2  DT A 202     -16.324 -35.807 -38.427 
ATOM   4148  O5'  DT A 202     -14.692 -34.630 -39.939 
ATOM   4149  C5'  DT A 202     -13.522 -33.791 -39.949 
ATOM   4150  C4'  DT A 202     -12.300 -34.609 -40.319 
ATOM   4151  O4'  DT A 202     -11.669 -35.221 -39.157 
ATOM   4152  C3'  DT A 202     -12.548 -35.784 -41.265 
ATOM   4153  O3'  DT A 202     -11.440 -35.903 -42.150 
ATOM   4154  C2'  DT A 202     -12.579 -37.012 -40.357 
ATOM   4155  C1'  DT A 202     -11.430 -36.589 -39.447 
ATOM   4156  N1   DT A 202     -11.381 -37.333 -38.158 
ATOM   4157  C2   DT A 202     -10.137 -37.595 -37.634 
ATOM   4158  O2   DT A 202      -9.103 -37.248 -38.176 
ATOM   4159  N3   DT A 202     -10.132 -38.288 -36.438 
ATOM   4160  C4   DT A 202     -11.239 -38.727 -35.742 
ATOM   4161  O4   DT A 202     -11.108 -39.339 -34.679 
ATOM   4162  C5   DT A 202     -12.498 -38.405 -36.371 
ATOM   4163  C7   DT A 202     -13.753 -38.848 -35.678 
ATOM   4164  C6   DT A 202     -12.533 -37.733 -37.533 
ATOM   4165  P    DT A 203     -11.709 -36.273 -43.684 
ATOM   4166  OP1  DT A 203     -12.044 -35.044 -44.439 
ATOM   4167  OP2  DT A 203     -12.696 -37.372 -43.763 
ATOM   4168  O5'  DT A 203     -10.272 -36.808 -44.136 
ATOM   4169  C5'  DT A 203      -9.095 -36.276 -43.498 
ATOM   4170  C4'  DT A 203      -8.129 -37.398 -43.174 
ATOM   4171  O4'  DT A 203      -8.386 -37.994 -41.870 
ATOM   4172  C3'  DT A 203      -8.146 -38.589 -44.132 
ATOM   4173  O3'  DT A 203      -6.818 -39.074 -44.288 
ATOM   4174  C2'  DT A 203      -8.971 -39.654 -43.411 
ATOM   4175  C1'  DT A 203      -8.404 -39.405 -42.018 
ATOM   4176  N1   DT A 203      -9.235 -39.975 -40.921 
ATOM   4177  C2   DT A 203      -8.571 -40.457 -39.819 
ATOM   4178  O2   DT A 203      -7.357 -40.433 -39.712 
ATOM   4179  N3   DT A 203      -9.374 -40.979 -38.823 
ATOM   4180  C4   DT A 203     -10.752 -41.056 -38.839 
ATOM   4181  O4   DT A 203     -11.363 -41.545 -37.887 
ATOM   4182  C5   DT A 203     -11.358 -40.525 -40.038 
ATOM   4183  C7   DT A 203     -12.854 -40.571 -40.137 
ATOM   4184  C6   DT A 203     -10.601 -40.012 -41.022 
ATOM   4185  P    DC A 204      -6.332 -39.556 -45.735 
ATOM   4186  OP1  DC A 204      -5.883 -38.386 -46.522 
ATOM   4187  OP2  DC A 204      -7.382 -40.393 -46.357 
ATOM   4188  O5'  DC A 204      -5.072 -40.467 -45.357 
ATOM   4189  C5'  DC A 204      -4.312 -40.152 -44.176 
ATOM   4190  C4'  DC A 204      -3.996 -41.422 -43.411 
ATOM   4191  O4'  DC A 204      -5.043 -41.775 -42.462 
ATOM   4192  C3'  DC A 204      -3.824 -42.683 -44.256 
ATOM   4193  O3'  DC A 204      -2.795 -43.484 -43.686 
ATOM   4194  C2'  DC A 204      -5.152 -43.427 -44.116 
ATOM   4195  C1'  DC A 204      -5.353 -43.150 -42.629 
ATOM   4196  N1   DC A 204      -6.751 -43.368 -42.163 
ATOM   4197  C2   DC A 204      -6.936 -43.860 -40.873 
ATOM   4198  O2   DC A 204      -5.943 -44.091 -40.176 
ATOM   4199  N3   DC A 204      -8.203 -44.066 -40.431 
ATOM   4200  C4   DC A 204      -9.253 -43.803 -41.218 
ATOM   4201  N4   DC A 204     -10.469 -44.021 -40.740 
ATOM   4202  C5   DC A 204      -9.085 -43.298 -42.548 
ATOM   4203  C6   DC A 204      -7.811 -43.098 -42.972 
ATOM   4204  P    DA A 205      -1.773 -44.241 -44.658 
ATOM   4205  OP1  DA A 205      -0.687 -43.315 -45.054 
ATOM   4206  OP2  DA A 205      -2.520 -44.877 -45.765 
ATOM   4207  O5'  DA A 205      -1.189 -45.369 -43.685 
ATOM   4208  C5'  DA A 205      -1.109 -45.100 -42.273 
ATOM   4209  C4'  DA A 205      -1.588 -46.304 -41.488 
ATOM   4210  O4'  DA A 205      -3.026 -46.281 -41.258 
ATOM   4211  C3'  DA A 205      -1.341 -47.664 -42.139 
ATOM   4212  O3'  DA A 205      -1.018 -48.609 -41.124 
ATOM   4213  C2'  DA A 205      -2.687 -48.052 -42.750 
ATOM   4214  C1'  DA A 205      -3.555 -47.553 -41.597 
ATOM   4215  N9   DA A 205      -4.988 -47.377 -41.959 
ATOM   4216  C8   DA A 205      -5.520 -46.976 -43.152 
ATOM   4217  N7   DA A 205      -6.815 -46.921 -43.156 
ATOM   4218  C5   DA A 205      -7.172 -47.313 -41.874 
ATOM   4219  C6   DA A 205      -8.417 -47.462 -41.240 
ATOM   4220  N6   DA A 205      -9.589 -47.221 -41.845 
ATOM   4221  N1   DA A 205      -8.414 -47.871 -39.958 
ATOM   4222  C2   DA A 205      -7.247 -48.109 -39.363 
ATOM   4223  N3   DA A 205      -6.029 -48.006 -39.849 
ATOM   4224  C4   DA A 205      -6.061 -47.596 -41.133 
ATOM   4225  P    DT A 206       0.119 -49.699 -41.414 
ATOM   4226  OP1  DT A 206       1.450 -49.111 -41.144 
ATOM   4227  OP2  DT A 206      -0.076 -50.272 -42.763 
ATOM   4228  O5'  DT A 206      -0.216 -50.805 -40.306 
ATOM   4229  C5'  DT A 206      -0.817 -50.390 -39.066 
ATOM   4230  C4'  DT A 206      -1.936 -51.341 -38.688 
ATOM   4231  O4'  DT A 206      -3.214 -50.952 -39.265 
ATOM   4232  C3'  DT A 206      -1.755 -52.791 -39.137 
ATOM   4233  O3'  DT A 206      -2.272 -53.653 -38.129 
ATOM   4234  C2'  DT A 206      -2.629 -52.922 -40.384 
ATOM   4235  C1'  DT A 206      -3.802 -52.096 -39.865 
ATOM   4236  N1   DT A 206      -4.729 -51.632 -40.935 
ATOM   4237  C2   DT A 206      -6.063 -51.555 -40.617 
ATOM   4238  O2   DT A 206      -6.500 -51.845 -39.517 
ATOM   4239  N3   DT A 206      -6.891 -51.123 -41.634 
ATOM   4240  C4   DT A 206      -6.505 -50.770 -42.911 
ATOM   4241  O4   DT A 206      -7.339 -50.397 -43.738 
ATOM   4242  C5   DT A 206      -5.085 -50.884 -43.149 
ATOM   4243  C7   DT A 206      -4.580 -50.519 -44.515 
ATOM   4244  C6   DT A 206      -4.257 -51.302 -42.178 
ATOM   4245  P    DC A 207      -1.490 -55.007 -37.790 
ATOM   4246  OP1  DC A 207      -0.396 -54.721 -36.835 
ATOM   4247  OP2  DC A 207      -1.095 -55.680 -39.047 
ATOM   4248  O5'  DC A 207      -2.633 -55.858 -37.061 
ATOM   4249  C5'  DC A 207      -3.658 -55.164 -36.327 
ATOM   4250  C4'  DC A 207      -5.014 -55.771 -36.630 
ATOM   4251  O4'  DC A 207      -5.645 -55.165 -37.794 
ATOM   4252  C3'  DC A 207      -5.017 -57.266 -36.947 
ATOM   4253  O3'  DC A 207      -6.191 -57.851 -36.395 
ATOM   4254  C2'  DC A 207      -5.109 -57.340 -38.471 
ATOM   4255  C1'  DC A 207      -6.112 -56.203 -38.642 
ATOM   4256  N1   DC A 207      -6.181 -55.670 -40.031 
ATOM   4257  C2   DC A 207      -7.417 -55.231 -40.499 
ATOM   4258  O2   DC A 207      -8.397 -55.302 -39.748 
ATOM   4259  N3   DC A 207      -7.501 -54.743 -41.762 
ATOM   4260  C4   DC A 207      -6.415 -54.683 -42.544 
ATOM   4261  N4   DC A 207      -6.549 -54.198 -43.769 
ATOM   4262  C5   DC A 207      -5.135 -55.129 -42.084 
ATOM   4263  C6   DC A 207      -5.072 -55.614 -40.818 
ATOM   4264  P    DA A 208      -6.093 -59.299 -35.720 
ATOM   4265  OP1  DA A 208      -5.631 -59.164 -34.320 
ATOM   4266  OP2  DA A 208      -5.294 -60.196 -36.584 
ATOM   4267  O5'  DA A 208      -7.625 -59.760 -35.738 
ATOM   4268  C5'  DA A 208      -8.657 -58.759 -35.652 
ATOM   4269  C4'  DA A 208      -9.758 -59.062 -36.650 
ATOM   4270  O4'  DA A 208      -9.501 -58.472 -37.957 
ATOM   4271  C3'  DA A 208      -9.991 -60.542 -36.954 
ATOM   4272  O3'  DA A 208     -11.386 -60.760 -37.132 
ATOM   4273  C2'  DA A 208      -9.288 -60.779 -38.290 
ATOM   4274  C1'  DA A 208      -9.710 -59.467 -38.947 
ATOM   4275  N9   DA A 208      -8.898 -59.108 -40.142 
ATOM   4276  C8   DA A 208      -7.571 -59.338 -40.368 
ATOM   4277  N7   DA A 208      -7.151 -58.904 -41.516 
ATOM   4278  C5   DA A 208      -8.281 -58.344 -42.095 
ATOM   4279  C6   DA A 208      -8.496 -57.707 -43.329 
ATOM   4280  N6   DA A 208      -7.533 -57.520 -44.243 
ATOM   4281  N1   DA A 208      -9.742 -57.269 -43.591 
ATOM   4282  C2   DA A 208     -10.693 -57.457 -42.679 
ATOM   4283  N3   DA A 208     -10.612 -58.034 -41.500 
ATOM   4284  C4   DA A 208      -9.356 -58.464 -41.263 
ATOM   4285  P    DA A 209     -12.043 -62.097 -36.543 
ATOM   4286  OP1  DA A 209     -12.363 -61.903 -35.112 
ATOM   4287  OP2  DA A 209     -11.181 -63.256 -36.865 
ATOM   4288  O5'  DA A 209     -13.397 -62.182 -37.392 
ATOM   4289  C5'  DA A 209     -14.011 -60.963 -37.849 
ATOM   4290  C4'  DA A 209     -14.463 -61.119 -39.288 
ATOM   4291  O4'  DA A 209     -13.416 -60.771 -40.239 
ATOM   4292  C3'  DA A 209     -14.885 -62.528 -39.704 
ATOM   4293  O3'  DA A 209     -15.980 -62.432 -40.607 
ATOM   4294  C2'  DA A 209     -13.680 -63.086 -40.460 
ATOM   4295  C1'  DA A 209     -13.331 -61.804 -41.209 
ATOM   4296  N9   DA A 209     -11.954 -61.796 -41.775 
ATOM   4297  C8   DA A 209     -10.822 -62.358 -41.259 
ATOM   4298  N7   DA A 209      -9.766 -62.180 -41.991 
ATOM   4299  C5   DA A 209     -10.230 -61.445 -43.073 
ATOM   4300  C6   DA A 209      -9.591 -60.932 -44.215 
ATOM   4301  N6   DA A 209      -8.284 -61.091 -44.465 
ATOM   4302  N1   DA A 209     -10.348 -60.248 -45.093 
ATOM   4303  C2   DA A 209     -11.646 -60.093 -44.839 
ATOM   4304  N3   DA A 209     -12.349 -60.524 -43.814 
ATOM   4305  C4   DA A 209     -11.569 -61.205 -42.950 
ATOM   4306  P    DG A 210     -17.174 -63.493 -40.495 
ATOM   4307  OP1  DG A 210     -18.130 -63.054 -39.455 
ATOM   4308  OP2  DG A 210     -16.615 -64.852 -40.332 
ATOM   4309  O5'  DG A 210     -17.851 -63.360 -41.939 
ATOM   4310  C5'  DG A 210     -17.788 -62.096 -42.627 
ATOM   4311  C4'  DG A 210     -17.442 -62.317 -44.086 
ATOM   4312  O4'  DG A 210     -16.005 -62.346 -44.318 
ATOM   4313  C3'  DG A 210     -17.941 -63.626 -44.697 
ATOM   4314  O3'  DG A 210     -18.330 -63.387 -46.044 
ATOM   4315  C2'  DG A 210     -16.717 -64.542 -44.701 
ATOM   4316  C1'  DG A 210     -15.703 -63.480 -45.116 
ATOM   4317  N9   DG A 210     -14.288 -63.867 -44.854 
ATOM   4318  C8   DG A 210     -13.767 -64.618 -43.823 
ATOM   4319  N7   DG A 210     -12.467 -64.778 -43.883 
ATOM   4320  C5   DG A 210     -12.102 -64.085 -45.036 
ATOM   4321  C6   DG A 210     -10.823 -63.900 -45.624 
ATOM   4322  O6   DG A 210      -9.733 -64.316 -45.241 
ATOM   4323  N1   DG A 210     -10.904 -63.130 -46.792 
ATOM   4324  C2   DG A 210     -12.067 -62.606 -47.322 
ATOM   4325  N2   DG A 210     -11.932 -61.897 -48.445 
ATOM   4326  N3   DG A 210     -13.266 -62.780 -46.770 
ATOM   4327  C4   DG A 210     -13.205 -63.526 -45.636 
ATOM   4328  P    DA A 211     -19.638 -64.115 -46.614 
ATOM   4329  OP1  DA A 211     -20.841 -63.338 -46.239 
ATOM   4330  OP2  DA A 211     -19.630 -65.537 -46.208 
ATOM   4331  O5'  DA A 211     -19.396 -64.005 -48.192 
ATOM   4332  C5'  DA A 211     -18.652 -62.886 -48.709 
ATOM   4333  C4'  DA A 211     -17.667 -63.360 -49.760 
ATOM   4334  O4'  DA A 211     -16.389 -63.756 -49.185 
ATOM   4335  C3'  DA A 211     -18.098 -64.581 -50.573 
ATOM   4336  O3'  DA A 211     -17.648 -64.423 -51.913 
ATOM   4337  C2'  DA A 211     -17.346 -65.752 -49.942 
ATOM   4338  C1'  DA A 211     -16.027 -65.018 -49.723 
ATOM   4339  N9   DA A 211     -15.120 -65.692 -48.753 
ATOM   4340  C8   DA A 211     -15.452 -66.402 -47.634 
ATOM   4341  N7   DA A 211     -14.429 -66.872 -46.989 
ATOM   4342  C5   DA A 211     -13.338 -66.443 -47.732 
ATOM   4343  C6   DA A 211     -11.955 -66.617 -47.570 
ATOM   4344  N6   DA A 211     -11.409 -67.302 -46.555 
ATOM   4345  N1   DA A 211     -11.148 -66.059 -48.492 
ATOM   4346  C2   DA A 211     -11.696 -65.379 -49.498 
ATOM   4347  N3   DA A 211     -12.967 -65.152 -49.752 
ATOM   4348  C4   DA A 211     -13.751 -65.721 -48.815 
ATOM   4349  P    DA A 212     -18.601 -64.887 -53.112 
ATOM   4350  OP1  DA A 212     -19.566 -63.809 -53.423 
ATOM   4351  OP2  DA A 212     -19.184 -66.210 -52.799 
ATOM   4352  O5'  DA A 212     -17.552 -65.033 -54.311 
ATOM   4353  C5'  DA A 212     -16.382 -64.193 -54.322 
ATOM   4354  C4'  DA A 212     -15.160 -65.011 -54.691 
ATOM   4355  O4'  DA A 212     -14.529 -65.623 -53.530 
ATOM   4356  C3'  DA A 212     -15.408 -66.186 -55.637 
ATOM   4357  O3'  DA A 212     -14.300 -66.306 -56.523 
ATOM   4358  C2'  DA A 212     -15.439 -67.415 -54.730 
ATOM   4359  C1'  DA A 212     -14.290 -66.992 -53.820 
ATOM   4360  N9   DA A 212     -14.241 -67.736 -52.530 
ATOM   4361  C8   DA A 212     -15.281 -68.204 -51.781 
ATOM   4362  N7   DA A 212     -14.915 -68.819 -50.699 
ATOM   4363  C5   DA A 212     -13.529 -68.754 -50.732 
ATOM   4364  C6   DA A 212     -12.538 -69.228 -49.857 
ATOM   4365  N6   DA A 212     -12.808 -69.892 -48.723 
ATOM   4366  N1   DA A 212     -11.254 -68.994 -50.188 
ATOM   4367  C2   DA A 212     -10.993 -68.333 -51.315 
ATOM   4368  N3   DA A 212     -11.830 -67.845 -52.205 
ATOM   4369  C4   DA A 212     -13.106 -68.093 -51.849 
ATOM   4370  P    DA A 213     -14.569 -66.675 -58.056 
ATOM   4371  OP1  DA A 213     -14.904 -65.447 -58.811 
ATOM   4372  OP2  DA A 213     -15.557 -67.775 -58.136 
ATOM   4373  O5'  DA A 213     -13.132 -67.211 -58.509 
ATOM   4374  C5'  DA A 213     -11.955 -66.679 -57.870 
ATOM   4375  C4'  DA A 213     -10.989 -67.801 -57.546 
ATOM   4376  O4'  DA A 213     -11.246 -68.396 -56.243 
ATOM   4377  C3'  DA A 213     -11.006 -68.991 -58.505 
ATOM   4378  O3'  DA A 213      -9.679 -69.477 -58.660 
ATOM   4379  C2'  DA A 213     -11.832 -70.057 -57.784 
ATOM   4380  C1'  DA A 213     -11.264 -69.808 -56.391 
ATOM   4381  N9   DA A 213     -12.095 -70.378 -55.294 
ATOM   4382  C8   DA A 213     -13.454 -70.492 -55.231 
ATOM   4383  N7   DA A 213     -13.885 -71.037 -54.137 
ATOM   4384  C5   DA A 213     -12.728 -71.306 -53.418 
ATOM   4385  C6   DA A 213     -12.508 -71.889 -52.159 
ATOM   4386  N6   DA A 213     -13.494 -72.326 -51.364 
ATOM   4387  N1   DA A 213     -11.232 -72.006 -51.746 
ATOM   4388  C2   DA A 213     -10.256 -71.569 -52.541 
ATOM   4389  N3   DA A 213     -10.340 -71.012 -53.729 
ATOM   4390  C4   DA A 213     -11.627 -70.906 -54.120 
ATOM   4391  P    DT A 214      -9.192 -69.958 -60.107 
ATOM   4392  OP1  DT A 214      -8.744 -68.788 -60.894 
ATOM   4393  OP2  DT A 214     -10.242 -70.795 -60.730 
ATOM   4394  O5'  DT A 214      -7.932 -70.869 -59.730 
ATOM   4395  C5'  DT A 214      -7.172 -70.554 -58.549 
ATOM   4396  C4'  DT A 214      -6.856 -71.824 -57.783 
ATOM   4397  O4'  DT A 214      -7.903 -72.177 -56.835 
ATOM   4398  C3'  DT A 214      -6.684 -73.086 -58.629 
ATOM   4399  O3'  DT A 214      -5.655 -73.886 -58.059 
ATOM   4400  C2'  DT A 214      -8.012 -73.830 -58.488 
ATOM   4401  C1'  DT A 214      -8.213 -73.552 -57.002 
ATOM   4402  N1   DT A 214      -9.612 -73.771 -56.536 
ATOM   4403  C2   DT A 214      -9.777 -74.256 -55.262 
ATOM   4404  O2   DT A 214      -8.843 -74.505 -54.520 
ATOM   4405  N3   DT A 214     -11.087 -74.447 -54.865 
ATOM   4406  C4   DT A 214     -12.216 -74.198 -55.619 
ATOM   4407  O4   DT A 214     -13.338 -74.409 -55.155 
ATOM   4408  C5   DT A 214     -11.940 -73.692 -56.942 
ATOM   4409  C7   DT A 214     -13.112 -73.395 -57.830 
ATOM   4410  C6   DT A 214     -10.676 -73.497 -57.354 
ATOM   4411  P    DA A 215      -4.633 -74.643 -59.030 
ATOM   4412  OP1  DA A 215      -3.547 -73.717 -59.427 
ATOM   4413  OP2  DA A 215      -5.380 -75.279 -60.137 
ATOM   4414  O5'  DA A 215      -4.049 -75.772 -58.058 
ATOM   4415  C5'  DA A 215      -3.969 -75.502 -56.646 
ATOM   4416  C4'  DA A 215      -4.448 -76.706 -55.860 
ATOM   4417  O4'  DA A 215      -5.886 -76.683 -55.630 
ATOM   4418  C3'  DA A 215      -4.201 -78.067 -56.511 
ATOM   4419  O3'  DA A 215      -3.878 -79.011 -55.497 
ATOM   4420  C2'  DA A 215      -5.548 -78.454 -57.122 
ATOM   4421  C1'  DA A 215      -6.415 -77.956 -55.970 
ATOM   4422  N9   DA A 215      -7.848 -77.780 -56.332 
ATOM   4423  C8   DA A 215      -8.380 -77.378 -57.524 
ATOM   4424  N7   DA A 215      -9.675 -77.323 -57.529 
ATOM   4425  C5   DA A 215     -10.032 -77.716 -56.246 
ATOM   4426  C6   DA A 215     -11.277 -77.865 -55.613 
ATOM   4427  N6   DA A 215     -12.449 -77.623 -56.218 
ATOM   4428  N1   DA A 215     -11.274 -78.274 -54.331 
ATOM   4429  C2   DA A 215     -10.107 -78.512 -53.735 
ATOM   4430  N3   DA A 215      -8.889 -78.409 -54.222 
ATOM   4431  C4   DA A 215      -8.921 -77.998 -55.506 
ATOM   4432  P    DT A 216      -2.741 -80.101 -55.786 
ATOM   4433  OP1  DT A 216      -1.410 -79.513 -55.517 
ATOM   4434  OP2  DT A 216      -2.936 -80.675 -57.136 
ATOM   4435  O5'  DT A 216      -3.076 -81.207 -54.679 
ATOM   4436  C5'  DT A 216      -3.677 -80.792 -53.438 
ATOM   4437  C4'  DT A 216      -4.796 -81.744 -53.060 
ATOM   4438  O4'  DT A 216      -6.074 -81.354 -53.637 
ATOM   4439  C3'  DT A 216      -4.616 -83.194 -53.509 
ATOM   4440  O3'  DT A 216      -5.132 -84.055 -52.502 
ATOM   4441  C2'  DT A 216      -5.489 -83.325 -54.757 
ATOM   4442  C1'  DT A 216      -6.663 -82.498 -54.238 
ATOM   4443  N1   DT A 216      -7.589 -82.035 -55.308 
ATOM   4444  C2   DT A 216      -8.923 -81.958 -54.989 
ATOM   4445  O2   DT A 216      -9.360 -82.248 -53.890 
ATOM   4446  N3   DT A 216      -9.752 -81.525 -56.007 
ATOM   4447  C4   DT A 216      -9.365 -81.172 -57.284 
ATOM   4448  O4   DT A 216     -10.199 -80.799 -58.111 
ATOM   4449  C5   DT A 216      -7.945 -81.287 -57.522 
ATOM   4450  C7   DT A 216      -7.440 -80.922 -58.887 
ATOM   4451  C6   DT A 216      -7.117 -81.705 -56.551 
ATOM   4452  P    DC A 217      -4.350 -85.409 -52.163 
ATOM   4453  OP1  DC A 217      -3.256 -85.124 -51.207 
ATOM   4454  OP2  DC A 217      -3.955 -86.082 -53.420 
ATOM   4455  O5'  DC A 217      -5.493 -86.260 -51.434 
ATOM   4456  C5'  DC A 217      -6.519 -85.566 -50.700 
ATOM   4457  C4'  DC A 217      -7.874 -86.174 -51.003 
ATOM   4458  O4'  DC A 217      -8.505 -85.567 -52.167 
ATOM   4459  C3'  DC A 217      -7.877 -87.669 -51.319 
ATOM   4460  O3'  DC A 217      -9.051 -88.253 -50.768 
ATOM   4461  C2'  DC A 217      -7.969 -87.742 -52.844 
ATOM   4462  C1'  DC A 217      -8.972 -86.606 -53.015 
ATOM   4463  N1   DC A 217      -9.041 -86.072 -54.404 
ATOM   4464  C2   DC A 217     -10.277 -85.634 -54.871 
ATOM   4465  O2   DC A 217     -11.257 -85.705 -54.120 
ATOM   4466  N3   DC A 217     -10.361 -85.145 -56.135 
ATOM   4467  C4   DC A 217      -9.276 -85.085 -56.917 
ATOM   4468  N4   DC A 217      -9.409 -84.600 -58.142 
ATOM   4469  C5   DC A 217      -7.995 -85.531 -56.456 
ATOM   4470  C6   DC A 217      -7.932 -86.017 -55.190 
ATOM   4471  P    DT A 218      -8.953 -89.702 -50.093 
ATOM   4472  OP1  DT A 218      -8.491 -89.567 -48.693 
ATOM   4473  OP2  DT A 218      -8.154 -90.598 -50.957 
ATOM   4474  O5'  DT A 218     -10.485 -90.163 -50.111 
ATOM   4475  C5'  DT A 218     -11.517 -89.162 -50.025 
ATOM   4476  C4'  DT A 218     -12.618 -89.465 -51.023 
ATOM   4477  O4'  DT A 218     -12.361 -88.874 -52.329 
ATOM   4478  C3'  DT A 218     -12.852 -90.944 -51.326 
ATOM   4479  O3'  DT A 218     -14.246 -91.163 -51.505 
ATOM   4480  C2'  DT A 218     -12.148 -91.181 -52.663 
ATOM   4481  C1'  DT A 218     -12.570 -89.870 -53.319 
ATOM   4482  N1   DT A 218     -11.758 -89.511 -54.515 
ATOM   4483  C2   DT A 218     -12.407 -88.863 -55.540 
ATOM   4484  O2   DT A 218     -13.592 -88.581 -55.501 
ATOM   4485  N3   DT A 218     -11.623 -88.547 -56.632 
ATOM   4486  C4   DT A 218     -10.278 -88.818 -56.780 
ATOM   4487  O4   DT A 218      -9.682 -88.485 -57.807 
ATOM   4488  C5   DT A 218      -9.687 -89.499 -55.654 
ATOM   4489  C7   DT A 218      -8.225 -89.832 -55.733 
ATOM   4490  C6   DT A 218     -10.424 -89.819 -54.579 
ATOM   4491  P    DC A 219     -14.903 -92.499 -50.916 
ATOM   4492  OP1  DC A 219     -15.223 -92.306 -49.484 
ATOM   4493  OP2  DC A 219     -14.041 -93.658 -51.238 
ATOM   4494  O5'  DC A 219     -16.257 -92.585 -51.764 
ATOM   4495  C5'  DC A 219     -16.872 -91.366 -52.222 
ATOM   4496  C4'  DC A 219     -17.323 -91.521 -53.661 
ATOM   4497  O4'  DC A 219     -16.276 -91.174 -54.611 
ATOM   4498  C3'  DC A 219     -17.745 -92.930 -54.077 
ATOM   4499  O3'  DC A 219     -18.840 -92.834 -54.980 
ATOM   4500  C2'  DC A 219     -16.540 -93.489 -54.833 
ATOM   4501  C1'  DC A 219     -16.191 -92.206 -55.582 
ATOM   4502  N1   DC A 219     -14.814 -92.198 -56.148 
ATOM   4503  C2   DC A 219     -14.614 -91.543 -57.360 
ATOM   4504  O2   DC A 219     -15.578 -90.999 -57.911 
ATOM   4505  N3   DC A 219     -13.364 -91.525 -57.893 
ATOM   4506  C4   DC A 219     -12.346 -92.125 -57.265 
ATOM   4507  N4   DC A 219     -11.147 -92.080 -57.825 
ATOM   4508  C5   DC A 219     -12.531 -92.805 -56.017 
ATOM   4509  C6   DC A 219     -13.787 -92.812 -55.501 
ATOM   4510  P    DA A 220     -20.034 -93.895 -54.868 
ATOM   4511  OP1  DA A 220     -20.991 -93.457 -53.827 
ATOM   4512  OP2  DA A 220     -19.475 -95.255 -54.704 
ATOM   4513  O5'  DA A 220     -20.711 -93.762 -56.312 
ATOM   4514  C5'  DA A 220     -20.648 -92.499 -56.999 
ATOM   4515  C4'  DA A 220     -20.303 -92.719 -58.459 
ATOM   4516  O4'  DA A 220     -18.865 -92.748 -58.691 
ATOM   4517  C3'  DA A 220     -20.801 -94.029 -59.070 
ATOM   4518  O3'  DA A 220     -21.191 -93.790 -60.416 
ATOM   4519  C2'  DA A 220     -19.577 -94.945 -59.074 
ATOM   4520  C1'  DA A 220     -18.563 -93.883 -59.488 
ATOM   4521  N9   DA A 220     -17.148 -94.270 -59.226 
ATOM   4522  C8   DA A 220     -16.650 -95.015 -58.197 
ATOM   4523  N7   DA A 220     -15.365 -95.182 -58.245 
ATOM   4524  C5   DA A 220     -14.980 -94.498 -59.389 
ATOM   4525  C6   DA A 220     -13.731 -94.294 -59.997 
ATOM   4526  N6   DA A 220     -12.583 -94.786 -59.511 
ATOM   4527  N1   DA A 220     -13.703 -93.565 -61.128 
ATOM   4528  C2   DA A 220     -14.847 -93.078 -61.606 
ATOM   4529  N3   DA A 220     -16.066 -93.201 -61.129 
ATOM   4530  C4   DA A 220     -16.066 -93.936 -59.997 
ATOM   4531  P    DG A 221     -22.498 -94.517 -60.986 
ATOM   4532  OP1  DG A 221     -23.701 -93.741 -60.612 
ATOM   4533  OP2  DG A 221     -22.491 -95.940 -60.581 
ATOM   4534  O5'  DG A 221     -22.257 -94.408 -62.565 
ATOM   4535  C5'  DG A 221     -21.512 -93.289 -63.081 
ATOM   4536  C4'  DG A 221     -20.527 -93.763 -64.132 
ATOM   4537  O4'  DG A 221     -19.249 -94.158 -63.558 
ATOM   4538  C3'  DG A 221     -20.958 -94.983 -64.945 
ATOM   4539  O3'  DG A 221     -20.508 -94.826 -66.286 
ATOM   4540  C2'  DG A 221     -20.207 -96.154 -64.315 
ATOM   4541  C1'  DG A 221     -18.887 -95.421 -64.096 
ATOM   4542  N9   DG A 221     -17.980 -96.095 -63.125 
ATOM   4543  C8   DG A 221     -18.296 -96.814 -61.993 
ATOM   4544  N7   DG A 221     -17.254 -97.283 -61.351 
ATOM   4545  C5   DG A 221     -16.172 -96.843 -62.111 
ATOM   4546  C6   DG A 221     -14.779 -97.038 -61.916 
ATOM   4547  O6   DG A 221     -14.205 -97.649 -61.018 
ATOM   4548  N1   DG A 221     -14.030 -96.420 -62.927 
ATOM   4549  C2   DG A 221     -14.556 -95.707 -63.986 
ATOM   4550  N2   DG A 221     -13.672 -95.193 -64.845 
ATOM   4551  N3   DG A 221     -15.863 -95.524 -64.167 
ATOM   4552  C4   DG A 221     -16.604 -96.118 -63.196 
ATOM   4553  P    DG A 222     -21.461 -95.289 -67.485 
ATOM   4554  OP1  DG A 222     -22.426 -94.211 -67.796 
ATOM   4555  OP2  DG A 222     -22.044 -96.612 -67.172 
ATOM   4556  O5'  DG A 222     -20.412 -95.435 -68.684 
ATOM   4557  C5'  DG A 222     -19.242 -94.596 -68.694 
ATOM   4558  C4'  DG A 222     -18.020 -95.414 -69.064 
ATOM   4559  O4'  DG A 222     -17.389 -96.026 -67.903 
ATOM   4560  C3'  DG A 222     -18.268 -96.588 -70.010 
ATOM   4561  O3'  DG A 222     -17.161 -96.708 -70.895 
ATOM   4562  C2'  DG A 222     -18.300 -97.817 -69.102 
ATOM   4563  C1'  DG A 222     -17.150 -97.394 -68.192 
ATOM   4564  N9   DG A 222     -17.101 -98.138 -66.903 
ATOM   4565  C8   DG A 222     -18.139 -98.618 -66.134 
ATOM   4566  N7   DG A 222     -17.754 -99.236 -65.044 
ATOM   4567  C5   DG A 222     -16.363 -99.161 -65.094 
ATOM   4568  C6   DG A 222     -15.388 -99.654 -64.189 
ATOM   4569  O6   DG A 222     -15.555-100.267 -63.138 
ATOM   4570  N1   DG A 222     -14.089 -99.359 -64.624 
ATOM   4571  C2   DG A 222     -13.773 -98.677 -65.784 
ATOM   4572  N2   DG A 222     -12.472 -98.496 -66.022 
ATOM   4573  N3   DG A 222     -14.689 -98.215 -66.633 
ATOM   4574  C4   DG A 222     -15.954 -98.494 -66.225 
ATOM   4575  P    DC A 223     -17.429 -97.078 -72.429 
ATOM   4576  OP1  DC A 223     -17.764 -95.849 -73.184 
ATOM   4577  OP2  DC A 223     -18.417 -98.177 -72.509 
ATOM   4578  O5'  DC A 223     -15.992 -97.613 -72.882 
ATOM   4579  C5'  DC A 223     -14.816 -97.081 -72.243 
ATOM   4580  C4'  DC A 223     -13.849 -98.203 -71.919 
ATOM   4581  O4'  DC A 223     -14.106 -98.798 -70.615 
ATOM   4582  C3'  DC A 223     -13.867 -99.394 -72.877 
ATOM   4583  O3'  DC A 223     -12.539 -99.879 -73.033 
ATOM   4584  C2'  DC A 223     -14.692-100.459 -72.156 
ATOM   4585  C1'  DC A 223     -14.124-100.210 -70.763 
ATOM   4586  N1   DC A 223     -14.955-100.780 -69.666 
ATOM   4587  C2   DC A 223     -14.298-101.272 -68.542 
ATOM   4588  O2   DC A 223     -13.063-101.216 -68.501 
ATOM   4589  N3   DC A 223     -15.037-101.798 -67.531 
ATOM   4590  C4   DC A 223     -16.373-101.840 -67.615 
ATOM   4591  N4   DC A 223     -17.050-102.361 -66.603 
ATOM   4592  C5   DC A 223     -17.069-101.339 -68.763 
ATOM   4593  C6   DC A 223     -16.312-100.820 -69.762 
ATOM   4594  P    DT A 224     -12.053-100.361 -74.480 
ATOM   4595  OP1  DT A 224     -11.604 -99.191 -75.267 
ATOM   4596  OP2  DT A 224     -13.102-101.198 -75.103 
ATOM   4597  O5'  DT A 224     -10.792-101.272 -74.103 
ATOM   4598  C5'  DT A 224     -10.032-100.957 -72.921 
ATOM   4599  C4'  DT A 224      -9.716-102.227 -72.156 
ATOM   4600  O4'  DT A 224     -10.764-102.580 -71.207 
ATOM   4601  C3'  DT A 224      -9.544-103.488 -73.002 
ATOM   4602  O3'  DT A 224      -8.515-104.288 -72.432 
ATOM   4603  C2'  DT A 224     -10.872-104.232 -72.861 
ATOM   4604  C1'  DT A 224     -11.074-103.955 -71.375 
ATOM   4605  N1   DT A 224     -12.472-104.173 -70.908 
ATOM   4606  C2   DT A 224     -12.637-104.658 -69.634 
ATOM   4607  O2   DT A 224     -11.703-104.908 -68.893 
ATOM   4608  N3   DT A 224     -13.947-104.849 -69.237 
ATOM   4609  C4   DT A 224     -15.076-104.600 -69.992 
ATOM   4610  O4   DT A 224     -16.198-104.811 -69.527 
ATOM   4611  C5   DT A 224     -14.800-104.094 -71.315 
ATOM   4612  C7   DT A 224     -15.972-103.797 -72.203 
ATOM   4613  C6   DT A 224     -13.536-103.899 -71.727 
ATOM   4614  P    DA A 225      -7.493-105.046 -73.403 
ATOM   4615  OP1  DA A 225      -6.408-104.120 -73.800 
ATOM   4616  OP2  DA A 225      -8.240-105.682 -74.510 
ATOM   4617  O5'  DA A 225      -6.910-106.174 -72.430 
ATOM   4618  C5'  DA A 225      -6.829-105.905 -71.018 
ATOM   4619  C4'  DA A 225      -7.308-107.109 -70.233 
ATOM   4620  O4'  DA A 225      -8.747-107.086 -70.003 
ATOM   4621  C3'  DA A 225      -7.061-108.469 -70.884 
ATOM   4622  O3'  DA A 225      -6.738-109.413 -69.869 
ATOM   4623  C2'  DA A 225      -8.408-108.857 -71.495 
ATOM   4624  C1'  DA A 225      -9.275-108.358 -70.342 
ATOM   4625  N9   DA A 225     -10.708-108.182 -70.704 
ATOM   4626  C8   DA A 225     -11.240-107.781 -71.897 
ATOM   4627  N7   DA A 225     -12.536-107.726 -71.901 
ATOM   4628  C5   DA A 225     -12.892-108.118 -70.619 
ATOM   4629  C6   DA A 225     -14.137-108.267 -69.985 
ATOM   4630  N6   DA A 225     -15.309-108.025 -70.590 
ATOM   4631  N1   DA A 225     -14.134-108.676 -68.704 
ATOM   4632  C2   DA A 225     -12.967-108.914 -68.108 
ATOM   4633  N3   DA A 225     -11.749-108.811 -68.594 
ATOM   4634  C4   DA A 225     -11.781-108.401 -69.879 
ATOM   4635  P    DA A 226      -5.601-110.504 -70.159 
ATOM   4636  OP1  DA A 226      -4.270-109.916 -69.889 
ATOM   4637  OP2  DA A 226      -5.797-111.077 -71.508 
ATOM   4638  O5'  DA A 226      -5.937-111.610 -69.051 
ATOM   4639  C5'  DA A 226      -6.537-111.195 -67.811 
ATOM   4640  C4'  DA A 226      -7.656-112.146 -67.433 
ATOM   4641  O4'  DA A 226      -8.935-111.757 -68.010 
ATOM   4642  C3'  DA A 226      -7.476-113.596 -67.882 
ATOM   4643  O3'  DA A 226      -7.993-114.458 -66.875 
ATOM   4644  C2'  DA A 226      -8.349-113.727 -69.129 
ATOM   4645  C1'  DA A 226      -9.523-112.901 -68.610 
ATOM   4646  N9   DA A 226     -10.449-112.437 -69.680 
ATOM   4647  C8   DA A 226     -10.150-112.072 -70.961 
ATOM   4648  N7   DA A 226     -11.182-111.714 -71.660 
ATOM   4649  C5   DA A 226     -12.246-111.851 -70.778 
ATOM   4650  C6   DA A 226     -13.625-111.623 -70.915 
ATOM   4651  N6   DA A 226     -14.195-111.188 -72.048 
ATOM   4652  N1   DA A 226     -14.401-111.860 -69.841 
ATOM   4653  C2   DA A 226     -13.830-112.292 -68.717 
ATOM   4654  N3   DA A 226     -12.562-112.539 -68.473 
ATOM   4655  C4   DA A 226     -11.806-112.294 -69.563 
ATOM   4656  P    DT A 227      -7.211-115.812 -66.535 
ATOM   4657  OP1  DT A 227      -6.116-115.526 -65.580 
ATOM   4658  OP2  DT A 227      -6.815-116.485 -67.792 
ATOM   4659  O5'  DT A 227      -8.353-116.663 -65.807 
ATOM   4660  C5'  DT A 227      -9.379-115.969 -65.073 
ATOM   4661  C4'  DT A 227     -10.734-116.576 -65.376 
ATOM   4662  O4'  DT A 227     -11.366-115.970 -66.540 
ATOM   4663  C3'  DT A 227     -10.737-118.071 -65.692 
ATOM   4664  O3'  DT A 227     -11.911-118.656 -65.141 
ATOM   4665  C2'  DT A 227     -10.829-118.145 -67.216 
ATOM   4666  C1'  DT A 227     -11.832-117.008 -67.388 
ATOM   4667  N1   DT A 227     -11.901-116.475 -68.777 
ATOM   4668  C2   DT A 227     -13.127-116.046 -69.223 
ATOM   4669  O2   DT A 227     -14.134-116.087 -68.536 
ATOM   4670  N3   DT A 227     -13.153-115.560 -70.515 
ATOM   4671  C4   DT A 227     -12.079-115.468 -71.376 
ATOM   4672  O4   DT A 227     -12.224-115.013 -72.513 
ATOM   4673  C5   DT A 227     -10.835-115.941 -70.819 
ATOM   4674  C7   DT A 227      -9.614-115.877 -71.690 
ATOM   4675  C6   DT A 227     -10.781-116.420 -69.565 
ATOM   4676  P    DG A 228     -11.813-120.104 -64.465 
ATOM   4677  OP1  DG A 228     -11.351-119.969 -63.065 
ATOM   4678  OP2  DG A 228     -11.015-121.001 -65.329 
ATOM   4679  O5'  DG A 228     -13.345-120.565 -64.483 
ATOM   4680  C5'  DG A 228     -14.377-119.564 -64.398 
ATOM   4681  C4'  DG A 228     -15.478-119.867 -65.395 
ATOM   4682  O4'  DG A 228     -15.221-119.277 -66.702 
ATOM   4683  C3'  DG A 228     -15.712-121.347 -65.699 
ATOM   4684  O3'  DG A 228     -17.106-121.565 -65.877 
ATOM   4685  C2'  DG A 228     -15.008-121.584 -67.036 
ATOM   4686  C1'  DG A 228     -15.430-120.272 -67.692 
ATOM   4687  N9   DG A 228     -14.619-119.913 -68.888 
ATOM   4688  C8   DG A 228     -13.281-120.137 -69.133 
ATOM   4689  N7   DG A 228     -12.869-119.693 -70.296 
ATOM   4690  C5   DG A 228     -14.016-119.136 -70.861 
ATOM   4691  C6   DG A 228     -14.197-118.498 -72.116 
ATOM   4692  O6   DG A 228     -13.372-118.289 -73.000 
ATOM   4693  N1   DG A 228     -15.524-118.080 -72.290 
ATOM   4694  C2   DG A 228     -16.541-118.255 -71.372 
ATOM   4695  N2   DG A 228     -17.739-117.783 -71.727 
ATOM   4696  N3   DG A 228     -16.369-118.853 -70.195 
ATOM   4697  C4   DG A 228     -15.088-119.265 -70.011 
ATOM   4698  P    DT A 229     -17.763-122.902 -65.289 
ATOM   4699  OP1  DT A 229     -18.084-122.708 -63.857 
ATOM   4700  OP2  DT A 229     -16.901-124.061 -65.611 
ATOM   4701  O5'  DT A 229     -19.117-122.987 -66.137 
ATOM   4702  C5'  DT A 229     -19.732-121.768 -66.595 
ATOM   4703  C4'  DT A 229     -20.183-121.924 -68.033 
ATOM   4704  O4'  DT A 229     -19.136-121.576 -68.984 
ATOM   4705  C3'  DT A 229     -20.605-123.333 -68.449 
ATOM   4706  O3'  DT A 229     -21.700-123.237 -69.352 
ATOM   4707  C2'  DT A 229     -19.400-123.891 -69.205 
ATOM   4708  C1'  DT A 229     -19.051-122.609 -69.954 
ATOM   4709  N1   DT A 229     -17.674-122.601 -70.520 
ATOM   4710  C2   DT A 229     -17.493-121.950 -71.717 
ATOM   4711  O2   DT A 229     -18.399-121.394 -72.313 
ATOM   4712  N3   DT A 229     -16.202-121.964 -72.211 
ATOM   4713  C4   DT A 229     -15.107-122.560 -71.621 
ATOM   4714  O4   DT A 229     -13.999-122.507 -72.159 
ATOM   4715  C5   DT A 229     -15.397-123.219 -70.368 
ATOM   4716  C7   DT A 229     -14.259-123.893 -69.660 
ATOM   4717  C6   DT A 229     -16.642-123.220 -69.865 
ATOM   4718  P    DC A 230     -22.894-124.298 -69.240 
ATOM   4719  OP1  DC A 230     -23.851-123.859 -68.200 
ATOM   4720  OP2  DC A 230     -22.335-125.657 -69.077 
ATOM   4721  O5'  DC A 230     -23.571-124.165 -70.685 
ATOM   4722  C5'  DC A 230     -23.508-122.901 -71.372 
ATOM   4723  C4'  DC A 230     -23.163-123.122 -72.831 
ATOM   4724  O4'  DC A 230     -21.725-123.151 -73.064 
ATOM   4725  C3'  DC A 230     -23.661-124.431 -73.442 
ATOM   4726  O3'  DC A 230     -24.051-124.192 -74.789 
ATOM   4727  C2'  DC A 230     -22.437-125.347 -73.446 
ATOM   4728  C1'  DC A 230     -21.423-124.285 -73.861 
ATOM   4729  N1   DC A 230     -20.009-124.672 -73.599 
ATOM   4730  C2   DC A 230     -19.039-124.237 -74.499 
ATOM   4731  O2   DC A 230     -19.389-123.554 -75.468 
ATOM   4732  N3   DC A 230     -17.744-124.579 -74.278 
ATOM   4733  C4   DC A 230     -17.406-125.321 -73.216 
ATOM   4734  N4   DC A 230     -16.130-125.629 -73.044 
ATOM   4735  C5   DC A 230     -18.388-125.780 -72.278 
ATOM   4736  C6   DC A 230     -19.677-125.427 -72.517 
ATOM   4737  P    DG A 231     -25.358-124.920 -75.359 
ATOM   4738  OP1  DG A 231     -26.561-124.143 -74.984 
ATOM   4739  OP2  DG A 231     -25.351-126.342 -74.953 
ATOM   4740  O5'  DG A 231     -25.117-124.810 -76.937 
ATOM   4741  C5'  DG A 231     -24.372-123.691 -77.454 
ATOM   4742  C4'  DG A 231     -23.387-124.165 -78.505 
ATOM   4743  O4'  DG A 231     -22.109-124.561 -77.930 
ATOM   4744  C3'  DG A 231     -23.819-125.385 -79.318 
ATOM   4745  O3'  DG A 231     -23.368-125.228 -80.658 
ATOM   4746  C2'  DG A 231     -23.067-126.557 -78.687 
ATOM   4747  C1'  DG A 231     -21.747-125.823 -78.469 
ATOM   4748  N9   DG A 231     -20.841-126.497 -77.498 
ATOM   4749  C8   DG A 231     -21.156-127.217 -76.366 
ATOM   4750  N7   DG A 231     -20.114-127.685 -75.723 
ATOM   4751  C5   DG A 231     -19.032-127.246 -76.484 
ATOM   4752  C6   DG A 231     -17.639-127.441 -76.289 
ATOM   4753  O6   DG A 231     -17.065-128.052 -75.391 
ATOM   4754  N1   DG A 231     -16.890-126.823 -77.300 
ATOM   4755  C2   DG A 231     -17.416-126.110 -78.358 
ATOM   4756  N2   DG A 231     -16.533-125.596 -79.217 
ATOM   4757  N3   DG A 231     -18.723-125.926 -78.539 
ATOM   4758  C4   DG A 231     -19.464-126.520 -77.569 
ATOM   4759  P    DT A 232     -24.321-125.692 -81.858 
ATOM   4760  OP1  DT A 232     -25.286-124.614 -82.168 
ATOM   4761  OP2  DT A 232     -24.904-127.015 -81.544 
ATOM   4762  O5'  DT A 232     -23.273-125.838 -83.056 
ATOM   4763  C5'  DT A 232     -22.102-124.998 -83.067 
ATOM   4764  C4'  DT A 232     -20.880-125.816 -83.436 
ATOM   4765  O4'  DT A 232     -20.249-126.428 -82.275 
ATOM   4766  C3'  DT A 232     -21.128-126.991 -84.383 
ATOM   4767  O3'  DT A 232     -20.021-127.111 -85.268 
ATOM   4768  C2'  DT A 232     -21.160-128.220 -83.475 
ATOM   4769  C1'  DT A 232     -20.010-127.797 -82.565 
ATOM   4770  N1   DT A 232     -19.961-128.541 -81.275 
ATOM   4771  C2   DT A 232     -18.718-128.803 -80.752 
ATOM   4772  O2   DT A 232     -17.683-128.456 -81.294 
ATOM   4773  N3   DT A 232     -18.713-129.496 -79.556 
ATOM   4774  C4   DT A 232     -19.820-129.935 -78.860 
ATOM   4775  O4   DT A 232     -19.689-130.546 -77.797 
ATOM   4776  C5   DT A 232     -21.078-129.612 -79.489 
ATOM   4777  C7   DT A 232     -22.333-130.055 -78.795 
ATOM   4778  C6   DT A 232     -21.113-128.941 -80.651 
ATOM   4779  P    DC A 233     -20.290-127.480 -86.801 
ATOM   4780  OP1  DC A 233     -20.624-126.252 -87.556 
ATOM   4781  OP2  DC A 233     -21.277-128.580 -86.881 
ATOM   4782  O5'  DC A 233     -18.852-128.016 -87.254 
ATOM   4783  C5'  DC A 233     -17.676-127.484 -86.615 
ATOM   4784  C4'  DC A 233     -16.709-128.606 -86.291 
ATOM   4785  O4'  DC A 233     -16.967-129.201 -84.988 
ATOM   4786  C3'  DC A 233     -16.727-129.796 -87.250 
ATOM   4787  O3'  DC A 233     -15.399-130.281 -87.406 
ATOM   4788  C2'  DC A 233     -17.552-130.862 -86.529 
ATOM   4789  C1'  DC A 233     -16.984-130.612 -85.136 
ATOM   4790  N1   DC A 233     -17.815-131.183 -84.039 
ATOM   4791  C2   DC A 233     -17.158-131.675 -82.915 
ATOM   4792  O2   DC A 233     -15.923-131.619 -82.874 
ATOM   4793  N3   DC A 233     -17.897-132.200 -81.904 
ATOM   4794  C4   DC A 233     -19.233-132.243 -81.987 
ATOM   4795  N4   DC A 233     -19.910-132.764 -80.976 
ATOM   4796  C5   DC A 233     -19.929-131.742 -83.135 
ATOM   4797  C6   DC A 233     -19.172-131.222 -84.134 
ATOM   4798  P    DT A 234     -14.913-130.763 -88.853 
ATOM   4799  OP1  DT A 234     -14.464-129.593 -89.640 
ATOM   4800  OP2  DT A 234     -15.962-131.600 -89.475 
ATOM   4801  O5'  DT A 234     -13.653-131.674 -88.475 
ATOM   4802  C5'  DT A 234     -12.892-131.359 -87.294 
ATOM   4803  C4'  DT A 234     -12.576-132.629 -86.528 
ATOM   4804  O4'  DT A 234     -13.624-132.982 -85.580 
ATOM   4805  C3'  DT A 234     -12.404-133.891 -87.374 
ATOM   4806  O3'  DT A 234     -11.375-134.691 -86.804 
ATOM   4807  C2'  DT A 234     -13.733-134.635 -87.234 
ATOM   4808  C1'  DT A 234     -13.934-134.357 -85.747 
ATOM   4809  N1   DT A 234     -15.332-134.576 -85.281 
ATOM   4810  C2   DT A 234     -15.497-135.061 -84.007 
ATOM   4811  O2   DT A 234     -14.563-135.310 -83.265 
ATOM   4812  N3   DT A 234     -16.808-135.251 -83.610 
ATOM   4813  C4   DT A 234     -17.936-135.003 -84.364 
ATOM   4814  O4   DT A 234     -19.058-135.213 -83.900 
ATOM   4815  C5   DT A 234     -17.660-134.497 -85.688 
ATOM   4816  C7   DT A 234     -18.832-134.200 -86.576 
ATOM   4817  C6   DT A 234     -16.396-134.302 -86.099 
ATOM   4818  P    DG A 235     -10.353-135.448 -87.775 
ATOM   4819  OP1  DG A 235      -9.268-134.522 -88.172 
ATOM   4820  OP2  DG A 235     -11.100-136.084 -88.883 
ATOM   4821  O5'  DG A 235      -9.770-136.576 -86.803 
ATOM   4822  C5'  DG A 235      -9.689-136.307 -85.391 
ATOM   4823  C4'  DG A 235     -10.169-137.511 -84.605 
ATOM   4824  O4'  DG A 235     -11.607-137.488 -84.376 
ATOM   4825  C3'  DG A 235      -9.921-138.872 -85.256 
ATOM   4826  O3'  DG A 235      -9.598-139.816 -84.242 
ATOM   4827  C2'  DG A 235     -11.268-139.259 -85.867 
ATOM   4828  C1'  DG A 235     -12.135-138.761 -84.715 
ATOM   4829  N9   DG A 235     -13.568-138.585 -85.077 
ATOM   4830  C8   DG A 235     -14.122-138.182 -86.272 
ATOM   4831  N7   DG A 235     -15.432-138.129 -86.264 
ATOM   4832  C5   DG A 235     -15.771-138.526 -84.971 
ATOM   4833  C6   DG A 235     -17.045-138.667 -84.362 
ATOM   4834  O6   DG A 235     -18.156-138.465 -84.846 
ATOM   4835  N1   DG A 235     -16.932-139.095 -83.032 
ATOM   4836  C2   DG A 235     -15.745-139.354 -82.376 
ATOM   4837  N2   DG A 235     -15.850-139.753 -81.107 
ATOM   4838  N3   DG A 235     -14.549-139.221 -82.949 
ATOM   4839  C4   DG A 235     -14.641-138.807 -84.239 
ATOM   4840  P    DT A 236      -8.462-140.906 -84.531 
ATOM   4841  OP1  DT A 236      -7.130-140.318 -84.262 
ATOM   4842  OP2  DT A 236      -8.657-141.480 -85.881 
ATOM   4843  O5'  DT A 236      -8.797-142.012 -83.424 
ATOM   4844  C5'  DT A 236      -9.397-141.597 -82.183 
ATOM   4845  C4'  DT A 236     -10.516-142.549 -81.805 
ATOM   4846  O4'  DT A 236     -11.795-142.159 -82.383 
ATOM   4847  C3'  DT A 236     -10.336-143.999 -82.254 
ATOM   4848  O3'  DT A 236     -10.853-144.860 -81.247 
ATOM   4849  C2'  DT A 236     -11.209-144.130 -83.502 
ATOM   4850  C1'  DT A 236     -12.383-143.303 -82.983 
ATOM   4851  N1   DT A 236     -13.310-142.840 -84.053 
ATOM   4852  C2   DT A 236     -14.644-142.763 -83.735 
ATOM   4853  O2   DT A 236     -15.081-143.053 -82.635 
ATOM   4854  N3   DT A 236     -15.472-142.330 -84.752 
ATOM   4855  C4   DT A 236     -15.085-141.977 -86.029 
ATOM   4856  O4   DT A 236     -15.919-141.604 -86.856 
ATOM   4857  C5   DT A 236     -13.665-142.092 -86.267 
ATOM   4858  C7   DT A 236     -13.160-141.727 -87.633 
ATOM   4859  C6   DT A 236     -12.838-142.510 -85.296 
ATOM   4860  P    DA A 237     -10.071-146.214 -80.908 
ATOM   4861  OP1  DA A 237      -8.976-145.929 -79.953 
ATOM   4862  OP2  DA A 237      -9.675-146.887 -82.165 
ATOM   4863  O5'  DA A 237     -11.213-147.065 -80.179 
ATOM   4864  C5'  DA A 237     -12.239-146.371 -79.445 
ATOM   4865  C4'  DA A 237     -13.594-146.978 -79.748 
ATOM   4866  O4'  DA A 237     -14.226-146.372 -80.912 
ATOM   4867  C3'  DA A 237     -13.598-148.474 -80.064 
ATOM   4868  O3'  DA A 237     -14.771-149.058 -79.513 
ATOM   4869  C2'  DA A 237     -13.689-148.547 -81.589 
ATOM   4870  C1'  DA A 237     -14.692-147.410 -81.760 
ATOM   4871  N9   DA A 237     -14.761-146.877 -83.149 
ATOM   4872  C8   DA A 237     -13.752-146.753 -84.061 
ATOM   4873  N7   DA A 237     -14.129-146.250 -85.196 
ATOM   4874  C5   DA A 237     -15.489-146.023 -85.025 
ATOM   4875  C6   DA A 237     -16.474-145.495 -85.876 
ATOM   4876  N6   DA A 237     -16.228-145.081 -87.127 
ATOM   4877  N1   DA A 237     -17.727-145.408 -85.391 
ATOM   4878  C2   DA A 237     -17.965-145.821 -84.147 
ATOM   4879  N3   DA A 237     -17.131-146.328 -83.267 
ATOM   4880  C4   DA A 237     -15.884-146.404 -83.776 
ATOM   4881  P    DT A 238     -14.673-150.507 -78.838 
ATOM   4882  OP1  DT A 238     -14.211-150.371 -77.438 
ATOM   4883  OP2  DT A 238     -13.875-151.403 -79.702 
ATOM   4884  O5'  DT A 238     -16.206-150.968 -78.856 
ATOM   4885  C5'  DT A 238     -17.238-149.967 -78.770 
ATOM   4886  C4'  DT A 238     -18.338-150.270 -79.768 
ATOM   4887  O4'  DT A 238     -18.081-149.679 -81.075 
ATOM   4888  C3'  DT A 238     -18.572-151.749 -80.072 
ATOM   4889  O3'  DT A 238     -19.966-151.968 -80.250 
ATOM   4890  C2'  DT A 238     -17.868-151.986 -81.408 
ATOM   4891  C1'  DT A 238     -18.290-150.675 -82.064 
ATOM   4892  N1   DT A 238     -17.479-150.316 -83.260 
ATOM   4893  C2   DT A 238     -18.127-149.668 -84.285 
ATOM   4894  O2   DT A 238     -19.313-149.386 -84.246 
ATOM   4895  N3   DT A 238     -17.343-149.352 -85.377 
ATOM   4896  C4   DT A 238     -15.998-149.623 -85.525 
ATOM   4897  O4   DT A 238     -15.402-149.290 -86.552 
ATOM   4898  C5   DT A 238     -15.407-150.304 -84.399 
ATOM   4899  C7   DT A 238     -13.945-150.637 -84.478 
ATOM   4900  C6   DT A 238     -16.145-150.624 -83.324 
ATOM   4901  P    DA A 239     -20.623-153.304 -79.661 
ATOM   4902  OP1  DA A 239     -20.944-153.111 -78.229 
ATOM   4903  OP2  DA A 239     -19.761-154.463 -79.983 
ATOM   4904  O5'  DA A 239     -21.977-153.390 -80.510 
ATOM   4905  C5'  DA A 239     -22.592-152.171 -80.967 
ATOM   4906  C4'  DA A 239     -23.043-152.326 -82.406 
ATOM   4907  O4'  DA A 239     -21.996-151.979 -83.356 
ATOM   4908  C3'  DA A 239     -23.466-153.735 -82.822 
ATOM   4909  O3'  DA A 239     -24.561-153.639 -83.725 
ATOM   4910  C2'  DA A 239     -22.260-154.294 -83.578 
ATOM   4911  C1'  DA A 239     -21.912-153.011 -84.327 
ATOM   4912  N9   DA A 239     -20.534-153.003 -84.893 
ATOM   4913  C8   DA A 239     -19.402-153.565 -84.377 
ATOM   4914  N7   DA A 239     -18.346-153.388 -85.109 
ATOM   4915  C5   DA A 239     -18.811-152.652 -86.191 
ATOM   4916  C6   DA A 239     -18.172-152.140 -87.332 
ATOM   4917  N6   DA A 239     -16.865-152.299 -87.582 
ATOM   4918  N1   DA A 239     -18.929-151.456 -88.211 
ATOM   4919  C2   DA A 239     -20.227-151.300 -87.957 
ATOM   4920  N3   DA A 239     -20.929-151.731 -86.932 
ATOM   4921  C4   DA A 239     -20.149-152.413 -86.068 
ATOM   4922  P    DG A 240     -25.755-154.700 -83.613 
ATOM   4923  OP1  DG A 240     -26.711-154.262 -82.572 
ATOM   4924  OP2  DG A 240     -25.196-156.060 -83.449 
ATOM   4925  O5'  DG A 240     -26.431-154.567 -85.057 
ATOM   4926  C5'  DG A 240     -26.368-153.304 -85.745 
ATOM   4927  C4'  DG A 240     -26.023-153.524 -87.204 
ATOM   4928  O4'  DG A 240     -24.585-153.553 -87.436 
ATOM   4929  C3'  DG A 240     -26.521-154.834 -87.815 
ATOM   4930  O3'  DG A 240     -26.911-154.595 -89.161 
ATOM   4931  C2'  DG A 240     -25.297-155.750 -87.819 
ATOM   4932  C1'  DG A 240     -24.283-154.688 -88.234 
ATOM   4933  N9   DG A 240     -22.869-155.075 -87.972 
ATOM   4934  C8   DG A 240     -22.348-155.825 -86.940 
ATOM   4935  N7   DG A 240     -21.048-155.986 -87.001 
ATOM   4936  C5   DG A 240     -20.682-155.293 -88.154 
ATOM   4937  C6   DG A 240     -19.403-155.108 -88.742 
ATOM   4938  O6   DG A 240     -18.313-155.523 -88.359 
ATOM   4939  N1   DG A 240     -19.484-154.337 -89.909 
ATOM   4940  C2   DG A 240     -20.647-153.814 -90.439 
ATOM   4941  N2   DG A 240     -20.513-153.104 -91.563 
ATOM   4942  N3   DG A 240     -21.847-153.987 -89.887 
ATOM   4943  C4   DG A 240     -21.786-154.734 -88.753 
ATOM   4944  P    DT A 241     -28.218-155.322 -89.731 
ATOM   4945  OP1  DT A 241     -29.421-154.546 -89.357 
ATOM   4946  OP2  DT A 241     -28.211-156.745 -89.326 
ATOM   4947  O5'  DT A 241     -27.977-155.213 -91.310 
ATOM   4948  C5'  DT A 241     -27.232-154.094 -91.827 
ATOM   4949  C4'  DT A 241     -26.247-154.568 -92.877 
ATOM   4950  O4'  DT A 241     -24.969-154.963 -92.303 
ATOM   4951  C3'  DT A 241     -26.679-155.788 -93.691 
ATOM   4952  O3'  DT A 241     -26.228-155.631 -95.031 
ATOM   4953  C2'  DT A 241     -25.927-156.959 -93.060 
ATOM   4954  C1'  DT A 241     -24.608-156.226 -92.841 
ATOM   4955  N1   DT A 241     -23.701-156.900 -91.871 
ATOM   4956  C2   DT A 241     -22.351-156.811 -92.110 
ATOM   4957  O2   DT A 241     -21.884-156.215 -93.065 
ATOM   4958  N3   DT A 241     -21.541-157.449 -91.190 
ATOM   4959  C4   DT A 241     -21.961-158.150 -90.078 
ATOM   4960  O4   DT A 241     -21.141-158.679 -89.325 
ATOM   4961  C5   DT A 241     -23.395-158.187 -89.910 
ATOM   4962  C7   DT A 241     -23.937-158.930 -88.725 
ATOM   4963  C6   DT A 241     -24.205-157.576 -90.790 
ATOM   4964  P    DG A 242     -27.181-156.094 -96.230 
ATOM   4965  OP1  DG A 242     -28.146-155.016 -96.541 
ATOM   4966  OP2  DG A 242     -27.764-157.417 -95.917 
ATOM   4967  O5'  DG A 242     -26.133-156.240 -97.429 
ATOM   4968  C5'  DG A 242     -24.963-155.401 -97.439 
ATOM   4969  C4'  DG A 242     -23.741-156.219 -97.809 
ATOM   4970  O4'  DG A 242     -23.109-156.831 -96.648 
ATOM   4971  C3'  DG A 242     -23.988-157.393 -98.755 
ATOM   4972  O3'  DG A 242     -22.881-157.513 -99.640 
ATOM   4973  C2'  DG A 242     -24.020-158.622 -97.847 
ATOM   4974  C1'  DG A 242     -22.870-158.199 -96.938 
ATOM   4975  N9   DG A 242     -22.821-158.943 -95.648 
ATOM   4976  C8   DG A 242     -23.859-159.423 -94.879 
ATOM   4977  N7   DG A 242     -23.475-160.041 -93.790 
ATOM   4978  C5   DG A 242     -22.084-159.966 -93.840 
ATOM   4979  C6   DG A 242     -21.108-160.459 -92.934 
ATOM   4980  O6   DG A 242     -21.275-161.072 -91.883 
ATOM   4981  N1   DG A 242     -19.809-160.164 -93.369 
ATOM   4982  C2   DG A 242     -19.494-159.482 -94.529 
ATOM   4983  N2   DG A 242     -18.193-159.301 -94.767 
ATOM   4984  N3   DG A 242     -20.409-159.020 -95.378 
ATOM   4985  C4   DG A 242     -21.675-159.298 -94.970 
ATOM   4986  P    DT A 243     -23.150-157.883-101.174 
ATOM   4987  OP1  DT A 243     -23.485-156.654-101.929 
ATOM   4988  OP2  DT A 243     -24.137-158.982-101.254 
ATOM   4989  O5'  DT A 243     -21.712-158.418-101.627 
ATOM   4990  C5'  DT A 243     -20.536-157.886-100.988 
ATOM   4991  C4'  DT A 243     -19.569-159.008-100.664 
ATOM   4992  O4'  DT A 243     -19.827-159.603 -99.361 
ATOM   4993  C3'  DT A 243     -19.587-160.199-101.622 
ATOM   4994  O3'  DT A 243     -18.259-160.684-101.778 
ATOM   4995  C2'  DT A 243     -20.412-161.264-100.902 
ATOM   4996  C1'  DT A 243     -19.844-161.015 -99.509 
ATOM   4997  N1   DT A 243     -20.676-161.585 -98.412 
ATOM   4998  C2   DT A 243     -20.012-162.067 -97.309 
ATOM   4999  O2   DT A 243     -18.797-162.043 -97.203 
ATOM   5000  N3   DT A 243     -20.815-162.588 -96.314 
ATOM   5001  C4   DT A 243     -22.192-162.665 -96.330 
ATOM   5002  O4   DT A 243     -22.804-163.155 -95.378 
ATOM   5003  C5   DT A 243     -22.798-162.135 -97.529 
ATOM   5004  C7   DT A 243     -24.295-162.181 -97.627 
ATOM   5005  C6   DT A 243     -22.041-161.622 -98.512 
ATOM   5006  P    DA A 244     -17.773-161.166-103.225 
ATOM   5007  OP1  DA A 244     -17.324-159.996-104.012 
ATOM   5008  OP2  DA A 244     -18.822-162.003-103.848 
ATOM   5009  O5'  DA A 244     -16.513-162.077-102.848 
ATOM   5010  C5'  DA A 244     -15.753-161.762-101.666 
ATOM   5011  C4'  DA A 244     -15.437-163.031-100.901 
ATOM   5012  O4'  DA A 244     -16.484-163.385 -99.953 
ATOM   5013  C3'  DA A 244     -15.264-164.293-101.747 
ATOM   5014  O3'  DA A 244     -14.235-165.093-101.177 
ATOM   5015  C2'  DA A 244     -16.593-165.037-101.606 
ATOM   5016  C1'  DA A 244     -16.794-164.760-100.120 
ATOM   5017  N9   DA A 244     -18.192-164.978 -99.654 
ATOM   5018  C8   DA A 244     -19.357-164.760-100.333 
ATOM   5019  N7   DA A 244     -20.422-165.050 -99.653 
ATOM   5020  C5   DA A 244     -19.931-165.493 -98.433 
ATOM   5021  C6   DA A 244     -20.565-165.951 -97.267 
ATOM   5022  N6   DA A 244     -21.896-166.043 -97.134 
ATOM   5023  N1   DA A 244     -19.778-166.315 -96.236 
ATOM   5024  C2   DA A 244     -18.457-166.221 -96.373 
ATOM   5025  N3   DA A 244     -17.756-165.811 -97.407 
ATOM   5026  C4   DA A 244     -18.566-165.453 -98.424 
ATOM   5027  P    DT A 245     -13.213-165.850-102.148 
ATOM   5028  OP1  DT A 245     -12.128-164.925-102.545 
ATOM   5029  OP2  DT A 245     -13.960-166.487-103.255 
ATOM   5030  O5'  DT A 245     -12.630-166.979-101.176 
ATOM   5031  C5'  DT A 245     -12.550-166.709 -99.763 
ATOM   5032  C4'  DT A 245     -13.029-167.914 -98.978 
ATOM   5033  O4'  DT A 245     -14.467-167.890 -98.748 
ATOM   5034  C3'  DT A 245     -12.782-169.274 -99.629 
ATOM   5035  O3'  DT A 245     -12.458-170.218 -98.615 
ATOM   5036  C2'  DT A 245     -14.128-169.661-100.240 
ATOM   5037  C1'  DT A 245     -14.995-169.163 -99.088 
ATOM   5038  N1   DT A 245     -16.429-168.987 -99.449 
ATOM   5039  C2   DT A 245     -17.358-169.259 -98.474 
ATOM   5040  O2   DT A 245     -17.055-169.629 -97.353 
ATOM   5041  N3   DT A 245     -18.677-169.085 -98.846 
ATOM   5042  C4   DT A 245     -19.131-168.672-100.083 
ATOM   5043  O4   DT A 245     -20.339-168.554-100.298 
ATOM   5044  C5   DT A 245     -18.082-168.412-101.039 
ATOM   5045  C7   DT A 245     -18.491-167.959-102.410 
ATOM   5046  C6   DT A 245     -16.791-168.573-100.705 
ATOM   5047  P    DG A 246     -11.322-171.309 -98.904 
ATOM   5048  OP1  DG A 246      -9.990-170.721 -98.635 
ATOM   5049  OP2  DG A 246     -11.517-171.882-100.253 
ATOM   5050  O5'  DG A 246     -11.657-172.415 -97.796 
ATOM   5051  C5'  DG A 246     -12.258-172.000 -96.556 
ATOM   5052  C4'  DG A 246     -13.376-172.951 -96.178 
ATOM   5053  O4'  DG A 246     -14.655-172.562 -96.755 
ATOM   5054  C3'  DG A 246     -13.196-174.401 -96.627 
ATOM   5055  O3'  DG A 246     -13.713-175.263 -95.620 
ATOM   5056  C2'  DG A 246     -14.070-174.532 -97.874 
ATOM   5057  C1'  DG A 246     -15.243-173.706 -97.355 
ATOM   5058  N9   DG A 246     -16.170-173.242 -98.426 
ATOM   5059  C8   DG A 246     -15.886-172.871 -99.721 
ATOM   5060  N7   DG A 246     -16.939-172.510-100.416 
ATOM   5061  C5   DG A 246     -17.993-172.654 -99.516 
ATOM   5062  C6   DG A 246     -19.382-172.414 -99.688 
ATOM   5063  O6   DG A 246     -19.975-172.018-100.688 
ATOM   5064  N1   DG A 246     -20.099-172.690 -98.516 
ATOM   5065  C2   DG A 246     -19.547-173.139 -97.332 
ATOM   5066  N2   DG A 246     -20.402-173.342 -96.327 
ATOM   5067  N3   DG A 246     -18.245-173.363 -97.170 
ATOM   5068  C4   DG A 246     -17.535-173.100 -98.299 
ATOM   5069  P    DC A 247     -12.931-176.617 -95.281 
ATOM   5070  OP1  DC A 247     -11.836-176.331 -94.325 
ATOM   5071  OP2  DC A 247     -12.536-177.290 -96.537 
ATOM   5072  O5'  DC A 247     -14.073-177.468 -94.552 
ATOM   5073  C5'  DC A 247     -15.099-176.774 -93.818 
ATOM   5074  C4'  DC A 247     -16.454-177.381 -94.121 
ATOM   5075  O4'  DC A 247     -17.086-176.775 -95.285 
ATOM   5076  C3'  DC A 247     -16.458-178.876 -94.437 
ATOM   5077  O3'  DC A 247     -17.631-179.461 -93.886 
ATOM   5078  C2'  DC A 247     -16.550-178.950 -95.961 
ATOM   5079  C1'  DC A 247     -17.552-177.813 -96.133 
ATOM   5080  N1   DC A 247     -17.621-177.280 -97.522 
ATOM   5081  C2   DC A 247     -18.858-176.841 -97.989 
ATOM   5082  O2   DC A 247     -19.838-176.912 -97.238 
ATOM   5083  N3   DC A 247     -18.941-176.353 -99.253 
ATOM   5084  C4   DC A 247     -17.856-176.293-100.035 
ATOM   5085  N4   DC A 247     -17.989-175.808-101.260 
ATOM   5086  C5   DC A 247     -16.575-176.739 -99.574 
ATOM   5087  C6   DC A 247     -16.512-177.224 -98.308 
ATOM   5088  P    DC A 248     -17.533-180.909 -93.210 
ATOM   5089  OP1  DC A 248     -17.071-180.774 -91.811 
ATOM   5090  OP2  DC A 248     -16.735-181.806 -94.074 
ATOM   5091  O5'  DC A 248     -19.066-181.370 -93.229 
ATOM   5092  C5'  DC A 248     -20.098-180.369 -93.143 
ATOM   5093  C4'  DC A 248     -21.198-180.672 -94.140 
ATOM   5094  O4'  DC A 248     -20.941-180.082 -95.447 
ATOM   5095  C3'  DC A 248     -21.432-182.152 -94.444 
ATOM   5096  O3'  DC A 248     -22.826-182.370 -94.622 
ATOM   5097  C2'  DC A 248     -20.728-182.388 -95.781 
ATOM   5098  C1'  DC A 248     -21.151-181.077 -96.437 
ATOM   5099  N1   DC A 248     -20.339-180.718 -97.633 
ATOM   5100  C2   DC A 248     -20.981-180.062 -98.680 
ATOM   5101  O2   DC A 248     -22.187-179.806 -98.574 
ATOM   5102  N3   DC A 248     -20.259-179.726 -99.780 
ATOM   5103  C4   DC A 248     -18.955-180.020 -99.856 
ATOM   5104  N4   DC A 248     -18.295-179.672-100.950 
ATOM   5105  C5   DC A 248     -18.276-180.696 -98.790 
ATOM   5106  C6   DC A 248     -19.015-181.023 -97.700 
ATOM   5107  P    DG A 249     -23.483-183.707 -94.034 
ATOM   5108  OP1  DG A 249     -23.804-183.513 -92.602 
ATOM   5109  OP2  DG A 249     -22.622-184.866 -94.356 
ATOM   5110  O5'  DG A 249     -24.837-183.792 -94.882 
ATOM   5111  C5'  DG A 249     -25.452-182.573 -95.340 
ATOM   5112  C4'  DG A 249     -25.903-182.729 -96.779 
ATOM   5113  O4'  DG A 249     -24.856-182.381 -97.729 
ATOM   5114  C3'  DG A 249     -26.326-184.138 -97.194 
ATOM   5115  O3'  DG A 249     -27.421-184.042 -98.097 
ATOM   5116  C2'  DG A 249     -25.121-184.696 -97.951 
ATOM   5117  C1'  DG A 249     -24.772-183.414 -98.700 
ATOM   5118  N9   DG A 249     -23.394-183.405 -99.265 
ATOM   5119  C8   DG A 249     -22.242-183.967 -98.760 
ATOM   5120  N7   DG A 249     -21.183-183.779 -99.510 
ATOM   5121  C5   DG A 249     -21.668-183.041-100.588 
ATOM   5122  C6   DG A 249     -20.991-182.538-101.729 
ATOM   5123  O6   DG A 249     -19.805-182.640-102.028 
ATOM   5124  N1   DG A 249     -21.865-181.843-102.578 
ATOM   5125  C2   DG A 249     -23.214-181.659-102.354 
ATOM   5126  N2   DG A 249     -23.875-180.966-103.284 
ATOM   5127  N3   DG A 249     -23.849-182.132-101.282 
ATOM   5128  C4   DG A 249     -23.016-182.808-100.449 
ATOM   5129  P    DT A 250     -28.615-185.102 -97.985 
ATOM   5130  OP1  DT A 250     -29.571-184.664 -96.945 
ATOM   5131  OP2  DT A 250     -28.056-186.462 -97.822 
ATOM   5132  O5'  DT A 250     -29.291-184.970 -99.430 
ATOM   5133  C5'  DT A 250     -29.228-183.706-100.117 
ATOM   5134  C4'  DT A 250     -28.883-183.927-101.576 
ATOM   5135  O4'  DT A 250     -27.445-183.956-101.809 
ATOM   5136  C3'  DT A 250     -29.381-185.236-102.187 
ATOM   5137  O3'  DT A 250     -29.771-184.997-103.534 
ATOM   5138  C2'  DT A 250     -28.157-186.152-102.191 
ATOM   5139  C1'  DT A 250     -27.143-185.090-102.606 
ATOM   5140  N1   DT A 250     -25.729-185.477-102.344 
ATOM   5141  C2   DT A 250     -24.784-185.040-103.241 
ATOM   5142  O2   DT A 250     -25.060-184.364-104.217 
ATOM   5143  N3   DT A 250     -23.485-185.419-102.966 
ATOM   5144  C4   DT A 250     -23.063-186.179-101.895 
ATOM   5145  O4   DT A 250     -21.870-186.455-101.753 
ATOM   5146  C5   DT A 250     -24.126-186.591-101.009 
ATOM   5147  C7   DT A 250     -23.754-187.423 -99.817 
ATOM   5148  C6   DT A 250     -25.399-186.237-101.253 
ATOM   5149  P    DT A 251     -31.078-185.725-104.104 
ATOM   5150  OP1  DT A 251     -32.282-184.948-103.730 
ATOM   5151  OP2  DT A 251     -31.071-187.147-103.698 
ATOM   5152  O5'  DT A 251     -30.837-185.615-105.683 
ATOM   5153  C5'  DT A 251     -30.092-184.496-106.199 
ATOM   5154  C4'  DT A 251     -29.107-184.970-107.250 
ATOM   5155  O4'  DT A 251     -27.829-185.366-106.675 
ATOM   5156  C3'  DT A 251     -29.539-186.190-108.063 
ATOM   5157  O3'  DT A 251     -29.088-186.033-109.403 
ATOM   5158  C2'  DT A 251     -28.787-187.362-107.433 
ATOM   5159  C1'  DT A 251     -27.468-186.628-107.214 
ATOM   5160  N1   DT A 251     -26.561-187.302-106.243 
ATOM   5161  C2   DT A 251     -25.211-187.214-106.482 
ATOM   5162  O2   DT A 251     -24.744-186.618-107.438 
ATOM   5163  N3   DT A 251     -24.401-187.852-105.562 
ATOM   5164  C4   DT A 251     -24.821-188.552-104.450 
ATOM   5165  O4   DT A 251     -24.001-189.082-103.697 
ATOM   5166  C5   DT A 251     -26.255-188.589-104.283 
ATOM   5167  C7   DT A 251     -26.797-189.332-103.097 
ATOM   5168  C6   DT A 251     -27.065-187.979-105.163 
ATOM   5169  P    DA A 252     -30.041-186.497-110.603 
ATOM   5170  OP1  DA A 252     -31.007-185.419-110.914 
ATOM   5171  OP2  DA A 252     -30.624-187.820-110.290 
ATOM   5172  O5'  DA A 252     -28.993-186.642-111.802 
ATOM   5173  C5'  DA A 252     -27.823-185.803-111.812 
ATOM   5174  C4'  DA A 252     -26.601-186.621-112.182 
ATOM   5175  O4'  DA A 252     -25.969-187.233-111.020 
ATOM   5176  C3'  DA A 252     -26.848-187.796-113.128 
ATOM   5177  O3'  DA A 252     -25.741-187.916-114.013 
ATOM   5178  C2'  DA A 252     -26.880-189.025-112.220 
ATOM   5179  C1'  DA A 252     -25.731-188.602-111.310 
ATOM   5180  N9   DA A 252     -25.681-189.346-110.021 
ATOM   5181  C8   DA A 252     -26.722-189.814-109.271 
ATOM   5182  N7   DA A 252     -26.356-190.429-108.190 
ATOM   5183  C5   DA A 252     -24.969-190.364-108.222 
ATOM   5184  C6   DA A 252     -23.978-190.838-107.347 
ATOM   5185  N6   DA A 252     -24.248-191.502-106.214 
ATOM   5186  N1   DA A 252     -22.695-190.604-107.679 
ATOM   5187  C2   DA A 252     -22.434-189.943-108.806 
ATOM   5188  N3   DA A 252     -23.270-189.455-109.695 
ATOM   5189  C4   DA A 252     -24.547-189.703-109.340 
ATOM   5190  P    DA A 253     -26.010-188.285-115.547 
ATOM   5191  OP1  DA A 253     -26.345-187.057-116.302 
ATOM   5192  OP2  DA A 253     -26.997-189.385-115.626 
ATOM   5193  O5'  DA A 253     -24.572-188.820-115.999 
ATOM   5194  C5'  DA A 253     -23.396-188.288-115.361 
ATOM   5195  C4'  DA A 253     -22.430-189.411-115.037 
ATOM   5196  O4'  DA A 253     -22.687-190.006-113.733 
ATOM   5197  C3'  DA A 253     -22.447-190.601-115.995 
ATOM   5198  O3'  DA A 253     -21.119-191.086-116.151 
ATOM   5199  C2'  DA A 253     -23.272-191.667-115.274 
ATOM   5200  C1'  DA A 253     -22.704-191.417-113.881 
ATOM   5201  N9   DA A 253     -23.536-191.988-112.784 
ATOM   5202  C8   DA A 253     -24.895-192.102-112.721 
ATOM   5203  N7   DA A 253     -25.325-192.647-111.627 
ATOM   5204  C5   DA A 253     -24.169-192.916-110.909 
ATOM   5205  C6   DA A 253     -23.948-193.498-109.650 
ATOM   5206  N6   DA A 253     -24.935-193.936-108.854 
ATOM   5207  N1   DA A 253     -22.673-193.616-109.236 
ATOM   5208  C2   DA A 253     -21.696-193.179-110.031 
ATOM   5209  N3   DA A 253     -21.780-192.622-111.219 
ATOM   5210  C4   DA A 253     -23.067-192.516-111.610 
ATOM   5211  P    DC A 254     -20.633-191.568-117.598 
ATOM   5212  OP1  DC A 254     -20.184-190.398-118.385 
ATOM   5213  OP2  DC A 254     -21.683-192.405-118.220 
ATOM   5214  O5'  DC A 254     -19.373-192.479-117.220 
ATOM   5215  C5'  DC A 254     -18.613-192.164-116.039 
ATOM   5216  C4'  DC A 254     -18.297-193.434-115.274 
ATOM   5217  O4'  DC A 254     -19.344-193.787-114.325 
ATOM   5218  C3'  DC A 254     -18.124-194.696-116.119 
ATOM   5219  O3'  DC A 254     -17.096-195.496-115.549 
ATOM   5220  C2'  DC A 254     -19.453-195.440-115.979 
ATOM   5221  C1'  DC A 254     -19.654-195.162-114.492 
ATOM   5222  N1   DC A 254     -21.052-195.381-114.026 
ATOM   5223  C2   DC A 254     -21.237-195.872-112.736 
ATOM   5224  O2   DC A 254     -20.243-196.103-112.039 
ATOM   5225  N3   DC A 254     -22.504-196.079-112.294 
ATOM   5226  C4   DC A 254     -23.554-195.815-113.081 
ATOM   5227  N4   DC A 254     -24.769-196.034-112.603 
ATOM   5228  C5   DC A 254     -23.385-195.310-114.411 
ATOM   5229  C6   DC A 254     -22.112-195.111-114.835 
ATOM   5230  P    DA A 255     -16.074-196.253-116.521 
ATOM   5231  OP1  DA A 255     -14.988-195.327-116.917 
ATOM   5232  OP2  DA A 255     -16.820-196.889-117.628 
ATOM   5233  O5'  DA A 255     -15.490-197.381-115.548 
ATOM   5234  C5'  DA A 255     -15.410-197.112-114.136 
ATOM   5235  C4'  DA A 255     -15.889-198.316-113.351 
ATOM   5236  O4'  DA A 255     -17.327-198.293-113.121 
ATOM   5237  C3'  DA A 255     -15.642-199.677-114.002 
ATOM   5238  O3'  DA A 255     -15.318-200.621-112.987 
ATOM   5239  C2'  DA A 255     -16.988-200.064-114.613 
ATOM   5240  C1'  DA A 255     -17.855-199.566-113.460 
ATOM   5241  N9   DA A 255     -19.289-199.390-113.822 
ATOM   5242  C8   DA A 255     -19.820-198.988-115.015 
ATOM   5243  N7   DA A 255     -21.116-198.933-115.019 
ATOM   5244  C5   DA A 255     -21.472-199.326-113.737 
ATOM   5245  C6   DA A 255     -22.718-199.475-113.103 
ATOM   5246  N6   DA A 255     -23.890-199.233-113.708 
ATOM   5247  N1   DA A 255     -22.714-199.884-111.821 
ATOM   5248  C2   DA A 255     -21.548-200.122-111.226 
ATOM   5249  N3   DA A 255     -20.330-200.018-111.712 
ATOM   5250  C4   DA A 255     -20.361-199.608-112.996 
ATOM   5251  P    DA A 256     -14.182-201.711-113.277 
ATOM   5252  OP1  DA A 256     -12.851-201.123-113.007 
ATOM   5253  OP2  DA A 256     -14.377-202.285-114.626 
ATOM   5254  O5'  DA A 256     -14.517-202.817-112.169 
ATOM   5255  C5'  DA A 256     -15.118-202.402-110.929 
ATOM   5256  C4'  DA A 256     -16.236-203.354-110.551 
ATOM   5257  O4'  DA A 256     -17.515-202.964-111.128 
ATOM   5258  C3'  DA A 256     -16.056-204.804-111.000 
ATOM   5259  O3'  DA A 256     -16.573-205.665-109.992 
ATOM   5260  C2'  DA A 256     -16.930-204.934-112.247 
ATOM   5261  C1'  DA A 256     -18.103-204.108-111.728 
ATOM   5262  N9   DA A 256     -19.030-203.645-112.798 
ATOM   5263  C8   DA A 256     -18.730-203.280-114.079 
ATOM   5264  N7   DA A 256     -19.763-202.921-114.778 
ATOM   5265  C5   DA A 256     -20.826-203.058-113.896 
ATOM   5266  C6   DA A 256     -22.206-202.830-114.032 
ATOM   5267  N6   DA A 256     -22.775-202.395-115.166 
ATOM   5268  N1   DA A 256     -22.982-203.067-112.959 
ATOM   5269  C2   DA A 256     -22.410-203.499-111.835 
ATOM   5270  N3   DA A 256     -21.142-203.746-111.591 
ATOM   5271  C4   DA A 256     -20.387-203.501-112.681 
ATOM   5272  P    DC A 257     -15.791-207.019-109.653 
ATOM   5273  OP1  DC A 257     -14.697-206.734-108.698 
ATOM   5274  OP2  DC A 257     -15.396-207.692-110.910 
ATOM   5275  O5'  DC A 257     -16.933-207.870-108.924 
ATOM   5276  C5'  DC A 257     -17.959-207.176-108.190 
ATOM   5277  C4'  DC A 257     -19.314-207.783-108.493 
ATOM   5278  O4'  DC A 257     -19.946-207.177-109.657 
ATOM   5279  C3'  DC A 257     -19.318-209.279-108.810 
ATOM   5280  O3'  DC A 257     -20.491-209.863-108.258 
ATOM   5281  C2'  DC A 257     -19.410-209.352-110.334 
ATOM   5282  C1'  DC A 257     -20.412-208.215-110.505 
ATOM   5283  N1   DC A 257     -20.481-207.682-111.894 
ATOM   5284  C2   DC A 257     -21.718-207.244-112.362 
ATOM   5285  O2   DC A 257     -22.698-207.315-111.611 
ATOM   5286  N3   DC A 257     -21.802-206.755-113.625 
ATOM   5287  C4   DC A 257     -20.716-206.695-114.407 
ATOM   5288  N4   DC A 257     -20.849-206.210-115.632 
ATOM   5289  C5   DC A 257     -19.435-207.141-113.947 
ATOM   5290  C6   DC A 257     -19.373-207.627-112.681 
ATOM   5291  P    DA A 258     -20.393-211.312-107.583 
ATOM   5292  OP1  DA A 258     -19.931-211.176-106.183 
ATOM   5293  OP2  DA A 258     -19.595-212.208-108.447 
ATOM   5294  O5'  DA A 258     -21.926-211.773-107.601 
ATOM   5295  C5'  DA A 258     -22.958-210.772-107.515 
ATOM   5296  C4'  DA A 258     -24.058-211.074-108.513 
ATOM   5297  O4'  DA A 258     -23.802-210.484-109.820 
ATOM   5298  C3'  DA A 258     -24.292-212.554-108.817 
ATOM   5299  O3'  DA A 258     -25.686-212.773-108.995 
ATOM   5300  C2'  DA A 258     -23.589-212.791-110.153 
ATOM   5301  C1'  DA A 258     -24.011-211.480-110.810 
ATOM   5302  N9   DA A 258     -23.199-211.121-112.005 
ATOM   5303  C8   DA A 258     -21.872-211.351-112.231 
ATOM   5304  N7   DA A 258     -21.451-210.916-113.379 
ATOM   5305  C5   DA A 258     -22.581-210.356-113.958 
ATOM   5306  C6   DA A 258     -22.797-209.720-115.192 
ATOM   5307  N6   DA A 258     -21.834-209.532-116.106 
ATOM   5308  N1   DA A 258     -24.042-209.281-115.454 
ATOM   5309  C2   DA A 258     -24.994-209.470-114.542 
ATOM   5310  N3   DA A 258     -24.913-210.047-113.363 
ATOM   5311  C4   DA A 258     -23.657-210.477-113.126 
ATOM   5312  P    DA A 259     -26.343-214.109-108.406 
ATOM   5313  OP1  DA A 259     -26.664-213.916-106.975 
ATOM   5314  OP2  DA A 259     -25.482-215.268-108.728 
ATOM   5315  O5'  DA A 259     -27.697-214.195-109.255 
ATOM   5316  C5'  DA A 259     -28.312-212.976-109.712 
ATOM   5317  C4'  DA A 259     -28.763-213.131-111.151 
ATOM   5318  O4'  DA A 259     -27.716-212.784-112.101 
ATOM   5319  C3'  DA A 259     -29.186-214.540-111.567 
ATOM   5320  O3'  DA A 259     -30.281-214.444-112.470 
ATOM   5321  C2'  DA A 259     -27.981-215.099-112.323 
ATOM   5322  C1'  DA A 259     -27.632-213.816-113.072 
ATOM   5323  N9   DA A 259     -26.255-213.808-113.638 
ATOM   5324  C8   DA A 259     -25.122-214.370-113.122 
ATOM   5325  N7   DA A 259     -24.066-214.192-113.854 
ATOM   5326  C5   DA A 259     -24.531-213.457-114.936 
ATOM   5327  C6   DA A 259     -23.892-212.945-116.078 
ATOM   5328  N6   DA A 259     -22.585-213.104-116.328 
ATOM   5329  N1   DA A 259     -24.649-212.261-116.956 
ATOM   5330  C2   DA A 259     -25.947-212.105-116.702 
ATOM   5331  N3   DA A 259     -26.650-212.536-115.677 
ATOM   5332  C4   DA A 259     -25.870-213.218-114.813 
ATOM   5333  P    DG A 260     -31.475-215.505-112.358 
ATOM   5334  OP1  DG A 260     -32.431-215.066-111.318 
ATOM   5335  OP2  DG A 260     -30.916-216.865-112.195 
ATOM   5336  O5'  DG A 260     -32.151-215.372-113.802 
ATOM   5337  C5'  DG A 260     -32.088-214.109-114.490 
ATOM   5338  C4'  DG A 260     -31.743-214.329-115.949 
ATOM   5339  O4'  DG A 260     -30.306-214.358-116.181 
ATOM   5340  C3'  DG A 260     -32.241-215.639-116.560 
ATOM   5341  O3'  DG A 260     -32.631-215.400-117.907 
ATOM   5342  C2'  DG A 260     -31.018-216.555-116.564 
ATOM   5343  C1'  DG A 260     -30.003-215.493-116.979 
ATOM   5344  N9   DG A 260     -28.589-215.879-116.717 
ATOM   5345  C8   DG A 260     -28.068-216.630-115.686 
ATOM   5346  N7   DG A 260     -26.768-216.791-115.746 
ATOM   5347  C5   DG A 260     -26.403-216.098-116.899 
ATOM   5348  C6   DG A 260     -25.124-215.913-117.487 
ATOM   5349  O6   DG A 260     -24.034-216.328-117.104 
ATOM   5350  N1   DG A 260     -25.205-215.142-118.655 
ATOM   5351  C2   DG A 260     -26.367-214.619-119.185 
ATOM   5352  N2   DG A 260     -26.233-213.909-120.308 
ATOM   5353  N3   DG A 260     -27.567-214.792-118.633 
ATOM   5354  C4   DG A 260     -27.506-215.538-117.499 
ATOM   5355  P    DC A 261     -33.939-216.127-118.477 
ATOM   5356  OP1  DC A 261     -35.142-215.351-118.102 
ATOM   5357  OP2  DC A 261     -33.931-217.550-118.071 
ATOM   5358  O5'  DC A 261     -33.697-216.018-120.055 
ATOM   5359  C5'  DC A 261     -32.952-214.899-120.572 
ATOM   5360  C4'  DC A 261     -31.968-215.373-121.623 
ATOM   5361  O4'  DC A 261     -30.689-215.768-121.048 
ATOM   5362  C3'  DC A 261     -32.399-216.593-122.436 
ATOM   5363  O3'  DC A 261     -31.948-216.436-123.776 
ATOM   5364  C2'  DC A 261     -31.647-217.764-121.805 
ATOM   5365  C1'  DC A 261     -30.328-217.031-121.586 
ATOM   5366  N1   DC A 261     -29.421-217.705-120.616 
ATOM   5367  C2   DC A 261     -28.050-217.624-120.844 
ATOM   5368  O2   DC A 261     -27.645-217.003-121.833 
ATOM   5369  N3   DC A 261     -27.207-218.233-119.972 
ATOM   5370  C4   DC A 261     -27.685-218.897-118.911 
ATOM   5371  N4   DC A 261     -26.821-219.473-118.089 
ATOM   5372  C5   DC A 261     -29.091-218.992-118.658 
ATOM   5373  C6   DC A 261     -29.918-218.378-119.542 
ATOM   5374  P    DA A 262     -32.902-216.899-124.975 
ATOM   5375  OP1  DA A 262     -33.867-215.821-125.286 
ATOM   5376  OP2  DA A 262     -33.485-218.222-124.662 
ATOM   5377  O5'  DA A 262     -31.853-217.045-126.174 
ATOM   5378  C5'  DA A 262     -30.683-216.205-126.185 
ATOM   5379  C4'  DA A 262     -29.461-217.024-126.554 
ATOM   5380  O4'  DA A 262     -28.830-217.635-125.393 
ATOM   5381  C3'  DA A 262     -29.708-218.198-127.500 
ATOM   5382  O3'  DA A 262     -28.601-218.318-128.386 
ATOM   5383  C2'  DA A 262     -29.740-219.427-126.593 
ATOM   5384  C1'  DA A 262     -28.591-219.004-125.683 
ATOM   5385  N9   DA A 262     -28.541-219.748-124.393 
ATOM   5386  C8   DA A 262     -29.582-220.216-123.644 
ATOM   5387  N7   DA A 262     -29.216-220.831-122.562 
ATOM   5388  C5   DA A 262     -27.829-220.766-122.595 
ATOM   5389  C6   DA A 262     -26.838-221.240-121.720 
ATOM   5390  N6   DA A 262     -27.108-221.905-120.586 
ATOM   5391  N1   DA A 262     -25.555-221.006-122.051 
ATOM   5392  C2   DA A 262     -25.294-220.345-123.178 
ATOM   5393  N3   DA A 262     -26.131-219.858-124.068 
ATOM   5394  C4   DA A 262     -27.407-220.106-123.712 
ATOM   5395  P    DT A 263     -28.870-218.688-129.919 
ATOM   5396  OP1  DT A 263     -29.205-217.459-130.674 
ATOM   5397  OP2  DT A 263     -29.857-219.787-129.999 
ATOM   5398  O5'  DT A 263     -27.432-219.223-130.372 
ATOM   5399  C5'  DT A 263     -26.256-218.691-129.733 
ATOM   5400  C4'  DT A 263     -25.290-219.813-129.409 
ATOM   5401  O4'  DT A 263     -25.547-220.408-128.106 
ATOM   5402  C3'  DT A 263     -25.307-221.004-130.368 
ATOM   5403  O3'  DT A 263     -23.979-221.489-130.523 
ATOM   5404  C2'  DT A 263     -26.132-222.069-129.647 
ATOM   5405  C1'  DT A 263     -25.564-221.820-128.254 
ATOM   5406  N1   DT A 263     -26.396-222.390-127.157 
ATOM   5407  C2   DT A 263     -25.732-222.872-126.055 
ATOM   5408  O2   DT A 263     -24.518-222.848-125.948 
ATOM   5409  N3   DT A 263     -26.535-223.393-125.059 
ATOM   5410  C4   DT A 263     -27.913-223.470-125.075 
ATOM   5411  O4   DT A 263     -28.524-223.959-124.123 
ATOM   5412  C5   DT A 263     -28.518-222.940-126.274 
ATOM   5413  C7   DT A 263     -30.015-222.986-126.372 
ATOM   5414  C6   DT A 263     -27.761-222.427-127.257 
ATOM   5415  P    DT A 264     -23.493-221.971-131.970 
ATOM   5416  OP1  DT A 264     -23.044-220.801-132.757 
ATOM   5417  OP2  DT A 264     -24.543-222.808-132.593 
ATOM   5418  O5'  DT A 264     -22.233-222.882-131.593 
ATOM   5419  C5'  DT A 264     -21.473-222.567-130.411 
ATOM   5420  C4'  DT A 264     -21.157-223.836-129.646 
ATOM   5421  O4'  DT A 264     -22.204-224.190-128.698 
ATOM   5422  C3'  DT A 264     -20.984-225.098-130.492 
ATOM   5423  O3'  DT A 264     -19.956-225.898-129.922 
ATOM   5424  C2'  DT A 264     -22.313-225.842-130.351 
ATOM   5425  C1'  DT A 264     -22.514-225.565-128.865 
ATOM   5426  N1   DT A 264     -23.912-225.783-128.399 
ATOM   5427  C2   DT A 264     -24.078-226.268-127.124 
ATOM   5428  O2   DT A 264     -23.143-226.518-126.383 
ATOM   5429  N3   DT A 264     -25.388-226.459-126.728 
ATOM   5430  C4   DT A 264     -26.516-226.210-127.482 
ATOM   5431  O4   DT A 264     -27.639-226.421-127.018 
ATOM   5432  C5   DT A 264     -26.241-225.704-128.805 
ATOM   5433  C7   DT A 264     -27.413-225.407-129.693 
ATOM   5434  C6   DT A 264     -24.976-225.509-129.217 
ATOM   5435  P    DC A 265     -18.934-226.655-130.893 
ATOM   5436  OP1  DC A 265     -17.848-225.730-131.290 
ATOM   5437  OP2  DC A 265     -19.680-227.292-132.000 
ATOM   5438  O5'  DC A 265     -18.350-227.784-129.921 
ATOM   5439  C5'  DC A 265     -18.270-227.514-128.509 
ATOM   5440  C4'  DC A 265     -18.749-228.719-127.723 
ATOM   5441  O4'  DC A 265     -20.187-228.695-127.493 
ATOM   5442  C3'  DC A 265     -18.502-230.079-128.374 
ATOM   5443  O3'  DC A 265     -18.178-231.023-127.360 
ATOM   5444  C2'  DC A 265     -19.848-230.466-128.985 
ATOM   5445  C1'  DC A 265     -20.716-229.968-127.833 
ATOM   5446  N1   DC A 265     -22.149-229.792-128.195 
ATOM   5447  C2   DC A 265     -23.104-230.063-127.218 
ATOM   5448  O2   DC A 265     -22.725-230.435-126.100 
ATOM   5449  N3   DC A 265     -24.416-229.910-127.528 
ATOM   5450  C4   DC A 265     -24.786-229.505-128.749 
ATOM   5451  N4   DC A 265     -26.079-229.370-129.002 
ATOM   5452  C5   DC A 265     -23.820-229.222-129.769 
ATOM   5453  C6   DC A 265     -22.514-229.382-129.439 
ATOM   5454  P    DT A 266     -17.042-232.114-127.649 
ATOM   5455  OP1  DT A 266     -15.711-231.526-127.380 
ATOM   5456  OP2  DT A 266     -17.237-232.687-128.999 
ATOM   5457  O5'  DT A 266     -17.377-233.220-126.542 
ATOM   5458  C5'  DT A 266     -17.978-232.805-125.301 
ATOM   5459  C4'  DT A 266     -19.097-233.756-124.923 
ATOM   5460  O4'  DT A 266     -20.375-233.366-125.500 
ATOM   5461  C3'  DT A 266     -18.916-235.206-125.372 
ATOM   5462  O3'  DT A 266     -19.433-236.068-124.365 
ATOM   5463  C2'  DT A 266     -19.790-235.337-126.619 
ATOM   5464  C1'  DT A 266     -20.963-234.511-126.101 
ATOM   5465  N1   DT A 266     -21.890-234.047-127.171 
ATOM   5466  C2   DT A 266     -23.224-233.970-126.852 
ATOM   5467  O2   DT A 266     -23.661-234.260-125.753 
ATOM   5468  N3   DT A 266     -24.052-233.538-127.870 
ATOM   5469  C4   DT A 266     -23.666-233.185-129.147 
ATOM   5470  O4   DT A 266     -24.500-232.812-129.974 
ATOM   5471  C5   DT A 266     -22.246-233.299-129.385 
ATOM   5472  C7   DT A 266     -21.740-232.934-130.750 
ATOM   5473  C6   DT A 266     -21.418-233.717-128.414 
ATOM   5474  P    DA A 267     -18.651-237.422-124.026 
ATOM   5475  OP1  DA A 267     -17.557-237.136-123.070 
ATOM   5476  OP2  DA A 267     -18.256-238.095-125.283 
ATOM   5477  O5'  DA A 267     -19.793-238.273-123.297 
ATOM   5478  C5'  DA A 267     -20.819-237.579-122.563 
ATOM   5479  C4'  DA A 267     -22.174-238.186-122.866 
ATOM   5480  O4'  DA A 267     -22.806-237.580-124.030 
ATOM   5481  C3'  DA A 267     -22.178-239.681-123.182 
ATOM   5482  O3'  DA A 267     -23.352-240.266-122.631 
ATOM   5483  C2'  DA A 267     -22.270-239.755-124.707 
ATOM   5484  C1'  DA A 267     -23.272-238.618-124.878 
ATOM   5485  N9   DA A 267     -23.342-238.085-126.267 
ATOM   5486  C8   DA A 267     -22.332-237.960-127.179 
ATOM   5487  N7   DA A 267     -22.710-237.457-128.314 
ATOM   5488  C5   DA A 267     -24.069-237.230-128.143 
ATOM   5489  C6   DA A 267     -25.054-236.702-128.994 
ATOM   5490  N6   DA A 267     -24.809-236.288-130.244 
ATOM   5491  N1   DA A 267     -26.307-236.616-128.509 
ATOM   5492  C2   DA A 267     -26.546-237.028-127.265 
ATOM   5493  N3   DA A 267     -25.711-237.535-126.384 
ATOM   5494  C4   DA A 267     -24.464-237.612-126.894 
ATOM   5495  P    DT A 268     -23.254-241.714-121.956 
ATOM   5496  OP1  DT A 268     -22.792-241.579-120.556 
ATOM   5497  OP2  DT A 268     -22.455-242.611-122.819 
ATOM   5498  O5'  DT A 268     -24.786-242.175-121.974 
ATOM   5499  C5'  DT A 268     -25.818-241.174-121.888 
ATOM   5500  C4'  DT A 268     -26.919-241.477-122.886 
ATOM   5501  O4'  DT A 268     -26.662-240.887-124.192 
ATOM   5502  C3'  DT A 268     -27.152-242.956-123.189 
ATOM   5503  O3'  DT A 268     -28.546-243.175-123.368 
ATOM   5504  C2'  DT A 268     -26.449-243.193-124.526 
ATOM   5505  C1'  DT A 268     -26.871-241.882-125.182 
ATOM   5506  N1   DT A 268     -26.059-241.523-126.378 
ATOM   5507  C2   DT A 268     -26.707-240.875-127.403 
ATOM   5508  O2   DT A 268     -27.893-240.594-127.364 
ATOM   5509  N3   DT A 268     -25.924-240.560-128.495 
ATOM   5510  C4   DT A 268     -24.579-240.830-128.643 
ATOM   5511  O4   DT A 268     -23.982-240.497-129.670 
ATOM   5512  C5   DT A 268     -23.987-241.512-127.517 
ATOM   5513  C7   DT A 268     -22.525-241.845-127.596 
ATOM   5514  C6   DT A 268     -24.725-241.831-126.442 
ATOM   5515  P    DT A 269     -29.204-244.512-122.779 
ATOM   5516  OP1  DT A 269     -29.524-244.318-121.347 
ATOM   5517  OP2  DT A 269     -28.342-245.671-123.101 
ATOM   5518  O5'  DT A 269     -30.557-244.597-123.627 
ATOM   5519  C5'  DT A 269     -31.172-243.378-124.085 
ATOM   5520  C4'  DT A 269     -31.623-243.534-125.524 
ATOM   5521  O4'  DT A 269     -30.577-243.186-126.474 
ATOM   5522  C3'  DT A 269     -32.046-244.943-125.940 
ATOM   5523  O3'  DT A 269     -33.141-244.847-126.843 
ATOM   5524  C2'  DT A 269     -30.841-245.501-126.696 
ATOM   5525  C1'  DT A 269     -30.492-244.218-127.445 
ATOM   5526  N1   DT A 269     -29.115-244.210-128.011 
ATOM   5527  C2   DT A 269     -28.934-243.560-129.207 
ATOM   5528  O2   DT A 269     -29.839-243.004-129.803 
ATOM   5529  N3   DT A 269     -27.643-243.574-129.701 
ATOM   5530  C4   DT A 269     -26.547-244.170-129.111 
ATOM   5531  O4   DT A 269     -25.439-244.117-129.649 
ATOM   5532  C5   DT A 269     -26.837-244.828-127.859 
ATOM   5533  C7   DT A 269     -25.699-245.503-127.151 
ATOM   5534  C6   DT A 269     -28.082-244.830-127.356 
ATOM   5535  P    DG A 270     -34.335-245.907-126.731 
ATOM   5536  OP1  DG A 270     -35.291-245.469-125.690 
ATOM   5537  OP2  DG A 270     -33.776-247.267-126.567 
ATOM   5538  O5'  DG A 270     -35.011-245.775-128.175 
ATOM   5539  C5'  DG A 270     -34.948-244.511-128.862 
ATOM   5540  C4'  DG A 270     -34.603-244.732-130.322 
ATOM   5541  O4'  DG A 270     -33.166-244.761-130.554 
ATOM   5542  C3'  DG A 270     -35.102-246.041-130.933 
ATOM   5543  O3'  DG A 270     -35.491-245.802-132.279 
ATOM   5544  C2'  DG A 270     -33.878-246.957-130.937 
ATOM   5545  C1'  DG A 270     -32.864-245.895-131.351 
ATOM   5546  N9   DG A 270     -31.449-246.282-131.089 
ATOM   5547  C8   DG A 270     -30.928-247.033-130.058 
ATOM   5548  N7   DG A 270     -29.628-247.193-130.119 
ATOM   5549  C5   DG A 270     -29.263-246.500-131.272 
ATOM   5550  C6   DG A 270     -27.984-246.315-131.859 
ATOM   5551  O6   DG A 270     -26.894-246.731-131.477 
ATOM   5552  N1   DG A 270     -28.065-245.544-133.027 
ATOM   5553  C2   DG A 270     -29.228-245.021-133.557 
ATOM   5554  N2   DG A 270     -29.093-244.312-134.681 
ATOM   5555  N3   DG A 270     -30.427-245.195-133.005 
ATOM   5556  C4   DG A 270     -30.366-245.941-131.871 
ATOM   5557  P    DA A 271     -36.799-246.530-132.849 
ATOM   5558  OP1  DA A 271     -38.002-245.753-132.475 
ATOM   5559  OP2  DA A 271     -36.791-247.952-132.444 
ATOM   5560  O5'  DA A 271     -36.557-246.420-134.428 
ATOM   5561  C5'  DA A 271     -35.812-245.301-134.944 
ATOM   5562  C4'  DA A 271     -34.828-245.775-135.995 
ATOM   5563  O4'  DA A 271     -33.550-246.170-135.421 
ATOM   5564  C3'  DA A 271     -35.259-246.995-136.808 
ATOM   5565  O3'  DA A 271     -34.809-246.838-138.149 
ATOM   5566  C2'  DA A 271     -34.507-248.167-136.178 
ATOM   5567  C1'  DA A 271     -33.188-247.433-135.959 
ATOM   5568  N9   DA A 271     -32.281-248.107-134.988 
ATOM   5569  C8   DA A 271     -32.613-248.817-133.870 
ATOM   5570  N7   DA A 271     -31.590-249.287-133.225 
ATOM   5571  C5   DA A 271     -30.499-248.858-133.968 
ATOM   5572  C6   DA A 271     -29.116-249.032-133.805 
ATOM   5573  N6   DA A 271     -28.570-249.717-132.791 
ATOM   5574  N1   DA A 271     -28.309-248.474-134.727 
ATOM   5575  C2   DA A 271     -28.857-247.794-135.733 
ATOM   5576  N3   DA A 271     -30.127-247.567-135.987 
ATOM   5577  C4   DA A 271     -30.912-248.136-135.050 
ATOM   5578  P    DT A 272     -35.762-247.302-139.348 
ATOM   5579  OP1  DT A 272     -36.727-246.224-139.659 
ATOM   5580  OP2  DT A 272     -36.345-248.625-139.035 
ATOM   5581  O5'  DT A 272     -34.713-247.447-140.547 
ATOM   5582  C5'  DT A 272     -33.543-246.608-140.557 
ATOM   5583  C4'  DT A 272     -32.321-247.426-140.927 
ATOM   5584  O4'  DT A 272     -31.690-248.038-139.766 
ATOM   5585  C3'  DT A 272     -32.569-248.601-141.873 
ATOM   5586  O3'  DT A 272     -31.461-248.721-142.758 
ATOM   5587  C2'  DT A 272     -32.600-249.830-140.965 
ATOM   5588  C1'  DT A 272     -31.451-249.407-140.055 
ATOM   5589  N1   DT A 272     -31.402-250.151-138.766 
ATOM   5590  C2   DT A 272     -30.159-250.413-138.243 
ATOM   5591  O2   DT A 272     -29.124-250.065-138.784 
ATOM   5592  N3   DT A 272     -30.153-251.105-137.046 
ATOM   5593  C4   DT A 272     -31.260-251.545-136.350 
ATOM   5594  O4   DT A 272     -31.129-252.156-135.287 
ATOM   5595  C5   DT A 272     -32.519-251.222-136.979 
ATOM   5596  C7   DT A 272     -33.774-251.665-136.286 
ATOM   5597  C6   DT A 272     -32.554-250.551-138.141 
ATOM   5598  P    DA A 273     -31.730-249.090-144.292 
ATOM   5599  OP1  DA A 273     -32.065-247.862-145.047 
ATOM   5600  OP2  DA A 273     -32.717-250.190-144.372 
ATOM   5601  O5'  DA A 273     -30.293-249.625-144.745 
ATOM   5602  C5'  DA A 273     -29.116-249.093-144.106 
ATOM   5603  C4'  DA A 273     -28.150-250.216-143.782 
ATOM   5604  O4'  DA A 273     -28.407-250.811-142.478 
ATOM   5605  C3'  DA A 273     -28.167-251.406-144.740 
ATOM   5606  O3'  DA A 273     -26.839-251.891-144.896 
ATOM   5607  C2'  DA A 273     -28.992-252.472-144.019 
ATOM   5608  C1'  DA A 273     -28.425-252.222-142.626 
ATOM   5609  N9   DA A 273     -29.256-252.793-141.529 
ATOM   5610  C8   DA A 273     -30.615-252.907-141.466 
ATOM   5611  N7   DA A 273     -31.046-253.452-140.372 
ATOM   5612  C5   DA A 273     -29.889-253.721-139.654 
ATOM   5613  C6   DA A 273     -29.669-254.303-138.395 
ATOM   5614  N6   DA A 273     -30.655-254.741-137.599 
ATOM   5615  N1   DA A 273     -28.393-254.421-137.982 
ATOM   5616  C2   DA A 273     -27.417-253.984-138.776 
ATOM   5617  N3   DA A 273     -27.501-253.427-139.965 
ATOM   5618  C4   DA A 273     -28.788-253.321-140.355 
ATOM   5619  P    DA A 274     -26.353-252.373-146.343 
ATOM   5620  OP1  DA A 274     -25.904-251.203-147.130 
ATOM   5621  OP2  DA A 274     -27.403-253.210-146.966 
ATOM   5622  O5'  DA A 274     -25.093-253.284-145.966 
ATOM   5623  C5'  DA A 274     -24.333-252.969-144.784 
ATOM   5624  C4'  DA A 274     -24.017-254.239-144.019 
ATOM   5625  O4'  DA A 274     -25.064-254.592-143.070 
ATOM   5626  C3'  DA A 274     -23.845-255.501-144.865 
ATOM   5627  O3'  DA A 274     -22.816-256.301-144.294 
ATOM   5628  C2'  DA A 274     -25.173-256.245-144.724 
ATOM   5629  C1'  DA A 274     -25.374-255.967-143.238 
ATOM   5630  N9   DA A 274     -26.772-256.186-142.771 
ATOM   5631  C8   DA A 274     -27.937-255.967-143.451 
ATOM   5632  N7   DA A 274     -29.002-256.257-142.771 
ATOM   5633  C5   DA A 274     -28.512-256.700-141.550 
ATOM   5634  C6   DA A 274     -29.145-257.159-140.385 
ATOM   5635  N6   DA A 274     -30.476-257.250-140.252 
ATOM   5636  N1   DA A 274     -28.358-257.522-139.354 
ATOM   5637  C2   DA A 274     -27.037-257.428-139.491 
ATOM   5638  N3   DA A 274     -26.336-257.018-140.525 
ATOM   5639  C4   DA A 274     -27.147-256.661-141.542 
ATOM   5640  P    DG A 275     -21.794-257.058-145.266 
ATOM   5641  OP1  DG A 275     -20.708-256.132-145.662 
ATOM   5642  OP2  DG A 275     -22.541-257.694-146.373 
ATOM   5643  O5'  DG A 275     -21.210-258.186-144.293 
ATOM   5644  C5'  DG A 275     -21.130-257.917-142.881 
ATOM   5645  C4'  DG A 275     -21.609-259.121-142.096 
ATOM   5646  O4'  DG A 275     -23.047-259.098-141.866 
ATOM   5647  C3'  DG A 275     -21.362-260.482-142.747 
ATOM   5648  O3'  DG A 275     -21.039-261.426-141.732 
ATOM   5649  C2'  DG A 275     -22.708-260.869-143.358 
ATOM   5650  C1'  DG A 275     -23.576-260.371-142.205 
ATOM   5651  N9   DG A 275     -25.009-260.195-142.567 
ATOM   5652  C8   DG A 275     -25.563-259.792-143.763 
ATOM   5653  N7   DG A 275     -26.873-259.739-143.754 
ATOM   5654  C5   DG A 275     -27.212-260.136-142.462 
ATOM   5655  C6   DG A 275     -28.485-260.277-141.853 
ATOM   5656  O6   DG A 275     -29.596-260.075-142.337 
ATOM   5657  N1   DG A 275     -28.373-260.705-140.522 
ATOM   5658  C2   DG A 275     -27.185-260.964-139.867 
ATOM   5659  N2   DG A 275     -27.291-261.363-138.598 
ATOM   5660  N3   DG A 275     -25.990-260.831-140.439 
ATOM   5661  C4   DG A 275     -26.082-260.417-141.729 
ATOM   5662  P    DG A 276     -19.902-262.516-142.022 
ATOM   5663  OP1  DG A 276     -18.571-261.928-141.752 
ATOM   5664  OP2  DG A 276     -20.097-263.090-143.371 
ATOM   5665  O5'  DG A 276     -20.237-263.622-140.914 
ATOM   5666  C5'  DG A 276     -20.838-263.207-139.674 
ATOM   5667  C4'  DG A 276     -21.957-264.159-139.296 
ATOM   5668  O4'  DG A 276     -23.235-263.769-139.873 
ATOM   5669  C3'  DG A 276     -21.776-265.609-139.745 
ATOM   5670  O3'  DG A 276     -22.293-266.470-138.738 
ATOM   5671  C2'  DG A 276     -22.650-265.739-140.992 
ATOM   5672  C1'  DG A 276     -23.823-264.913-140.473 
ATOM   5673  N9   DG A 276     -24.750-264.450-141.543 
ATOM   5674  C8   DG A 276     -24.466-264.078-142.839 
ATOM   5675  N7   DG A 276     -25.519-263.717-143.534 
ATOM   5676  C5   DG A 276     -26.574-263.862-142.634 
ATOM   5677  C6   DG A 276     -27.962-263.622-142.806 
ATOM   5678  O6   DG A 276     -28.555-263.225-143.806 
ATOM   5679  N1   DG A 276     -28.679-263.897-141.634 
ATOM   5680  C2   DG A 276     -28.127-264.346-140.450 
ATOM   5681  N2   DG A 276     -28.983-264.549-139.445 
ATOM   5682  N3   DG A 276     -26.825-264.570-140.288 
ATOM   5683  C4   DG A 276     -26.116-264.308-141.417 
ATOM   5684  P    DT A 277     -21.511-267.824-138.398 
ATOM   5685  OP1  DT A 277     -20.417-267.539-137.443 
ATOM   5686  OP2  DT A 277     -21.116-268.497-139.655 
ATOM   5687  O5'  DT A 277     -22.654-268.675-137.670 
ATOM   5688  C5'  DT A 277     -23.679-267.981-136.936 
ATOM   5689  C4'  DT A 277     -25.035-268.588-137.239 
ATOM   5690  O4'  DT A 277     -25.666-267.982-138.402 
ATOM   5691  C3'  DT A 277     -25.038-270.084-137.555 
ATOM   5692  O3'  DT A 277     -26.212-270.668-137.003 
ATOM   5693  C2'  DT A 277     -25.130-270.157-139.079 
ATOM   5694  C1'  DT A 277     -26.133-269.020-139.251 
ATOM   5695  N1   DT A 277     -26.202-268.487-140.640 
ATOM   5696  C2   DT A 277     -27.428-268.059-141.086 
ATOM   5697  O2   DT A 277     -28.435-268.100-140.399 
ATOM   5698  N3   DT A 277     -27.454-267.572-142.378 
ATOM   5699  C4   DT A 277     -26.379-267.480-143.239 
ATOM   5700  O4   DT A 277     -26.525-267.026-144.376 
ATOM   5701  C5   DT A 277     -25.135-267.954-142.682 
ATOM   5702  C7   DT A 277     -23.915-267.890-143.553 
ATOM   5703  C6   DT A 277     -25.082-268.433-141.428 
ATOM   5704  P    DA A 278     -26.114-272.117-136.328 
ATOM   5705  OP1  DA A 278     -25.652-271.981-134.928 
ATOM   5706  OP2  DA A 278     -25.315-273.013-137.192 
ATOM   5707  O5'  DA A 278     -27.646-272.578-136.346 
ATOM   5708  C5'  DA A 278     -28.678-271.576-136.261 
ATOM   5709  C4'  DA A 278     -29.779-271.879-137.258 
ATOM   5710  O4'  DA A 278     -29.522-271.289-138.565 
ATOM   5711  C3'  DA A 278     -30.012-273.359-137.562 
ATOM   5712  O3'  DA A 278     -31.407-273.578-137.740 
ATOM   5713  C2'  DA A 278     -29.309-273.596-138.899 
ATOM   5714  C1'  DA A 278     -29.731-272.285-139.555 
ATOM   5715  N9   DA A 278     -28.919-271.926-140.751 
ATOM   5716  C8   DA A 278     -27.593-272.156-140.976 
ATOM   5717  N7   DA A 278     -27.172-271.721-142.124 
ATOM   5718  C5   DA A 278     -28.302-271.161-142.704 
ATOM   5719  C6   DA A 278     -28.517-270.525-143.937 
ATOM   5720  N6   DA A 278     -27.554-270.337-144.851 
ATOM   5721  N1   DA A 278     -29.763-270.086-144.199 
ATOM   5722  C2   DA A 278     -30.714-270.275-143.287 
ATOM   5723  N3   DA A 278     -30.633-270.852-142.109 
ATOM   5724  C4   DA A 278     -29.377-271.282-141.871 
ATOM   5725  P    DA A 279     -32.064-274.914-137.152 
ATOM   5726  OP1  DA A 279     -32.384-274.720-135.720 
ATOM   5727  OP2  DA A 279     -31.202-276.073-137.474 
ATOM   5728  O5'  DA A 279     -33.418-275.000-138.000 
ATOM   5729  C5'  DA A 279     -34.033-273.781-138.458 
ATOM   5730  C4'  DA A 279     -34.484-273.936-139.896 
ATOM   5731  O4'  DA A 279     -33.437-273.589-140.847 
ATOM   5732  C3'  DA A 279     -34.906-275.345-140.312 
ATOM   5733  O3'  DA A 279     -36.001-275.249-141.215 
ATOM   5734  C2'  DA A 279     -33.701-275.904-141.068 
ATOM   5735  C1'  DA A 279     -33.352-274.621-141.817 
ATOM   5736  N9   DA A 279     -31.975-274.613-142.383 
ATOM   5737  C8   DA A 279     -30.843-275.175-141.867 
ATOM   5738  N7   DA A 279     -29.787-274.997-142.599 
ATOM   5739  C5   DA A 279     -30.251-274.262-143.682 
ATOM   5740  C6   DA A 279     -29.612-273.750-144.823 
ATOM   5741  N6   DA A 279     -28.305-273.909-145.073 
ATOM   5742  N1   DA A 279     -30.369-273.066-145.701 
ATOM   5743  C2   DA A 279     -31.667-272.910-145.447 
ATOM   5744  N3   DA A 279     -32.370-273.341-144.422 
ATOM   5745  C4   DA A 279     -31.590-274.023-143.558 
ATOM   5746  P    DC A 280     -37.195-276.310-141.103 
ATOM   5747  OP1  DC A 280     -38.152-275.871-140.063 
ATOM   5748  OP2  DC A 280     -36.636-277.670-140.940 
ATOM   5749  O5'  DC A 280     -37.872-276.177-142.548 
ATOM   5750  C5'  DC A 280     -37.809-274.914-143.235 
ATOM   5751  C4'  DC A 280     -37.464-275.134-144.694 
ATOM   5752  O4'  DC A 280     -36.026-275.163-144.927 
ATOM   5753  C3'  DC A 280     -37.962-276.444-145.305 
ATOM   5754  O3'  DC A 280     -38.352-276.205-146.652 
ATOM   5755  C2'  DC A 280     -36.738-277.360-145.309 
ATOM   5756  C1'  DC A 280     -35.724-276.298-145.724 
ATOM   5757  N1   DC A 280     -34.309-276.684-145.462 
ATOM   5758  C2   DC A 280     -33.340-276.249-146.362 
ATOM   5759  O2   DC A 280     -33.690-275.566-147.331 
ATOM   5760  N3   DC A 280     -32.044-276.592-146.141 
ATOM   5761  C4   DC A 280     -31.706-277.334-145.079 
ATOM   5762  N4   DC A 280     -30.430-277.641-144.907 
ATOM   5763  C5   DC A 280     -32.688-277.792-144.141 
ATOM   5764  C6   DC A 280     -33.978-277.439-144.380 
ATOM   5765  P    DA A 281     -39.659-276.932-147.222 
ATOM   5766  OP1  DA A 281     -40.862-276.156-146.847 
ATOM   5767  OP2  DA A 281     -39.652-278.355-146.816 
ATOM   5768  O5'  DA A 281     -39.417-276.823-148.800 
ATOM   5769  C5'  DA A 281     -38.673-275.704-149.317 
ATOM   5770  C4'  DA A 281     -37.688-276.178-150.368 
ATOM   5771  O4'  DA A 281     -36.410-276.573-149.793 
ATOM   5772  C3'  DA A 281     -38.119-277.398-151.181 
ATOM   5773  O3'  DA A 281     -37.669-277.241-152.521 
ATOM   5774  C2'  DA A 281     -37.367-278.569-150.550 
ATOM   5775  C1'  DA A 281     -36.048-277.835-150.332 
ATOM   5776  N9   DA A 281     -35.141-278.510-149.361 
ATOM   5777  C8   DA A 281     -35.473-279.219-148.242 
ATOM   5778  N7   DA A 281     -34.450-279.689-147.597 
ATOM   5779  C5   DA A 281     -33.359-279.261-148.340 
ATOM   5780  C6   DA A 281     -31.976-279.434-148.178 
ATOM   5781  N6   DA A 281     -31.430-280.120-147.163 
ATOM   5782  N1   DA A 281     -31.169-278.877-149.100 
ATOM   5783  C2   DA A 281     -31.717-278.196-150.106 
ATOM   5784  N3   DA A 281     -32.988-277.969-150.360 
ATOM   5785  C4   DA A 281     -33.772-278.538-149.423 
ATOM   5786  P    DA A 282     -38.622-277.704-153.721 
ATOM   5787  OP1  DA A 282     -39.587-276.626-154.031 
ATOM   5788  OP2  DA A 282     -39.205-279.027-153.407 
ATOM   5789  O5'  DA A 282     -37.573-277.850-154.919 
ATOM   5790  C5'  DA A 282     -36.403-277.010-154.930 
ATOM   5791  C4'  DA A 282     -35.181-277.829-155.299 
ATOM   5792  O4'  DA A 282     -34.550-278.440-154.138 
ATOM   5793  C3'  DA A 282     -35.429-279.003-156.246 
ATOM   5794  O3'  DA A 282     -34.321-279.123-157.131 
ATOM   5795  C2'  DA A 282     -35.460-280.232-155.338 
ATOM   5796  C1'  DA A 282     -34.311-279.809-154.428 
ATOM   5797  N9   DA A 282     -34.262-280.553-153.138 
ATOM   5798  C8   DA A 282     -35.302-281.021-152.389 
ATOM   5799  N7   DA A 282     -34.936-281.636-151.307 
ATOM   5800  C5   DA A 282     -33.550-281.571-151.340 
ATOM   5801  C6   DA A 282     -32.559-282.045-150.465 
ATOM   5802  N6   DA A 282     -32.829-282.710-149.331 
ATOM   5803  N1   DA A 282     -31.275-281.811-150.797 
ATOM   5804  C2   DA A 282     -31.014-281.150-151.923 
ATOM   5805  N3   DA A 282     -31.851-280.663-152.813 
ATOM   5806  C4   DA A 282     -33.127-280.911-152.457 
ATOM   5807  P    DG A 283     -34.590-279.493-158.664 
ATOM   5808  OP1  DG A 283     -34.925-278.264-159.419 
ATOM   5809  OP2  DG A 283     -35.578-280.592-158.744 
ATOM   5810  O5'  DG A 283     -33.153-280.028-159.117 
ATOM   5811  C5'  DG A 283     -31.976-279.496-158.478 
ATOM   5812  C4'  DG A 283     -31.010-280.618-158.154 
ATOM   5813  O4'  DG A 283     -31.267-281.213-156.851 
ATOM   5814  C3'  DG A 283     -31.027-281.809-159.113 
ATOM   5815  O3'  DG A 283     -29.700-282.294-159.269 
ATOM   5816  C2'  DG A 283     -31.853-282.874-158.392 
ATOM   5817  C1'  DG A 283     -31.285-282.625-156.999 
ATOM   5818  N9   DG A 283     -32.116-283.195-155.902 
ATOM   5819  C8   DG A 283     -33.486-283.318-155.822 
ATOM   5820  N7   DG A 283     -33.908-283.871-154.710 
ATOM   5821  C5   DG A 283     -32.734-284.133-154.004 
ATOM   5822  C6   DG A 283     -32.548-284.726-152.728 
ATOM   5823  O6   DG A 283     -33.394-285.149-151.945 
ATOM   5824  N1   DG A 283     -31.189-284.802-152.392 
ATOM   5825  C2   DG A 283     -30.147-284.361-153.186 
ATOM   5826  N2   DG A 283     -28.920-284.523-152.684 
ATOM   5827  N3   DG A 283     -30.323-283.805-154.382 
ATOM   5828  C4   DG A 283     -31.635-283.724-154.723 
ATOM   5829  P    DT A 284     -29.213-282.776-160.715 
ATOM   5830  OP1  DT A 284     -28.765-281.605-161.503 
ATOM   5831  OP2  DT A 284     -30.263-283.613-161.338 
ATOM   5832  O5'  DT A 284     -27.953-283.686-160.338 
ATOM   5833  C5'  DT A 284     -27.193-283.372-159.157 
ATOM   5834  C4'  DT A 284     -26.877-284.641-158.391 
ATOM   5835  O4'  DT A 284     -27.925-284.995-157.443 
ATOM   5836  C3'  DT A 284     -26.705-285.903-159.237 
ATOM   5837  O3'  DT A 284     -25.676-286.703-158.667 
ATOM   5838  C2'  DT A 284     -28.033-286.647-159.097 
ATOM   5839  C1'  DT A 284     -28.234-286.369-157.610 
ATOM   5840  N1   DT A 284     -29.633-286.588-157.144 
ATOM   5841  C2   DT A 284     -29.798-287.073-155.870 
ATOM   5842  O2   DT A 284     -28.864-287.323-155.128 
ATOM   5843  N3   DT A 284     -31.108-287.264-155.473 
ATOM   5844  C4   DT A 284     -32.237-287.015-156.227 
ATOM   5845  O4   DT A 284     -33.359-287.226-155.763 
ATOM   5846  C5   DT A 284     -31.961-286.509-157.551 
ATOM   5847  C7   DT A 284     -33.133-286.212-158.439 
ATOM   5848  C6   DT A 284     -30.697-286.314-157.962 
ATOM   5849  P    DC A 285     -24.654-287.460-159.638 
ATOM   5850  OP1  DC A 285     -23.568-286.535-160.035 
ATOM   5851  OP2  DC A 285     -25.401-288.097-160.746 
ATOM   5852  O5'  DC A 285     -24.070-288.589-158.666 
ATOM   5853  C5'  DC A 285     -23.990-288.319-157.254 
ATOM   5854  C4'  DC A 285     -24.469-289.524-156.468 
ATOM   5855  O4'  DC A 285     -25.907-289.500-156.238 
ATOM   5856  C3'  DC A 285     -24.222-290.884-157.119 
ATOM   5857  O3'  DC A 285     -23.899-291.828-156.105 
ATOM   5858  C2'  DC A 285     -25.569-291.271-157.730 
ATOM   5859  C1'  DC A 285     -26.436-290.773-156.578 
ATOM   5860  N1   DC A 285     -27.869-290.597-156.940 
ATOM   5861  C2   DC A 285     -28.824-290.868-155.963 
ATOM   5862  O2   DC A 285     -28.445-291.240-154.845 
ATOM   5863  N3   DC A 285     -30.137-290.715-156.273 
ATOM   5864  C4   DC A 285     -30.506-290.310-157.494 
ATOM   5865  N4   DC A 285     -31.800-290.175-157.748 
ATOM   5866  C5   DC A 285     -29.541-290.027-158.514 
ATOM   5867  C6   DC A 285     -28.234-290.187-158.184 
ATOM   5868  P    DG A 286     -22.762-292.919-156.394 
ATOM   5869  OP1  DG A 286     -21.431-292.331-156.125 
ATOM   5870  OP2  DG A 286     -22.957-293.492-157.744 
ATOM   5871  O5'  DG A 286     -23.097-294.024-155.287 
ATOM   5872  C5'  DG A 286     -23.698-293.610-154.046 
ATOM   5873  C4'  DG A 286     -24.817-294.561-153.668 
ATOM   5874  O4'  DG A 286     -26.096-294.171-154.246 
ATOM   5875  C3'  DG A 286     -24.637-296.011-154.117 
ATOM   5876  O3'  DG A 286     -25.153-296.873-153.110 
ATOM   5877  C2'  DG A 286     -25.510-296.142-155.365 
ATOM   5878  C1'  DG A 286     -26.684-295.315-154.846 
ATOM   5879  N9   DG A 286     -27.610-294.852-155.916 
ATOM   5880  C8   DG A 286     -27.327-294.481-157.212 
ATOM   5881  N7   DG A 286     -28.379-294.120-157.906 
ATOM   5882  C5   DG A 286     -29.434-294.264-157.006 
ATOM   5883  C6   DG A 286     -30.823-294.024-157.179 
ATOM   5884  O6   DG A 286     -31.416-293.628-158.178 
ATOM   5885  N1   DG A 286     -31.540-294.300-156.006 
ATOM   5886  C2   DG A 286     -30.987-294.748-154.822 
ATOM   5887  N2   DG A 286     -31.843-294.952-153.818 
ATOM   5888  N3   DG A 286     -29.685-294.973-154.661 
ATOM   5889  C4   DG A 286     -28.976-294.710-155.789 
ATOM   5890  P    DA A 287     -24.371-298.227-152.771 
ATOM   5891  OP1  DA A 287     -23.277-297.941-151.816 
ATOM   5892  OP2  DA A 287     -23.976-298.900-154.028 
ATOM   5893  O5'  DA A 287     -25.514-299.078-152.042 
ATOM   5894  C5'  DA A 287     -26.540-298.383-151.308 
ATOM   5895  C4'  DA A 287     -27.895-298.991-151.611 
ATOM   5896  O4'  DA A 287     -28.526-298.384-152.775 
ATOM   5897  C3'  DA A 287     -27.898-300.486-151.927 
ATOM   5898  O3'  DA A 287     -29.072-301.070-151.376 
ATOM   5899  C2'  DA A 287     -27.990-300.560-153.452 
ATOM   5900  C1'  DA A 287     -28.993-299.423-153.623 
ATOM   5901  N9   DA A 287     -29.062-298.890-155.012 
ATOM   5902  C8   DA A 287     -28.052-298.765-155.924 
ATOM   5903  N7   DA A 287     -28.430-298.262-157.059 
ATOM   5904  C5   DA A 287     -29.789-298.035-156.888 
ATOM   5905  C6   DA A 287     -30.774-297.507-157.739 
ATOM   5906  N6   DA A 287     -30.529-297.093-158.990 
ATOM   5907  N1   DA A 287     -32.027-297.421-157.254 
ATOM   5908  C2   DA A 287     -32.266-297.833-156.010 
ATOM   5909  N3   DA A 287     -31.431-298.340-155.130 
ATOM   5910  C4   DA A 287     -30.184-298.417-155.639 
ATOM   5911  P    DT A 288     -28.974-302.519-150.701 
ATOM   5912  OP1  DT A 288     -28.512-302.384-149.301 
ATOM   5913  OP2  DT A 288     -28.175-303.416-151.565 
ATOM   5914  O5'  DT A 288     -30.506-302.980-150.719 
ATOM   5915  C5'  DT A 288     -31.538-301.979-150.633 
ATOM   5916  C4'  DT A 288     -32.639-302.282-151.631 
ATOM   5917  O4'  DT A 288     -32.382-301.692-152.938 
ATOM   5918  C3'  DT A 288     -32.873-303.761-151.935 
ATOM   5919  O3'  DT A 288     -34.267-303.980-152.113 
ATOM   5920  C2'  DT A 288     -32.169-303.998-153.271 
ATOM   5921  C1'  DT A 288     -32.591-302.687-153.927 
ATOM   5922  N1   DT A 288     -31.779-302.328-155.123 
ATOM   5923  C2   DT A 288     -32.428-301.680-156.148 
ATOM   5924  O2   DT A 288     -33.613-301.399-156.109 
ATOM   5925  N3   DT A 288     -31.644-301.364-157.240 
ATOM   5926  C4   DT A 288     -30.299-301.635-157.388 
ATOM   5927  O4   DT A 288     -29.703-301.302-158.415 
ATOM   5928  C5   DT A 288     -29.708-302.317-156.262 
ATOM   5929  C7   DT A 288     -28.246-302.650-156.341 
ATOM   5930  C6   DT A 288     -30.445-302.636-155.187 
ATOM   5931  P    DG A 289     -34.924-305.317-151.524 
ATOM   5932  OP1  DG A 289     -35.244-305.123-150.092 
ATOM   5933  OP2  DG A 289     -34.062-306.475-151.846 
ATOM   5934  O5'  DG A 289     -36.278-305.402-152.373 
ATOM   5935  C5'  DG A 289     -36.893-304.183-152.830 
ATOM   5936  C4'  DG A 289     -37.344-304.339-154.269 
ATOM   5937  O4'  DG A 289     -36.297-303.991-155.219 
ATOM   5938  C3'  DG A 289     -37.766-305.748-154.685 
ATOM   5939  O3'  DG A 289     -38.861-305.652-155.588 
ATOM   5940  C2'  DG A 289     -36.561-306.306-155.441 
ATOM   5941  C1'  DG A 289     -36.212-305.023-156.190 
ATOM   5942  N9   DG A 289     -34.835-305.015-156.756 
ATOM   5943  C8   DG A 289     -33.682-305.577-156.250 
ATOM   5944  N7   DG A 289     -32.623-305.389-157.000 
ATOM   5945  C5   DG A 289     -33.108-304.651-158.079 
ATOM   5946  C6   DG A 289     -32.432-304.148-159.220 
ATOM   5947  O6   DG A 289     -31.245-304.250-159.518 
ATOM   5948  N1   DG A 289     -33.305-303.453-160.069 
ATOM   5949  C2   DG A 289     -34.655-303.269-159.844 
ATOM   5950  N2   DG A 289     -35.316-302.576-160.775 
ATOM   5951  N3   DG A 289     -35.290-303.742-158.772 
ATOM   5952  C4   DG A 289     -34.456-304.418-157.939 
ATOM   5953  P    DG A 290     -40.055-306.712-155.476 
ATOM   5954  OP1  DG A 290     -41.012-306.274-154.435 
ATOM   5955  OP2  DG A 290     -39.496-308.072-155.312 
ATOM   5956  O5'  DG A 290     -40.732-306.580-156.920 
ATOM   5957  C5'  DG A 290     -40.669-305.316-157.608 
ATOM   5958  C4'  DG A 290     -40.324-305.537-159.067 
ATOM   5959  O4'  DG A 290     -38.886-305.566-159.299 
ATOM   5960  C3'  DG A 290     -40.822-306.846-159.678 
ATOM   5961  O3'  DG A 290     -41.212-306.607-161.024 
ATOM   5962  C2'  DG A 290     -39.598-307.762-159.682 
ATOM   5963  C1'  DG A 290     -38.584-306.700-160.097 
ATOM   5964  N9   DG A 290     -37.169-307.087-159.835 
ATOM   5965  C8   DG A 290     -36.648-307.838-158.803 
ATOM   5966  N7   DG A 290     -35.349-307.998-158.864 
ATOM   5967  C5   DG A 290     -34.983-307.305-160.017 
ATOM   5968  C6   DG A 290     -33.704-307.120-160.605 
ATOM   5969  O6   DG A 290     -32.614-307.536-160.222 
ATOM   5970  N1   DG A 290     -33.785-306.349-161.772 
ATOM   5971  C2   DG A 290     -34.948-305.826-162.302 
ATOM   5972  N2   DG A 290     -34.813-305.117-163.426 
ATOM   5973  N3   DG A 290     -36.147-306.000-161.750 
ATOM   5974  C4   DG A 290     -36.086-306.746-160.616 
ATOM   5975  P    DA A 291     -42.519-307.335-161.594 
ATOM   5976  OP1  DA A 291     -43.722-306.558-161.220 
ATOM   5977  OP2  DA A 291     -42.512-308.757-161.189 
ATOM   5978  O5'  DA A 291     -42.278-307.225-163.173 
ATOM   5979  C5'  DA A 291     -41.533-306.106-163.689 
ATOM   5980  C4'  DA A 291     -40.548-306.580-164.740 
ATOM   5981  O4'  DA A 291     -39.270-306.975-164.166 
ATOM   5982  C3'  DA A 291     -40.979-307.800-165.554 
ATOM   5983  O3'  DA A 291     -40.529-307.643-166.894 
ATOM   5984  C2'  DA A 291     -40.228-308.972-164.923 
ATOM   5985  C1'  DA A 291     -38.908-308.238-164.704 
ATOM   5986  N9   DA A 291     -38.001-308.912-163.734 
ATOM   5987  C8   DA A 291     -38.333-309.622-162.615 
ATOM   5988  N7   DA A 291     -37.311-310.092-161.970 
ATOM   5989  C5   DA A 291     -36.220-309.663-162.713 
ATOM   5990  C6   DA A 291     -34.836-309.837-162.550 
ATOM   5991  N6   DA A 291     -34.290-310.522-161.536 
ATOM   5992  N1   DA A 291     -34.030-309.279-163.473 
ATOM   5993  C2   DA A 291     -34.577-308.599-164.479 
ATOM   5994  N3   DA A 291     -35.848-308.372-164.732 
ATOM   5995  C4   DA A 291     -36.633-308.941-163.795 
ATOM   5996  P    DT A 292     -41.482-308.107-168.093 
ATOM   5997  OP1  DT A 292     -42.447-307.029-168.404 
ATOM   5998  OP2  DT A 292     -42.065-309.430-167.780 
ATOM   5999  O5'  DT A 292     -40.433-308.252-169.292 
ATOM   6000  C5'  DT A 292     -39.263-307.413-169.302 
ATOM   6001  C4'  DT A 292     -38.041-308.231-169.672 
ATOM   6002  O4'  DT A 292     -37.410-308.843-168.511 
ATOM   6003  C3'  DT A 292     -38.289-309.406-170.618 
ATOM   6004  O3'  DT A 292     -37.182-309.526-171.503 
ATOM   6005  C2'  DT A 292     -38.321-310.635-169.710 
ATOM   6006  C1'  DT A 292     -37.171-310.211-168.801 
ATOM   6007  N1   DT A 292     -37.122-310.956-167.511 
ATOM   6008  C2   DT A 292     -35.879-311.218-166.988 
ATOM   6009  O2   DT A 292     -34.844-310.870-167.529 
ATOM   6010  N3   DT A 292     -35.874-311.910-165.792 
ATOM   6011  C4   DT A 292     -36.981-312.350-165.095 
ATOM   6012  O4   DT A 292     -36.850-312.961-164.032 
ATOM   6013  C5   DT A 292     -38.239-312.027-165.724 
ATOM   6014  C7   DT A 292     -39.494-312.470-165.031 
ATOM   6015  C6   DT A 292     -38.274-311.356-166.886 
ATOM   6016  P    DT A 293     -37.451-309.895-173.037 
ATOM   6017  OP1  DT A 293     -37.785-308.667-173.792 
ATOM   6018  OP2  DT A 293     -38.438-310.995-173.117 
ATOM   6019  O5'  DT A 293     -36.013-310.430-173.490 
ATOM   6020  C5'  DT A 293     -34.837-309.898-172.851 
ATOM   6021  C4'  DT A 293     -33.870-311.021-172.527 
ATOM   6022  O4'  DT A 293     -34.127-311.616-171.224 
ATOM   6023  C3'  DT A 293     -33.888-312.211-173.485 
ATOM   6024  O3'  DT A 293     -32.560-312.696-173.641 
ATOM   6025  C2'  DT A 293     -34.713-313.277-172.765 
ATOM   6026  C1'  DT A 293     -34.145-313.027-171.372 
ATOM   6027  N1   DT A 293     -34.976-313.598-170.275 
ATOM   6028  C2   DT A 293     -34.313-314.079-169.172 
ATOM   6029  O2   DT A 293     -33.098-314.055-169.066 
ATOM   6030  N3   DT A 293     -35.115-314.601-168.177 
ATOM   6031  C4   DT A 293     -36.493-314.678-168.193 
ATOM   6032  O4   DT A 293     -37.104-315.167-167.241 
ATOM   6033  C5   DT A 293     -37.099-314.147-169.391 
ATOM   6034  C7   DT A 293     -38.595-314.193-169.490 
ATOM   6035  C6   DT A 293     -36.342-313.635-170.375 
ATOM   6036  P    DC A 294     -32.074-313.178-175.088 
ATOM   6037  OP1  DC A 294     -31.625-312.008-175.875 
ATOM   6038  OP2  DC A 294     -33.123-314.015-175.711 
ATOM   6039  O5'  DC A 294     -30.813-314.089-174.711 
ATOM   6040  C5'  DC A 294     -30.053-313.774-173.529 
ATOM   6041  C4'  DC A 294     -29.737-315.044-172.764 
ATOM   6042  O4'  DC A 294     -30.785-315.397-171.816 
ATOM   6043  C3'  DC A 294     -29.565-316.305-173.610 
ATOM   6044  O3'  DC A 294     -28.536-317.106-173.040 
ATOM   6045  C2'  DC A 294     -30.894-317.049-173.469 
ATOM   6046  C1'  DC A 294     -31.095-316.772-171.983 
ATOM   6047  N1   DC A 294     -32.493-316.991-171.517 
ATOM   6048  C2   DC A 294     -32.678-317.482-170.227 
ATOM   6049  O2   DC A 294     -31.684-317.713-169.529 
ATOM   6050  N3   DC A 294     -33.944-317.689-169.784 
ATOM   6051  C4   DC A 294     -34.995-317.425-170.571 
ATOM   6052  N4   DC A 294     -36.210-317.644-170.093 
ATOM   6053  C5   DC A 294     -34.826-316.920-171.902 
ATOM   6054  C6   DC A 294     -33.552-316.720-172.326 
ATOM   6055  P    DC A 295     -27.514-317.863-174.011 
ATOM   6056  OP1  DC A 295     -26.429-316.937-174.408 
ATOM   6057  OP2  DC A 295     -28.261-318.499-175.118 
ATOM   6058  O5'  DC A 295     -26.931-318.991-173.039 
ATOM   6059  C5'  DC A 295     -26.850-318.722-171.626 
ATOM   6060  C4'  DC A 295     -27.329-319.926-170.841 
ATOM   6061  O4'  DC A 295     -28.768-319.903-170.611 
ATOM   6062  C3'  DC A 295     -27.082-321.287-171.492 
ATOM   6063  O3'  DC A 295     -26.759-322.231-170.478 
ATOM   6064  C2'  DC A 295     -28.429-321.674-172.103 
ATOM   6065  C1'  DC A 295     -29.296-321.176-170.951 
ATOM   6066  N1   DC A 295     -30.729-321.000-171.312 
ATOM   6067  C2   DC A 295     -31.684-321.271-170.335 
ATOM   6068  O2   DC A 295     -31.305-321.643-169.218 
ATOM   6069  N3   DC A 295     -32.997-321.117-170.646 
ATOM   6070  C4   DC A 295     -33.366-320.713-171.867 
ATOM   6071  N4   DC A 295     -34.660-320.578-172.120 
ATOM   6072  C5   DC A 295     -32.401-320.429-172.887 
ATOM   6073  C6   DC A 295     -31.094-320.589-172.557 
ATOM   6074  P    DT A 296     -25.622-323.321-170.767 
ATOM   6075  OP1  DT A 296     -24.291-322.733-170.498 
ATOM   6076  OP2  DT A 296     -25.818-323.895-172.116 
ATOM   6077  O5'  DT A 296     -25.958-324.427-169.659 
ATOM   6078  C5'  DT A 296     -26.558-324.012-168.419 
ATOM   6079  C4'  DT A 296     -27.677-324.964-168.041 
ATOM   6080  O4'  DT A 296     -28.956-324.574-168.618 
ATOM   6081  C3'  DT A 296     -27.497-326.414-168.490 
ATOM   6082  O3'  DT A 296     -28.014-327.275-167.483 
ATOM   6083  C2'  DT A 296     -28.370-326.544-169.737 
ATOM   6084  C1'  DT A 296     -29.544-325.718-169.218 
ATOM   6085  N1   DT A 296     -30.470-325.255-170.289 
ATOM   6086  C2   DT A 296     -31.805-325.178-169.970 
ATOM   6087  O2   DT A 296     -32.241-325.468-168.870 
ATOM   6088  N3   DT A 296     -32.633-324.745-170.988 
ATOM   6089  C4   DT A 296     -32.246-324.392-172.265 
ATOM   6090  O4   DT A 296     -33.080-324.019-173.092 
ATOM   6091  C5   DT A 296     -30.826-324.506-172.503 
ATOM   6092  C7   DT A 296     -30.321-324.142-173.868 
ATOM   6093  C6   DT A 296     -29.998-324.925-171.532 
ATOM   6094  P    DC A 297     -27.232-328.629-167.144 
ATOM   6095  OP1  DC A 297     -26.137-328.343-166.188 
ATOM   6096  OP2  DC A 297     -26.836-329.302-168.400 
ATOM   6097  O5'  DC A 297     -28.374-329.480-166.415 
ATOM   6098  C5'  DC A 297     -29.400-328.786-165.681 
ATOM   6099  C4'  DC A 297     -30.755-329.393-165.984 
ATOM   6100  O4'  DC A 297     -31.387-328.787-167.148 
ATOM   6101  C3'  DC A 297     -30.758-330.889-166.300 
ATOM   6102  O3'  DC A 297     -31.932-331.473-165.749 
ATOM   6103  C2'  DC A 297     -30.850-330.962-167.824 
ATOM   6104  C1'  DC A 297     -31.853-329.825-167.996 
ATOM   6105  N1   DC A 297     -31.922-329.292-169.385 
ATOM   6106  C2   DC A 297     -33.159-328.854-169.852 
ATOM   6107  O2   DC A 297     -34.138-328.924-169.101 
ATOM   6108  N3   DC A 297     -33.242-328.365-171.116 
ATOM   6109  C4   DC A 297     -32.157-328.305-171.897 
ATOM   6110  N4   DC A 297     -32.290-327.820-173.123 
ATOM   6111  C5   DC A 297     -30.876-328.751-171.437 
ATOM   6112  C6   DC A 297     -30.813-329.237-170.171 
ATOM   6113  P    DT A 298     -31.834-332.921-165.073 
ATOM   6114  OP1  DT A 298     -31.372-332.786-163.674 
ATOM   6115  OP2  DT A 298     -31.036-333.818-165.937 
ATOM   6116  O5'  DT A 298     -33.366-333.383-165.092 
ATOM   6117  C5'  DT A 298     -34.398-332.381-165.006 
ATOM   6118  C4'  DT A 298     -35.499-332.684-166.003 
ATOM   6119  O4'  DT A 298     -35.242-332.094-167.310 
ATOM   6120  C3'  DT A 298     -35.733-334.164-166.307 
ATOM   6121  O3'  DT A 298     -37.127-334.383-166.485 
ATOM   6122  C2'  DT A 298     -35.029-334.401-167.644 
ATOM   6123  C1'  DT A 298     -35.451-333.090-168.300 
ATOM   6124  N1   DT A 298     -34.640-332.730-169.496 
ATOM   6125  C2   DT A 298     -35.288-332.083-170.521 
ATOM   6126  O2   DT A 298     -36.474-331.801-170.482 
ATOM   6127  N3   DT A 298     -34.504-331.767-171.613 
ATOM   6128  C4   DT A 298     -33.159-332.038-171.761 
ATOM   6129  O4   DT A 298     -32.563-331.705-172.788 
ATOM   6130  C5   DT A 298     -32.568-332.719-170.634 
ATOM   6131  C7   DT A 298     -31.106-333.052-170.714 
ATOM   6132  C6   DT A 298     -33.306-333.039-169.560 
ATOM   6133  P    DC A 299     -37.784-335.719-165.897 
ATOM   6134  OP1  DC A 299     -38.105-335.525-164.465 
ATOM   6135  OP2  DC A 299     -36.922-336.878-166.219 
ATOM   6136  O5'  DC A 299     -39.138-335.805-166.745 
ATOM   6137  C5'  DC A 299     -39.753-334.586-167.203 
ATOM   6138  C4'  DC A 299     -40.204-334.741-168.642 
ATOM   6139  O4'  DC A 299     -39.157-334.394-169.592 
ATOM   6140  C3'  DC A 299     -40.626-336.150-169.057 
ATOM   6141  O3'  DC A 299     -41.721-336.054-169.960 
ATOM   6142  C2'  DC A 299     -39.421-336.708-169.814 
ATOM   6143  C1'  DC A 299     -39.072-335.426-170.563 
ATOM   6144  N1   DC A 299     -37.695-335.418-171.128 
ATOM   6145  C2   DC A 299     -37.495-334.763-172.341 
ATOM   6146  O2   DC A 299     -38.459-334.219-172.892 
ATOM   6147  N3   DC A 299     -36.245-334.745-172.874 
ATOM   6148  C4   DC A 299     -35.227-335.345-172.246
[truncated: 415,700 more chars]
