# Supplementary material for: Characterization of lncRNA-protein interactions associated with Prostate cancer and Androgen receptors by molecular docking simulations
Source: Biochem Biophys Rep. 2025 Mar 9;42:101959. doi: 10.1016/j.bbrep.2025.101959 (PMC11929892; doi:10.1016/j.bbrep.2025.101959)
Supplement: Multimedia component 21 [file mmc21.zip › bbrep_00101959_model_10.pdb]

REMARK Number:    10
REMARK Ligand:     lig_628dcb8434e2f.pdb
REMARK Contact:     0     0     0
REMARK Score:  -198.71
REMARK RMSD:    705.15
MODEL       10
ATOM      1  N   ALA A  24      30.357  -5.473 -24.875 
ATOM      2  CA  ALA A  24      30.515  -4.000 -24.871 
ATOM      3  CB  ALA A  24      29.364  -3.347 -25.653 
ATOM      4  C   ALA A  24      30.496  -3.471 -23.474 
ATOM      5  O   ALA A  24      31.409  -3.720 -22.690 
ATOM      6  N   GLN A  25      29.435  -2.716 -23.129 
ATOM      7  CA  GLN A  25      29.334  -2.167 -21.810 
ATOM      8  CB  GLN A  25      28.209  -1.135 -21.640 
ATOM      9  CG  GLN A  25      28.449   0.131 -22.464 
ATOM     10  CD  GLN A  25      27.291   1.085 -22.227 
ATOM     11  OE1 GLN A  25      26.895   1.324 -21.089 
ATOM     12  NE2 GLN A  25      26.734   1.652 -23.331 
ATOM     13  C   GLN A  25      29.084  -3.296 -20.876 
ATOM     14  O   GLN A  25      28.668  -4.376 -21.290 
ATOM     15  N   ASP A  26      29.382  -3.075 -19.584 
ATOM     16  CA  ASP A  26      29.211  -4.105 -18.606 
ATOM     17  CB  ASP A  26      30.274  -4.043 -17.495 
ATOM     18  CG  ASP A  26      30.054  -5.171 -16.494 
ATOM     19  OD1 ASP A  26      28.986  -5.191 -15.826 
ATOM     20  OD2 ASP A  26      30.966  -6.032 -16.381 
ATOM     21  C   ASP A  26      27.866  -3.939 -17.988 
ATOM     22  O   ASP A  26      27.612  -2.985 -17.253 
ATOM     23  N   ASN A  27      26.945  -4.872 -18.288 
ATOM     24  CA  ASN A  27      25.662  -4.773 -17.669 
ATOM     25  CB  ASN A  27      24.503  -4.752 -18.683 
ATOM     26  CG  ASN A  27      24.583  -3.452 -19.471 
ATOM     27  OD1 ASN A  27      24.658  -2.366 -18.897 
ATOM     28  ND2 ASN A  27      24.568  -3.560 -20.827 
ATOM     29  C   ASN A  27      25.467  -5.984 -16.812 
ATOM     30  O   ASN A  27      24.473  -6.696 -16.949 
ATOM     31  N   SER A  28      26.402  -6.226 -15.873 
ATOM     32  CA  SER A  28      26.317  -7.361 -15.002 
ATOM     33  CB  SER A  28      27.559  -7.517 -14.112 
ATOM     34  OG  SER A  28      28.707  -7.731 -14.919 
ATOM     35  C   SER A  28      25.149  -7.145 -14.100 
ATOM     36  O   SER A  28      24.492  -8.089 -13.668 
ATOM     37  N   ARG A  29      24.868  -5.864 -13.806 
ATOM     38  CA  ARG A  29      23.821  -5.471 -12.913 
ATOM     39  CB  ARG A  29      23.787  -3.948 -12.704 
ATOM     40  CG  ARG A  29      25.152  -3.369 -12.324 
ATOM     41  CD  ARG A  29      25.113  -1.897 -11.913 
ATOM     42  NE  ARG A  29      26.512  -1.383 -11.942 
ATOM     43  CZ  ARG A  29      27.390  -1.720 -10.952 
ATOM     44  NH1 ARG A  29      27.024  -2.618  -9.991 
ATOM     45  NH2 ARG A  29      28.642  -1.178 -10.929 
ATOM     46  C   ARG A  29      22.506  -5.884 -13.504 
ATOM     47  O   ARG A  29      21.579  -6.255 -12.784 
ATOM     48  N   TYR A  30      22.378  -5.784 -14.840 
ATOM     49  CA  TYR A  30      21.164  -6.163 -15.505 
ATOM     50  CB  TYR A  30      21.186  -5.817 -17.003 
ATOM     51  CG  TYR A  30      19.900  -6.271 -17.606 
ATOM     52  CD1 TYR A  30      18.727  -5.600 -17.348 
ATOM     53  CD2 TYR A  30      19.876  -7.357 -18.449 
ATOM     54  CE1 TYR A  30      17.543  -6.018 -17.911 
ATOM     55  CE2 TYR A  30      18.698  -7.778 -19.016 
ATOM     56  CZ  TYR A  30      17.529  -7.109 -18.746 
ATOM     57  OH  TYR A  30      16.316  -7.539 -19.327 
ATOM     58  C   TYR A  30      20.959  -7.638 -15.363 
ATOM     59  O   TYR A  30      19.855  -8.092 -15.068 
ATOM     60  N   THR A  31      22.033  -8.431 -15.551 
ATOM     61  CA  THR A  31      21.926  -9.861 -15.473 
ATOM     62  CB  THR A  31      23.230 -10.559 -15.736 
ATOM     63  OG1 THR A  31      23.715 -10.225 -17.028 
ATOM     64  CG2 THR A  31      23.003 -12.080 -15.628 
ATOM     65  C   THR A  31      21.490 -10.229 -14.091 
ATOM     66  O   THR A  31      20.646 -11.105 -13.907 
ATOM     67  N   HIS A  32      22.064  -9.557 -13.079 
ATOM     68  CA  HIS A  32      21.744  -9.842 -11.711 
ATOM     69  ND1 HIS A  32      22.771 -10.826  -8.882 
ATOM     70  CG  HIS A  32      22.450  -9.554  -9.301 
ATOM     71  CB  HIS A  32      22.623  -9.069 -10.710 
ATOM     72  NE2 HIS A  32      22.010  -9.743  -7.096 
ATOM     73  CD2 HIS A  32      21.986  -8.905  -8.198 
ATOM     74  CE1 HIS A  32      22.488 -10.885  -7.556 
ATOM     75  C   HIS A  32      20.311  -9.481 -11.477 
ATOM     76  O   HIS A  32      19.604 -10.145 -10.722 
ATOM     77  N   PHE A  33      19.841  -8.406 -12.133 
ATOM     78  CA  PHE A  33      18.494  -7.942 -11.975 
ATOM     79  CB  PHE A  33      18.233  -6.698 -12.850 
ATOM     80  CG  PHE A  33      16.831  -6.221 -12.683 
ATOM     81  CD1 PHE A  33      15.822  -6.729 -13.471 
ATOM     82  CD2 PHE A  33      16.525  -5.261 -11.749 
ATOM     83  CE1 PHE A  33      14.528  -6.288 -13.327 
ATOM     84  CE2 PHE A  33      15.232  -4.815 -11.599 
ATOM     85  CZ  PHE A  33      14.232  -5.330 -12.388 
ATOM     86  C   PHE A  33      17.577  -9.044 -12.410 
ATOM     87  O   PHE A  33      16.584  -9.337 -11.745 
ATOM     88  N   LEU A  34      17.891  -9.694 -13.546 
ATOM     89  CA  LEU A  34      17.052 -10.740 -14.056 
ATOM     90  CB  LEU A  34      17.509 -11.262 -15.429 
ATOM     91  CG  LEU A  34      17.352 -10.227 -16.561 
ATOM     92  CD1 LEU A  34      17.815 -10.799 -17.911 
ATOM     93  CD2 LEU A  34      15.914  -9.684 -16.622 
ATOM     94  C   LEU A  34      17.034 -11.895 -13.105 
ATOM     95  O   LEU A  34      15.977 -12.463 -12.835 
ATOM     96  N   THR A  35      18.201 -12.276 -12.555 
ATOM     97  CA  THR A  35      18.222 -13.429 -11.706 
ATOM     98  CB  THR A  35      19.611 -13.827 -11.277 
ATOM     99  OG1 THR A  35      19.582 -15.110 -10.672 
ATOM    100  CG2 THR A  35      20.183 -12.793 -10.291 
ATOM    101  C   THR A  35      17.370 -13.183 -10.496 
ATOM    102  O   THR A  35      16.600 -14.054 -10.093 
ATOM    103  N   GLN A  36      17.510 -12.004  -9.861 
ATOM    104  CA  GLN A  36      16.760 -11.714  -8.673 
ATOM    105  CB  GLN A  36      17.330 -10.515  -7.900 
ATOM    106  CG  GLN A  36      18.719 -10.776  -7.318 
ATOM    107  CD  GLN A  36      19.161  -9.521  -6.583 
ATOM    108  OE1 GLN A  36      18.999  -8.403  -7.076 
ATOM    109  NE2 GLN A  36      19.727  -9.702  -5.360 
ATOM    110  C   GLN A  36      15.306 -11.414  -8.928 
ATOM    111  O   GLN A  36      14.428 -11.820  -8.172 
ATOM    112  N   HIS A  37      15.041 -10.560  -9.926 
ATOM    113  CA  HIS A  37      13.739 -10.030 -10.232 
ATOM    114  ND1 HIS A  37      13.488  -7.875  -7.943 
ATOM    115  CG  HIS A  37      14.262  -7.931  -9.081 
ATOM    116  CB  HIS A  37      13.787  -8.508 -10.384 
ATOM    117  NE2 HIS A  37      15.483  -7.062  -7.395 
ATOM    118  CD2 HIS A  37      15.476  -7.429  -8.730 
ATOM    119  CE1 HIS A  37      14.268  -7.348  -6.966 
ATOM    120  C   HIS A  37      12.906 -10.649 -11.327 
ATOM    121  O   HIS A  37      11.752 -10.256 -11.466 
ATOM    122  N   TYR A  38      13.434 -11.530 -12.202 
ATOM    123  CA  TYR A  38      12.632 -11.883 -13.350 
ATOM    124  CB  TYR A  38      13.334 -11.414 -14.642 
ATOM    125  CG  TYR A  38      12.655 -11.872 -15.887 
ATOM    126  CD1 TYR A  38      11.465 -11.319 -16.304 
ATOM    127  CD2 TYR A  38      13.246 -12.841 -16.668 
ATOM    128  CE1 TYR A  38      10.868 -11.746 -17.467 
ATOM    129  CE2 TYR A  38      12.653 -13.271 -17.830 
ATOM    130  CZ  TYR A  38      11.459 -12.724 -18.231 
ATOM    131  OH  TYR A  38      10.848 -13.164 -19.425 
ATOM    132  C   TYR A  38      12.379 -13.364 -13.432 
ATOM    133  O   TYR A  38      13.285 -14.174 -13.250 
ATOM    134  N   ASP A  39      11.102 -13.741 -13.690 
ATOM    135  CA  ASP A  39      10.698 -15.112 -13.886 
ATOM    136  CB  ASP A  39      10.028 -15.729 -12.643 
ATOM    137  CG  ASP A  39       9.940 -17.238 -12.841 
ATOM    138  OD1 ASP A  39      10.562 -17.742 -13.815 
ATOM    139  OD2 ASP A  39       9.249 -17.904 -12.025 
ATOM    140  C   ASP A  39       9.669 -15.081 -14.984 
ATOM    141  O   ASP A  39       8.529 -14.682 -14.754 
ATOM    142  N   ALA A  40      10.037 -15.519 -16.207 
ATOM    143  CA  ALA A  40       9.168 -15.355 -17.343 
ATOM    144  CB  ALA A  40       9.809 -15.843 -18.652 
ATOM    145  C   ALA A  40       7.861 -16.082 -17.196 
ATOM    146  O   ALA A  40       6.812 -15.469 -17.390 
ATOM    147  N   LYS A  41       7.868 -17.386 -16.837 
ATOM    148  CA  LYS A  41       6.612 -18.091 -16.756 
ATOM    149  CB  LYS A  41       6.394 -19.072 -17.922 
ATOM    150  CG  LYS A  41       6.320 -18.394 -19.293 
ATOM    151  CD  LYS A  41       6.383 -19.380 -20.462 
ATOM    152  CE  LYS A  41       6.315 -18.723 -21.842 
ATOM    153  NZ  LYS A  41       6.395 -19.761 -22.893 
ATOM    154  C   LYS A  41       6.607 -18.900 -15.492 
ATOM    155  O   LYS A  41       6.979 -20.072 -15.469 
ATOM    156  N   PRO A  42       6.164 -18.261 -14.447 
ATOM    157  CA  PRO A  42       6.146 -18.766 -13.096 
ATOM    158  CD  PRO A  42       5.459 -16.998 -14.579 
ATOM    159  CB  PRO A  42       5.693 -17.583 -12.242 
ATOM    160  CG  PRO A  42       4.817 -16.760 -13.203 
ATOM    161  C   PRO A  42       5.350 -19.982 -12.740 
ATOM    162  O   PRO A  42       5.866 -20.776 -11.954 
ATOM    163  N   GLN A  43       4.106 -20.125 -13.253 
ATOM    164  CA  GLN A  43       3.233 -21.210 -12.882 
ATOM    165  CB  GLN A  43       3.921 -22.559 -12.575 
ATOM    166  CG  GLN A  43       2.969 -23.746 -12.437 
ATOM    167  CD  GLN A  43       2.653 -24.258 -13.835 
ATOM    168  OE1 GLN A  43       2.011 -23.577 -14.631 
ATOM    169  NE2 GLN A  43       3.125 -25.496 -14.144 
ATOM    170  C   GLN A  43       2.428 -20.772 -11.677 
ATOM    171  O   GLN A  43       1.781 -19.726 -11.696 
ATOM    172  N   GLY A  44       2.476 -21.564 -10.580 
ATOM    173  CA  GLY A  44       1.617 -21.423  -9.423 
ATOM    174  C   GLY A  44       1.682 -20.099  -8.711 
ATOM    175  O   GLY A  44       0.636 -19.515  -8.436 
ATOM    176  N   ARG A  45       2.881 -19.573  -8.391 
ATOM    177  CA  ARG A  45       2.966 -18.320  -7.681 
ATOM    178  CB  ARG A  45       2.277 -17.177  -8.444 
ATOM    179  CG  ARG A  45       2.951 -16.883  -9.786 
ATOM    180  CD  ARG A  45       2.084 -16.065 -10.743 
ATOM    181  NE  ARG A  45       2.134 -14.640 -10.313 
ATOM    182  CZ  ARG A  45       1.083 -13.819 -10.595 
ATOM    183  NH1 ARG A  45      -0.026 -14.325 -11.205 
ATOM    184  NH2 ARG A  45       1.132 -12.493 -10.270 
ATOM    185  C   ARG A  45       2.353 -18.422  -6.307 
ATOM    186  O   ARG A  45       1.777 -17.453  -5.809 
ATOM    187  N   ASP A  46       2.452 -19.607  -5.663 
ATOM    188  CA  ASP A  46       1.984 -19.790  -4.311 
ATOM    189  CB  ASP A  46       1.250 -21.127  -4.079 
ATOM    190  CG  ASP A  46       2.197 -22.277  -4.390 
ATOM    191  OD1 ASP A  46       3.256 -22.021  -5.022 
ATOM    192  OD2 ASP A  46       1.866 -23.431  -4.005 
ATOM    193  C   ASP A  46       3.161 -19.699  -3.376 
ATOM    194  O   ASP A  46       4.259 -19.317  -3.777 
ATOM    195  N   ASP A  47       2.954 -20.056  -2.089 
ATOM    196  CA  ASP A  47       3.986 -19.963  -1.086 
ATOM    197  CB  ASP A  47       3.505 -20.399   0.311 
ATOM    198  CG  ASP A  47       2.512 -19.366   0.829 
ATOM    199  OD1 ASP A  47       2.392 -18.285   0.192 
ATOM    200  OD2 ASP A  47       1.859 -19.643   1.870 
ATOM    201  C   ASP A  47       5.122 -20.868  -1.453 
ATOM    202  O   ASP A  47       6.290 -20.503  -1.321 
ATOM    203  N   ARG A  48       4.797 -22.077  -1.942 
ATOM    204  CA  ARG A  48       5.781 -23.061  -2.293 
ATOM    205  CB  ARG A  48       5.140 -24.351  -2.823 
ATOM    206  CG  ARG A  48       6.146 -25.430  -3.211 
ATOM    207  CD  ARG A  48       5.521 -26.560  -4.029 
ATOM    208  NE  ARG A  48       5.134 -25.982  -5.348 
ATOM    209  CZ  ARG A  48       4.541 -26.764  -6.297 
ATOM    210  NH1 ARG A  48       4.304 -28.084  -6.046 
ATOM    211  NH2 ARG A  48       4.179 -26.221  -7.497 
ATOM    212  C   ARG A  48       6.632 -22.511  -3.395 
ATOM    213  O   ARG A  48       7.843 -22.722  -3.421 
ATOM    214  N   TYR A  49       6.004 -21.778  -4.332 
ATOM    215  CA  TYR A  49       6.690 -21.207  -5.452 
ATOM    216  CB  TYR A  49       5.716 -20.385  -6.317 
ATOM    217  CG  TYR A  49       6.455 -19.484  -7.246 
ATOM    218  CD1 TYR A  49       6.995 -19.944  -8.423 
ATOM    219  CD2 TYR A  49       6.580 -18.149  -6.930 
ATOM    220  CE1 TYR A  49       7.662 -19.084  -9.266 
ATOM    221  CE2 TYR A  49       7.244 -17.287  -7.767 
ATOM    222  CZ  TYR A  49       7.787 -17.755  -8.938 
ATOM    223  OH  TYR A  49       8.468 -16.868  -9.798 
ATOM    224  C   TYR A  49       7.763 -20.299  -4.937 
ATOM    225  O   TYR A  49       8.907 -20.361  -5.387 
ATOM    226  N   CYS A  50       7.427 -19.442  -3.956 
ATOM    227  CA  CYS A  50       8.387 -18.513  -3.432 
ATOM    228  CB  CYS A  50       7.789 -17.543  -2.401 
ATOM    229  SG  CYS A  50       6.919 -16.168  -3.203 
ATOM    230  C   CYS A  50       9.521 -19.233  -2.772 
ATOM    231  O   CYS A  50      10.680 -18.874  -2.966 
ATOM    232  N   GLU A  51       9.232 -20.282  -1.984 
ATOM    233  CA  GLU A  51      10.291 -20.937  -1.274 
ATOM    234  CB  GLU A  51       9.814 -22.052  -0.328 
ATOM    235  CG  GLU A  51       9.046 -21.500   0.875 
ATOM    236  CD  GLU A  51       8.647 -22.660   1.776 
ATOM    237  OE1 GLU A  51       8.797 -23.834   1.341 
ATOM    238  OE2 GLU A  51       8.191 -22.384   2.918 
ATOM    239  C   GLU A  51      11.271 -21.539  -2.238 
ATOM    240  O   GLU A  51      12.477 -21.471  -2.014 
ATOM    241  N   SER A  52      10.782 -22.163  -3.323 
ATOM    242  CA  SER A  52      11.648 -22.819  -4.266 
ATOM    243  CB  SER A  52      10.871 -23.670  -5.287 
ATOM    244  OG  SER A  52      11.770 -24.296  -6.189 
ATOM    245  C   SER A  52      12.484 -21.840  -5.041 
ATOM    246  O   SER A  52      13.695 -22.015  -5.173 
ATOM    247  N   ILE A  53      11.853 -20.774  -5.572 
ATOM    248  CA  ILE A  53      12.510 -19.830  -6.436 
ATOM    249  CB  ILE A  53      11.569 -18.839  -7.063 
ATOM    250  CG1 ILE A  53      12.268 -18.100  -8.213 
ATOM    251  CG2 ILE A  53      11.022 -17.910  -5.967 
ATOM    252  CD1 ILE A  53      11.307 -17.285  -9.080 
ATOM    253  C   ILE A  53      13.564 -19.071  -5.697 
ATOM    254  O   ILE A  53      14.625 -18.777  -6.243 
ATOM    255  N   MET A  54      13.288 -18.724  -4.431 
ATOM    256  CA  MET A  54      14.208 -17.931  -3.681 
ATOM    257  CB  MET A  54      13.657 -17.630  -2.278 
ATOM    258  CG  MET A  54      14.129 -16.292  -1.716 
ATOM    259  SD  MET A  54      13.400 -14.851  -2.557 
ATOM    260  CE  MET A  54      13.965 -13.641  -1.327 
ATOM    261  C   MET A  54      15.482 -18.715  -3.574 
ATOM    262  O   MET A  54      16.577 -18.162  -3.661 
ATOM    263  N   ARG A  55      15.360 -20.040  -3.377 
ATOM    264  CA  ARG A  55      16.487 -20.926  -3.259 
ATOM    265  CB  ARG A  55      16.035 -22.353  -2.921 
ATOM    266  CG  ARG A  55      15.198 -22.413  -1.641 
ATOM    267  CD  ARG A  55      14.502 -23.757  -1.423 
ATOM    268  NE  ARG A  55      15.339 -24.566  -0.498 
ATOM    269  CZ  ARG A  55      15.110 -25.907  -0.399 
ATOM    270  NH1 ARG A  55      14.168 -26.490  -1.198 
ATOM    271  NH2 ARG A  55      15.823 -26.659   0.486 
ATOM    272  C   ARG A  55      17.249 -20.983  -4.555 
ATOM    273  O   ARG A  55      18.476 -20.907  -4.565 
ATOM    274  N   ARG A  56      16.538 -21.101  -5.694 
ATOM    275  CA  ARG A  56      17.186 -21.258  -6.971 
ATOM    276  CB  ARG A  56      16.203 -21.454  -8.140 
ATOM    277  CG  ARG A  56      15.409 -22.759  -8.083 
ATOM    278  CD  ARG A  56      14.767 -23.128  -9.423 
ATOM    279  NE  ARG A  56      13.877 -22.004  -9.821 
ATOM    280  CZ  ARG A  56      12.561 -22.008  -9.459 
ATOM    281  NH1 ARG A  56      12.047 -23.057  -8.752 
ATOM    282  NH2 ARG A  56      11.757 -20.960  -9.804 
ATOM    283  C   ARG A  56      17.993 -20.038  -7.297 
ATOM    284  O   ARG A  56      19.094 -20.132  -7.842 
ATOM    285  N   ARG A  57      17.434 -18.858  -6.981 
ATOM    286  CA  ARG A  57      17.989 -17.566  -7.272 
ATOM    287  CB  ARG A  57      16.981 -16.432  -7.028 
ATOM    288  CG  ARG A  57      15.720 -16.618  -7.872 
ATOM    289  CD  ARG A  57      16.007 -16.749  -9.368 
ATOM    290  NE  ARG A  57      14.774 -17.286 -10.009 
ATOM    291  CZ  ARG A  57      14.462 -16.937 -11.292 
ATOM    292  NH1 ARG A  57      15.255 -16.058 -11.970 
ATOM    293  NH2 ARG A  57      13.356 -17.462 -11.896 
ATOM    294  C   ARG A  57      19.215 -17.308  -6.446 
ATOM    295  O   ARG A  57      20.047 -16.489  -6.833 
ATOM    296  N   GLY A  58      19.345 -17.952  -5.266 
ATOM    297  CA  GLY A  58      20.518 -17.749  -4.452 
ATOM    298  C   GLY A  58      20.249 -16.676  -3.435 
ATOM    299  O   GLY A  58      21.171 -16.056  -2.910 
ATOM    300  N   LEU A  59      18.957 -16.404  -3.197 
ATOM    301  CA  LEU A  59      18.390 -15.442  -2.291 
ATOM    302  CB  LEU A  59      16.997 -14.993  -2.748 
ATOM    303  CG  LEU A  59      17.057 -14.335  -4.141 
ATOM    304  CD1 LEU A  59      15.690 -13.786  -4.573 
ATOM    305  CD2 LEU A  59      18.175 -13.282  -4.214 
ATOM    306  C   LEU A  59      18.342 -15.875  -0.842 
ATOM    307  O   LEU A  59      17.877 -15.107  -0.005 
ATOM    308  N   THR A  60      18.628 -17.158  -0.543 
ATOM    309  CA  THR A  60      18.521 -17.780   0.758 
ATOM    310  CB  THR A  60      18.422 -19.273   0.655 
ATOM    311  OG1 THR A  60      19.592 -19.810   0.057 
ATOM    312  CG2 THR A  60      17.192 -19.608  -0.204 
ATOM    313  C   THR A  60      19.582 -17.448   1.776 
ATOM    314  O   THR A  60      19.306 -17.592   2.964 
ATOM    315  N   SER A  61      20.833 -17.093   1.412 
ATOM    316  CA  SER A  61      21.758 -16.859   2.493 
ATOM    317  CB  SER A  61      22.957 -17.826   2.485 
ATOM    318  OG  SER A  61      22.517 -19.158   2.702 
ATOM    319  C   SER A  61      22.320 -15.475   2.407 
ATOM    320  O   SER A  61      23.186 -15.209   1.575 
ATOM    321  N   PRO A  62      21.889 -14.572   3.254 
ATOM    322  CA  PRO A  62      20.832 -14.844   4.197 
ATOM    323  CD  PRO A  62      22.847 -13.617   3.787 
ATOM    324  CB  PRO A  62      20.985 -13.822   5.320 
ATOM    325  CG  PRO A  62      22.467 -13.428   5.263 
ATOM    326  C   PRO A  62      19.514 -14.718   3.499 
ATOM    327  O   PRO A  62      19.488 -14.279   2.350 
ATOM    328  N   CYS A  63      18.409 -15.091   4.176 
ATOM    329  CA  CYS A  63      17.107 -15.029   3.577 
ATOM    330  CB  CYS A  63      15.980 -15.525   4.508 
ATOM    331  SG  CYS A  63      16.264 -17.191   5.180 
ATOM    332  C   CYS A  63      16.811 -13.590   3.286 
ATOM    333  O   CYS A  63      16.979 -12.728   4.148 
ATOM    334  N   LYS A  64      16.363 -13.286   2.050 
ATOM    335  CA  LYS A  64      16.024 -11.933   1.733 
ATOM    336  CB  LYS A  64      15.958 -11.675   0.217 
ATOM    337  CG  LYS A  64      15.947 -10.196  -0.175 
ATOM    338  CD  LYS A  64      16.188  -9.974  -1.671 
ATOM    339  CE  LYS A  64      16.192  -8.501  -2.084 
ATOM    340  NZ  LYS A  64      16.367  -8.389  -3.549 
ATOM    341  C   LYS A  64      14.671 -11.685   2.334 
ATOM    342  O   LYS A  64      13.782 -12.531   2.250 
ATOM    343  N   ASP A  65      14.485 -10.514   2.975 
ATOM    344  CA  ASP A  65      13.252 -10.245   3.660 
ATOM    345  CB  ASP A  65      13.310  -8.967   4.522 
ATOM    346  CG  ASP A  65      13.625  -7.757   3.647 
ATOM    347  OD1 ASP A  65      14.224  -7.939   2.553 
ATOM    348  OD2 ASP A  65      13.278  -6.626   4.077 
ATOM    349  C   ASP A  65      12.107 -10.144   2.699 
ATOM    350  O   ASP A  65      11.037 -10.700   2.946 
ATOM    351  N   ILE A  66      12.280  -9.419   1.579 
ATOM    352  CA  ILE A  66      11.198  -9.300   0.645 
ATOM    353  CB  ILE A  66      10.432  -8.019   0.848 
ATOM    354  CG1 ILE A  66       9.083  -8.013   0.109 
ATOM    355  CG2 ILE A  66      11.366  -6.859   0.468 
ATOM    356  CD1 ILE A  66       9.205  -8.016  -1.410 
ATOM    357  C   ILE A  66      11.805  -9.311  -0.725 
ATOM    358  O   ILE A  66      12.863  -8.720  -0.940 
ATOM    359  N   ASN A  67      11.179 -10.019  -1.688 
ATOM    360  CA  ASN A  67      11.720 -10.015  -3.017 
ATOM    361  CB  ASN A  67      12.741 -11.139  -3.259 
ATOM    362  CG  ASN A  67      13.477 -10.847  -4.558 
ATOM    363  OD1 ASN A  67      14.272  -9.911  -4.638 
ATOM    364  ND2 ASN A  67      13.214 -11.676  -5.603 
ATOM    365  C   ASN A  67      10.584 -10.205  -3.973 
ATOM    366  O   ASN A  67       9.740 -11.082  -3.786 
ATOM    367  N   THR A  68      10.556  -9.392  -5.048 
ATOM    368  CA  THR A  68       9.471  -9.467  -5.982 
ATOM    369  CB  THR A  68       8.762  -8.158  -6.145 
ATOM    370  OG1 THR A  68       8.269  -7.721  -4.886 
ATOM    371  CG2 THR A  68       7.598  -8.348  -7.130 
ATOM    372  C   THR A  68       9.996  -9.879  -7.324 
ATOM    373  O   THR A  68      11.059  -9.439  -7.762 
ATOM    374  N   PHE A  69       9.236 -10.761  -8.006 
ATOM    375  CA  PHE A  69       9.601 -11.241  -9.309 
ATOM    376  CB  PHE A  69       9.527 -12.774  -9.435 
ATOM    377  CG  PHE A  69      10.543 -13.384  -8.526 
ATOM    378  CD1 PHE A  69      11.831 -13.609  -8.956 
ATOM    379  CD2 PHE A  69      10.207 -13.734  -7.237 
ATOM    380  CE1 PHE A  69      12.768 -14.171  -8.120 
ATOM    381  CE2 PHE A  69      11.140 -14.295  -6.395 
ATOM    382  CZ  PHE A  69      12.423 -14.515  -6.835 
ATOM    383  C   PHE A  69       8.608 -10.690 -10.287 
ATOM    384  O   PHE A  69       7.415 -10.605 -10.001 
ATOM    385  N   ILE A  70       9.099 -10.300 -11.480 
ATOM    386  CA  ILE A  70       8.279  -9.766 -12.530 
ATOM    387  CB  ILE A  70       8.894  -8.585 -13.228 
ATOM    388  CG1 ILE A  70       9.137  -7.438 -12.235 
ATOM    389  CG2 ILE A  70       7.982  -8.201 -14.407 
ATOM    390  CD1 ILE A  70      10.026  -6.325 -12.786 
ATOM    391  C   ILE A  70       8.146 -10.852 -13.550 
ATOM    392  O   ILE A  70       9.106 -11.572 -13.824 
ATOM    393  N   HIS A  71       6.934 -11.011 -14.122 
ATOM    394  CA  HIS A  71       6.704 -12.056 -15.078 
ATOM    395  ND1 HIS A  71       6.623 -14.322 -12.875 
ATOM    396  CG  HIS A  71       5.646 -13.442 -13.288 
ATOM    397  CB  HIS A  71       5.509 -12.942 -14.696 
ATOM    398  NE2 HIS A  71       5.416 -13.823 -11.074 
ATOM    399  CD2 HIS A  71       4.918 -13.148 -12.176 
ATOM    400  CE1 HIS A  71       6.439 -14.514 -11.544 
ATOM    401  C   HIS A  71       6.415 -11.410 -16.399 
ATOM    402  O   HIS A  71       6.310 -10.188 -16.486 
ATOM    403  N   GLY A  72       6.286 -12.218 -17.476 
ATOM    404  CA  GLY A  72       6.017 -11.656 -18.772 
ATOM    405  C   GLY A  72       7.295 -11.593 -19.560 
ATOM    406  O   GLY A  72       8.294 -12.209 -19.193 
ATOM    407  N   ASN A  73       7.269 -10.867 -20.702 
ATOM    408  CA  ASN A  73       8.405 -10.782 -21.584 
ATOM    409  CB  ASN A  73       8.034 -10.508 -23.057 
ATOM    410  CG  ASN A  73       7.346  -9.151 -23.163 
ATOM    411  OD1 ASN A  73       7.968  -8.146 -23.502 
ATOM    412  ND2 ASN A  73       6.017  -9.119 -22.872 
ATOM    413  C   ASN A  73       9.371  -9.723 -21.133 
ATOM    414  O   ASN A  73       8.994  -8.716 -20.538 
ATOM    415  N   LYS A  74      10.668  -9.952 -21.434 
ATOM    416  CA  LYS A  74      11.764  -9.101 -21.052 
ATOM    417  CB  LYS A  74      13.152  -9.709 -21.329 
ATOM    418  CG  LYS A  74      13.502 -10.903 -20.438 
ATOM    419  CD  LYS A  74      14.866 -11.514 -20.762 
ATOM    420  CE  LYS A  74      14.989 -11.999 -22.206 
ATOM    421  NZ  LYS A  74      16.380 -12.427 -22.480 
ATOM    422  C   LYS A  74      11.726  -7.769 -21.741 
ATOM    423  O   LYS A  74      12.108  -6.759 -21.152 
ATOM    424  N   ARG A  75      11.268  -7.726 -23.005 
ATOM    425  CA  ARG A  75      11.336  -6.518 -23.783 
ATOM    426  CB  ARG A  75      10.706  -6.680 -25.174 
ATOM    427  CG  ARG A  75      11.275  -7.856 -25.964 
ATOM    428  CD  ARG A  75      10.777  -7.928 -27.407 
ATOM    429  NE  ARG A  75       9.288  -7.909 -27.372 
ATOM    430  CZ  ARG A  75       8.587  -9.047 -27.093 
ATOM    431  NH1 ARG A  75       9.247 -10.192 -26.754 
ATOM    432  NH2 ARG A  75       7.223  -9.036 -27.147 
ATOM    433  C   ARG A  75      10.568  -5.434 -23.096 
ATOM    434  O   ARG A  75      11.000  -4.283 -23.058 
ATOM    435  N   SER A  76       9.396  -5.775 -22.533 
ATOM    436  CA  SER A  76       8.562  -4.791 -21.905 
ATOM    437  CB  SER A  76       7.236  -5.385 -21.396 
ATOM    438  OG  SER A  76       6.471  -5.878 -22.487 
ATOM    439  C   SER A  76       9.281  -4.196 -20.730 
ATOM    440  O   SER A  76       9.132  -3.009 -20.441 
ATOM    441  N   ILE A  77      10.063  -5.017 -20.003 
ATOM    442  CA  ILE A  77      10.777  -4.552 -18.848 
ATOM    443  CB  ILE A  77      11.426  -5.664 -18.076 
ATOM    444  CG1 ILE A  77      10.357  -6.647 -17.572 
ATOM    445  CG2 ILE A  77      12.260  -5.039 -16.946 
ATOM    446  CD1 ILE A  77      10.932  -7.947 -17.010 
ATOM    447  C   ILE A  77      11.850  -3.586 -19.254 
ATOM    448  O   ILE A  77      12.029  -2.547 -18.626 
ATOM    449  N   LYS A  78      12.600  -3.902 -20.324 
ATOM    450  CA  LYS A  78      13.670  -3.048 -20.763 
ATOM    451  CB  LYS A  78      14.457  -3.613 -21.957 
ATOM    452  CG  LYS A  78      15.314  -4.836 -21.619 
ATOM    453  CD  LYS A  78      15.896  -5.526 -22.854 
ATOM    454  CE  LYS A  78      16.828  -6.696 -22.531 
ATOM    455  NZ  LYS A  78      16.037  -7.912 -22.246 
ATOM    456  C   LYS A  78      13.105  -1.727 -21.186 
ATOM    457  O   LYS A  78      13.736  -0.686 -21.012 
ATOM    458  N   ALA A  79      11.881  -1.748 -21.741 
ATOM    459  CA  ALA A  79      11.200  -0.603 -22.284 
ATOM    460  CB  ALA A  79       9.821  -0.951 -22.871 
ATOM    461  C   ALA A  79      10.987   0.445 -21.231 
ATOM    462  O   ALA A  79      10.878   1.630 -21.545 
ATOM    463  N   ILE A  80      10.868   0.044 -19.956 
ATOM    464  CA  ILE A  80      10.626   1.016 -18.927 
ATOM    465  CB  ILE A  80      10.255   0.446 -17.581 
ATOM    466  CG1 ILE A  80      11.316  -0.473 -16.984 
ATOM    467  CG2 ILE A  80       8.892  -0.240 -17.747 
ATOM    468  CD1 ILE A  80      10.900  -1.026 -15.623 
ATOM    469  C   ILE A  80      11.745   2.022 -18.874 
ATOM    470  O   ILE A  80      11.546   3.160 -18.452 
ATOM    471  N   CYS A  81      12.966   1.624 -19.275 
ATOM    472  CA  CYS A  81      14.117   2.486 -19.280 
ATOM    473  CB  CYS A  81      15.428   1.734 -19.567 
ATOM    474  SG  CYS A  81      15.754   0.459 -18.312 
ATOM    475  C   CYS A  81      13.959   3.596 -20.289 
ATOM    476  O   CYS A  81      14.689   4.586 -20.237 
ATOM    477  N   GLU A  82      13.062   3.434 -21.284 
ATOM    478  CA  GLU A  82      12.862   4.454 -22.277 
ATOM    479  CB  GLU A  82      12.970   3.920 -23.715 
ATOM    480  CG  GLU A  82      11.961   2.809 -24.013 
ATOM    481  CD  GLU A  82      12.156   2.352 -25.452 
ATOM    482  OE1 GLU A  82      12.213   3.228 -26.356 
ATOM    483  OE2 GLU A  82      12.249   1.114 -25.666 
ATOM    484  C   GLU A  82      11.484   5.028 -22.107 
ATOM    485  O   GLU A  82      10.696   4.562 -21.287 
ATOM    486  N   ASN A  83      11.173   6.085 -22.884 
ATOM    487  CA  ASN A  83       9.911   6.767 -22.808 
ATOM    488  CB  ASN A  83       9.851   8.042 -23.664 
ATOM    489  CG  ASN A  83      10.676   9.103 -22.944 
ATOM    490  OD1 ASN A  83      10.664   9.185 -21.715 
ATOM    491  ND2 ASN A  83      11.416   9.938 -23.723 
ATOM    492  C   ASN A  83       8.817   5.839 -23.229 
ATOM    493  O   ASN A  83       7.665   6.001 -22.831 
ATOM    494  N   LYS A  84       9.156   4.826 -24.043 
ATOM    495  CA  LYS A  84       8.180   3.925 -24.580 
ATOM    496  CB  LYS A  84       8.857   2.817 -25.416 
ATOM    497  CG  LYS A  84       7.921   1.834 -26.122 
ATOM    498  CD  LYS A  84       7.153   0.911 -25.178 
ATOM    499  CE  LYS A  84       6.396  -0.197 -25.909 
ATOM    500  NZ  LYS A  84       7.357  -1.190 -26.441 
ATOM    501  C   LYS A  84       7.386   3.298 -23.466 
ATOM    502  O   LYS A  84       6.161   3.232 -23.563 
ATOM    503  N   ASN A  85       8.029   2.807 -22.383 
ATOM    504  CA  ASN A  85       7.206   2.217 -21.358 
ATOM    505  CB  ASN A  85       7.343   0.680 -21.318 
ATOM    506  CG  ASN A  85       6.232   0.074 -20.468 
ATOM    507  OD1 ASN A  85       5.067   0.455 -20.576 
ATOM    508  ND2 ASN A  85       6.604  -0.897 -19.592 
ATOM    509  C   ASN A  85       7.600   2.737 -20.000 
ATOM    510  O   ASN A  85       7.516   2.004 -19.015 
ATOM    511  N   GLY A  86       7.987   4.025 -19.869 
ATOM    512  CA  GLY A  86       8.358   4.440 -18.541 
ATOM    513  C   GLY A  86       8.406   5.935 -18.432 
ATOM    514  O   GLY A  86       8.529   6.651 -19.426 
ATOM    515  N   ASN A  87       8.313   6.432 -17.176 
ATOM    516  CA  ASN A  87       8.388   7.834 -16.866 
ATOM    517  CB  ASN A  87       7.070   8.434 -16.338 
ATOM    518  CG  ASN A  87       6.033   8.383 -17.450 
ATOM    519  OD1 ASN A  87       5.564   7.312 -17.828 
ATOM    520  ND2 ASN A  87       5.650   9.574 -17.983 
ATOM    521  C   ASN A  87       9.381   7.966 -15.753 
ATOM    522  O   ASN A  87       9.660   7.005 -15.039 
ATOM    523  N   PRO A  88       9.943   9.130 -15.590 
ATOM    524  CA  PRO A  88      10.890   9.367 -14.542 
ATOM    525  CD  PRO A  88       9.915  10.189 -16.582 
ATOM    526  CB  PRO A  88      11.522  10.727 -14.851 
ATOM    527  CG  PRO A  88      10.555  11.384 -15.857 
ATOM    528  C   PRO A  88      10.168   9.304 -13.236 
ATOM    529  O   PRO A  88       9.050   9.812 -13.144 
ATOM    530  N   HIS A  89      10.804   8.706 -12.212 
ATOM    531  CA  HIS A  89      10.210   8.527 -10.923 
ATOM    532  ND1 HIS A  89       7.895   6.729  -9.424 
ATOM    533  CG  HIS A  89       9.268   6.743  -9.344 
ATOM    534  CB  HIS A  89      10.169   7.046 -10.506 
ATOM    535  NE2 HIS A  89       8.415   6.182  -7.333 
ATOM    536  CD2 HIS A  89       9.569   6.408  -8.061 
ATOM    537  CE1 HIS A  89       7.434   6.387  -8.195 
ATOM    538  C   HIS A  89      11.094   9.291 -10.006 
ATOM    539  O   HIS A  89      12.249   9.524 -10.348 
ATOM    540  N   ARG A  90      10.614   9.570  -8.777 
ATOM    541  CA  ARG A  90      11.134  10.633  -7.973 
ATOM    542  CB  ARG A  90      10.638  10.532  -6.524 
ATOM    543  CG  ARG A  90       9.118  10.621  -6.401 
ATOM    544  CD  ARG A  90       8.581  12.052  -6.436 
ATOM    545  NE  ARG A  90       7.099  11.972  -6.308 
ATOM    546  CZ  ARG A  90       6.398  13.027  -5.801 
ATOM    547  NH1 ARG A  90       7.050  14.164  -5.418 
ATOM    548  NH2 ARG A  90       5.043  12.938  -5.660 
ATOM    549  C   ARG A  90      12.627  10.723  -7.915 
ATOM    550  O   ARG A  90      13.186  11.625  -8.535 
ATOM    551  N   GLU A  91      13.353   9.801  -7.262 
ATOM    552  CA  GLU A  91      14.755  10.115  -7.224 
ATOM    553  CB  GLU A  91      15.367  10.061  -5.812 
ATOM    554  CG  GLU A  91      14.958  11.232  -4.914 
ATOM    555  CD  GLU A  91      13.537  11.000  -4.427 
ATOM    556  OE1 GLU A  91      13.280   9.918  -3.836 
ATOM    557  OE2 GLU A  91      12.688  11.907  -4.644 
ATOM    558  C   GLU A  91      15.504   9.143  -8.074 
ATOM    559  O   GLU A  91      15.859   8.056  -7.623 
ATOM    560  N   ASN A  92      15.780   9.542  -9.330 
ATOM    561  CA  ASN A  92      16.570   8.776 -10.253 
ATOM    562  CB  ASN A  92      18.015   8.583  -9.762 
ATOM    563  CG  ASN A  92      18.669   9.953  -9.678 
ATOM    564  OD1 ASN A  92      18.547  10.766 -10.593 
ATOM    565  ND2 ASN A  92      19.371  10.227  -8.547 
ATOM    566  C   ASN A  92      15.991   7.412 -10.460 
ATOM    567  O   ASN A  92      16.733   6.456 -10.678 
ATOM    568  N   LEU A  93      14.653   7.283 -10.421 
ATOM    569  CA  LEU A  93      14.046   5.998 -10.644 
ATOM    570  CB  LEU A  93      13.196   5.499  -9.462 
ATOM    571  CG  LEU A  93      14.013   5.127  -8.208 
ATOM    572  CD1 LEU A  93      13.097   4.644  -7.072 
ATOM    573  CD2 LEU A  93      15.107   4.099  -8.543 
ATOM    574  C   LEU A  93      13.141   6.137 -11.825 
ATOM    575  O   LEU A  93      12.979   7.226 -12.373 
ATOM    576  N   ARG A  94      12.563   5.007 -12.286 
ATOM    577  CA  ARG A  94      11.651   5.047 -13.395 
ATOM    578  CB  ARG A  94      12.264   4.533 -14.706 
ATOM    579  CG  ARG A  94      13.421   5.410 -15.185 
ATOM    580  CD  ARG A  94      13.981   5.008 -16.550 
ATOM    581  NE  ARG A  94      12.929   5.315 -17.557 
ATOM    582  CZ  ARG A  94      12.803   6.585 -18.040 
ATOM    583  NH1 ARG A  94      13.625   7.577 -17.590 
ATOM    584  NH2 ARG A  94      11.843   6.868 -18.966 
ATOM    585  C   ARG A  94      10.481   4.169 -13.054 
ATOM    586  O   ARG A  94      10.637   3.137 -12.403 
ATOM    587  N   ILE A  95       9.268   4.577 -13.488 
ATOM    588  CA  ILE A  95       8.059   3.839 -13.228 
ATOM    589  CB  ILE A  95       7.025   4.653 -12.501 
ATOM    590  CG1 ILE A  95       5.820   3.791 -12.084 
ATOM    591  CG2 ILE A  95       6.656   5.846 -13.397 
ATOM    592  CD1 ILE A  95       6.118   2.807 -10.956 
ATOM    593  C   ILE A  95       7.471   3.433 -14.552 
ATOM    594  O   ILE A  95       7.417   4.230 -15.487 
ATOM    595  N   SER A  96       7.017   2.167 -14.668 
ATOM    596  CA  SER A  96       6.520   1.669 -15.924 
ATOM    597  CB  SER A  96       6.521   0.132 -16.021 
ATOM    598  OG  SER A  96       5.638  -0.423 -15.057 
ATOM    599  C   SER A  96       5.122   2.137 -16.200 
ATOM    600  O   SER A  96       4.324   2.355 -15.289 
ATOM    601  N   LYS A  97       4.824   2.366 -17.497 
ATOM    602  CA  LYS A  97       3.513   2.735 -17.955 
ATOM    603  CB  LYS A  97       3.499   3.283 -19.390 
ATOM    604  CG  LYS A  97       4.096   4.687 -19.504 
ATOM    605  CD  LYS A  97       4.273   5.153 -20.949 
ATOM    606  CE  LYS A  97       4.718   6.611 -21.063 
ATOM    607  NZ  LYS A  97       6.152   6.728 -20.709 
ATOM    608  C   LYS A  97       2.610   1.543 -17.924 
ATOM    609  O   LYS A  97       1.429   1.655 -17.600 
ATOM    610  N   SER A  98       3.157   0.372 -18.304 
ATOM    611  CA  SER A  98       2.430  -0.864 -18.402 
ATOM    612  CB  SER A  98       3.113  -1.826 -19.387 
ATOM    613  OG  SER A  98       2.438  -3.069 -19.433 
ATOM    614  C   SER A  98       2.391  -1.529 -17.062 
ATOM    615  O   SER A  98       3.191  -1.233 -16.178 
ATOM    616  N   SER A  99       1.438  -2.468 -16.892 
ATOM    617  CA  SER A  99       1.316  -3.181 -15.654 
ATOM    618  CB  SER A  99      -0.138  -3.329 -15.182 
ATOM    619  OG  SER A  99      -0.171  -4.036 -13.953 
ATOM    620  C   SER A  99       1.866  -4.551 -15.901 
ATOM    621  O   SER A  99       1.756  -5.075 -17.006 
ATOM    622  N   PHE A 100       2.499  -5.160 -14.875 
ATOM    623  CA  PHE A 100       3.096  -6.452 -15.063 
ATOM    624  CB  PHE A 100       4.625  -6.462 -14.858 
ATOM    625  CG  PHE A 100       5.327  -5.637 -15.887 
ATOM    626  CD1 PHE A 100       5.439  -4.271 -15.743 
ATOM    627  CD2 PHE A 100       5.897  -6.234 -16.988 
ATOM    628  CE1 PHE A 100       6.097  -3.516 -16.687 
ATOM    629  CE2 PHE A 100       6.556  -5.484 -17.934 
ATOM    630  CZ  PHE A 100       6.657  -4.121 -17.787 
ATOM    631  C   PHE A 100       2.572  -7.384 -14.016 
ATOM    632  O   PHE A 100       2.195  -6.966 -12.922 
ATOM    633  N   GLN A 101       2.513  -8.691 -14.344 
ATOM    634  CA  GLN A 101       2.171  -9.658 -13.345 
ATOM    635  CB  GLN A 101       1.839 -11.052 -13.904 
ATOM    636  CG  GLN A 101       0.489 -11.131 -14.617 
ATOM    637  CD  GLN A 101      -0.593 -11.194 -13.547 
ATOM    638  OE1 GLN A 101      -0.366 -11.697 -12.449 
ATOM    639  NE2 GLN A 101      -1.804 -10.667 -13.873 
ATOM    640  C   GLN A 101       3.394  -9.793 -12.496 
ATOM    641  O   GLN A 101       4.508  -9.873 -13.015 
ATOM    642  N   VAL A 102       3.218  -9.802 -11.161 
ATOM    643  CA  VAL A 102       4.354  -9.886 -10.293 
ATOM    644  CB  VAL A 102       4.759  -8.562  -9.714 
ATOM    645  CG1 VAL A 102       5.195  -7.637 -10.861 
ATOM    646  CG2 VAL A 102       3.584  -8.007  -8.887 
ATOM    647  C   VAL A 102       4.011 -10.774  -9.139 
ATOM    648  O   VAL A 102       2.841 -11.025  -8.854 
ATOM    649  N   THR A 103       5.050 -11.314  -8.467 
ATOM    650  CA  THR A 103       4.829 -12.120  -7.304 
ATOM    651  CB  THR A 103       5.112 -13.577  -7.530 
ATOM    652  OG1 THR A 103       4.295 -14.080  -8.577 
ATOM    653  CG2 THR A 103       4.826 -14.343  -6.226 
ATOM    654  C   THR A 103       5.781 -11.637  -6.255 
ATOM    655  O   THR A 103       6.988 -11.574  -6.489 
ATOM    656  N   THR A 104       5.262 -11.297  -5.057 
ATOM    657  CA  THR A 104       6.109 -10.812  -4.005 
ATOM    658  CB  THR A 104       5.546  -9.614  -3.295 
ATOM    659  OG1 THR A 104       5.356  -8.546  -4.210 
ATOM    660  CG2 THR A 104       6.514  -9.193  -2.176 
ATOM    661  C   THR A 104       6.242 -11.896  -2.986 
ATOM    662  O   THR A 104       5.251 -12.502  -2.581 
ATOM    663  N   CYS A 105       7.490 -12.172  -2.555 
ATOM    664  CA  CYS A 105       7.738 -13.200  -1.586 
ATOM    665  CB  CYS A 105       8.849 -14.165  -2.029 
ATOM    666  SG  CYS A 105       8.448 -14.908  -3.639 
ATOM    667  C   CYS A 105       8.189 -12.511  -0.339 
ATOM    668  O   CYS A 105       9.178 -11.779  -0.349 
ATOM    669  N   LYS A 106       7.459 -12.730   0.774 
ATOM    670  CA  LYS A 106       7.781 -12.086   2.014 
ATOM    671  CB  LYS A 106       6.585 -11.338   2.628 
ATOM    672  CG  LYS A 106       6.127 -10.139   1.793 
ATOM    673  CD  LYS A 106       4.735  -9.634   2.178 
ATOM    674  CE  LYS A 106       4.309  -8.374   1.425 
ATOM    675  NZ  LYS A 106       5.014  -7.194   1.974 
ATOM    676  C   LYS A 106       8.204 -13.134   2.988 
ATOM    677  O   LYS A 106       7.514 -14.131   3.203 
ATOM    678  N   LEU A 107       9.370 -12.908   3.618 
ATOM    679  CA  LEU A 107       9.910 -13.866   4.533 
ATOM    680  CB  LEU A 107      11.381 -13.570   4.883 
ATOM    681  CG  LEU A 107      12.026 -14.570   5.857 
ATOM    682  CD1 LEU A 107      12.138 -15.973   5.238 
ATOM    683  CD2 LEU A 107      13.375 -14.044   6.370 
ATOM    684  C   LEU A 107       9.105 -13.824   5.787 
ATOM    685  O   LEU A 107       8.661 -12.764   6.225 
ATOM    686  N   HIS A 108       8.855 -15.005   6.380 
ATOM    687  CA  HIS A 108       8.191 -15.020   7.648 
ATOM    688  ND1 HIS A 108       6.503 -17.160   5.722 
ATOM    689  CG  HIS A 108       6.507 -16.861   7.063 
ATOM    690  CB  HIS A 108       6.725 -15.489   7.618 
ATOM    691  NE2 HIS A 108       6.076 -19.059   6.793 
ATOM    692  CD2 HIS A 108       6.247 -18.033   7.703 
ATOM    693  CE1 HIS A 108       6.239 -18.488   5.615 
ATOM    694  C   HIS A 108       8.993 -15.906   8.534 
ATOM    695  O   HIS A 108       9.644 -16.843   8.076 
ATOM    696  N   GLY A 109       8.958 -15.620   9.846 
ATOM    697  CA  GLY A 109       9.793 -16.334  10.759 
ATOM    698  C   GLY A 109      10.861 -15.362  11.144 
ATOM    699  O   GLY A 109      11.206 -14.465  10.376 
ATOM    700  N   GLY A 110      11.378 -15.513  12.376 
ATOM    701  CA  GLY A 110      12.344 -14.642  12.983 
ATOM    702  C   GLY A 110      13.717 -14.700  12.379 
ATOM    703  O   GLY A 110      14.419 -13.689  12.376 
ATOM    704  N   SER A 111      14.166 -15.876  11.892 
ATOM    705  CA  SER A 111      15.555 -15.993  11.521 
ATOM    706  CB  SER A 111      16.129 -17.404  11.740 
ATOM    707  OG  SER A 111      17.494 -17.439  11.353 
ATOM    708  C   SER A 111      15.827 -15.629  10.092 
ATOM    709  O   SER A 111      15.060 -15.888   9.167 
ATOM    710  N   PRO A 112      16.953 -14.967   9.967 
ATOM    711  CA  PRO A 112      17.492 -14.571   8.686 
ATOM    712  CD  PRO A 112      17.334 -14.031  11.015 
ATOM    713  CB  PRO A 112      18.504 -13.462   8.973 
ATOM    714  CG  PRO A 112      18.025 -12.860  10.301 
ATOM    715  C   PRO A 112      18.112 -15.709   7.930 
ATOM    716  O   PRO A 112      18.498 -15.507   6.778 
ATOM    717  N   TRP A 113      18.254 -16.900   8.543 
ATOM    718  CA  TRP A 113      18.952 -17.947   7.848 
ATOM    719  CB  TRP A 113      20.140 -18.493   8.653 
ATOM    720  CG  TRP A 113      21.239 -17.473   8.801 
ATOM    721  CD2 TRP A 113      22.171 -17.157   7.757 
ATOM    722  CD1 TRP A 113      21.549 -16.668   9.857 
ATOM    723  NE1 TRP A 113      22.625 -15.874   9.541 
ATOM    724  CE2 TRP A 113      23.017 -16.164   8.250 
ATOM    725  CE3 TRP A 113      22.310 -17.654   6.495 
ATOM    726  CZ2 TRP A 113      24.022 -15.652   7.480 
ATOM    727  CZ3 TRP A 113      23.322 -17.137   5.721 
ATOM    728  CH2 TRP A 113      24.162 -16.156   6.206 
ATOM    729  C   TRP A 113      18.019 -19.078   7.526 
ATOM    730  O   TRP A 113      16.980 -19.259   8.157 
ATOM    731  N   PRO A 114      18.387 -19.844   6.525 
ATOM    732  CA  PRO A 114      17.605 -20.941   6.018 
ATOM    733  CD  PRO A 114      19.726 -19.807   5.959 
ATOM    734  CB  PRO A 114      18.412 -21.510   4.849 
ATOM    735  CG  PRO A 114      19.865 -21.131   5.190 
ATOM    736  C   PRO A 114      17.349 -21.963   7.077 
ATOM    737  O   PRO A 114      18.132 -22.055   8.021 
ATOM    738  N   PRO A 115      16.287 -22.717   6.949 
ATOM    739  CA  PRO A 115      15.417 -22.592   5.810 
ATOM    740  CD  PRO A 115      16.308 -24.080   7.460 
ATOM    741  CB  PRO A 115      14.554 -23.850   5.796 
ATOM    742  CG  PRO A 115      15.436 -24.898   6.494 
ATOM    743  C   PRO A 115      14.624 -21.326   5.826 
ATOM    744  O   PRO A 115      14.324 -20.822   6.907 
ATOM    745  N   CYS A 116      14.262 -20.805   4.637 
ATOM    746  CA  CYS A 116      13.552 -19.559   4.576 
ATOM    747  CB  CYS A 116      14.136 -18.609   3.509 
ATOM    748  SG  CYS A 116      15.947 -18.432   3.606 
ATOM    749  C   CYS A 116      12.141 -19.851   4.153 
ATOM    750  O   CYS A 116      11.913 -20.416   3.083 
ATOM    751  N   GLN A 117      11.145 -19.461   4.980 
ATOM    752  CA  GLN A 117       9.776 -19.689   4.605 
ATOM    753  CB  GLN A 117       8.829 -20.057   5.761 
ATOM    754  CG  GLN A 117       9.262 -21.272   6.578 
ATOM    755  CD  GLN A 117       9.944 -20.724   7.818 
ATOM    756  OE1 GLN A 117      10.525 -19.641   7.791 
ATOM    757  NE2 GLN A 117       9.847 -21.480   8.943 
ATOM    758  C   GLN A 117       9.264 -18.399   4.045 
ATOM    759  O   GLN A 117       9.593 -17.322   4.542 
ATOM    760  N   TYR A 118       8.444 -18.476   2.979 
ATOM    761  CA  TYR A 118       7.961 -17.279   2.352 
ATOM    762  CB  TYR A 118       8.554 -17.047   0.952 
ATOM    763  CG  TYR A 118      10.003 -16.728   1.079 
ATOM    764  CD1 TYR A 118      10.406 -15.445   1.371 
ATOM    765  CD2 TYR A 118      10.958 -17.702   0.895 
ATOM    766  CE1 TYR A 118      11.740 -15.138   1.486 
ATOM    767  CE2 TYR A 118      12.294 -17.401   1.008 
ATOM    768  CZ  TYR A 118      12.686 -16.117   1.304 
ATOM    769  OH  TYR A 118      14.057 -15.806   1.420 
ATOM    770  C   TYR A 118       6.480 -17.356   2.150 
ATOM    771  O   TYR A 118       5.907 -18.436   2.018 
ATOM    772  N   ARG A 119       5.827 -16.174   2.139 
ATOM    773  CA  ARG A 119       4.427 -16.059   1.843 
ATOM    774  CB  ARG A 119       3.652 -15.202   2.858 
ATOM    775  CG  ARG A 119       3.673 -15.788   4.269 
ATOM    776  CD  ARG A 119       2.594 -16.840   4.518 
ATOM    777  NE  ARG A 119       2.885 -17.449   5.844 
ATOM    778  CZ  ARG A 119       1.863 -17.879   6.638 
ATOM    779  NH1 ARG A 119       0.571 -17.731   6.223 
ATOM    780  NH2 ARG A 119       2.135 -18.448   7.848 
ATOM    781  C   ARG A 119       4.365 -15.344   0.526 
ATOM    782  O   ARG A 119       5.061 -14.349   0.325 
ATOM    783  N   ALA A 120       3.524 -15.828  -0.411 
ATOM    784  CA  ALA A 120       3.516 -15.241  -1.722 
ATOM    785  CB  ALA A 120       3.540 -16.279  -2.857 
ATOM    786  C   ALA A 120       2.290 -14.411  -1.918 
ATOM    787  O   ALA A 120       1.191 -14.774  -1.498 
ATOM    788  N   THR A 121       2.473 -13.235  -2.553 
ATOM    789  CA  THR A 121       1.362 -12.387  -2.858 
ATOM    790  CB  THR A 121       1.414 -11.077  -2.132 
ATOM    791  OG1 THR A 121       1.493 -11.279  -0.729 
ATOM    792  CG2 THR A 121       0.136 -10.304  -2.467 
ATOM    793  C   THR A 121       1.454 -12.058  -4.319 
ATOM    794  O   THR A 121       2.368 -11.355  -4.746 
ATOM    795  N   ALA A 122       0.503 -12.561  -5.131 
ATOM    796  CA  ALA A 122       0.506 -12.258  -6.535 
ATOM    797  CB  ALA A 122      -0.363 -13.214  -7.372 
ATOM    798  C   ALA A 122      -0.051 -10.879  -6.695 
ATOM    799  O   ALA A 122      -0.797 -10.403  -5.841 
ATOM    800  N   GLY A 123       0.311 -10.190  -7.800 
ATOM    801  CA  GLY A 123      -0.202  -8.866  -8.009 
ATOM    802  C   GLY A 123      -0.066  -8.514  -9.455 
ATOM    803  O   GLY A 123       0.601  -9.210 -10.221 
ATOM    804  N   PHE A 124      -0.738  -7.418  -9.864 
ATOM    805  CA  PHE A 124      -0.677  -6.940 -11.215 
ATOM    806  CB  PHE A 124      -1.952  -7.333 -11.988 
ATOM    807  CG  PHE A 124      -1.880  -6.953 -13.427 
ATOM    808  CD1 PHE A 124      -1.110  -7.677 -14.309 
ATOM    809  CD2 PHE A 124      -2.620  -5.893 -13.902 
ATOM    810  CE1 PHE A 124      -1.058  -7.330 -15.640 
ATOM    811  CE2 PHE A 124      -2.573  -5.544 -15.231 
ATOM    812  CZ  PHE A 124      -1.789  -6.263 -16.103 
ATOM    813  C   PHE A 124      -0.614  -5.444 -11.112 
ATOM    814  O   PHE A 124      -1.586  -4.807 -10.707 
ATOM    815  N   ARG A 125       0.538  -4.838 -11.470 
ATOM    816  CA  ARG A 125       0.653  -3.408 -11.368 
ATOM    817  CB  ARG A 125       0.731  -2.905  -9.919 
ATOM    818  CG  ARG A 125       1.922  -3.477  -9.148 
ATOM    819  CD  ARG A 125       2.201  -2.737  -7.841 
ATOM    820  NE  ARG A 125       2.654  -1.368  -8.212 
ATOM    821  CZ  ARG A 125       2.539  -0.343  -7.320 
ATOM    822  NH1 ARG A 125       2.021  -0.575  -6.078 
ATOM    823  NH2 ARG A 125       2.940   0.912  -7.672 
ATOM    824  C   ARG A 125       1.930  -2.974 -12.029 
ATOM    825  O   ARG A 125       2.704  -3.796 -12.517 
ATOM    826  N   ASN A 126       2.164  -1.643 -12.058 
ATOM    827  CA  ASN A 126       3.348  -1.060 -12.631 
ATOM    828  CB  ASN A 126       3.319   0.475 -12.733 
ATOM    829  CG  ASN A 126       2.288   0.920 -13.750 
ATOM    830  OD1 ASN A 126       1.798   0.128 -14.551 
ATOM    831  ND2 ASN A 126       1.954   2.238 -13.724 
ATOM    832  C   ASN A 126       4.475  -1.326 -11.687 
ATOM    833  O   ASN A 126       4.252  -1.649 -10.522 
ATOM    834  N   VAL A 127       5.728  -1.187 -12.170 
ATOM    835  CA  VAL A 127       6.853  -1.442 -11.318 
ATOM    836  CB  VAL A 127       7.620  -2.670 -11.710 
ATOM    837  CG1 VAL A 127       6.692  -3.888 -11.560 
ATOM    838  CG2 VAL A 127       8.164  -2.479 -13.137 
ATOM    839  C   VAL A 127       7.801  -0.286 -11.389 
ATOM    840  O   VAL A 127       7.791   0.482 -12.349 
ATOM    841  N   VAL A 128       8.640  -0.129 -10.338 
ATOM    842  CA  VAL A 128       9.608   0.932 -10.290 
ATOM    843  CB  VAL A 128       9.558   1.739  -9.024 
ATOM    844  CG1 VAL A 128      10.684   2.788  -9.058 
ATOM    845  CG2 VAL A 128       8.156   2.343  -8.876 
ATOM    846  C   VAL A 128      10.968   0.306 -10.332 
ATOM    847  O   VAL A 128      11.242  -0.659  -9.620 
ATOM    848  N   VAL A 129      11.864   0.853 -11.180 
ATOM    849  CA  VAL A 129      13.192   0.316 -11.293 
ATOM    850  CB  VAL A 129      13.377  -0.597 -12.470 
ATOM    851  CG1 VAL A 129      12.475  -1.829 -12.285 
ATOM    852  CG2 VAL A 129      13.103   0.196 -13.761 
ATOM    853  C   VAL A 129      14.143   1.454 -11.487 
ATOM    854  O   VAL A 129      13.740   2.610 -11.599 
ATOM    855  N   ALA A 130      15.453   1.141 -11.469 
ATOM    856  CA  ALA A 130      16.471   2.102 -11.776 
ATOM    857  CB  ALA A 130      17.570   2.201 -10.704 
ATOM    858  C   ALA A 130      17.107   1.586 -13.029 
ATOM    859  O   ALA A 130      17.251   0.376 -13.195 
ATOM    860  N   CYS A 131      17.489   2.483 -13.964 
ATOM    861  CA  CYS A 131      18.044   1.992 -15.195 
ATOM    862  CB  CYS A 131      17.222   2.356 -16.450 
ATOM    863  SG  CYS A 131      15.649   1.450 -16.538 
ATOM    864  C   CYS A 131      19.424   2.528 -15.408 
ATOM    865  O   CYS A 131      19.772   3.615 -14.946 
ATOM    866  N   GLU A 132      20.255   1.724 -16.108 
ATOM    867  CA  GLU A 132      21.592   2.093 -16.475 
ATOM    868  CB  GLU A 132      22.653   1.496 -15.531 
ATOM    869  CG  GLU A 132      24.095   1.876 -15.875 
ATOM    870  CD  GLU A 132      25.017   1.153 -14.901 
ATOM    871  OE1 GLU A 132      24.867  -0.090 -14.759 
ATOM    872  OE2 GLU A 132      25.883   1.833 -14.288 
ATOM    873  C   GLU A 132      21.835   1.497 -17.828 
ATOM    874  O   GLU A 132      21.581   0.315 -18.054 
ATOM    875  N   ASN A 133      22.341   2.307 -18.771 
ATOM    876  CA  ASN A 133      22.633   1.807 -20.081 
ATOM    877  CB  ASN A 133      23.666   0.669 -20.045 
ATOM    878  CG  ASN A 133      24.142   0.395 -21.460 
ATOM    879  OD1 ASN A 133      23.716   1.047 -22.412 
ATOM    880  ND2 ASN A 133      25.042  -0.612 -21.602 
ATOM    881  C   ASN A 133      21.369   1.284 -20.700 
ATOM    882  O   ASN A 133      21.405   0.415 -21.569 
ATOM    883  N   GLY A 134      20.206   1.809 -20.274 
ATOM    884  CA  GLY A 134      18.973   1.431 -20.908 
ATOM    885  C   GLY A 134      18.488   0.100 -20.407 
ATOM    886  O   GLY A 134      17.601  -0.497 -21.016 
ATOM    887  N   LEU A 135      19.052  -0.410 -19.291 
ATOM    888  CA  LEU A 135      18.626  -1.689 -18.777 
ATOM    889  CB  LEU A 135      19.722  -2.763 -18.865 
ATOM    890  CG  LEU A 135      20.118  -3.122 -20.306 
ATOM    891  CD1 LEU A 135      21.217  -4.195 -20.327 
ATOM    892  CD2 LEU A 135      18.890  -3.538 -21.130 
ATOM    893  C   LEU A 135      18.301  -1.547 -17.317 
ATOM    894  O   LEU A 135      18.890  -0.715 -16.629 
ATOM    895  N   PRO A 136      17.352  -2.313 -16.825 
ATOM    896  CA  PRO A 136      17.021  -2.252 -15.420 
ATOM    897  CD  PRO A 136      16.196  -2.669 -17.633 
ATOM    898  CB  PRO A 136      15.657  -2.921 -15.271 
ATOM    899  CG  PRO A 136      15.011  -2.730 -16.653 
ATOM    900  C   PRO A 136      18.077  -2.865 -14.544 
ATOM    901  O   PRO A 136      18.366  -4.050 -14.698 
ATOM    902  N   VAL A 137      18.700  -2.052 -13.670 
ATOM    903  CA  VAL A 137      19.685  -2.428 -12.695 
ATOM    904  CB  VAL A 137      20.708  -1.352 -12.497 
ATOM    905  CG1 VAL A 137      21.444  -1.158 -13.835 
ATOM    906  CG2 VAL A 137      20.006  -0.082 -11.995 
ATOM    907  C   VAL A 137      19.111  -2.788 -11.354 
ATOM    908  O   VAL A 137      19.737  -3.522 -10.593 
ATOM    909  N   HIS A 138      17.948  -2.222 -10.978 
ATOM    910  CA  HIS A 138      17.482  -2.425  -9.634 
ATOM    911  ND1 HIS A 138      17.868  -2.477  -6.392 
ATOM    912  CG  HIS A 138      17.517  -1.474  -7.267 
ATOM    913  CB  HIS A 138      18.027  -1.352  -8.671 
ATOM    914  NE2 HIS A 138      16.458  -1.147  -5.302 
ATOM    915  CD2 HIS A 138      16.654  -0.671  -6.586 
ATOM    916  CE1 HIS A 138      17.208  -2.233  -5.232 
ATOM    917  C   HIS A 138      15.989  -2.347  -9.596 
ATOM    918  O   HIS A 138      15.368  -1.672 -10.416 
ATOM    919  N   LEU A 139      15.380  -3.059  -8.624 
ATOM    920  CA  LEU A 139      13.959  -3.022  -8.464 
ATOM    921  CB  LEU A 139      13.328  -4.424  -8.387 
ATOM    922  CG  LEU A 139      11.796  -4.427  -8.219 
ATOM    923  CD1 LEU A 139      11.097  -3.859  -9.466 
ATOM    924  CD2 LEU A 139      11.275  -5.821  -7.830 
ATOM    925  C   LEU A 139      13.692  -2.338  -7.155 
ATOM    926  O   LEU A 139      14.328  -2.642  -6.146 
ATOM    927  N   ASP A 140      12.744  -1.377  -7.146 
ATOM    928  CA  ASP A 140      12.392  -0.683  -5.938 
ATOM    929  CB  ASP A 140      11.787   0.709  -6.222 
ATOM    930  CG  ASP A 140      11.444   1.439  -4.927 
ATOM    931  OD1 ASP A 140      10.721   0.858  -4.076 
ATOM    932  OD2 ASP A 140      11.902   2.602  -4.774 
ATOM    933  C   ASP A 140      11.357  -1.523  -5.257 
ATOM    934  O   ASP A 140      10.230  -1.654  -5.728 
ATOM    935  N   GLN A 141      11.749  -2.130  -4.123 
ATOM    936  CA  GLN A 141      10.948  -3.011  -3.316 
ATOM    937  CB  GLN A 141      11.779  -3.783  -2.278 
ATOM    938  CG  GLN A 141      12.762  -4.776  -2.905 
ATOM    939  CD  GLN A 141      11.952  -5.908  -3.523 
ATOM    940  OE1 GLN A 141      12.497  -6.786  -4.190 
ATOM    941  NE2 GLN A 141      10.610  -5.884  -3.303 
ATOM    942  C   GLN A 141       9.851  -2.293  -2.576 
ATOM    943  O   GLN A 141       8.819  -2.893  -2.282 
ATOM    944  N   SER A 142      10.034  -0.997  -2.253 
ATOM    945  CA  SER A 142       9.150  -0.301  -1.351 
ATOM    946  CB  SER A 142       9.491   1.193  -1.188 
ATOM    947  OG  SER A 142       9.124   1.919  -2.352 
ATOM    948  C   SER A 142       7.710  -0.375  -1.771 
ATOM    949  O   SER A 142       6.824  -0.464  -0.923 
ATOM    950  N   ILE A 143       7.420  -0.350  -3.080 
ATOM    951  CA  ILE A 143       6.051  -0.356  -3.517 
ATOM    952  CB  ILE A 143       5.929  -0.210  -5.009 
ATOM    953  CG1 ILE A 143       6.581  -1.395  -5.742 
ATOM    954  CG2 ILE A 143       6.534   1.151  -5.388 
ATOM    955  CD1 ILE A 143       6.281  -1.418  -7.241 
ATOM    956  C   ILE A 143       5.389  -1.633  -3.085 
ATOM    957  O   ILE A 143       4.203  -1.660  -2.760 
ATOM    958  N   PHE A 144       6.139  -2.743  -3.129 
ATOM    959  CA  PHE A 144       5.663  -4.054  -2.785 
ATOM    960  CB  PHE A 144       6.569  -5.164  -3.332 
ATOM    961  CG  PHE A 144       6.507  -4.997  -4.812 
ATOM    962  CD1 PHE A 144       5.397  -5.403  -5.519 
ATOM    963  CD2 PHE A 144       7.560  -4.429  -5.496 
ATOM    964  CE1 PHE A 144       5.340  -5.244  -6.884 
ATOM    965  CE2 PHE A 144       7.507  -4.271  -6.860 
ATOM    966  CZ  PHE A 144       6.396  -4.677  -7.557 
ATOM    967  C   PHE A 144       5.482  -4.230  -1.309 
ATOM    968  O   PHE A 144       4.699  -5.077  -0.876 
ATOM    969  N   ARG A 145       6.264  -3.500  -0.495 
ATOM    970  CA  ARG A 145       6.177  -3.640   0.929 
ATOM    971  CB  ARG A 145       7.187  -2.736   1.646 
ATOM    972  CG  ARG A 145       8.616  -2.950   1.149 
ATOM    973  CD  ARG A 145       9.671  -2.223   1.979 
ATOM    974  NE  ARG A 145       9.994  -3.112   3.127 
ATOM    975  CZ  ARG A 145      10.901  -4.116   2.955 
ATOM    976  NH1 ARG A 145      11.537  -4.250   1.755 
ATOM    977  NH2 ARG A 145      11.162  -4.987   3.973 
ATOM    978  C   ARG A 145       4.810  -3.223   1.343 
ATOM    979  O   ARG A 145       4.160  -3.893   2.145 
ATOM    980  N   ARG A 146       4.339  -2.101   0.769 
ATOM    981  CA  ARG A 146       3.061  -1.554   1.109 
ATOM    982  CB  ARG A 146       2.944  -0.061   0.750 
ATOM    983  CG  ARG A 146       4.017   0.799   1.422 
ATOM    984  CD  ARG A 146       3.933   2.291   1.088 
ATOM    985  NE  ARG A 146       5.205   2.914   1.552 
ATOM    986  CZ  ARG A 146       6.283   2.930   0.714 
ATOM    987  NH1 ARG A 146       6.168   2.412  -0.544 
ATOM    988  NH2 ARG A 146       7.470   3.456   1.131 
ATOM    989  C   ARG A 146       2.016  -2.301   0.298 
ATOM    990  O   ARG A 146       1.257  -1.625  -0.446 
ATOM    991  OXT ARG A 146       1.959  -3.554   0.415 
TER
HEADER lig_10.pdb
ATOM      1  P    DC A   1     119.724 466.995 149.495 
ATOM      2  OP1  DC A   1     119.900 467.288 150.935 
ATOM      3  OP2  DC A   1     120.401 465.781 148.991 
ATOM      4  O5'  DC A   1     118.163 466.923 149.148 
ATOM      5  C5'  DC A   1     117.460 468.139 148.834 
ATOM      6  C4'  DC A   1     116.554 467.920 147.638 
ATOM      7  O4'  DC A   1     117.235 468.162 146.374 
ATOM      8  C3'  DC A   1     115.984 466.510 147.485 
ATOM      9  O3'  DC A   1     114.654 466.603 146.989 
ATOM     10  C2'  DC A   1     116.856 465.853 146.416 
ATOM     11  C1'  DC A   1     116.967 467.072 145.505 
ATOM     12  N1   DC A   1     118.080 466.983 144.518 
ATOM     13  C2   DC A   1     117.883 467.555 143.264 
ATOM     14  O2   DC A   1     116.804 468.109 143.024 
ATOM     15  N3   DC A   1     118.884 467.484 142.350 
ATOM     16  C4   DC A   1     120.040 466.875 142.650 
ATOM     17  N4   DC A   1     120.986 466.833 141.724 
ATOM     18  C5   DC A   1     120.262 466.280 143.933 
ATOM     19  C6   DC A   1     119.249 466.361 144.833 
ATOM     20  P    DA A   2     113.540 465.607 147.562 
ATOM     21  OP1  DA A   2     112.993 466.149 148.826 
ATOM     22  OP2  DA A   2     114.089 464.234 147.629 
ATOM     23  O5'  DA A   2     112.427 465.684 146.416 
ATOM     24  C5'  DA A   2     112.288 466.901 145.659 
ATOM     25  C4'  DA A   2     112.125 466.579 144.186 
ATOM     26  O4'  DA A   2     113.403 466.470 143.496 
ATOM     27  C3'  DA A   2     111.421 465.260 143.867 
ATOM     28  O3'  DA A   2     110.612 465.437 142.711 
ATOM     29  C2'  DA A   2     112.552 464.290 143.526 
ATOM     30  C1'  DA A   2     113.396 465.278 142.726 
ATOM     31  N9   DA A   2     114.808 464.843 142.535 
ATOM     32  C8   DA A   2     115.602 464.137 143.393 
ATOM     33  N7   DA A   2     116.794 463.908 142.937 
ATOM     34  C5   DA A   2     116.793 464.506 141.684 
ATOM     35  C6   DA A   2     117.775 464.615 140.686 
ATOM     36  N6   DA A   2     119.008 464.100 140.801 
ATOM     37  N1   DA A   2     117.444 465.275 139.560 
ATOM     38  C2   DA A   2     116.218 465.784 139.452 
ATOM     39  N3   DA A   2     115.224 465.746 140.312 
ATOM     40  C4   DA A   2     115.581 465.080 141.428 
ATOM     41  P    DT A   3     109.174 464.738 142.655 
ATOM     42  OP1  DT A   3     108.182 465.589 143.350 
ATOM     43  OP2  DT A   3     109.281 463.343 143.137 
ATOM     44  O5'  DT A   3     108.881 464.742 141.083 
ATOM     45  C5'  DT A   3     109.439 465.793 140.271 
ATOM     46  C4'  DT A   3     110.008 465.213 138.991 
ATOM     47  O4'  DT A   3     111.394 464.795 139.140 
ATOM     48  C3'  DT A   3     109.302 463.969 138.454 
ATOM     49  O3'  DT A   3     109.287 464.025 137.033 
ATOM     50  C2'  DT A   3     110.192 462.803 138.884 
ATOM     51  C1'  DT A   3     111.526 463.487 138.604 
ATOM     52  N1   DT A   3     112.687 462.830 139.268 
ATOM     53  C2   DT A   3     113.883 462.842 138.591 
ATOM     54  O2   DT A   3     114.021 463.359 137.495 
ATOM     55  N3   DT A   3     114.936 462.224 139.236 
ATOM     56  C4   DT A   3     114.893 461.610 140.471 
ATOM     57  O4   DT A   3     115.903 461.089 140.948 
ATOM     58  C5   DT A   3     113.594 461.649 141.103 
ATOM     59  C7   DT A   3     113.460 461.003 142.450 
ATOM     60  C6   DT A   3     112.553 462.243 140.498 
ATOM     61  P    DG A   4     107.979 463.536 136.250 
ATOM     62  OP1  DG A   4     106.991 464.637 136.199 
ATOM     63  OP2  DG A   4     107.501 462.262 136.831 
ATOM     64  O5'  DG A   4     108.568 463.272 134.786 
ATOM     65  C5'  DG A   4     109.687 464.054 134.332 
ATOM     66  C4'  DG A   4     110.697 463.160 133.640 
ATOM     67  O4'  DG A   4     111.663 462.590 134.569 
ATOM     68  C3'  DG A   4     110.122 461.945 132.913 
ATOM     69  O3'  DG A   4     110.871 461.722 131.724 
ATOM     70  C2'  DG A   4     110.365 460.774 133.867 
ATOM     71  C1'  DG A   4     111.760 461.197 134.314 
ATOM     72  N9   DG A   4     112.216 460.529 135.565 
ATOM     73  C8   DG A   4     111.481 460.143 136.665 
ATOM     74  N7   DG A   4     112.190 459.574 137.608 
ATOM     75  C5   DG A   4     113.487 459.582 137.098 
ATOM     76  C6   DG A   4     114.695 459.099 137.666 
ATOM     77  O6   DG A   4     114.873 458.558 138.753 
ATOM     78  N1   DG A   4     115.783 459.308 136.806 
ATOM     79  C2   DG A   4     115.712 459.905 135.562 
ATOM     80  N2   DG A   4     116.866 460.011 134.897 
ATOM     81  N3   DG A   4     114.579 460.357 135.032 
ATOM     82  C4   DG A   4     113.514 460.162 135.852 
ATOM     83  P    DA A   5     110.100 461.275 130.395 
ATOM     84  OP1  DA A   5     109.563 462.471 129.707 
ATOM     85  OP2  DA A   5     109.117 460.219 130.723 
ATOM     86  O5'  DA A   5     111.293 460.648 129.533 
ATOM     87  C5'  DA A   5     112.627 461.162 129.711 
ATOM     88  C4'  DA A   5     113.618 460.018 129.777 
ATOM     89  O4'  DA A   5     113.794 459.513 131.132 
ATOM     90  C3'  DA A   5     113.256 458.775 128.964 
ATOM     91  O3'  DA A   5     114.446 458.221 128.416 
ATOM     92  C2'  DA A   5     112.691 457.793 129.990 
ATOM     93  C1'  DA A   5     113.695 458.098 131.098 
ATOM     94  N9   DA A   5     113.261 457.632 132.444 
ATOM     95  C8   DA A   5     111.997 457.585 132.959 
ATOM     96  N7   DA A   5     111.941 457.125 134.170 
ATOM     97  C5   DA A   5     113.264 456.847 134.484 
ATOM     98  C6   DA A   5     113.875 456.330 135.639 
ATOM     99  N6   DA A   5     113.198 455.986 136.744 
ATOM    100  N1   DA A   5     115.211 456.179 135.616 
ATOM    101  C2   DA A   5     115.879 456.522 134.517 
ATOM    102  N3   DA A   5     115.420 457.012 133.385 
ATOM    103  C4   DA A   5     114.079 457.153 133.434 
ATOM    104  P    DA A   6     114.413 457.633 126.927 
ATOM    105  OP1  DA A   6     114.603 458.733 125.955 
ATOM    106  OP2  DA A   6     113.197 456.809 126.746 
ATOM    107  O5'  DA A   6     115.705 456.689 126.932 
ATOM    108  C5'  DA A   6     116.820 457.037 127.773 
ATOM    109  C4'  DA A   6     117.343 455.802 128.480 
ATOM    110  O4'  DA A   6     116.661 455.554 129.742 
ATOM    111  C3'  DA A   6     117.194 454.486 127.716 
ATOM    112  O3'  DA A   6     118.335 453.674 127.970 
ATOM    113  C2'  DA A   6     115.970 453.814 128.337 
ATOM    114  C1'  DA A   6     116.279 454.187 129.784 
ATOM    115  N9   DA A   6     115.110 454.061 130.699 
ATOM    116  C8   DA A   6     113.793 454.292 130.427 
ATOM    117  N7   DA A   6     113.005 454.093 131.438 
ATOM    118  C5   DA A   6     113.863 453.700 132.456 
ATOM    119  C6   DA A   6     113.641 453.341 133.796 
ATOM    120  N6   DA A   6     112.427 453.319 134.365 
ATOM    121  N1   DA A   6     114.715 453.003 134.533 
ATOM    122  C2   DA A   6     115.919 453.028 133.963 
ATOM    123  N3   DA A   6     116.247 453.344 132.729 
ATOM    124  C4   DA A   6     115.154 453.677 132.013 
ATOM    125  P    DG A   7     118.958 452.815 126.773 
ATOM    126  OP1  DG A   7     119.872 453.665 125.977 
ATOM    127  OP2  DG A   7     117.872 452.149 126.022 
ATOM    128  O5'  DG A   7     119.804 451.720 127.577 
ATOM    129  C5'  DG A   7     120.355 452.069 128.861 
ATOM    130  C4'  DG A   7     120.135 450.936 129.844 
ATOM    131  O4'  DG A   7     118.855 451.039 130.532 
ATOM    132  C3'  DG A   7     120.119 449.530 129.246 
ATOM    133  O3'  DG A   7     120.738 448.634 130.161 
ATOM    134  C2'  DG A   7     118.637 449.170 129.141 
ATOM    135  C1'  DG A   7     118.214 449.774 130.476 
ATOM    136  N9   DG A   7     116.745 449.994 130.595 
ATOM    137  C8   DG A   7     115.836 450.351 129.623 
ATOM    138  N7   DG A   7     114.605 450.464 130.059 
ATOM    139  C5   DG A   7     114.705 450.160 131.416 
ATOM    140  C6   DG A   7     113.702 450.115 132.419 
ATOM    141  O6   DG A   7     112.498 450.338 132.314 
ATOM    142  N1   DG A   7     114.239 449.761 133.664 
ATOM    143  C2   DG A   7     115.571 449.487 133.909 
ATOM    144  N2   DG A   7     115.882 449.169 135.167 
ATOM    145  N3   DG A   7     116.511 449.531 132.967 
ATOM    146  C4   DG A   7     116.007 449.872 131.753 
ATOM    147  P    DA A   8     121.688 447.477 129.592 
ATOM    148  OP1  DA A   8     123.047 448.017 129.367 
ATOM    149  OP2  DA A   8     121.043 446.834 128.427 
ATOM    150  O5'  DA A   8     121.713 446.455 130.824 
ATOM    151  C5'  DA A   8     121.567 446.969 132.161 
ATOM    152  C4'  DA A   8     120.615 446.094 132.952 
ATOM    153  O4'  DA A   8     119.226 446.508 132.802 
ATOM    154  C3'  DA A   8     120.601 444.614 132.573 
ATOM    155  O3'  DA A   8     120.426 443.838 133.753 
ATOM    156  C2'  DA A   8     119.360 444.450 131.695 
ATOM    157  C1'  DA A   8     118.446 445.358 132.512 
ATOM    158  N9   DA A   8     117.229 445.800 131.776 
ATOM    159  C8   DA A   8     117.094 446.075 130.445 
ATOM    160  N7   DA A   8     115.897 446.439 130.102 
ATOM    161  C5   DA A   8     115.184 446.403 131.292 
ATOM    162  C6   DA A   8     113.843 446.685 131.601 
ATOM    163  N6   DA A   8     112.940 447.078 130.691 
ATOM    164  N1   DA A   8     113.461 446.548 132.885 
ATOM    165  C2   DA A   8     114.362 446.158 133.784 
ATOM    166  N3   DA A   8     115.633 445.868 133.615 
ATOM    167  C4   DA A   8     115.989 446.012 132.322 
ATOM    168  P    DA A   9     121.245 442.471 133.911 
ATOM    169  OP1  DA A   9     122.600 442.762 134.431 
ATOM    170  OP2  DA A   9     121.185 441.708 132.645 
ATOM    171  O5'  DA A   9     120.388 441.719 135.034 
ATOM    172  C5'  DA A   9     119.680 442.502 136.013 
ATOM    173  C4'  DA A   9     118.287 441.940 136.217 
ATOM    174  O4'  DA A   9     117.320 442.505 135.286 
ATOM    175  C3'  DA A   9     118.144 440.431 136.026 
ATOM    176  O3'  DA A   9     117.206 439.935 136.973 
ATOM    177  C2'  DA A   9     117.550 440.272 134.627 
ATOM    178  C1'  DA A   9     116.575 441.441 134.714 
ATOM    179  N9   DA A   9     116.062 441.894 133.391 
ATOM    180  C8   DA A   9     116.714 441.918 132.192 
ATOM    181  N7   DA A   9     115.995 442.370 131.211 
ATOM    182  C5   DA A   9     114.775 442.669 131.803 
ATOM    183  C6   DA A   9     113.575 443.190 131.290 
ATOM    184  N6   DA A   9     113.403 443.518 130.002 
ATOM    185  N1   DA A   9     112.556 443.363 132.152 
ATOM    186  C2   DA A   9     112.734 443.036 133.431 
ATOM    187  N3   DA A   9     113.801 442.544 134.022 
ATOM    188  C4   DA A   9     114.807 442.380 133.137 
ATOM    189  P    DA A  10     117.487 438.526 137.680 
ATOM    190  OP1  DA A  10     118.390 438.722 138.835 
ATOM    191  OP2  DA A  10     117.932 437.544 136.667 
ATOM    192  O5'  DA A  10     116.024 438.135 138.199 
ATOM    193  C5'  DA A  10     115.104 439.186 138.548 
ATOM    194  C4'  DA A  10     113.728 438.876 137.993 
ATOM    195  O4'  DA A  10     113.551 439.375 136.636 
ATOM    196  C3'  DA A  10     113.371 437.393 137.889 
ATOM    197  O3'  DA A  10     111.993 437.228 138.196 
ATOM    198  C2'  DA A  10     113.586 437.045 136.416 
ATOM    199  C1'  DA A  10     113.002 438.334 135.844 
ATOM    200  N9   DA A  10     113.380 438.584 134.425 
ATOM    201  C8   DA A  10     114.551 438.280 133.793 
ATOM    202  N7   DA A  10     114.577 438.625 132.543 
ATOM    203  C5   DA A  10     113.333 439.202 132.328 
ATOM    204  C6   DA A  10     112.737 439.774 131.193 
ATOM    205  N6   DA A  10     113.345 439.862 130.002 
ATOM    206  N1   DA A  10     111.485 440.253 131.325 
ATOM    207  C2   DA A  10     110.885 440.163 132.511 
ATOM    208  N3   DA A  10     111.339 439.653 133.635 
ATOM    209  C4   DA A  10     112.593 439.180 133.475 
ATOM    210  P    DG A  11     111.536 435.961 139.061 
ATOM    211  OP1  DG A  11     111.713 436.253 140.501 
ATOM    212  OP2  DG A  11     112.214 434.746 138.557 
ATOM    213  O5'  DG A  11     109.976 435.888 138.714 
ATOM    214  C5'  DG A  11     109.272 437.104 138.400 
ATOM    215  C4'  DG A  11     108.367 436.885 137.204 
ATOM    216  O4'  DG A  11     109.048 437.127 135.940 
ATOM    217  C3'  DG A  11     107.797 435.475 137.051 
ATOM    218  O3'  DG A  11     106.467 435.568 136.555 
ATOM    219  C2'  DG A  11     108.669 434.818 135.982 
ATOM    220  C1'  DG A  11     108.780 436.037 135.071 
ATOM    221  N9   DG A  11     109.892 435.948 134.084 
ATOM    222  C8   DG A  11     111.134 435.365 134.221 
ATOM    223  N7   DG A  11     111.888 435.459 133.153 
ATOM    224  C5   DG A  11     111.090 436.154 132.245 
ATOM    225  C6   DG A  11     111.363 436.557 130.911 
ATOM    226  O6   DG A  11     112.382 436.382 130.247 
ATOM    227  N1   DG A  11     110.275 437.239 130.351 
ATOM    228  C2   DG A  11     109.080 437.498 130.993 
ATOM    229  N2   DG A  11     108.165 438.165 130.285 
ATOM    230  N3   DG A  11     108.826 437.120 132.245 
ATOM    231  C4   DG A  11     109.871 436.456 132.803 
ATOM    232  P    DA A  12     105.353 434.572 137.128 
ATOM    233  OP1  DA A  12     104.805 435.114 138.391 
ATOM    234  OP2  DA A  12     105.902 433.199 137.195 
ATOM    235  O5'  DA A  12     104.239 434.649 135.982 
ATOM    236  C5'  DA A  12     104.101 435.866 135.224 
ATOM    237  C4'  DA A  12     103.938 435.544 133.752 
ATOM    238  O4'  DA A  12     105.216 435.435 133.062 
ATOM    239  C3'  DA A  12     103.234 434.225 133.433 
ATOM    240  O3'  DA A  12     102.425 434.402 132.277 
ATOM    241  C2'  DA A  12     104.365 433.255 133.092 
ATOM    242  C1'  DA A  12     105.209 434.243 132.292 
ATOM    243  N9   DA A  12     106.621 433.808 132.101 
ATOM    244  C8   DA A  12     107.414 433.102 132.959 
ATOM    245  N7   DA A  12     108.607 432.873 132.503 
ATOM    246  C5   DA A  12     108.606 433.471 131.250 
ATOM    247  C6   DA A  12     109.588 433.580 130.252 
ATOM    248  N6   DA A  12     110.821 433.065 130.367 
ATOM    249  N1   DA A  12     109.257 434.240 129.126 
ATOM    250  C2   DA A  12     108.031 434.750 129.018 
ATOM    251  N3   DA A  12     107.037 434.711 129.878 
ATOM    252  C4   DA A  12     107.394 434.045 130.994 
ATOM    253  P    DC A  13     100.987 433.703 132.221 
ATOM    254  OP1  DC A  13      99.994 434.554 132.916 
ATOM    255  OP2  DC A  13     101.094 432.308 132.703 
ATOM    256  O5'  DC A  13     100.693 433.707 130.649 
ATOM    257  C5'  DC A  13     101.252 434.758 129.837 
ATOM    258  C4'  DC A  13     101.820 434.179 128.557 
ATOM    259  O4'  DC A  13     103.207 433.760 128.705 
ATOM    260  C3'  DC A  13     101.115 432.934 128.020 
ATOM    261  O3'  DC A  13     101.100 432.990 126.599 
ATOM    262  C2'  DC A  13     102.005 431.768 128.450 
ATOM    263  C1'  DC A  13     103.339 432.452 128.170 
ATOM    264  N1   DC A  13     104.500 431.795 128.833 
ATOM    265  C2   DC A  13     105.719 431.799 128.161 
ATOM    266  O2   DC A  13     105.787 432.342 127.052 
ATOM    267  N3   DC A  13     106.790 431.205 128.748 
ATOM    268  C4   DC A  13     106.675 430.627 129.951 
ATOM    269  N4   DC A  13     107.748 430.061 130.482 
ATOM    270  C5   DC A  13     105.430 430.612 130.659 
ATOM    271  C6   DC A  13     104.372 431.211 130.055 
ATOM    272  P    DG A  14      99.792 432.501 125.816 
ATOM    273  OP1  DG A  14      98.804 433.602 125.765 
ATOM    274  OP2  DG A  14      99.314 431.227 126.397 
ATOM    275  O5'  DG A  14     100.380 432.237 124.352 
ATOM    276  C5'  DG A  14     101.500 433.020 123.898 
ATOM    277  C4'  DG A  14     102.510 432.125 123.206 
ATOM    278  O4'  DG A  14     103.476 431.555 124.135 
ATOM    279  C3'  DG A  14     101.935 430.910 122.479 
ATOM    280  O3'  DG A  14     102.683 430.687 121.290 
ATOM    281  C2'  DG A  14     102.177 429.739 123.433 
ATOM    282  C1'  DG A  14     103.573 430.162 123.880 
ATOM    283  N9   DG A  14     104.029 429.494 125.131 
ATOM    284  C8   DG A  14     103.294 429.108 126.231 
ATOM    285  N7   DG A  14     104.003 428.539 127.174 
ATOM    286  C5   DG A  14     105.300 428.547 126.664 
ATOM    287  C6   DG A  14     106.508 428.064 127.232 
ATOM    288  O6   DG A  14     106.685 427.523 128.319 
ATOM    289  N1   DG A  14     107.596 428.273 126.372 
ATOM    290  C2   DG A  14     107.525 428.870 125.128 
ATOM    291  N2   DG A  14     108.679 428.976 124.463 
ATOM    292  N3   DG A  14     106.392 429.322 124.598 
ATOM    293  C4   DG A  14     105.327 429.127 125.418 
ATOM    294  P    DT A  15     101.913 430.240 119.961 
ATOM    295  OP1  DT A  15     101.376 431.436 119.273 
ATOM    296  OP2  DT A  15     100.930 429.184 120.289 
ATOM    297  O5'  DT A  15     103.106 429.614 119.099 
ATOM    298  C5'  DT A  15     104.439 430.127 119.277 
ATOM    299  C4'  DT A  15     105.431 428.983 119.343 
ATOM    300  O4'  DT A  15     105.607 428.478 120.698 
ATOM    301  C3'  DT A  15     105.069 427.741 118.530 
ATOM    302  O3'  DT A  15     106.259 427.186 117.982 
ATOM    303  C2'  DT A  15     104.504 426.758 119.556 
ATOM    304  C1'  DT A  15     105.508 427.063 120.664 
ATOM    305  N1   DT A  15     105.074 426.598 122.010 
ATOM    306  C2   DT A  15     106.054 426.152 122.864 
ATOM    307  O2   DT A  15     107.235 426.126 122.563 
ATOM    308  N3   DT A  15     105.614 425.727 124.103 
ATOM    309  C4   DT A  15     104.307 425.713 124.546 
ATOM    310  O4   DT A  15     104.035 425.310 125.679 
ATOM    311  C5   DT A  15     103.351 426.199 123.580 
ATOM    312  C7   DT A  15     101.906 426.217 123.983 
ATOM    313  C6   DT A  15     103.751 426.617 122.368 
ATOM    314  P    DG A  16     106.226 426.598 116.493 
ATOM    315  OP1  DG A  16     106.416 427.698 115.521 
ATOM    316  OP2  DG A  16     105.010 425.774 116.312 
ATOM    317  O5'  DG A  16     107.518 425.654 116.498 
ATOM    318  C5'  DG A  16     108.633 426.002 117.339 
ATOM    319  C4'  DG A  16     109.156 424.767 118.046 
ATOM    320  O4'  DG A  16     108.474 424.519 119.308 
ATOM    321  C3'  DG A  16     109.007 423.451 117.282 
ATOM    322  O3'  DG A  16     110.148 422.639 117.536 
ATOM    323  C2'  DG A  16     107.783 422.779 117.903 
ATOM    324  C1'  DG A  16     108.092 423.152 119.350 
ATOM    325  N9   DG A  16     106.923 423.026 120.265 
ATOM    326  C8   DG A  16     105.589 423.255 120.008 
ATOM    327  N7   DG A  16     104.805 423.050 121.039 
ATOM    328  C5   DG A  16     105.682 422.657 122.049 
ATOM    329  C6   DG A  16     105.422 422.299 123.398 
ATOM    330  O6   DG A  16     104.346 422.255 123.988 
ATOM    331  N1   DG A  16     106.603 421.966 124.076 
ATOM    332  C2   DG A  16     107.868 421.978 123.523 
ATOM    333  N2   DG A  16     108.866 421.628 124.339 
ATOM    334  N3   DG A  16     108.112 422.314 122.259 
ATOM    335  C4   DG A  16     106.977 422.639 121.587 
ATOM    336  P    DC A  17     110.771 421.780 116.339 
ATOM    337  OP1  DC A  17     111.685 422.630 115.543 
ATOM    338  OP2  DC A  17     109.684 421.115 115.588 
ATOM    339  O5'  DC A  17     111.617 420.685 117.143 
ATOM    340  C5'  DC A  17     112.167 421.034 118.427 
ATOM    341  C4'  DC A  17     111.947 419.901 119.410 
ATOM    342  O4'  DC A  17     110.668 420.004 120.098 
ATOM    343  C3'  DC A  17     111.932 418.495 118.812 
ATOM    344  O3'  DC A  17     112.550 417.599 119.727 
ATOM    345  C2'  DC A  17     110.450 418.135 118.707 
ATOM    346  C1'  DC A  17     110.027 418.739 120.042 
ATOM    347  N1   DC A  17     108.558 418.959 120.161 
ATOM    348  C2   DC A  17     107.975 418.791 121.415 
ATOM    349  O2   DC A  17     108.694 418.469 122.368 
ATOM    350  N3   DC A  17     106.638 418.986 121.544 
ATOM    351  C4   DC A  17     105.894 419.334 120.486 
ATOM    352  N4   DC A  17     104.594 419.513 120.663 
ATOM    353  C5   DC A  17     106.474 419.512 119.189 
ATOM    354  C6   DC A  17     107.812 419.312 119.080 
ATOM    355  P    DG A  18     113.500 416.442 119.158 
ATOM    356  OP1  DG A  18     114.860 416.982 118.933 
ATOM    357  OP2  DG A  18     112.856 415.799 117.993 
ATOM    358  O5'  DG A  18     113.525 415.420 120.390 
ATOM    359  C5'  DG A  18     113.380 415.934 121.727 
ATOM    360  C4'  DG A  18     112.428 415.059 122.518 
ATOM    361  O4'  DG A  18     111.039 415.473 122.368 
ATOM    362  C3'  DG A  18     112.414 413.579 122.139 
ATOM    363  O3'  DG A  18     112.239 412.803 123.319 
ATOM    364  C2'  DG A  18     111.173 413.415 121.261 
ATOM    365  C1'  DG A  18     110.258 414.323 122.078 
ATOM    366  N9   DG A  18     109.041 414.765 121.342 
ATOM    367  C8   DG A  18     108.887 415.046 120.001 
ATOM    368  N7   DG A  18     107.673 415.413 119.669 
ATOM    369  C5   DG A  18     106.973 415.371 120.874 
ATOM    370  C6   DG A  18     105.613 415.664 121.151 
ATOM    371  O6   DG A  18     104.731 416.027 120.378 
ATOM    372  N1   DG A  18     105.318 415.491 122.511 
ATOM    373  C2   DG A  18     106.220 415.089 123.476 
ATOM    374  N2   DG A  18     105.742 414.984 124.718 
ATOM    375  N3   DG A  18     107.496 414.815 123.215 
ATOM    376  C4   DG A  18     107.798 414.977 121.901 
ATOM    377  P    DG A  19     113.058 411.436 123.477 
ATOM    378  OP1  DG A  19     114.413 411.728 123.997 
ATOM    379  OP2  DG A  19     112.998 410.673 122.211 
ATOM    380  O5'  DG A  19     112.201 410.684 124.600 
ATOM    381  C5'  DG A  19     111.493 411.467 125.579 
ATOM    382  C4'  DG A  19     110.100 410.906 125.783 
ATOM    383  O4'  DG A  19     109.133 411.470 124.852 
ATOM    384  C3'  DG A  19     109.957 409.396 125.592 
ATOM    385  O3'  DG A  19     109.018 408.900 126.539 
ATOM    386  C2'  DG A  19     109.363 409.237 124.193 
ATOM    387  C1'  DG A  19     108.388 410.406 124.280 
ATOM    388  N9   DG A  19     107.875 410.859 122.957 
ATOM    389  C8   DG A  19     108.517 410.890 121.738 
ATOM    390  N7   DG A  19     107.779 411.349 120.757 
ATOM    391  C5   DG A  19     106.561 411.643 121.369 
ATOM    392  C6   DG A  19     105.365 412.171 120.817 
ATOM    393  O6   DG A  19     105.130 412.494 119.656 
ATOM    394  N1   DG A  19     104.369 412.312 121.794 
ATOM    395  C2   DG A  19     104.510 411.986 123.128 
ATOM    396  N2   DG A  19     103.441 412.196 123.900 
ATOM    397  N3   DG A  19     105.634 411.491 123.645 
ATOM    398  C4   DG A  19     106.609 411.348 122.711 
ATOM    399  P    DA A  20     109.300 407.491 127.246 
ATOM    400  OP1  DA A  20     110.203 407.687 128.401 
ATOM    401  OP2  DA A  20     109.745 406.509 126.233 
ATOM    402  O5'  DA A  20     107.837 407.101 127.765 
ATOM    403  C5'  DA A  20     106.916 408.151 128.114 
ATOM    404  C4'  DA A  20     105.541 407.841 127.559 
ATOM    405  O4'  DA A  20     105.364 408.340 126.202 
ATOM    406  C3'  DA A  20     105.184 406.358 127.455 
ATOM    407  O3'  DA A  20     103.805 406.194 127.762 
ATOM    408  C2'  DA A  20     105.399 406.010 125.982 
ATOM    409  C1'  DA A  20     104.815 407.299 125.410 
ATOM    410  N9   DA A  20     105.193 407.549 123.991 
ATOM    411  C8   DA A  20     106.364 407.245 123.359 
ATOM    412  N7   DA A  20     106.390 407.591 122.109 
ATOM    413  C5   DA A  20     105.146 408.167 121.894 
ATOM    414  C6   DA A  20     104.550 408.739 120.759 
ATOM    415  N6   DA A  20     105.158 408.827 119.568 
ATOM    416  N1   DA A  20     103.298 409.218 120.891 
ATOM    417  C2   DA A  20     102.698 409.128 122.077 
ATOM    418  N3   DA A  20     103.151 408.618 123.201 
ATOM    419  C4   DA A  20     104.405 408.146 123.041 
ATOM    420  P    DT A  21     103.349 404.926 128.627 
ATOM    421  OP1  DT A  21     103.525 405.218 130.067 
ATOM    422  OP2  DT A  21     104.027 403.711 128.123 
ATOM    423  O5'  DT A  21     101.788 404.853 128.280 
ATOM    424  C5'  DT A  21     101.085 406.069 127.966 
ATOM    425  C4'  DT A  21     100.180 405.850 126.770 
ATOM    426  O4'  DT A  21     100.861 406.092 125.506 
ATOM    427  C3'  DT A  21      99.609 404.440 126.617 
ATOM    428  O3'  DT A  21      98.279 404.533 126.121 
ATOM    429  C2'  DT A  21     100.482 403.784 125.548 
ATOM    430  C1'  DT A  21     100.593 405.002 124.637 
ATOM    431  N1   DT A  21     101.705 404.913 123.650 
ATOM    432  C2   DT A  21     101.496 405.483 122.418 
ATOM    433  O2   DT A  21     100.457 406.044 122.114 
ATOM    434  N3   DT A  21     102.548 405.380 121.529 
ATOM    435  C4   DT A  21     103.763 404.770 121.766 
ATOM    436  O4   DT A  21     104.630 404.741 120.891 
ATOM    437  C5   DT A  21     103.889 404.201 123.087 
ATOM    438  C7   DT A  21     105.180 403.517 123.429 
ATOM    439  C6   DT A  21     102.881 404.286 123.971 
ATOM    440  P    DC A  22      97.165 403.537 126.694 
ATOM    441  OP1  DC A  22      96.618 404.079 127.957 
ATOM    442  OP2  DC A  22      97.714 402.165 126.761 
ATOM    443  O5'  DC A  22      96.052 403.614 125.548 
ATOM    444  C5'  DC A  22      95.913 404.831 124.790 
ATOM    445  C4'  DC A  22      95.751 404.509 123.318 
ATOM    446  O4'  DC A  22      97.029 404.400 122.628 
ATOM    447  C3'  DC A  22      95.047 403.190 122.999 
ATOM    448  O3'  DC A  22      94.238 403.367 121.842 
ATOM    449  C2'  DC A  22      96.178 402.220 122.658 
ATOM    450  C1'  DC A  22      97.022 403.208 121.858 
ATOM    451  N1   DC A  22      98.434 402.773 121.667 
ATOM    452  C2   DC A  22      99.060 403.109 120.469 
ATOM    453  O2   DC A  22      98.425 403.749 119.623 
ATOM    454  N3   DC A  22     100.347 402.721 120.275 
ATOM    455  C4   DC A  22     101.000 402.028 121.217 
ATOM    456  N4   DC A  22     102.254 401.673 120.980 
ATOM    457  C5   DC A  22     100.374 401.672 122.455 
ATOM    458  C6   DC A  22      99.087 402.069 122.630 
ATOM    459  P    DC A  23      92.799 402.668 121.787 
ATOM    460  OP1  DC A  23      91.807 403.519 122.481 
ATOM    461  OP2  DC A  23      92.907 401.273 122.269 
ATOM    462  O5'  DC A  23      92.506 402.673 120.215 
ATOM    463  C5'  DC A  23      93.064 403.724 119.403 
ATOM    464  C4'  DC A  23      93.633 403.144 118.123 
ATOM    465  O4'  DC A  23      95.019 402.725 118.271 
ATOM    466  C3'  DC A  23      92.928 401.899 117.586 
ATOM    467  O3'  DC A  23      92.912 401.955 116.165 
ATOM    468  C2'  DC A  23      93.818 400.733 118.016 
ATOM    469  C1'  DC A  23      95.152 401.417 117.736 
ATOM    470  N1   DC A  23      96.313 400.760 118.399 
ATOM    471  C2   DC A  23      97.532 400.764 117.727 
ATOM    472  O2   DC A  23      97.600 401.307 116.618 
ATOM    473  N3   DC A  23      98.603 400.170 118.314 
ATOM    474  C4   DC A  23      98.488 399.593 119.517 
ATOM    475  N4   DC A  23      99.561 399.027 120.048 
ATOM    476  C5   DC A  23      97.242 399.578 120.225 
ATOM    477  C6   DC A  23      96.185 400.176 119.621 
ATOM    478  P    DT A  24      91.605 401.466 115.382 
ATOM    479  OP1  DT A  24      90.617 402.567 115.331 
ATOM    480  OP2  DT A  24      91.126 400.192 115.963 
ATOM    481  O5'  DT A  24      92.193 401.202 113.918 
ATOM    482  C5'  DT A  24      93.313 401.985 113.464 
ATOM    483  C4'  DT A  24      94.323 401.091 112.772 
ATOM    484  O4'  DT A  24      95.289 400.520 113.701 
ATOM    485  C3'  DT A  24      93.748 399.875 112.045 
ATOM    486  O3'  DT A  24      94.496 399.652 110.856 
ATOM    487  C2'  DT A  24      93.990 398.704 112.999 
ATOM    488  C1'  DT A  24      95.386 399.127 113.446 
ATOM    489  N1   DT A  24      95.842 398.459 114.697 
ATOM    490  C2   DT A  24      97.181 398.171 114.800 
ATOM    491  O2   DT A  24      97.986 398.438 113.925 
ATOM    492  N3   DT A  24      97.566 397.551 115.974 
ATOM    493  C4   DT A  24      96.743 397.205 117.025 
ATOM    494  O4   DT A  24      97.204 396.652 118.026 
ATOM    495  C5   DT A  24      95.355 397.547 116.824 
ATOM    496  C7   DT A  24      94.390 397.205 117.921 
ATOM    497  C6   DT A  24      94.953 398.150 115.693 
ATOM    498  P    DG A  25      93.725 399.205 109.527 
ATOM    499  OP1  DG A  25      93.189 400.401 108.839 
ATOM    500  OP2  DG A  25      92.742 398.149 109.855 
ATOM    501  O5'  DG A  25      94.919 398.579 108.665 
ATOM    502  C5'  DG A  25      96.252 399.093 108.843 
ATOM    503  C4'  DG A  25      97.244 397.948 108.909 
ATOM    504  O4'  DG A  25      97.420 397.443 110.264 
ATOM    505  C3'  DG A  25      96.882 396.706 108.096 
ATOM    506  O3'  DG A  25      98.072 396.151 107.548 
ATOM    507  C2'  DG A  25      96.317 395.724 109.122 
ATOM    508  C1'  DG A  25      97.321 396.028 110.230 
ATOM    509  N9   DG A  25      96.887 395.563 111.576 
ATOM    510  C8   DG A  25      95.618 395.507 112.112 
ATOM    511  N7   DG A  25      95.575 395.042 113.337 
ATOM    512  C5   DG A  25      96.910 394.768 113.634 
ATOM    513  C6   DG A  25      97.494 394.244 114.815 
ATOM    514  O6   DG A  25      96.945 393.907 115.862 
ATOM    515  N1   DG A  25      98.886 394.125 114.690 
ATOM    516  C2   DG A  25      99.616 394.469 113.570 
ATOM    517  N2   DG A  25     100.935 394.282 113.649 
ATOM    518  N3   DG A  25      99.066 394.962 112.461 
ATOM    519  C4   DG A  25      97.718 395.082 112.566 
ATOM    520  P    DC A  26      98.038 395.563 106.059 
ATOM    521  OP1  DC A  26      98.228 396.663 105.087 
ATOM    522  OP2  DC A  26      96.823 394.740 105.878 
ATOM    523  O5'  DC A  26      99.331 394.619 106.064 
ATOM    524  C5'  DC A  26     100.446 394.968 106.905 
ATOM    525  C4'  DC A  26     100.969 393.732 107.611 
ATOM    526  O4'  DC A  26     100.286 393.484 108.874 
ATOM    527  C3'  DC A  26     100.820 392.416 106.848 
ATOM    528  O3'  DC A  26     101.960 391.605 107.102 
ATOM    529  C2'  DC A  26      99.596 391.744 107.469 
ATOM    530  C1'  DC A  26      99.905 392.118 108.916 
ATOM    531  N1   DC A  26      98.736 391.991 109.831 
ATOM    532  C2   DC A  26      98.978 391.586 111.141 
ATOM    533  O2   DC A  26     100.141 391.351 111.487 
ATOM    534  N3   DC A  26      97.924 391.464 111.990 
ATOM    535  C4   DC A  26      96.679 391.729 111.575 
ATOM    536  N4   DC A  26      95.687 391.595 112.441 
ATOM    537  C5   DC A  26      96.410 392.146 110.232 
ATOM    538  C6   DC A  26      97.475 392.262 109.398 
ATOM    539  P    DT A  27     102.584 390.745 105.905 
ATOM    540  OP1  DT A  27     103.498 391.595 105.109 
ATOM    541  OP2  DT A  27     101.497 390.080 105.154 
ATOM    542  O5'  DT A  27     103.430 389.651 106.709 
ATOM    543  C5'  DT A  27     103.980 389.999 107.993 
ATOM    544  C4'  DT A  27     103.760 388.866 108.976 
ATOM    545  O4'  DT A  27     102.481 388.970 109.664 
ATOM    546  C3'  DT A  27     103.745 387.460 108.378 
ATOM    547  O3'  DT A  27     104.363 386.564 109.293 
ATOM    548  C2'  DT A  27     102.263 387.100 108.273 
ATOM    549  C1'  DT A  27     101.839 387.704 109.608 
ATOM    550  N1   DT A  27     100.371 387.924 109.727 
ATOM    551  C2   DT A  27      99.811 387.754 110.970 
ATOM    552  O2   DT A  27     100.460 387.438 111.952 
ATOM    553  N3   DT A  27      98.448 387.966 111.042 
ATOM    554  C4   DT A  27      97.620 388.325 109.998 
ATOM    555  O4   DT A  27      96.412 388.487 110.184 
ATOM    556  C5   DT A  27      98.298 388.480 108.734 
ATOM    557  C7   DT A  27      97.470 388.870 107.544 
ATOM    558  C6   DT A  27      99.623 388.280 108.636 
ATOM    559  P    DG A  28     105.313 385.407 108.724 
ATOM    560  OP1  DG A  28     106.673 385.947 108.499 
ATOM    561  OP2  DG A  28     104.668 384.764 107.559 
ATOM    562  O5'  DG A  28     105.338 384.385 109.956 
ATOM    563  C5'  DG A  28     105.193 384.899 111.293 
ATOM    564  C4'  DG A  28     104.240 384.024 112.084 
ATOM    565  O4'  DG A  28     102.852 384.438 111.934 
ATOM    566  C3'  DG A  28     104.227 382.544 111.705 
ATOM    567  O3'  DG A  28     104.051 381.768 112.885 
ATOM    568  C2'  DG A  28     102.986 382.380 110.827 
ATOM    569  C1'  DG A  28     102.071 383.289 111.644 
ATOM    570  N9   DG A  28     100.854 383.730 110.908 
ATOM    571  C8   DG A  28     100.700 384.012 109.567 
ATOM    572  N7   DG A  28      99.486 384.378 109.235 
ATOM    573  C5   DG A  28      98.786 384.336 110.440 
ATOM    574  C6   DG A  28      97.425 384.629 110.717 
ATOM    575  O6   DG A  28      96.543 384.992 109.944 
ATOM    576  N1   DG A  28      97.130 384.456 112.077 
ATOM    577  C2   DG A  28      98.032 384.054 113.042 
ATOM    578  N2   DG A  28      97.555 383.949 114.284 
ATOM    579  N3   DG A  28      99.309 383.780 112.781 
ATOM    580  C4   DG A  28      99.611 383.942 111.467 
ATOM    581  P    DG A  29     104.871 380.402 113.043 
ATOM    582  OP1  DG A  29     106.226 380.693 113.563 
ATOM    583  OP2  DG A  29     104.810 379.638 111.777 
ATOM    584  O5'  DG A  29     104.014 379.649 114.166 
ATOM    585  C5'  DG A  29     103.306 380.432 115.145 
ATOM    586  C4'  DG A  29     101.913 379.871 115.349 
ATOM    587  O4'  DG A  29     100.946 380.435 114.418 
ATOM    588  C3'  DG A  29     101.769 378.361 115.158 
ATOM    589  O3'  DG A  29     100.831 377.865 116.105 
ATOM    590  C2'  DG A  29     101.176 378.202 113.758 
ATOM    591  C1'  DG A  29     100.201 379.372 113.846 
ATOM    592  N9   DG A  29      99.688 379.824 112.523 
ATOM    593  C8   DG A  29     100.330 379.855 111.304 
ATOM    594  N7   DG A  29      99.591 380.314 110.323 
ATOM    595  C5   DG A  29      98.374 380.608 110.935 
ATOM    596  C6   DG A  29      97.178 381.136 110.383 
ATOM    597  O6   DG A  29      96.943 381.459 109.222 
ATOM    598  N1   DG A  29      96.181 381.277 111.360 
ATOM    599  C2   DG A  29      96.323 380.951 112.694 
ATOM    600  N2   DG A  29      95.254 381.161 113.466 
ATOM    601  N3   DG A  29      97.446 380.456 113.211 
ATOM    602  C4   DG A  29      98.422 380.313 112.277 
ATOM    603  P    DT A  30     101.112 376.456 116.812 
ATOM    604  OP1  DT A  30     102.016 376.652 117.967 
ATOM    605  OP2  DT A  30     101.558 375.474 115.799 
ATOM    606  O5'  DT A  30      99.650 376.066 117.331 
ATOM    607  C5'  DT A  30      98.729 377.117 117.680 
ATOM    608  C4'  DT A  30      97.354 376.806 117.125 
ATOM    609  O4'  DT A  30      97.177 377.305 115.768 
ATOM    610  C3'  DT A  30      96.997 375.323 117.021 
ATOM    611  O3'  DT A  30      95.618 375.159 117.328 
ATOM    612  C2'  DT A  30      97.212 374.976 115.548 
ATOM    613  C1'  DT A  30      96.628 376.264 114.976 
ATOM    614  N1   DT A  30      97.005 376.514 113.557 
ATOM    615  C2   DT A  30      96.070 377.129 112.760 
ATOM    616  O2   DT A  30      94.972 377.467 113.166 
ATOM    617  N3   DT A  30      96.455 377.343 111.451 
ATOM    618  C4   DT A  30      97.668 377.003 110.887 
ATOM    619  O4   DT A  30      97.898 377.246 109.701 
ATOM    620  C5   DT A  30      98.583 376.363 111.802 
ATOM    621  C7   DT A  30      99.927 375.959 111.270 
ATOM    622  C6   DT A  30      98.234 376.141 113.080 
ATOM    623  P    DA A  31      95.162 373.891 118.193 
ATOM    624  OP1  DA A  31      95.338 374.183 119.633 
ATOM    625  OP2  DA A  31      95.840 372.677 117.689 
ATOM    626  O5'  DA A  31      93.601 373.818 117.846 
ATOM    627  C5'  DA A  31      92.898 375.035 117.532 
ATOM    628  C4'  DA A  31      91.992 374.815 116.336 
ATOM    629  O4'  DA A  31      92.673 375.057 115.072 
ATOM    630  C3'  DA A  31      91.422 373.406 116.183 
ATOM    631  O3'  DA A  31      90.092 373.498 115.687 
ATOM    632  C2'  DA A  31      92.294 372.749 115.114 
ATOM    633  C1'  DA A  31      92.406 373.967 114.203 
ATOM    634  N9   DA A  31      93.518 373.878 113.216 
ATOM    635  C8   DA A  31      94.744 373.296 113.370 
ATOM    636  N7   DA A  31      95.500 373.382 112.320 
ATOM    637  C5   DA A  31      94.722 374.072 111.401 
ATOM    638  C6   DA A  31      94.959 374.486 110.081 
ATOM    639  N6   DA A  31      96.105 374.253 109.426 
ATOM    640  N1   DA A  31      93.970 375.151 109.454 
ATOM    641  C2   DA A  31      92.834 375.381 110.109 
ATOM    642  N3   DA A  31      92.500 375.044 111.336 
ATOM    643  C4   DA A  31      93.506 374.380 111.941 
ATOM    644  P    DG A  32      88.978 372.502 116.260 
ATOM    645  OP1  DG A  32      88.431 373.045 117.523 
ATOM    646  OP2  DG A  32      89.527 371.130 116.326 
ATOM    647  O5'  DG A  32      87.865 372.579 115.114 
ATOM    648  C5'  DG A  32      87.726 373.796 114.356 
ATOM    649  C4'  DG A  32      87.563 373.474 112.884 
ATOM    650  O4'  DG A  32      88.842 373.366 112.194 
ATOM    651  C3'  DG A  32      86.860 372.155 112.565 
ATOM    652  O3'  DG A  32      86.051 372.332 111.408 
ATOM    653  C2'  DG A  32      87.990 371.185 112.224 
ATOM    654  C1'  DG A  32      88.835 372.173 111.424 
ATOM    655  N9   DG A  32      90.246 371.738 111.233 
ATOM    656  C8   DG A  32      91.062 371.026 112.085 
ATOM    657  N7   DG A  32      92.263 370.803 111.613 
ATOM    658  C5   DG A  32      92.243 371.409 110.357 
ATOM    659  C6   DG A  32      93.258 371.500 109.370 
ATOM    660  O6   DG A  32      94.404 371.058 109.401 
ATOM    661  N1   DG A  32      92.814 372.203 108.242 
ATOM    662  C2   DG A  32      91.554 372.747 108.088 
ATOM    663  N2   DG A  32      91.325 373.382 106.936 
ATOM    664  N3   DG A  32      90.602 372.662 109.015 
ATOM    665  C4   DG A  32      91.017 371.982 110.116 
ATOM    666  P    DG A  33      84.612 371.633 111.353 
ATOM    667  OP1  DG A  33      83.620 372.485 112.047 
ATOM    668  OP2  DG A  33      84.720 370.238 111.834 
ATOM    669  O5'  DG A  33      84.319 371.638 109.781 
ATOM    670  C5'  DG A  33      84.877 372.689 108.969 
ATOM    671  C4'  DG A  33      85.446 372.109 107.689 
ATOM    672  O4'  DG A  33      86.832 371.690 107.837 
ATOM    673  C3'  DG A  33      84.741 370.864 107.152 
ATOM    674  O3'  DG A  33      84.725 370.921 105.731 
ATOM    675  C2'  DG A  33      85.631 369.698 107.582 
ATOM    676  C1'  DG A  33      86.965 370.382 107.302 
ATOM    677  N9   DG A  33      88.126 369.726 107.965 
ATOM    678  C8   DG A  33      88.186 369.090 109.186 
ATOM    679  N7   DG A  33      89.371 368.612 109.482 
ATOM    680  C5   DG A  33      90.151 368.956 108.378 
ATOM    681  C6   DG A  33      91.523 368.709 108.117 
ATOM    682  O6   DG A  33      92.348 368.127 108.816 
ATOM    683  N1   DG A  33      91.911 369.231 106.875 
ATOM    684  C2   DG A  33      91.079 369.904 106.000 
ATOM    685  N2   DG A  33      91.641 370.325 104.864 
ATOM    686  N3   DG A  33      89.792 370.136 106.246 
ATOM    687  C4   DG A  33      89.400 369.635 107.447 
ATOM    688  P    DA A  34      83.417 370.431 104.948 
ATOM    689  OP1  DA A  34      82.430 371.532 104.897 
ATOM    690  OP2  DA A  34      82.939 369.157 105.529 
ATOM    691  O5'  DA A  34      84.006 370.167 103.484 
ATOM    692  C5'  DA A  34      85.126 370.950 103.030 
ATOM    693  C4'  DA A  34      86.135 370.056 102.338 
ATOM    694  O4'  DA A  34      87.102 369.485 103.267 
ATOM    695  C3'  DA A  34      85.561 368.840 101.611 
ATOM    696  O3'  DA A  34      86.309 368.617 100.422 
ATOM    697  C2'  DA A  34      85.803 367.669 102.565 
ATOM    698  C1'  DA A  34      87.199 368.092 103.012 
ATOM    699  N9   DA A  34      87.655 367.424 104.263 
ATOM    700  C8   DA A  34      86.909 367.050 105.345 
ATOM    701  N7   DA A  34      87.600 366.484 106.286 
ATOM    702  C5   DA A  34      88.898 366.482 105.795 
ATOM    703  C6   DA A  34      90.111 366.016 106.327 
ATOM    704  N6   DA A  34      90.217 365.433 107.529 
ATOM    705  N1   DA A  34      91.217 366.171 105.575 
ATOM    706  C2   DA A  34      91.105 366.752 104.381 
ATOM    707  N3   DA A  34      90.034 367.223 103.784 
ATOM    708  C4   DA A  34      88.941 367.056 104.557 
ATOM    709  P    DG A  35      85.538 368.170  99.093 
ATOM    710  OP1  DG A  35      85.001 369.366  98.405 
ATOM    711  OP2  DG A  35      84.555 367.114  99.420 
ATOM    712  O5'  DG A  35      86.732 367.544  98.231 
ATOM    713  C5'  DG A  35      88.065 368.058  98.409 
ATOM    714  C4'  DG A  35      89.057 366.914  98.475 
ATOM    715  O4'  DG A  35      89.232 366.409  99.830 
ATOM    716  C3'  DG A  35      88.694 365.671  97.662 
ATOM    717  O3'  DG A  35      89.884 365.116  97.114 
ATOM    718  C2'  DG A  35      88.130 364.689  98.688 
ATOM    719  C1'  DG A  35      89.134 364.993  99.796 
ATOM    720  N9   DG A  35      88.700 364.528 101.142 
ATOM    721  C8   DG A  35      87.431 364.472 101.678 
ATOM    722  N7   DG A  35      87.388 364.007 102.902 
ATOM    723  C5   DG A  35      88.723 363.733 103.200 
ATOM    724  C6   DG A  35      89.307 363.209 104.381 
ATOM    725  O6   DG A  35      88.758 362.872 105.428 
ATOM    726  N1   DG A  35      90.699 363.090 104.256 
ATOM    727  C2   DG A  35      91.429 363.434 103.136 
ATOM    728  N2   DG A  35      92.748 363.247 103.215 
ATOM    729  N3   DG A  35      90.879 363.927 102.027 
ATOM    730  C4   DG A  35      89.531 364.047 102.132 
ATOM    731  P    DA A  36      89.851 364.528  95.625 
ATOM    732  OP1  DA A  36      90.041 365.628  94.653 
ATOM    733  OP2  DA A  36      88.636 363.705  95.444 
ATOM    734  O5'  DA A  36      91.144 363.584  95.630 
ATOM    735  C5'  DA A  36      92.259 363.933  96.471 
ATOM    736  C4'  DA A  36      92.782 362.697  97.177 
ATOM    737  O4'  DA A  36      92.099 362.449  98.440 
ATOM    738  C3'  DA A  36      92.633 361.381  96.414 
ATOM    739  O3'  DA A  36      93.773 360.570  96.668 
ATOM    740  C2'  DA A  36      91.409 360.709  97.035 
ATOM    741  C1'  DA A  36      91.718 361.083  98.482 
ATOM    742  N9   DA A  36      90.549 360.957  99.397 
ATOM    743  C8   DA A  36      89.231 361.188  99.125 
ATOM    744  N7   DA A  36      88.444 360.988 100.136 
ATOM    745  C5   DA A  36      89.301 360.596 101.154 
ATOM    746  C6   DA A  36      89.079 360.236 102.494 
ATOM    747  N6   DA A  36      87.865 360.214 103.063 
ATOM    748  N1   DA A  36      90.154 359.899 103.231 
ATOM    749  C2   DA A  36      91.358 359.923 102.660 
ATOM    750  N3   DA A  36      91.686 360.239 101.427 
ATOM    751  C4   DA A  36      90.593 360.573 100.711 
ATOM    752  P    DA A  37      94.397 359.710  95.471 
ATOM    753  OP1  DA A  37      95.311 360.560  94.675 
ATOM    754  OP2  DA A  37      93.310 359.045  94.720 
ATOM    755  O5'  DA A  37      95.242 358.616  96.275 
ATOM    756  C5'  DA A  37      95.793 358.964  97.559 
ATOM    757  C4'  DA A  37      95.573 357.832  98.542 
ATOM    758  O4'  DA A  37      94.293 357.935  99.230 
ATOM    759  C3'  DA A  37      95.558 356.425  97.944 
ATOM    760  O3'  DA A  37      96.176 355.529  98.859 
ATOM    761  C2'  DA A  37      94.075 356.065  97.839 
ATOM    762  C1'  DA A  37      93.652 356.669  99.174 
ATOM    763  N9   DA A  37      92.184 356.890  99.293 
ATOM    764  C8   DA A  37      91.297 357.244  98.316 
ATOM    765  N7   DA A  37      90.075 357.359  98.735 
ATOM    766  C5   DA A  37      90.154 357.059 100.088 
ATOM    767  C6   DA A  37      89.186 357.005 101.104 
ATOM    768  N6   DA A  37      87.887 357.264 100.903 
ATOM    769  N1   DA A  37      89.604 356.673 102.340 
ATOM    770  C2   DA A  37      90.897 356.417 102.534 
ATOM    771  N3   DA A  37      91.886 356.435 101.667 
ATOM    772  C4   DA A  37      91.441 356.770 100.438 
ATOM    773  P    DC A  38      97.126 354.372  98.290 
ATOM    774  OP1  DC A  38      98.486 354.913  98.065 
ATOM    775  OP2  DC A  38      96.481 353.729  97.125 
ATOM    776  O5'  DC A  38      97.151 353.350  99.522 
ATOM    777  C5'  DC A  38      97.006 353.864 100.859 
ATOM    778  C4'  DC A  38      96.053 352.990 101.650 
ATOM    779  O4'  DC A  38      94.664 353.403 101.500 
ATOM    780  C3'  DC A  38      96.039 351.509 101.271 
ATOM    781  O3'  DC A  38      95.864 350.733 102.451 
ATOM    782  C2'  DC A  38      94.798 351.345 100.393 
ATOM    783  C1'  DC A  38      93.884 352.254 101.210 
ATOM    784  N1   DC A  38      92.667 352.695 100.474 
ATOM    785  C2   DC A  38      91.491 352.859 101.203 
ATOM    786  O2   DC A  38      91.507 352.634 102.419 
ATOM    787  N3   DC A  38      90.370 353.260 100.550 
ATOM    788  C4   DC A  38      90.394 353.494  99.231 
ATOM    789  N4   DC A  38      89.274 353.883  98.642 
ATOM    790  C5   DC A  38      91.593 353.330  98.464 
ATOM    791  C6   DC A  38      92.703 352.928  99.134 
ATOM    792  P    DC A  39      96.683 349.367 102.609 
ATOM    793  OP1  DC A  39      98.038 349.658 103.129 
ATOM    794  OP2  DC A  39      96.623 348.603 101.343 
ATOM    795  O5'  DC A  39      95.827 348.614 103.731 
ATOM    796  C5'  DC A  39      95.119 349.397 104.711 
ATOM    797  C4'  DC A  39      93.725 348.836 104.915 
ATOM    798  O4'  DC A  39      92.759 349.401 103.984 
ATOM    799  C3'  DC A  39      93.582 347.326 104.724 
ATOM    800  O3'  DC A  39      92.644 346.830 105.671 
ATOM    801  C2'  DC A  39      92.989 347.167 103.324 
ATOM    802  C1'  DC A  39      92.013 348.337 103.412 
ATOM    803  N1   DC A  39      91.501 348.789 102.089 
ATOM    804  C2   DC A  39      90.190 349.255 102.026 
ATOM    805  O2   DC A  39      89.512 349.275 103.060 
ATOM    806  N3   DC A  39      89.703 349.673 100.828 
ATOM    807  C4   DC A  39      90.469 349.636  99.731 
ATOM    808  N4   DC A  39      89.949 350.053  98.587 
ATOM    809  C5   DC A  39      91.819 349.159  99.774 
ATOM    810  C6   DC A  39      92.287 348.747 100.980 
ATOM    811  P    DT A  40      92.925 345.421 106.378 
ATOM    812  OP1  DT A  40      93.828 345.617 107.533 
ATOM    813  OP2  DT A  40      93.371 344.439 105.365 
ATOM    814  O5'  DT A  40      91.463 345.031 106.897 
ATOM    815  C5'  DT A  40      90.542 346.082 107.246 
ATOM    816  C4'  DT A  40      89.166 345.771 106.691 
ATOM    817  O4'  DT A  40      88.990 346.271 105.334 
ATOM    818  C3'  DT A  40      88.810 344.288 106.587 
ATOM    819  O3'  DT A  40      87.431 344.124 106.894 
ATOM    820  C2'  DT A  40      89.025 343.941 105.114 
ATOM    821  C1'  DT A  40      88.441 345.229 104.542 
ATOM    822  N1   DT A  40      88.818 345.479 103.123 
ATOM    823  C2   DT A  40      87.883 346.094 102.326 
ATOM    824  O2   DT A  40      86.785 346.432 102.732 
ATOM    825  N3   DT A  40      88.268 346.309 101.017 
ATOM    826  C4   DT A  40      89.480 345.968 100.453 
ATOM    827  O4   DT A  40      89.711 346.212  99.267 
ATOM    828  C5   DT A  40      90.396 345.328 101.368 
ATOM    829  C7   DT A  40      91.740 344.924 100.836 
ATOM    830  C6   DT A  40      90.047 345.107 102.646 
ATOM    831  P    DA A  41      86.975 342.856 107.759 
ATOM    832  OP1  DA A  41      87.151 343.149 109.199 
ATOM    833  OP2  DA A  41      87.653 341.642 107.255 
ATOM    834  O5'  DA A  41      85.414 342.783 107.412 
ATOM    835  C5'  DA A  41      84.711 344.000 107.098 
ATOM    836  C4'  DA A  41      83.805 343.781 105.902 
ATOM    837  O4'  DA A  41      84.486 344.023 104.638 
ATOM    838  C3'  DA A  41      83.235 342.371 105.749 
ATOM    839  O3'  DA A  41      81.905 342.463 105.253 
ATOM    840  C2'  DA A  41      84.107 341.714 104.680 
ATOM    841  C1'  DA A  41      84.218 342.932 103.769 
ATOM    842  N9   DA A  41      85.331 342.844 102.782 
ATOM    843  C8   DA A  41      86.557 342.261 102.936 
ATOM    844  N7   DA A  41      87.313 342.347 101.886 
ATOM    845  C5   DA A  41      86.535 343.037 100.967 
ATOM    846  C6   DA A  41      86.772 343.451  99.647 
ATOM    847  N6   DA A  41      87.918 343.218  98.992 
ATOM    848  N1   DA A  41      85.783 344.116  99.020 
ATOM    849  C2   DA A  41      84.646 344.346  99.675 
ATOM    850  N3   DA A  41      84.313 344.009 100.902 
ATOM    851  C4   DA A  41      85.319 343.345 101.507 
ATOM    852  P    DG A  42      80.791 341.467 105.826 
ATOM    853  OP1  DG A  42      80.244 342.010 107.089 
ATOM    854  OP2  DG A  42      81.340 340.095 105.892 
ATOM    855  O5'  DG A  42      79.678 341.545 104.680 
ATOM    856  C5'  DG A  42      79.539 342.761 103.922 
ATOM    857  C4'  DG A  42      79.376 342.439 102.449 
ATOM    858  O4'  DG A  42      80.654 342.331 101.760 
ATOM    859  C3'  DG A  42      78.673 341.120 102.131 
ATOM    860  O3'  DG A  42      77.864 341.297 100.974 
ATOM    861  C2'  DG A  42      79.803 340.151 101.790 
ATOM    862  C1'  DG A  42      80.647 341.138 100.990 
ATOM    863  N9   DG A  42      82.059 340.703 100.799 
ATOM    864  C8   DG A  42      82.875 339.991 101.651 
ATOM    865  N7   DG A  42      84.076 339.768 101.179 
ATOM    866  C5   DG A  42      84.056 340.374  99.923 
ATOM    867  C6   DG A  42      85.071 340.465  98.936 
ATOM    868  O6   DG A  42      86.217 340.023  98.967 
ATOM    869  N1   DG A  42      84.627 341.168  97.808 
ATOM    870  C2   DG A  42      83.366 341.712  97.654 
ATOM    871  N2   DG A  42      83.138 342.347  96.502 
ATOM    872  N3   DG A  42      82.414 341.627  98.581 
ATOM    873  C4   DG A  42      82.830 340.947  99.682 
ATOM    874  P    DA A  43      76.425 340.598 100.919 
ATOM    875  OP1  DA A  43      75.433 341.450 101.613 
ATOM    876  OP2  DA A  43      76.532 339.203 101.400 
ATOM    877  O5'  DA A  43      76.132 340.603  99.347 
ATOM    878  C5'  DA A  43      76.690 341.654  98.535 
ATOM    879  C4'  DA A  43      77.259 341.074  97.255 
ATOM    880  O4'  DA A  43      78.645 340.655  97.403 
ATOM    881  C3'  DA A  43      76.553 339.829  96.718 
ATOM    882  O3'  DA A  43      76.538 339.886  95.297 
ATOM    883  C2'  DA A  43      77.444 338.663  97.148 
ATOM    884  C1'  DA A  43      78.777 339.347  96.868 
ATOM    885  N9   DA A  43      79.939 338.691  97.531 
ATOM    886  C8   DA A  43      79.980 338.064  98.744 
ATOM    887  N7   DA A  43      81.146 337.587  99.048 
ATOM    888  C5   DA A  43      81.939 337.920  97.959 
ATOM    889  C6   DA A  43      83.295 337.693  97.668 
ATOM    890  N6   DA A  43      84.130 337.044  98.493 
ATOM    891  N1   DA A  43      83.763 338.158  96.495 
ATOM    892  C2   DA A  43      82.929 338.802  95.680 
ATOM    893  N3   DA A  43      81.652 339.072  95.843 
ATOM    894  C4   DA A  43      81.208 338.596  97.024 
ATOM    895  P    DG A  44      75.230 339.397  94.514 
ATOM    896  OP1  DG A  44      74.243 340.498  94.463 
ATOM    897  OP2  DG A  44      74.752 338.122  95.095 
ATOM    898  O5'  DG A  44      75.819 339.132  93.050 
ATOM    899  C5'  DG A  44      76.938 339.915  92.596 
ATOM    900  C4'  DG A  44      77.948 339.021  91.904 
ATOM    901  O4'  DG A  44      78.914 338.450  92.833 
ATOM    902  C3'  DG A  44      77.373 337.805  91.177 
ATOM    903  O3'  DG A  44      78.122 337.582  89.988 
ATOM    904  C2'  DG A  44      77.616 336.634  92.131 
ATOM    905  C1'  DG A  44      79.011 337.058  92.578 
ATOM    906  N9   DG A  44      79.468 336.389  93.829 
ATOM    907  C8   DG A  44      78.732 336.004  94.929 
ATOM    908  N7   DG A  44      79.441 335.434  95.872 
ATOM    909  C5   DG A  44      80.738 335.442  95.362 
ATOM    910  C6   DG A  44      81.946 334.960  95.929 
ATOM    911  O6   DG A  44      82.124 334.418  97.017 
ATOM    912  N1   DG A  44      83.034 335.168  95.070 
ATOM    913  C2   DG A  44      82.964 335.765  93.826 
ATOM    914  N2   DG A  44      84.117 335.871  93.161 
ATOM    915  N3   DG A  44      81.830 336.217  93.296 
ATOM    916  C4   DG A  44      80.765 336.023  94.116 
ATOM    917  P    DT A  45      77.351 337.135  88.659 
ATOM    918  OP1  DT A  45      76.814 338.332  87.971 
ATOM    919  OP2  DT A  45      76.368 336.080  88.986 
ATOM    920  O5'  DT A  45      78.544 336.509  87.797 
ATOM    921  C5'  DT A  45      79.878 337.023  87.975 
ATOM    922  C4'  DT A  45      80.870 335.879  88.041 
ATOM    923  O4'  DT A  45      81.045 335.374  89.396 
ATOM    924  C3'  DT A  45      80.507 334.636  87.228 
ATOM    925  O3'  DT A  45      81.697 334.081  86.680 
ATOM    926  C2'  DT A  45      79.942 333.654  88.254 
ATOM    927  C1'  DT A  45      80.947 333.958  89.362 
ATOM    928  N1   DT A  45      80.512 333.493  90.708 
ATOM    929  C2   DT A  45      81.493 333.047  91.562 
ATOM    930  O2   DT A  45      82.673 333.022  91.261 
ATOM    931  N3   DT A  45      81.052 332.623  92.801 
ATOM    932  C4   DT A  45      79.745 332.609  93.244 
ATOM    933  O4   DT A  45      79.473 332.205  94.377 
ATOM    934  C5   DT A  45      78.789 333.095  92.278 
ATOM    935  C7   DT A  45      77.344 333.112  92.681 
ATOM    936  C6   DT A  45      79.189 333.513  91.066 
ATOM    937  P    DT A  46      81.664 333.493  85.191 
ATOM    938  OP1  DT A  46      81.854 334.593  84.219 
ATOM    939  OP2  DT A  46      80.449 332.670  85.010 
ATOM    940  O5'  DT A  46      82.957 332.549  85.196 
ATOM    941  C5'  DT A  46      84.072 332.898  86.037 
ATOM    942  C4'  DT A  46      84.594 331.662  86.743 
ATOM    943  O4'  DT A  46      83.912 331.414  88.006 
ATOM    944  C3'  DT A  46      84.446 330.346  85.980 
ATOM    945  O3'  DT A  46      85.586 329.535  86.234 
ATOM    946  C2'  DT A  46      83.222 329.674  86.601 
ATOM    947  C1'  DT A  46      83.531 330.048  88.048 
ATOM    948  N1   DT A  46      82.362 329.922  88.963 
ATOM    949  C2   DT A  46      82.617 329.521  90.252 
ATOM    950  O2   DT A  46      83.738 329.273  90.659 
ATOM    951  N3   DT A  46      81.508 329.414  91.070 
ATOM    952  C4   DT A  46      80.200 329.670  90.713 
ATOM    953  O4   DT A  46      79.290 329.539  91.534 
ATOM    954  C5   DT A  46      80.033 330.084  89.340 
ATOM    955  C7   DT A  46      78.639 330.381  88.869 
ATOM    956  C6   DT A  46      81.093 330.195  88.523 
ATOM    957  P    DG A  47      86.209 328.676  85.037 
ATOM    958  OP1  DG A  47      87.124 329.525  84.241 
ATOM    959  OP2  DG A  47      85.123 328.010  84.285 
ATOM    960  O5'  DG A  47      87.055 327.581  85.841 
ATOM    961  C5'  DG A  47      87.606 327.929  87.125 
ATOM    962  C4'  DG A  47      87.386 326.797  88.108 
ATOM    963  O4'  DG A  47      86.106 326.900  88.795 
ATOM    964  C3'  DG A  47      87.370 325.390  87.510 
ATOM    965  O3'  DG A  47      87.989 324.494  88.425 
ATOM    966  C2'  DG A  47      85.888 325.030  87.405 
ATOM    967  C1'  DG A  47      85.465 325.635  88.740 
ATOM    968  N9   DG A  47      83.997 325.855  88.859 
ATOM    969  C8   DG A  47      83.087 326.212  87.887 
ATOM    970  N7   DG A  47      81.856 326.325  88.323 
ATOM    971  C5   DG A  47      81.957 326.020  89.679 
ATOM    972  C6   DG A  47      80.953 325.975  90.682 
ATOM    973  O6   DG A  47      79.749 326.198  90.578 
ATOM    974  N1   DG A  47      81.490 325.621  91.928 
ATOM    975  C2   DG A  47      82.822 325.348  92.173 
ATOM    976  N2   DG A  47      83.133 325.029  93.431 
ATOM    977  N3   DG A  47      83.762 325.391  91.231 
ATOM    978  C4   DG A  47      83.258 325.732  90.017 
ATOM    979  P    DG A  48      88.939 323.337  87.856 
ATOM    980  OP1  DG A  48      90.298 323.878  87.631 
ATOM    981  OP2  DG A  48      88.294 322.694  86.691 
ATOM    982  O5'  DG A  48      88.964 322.316  89.088 
ATOM    983  C5'  DG A  48      88.818 322.830  90.425 
ATOM    984  C4'  DG A  48      87.866 321.955  91.216 
ATOM    985  O4'  DG A  48      86.477 322.368  91.066 
ATOM    986  C3'  DG A  48      87.852 320.474  90.837 
ATOM    987  O3'  DG A  48      87.677 319.699  92.017 
ATOM    988  C2'  DG A  48      86.611 320.310  89.959 
ATOM    989  C1'  DG A  48      85.697 321.219  90.776 
ATOM    990  N9   DG A  48      84.480 321.660  90.040 
ATOM    991  C8   DG A  48      84.325 321.942  88.699 
ATOM    992  N7   DG A  48      83.111 322.308  88.367 
ATOM    993  C5   DG A  48      82.411 322.266  89.572 
ATOM    994  C6   DG A  48      81.051 322.559  89.849 
ATOM    995  O6   DG A  48      80.169 322.922  89.076 
ATOM    996  N1   DG A  48      80.756 322.387  91.208 
ATOM    997  C2   DG A  48      81.658 321.984  92.174 
ATOM    998  N2   DG A  48      81.180 321.879  93.416 
ATOM    999  N3   DG A  48      82.935 321.710  91.913 
ATOM   1000  C4   DG A  48      83.237 321.872  90.599 
ATOM   1001  P    DG A  49      88.496 318.332  92.175 
ATOM   1002  OP1  DG A  49      89.851 318.623  92.695 
ATOM   1003  OP2  DG A  49      88.436 317.568  90.909 
ATOM   1004  O5'  DG A  49      87.639 317.579  93.297 
ATOM   1005  C5'  DG A  49      86.932 318.362  94.277 
ATOM   1006  C4'  DG A  49      85.538 317.801  94.480 
ATOM   1007  O4'  DG A  49      84.571 318.366  93.550 
ATOM   1008  C3'  DG A  49      85.395 316.291  94.290 
ATOM   1009  O3'  DG A  49      84.457 315.795  95.237 
ATOM   1010  C2'  DG A  49      84.802 316.132  92.890 
ATOM   1011  C1'  DG A  49      83.826 317.302  92.978 
ATOM   1012  N9   DG A  49      83.313 317.755  91.655 
ATOM   1013  C8   DG A  49      83.955 317.785  90.436 
ATOM   1014  N7   DG A  49      83.217 318.245  89.455 
ATOM   1015  C5   DG A  49      81.999 318.538  90.066 
ATOM   1016  C6   DG A  49      80.803 319.066  89.515 
ATOM   1017  O6   DG A  49      80.568 319.389  88.354 
ATOM   1018  N1   DG A  49      79.807 319.208  90.492 
ATOM   1019  C2   DG A  49      79.949 318.881  91.826 
ATOM   1020  N2   DG A  49      78.880 319.091  92.598 
ATOM   1021  N3   DG A  49      81.072 318.386  92.343 
ATOM   1022  C4   DG A  49      82.048 318.243  91.409 
ATOM   1023  P    DA A  50      84.738 314.386  95.944 
ATOM   1024  OP1  DA A  50      85.641 314.583  97.099 
ATOM   1025  OP2  DA A  50      85.183 313.404  94.931 
ATOM   1026  O5'  DA A  50      83.275 313.996  96.463 
ATOM   1027  C5'  DA A  50      82.355 315.047  96.812 
ATOM   1028  C4'  DA A  50      80.979 314.736  96.257 
ATOM   1029  O4'  DA A  50      80.802 315.236  94.900 
ATOM   1030  C3'  DA A  50      80.623 313.253  96.153 
ATOM   1031  O3'  DA A  50      79.244 313.089  96.460 
ATOM   1032  C2'  DA A  50      80.838 312.906  94.680 
ATOM   1033  C1'  DA A  50      80.254 314.194  94.108 
ATOM   1034  N9   DA A  50      80.631 314.444  92.689 
ATOM   1035  C8   DA A  50      81.802 314.140  92.056 
ATOM   1036  N7   DA A  50      81.829 314.486  90.807 
ATOM   1037  C5   DA A  50      80.584 315.063  90.592 
ATOM   1038  C6   DA A  50      79.988 315.634  89.457 
ATOM   1039  N6   DA A  50      80.597 315.723  88.266 
ATOM   1040  N1   DA A  50      78.737 316.114  89.589 
ATOM   1041  C2   DA A  50      78.136 316.023  90.774 
ATOM   1042  N3   DA A  50      78.590 315.514  91.898 
ATOM   1043  C4   DA A  50      79.844 315.041  91.739 
ATOM   1044  P    DA A  51      78.788 311.821  97.325 
ATOM   1045  OP1  DA A  51      78.964 312.114  98.765 
ATOM   1046  OP2  DA A  51      79.465 310.607  96.821 
ATOM   1047  O5'  DA A  51      77.227 311.748  96.978 
ATOM   1048  C5'  DA A  51      76.524 312.965  96.663 
ATOM   1049  C4'  DA A  51      75.618 312.746  95.467 
ATOM   1050  O4'  DA A  51      76.299 312.988  94.203 
ATOM   1051  C3'  DA A  51      75.048 311.336  95.315 
ATOM   1052  O3'  DA A  51      73.718 311.428  94.819 
ATOM   1053  C2'  DA A  51      75.920 310.679  94.246 
ATOM   1054  C1'  DA A  51      76.031 311.898  93.335 
ATOM   1055  N9   DA A  51      77.144 311.809  92.348 
ATOM   1056  C8   DA A  51      78.369 311.226  92.502 
ATOM   1057  N7   DA A  51      79.126 311.312  91.452 
ATOM   1058  C5   DA A  51      78.348 312.002  90.533 
ATOM   1059  C6   DA A  51      78.584 312.416  89.213 
ATOM   1060  N6   DA A  51      79.731 312.183  88.558 
ATOM   1061  N1   DA A  51      77.596 313.081  88.586 
ATOM   1062  C2   DA A  51      76.459 313.311  89.241 
ATOM   1063  N3   DA A  51      76.126 312.974  90.468 
ATOM   1064  C4   DA A  51      77.132 312.310  91.073 
ATOM   1065  P    DG A  52      72.604 310.432  95.392 
ATOM   1066  OP1  DG A  52      72.057 310.975  96.655 
ATOM   1067  OP2  DG A  52      73.153 309.060  95.458 
ATOM   1068  O5'  DG A  52      71.491 310.510  94.246 
ATOM   1069  C5'  DG A  52      71.352 311.726  93.488 
ATOM   1070  C4'  DG A  52      71.189 311.404  92.015 
ATOM   1071  O4'  DG A  52      72.467 311.296  91.326 
ATOM   1072  C3'  DG A  52      70.486 310.085  91.697 
ATOM   1073  O3'  DG A  52      69.676 310.263  90.540 
ATOM   1074  C2'  DG A  52      71.616 309.116  91.356 
ATOM   1075  C1'  DG A  52      72.460 310.104  90.556 
ATOM   1076  N9   DG A  52      73.872 309.668  90.365 
ATOM   1077  C8   DG A  52      74.687 308.957  91.217 
ATOM   1078  N7   DG A  52      75.889 308.733  90.745 
ATOM   1079  C5   DG A  52      75.869 309.339  89.489 
ATOM   1080  C6   DG A  52      76.884 309.430  88.502 
ATOM   1081  O6   DG A  52      78.029 308.988  88.533 
ATOM   1082  N1   DG A  52      76.440 310.134  87.374 
ATOM   1083  C2   DG A  52      75.179 310.677  87.220 
ATOM   1084  N2   DG A  52      74.951 311.312  86.068 
ATOM   1085  N3   DG A  52      74.227 310.592  88.147 
ATOM   1086  C4   DG A  52      74.643 309.912  89.248 
ATOM   1087  P    DA A  53      68.238 309.563  90.485 
ATOM   1088  OP1  DA A  53      67.246 310.415  91.179 
ATOM   1089  OP2  DA A  53      68.345 308.168  90.966 
ATOM   1090  O5'  DA A  53      67.945 309.568  88.913 
ATOM   1091  C5'  DA A  53      68.503 310.619  88.101 
ATOM   1092  C4'  DA A  53      69.072 310.039  86.821 
ATOM   1093  O4'  DA A  53      70.458 309.620  86.969 
ATOM   1094  C3'  DA A  53      68.366 308.794  86.284 
ATOM   1095  O3'  DA A  53      68.351 308.851  84.863 
ATOM   1096  C2'  DA A  53      69.256 307.629  86.714 
ATOM   1097  C1'  DA A  53      70.590 308.313  86.434 
ATOM   1098  N9   DA A  53      71.751 307.656  87.097 
ATOM   1099  C8   DA A  53      71.793 307.030  88.310 
ATOM   1100  N7   DA A  53      72.959 306.552  88.614 
ATOM   1101  C5   DA A  53      73.752 306.885  87.525 
ATOM   1102  C6   DA A  53      75.108 306.658  87.234 
ATOM   1103  N6   DA A  53      75.943 306.010  88.059 
ATOM   1104  N1   DA A  53      75.576 307.123  86.061 
ATOM   1105  C2   DA A  53      74.742 307.767  85.245 
ATOM   1106  N3   DA A  53      73.465 308.037  85.409 
ATOM   1107  C4   DA A  53      73.021 307.561  86.590 
ATOM   1108  P    DC A  54      67.043 308.362  84.080 
ATOM   1109  OP1  DC A  54      66.055 309.463  84.029 
ATOM   1110  OP2  DC A  54      66.565 307.088  84.661 
ATOM   1111  O5'  DC A  54      67.632 308.097  82.616 
ATOM   1112  C5'  DC A  54      68.751 308.880  82.162 
ATOM   1113  C4'  DC A  54      69.761 307.986  81.470 
ATOM   1114  O4'  DC A  54      70.727 307.416  82.399 
ATOM   1115  C3'  DC A  54      69.186 306.770  80.743 
ATOM   1116  O3'  DC A  54      69.935 306.547  79.554 
ATOM   1117  C2'  DC A  54      69.429 305.600  81.697 
ATOM   1118  C1'  DC A  54      70.824 306.023  82.144 
ATOM   1119  N1   DC A  54      71.280 305.355  83.395 
ATOM   1120  C2   DC A  54      72.635 305.056  83.515 
ATOM   1121  O2   DC A  54      73.396 305.355  82.588 
ATOM   1122  N3   DC A  54      73.070 304.446  84.647 
ATOM   1123  C4   DC A  54      72.214 304.139  85.629 
ATOM   1124  N4   DC A  54      72.687 303.545  86.714 
ATOM   1125  C5   DC A  54      70.816 304.437  85.526 
ATOM   1126  C6   DC A  54      70.401 305.046  84.386 
ATOM   1127  P    DG A  55      69.164 306.100  78.225 
ATOM   1128  OP1  DG A  55      68.627 307.297  77.537 
ATOM   1129  OP2  DG A  55      68.181 305.045  78.552 
ATOM   1130  O5'  DG A  55      70.357 305.474  77.363 
ATOM   1131  C5'  DG A  55      71.691 305.988  77.541 
ATOM   1132  C4'  DG A  55      72.682 304.844  77.607 
ATOM   1133  O4'  DG A  55      72.858 304.339  78.962 
ATOM   1134  C3'  DG A  55      72.320 303.601  76.794 
ATOM   1135  O3'  DG A  55      73.510 303.046  76.246 
ATOM   1136  C2'  DG A  55      71.755 302.619  77.820 
ATOM   1137  C1'  DG A  55      72.759 302.923  78.928 
ATOM   1138  N9   DG A  55      72.325 302.458  80.274 
ATOM   1139  C8   DG A  55      71.057 302.403  80.810 
ATOM   1140  N7   DG A  55      71.014 301.937  82.034 
ATOM   1141  C5   DG A  55      72.348 301.663  82.332 
ATOM   1142  C6   DG A  55      72.933 301.139  83.513 
ATOM   1143  O6   DG A  55      72.384 300.803  84.560 
ATOM   1144  N1   DG A  55      74.324 301.021  83.388 
ATOM   1145  C2   DG A  55      75.055 301.365  82.268 
ATOM   1146  N2   DG A  55      76.373 301.177  82.347 
ATOM   1147  N3   DG A  55      74.505 301.857  81.159 
ATOM   1148  C4   DG A  55      73.157 301.978  81.264 
ATOM   1149  P    DT A  56      73.477 302.458  74.757 
ATOM   1150  OP1  DT A  56      73.667 303.558  73.785 
ATOM   1151  OP2  DT A  56      72.261 301.635  74.576 
ATOM   1152  O5'  DT A  56      74.769 301.514  74.762 
ATOM   1153  C5'  DT A  56      75.884 301.863  75.603 
ATOM   1154  C4'  DT A  56      76.407 300.627  76.309 
ATOM   1155  O4'  DT A  56      75.725 300.380  77.572 
ATOM   1156  C3'  DT A  56      76.258 299.312  75.546 
ATOM   1157  O3'  DT A  56      77.399 298.500  75.800 
ATOM   1158  C2'  DT A  56      75.034 298.639  76.167 
ATOM   1159  C1'  DT A  56      75.343 299.013  77.614 
ATOM   1160  N1   DT A  56      74.174 298.887  78.529 
ATOM   1161  C2   DT A  56      74.429 298.486  79.818 
ATOM   1162  O2   DT A  56      75.551 298.238  80.225 
ATOM   1163  N3   DT A  56      73.321 298.380  80.635 
ATOM   1164  C4   DT A  56      72.012 298.635  80.279 
ATOM   1165  O4   DT A  56      71.102 298.504  81.100 
ATOM   1166  C5   DT A  56      71.846 299.049  78.906 
ATOM   1167  C7   DT A  56      70.452 299.346  78.435 
ATOM   1168  C6   DT A  56      72.906 299.160  78.089 
ATOM   1169  P    DC A  57      78.022 297.641  74.603 
ATOM   1170  OP1  DC A  57      78.937 298.490  73.807 
ATOM   1171  OP2  DC A  57      76.936 296.975  73.851 
ATOM   1172  O5'  DC A  57      78.868 296.546  75.407 
ATOM   1173  C5'  DC A  57      79.419 296.894  76.691 
ATOM   1174  C4'  DC A  57      79.199 295.762  77.674 
ATOM   1175  O4'  DC A  57      77.919 295.865  78.361 
ATOM   1176  C3'  DC A  57      79.183 294.355  77.076 
ATOM   1177  O3'  DC A  57      79.802 293.459  77.991 
ATOM   1178  C2'  DC A  57      77.701 293.995  76.971 
ATOM   1179  C1'  DC A  57      77.278 294.600  78.306 
ATOM   1180  N1   DC A  57      75.809 294.820  78.425 
ATOM   1181  C2   DC A  57      75.226 294.651  79.679 
ATOM   1182  O2   DC A  57      75.945 294.329  80.632 
ATOM   1183  N3   DC A  57      73.890 294.846  79.808 
ATOM   1184  C4   DC A  57      73.146 295.195  78.750 
ATOM   1185  N4   DC A  57      71.845 295.374  78.927 
ATOM   1186  C5   DC A  57      73.725 295.373  77.452 
ATOM   1187  C6   DC A  57      75.063 295.173  77.344 
ATOM   1188  P    DA A  58      80.752 292.303  77.422 
ATOM   1189  OP1  DA A  58      82.111 292.843  77.197 
ATOM   1190  OP2  DA A  58      80.107 291.660  76.257 
ATOM   1191  O5'  DA A  58      80.777 291.281  78.654 
ATOM   1192  C5'  DA A  58      80.631 291.795  79.991 
ATOM   1193  C4'  DA A  58      79.679 290.920  80.782 
ATOM   1194  O4'  DA A  58      78.290 291.333  80.632 
ATOM   1195  C3'  DA A  58      79.665 289.439  80.403 
ATOM   1196  O3'  DA A  58      79.490 288.664  81.583 
ATOM   1197  C2'  DA A  58      78.424 289.276  79.525 
ATOM   1198  C1'  DA A  58      77.510 290.184  80.342 
ATOM   1199  N9   DA A  58      76.293 290.625  79.606 
ATOM   1200  C8   DA A  58      76.158 290.900  78.275 
ATOM   1201  N7   DA A  58      74.961 291.264  77.932 
ATOM   1202  C5   DA A  58      74.248 291.229  79.122 
ATOM   1203  C6   DA A  58      72.907 291.511  79.431 
ATOM   1204  N6   DA A  58      72.004 291.904  78.521 
ATOM   1205  N1   DA A  58      72.525 291.374  80.714 
ATOM   1206  C2   DA A  58      73.426 290.984  81.614 
ATOM   1207  N3   DA A  58      74.697 290.693  81.445 
ATOM   1208  C4   DA A  58      75.053 290.838  80.152 
ATOM   1209  P    DC A  59      80.309 287.297  81.741 
ATOM   1210  OP1  DC A  59      81.664 287.588  82.261 
ATOM   1211  OP2  DC A  59      80.249 286.534  80.475 
ATOM   1212  O5'  DC A  59      79.452 286.544  82.863 
ATOM   1213  C5'  DC A  59      78.744 287.327  83.843 
ATOM   1214  C4'  DC A  59      77.351 286.766  84.046 
ATOM   1215  O4'  DC A  59      76.384 287.331  83.116 
ATOM   1216  C3'  DC A  59      77.208 285.256  83.856 
ATOM   1217  O3'  DC A  59      76.270 284.760  84.803 
ATOM   1218  C2'  DC A  59      76.614 285.097  82.456 
ATOM   1219  C1'  DC A  59      75.639 286.267  82.544 
ATOM   1220  N1   DC A  59      75.126 286.720  81.221 
ATOM   1221  C2   DC A  59      73.815 287.186  81.158 
ATOM   1222  O2   DC A  59      73.138 287.205  82.192 
ATOM   1223  N3   DC A  59      73.329 287.603  79.959 
ATOM   1224  C4   DC A  59      74.094 287.566  78.863 
ATOM   1225  N4   DC A  59      73.574 287.984  77.718 
ATOM   1226  C5   DC A  59      75.445 287.090  78.906 
ATOM   1227  C6   DC A  59      75.913 286.677  80.112 
ATOM   1228  P    DT A  60      76.551 283.351  85.510 
ATOM   1229  OP1  DT A  60      77.454 283.548  86.665 
ATOM   1230  OP2  DT A  60      76.996 282.369  84.497 
ATOM   1231  O5'  DT A  60      75.088 282.961  86.029 
ATOM   1232  C5'  DT A  60      74.168 284.012  86.378 
ATOM   1233  C4'  DT A  60      72.792 283.701  85.823 
ATOM   1234  O4'  DT A  60      72.615 284.201  84.466 
ATOM   1235  C3'  DT A  60      72.436 282.219  85.719 
ATOM   1236  O3'  DT A  60      71.057 282.054  86.026 
ATOM   1237  C2'  DT A  60      72.650 281.871  84.246 
ATOM   1238  C1'  DT A  60      72.067 283.159  83.674 
ATOM   1239  N1   DT A  60      72.444 283.410  82.254 
ATOM   1240  C2   DT A  60      71.508 284.024  81.458 
ATOM   1241  O2   DT A  60      70.410 284.362  81.864 
ATOM   1242  N3   DT A  60      71.893 284.239  80.148 
ATOM   1243  C4   DT A  60      73.106 283.898  79.585 
ATOM   1244  O4   DT A  60      73.337 284.142  78.399 
ATOM   1245  C5   DT A  60      74.022 283.258  80.500 
ATOM   1246  C7   DT A  60      75.365 282.854  79.968 
ATOM   1247  C6   DT A  60      73.673 283.037  81.778 
ATOM   1248  P    DG A  61      70.600 280.786  86.891 
ATOM   1249  OP1  DG A  61      70.777 281.079  88.331 
ATOM   1250  OP2  DG A  61      71.278 279.572  86.387 
ATOM   1251  O5'  DG A  61      69.040 280.713  86.544 
ATOM   1252  C5'  DG A  61      68.336 281.930  86.229 
ATOM   1253  C4'  DG A  61      67.431 281.711  85.033 
ATOM   1254  O4'  DG A  61      68.112 281.953  83.769 
ATOM   1255  C3'  DG A  61      66.861 280.301  84.881 
ATOM   1256  O3'  DG A  61      65.531 280.393  84.385 
ATOM   1257  C2'  DG A  61      67.733 279.644  83.811 
ATOM   1258  C1'  DG A  61      67.844 280.863  82.901 
ATOM   1259  N9   DG A  61      68.956 280.774  81.914 
ATOM   1260  C8   DG A  61      70.198 280.191  82.050 
ATOM   1261  N7   DG A  61      70.952 280.285  80.983 
ATOM   1262  C5   DG A  61      70.154 280.979  80.075 
ATOM   1263  C6   DG A  61      70.427 281.383  78.741 
ATOM   1264  O6   DG A  61      71.446 281.208  78.077 
ATOM   1265  N1   DG A  61      69.339 282.065  78.180 
ATOM   1266  C2   DG A  61      68.144 282.324  78.823 
ATOM   1267  N2   DG A  61      67.229 282.990  78.115 
ATOM   1268  N3   DG A  61      67.890 281.945  80.075 
ATOM   1269  C4   DG A  61      68.935 281.282  80.633 
ATOM   1270  P    DA A  62      64.417 279.397  84.958 
ATOM   1271  OP1  DA A  62      63.870 279.940  86.221 
ATOM   1272  OP2  DA A  62      64.966 278.025  85.024 
ATOM   1273  O5'  DA A  62      63.303 279.475  83.812 
ATOM   1274  C5'  DA A  62      63.165 280.692  83.054 
ATOM   1275  C4'  DA A  62      63.002 280.370  81.581 
ATOM   1276  O4'  DA A  62      64.280 280.261  80.892 
ATOM   1277  C3'  DA A  62      62.298 279.051  81.263 
ATOM   1278  O3'  DA A  62      61.489 279.228  80.106 
ATOM   1279  C2'  DA A  62      63.429 278.081  80.921 
ATOM   1280  C1'  DA A  62      64.273 279.069  80.122 
ATOM   1281  N9   DA A  62      65.685 278.633  79.930 
ATOM   1282  C8   DA A  62      66.479 277.928  80.788 
ATOM   1283  N7   DA A  62      67.671 277.699  80.333 
ATOM   1284  C5   DA A  62      67.670 278.297  79.080 
ATOM   1285  C6   DA A  62      68.652 278.406  78.081 
ATOM   1286  N6   DA A  62      69.885 277.891  78.197 
ATOM   1287  N1   DA A  62      68.321 279.065  76.956 
ATOM   1288  C2   DA A  62      67.095 279.575  76.848 
ATOM   1289  N3   DA A  62      66.101 279.536  77.707 
ATOM   1290  C4   DA A  62      66.458 278.871  78.824 
ATOM   1291  P    DT A  63      60.051 278.529  80.051 
ATOM   1292  OP1  DT A  63      59.058 279.380  80.745 
ATOM   1293  OP2  DT A  63      60.158 277.133  80.532 
ATOM   1294  O5'  DT A  63      59.757 278.533  78.479 
ATOM   1295  C5'  DT A  63      60.316 279.584  77.667 
ATOM   1296  C4'  DT A  63      60.884 279.004  76.387 
ATOM   1297  O4'  DT A  63      62.271 278.585  76.535 
ATOM   1298  C3'  DT A  63      60.179 277.759  75.850 
ATOM   1299  O3'  DT A  63      60.164 277.816  74.429 
ATOM   1300  C2'  DT A  63      61.069 276.594  76.280 
ATOM   1301  C1'  DT A  63      62.403 277.278  76.000 
ATOM   1302  N1   DT A  63      63.564 276.621  76.663 
ATOM   1303  C2   DT A  63      64.760 276.633  75.987 
ATOM   1304  O2   DT A  63      64.898 277.150  74.891 
ATOM   1305  N3   DT A  63      65.813 276.014  76.632 
ATOM   1306  C4   DT A  63      65.770 275.401  77.867 
ATOM   1307  O4   DT A  63      66.779 274.879  78.344 
ATOM   1308  C5   DT A  63      64.471 275.440  78.499 
ATOM   1309  C7   DT A  63      64.337 274.794  79.846 
ATOM   1310  C6   DT A  63      63.430 276.034  77.894 
ATOM   1311  P    DT A  64      58.856 277.327  73.646 
ATOM   1312  OP1  DT A  64      57.868 278.428  73.595 
ATOM   1313  OP2  DT A  64      58.378 276.053  74.227 
ATOM   1314  O5'  DT A  64      59.444 277.062  72.182 
ATOM   1315  C5'  DT A  64      60.564 277.845  71.728 
ATOM   1316  C4'  DT A  64      61.574 276.951  71.036 
ATOM   1317  O4'  DT A  64      62.540 276.381  71.965 
ATOM   1318  C3'  DT A  64      60.999 275.736  70.309 
ATOM   1319  O3'  DT A  64      61.747 275.513  69.120 
ATOM   1320  C2'  DT A  64      61.241 274.565  71.263 
ATOM   1321  C1'  DT A  64      62.637 274.988  71.710 
ATOM   1322  N1   DT A  64      63.093 274.320  72.961 
ATOM   1323  C2   DT A  64      64.432 274.032  73.064 
ATOM   1324  O2   DT A  64      65.237 274.299  72.189 
ATOM   1325  N3   DT A  64      64.818 273.412  74.237 
ATOM   1326  C4   DT A  64      63.994 273.066  75.289 
ATOM   1327  O4   DT A  64      64.455 272.513  76.290 
ATOM   1328  C5   DT A  64      62.606 273.408  75.088 
ATOM   1329  C7   DT A  64      61.641 273.066  76.184 
ATOM   1330  C6   DT A  64      62.204 274.011  73.957 
ATOM   1331  P    DA A  65      60.977 275.066  67.791 
ATOM   1332  OP1  DA A  65      60.440 276.262  67.103 
ATOM   1333  OP2  DA A  65      59.994 274.010  68.118 
ATOM   1334  O5'  DA A  65      62.170 274.439  66.929 
ATOM   1335  C5'  DA A  65      63.503 274.953  67.106 
ATOM   1336  C4'  DA A  65      64.495 273.809  67.173 
ATOM   1337  O4'  DA A  65      64.671 273.304  68.528 
ATOM   1338  C3'  DA A  65      64.133 272.566  66.360 
ATOM   1339  O3'  DA A  65      65.323 272.011  65.812 
ATOM   1340  C2'  DA A  65      63.568 271.584  67.386 
ATOM   1341  C1'  DA A  65      64.572 271.888  68.494 
ATOM   1342  N9   DA A  65      64.138 271.423  69.840 
ATOM   1343  C8   DA A  65      62.873 271.376  70.355 
ATOM   1344  N7   DA A  65      62.818 270.916  71.566 
ATOM   1345  C5   DA A  65      64.141 270.638  71.880 
ATOM   1346  C6   DA A  65      64.752 270.121  73.035 
ATOM   1347  N6   DA A  65      64.074 269.777  74.140 
ATOM   1348  N1   DA A  65      66.088 269.969  73.012 
ATOM   1349  C2   DA A  65      66.756 270.313  71.913 
ATOM   1350  N3   DA A  65      66.297 270.803  70.781 
ATOM   1351  C4   DA A  65      64.956 270.944  70.830 
ATOM   1352  P    DT A  66      65.290 271.424  64.323 
ATOM   1353  OP1  DT A  66      65.480 272.523  63.351 
ATOM   1354  OP2  DT A  66      64.074 270.600  64.142 
ATOM   1355  O5'  DT A  66      66.582 270.479  64.328 
ATOM   1356  C5'  DT A  66      67.697 270.828  65.168 
ATOM   1357  C4'  DT A  66      68.220 269.592  65.875 
ATOM   1358  O4'  DT A  66      67.538 269.345  67.137 
ATOM   1359  C3'  DT A  66      68.071 268.277  65.112 
ATOM   1360  O3'  DT A  66      69.212 267.465  65.366 
ATOM   1361  C2'  DT A  66      66.847 267.604  65.733 
ATOM   1362  C1'  DT A  66      67.156 267.978  67.180 
ATOM   1363  N1   DT A  66      65.987 267.852  68.095 
ATOM   1364  C2   DT A  66      66.242 267.451  69.384 
ATOM   1365  O2   DT A  66      67.363 267.203  69.791 
ATOM   1366  N3   DT A  66      65.134 267.345  70.201 
ATOM   1367  C4   DT A  66      63.825 267.600  69.845 
ATOM   1368  O4   DT A  66      62.915 267.469  70.666 
ATOM   1369  C5   DT A  66      63.659 268.014  68.472 
ATOM   1370  C7   DT A  66      62.265 268.312  68.001 
ATOM   1371  C6   DT A  66      64.719 268.126  67.655 
ATOM   1372  P    DG A  67      69.835 266.606  64.169 
ATOM   1373  OP1  DG A  67      70.749 267.456  63.373 
ATOM   1374  OP2  DG A  67      68.748 265.940  63.417 
ATOM   1375  O5'  DG A  67      70.681 265.511  64.973 
ATOM   1376  C5'  DG A  67      71.231 265.860  66.257 
ATOM   1377  C4'  DG A  67      71.012 264.727  67.240 
ATOM   1378  O4'  DG A  67      69.732 264.830  67.927 
ATOM   1379  C3'  DG A  67      70.996 263.320  66.642 
ATOM   1380  O3'  DG A  67      71.615 262.424  67.557 
ATOM   1381  C2'  DG A  67      69.514 262.960  66.537 
ATOM   1382  C1'  DG A  67      69.091 263.565  67.872 
ATOM   1383  N9   DG A  67      67.622 263.785  67.991 
ATOM   1384  C8   DG A  67      66.713 264.142  67.019 
ATOM   1385  N7   DG A  67      65.482 264.255  67.455 
ATOM   1386  C5   DG A  67      65.582 263.951  68.811 
ATOM   1387  C6   DG A  67      64.578 263.905  69.814 
ATOM   1388  O6   DG A  67      63.375 264.129  69.710 
ATOM   1389  N1   DG A  67      65.116 263.552  71.060 
ATOM   1390  C2   DG A  67      66.447 263.278  71.304 
ATOM   1391  N2   DG A  67      66.759 262.960  72.563 
ATOM   1392  N3   DG A  67      67.387 263.321  70.363 
ATOM   1393  C4   DG A  67      66.884 263.662  69.149 
ATOM   1394  P    DT A  68      72.564 261.268  66.988 
ATOM   1395  OP1  DT A  68      73.924 261.808  66.763 
ATOM   1396  OP2  DT A  68      71.920 260.625  65.822 
ATOM   1397  O5'  DT A  68      72.589 260.246  68.219 
ATOM   1398  C5'  DT A  68      72.444 260.760  69.557 
ATOM   1399  C4'  DT A  68      71.492 259.885  70.348 
ATOM   1400  O4'  DT A  68      70.103 260.298  70.198 
ATOM   1401  C3'  DT A  68      71.478 258.404  69.969 
ATOM   1402  O3'  DT A  68      71.303 257.629  71.148 
ATOM   1403  C2'  DT A  68      70.237 258.241  69.091 
ATOM   1404  C1'  DT A  68      69.322 259.149  69.908 
ATOM   1405  N1   DT A  68      68.105 259.590  69.172 
ATOM   1406  C2   DT A  68      66.953 259.748  69.905 
ATOM   1407  O2   DT A  68      66.899 259.543  71.106 
ATOM   1408  N3   DT A  68      65.846 260.157  69.189 
ATOM   1409  C4   DT A  68      65.796 260.415  67.835 
ATOM   1410  O4   DT A  68      64.743 260.777  67.304 
ATOM   1411  C5   DT A  68      67.052 260.222  67.151 
ATOM   1412  C7   DT A  68      67.086 260.482  65.673 
ATOM   1413  C6   DT A  68      68.145 259.825  67.822 
ATOM   1414  P    DC A  69      72.122 256.262  71.307 
ATOM   1415  OP1  DC A  69      73.477 256.553  71.827 
ATOM   1416  OP2  DC A  69      72.062 255.499  70.041 
ATOM   1417  O5'  DC A  69      71.265 255.510  72.429 
ATOM   1418  C5'  DC A  69      70.557 256.292  73.409 
ATOM   1419  C4'  DC A  69      69.164 255.731  73.612 
ATOM   1420  O4'  DC A  69      68.197 256.296  72.682 
ATOM   1421  C3'  DC A  69      69.021 254.222  73.422 
ATOM   1422  O3'  DC A  69      68.082 253.725  74.369 
ATOM   1423  C2'  DC A  69      68.427 254.062  72.022 
ATOM   1424  C1'  DC A  69      67.452 255.232  72.110 
ATOM   1425  N1   DC A  69      66.939 255.685  70.787 
ATOM   1426  C2   DC A  69      65.628 256.151  70.723 
ATOM   1427  O2   DC A  69      64.951 256.170  71.758 
ATOM   1428  N3   DC A  69      65.141 256.568  69.525 
ATOM   1429  C4   DC A  69      65.907 256.531  68.428 
ATOM   1430  N4   DC A  69      65.387 256.949  67.284 
ATOM   1431  C5   DC A  69      67.258 256.055  68.472 
ATOM   1432  C6   DC A  69      67.726 255.642  69.678 
ATOM   1433  P    DT A  70      68.364 252.316  75.076 
ATOM   1434  OP1  DT A  70      69.267 252.513  76.231 
ATOM   1435  OP2  DT A  70      68.809 251.334  74.063 
ATOM   1436  O5'  DT A  70      66.901 251.926  75.595 
ATOM   1437  C5'  DT A  70      65.980 252.977  75.944 
ATOM   1438  C4'  DT A  70      64.605 252.666  75.389 
ATOM   1439  O4'  DT A  70      64.428 253.166  74.032 
ATOM   1440  C3'  DT A  70      64.248 251.184  75.285 
ATOM   1441  O3'  DT A  70      62.870 251.019  75.592 
ATOM   1442  C2'  DT A  70      64.463 250.836  73.812 
ATOM   1443  C1'  DT A  70      63.879 252.124  73.240 
ATOM   1444  N1   DT A  70      64.257 252.375  71.820 
ATOM   1445  C2   DT A  70      63.321 252.989  71.023 
ATOM   1446  O2   DT A  70      62.223 253.327  71.430 
ATOM   1447  N3   DT A  70      63.706 253.204  69.714 
ATOM   1448  C4   DT A  70      64.919 252.864  69.151 
ATOM   1449  O4   DT A  70      65.150 253.107  67.965 
ATOM   1450  C5   DT A  70      65.834 252.223  70.066 
ATOM   1451  C7   DT A  70      67.178 251.819  69.534 
ATOM   1452  C6   DT A  70      65.486 252.002  71.344 
ATOM   1453  P    DG A  71      62.413 249.751  76.457 
ATOM   1454  OP1  DG A  71      62.590 250.044  77.897 
ATOM   1455  OP2  DG A  71      63.091 248.537  75.953 
ATOM   1456  O5'  DG A  71      60.852 249.679  76.110 
ATOM   1457  C5'  DG A  71      60.149 250.895  75.795 
ATOM   1458  C4'  DG A  71      59.244 250.676  74.599 
ATOM   1459  O4'  DG A  71      59.925 250.918  73.335 
ATOM   1460  C3'  DG A  71      58.674 249.266  74.447 
ATOM   1461  O3'  DG A  71      57.343 249.359  73.951 
ATOM   1462  C2'  DG A  71      59.546 248.609  73.377 
ATOM   1463  C1'  DG A  71      59.657 249.828  72.467 
ATOM   1464  N9   DG A  71      60.769 249.739  71.480 
ATOM   1465  C8   DG A  71      62.011 249.156  71.616 
ATOM   1466  N7   DG A  71      62.765 249.250  70.549 
ATOM   1467  C5   DG A  71      61.967 249.944  69.641 
ATOM   1468  C6   DG A  71      62.240 250.348  68.307 
ATOM   1469  O6   DG A  71      63.259 250.173  67.643 
ATOM   1470  N1   DG A  71      61.152 251.030  67.746 
ATOM   1471  C2   DG A  71      59.957 251.289  68.389 
ATOM   1472  N2   DG A  71      59.042 251.956  67.681 
ATOM   1473  N3   DG A  71      59.703 250.911  69.641 
ATOM   1474  C4   DG A  71      60.748 250.247  70.199 
ATOM   1475  P    DG A  72      56.229 248.362  74.524 
ATOM   1476  OP1  DG A  72      55.682 248.905  75.787 
ATOM   1477  OP2  DG A  72      56.778 246.990  74.590 
ATOM   1478  O5'  DG A  72      55.116 248.440  73.378 
ATOM   1479  C5'  DG A  72      54.978 249.657  72.620 
ATOM   1480  C4'  DG A  72      54.815 249.335  71.147 
ATOM   1481  O4'  DG A  72      56.093 249.226  70.458 
ATOM   1482  C3'  DG A  72      54.111 248.016  70.829 
ATOM   1483  O3'  DG A  72      53.302 248.193  69.672 
ATOM   1484  C2'  DG A  72      55.242 247.046  70.487 
ATOM   1485  C1'  DG A  72      56.086 248.034  69.688 
ATOM   1486  N9   DG A  72      57.498 247.599  69.496 
ATOM   1487  C8   DG A  72      58.313 246.887  70.349 
ATOM   1488  N7   DG A  72      59.515 246.664  69.876 
ATOM   1489  C5   DG A  72      59.494 247.269  68.621 
ATOM   1490  C6   DG A  72      60.509 247.361  67.634 
ATOM   1491  O6   DG A  72      61.655 246.919  67.665 
ATOM   1492  N1   DG A  72      60.065 248.064  66.505 
ATOM   1493  C2   DG A  72      58.805 248.608  66.352 
ATOM   1494  N2   DG A  72      58.577 249.242  65.200 
ATOM   1495  N3   DG A  72      57.853 248.522  67.279 
ATOM   1496  C4   DG A  72      58.268 247.843  68.380 
ATOM   1497  P    DT A  73      51.863 247.494  69.617 
ATOM   1498  OP1  DT A  73      50.871 248.345  70.311 
ATOM   1499  OP2  DT A  73      51.971 246.098  70.098 
ATOM   1500  O5'  DT A  73      51.570 247.498  68.045 
ATOM   1501  C5'  DT A  73      52.128 248.549  67.233 
ATOM   1502  C4'  DT A  73      52.697 247.969  65.953 
ATOM   1503  O4'  DT A  73      54.083 247.551  66.101 
ATOM   1504  C3'  DT A  73      51.992 246.724  65.416 
ATOM   1505  O3'  DT A  73      51.976 246.781  63.995 
ATOM   1506  C2'  DT A  73      52.882 245.559  65.846 
ATOM   1507  C1'  DT A  73      54.216 246.243  65.566 
ATOM   1508  N1   DT A  73      55.377 245.586  66.229 
ATOM   1509  C2   DT A  73      56.573 245.598  65.553 
ATOM   1510  O2   DT A  73      56.711 246.115  64.457 
ATOM   1511  N3   DT A  73      57.626 244.979  66.198 
ATOM   1512  C4   DT A  73      57.582 244.366  67.433 
ATOM   1513  O4   DT A  73      58.592 243.845  67.910 
ATOM   1514  C5   DT A  73      56.284 244.405  68.065 
ATOM   1515  C7   DT A  73      56.149 243.759  69.412 
ATOM   1516  C6   DT A  73      55.243 244.999  67.460 
ATOM   1517  P    DC A  74      50.669 246.292  63.212 
ATOM   1518  OP1  DC A  74      49.681 247.393  63.161 
ATOM   1519  OP2  DC A  74      50.190 245.018  63.793 
ATOM   1520  O5'  DC A  74      51.257 246.028  61.748 
ATOM   1521  C5'  DC A  74      52.377 246.810  61.294 
ATOM   1522  C4'  DC A  74      53.387 245.916  60.602 
ATOM   1523  O4'  DC A  74      54.353 245.346  61.531 
ATOM   1524  C3'  DC A  74      52.812 244.701  59.875 
ATOM   1525  O3'  DC A  74      53.560 244.478  58.686 
ATOM   1526  C2'  DC A  74      53.054 243.530  60.829 
ATOM   1527  C1'  DC A  74      54.450 243.953  61.276 
ATOM   1528  N1   DC A  74      54.906 243.285  62.527 
ATOM   1529  C2   DC A  74      56.261 242.986  62.647 
ATOM   1530  O2   DC A  74      57.021 243.285  61.720 
ATOM   1531  N3   DC A  74      56.696 242.377  63.779 
ATOM   1532  C4   DC A  74      55.839 242.069  64.761 
ATOM   1533  N4   DC A  74      56.313 241.475  65.846 
ATOM   1534  C5   DC A  74      54.442 242.367  64.658 
ATOM   1535  C6   DC A  74      54.027 242.976  63.518 
ATOM   1536  P    DA A  75      52.789 244.031  57.357 
ATOM   1537  OP1  DA A  75      52.253 245.227  56.668 
ATOM   1538  OP2  DA A  75      51.806 242.975  57.684 
ATOM   1539  O5'  DA A  75      53.983 243.404  56.495 
ATOM   1540  C5'  DA A  75      55.316 243.918  56.672 
ATOM   1541  C4'  DA A  75      56.308 242.774  56.739 
ATOM   1542  O4'  DA A  75      56.484 242.269  58.093 
ATOM   1543  C3'  DA A  75      55.946 241.531  55.926 
ATOM   1544  O3'  DA A  75      57.136 240.977  55.377 
ATOM   1545  C2'  DA A  75      55.381 240.549  56.952 
ATOM   1546  C1'  DA A  75      56.385 240.853  58.060 
ATOM   1547  N9   DA A  75      55.951 240.388  59.406 
ATOM   1548  C8   DA A  75      54.686 240.341  59.921 
ATOM   1549  N7   DA A  75      54.631 239.881  61.132 
ATOM   1550  C5   DA A  75      55.953 239.603  61.446 
ATOM   1551  C6   DA A  75      56.564 239.086  62.601 
ATOM   1552  N6   DA A  75      55.887 238.742  63.706 
ATOM   1553  N1   DA A  75      57.901 238.934  62.578 
ATOM   1554  C2   DA A  75      58.568 239.278  61.479 
ATOM   1555  N3   DA A  75      58.109 239.768  60.347 
ATOM   1556  C4   DA A  75      56.769 239.909  60.396 
ATOM   1557  P    DG A  76      57.102 240.389  53.889 
ATOM   1558  OP1  DG A  76      57.292 241.489  52.917 
ATOM   1559  OP2  DG A  76      55.887 239.565  53.707 
ATOM   1560  O5'  DG A  76      58.395 239.445  53.894 
ATOM   1561  C5'  DG A  76      59.510 239.793  54.734 
ATOM   1562  C4'  DG A  76      60.033 238.557  55.441 
ATOM   1563  O4'  DG A  76      59.350 238.310  56.703 
ATOM   1564  C3'  DG A  76      59.884 237.242  54.678 
ATOM   1565  O3'  DG A  76      61.024 236.430  54.932 
ATOM   1566  C2'  DG A  76      58.660 236.570  55.299 
ATOM   1567  C1'  DG A  76      58.969 236.943  56.746 
ATOM   1568  N9   DG A  76      57.800 236.817  57.661 
ATOM   1569  C8   DG A  76      56.466 237.045  57.404 
ATOM   1570  N7   DG A  76      55.681 236.840  58.435 
ATOM   1571  C5   DG A  76      56.559 236.448  59.445 
ATOM   1572  C6   DG A  76      56.299 236.090  60.794 
ATOM   1573  O6   DG A  76      55.223 236.046  61.384 
ATOM   1574  N1   DG A  76      57.479 235.757  61.472 
ATOM   1575  C2   DG A  76      58.745 235.769  60.919 
ATOM   1576  N2   DG A  76      59.743 235.419  61.734 
ATOM   1577  N3   DG A  76      58.989 236.105  59.654 
ATOM   1578  C4   DG A  76      57.853 236.430  58.983 
ATOM   1579  P    DT A  77      61.648 235.571  53.735 
ATOM   1580  OP1  DT A  77      62.562 236.421  52.939 
ATOM   1581  OP2  DT A  77      60.561 234.905  52.983 
ATOM   1582  O5'  DT A  77      62.494 234.476  54.539 
ATOM   1583  C5'  DT A  77      63.044 234.825  55.823 
ATOM   1584  C4'  DT A  77      62.824 233.692  56.806 
ATOM   1585  O4'  DT A  77      61.545 233.795  57.493 
ATOM   1586  C3'  DT A  77      62.809 232.286  56.208 
ATOM   1587  O3'  DT A  77      63.427 231.390  57.123 
ATOM   1588  C2'  DT A  77      61.327 231.925  56.103 
ATOM   1589  C1'  DT A  77      60.903 232.530  57.438 
ATOM   1590  N1   DT A  77      59.435 232.750  57.557 
ATOM   1591  C2   DT A  77      58.875 232.580  58.800 
ATOM   1592  O2   DT A  77      59.524 232.263  59.782 
ATOM   1593  N3   DT A  77      57.512 232.792  58.872 
ATOM   1594  C4   DT A  77      56.684 233.151  57.828 
ATOM   1595  O4   DT A  77      55.476 233.312  58.014 
ATOM   1596  C5   DT A  77      57.362 233.306  56.564 
ATOM   1597  C7   DT A  77      56.534 233.696  55.374 
ATOM   1598  C6   DT A  77      58.687 233.106  56.465 
ATOM   1599  P    DG A  78      64.377 230.233  56.554 
ATOM   1600  OP1  DG A  78      65.737 230.773  56.329 
ATOM   1601  OP2  DG A  78      63.732 229.590  55.388 
ATOM   1602  O5'  DG A  78      64.402 229.211  57.785 
ATOM   1603  C5'  DG A  78      64.257 229.725  59.123 
ATOM   1604  C4'  DG A  78      63.304 228.850  59.914 
ATOM   1605  O4'  DG A  78      61.916 229.264  59.764 
ATOM   1606  C3'  DG A  78      63.291 227.370  59.535 
ATOM   1607  O3'  DG A  78      63.115 226.594  60.714 
ATOM   1608  C2'  DG A  78      62.050 227.206  58.657 
ATOM   1609  C1'  DG A  78      61.135 228.114  59.474 
ATOM   1610  N9   DG A  78      59.918 228.556  58.738 
ATOM   1611  C8   DG A  78      59.764 228.837  57.397 
ATOM   1612  N7   DG A  78      58.550 229.204  57.065 
ATOM   1613  C5   DG A  78      57.850 229.162  58.270 
ATOM   1614  C6   DG A  78      56.489 229.455  58.547 
ATOM   1615  O6   DG A  78      55.607 229.818  57.773 
ATOM   1616  N1   DG A  78      56.194 229.282  59.906 
ATOM   1617  C2   DG A  78      57.097 228.879  60.871 
ATOM   1618  N2   DG A  78      56.619 228.775  62.114 
ATOM   1619  N3   DG A  78      58.373 228.605  60.611 
ATOM   1620  C4   DG A  78      58.675 228.767  59.297 
ATOM   1621  P    DA A  79      63.935 225.227  60.873 
ATOM   1622  OP1  DA A  79      65.290 225.518  61.393 
ATOM   1623  OP2  DA A  79      63.874 224.464  59.607 
ATOM   1624  O5'  DA A  79      63.078 224.475  61.995 
ATOM   1625  C5'  DA A  79      62.370 225.257  62.975 
ATOM   1626  C4'  DA A  79      60.977 224.696  63.178 
ATOM   1627  O4'  DA A  79      60.010 225.261  62.248 
ATOM   1628  C3'  DA A  79      60.833 223.187  62.988 
ATOM   1629  O3'  DA A  79      59.895 222.690  63.935 
ATOM   1630  C2'  DA A  79      60.240 223.027  61.588 
ATOM   1631  C1'  DA A  79      59.265 224.197  61.675 
ATOM   1632  N9   DA A  79      58.752 224.650  60.353 
ATOM   1633  C8   DA A  79      59.403 224.674  59.153 
ATOM   1634  N7   DA A  79      58.684 225.125  58.173 
ATOM   1635  C5   DA A  79      57.464 225.425  58.765 
ATOM   1636  C6   DA A  79      56.265 225.946  58.251 
ATOM   1637  N6   DA A  79      56.093 226.274  56.963 
ATOM   1638  N1   DA A  79      55.246 226.119  59.114 
ATOM   1639  C2   DA A  79      55.424 225.792  60.393 
ATOM   1640  N3   DA A  79      56.491 225.300  60.983 
ATOM   1641  C4   DA A  79      57.496 225.136  60.099 
ATOM   1642  P    DA A  80      60.176 221.281  64.642 
ATOM   1643  OP1  DA A  80      61.080 221.478  65.797 
ATOM   1644  OP2  DA A  80      60.622 220.299  63.629 
ATOM   1645  O5'  DA A  80      58.714 220.891  65.161 
ATOM   1646  C5'  DA A  80      57.793 221.942  65.510 
ATOM   1647  C4'  DA A  80      56.418 221.632  64.955 
ATOM   1648  O4'  DA A  80      56.241 222.131  63.598 
ATOM   1649  C3'  DA A  80      56.061 220.149  64.851 
ATOM   1650  O3'  DA A  80      54.682 219.984  65.158 
ATOM   1651  C2'  DA A  80      56.276 219.801  63.378 
ATOM   1652  C1'  DA A  80      55.692 221.089  62.806 
ATOM   1653  N9   DA A  80      56.069 221.340  61.386 
ATOM   1654  C8   DA A  80      57.240 221.036  60.754 
ATOM   1655  N7   DA A  80      57.267 221.381  59.505 
ATOM   1656  C5   DA A  80      56.023 221.958  59.290 
ATOM   1657  C6   DA A  80      55.426 222.530  58.155 
ATOM   1658  N6   DA A  80      56.035 222.618  56.964 
ATOM   1659  N1   DA A  80      54.175 223.009  58.287 
ATOM   1660  C2   DA A  80      53.575 222.919  59.472 
ATOM   1661  N3   DA A  80      54.028 222.409  60.596 
ATOM   1662  C4   DA A  80      55.282 221.936  60.437 
ATOM   1663  P    DG A  81      54.226 218.717  66.023 
ATOM   1664  OP1  DG A  81      54.402 219.009  67.463 
ATOM   1665  OP2  DG A  81      54.904 217.502  65.519 
ATOM   1666  O5'  DG A  81      52.665 218.644  65.676 
ATOM   1667  C5'  DG A  81      51.962 219.860  65.361 
ATOM   1668  C4'  DG A  81      51.056 219.641  64.165 
ATOM   1669  O4'  DG A  81      51.737 219.883  62.901 
ATOM   1670  C3'  DG A  81      50.486 218.231  64.013 
ATOM   1671  O3'  DG A  81      49.156 218.324  63.516 
ATOM   1672  C2'  DG A  81      51.358 217.574  62.943 
ATOM   1673  C1'  DG A  81      51.470 218.793  62.033 
ATOM   1674  N9   DG A  81      52.582 218.704  61.046 
ATOM   1675  C8   DG A  81      53.823 218.121  61.182 
ATOM   1676  N7   DG A  81      54.578 218.215  60.115 
ATOM   1677  C5   DG A  81      53.780 218.910  59.207 
ATOM   1678  C6   DG A  81      54.053 219.313  57.873 
ATOM   1679  O6   DG A  81      55.071 219.138  57.209 
ATOM   1680  N1   DG A  81      52.965 219.995  57.312 
ATOM   1681  C2   DG A  81      51.770 220.254  57.955 
ATOM   1682  N2   DG A  81      50.855 220.921  57.247 
ATOM   1683  N3   DG A  81      51.515 219.876  59.207 
ATOM   1684  C4   DG A  81      52.561 219.212  59.765 
ATOM   1685  P    DA A  82      48.042 217.328  64.090 
ATOM   1686  OP1  DA A  82      47.495 217.870  65.353 
ATOM   1687  OP2  DA A  82      48.591 215.955  64.156 
ATOM   1688  O5'  DA A  82      46.929 217.405  62.944 
ATOM   1689  C5'  DA A  82      46.790 218.622  62.186 
ATOM   1690  C4'  DA A  82      46.627 218.300  60.713 
ATOM   1691  O4'  DA A  82      47.906 218.191  60.024 
ATOM   1692  C3'  DA A  82      45.924 216.981  60.395 
ATOM   1693  O3'  DA A  82      45.115 217.158  59.238 
ATOM   1694  C2'  DA A  82      47.054 216.011  60.053 
ATOM   1695  C1'  DA A  82      47.899 216.999  59.254 
ATOM   1696  N9   DA A  82      49.310 216.564  59.062 
ATOM   1697  C8   DA A  82      50.104 215.858  59.920 
ATOM   1698  N7   DA A  82      51.297 215.629  59.465 
ATOM   1699  C5   DA A  82      51.296 216.227  58.211 
ATOM   1700  C6   DA A  82      52.278 216.336  57.213 
ATOM   1701  N6   DA A  82      53.511 215.821  57.329 
ATOM   1702  N1   DA A  82      51.947 216.996  56.087 
ATOM   1703  C2   DA A  82      50.720 217.505  55.979 
ATOM   1704  N3   DA A  82      49.726 217.467  56.839 
ATOM   1705  C4   DA A  82      50.084 216.801  57.956 
ATOM   1706  P    DA A  83      43.676 216.459  59.183 
ATOM   1707  OP1  DA A  83      42.684 217.310  59.877 
ATOM   1708  OP2  DA A  83      43.784 215.064  59.664 
ATOM   1709  O5'  DA A  83      43.383 216.463  57.610 
ATOM   1710  C5'  DA A  83      43.941 217.514  56.799 
ATOM   1711  C4'  DA A  83      44.510 216.935  55.519 
ATOM   1712  O4'  DA A  83      45.896 216.516  55.667 
ATOM   1713  C3'  DA A  83      43.805 215.690  54.982 
ATOM   1714  O3'  DA A  83      43.789 215.746  53.561 
ATOM   1715  C2'  DA A  83      44.695 214.524  55.412 
ATOM   1716  C1'  DA A  83      46.029 215.208  55.132 
ATOM   1717  N9   DA A  83      47.190 214.551  55.795 
ATOM   1718  C8   DA A  83      47.232 213.925  57.008 
ATOM   1719  N7   DA A  83      48.398 213.448  57.312 
ATOM   1720  C5   DA A  83      49.191 213.781  56.223 
ATOM   1721  C6   DA A  83      50.546 213.554  55.932 
ATOM   1722  N6   DA A  83      51.381 212.905  56.757 
ATOM   1723  N1   DA A  83      51.014 214.018  54.759 
ATOM   1724  C2   DA A  83      50.180 214.662  53.943 
ATOM   1725  N3   DA A  83      48.903 214.932  54.107 
ATOM   1726  C4   DA A  83      48.459 214.456  55.288 
ATOM   1727  P    DT A  84      42.481 215.257  52.778 
ATOM   1728  OP1  DT A  84      41.494 216.358  52.726 
ATOM   1729  OP2  DT A  84      42.003 213.983  53.359 
ATOM   1730  O5'  DT A  84      43.070 214.993  51.314 
ATOM   1731  C5'  DT A  84      44.190 215.775  50.860 
ATOM   1732  C4'  DT A  84      45.199 214.881  50.168 
ATOM   1733  O4'  DT A  84      46.166 214.311  51.097 
ATOM   1734  C3'  DT A  84      44.625 213.666  49.441 
ATOM   1735  O3'  DT A  84      45.373 213.443  48.252 
ATOM   1736  C2'  DT A  84      44.867 212.495  50.395 
ATOM   1737  C1'  DT A  84      46.263 212.918  50.842 
ATOM   1738  N1   DT A  84      46.719 212.250  52.093 
ATOM   1739  C2   DT A  84      48.058 211.962  52.196 
ATOM   1740  O2   DT A  84      48.863 212.229  51.321 
ATOM   1741  N3   DT A  84      48.443 211.342  53.369 
ATOM   1742  C4   DT A  84      47.620 210.996  54.421 
ATOM   1743  O4   DT A  84      48.081 210.443  55.422 
ATOM   1744  C5   DT A  84      46.232 211.338  54.220 
ATOM   1745  C7   DT A  84      45.266 210.996  55.316 
ATOM   1746  C6   DT A  84      45.830 211.941  53.089 
ATOM   1747  P    DT A  85      44.602 212.996  46.923 
ATOM   1748  OP1  DT A  85      44.065 214.192  46.234 
ATOM   1749  OP2  DT A  85      43.619 211.940  47.250 
ATOM   1750  O5'  DT A  85      45.796 212.370  46.061 
ATOM   1751  C5'  DT A  85      47.129 212.883  46.238 
ATOM   1752  C4'  DT A  85      48.121 211.739  46.305 
ATOM   1753  O4'  DT A  85      48.296 211.234  47.659 
ATOM   1754  C3'  DT A  85      47.758 210.496  45.492 
ATOM   1755  O3'  DT A  85      48.948 209.942  44.943 
ATOM   1756  C2'  DT A  85      47.194 209.514  46.518 
ATOM   1757  C1'  DT A  85      48.198 209.819  47.626 
ATOM   1758  N1   DT A  85      47.764 209.353  48.972 
ATOM   1759  C2   DT A  85      48.744 208.908  49.826 
ATOM   1760  O2   DT A  85      49.924 208.882  49.525 
ATOM   1761  N3   DT A  85      48.303 208.483  51.065 
ATOM   1762  C4   DT A  85      46.996 208.469  51.508 
ATOM   1763  O4   DT A  85      46.724 208.066  52.641 
ATOM   1764  C5   DT A  85      46.041 208.955  50.541 
ATOM   1765  C7   DT A  85      44.595 208.973  50.945 
ATOM   1766  C6   DT A  85      46.441 209.373  49.330 
ATOM   1767  P    DT A  86      48.915 209.354  43.455 
ATOM   1768  OP1  DT A  86      49.105 210.454  42.483 
ATOM   1769  OP2  DT A  86      47.700 208.530  43.273 
ATOM   1770  O5'  DT A  86      50.208 208.410  43.460 
ATOM   1771  C5'  DT A  86      51.323 208.758  44.300 
ATOM   1772  C4'  DT A  86      51.846 207.523  45.007 
ATOM   1773  O4'  DT A  86      51.163 207.275  46.269 
ATOM   1774  C3'  DT A  86      51.697 206.207  44.244 
ATOM   1775  O3'  DT A  86      52.837 205.395  44.498 
ATOM   1776  C2'  DT A  86      50.473 205.535  44.865 
ATOM   1777  C1'  DT A  86      50.782 205.908  46.312 
ATOM   1778  N1   DT A  86      49.613 205.782  47.227 
ATOM   1779  C2   DT A  86      49.868 205.382  48.516 
ATOM   1780  O2   DT A  86      50.989 205.134  48.923 
ATOM   1781  N3   DT A  86      48.760 205.275  49.333 
ATOM   1782  C4   DT A  86      47.451 205.530  48.977 
ATOM   1783  O4   DT A  86      46.541 205.400  49.798 
ATOM   1784  C5   DT A  86      47.285 205.944  47.603 
ATOM   1785  C7   DT A  86      45.891 206.242  47.133 
ATOM   1786  C6   DT A  86      48.344 206.056  46.787 
ATOM   1787  P    DC A  87      53.461 204.536  43.301 
ATOM   1788  OP1  DC A  87      54.375 205.386  42.505 
ATOM   1789  OP2  DC A  87      52.374 203.870  42.549 
ATOM   1790  O5'  DC A  87      54.307 203.441  44.105 
ATOM   1791  C5'  DC A  87      54.857 203.790  45.389 
ATOM   1792  C4'  DC A  87      54.637 202.657  46.372 
ATOM   1793  O4'  DC A  87      53.357 202.760  47.059 
ATOM   1794  C3'  DC A  87      54.622 201.251  45.774 
ATOM   1795  O3'  DC A  87      55.240 200.355  46.689 
ATOM   1796  C2'  DC A  87      53.139 200.891  45.669 
ATOM   1797  C1'  DC A  87      52.716 201.495  47.004 
ATOM   1798  N1   DC A  87      51.248 201.715  47.123 
ATOM   1799  C2   DC A  87      50.665 201.547  48.377 
ATOM   1800  O2   DC A  87      51.384 201.225  49.330 
ATOM   1801  N3   DC A  87      49.328 201.742  48.505 
ATOM   1802  C4   DC A  87      48.584 202.090  47.448 
ATOM   1803  N4   DC A  87      47.284 202.269  47.625 
ATOM   1804  C5   DC A  87      49.163 202.268  46.150 
ATOM   1805  C6   DC A  87      50.501 202.068  46.042 
ATOM   1806  P    DC A  88      56.190 199.198  46.120 
ATOM   1807  OP1  DC A  88      57.550 199.738  45.895 
ATOM   1808  OP2  DC A  88      55.545 198.555  44.954 
ATOM   1809  O5'  DC A  88      56.215 198.176  47.351 
ATOM   1810  C5'  DC A  88      56.070 198.690  48.689 
ATOM   1811  C4'  DC A  88      55.117 197.815  49.480 
ATOM   1812  O4'  DC A  88      53.729 198.229  49.330 
ATOM   1813  C3'  DC A  88      55.104 196.335  49.101 
ATOM   1814  O3'  DC A  88      54.928 195.559  50.280 
ATOM   1815  C2'  DC A  88      53.862 196.171  48.223 
ATOM   1816  C1'  DC A  88      52.948 197.079  49.040 
ATOM   1817  N1   DC A  88      51.731 197.521  48.304 
ATOM   1818  C2   DC A  88      50.555 197.685  49.032 
ATOM   1819  O2   DC A  88      50.571 197.460  50.248 
ATOM   1820  N3   DC A  88      49.434 198.086  48.380 
ATOM   1821  C4   DC A  88      49.458 198.319  47.061 
ATOM   1822  N4   DC A  88      48.338 198.709  46.471 
ATOM   1823  C5   DC A  88      50.657 198.156  46.294 
ATOM   1824  C6   DC A  88      51.767 197.754  46.964 
ATOM   1825  P    DA A  89      55.748 194.192  50.439 
ATOM   1826  OP1  DA A  89      57.102 194.484  50.959 
ATOM   1827  OP2  DA A  89      55.687 193.429  49.173 
ATOM   1828  O5'  DA A  89      54.891 193.440  51.561 
ATOM   1829  C5'  DA A  89      54.183 194.223  52.541 
ATOM   1830  C4'  DA A  89      52.789 193.662  52.744 
ATOM   1831  O4'  DA A  89      51.823 194.226  51.814 
ATOM   1832  C3'  DA A  89      52.646 192.152  52.554 
ATOM   1833  O3'  DA A  89      51.708 191.656  53.501 
ATOM   1834  C2'  DA A  89      52.053 191.993  51.154 
ATOM   1835  C1'  DA A  89      51.077 193.162  51.241 
ATOM   1836  N9   DA A  89      50.565 193.615  49.919 
ATOM   1837  C8   DA A  89      51.216 193.639  48.719 
ATOM   1838  N7   DA A  89      50.497 194.091  47.739 
ATOM   1839  C5   DA A  89      49.277 194.390  48.331 
ATOM   1840  C6   DA A  89      48.078 194.911  47.817 
ATOM   1841  N6   DA A  89      47.905 195.239  46.529 
ATOM   1842  N1   DA A  89      47.059 195.084  48.680 
ATOM   1843  C2   DA A  89      47.237 194.757  49.959 
ATOM   1844  N3   DA A  89      48.304 194.265  50.549 
ATOM   1845  C4   DA A  89      49.309 194.101  49.665 
ATOM   1846  P    DG A  90      51.989 190.247  54.207 
ATOM   1847  OP1  DG A  90      52.892 190.443  55.363 
ATOM   1848  OP2  DG A  90      52.435 189.265  53.195 
ATOM   1849  O5'  DG A  90      50.527 189.857  54.727 
ATOM   1850  C5'  DG A  90      49.606 190.907  55.076 
ATOM   1851  C4'  DG A  90      48.231 190.597  54.521 
ATOM   1852  O4'  DG A  90      48.054 191.096  53.164 
ATOM   1853  C3'  DG A  90      47.874 189.114  54.417 
ATOM   1854  O3'  DG A  90      46.495 188.949  54.724 
ATOM   1855  C2'  DG A  90      48.089 188.766  52.944 
ATOM   1856  C1'  DG A  90      47.505 190.055  52.371 
ATOM   1857  N9   DG A  90      47.882 190.305  50.952 
ATOM   1858  C8   DG A  90      49.057 190.005  50.297 
ATOM   1859  N7   DG A  90      49.070 190.361  49.036 
ATOM   1860  C5   DG A  90      47.815 190.936  48.841 
ATOM   1861  C6   DG A  90      47.243 191.506  47.674 
ATOM   1862  O6   DG A  90      47.734 191.624  46.554 
ATOM   1863  N1   DG A  90      45.944 191.974  47.917 
ATOM   1864  C2   DG A  90      45.285 191.900  49.128 
ATOM   1865  N2   DG A  90      44.049 192.404  49.155 
ATOM   1866  N3   DG A  90      45.823 191.365  50.223 
ATOM   1867  C4   DG A  90      47.083 190.906  50.004 
ATOM   1868  P    DA A  91      46.039 187.682  55.589 
ATOM   1869  OP1  DA A  91      46.215 187.974  57.029 
ATOM   1870  OP2  DA A  91      46.717 186.467  55.085 
ATOM   1871  O5'  DA A  91      44.478 187.609  55.242 
ATOM   1872  C5'  DA A  91      43.775 188.825  54.927 
ATOM   1873  C4'  DA A  91      42.869 188.606  53.731 
ATOM   1874  O4'  DA A  91      43.550 188.848  52.467 
ATOM   1875  C3'  DA A  91      42.299 187.196  53.579 
ATOM   1876  O3'  DA A  91      40.969 187.289  53.082 
ATOM   1877  C2'  DA A  91      43.171 186.539  52.509 
ATOM   1878  C1'  DA A  91      43.282 187.758  51.599 
ATOM   1879  N9   DA A  91      44.395 187.669  50.612 
ATOM   1880  C8   DA A  91      45.621 187.086  50.766 
ATOM   1881  N7   DA A  91      46.377 187.172  49.715 
ATOM   1882  C5   DA A  91      45.599 187.863  48.797 
ATOM   1883  C6   DA A  91      45.836 188.277  47.476 
ATOM   1884  N6   DA A  91      46.982 188.043  46.822 
ATOM   1885  N1   DA A  91      44.847 188.942  46.850 
ATOM   1886  C2   DA A  91      43.710 189.172  47.505 
ATOM   1887  N3   DA A  91      43.377 188.835  48.732 
ATOM   1888  C4   DA A  91      44.383 188.171  49.336 
ATOM   1889  P    DA A  92      39.855 186.293  53.656 
ATOM   1890  OP1  DA A  92      39.308 186.835  54.919 
ATOM   1891  OP2  DA A  92      40.404 184.920  53.722 
ATOM   1892  O5'  DA A  92      38.742 186.370  52.510 
ATOM   1893  C5'  DA A  92      38.603 187.587  51.752 
ATOM   1894  C4'  DA A  92      38.440 187.265  50.279 
ATOM   1895  O4'  DA A  92      39.719 187.156  49.590 
ATOM   1896  C3'  DA A  92      37.737 185.946  49.961 
ATOM   1897  O3'  DA A  92      36.928 186.123  48.804 
ATOM   1898  C2'  DA A  92      38.867 184.976  49.619 
ATOM   1899  C1'  DA A  92      39.712 185.964  48.820 
ATOM   1900  N9   DA A  92      41.123 185.529  48.628 
ATOM   1901  C8   DA A  92      41.917 184.823  49.486 
ATOM   1902  N7   DA A  92      43.110 184.594  49.031 
ATOM   1903  C5   DA A  92      43.109 185.192  47.777 
ATOM   1904  C6   DA A  92      44.090 185.301  46.779 
ATOM   1905  N6   DA A  92      45.323 184.786  46.895 
ATOM   1906  N1   DA A  92      43.759 185.961  45.653 
ATOM   1907  C2   DA A  92      42.533 186.471  45.545 
ATOM   1908  N3   DA A  92      41.539 186.432  46.405 
ATOM   1909  C4   DA A  92      41.897 185.766  47.522 
ATOM   1910  P    DG A  93      35.489 185.424  48.749 
ATOM   1911  OP1  DG A  93      34.497 186.275  49.443 
ATOM   1912  OP2  DG A  93      35.596 184.029  49.230 
ATOM   1913  O5'  DG A  93      35.196 185.429  47.176 
ATOM   1914  C5'  DG A  93      35.754 186.479  46.365 
ATOM   1915  C4'  DG A  93      36.323 185.900  45.085 
ATOM   1916  O4'  DG A  93      37.709 185.481  45.233 
ATOM   1917  C3'  DG A  93      35.617 184.655  44.548 
ATOM   1918  O3'  DG A  93      35.602 184.711  43.126 
ATOM   1919  C2'  DG A  93      36.508 183.489  44.977 
ATOM   1920  C1'  DG A  93      37.841 184.173  44.698 
ATOM   1921  N9   DG A  93      39.003 183.516  45.361 
ATOM   1922  C8   DG A  93      39.063 182.880  46.581 
ATOM   1923  N7   DG A  93      40.247 182.403  46.878 
ATOM   1924  C5   DG A  93      41.028 182.747  45.773 
ATOM   1925  C6   DG A  93      42.400 182.500  45.513 
ATOM   1926  O6   DG A  93      43.225 181.918  46.212 
ATOM   1927  N1   DG A  93      42.787 183.022  44.270 
ATOM   1928  C2   DG A  93      41.956 183.695  43.396 
ATOM   1929  N2   DG A  93      42.518 184.116  42.260 
ATOM   1930  N3   DG A  93      40.669 183.927  43.642 
ATOM   1931  C4   DG A  93      40.277 183.426  44.843 
ATOM   1932  P    DA A  94      34.294 184.222  42.344 
ATOM   1933  OP1  DA A  94      33.307 185.323  42.292 
ATOM   1934  OP2  DA A  94      33.816 182.948  42.925 
ATOM   1935  O5'  DA A  94      34.883 183.958  40.880 
ATOM   1936  C5'  DA A  94      36.002 184.741  40.425 
ATOM   1937  C4'  DA A  94      37.012 183.847  39.734 
ATOM   1938  O4'  DA A  94      37.978 183.276  40.663 
ATOM   1939  C3'  DA A  94      36.437 182.631  39.007 
ATOM   1940  O3'  DA A  94      37.186 182.408  37.818 
ATOM   1941  C2'  DA A  94      36.680 181.460  39.960 
ATOM   1942  C1'  DA A  94      38.076 181.883  40.408 
ATOM   1943  N9   DA A  94      38.532 181.215  41.659 
ATOM   1944  C8   DA A  94      37.786 180.840  42.741 
ATOM   1945  N7   DA A  94      38.476 180.275  43.681 
ATOM   1946  C5   DA A  94      39.775 180.273  43.191 
ATOM   1947  C6   DA A  94      40.988 179.807  43.723 
ATOM   1948  N6   DA A  94      41.094 179.224  44.925 
ATOM   1949  N1   DA A  94      42.094 179.962  42.970 
ATOM   1950  C2   DA A  94      41.982 180.542  41.777 
ATOM   1951  N3   DA A  94      40.911 181.014  41.179 
ATOM   1952  C4   DA A  94      39.818 180.847  41.952 
ATOM   1953  P    DG A  95      36.415 181.961  36.489 
ATOM   1954  OP1  DG A  95      35.878 183.157  35.800 
ATOM   1955  OP2  DG A  95      35.432 180.905  36.816 
ATOM   1956  O5'  DG A  95      37.608 181.335  35.627 
ATOM   1957  C5'  DG A  95      38.942 181.849  35.804 
ATOM   1958  C4'  DG A  95      39.934 180.704  35.870 
ATOM   1959  O4'  DG A  95      40.109 180.199  37.225 
ATOM   1960  C3'  DG A  95      39.571 179.462  35.058 
ATOM   1961  O3'  DG A  95      40.761 178.907  34.509 
ATOM   1962  C2'  DG A  95      39.006 178.479  36.084 
ATOM   1963  C1'  DG A  95      40.011 178.784  37.192 
ATOM   1964  N9   DG A  95      39.576 178.319  38.538 
ATOM   1965  C8   DG A  95      38.308 178.263  39.073 
ATOM   1966  N7   DG A  95      38.265 177.798  40.298 
ATOM   1967  C5   DG A  95      39.599 177.524  40.595 
ATOM   1968  C6   DG A  95      40.184 177.000  41.777 
ATOM   1969  O6   DG A  95      39.635 176.663  42.824 
ATOM   1970  N1   DG A  95      41.576 176.881  41.652 
ATOM   1971  C2   DG A  95      42.306 177.225  40.531 
ATOM   1972  N2   DG A  95      43.625 177.037  40.611 
ATOM   1973  N3   DG A  95      41.756 177.718  39.423 
ATOM   1974  C4   DG A  95      40.408 177.838  39.528 
ATOM   1975  P    DG A  96      40.728 178.319  33.020 
ATOM   1976  OP1  DG A  96      40.918 179.419  32.049 
ATOM   1977  OP2  DG A  96      39.513 177.495  32.839 
ATOM   1978  O5'  DG A  96      42.021 177.375  33.026 
ATOM   1979  C5'  DG A  96      43.136 177.723  33.866 
ATOM   1980  C4'  DG A  96      43.658 176.488  34.573 
ATOM   1981  O4'  DG A  96      42.976 176.240  35.835 
ATOM   1982  C3'  DG A  96      43.510 175.172  33.810 
ATOM   1983  O3'  DG A  96      44.650 174.360  34.064 
ATOM   1984  C2'  DG A  96      42.286 174.500  34.431 
ATOM   1985  C1'  DG A  96      42.595 174.874  35.878 
ATOM   1986  N9   DG A  96      41.426 174.747  36.792 
ATOM   1987  C8   DG A  96      40.091 174.976  36.536 
ATOM   1988  N7   DG A  96      39.307 174.771  37.567 
ATOM   1989  C5   DG A  96      40.184 174.378  38.577 
ATOM   1990  C6   DG A  96      39.924 174.020  39.926 
ATOM   1991  O6   DG A  96      38.848 173.976  40.515 
ATOM   1992  N1   DG A  96      41.105 173.687  40.604 
ATOM   1993  C2   DG A  96      42.371 173.699  40.051 
ATOM   1994  N2   DG A  96      43.369 173.349  40.866 
ATOM   1995  N3   DG A  96      42.614 174.035  38.786 
ATOM   1996  C4   DG A  96      41.479 174.360  38.115 
ATOM   1997  P    DT A  97      45.273 173.501  32.867 
ATOM   1998  OP1  DT A  97      46.188 174.351  32.071 
ATOM   1999  OP2  DT A  97      44.187 172.836  32.115 
ATOM   2000  O5'  DT A  97      46.119 172.406  33.671 
ATOM   2001  C5'  DT A  97      46.670 172.755  34.955 
ATOM   2002  C4'  DT A  97      46.450 171.622  35.937 
ATOM   2003  O4'  DT A  97      45.170 171.725  36.625 
ATOM   2004  C3'  DT A  97      46.434 170.216  35.340 
ATOM   2005  O3'  DT A  97      47.053 169.320  36.255 
ATOM   2006  C2'  DT A  97      44.952 169.856  35.235 
ATOM   2007  C1'  DT A  97      44.529 170.460  36.570 
ATOM   2008  N1   DT A  97      43.061 170.680  36.689 
ATOM   2009  C2   DT A  97      42.501 170.510  37.932 
ATOM   2010  O2   DT A  97      43.150 170.194  38.914 
ATOM   2011  N3   DT A  97      41.138 170.722  38.004 
ATOM   2012  C4   DT A  97      40.309 171.081  36.960 
ATOM   2013  O4   DT A  97      39.102 171.243  37.146 
ATOM   2014  C5   DT A  97      40.988 171.236  35.696 
ATOM   2015  C7   DT A  97      40.160 171.626  34.506 
ATOM   2016  C6   DT A  97      42.313 171.036  35.597 
ATOM   2017  P    DT A  98      48.003 168.163  35.686 
ATOM   2018  OP1  DT A  98      49.362 168.703  35.461 
ATOM   2019  OP2  DT A  98      47.358 167.520  34.520 
ATOM   2020  O5'  DT A  98      48.028 167.141  36.917 
ATOM   2021  C5'  DT A  98      47.883 167.655  38.255 
ATOM   2022  C4'  DT A  98      46.930 166.780  39.046 
ATOM   2023  O4'  DT A  98      45.541 167.194  38.896 
ATOM   2024  C3'  DT A  98      46.916 165.300  38.667 
ATOM   2025  O3'  DT A  98      46.741 164.524  39.846 
ATOM   2026  C2'  DT A  98      45.675 165.136  37.789 
ATOM   2027  C1'  DT A  98      44.761 166.045  38.605 
ATOM   2028  N1   DT A  98      43.544 166.486  37.869 
ATOM   2029  C2   DT A  98      42.392 166.643  38.603 
ATOM   2030  O2   DT A  98      42.337 166.439  39.804 
ATOM   2031  N3   DT A  98      41.284 167.052  37.887 
ATOM   2032  C4   DT A  98      41.234 167.311  36.533 
ATOM   2033  O4   DT A  98      40.181 167.672  36.002 
ATOM   2034  C5   DT A  98      42.491 167.118  35.849 
ATOM   2035  C7   DT A  98      42.524 167.377  34.371 
ATOM   2036  C6   DT A  98      43.584 166.720  36.520 
ATOM   2037  P    DC A  99      47.560 163.158  40.005 
ATOM   2038  OP1  DC A  99      48.915 163.449  40.525 
ATOM   2039  OP2  DC A  99      47.500 162.394  38.739 
ATOM   2040  O5'  DC A  99      46.703 162.405  41.127 
ATOM   2041  C5'  DC A  99      45.996 163.188  42.107 
ATOM   2042  C4'  DC A  99      44.602 162.627  42.310 
ATOM   2043  O4'  DC A  99      43.635 163.191  41.380 
ATOM   2044  C3'  DC A  99      44.459 161.117  42.120 
ATOM   2045  O3'  DC A  99      43.521 160.621  43.067 
ATOM   2046  C2'  DC A  99      43.866 160.958  40.720 
ATOM   2047  C1'  DC A  99      42.890 162.127  40.807 
ATOM   2048  N1   DC A  99      42.377 162.580  39.485 
ATOM   2049  C2   DC A  99      41.067 163.046  39.421 
ATOM   2050  O2   DC A  99      40.389 163.065  40.456 
ATOM   2051  N3   DC A  99      40.580 163.463  38.223 
ATOM   2052  C4   DC A  99      41.346 163.427  37.126 
ATOM   2053  N4   DC A  99      40.826 163.844  35.982 
ATOM   2054  C5   DC A  99      42.696 162.950  37.170 
ATOM   2055  C6   DC A  99      43.164 162.538  38.376 
ATOM   2056  P    DC A 100      43.802 159.212  43.773 
ATOM   2057  OP1  DC A 100      44.705 159.408  44.929 
ATOM   2058  OP2  DC A 100      44.248 158.230  42.761 
ATOM   2059  O5'  DC A 100      42.339 158.822  44.293 
ATOM   2060  C5'  DC A 100      41.419 159.872  44.642 
ATOM   2061  C4'  DC A 100      40.043 159.562  44.087 
ATOM   2062  O4'  DC A 100      39.866 160.061  42.730 
ATOM   2063  C3'  DC A 100      39.687 158.079  43.983 
ATOM   2064  O3'  DC A 100      38.308 157.915  44.290 
ATOM   2065  C2'  DC A 100      39.902 157.731  42.510 
ATOM   2066  C1'  DC A 100      39.318 159.020  41.937 
ATOM   2067  N1   DC A 100      39.695 159.270  40.518 
ATOM   2068  C2   DC A 100      38.758 159.892  39.697 
ATOM   2069  O2   DC A 100      37.662 160.209  40.176 
ATOM   2070  N3   DC A 100      39.082 160.129  38.400 
ATOM   2071  C4   DC A 100      40.280 159.771  37.920 
ATOM   2072  N4   DC A 100      40.549 160.023  36.649 
ATOM   2073  C5   DC A 100      41.258 159.129  38.748 
ATOM   2074  C6   DC A 100      40.914 158.901  40.041 
ATOM   2075  P    DT A 101      37.852 156.647  45.155 
ATOM   2076  OP1  DT A 101      38.028 156.939  46.595 
ATOM   2077  OP2  DT A 101      38.529 155.432  44.651 
ATOM   2078  O5'  DT A 101      36.291 156.574  44.808 
ATOM   2079  C5'  DT A 101      35.588 157.791  44.493 
ATOM   2080  C4'  DT A 101      34.682 157.571  43.297 
ATOM   2081  O4'  DT A 101      35.363 157.813  42.033 
ATOM   2082  C3'  DT A 101      34.112 156.161  43.145 
ATOM   2083  O3'  DT A 101      32.782 156.254  42.648 
ATOM   2084  C2'  DT A 101      34.984 155.505  42.075 
ATOM   2085  C1'  DT A 101      35.095 156.723  41.165 
ATOM   2086  N1   DT A 101      36.208 156.634  40.178 
ATOM   2087  C2   DT A 101      35.998 157.204  38.946 
ATOM   2088  O2   DT A 101      34.959 157.765  38.642 
ATOM   2089  N3   DT A 101      37.051 157.101  38.056 
ATOM   2090  C4   DT A 101      38.265 156.491  38.294 
ATOM   2091  O4   DT A 101      39.133 156.462  37.419 
ATOM   2092  C5   DT A 101      38.392 155.922  39.615 
ATOM   2093  C7   DT A 101      39.683 155.238  39.956 
ATOM   2094  C6   DT A 101      37.384 156.007  40.499 
ATOM   2095  P    DC A 102      31.668 155.258  43.222 
ATOM   2096  OP1  DC A 102      31.121 155.801  44.485 
ATOM   2097  OP2  DC A 102      32.217 153.886  43.288 
ATOM   2098  O5'  DC A 102      30.555 155.335  42.076 
ATOM   2099  C5'  DC A 102      30.416 156.552  41.318 
ATOM   2100  C4'  DC A 102      30.253 156.230  39.845 
ATOM   2101  O4'  DC A 102      31.531 156.121  39.156 
ATOM   2102  C3'  DC A 102      29.550 154.911  39.527 
ATOM   2103  O3'  DC A 102      28.740 155.088  38.370 
ATOM   2104  C2'  DC A 102      30.680 153.941  39.185 
ATOM   2105  C1'  DC A 102      31.524 154.929  38.386 
ATOM   2106  N1   DC A 102      32.936 154.494  38.194 
ATOM   2107  C2   DC A 102      33.562 154.830  36.997 
ATOM   2108  O2   DC A 102      32.927 155.470  36.151 
ATOM   2109  N3   DC A 102      34.849 154.442  36.802 
ATOM   2110  C4   DC A 102      35.502 153.749  37.745 
ATOM   2111  N4   DC A 102      36.756 153.394  37.508 
ATOM   2112  C5   DC A 102      34.876 153.393  38.983 
ATOM   2113  C6   DC A 102      33.590 153.790  39.157 
ATOM   2114  P    DC A 103      27.302 154.389  38.315 
ATOM   2115  OP1  DC A 103      26.310 155.241  39.009 
ATOM   2116  OP2  DC A 103      27.409 152.994  38.796 
ATOM   2117  O5'  DC A 103      27.009 154.394  36.742 
ATOM   2118  C5'  DC A 103      27.567 155.445  35.931 
ATOM   2119  C4'  DC A 103      28.136 154.865  34.651 
ATOM   2120  O4'  DC A 103      29.522 154.446  34.799 
ATOM   2121  C3'  DC A 103      27.430 153.620  34.114 
ATOM   2122  O3'  DC A 103      27.415 153.676  32.692 
ATOM   2123  C2'  DC A 103      28.320 152.454  34.543 
ATOM   2124  C1'  DC A 103      29.654 153.138  34.263 
ATOM   2125  N1   DC A 103      30.815 152.482  34.927 
ATOM   2126  C2   DC A 103      32.034 152.485  34.255 
ATOM   2127  O2   DC A 103      32.103 153.028  33.145 
ATOM   2128  N3   DC A 103      33.106 151.891  34.842 
ATOM   2129  C4   DC A 103      32.990 151.314  36.044 
ATOM   2130  N4   DC A 103      34.063 150.748  36.576 
ATOM   2131  C5   DC A 103      31.745 151.298  36.753 
ATOM   2132  C6   DC A 103      30.687 151.897  36.149 
ATOM   2133  P    DC A 104      26.107 153.187  31.910 
ATOM   2134  OP1  DC A 104      25.119 154.288  31.858 
ATOM   2135  OP2  DC A 104      25.629 151.913  32.491 
ATOM   2136  O5'  DC A 104      26.696 152.923  30.446 
ATOM   2137  C5'  DC A 104      27.815 153.706  29.991 
ATOM   2138  C4'  DC A 104      28.825 152.812  29.300 
ATOM   2139  O4'  DC A 104      29.791 152.241  30.229 
ATOM   2140  C3'  DC A 104      28.250 151.596  28.573 
ATOM   2141  O3'  DC A 104      28.999 151.373  27.384 
ATOM   2142  C2'  DC A 104      28.493 150.425  29.526 
ATOM   2143  C1'  DC A 104      29.888 150.848  29.974 
ATOM   2144  N1   DC A 104      30.344 150.180  31.225 
ATOM   2145  C2   DC A 104      31.699 149.882  31.345 
ATOM   2146  O2   DC A 104      32.460 150.181  30.417 
ATOM   2147  N3   DC A 104      32.134 149.272  32.477 
ATOM   2148  C4   DC A 104      31.278 148.964  33.459 
ATOM   2149  N4   DC A 104      31.751 148.370  34.544 
ATOM   2150  C5   DC A 104      29.880 149.262  33.355 
ATOM   2151  C6   DC A 104      29.465 149.871  32.216 
ATOM   2152  P    DC A 105      28.228 150.926  26.055 
ATOM   2153  OP1  DC A 105      27.691 152.122  25.366 
ATOM   2154  OP2  DC A 105      27.245 149.870  26.382 
ATOM   2155  O5'  DC A 105      29.421 150.300  25.192 
ATOM   2156  C5'  DC A 105      30.755 150.814  25.370 
ATOM   2157  C4'  DC A 105      31.746 149.670  25.436 
ATOM   2158  O4'  DC A 105      31.922 149.164  26.791 
ATOM   2159  C3'  DC A 105      31.384 148.427  24.624 
ATOM   2160  O3'  DC A 105      32.574 147.872  24.075 
ATOM   2161  C2'  DC A 105      30.819 147.445  25.650 
ATOM   2162  C1'  DC A 105      31.823 147.749  26.758 
ATOM   2163  N1   DC A 105      31.389 147.284  28.104 
ATOM   2164  C2   DC A 105      32.370 146.829  28.982 
ATOM   2165  O2   DC A 105      33.550 146.830  28.610 
ATOM   2166  N3   DC A 105      31.995 146.399  30.213 
ATOM   2167  C4   DC A 105      30.707 146.413  30.578 
ATOM   2168  N4   DC A 105      30.391 145.984  31.791 
ATOM   2169  C5   DC A 105      29.682 146.877  29.690 
ATOM   2170  C6   DC A 105      30.077 147.301  28.464 
ATOM   2171  P    DG A 106      32.541 147.284  22.586 
ATOM   2172  OP1  DG A 106      32.731 148.384  21.615 
ATOM   2173  OP2  DG A 106      31.325 146.461  22.405 
ATOM   2174  O5'  DG A 106      33.833 146.340  22.592 
ATOM   2175  C5'  DG A 106      34.948 146.689  23.432 
ATOM   2176  C4'  DG A 106      35.471 145.453  24.139 
ATOM   2177  O4'  DG A 106      34.789 145.205  25.401 
ATOM   2178  C3'  DG A 106      35.322 144.137  23.376 
ATOM   2179  O3'  DG A 106      36.463 143.326  23.630 
ATOM   2180  C2'  DG A 106      34.098 143.465  23.997 
ATOM   2181  C1'  DG A 106      34.407 143.839  25.444 
ATOM   2182  N9   DG A 106      33.238 143.712  26.358 
ATOM   2183  C8   DG A 106      31.904 143.941  26.102 
ATOM   2184  N7   DG A 106      31.120 143.736  27.133 
ATOM   2185  C5   DG A 106      31.997 143.343  28.143 
ATOM   2186  C6   DG A 106      31.737 142.985  29.492 
ATOM   2187  O6   DG A 106      30.661 142.942  30.081 
ATOM   2188  N1   DG A 106      32.918 142.653  30.170 
ATOM   2189  C2   DG A 106      34.184 142.664  29.617 
ATOM   2190  N2   DG A 106      35.181 142.314  30.432 
ATOM   2191  N3   DG A 106      34.427 143.000  28.352 
ATOM   2192  C4   DG A 106      33.292 143.326  27.681 
ATOM   2193  P    DG A 107      37.086 142.466  22.433 
ATOM   2194  OP1  DG A 107      38.001 143.316  21.637 
ATOM   2195  OP2  DG A 107      36.000 141.801  21.681 
ATOM   2196  O5'  DG A 107      37.932 141.372  23.237 
ATOM   2197  C5'  DG A 107      38.483 141.720  24.521 
ATOM   2198  C4'  DG A 107      38.263 140.588  25.503 
ATOM   2199  O4'  DG A 107      36.983 140.691  26.191 
ATOM   2200  C3'  DG A 107      38.247 139.181  24.906 
ATOM   2201  O3'  DG A 107      38.866 138.285  25.821 
ATOM   2202  C2'  DG A 107      36.765 138.821  24.801 
ATOM   2203  C1'  DG A 107      36.342 139.425  26.136 
ATOM   2204  N9   DG A 107      34.873 139.646  26.255 
ATOM   2205  C8   DG A 107      33.964 140.002  25.283 
ATOM   2206  N7   DG A 107      32.733 140.115  25.719 
ATOM   2207  C5   DG A 107      32.833 139.811  27.075 
ATOM   2208  C6   DG A 107      31.830 139.766  28.078 
ATOM   2209  O6   DG A 107      30.626 139.989  27.973 
ATOM   2210  N1   DG A 107      32.367 139.412  29.324 
ATOM   2211  C2   DG A 107      33.699 139.138  29.568 
ATOM   2212  N2   DG A 107      34.010 138.820  30.827 
ATOM   2213  N3   DG A 107      34.639 139.182  28.627 
ATOM   2214  C4   DG A 107      34.135 139.523  27.413 
ATOM   2215  P    DG A 108      39.816 137.128  25.252 
ATOM   2216  OP1  DG A 108      41.175 137.669  25.027 
ATOM   2217  OP2  DG A 108      39.171 136.485  24.086 
ATOM   2218  O5'  DG A 108      39.841 136.106  26.483 
ATOM   2219  C5'  DG A 108      39.695 136.620  27.821 
ATOM   2220  C4'  DG A 108      38.743 135.745  28.612 
ATOM   2221  O4'  DG A 108      37.354 136.159  28.462 
ATOM   2222  C3'  DG A 108      38.729 134.265  28.233 
ATOM   2223  O3'  DG A 108      38.554 133.489  29.412 
ATOM   2224  C2'  DG A 108      37.488 134.101  27.355 
ATOM   2225  C1'  DG A 108      36.574 135.010  28.171 
ATOM   2226  N9   DG A 108      35.357 135.451  27.435 
ATOM   2227  C8   DG A 108      35.202 135.733  26.095 
ATOM   2228  N7   DG A 108      33.988 136.099  25.763 
ATOM   2229  C5   DG A 108      33.288 136.057  26.968 
ATOM   2230  C6   DG A 108      31.928 136.350  27.244 
ATOM   2231  O6   DG A 108      31.046 136.713  26.471 
ATOM   2232  N1   DG A 108      31.633 136.177  28.604 
ATOM   2233  C2   DG A 108      32.535 135.775  29.569 
ATOM   2234  N2   DG A 108      32.057 135.670  30.812 
ATOM   2235  N3   DG A 108      33.812 135.501  29.308 
ATOM   2236  C4   DG A 108      34.113 135.663  27.994 
ATOM   2237  P    DC A 109      39.373 132.123  29.571 
ATOM   2238  OP1  DC A 109      40.728 132.414  30.090 
ATOM   2239  OP2  DC A 109      39.313 131.359  28.305 
ATOM   2240  O5'  DC A 109      38.516 131.370  30.693 
ATOM   2241  C5'  DC A 109      37.808 132.153  31.673 
ATOM   2242  C4'  DC A 109      36.415 131.592  31.876 
ATOM   2243  O4'  DC A 109      35.448 132.156  30.946 
ATOM   2244  C3'  DC A 109      36.272 130.082  31.686 
ATOM   2245  O3'  DC A 109      35.334 129.586  32.633 
ATOM   2246  C2'  DC A 109      35.678 129.923  30.286 
ATOM   2247  C1'  DC A 109      34.703 131.093  30.373 
ATOM   2248  N1   DC A 109      34.190 131.545  29.051 
ATOM   2249  C2   DC A 109      32.880 132.011  28.987 
ATOM   2250  O2   DC A 109      32.202 132.031  30.022 
ATOM   2251  N3   DC A 109      32.393 132.428  27.789 
ATOM   2252  C4   DC A 109      33.158 132.392  26.692 
ATOM   2253  N4   DC A 109      32.638 132.809  25.548 
ATOM   2254  C5   DC A 109      34.509 131.915  26.736 
ATOM   2255  C6   DC A 109      34.977 131.503  27.942 
ATOM   2256  P    DA A 110      35.615 128.177  33.339 
ATOM   2257  OP1  DA A 110      36.518 128.373  34.495 
ATOM   2258  OP2  DA A 110      36.060 127.195  32.327 
ATOM   2259  O5'  DA A 110      34.152 127.787  33.859 
ATOM   2260  C5'  DA A 110      33.232 128.838  34.208 
ATOM   2261  C4'  DA A 110      31.856 128.527  33.653 
ATOM   2262  O4'  DA A 110      31.679 129.026  32.296 
ATOM   2263  C3'  DA A 110      31.500 127.044  33.549 
ATOM   2264  O3'  DA A 110      30.121 126.880  33.856 
ATOM   2265  C2'  DA A 110      31.714 126.697  32.076 
ATOM   2266  C1'  DA A 110      31.131 127.985  31.503 
ATOM   2267  N9   DA A 110      31.508 128.235  30.084 
ATOM   2268  C8   DA A 110      32.679 127.931  29.452 
ATOM   2269  N7   DA A 110      32.705 128.277  28.202 
ATOM   2270  C5   DA A 110      31.461 128.853  27.988 
ATOM   2271  C6   DA A 110      30.865 129.425  26.853 
ATOM   2272  N6   DA A 110      31.473 129.514  25.662 
ATOM   2273  N1   DA A 110      29.613 129.904  26.984 
ATOM   2274  C2   DA A 110      29.013 129.814  28.170 
ATOM   2275  N3   DA A 110      29.467 129.305  29.294 
ATOM   2276  C4   DA A 110      30.721 128.832  29.135 
ATOM   2277  P    DG A 111      29.664 125.612  34.721 
ATOM   2278  OP1  DG A 111      29.841 125.905  36.161 
ATOM   2279  OP2  DG A 111      30.342 124.398  34.217 
ATOM   2280  O5'  DG A 111      28.104 125.539  34.374 
ATOM   2281  C5'  DG A 111      27.400 126.756  34.059 
ATOM   2282  C4'  DG A 111      26.495 126.536  32.863 
ATOM   2283  O4'  DG A 111      27.176 126.778  31.599 
ATOM   2284  C3'  DG A 111      25.925 125.127  32.710 
ATOM   2285  O3'  DG A 111      24.595 125.219  32.214 
ATOM   2286  C2'  DG A 111      26.797 124.470  31.641 
ATOM   2287  C1'  DG A 111      26.908 125.688  30.731 
ATOM   2288  N9   DG A 111      28.020 125.599  29.744 
ATOM   2289  C8   DG A 111      29.262 125.016  29.880 
ATOM   2290  N7   DG A 111      30.016 125.111  28.813 
ATOM   2291  C5   DG A 111      29.219 125.805  27.905 
ATOM   2292  C6   DG A 111      29.491 126.208  26.571 
ATOM   2293  O6   DG A 111      30.510 126.034  25.907 
ATOM   2294  N1   DG A 111      28.403 126.891  26.010 
ATOM   2295  C2   DG A 111      27.208 127.150  26.653 
ATOM   2296  N2   DG A 111      26.293 127.816  25.945 
ATOM   2297  N3   DG A 111      26.954 126.771  27.905 
ATOM   2298  C4   DG A 111      27.999 126.108  28.462 
ATOM   2299  P    DA A 112      23.481 124.223  32.788 
ATOM   2300  OP1  DA A 112      22.934 124.766  34.051 
ATOM   2301  OP2  DA A 112      24.030 122.851  32.854 
ATOM   2302  O5'  DA A 112      22.367 124.300  31.642 
ATOM   2303  C5'  DA A 112      22.229 125.517  30.884 
ATOM   2304  C4'  DA A 112      22.066 125.195  29.411 
ATOM   2305  O4'  DA A 112      23.344 125.087  28.721 
ATOM   2306  C3'  DA A 112      21.362 123.876  29.093 
ATOM   2307  O3'  DA A 112      20.553 124.053  27.936 
ATOM   2308  C2'  DA A 112      22.493 122.907  28.751 
ATOM   2309  C1'  DA A 112      23.337 123.894  27.952 
ATOM   2310  N9   DA A 112      24.749 123.459  27.760 
ATOM   2311  C8   DA A 112      25.543 122.754  28.618 
ATOM   2312  N7   DA A 112      26.735 122.525  28.163 
ATOM   2313  C5   DA A 112      26.734 123.122  26.909 
ATOM   2314  C6   DA A 112      27.716 123.232  25.911 
ATOM   2315  N6   DA A 112      28.949 122.716  26.027 
ATOM   2316  N1   DA A 112      27.385 123.891  24.785 
ATOM   2317  C2   DA A 112      26.159 124.401  24.677 
ATOM   2318  N3   DA A 112      25.165 124.362  25.537 
ATOM   2319  C4   DA A 112      25.522 123.697  26.654 
ATOM   2320  P    DA A 113      19.115 123.354  27.881 
ATOM   2321  OP1  DA A 113      18.122 124.206  28.575 
ATOM   2322  OP2  DA A 113      19.222 121.959  28.362 
ATOM   2323  O5'  DA A 113      18.821 123.359  26.308 
ATOM   2324  C5'  DA A 113      19.380 124.410  25.497 
ATOM   2325  C4'  DA A 113      19.948 123.830  24.217 
ATOM   2326  O4'  DA A 113      21.335 123.411  24.365 
ATOM   2327  C3'  DA A 113      19.243 122.585  23.679 
ATOM   2328  O3'  DA A 113      19.228 122.642  22.258 
ATOM   2329  C2'  DA A 113      20.133 121.419  24.109 
ATOM   2330  C1'  DA A 113      21.467 122.103  23.829 
ATOM   2331  N9   DA A 113      22.628 121.447  24.493 
ATOM   2332  C8   DA A 113      22.670 120.820  25.706 
ATOM   2333  N7   DA A 113      23.836 120.343  26.010 
ATOM   2334  C5   DA A 113      24.629 120.676  24.921 
ATOM   2335  C6   DA A 113      25.984 120.449  24.630 
ATOM   2336  N6   DA A 113      26.819 119.800  25.454 
ATOM   2337  N1   DA A 113      26.453 120.914  23.457 
ATOM   2338  C2   DA A 113      25.619 121.558  22.641 
ATOM   2339  N3   DA A 113      24.342 121.828  22.804 
ATOM   2340  C4   DA A 113      23.897 121.352  23.986 
ATOM   2341  P    DG A 114      17.920 122.152  21.476 
ATOM   2342  OP1  DG A 114      16.932 123.254  21.424 
ATOM   2343  OP2  DG A 114      17.442 120.878  22.057 
ATOM   2344  O5'  DG A 114      18.508 121.888  20.012 
ATOM   2345  C5'  DG A 114      19.628 122.671  19.557 
ATOM   2346  C4'  DG A 114      20.638 121.777  18.866 
ATOM   2347  O4'  DG A 114      21.604 121.206  19.795 
ATOM   2348  C3'  DG A 114      20.063 120.561  18.139 
ATOM   2349  O3'  DG A 114      20.811 120.338  16.950 
ATOM   2350  C2'  DG A 114      20.306 119.390  19.092 
ATOM   2351  C1'  DG A 114      21.701 119.814  19.540 
ATOM   2352  N9   DG A 114      22.157 119.145  20.791 
ATOM   2353  C8   DG A 114      21.422 118.760  21.891 
ATOM   2354  N7   DG A 114      22.131 118.190  22.834 
ATOM   2355  C5   DG A 114      23.428 118.198  22.323 
ATOM   2356  C6   DG A 114      24.636 117.716  22.891 
ATOM   2357  O6   DG A 114      24.813 117.174  23.978 
ATOM   2358  N1   DG A 114      25.724 117.924  22.032 
ATOM   2359  C2   DG A 114      25.653 118.521  20.788 
ATOM   2360  N2   DG A 114      26.807 118.627  20.123 
ATOM   2361  N3   DG A 114      24.520 118.973  20.257 
ATOM   2362  C4   DG A 114      23.455 118.779  21.077 
ATOM   2363  P    DA A 115      20.041 119.891  15.621 
ATOM   2364  OP1  DA A 115      19.504 121.088  14.932 
ATOM   2365  OP2  DA A 115      19.058 118.835  15.948 
ATOM   2366  O5'  DA A 115      21.234 119.265  14.758 
ATOM   2367  C5'  DA A 115      22.567 119.779  14.936 
ATOM   2368  C4'  DA A 115      23.559 118.635  15.002 
ATOM   2369  O4'  DA A 115      23.735 118.130  16.357 
ATOM   2370  C3'  DA A 115      23.197 117.392  14.190 
ATOM   2371  O3'  DA A 115      24.387 116.837  13.641 
ATOM   2372  C2'  DA A 115      22.632 116.410  15.216 
ATOM   2373  C1'  DA A 115      23.636 116.714  16.324 
ATOM   2374  N9   DA A 115      23.202 116.249  17.670 
ATOM   2375  C8   DA A 115      21.937 116.202  18.185 
ATOM   2376  N7   DA A 115      21.882 115.742  19.396 
ATOM   2377  C5   DA A 115      23.205 115.463  19.710 
ATOM   2378  C6   DA A 115      23.816 114.946  20.865 
ATOM   2379  N6   DA A 115      23.138 114.602  21.970 
ATOM   2380  N1   DA A 115      25.152 114.795  20.842 
ATOM   2381  C2   DA A 115      25.820 115.139  19.742 
ATOM   2382  N3   DA A 115      25.361 115.628  18.611 
ATOM   2383  C4   DA A 115      24.020 115.770  18.660 
ATOM   2384  P    DA A 116      24.354 116.249  12.152 
ATOM   2385  OP1  DA A 116      24.544 117.349  11.180 
ATOM   2386  OP2  DA A 116      23.138 115.426  11.971 
ATOM   2387  O5'  DA A 116      25.646 115.305  12.158 
ATOM   2388  C5'  DA A 116      26.761 115.654  12.998 
ATOM   2389  C4'  DA A 116      27.284 114.418  13.705 
ATOM   2390  O4'  DA A 116      26.602 114.170  14.967 
ATOM   2391  C3'  DA A 116      27.135 113.102  12.941 
ATOM   2392  O3'  DA A 116      28.276 112.291  13.196 
ATOM   2393  C2'  DA A 116      25.911 112.430  13.563 
ATOM   2394  C1'  DA A 116      26.220 112.804  15.010 
ATOM   2395  N9   DA A 116      25.051 112.678  15.924 
ATOM   2396  C8   DA A 116      23.734 112.909  15.652 
ATOM   2397  N7   DA A 116      22.946 112.709  16.663 
ATOM   2398  C5   DA A 116      23.804 112.317  17.682 
ATOM   2399  C6   DA A 116      23.582 111.957  19.022 
ATOM   2400  N6   DA A 116      22.368 111.935  19.591 
ATOM   2401  N1   DA A 116      24.656 111.620  19.759 
ATOM   2402  C2   DA A 116      25.860 111.644  19.188 
ATOM   2403  N3   DA A 116      26.188 111.960  17.955 
ATOM   2404  C4   DA A 116      25.095 112.294  17.238 
ATOM   2405  P    DA A 117      28.899 111.431  11.999 
ATOM   2406  OP1  DA A 117      29.813 112.281  11.203 
ATOM   2407  OP2  DA A 117      27.812 110.766  11.247 
ATOM   2408  O5'  DA A 117      29.745 110.337  12.803 
ATOM   2409  C5'  DA A 117      30.295 110.685  14.087 
ATOM   2410  C4'  DA A 117      30.076 109.553  15.069 
ATOM   2411  O4'  DA A 117      28.796 109.656  15.757 
ATOM   2412  C3'  DA A 117      30.060 108.146  14.471 
ATOM   2413  O3'  DA A 117      30.679 107.250  15.386 
ATOM   2414  C2'  DA A 117      28.578 107.786  14.367 
ATOM   2415  C1'  DA A 117      28.155 108.391  15.702 
ATOM   2416  N9   DA A 117      26.686 108.611  15.821 
ATOM   2417  C8   DA A 117      25.800 108.965  14.844 
ATOM   2418  N7   DA A 117      24.577 109.080  15.262 
ATOM   2419  C5   DA A 117      24.657 108.780  16.616 
ATOM   2420  C6   DA A 117      23.688 108.726  17.632 
ATOM   2421  N6   DA A 117      22.389 108.986  17.431 
ATOM   2422  N1   DA A 117      24.107 108.394  18.867 
ATOM   2423  C2   DA A 117      25.400 108.138  19.062 
ATOM   2424  N3   DA A 117      26.389 108.156  18.195 
ATOM   2425  C4   DA A 117      25.944 108.491  16.966 
ATOM   2426  P    DT A 118      31.629 106.093  14.818 
ATOM   2427  OP1  DT A 118      32.988 106.634  14.592 
ATOM   2428  OP2  DT A 118      30.984 105.450  13.652 
ATOM   2429  O5'  DT A 118      31.654 105.071  16.049 
ATOM   2430  C5'  DT A 118      31.508 105.585  17.387 
ATOM   2431  C4'  DT A 118      30.556 104.711  18.178 
ATOM   2432  O4'  DT A 118      29.167 105.124  18.028 
ATOM   2433  C3'  DT A 118      30.542 103.230  17.799 
ATOM   2434  O3'  DT A 118      30.367 102.454  18.978 
ATOM   2435  C2'  DT A 118      29.301 103.066  16.921 
ATOM   2436  C1'  DT A 118      28.386 103.975  17.737 
ATOM   2437  N1   DT A 118      27.169 104.416  17.001 
ATOM   2438  C2   DT A 118      26.017 104.574  17.735 
ATOM   2439  O2   DT A 118      25.963 104.369  18.936 
ATOM   2440  N3   DT A 118      24.910 104.982  17.019 
ATOM   2441  C4   DT A 118      24.860 105.241  15.664 
ATOM   2442  O4   DT A 118      23.807 105.603  15.134 
ATOM   2443  C5   DT A 118      26.116 105.048  14.981 
ATOM   2444  C7   DT A 118      26.150 105.308  13.503 
ATOM   2445  C6   DT A 118      27.209 104.651  15.652 
ATOM   2446  P    DC A 119      31.186 101.088  19.137 
ATOM   2447  OP1  DC A 119      32.541 101.379  19.656 
ATOM   2448  OP2  DC A 119      31.126 100.324  17.871 
ATOM   2449  O5'  DC A 119      30.329 100.335  20.259 
ATOM   2450  C5'  DC A 119      29.621 101.118  21.239 
ATOM   2451  C4'  DC A 119      28.228 100.557  21.442 
ATOM   2452  O4'  DC A 119      27.261 101.122  20.511 
ATOM   2453  C3'  DC A 119      28.085  99.047  21.252 
ATOM   2454  O3'  DC A 119      27.146  98.551  22.199 
ATOM   2455  C2'  DC A 119      27.491  98.888  19.852 
ATOM   2456  C1'  DC A 119      26.516 100.058  19.939 
ATOM   2457  N1   DC A 119      26.003 100.510  18.617 
ATOM   2458  C2   DC A 119      24.692 100.976  18.553 
ATOM   2459  O2   DC A 119      24.015 100.996  19.588 
ATOM   2460  N3   DC A 119      24.205 101.394  17.355 
ATOM   2461  C4   DC A 119      24.971 101.357  16.258 
ATOM   2462  N4   DC A 119      24.451 101.774  15.114 
ATOM   2463  C5   DC A 119      26.322 100.880  16.302 
ATOM   2464  C6   DC A 119      26.790 100.468  17.508 
ATOM   2465  P    DA A 120      27.428  97.142  22.905 
ATOM   2466  OP1  DA A 120      28.331  97.339  24.061 
ATOM   2467  OP2  DA A 120      27.873  96.160  21.893 
ATOM   2468  O5'  DA A 120      25.965  96.752  23.425 
ATOM   2469  C5'  DA A 120      25.044  97.803  23.774 
ATOM   2470  C4'  DA A 120      23.669  97.492  23.219 
ATOM   2471  O4'  DA A 120      23.492  97.992  21.862 
ATOM   2472  C3'  DA A 120      23.312  96.009  23.115 
ATOM   2473  O3'  DA A 120      21.934  95.845  23.422 
ATOM   2474  C2'  DA A 120      23.527  95.662  21.642 
ATOM   2475  C1'  DA A 120      22.943  96.950  21.069 
ATOM   2476  N9   DA A 120      23.321  97.200  19.650 
ATOM   2477  C8   DA A 120      24.492  96.896  19.018 
ATOM   2478  N7   DA A 120      24.518  97.242  17.768 
ATOM   2479  C5   DA A 120      23.274  97.819  17.554 
ATOM   2480  C6   DA A 120      22.678  98.390  16.418 
ATOM   2481  N6   DA A 120      23.286  98.479  15.228 
ATOM   2482  N1   DA A 120      21.426  98.869  16.550 
ATOM   2483  C2   DA A 120      20.826  98.779  17.736 
ATOM   2484  N3   DA A 120      21.280  98.270  18.860 
ATOM   2485  C4   DA A 120      22.533  97.797  18.701 
ATOM   2486  P    DC A 121      21.477  94.577  24.287 
ATOM   2487  OP1  DC A 121      21.654  94.870  25.727 
ATOM   2488  OP2  DC A 121      22.155  93.363  23.783 
ATOM   2489  O5'  DC A 121      19.916  94.504  23.940 
ATOM   2490  C5'  DC A 121      19.213  95.721  23.625 
ATOM   2491  C4'  DC A 121      18.308  95.502  22.429 
ATOM   2492  O4'  DC A 121      18.989  95.744  21.165 
ATOM   2493  C3'  DC A 121      17.738  94.092  22.276 
ATOM   2494  O3'  DC A 121      16.407  94.184  21.780 
ATOM   2495  C2'  DC A 121      18.610  93.435  21.207 
ATOM   2496  C1'  DC A 121      18.721  94.653  20.297 
ATOM   2497  N1   DC A 121      19.833  94.565  19.310 
ATOM   2498  C2   DC A 121      19.637  95.137  18.056 
ATOM   2499  O2   DC A 121      18.558  95.691  17.816 
ATOM   2500  N3   DC A 121      20.638  95.066  17.142 
ATOM   2501  C4   DC A 121      21.793  94.457  17.441 
ATOM   2502  N4   DC A 121      22.739  94.414  16.516 
ATOM   2503  C5   DC A 121      22.016  93.861  18.725 
ATOM   2504  C6   DC A 121      21.003  93.943  19.624 
ATOM   2505  P    DC A 122      15.293  93.188  22.354 
ATOM   2506  OP1  DC A 122      14.746  93.731  23.617 
ATOM   2507  OP2  DC A 122      15.843  91.816  22.420 
ATOM   2508  O5'  DC A 122      14.180  93.266  21.208 
ATOM   2509  C5'  DC A 122      14.042  94.482  20.450 
ATOM   2510  C4'  DC A 122      13.879  94.160  18.977 
ATOM   2511  O4'  DC A 122      15.157  94.052  18.287 
ATOM   2512  C3'  DC A 122      13.175  92.841  18.659 
ATOM   2513  O3'  DC A 122      12.366  93.018  17.502 
ATOM   2514  C2'  DC A 122      14.306  91.872  18.317 
ATOM   2515  C1'  DC A 122      15.150  92.859  17.518 
ATOM   2516  N1   DC A 122      16.562  92.424  17.326 
ATOM   2517  C2   DC A 122      17.188  92.760  16.129 
ATOM   2518  O2   DC A 122      16.553  93.401  15.283 
ATOM   2519  N3   DC A 122      18.475  92.372  15.934 
ATOM   2520  C4   DC A 122      19.128  91.680  16.877 
ATOM   2521  N4   DC A 122      20.382  91.324  16.640 
ATOM   2522  C5   DC A 122      18.502  91.323  18.115 
ATOM   2523  C6   DC A 122      17.216  91.720  18.289 
ATOM   2524  P    DA A 123      10.927  92.319  17.447 
ATOM   2525  OP1  DA A 123       9.935  93.171  18.141 
ATOM   2526  OP2  DA A 123      11.035  90.924  17.928 
ATOM   2527  O5'  DA A 123      10.634  92.324  15.874 
ATOM   2528  C5'  DA A 123      11.192  93.375  15.063 
ATOM   2529  C4'  DA A 123      11.761  92.795  13.783 
ATOM   2530  O4'  DA A 123      13.147  92.376  13.931 
ATOM   2531  C3'  DA A 123      11.056  91.550  13.245 
ATOM   2532  O3'  DA A 123      11.040  91.607  11.824 
ATOM   2533  C2'  DA A 123      11.946  90.384  13.675 
ATOM   2534  C1'  DA A 123      13.280  91.068  13.395 
ATOM   2535  N9   DA A 123      14.441  90.412  14.059 
ATOM   2536  C8   DA A 123      14.483  89.785  15.272 
ATOM   2537  N7   DA A 123      15.649  89.308  15.576 
ATOM   2538  C5   DA A 123      16.442  89.641  14.487 
ATOM   2539  C6   DA A 123      17.797  89.414  14.196 
ATOM   2540  N6   DA A 123      18.632  88.765  15.020 
ATOM   2541  N1   DA A 123      18.265  89.879  13.022 
ATOM   2542  C2   DA A 123      17.431  90.523  12.207 
ATOM   2543  N3   DA A 123      16.154  90.793  12.370 
ATOM   2544  C4   DA A 123      15.710  90.317  13.552 
ATOM   2545  P    DT A 124       9.733  91.118  11.042 
ATOM   2546  OP1  DT A 124       8.745  92.219  10.990 
ATOM   2547  OP2  DT A 124       9.254  89.843  11.623 
ATOM   2548  O5'  DT A 124      10.321  90.853   9.578 
ATOM   2549  C5'  DT A 124      11.441  91.636   9.123 
ATOM   2550  C4'  DT A 124      12.451  90.742   8.432 
ATOM   2551  O4'  DT A 124      13.417  90.171   9.360 
ATOM   2552  C3'  DT A 124      11.876  89.526   7.705 
ATOM   2553  O3'  DT A 124      12.624  89.303   6.516 
ATOM   2554  C2'  DT A 124      12.118  88.355   8.658 
ATOM   2555  C1'  DT A 124      13.514  88.779   9.106 
ATOM   2556  N1   DT A 124      13.970  88.111  10.357 
ATOM   2557  C2   DT A 124      15.309  87.823  10.460 
ATOM   2558  O2   DT A 124      16.114  88.089   9.584 
ATOM   2559  N3   DT A 124      15.694  87.203  11.633 
ATOM   2560  C4   DT A 124      14.871  86.856  12.685 
ATOM   2561  O4   DT A 124      15.332  86.304  13.686 
ATOM   2562  C5   DT A 124      13.483  87.199  12.484 
ATOM   2563  C7   DT A 124      12.518  86.856  13.580 
ATOM   2564  C6   DT A 124      13.081  87.802  11.352 
ATOM   2565  P    DT A 125      11.854  88.856   5.187 
ATOM   2566  OP1  DT A 125      11.317  90.053   4.498 
ATOM   2567  OP2  DT A 125      10.870  87.801   5.514 
ATOM   2568  O5'  DT A 125      13.047  88.230   4.324 
ATOM   2569  C5'  DT A 125      14.380  88.744   4.502 
ATOM   2570  C4'  DT A 125      15.372  87.600   4.568 
ATOM   2571  O4'  DT A 125      15.548  87.095   5.923 
ATOM   2572  C3'  DT A 125      15.010  86.357   3.756 
ATOM   2573  O3'  DT A 125      16.200  85.802   3.207 
ATOM   2574  C2'  DT A 125      14.445  85.375   4.782 
ATOM   2575  C1'  DT A 125      15.449  85.679   5.890 
ATOM   2576  N1   DT A 125      15.015  85.214   7.236 
ATOM   2577  C2   DT A 125      15.995  84.768   8.089 
ATOM   2578  O2   DT A 125      17.176  84.743   7.789 
ATOM   2579  N3   DT A 125      15.555  84.344   9.329 
ATOM   2580  C4   DT A 125      14.247  84.330   9.772 
ATOM   2581  O4   DT A 125      13.975  83.926  10.905 
ATOM   2582  C5   DT A 125      13.292  84.816   8.805 
ATOM   2583  C7   DT A 125      11.846  84.833   9.208 
ATOM   2584  C6   DT A 125      13.692  85.234   7.594 
ATOM   2585  P    DC A 126      16.166  85.214   1.718 
ATOM   2586  OP1  DC A 126      16.356  86.314   0.746 
ATOM   2587  OP2  DC A 126      14.951  84.391   1.537 
ATOM   2588  O5'  DC A 126      17.459  84.270   1.724 
ATOM   2589  C5'  DC A 126      18.574  84.619   2.564 
ATOM   2590  C4'  DC A 126      19.097  83.383   3.271 
ATOM   2591  O4'  DC A 126      18.414  83.136   4.533 
ATOM   2592  C3'  DC A 126      18.948  82.067   2.507 
ATOM   2593  O3'  DC A 126      20.088  81.256   2.762 
ATOM   2594  C2'  DC A 126      17.724  81.395   3.129 
ATOM   2595  C1'  DC A 126      18.033  81.769   4.576 
ATOM   2596  N1   DC A 126      16.864  81.643   5.490 
ATOM   2597  C2   DC A 126      17.106  81.237   6.800 
ATOM   2598  O2   DC A 126      18.269  81.002   7.147 
ATOM   2599  N3   DC A 126      16.052  81.116   7.649 
ATOM   2600  C4   DC A 126      14.807  81.380   7.234 
ATOM   2601  N4   DC A 126      13.815  81.246   8.101 
ATOM   2602  C5   DC A 126      14.538  81.797   5.891 
ATOM   2603  C6   DC A 126      15.603  81.913   5.058 
ATOM   2604  P    DC A 127      20.712  80.397   1.565 
ATOM   2605  OP1  DC A 127      21.626  81.246   0.768 
ATOM   2606  OP2  DC A 127      19.625  79.731   0.813 
ATOM   2607  O5'  DC A 127      21.558  79.302   2.369 
ATOM   2608  C5'  DC A 127      22.108  79.650   3.653 
ATOM   2609  C4'  DC A 127      21.888  78.518   4.635 
ATOM   2610  O4'  DC A 127      20.609  78.621   5.323 
ATOM   2611  C3'  DC A 127      21.873  77.111   4.037 
ATOM   2612  O3'  DC A 127      22.491  76.215   4.952 
ATOM   2613  C2'  DC A 127      20.391  76.751   3.933 
ATOM   2614  C1'  DC A 127      19.968  77.356   5.268 
ATOM   2615  N1   DC A 127      18.499  77.576   5.387 
ATOM   2616  C2   DC A 127      17.916  77.407   6.640 
ATOM   2617  O2   DC A 127      18.635  77.085   7.593 
ATOM   2618  N3   DC A 127      16.579  77.602   6.769 
ATOM   2619  C4   DC A 127      15.835  77.951   5.712 
ATOM   2620  N4   DC A 127      14.535  78.130   5.889 
ATOM   2621  C5   DC A 127      16.414  78.129   4.414 
ATOM   2622  C6   DC A 127      17.752  77.929   4.306 
ATOM   2623  P    DA A 128      23.441  75.058   4.384 
ATOM   2624  OP1  DA A 128      24.801  75.599   4.158 
ATOM   2625  OP2  DA A 128      22.796  74.416   3.218 
ATOM   2626  O5'  DA A 128      23.466  74.037   5.615 
ATOM   2627  C5'  DA A 128      23.321  74.551   6.953 
ATOM   2628  C4'  DA A 128      22.368  73.676   7.744 
ATOM   2629  O4'  DA A 128      20.980  74.089   7.594 
ATOM   2630  C3'  DA A 128      22.355  72.195   7.365 
ATOM   2631  O3'  DA A 128      22.180  71.420   8.544 
ATOM   2632  C2'  DA A 128      21.114  72.031   6.487 
ATOM   2633  C1'  DA A 128      20.199  72.940   7.303 
ATOM   2634  N9   DA A 128      18.982  73.381   6.567 
ATOM   2635  C8   DA A 128      18.848  73.656   5.237 
ATOM   2636  N7   DA A 128      17.651  74.020   4.893 
ATOM   2637  C5   DA A 128      16.937  73.984   6.083 
ATOM   2638  C6   DA A 128      15.596  74.267   6.393 
ATOM   2639  N6   DA A 128      14.694  74.660   5.482 
ATOM   2640  N1   DA A 128      15.215  74.130   7.676 
ATOM   2641  C2   DA A 128      16.116  73.739   8.576 
ATOM   2642  N3   DA A 128      17.386  73.449   8.407 
ATOM   2643  C4   DA A 128      17.743  73.594   7.114 
ATOM   2644  P    DG A 129      22.999  70.053   8.703 
ATOM   2645  OP1  DG A 129      24.354  70.344   9.222 
ATOM   2646  OP2  DG A 129      22.938  69.289   7.437 
ATOM   2647  O5'  DG A 129      22.142  69.300   9.825 
ATOM   2648  C5'  DG A 129      21.434  70.083  10.805 
ATOM   2649  C4'  DG A 129      20.041  69.522  11.008 
ATOM   2650  O4'  DG A 129      19.074  70.087  10.077 
ATOM   2651  C3'  DG A 129      19.897  68.012  10.818 
ATOM   2652  O3'  DG A 129      18.959  67.516  11.765 
ATOM   2653  C2'  DG A 129      19.304  67.853   9.418 
ATOM   2654  C1'  DG A 129      18.329  69.023   9.505 
ATOM   2655  N9   DG A 129      17.816  69.476   8.183 
ATOM   2656  C8   DG A 129      18.458  69.506   6.963 
ATOM   2657  N7   DG A 129      17.719  69.966   5.982 
ATOM   2658  C5   DG A 129      16.502  70.260   6.594 
ATOM   2659  C6   DG A 129      15.306  70.788   6.043 
ATOM   2660  O6   DG A 129      15.071  71.110   4.882 
ATOM   2661  N1   DG A 129      14.310  70.929   7.020 
ATOM   2662  C2   DG A 129      14.451  70.602   8.354 
ATOM   2663  N2   DG A 129      13.382  70.812   9.126 
ATOM   2664  N3   DG A 129      15.575  70.107   8.871 
ATOM   2665  C4   DG A 129      16.550  69.964   7.936 
ATOM   2666  P    DC A 130      19.240  66.107  12.471 
ATOM   2667  OP1  DC A 130      20.144  66.304  13.627 
ATOM   2668  OP2  DC A 130      19.686  65.125  11.459 
ATOM   2669  O5'  DC A 130      17.778  65.717  12.991 
ATOM   2670  C5'  DC A 130      16.857  66.768  13.340 
ATOM   2671  C4'  DC A 130      15.482  66.457  12.785 
ATOM   2672  O4'  DC A 130      15.305  66.957  11.428 
ATOM   2673  C3'  DC A 130      15.125  64.975  12.681 
ATOM   2674  O3'  DC A 130      13.746  64.810  12.988 
ATOM   2675  C2'  DC A 130      15.340  64.627  11.208 
ATOM   2676  C1'  DC A 130      14.756  65.915  10.635 
ATOM   2677  N1   DC A 130      15.134  66.165   9.216 
ATOM   2678  C2   DC A 130      14.196  66.788   8.395 
ATOM   2679  O2   DC A 130      13.101  67.104   8.874 
ATOM   2680  N3   DC A 130      14.520  67.024   7.098 
ATOM   2681  C4   DC A 130      15.718  66.666   6.618 
ATOM   2682  N4   DC A 130      15.987  66.918   5.346 
ATOM   2683  C5   DC A 130      16.696  66.024   7.446 
ATOM   2684  C6   DC A 130      16.353  65.796   8.739 
ATOM   2685  P    DT A 131      13.290  63.542  13.853 
ATOM   2686  OP1  DT A 131      13.466  63.835  15.293 
ATOM   2687  OP2  DT A 131      13.968  62.328  13.349 
ATOM   2688  O5'  DT A 131      11.729  63.469  13.505 
ATOM   2689  C5'  DT A 131      11.026  64.686  13.191 
ATOM   2690  C4'  DT A 131      10.120  64.467  11.995 
ATOM   2691  O4'  DT A 131      10.802  64.709  10.731 
ATOM   2692  C3'  DT A 131       9.550  63.057  11.842 
ATOM   2693  O3'  DT A 131       8.220  63.149  11.346 
ATOM   2694  C2'  DT A 131      10.422  62.400  10.773 
ATOM   2695  C1'  DT A 131      10.534  63.619   9.862 
ATOM   2696  N1   DT A 131      11.646  63.530   8.876 
ATOM   2697  C2   DT A 131      11.437  64.099   7.643 
ATOM   2698  O2   DT A 131      10.398  64.660   7.340 
ATOM   2699  N3   DT A 131      12.489  63.997   6.754 
ATOM   2700  C4   DT A 131      13.704  63.386   6.992 
ATOM   2701  O4   DT A 131      14.571  63.357   6.117 
ATOM   2702  C5   DT A 131      13.830  62.818   8.313 
ATOM   2703  C7   DT A 131      15.121  62.134   8.654 
ATOM   2704  C6   DT A 131      12.822  62.903   9.197 
ATOM   2705  P    DG A 132       7.106  62.153  11.919 
ATOM   2706  OP1  DG A 132       6.559  62.696  13.183 
ATOM   2707  OP2  DG A 132       7.655  60.781  11.986 
ATOM   2708  O5'  DG A 132       5.993  62.231  10.774 
ATOM   2709  C5'  DG A 132       5.854  63.447  10.016 
ATOM   2710  C4'  DG A 132       5.692  63.125   8.543 
ATOM   2711  O4'  DG A 132       6.970  63.017   7.853 
ATOM   2712  C3'  DG A 132       4.988  61.806   8.225 
ATOM   2713  O3'  DG A 132       4.179  61.984   7.068 
ATOM   2714  C2'  DG A 132       6.119  60.837   7.883 
ATOM   2715  C1'  DG A 132       6.963  61.825   7.084 
ATOM   2716  N9   DG A 132       8.374  61.389   6.892 
ATOM   2717  C8   DG A 132       9.190  60.678   7.745 
ATOM   2718  N7   DG A 132      10.391  60.454   7.272 
ATOM   2719  C5   DG A 132      10.371  61.060   6.017 
ATOM   2720  C6   DG A 132      11.386  61.151   5.030 
ATOM   2721  O6   DG A 132      12.532  60.709   5.061 
ATOM   2722  N1   DG A 132      10.942  61.855   3.901 
ATOM   2723  C2   DG A 132       9.682  62.399   3.748 
ATOM   2724  N2   DG A 132       9.454  63.033   2.595 
ATOM   2725  N3   DG A 132       8.730  62.313   4.675 
ATOM   2726  C4   DG A 132       9.145  61.633   5.775 
ATOM   2727  P    DA A 133       2.740  61.284   7.013 
ATOM   2728  OP1  DA A 133       1.748  62.136   7.707 
ATOM   2729  OP2  DA A 133       2.848  59.889   7.494 
ATOM   2730  O5'  DA A 133       2.447  61.289   5.440 
ATOM   2731  C5'  DA A 133       3.005  62.340   4.629 
ATOM   2732  C4'  DA A 133       3.574  61.760   3.349 
ATOM   2733  O4'  DA A 133       4.960  61.341   3.497 
ATOM   2734  C3'  DA A 133       2.869  60.515   2.811 
ATOM   2735  O3'  DA A 133       2.853  60.572   1.390 
ATOM   2736  C2'  DA A 133       3.759  59.350   3.241 
ATOM   2737  C1'  DA A 133       5.093  60.034   2.961 
ATOM   2738  N9   DA A 133       6.254  59.377   3.625 
ATOM   2739  C8   DA A 133       6.296  58.751   4.837 
ATOM   2740  N7   DA A 133       7.462  58.273   5.142 
ATOM   2741  C5   DA A 133       8.255  58.606   4.053 
ATOM   2742  C6   DA A 133       9.610  58.379   3.762 
ATOM   2743  N6   DA A 133      10.445  57.731   4.586 
ATOM   2744  N1   DA A 133      10.078  58.844   2.588 
ATOM   2745  C2   DA A 133       9.244  59.488   1.773 
ATOM   2746  N3   DA A 133       7.967  59.758   1.936 
ATOM   2747  C4   DA A 133       7.523  59.282   3.118 
ATOM   2748  P    DT A 134       1.545  60.083   0.608 
ATOM   2749  OP1  DT A 134       0.558  61.184   0.556 
ATOM   2750  OP2  DT A 134       1.067  58.809   1.189 
ATOM   2751  O5'  DT A 134       2.134  59.818  -0.856 
ATOM   2752  C5'  DT A 134       3.254  60.601  -1.311 
ATOM   2753  C4'  DT A 134       4.263  59.707  -2.002 
ATOM   2754  O4'  DT A 134       5.230  59.137  -1.074 
ATOM   2755  C3'  DT A 134       3.689  58.491  -2.729 
ATOM   2756  O3'  DT A 134       4.437  58.269  -3.918 
ATOM   2757  C2'  DT A 134       3.931  57.321  -1.776 
ATOM   2758  C1'  DT A 134       5.327  57.744  -1.328 
ATOM   2759  N1   DT A 134       5.783  57.076  -0.077 
ATOM   2760  C2   DT A 134       7.122  56.788   0.026 
ATOM   2761  O2   DT A 134       7.927  57.055  -0.850 
ATOM   2762  N3   DT A 134       7.507  56.168   1.199 
ATOM   2763  C4   DT A 134       6.684  55.822   2.251 
ATOM   2764  O4   DT A 134       7.145  55.269   3.252 
ATOM   2765  C5   DT A 134       5.296  56.164   2.050 
ATOM   2766  C7   DT A 134       4.330  55.822   3.146 
ATOM   2767  C6   DT A 134       4.894  56.767   0.918 
ATOM   2768  P    DG A 135       3.666  57.822  -5.248 
ATOM   2769  OP1  DG A 135       3.129  59.018  -5.936 
ATOM   2770  OP2  DG A 135       2.683  56.766  -4.920 
ATOM   2771  O5'  DG A 135       4.860  57.195  -6.110 
ATOM   2772  C5'  DG A 135       6.193  57.709  -5.932 
ATOM   2773  C4'  DG A 135       7.185  56.565  -5.866 
ATOM   2774  O4'  DG A 135       7.360  56.060  -4.511 
ATOM   2775  C3'  DG A 135       6.822  55.322  -6.678 
ATOM   2776  O3'  DG A 135       8.012  54.767  -7.227 
ATOM   2777  C2'  DG A 135       6.258  54.340  -5.652 
ATOM   2778  C1'  DG A 135       7.262  54.644  -4.544 
ATOM   2779  N9   DG A 135       6.828  54.179  -3.198 
ATOM   2780  C8   DG A 135       5.559  54.124  -2.663 
ATOM   2781  N7   DG A 135       5.516  53.658  -1.438 
ATOM   2782  C5   DG A 135       6.851  53.384  -1.141 
ATOM   2783  C6   DG A 135       7.435  52.860   0.041 
ATOM   2784  O6   DG A 135       6.886  52.524   1.087 
ATOM   2785  N1   DG A 135       8.827  52.742  -0.084 
ATOM   2786  C2   DG A 135       9.557  53.086  -1.205 
ATOM   2787  N2   DG A 135      10.876  52.898  -1.125 
ATOM   2788  N3   DG A 135       9.007  53.578  -2.314 
ATOM   2789  C4   DG A 135       7.659  53.699  -2.208 
ATOM   2790  P    DT A 136       7.979  54.179  -8.716 
ATOM   2791  OP1  DT A 136       8.169  55.279  -9.688 
ATOM   2792  OP2  DT A 136       6.764  53.356  -8.897 
ATOM   2793  O5'  DT A 136       9.272  53.235  -8.710 
ATOM   2794  C5'  DT A 136      10.387  53.584  -7.870 
ATOM   2795  C4'  DT A 136      10.910  52.348  -7.163 
ATOM   2796  O4'  DT A 136      10.227  52.101  -5.901 
ATOM   2797  C3'  DT A 136      10.761  51.033  -7.927 
ATOM   2798  O3'  DT A 136      11.901  50.221  -7.672 
ATOM   2799  C2'  DT A 136       9.537  50.360  -7.305 
ATOM   2800  C1'  DT A 136       9.846  50.734  -5.858 
ATOM   2801  N1   DT A 136       8.677  50.608  -4.944 
ATOM   2802  C2   DT A 136       8.932  50.207  -3.655 
ATOM   2803  O2   DT A 136      10.053  49.959  -3.247 
ATOM   2804  N3   DT A 136       7.824  50.101  -2.837 
ATOM   2805  C4   DT A 136       6.515  50.356  -3.193 
ATOM   2806  O4   DT A 136       5.605  50.225  -2.372 
ATOM   2807  C5   DT A 136       6.349  50.770  -4.567 
ATOM   2808  C7   DT A 136       4.955  51.068  -5.037 
ATOM   2809  C6   DT A 136       7.408  50.881  -5.384 
ATOM   2810  P    DC A 137      12.525  49.362  -8.869 
ATOM   2811  OP1  DC A 137      13.439  50.211  -9.666 
ATOM   2812  OP2  DC A 137      11.438  48.696  -9.621 
ATOM   2813  O5'  DC A 137      13.371  48.267  -8.065 
ATOM   2814  C5'  DC A 137      13.921  48.615  -6.781 
ATOM   2815  C4'  DC A 137      13.701  47.483  -5.799 
ATOM   2816  O4'  DC A 137      12.421  47.586  -5.111 
ATOM   2817  C3'  DC A 137      13.686  46.076  -6.397 
ATOM   2818  O3'  DC A 137      14.304  45.180  -5.482 
ATOM   2819  C2'  DC A 137      12.203  45.716  -6.501 
ATOM   2820  C1'  DC A 137      11.780  46.321  -5.166 
ATOM   2821  N1   DC A 137      10.312  46.541  -5.047 
ATOM   2822  C2   DC A 137       9.729  46.372  -3.794 
ATOM   2823  O2   DC A 137      10.448  46.050  -2.841 
ATOM   2824  N3   DC A 137       8.392  46.567  -3.665 
ATOM   2825  C4   DC A 137       7.648  46.916  -4.722 
ATOM   2826  N4   DC A 137       6.348  47.095  -4.545 
ATOM   2827  C5   DC A 137       8.227  47.094  -6.020 
ATOM   2828  C6   DC A 137       9.565  46.894  -6.128 
ATOM   2829  P    DA A 138      15.254  44.024  -6.050 
ATOM   2830  OP1  DA A 138      16.614  44.564  -6.276 
ATOM   2831  OP2  DA A 138      14.609  43.381  -7.216 
ATOM   2832  O5'  DA A 138      15.279  43.002  -4.819 
ATOM   2833  C5'  DA A 138      15.134  43.516  -3.481 
ATOM   2834  C4'  DA A 138      14.181  42.641  -2.690 
ATOM   2835  O4'  DA A 138      12.793  43.054  -2.840 
ATOM   2836  C3'  DA A 138      14.168  41.160  -3.069 
ATOM   2837  O3'  DA A 138      13.992  40.385  -1.890 
ATOM   2838  C2'  DA A 138      12.927  40.997  -3.947 
ATOM   2839  C1'  DA A 138      12.012  41.905  -3.131 
ATOM   2840  N9   DA A 138      10.795  42.346  -3.867 
ATOM   2841  C8   DA A 138      10.661  42.621  -5.197 
ATOM   2842  N7   DA A 138       9.463  42.985  -5.541 
ATOM   2843  C5   DA A 138       8.750  42.950  -4.351 
ATOM   2844  C6   DA A 138       7.409  43.232  -4.041 
ATOM   2845  N6   DA A 138       6.507  43.625  -4.952 
ATOM   2846  N1   DA A 138       7.027  43.095  -2.758 
ATOM   2847  C2   DA A 138       7.928  42.705  -1.858 
ATOM   2848  N3   DA A 138       9.199  42.414  -2.027 
ATOM   2849  C4   DA A 138       9.556  42.559  -3.320 
ATOM   2850  P    DC A 139      14.812  39.018  -1.731 
ATOM   2851  OP1  DC A 139      16.166  39.309  -1.212 
ATOM   2852  OP2  DC A 139      14.751  38.255  -2.997 
ATOM   2853  O5'  DC A 139      13.955  38.265  -0.609 
ATOM   2854  C5'  DC A 139      13.247  39.048   0.371 
ATOM   2855  C4'  DC A 139      11.853  38.487   0.574 
ATOM   2856  O4'  DC A 139      10.887  39.052  -0.357 
ATOM   2857  C3'  DC A 139      11.710  36.977   0.384 
ATOM   2858  O3'  DC A 139      10.772  36.481   1.331 
ATOM   2859  C2'  DC A 139      11.117  36.818  -1.016 
ATOM   2860  C1'  DC A 139      10.141  37.988  -0.929 
ATOM   2861  N1   DC A 139       9.629  38.441  -2.251 
ATOM   2862  C2   DC A 139       8.318  38.907  -2.315 
ATOM   2863  O2   DC A 139       7.640  38.926  -1.281 
ATOM   2864  N3   DC A 139       7.831  39.324  -3.513 
ATOM   2865  C4   DC A 139       8.597  39.287  -4.610 
ATOM   2866  N4   DC A 139       8.077  39.705  -5.754 
ATOM   2867  C5   DC A 139       9.947  38.811  -4.566 
ATOM   2868  C6   DC A 139      10.415  38.398  -3.360 
ATOM   2869  P    DC A 140      11.053  35.072   2.037 
ATOM   2870  OP1  DC A 140      11.956  35.269   3.193 
ATOM   2871  OP2  DC A 140      11.499  34.090   1.025 
ATOM   2872  O5'  DC A 140       9.591  34.682   2.557 
ATOM   2873  C5'  DC A 140       8.670  35.733   2.906 
ATOM   2874  C4'  DC A 140       7.295  35.422   2.351 
ATOM   2875  O4'  DC A 140       7.118  35.922   0.994 
ATOM   2876  C3'  DC A 140       6.938  33.940   2.247 
ATOM   2877  O3'  DC A 140       5.559  33.775   2.554 
ATOM   2878  C2'  DC A 140       7.153  33.592   0.774 
ATOM   2879  C1'  DC A 140       6.569  34.880   0.201 
ATOM   2880  N1   DC A 140       6.946  35.131  -1.218 
ATOM   2881  C2   DC A 140       6.009  35.753  -2.039 
ATOM   2882  O2   DC A 140       4.914  36.069  -1.560 
ATOM   2883  N3   DC A 140       6.333  35.989  -3.336 
ATOM   2884  C4   DC A 140       7.531  35.631  -3.816 
ATOM   2885  N4   DC A 140       7.800  35.883  -5.088 
ATOM   2886  C5   DC A 140       8.509  34.989  -2.989 
ATOM   2887  C6   DC A 140       8.166  34.762  -1.695 
ATOM   2888  P    DC A 141       5.103  32.507   3.419 
ATOM   2889  OP1  DC A 141       5.279  32.800   4.859 
ATOM   2890  OP2  DC A 141       5.781  31.293   2.915 
ATOM   2891  O5'  DC A 141       3.542  32.434   3.071 
ATOM   2892  C5'  DC A 141       2.839  33.651   2.757 
ATOM   2893  C4'  DC A 141       1.933  33.432   1.561 
ATOM   2894  O4'  DC A 141       2.614  33.674   0.297 
ATOM   2895  C3'  DC A 141       1.363  32.022   1.408 
ATOM   2896  O3'  DC A 141       0.033  32.114   0.912 
ATOM   2897  C2'  DC A 141       2.235  31.365   0.339 
ATOM   2898  C1'  DC A 141       2.346  32.584  -0.572 
ATOM   2899  N1   DC A 141       3.459  32.495  -1.558 
ATOM   2900  C2   DC A 141       3.262  33.067  -2.812 
ATOM   2901  O2   DC A 141       2.183  33.621  -3.053 
ATOM   2902  N3   DC A 141       4.264  32.996  -3.726 
ATOM   2903  C4   DC A 141       5.419  32.387  -3.427 
ATOM   2904  N4   DC A 141       6.365  32.345  -4.352 
ATOM   2905  C5   DC A 141       5.641  31.792  -2.144 
ATOM   2906  C6   DC A 141       4.628  31.873  -1.244 
ATOM   2907  P    DC A 142      -1.081  31.118   1.485 
ATOM   2908  OP1  DC A 142      -1.628  31.661   2.749 
ATOM   2909  OP2  DC A 142      -0.532  29.746   1.552 
ATOM   2910  O5'  DC A 142      -2.194  31.196   0.340 
ATOM   2911  C5'  DC A 142      -2.333  32.413  -0.418 
ATOM   2912  C4'  DC A 142      -2.496  32.091  -1.891 
ATOM   2913  O4'  DC A 142      -1.217  31.982  -2.581 
ATOM   2914  C3'  DC A 142      -3.199  30.772  -2.209 
ATOM   2915  O3'  DC A 142      -4.008  30.949  -3.366 
ATOM   2916  C2'  DC A 142      -2.069  29.802  -2.551 
ATOM   2917  C1'  DC A 142      -1.224  30.790  -3.350 
ATOM   2918  N1   DC A 142       0.187  30.355  -3.542 
ATOM   2919  C2   DC A 142       0.813  30.691  -4.739 
ATOM   2920  O2   DC A 142       0.178  31.331  -5.585 
ATOM   2921  N3   DC A 142       2.100  30.303  -4.934 
ATOM   2922  C4   DC A 142       2.754  29.610  -3.991 
ATOM   2923  N4   DC A 142       4.007  29.255  -4.228 
ATOM   2924  C5   DC A 142       2.127  29.253  -2.753 
ATOM   2925  C6   DC A 142       0.841  29.650  -2.579 
ATOM   2926  P    DA A 143      -5.447  30.250  -3.421 
ATOM   2927  OP1  DA A 143      -6.439  31.101  -2.727 
ATOM   2928  OP2  DA A 143      -5.340  28.854  -2.940 
ATOM   2929  O5'  DA A 143      -5.740  30.254  -4.994 
ATOM   2930  C5'  DA A 143      -5.182  31.305  -5.805 
ATOM   2931  C4'  DA A 143      -4.613  30.725  -7.085 
ATOM   2932  O4'  DA A 143      -3.227  30.306  -6.937 
ATOM   2933  C3'  DA A 143      -5.318  29.480  -7.623 
ATOM   2934  O3'  DA A 143      -5.334  29.537  -9.044 
ATOM   2935  C2'  DA A 143      -4.428  28.315  -7.193 
ATOM   2936  C1'  DA A 143      -3.095  28.999  -7.473 
ATOM   2937  N9   DA A 143      -1.933  28.342  -6.809 
ATOM   2938  C8   DA A 143      -1.892  27.716  -5.597 
ATOM   2939  N7   DA A 143      -0.726  27.238  -5.292 
ATOM   2940  C5   DA A 143       0.067  27.572  -6.381 
ATOM   2941  C6   DA A 143       1.423  27.344  -6.672 
ATOM   2942  N6   DA A 143       2.258  26.696  -5.848 
ATOM   2943  N1   DA A 143       1.891  27.809  -7.846 
ATOM   2944  C2   DA A 143       1.057  28.453  -8.661 
ATOM   2945  N3   DA A 143      -0.220  28.723  -8.498 
ATOM   2946  C4   DA A 143      -0.664  28.247  -7.316 
ATOM   2947  P    DG A 144      -6.642  29.048  -9.826 
ATOM   2948  OP1  DG A 144      -7.629  30.149  -9.878 
ATOM   2949  OP2  DG A 144      -7.120  27.774  -9.245 
ATOM   2950  O5'  DG A 144      -6.053  28.783 -11.290 
ATOM   2951  C5'  DG A 144      -4.934  29.566 -11.745 
ATOM   2952  C4'  DG A 144      -3.924  28.672 -12.436 
ATOM   2953  O4'  DG A 144      -2.958  28.102 -11.508 
ATOM   2954  C3'  DG A 144      -4.499  27.457 -13.163 
ATOM   2955  O3'  DG A 144      -3.750  27.234 -14.352 
ATOM   2956  C2'  DG A 144      -4.256  26.286 -12.210 
ATOM   2957  C1'  DG A 144      -2.860  26.709 -11.762 
ATOM   2958  N9   DG A 144      -2.404  26.041 -10.511 
ATOM   2959  C8   DG A 144      -3.140  25.655  -9.411 
ATOM   2960  N7   DG A 144      -2.431  25.086  -8.468 
ATOM   2961  C5   DG A 144      -1.133  25.093  -8.979 
ATOM   2962  C6   DG A 144       0.075  24.611  -8.411 
ATOM   2963  O6   DG A 144       0.252  24.069  -7.324 
ATOM   2964  N1   DG A 144       1.162  24.820  -9.270 
ATOM   2965  C2   DG A 144       1.092  25.416 -10.514 
ATOM   2966  N2   DG A 144       2.245  25.523 -11.179 
ATOM   2967  N3   DG A 144      -0.042  25.869 -11.045 
ATOM   2968  C4   DG A 144      -1.107  25.674 -10.225 
ATOM   2969  P    DA A 145      -4.521  26.787 -15.682 
ATOM   2970  OP1  DA A 145      -5.058  27.983 -16.370 
ATOM   2971  OP2  DA A 145      -5.504  25.731 -15.354 
ATOM   2972  O5'  DA A 145      -3.327  26.160 -16.544 
ATOM   2973  C5'  DA A 145      -1.994  26.674 -16.366 
ATOM   2974  C4'  DA A 145      -1.002  25.530 -16.300 
ATOM   2975  O4'  DA A 145      -0.827  25.025 -14.945 
ATOM   2976  C3'  DA A 145      -1.365  24.287 -17.112 
ATOM   2977  O3'  DA A 145      -0.175  23.732 -17.661 
ATOM   2978  C2'  DA A 145      -1.929  23.305 -16.086 
ATOM   2979  C1'  DA A 145      -0.925  23.609 -14.978 
ATOM   2980  N9   DA A 145      -1.360  23.144 -13.632 
ATOM   2981  C8   DA A 145      -2.624  23.097 -13.117 
ATOM   2982  N7   DA A 145      -2.680  22.637 -11.906 
ATOM   2983  C5   DA A 145      -1.357  22.359 -11.592 
ATOM   2984  C6   DA A 145      -0.746  21.842 -10.438 
ATOM   2985  N6   DA A 145      -1.423  21.498  -9.333 
ATOM   2986  N1   DA A 145       0.591  21.690 -10.460 
ATOM   2987  C2   DA A 145       1.258  22.034 -11.560 
ATOM   2988  N3   DA A 145       0.799  22.524 -12.691 
ATOM   2989  C4   DA A 145      -0.541  22.665 -12.642 
ATOM   2990  P    DG A 146      -0.208  23.145 -19.150 
ATOM   2991  OP1  DG A 146      -0.018  24.244 -20.122 
ATOM   2992  OP2  DG A 146      -1.423  22.321 -19.331 
ATOM   2993  O5'  DG A 146       1.085  22.200 -19.145 
ATOM   2994  C5'  DG A 146       2.200  22.549 -18.304 
ATOM   2995  C4'  DG A 146       2.722  21.313 -17.597 
ATOM   2996  O4'  DG A 146       2.040  21.066 -16.335 
ATOM   2997  C3'  DG A 146       2.574  19.998 -18.361 
ATOM   2998  O3'  DG A 146       3.714  19.186 -18.106 
ATOM   2999  C2'  DG A 146       1.350  19.325 -17.739 
ATOM   3000  C1'  DG A 146       1.659  19.699 -16.292 
ATOM   3001  N9   DG A 146       0.490  19.573 -15.378 
ATOM   3002  C8   DG A 146      -0.844  19.801 -15.634 
ATOM   3003  N7   DG A 146      -1.629  19.596 -14.603 
ATOM   3004  C5   DG A 146      -0.752  19.204 -13.594 
ATOM   3005  C6   DG A 146      -1.012  18.846 -12.245 
ATOM   3006  O6   DG A 146      -2.088  18.802 -11.655 
ATOM   3007  N1   DG A 146       0.169  18.513 -11.566 
ATOM   3008  C2   DG A 146       1.435  18.525 -12.119 
ATOM   3009  N2   DG A 146       2.433  18.175 -11.304 
ATOM   3010  N3   DG A 146       1.678  18.861 -13.384 
ATOM   3011  C4   DG A 146       0.543  19.186 -14.056 
ATOM   3012  P    DA A 147       4.338  18.327 -19.303 
ATOM   3013  OP1  DA A 147       5.252  19.177 -20.100 
ATOM   3014  OP2  DA A 147       3.251  17.661 -20.055 
ATOM   3015  O5'  DA A 147       5.183  17.232 -18.500 
ATOM   3016  C5'  DA A 147       5.734  17.581 -17.215 
ATOM   3017  C4'  DA A 147       5.514  16.448 -16.233 
ATOM   3018  O4'  DA A 147       4.234  16.551 -15.545 
ATOM   3019  C3'  DA A 147       5.499  15.041 -16.831 
ATOM   3020  O3'  DA A 147       6.117  14.145 -15.916 
ATOM   3021  C2'  DA A 147       4.016  14.681 -16.935 
ATOM   3022  C1'  DA A 147       3.593  15.286 -15.600 
ATOM   3023  N9   DA A 147       2.125  15.506 -15.481 
ATOM   3024  C8   DA A 147       1.238  15.861 -16.458 
ATOM   3025  N7   DA A 147       0.015  15.975 -16.040 
ATOM   3026  C5   DA A 147       0.095  15.675 -14.687 
ATOM   3027  C6   DA A 147      -0.873  15.622 -13.671 
ATOM   3028  N6   DA A 147      -2.172  15.881 -13.871 
ATOM   3029  N1   DA A 147      -0.455  15.290 -12.435 
ATOM   3030  C2   DA A 147       0.838  15.033 -12.241 
ATOM   3031  N3   DA A 147       1.827  15.052 -13.107 
ATOM   3032  C4   DA A 147       1.382  15.387 -14.336 
ATOM   3033  P    DG A 148       7.067  12.989 -16.484 
ATOM   3034  OP1  DG A 148       8.427  13.529 -16.710 
ATOM   3035  OP2  DG A 148       6.422  12.346 -17.650 
ATOM   3036  O5'  DG A 148       7.092  11.967 -15.253 
ATOM   3037  C5'  DG A 148       6.947  12.481 -13.915 
ATOM   3038  C4'  DG A 148       5.994  11.606 -13.124 
ATOM   3039  O4'  DG A 148       4.605  12.019 -13.274 
ATOM   3040  C3'  DG A 148       5.980  10.125 -13.503 
ATOM   3041  O3'  DG A 148       5.805   9.350 -12.324 
ATOM   3042  C2'  DG A 148       4.739   9.962 -14.381 
ATOM   3043  C1'  DG A 148       3.825  10.870 -13.565 
ATOM   3044  N9   DG A 148       2.608  11.312 -14.301 
ATOM   3045  C8   DG A 148       2.453  11.593 -15.641 
ATOM   3046  N7   DG A 148       1.239  11.960 -15.973 
ATOM   3047  C5   DG A 148       0.540  11.917 -14.768 
ATOM   3048  C6   DG A 148      -0.821  12.211 -14.492 
ATOM   3049  O6   DG A 148      -1.703  12.574 -15.265 
ATOM   3050  N1   DG A 148      -1.116  12.038 -13.132 
ATOM   3051  C2   DG A 148      -0.214  11.635 -12.167 
ATOM   3052  N2   DG A 148      -0.692  11.531 -10.924 
ATOM   3053  N3   DG A 148       1.063  11.361 -12.428 
ATOM   3054  C4   DG A 148       1.365  11.523 -13.742 
ATOM   3055  P    DA A 149       6.624   7.983 -12.165 
ATOM   3056  OP1  DA A 149       7.979   8.274 -11.646 
ATOM   3057  OP2  DA A 149       6.564   7.220 -13.431 
ATOM   3058  O5'  DA A 149       5.768   7.231 -11.043 
ATOM   3059  C5'  DA A 149       5.060   8.013 -10.063 
ATOM   3060  C4'  DA A 149       3.666   7.452  -9.860 
ATOM   3061  O4'  DA A 149       2.700   8.017 -10.791 
ATOM   3062  C3'  DA A 149       3.523   5.943 -10.050 
ATOM   3063  O3'  DA A 149       2.585   5.446  -9.103 
ATOM   3064  C2'  DA A 149       2.930   5.783 -11.450 
ATOM   3065  C1'  DA A 149       1.954   6.953 -11.363 
ATOM   3066  N9   DA A 149       1.441   7.406 -12.685 
ATOM   3067  C8   DA A 149       2.093   7.430 -13.885 
ATOM   3068  N7   DA A 149       1.374   7.881 -14.865 
ATOM   3069  C5   DA A 149       0.154   8.181 -14.274 
ATOM   3070  C6   DA A 149      -1.045   8.702 -14.787 
ATOM   3071  N6   DA A 149      -1.218   9.029 -16.075 
ATOM   3072  N1   DA A 149      -2.064   8.874 -13.924 
ATOM   3073  C2   DA A 149      -1.887   8.548 -12.646 
ATOM   3074  N3   DA A 149      -0.820   8.056 -12.055 
ATOM   3075  C4   DA A 149       0.186   7.892 -12.939 
ATOM   3076  P    DG A 150       2.866   4.037  -8.397 
ATOM   3077  OP1  DG A 150       3.769   4.234  -7.241 
ATOM   3078  OP2  DG A 150       3.312   3.055  -9.409 
ATOM   3079  O5'  DG A 150       1.403   3.647  -7.877 
ATOM   3080  C5'  DG A 150       0.483   4.698  -7.528 
ATOM   3081  C4'  DG A 150      -0.893   4.387  -8.083 
ATOM   3082  O4'  DG A 150      -1.070   4.887  -9.440 
ATOM   3083  C3'  DG A 150      -1.249   2.905  -8.187 
ATOM   3084  O3'  DG A 150      -2.628   2.740  -7.881 
ATOM   3085  C2'  DG A 150      -1.034   2.557  -9.660 
ATOM   3086  C1'  DG A 150      -1.618   3.845 -10.233 
ATOM   3087  N9   DG A 150      -1.241   4.096 -11.652 
ATOM   3088  C8   DG A 150      -0.066   3.796 -12.307 
ATOM   3089  N7   DG A 150      -0.053   4.152 -13.569 
ATOM   3090  C5   DG A 150      -1.308   4.727 -13.764 
ATOM   3091  C6   DG A 150      -1.880   5.297 -14.931 
ATOM   3092  O6   DG A 150      -1.389   5.414 -16.050 
ATOM   3093  N1   DG A 150      -3.179   5.764 -14.687 
ATOM   3094  C2   DG A 150      -3.838   5.691 -13.476 
ATOM   3095  N2   DG A 150      -5.074   6.195 -13.449 
ATOM   3096  N3   DG A 150      -3.300   5.156 -12.381 
ATOM   3097  C4   DG A 150      -2.040   4.697 -12.600 
ATOM   3098  P    DT A 151      -3.084   1.472  -7.015 
ATOM   3099  OP1  DT A 151      -2.908   1.765  -5.575 
ATOM   3100  OP2  DT A 151      -2.407   0.258  -7.519 
ATOM   3101  O5'  DT A 151      -4.645   1.400  -7.363 
ATOM   3102  C5'  DT A 151      -5.348   2.616  -7.677 
ATOM   3103  C4'  DT A 151      -6.254   2.397  -8.873 
ATOM   3104  O4'  DT A 151      -5.573   2.639 -10.137 
ATOM   3105  C3'  DT A 151      -6.824   0.987  -9.026 
ATOM   3106  O3'  DT A 151      -8.154   1.080  -9.522 
ATOM   3107  C2'  DT A 151      -5.952   0.330 -10.095 
ATOM   3108  C1'  DT A 151      -5.841   1.549 -11.006 
ATOM   3109  N1   DT A 151      -4.728   1.460 -11.992 
ATOM   3110  C2   DT A 151      -4.938   2.030 -13.225 
ATOM   3111  O2   DT A 151      -5.977   2.590 -13.528 
ATOM   3112  N3   DT A 151      -3.885   1.927 -14.114 
ATOM   3113  C4   DT A 151      -2.671   1.317 -13.876 
ATOM   3114  O4   DT A 151      -1.803   1.287 -14.751 
ATOM   3115  C5   DT A 151      -2.544   0.748 -12.555 
ATOM   3116  C7   DT A 151      -1.253   0.064 -12.214 
ATOM   3117  C6   DT A 151      -3.552   0.833 -11.671 
ATOM   3118  P    DT A 152      -9.268   0.083  -8.949 
ATOM   3119  OP1  DT A 152      -9.815   0.626  -7.685 
ATOM   3120  OP2  DT A 152      -8.719  -1.289  -8.882 
ATOM   3121  O5'  DT A 152     -10.381   0.161 -10.094 
ATOM   3122  C5'  DT A 152     -10.520   1.378 -10.852 
ATOM   3123  C4'  DT A 152     -10.683   1.056 -12.325 
ATOM   3124  O4'  DT A 152      -9.405   0.947 -13.015 
ATOM   3125  C3'  DT A 152     -11.386  -0.263 -12.643 
ATOM   3126  O3'  DT A 152     -12.196  -0.086 -13.800 
ATOM   3127  C2'  DT A 152     -10.256  -1.233 -12.985 
ATOM   3128  C1'  DT A 152      -9.412  -0.245 -13.785 
ATOM   3129  N1   DT A 152      -8.000  -0.680 -13.976 
ATOM   3130  C2   DT A 152      -7.397  -0.341 -15.163 
ATOM   3131  O2   DT A 152      -7.963   0.288 -16.039 
ATOM   3132  N3   DT A 152      -6.088  -0.762 -15.304 
ATOM   3133  C4   DT A 152      -5.354  -1.477 -14.380 
ATOM   3134  O4   DT A 152      -4.188  -1.798 -14.620 
ATOM   3135  C5   DT A 152      -6.073  -1.786 -13.167 
ATOM   3136  C7   DT A 152      -5.346  -2.562 -12.108 
ATOM   3137  C6   DT A 152      -7.345  -1.389 -13.003 
ATOM   3138  P    DC A 153     -13.634  -0.785 -13.856 
ATOM   3139  OP1  DC A 153     -14.626   0.066 -13.161 
ATOM   3140  OP2  DC A 153     -13.527  -2.180 -13.374 
ATOM   3141  O5'  DC A 153     -13.927  -0.781 -15.428 
ATOM   3142  C5'  DC A 153     -13.369   0.270 -16.239 
ATOM   3143  C4'  DC A 153     -12.800  -0.310 -17.519 
ATOM   3144  O4'  DC A 153     -11.414  -0.728 -17.371 
ATOM   3145  C3'  DC A 153     -13.506  -1.554 -18.057 
ATOM   3146  O3'  DC A 153     -13.521  -1.498 -19.478 
ATOM   3147  C2'  DC A 153     -12.615  -2.720 -17.627 
ATOM   3148  C1'  DC A 153     -11.282  -2.036 -17.907 
ATOM   3149  N1   DC A 153     -10.121  -2.693 -17.243 
ATOM   3150  C2   DC A 153      -8.902  -2.689 -17.916 
ATOM   3151  O2   DC A 153      -8.833  -2.146 -19.025 
ATOM   3152  N3   DC A 153      -7.830  -3.284 -17.328 
ATOM   3153  C4   DC A 153      -7.946  -3.861 -16.126 
ATOM   3154  N4   DC A 153      -6.873  -4.427 -15.595 
ATOM   3155  C5   DC A 153      -9.191  -3.876 -15.417 
ATOM   3156  C6   DC A 153     -10.249  -3.277 -16.022 
ATOM   3157  P    DC A 154     -14.829  -1.987 -20.260 
ATOM   3158  OP1  DC A 154     -15.817  -0.886 -20.312 
ATOM   3159  OP2  DC A 154     -15.307  -3.261 -19.679 
ATOM   3160  O5'  DC A 154     -14.240  -2.251 -21.725 
ATOM   3161  C5'  DC A 154     -13.121  -1.469 -22.179 
ATOM   3162  C4'  DC A 154     -12.111  -2.363 -22.870 
ATOM   3163  O4'  DC A 154     -11.145  -2.933 -21.942 
ATOM   3164  C3'  DC A 154     -12.686  -3.578 -23.597 
ATOM   3165  O3'  DC A 154     -11.937  -3.801 -24.786 
ATOM   3166  C2'  DC A 154     -12.443  -4.749 -22.644 
ATOM   3167  C1'  DC A 154     -11.048  -4.326 -22.196 
ATOM   3168  N1   DC A 154     -10.592  -4.994 -20.945 
ATOM   3169  C2   DC A 154      -9.237  -5.293 -20.826 
ATOM   3170  O2   DC A 154      -8.476  -4.994 -21.753 
ATOM   3171  N3   DC A 154      -8.802  -5.902 -19.693 
ATOM   3172  C4   DC A 154      -9.658  -6.210 -18.711 
ATOM   3173  N4   DC A 154      -9.185  -6.804 -17.626 
ATOM   3174  C5   DC A 154     -11.056  -5.912 -18.815 
ATOM   3175  C6   DC A 154     -11.471  -5.303 -19.954 
ATOM   3176  P    DA A 155     -12.708  -4.248 -26.116 
ATOM   3177  OP1  DA A 155     -13.245  -3.052 -26.804 
ATOM   3178  OP2  DA A 155     -13.691  -5.304 -25.788 
ATOM   3179  O5'  DA A 155     -11.515  -4.875 -26.978 
ATOM   3180  C5'  DA A 155     -10.181  -4.361 -26.800 
ATOM   3181  C4'  DA A 155      -9.190  -5.505 -26.734 
ATOM   3182  O4'  DA A 155      -9.014  -6.010 -25.379 
ATOM   3183  C3'  DA A 155      -9.552  -6.748 -27.546 
ATOM   3184  O3'  DA A 155      -8.362  -7.302 -28.095 
ATOM   3185  C2'  DA A 155     -10.117  -7.730 -26.520 
ATOM   3186  C1'  DA A 155      -9.113  -7.425 -25.412 
ATOM   3187  N9   DA A 155      -9.547  -7.891 -24.067 
ATOM   3188  C8   DA A 155     -10.811  -7.938 -23.552 
ATOM   3189  N7   DA A 155     -10.867  -8.398 -22.340 
ATOM   3190  C5   DA A 155      -9.544  -8.676 -22.026 
ATOM   3191  C6   DA A 155      -8.933  -9.193 -20.872 
ATOM   3192  N6   DA A 155      -9.610  -9.537 -19.767 
ATOM   3193  N1   DA A 155      -7.596  -9.344 -20.894 
ATOM   3194  C2   DA A 155      -6.929  -9.001 -21.994 
ATOM   3195  N3   DA A 155      -7.388  -8.511 -23.125 
ATOM   3196  C4   DA A 155      -8.728  -8.370 -23.076 
ATOM   3197  P    DA A 156      -8.395  -7.890 -29.584 
ATOM   3198  OP1  DA A 156      -8.205  -6.790 -30.556 
ATOM   3199  OP2  DA A 156      -9.611  -8.714 -29.765 
ATOM   3200  O5'  DA A 156      -7.103  -8.834 -29.579 
ATOM   3201  C5'  DA A 156      -5.987  -8.486 -28.738 
ATOM   3202  C4'  DA A 156      -5.465  -9.721 -28.031 
ATOM   3203  O4'  DA A 156      -6.147  -9.969 -26.769 
ATOM   3204  C3'  DA A 156      -5.614 -11.037 -28.795 
ATOM   3205  O3'  DA A 156      -4.473 -11.849 -28.540 
ATOM   3206  C2'  DA A 156      -6.838 -11.709 -28.173 
ATOM   3207  C1'  DA A 156      -6.529 -11.336 -26.726 
ATOM   3208  N9   DA A 156      -7.698 -11.462 -25.812 
ATOM   3209  C8   DA A 156      -9.015 -11.231 -26.084 
ATOM   3210  N7   DA A 156      -9.803 -11.430 -25.073 
ATOM   3211  C5   DA A 156      -8.945 -11.823 -24.054 
ATOM   3212  C6   DA A 156      -9.167 -12.182 -22.714 
ATOM   3213  N6   DA A 156     -10.381 -12.204 -22.146 
ATOM   3214  N1   DA A 156      -8.092 -12.520 -21.977 
ATOM   3215  C2   DA A 156      -6.889 -12.495 -22.548 
ATOM   3216  N3   DA A 156      -6.561 -12.179 -23.781 
ATOM   3217  C4   DA A 156      -7.654 -11.846 -24.498 
ATOM   3218  P    DC A 157      -3.850 -12.708 -29.737 
ATOM   3219  OP1  DC A 157      -2.935 -11.858 -30.534 
ATOM   3220  OP2  DC A 157      -4.936 -13.374 -30.489 
ATOM   3221  O5'  DC A 157      -3.004 -13.803 -28.934 
ATOM   3222  C5'  DC A 157      -2.453 -13.454 -27.650 
ATOM   3223  C4'  DC A 157      -2.673 -14.587 -26.667 
ATOM   3224  O4'  DC A 157      -3.953 -14.484 -25.979 
ATOM   3225  C3'  DC A 157      -2.689 -15.993 -27.265 
ATOM   3226  O3'  DC A 157      -2.070 -16.889 -26.350 
ATOM   3227  C2'  DC A 157      -4.171 -16.353 -27.369 
ATOM   3228  C1'  DC A 157      -4.594 -15.749 -26.034 
ATOM   3229  N1   DC A 157      -6.062 -15.529 -25.915 
ATOM   3230  C2   DC A 157      -6.645 -15.698 -24.662 
ATOM   3231  O2   DC A 157      -5.926 -16.019 -23.709 
ATOM   3232  N3   DC A 157      -7.982 -15.502 -24.533 
ATOM   3233  C4   DC A 157      -8.726 -15.154 -25.590 
ATOM   3234  N4   DC A 157     -10.027 -14.975 -25.413 
ATOM   3235  C5   DC A 157      -8.147 -14.976 -26.888 
ATOM   3236  C6   DC A 157      -6.809 -15.176 -26.996 
ATOM   3237  P    DA A 158      -1.120 -18.046 -26.918 
ATOM   3238  OP1  DA A 158       0.239 -17.506 -27.144 
ATOM   3239  OP2  DA A 158      -1.765 -18.689 -28.084 
ATOM   3240  O5'  DA A 158      -1.095 -19.068 -25.687 
ATOM   3241  C5'  DA A 158      -1.241 -18.554 -24.349 
ATOM   3242  C4'  DA A 158      -2.193 -19.429 -23.558 
ATOM   3243  O4'  DA A 158      -3.582 -19.015 -23.708 
ATOM   3244  C3'  DA A 158      -2.207 -20.909 -23.937 
ATOM   3245  O3'  DA A 158      -2.382 -21.685 -22.758 
ATOM   3246  C2'  DA A 158      -3.448 -21.073 -24.815 
ATOM   3247  C1'  DA A 158      -4.362 -20.165 -23.999 
ATOM   3248  N9   DA A 158      -5.579 -19.723 -24.735 
ATOM   3249  C8   DA A 158      -5.714 -19.448 -26.065 
ATOM   3250  N7   DA A 158      -6.911 -19.084 -26.409 
ATOM   3251  C5   DA A 158      -7.624 -19.120 -25.219 
ATOM   3252  C6   DA A 158      -8.965 -18.838 -24.910 
ATOM   3253  N6   DA A 158      -9.868 -18.445 -25.820 
ATOM   3254  N1   DA A 158      -9.347 -18.975 -23.626 
ATOM   3255  C2   DA A 158      -8.446 -19.365 -22.726 
ATOM   3256  N3   DA A 158      -7.175 -19.655 -22.895 
ATOM   3257  C4   DA A 158      -6.819 -19.511 -24.188 
ATOM   3258  P    DC A 159      -1.563 -23.052 -22.599 
ATOM   3259  OP1  DC A 159      -0.208 -22.761 -22.080 
ATOM   3260  OP2  DC A 159      -1.623 -23.815 -23.865 
ATOM   3261  O5'  DC A 159      -2.420 -23.804 -21.477 
ATOM   3262  C5'  DC A 159      -3.128 -23.022 -20.497 
ATOM   3263  C4'  DC A 159      -4.521 -23.582 -20.294 
ATOM   3264  O4'  DC A 159      -5.488 -23.018 -21.225 
ATOM   3265  C3'  DC A 159      -4.664 -25.092 -20.484 
ATOM   3266  O3'  DC A 159      -5.602 -25.589 -19.537 
ATOM   3267  C2'  DC A 159      -5.257 -25.252 -21.884 
ATOM   3268  C1'  DC A 159      -6.233 -24.082 -21.797 
ATOM   3269  N1   DC A 159      -6.746 -23.629 -23.119 
ATOM   3270  C2   DC A 159      -8.056 -23.163 -23.183 
ATOM   3271  O2   DC A 159      -8.734 -23.144 -22.149 
ATOM   3272  N3   DC A 159      -8.543 -22.746 -24.381 
ATOM   3273  C4   DC A 159      -7.778 -22.783 -25.478 
ATOM   3274  N4   DC A 159      -8.298 -22.365 -26.622 
ATOM   3275  C5   DC A 159      -6.427 -23.259 -25.434 
ATOM   3276  C6   DC A 159      -5.959 -23.671 -24.229 
ATOM   3277  P    DA A 160      -5.321 -26.997 -18.831 
ATOM   3278  OP1  DA A 160      -4.418 -26.801 -17.675 
ATOM   3279  OP2  DA A 160      -4.876 -27.979 -19.844 
ATOM   3280  O5'  DA A 160      -6.784 -27.388 -18.311 
ATOM   3281  C5'  DA A 160      -7.704 -26.337 -17.962 
ATOM   3282  C4'  DA A 160      -9.080 -26.647 -18.517 
ATOM   3283  O4'  DA A 160      -9.257 -26.148 -19.874 
ATOM   3284  C3'  DA A 160      -9.436 -28.130 -18.621 
ATOM   3285  O3'  DA A 160     -10.815 -28.295 -18.315 
ATOM   3286  C2'  DA A 160      -9.222 -28.478 -20.094 
ATOM   3287  C1'  DA A 160      -9.805 -27.190 -20.667 
ATOM   3288  N9   DA A 160      -9.428 -26.939 -22.086 
ATOM   3289  C8   DA A 160      -8.257 -27.243 -22.718 
ATOM   3290  N7   DA A 160      -8.231 -26.898 -23.968 
ATOM   3291  C5   DA A 160      -9.475 -26.321 -24.182 
ATOM   3292  C6   DA A 160     -10.071 -25.749 -25.318 
ATOM   3293  N6   DA A 160      -9.462 -25.661 -26.509 
ATOM   3294  N1   DA A 160     -11.323 -25.270 -25.186 
ATOM   3295  C2   DA A 160     -11.923 -25.360 -24.000 
ATOM   3296  N3   DA A 160     -11.469 -25.870 -22.876 
ATOM   3297  C4   DA A 160     -10.215 -26.343 -23.035 
ATOM   3298  P    DC A 161     -11.272 -29.562 -17.449 
ATOM   3299  OP1  DC A 161     -11.095 -29.270 -16.009 
ATOM   3300  OP2  DC A 161     -10.594 -30.777 -17.954 
ATOM   3301  O5'  DC A 161     -12.832 -29.635 -17.797 
ATOM   3302  C5'  DC A 161     -13.536 -28.419 -18.111 
ATOM   3303  C4'  DC A 161     -14.441 -28.638 -19.307 
ATOM   3304  O4'  DC A 161     -13.760 -28.396 -20.571 
ATOM   3305  C3'  DC A 161     -15.011 -30.048 -19.460 
ATOM   3306  O3'  DC A 161     -16.341 -29.955 -19.956 
ATOM   3307  C2'  DC A 161     -14.139 -30.705 -20.529 
ATOM   3308  C1'  DC A 161     -14.028 -29.486 -21.440 
ATOM   3309  N1   DC A 161     -12.916 -29.575 -22.426 
ATOM   3310  C2   DC A 161     -13.112 -29.003 -23.680 
ATOM   3311  O2   DC A 161     -14.191 -28.449 -23.921 
ATOM   3312  N3   DC A 161     -12.111 -29.074 -24.594 
ATOM   3313  C4   DC A 161     -10.955 -29.682 -24.295 
ATOM   3314  N4   DC A 161     -10.010 -29.725 -25.221 
ATOM   3315  C5   DC A 161     -10.733 -30.278 -23.012 
ATOM   3316  C6   DC A 161     -11.746 -30.197 -22.112 
ATOM   3317  P    DA A 162     -17.455 -30.951 -19.383 
ATOM   3318  OP1  DA A 162     -18.002 -30.409 -18.119 
ATOM   3319  OP2  DA A 162     -16.906 -32.324 -19.316 
ATOM   3320  O5'  DA A 162     -18.569 -30.874 -20.528 
ATOM   3321  C5'  DA A 162     -18.707 -29.657 -21.286 
ATOM   3322  C4'  DA A 162     -18.870 -29.979 -22.759 
ATOM   3323  O4'  DA A 162     -17.592 -30.088 -23.449 
ATOM   3324  C3'  DA A 162     -19.574 -31.298 -23.077 
ATOM   3325  O3'  DA A 162     -20.383 -31.121 -24.234 
ATOM   3326  C2'  DA A 162     -18.443 -32.268 -23.419 
ATOM   3327  C1'  DA A 162     -17.599 -31.280 -24.219 
ATOM   3328  N9   DA A 162     -16.187 -31.715 -24.410 
ATOM   3329  C8   DA A 162     -15.393 -32.421 -23.552 
ATOM   3330  N7   DA A 162     -14.201 -32.650 -24.008 
ATOM   3331  C5   DA A 162     -14.202 -32.052 -25.261 
ATOM   3332  C6   DA A 162     -13.220 -31.943 -26.259 
ATOM   3333  N6   DA A 162     -11.987 -32.458 -26.144 
ATOM   3334  N1   DA A 162     -13.551 -31.283 -27.385 
ATOM   3335  C2   DA A 162     -14.777 -30.773 -27.493 
ATOM   3336  N3   DA A 162     -15.771 -30.812 -26.633 
ATOM   3337  C4   DA A 162     -15.414 -31.478 -25.516 
ATOM   3338  P    DT A 163     -21.821 -31.820 -24.290 
ATOM   3339  OP1  DT A 163     -22.814 -30.969 -23.595 
ATOM   3340  OP2  DT A 163     -21.714 -33.215 -23.808 
ATOM   3341  O5'  DT A 163     -22.115 -31.816 -25.862 
ATOM   3342  C5'  DT A 163     -21.556 -30.765 -26.673 
ATOM   3343  C4'  DT A 163     -20.988 -31.344 -27.953 
ATOM   3344  O4'  DT A 163     -19.601 -31.763 -27.805 
ATOM   3345  C3'  DT A 163     -21.693 -32.589 -28.491 
ATOM   3346  O3'  DT A 163     -21.708 -32.533 -29.912 
ATOM   3347  C2'  DT A 163     -20.803 -33.755 -28.061 
ATOM   3348  C1'  DT A 163     -19.469 -33.071 -28.341 
ATOM   3349  N1   DT A 163     -18.308 -33.728 -27.677 
ATOM   3350  C2   DT A 163     -17.112 -33.716 -28.354 
ATOM   3351  O2   DT A 163     -16.974 -33.199 -29.449 
ATOM   3352  N3   DT A 163     -16.059 -34.334 -27.709 
ATOM   3353  C4   DT A 163     -16.102 -34.948 -26.473 
ATOM   3354  O4   DT A 163     -15.092 -35.469 -25.996 
ATOM   3355  C5   DT A 163     -17.401 -34.909 -25.842 
ATOM   3356  C7   DT A 163     -17.535 -35.555 -24.494 
ATOM   3357  C6   DT A 163     -18.442 -34.315 -26.447 
ATOM   3358  P    DT A 164     -23.016 -33.022 -30.694 
ATOM   3359  OP1  DT A 164     -24.004 -31.921 -30.746 
ATOM   3360  OP2  DT A 164     -23.494 -34.296 -30.113 
ATOM   3361  O5'  DT A 164     -22.428 -33.286 -32.159 
ATOM   3362  C5'  DT A 164     -21.308 -32.504 -32.613 
ATOM   3363  C4'  DT A 164     -20.298 -33.398 -33.304 
ATOM   3364  O4'  DT A 164     -19.332 -33.968 -32.376 
ATOM   3365  C3'  DT A 164     -20.873 -34.613 -34.031 
ATOM   3366  O3'  DT A 164     -20.125 -34.836 -35.220 
ATOM   3367  C2'  DT A 164     -20.630 -35.784 -33.078 
ATOM   3368  C1'  DT A 164     -19.235 -35.361 -32.631 
ATOM   3369  N1   DT A 164     -18.779 -36.029 -31.379 
ATOM   3370  C2   DT A 164     -17.440 -36.317 -31.277 
ATOM   3371  O2   DT A 164     -16.635 -36.050 -32.152 
ATOM   3372  N3   DT A 164     -17.054 -36.937 -30.103 
ATOM   3373  C4   DT A 164     -17.878 -37.283 -29.051 
ATOM   3374  O4   DT A 164     -17.417 -37.836 -28.051 
ATOM   3375  C5   DT A 164     -19.266 -36.941 -29.252 
ATOM   3376  C7   DT A 164     -20.231 -37.283 -28.156 
ATOM   3377  C6   DT A 164     -19.668 -36.338 -30.384 
ATOM   3378  P    DA A 165     -20.895 -35.283 -36.550 
ATOM   3379  OP1  DA A 165     -21.432 -34.087 -37.238 
ATOM   3380  OP2  DA A 165     -21.878 -36.339 -36.222 
ATOM   3381  O5'  DA A 165     -19.702 -35.909 -37.412 
ATOM   3382  C5'  DA A 165     -18.368 -35.396 -37.234 
ATOM   3383  C4'  DA A 165     -17.377 -36.540 -37.168 
ATOM   3384  O4'  DA A 165     -17.201 -37.045 -35.813 
ATOM   3385  C3'  DA A 165     -17.739 -37.782 -37.980 
ATOM   3386  O3'  DA A 165     -16.549 -38.337 -38.529 
ATOM   3387  C2'  DA A 165     -18.304 -38.765 -36.954 
ATOM   3388  C1'  DA A 165     -17.300 -38.460 -35.846 
ATOM   3389  N9   DA A 165     -17.734 -38.925 -34.501 
ATOM   3390  C8   DA A 165     -18.998 -38.973 -33.986 
ATOM   3391  N7   DA A 165     -19.054 -39.433 -32.774 
ATOM   3392  C5   DA A 165     -17.731 -39.711 -32.460 
ATOM   3393  C6   DA A 165     -17.120 -40.228 -31.306 
ATOM   3394  N6   DA A 165     -17.798 -40.572 -30.201 
ATOM   3395  N1   DA A 165     -15.784 -40.379 -31.328 
ATOM   3396  C2   DA A 165     -15.116 -40.036 -32.428 
ATOM   3397  N3   DA A 165     -15.575 -39.546 -33.560 
ATOM   3398  C4   DA A 165     -16.916 -39.405 -33.511 
ATOM   3399  P    DT A 166     -16.582 -38.925 -40.018 
ATOM   3400  OP1  DT A 166     -16.392 -37.825 -40.990 
ATOM   3401  OP2  DT A 166     -17.798 -39.749 -40.199 
ATOM   3402  O5'  DT A 166     -15.290 -39.869 -40.013 
ATOM   3403  C5'  DT A 166     -14.175 -39.521 -39.172 
ATOM   3404  C4'  DT A 166     -13.652 -40.756 -38.465 
ATOM   3405  O4'  DT A 166     -14.334 -41.004 -37.203 
ATOM   3406  C3'  DT A 166     -13.801 -42.072 -39.229 
ATOM   3407  O3'  DT A 166     -12.660 -42.884 -38.974 
ATOM   3408  C2'  DT A 166     -15.025 -42.744 -38.607 
ATOM   3409  C1'  DT A 166     -14.716 -42.371 -37.160 
ATOM   3410  N1   DT A 166     -15.885 -42.497 -36.246 
ATOM   3411  C2   DT A 166     -15.630 -42.897 -34.957 
ATOM   3412  O2   DT A 166     -14.509 -43.145 -34.549 
ATOM   3413  N3   DT A 166     -16.738 -43.004 -34.139 
ATOM   3414  C4   DT A 166     -18.047 -42.749 -34.495 
ATOM   3415  O4   DT A 166     -18.957 -42.879 -33.675 
ATOM   3416  C5   DT A 166     -18.213 -42.335 -35.869 
ATOM   3417  C7   DT A 166     -19.607 -42.037 -36.339 
ATOM   3418  C6   DT A 166     -17.153 -42.223 -36.686 
ATOM   3419  P    DA A 167     -12.037 -43.743 -40.171 
ATOM   3420  OP1  DA A 167     -11.123 -42.893 -40.968 
ATOM   3421  OP2  DA A 167     -13.124 -44.408 -40.923 
ATOM   3422  O5'  DA A 167     -11.191 -44.838 -39.368 
ATOM   3423  C5'  DA A 167     -10.640 -44.489 -38.084 
ATOM   3424  C4'  DA A 167     -10.860 -45.622 -37.101 
ATOM   3425  O4'  DA A 167     -12.140 -45.519 -36.413 
ATOM   3426  C3'  DA A 167     -10.876 -47.028 -37.699 
ATOM   3427  O3'  DA A 167     -10.257 -47.924 -36.784 
ATOM   3428  C2'  DA A 167     -12.358 -47.388 -37.803 
ATOM   3429  C1'  DA A 167     -12.781 -46.784 -36.468 
ATOM   3430  N9   DA A 167     -14.250 -46.564 -36.349 
ATOM   3431  C8   DA A 167     -15.136 -46.209 -37.326 
ATOM   3432  N7   DA A 167     -16.359 -46.095 -36.908 
ATOM   3433  C5   DA A 167     -16.279 -46.394 -35.555 
ATOM   3434  C6   DA A 167     -17.248 -46.448 -34.539 
ATOM   3435  N6   DA A 167     -18.547 -46.189 -34.739 
ATOM   3436  N1   DA A 167     -16.829 -46.780 -33.303 
ATOM   3437  C2   DA A 167     -15.536 -47.037 -33.109 
ATOM   3438  N3   DA A 167     -14.547 -47.018 -33.975 
ATOM   3439  C4   DA A 167     -14.992 -46.683 -35.204 
ATOM   3440  P    DG A 168      -9.307 -49.081 -37.352 
ATOM   3441  OP1  DG A 168      -7.948 -48.541 -37.578 
ATOM   3442  OP2  DG A 168      -9.952 -49.724 -38.518 
ATOM   3443  O5'  DG A 168      -9.282 -50.103 -36.121 
ATOM   3444  C5'  DG A 168      -9.428 -49.589 -34.783 
ATOM   3445  C4'  DG A 168     -10.380 -50.464 -33.992 
ATOM   3446  O4'  DG A 168     -11.769 -50.050 -34.142 
ATOM   3447  C3'  DG A 168     -10.394 -51.944 -34.371 
ATOM   3448  O3'  DG A 168     -10.569 -52.720 -33.192 
ATOM   3449  C2'  DG A 168     -11.635 -52.108 -35.249 
ATOM   3450  C1'  DG A 168     -12.550 -51.200 -34.433 
ATOM   3451  N9   DG A 168     -13.767 -50.758 -35.169 
ATOM   3452  C8   DG A 168     -13.921 -50.477 -36.509 
ATOM   3453  N7   DG A 168     -15.135 -50.110 -36.842 
ATOM   3454  C5   DG A 168     -15.835 -50.152 -35.636 
ATOM   3455  C6   DG A 168     -17.195 -49.859 -35.360 
ATOM   3456  O6   DG A 168     -18.077 -49.496 -36.133 
ATOM   3457  N1   DG A 168     -17.490 -50.032 -34.000 
ATOM   3458  C2   DG A 168     -16.588 -50.434 -33.035 
ATOM   3459  N2   DG A 168     -17.066 -50.539 -31.792 
ATOM   3460  N3   DG A 168     -15.311 -50.709 -33.296 
ATOM   3461  C4   DG A 168     -15.010 -50.546 -34.610 
ATOM   3462  P    DA A 169      -9.750 -54.087 -33.033 
ATOM   3463  OP1  DA A 169      -8.395 -53.795 -32.514 
ATOM   3464  OP2  DA A 169      -9.810 -54.850 -34.299 
ATOM   3465  O5'  DA A 169     -10.607 -54.839 -31.911 
ATOM   3466  C5'  DA A 169     -11.315 -54.056 -30.932 
ATOM   3467  C4'  DA A 169     -12.708 -54.617 -30.728 
ATOM   3468  O4'  DA A 169     -13.675 -54.053 -31.659 
ATOM   3469  C3'  DA A 169     -12.851 -56.127 -30.919 
ATOM   3470  O3'  DA A 169     -13.790 -56.623 -29.971 
ATOM   3471  C2'  DA A 169     -13.445 -56.286 -32.318 
ATOM   3472  C1'  DA A 169     -14.420 -55.117 -32.231 
ATOM   3473  N9   DA A 169     -14.933 -54.664 -33.553 
ATOM   3474  C8   DA A 169     -14.281 -54.640 -34.753 
ATOM   3475  N7   DA A 169     -15.001 -54.188 -35.733 
ATOM   3476  C5   DA A 169     -16.220 -53.889 -35.142 
ATOM   3477  C6   DA A 169     -17.420 -53.368 -35.655 
ATOM   3478  N6   DA A 169     -17.592 -53.040 -36.943 
ATOM   3479  N1   DA A 169     -18.439 -53.195 -34.793 
ATOM   3480  C2   DA A 169     -18.261 -53.522 -33.514 
ATOM   3481  N3   DA A 169     -17.194 -54.014 -32.923 
ATOM   3482  C4   DA A 169     -16.189 -54.178 -33.807 
ATOM   3483  P    DT A 170     -13.508 -58.032 -29.265 
ATOM   3484  OP1  DT A 170     -12.605 -57.836 -28.109 
ATOM   3485  OP2  DT A 170     -13.063 -59.014 -30.278 
ATOM   3486  O5'  DT A 170     -14.971 -58.422 -28.746 
ATOM   3487  C5'  DT A 170     -15.891 -57.372 -28.396 
ATOM   3488  C4'  DT A 170     -17.267 -57.682 -28.951 
ATOM   3489  O4'  DT A 170     -17.444 -57.183 -30.308 
ATOM   3490  C3'  DT A 170     -17.624 -59.165 -29.055 
ATOM   3491  O3'  DT A 170     -19.002 -59.330 -28.749 
ATOM   3492  C2'  DT A 170     -17.409 -59.513 -30.528 
ATOM   3493  C1'  DT A 170     -17.993 -58.224 -31.101 
ATOM   3494  N1   DT A 170     -17.615 -57.974 -32.520 
ATOM   3495  C2   DT A 170     -18.551 -57.359 -33.317 
ATOM   3496  O2   DT A 170     -19.649 -57.021 -32.910 
ATOM   3497  N3   DT A 170     -18.166 -57.145 -34.626 
ATOM   3498  C4   DT A 170     -16.953 -57.485 -35.189 
ATOM   3499  O4   DT A 170     -16.722 -57.242 -36.376 
ATOM   3500  C5   DT A 170     -16.037 -58.126 -34.275 
ATOM   3501  C7   DT A 170     -14.694 -58.530 -34.807 
ATOM   3502  C6   DT A 170     -16.386 -58.347 -32.997 
ATOM   3503  P    DT A 171     -19.459 -60.597 -27.884 
ATOM   3504  OP1  DT A 171     -19.282 -60.305 -26.443 
ATOM   3505  OP2  DT A 171     -18.781 -61.812 -28.388 
ATOM   3506  O5'  DT A 171     -21.020 -60.670 -28.231 
ATOM   3507  C5'  DT A 171     -21.723 -59.454 -28.545 
ATOM   3508  C4'  DT A 171     -22.628 -59.673 -29.741 
ATOM   3509  O4'  DT A 171     -21.947 -59.431 -31.005 
ATOM   3510  C3'  DT A 171     -23.198 -61.083 -29.894 
ATOM   3511  O3'  DT A 171     -24.529 -60.990 -30.390 
ATOM   3512  C2'  DT A 171     -22.326 -61.739 -30.963 
ATOM   3513  C1'  DT A 171     -22.215 -60.521 -31.874 
ATOM   3514  N1   DT A 171     -21.103 -60.610 -32.860 
ATOM   3515  C2   DT A 171     -21.312 -60.040 -34.093 
ATOM   3516  O2   DT A 171     -22.351 -59.479 -34.396 
ATOM   3517  N3   DT A 171     -20.259 -60.143 -34.982 
ATOM   3518  C4   DT A 171     -19.045 -60.753 -34.744 
ATOM   3519  O4   DT A 171     -18.177 -60.782 -35.619 
ATOM   3520  C5   DT A 171     -18.919 -61.322 -33.423 
ATOM   3521  C7   DT A 171     -17.628 -62.006 -33.082 
ATOM   3522  C6   DT A 171     -19.927 -61.237 -32.539 
ATOM   3523  P    DA A 172     -25.643 -61.986 -29.817 
ATOM   3524  OP1  DA A 172     -26.190 -61.443 -28.553 
ATOM   3525  OP2  DA A 172     -25.093 -63.358 -29.750 
ATOM   3526  O5'  DA A 172     -26.756 -61.909 -30.962 
ATOM   3527  C5'  DA A 172     -26.894 -60.692 -31.720 
ATOM   3528  C4'  DA A 172     -27.057 -61.014 -33.193 
ATOM   3529  O4'  DA A 172     -25.779 -61.123 -33.883 
ATOM   3530  C3'  DA A 172     -27.761 -62.333 -33.512 
ATOM   3531  O3'  DA A 172     -28.570 -62.156 -34.668 
ATOM   3532  C2'  DA A 172     -26.630 -63.303 -33.853 
ATOM   3533  C1'  DA A 172     -25.786 -62.315 -34.653 
ATOM   3534  N9   DA A 172     -24.374 -62.750 -34.844 
ATOM   3535  C8   DA A 172     -23.581 -63.456 -33.986 
ATOM   3536  N7   DA A 172     -22.388 -63.685 -34.442 
ATOM   3537  C5   DA A 172     -22.389 -63.087 -35.695 
ATOM   3538  C6   DA A 172     -21.407 -62.978 -36.693 
ATOM   3539  N6   DA A 172     -20.174 -63.493 -36.578 
ATOM   3540  N1   DA A 172     -21.738 -62.318 -37.819 
ATOM   3541  C2   DA A 172     -22.964 -61.808 -37.927 
ATOM   3542  N3   DA A 172     -23.959 -61.847 -37.067 
ATOM   3543  C4   DA A 172     -23.601 -62.513 -35.951 
ATOM   3544  P    DC A 173     -30.008 -62.855 -34.724 
ATOM   3545  OP1  DC A 173     -31.001 -62.004 -34.029 
ATOM   3546  OP2  DC A 173     -29.901 -64.250 -34.242 
ATOM   3547  O5'  DC A 173     -30.302 -62.850 -36.296 
ATOM   3548  C5'  DC A 173     -29.744 -61.799 -37.107 
ATOM   3549  C4'  DC A 173     -29.175 -62.379 -38.388 
ATOM   3550  O4'  DC A 173     -27.788 -62.798 -38.239 
ATOM   3551  C3'  DC A 173     -29.880 -63.624 -38.925 
ATOM   3552  O3'  DC A 173     -29.896 -63.568 -40.346 
ATOM   3553  C2'  DC A 173     -28.990 -64.790 -38.495 
ATOM   3554  C1'  DC A 173     -27.656 -64.106 -38.775 
ATOM   3555  N1   DC A 173     -26.495 -64.763 -38.111 
ATOM   3556  C2   DC A 173     -25.276 -64.759 -38.784 
ATOM   3557  O2   DC A 173     -25.208 -64.216 -39.893 
ATOM   3558  N3   DC A 173     -24.205 -65.353 -38.196 
ATOM   3559  C4   DC A 173     -24.320 -65.930 -36.994 
ATOM   3560  N4   DC A 173     -23.247 -66.496 -36.463 
ATOM   3561  C5   DC A 173     -25.566 -65.946 -36.286 
ATOM   3562  C6   DC A 173     -26.623 -65.347 -36.890 
ATOM   3563  P    DT A 174     -31.203 -64.057 -41.129 
ATOM   3564  OP1  DT A 174     -32.191 -62.956 -41.180 
ATOM   3565  OP2  DT A 174     -31.682 -65.331 -40.547 
ATOM   3566  O5'  DT A 174     -30.615 -64.321 -42.593 
ATOM   3567  C5'  DT A 174     -29.495 -63.538 -43.047 
ATOM   3568  C4'  DT A 174     -28.485 -64.432 -43.738 
ATOM   3569  O4'  DT A 174     -27.519 -65.003 -42.810 
ATOM   3570  C3'  DT A 174     -29.060 -65.648 -44.465 
ATOM   3571  O3'  DT A 174     -28.312 -65.871 -45.654 
ATOM   3572  C2'  DT A 174     -28.818 -66.819 -43.512 
ATOM   3573  C1'  DT A 174     -27.422 -66.396 -43.065 
ATOM   3574  N1   DT A 174     -26.966 -67.064 -41.813 
ATOM   3575  C2   DT A 174     -25.627 -67.352 -41.711 
ATOM   3576  O2   DT A 174     -24.822 -67.085 -42.586 
ATOM   3577  N3   DT A 174     -25.242 -67.972 -40.537 
ATOM   3578  C4   DT A 174     -26.065 -68.318 -39.485 
ATOM   3579  O4   DT A 174     -25.604 -68.871 -38.485 
ATOM   3580  C5   DT A 174     -27.453 -67.976 -39.686 
ATOM   3581  C7   DT A 174     -28.418 -68.318 -38.590 
ATOM   3582  C6   DT A 174     -27.855 -67.373 -40.818 
ATOM   3583  P    DC A 175     -29.082 -66.318 -46.984 
ATOM   3584  OP1  DC A 175     -29.619 -65.122 -47.672 
ATOM   3585  OP2  DC A 175     -30.066 -67.374 -46.656 
ATOM   3586  O5'  DC A 175     -27.889 -66.944 -47.846 
ATOM   3587  C5'  DC A 175     -26.556 -66.430 -47.668 
ATOM   3588  C4'  DC A 175     -25.564 -67.574 -47.602 
ATOM   3589  O4'  DC A 175     -25.388 -68.080 -46.247 
ATOM   3590  C3'  DC A 175     -25.926 -68.817 -48.414 
ATOM   3591  O3'  DC A 175     -24.736 -69.372 -48.963 
ATOM   3592  C2'  DC A 175     -26.491 -69.800 -47.389 
ATOM   3593  C1'  DC A 175     -25.487 -69.495 -46.280 
ATOM   3594  N1   DC A 175     -25.921 -69.960 -44.935 
ATOM   3595  C2   DC A 175     -24.940 -70.415 -44.057 
ATOM   3596  O2   DC A 175     -23.760 -70.414 -44.428 
ATOM   3597  N3   DC A 175     -25.316 -70.845 -42.825 
ATOM   3598  C4   DC A 175     -26.603 -70.831 -42.461 
ATOM   3599  N4   DC A 175     -26.919 -71.260 -41.248 
ATOM   3600  C5   DC A 175     -27.629 -70.367 -43.348 
ATOM   3601  C6   DC A 175     -27.233 -69.943 -44.575 
ATOM   3602  P    DA A 176     -24.770 -69.960 -50.452 
ATOM   3603  OP1  DA A 176     -24.580 -68.860 -51.424 
ATOM   3604  OP2  DA A 176     -25.985 -70.783 -50.633 
ATOM   3605  O5'  DA A 176     -23.477 -70.904 -50.447 
ATOM   3606  C5'  DA A 176     -22.362 -70.556 -49.606 
ATOM   3607  C4'  DA A 176     -21.839 -71.791 -48.899 
ATOM   3608  O4'  DA A 176     -22.522 -72.039 -47.637 
ATOM   3609  C3'  DA A 176     -21.988 -73.107 -49.663 
ATOM   3610  O3'  DA A 176     -20.848 -73.918 -49.408 
ATOM   3611  C2'  DA A 176     -23.212 -73.779 -49.041 
ATOM   3612  C1'  DA A 176     -22.903 -73.405 -47.594 
ATOM   3613  N9   DA A 176     -24.072 -73.532 -46.680 
ATOM   3614  C8   DA A 176     -25.390 -73.300 -46.952 
ATOM   3615  N7   DA A 176     -26.177 -73.500 -45.941 
ATOM   3616  C5   DA A 176     -25.319 -73.892 -44.922 
ATOM   3617  C6   DA A 176     -25.541 -74.252 -43.582 
ATOM   3618  N6   DA A 176     -26.755 -74.274 -43.014 
ATOM   3619  N1   DA A 176     -24.467 -74.589 -42.846 
ATOM   3620  C2   DA A 176     -23.263 -74.565 -43.416 
ATOM   3621  N3   DA A 176     -22.935 -74.249 -44.649 
ATOM   3622  C4   DA A 176     -24.028 -73.915 -45.366 
ATOM   3623  P    DG A 177     -20.224 -74.778 -50.605 
ATOM   3624  OP1  DG A 177     -19.310 -73.928 -51.402 
ATOM   3625  OP2  DG A 177     -21.311 -75.443 -51.357 
ATOM   3626  O5'  DG A 177     -19.378 -75.872 -49.802 
ATOM   3627  C5'  DG A 177     -18.828 -75.524 -48.518 
ATOM   3628  C4'  DG A 177     -19.048 -76.657 -47.535 
ATOM   3629  O4'  DG A 177     -20.327 -76.554 -46.847 
ATOM   3630  C3'  DG A 177     -19.063 -78.063 -48.133 
ATOM   3631  O3'  DG A 177     -18.445 -78.959 -47.218 
ATOM   3632  C2'  DG A 177     -20.545 -78.423 -48.237 
ATOM   3633  C1'  DG A 177     -20.968 -77.819 -46.902 
ATOM   3634  N9   DG A 177     -22.437 -77.599 -46.783 
ATOM   3635  C8   DG A 177     -23.346 -77.242 -47.756 
ATOM   3636  N7   DG A 177     -24.578 -77.129 -47.320 
ATOM   3637  C5   DG A 177     -24.477 -77.433 -45.963 
ATOM   3638  C6   DG A 177     -25.481 -77.478 -44.960 
ATOM   3639  O6   DG A 177     -26.684 -77.255 -45.065 
ATOM   3640  N1   DG A 177     -24.943 -77.832 -43.714 
ATOM   3641  C2   DG A 177     -23.612 -78.106 -43.470 
ATOM   3642  N2   DG A 177     -23.300 -78.424 -42.211 
ATOM   3643  N3   DG A 177     -22.672 -78.062 -44.411 
ATOM   3644  C4   DG A 177     -23.176 -77.721 -45.626 
ATOM   3645  P    DA A 178     -17.495 -80.116 -47.786 
ATOM   3646  OP1  DA A 178     -16.135 -79.575 -48.012 
ATOM   3647  OP2  DA A 178     -18.140 -80.759 -48.952 
ATOM   3648  O5'  DA A 178     -17.470 -81.138 -46.555 
ATOM   3649  C5'  DA A 178     -17.615 -80.624 -45.217 
ATOM   3650  C4'  DA A 178     -18.568 -81.499 -44.426 
ATOM   3651  O4'  DA A 178     -19.956 -81.085 -44.576 
ATOM   3652  C3'  DA A 178     -18.581 -82.979 -44.805 
ATOM   3653  O3'  DA A 178     -18.756 -83.755 -43.626 
ATOM   3654  C2'  DA A 178     -19.822 -83.143 -45.683 
ATOM   3655  C1'  DA A 178     -20.737 -82.234 -44.867 
ATOM   3656  N9   DA A 178     -21.954 -81.793 -45.603 
ATOM   3657  C8   DA A 178     -22.088 -81.518 -46.934 
ATOM   3658  N7   DA A 178     -23.285 -81.154 -47.277 
ATOM   3659  C5   DA A 178     -23.999 -81.190 -46.087 
ATOM   3660  C6   DA A 178     -25.340 -80.908 -45.778 
ATOM   3661  N6   DA A 178     -26.242 -80.515 -46.688 
ATOM   3662  N1   DA A 178     -25.721 -81.045 -44.494 
ATOM   3663  C2   DA A 178     -24.820 -81.435 -43.594 
ATOM   3664  N3   DA A 178     -23.550 -81.725 -43.763 
ATOM   3665  C4   DA A 178     -23.193 -81.580 -45.056 
ATOM   3666  P    DA A 179     -17.937 -85.121 -43.467 
ATOM   3667  OP1  DA A 179     -16.582 -84.830 -42.948 
ATOM   3668  OP2  DA A 179     -17.998 -85.885 -44.733 
ATOM   3669  O5'  DA A 179     -18.794 -85.874 -42.345 
ATOM   3670  C5'  DA A 179     -19.502 -85.091 -41.366 
ATOM   3671  C4'  DA A 179     -20.895 -85.652 -41.162 
ATOM   3672  O4'  DA A 179     -21.862 -85.088 -42.093 
ATOM   3673  C3'  DA A 179     -21.039 -87.162 -41.353 
ATOM   3674  O3'  DA A 179     -21.977 -87.658 -40.405 
ATOM   3675  C2'  DA A 179     -21.632 -87.321 -42.752 
ATOM   3676  C1'  DA A 179     -22.607 -86.151 -42.665 
ATOM   3677  N9   DA A 179     -23.120 -85.699 -43.988 
ATOM   3678  C8   DA A 179     -22.468 -85.675 -45.187 
ATOM   3679  N7   DA A 179     -23.188 -85.223 -46.167 
ATOM   3680  C5   DA A 179     -24.407 -84.924 -45.576 
ATOM   3681  C6   DA A 179     -25.607 -84.403 -46.089 
ATOM   3682  N6   DA A 179     -25.779 -84.075 -47.377 
ATOM   3683  N1   DA A 179     -26.626 -84.230 -45.227 
ATOM   3684  C2   DA A 179     -26.448 -84.557 -43.948 
ATOM   3685  N3   DA A 179     -25.381 -85.049 -43.357 
ATOM   3686  C4   DA A 179     -24.376 -85.213 -44.241 
ATOM   3687  P    DG A 180     -21.696 -89.067 -39.699 
ATOM   3688  OP1  DG A 180     -20.792 -88.871 -38.543 
ATOM   3689  OP2  DG A 180     -21.250 -90.049 -40.712 
ATOM   3690  O5'  DG A 180     -23.158 -89.457 -39.180 
ATOM   3691  C5'  DG A 180     -24.079 -88.407 -38.830 
ATOM   3692  C4'  DG A 180     -25.454 -88.717 -39.385 
ATOM   3693  O4'  DG A 180     -25.631 -88.218 -40.742 
ATOM   3694  C3'  DG A 180     -25.811 -90.200 -39.489 
ATOM   3695  O3'  DG A 180     -27.190 -90.364 -39.183 
ATOM   3696  C2'  DG A 180     -25.596 -90.548 -40.962 
ATOM   3697  C1'  DG A 180     -26.180 -89.259 -41.535 
ATOM   3698  N9   DG A 180     -25.802 -89.009 -42.954 
ATOM   3699  C8   DG A 180     -24.628 -89.308 -43.609 
ATOM   3700  N7   DG A 180     -24.615 -88.953 -44.871 
ATOM   3701  C5   DG A 180     -25.870 -88.378 -45.066 
ATOM   3702  C6   DG A 180     -26.442 -87.808 -46.233 
ATOM   3703  O6   DG A 180     -25.951 -87.690 -47.352 
ATOM   3704  N1   DG A 180     -27.741 -87.340 -45.989 
ATOM   3705  C2   DG A 180     -28.399 -87.414 -44.778 
ATOM   3706  N2   DG A 180     -29.636 -86.910 -44.751 
ATOM   3707  N3   DG A 180     -27.862 -87.949 -43.683 
ATOM   3708  C4   DG A 180     -26.602 -88.407 -43.903 
ATOM   3709  P    DC A 181     -27.646 -91.632 -38.318 
ATOM   3710  OP1  DC A 181     -27.470 -91.340 -36.877 
ATOM   3711  OP2  DC A 181     -26.968 -92.846 -38.822 
ATOM   3712  O5'  DC A 181     -29.207 -91.705 -38.665 
ATOM   3713  C5'  DC A 181     -29.910 -90.488 -38.979 
ATOM   3714  C4'  DC A 181     -30.815 -90.708 -40.175 
ATOM   3715  O4'  DC A 181     -30.134 -90.466 -41.439 
ATOM   3716  C3'  DC A 181     -31.386 -92.118 -40.328 
ATOM   3717  O3'  DC A 181     -32.716 -92.025 -40.824 
ATOM   3718  C2'  DC A 181     -30.513 -92.774 -41.397 
ATOM   3719  C1'  DC A 181     -30.402 -91.556 -42.308 
ATOM   3720  N1   DC A 181     -29.290 -91.645 -43.295 
ATOM   3721  C2   DC A 181     -29.487 -91.072 -44.548 
ATOM   3722  O2   DC A 181     -30.566 -90.519 -44.789 
ATOM   3723  N3   DC A 181     -28.485 -91.143 -45.462 
ATOM   3724  C4   DC A 181     -27.330 -91.752 -45.163 
ATOM   3725  N4   DC A 181     -26.384 -91.795 -46.089 
ATOM   3726  C5   DC A 181     -27.107 -92.348 -43.880 
ATOM   3727  C6   DC A 181     -28.121 -92.267 -42.980 
ATOM   3728  P    DA A 182     -33.830 -93.021 -40.251 
ATOM   3729  OP1  DA A 182     -34.377 -92.478 -38.987 
ATOM   3730  OP2  DA A 182     -33.281 -94.393 -40.184 
ATOM   3731  O5'  DA A 182     -34.943 -92.944 -41.397 
ATOM   3732  C5'  DA A 182     -35.082 -91.727 -42.154 
ATOM   3733  C4'  DA A 182     -35.244 -92.049 -43.627 
ATOM   3734  O4'  DA A 182     -33.966 -92.158 -44.317 
ATOM   3735  C3'  DA A 182     -35.948 -93.368 -43.946 
ATOM   3736  O3'  DA A 182     -36.757 -93.191 -45.102 
ATOM   3737  C2'  DA A 182     -34.817 -94.338 -44.287 
ATOM   3738  C1'  DA A 182     -33.973 -93.350 -45.087 
ATOM   3739  N9   DA A 182     -32.562 -93.785 -45.278 
ATOM   3740  C8   DA A 182     -31.768 -94.491 -44.420 
ATOM   3741  N7   DA A 182     -30.575 -94.719 -44.876 
ATOM   3742  C5   DA A 182     -30.576 -94.122 -46.129 
ATOM   3743  C6   DA A 182     -29.594 -94.012 -47.127 
ATOM   3744  N6   DA A 182     -28.361 -94.528 -47.012 
ATOM   3745  N1   DA A 182     -29.925 -93.353 -48.253 
ATOM   3746  C2   DA A 182     -31.152 -92.843 -48.361 
ATOM   3747  N3   DA A 182     -32.146 -92.882 -47.501 
ATOM   3748  C4   DA A 182     -31.788 -93.547 -46.385 
ATOM   3749  P    DG A 183     -38.196 -93.890 -45.158 
ATOM   3750  OP1  DG A 183     -39.188 -93.038 -44.463 
ATOM   3751  OP2  DG A 183     -38.088 -95.285 -44.676 
ATOM   3752  O5'  DG A 183     -38.489 -93.885 -46.730 
ATOM   3753  C5'  DG A 183     -37.931 -92.834 -47.541 
ATOM   3754  C4'  DG A 183     -37.362 -93.414 -48.822 
ATOM   3755  O4'  DG A 183     -35.976 -93.833 -48.673 
ATOM   3756  C3'  DG A 183     -38.067 -94.659 -49.359 
ATOM   3757  O3'  DG A 183     -38.083 -94.602 -50.780 
ATOM   3758  C2'  DG A 183     -37.177 -95.825 -48.929 
ATOM   3759  C1'  DG A 183     -35.843 -95.141 -49.209 
ATOM   3760  N9   DG A 183     -34.682 -95.797 -48.545 
ATOM   3761  C8   DG A 183     -34.622 -96.433 -47.325 
ATOM   3762  N7   DG A 183     -33.437 -96.911 -47.029 
ATOM   3763  C5   DG A 183     -32.657 -96.567 -48.133 
ATOM   3764  C6   DG A 183     -31.284 -96.814 -48.394 
ATOM   3765  O6   DG A 183     -30.460 -97.396 -47.694 
ATOM   3766  N1   DG A 183     -30.897 -96.292 -49.636 
ATOM   3767  C2   DG A 183     -31.729 -95.619 -50.510 
ATOM   3768  N2   DG A 183     -31.167 -95.198 -51.647 
ATOM   3769  N3   DG A 183     -33.016 -95.387 -50.265 
ATOM   3770  C4   DG A 183     -33.408 -95.888 -49.063 
ATOM   3771  P    DA A 184     -39.391 -95.092 -51.563 
ATOM   3772  OP1  DA A 184     -40.378 -93.991 -51.614 
ATOM   3773  OP2  DA A 184     -39.869 -96.366 -50.982 
ATOM   3774  O5'  DA A 184     -38.802 -95.356 -53.027 
ATOM   3775  C5'  DA A 184     -37.682 -94.573 -53.481 
ATOM   3776  C4'  DA A 184     -36.673 -95.467 -54.173 
ATOM   3777  O4'  DA A 184     -35.706 -96.038 -53.244 
ATOM   3778  C3'  DA A 184     -37.247 -96.683 -54.899 
ATOM   3779  O3'  DA A 184     -36.499 -96.906 -56.088 
ATOM   3780  C2'  DA A 184     -37.005 -97.854 -53.946 
ATOM   3781  C1'  DA A 184     -35.609 -97.431 -53.499 
ATOM   3782  N9   DA A 184     -35.153 -98.099 -52.247 
ATOM   3783  C8   DA A 184     -35.899 -98.473 -51.166 
ATOM   3784  N7   DA A 184     -35.208 -99.039 -50.225 
ATOM   3785  C5   DA A 184     -33.910 -99.041 -50.715 
ATOM   3786  C6   DA A 184     -32.697 -99.507 -50.184 
ATOM   3787  N6   DA A 184     -32.591-100.090 -48.981 
ATOM   3788  N1   DA A 184     -31.591 -99.352 -50.936 
ATOM   3789  C2   DA A 184     -31.702 -98.771 -52.129 
ATOM   3790  N3   DA A 184     -32.774 -98.300 -52.727 
ATOM   3791  C4   DA A 184     -33.867 -98.467 -51.954 
ATOM   3792  P    DA A 185     -37.270 -97.353 -57.418 
ATOM   3793  OP1  DA A 185     -37.807 -96.157 -58.106 
ATOM   3794  OP2  DA A 185     -38.253 -98.409 -57.090 
ATOM   3795  O5'  DA A 185     -36.076 -97.979 -58.280 
ATOM   3796  C5'  DA A 185     -34.743 -97.465 -58.102 
ATOM   3797  C4'  DA A 185     -33.751 -98.609 -58.036 
ATOM   3798  O4'  DA A 185     -33.576 -99.114 -56.681 
ATOM   3799  C3'  DA A 185     -34.114 -99.852 -58.848 
ATOM   3800  O3'  DA A 185     -32.923-100.407 -59.397 
ATOM   3801  C2'  DA A 185     -34.678-100.834 -57.823 
ATOM   3802  C1'  DA A 185     -33.674-100.530 -56.715 
ATOM   3803  N9   DA A 185     -34.108-100.995 -55.369 
ATOM   3804  C8   DA A 185     -35.373-101.043 -54.854 
ATOM   3805  N7   DA A 185     -35.429-101.503 -53.642 
ATOM   3806  C5   DA A 185     -34.106-101.781 -53.328 
ATOM   3807  C6   DA A 185     -33.495-102.298 -52.174 
ATOM   3808  N6   DA A 185     -34.172-102.642 -51.069 
ATOM   3809  N1   DA A 185     -32.158-102.449 -52.196 
ATOM   3810  C2   DA A 185     -31.491-102.105 -53.296 
ATOM   3811  N3   DA A 185     -31.950-101.616 -54.428 
ATOM   3812  C4   DA A 185     -33.290-101.474 -54.379 
ATOM   3813  P    DC A 186     -32.957-100.995 -60.886 
ATOM   3814  OP1  DC A 186     -32.767 -99.895 -61.858 
ATOM   3815  OP2  DC A 186     -34.172-101.818 -61.067 
ATOM   3816  O5'  DC A 186     -31.664-101.939 -60.881 
ATOM   3817  C5'  DC A 186     -30.549-101.590 -60.040 
ATOM   3818  C4'  DC A 186     -30.026-102.826 -59.333 
ATOM   3819  O4'  DC A 186     -30.709-103.074 -58.071 
ATOM   3820  C3'  DC A 186     -30.175-104.142 -60.097 
ATOM   3821  O3'  DC A 186     -29.035-104.953 -59.842 
ATOM   3822  C2'  DC A 186     -31.399-104.814 -59.475 
ATOM   3823  C1'  DC A 186     -31.090-104.440 -58.028 
ATOM   3824  N1   DC A 186     -32.259-104.567 -57.114 
ATOM   3825  C2   DC A 186     -32.017-104.972 -55.804 
ATOM   3826  O2   DC A 186     -30.855-105.207 -55.458 
ATOM   3827  N3   DC A 186     -33.071-105.094 -54.955 
ATOM   3828  C4   DC A 186     -34.316-104.829 -55.370 
ATOM   3829  N4   DC A 186     -35.308-104.963 -54.504 
ATOM   3830  C5   DC A 186     -34.585-104.412 -56.713 
ATOM   3831  C6   DC A 186     -33.520-104.296 -57.547 
ATOM   3832  P    DA A 187     -28.411-105.813 -61.039 
ATOM   3833  OP1  DA A 187     -27.497-104.963 -61.836 
ATOM   3834  OP2  DA A 187     -29.498-106.478 -61.791 
ATOM   3835  O5'  DA A 187     -27.565-106.907 -60.236 
ATOM   3836  C5'  DA A 187     -27.015-106.559 -58.952 
ATOM   3837  C4'  DA A 187     -27.235-107.691 -57.969 
ATOM   3838  O4'  DA A 187     -28.515-107.588 -57.281 
ATOM   3839  C3'  DA A 187     -27.250-109.098 -58.567 
ATOM   3840  O3'  DA A 187     -26.632-109.994 -57.652 
ATOM   3841  C2'  DA A 187     -28.733-109.458 -58.671 
ATOM   3842  C1'  DA A 187     -29.156-108.854 -57.336 
ATOM   3843  N9   DA A 187     -30.624-108.633 -57.217 
ATOM   3844  C8   DA A 187     -31.511-108.279 -58.194 
ATOM   3845  N7   DA A 187     -32.733-108.164 -57.776 
ATOM   3846  C5   DA A 187     -32.654-108.464 -56.423 
ATOM   3847  C6   DA A 187     -33.622-108.518 -55.407 
ATOM   3848  N6   DA A 187     -34.921-108.259 -55.607 
ATOM   3849  N1   DA A 187     -33.204-108.850 -54.171 
ATOM   3850  C2   DA A 187     -31.910-109.106 -53.977 
ATOM   3851  N3   DA A 187     -30.922-109.088 -54.843 
ATOM   3852  C4   DA A 187     -31.366-108.753 -56.072 
ATOM   3853  P    DG A 188     -25.682-111.151 -58.220 
ATOM   3854  OP1  DG A 188     -24.322-110.610 -58.446 
ATOM   3855  OP2  DG A 188     -26.327-111.794 -59.386 
ATOM   3856  O5'  DG A 188     -25.657-112.173 -56.989 
ATOM   3857  C5'  DG A 188     -25.802-111.659 -55.651 
ATOM   3858  C4'  DG A 188     -26.755-112.533 -54.860 
ATOM   3859  O4'  DG A 188     -28.143-112.120 -55.010 
ATOM   3860  C3'  DG A 188     -26.768-114.014 -55.239 
ATOM   3861  O3'  DG A 188     -26.944-114.790 -54.060 
ATOM   3862  C2'  DG A 188     -28.009-114.178 -56.117 
ATOM   3863  C1'  DG A 188     -28.924-113.269 -55.301 
ATOM   3864  N9   DG A 188     -30.141-112.828 -56.037 
ATOM   3865  C8   DG A 188     -30.296-112.546 -57.377 
ATOM   3866  N7   DG A 188     -31.509-112.180 -57.710 
ATOM   3867  C5   DG A 188     -32.209-112.222 -56.504 
ATOM   3868  C6   DG A 188     -33.570-111.929 -56.228 
ATOM   3869  O6   DG A 188     -34.452-111.566 -57.001 
ATOM   3870  N1   DG A 188     -33.865-112.102 -54.868 
ATOM   3871  C2   DG A 188     -32.963-112.504 -53.903 
ATOM   3872  N2   DG A 188     -33.440-112.609 -52.660 
ATOM   3873  N3   DG A 188     -31.686-112.778 -54.164 
ATOM   3874  C4   DG A 188     -31.384-112.616 -55.478 
ATOM   3875  P    DA A 189     -26.124-116.156 -53.901 
ATOM   3876  OP1  DA A 189     -24.770-115.865 -53.382 
ATOM   3877  OP2  DA A 189     -26.185-116.920 -55.167 
ATOM   3878  O5'  DA A 189     -26.981-116.909 -52.779 
ATOM   3879  C5'  DA A 189     -27.689-116.126 -51.800 
ATOM   3880  C4'  DA A 189     -29.083-116.687 -51.596 
ATOM   3881  O4'  DA A 189     -30.049-116.122 -52.527 
ATOM   3882  C3'  DA A 189     -29.226-118.197 -51.787 
ATOM   3883  O3'  DA A 189     -30.164-118.693 -50.839 
ATOM   3884  C2'  DA A 189     -29.819-118.356 -53.186 
ATOM   3885  C1'  DA A 189     -30.795-117.186 -53.099 
ATOM   3886  N9   DA A 189     -31.307-116.734 -54.422 
ATOM   3887  C8   DA A 189     -30.656-116.710 -55.621 
ATOM   3888  N7   DA A 189     -31.375-116.258 -56.601 
ATOM   3889  C5   DA A 189     -32.595-115.959 -56.010 
ATOM   3890  C6   DA A 189     -33.794-115.437 -56.523 
ATOM   3891  N6   DA A 189     -33.967-115.110 -57.811 
ATOM   3892  N1   DA A 189     -34.813-115.265 -55.661 
ATOM   3893  C2   DA A 189     -34.635-115.592 -54.382 
ATOM   3894  N3   DA A 189     -33.568-116.084 -53.791 
ATOM   3895  C4   DA A 189     -32.563-116.247 -54.675 
ATOM   3896  P    DG A 190     -29.883-120.102 -50.133 
ATOM   3897  OP1  DG A 190     -28.980-119.906 -48.978 
ATOM   3898  OP2  DG A 190     -29.437-121.084 -51.146 
ATOM   3899  O5'  DG A 190     -31.345-120.492 -49.614 
ATOM   3900  C5'  DG A 190     -32.266-119.441 -49.264 
ATOM   3901  C4'  DG A 190     -33.641-119.752 -49.820 
ATOM   3902  O4'  DG A 190     -33.818-119.252 -51.176 
ATOM   3903  C3'  DG A 190     -33.998-121.235 -49.923 
ATOM   3904  O3'  DG A 190     -35.377-121.399 -49.617 
ATOM   3905  C2'  DG A 190     -33.783-121.582 -51.396 
ATOM   3906  C1'  DG A 190     -34.367-120.294 -51.969 
ATOM   3907  N9   DG A 190     -33.990-120.044 -53.388 
ATOM   3908  C8   DG A 190     -32.815-120.343 -54.043 
ATOM   3909  N7   DG A 190     -32.802-119.988 -55.305 
ATOM   3910  C5   DG A 190     -34.057-119.413 -55.500 
ATOM   3911  C6   DG A 190     -34.629-118.842 -56.667 
ATOM   3912  O6   DG A 190     -34.138-118.725 -57.786 
ATOM   3913  N1   DG A 190     -35.928-118.375 -56.423 
ATOM   3914  C2   DG A 190     -36.587-118.449 -55.212 
ATOM   3915  N2   DG A 190     -37.823-117.944 -55.185 
ATOM   3916  N3   DG A 190     -36.049-118.983 -54.117 
ATOM   3917  C4   DG A 190     -34.789-119.442 -54.337 
ATOM   3918  P    DT A 191     -35.833-122.667 -48.752 
ATOM   3919  OP1  DT A 191     -35.657-122.374 -47.312 
ATOM   3920  OP2  DT A 191     -35.155-123.881 -49.256 
ATOM   3921  O5'  DT A 191     -37.394-122.740 -49.099 
ATOM   3922  C5'  DT A 191     -38.097-121.523 -49.413 
ATOM   3923  C4'  DT A 191     -39.003-121.742 -50.609 
ATOM   3924  O4'  DT A 191     -38.322-121.500 -51.873 
ATOM   3925  C3'  DT A 191     -39.573-123.152 -50.762 
ATOM   3926  O3'  DT A 191     -40.903-123.060 -51.258 
ATOM   3927  C2'  DT A 191     -38.701-123.809 -51.831 
ATOM   3928  C1'  DT A 191     -38.589-122.591 -52.742 
ATOM   3929  N1   DT A 191     -37.477-122.680 -53.729 
ATOM   3930  C2   DT A 191     -37.687-122.110 -54.961 
ATOM   3931  O2   DT A 191     -38.725-121.549 -55.264 
ATOM   3932  N3   DT A 191     -36.634-122.213 -55.850 
ATOM   3933  C4   DT A 191     -35.420-122.823 -55.612 
ATOM   3934  O4   DT A 191     -34.552-122.852 -56.488 
ATOM   3935  C5   DT A 191     -35.293-123.392 -54.291 
ATOM   3936  C7   DT A 191     -34.002-124.075 -53.950 
ATOM   3937  C6   DT A 191     -36.301-123.307 -53.408 
ATOM   3938  P    DG A 192     -42.017-124.056 -50.685 
ATOM   3939  OP1  DG A 192     -42.564-123.513 -49.421 
ATOM   3940  OP2  DG A 192     -41.468-125.428 -50.618 
ATOM   3941  O5'  DG A 192     -43.130-123.979 -51.831 
ATOM   3942  C5'  DG A 192     -43.269-122.762 -52.588 
ATOM   3943  C4'  DG A 192     -43.432-123.084 -54.061 
ATOM   3944  O4'  DG A 192     -42.153-123.192 -54.751 
ATOM   3945  C3'  DG A 192     -44.135-124.403 -54.380 
ATOM   3946  O3'  DG A 192     -44.944-124.226 -55.536 
ATOM   3947  C2'  DG A 192     -43.005-125.372 -54.721 
ATOM   3948  C1'  DG A 192     -42.160-124.385 -55.521 
ATOM   3949  N9   DG A 192     -40.749-124.820 -55.712 
ATOM   3950  C8   DG A 192     -39.933-125.532 -54.859 
ATOM   3951  N7   DG A 192     -38.732-125.755 -55.332 
ATOM   3952  C5   DG A 192     -38.752-125.149 -56.587 
ATOM   3953  C6   DG A 192     -37.737-125.058 -57.575 
ATOM   3954  O6   DG A 192     -36.591-125.500 -57.544 
ATOM   3955  N1   DG A 192     -38.181-124.355 -58.703 
ATOM   3956  C2   DG A 192     -39.441-123.811 -58.857 
ATOM   3957  N2   DG A 192     -39.670-123.176 -60.009 
ATOM   3958  N3   DG A 192     -40.394-123.896 -57.929 
ATOM   3959  C4   DG A 192     -39.978-124.576 -56.829 
ATOM   3960  P    DA A 193     -46.383-124.925 -55.592 
ATOM   3961  OP1  DA A 193     -47.375-124.073 -54.897 
ATOM   3962  OP2  DA A 193     -46.276-126.320 -55.110 
ATOM   3963  O5'  DA A 193     -46.676-124.920 -57.164 
ATOM   3964  C5'  DA A 193     -46.118-123.869 -57.976 
ATOM   3965  C4'  DA A 193     -45.549-124.449 -59.256 
ATOM   3966  O4'  DA A 193     -44.163-124.868 -59.107 
ATOM   3967  C3'  DA A 193     -46.254-125.694 -59.793 
ATOM   3968  O3'  DA A 193     -46.270-125.637 -61.214 
ATOM   3969  C2'  DA A 193     -45.364-126.860 -59.363 
ATOM   3970  C1'  DA A 193     -44.030-126.176 -59.643 
ATOM   3971  N9   DA A 193     -42.869-126.832 -58.979 
ATOM   3972  C8   DA A 193     -42.828-127.459 -57.767 
ATOM   3973  N7   DA A 193     -41.661-127.936 -57.463 
ATOM   3974  C5   DA A 193     -40.869-127.603 -58.552 
ATOM   3975  C6   DA A 193     -39.513-127.830 -58.842 
ATOM   3976  N6   DA A 193     -38.678-128.479 -58.018 
ATOM   3977  N1   DA A 193     -39.045-127.365 -60.016 
ATOM   3978  C2   DA A 193     -39.879-126.721 -60.831 
ATOM   3979  N3   DA A 193     -41.156-126.451 -60.668 
ATOM   3980  C4   DA A 193     -41.600-126.927 -59.486 
ATOM   3981  P    DT A 194     -47.578-126.126 -61.997 
ATOM   3982  OP1  DT A 194     -48.565-125.025 -62.048 
ATOM   3983  OP2  DT A 194     -48.056-127.401 -61.416 
ATOM   3984  O5'  DT A 194     -46.989-126.391 -63.461 
ATOM   3985  C5'  DT A 194     -45.869-125.608 -63.915 
ATOM   3986  C4'  DT A 194     -44.860-126.502 -64.607 
ATOM   3987  O4'  DT A 194     -43.894-127.073 -63.678 
ATOM   3988  C3'  DT A 194     -45.435-127.718 -65.333 
ATOM   3989  O3'  DT A 194     -44.686-127.941 -66.523 
ATOM   3990  C2'  DT A 194     -45.192-128.889 -64.380 
ATOM   3991  C1'  DT A 194     -43.796-128.465 -63.933 
ATOM   3992  N1   DT A 194     -43.340-129.134 -62.681 
ATOM   3993  C2   DT A 194     -42.001-129.421 -62.579 
ATOM   3994  O2   DT A 194     -41.196-129.155 -63.454 
ATOM   3995  N3   DT A 194     -41.616-130.042 -61.405 
ATOM   3996  C4   DT A 194     -42.440-130.388 -60.354 
ATOM   3997  O4   DT A 194     -41.978-130.940 -59.353 
ATOM   3998  C5   DT A 194     -43.827-130.045 -60.555 
ATOM   3999  C7   DT A 194     -44.793-130.388 -59.458 
ATOM   4000  C6   DT A 194     -44.230-129.442 -61.686 
ATOM   4001  P    DG A 195     -45.457-128.388 -67.852 
ATOM   4002  OP1  DG A 195     -45.994-127.191 -68.540 
ATOM   4003  OP2  DG A 195     -46.440-129.443 -67.524 
ATOM   4004  O5'  DG A 195     -44.263-129.014 -68.714 
ATOM   4005  C5'  DG A 195     -42.930-128.500 -68.536 
ATOM   4006  C4'  DG A 195     -41.938-129.644 -68.470 
ATOM   4007  O4'  DG A 195     -41.763-130.149 -67.115 
ATOM   4008  C3'  DG A 195     -42.301-130.887 -69.282 
ATOM   4009  O3'  DG A 195     -41.111-131.442 -69.831 
ATOM   4010  C2'  DG A 195     -42.865-131.869 -68.257 
ATOM   4011  C1'  DG A 195     -41.861-131.565 -67.149 
ATOM   4012  N9   DG A 195     -42.296-132.030 -65.803 
ATOM   4013  C8   DG A 195     -43.564-132.085 -65.267 
ATOM   4014  N7   DG A 195     -43.607-132.551 -64.042 
ATOM   4015  C5   DG A 195     -42.273-132.825 -63.745 
ATOM   4016  C6   DG A 195     -41.688-133.349 -62.563 
ATOM   4017  O6   DG A 195     -42.237-133.685 -61.517 
ATOM   4018  N1   DG A 195     -40.296-133.467 -62.689 
ATOM   4019  C2   DG A 195     -39.566-133.124 -63.809 
ATOM   4020  N2   DG A 195     -38.247-133.311 -63.729 
ATOM   4021  N3   DG A 195     -40.116-132.631 -64.918 
ATOM   4022  C4   DG A 195     -41.464-132.511 -64.812 
ATOM   4023  P    DA A 196     -41.144-132.030 -71.320 
ATOM   4024  OP1  DA A 196     -40.954-130.930 -72.292 
ATOM   4025  OP2  DA A 196     -42.359-132.853 -71.501 
ATOM   4026  O5'  DA A 196     -39.851-132.974 -71.315 
ATOM   4027  C5'  DA A 196     -38.736-132.625 -70.474 
ATOM   4028  C4'  DA A 196     -38.214-133.861 -69.767 
ATOM   4029  O4'  DA A 196     -38.896-134.109 -68.505 
ATOM   4030  C3'  DA A 196     -38.362-135.177 -70.531 
ATOM   4031  O3'  DA A 196     -37.222-135.988 -70.277 
ATOM   4032  C2'  DA A 196     -39.586-135.849 -69.910 
ATOM   4033  C1'  DA A 196     -39.277-135.475 -68.462 
ATOM   4034  N9   DA A 196     -40.446-135.601 -67.548 
ATOM   4035  C8   DA A 196     -41.764-135.370 -67.820 
ATOM   4036  N7   DA A 196     -42.551-135.570 -66.809 
ATOM   4037  C5   DA A 196     -41.694-135.962 -65.790 
ATOM   4038  C6   DA A 196     -41.916-136.322 -64.450 
ATOM   4039  N6   DA A 196     -43.130-136.344 -63.882 
ATOM   4040  N1   DA A 196     -40.841-136.659 -63.714 
ATOM   4041  C2   DA A 196     -39.637-136.635 -64.284 
ATOM   4042  N3   DA A 196     -39.309-136.319 -65.517 
ATOM   4043  C4   DA A 196     -40.402-135.985 -66.234 
ATOM   4044  P    DA A 197     -36.598-136.848 -71.474 
ATOM   4045  OP1  DA A 197     -35.684-135.998 -72.270 
ATOM   4046  OP2  DA A 197     -37.685-137.513 -72.225 
ATOM   4047  O5'  DA A 197     -35.753-137.942 -70.670 
ATOM   4048  C5'  DA A 197     -35.202-137.594 -69.386 
ATOM   4049  C4'  DA A 197     -35.422-138.726 -68.403 
ATOM   4050  O4'  DA A 197     -36.702-138.623 -67.715 
ATOM   4051  C3'  DA A 197     -35.437-140.133 -69.001 
ATOM   4052  O3'  DA A 197     -34.819-141.029 -68.086 
ATOM   4053  C2'  DA A 197     -36.920-140.493 -69.105 
ATOM   4054  C1'  DA A 197     -37.343-139.888 -67.770 
ATOM   4055  N9   DA A 197     -38.811-139.668 -67.651 
ATOM   4056  C8   DA A 197     -39.698-139.314 -68.628 
ATOM   4057  N7   DA A 197     -40.921-139.199 -68.210 
ATOM   4058  C5   DA A 197     -40.841-139.499 -66.857 
ATOM   4059  C6   DA A 197     -41.809-139.553 -65.841 
ATOM   4060  N6   DA A 197     -43.108-139.293 -66.041 
ATOM   4061  N1   DA A 197     -41.391-139.885 -64.605 
ATOM   4062  C2   DA A 197     -40.098-140.141 -64.411 
ATOM   4063  N3   DA A 197     -39.109-140.123 -65.278 
ATOM   4064  C4   DA A 197     -39.554-139.788 -66.506 
ATOM   4065  P    DC A 198     -33.869-142.186 -68.654 
ATOM   4066  OP1  DC A 198     -32.509-141.645 -68.880 
ATOM   4067  OP2  DC A 198     -34.514-142.829 -69.820 
ATOM   4068  O5'  DC A 198     -33.844-143.208 -67.423 
ATOM   4069  C5'  DC A 198     -33.989-142.693 -66.085 
ATOM   4070  C4'  DC A 198     -34.942-143.568 -65.294 
ATOM   4071  O4'  DC A 198     -36.331-143.155 -65.444 
ATOM   4072  C3'  DC A 198     -34.956-145.049 -65.673 
ATOM   4073  O3'  DC A 198     -35.131-145.824 -64.494 
ATOM   4074  C2'  DC A 198     -36.197-145.213 -66.551 
ATOM   4075  C1'  DC A 198     -37.111-144.304 -65.735 
ATOM   4076  N1   DC A 198     -38.328-143.863 -66.471 
ATOM   4077  C2   DC A 198     -39.504-143.699 -65.742 
ATOM   4078  O2   DC A 198     -39.488-143.924 -64.526 
ATOM   4079  N3   DC A 198     -40.625-143.298 -66.394 
ATOM   4080  C4   DC A 198     -40.601-143.064 -67.713 
ATOM   4081  N4   DC A 198     -41.721-142.675 -68.303 
ATOM   4082  C5   DC A 198     -39.402-143.228 -68.481 
ATOM   4083  C6   DC A 198     -38.293-143.630 -67.811 
ATOM   4084  P    DA A 199     -34.312-147.191 -64.335 
ATOM   4085  OP1  DA A 199     -32.957-146.900 -63.816 
ATOM   4086  OP2  DA A 199     -34.372-147.955 -65.601 
ATOM   4087  O5'  DA A 199     -35.168-147.944 -63.213 
ATOM   4088  C5'  DA A 199     -35.876-147.161 -62.234 
ATOM   4089  C4'  DA A 199     -37.270-147.722 -62.030 
ATOM   4090  O4'  DA A 199     -38.236-147.157 -62.961 
ATOM   4091  C3'  DA A 199     -37.413-149.232 -62.221 
ATOM   4092  O3'  DA A 199     -38.351-149.728 -61.273 
ATOM   4093  C2'  DA A 199     -38.006-149.391 -63.620 
ATOM   4094  C1'  DA A 199     -38.982-148.221 -63.533 
ATOM   4095  N9   DA A 199     -39.495-147.768 -64.856 
ATOM   4096  C8   DA A 199     -38.843-147.745 -66.055 
ATOM   4097  N7   DA A 199     -39.562-147.293 -67.036 
ATOM   4098  C5   DA A 199     -40.782-146.994 -66.444 
ATOM   4099  C6   DA A 199     -41.981-146.472 -66.957 
ATOM   4100  N6   DA A 199     -42.154-146.145 -68.245 
ATOM   4101  N1   DA A 199     -43.000-146.300 -66.095 
ATOM   4102  C2   DA A 199     -42.822-146.627 -64.816 
ATOM   4103  N3   DA A 199     -41.756-147.119 -64.225 
ATOM   4104  C4   DA A 199     -40.750-147.282 -65.110 
ATOM   4105  P    DA A 200     -38.070-151.137 -60.567 
ATOM   4106  OP1  DA A 200     -37.167-150.940 -59.412 
ATOM   4107  OP2  DA A 200     -37.624-152.119 -61.580 
ATOM   4108  O5'  DA A 200     -39.533-151.527 -60.048 
ATOM   4109  C5'  DA A 200     -40.453-150.476 -59.698 
ATOM   4110  C4'  DA A 200     -41.829-150.787 -60.254 
ATOM   4111  O4'  DA A 200     -42.006-150.287 -61.610 
ATOM   4112  C3'  DA A 200     -42.185-152.270 -60.357 
ATOM   4113  O3'  DA A 200     -43.564-152.434 -60.051 
ATOM   4114  C2'  DA A 200     -41.970-152.617 -61.830 
ATOM   4115  C1'  DA A 200     -42.554-151.329 -62.403 
ATOM   4116  N9   DA A 200     -42.177-151.079 -63.822 
ATOM   4117  C8   DA A 200     -41.006-151.383 -64.454 
ATOM   4118  N7   DA A 200     -40.979-151.037 -65.704 
ATOM   4119  C5   DA A 200     -42.224-150.460 -65.919 
ATOM   4120  C6   DA A 200     -42.820-149.889 -67.054 
ATOM   4121  N6   DA A 200     -42.211-149.800 -68.245 
ATOM   4122  N1   DA A 200     -44.071-149.409 -66.922 
ATOM   4123  C2   DA A 200     -44.672-149.500 -65.736 
ATOM   4124  N3   DA A 200     -44.218-150.009 -64.612 
ATOM   4125  C4   DA A 200     -42.964-150.482 -64.772 
ATOM   4126  P    DC A 201     -44.020-153.702 -59.186 
ATOM   4127  OP1  DC A 201     -43.844-153.409 -57.746 
ATOM   4128  OP2  DC A 201     -43.342-154.916 -59.690 
ATOM   4129  O5'  DC A 201     -45.581-153.775 -59.533 
ATOM   4130  C5'  DC A 201     -46.284-152.558 -59.847 
ATOM   4131  C4'  DC A 201     -47.190-152.777 -61.043 
ATOM   4132  O4'  DC A 201     -46.509-152.535 -62.307 
ATOM   4133  C3'  DC A 201     -47.760-154.187 -61.196 
ATOM   4134  O3'  DC A 201     -49.090-154.095 -61.692 
ATOM   4135  C2'  DC A 201     -46.888-154.844 -62.265 
ATOM   4136  C1'  DC A 201     -46.777-153.625 -63.176 
ATOM   4137  N1   DC A 201     -45.664-153.714 -64.163 
ATOM   4138  C2   DC A 201     -45.861-153.142 -65.417 
ATOM   4139  O2   DC A 201     -46.940-152.588 -65.657 
ATOM   4140  N3   DC A 201     -44.860-153.213 -66.330 
ATOM   4141  C4   DC A 201     -43.704-153.822 -66.031 
ATOM   4142  N4   DC A 201     -42.758-153.865 -66.957 
ATOM   4143  C5   DC A 201     -43.482-154.418 -64.748 
ATOM   4144  C6   DC A 201     -44.495-154.336 -63.848 
ATOM   4145  P    DT A 202     -50.204-155.091 -61.119 
ATOM   4146  OP1  DT A 202     -50.751-154.548 -59.855 
ATOM   4147  OP2  DT A 202     -49.655-156.463 -61.052 
ATOM   4148  O5'  DT A 202     -51.317-155.013 -62.265 
ATOM   4149  C5'  DT A 202     -51.456-153.797 -63.022 
ATOM   4150  C4'  DT A 202     -51.619-154.119 -64.495 
ATOM   4151  O4'  DT A 202     -50.341-154.227 -65.185 
ATOM   4152  C3'  DT A 202     -52.322-155.438 -64.814 
ATOM   4153  O3'  DT A 202     -53.132-155.260 -65.970 
ATOM   4154  C2'  DT A 202     -51.192-156.407 -65.155 
ATOM   4155  C1'  DT A 202     -50.348-155.419 -65.955 
ATOM   4156  N1   DT A 202     -48.936-155.855 -66.146 
ATOM   4157  C2   DT A 202     -48.333-155.515 -67.333 
ATOM   4158  O2   DT A 202     -48.899-154.886 -68.209 
ATOM   4159  N3   DT A 202     -47.024-155.937 -67.474 
ATOM   4160  C4   DT A 202     -46.290-156.651 -66.550 
ATOM   4161  O4   DT A 202     -45.124-156.972 -66.790 
ATOM   4162  C5   DT A 202     -47.009-156.960 -65.337 
ATOM   4163  C7   DT A 202     -46.282-157.736 -64.279 
ATOM   4164  C6   DT A 202     -48.281-156.563 -65.173 
ATOM   4165  P    DT A 203     -54.570-155.960 -66.026 
ATOM   4166  OP1  DT A 203     -55.562-155.108 -65.331 
ATOM   4167  OP2  DT A 203     -54.463-157.355 -65.544 
ATOM   4168  O5'  DT A 203     -54.863-155.955 -67.598 
ATOM   4169  C5'  DT A 203     -54.305-154.904 -68.410 
ATOM   4170  C4'  DT A 203     -53.736-155.484 -69.690 
ATOM   4171  O4'  DT A 203     -52.350-155.903 -69.541 
ATOM   4172  C3'  DT A 203     -54.442-156.729 -70.227 
ATOM   4173  O3'  DT A 203     -54.457-156.672 -71.648 
ATOM   4174  C2'  DT A 203     -53.551-157.895 -69.797 
ATOM   4175  C1'  DT A 203     -52.218-157.210 -70.077 
ATOM   4176  N1   DT A 203     -51.056-157.867 -69.413 
ATOM   4177  C2   DT A 203     -49.861-157.855 -70.090 
ATOM   4178  O2   DT A 203     -49.723-157.338 -71.186 
ATOM   4179  N3   DT A 203     -48.807-158.474 -69.445 
ATOM   4180  C4   DT A 203     -48.851-159.088 -68.209 
ATOM   4181  O4   DT A 203     -47.841-159.609 -67.733 
ATOM   4182  C5   DT A 203     -50.149-159.049 -67.578 
ATOM   4183  C7   DT A 203     -50.284-159.695 -66.230 
ATOM   4184  C6   DT A 203     -51.191-158.454 -68.183 
ATOM   4185  P    DC A 204     -55.765-157.161 -72.431 
ATOM   4186  OP1  DC A 204     -56.752-156.060 -72.482 
ATOM   4187  OP2  DC A 204     -56.243-158.435 -71.850 
ATOM   4188  O5'  DC A 204     -55.176-157.426 -73.895 
ATOM   4189  C5'  DC A 204     -54.057-156.643 -74.349 
ATOM   4190  C4'  DC A 204     -53.047-157.537 -75.041 
ATOM   4191  O4'  DC A 204     -52.081-158.107 -74.112 
ATOM   4192  C3'  DC A 204     -53.622-158.753 -75.767 
ATOM   4193  O3'  DC A 204     -52.873-158.976 -76.957 
ATOM   4194  C2'  DC A 204     -53.379-159.923 -74.814 
ATOM   4195  C1'  DC A 204     -51.984-159.500 -74.367 
ATOM   4196  N1   DC A 204     -51.528-160.168 -73.116 
ATOM   4197  C2   DC A 204     -50.173-160.467 -72.996 
ATOM   4198  O2   DC A 204     -49.412-160.168 -73.923 
ATOM   4199  N3   DC A 204     -49.738-161.077 -71.863 
ATOM   4200  C4   DC A 204     -50.594-161.384 -70.881 
ATOM   4201  N4   DC A 204     -50.121-161.978 -69.797 
ATOM   4202  C5   DC A 204     -51.992-161.086 -70.985 
ATOM   4203  C6   DC A 204     -52.407-160.477 -72.125 
ATOM   4204  P    DA A 205     -53.644-159.423 -78.286 
ATOM   4205  OP1  DA A 205     -54.181-158.226 -78.974 
ATOM   4206  OP2  DA A 205     -54.627-160.478 -77.958 
ATOM   4207  O5'  DA A 205     -52.451-160.049 -79.148 
ATOM   4208  C5'  DA A 205     -51.117-159.535 -78.970 
ATOM   4209  C4'  DA A 205     -50.125-160.679 -78.904 
ATOM   4210  O4'  DA A 205     -49.950-161.184 -77.549 
ATOM   4211  C3'  DA A 205     -50.488-161.922 -79.717 
ATOM   4212  O3'  DA A 205     -49.298-162.477 -80.265 
ATOM   4213  C2'  DA A 205     -51.053-162.904 -78.691 
ATOM   4214  C1'  DA A 205     -50.049-162.600 -77.583 
ATOM   4215  N9   DA A 205     -50.483-163.065 -76.237 
ATOM   4216  C8   DA A 205     -51.747-163.112 -75.722 
ATOM   4217  N7   DA A 205     -51.803-163.572 -74.510 
ATOM   4218  C5   DA A 205     -50.480-163.851 -74.197 
ATOM   4219  C6   DA A 205     -49.869-164.367 -73.042 
ATOM   4220  N6   DA A 205     -50.546-164.711 -71.937 
ATOM   4221  N1   DA A 205     -48.532-164.519 -73.064 
ATOM   4222  C2   DA A 205     -47.865-164.175 -74.164 
ATOM   4223  N3   DA A 205     -48.324-163.686 -75.296 
ATOM   4224  C4   DA A 205     -49.664-163.544 -75.247 
ATOM   4225  P    DT A 206     -49.331-163.065 -81.754 
ATOM   4226  OP1  DT A 206     -49.141-161.965 -82.726 
ATOM   4227  OP2  DT A 206     -50.546-163.888 -81.935 
ATOM   4228  O5'  DT A 206     -48.039-164.009 -81.749 
ATOM   4229  C5'  DT A 206     -46.923-163.660 -80.908 
ATOM   4230  C4'  DT A 206     -46.401-164.896 -80.201 
ATOM   4231  O4'  DT A 206     -47.083-165.143 -78.939 
ATOM   4232  C3'  DT A 206     -46.550-166.211 -80.965 
ATOM   4233  O3'  DT A 206     -45.409-167.023 -80.711 
ATOM   4234  C2'  DT A 206     -47.773-166.884 -80.344 
ATOM   4235  C1'  DT A 206     -47.465-166.510 -78.896 
ATOM   4236  N1   DT A 206     -48.634-166.636 -77.982 
ATOM   4237  C2   DT A 206     -48.379-167.037 -76.693 
ATOM   4238  O2   DT A 206     -47.257-167.285 -76.285 
ATOM   4239  N3   DT A 206     -49.487-167.144 -75.875 
ATOM   4240  C4   DT A 206     -50.795-166.888 -76.231 
ATOM   4241  O4   DT A 206     -51.705-167.019 -75.411 
ATOM   4242  C5   DT A 206     -50.962-166.474 -77.605 
ATOM   4243  C7   DT A 206     -52.356-166.177 -78.075 
ATOM   4244  C6   DT A 206     -49.902-166.363 -78.422 
ATOM   4245  P    DC A 207     -44.786-167.882 -81.908 
ATOM   4246  OP1  DC A 207     -43.871-167.033 -82.704 
ATOM   4247  OP2  DC A 207     -45.872-168.548 -82.659 
ATOM   4248  O5'  DC A 207     -43.940-168.977 -81.104 
ATOM   4249  C5'  DC A 207     -43.389-168.629 -79.820 
ATOM   4250  C4'  DC A 207     -43.609-169.761 -78.837 
ATOM   4251  O4'  DC A 207     -44.889-169.658 -78.149 
ATOM   4252  C3'  DC A 207     -43.625-171.168 -79.435 
ATOM   4253  O3'  DC A 207     -43.006-172.064 -78.520 
ATOM   4254  C2'  DC A 207     -45.107-171.528 -79.539 
ATOM   4255  C1'  DC A 207     -45.530-170.923 -78.204 
ATOM   4256  N1   DC A 207     -46.998-170.703 -78.085 
ATOM   4257  C2   DC A 207     -47.581-170.872 -76.832 
ATOM   4258  O2   DC A 207     -46.862-171.194 -75.879 
ATOM   4259  N3   DC A 207     -48.918-170.677 -76.703 
ATOM   4260  C4   DC A 207     -49.662-170.328 -77.761 
ATOM   4261  N4   DC A 207     -50.963-170.149 -77.583 
ATOM   4262  C5   DC A 207     -49.083-170.150 -79.058 
ATOM   4263  C6   DC A 207     -47.745-170.350 -79.167 
ATOM   4264  P    DA A 208     -42.056-173.220 -79.089 
ATOM   4265  OP1  DA A 208     -40.697-172.680 -79.314 
ATOM   4266  OP2  DA A 208     -42.701-173.863 -80.254 
ATOM   4267  O5'  DA A 208     -42.031-174.242 -77.857 
ATOM   4268  C5'  DA A 208     -42.177-173.728 -76.519 
ATOM   4269  C4'  DA A 208     -43.129-174.603 -75.728 
ATOM   4270  O4'  DA A 208     -44.518-174.190 -75.878 
ATOM   4271  C3'  DA A 208     -43.143-176.084 -76.108 
ATOM   4272  O3'  DA A 208     -43.318-176.859 -74.928 
ATOM   4273  C2'  DA A 208     -44.384-176.248 -76.985 
ATOM   4274  C1'  DA A 208     -45.298-175.339 -76.169 
ATOM   4275  N9   DA A 208     -46.515-174.898 -76.905 
ATOM   4276  C8   DA A 208     -46.650-174.623 -78.236 
ATOM   4277  N7   DA A 208     -47.847-174.259 -78.579 
ATOM   4278  C5   DA A 208     -48.560-174.295 -77.389 
ATOM   4279  C6   DA A 208     -49.901-174.012 -77.080 
ATOM   4280  N6   DA A 208     -50.804-173.619 -77.990 
ATOM   4281  N1   DA A 208     -50.283-174.149 -75.796 
ATOM   4282  C2   DA A 208     -49.382-174.539 -74.896 
ATOM   4283  N3   DA A 208     -48.111-174.830 -75.065 
ATOM   4284  C4   DA A 208     -47.755-174.685 -76.358 
ATOM   4285  P    DA A 209     -42.499-178.226 -74.769 
ATOM   4286  OP1  DA A 209     -41.144-177.935 -74.250 
ATOM   4287  OP2  DA A 209     -42.559-178.989 -76.035 
ATOM   4288  O5'  DA A 209     -43.356-178.979 -73.647 
ATOM   4289  C5'  DA A 209     -44.063-178.196 -72.668 
ATOM   4290  C4'  DA A 209     -45.457-178.757 -72.464 
ATOM   4291  O4'  DA A 209     -46.424-178.192 -73.395 
ATOM   4292  C3'  DA A 209     -45.600-180.267 -72.655 
ATOM   4293  O3'  DA A 209     -46.538-180.763 -71.707 
ATOM   4294  C2'  DA A 209     -46.193-180.426 -74.054 
ATOM   4295  C1'  DA A 209     -47.169-179.256 -73.967 
ATOM   4296  N9   DA A 209     -47.682-178.803 -75.290 
ATOM   4297  C8   DA A 209     -47.030-178.780 -76.489 
ATOM   4298  N7   DA A 209     -47.749-178.328 -77.470 
ATOM   4299  C5   DA A 209     -48.969-178.029 -76.878 
ATOM   4300  C6   DA A 209     -50.168-177.507 -77.391 
ATOM   4301  N6   DA A 209     -50.341-177.180 -78.679 
ATOM   4302  N1   DA A 209     -51.188-177.335 -76.529 
ATOM   4303  C2   DA A 209     -51.010-177.661 -75.250 
ATOM   4304  N3   DA A 209     -49.943-178.154 -74.659 
ATOM   4305  C4   DA A 209     -48.937-178.317 -75.544 
ATOM   4306  P    DG A 210     -46.257-182.172 -71.001 
ATOM   4307  OP1  DG A 210     -45.354-181.975 -69.846 
ATOM   4308  OP2  DG A 210     -45.812-183.154 -72.014 
ATOM   4309  O5'  DG A 210     -47.720-182.562 -70.482 
ATOM   4310  C5'  DG A 210     -48.640-181.511 -70.132 
ATOM   4311  C4'  DG A 210     -50.016-181.822 -70.688 
ATOM   4312  O4'  DG A 210     -50.193-181.322 -72.044 
ATOM   4313  C3'  DG A 210     -50.372-183.304 -70.791 
ATOM   4314  O3'  DG A 210     -51.751-183.469 -70.485 
ATOM   4315  C2'  DG A 210     -50.157-183.652 -72.264 
ATOM   4316  C1'  DG A 210     -50.741-182.364 -72.837 
ATOM   4317  N9   DG A 210     -50.364-182.113 -74.256 
ATOM   4318  C8   DG A 210     -49.189-182.413 -74.911 
ATOM   4319  N7   DG A 210     -49.176-182.057 -76.173 
ATOM   4320  C5   DG A 210     -50.431-181.483 -76.368 
ATOM   4321  C6   DG A 210     -51.003-180.912 -77.535 
ATOM   4322  O6   DG A 210     -50.512-180.795 -78.654 
ATOM   4323  N1   DG A 210     -52.302-180.445 -77.291 
ATOM   4324  C2   DG A 210     -52.961-180.518 -76.080 
ATOM   4325  N2   DG A 210     -54.197-180.014 -76.053 
ATOM   4326  N3   DG A 210     -52.423-181.053 -74.985 
ATOM   4327  C4   DG A 210     -51.163-181.512 -75.205 
ATOM   4328  P    DA A 211     -52.207-184.737 -69.620 
ATOM   4329  OP1  DA A 211     -52.031-184.444 -68.180 
ATOM   4330  OP2  DA A 211     -51.530-185.951 -70.124 
ATOM   4331  O5'  DA A 211     -53.768-184.810 -69.967 
ATOM   4332  C5'  DA A 211     -54.472-183.593 -70.281 
ATOM   4333  C4'  DA A 211     -55.377-183.812 -71.477 
ATOM   4334  O4'  DA A 211     -54.696-183.570 -72.741 
ATOM   4335  C3'  DA A 211     -55.947-185.222 -71.630 
ATOM   4336  O3'  DA A 211     -57.277-185.130 -72.126 
ATOM   4337  C2'  DA A 211     -55.075-185.879 -72.699 
ATOM   4338  C1'  DA A 211     -54.964-184.660 -73.610 
ATOM   4339  N9   DA A 211     -53.852-184.749 -74.597 
ATOM   4340  C8   DA A 211     -52.626-185.332 -74.443 
ATOM   4341  N7   DA A 211     -51.869-185.246 -75.493 
ATOM   4342  C5   DA A 211     -52.647-184.556 -76.412 
ATOM   4343  C6   DA A 211     -52.411-184.142 -77.732 
ATOM   4344  N6   DA A 211     -51.264-184.375 -78.387 
ATOM   4345  N1   DA A 211     -53.399-183.477 -78.359 
ATOM   4346  C2   DA A 211     -54.536-183.247 -77.704 
ATOM   4347  N3   DA A 211     -54.869-183.584 -76.476 
ATOM   4348  C4   DA A 211     -53.864-184.248 -75.872 
ATOM   4349  P    DA A 212     -58.391-186.126 -71.553 
ATOM   4350  OP1  DA A 212     -58.938-185.583 -70.289 
ATOM   4351  OP2  DA A 212     -57.842-187.498 -71.486 
ATOM   4352  O5'  DA A 212     -59.505-186.048 -72.699 
ATOM   4353  C5'  DA A 212     -59.643-184.831 -73.456 
ATOM   4354  C4'  DA A 212     -59.806-185.154 -74.929 
ATOM   4355  O4'  DA A 212     -58.528-185.262 -75.619 
ATOM   4356  C3'  DA A 212     -60.510-186.473 -75.248 
ATOM   4357  O3'  DA A 212     -61.319-186.295 -76.404 
ATOM   4358  C2'  DA A 212     -59.379-187.442 -75.589 
ATOM   4359  C1'  DA A 212     -58.535-186.454 -76.389 
ATOM   4360  N9   DA A 212     -57.123-186.890 -76.580 
ATOM   4361  C8   DA A 212     -56.329-187.595 -75.722 
ATOM   4362  N7   DA A 212     -55.137-187.824 -76.178 
ATOM   4363  C5   DA A 212     -55.138-187.226 -77.431 
ATOM   4364  C6   DA A 212     -54.156-187.117 -78.429 
ATOM   4365  N6   DA A 212     -52.923-187.632 -78.314 
ATOM   4366  N1   DA A 212     -54.487-186.458 -79.555 
ATOM   4367  C2   DA A 212     -55.713-185.948 -79.663 
ATOM   4368  N3   DA A 212     -56.707-185.987 -78.803 
ATOM   4369  C4   DA A 212     -56.350-186.652 -77.687 
ATOM   4370  P    DA A 213     -62.757-186.995 -76.460 
ATOM   4371  OP1  DA A 213     -63.750-186.143 -75.765 
ATOM   4372  OP2  DA A 213     -62.650-188.390 -75.978 
ATOM   4373  O5'  DA A 213     -63.051-186.990 -78.032 
ATOM   4374  C5'  DA A 213     -62.492-185.939 -78.844 
ATOM   4375  C4'  DA A 213     -61.924-186.519 -80.124 
ATOM   4376  O4'  DA A 213     -60.537-186.938 -79.975 
ATOM   4377  C3'  DA A 213     -62.629-187.764 -80.661 
ATOM   4378  O3'  DA A 213     -62.644-187.707 -82.082 
ATOM   4379  C2'  DA A 213     -61.739-188.929 -80.231 
ATOM   4380  C1'  DA A 213     -60.405-188.245 -80.511 
ATOM   4381  N9   DA A 213     -59.244-188.902 -79.847 
ATOM   4382  C8   DA A 213     -59.202-189.528 -78.635 
ATOM   4383  N7   DA A 213     -58.036-190.006 -78.331 
ATOM   4384  C5   DA A 213     -57.243-189.673 -79.420 
ATOM   4385  C6   DA A 213     -55.888-189.900 -79.710 
ATOM   4386  N6   DA A 213     -55.053-190.548 -78.886 
ATOM   4387  N1   DA A 213     -55.419-189.435 -80.884 
ATOM   4388  C2   DA A 213     -56.253-188.791 -81.699 
ATOM   4389  N3   DA A 213     -57.530-188.521 -81.536 
ATOM   4390  C4   DA A 213     -57.974-188.997 -80.354 
ATOM   4391  P    DT A 214     -63.952-188.196 -82.865 
ATOM   4392  OP1  DT A 214     -64.940-187.095 -82.916 
ATOM   4393  OP2  DT A 214     -64.430-189.470 -82.284 
ATOM   4394  O5'  DT A 214     -63.364-188.461 -84.329 
ATOM   4395  C5'  DT A 214     -62.244-187.678 -84.783 
ATOM   4396  C4'  DT A 214     -61.234-188.572 -85.475 
ATOM   4397  O4'  DT A 214     -60.268-189.142 -84.546 
ATOM   4398  C3'  DT A 214     -61.809-189.788 -86.202 
ATOM   4399  O3'  DT A 214     -61.061-190.010 -87.391 
ATOM   4400  C2'  DT A 214     -61.566-190.958 -85.248 
ATOM   4401  C1'  DT A 214     -60.171-190.535 -84.801 
ATOM   4402  N1   DT A 214     -59.715-191.203 -83.550 
ATOM   4403  C2   DT A 214     -58.376-191.491 -83.447 
ATOM   4404  O2   DT A 214     -57.571-191.224 -84.322 
ATOM   4405  N3   DT A 214     -57.990-192.111 -82.273 
ATOM   4406  C4   DT A 214     -58.814-192.457 -81.222 
ATOM   4407  O4   DT A 214     -58.353-193.010 -80.221 
ATOM   4408  C5   DT A 214     -60.202-192.115 -81.423 
ATOM   4409  C7   DT A 214     -61.167-192.457 -80.326 
ATOM   4410  C6   DT A 214     -60.604-191.512 -82.554 
ATOM   4411  P    DA A 215     -61.831-190.457 -88.720 
ATOM   4412  OP1  DA A 215     -62.368-189.261 -89.408 
ATOM   4413  OP2  DA A 215     -62.814-191.513 -88.392 
ATOM   4414  O5'  DA A 215     -60.638-191.084 -89.582 
ATOM   4415  C5'  DA A 215     -59.304-190.570 -89.404 
ATOM   4416  C4'  DA A 215     -58.313-191.714 -89.338 
ATOM   4417  O4'  DA A 215     -58.137-192.219 -87.983 
ATOM   4418  C3'  DA A 215     -58.675-192.957 -90.151 
ATOM   4419  O3'  DA A 215     -57.485-193.512 -90.699 
ATOM   4420  C2'  DA A 215     -59.240-193.939 -89.125 
ATOM   4421  C1'  DA A 215     -58.236-193.635 -88.017 
ATOM   4422  N9   DA A 215     -58.670-194.100 -86.671 
ATOM   4423  C8   DA A 215     -59.934-194.147 -86.156 
ATOM   4424  N7   DA A 215     -59.990-194.607 -84.944 
ATOM   4425  C5   DA A 215     -58.667-194.885 -84.631 
ATOM   4426  C6   DA A 215     -58.056-195.402 -83.476 
ATOM   4427  N6   DA A 215     -58.733-195.746 -82.371 
ATOM   4428  N1   DA A 215     -56.720-195.554 -83.499 
ATOM   4429  C2   DA A 215     -56.052-195.210 -84.598 
ATOM   4430  N3   DA A 215     -56.511-194.720 -85.730 
ATOM   4431  C4   DA A 215     -57.852-194.579 -85.681 
ATOM   4432  P    DT A 216     -57.518-194.099 -92.188 
ATOM   4433  OP1  DT A 216     -57.328-193.000 -93.160 
ATOM   4434  OP2  DT A 216     -58.734-194.923 -92.369 
ATOM   4435  O5'  DT A 216     -56.226-195.044 -92.183 
ATOM   4436  C5'  DT A 216     -55.111-194.695 -91.342 
ATOM   4437  C4'  DT A 216     -54.588-195.931 -90.635 
ATOM   4438  O4'  DT A 216     -55.270-196.178 -89.373 
ATOM   4439  C3'  DT A 216     -54.737-197.246 -91.399 
ATOM   4440  O3'  DT A 216     -53.596-198.058 -91.145 
ATOM   4441  C2'  DT A 216     -55.961-197.919 -90.778 
ATOM   4442  C1'  DT A 216     -55.652-197.545 -89.331 
ATOM   4443  N1   DT A 216     -56.821-197.671 -88.416 
ATOM   4444  C2   DT A 216     -56.566-198.072 -87.127 
ATOM   4445  O2   DT A 216     -55.445-198.320 -86.719 
ATOM   4446  N3   DT A 216     -57.674-198.178 -86.309 
ATOM   4447  C4   DT A 216     -58.983-197.923 -86.665 
ATOM   4448  O4   DT A 216     -59.893-198.054 -85.845 
ATOM   4449  C5   DT A 216     -59.149-197.509 -88.039 
ATOM   4450  C7   DT A 216     -60.543-197.211 -88.509 
ATOM   4451  C6   DT A 216     -58.089-197.397 -88.856 
ATOM   4452  P    DC A 217     -52.973-198.917 -92.342 
ATOM   4453  OP1  DC A 217     -52.059-198.067 -93.138 
ATOM   4454  OP2  DC A 217     -54.060-199.583 -93.093 
ATOM   4455  O5'  DC A 217     -52.127-200.012 -91.538 
ATOM   4456  C5'  DC A 217     -51.576-199.663 -90.254 
ATOM   4457  C4'  DC A 217     -51.796-200.796 -89.271 
ATOM   4458  O4'  DC A 217     -53.076-200.693 -88.583 
ATOM   4459  C3'  DC A 217     -51.812-202.203 -89.869 
ATOM   4460  O3'  DC A 217     -51.193-203.099 -88.954 
ATOM   4461  C2'  DC A 217     -53.294-202.563 -89.973 
ATOM   4462  C1'  DC A 217     -53.717-201.958 -88.639 
ATOM   4463  N1   DC A 217     -55.186-201.738 -88.519 
ATOM   4464  C2   DC A 217     -55.769-201.907 -87.266 
ATOM   4465  O2   DC A 217     -55.050-202.229 -86.313 
ATOM   4466  N3   DC A 217     -57.106-201.712 -87.137 
ATOM   4467  C4   DC A 217     -57.850-201.363 -88.195 
ATOM   4468  N4   DC A 217     -59.150-201.184 -88.017 
ATOM   4469  C5   DC A 217     -57.270-201.185 -89.492 
ATOM   4470  C6   DC A 217     -55.932-201.385 -89.601 
ATOM   4471  P    DT A 218     -50.243-204.255 -89.523 
ATOM   4472  OP1  DT A 218     -48.884-203.715 -89.748 
ATOM   4473  OP2  DT A 218     -50.888-204.898 -90.688 
ATOM   4474  O5'  DT A 218     -50.218-205.277 -88.291 
ATOM   4475  C5'  DT A 218     -50.364-204.763 -86.953 
ATOM   4476  C4'  DT A 218     -51.316-205.638 -86.163 
ATOM   4477  O4'  DT A 218     -52.705-205.225 -86.313 
ATOM   4478  C3'  DT A 218     -51.330-207.119 -86.542 
ATOM   4479  O3'  DT A 218     -51.505-207.894 -85.362 
ATOM   4480  C2'  DT A 218     -52.571-207.282 -87.419 
ATOM   4481  C1'  DT A 218     -53.486-206.374 -86.603 
ATOM   4482  N1   DT A 218     -54.703-205.933 -87.339 
ATOM   4483  C2   DT A 218     -55.855-205.775 -86.606 
ATOM   4484  O2   DT A 218     -55.909-205.980 -85.405 
ATOM   4485  N3   DT A 218     -56.962-205.366 -87.321 
ATOM   4486  C4   DT A 218     -57.012-205.108 -88.676 
ATOM   4487  O4   DT A 218     -58.065-204.746 -89.206 
ATOM   4488  C5   DT A 218     -55.756-205.301 -89.359 
ATOM   4489  C7   DT A 218     -55.722-205.041 -90.838 
ATOM   4490  C6   DT A 218     -54.663-205.698 -88.689 
ATOM   4491  P    DC A 219     -50.686-209.261 -85.203 
ATOM   4492  OP1  DC A 219     -49.331-208.970 -84.684 
ATOM   4493  OP2  DC A 219     -50.746-210.024 -86.470 
ATOM   4494  O5'  DC A 219     -51.543-210.014 -84.081 
ATOM   4495  C5'  DC A 219     -52.251-209.231 -83.102 
ATOM   4496  C4'  DC A 219     -53.644-209.792 -82.898 
ATOM   4497  O4'  DC A 219     -54.611-209.227 -83.829 
ATOM   4498  C3'  DC A 219     -53.787-211.302 -83.089 
ATOM   4499  O3'  DC A 219     -54.726-211.798 -82.141 
ATOM   4500  C2'  DC A 219     -54.381-211.461 -84.488 
ATOM   4501  C1'  DC A 219     -55.356-210.291 -84.401 
ATOM   4502  N1   DC A 219     -55.869-209.838 -85.724 
ATOM   4503  C2   DC A 219     -57.180-209.372 -85.787 
ATOM   4504  O2   DC A 219     -57.857-209.353 -84.753 
ATOM   4505  N3   DC A 219     -57.666-208.955 -86.985 
ATOM   4506  C4   DC A 219     -56.901-208.992 -88.082 
ATOM   4507  N4   DC A 219     -57.421-208.574 -89.226 
ATOM   4508  C5   DC A 219     -55.550-209.468 -88.038 
ATOM   4509  C6   DC A 219     -55.082-209.881 -86.833 
ATOM   4510  P    DA A 220     -54.444-213.207 -81.435 
ATOM   4511  OP1  DA A 220     -53.541-213.010 -80.280 
ATOM   4512  OP2  DA A 220     -53.999-214.189 -82.448 
ATOM   4513  O5'  DA A 220     -55.907-213.597 -80.916 
ATOM   4514  C5'  DA A 220     -56.827-212.546 -80.566 
ATOM   4515  C4'  DA A 220     -58.203-212.857 -81.122 
ATOM   4516  O4'  DA A 220     -58.380-212.357 -82.478 
ATOM   4517  C3'  DA A 220     -58.560-214.339 -81.225 
ATOM   4518  O3'  DA A 220     -59.938-214.504 -80.919 
ATOM   4519  C2'  DA A 220     -58.345-214.687 -82.698 
ATOM   4520  C1'  DA A 220     -58.929-213.399 -83.271 
ATOM   4521  N9   DA A 220     -58.551-213.148 -84.690 
ATOM   4522  C8   DA A 220     -57.380-213.452 -85.322 
ATOM   4523  N7   DA A 220     -57.354-213.107 -86.572 
ATOM   4524  C5   DA A 220     -58.598-212.530 -86.787 
ATOM   4525  C6   DA A 220     -59.194-211.959 -87.922 
ATOM   4526  N6   DA A 220     -58.586-211.870 -89.113 
ATOM   4527  N1   DA A 220     -60.446-211.479 -87.790 
ATOM   4528  C2   DA A 220     -61.046-211.569 -86.604 
ATOM   4529  N3   DA A 220     -60.592-212.079 -85.480 
ATOM   4530  C4   DA A 220     -59.338-212.552 -85.640 
ATOM   4531  P    DG A 221     -60.395-215.772 -80.054 
ATOM   4532  OP1  DG A 221     -60.218-215.479 -78.614 
ATOM   4533  OP2  DG A 221     -59.717-216.986 -80.558 
ATOM   4534  O5'  DG A 221     -61.956-215.845 -80.401 
ATOM   4535  C5'  DG A 221     -62.659-214.628 -80.715 
ATOM   4536  C4'  DG A 221     -63.564-214.847 -81.911 
ATOM   4537  O4'  DG A 221     -62.883-214.605 -83.175 
ATOM   4538  C3'  DG A 221     -64.134-216.257 -82.064 
ATOM   4539  O3'  DG A 221     -65.464-216.165 -82.560 
ATOM   4540  C2'  DG A 221     -63.262-216.914 -83.133 
ATOM   4541  C1'  DG A 221     -63.151-215.695 -84.044 
ATOM   4542  N9   DG A 221     -62.039-215.784 -85.031 
ATOM   4543  C8   DG A 221     -60.797-216.367 -84.894 
ATOM   4544  N7   DG A 221     -60.043-216.273 -85.962 
ATOM   4545  C5   DG A 221     -60.841-215.579 -86.870 
ATOM   4546  C6   DG A 221     -60.568-215.175 -88.204 
ATOM   4547  O6   DG A 221     -59.549-215.350 -88.868 
ATOM   4548  N1   DG A 221     -61.656-214.493 -88.764 
ATOM   4549  C2   DG A 221     -62.851-214.234 -88.122 
ATOM   4550  N2   DG A 221     -63.766-213.567 -88.829 
ATOM   4551  N3   DG A 221     -63.105-214.613 -86.870 
ATOM   4552  C4   DG A 221     -62.060-215.276 -86.312 
ATOM   4553  P    DG A 222     -66.579-217.161 -81.987 
ATOM   4554  OP1  DG A 222     -67.126-216.618 -80.723 
ATOM   4555  OP2  DG A 222     -66.029-218.533 -81.920 
ATOM   4556  O5'  DG A 222     -67.692-217.083 -83.133 
ATOM   4557  C5'  DG A 222     -67.830-215.866 -83.890 
ATOM   4558  C4'  DG A 222     -67.993-216.188 -85.363 
ATOM   4559  O4'  DG A 222     -66.715-216.297 -86.053 
ATOM   4560  C3'  DG A 222     -68.697-217.507 -85.682 
ATOM   4561  O3'  DG A 222     -69.506-217.330 -86.838 
ATOM   4562  C2'  DG A 222     -67.566-218.477 -86.023 
ATOM   4563  C1'  DG A 222     -66.722-217.489 -86.823 
ATOM   4564  N9   DG A 222     -65.310-217.924 -87.014 
ATOM   4565  C8   DG A 222     -64.495-218.636 -86.161 
ATOM   4566  N7   DG A 222     -63.293-218.859 -86.634 
ATOM   4567  C5   DG A 222     -63.313-218.254 -87.889 
ATOM   4568  C6   DG A 222     -62.298-218.162 -88.877 
ATOM   4569  O6   DG A 222     -61.153-218.604 -88.846 
ATOM   4570  N1   DG A 222     -62.743-217.459 -90.005 
ATOM   4571  C2   DG A 222     -64.003-216.915 -90.159 
ATOM   4572  N2   DG A 222     -64.231-216.281 -91.311 
ATOM   4573  N3   DG A 222     -64.955-217.001 -89.231 
ATOM   4574  C4   DG A 222     -64.540-217.680 -88.131 
ATOM   4575  P    DC A 223     -70.944-218.029 -86.894 
ATOM   4576  OP1  DC A 223     -71.937-217.178 -86.199 
ATOM   4577  OP2  DC A 223     -70.837-219.425 -86.412 
ATOM   4578  O5'  DC A 223     -71.238-218.025 -88.466 
ATOM   4579  C5'  DC A 223     -70.679-216.974 -89.278 
ATOM   4580  C4'  DC A 223     -70.111-217.554 -90.558 
ATOM   4581  O4'  DC A 223     -68.724-217.972 -90.409 
ATOM   4582  C3'  DC A 223     -70.816-218.799 -91.095 
ATOM   4583  O3'  DC A 223     -70.832-218.742 -92.516 
ATOM   4584  C2'  DC A 223     -69.926-219.964 -90.665 
ATOM   4585  C1'  DC A 223     -68.592-219.280 -90.945 
ATOM   4586  N1   DC A 223     -67.431-219.937 -90.281 
ATOM   4587  C2   DC A 223     -66.212-219.933 -90.954 
ATOM   4588  O2   DC A 223     -66.144-219.390 -92.063 
ATOM   4589  N3   DC A 223     -65.141-220.528 -90.367 
ATOM   4590  C4   DC A 223     -65.256-221.105 -89.164 
ATOM   4591  N4   DC A 223     -64.183-221.671 -88.633 
ATOM   4592  C5   DC A 223     -66.501-221.120 -88.456 
ATOM   4593  C6   DC A 223     -67.559-220.521 -89.060 
ATOM   4594  P    DT A 224     -72.139-219.231 -93.299 
ATOM   4595  OP1  DT A 224     -73.127-218.130 -93.350 
ATOM   4596  OP2  DT A 224     -72.618-220.505 -92.718 
ATOM   4597  O5'  DT A 224     -71.551-219.495 -94.763 
ATOM   4598  C5'  DT A 224     -70.431-218.713 -95.217 
ATOM   4599  C4'  DT A 224     -69.421-219.607 -95.909 
ATOM   4600  O4'  DT A 224     -68.455-220.177 -94.980 
ATOM   4601  C3'  DT A 224     -69.996-220.822 -96.636 
ATOM   4602  O3'  DT A 224     -69.248-221.045 -97.825 
ATOM   4603  C2'  DT A 224     -69.754-221.993 -95.682 
ATOM   4604  C1'  DT A 224     -68.358-221.570 -95.235 
ATOM   4605  N1   DT A 224     -67.902-222.238 -93.984 
ATOM   4606  C2   DT A 224     -66.563-222.526 -93.881 
ATOM   4607  O2   DT A 224     -65.758-222.259 -94.756 
ATOM   4608  N3   DT A 224     -66.178-223.146 -92.707 
ATOM   4609  C4   DT A 224     -67.001-223.492 -91.656 
ATOM   4610  O4   DT A 224     -66.540-224.045 -90.655 
ATOM   4611  C5   DT A 224     -68.389-223.150 -91.857 
ATOM   4612  C7   DT A 224     -69.354-223.492 -90.760 
ATOM   4613  C6   DT A 224     -68.791-222.547 -92.988 
ATOM   4614  P    DA A 225     -70.018-221.492 -99.154 
ATOM   4615  OP1  DA A 225     -70.555-220.296 -99.842 
ATOM   4616  OP2  DA A 225     -71.001-222.548 -98.826 
ATOM   4617  O5'  DA A 225     -68.825-222.119-100.016 
ATOM   4618  C5'  DA A 225     -67.492-221.605 -99.838 
ATOM   4619  C4'  DA A 225     -66.500-222.749 -99.772 
ATOM   4620  O4'  DA A 225     -66.324-223.254 -98.417 
ATOM   4621  C3'  DA A 225     -66.862-223.992-100.585 
ATOM   4622  O3'  DA A 225     -65.672-224.546-101.133 
ATOM   4623  C2'  DA A 225     -67.427-224.974 -99.559 
ATOM   4624  C1'  DA A 225     -66.423-224.670 -98.451 
ATOM   4625  N9   DA A 225     -66.857-225.135 -97.105 
ATOM   4626  C8   DA A 225     -68.122-225.182 -96.590 
ATOM   4627  N7   DA A 225     -68.177-225.642 -95.378 
ATOM   4628  C5   DA A 225     -66.855-225.920 -95.065 
ATOM   4629  C6   DA A 225     -66.244-226.437 -93.910 
ATOM   4630  N6   DA A 225     -66.921-226.781 -92.805 
ATOM   4631  N1   DA A 225     -64.907-226.589 -93.933 
ATOM   4632  C2   DA A 225     -64.240-226.245 -95.032 
ATOM   4633  N3   DA A 225     -64.699-225.755 -96.164 
ATOM   4634  C4   DA A 225     -66.039-225.614 -96.115 
ATOM   4635  P    DA A 226     -65.705-225.134-102.622 
ATOM   4636  OP1  DA A 226     -65.515-224.035-103.594 
ATOM   4637  OP2  DA A 226     -66.921-225.958-102.803 
ATOM   4638  O5'  DA A 226     -64.413-226.078-102.617 
ATOM   4639  C5'  DA A 226     -63.298-225.730-101.776 
ATOM   4640  C4'  DA A 226     -62.775-226.966-101.069 
ATOM   4641  O4'  DA A 226     -63.458-227.213 -99.807 
ATOM   4642  C3'  DA A 226     -62.924-228.281-101.833 
ATOM   4643  O3'  DA A 226     -61.784-229.093-101.579 
ATOM   4644  C2'  DA A 226     -64.148-228.953-101.212 
ATOM   4645  C1'  DA A 226     -63.839-228.580 -99.765 
ATOM   4646  N9   DA A 226     -65.008-228.706 -98.850 
ATOM   4647  C8   DA A 226     -66.325-228.475 -99.122 
ATOM   4648  N7   DA A 226     -67.113-228.674 -98.111 
ATOM   4649  C5   DA A 226     -66.255-229.067 -97.092 
ATOM   4650  C6   DA A 226     -66.477-229.426 -95.753 
ATOM   4651  N6   DA A 226     -67.691-229.448 -95.184 
ATOM   4652  N1   DA A 226     -65.403-229.764 -95.016 
ATOM   4653  C2   DA A 226     -64.199-229.739 -95.586 
ATOM   4654  N3   DA A 226     -63.871-229.423 -96.820 
ATOM   4655  C4   DA A 226     -64.964-229.090 -97.536 
ATOM   4656  P    DT A 227     -61.160-229.952-102.776 
ATOM   4657  OP1  DT A 227     -60.246-229.102-103.572 
ATOM   4658  OP2  DT A 227     -62.247-230.618-103.527 
ATOM   4659  O5'  DT A 227     -60.314-231.047-101.972 
ATOM   4660  C5'  DT A 227     -59.764-230.698-100.688 
ATOM   4661  C4'  DT A 227     -59.984-231.831 -99.705 
ATOM   4662  O4'  DT A 227     -61.263-231.728 -99.017 
ATOM   4663  C3'  DT A 227     -59.999-233.238-100.303 
ATOM   4664  O3'  DT A 227     -59.381-234.133 -99.388 
ATOM   4665  C2'  DT A 227     -61.481-233.598-100.408 
ATOM   4666  C1'  DT A 227     -61.904-232.993 -99.073 
ATOM   4667  N1   DT A 227     -63.373-232.773 -98.953 
ATOM   4668  C2   DT A 227     -63.933-232.943 -97.711 
ATOM   4669  O2   DT A 227     -63.283-233.260 -96.728 
ATOM   4670  N3   DT A 227     -65.296-232.732 -97.639 
ATOM   4671  C4   DT A 227     -66.124-232.372 -98.683 
ATOM   4672  O4   DT A 227     -67.332-232.211 -98.496 
ATOM   4673  C5   DT A 227     -65.446-232.217 -99.947 
ATOM   4674  C7   DT A 227     -66.274-231.827-101.137 
ATOM   4675  C6   DT A 227     -64.121-232.417-100.045 
ATOM   4676  P    DG A 228     -58.431-235.290 -99.957 
ATOM   4677  OP1  DG A 228     -57.071-234.750-100.182 
ATOM   4678  OP2  DG A 228     -59.075-235.933-101.122 
ATOM   4679  O5'  DG A 228     -58.406-236.312 -98.725 
ATOM   4680  C5'  DG A 228     -58.551-235.798 -97.388 
ATOM   4681  C4'  DG A 228     -59.504-236.673 -96.597 
ATOM   4682  O4'  DG A 228     -60.892-236.259 -96.747 
ATOM   4683  C3'  DG A 228     -59.517-238.154 -96.976 
ATOM   4684  O3'  DG A 228     -59.692-238.929 -95.796 
ATOM   4685  C2'  DG A 228     -60.758-238.317 -97.854 
ATOM   4686  C1'  DG A 228     -61.673-237.409 -97.037 
ATOM   4687  N9   DG A 228     -62.890-236.967 -97.773 
ATOM   4688  C8   DG A 228     -63.044-236.686 -99.114 
ATOM   4689  N7   DG A 228     -64.258-236.319 -99.446 
ATOM   4690  C5   DG A 228     -64.958-236.361 -98.241 
ATOM   4691  C6   DG A 228     -66.318-236.068 -97.964 
ATOM   4692  O6   DG A 228     -67.200-235.705 -98.737 
ATOM   4693  N1   DG A 228     -66.613-236.241 -96.604 
ATOM   4694  C2   DG A 228     -65.711-236.644 -95.639 
ATOM   4695  N2   DG A 228     -66.189-236.748 -94.396 
ATOM   4696  N3   DG A 228     -64.435-236.918 -95.900 
ATOM   4697  C4   DG A 228     -64.133-236.756 -97.214 
ATOM   4698  P    DT A 229     -58.873-240.296 -95.638 
ATOM   4699  OP1  DT A 229     -57.518-240.005 -95.118 
ATOM   4700  OP2  DT A 229     -58.933-241.059 -96.904 
ATOM   4701  O5'  DT A 229     -59.730-241.048 -94.515 
ATOM   4702  C5'  DT A 229     -60.438-240.266 -93.536 
ATOM   4703  C4'  DT A 229     -61.831-240.827 -93.332 
ATOM   4704  O4'  DT A 229     -62.798-240.262 -94.263 
ATOM   4705  C3'  DT A 229     -61.975-242.336 -93.523 
ATOM   4706  O3'  DT A 229     -62.913-242.833 -92.575 
ATOM   4707  C2'  DT A 229     -62.568-242.496 -94.922 
ATOM   4708  C1'  DT A 229     -63.543-241.326 -94.835 
ATOM   4709  N1   DT A 229     -64.056-240.873 -96.158 
ATOM   4710  C2   DT A 229     -65.351-240.416 -96.204 
ATOM   4711  O2   DT A 229     -66.073-240.370 -95.223 
ATOM   4712  N3   DT A 229     -65.792-240.005 -97.448 
ATOM   4713  C4   DT A 229     -65.062-240.014 -98.619 
ATOM   4714  O4   DT A 229     -65.565-239.622 -99.673 
ATOM   4715  C5   DT A 229     -63.714-240.511 -98.470 
ATOM   4716  C7   DT A 229     -62.852-240.555 -99.697 
ATOM   4717  C6   DT A 229     -63.260-240.917 -97.273 
ATOM   4718  P    DC A 230     -62.631-244.242 -91.869 
ATOM   4719  OP1  DC A 230     -61.728-244.045 -90.714 
ATOM   4720  OP2  DC A 230     -62.186-245.224 -92.882 
ATOM   4721  O5'  DC A 230     -64.094-244.632 -91.350 
ATOM   4722  C5'  DC A 230     -65.015-243.581 -91.000 
ATOM   4723  C4'  DC A 230     -66.390-243.891 -91.556 
ATOM   4724  O4'  DC A 230     -66.567-243.392 -92.912 
ATOM   4725  C3'  DC A 230     -66.747-245.374 -91.660 
ATOM   4726  O3'  DC A 230     -68.126-245.539 -91.353 
ATOM   4727  C2'  DC A 230     -66.532-245.722 -93.133 
ATOM   4728  C1'  DC A 230     -67.116-244.434 -93.705 
ATOM   4729  N1   DC A 230     -66.738-244.183 -95.124 
ATOM   4730  C2   DC A 230     -67.676-243.561 -95.945 
ATOM   4731  O2   DC A 230     -68.771-243.245 -95.467 
ATOM   4732  N3   DC A 230     -67.352-243.325 -97.243 
ATOM   4733  C4   DC A 230     -66.154-243.683 -97.723 
ATOM   4734  N4   DC A 230     -65.885-243.430 -98.994 
ATOM   4735  C5   DC A 230     -65.175-244.324 -96.895 
ATOM   4736  C6   DC A 230     -65.519-244.552 -95.601 
ATOM   4737  P    DG A 231     -68.582-246.806 -90.488 
ATOM   4738  OP1  DG A 231     -68.406-246.514 -89.048 
ATOM   4739  OP2  DG A 231     -67.904-248.021 -90.992 
ATOM   4740  O5'  DG A 231     -70.143-246.879 -90.835 
ATOM   4741  C5'  DG A 231     -70.846-245.663 -91.149 
ATOM   4742  C4'  DG A 231     -71.751-245.882 -92.345 
ATOM   4743  O4'  DG A 231     -71.070-245.640 -93.609 
ATOM   4744  C3'  DG A 231     -72.322-247.292 -92.498 
ATOM   4745  O3'  DG A 231     -73.652-247.199 -92.994 
ATOM   4746  C2'  DG A 231     -71.449-247.949 -93.567 
ATOM   4747  C1'  DG A 231     -71.338-246.730 -94.478 
ATOM   4748  N9   DG A 231     -70.226-246.819 -95.465 
ATOM   4749  C8   DG A 231     -68.985-247.402 -95.328 
ATOM   4750  N7   DG A 231     -68.230-247.308 -96.396 
ATOM   4751  C5   DG A 231     -69.028-246.613 -97.304 
ATOM   4752  C6   DG A 231     -68.755-246.210 -98.638 
ATOM   4753  O6   DG A 231     -67.736-246.385 -99.302 
ATOM   4754  N1   DG A 231     -69.843-245.528 -99.198 
ATOM   4755  C2   DG A 231     -71.038-245.269 -98.556 
ATOM   4756  N2   DG A 231     -71.953-244.602 -99.264 
ATOM   4757  N3   DG A 231     -71.292-245.647 -97.304 
ATOM   4758  C4   DG A 231     -70.247-246.311 -96.746 
ATOM   4759  P    DT A 232     -74.766-248.195 -92.421 
ATOM   4760  OP1  DT A 232     -75.313-247.653 -91.157 
ATOM   4761  OP2  DT A 232     -74.217-249.568 -92.354 
ATOM   4762  O5'  DT A 232     -75.879-248.118 -93.567 
ATOM   4763  C5'  DT A 232     -76.018-246.901 -94.325 
ATOM   4764  C4'  DT A 232     -76.180-247.223 -95.797 
ATOM   4765  O4'  DT A 232     -74.902-247.332 -96.487 
ATOM   4766  C3'  DT A 232     -76.884-248.542 -96.116 
ATOM   4767  O3'  DT A 232     -77.693-248.365 -97.272 
ATOM   4768  C2'  DT A 232     -75.753-249.512 -96.457 
ATOM   4769  C1'  DT A 232     -74.909-248.524 -97.257 
ATOM   4770  N1   DT A 232     -73.498-248.959 -97.448 
ATOM   4771  C2   DT A 232     -72.894-248.619 -98.635 
ATOM   4772  O2   DT A 232     -73.461-247.991 -99.511 
ATOM   4773  N3   DT A 232     -71.585-249.041 -98.776 
ATOM   4774  C4   DT A 232     -70.851-249.755 -97.852 
ATOM   4775  O4   DT A 232     -69.685-250.077 -98.092 
ATOM   4776  C5   DT A 232     -71.571-250.065 -96.640 
ATOM   4777  C7   DT A 232     -70.843-250.841 -95.581 
ATOM   4778  C6   DT A 232     -72.843-249.668 -96.475 
ATOM   4779  P    DC A 233     -79.132-249.064 -97.328 
ATOM   4780  OP1  DC A 233     -80.124-248.213 -96.633 
ATOM   4781  OP2  DC A 233     -79.024-250.459 -96.846 
ATOM   4782  O5'  DC A 233     -79.425-249.060 -98.900 
ATOM   4783  C5'  DC A 233     -78.867-248.009 -99.712 
ATOM   4784  C4'  DC A 233     -78.298-248.589-100.992 
ATOM   4785  O4'  DC A 233     -76.912-249.007-100.844 
ATOM   4786  C3'  DC A 233     -79.003-249.833-101.529 
ATOM   4787  O3'  DC A 233     -79.019-249.777-102.950 
ATOM   4788  C2'  DC A 233     -78.113-250.999-101.099 
ATOM   4789  C1'  DC A 233     -76.779-250.315-101.379 
ATOM   4790  N1   DC A 233     -75.618-250.972-100.715 
ATOM   4791  C2   DC A 233     -74.399-250.968-101.388 
ATOM   4792  O2   DC A 233     -74.331-250.425-102.497 
ATOM   4793  N3   DC A 233     -73.328-251.562-100.801 
ATOM   4794  C4   DC A 233     -73.443-252.140 -99.598 
ATOM   4795  N4   DC A 233     -72.371-252.706 -99.067 
ATOM   4796  C5   DC A 233     -74.689-252.155 -98.890 
ATOM   4797  C6   DC A 233     -75.746-251.556 -99.494 
ATOM   4798  P    DT A 234     -80.326-250.266-103.733 
ATOM   4799  OP1  DT A 234     -81.314-249.165-103.784 
ATOM   4800  OP2  DT A 234     -80.805-251.540-103.152 
ATOM   4801  O5'  DT A 234     -79.738-250.530-105.197 
ATOM   4802  C5'  DT A 234     -78.618-249.748-105.651 
ATOM   4803  C4'  DT A 234     -77.608-250.642-106.343 
ATOM   4804  O4'  DT A 234     -76.642-251.212-105.414 
ATOM   4805  C3'  DT A 234     -78.183-251.857-107.070 
ATOM   4806  O3'  DT A 234     -77.435-252.080-108.259 
ATOM   4807  C2'  DT A 234     -77.941-253.028-106.116 
ATOM   4808  C1'  DT A 234     -76.545-252.605-105.669 
ATOM   4809  N1   DT A 234     -76.089-253.273-104.418 
ATOM   4810  C2   DT A 234     -74.750-253.561-104.315 
ATOM   4811  O2   DT A 234     -73.945-253.294-105.190 
ATOM   4812  N3   DT A 234     -74.365-254.181-103.141 
ATOM   4813  C4   DT A 234     -75.188-254.527-102.090 
ATOM   4814  O4   DT A 234     -74.727-255.080-101.089 
ATOM   4815  C5   DT A 234     -76.576-254.185-102.291 
ATOM   4816  C7   DT A 234     -77.541-254.527-101.194 
ATOM   4817  C6   DT A 234     -76.978-253.582-103.422 
ATOM   4818  P    DG A 235     -78.206-252.527-109.588 
ATOM   4819  OP1  DG A 235     -78.743-251.331-110.276 
ATOM   4820  OP2  DG A 235     -79.189-253.583-109.260 
ATOM   4821  O5'  DG A 235     -77.012-253.154-110.450 
ATOM   4822  C5'  DG A 235     -75.679-252.640-110.272 
ATOM   4823  C4'  DG A 235     -74.687-253.784-110.206 
ATOM   4824  O4'  DG A 235     -74.512-254.289-108.851 
ATOM   4825  C3'  DG A 235     -75.049-255.027-111.019 
ATOM   4826  O3'  DG A 235     -73.859-255.581-111.567 
ATOM   4827  C2'  DG A 235     -75.614-256.009-109.993 
ATOM   4828  C1'  DG A 235     -74.610-255.704-108.885 
ATOM   4829  N9   DG A 235     -75.044-256.170-107.539 
ATOM   4830  C8   DG A 235     -76.313-256.225-107.003 
ATOM   4831  N7   DG A 235     -76.356-256.691-105.778 
ATOM   4832  C5   DG A 235     -75.021-256.964-105.481 
ATOM   4833  C6   DG A 235     -74.437-257.488-104.300 
ATOM   4834  O6   DG A 235     -74.986-257.825-103.253 
ATOM   4835  N1   DG A 235     -73.045-257.607-104.425 
ATOM   4836  C2   DG A 235     -72.315-257.263-105.545 
ATOM   4837  N2   DG A 235     -70.996-257.451-105.466 
ATOM   4838  N3   DG A 235     -72.865-256.770-106.654 
ATOM   4839  C4   DG A 235     -74.213-256.650-106.549 
ATOM   4840  P    DT A 236     -73.893-256.169-113.056 
ATOM   4841  OP1  DT A 236     -73.703-255.069-114.028 
ATOM   4842  OP2  DT A 236     -75.108-256.993-113.237 
ATOM   4843  O5'  DT A 236     -72.600-257.113-113.051 
ATOM   4844  C5'  DT A 236     -71.485-256.765-112.210 
ATOM   4845  C4'  DT A 236     -70.962-258.000-111.503 
ATOM   4846  O4'  DT A 236     -71.645-258.248-110.241 
ATOM   4847  C3'  DT A 236     -71.111-259.316-112.267 
ATOM   4848  O3'  DT A 236     -69.971-260.128-112.013 
ATOM   4849  C2'  DT A 236     -72.335-259.988-111.646 
ATOM   4850  C1'  DT A 236     -72.026-259.615-110.199 
ATOM   4851  N1   DT A 236     -73.195-259.741-109.284 
ATOM   4852  C2   DT A 236     -72.940-260.142-107.995 
ATOM   4853  O2   DT A 236     -71.819-260.389-107.587 
ATOM   4854  N3   DT A 236     -74.048-260.248-107.177 
ATOM   4855  C4   DT A 236     -75.357-259.993-107.533 
ATOM   4856  O4   DT A 236     -76.267-260.123-106.713 
ATOM   4857  C5   DT A 236     -75.523-259.579-108.907 
ATOM   4858  C7   DT A 236     -76.917-259.281-109.377 
ATOM   4859  C6   DT A 236     -74.464-259.467-109.724 
ATOM   4860  P    DA A 237     -69.347-260.987-113.210 
ATOM   4861  OP1  DA A 237     -68.433-260.137-114.006 
ATOM   4862  OP2  DA A 237     -70.434-261.653-113.961 
ATOM   4863  O5'  DA A 237     -68.501-262.082-112.406 
ATOM   4864  C5'  DA A 237     -67.951-261.733-111.122 
ATOM   4865  C4'  DA A 237     -68.171-262.866-110.139 
ATOM   4866  O4'  DA A 237     -69.450-262.763-109.451 
ATOM   4867  C3'  DA A 237     -68.186-264.272-110.737 
ATOM   4868  O3'  DA A 237     -67.568-265.168-109.822 
ATOM   4869  C2'  DA A 237     -69.669-264.632-110.842 
ATOM   4870  C1'  DA A 237     -70.092-264.028-109.507 
ATOM   4871  N9   DA A 237     -71.560-263.808-109.388 
ATOM   4872  C8   DA A 237     -72.446-263.453-110.364 
ATOM   4873  N7   DA A 237     -73.669-263.339-109.946 
ATOM   4874  C5   DA A 237     -73.590-263.638-108.593 
ATOM   4875  C6   DA A 237     -74.558-263.692-107.577 
ATOM   4876  N6   DA A 237     -75.857-263.433-107.778 
ATOM   4877  N1   DA A 237     -74.139-264.024-106.341 
ATOM   4878  C2   DA A 237     -72.846-264.281-106.147 
ATOM   4879  N3   DA A 237     -71.858-264.262-107.014 
ATOM   4880  C4   DA A 237     -72.302-263.927-108.242 
ATOM   4881  P    DT A 238     -66.618-266.325-110.391 
ATOM   4882  OP1  DT A 238     -65.258-265.785-110.616 
ATOM   4883  OP2  DT A 238     -67.263-266.968-111.556 
ATOM   4884  O5'  DT A 238     -66.593-267.347-109.159 
ATOM   4885  C5'  DT A 238     -66.738-266.833-107.822 
ATOM   4886  C4'  DT A 238     -67.691-267.708-107.031 
ATOM   4887  O4'  DT A 238     -69.079-267.294-107.181 
ATOM   4888  C3'  DT A 238     -67.704-269.188-107.410 
ATOM   4889  O3'  DT A 238     -67.880-269.964-106.230 
ATOM   4890  C2'  DT A 238     -68.945-269.352-108.288 
ATOM   4891  C1'  DT A 238     -69.860-268.444-107.471 
ATOM   4892  N1   DT A 238     -71.077-268.002-108.207 
ATOM   4893  C2   DT A 238     -72.229-267.845-107.474 
ATOM   4894  O2   DT A 238     -72.283-268.049-106.273 
ATOM   4895  N3   DT A 238     -73.337-267.436-108.189 
ATOM   4896  C4   DT A 238     -73.387-267.177-109.544 
ATOM   4897  O4   DT A 238     -74.440-266.816-110.074 
ATOM   4898  C5   DT A 238     -72.130-267.371-110.227 
ATOM   4899  C7   DT A 238     -72.096-267.111-111.706 
ATOM   4900  C6   DT A 238     -71.037-267.768-109.557 
ATOM   4901  P    DA A 239     -67.060-271.331-106.072 
ATOM   4902  OP1  DA A 239     -65.706-271.040-105.552 
ATOM   4903  OP2  DA A 239     -67.121-272.094-107.338 
ATOM   4904  O5'  DA A 239     -67.917-272.083-104.949 
ATOM   4905  C5'  DA A 239     -68.625-271.300-103.970 
ATOM   4906  C4'  DA A 239     -70.019-271.861-103.766 
ATOM   4907  O4'  DA A 239     -70.985-271.297-104.697 
ATOM   4908  C3'  DA A 239     -70.162-273.371-103.957 
ATOM   4909  O3'  DA A 239     -71.100-273.867-103.010 
ATOM   4910  C2'  DA A 239     -70.755-273.530-105.356 
ATOM   4911  C1'  DA A 239     -71.731-272.361-105.269 
ATOM   4912  N9   DA A 239     -72.243-271.908-106.592 
ATOM   4913  C8   DA A 239     -71.592-271.884-107.792 
ATOM   4914  N7   DA A 239     -72.311-271.432-108.772 
ATOM   4915  C5   DA A 239     -73.531-271.133-108.180 
ATOM   4916  C6   DA A 239     -74.730-270.612-108.693 
ATOM   4917  N6   DA A 239     -74.903-270.284-109.981 
ATOM   4918  N1   DA A 239     -75.749-270.439-107.831 
ATOM   4919  C2   DA A 239     -75.571-270.766-106.552 
ATOM   4920  N3   DA A 239     -74.504-271.258-105.961 
ATOM   4921  C4   DA A 239     -73.499-271.422-106.846 
ATOM   4922  P    DG A 240     -70.819-275.276-102.303 
ATOM   4923  OP1  DG A 240     -69.915-275.080-101.148 
ATOM   4924  OP2  DG A 240     -70.373-276.258-103.316 
ATOM   4925  O5'  DG A 240     -72.281-275.667-101.784 
ATOM   4926  C5'  DG A 240     -73.202-274.616-101.435 
ATOM   4927  C4'  DG A 240     -74.577-274.926-101.990 
ATOM   4928  O4'  DG A 240     -74.754-274.427-103.347 
ATOM   4929  C3'  DG A 240     -74.934-276.409-102.094 
ATOM   4930  O3'  DG A 240     -76.313-276.574-101.787 
ATOM   4931  C2'  DG A 240     -74.719-276.757-103.567 
ATOM   4932  C1'  DG A 240     -75.303-275.468-104.139 
ATOM   4933  N9   DG A 240     -74.926-275.218-105.558 
ATOM   4934  C8   DG A 240     -73.751-275.518-106.213 
ATOM   4935  N7   DG A 240     -73.738-275.162-107.475 
ATOM   4936  C5   DG A 240     -74.993-274.587-107.670 
ATOM   4937  C6   DG A 240     -75.565-274.017-108.837 
ATOM   4938  O6   DG A 240     -75.074-273.899-109.956 
ATOM   4939  N1   DG A 240     -76.864-273.549-108.594 
ATOM   4940  C2   DG A 240     -77.522-273.623-107.382 
ATOM   4941  N2   DG A 240     -78.759-273.119-107.355 
ATOM   4942  N3   DG A 240     -76.985-274.158-106.288 
ATOM   4943  C4   DG A 240     -75.725-274.617-106.507 
ATOM   4944  P    DT A 241     -76.769-277.841-100.922 
ATOM   4945  OP1  DT A 241     -76.593-277.549 -99.482 
ATOM   4946  OP2  DT A 241     -76.091-279.056-101.426 
ATOM   4947  O5'  DT A 241     -78.330-277.914-101.269 
ATOM   4948  C5'  DT A 241     -79.033-276.698-101.583 
ATOM   4949  C4'  DT A 241     -79.939-276.917-102.779 
ATOM   4950  O4'  DT A 241     -79.258-276.675-104.043 
ATOM   4951  C3'  DT A 241     -80.509-278.327-102.932 
ATOM   4952  O3'  DT A 241     -81.839-278.234-103.428 
ATOM   4953  C2'  DT A 241     -79.637-278.984-104.001 
ATOM   4954  C1'  DT A 241     -79.525-277.765-104.912 
ATOM   4955  N1   DT A 241     -78.413-277.854-105.899 
ATOM   4956  C2   DT A 241     -78.623-277.284-107.131 
ATOM   4957  O2   DT A 241     -79.661-276.723-107.435 
ATOM   4958  N3   DT A 241     -77.570-277.387-108.020 
ATOM   4959  C4   DT A 241     -76.356-277.997-107.782 
ATOM   4960  O4   DT A 241     -75.488-278.026-108.658 
ATOM   4961  C5   DT A 241     -76.229-278.566-106.462 
ATOM   4962  C7   DT A 241     -74.938-279.250-106.120 
ATOM   4963  C6   DT A 241     -77.237-278.481-105.578 
ATOM   4964  P    DG A 242     -82.953-279.230-102.855 
ATOM   4965  OP1  DG A 242     -83.500-278.688-101.592 
ATOM   4966  OP2  DG A 242     -82.404-280.603-102.788 
ATOM   4967  O5'  DG A 242     -84.066-279.153-104.001 
ATOM   4968  C5'  DG A 242     -84.205-277.936-104.759 
ATOM   4969  C4'  DG A 242     -84.368-278.258-106.231 
ATOM   4970  O4'  DG A 242     -83.089-278.367-106.921 
ATOM   4971  C3'  DG A 242     -85.071-279.577-106.550 
ATOM   4972  O3'  DG A 242     -85.880-279.400-107.707 
ATOM   4973  C2'  DG A 242     -83.941-280.547-106.891 
ATOM   4974  C1'  DG A 242     -83.096-279.559-107.691 
ATOM   4975  N9   DG A 242     -81.685-279.994-107.882 
ATOM   4976  C8   DG A 242     -80.869-280.706-107.029 
ATOM   4977  N7   DG A 242     -79.668-280.929-107.502 
ATOM   4978  C5   DG A 242     -79.688-280.324-108.758 
ATOM   4979  C6   DG A 242     -78.673-280.232-109.745 
ATOM   4980  O6   DG A 242     -77.527-280.674-109.714 
ATOM   4981  N1   DG A 242     -79.117-279.529-110.873 
ATOM   4982  C2   DG A 242     -80.377-278.985-111.027 
ATOM   4983  N2   DG A 242     -80.606-278.350-112.179 
ATOM   4984  N3   DG A 242     -81.330-279.071-110.100 
ATOM   4985  C4   DG A 242     -80.914-279.750-108.999 
ATOM   4986  P    DT A 243     -87.319-280.099-107.762 
ATOM   4987  OP1  DT A 243     -88.311-279.248-107.067 
ATOM   4988  OP2  DT A 243     -87.212-281.494-107.280 
ATOM   4989  O5'  DT A 243     -87.612-280.095-109.334 
ATOM   4990  C5'  DT A 243     -87.054-279.043-110.146 
ATOM   4991  C4'  DT A 243     -86.485-279.623-111.426 
ATOM   4992  O4'  DT A 243     -85.099-280.042-111.278 
ATOM   4993  C3'  DT A 243     -87.190-280.868-111.963 
ATOM   4994  O3'  DT A 243     -87.206-280.812-113.384 
ATOM   4995  C2'  DT A 243     -86.300-282.034-111.533 
ATOM   4996  C1'  DT A 243     -84.966-281.350-111.813 
ATOM   4997  N1   DT A 243     -83.805-282.007-111.150 
ATOM   4998  C2   DT A 243     -82.610-281.995-111.826 
ATOM   4999  O2   DT A 243     -82.472-281.478-112.922 
ATOM   5000  N3   DT A 243     -81.556-282.613-111.181 
ATOM   5001  C4   DT A 243     -81.600-283.227-109.946 
ATOM   5002  O4   DT A 243     -80.590-283.748-109.469 
ATOM   5003  C5   DT A 243     -82.898-283.188-109.314 
ATOM   5004  C7   DT A 243     -83.033-283.834-107.967 
ATOM   5005  C6   DT A 243     -83.939-282.594-109.919 
ATOM   5006  P    DA A 244     -88.514-281.301-114.167 
ATOM   5007  OP1  DA A 244     -89.501-280.200-114.218 
ATOM   5008  OP2  DA A 244     -88.992-282.575-113.586 
ATOM   5009  O5'  DA A 244     -87.925-281.565-115.631 
ATOM   5010  C5'  DA A 244     -86.805-280.782-116.085 
ATOM   5011  C4'  DA A 244     -85.796-281.677-116.777 
ATOM   5012  O4'  DA A 244     -84.829-282.247-115.848 
ATOM   5013  C3'  DA A 244     -86.371-282.892-117.504 
ATOM   5014  O3'  DA A 244     -85.622-283.115-118.693 
ATOM   5015  C2'  DA A 244     -86.128-284.063-116.550 
ATOM   5016  C1'  DA A 244     -84.732-283.640-116.103 
ATOM   5017  N9   DA A 244     -84.276-284.308-114.852 
ATOM   5018  C8   DA A 244     -85.022-284.683-113.770 
ATOM   5019  N7   DA A 244     -84.332-285.248-112.829 
ATOM   5020  C5   DA A 244     -83.033-285.250-113.320 
ATOM   5021  C6   DA A 244     -81.820-285.716-112.788 
ATOM   5022  N6   DA A 244     -81.714-286.299-111.586 
ATOM   5023  N1   DA A 244     -80.714-285.561-113.540 
ATOM   5024  C2   DA A 244     -80.826-284.981-114.734 
ATOM   5025  N3   DA A 244     -81.897-284.509-115.331 
ATOM   5026  C4   DA A 244     -82.990-284.676-114.558 
ATOM   5027  P    DT A 245     -86.393-283.562-120.022 
ATOM   5028  OP1  DT A 245     -86.930-282.366-120.710 
ATOM   5029  OP2  DT A 245     -87.376-284.618-119.694 
ATOM   5030  O5'  DT A 245     -85.199-284.188-120.884 
ATOM   5031  C5'  DT A 245     -83.866-283.674-120.706 
ATOM   5032  C4'  DT A 245     -82.874-284.819-120.640 
ATOM   5033  O4'  DT A 245     -82.699-285.324-119.285 
ATOM   5034  C3'  DT A 245     -83.237-286.061-121.453 
ATOM   5035  O3'  DT A 245     -82.047-286.616-122.001 
ATOM   5036  C2'  DT A 245     -83.801-287.044-120.427 
ATOM   5037  C1'  DT A 245     -82.797-286.739-119.319 
ATOM   5038  N1   DT A 245     -83.231-287.204-117.973 
ATOM   5039  C2   DT A 245     -82.251-287.650-117.119 
ATOM   5040  O2   DT A 245     -81.071-287.676-117.420 
ATOM   5041  N3   DT A 245     -82.692-288.075-115.880 
ATOM   5042  C4   DT A 245     -83.999-288.089-115.437 
ATOM   5043  O4   DT A 245     -84.271-288.492-114.304 
ATOM   5044  C5   DT A 245     -84.954-287.603-116.403 
ATOM   5045  C7   DT A 245     -86.400-287.585-116.000 
ATOM   5046  C6   DT A 245     -84.555-287.185-117.615 
ATOM   5047  P    DG A 246     -82.080-287.204-123.490 
ATOM   5048  OP1  DG A 246     -81.890-286.104-124.462 
ATOM   5049  OP2  DG A 246     -83.295-288.028-123.671 
ATOM   5050  O5'  DG A 246     -80.787-288.148-123.485 
ATOM   5051  C5'  DG A 246     -79.672-287.800-122.644 
ATOM   5052  C4'  DG A 246     -79.149-289.035-121.937 
ATOM   5053  O4'  DG A 246     -79.832-289.283-120.675 
ATOM   5054  C3'  DG A 246     -79.298-290.351-122.701 
ATOM   5055  O3'  DG A 246     -78.158-291.163-122.447 
ATOM   5056  C2'  DG A 246     -80.522-291.023-122.080 
ATOM   5057  C1'  DG A 246     -80.213-290.650-120.633 
ATOM   5058  N9   DG A 246     -81.382-290.776-119.718 
ATOM   5059  C8   DG A 246     -82.716-290.547-119.975 
ATOM   5060  N7   DG A 246     -83.501-290.752-118.944 
ATOM   5061  C5   DG A 246     -82.624-291.145-117.934 
ATOM   5062  C6   DG A 246     -82.884-291.503-116.585 
ATOM   5063  O6   DG A 246     -83.960-291.547-115.995 
ATOM   5064  N1   DG A 246     -81.703-291.836-115.907 
ATOM   5065  C2   DG A 246     -80.437-291.824-116.460 
ATOM   5066  N2   DG A 246     -79.439-292.174-115.644 
ATOM   5067  N3   DG A 246     -80.194-291.488-117.725 
ATOM   5068  C4   DG A 246     -81.329-291.163-118.396 
ATOM   5069  P    DC A 247     -77.534-292.022-123.644 
ATOM   5070  OP1  DC A 247     -76.620-291.172-124.440 
ATOM   5071  OP2  DC A 247     -78.621-292.687-124.395 
ATOM   5072  O5'  DC A 247     -76.689-293.117-122.840 
ATOM   5073  C5'  DC A 247     -76.138-292.768-121.556 
ATOM   5074  C4'  DC A 247     -76.358-293.901-120.573 
ATOM   5075  O4'  DC A 247     -77.638-293.798-119.885 
ATOM   5076  C3'  DC A 247     -76.373-295.307-121.171 
ATOM   5077  O3'  DC A 247     -75.755-296.203-120.256 
ATOM   5078  C2'  DC A 247     -77.856-295.667-121.276 
ATOM   5079  C1'  DC A 247     -78.279-295.063-119.941 
ATOM   5080  N1   DC A 247     -79.747-294.843-119.822 
ATOM   5081  C2   DC A 247     -80.330-295.011-118.568 
ATOM   5082  O2   DC A 247     -79.611-295.333-117.615 
ATOM   5083  N3   DC A 247     -81.667-294.816-118.439 
ATOM   5084  C4   DC A 247     -82.411-294.468-119.497 
ATOM   5085  N4   DC A 247     -83.711-294.289-119.320 
ATOM   5086  C5   DC A 247     -81.832-294.290-120.794 
ATOM   5087  C6   DC A 247     -80.494-294.490-120.903 
ATOM   5088  P    DC A 248     -74.805-297.360-120.825 
ATOM   5089  OP1  DC A 248     -73.445-296.820-121.050 
ATOM   5090  OP2  DC A 248     -75.450-298.003-121.990 
ATOM   5091  O5'  DC A 248     -74.780-298.382-119.593 
ATOM   5092  C5'  DC A 248     -74.925-297.868-118.256 
ATOM   5093  C4'  DC A 248     -75.878-298.743-117.465 
ATOM   5094  O4'  DC A 248     -77.267-298.329-117.615 
ATOM   5095  C3'  DC A 248     -75.892-300.223-117.844 
ATOM   5096  O3'  DC A 248     -76.067-300.999-116.664 
ATOM   5097  C2'  DC A 248     -77.133-300.387-118.722 
ATOM   5098  C1'  DC A 248     -78.047-299.478-117.905 
ATOM   5099  N1   DC A 248     -79.264-299.037-118.641 
ATOM   5100  C2   DC A 248     -80.440-298.873-117.912 
ATOM   5101  O2   DC A 248     -80.424-299.098-116.696 
ATOM   5102  N3   DC A 248     -81.561-298.472-118.565 
ATOM   5103  C4   DC A 248     -81.537-298.239-119.884 
ATOM   5104  N4   DC A 248     -82.657-297.849-120.473 
ATOM   5105  C5   DC A 248     -80.338-298.402-120.651 
ATOM   5106  C6   DC A 248     -79.229-298.804-119.981 
ATOM   5107  P    DG A 249     -75.248-302.366-116.506 
ATOM   5108  OP1  DG A 249     -73.893-302.074-115.986 
ATOM   5109  OP2  DG A 249     -75.308-303.129-117.772 
ATOM   5110  O5'  DG A 249     -76.104-303.118-115.383 
ATOM   5111  C5'  DG A 249     -76.812-302.335-114.404 
ATOM   5112  C4'  DG A 249     -78.206-302.896-114.200 
ATOM   5113  O4'  DG A 249     -79.172-302.332-115.131 
ATOM   5114  C3'  DG A 249     -78.349-304.406-114.391 
ATOM   5115  O3'  DG A 249     -79.287-304.902-113.444 
ATOM   5116  C2'  DG A 249     -78.942-304.565-115.790 
ATOM   5117  C1'  DG A 249     -79.918-303.396-115.703 
ATOM   5118  N9   DG A 249     -80.431-302.943-117.026 
ATOM   5119  C8   DG A 249     -79.789-302.912-118.245 
ATOM   5120  N7   DG A 249     -80.527-302.453-119.226 
ATOM   5121  C5   DG A 249     -81.745-302.159-118.614 
ATOM   5122  C6   DG A 249     -82.940-301.631-119.166 
ATOM   5123  O6   DG A 249     -83.175-301.308-120.327 
ATOM   5124  N1   DG A 249     -83.937-301.490-118.189 
ATOM   5125  C2   DG A 249     -83.795-301.816-116.855 
ATOM   5126  N2   DG A 249     -84.864-301.606-116.083 
ATOM   5127  N3   DG A 249     -82.672-302.311-116.338 
ATOM   5128  C4   DG A 249     -81.696-302.454-117.272 
ATOM   5129  P    DT A 250     -79.006-306.311-112.737 
ATOM   5130  OP1  DT A 250     -78.103-306.115-111.582 
ATOM   5131  OP2  DT A 250     -78.560-307.293-113.750 
ATOM   5132  O5'  DT A 250     -80.469-306.701-112.218 
ATOM   5133  C5'  DT A 250     -81.389-305.651-111.869 
ATOM   5134  C4'  DT A 250     -82.765-305.961-112.424 
ATOM   5135  O4'  DT A 250     -82.942-305.462-113.781 
ATOM   5136  C3'  DT A 250     -83.121-307.444-112.528 
ATOM   5137  O3'  DT A 250     -84.500-307.608-112.221 
ATOM   5138  C2'  DT A 250     -82.906-307.792-114.001 
ATOM   5139  C1'  DT A 250     -83.490-306.503-114.573 
ATOM   5140  N1   DT A 250     -83.113-306.253-115.992 
ATOM   5141  C2   DT A 250     -84.048-305.638-116.789 
ATOM   5142  O2   DT A 250     -85.146-305.300-116.383 
ATOM   5143  N3   DT A 250     -83.663-305.424-118.098 
ATOM   5144  C4   DT A 250     -82.451-305.764-118.662 
ATOM   5145  O4   DT A 250     -82.220-305.521-119.848 
ATOM   5146  C5   DT A 250     -81.535-306.404-117.747 
ATOM   5147  C7   DT A 250     -80.191-306.808-118.279 
ATOM   5148  C6   DT A 250     -81.884-306.626-116.469 
ATOM   5149  P    DT A 251     -84.956-308.876-111.356 
ATOM   5150  OP1  DT A 251     -84.780-308.584-109.916 
ATOM   5151  OP2  DT A 251     -84.278-310.091-111.860 
ATOM   5152  O5'  DT A 251     -86.517-308.949-111.703 
ATOM   5153  C5'  DT A 251     -87.220-307.732-112.017 
ATOM   5154  C4'  DT A 251     -88.126-307.952-113.213 
ATOM   5155  O4'  DT A 251     -87.445-307.710-114.477 
ATOM   5156  C3'  DT A 251     -88.696-309.362-113.366 
ATOM   5157  O3'  DT A 251     -90.026-309.269-113.862 
ATOM   5158  C2'  DT A 251     -87.824-310.018-114.435 
ATOM   5159  C1'  DT A 251     -87.713-308.800-115.346 
ATOM   5160  N1   DT A 251     -86.600-308.889-116.333 
ATOM   5161  C2   DT A 251     -86.810-308.319-117.565 
ATOM   5162  O2   DT A 251     -87.848-307.758-117.869 
ATOM   5163  N3   DT A 251     -85.757-308.422-118.454 
ATOM   5164  C4   DT A 251     -84.543-309.032-118.217 
ATOM   5165  O4   DT A 251     -83.675-309.061-119.092 
ATOM   5166  C5   DT A 251     -84.416-309.601-116.896 
ATOM   5167  C7   DT A 251     -83.125-310.285-116.554 
ATOM   5168  C6   DT A 251     -85.424-309.516-116.012 
ATOM   5169  P    DA A 252     -91.140-310.265-113.289 
ATOM   5170  OP1  DA A 252     -91.687-309.722-112.026 
ATOM   5171  OP2  DA A 252     -90.591-311.637-113.222 
ATOM   5172  O5'  DA A 252     -92.253-310.188-114.435 
ATOM   5173  C5'  DA A 252     -92.392-308.971-115.193 
ATOM   5174  C4'  DA A 252     -92.555-309.293-116.665 
ATOM   5175  O4'  DA A 252     -91.277-309.402-117.355 
ATOM   5176  C3'  DA A 252     -93.258-310.612-116.984 
ATOM   5177  O3'  DA A 252     -94.068-310.435-118.141 
ATOM   5178  C2'  DA A 252     -92.128-311.582-117.325 
ATOM   5179  C1'  DA A 252     -91.284-310.594-118.125 
ATOM   5180  N9   DA A 252     -89.872-311.029-118.316 
ATOM   5181  C8   DA A 252     -89.078-311.735-117.459 
ATOM   5182  N7   DA A 252     -87.885-311.964-117.914 
ATOM   5183  C5   DA A 252     -87.886-311.366-119.167 
ATOM   5184  C6   DA A 252     -86.905-311.257-120.166 
ATOM   5185  N6   DA A 252     -85.672-311.772-120.050 
ATOM   5186  N1   DA A 252     -87.236-310.597-121.291 
ATOM   5187  C2   DA A 252     -88.462-310.087-121.399 
ATOM   5188  N3   DA A 252     -89.456-310.126-120.539 
ATOM   5189  C4   DA A 252     -89.099-310.792-119.423 
ATOM   5190  P    DA A 253     -95.506-311.134-118.196 
ATOM   5191  OP1  DA A 253     -96.498-310.282-117.502 
ATOM   5192  OP2  DA A 253     -95.399-312.529-117.714 
ATOM   5193  O5'  DA A 253     -95.799-311.129-119.768 
ATOM   5194  C5'  DA A 253     -95.241-310.078-120.580 
ATOM   5195  C4'  DA A 253     -94.672-310.658-121.860 
ATOM   5196  O4'  DA A 253     -93.286-311.077-121.712 
ATOM   5197  C3'  DA A 253     -95.378-311.903-122.397 
ATOM   5198  O3'  DA A 253     -95.393-311.847-123.818 
ATOM   5199  C2'  DA A 253     -94.487-313.069-121.967 
ATOM   5200  C1'  DA A 253     -93.154-312.385-122.247 
ATOM   5201  N9   DA A 253     -91.992-313.042-121.584 
ATOM   5202  C8   DA A 253     -91.951-313.668-120.371 
ATOM   5203  N7   DA A 253     -90.785-314.145-120.067 
ATOM   5204  C5   DA A 253     -89.992-313.812-121.156 
ATOM   5205  C6   DA A 253     -88.636-314.039-121.447 
ATOM   5206  N6   DA A 253     -87.801-314.688-120.622 
ATOM   5207  N1   DA A 253     -88.168-313.575-122.620 
ATOM   5208  C2   DA A 253     -89.002-312.930-123.435 
ATOM   5209  N3   DA A 253     -90.279-312.660-123.272 
ATOM   5210  C4   DA A 253     -90.723-313.136-122.090 
ATOM   5211  P    DC A 254     -96.701-312.336-124.601 
ATOM   5212  OP1  DC A 254     -97.688-311.235-124.652 
ATOM   5213  OP2  DC A 254     -97.179-313.610-124.020 
ATOM   5214  O5'  DC A 254     -96.112-312.600-126.065 
ATOM   5215  C5'  DC A 254     -94.993-311.817-126.519 
ATOM   5216  C4'  DC A 254     -93.983-312.711-127.211 
ATOM   5217  O4'  DC A 254     -93.017-313.282-126.282 
ATOM   5218  C3'  DC A 254     -94.558-313.927-127.938 
ATOM   5219  O3'  DC A 254     -93.809-314.150-129.127 
ATOM   5220  C2'  DC A 254     -94.315-315.098-126.984 
ATOM   5221  C1'  DC A 254     -92.920-314.675-126.537 
ATOM   5222  N1   DC A 254     -92.463-315.343-125.286 
ATOM   5223  C2   DC A 254     -91.109-315.642-125.166 
ATOM   5224  O2   DC A 254     -90.348-315.342-126.093 
ATOM   5225  N3   DC A 254     -90.674-316.251-124.034 
ATOM   5226  C4   DC A 254     -91.530-316.559-123.051 
ATOM   5227  N4   DC A 254     -91.057-317.153-121.967 
ATOM   5228  C5   DC A 254     -92.928-316.261-123.155 
ATOM   5229  C6   DC A 254     -93.343-315.652-124.295 
ATOM   5230  P    DA A 255     -94.580-314.597-130.456 
ATOM   5231  OP1  DA A 255     -95.117-313.401-131.144 
ATOM   5232  OP2  DA A 255     -95.563-315.653-130.128 
ATOM   5233  O5'  DA A 255     -93.387-315.223-131.318 
ATOM   5234  C5'  DA A 255     -92.053-314.709-131.140 
ATOM   5235  C4'  DA A 255     -91.061-315.853-131.074 
ATOM   5236  O4'  DA A 255     -90.886-316.359-129.719 
ATOM   5237  C3'  DA A 255     -91.424-317.096-131.887 
ATOM   5238  O3'  DA A 255     -90.234-317.651-132.435 
ATOM   5239  C2'  DA A 255     -91.989-318.078-130.861 
ATOM   5240  C1'  DA A 255     -90.985-317.774-129.753 
ATOM   5241  N9   DA A 255     -91.419-318.239-128.407 
ATOM   5242  C8   DA A 255     -92.683-318.287-127.892 
ATOM   5243  N7   DA A 255     -92.739-318.747-126.681 
ATOM   5244  C5   DA A 255     -91.416-319.025-126.367 
ATOM   5245  C6   DA A 255     -90.805-319.542-125.212 
ATOM   5246  N6   DA A 255     -91.482-319.886-124.107 
ATOM   5247  N1   DA A 255     -89.468-319.693-125.235 
ATOM   5248  C2   DA A 255     -88.801-319.349-126.334 
ATOM   5249  N3   DA A 255     -89.260-318.860-127.466 
ATOM   5250  C4   DA A 255     -90.600-318.718-127.417 
ATOM   5251  P    DA A 256     -90.267-318.239-133.924 
ATOM   5252  OP1  DA A 256     -90.077-317.139-134.896 
ATOM   5253  OP2  DA A 256     -91.482-319.062-134.105 
ATOM   5254  O5'  DA A 256     -88.974-319.183-133.919 
ATOM   5255  C5'  DA A 256     -87.859-318.834-133.078 
ATOM   5256  C4'  DA A 256     -87.337-320.070-132.372 
ATOM   5257  O4'  DA A 256     -88.019-320.318-131.109 
ATOM   5258  C3'  DA A 256     -87.486-321.386-133.135 
ATOM   5259  O3'  DA A 256     -86.345-322.197-132.881 
ATOM   5260  C2'  DA A 256     -88.709-322.058-132.514 
ATOM   5261  C1'  DA A 256     -88.400-321.684-131.067 
ATOM   5262  N9   DA A 256     -89.570-321.811-130.152 
ATOM   5263  C8   DA A 256     -90.887-321.579-130.424 
ATOM   5264  N7   DA A 256     -91.675-321.779-129.413 
ATOM   5265  C5   DA A 256     -90.817-322.171-128.395 
ATOM   5266  C6   DA A 256     -91.039-322.531-127.055 
ATOM   5267  N6   DA A 256     -92.253-322.553-126.486 
ATOM   5268  N1   DA A 256     -89.964-322.868-126.318 
ATOM   5269  C2   DA A 256     -88.761-322.844-126.889 
ATOM   5270  N3   DA A 256     -88.433-322.528-128.122 
ATOM   5271  C4   DA A 256     -89.526-322.194-128.838 
ATOM   5272  P    DC A 257     -85.722-323.057-134.078 
ATOM   5273  OP1  DC A 257     -84.807-322.207-134.874 
ATOM   5274  OP2  DC A 257     -86.808-323.722-134.829 
ATOM   5275  O5'  DC A 257     -84.876-324.151-133.274 
ATOM   5276  C5'  DC A 257     -84.325-323.803-131.990 
ATOM   5277  C4'  DC A 257     -84.545-324.936-131.007 
ATOM   5278  O4'  DC A 257     -85.825-324.832-130.319 
ATOM   5279  C3'  DC A 257     -84.561-326.342-131.605 
ATOM   5280  O3'  DC A 257     -83.942-327.238-130.690 
ATOM   5281  C2'  DC A 257     -86.043-326.702-131.710 
ATOM   5282  C1'  DC A 257     -86.466-326.098-130.375 
ATOM   5283  N1   DC A 257     -87.934-325.878-130.256 
ATOM   5284  C2   DC A 257     -88.517-326.046-129.002 
ATOM   5285  O2   DC A 257     -87.798-326.368-128.049 
ATOM   5286  N3   DC A 257     -89.854-325.851-128.873 
ATOM   5287  C4   DC A 257     -90.598-325.503-129.931 
ATOM   5288  N4   DC A 257     -91.899-325.323-129.754 
ATOM   5289  C5   DC A 257     -90.019-325.325-131.229 
ATOM   5290  C6   DC A 257     -88.681-325.525-131.337 
ATOM   5291  P    DA A 258     -82.992-328.395-131.259 
ATOM   5292  OP1  DA A 258     -81.633-327.854-131.484 
ATOM   5293  OP2  DA A 258     -83.637-329.038-132.424 
ATOM   5294  O5'  DA A 258     -82.967-329.417-130.027 
ATOM   5295  C5'  DA A 258     -83.113-328.903-128.690 
ATOM   5296  C4'  DA A 258     -84.065-329.778-127.899 
ATOM   5297  O4'  DA A 258     -85.454-329.364-128.049 
ATOM   5298  C3'  DA A 258     -84.079-331.258-128.278 
ATOM   5299  O3'  DA A 258     -84.254-332.034-127.098 
ATOM   5300  C2'  DA A 258     -85.320-331.422-129.156 
ATOM   5301  C1'  DA A 258     -86.234-330.513-128.339 
ATOM   5302  N9   DA A 258     -87.451-330.072-129.075 
ATOM   5303  C8   DA A 258     -87.586-329.797-130.406 
ATOM   5304  N7   DA A 258     -88.783-329.433-130.749 
ATOM   5305  C5   DA A 258     -89.496-329.469-129.559 
ATOM   5306  C6   DA A 258     -90.837-329.186-129.250 
ATOM   5307  N6   DA A 258     -91.740-328.794-130.160 
ATOM   5308  N1   DA A 258     -91.219-329.324-127.966 
ATOM   5309  C2   DA A 258     -90.318-329.714-127.067 
ATOM   5310  N3   DA A 258     -89.047-330.004-127.236 
ATOM   5311  C4   DA A 258     -88.690-329.859-128.529 
ATOM   5312  P    DA A 259     -83.435-333.400-126.940 
ATOM   5313  OP1  DA A 259     -82.080-333.109-126.420 
ATOM   5314  OP2  DA A 259     -83.495-334.164-128.206 
ATOM   5315  O5'  DA A 259     -84.292-334.153-125.817 
ATOM   5316  C5'  DA A 259     -84.999-333.370-124.838 
ATOM   5317  C4'  DA A 259     -86.393-333.931-124.634 
ATOM   5318  O4'  DA A 259     -87.360-333.367-125.565 
ATOM   5319  C3'  DA A 259     -86.536-335.441-124.825 
ATOM   5320  O3'  DA A 259     -87.474-335.937-123.878 
ATOM   5321  C2'  DA A 259     -87.129-335.600-126.225 
ATOM   5322  C1'  DA A 259     -88.105-334.430-126.137 
ATOM   5323  N9   DA A 259     -88.618-333.978-127.460 
ATOM   5324  C8   DA A 259     -87.966-333.954-128.660 
ATOM   5325  N7   DA A 259     -88.685-333.502-129.640 
ATOM   5326  C5   DA A 259     -89.905-333.203-129.048 
ATOM   5327  C6   DA A 259     -91.104-332.682-129.561 
ATOM   5328  N6   DA A 259     -91.277-332.354-130.850 
ATOM   5329  N1   DA A 259     -92.124-332.509-128.699 
ATOM   5330  C2   DA A 259     -91.946-332.836-127.420 
ATOM   5331  N3   DA A 259     -90.879-333.328-126.829 
ATOM   5332  C4   DA A 259     -89.873-333.492-127.714 
ATOM   5333  P    DG A 260     -87.193-337.346-123.171 
ATOM   5334  OP1  DG A 260     -86.290-337.150-122.016 
ATOM   5335  OP2  DG A 260     -86.748-338.328-124.184 
ATOM   5336  O5'  DG A 260     -88.656-337.736-122.652 
ATOM   5337  C5'  DG A 260     -89.576-336.685-122.303 
ATOM   5338  C4'  DG A 260     -90.952-336.996-122.858 
ATOM   5339  O4'  DG A 260     -91.129-336.497-124.215 
ATOM   5340  C3'  DG A 260     -91.308-338.479-122.962 
ATOM   5341  O3'  DG A 260     -92.687-338.643-122.655 
ATOM   5342  C2'  DG A 260     -91.093-338.826-124.435 
ATOM   5343  C1'  DG A 260     -91.677-337.538-125.007 
ATOM   5344  N9   DG A 260     -91.300-337.288-126.426 
ATOM   5345  C8   DG A 260     -90.125-337.587-127.081 
ATOM   5346  N7   DG A 260     -90.112-337.232-128.343 
ATOM   5347  C5   DG A 260     -91.367-336.657-128.538 
ATOM   5348  C6   DG A 260     -91.939-336.086-129.705 
ATOM   5349  O6   DG A 260     -91.448-335.969-130.824 
ATOM   5350  N1   DG A 260     -93.238-335.619-129.462 
ATOM   5351  C2   DG A 260     -93.897-335.693-128.250 
ATOM   5352  N2   DG A 260     -95.133-335.188-128.223 
ATOM   5353  N3   DG A 260     -93.359-336.228-127.156 
ATOM   5354  C4   DG A 260     -92.099-336.686-127.375 
ATOM   5355  P    DC A 261     -93.143-339.911-121.790 
ATOM   5356  OP1  DC A 261     -92.967-339.619-120.350 
ATOM   5357  OP2  DC A 261     -92.466-341.125-122.294 
ATOM   5358  O5'  DC A 261     -94.704-339.984-122.137 
ATOM   5359  C5'  DC A 261     -95.407-338.767-122.451 
ATOM   5360  C4'  DC A 261     -96.313-338.987-123.647 
ATOM   5361  O4'  DC A 261     -95.632-338.745-124.911 
ATOM   5362  C3'  DC A 261     -96.883-340.396-123.800 
ATOM   5363  O3'  DC A 261     -98.213-340.304-124.296 
ATOM   5364  C2'  DC A 261     -96.011-341.053-124.869 
ATOM   5365  C1'  DC A 261     -95.900-339.835-125.780 
ATOM   5366  N1   DC A 261     -94.788-339.924-126.767 
ATOM   5367  C2   DC A 261     -94.984-339.351-128.021 
ATOM   5368  O2   DC A 261     -96.063-338.798-128.261 
ATOM   5369  N3   DC A 261     -93.983-339.422-128.935 
ATOM   5370  C4   DC A 261     -92.827-340.031-128.635 
ATOM   5371  N4   DC A 261     -91.882-340.074-129.561 
ATOM   5372  C5   DC A 261     -92.605-340.627-127.352 
ATOM   5373  C6   DC A 261     -93.618-340.546-126.452 
ATOM   5374  P    DA A 262     -99.327-341.300-123.723 
ATOM   5375  OP1  DA A 262     -99.874-340.757-122.460 
ATOM   5376  OP2  DA A 262     -98.778-342.672-123.657 
ATOM   5377  O5'  DA A 262    -100.440-341.223-124.869 
ATOM   5378  C5'  DA A 262    -100.579-340.006-125.627 
ATOM   5379  C4'  DA A 262    -100.742-340.328-127.099 
ATOM   5380  O4'  DA A 262     -99.464-340.436-127.789 
ATOM   5381  C3'  DA A 262    -101.446-341.647-127.418 
ATOM   5382  O3'  DA A 262    -102.255-341.470-128.575 
ATOM   5383  C2'  DA A 262    -100.315-342.617-127.759 
ATOM   5384  C1'  DA A 262     -99.471-341.629-128.559 
ATOM   5385  N9   DA A 262     -98.059-342.064-128.750 
ATOM   5386  C8   DA A 262     -97.265-342.769-127.893 
ATOM   5387  N7   DA A 262     -96.073-342.998-128.348 
ATOM   5388  C5   DA A 262     -96.074-342.401-129.601 
ATOM   5389  C6   DA A 262     -95.092-342.291-130.600 
ATOM   5390  N6   DA A 262     -93.859-342.807-130.484 
ATOM   5391  N1   DA A 262     -95.423-341.632-131.725 
ATOM   5392  C2   DA A 262     -96.649-341.122-131.833 
ATOM   5393  N3   DA A 262     -97.643-341.161-130.973 
ATOM   5394  C4   DA A 262     -97.286-341.826-129.857 
ATOM   5395  P    DT A 263    -103.693-342.169-128.630 
ATOM   5396  OP1  DT A 263    -104.686-341.317-127.936 
ATOM   5397  OP2  DT A 263    -103.586-343.564-128.148 
ATOM   5398  O5'  DT A 263    -103.986-342.164-130.202 
ATOM   5399  C5'  DT A 263    -103.428-341.113-131.014 
ATOM   5400  C4'  DT A 263    -102.859-341.693-132.294 
ATOM   5401  O4'  DT A 263    -101.473-342.112-132.146 
ATOM   5402  C3'  DT A 263    -103.565-342.938-132.831 
ATOM   5403  O3'  DT A 263    -103.580-342.881-134.252 
ATOM   5404  C2'  DT A 263    -102.675-344.104-132.401 
ATOM   5405  C1'  DT A 263    -101.341-343.420-132.681 
ATOM   5406  N1   DT A 263    -100.180-344.076-132.018 
ATOM   5407  C2   DT A 263     -98.984-344.064-132.694 
ATOM   5408  O2   DT A 263     -98.846-343.547-133.790 
ATOM   5409  N3   DT A 263     -97.931-344.683-132.049 
ATOM   5410  C4   DT A 263     -97.974-345.297-130.814 
ATOM   5411  O4   DT A 263     -96.964-345.818-130.337 
ATOM   5412  C5   DT A 263     -99.273-345.258-130.182 
ATOM   5413  C7   DT A 263     -99.407-345.904-128.835 
ATOM   5414  C6   DT A 263    -100.314-344.663-130.787 
ATOM   5415  P    DT A 264    -104.888-343.371-135.035 
ATOM   5416  OP1  DT A 264    -105.876-342.270-135.086 
ATOM   5417  OP2  DT A 264    -105.366-344.645-134.454 
ATOM   5418  O5'  DT A 264    -104.300-343.635-136.499 
ATOM   5419  C5'  DT A 264    -103.180-342.852-136.953 
ATOM   5420  C4'  DT A 264    -102.170-343.746-137.645 
ATOM   5421  O4'  DT A 264    -101.204-344.317-136.716 
ATOM   5422  C3'  DT A 264    -102.745-344.962-138.372 
ATOM   5423  O3'  DT A 264    -101.996-345.185-139.561 
ATOM   5424  C2'  DT A 264    -102.502-346.133-137.418 
ATOM   5425  C1'  DT A 264    -101.107-345.709-136.971 
ATOM   5426  N1   DT A 264    -100.651-346.378-135.720 
ATOM   5427  C2   DT A 264     -99.312-346.665-135.617 
ATOM   5428  O2   DT A 264     -98.507-346.399-136.492 
ATOM   5429  N3   DT A 264     -98.926-347.286-134.443 
ATOM   5430  C4   DT A 264     -99.750-347.632-133.392 
ATOM   5431  O4   DT A 264     -99.289-348.185-132.391 
ATOM   5432  C5   DT A 264    -101.138-347.289-133.593 
ATOM   5433  C7   DT A 264    -102.103-347.632-132.497 
ATOM   5434  C6   DT A 264    -101.540-346.687-134.724 
ATOM   5435  P    DC A 265    -102.767-345.632-140.890 
ATOM   5436  OP1  DC A 265    -103.304-344.436-141.578 
ATOM   5437  OP2  DC A 265    -103.750-346.688-140.562 
ATOM   5438  O5'  DC A 265    -101.574-346.258-141.752 
ATOM   5439  C5'  DC A 265    -100.240-345.744-141.574 
ATOM   5440  C4'  DC A 265     -99.249-346.888-141.508 
ATOM   5441  O4'  DC A 265     -99.073-347.393-140.153 
ATOM   5442  C3'  DC A 265     -99.611-348.131-142.321 
ATOM   5443  O3'  DC A 265     -98.421-348.686-142.869 
ATOM   5444  C2'  DC A 265    -100.176-349.113-141.295 
ATOM   5445  C1'  DC A 265     -99.172-348.809-140.187 
ATOM   5446  N1   DC A 265     -99.606-349.274-138.841 
ATOM   5447  C2   DC A 265     -98.625-349.729-137.963 
ATOM   5448  O2   DC A 265     -97.445-349.727-138.334 
ATOM   5449  N3   DC A 265     -99.001-350.158-136.731 
ATOM   5450  C4   DC A 265    -100.288-350.145-136.367 
ATOM   5451  N4   DC A 265    -100.604-350.574-135.154 
ATOM   5452  C5   DC A 265    -101.313-349.681-137.255 
ATOM   5453  C6   DC A 265    -100.918-349.257-138.481 
ATOM   5454  P    DT A 266     -98.454-349.274-144.358 
ATOM   5455  OP1  DT A 266     -98.264-348.174-145.330 
ATOM   5456  OP2  DT A 266     -99.670-350.097-144.539 
ATOM   5457  O5'  DT A 266     -97.162-350.218-144.353 
ATOM   5458  C5'  DT A 266     -96.047-349.869-143.512 
ATOM   5459  C4'  DT A 266     -95.524-351.105-142.806 
ATOM   5460  O4'  DT A 266     -96.206-351.353-141.543 
ATOM   5461  C3'  DT A 266     -95.673-352.421-143.569 
ATOM   5462  O3'  DT A 266     -94.532-353.232-143.315 
ATOM   5463  C2'  DT A 266     -96.897-353.093-142.948 
ATOM   5464  C1'  DT A 266     -96.588-352.719-141.501 
ATOM   5465  N1   DT A 266     -97.757-352.846-140.586 
ATOM   5466  C2   DT A 266     -97.502-353.246-139.297 
ATOM   5467  O2   DT A 266     -96.381-353.494-138.890 
ATOM   5468  N3   DT A 266     -98.610-353.353-138.479 
ATOM   5469  C4   DT A 266     -99.919-353.098-138.836 
ATOM   5470  O4   DT A 266    -100.829-353.228-138.015 
ATOM   5471  C5   DT A 266    -100.085-352.683-140.209 
ATOM   5472  C7   DT A 266    -101.479-352.386-140.680 
ATOM   5473  C6   DT A 266     -99.025-352.572-141.026 
ATOM   5474  P    DA A 267     -93.909-354.092-144.512 
ATOM   5475  OP1  DA A 267     -92.995-353.242-145.308 
ATOM   5476  OP2  DA A 267     -94.996-354.757-145.263 
ATOM   5477  O5'  DA A 267     -93.063-355.186-143.708 
ATOM   5478  C5'  DA A 267     -92.512-354.838-142.424 
ATOM   5479  C4'  DA A 267     -92.732-355.970-141.441 
ATOM   5480  O4'  DA A 267     -94.012-355.867-140.753 
ATOM   5481  C3'  DA A 267     -92.748-357.377-142.039 
ATOM   5482  O3'  DA A 267     -92.129-358.273-141.124 
ATOM   5483  C2'  DA A 267     -94.230-357.737-142.144 
ATOM   5484  C1'  DA A 267     -94.653-357.132-140.809 
ATOM   5485  N9   DA A 267     -96.122-356.912-140.690 
ATOM   5486  C8   DA A 267     -97.008-356.558-141.667 
ATOM   5487  N7   DA A 267     -98.231-356.443-141.248 
ATOM   5488  C5   DA A 267     -98.151-356.743-139.895 
ATOM   5489  C6   DA A 267     -99.119-356.797-138.879 
ATOM   5490  N6   DA A 267    -100.419-356.538-139.080 
ATOM   5491  N1   DA A 267     -98.701-357.129-137.643 
ATOM   5492  C2   DA A 267     -97.408-357.385-137.449 
ATOM   5493  N3   DA A 267     -96.419-357.367-138.316 
ATOM   5494  C4   DA A 267     -96.864-357.032-139.545 
ATOM   5495  P    DT A 268     -91.179-359.430-141.693 
ATOM   5496  OP1  DT A 268     -89.820-358.889-141.918 
ATOM   5497  OP2  DT A 268     -91.824-360.073-142.858 
ATOM   5498  O5'  DT A 268     -91.154-360.452-140.461 
ATOM   5499  C5'  DT A 268     -91.300-359.938-139.124 
ATOM   5500  C4'  DT A 268     -92.252-360.812-138.333 
ATOM   5501  O4'  DT A 268     -93.641-360.399-138.483 
ATOM   5502  C3'  DT A 268     -92.266-362.293-138.712 
ATOM   5503  O3'  DT A 268     -92.441-363.069-137.532 
ATOM   5504  C2'  DT A 268     -93.507-362.457-139.590 
ATOM   5505  C1'  DT A 268     -94.422-361.548-138.773 
ATOM   5506  N1   DT A 268     -95.639-361.107-139.509 
ATOM   5507  C2   DT A 268     -96.791-360.949-138.776 
ATOM   5508  O2   DT A 268     -96.845-361.154-137.575 
ATOM   5509  N3   DT A 268     -97.898-360.541-139.492 
ATOM   5510  C4   DT A 268     -97.948-360.282-140.846 
ATOM   5511  O4   DT A 268     -99.001-359.920-141.377 
ATOM   5512  C5   DT A 268     -96.692-360.475-141.529 
ATOM   5513  C7   DT A 268     -96.658-360.215-143.008 
ATOM   5514  C6   DT A 268     -95.599-360.872-140.859 
ATOM   5515  P    DT A 269     -91.622-364.435-137.374 
ATOM   5516  OP1  DT A 269     -90.267-364.144-136.854 
ATOM   5517  OP2  DT A 269     -91.682-365.199-138.640 
ATOM   5518  O5'  DT A 269     -92.479-365.188-136.252 
ATOM   5519  C5'  DT A 269     -93.187-364.405-135.272 
ATOM   5520  C4'  DT A 269     -94.580-364.966-135.068 
ATOM   5521  O4'  DT A 269     -95.547-364.401-135.999 
ATOM   5522  C3'  DT A 269     -94.723-366.476-135.259 
ATOM   5523  O3'  DT A 269     -95.661-366.972-134.312 
ATOM   5524  C2'  DT A 269     -95.317-366.635-136.659 
ATOM   5525  C1'  DT A 269     -96.292-365.465-136.571 
ATOM   5526  N1   DT A 269     -96.805-365.013-137.894 
ATOM   5527  C2   DT A 269     -98.100-364.555-137.940 
ATOM   5528  O2   DT A 269     -98.822-364.510-136.960 
ATOM   5529  N3   DT A 269     -98.541-364.145-139.184 
ATOM   5530  C4   DT A 269     -97.811-364.154-140.355 
ATOM   5531  O4   DT A 269     -98.314-363.761-141.409 
ATOM   5532  C5   DT A 269     -96.463-364.651-140.206 
ATOM   5533  C7   DT A 269     -95.600-364.694-141.433 
ATOM   5534  C6   DT A 269     -96.009-365.056-139.009 
ATOM   5535  P    DG A 270     -95.380-368.381-133.605 
ATOM   5536  OP1  DG A 270     -94.477-368.185-132.450 
ATOM   5537  OP2  DG A 270     -94.935-369.363-134.618 
ATOM   5538  O5'  DG A 270     -96.843-368.771-133.086 
ATOM   5539  C5'  DG A 270     -97.763-367.720-132.737 
ATOM   5540  C4'  DG A 270     -99.139-368.031-133.292 
ATOM   5541  O4'  DG A 270     -99.316-367.531-134.649 
ATOM   5542  C3'  DG A 270     -99.496-369.514-133.396 
ATOM   5543  O3'  DG A 270    -100.874-369.678-133.089 
ATOM   5544  C2'  DG A 270     -99.281-369.861-134.869 
ATOM   5545  C1'  DG A 270     -99.865-368.573-135.441 
ATOM   5546  N9   DG A 270     -99.487-368.323-136.860 
ATOM   5547  C8   DG A 270     -98.313-368.622-137.515 
ATOM   5548  N7   DG A 270     -98.300-368.267-138.777 
ATOM   5549  C5   DG A 270     -99.554-367.692-138.972 
ATOM   5550  C6   DG A 270    -100.127-367.121-140.139 
ATOM   5551  O6   DG A 270     -99.636-367.004-141.258 
ATOM   5552  N1   DG A 270    -101.425-366.654-139.896 
ATOM   5553  C2   DG A 270    -102.084-366.728-138.684 
ATOM   5554  N2   DG A 270    -103.321-366.223-138.658 
ATOM   5555  N3   DG A 270    -101.547-367.262-137.590 
ATOM   5556  C4   DG A 270    -100.287-367.721-137.809 
ATOM   5557  P    DA A 271    -101.331-370.946-132.224 
ATOM   5558  OP1  DA A 271    -101.154-370.653-130.784 
ATOM   5559  OP2  DA A 271    -100.653-372.160-132.728 
ATOM   5560  O5'  DA A 271    -102.892-371.019-132.571 
ATOM   5561  C5'  DA A 271    -103.595-369.802-132.885 
ATOM   5562  C4'  DA A 271    -104.500-370.021-134.081 
ATOM   5563  O4'  DA A 271    -103.819-369.779-135.346 
ATOM   5564  C3'  DA A 271    -105.070-371.431-134.234 
ATOM   5565  O3'  DA A 271    -106.400-371.339-134.730 
ATOM   5566  C2'  DA A 271    -104.198-372.088-135.303 
ATOM   5567  C1'  DA A 271    -104.087-370.870-136.214 
ATOM   5568  N9   DA A 271    -102.975-370.958-137.201 
ATOM   5569  C8   DA A 271    -101.749-371.541-137.047 
ATOM   5570  N7   DA A 271    -100.992-371.455-138.097 
ATOM   5571  C5   DA A 271    -101.770-370.765-139.016 
ATOM   5572  C6   DA A 271    -101.534-370.351-140.336 
ATOM   5573  N6   DA A 271    -100.388-370.584-140.991 
ATOM   5574  N1   DA A 271    -102.522-369.686-140.963 
ATOM   5575  C2   DA A 271    -103.659-369.456-140.308 
ATOM   5576  N3   DA A 271    -103.992-369.793-139.081 
ATOM   5577  C4   DA A 271    -102.987-370.457-138.476 
ATOM   5578  P    DT A 272    -107.515-372.335-134.157 
ATOM   5579  OP1  DT A 272    -108.062-371.792-132.894 
ATOM   5580  OP2  DT A 272    -106.965-373.707-134.091 
ATOM   5581  O5'  DT A 272    -108.628-372.257-135.303 
ATOM   5582  C5'  DT A 272    -108.766-371.041-136.061 
ATOM   5583  C4'  DT A 272    -108.929-371.363-137.534 
ATOM   5584  O4'  DT A 272    -107.651-371.471-138.223 
ATOM   5585  C3'  DT A 272    -109.633-372.682-137.852 
ATOM   5586  O3'  DT A 272    -110.442-372.505-139.009 
ATOM   5587  C2'  DT A 272    -108.502-373.651-138.193 
ATOM   5588  C1'  DT A 272    -107.658-372.664-138.993 
ATOM   5589  N1   DT A 272    -106.246-373.099-139.184 
ATOM   5590  C2   DT A 272    -105.643-372.759-140.371 
ATOM   5591  O2   DT A 272    -106.210-372.130-141.247 
ATOM   5592  N3   DT A 272    -104.334-373.181-140.513 
ATOM   5593  C4   DT A 272    -103.600-373.895-139.588 
ATOM   5594  O4   DT A 272    -102.434-374.216-139.828 
ATOM   5595  C5   DT A 272    -104.320-374.204-138.376 
ATOM   5596  C7   DT A 272    -103.592-374.980-137.317 
ATOM   5597  C6   DT A 272    -105.591-373.808-138.211 
ATOM   5598  P    DA A 273    -111.880-373.204-139.064 
ATOM   5599  OP1  DA A 273    -112.873-372.352-138.370 
ATOM   5600  OP2  DA A 273    -111.773-374.599-138.583 
ATOM   5601  O5'  DA A 273    -112.174-373.199-140.636 
ATOM   5602  C5'  DA A 273    -111.615-372.148-141.448 
ATOM   5603  C4'  DA A 273    -111.047-372.728-142.728 
ATOM   5604  O4'  DA A 273    -109.660-373.147-142.580 
ATOM   5605  C3'  DA A 273    -111.752-373.973-143.265 
ATOM   5606  O3'  DA A 273    -111.767-373.916-144.686 
ATOM   5607  C2'  DA A 273    -110.862-375.139-142.835 
ATOM   5608  C1'  DA A 273    -109.528-374.455-143.115 
ATOM   5609  N9   DA A 273    -108.367-375.111-142.452 
ATOM   5610  C8   DA A 273    -108.325-375.738-141.239 
ATOM   5611  N7   DA A 273    -107.159-376.215-140.935 
ATOM   5612  C5   DA A 273    -106.366-375.882-142.024 
ATOM   5613  C6   DA A 273    -105.011-376.109-142.315 
ATOM   5614  N6   DA A 273    -104.176-376.758-141.490 
ATOM   5615  N1   DA A 273    -104.543-375.644-143.488 
ATOM   5616  C2   DA A 273    -105.377-375.000-144.303 
ATOM   5617  N3   DA A 273    -106.654-374.730-144.140 
ATOM   5618  C4   DA A 273    -107.098-375.206-142.959 
ATOM   5619  P    DA A 274    -113.075-374.405-145.469 
ATOM   5620  OP1  DA A 274    -114.063-373.304-145.520 
ATOM   5621  OP2  DA A 274    -113.553-375.680-144.888 
ATOM   5622  O5'  DA A 274    -112.487-374.670-146.933 
ATOM   5623  C5'  DA A 274    -111.367-373.887-147.387 
ATOM   5624  C4'  DA A 274    -110.357-374.781-148.079 
ATOM   5625  O4'  DA A 274    -109.391-375.352-147.150 
ATOM   5626  C3'  DA A 274    -110.932-375.997-148.806 
ATOM   5627  O3'  DA A 274    -110.184-376.220-149.995 
ATOM   5628  C2'  DA A 274    -110.690-377.168-147.852 
ATOM   5629  C1'  DA A 274    -109.294-376.744-147.405 
ATOM   5630  N9   DA A 274    -108.838-377.413-146.154 
ATOM   5631  C8   DA A 274    -109.583-377.787-145.072 
ATOM   5632  N7   DA A 274    -108.893-378.353-144.131 
ATOM   5633  C5   DA A 274    -107.595-378.355-144.622 
ATOM   5634  C6   DA A 274    -106.382-378.821-144.090 
ATOM   5635  N6   DA A 274    -106.276-379.404-142.888 
ATOM   5636  N1   DA A 274    -105.275-378.666-144.842 
ATOM   5637  C2   DA A 274    -105.387-378.085-146.036 
ATOM   5638  N3   DA A 274    -106.459-377.614-146.633 
ATOM   5639  C4   DA A 274    -107.551-377.781-145.860 
ATOM   5640  P    DG A 275    -110.954-376.667-151.324 
ATOM   5641  OP1  DG A 275    -111.491-375.470-152.012 
ATOM   5642  OP2  DG A 275    -111.937-377.722-150.997 
ATOM   5643  O5'  DG A 275    -109.761-377.293-152.186 
ATOM   5644  C5'  DG A 275    -108.428-376.779-152.008 
ATOM   5645  C4'  DG A 275    -107.436-377.923-151.942 
ATOM   5646  O4'  DG A 275    -107.260-378.428-150.587 
ATOM   5647  C3'  DG A 275    -107.798-379.166-152.755 
ATOM   5648  O3'  DG A 275    -106.608-379.721-153.303 
ATOM   5649  C2'  DG A 275    -108.363-380.148-151.729 
ATOM   5650  C1'  DG A 275    -107.359-379.844-150.621 
ATOM   5651  N9   DG A 275    -107.793-380.309-149.275 
ATOM   5652  C8   DG A 275    -109.061-380.364-148.739 
ATOM   5653  N7   DG A 275    -109.104-380.830-147.515 
ATOM   5654  C5   DG A 275    -107.770-381.104-147.217 
ATOM   5655  C6   DG A 275    -107.186-381.628-146.036 
ATOM   5656  O6   DG A 275    -107.734-381.964-144.989 
ATOM   5657  N1   DG A 275    -105.794-381.746-146.161 
ATOM   5658  C2   DG A 275    -105.064-381.402-147.281 
ATOM   5659  N2   DG A 275    -103.745-381.590-147.202 
ATOM   5660  N3   DG A 275    -105.613-380.910-148.390 
ATOM   5661  C4   DG A 275    -106.962-380.790-148.285 
ATOM   5662  P    DG A 276    -106.641-380.309-154.792 
ATOM   5663  OP1  DG A 276    -106.451-379.209-155.764 
ATOM   5664  OP2  DG A 276    -107.857-381.132-154.973 
ATOM   5665  O5'  DG A 276    -105.349-381.253-154.787 
ATOM   5666  C5'  DG A 276    -104.234-380.904-153.946 
ATOM   5667  C4'  DG A 276    -103.711-382.140-153.240 
ATOM   5668  O4'  DG A 276    -104.394-382.387-151.977 
ATOM   5669  C3'  DG A 276    -103.860-383.456-154.003 
ATOM   5670  O3'  DG A 276    -102.720-384.267-153.749 
ATOM   5671  C2'  DG A 276    -105.084-384.128-153.382 
ATOM   5672  C1'  DG A 276    -104.775-383.754-151.935 
ATOM   5673  N9   DG A 276    -105.944-383.880-151.020 
ATOM   5674  C8   DG A 276    -107.278-383.652-151.277 
ATOM   5675  N7   DG A 276    -108.062-383.857-150.246 
ATOM   5676  C5   DG A 276    -107.185-384.250-149.236 
ATOM   5677  C6   DG A 276    -107.445-384.607-147.887 
ATOM   5678  O6   DG A 276    -108.521-384.651-147.297 
ATOM   5679  N1   DG A 276    -106.264-384.940-147.209 
ATOM   5680  C2   DG A 276    -104.999-384.928-147.762 
ATOM   5681  N2   DG A 276    -104.001-385.279-146.946 
ATOM   5682  N3   DG A 276    -104.755-384.592-149.027 
ATOM   5683  C4   DG A 276    -105.891-384.267-149.698 
ATOM   5684  P    DT A 277    -102.096-385.126-154.946 
ATOM   5685  OP1  DT A 277    -101.182-384.277-155.742 
ATOM   5686  OP2  DT A 277    -103.183-385.792-155.698 
ATOM   5687  O5'  DT A 277    -101.250-386.221-154.142 
ATOM   5688  C5'  DT A 277    -100.700-385.873-152.858 
ATOM   5689  C4'  DT A 277    -100.920-387.005-151.875 
ATOM   5690  O4'  DT A 277    -102.199-386.902-151.188 
ATOM   5691  C3'  DT A 277    -100.935-388.412-152.473 
ATOM   5692  O3'  DT A 277    -100.317-389.308-151.558 
ATOM   5693  C2'  DT A 277    -102.417-388.772-152.578 
ATOM   5694  C1'  DT A 277    -102.840-388.167-151.243 
ATOM   5695  N1   DT A 277    -104.309-387.947-151.124 
ATOM   5696  C2   DT A 277    -104.869-388.117-149.881 
ATOM   5697  O2   DT A 277    -104.219-388.434-148.899 
ATOM   5698  N3   DT A 277    -106.232-387.906-149.809 
ATOM   5699  C4   DT A 277    -107.060-387.546-150.853 
ATOM   5700  O4   DT A 277    -108.268-387.385-150.667 
ATOM   5701  C5   DT A 277    -106.382-387.392-152.117 
ATOM   5702  C7   DT A 277    -107.210-387.001-153.307 
ATOM   5703  C6   DT A 277    -105.057-387.592-152.216 
ATOM   5704  P    DA A 278     -99.367-390.465-152.127 
ATOM   5705  OP1  DA A 278     -98.007-389.924-152.352 
ATOM   5706  OP2  DA A 278    -100.011-391.107-153.292 
ATOM   5707  O5'  DA A 278     -99.342-391.486-150.895 
ATOM   5708  C5'  DA A 278     -99.487-390.972-149.558 
ATOM   5709  C4'  DA A 278    -100.439-391.847-148.767 
ATOM   5710  O4'  DA A 278    -101.828-391.434-148.917 
ATOM   5711  C3'  DA A 278    -100.453-393.328-149.146 
ATOM   5712  O3'  DA A 278    -100.628-394.103-147.966 
ATOM   5713  C2'  DA A 278    -101.694-393.492-150.024 
ATOM   5714  C1'  DA A 278    -102.609-392.583-149.207 
ATOM   5715  N9   DA A 278    -103.826-392.142-149.943 
ATOM   5716  C8   DA A 278    -103.960-391.867-151.274 
ATOM   5717  N7   DA A 278    -105.157-391.503-151.617 
ATOM   5718  C5   DA A 278    -105.871-391.539-150.427 
ATOM   5719  C6   DA A 278    -107.211-391.256-150.118 
ATOM   5720  N6   DA A 278    -108.114-390.863-151.028 
ATOM   5721  N1   DA A 278    -107.593-391.393-148.834 
ATOM   5722  C2   DA A 278    -106.692-391.784-147.935 
ATOM   5723  N3   DA A 278    -105.422-392.074-148.104 
ATOM   5724  C4   DA A 278    -105.065-391.929-149.397 
ATOM   5725  P    DA A 279     -99.809-395.470-147.808 
ATOM   5726  OP1  DA A 279     -98.454-395.179-147.288 
ATOM   5727  OP2  DA A 279     -99.869-396.234-149.074 
ATOM   5728  O5'  DA A 279    -100.666-396.223-146.686 
ATOM   5729  C5'  DA A 279    -101.374-395.440-145.706 
ATOM   5730  C4'  DA A 279    -102.767-396.001-145.503 
ATOM   5731  O4'  DA A 279    -103.734-395.436-146.433 
ATOM   5732  C3'  DA A 279    -102.911-397.511-145.693 
ATOM   5733  O3'  DA A 279    -103.849-398.007-144.746 
ATOM   5734  C2'  DA A 279    -103.504-397.670-147.093 
ATOM   5735  C1'  DA A 279    -104.479-396.500-147.005 
ATOM   5736  N9   DA A 279    -104.992-396.047-148.328 
ATOM   5737  C8   DA A 279    -104.340-396.024-149.528 
ATOM   5738  N7   DA A 279    -105.060-395.572-150.508 
ATOM   5739  C5   DA A 279    -106.279-395.273-149.916 
ATOM   5740  C6   DA A 279    -107.479-394.751-150.430 
ATOM   5741  N6   DA A 279    -107.651-394.424-151.718 
ATOM   5742  N1   DA A 279    -108.498-394.579-149.567 
ATOM   5743  C2   DA A 279    -108.320-394.906-148.288 
ATOM   5744  N3   DA A 279    -107.253-395.398-147.697 
ATOM   5745  C4   DA A 279    -106.248-395.561-148.582 
ATOM   5746  P    DC A 280    -103.567-399.416-144.039 
ATOM   5747  OP1  DC A 280    -102.664-399.219-142.884 
ATOM   5748  OP2  DC A 280    -103.122-400.398-145.052 
ATOM   5749  O5'  DC A 280    -105.030-399.806-143.520 
ATOM   5750  C5'  DC A 280    -105.951-398.755-143.171 
ATOM   5751  C4'  DC A 280    -107.326-399.066-143.726 
ATOM   5752  O4'  DC A 280    -107.503-398.566-145.083 
ATOM   5753  C3'  DC A 280    -107.683-400.549-143.830 
ATOM   5754  O3'  DC A 280    -109.062-400.713-143.523 
ATOM   5755  C2'  DC A 280    -107.468-400.896-145.303 
ATOM   5756  C1'  DC A 280    -108.052-399.608-145.875 
ATOM   5757  N1   DC A 280    -107.674-399.358-147.295 
ATOM   5758  C2   DC A 280    -108.612-398.735-148.115 
ATOM   5759  O2   DC A 280    -109.707-398.419-147.637 
ATOM   5760  N3   DC A 280    -108.287-398.499-149.413 
ATOM   5761  C4   DC A 280    -107.090-398.857-149.893 
ATOM   5762  N4   DC A 280    -106.821-398.605-151.164 
ATOM   5763  C5   DC A 280    -106.111-399.499-149.065 
ATOM   5764  C6   DC A 280    -106.455-399.727-147.772 
ATOM   5765  P    DA A 281    -109.518-401.981-142.658 
ATOM   5766  OP1  DA A 281    -109.342-401.688-141.218 
ATOM   5767  OP2  DA A 281    -108.840-403.195-143.162 
ATOM   5768  O5'  DA A 281    -111.079-402.054-143.005 
ATOM   5769  C5'  DA A 281    -111.782-400.837-143.320 
ATOM   5770  C4'  DA A 281    -112.687-401.056-144.516 
ATOM   5771  O4'  DA A 281    -112.006-400.814-145.780 
ATOM   5772  C3'  DA A 281    -113.258-402.466-144.668 
ATOM   5773  O3'  DA A 281    -114.588-402.374-145.164 
ATOM   5774  C2'  DA A 281    -112.385-403.123-145.737 
ATOM   5775  C1'  DA A 281    -112.274-401.904-146.648 
ATOM   5776  N9   DA A 281    -111.162-401.993-147.635 
ATOM   5777  C8   DA A 281    -109.936-402.576-147.481 
ATOM   5778  N7   DA A 281    -109.180-402.490-148.531 
ATOM   5779  C5   DA A 281    -109.958-401.800-149.450 
ATOM   5780  C6   DA A 281    -109.721-401.386-150.770 
ATOM   5781  N6   DA A 281    -108.575-401.619-151.425 
ATOM   5782  N1   DA A 281    -110.709-400.721-151.397 
ATOM   5783  C2   DA A 281    -111.846-400.491-150.742 
ATOM   5784  N3   DA A 281    -112.179-400.828-149.515 
ATOM   5785  C4   DA A 281    -111.174-401.492-148.910 
ATOM   5786  P    DA A 282    -115.702-403.370-144.591 
ATOM   5787  OP1  DA A 282    -116.249-402.827-143.328 
ATOM   5788  OP2  DA A 282    -115.153-404.742-144.525 
ATOM   5789  O5'  DA A 282    -116.815-403.292-145.737 
ATOM   5790  C5'  DA A 282    -116.954-402.076-146.495 
ATOM   5791  C4'  DA A 282    -117.116-402.398-147.968 
ATOM   5792  O4'  DA A 282    -115.838-402.506-148.657 
ATOM   5793  C3'  DA A 282    -117.820-403.717-148.286 
ATOM   5794  O3'  DA A 282    -118.629-403.539-149.443 
ATOM   5795  C2'  DA A 282    -116.689-404.686-148.628 
ATOM   5796  C1'  DA A 282    -115.845-403.698-149.427 
ATOM   5797  N9   DA A 282    -114.433-404.134-149.619 
ATOM   5798  C8   DA A 282    -113.640-404.839-148.761 
ATOM   5799  N7   DA A 282    -112.447-405.068-149.216 
ATOM   5800  C5   DA A 282    -112.448-404.470-150.469 
ATOM   5801  C6   DA A 282    -111.466-404.361-151.468 
ATOM   5802  N6   DA A 282    -110.233-404.876-151.352 
ATOM   5803  N1   DA A 282    -111.797-403.702-152.593 
ATOM   5804  C2   DA A 282    -113.023-403.192-152.701 
ATOM   5805  N3   DA A 282    -114.018-403.231-151.842 
ATOM   5806  C4   DA A 282    -113.660-403.896-150.725 
ATOM   5807  P    DG A 283    -120.068-404.239-149.498 
ATOM   5808  OP1  DG A 283    -121.060-403.387-148.804 
ATOM   5809  OP2  DG A 283    -119.960-405.634-149.017 
ATOM   5810  O5'  DG A 283    -120.361-404.234-151.070 
ATOM   5811  C5'  DG A 283    -119.803-403.183-151.882 
ATOM   5812  C4'  DG A 283    -119.234-403.763-153.162 
ATOM   5813  O4'  DG A 283    -117.848-404.182-153.014 
ATOM   5814  C3'  DG A 283    -119.939-405.008-153.699 
ATOM   5815  O3'  DG A 283    -119.955-404.951-155.120 
ATOM   5816  C2'  DG A 283    -119.049-406.173-153.269 
ATOM   5817  C1'  DG A 283    -117.715-405.489-153.549 
ATOM   5818  N9   DG A 283    -116.554-406.146-152.886 
ATOM   5819  C8   DG A 283    -116.494-406.782-151.665 
ATOM   5820  N7   DG A 283    -115.309-407.259-151.369 
ATOM   5821  C5   DG A 283    -114.529-406.916-152.473 
ATOM   5822  C6   DG A 283    -113.156-407.163-152.734 
ATOM   5823  O6   DG A 283    -112.332-407.745-152.035 
ATOM   5824  N1   DG A 283    -112.769-406.641-153.977 
ATOM   5825  C2   DG A 283    -113.601-405.968-154.851 
ATOM   5826  N2   DG A 283    -113.039-405.547-155.987 
ATOM   5827  N3   DG A 283    -114.888-405.736-154.605 
ATOM   5828  C4   DG A 283    -115.280-406.236-153.404 
ATOM   5829  P    DT A 284    -121.262-405.440-155.903 
ATOM   5830  OP1  DT A 284    -122.250-404.339-155.954 
ATOM   5831  OP2  DT A 284    -121.741-406.714-155.322 
ATOM   5832  O5'  DT A 284    -120.674-405.705-157.367 
ATOM   5833  C5'  DT A 284    -119.554-404.922-157.821 
ATOM   5834  C4'  DT A 284    -118.544-405.816-158.513 
ATOM   5835  O4'  DT A 284    -117.578-406.386-157.584 
ATOM   5836  C3'  DT A 284    -119.119-407.032-159.240 
ATOM   5837  O3'  DT A 284    -118.371-407.254-160.429 
ATOM   5838  C2'  DT A 284    -118.877-408.202-158.286 
ATOM   5839  C1'  DT A 284    -117.481-407.779-157.839 
ATOM   5840  N1   DT A 284    -117.025-408.447-156.588 
ATOM   5841  C2   DT A 284    -115.686-408.735-156.485 
ATOM   5842  O2   DT A 284    -114.881-408.468-157.360 
ATOM   5843  N3   DT A 284    -115.301-409.355-155.312 
ATOM   5844  C4   DT A 284    -116.124-409.702-154.260 
ATOM   5845  O4   DT A 284    -115.663-410.254-153.259 
ATOM   5846  C5   DT A 284    -117.512-409.359-154.461 
ATOM   5847  C7   DT A 284    -118.477-409.701-153.365 
ATOM   5848  C6   DT A 284    -117.914-408.756-155.592 
ATOM   5849  P    DC A 285    -119.142-407.702-161.758 
ATOM   5850  OP1  DC A 285    -119.679-406.505-162.446 
ATOM   5851  OP2  DC A 285    -120.125-408.757-161.431 
ATOM   5852  O5'  DC A 285    -117.948-408.328-162.620 
ATOM   5853  C5'  DC A 285    -116.615-407.814-162.442 
ATOM   5854  C4'  DC A 285    -115.623-408.958-162.376 
ATOM   5855  O4'  DC A 285    -115.448-409.463-161.021 
ATOM   5856  C3'  DC A 285    -115.985-410.201-163.189 
ATOM   5857  O3'  DC A 285    -114.795-410.756-163.737 
ATOM   5858  C2'  DC A 285    -116.550-411.183-162.163 
ATOM   5859  C1'  DC A 285    -115.546-410.879-161.055 
ATOM   5860  N1   DC A 285    -115.980-411.344-159.709 
ATOM   5861  C2   DC A 285    -114.999-411.799-158.831 
ATOM   5862  O2   DC A 285    -113.819-411.797-159.202 
ATOM   5863  N3   DC A 285    -115.375-412.228-157.599 
ATOM   5864  C4   DC A 285    -116.663-412.214-157.235 
ATOM   5865  N4   DC A 285    -116.978-412.643-156.022 
ATOM   5866  C5   DC A 285    -117.688-411.751-158.123 
ATOM   5867  C6   DC A 285    -117.292-411.327-159.349 
ATOM   5868  P    DG A 286    -114.829-411.344-165.226 
ATOM   5869  OP1  DG A 286    -114.639-410.244-166.198 
ATOM   5870  OP2  DG A 286    -116.044-412.167-165.407 
ATOM   5871  O5'  DG A 286    -113.536-412.288-165.221 
ATOM   5872  C5'  DG A 286    -112.421-411.939-164.380 
ATOM   5873  C4'  DG A 286    -111.898-413.175-163.674 
ATOM   5874  O4'  DG A 286    -112.581-413.422-162.411 
ATOM   5875  C3'  DG A 286    -112.047-414.490-164.437 
ATOM   5876  O3'  DG A 286    -110.907-415.302-164.183 
ATOM   5877  C2'  DG A 286    -113.271-415.163-163.816 
ATOM   5878  C1'  DG A 286    -112.962-414.789-162.369 
ATOM   5879  N9   DG A 286    -114.131-414.915-161.454 
ATOM   5880  C8   DG A 286    -115.465-414.687-161.711 
ATOM   5881  N7   DG A 286    -116.250-414.892-160.680 
ATOM   5882  C5   DG A 286    -115.372-415.284-159.670 
ATOM   5883  C6   DG A 286    -115.632-415.642-158.321 
ATOM   5884  O6   DG A 286    -116.709-415.686-157.731 
ATOM   5885  N1   DG A 286    -114.452-415.975-157.643 
ATOM   5886  C2   DG A 286    -113.186-415.963-158.196 
ATOM   5887  N2   DG A 286    -112.188-416.314-157.380 
ATOM   5888  N3   DG A 286    -112.942-415.627-159.461 
ATOM   5889  C4   DG A 286    -114.078-415.302-160.132 
ATOM   5890  P    DA A 287    -110.283-416.161-165.380 
ATOM   5891  OP1  DA A 287    -109.369-415.312-166.176 
ATOM   5892  OP2  DA A 287    -111.370-416.827-166.132 
ATOM   5893  O5'  DA A 287    -109.437-417.256-164.576 
ATOM   5894  C5'  DA A 287    -108.887-416.908-163.292 
ATOM   5895  C4'  DA A 287    -109.107-418.040-162.309 
ATOM   5896  O4'  DA A 287    -110.386-417.937-161.622 
ATOM   5897  C3'  DA A 287    -109.122-419.447-162.907 
ATOM   5898  O3'  DA A 287    -108.504-420.343-161.992 
ATOM   5899  C2'  DA A 287    -110.604-419.807-163.012 
ATOM   5900  C1'  DA A 287    -111.028-419.202-161.677 
ATOM   5901  N9   DA A 287    -112.496-418.982-161.558 
ATOM   5902  C8   DA A 287    -113.382-418.628-162.535 
ATOM   5903  N7   DA A 287    -114.605-418.513-162.117 
ATOM   5904  C5   DA A 287    -114.526-418.813-160.763 
ATOM   5905  C6   DA A 287    -115.494-418.866-159.747 
ATOM   5906  N6   DA A 287    -116.793-418.607-159.948 
ATOM   5907  N1   DA A 287    -115.075-419.199-158.511 
ATOM   5908  C2   DA A 287    -113.782-419.455-158.317 
ATOM   5909  N3   DA A 287    -112.793-419.436-159.184 
ATOM   5910  C4   DA A 287    -113.238-419.102-160.413 
ATOM   5911  P    DT A 288    -107.554-421.499-162.561 
ATOM   5912  OP1  DT A 288    -106.194-420.959-162.786 
ATOM   5913  OP2  DT A 288    -108.199-422.142-163.727 
ATOM   5914  O5'  DT A 288    -107.529-422.521-161.330 
ATOM   5915  C5'  DT A 288    -107.674-422.007-159.992 
ATOM   5916  C4'  DT A 288    -108.627-422.882-159.201 
ATOM   5917  O4'  DT A 288    -110.015-422.469-159.351 
ATOM   5918  C3'  DT A 288    -108.640-424.363-159.580 
ATOM   5919  O3'  DT A 288    -108.816-425.138-158.400 
ATOM   5920  C2'  DT A 288    -109.881-424.526-160.458 
ATOM   5921  C1'  DT A 288    -110.796-423.618-159.641 
ATOM   5922  N1   DT A 288    -112.013-423.177-160.377 
ATOM   5923  C2   DT A 288    -113.165-423.019-159.644 
ATOM   5924  O2   DT A 288    -113.219-423.224-158.443 
ATOM   5925  N3   DT A 288    -114.273-422.610-160.360 
ATOM   5926  C4   DT A 288    -114.323-422.352-161.714 
ATOM   5927  O4   DT A 288    -115.376-421.990-162.245 
ATOM   5928  C5   DT A 288    -113.066-422.545-162.397 
ATOM   5929  C7   DT A 288    -113.032-422.285-163.876 
ATOM   5930  C6   DT A 288    -111.973-422.942-161.727 
ATOM   5931  P    DG A 289    -107.996-426.505-158.242 
ATOM   5932  OP1  DG A 289    -106.641-426.214-157.722 
ATOM   5933  OP2  DG A 289    -108.057-427.268-159.508 
ATOM   5934  O5'  DG A 289    -108.853-427.258-157.120 
ATOM   5935  C5'  DG A 289    -109.561-426.475-156.140 
ATOM   5936  C4'  DG A 289    -110.954-427.036-155.937 
ATOM   5937  O4'  DG A 289    -111.921-426.471-156.867 
ATOM   5938  C3'  DG A 289    -111.098-428.546-156.127 
ATOM   5939  O3'  DG A 289    -112.036-429.042-155.180 
ATOM   5940  C2'  DG A 289    -111.691-428.705-157.527 
ATOM   5941  C1'  DG A 289    -112.666-427.535-157.439 
ATOM   5942  N9   DG A 289    -113.179-427.082-158.762 
ATOM   5943  C8   DG A 289    -112.537-427.052-159.981 
ATOM   5944  N7   DG A 289    -113.276-426.592-160.962 
ATOM   5945  C5   DG A 289    -114.493-426.298-160.351 
ATOM   5946  C6   DG A 289    -115.689-425.770-160.902 
ATOM   5947  O6   DG A 289    -115.924-425.448-162.063 
ATOM   5948  N1   DG A 289    -116.686-425.629-159.925 
ATOM   5949  C2   DG A 289    -116.544-425.955-158.591 
ATOM   5950  N2   DG A 289    -117.613-425.746-157.819 
ATOM   5951  N3   DG A 289    -115.421-426.451-158.074 
ATOM   5952  C4   DG A 289    -114.445-426.594-159.008 
ATOM   5953  P    DG A 290    -111.755-430.451-154.473 
ATOM   5954  OP1  DG A 290    -110.851-430.254-153.318 
ATOM   5955  OP2  DG A 290    -111.309-431.433-155.486 
ATOM   5956  O5'  DG A 290    -113.217-430.841-153.954 
ATOM   5957  C5'  DG A 290    -114.138-429.790-153.605 
ATOM   5958  C4'  DG A 290    -115.513-430.101-154.160 
ATOM   5959  O4'  DG A 290    -115.690-429.601-155.517 
ATOM   5960  C3'  DG A 290    -115.870-431.583-154.264 
ATOM   5961  O3'  DG A 290    -117.249-431.748-153.957 
ATOM   5962  C2'  DG A 290    -115.655-431.931-155.737 
ATOM   5963  C1'  DG A 290    -116.239-430.643-156.309 
ATOM   5964  N9   DG A 290    -115.862-430.392-157.729 
ATOM   5965  C8   DG A 290    -114.687-430.692-158.383 
ATOM   5966  N7   DG A 290    -114.674-430.336-159.645 
ATOM   5967  C5   DG A 290    -115.929-429.762-159.840 
ATOM   5968  C6   DG A 290    -116.501-429.191-161.007 
ATOM   5969  O6   DG A 290    -116.010-429.074-162.126 
ATOM   5970  N1   DG A 290    -117.800-428.724-160.764 
ATOM   5971  C2   DG A 290    -118.458-428.797-159.552 
ATOM   5972  N2   DG A 290    -119.695-428.293-159.526 
ATOM   5973  N3   DG A 290    -117.921-429.332-158.458 
ATOM   5974  C4   DG A 290    -116.661-429.791-158.677 
ATOM   5975  P    DA A 291    -117.705-433.016-153.092 
ATOM   5976  OP1  DA A 291    -117.529-432.723-151.652 
ATOM   5977  OP2  DA A 291    -117.027-434.230-153.596 
ATOM   5978  O5'  DA A 291    -119.266-433.089-153.439 
ATOM   5979  C5'  DA A 291    -119.969-431.872-153.754 
ATOM   5980  C4'  DA A 291    -120.875-432.091-154.950 
ATOM   5981  O4'  DA A 291    -120.194-431.849-156.214 
ATOM   5982  C3'  DA A 291    -121.445-433.501-155.102 
ATOM   5983  O3'  DA A 291    -122.775-433.409-155.598 
ATOM   5984  C2'  DA A 291    -120.573-434.158-156.172 
ATOM   5985  C1'  DA A 291    -120.461-432.939-157.082 
ATOM   5986  N9   DA A 291    -119.349-433.028-158.069 
ATOM   5987  C8   DA A 291    -118.123-433.611-157.915 
ATOM   5988  N7   DA A 291    -117.367-433.525-158.965 
ATOM   5989  C5   DA A 291    -118.145-432.835-159.884 
ATOM   5990  C6   DA A 291    -117.908-432.421-161.204 
ATOM   5991  N6   DA A 291    -116.762-432.654-161.859 
ATOM   5992  N1   DA A 291    -118.897-431.756-161.831 
ATOM   5993  C2   DA A 291    -120.033-431.526-161.176 
ATOM   5994  N3   DA A 291    -120.367-431.862-159.949 
ATOM   5995  C4   DA A 291    -119.361-432.527-159.344 
ATOM   5996  P    DT A 292    -123.889-434.405-155.025 
ATOM   5997  OP1  DT A 292    -124.436-433.862-153.762 
ATOM   5998  OP2  DT A 292    -123.340-435.777-154.959 
ATOM   5999  O5'  DT A 292    -125.002-434.327-156.171 
ATOM   6000  C5'  DT A 292    -125.141-433.110-156.929 
ATOM   6001  C4'  DT A 292    -125.304-433.432-158.402 
ATOM   6002  O4'  DT A 292    -124.025-433.541-159.091 
ATOM   6003  C3'  DT A 292    -126.007-434.751-158.720 
ATOM   6004  O3'  DT A 292    -126.816-434.574-159.877 
ATOM   6005  C2'  DT A 292    -124.877-435.721-159.062 
ATOM   6006  C1'  DT A 292    -124.032-434.733-159.861 
ATOM   6007  N1   DT A 292    -122.621-435.169-160.053 
ATOM   6008  C2   DT A 292    -122.017-434.829-161.239 
ATOM   6009  O2   DT A 292    -122.584-434.200-162.116 
ATOM   6010  N3   DT A 292    -120.709-435.250-161.381 
ATOM   6011  C4   DT A 292    -119.975-435.965-160.456 
ATOM   6012  O4   DT A 292    -118.808-436.286-160.696 
ATOM   6013  C5   DT A 292    -120.694-436.274-159.244 
ATOM   6014  C7   DT A 292    -119.967-437.050-158.185 
ATOM   6015  C6   DT A 292    -121.966-435.877-159.079 
ATOM   6016  P    DT A 293    -128.255-435.273-159.932 
ATOM   6017  OP1  DT A 293    -129.247-434.422-159.238 
ATOM   6018  OP2  DT A 293    -128.147-436.669-159.451 
ATOM   6019  O5'  DT A 293    -128.548-435.269-161.504 
ATOM   6020  C5'  DT A 293    -127.990-434.218-162.316 
ATOM   6021  C4'  DT A 293    -127.421-434.798-163.596 
ATOM   6022  O4'  DT A 293    -126.035-435.217-163.448 
ATOM   6023  C3'  DT A 293    -128.126-436.043-164.133 
ATOM   6024  O3'  DT A 293    -128.142-435.986-165.554 
ATOM   6025  C2'  DT A 293    -127.236-437.208-163.703 
ATOM   6026  C1'  DT A 293    -125.902-436.524-163.983 
ATOM   6027  N1   DT A 293    -124.741-437.181-163.320 
ATOM   6028  C2   DT A 293    -123.546-437.169-163.996 
ATOM   6029  O2   DT A 293    -123.408-436.652-165.092 
ATOM   6030  N3   DT A 293    -122.492-437.788-163.351 
ATOM   6031  C4   DT A 293    -122.536-438.401-162.116 
ATOM   6032  O4   DT A 293    -121.526-438.923-161.639 
ATOM   6033  C5   DT A 293    -123.834-438.362-161.484 
ATOM   6034  C7   DT A 293    -123.969-439.008-160.137 
ATOM   6035  C6   DT A 293    -124.875-437.768-162.089 
ATOM   6036  P    DC A 294    -129.450-436.475-166.337 
ATOM   6037  OP1  DC A 294    -130.437-435.374-166.388 
ATOM   6038  OP2  DC A 294    -129.928-437.749-165.756 
ATOM   6039  O5'  DC A 294    -128.861-436.740-167.801 
ATOM   6040  C5'  DC A 294    -127.741-435.957-168.255 
ATOM   6041  C4'  DC A 294    -126.732-436.851-168.947 
ATOM   6042  O4'  DC A 294    -125.765-437.421-168.018 
ATOM   6043  C3'  DC A 294    -127.307-438.066-169.674 
ATOM   6044  O3'  DC A 294    -126.558-438.289-170.863 
ATOM   6045  C2'  DC A 294    -127.064-439.237-168.720 
ATOM   6046  C1'  DC A 294    -125.668-438.814-168.273 
ATOM   6047  N1   DC A 294    -125.212-439.482-167.022 
ATOM   6048  C2   DC A 294    -123.857-439.781-166.902 
ATOM   6049  O2   DC A 294    -123.097-439.482-167.829 
ATOM   6050  N3   DC A 294    -123.423-440.391-165.770 
ATOM   6051  C4   DC A 294    -124.279-440.698-164.788 
ATOM   6052  N4   DC A 294    -123.806-441.292-163.703 
ATOM   6053  C5   DC A 294    -125.677-440.400-164.891 
ATOM   6054  C6   DC A 294    -126.092-439.791-166.031 
ATOM   6055  P    DC A 295    -127.329-438.736-172.192 
ATOM   6056  OP1  DC A 295    -127.866-437.540-172.880 
ATOM   6057  OP2  DC A 295    -128.312-439.792-171.865 
ATOM   6058  O5'  DC A 295    -126.135-439.363-173.054 
ATOM   6059  C5'  DC A 295    -124.802-438.849-172.877 
ATOM   6060  C4'  DC A 295    -123.810-439.993-172.810 
ATOM   6061  O4'  DC A 295    -123.635-440.498-171.455 
ATOM   6062  C3'  DC A 295    -124.173-441.236-173.623 
ATOM   6063  O3'  DC A 295    -122.983-441.791-174.171 
ATOM   6064  C2'  DC A 295    -124.737-442.218-172.597 
ATOM   6065  C1'  DC A 295    -123.733-441.914-171.489 
ATOM   6066  N1   DC A 295    -124.167-442.379-170.143 
ATOM   6067  C2   DC A 295    -123.187-442.834-169.265 
ATOM   6068  O2   DC A 295    -122.007-442.832-169.637 
ATOM   6069  N3   DC A 295    -123.562-443.263-168.033 
ATOM   6070  C4   DC A 295    -124.850-443.249-167.669 
ATOM   6071  N4   DC A 295    -125.165-443.678-166.456 
ATOM   6072  C5   DC A 295    -125.875-442.786-168.557 
ATOM   6073  C6   DC A 295    -125.479-442.361-169.783 
ATOM   6074  P    DT A 296    -123.016-442.378-175.660 
ATOM   6075  OP1  DT A 296    -122.826-441.279-176.632 
ATOM   6076  OP2  DT A 296    -124.231-443.202-175.841 
ATOM   6077  O5'  DT A 296    -121.723-443.323-175.655 
ATOM   6078  C5'  DT A 296    -120.608-442.974-174.815 
ATOM   6079  C4'  DT A 296    -120.085-444.210-174.108 
ATOM   6080  O4'  DT A 296    -120.768-444.457-172.846 
ATOM   6081  C3'  DT A 296    -120.234-445.525-174.871 
ATOM   6082  O3'  DT A 296    -119.094-446.337-174.617 
ATOM   6083  C2'  DT A 296    -121.458-446.198-174.250 
ATOM   6084  C1'  DT A 296    -121.149-445.824-172.803 
ATOM   6085  N1   DT A 296    -122.318-445.950-171.888 
ATOM   6086  C2   DT A 296    -122.063-446.351-170.599 
ATOM   6087  O2   DT A 296    -120.942-446.599-170.192 
ATOM   6088  N3   DT A 296    -123.171-446.457-169.782 
ATOM   6089  C4   DT A 296    -124.480-446.202-170.138 
ATOM   6090  O4   DT A 296    -125.390-446.333-169.317 
ATOM   6091  C5   DT A 296    -124.646-445.788-171.511 
ATOM   6092  C7   DT A 296    -126.041-445.490-171.982 
ATOM   6093  C6   DT A 296    -123.587-445.676-172.328 
ATOM   6094  P    DC A 297    -118.470-447.196-175.814 
ATOM   6095  OP1  DC A 297    -117.556-446.346-176.610 
ATOM   6096  OP2  DC A 297    -119.557-447.862-176.566 
ATOM   6097  O5'  DC A 297    -117.625-448.291-175.010 
ATOM   6098  C5'  DC A 297    -117.074-447.942-173.726 
ATOM   6099  C4'  DC A 297    -117.294-449.075-172.743 
ATOM   6100  O4'  DC A 297    -118.574-448.972-172.056 
ATOM   6101  C3'  DC A 297    -117.309-450.482-173.341 
ATOM   6102  O3'  DC A 297    -116.691-451.378-172.426 
ATOM   6103  C2'  DC A 297    -118.792-450.842-173.446 
ATOM   6104  C1'  DC A 297    -119.215-450.237-172.111 
ATOM   6105  N1   DC A 297    -120.683-450.017-171.992 
ATOM   6106  C2   DC A 297    -121.266-450.186-170.738 
ATOM   6107  O2   DC A 297    -120.547-450.508-169.785 
ATOM   6108  N3   DC A 297    -122.603-449.990-170.610 
ATOM   6109  C4   DC A 297    -123.347-449.642-171.667 
ATOM   6110  N4   DC A 297    -124.647-449.463-171.490 
ATOM   6111  C5   DC A 297    -122.768-449.464-172.965 
ATOM   6112  C6   DC A 297    -121.430-449.664-173.073 
ATOM   6113  P    DT A 298    -115.741-452.534-172.995 
ATOM   6114  OP1  DT A 298    -114.381-451.994-173.220 
ATOM   6115  OP2  DT A 298    -116.386-453.177-174.161 
ATOM   6116  O5'  DT A 298    -115.716-453.556-171.764 
ATOM   6117  C5'  DT A 298    -115.861-453.042-170.426 
ATOM   6118  C4'  DT A 298    -116.814-453.917-169.635 
ATOM   6119  O4'  DT A 298    -118.203-453.504-169.785 
ATOM   6120  C3'  DT A 298    -116.828-455.398-170.014 
ATOM   6121  O3'  DT A 298    -117.003-456.173-168.835 
ATOM   6122  C2'  DT A 298    -118.069-455.561-170.892 
ATOM   6123  C1'  DT A 298    -118.983-454.653-170.075 
ATOM   6124  N1   DT A 298    -120.200-454.212-170.811 
ATOM   6125  C2   DT A 298    -121.352-454.054-170.078 
ATOM   6126  O2   DT A 298    -121.407-454.259-168.877 
ATOM   6127  N3   DT A 298    -122.460-453.645-170.794 
ATOM   6128  C4   DT A 298    -122.510-453.387-172.148 
ATOM   6129  O4   DT A 298    -123.563-453.025-172.679 
ATOM   6130  C5   DT A 298    -121.253-453.580-172.832 
ATOM   6131  C7   DT A 298    -121.219-453.320-174.310 
ATOM   6132  C6   DT A 298    -120.160-453.977-172.161 
ATOM   6133  P    DC A 299    -116.184-457.540-168.676 
ATOM   6134  OP1  DC A 299    -114.829-457.249-168.156 
ATOM   6135  OP2  DC A 299    -116.244-458.303-169.942 
ATOM   6136  O5'  DC A 299    -117.040-458.293-167.554 
ATOM   6137  C5'  DC A 299    -117.748-457.510-166.574 
ATOM   6138  C4'  DC A 299    -119.142-458.071-166.371 
ATOM   6139  O4'  DC A 299    -120.108-457.506-167.301 
ATOM   6140  C3'  DC A 299    -119.285-459.581-166.561 
ATOM   6141  O3'  DC A 299    -120.223-460.077-165.614 
ATOM   6142  C2'  DC A 299    -119.878-459.740-167.961 
ATOM   6143  C1'  DC A 299    -120.854-458.570-167.874 
ATOM   6144  N1   DC A 299    -121.367-458.117-169.196 
ATOM   6145  C2   DC A 299    -122.677-457.651-169.260 
ATOM   6146  O2   DC A 299    -123.355-457.632-168.225 
ATOM   6147  N3   DC A 299    -123.164-457.234-170.458 
ATOM   6148  C4   DC A 299    -122.398-457.271-171.555
[truncated: 415,700 more chars]
