# Supplementary material for: Characterization of lncRNA-protein interactions associated with Prostate cancer and Androgen receptors by molecular docking simulations
Source: Biochem Biophys Rep. 2025 Mar 9;42:101959. doi: 10.1016/j.bbrep.2025.101959 (PMC11929892; doi:10.1016/j.bbrep.2025.101959)
Supplement: Multimedia component 22 [file mmc22.zip › bbrep_00101959_model_11.pdb]

REMARK Number:    11
REMARK Ligand:     lig_628dcb8434e2f.pdb
REMARK Contact:     0     0     0
REMARK Score:  -198.41
REMARK RMSD:   1084.02
MODEL       11
ATOM      1  N   ALA A  24      30.357  -5.473 -24.875 
ATOM      2  CA  ALA A  24      30.515  -4.000 -24.871 
ATOM      3  CB  ALA A  24      29.364  -3.347 -25.653 
ATOM      4  C   ALA A  24      30.496  -3.471 -23.474 
ATOM      5  O   ALA A  24      31.409  -3.720 -22.690 
ATOM      6  N   GLN A  25      29.435  -2.716 -23.129 
ATOM      7  CA  GLN A  25      29.334  -2.167 -21.810 
ATOM      8  CB  GLN A  25      28.209  -1.135 -21.640 
ATOM      9  CG  GLN A  25      28.449   0.131 -22.464 
ATOM     10  CD  GLN A  25      27.291   1.085 -22.227 
ATOM     11  OE1 GLN A  25      26.895   1.324 -21.089 
ATOM     12  NE2 GLN A  25      26.734   1.652 -23.331 
ATOM     13  C   GLN A  25      29.084  -3.296 -20.876 
ATOM     14  O   GLN A  25      28.668  -4.376 -21.290 
ATOM     15  N   ASP A  26      29.382  -3.075 -19.584 
ATOM     16  CA  ASP A  26      29.211  -4.105 -18.606 
ATOM     17  CB  ASP A  26      30.274  -4.043 -17.495 
ATOM     18  CG  ASP A  26      30.054  -5.171 -16.494 
ATOM     19  OD1 ASP A  26      28.986  -5.191 -15.826 
ATOM     20  OD2 ASP A  26      30.966  -6.032 -16.381 
ATOM     21  C   ASP A  26      27.866  -3.939 -17.988 
ATOM     22  O   ASP A  26      27.612  -2.985 -17.253 
ATOM     23  N   ASN A  27      26.945  -4.872 -18.288 
ATOM     24  CA  ASN A  27      25.662  -4.773 -17.669 
ATOM     25  CB  ASN A  27      24.503  -4.752 -18.683 
ATOM     26  CG  ASN A  27      24.583  -3.452 -19.471 
ATOM     27  OD1 ASN A  27      24.658  -2.366 -18.897 
ATOM     28  ND2 ASN A  27      24.568  -3.560 -20.827 
ATOM     29  C   ASN A  27      25.467  -5.984 -16.812 
ATOM     30  O   ASN A  27      24.473  -6.696 -16.949 
ATOM     31  N   SER A  28      26.402  -6.226 -15.873 
ATOM     32  CA  SER A  28      26.317  -7.361 -15.002 
ATOM     33  CB  SER A  28      27.559  -7.517 -14.112 
ATOM     34  OG  SER A  28      28.707  -7.731 -14.919 
ATOM     35  C   SER A  28      25.149  -7.145 -14.100 
ATOM     36  O   SER A  28      24.492  -8.089 -13.668 
ATOM     37  N   ARG A  29      24.868  -5.864 -13.806 
ATOM     38  CA  ARG A  29      23.821  -5.471 -12.913 
ATOM     39  CB  ARG A  29      23.787  -3.948 -12.704 
ATOM     40  CG  ARG A  29      25.152  -3.369 -12.324 
ATOM     41  CD  ARG A  29      25.113  -1.897 -11.913 
ATOM     42  NE  ARG A  29      26.512  -1.383 -11.942 
ATOM     43  CZ  ARG A  29      27.390  -1.720 -10.952 
ATOM     44  NH1 ARG A  29      27.024  -2.618  -9.991 
ATOM     45  NH2 ARG A  29      28.642  -1.178 -10.929 
ATOM     46  C   ARG A  29      22.506  -5.884 -13.504 
ATOM     47  O   ARG A  29      21.579  -6.255 -12.784 
ATOM     48  N   TYR A  30      22.378  -5.784 -14.840 
ATOM     49  CA  TYR A  30      21.164  -6.163 -15.505 
ATOM     50  CB  TYR A  30      21.186  -5.817 -17.003 
ATOM     51  CG  TYR A  30      19.900  -6.271 -17.606 
ATOM     52  CD1 TYR A  30      18.727  -5.600 -17.348 
ATOM     53  CD2 TYR A  30      19.876  -7.357 -18.449 
ATOM     54  CE1 TYR A  30      17.543  -6.018 -17.911 
ATOM     55  CE2 TYR A  30      18.698  -7.778 -19.016 
ATOM     56  CZ  TYR A  30      17.529  -7.109 -18.746 
ATOM     57  OH  TYR A  30      16.316  -7.539 -19.327 
ATOM     58  C   TYR A  30      20.959  -7.638 -15.363 
ATOM     59  O   TYR A  30      19.855  -8.092 -15.068 
ATOM     60  N   THR A  31      22.033  -8.431 -15.551 
ATOM     61  CA  THR A  31      21.926  -9.861 -15.473 
ATOM     62  CB  THR A  31      23.230 -10.559 -15.736 
ATOM     63  OG1 THR A  31      23.715 -10.225 -17.028 
ATOM     64  CG2 THR A  31      23.003 -12.080 -15.628 
ATOM     65  C   THR A  31      21.490 -10.229 -14.091 
ATOM     66  O   THR A  31      20.646 -11.105 -13.907 
ATOM     67  N   HIS A  32      22.064  -9.557 -13.079 
ATOM     68  CA  HIS A  32      21.744  -9.842 -11.711 
ATOM     69  ND1 HIS A  32      22.771 -10.826  -8.882 
ATOM     70  CG  HIS A  32      22.450  -9.554  -9.301 
ATOM     71  CB  HIS A  32      22.623  -9.069 -10.710 
ATOM     72  NE2 HIS A  32      22.010  -9.743  -7.096 
ATOM     73  CD2 HIS A  32      21.986  -8.905  -8.198 
ATOM     74  CE1 HIS A  32      22.488 -10.885  -7.556 
ATOM     75  C   HIS A  32      20.311  -9.481 -11.477 
ATOM     76  O   HIS A  32      19.604 -10.145 -10.722 
ATOM     77  N   PHE A  33      19.841  -8.406 -12.133 
ATOM     78  CA  PHE A  33      18.494  -7.942 -11.975 
ATOM     79  CB  PHE A  33      18.233  -6.698 -12.850 
ATOM     80  CG  PHE A  33      16.831  -6.221 -12.683 
ATOM     81  CD1 PHE A  33      15.822  -6.729 -13.471 
ATOM     82  CD2 PHE A  33      16.525  -5.261 -11.749 
ATOM     83  CE1 PHE A  33      14.528  -6.288 -13.327 
ATOM     84  CE2 PHE A  33      15.232  -4.815 -11.599 
ATOM     85  CZ  PHE A  33      14.232  -5.330 -12.388 
ATOM     86  C   PHE A  33      17.577  -9.044 -12.410 
ATOM     87  O   PHE A  33      16.584  -9.337 -11.745 
ATOM     88  N   LEU A  34      17.891  -9.694 -13.546 
ATOM     89  CA  LEU A  34      17.052 -10.740 -14.056 
ATOM     90  CB  LEU A  34      17.509 -11.262 -15.429 
ATOM     91  CG  LEU A  34      17.352 -10.227 -16.561 
ATOM     92  CD1 LEU A  34      17.815 -10.799 -17.911 
ATOM     93  CD2 LEU A  34      15.914  -9.684 -16.622 
ATOM     94  C   LEU A  34      17.034 -11.895 -13.105 
ATOM     95  O   LEU A  34      15.977 -12.463 -12.835 
ATOM     96  N   THR A  35      18.201 -12.276 -12.555 
ATOM     97  CA  THR A  35      18.222 -13.429 -11.706 
ATOM     98  CB  THR A  35      19.611 -13.827 -11.277 
ATOM     99  OG1 THR A  35      19.582 -15.110 -10.672 
ATOM    100  CG2 THR A  35      20.183 -12.793 -10.291 
ATOM    101  C   THR A  35      17.370 -13.183 -10.496 
ATOM    102  O   THR A  35      16.600 -14.054 -10.093 
ATOM    103  N   GLN A  36      17.510 -12.004  -9.861 
ATOM    104  CA  GLN A  36      16.760 -11.714  -8.673 
ATOM    105  CB  GLN A  36      17.330 -10.515  -7.900 
ATOM    106  CG  GLN A  36      18.719 -10.776  -7.318 
ATOM    107  CD  GLN A  36      19.161  -9.521  -6.583 
ATOM    108  OE1 GLN A  36      18.999  -8.403  -7.076 
ATOM    109  NE2 GLN A  36      19.727  -9.702  -5.360 
ATOM    110  C   GLN A  36      15.306 -11.414  -8.928 
ATOM    111  O   GLN A  36      14.428 -11.820  -8.172 
ATOM    112  N   HIS A  37      15.041 -10.560  -9.926 
ATOM    113  CA  HIS A  37      13.739 -10.030 -10.232 
ATOM    114  ND1 HIS A  37      13.488  -7.875  -7.943 
ATOM    115  CG  HIS A  37      14.262  -7.931  -9.081 
ATOM    116  CB  HIS A  37      13.787  -8.508 -10.384 
ATOM    117  NE2 HIS A  37      15.483  -7.062  -7.395 
ATOM    118  CD2 HIS A  37      15.476  -7.429  -8.730 
ATOM    119  CE1 HIS A  37      14.268  -7.348  -6.966 
ATOM    120  C   HIS A  37      12.906 -10.649 -11.327 
ATOM    121  O   HIS A  37      11.752 -10.256 -11.466 
ATOM    122  N   TYR A  38      13.434 -11.530 -12.202 
ATOM    123  CA  TYR A  38      12.632 -11.883 -13.350 
ATOM    124  CB  TYR A  38      13.334 -11.414 -14.642 
ATOM    125  CG  TYR A  38      12.655 -11.872 -15.887 
ATOM    126  CD1 TYR A  38      11.465 -11.319 -16.304 
ATOM    127  CD2 TYR A  38      13.246 -12.841 -16.668 
ATOM    128  CE1 TYR A  38      10.868 -11.746 -17.467 
ATOM    129  CE2 TYR A  38      12.653 -13.271 -17.830 
ATOM    130  CZ  TYR A  38      11.459 -12.724 -18.231 
ATOM    131  OH  TYR A  38      10.848 -13.164 -19.425 
ATOM    132  C   TYR A  38      12.379 -13.364 -13.432 
ATOM    133  O   TYR A  38      13.285 -14.174 -13.250 
ATOM    134  N   ASP A  39      11.102 -13.741 -13.690 
ATOM    135  CA  ASP A  39      10.698 -15.112 -13.886 
ATOM    136  CB  ASP A  39      10.028 -15.729 -12.643 
ATOM    137  CG  ASP A  39       9.940 -17.238 -12.841 
ATOM    138  OD1 ASP A  39      10.562 -17.742 -13.815 
ATOM    139  OD2 ASP A  39       9.249 -17.904 -12.025 
ATOM    140  C   ASP A  39       9.669 -15.081 -14.984 
ATOM    141  O   ASP A  39       8.529 -14.682 -14.754 
ATOM    142  N   ALA A  40      10.037 -15.519 -16.207 
ATOM    143  CA  ALA A  40       9.168 -15.355 -17.343 
ATOM    144  CB  ALA A  40       9.809 -15.843 -18.652 
ATOM    145  C   ALA A  40       7.861 -16.082 -17.196 
ATOM    146  O   ALA A  40       6.812 -15.469 -17.390 
ATOM    147  N   LYS A  41       7.868 -17.386 -16.837 
ATOM    148  CA  LYS A  41       6.612 -18.091 -16.756 
ATOM    149  CB  LYS A  41       6.394 -19.072 -17.922 
ATOM    150  CG  LYS A  41       6.320 -18.394 -19.293 
ATOM    151  CD  LYS A  41       6.383 -19.380 -20.462 
ATOM    152  CE  LYS A  41       6.315 -18.723 -21.842 
ATOM    153  NZ  LYS A  41       6.395 -19.761 -22.893 
ATOM    154  C   LYS A  41       6.607 -18.900 -15.492 
ATOM    155  O   LYS A  41       6.979 -20.072 -15.469 
ATOM    156  N   PRO A  42       6.164 -18.261 -14.447 
ATOM    157  CA  PRO A  42       6.146 -18.766 -13.096 
ATOM    158  CD  PRO A  42       5.459 -16.998 -14.579 
ATOM    159  CB  PRO A  42       5.693 -17.583 -12.242 
ATOM    160  CG  PRO A  42       4.817 -16.760 -13.203 
ATOM    161  C   PRO A  42       5.350 -19.982 -12.740 
ATOM    162  O   PRO A  42       5.866 -20.776 -11.954 
ATOM    163  N   GLN A  43       4.106 -20.125 -13.253 
ATOM    164  CA  GLN A  43       3.233 -21.210 -12.882 
ATOM    165  CB  GLN A  43       3.921 -22.559 -12.575 
ATOM    166  CG  GLN A  43       2.969 -23.746 -12.437 
ATOM    167  CD  GLN A  43       2.653 -24.258 -13.835 
ATOM    168  OE1 GLN A  43       2.011 -23.577 -14.631 
ATOM    169  NE2 GLN A  43       3.125 -25.496 -14.144 
ATOM    170  C   GLN A  43       2.428 -20.772 -11.677 
ATOM    171  O   GLN A  43       1.781 -19.726 -11.696 
ATOM    172  N   GLY A  44       2.476 -21.564 -10.580 
ATOM    173  CA  GLY A  44       1.617 -21.423  -9.423 
ATOM    174  C   GLY A  44       1.682 -20.099  -8.711 
ATOM    175  O   GLY A  44       0.636 -19.515  -8.436 
ATOM    176  N   ARG A  45       2.881 -19.573  -8.391 
ATOM    177  CA  ARG A  45       2.966 -18.320  -7.681 
ATOM    178  CB  ARG A  45       2.277 -17.177  -8.444 
ATOM    179  CG  ARG A  45       2.951 -16.883  -9.786 
ATOM    180  CD  ARG A  45       2.084 -16.065 -10.743 
ATOM    181  NE  ARG A  45       2.134 -14.640 -10.313 
ATOM    182  CZ  ARG A  45       1.083 -13.819 -10.595 
ATOM    183  NH1 ARG A  45      -0.026 -14.325 -11.205 
ATOM    184  NH2 ARG A  45       1.132 -12.493 -10.270 
ATOM    185  C   ARG A  45       2.353 -18.422  -6.307 
ATOM    186  O   ARG A  45       1.777 -17.453  -5.809 
ATOM    187  N   ASP A  46       2.452 -19.607  -5.663 
ATOM    188  CA  ASP A  46       1.984 -19.790  -4.311 
ATOM    189  CB  ASP A  46       1.250 -21.127  -4.079 
ATOM    190  CG  ASP A  46       2.197 -22.277  -4.390 
ATOM    191  OD1 ASP A  46       3.256 -22.021  -5.022 
ATOM    192  OD2 ASP A  46       1.866 -23.431  -4.005 
ATOM    193  C   ASP A  46       3.161 -19.699  -3.376 
ATOM    194  O   ASP A  46       4.259 -19.317  -3.777 
ATOM    195  N   ASP A  47       2.954 -20.056  -2.089 
ATOM    196  CA  ASP A  47       3.986 -19.963  -1.086 
ATOM    197  CB  ASP A  47       3.505 -20.399   0.311 
ATOM    198  CG  ASP A  47       2.512 -19.366   0.829 
ATOM    199  OD1 ASP A  47       2.392 -18.285   0.192 
ATOM    200  OD2 ASP A  47       1.859 -19.643   1.870 
ATOM    201  C   ASP A  47       5.122 -20.868  -1.453 
ATOM    202  O   ASP A  47       6.290 -20.503  -1.321 
ATOM    203  N   ARG A  48       4.797 -22.077  -1.942 
ATOM    204  CA  ARG A  48       5.781 -23.061  -2.293 
ATOM    205  CB  ARG A  48       5.140 -24.351  -2.823 
ATOM    206  CG  ARG A  48       6.146 -25.430  -3.211 
ATOM    207  CD  ARG A  48       5.521 -26.560  -4.029 
ATOM    208  NE  ARG A  48       5.134 -25.982  -5.348 
ATOM    209  CZ  ARG A  48       4.541 -26.764  -6.297 
ATOM    210  NH1 ARG A  48       4.304 -28.084  -6.046 
ATOM    211  NH2 ARG A  48       4.179 -26.221  -7.497 
ATOM    212  C   ARG A  48       6.632 -22.511  -3.395 
ATOM    213  O   ARG A  48       7.843 -22.722  -3.421 
ATOM    214  N   TYR A  49       6.004 -21.778  -4.332 
ATOM    215  CA  TYR A  49       6.690 -21.207  -5.452 
ATOM    216  CB  TYR A  49       5.716 -20.385  -6.317 
ATOM    217  CG  TYR A  49       6.455 -19.484  -7.246 
ATOM    218  CD1 TYR A  49       6.995 -19.944  -8.423 
ATOM    219  CD2 TYR A  49       6.580 -18.149  -6.930 
ATOM    220  CE1 TYR A  49       7.662 -19.084  -9.266 
ATOM    221  CE2 TYR A  49       7.244 -17.287  -7.767 
ATOM    222  CZ  TYR A  49       7.787 -17.755  -8.938 
ATOM    223  OH  TYR A  49       8.468 -16.868  -9.798 
ATOM    224  C   TYR A  49       7.763 -20.299  -4.937 
ATOM    225  O   TYR A  49       8.907 -20.361  -5.387 
ATOM    226  N   CYS A  50       7.427 -19.442  -3.956 
ATOM    227  CA  CYS A  50       8.387 -18.513  -3.432 
ATOM    228  CB  CYS A  50       7.789 -17.543  -2.401 
ATOM    229  SG  CYS A  50       6.919 -16.168  -3.203 
ATOM    230  C   CYS A  50       9.521 -19.233  -2.772 
ATOM    231  O   CYS A  50      10.680 -18.874  -2.966 
ATOM    232  N   GLU A  51       9.232 -20.282  -1.984 
ATOM    233  CA  GLU A  51      10.291 -20.937  -1.274 
ATOM    234  CB  GLU A  51       9.814 -22.052  -0.328 
ATOM    235  CG  GLU A  51       9.046 -21.500   0.875 
ATOM    236  CD  GLU A  51       8.647 -22.660   1.776 
ATOM    237  OE1 GLU A  51       8.797 -23.834   1.341 
ATOM    238  OE2 GLU A  51       8.191 -22.384   2.918 
ATOM    239  C   GLU A  51      11.271 -21.539  -2.238 
ATOM    240  O   GLU A  51      12.477 -21.471  -2.014 
ATOM    241  N   SER A  52      10.782 -22.163  -3.323 
ATOM    242  CA  SER A  52      11.648 -22.819  -4.266 
ATOM    243  CB  SER A  52      10.871 -23.670  -5.287 
ATOM    244  OG  SER A  52      11.770 -24.296  -6.189 
ATOM    245  C   SER A  52      12.484 -21.840  -5.041 
ATOM    246  O   SER A  52      13.695 -22.015  -5.173 
ATOM    247  N   ILE A  53      11.853 -20.774  -5.572 
ATOM    248  CA  ILE A  53      12.510 -19.830  -6.436 
ATOM    249  CB  ILE A  53      11.569 -18.839  -7.063 
ATOM    250  CG1 ILE A  53      12.268 -18.100  -8.213 
ATOM    251  CG2 ILE A  53      11.022 -17.910  -5.967 
ATOM    252  CD1 ILE A  53      11.307 -17.285  -9.080 
ATOM    253  C   ILE A  53      13.564 -19.071  -5.697 
ATOM    254  O   ILE A  53      14.625 -18.777  -6.243 
ATOM    255  N   MET A  54      13.288 -18.724  -4.431 
ATOM    256  CA  MET A  54      14.208 -17.931  -3.681 
ATOM    257  CB  MET A  54      13.657 -17.630  -2.278 
ATOM    258  CG  MET A  54      14.129 -16.292  -1.716 
ATOM    259  SD  MET A  54      13.400 -14.851  -2.557 
ATOM    260  CE  MET A  54      13.965 -13.641  -1.327 
ATOM    261  C   MET A  54      15.482 -18.715  -3.574 
ATOM    262  O   MET A  54      16.577 -18.162  -3.661 
ATOM    263  N   ARG A  55      15.360 -20.040  -3.377 
ATOM    264  CA  ARG A  55      16.487 -20.926  -3.259 
ATOM    265  CB  ARG A  55      16.035 -22.353  -2.921 
ATOM    266  CG  ARG A  55      15.198 -22.413  -1.641 
ATOM    267  CD  ARG A  55      14.502 -23.757  -1.423 
ATOM    268  NE  ARG A  55      15.339 -24.566  -0.498 
ATOM    269  CZ  ARG A  55      15.110 -25.907  -0.399 
ATOM    270  NH1 ARG A  55      14.168 -26.490  -1.198 
ATOM    271  NH2 ARG A  55      15.823 -26.659   0.486 
ATOM    272  C   ARG A  55      17.249 -20.983  -4.555 
ATOM    273  O   ARG A  55      18.476 -20.907  -4.565 
ATOM    274  N   ARG A  56      16.538 -21.101  -5.694 
ATOM    275  CA  ARG A  56      17.186 -21.258  -6.971 
ATOM    276  CB  ARG A  56      16.203 -21.454  -8.140 
ATOM    277  CG  ARG A  56      15.409 -22.759  -8.083 
ATOM    278  CD  ARG A  56      14.767 -23.128  -9.423 
ATOM    279  NE  ARG A  56      13.877 -22.004  -9.821 
ATOM    280  CZ  ARG A  56      12.561 -22.008  -9.459 
ATOM    281  NH1 ARG A  56      12.047 -23.057  -8.752 
ATOM    282  NH2 ARG A  56      11.757 -20.960  -9.804 
ATOM    283  C   ARG A  56      17.993 -20.038  -7.297 
ATOM    284  O   ARG A  56      19.094 -20.132  -7.842 
ATOM    285  N   ARG A  57      17.434 -18.858  -6.981 
ATOM    286  CA  ARG A  57      17.989 -17.566  -7.272 
ATOM    287  CB  ARG A  57      16.981 -16.432  -7.028 
ATOM    288  CG  ARG A  57      15.720 -16.618  -7.872 
ATOM    289  CD  ARG A  57      16.007 -16.749  -9.368 
ATOM    290  NE  ARG A  57      14.774 -17.286 -10.009 
ATOM    291  CZ  ARG A  57      14.462 -16.937 -11.292 
ATOM    292  NH1 ARG A  57      15.255 -16.058 -11.970 
ATOM    293  NH2 ARG A  57      13.356 -17.462 -11.896 
ATOM    294  C   ARG A  57      19.215 -17.308  -6.446 
ATOM    295  O   ARG A  57      20.047 -16.489  -6.833 
ATOM    296  N   GLY A  58      19.345 -17.952  -5.266 
ATOM    297  CA  GLY A  58      20.518 -17.749  -4.452 
ATOM    298  C   GLY A  58      20.249 -16.676  -3.435 
ATOM    299  O   GLY A  58      21.171 -16.056  -2.910 
ATOM    300  N   LEU A  59      18.957 -16.404  -3.197 
ATOM    301  CA  LEU A  59      18.390 -15.442  -2.291 
ATOM    302  CB  LEU A  59      16.997 -14.993  -2.748 
ATOM    303  CG  LEU A  59      17.057 -14.335  -4.141 
ATOM    304  CD1 LEU A  59      15.690 -13.786  -4.573 
ATOM    305  CD2 LEU A  59      18.175 -13.282  -4.214 
ATOM    306  C   LEU A  59      18.342 -15.875  -0.842 
ATOM    307  O   LEU A  59      17.877 -15.107  -0.005 
ATOM    308  N   THR A  60      18.628 -17.158  -0.543 
ATOM    309  CA  THR A  60      18.521 -17.780   0.758 
ATOM    310  CB  THR A  60      18.422 -19.273   0.655 
ATOM    311  OG1 THR A  60      19.592 -19.810   0.057 
ATOM    312  CG2 THR A  60      17.192 -19.608  -0.204 
ATOM    313  C   THR A  60      19.582 -17.448   1.776 
ATOM    314  O   THR A  60      19.306 -17.592   2.964 
ATOM    315  N   SER A  61      20.833 -17.093   1.412 
ATOM    316  CA  SER A  61      21.758 -16.859   2.493 
ATOM    317  CB  SER A  61      22.957 -17.826   2.485 
ATOM    318  OG  SER A  61      22.517 -19.158   2.702 
ATOM    319  C   SER A  61      22.320 -15.475   2.407 
ATOM    320  O   SER A  61      23.186 -15.209   1.575 
ATOM    321  N   PRO A  62      21.889 -14.572   3.254 
ATOM    322  CA  PRO A  62      20.832 -14.844   4.197 
ATOM    323  CD  PRO A  62      22.847 -13.617   3.787 
ATOM    324  CB  PRO A  62      20.985 -13.822   5.320 
ATOM    325  CG  PRO A  62      22.467 -13.428   5.263 
ATOM    326  C   PRO A  62      19.514 -14.718   3.499 
ATOM    327  O   PRO A  62      19.488 -14.279   2.350 
ATOM    328  N   CYS A  63      18.409 -15.091   4.176 
ATOM    329  CA  CYS A  63      17.107 -15.029   3.577 
ATOM    330  CB  CYS A  63      15.980 -15.525   4.508 
ATOM    331  SG  CYS A  63      16.264 -17.191   5.180 
ATOM    332  C   CYS A  63      16.811 -13.590   3.286 
ATOM    333  O   CYS A  63      16.979 -12.728   4.148 
ATOM    334  N   LYS A  64      16.363 -13.286   2.050 
ATOM    335  CA  LYS A  64      16.024 -11.933   1.733 
ATOM    336  CB  LYS A  64      15.958 -11.675   0.217 
ATOM    337  CG  LYS A  64      15.947 -10.196  -0.175 
ATOM    338  CD  LYS A  64      16.188  -9.974  -1.671 
ATOM    339  CE  LYS A  64      16.192  -8.501  -2.084 
ATOM    340  NZ  LYS A  64      16.367  -8.389  -3.549 
ATOM    341  C   LYS A  64      14.671 -11.685   2.334 
ATOM    342  O   LYS A  64      13.782 -12.531   2.250 
ATOM    343  N   ASP A  65      14.485 -10.514   2.975 
ATOM    344  CA  ASP A  65      13.252 -10.245   3.660 
ATOM    345  CB  ASP A  65      13.310  -8.967   4.522 
ATOM    346  CG  ASP A  65      13.625  -7.757   3.647 
ATOM    347  OD1 ASP A  65      14.224  -7.939   2.553 
ATOM    348  OD2 ASP A  65      13.278  -6.626   4.077 
ATOM    349  C   ASP A  65      12.107 -10.144   2.699 
ATOM    350  O   ASP A  65      11.037 -10.700   2.946 
ATOM    351  N   ILE A  66      12.280  -9.419   1.579 
ATOM    352  CA  ILE A  66      11.198  -9.300   0.645 
ATOM    353  CB  ILE A  66      10.432  -8.019   0.848 
ATOM    354  CG1 ILE A  66       9.083  -8.013   0.109 
ATOM    355  CG2 ILE A  66      11.366  -6.859   0.468 
ATOM    356  CD1 ILE A  66       9.205  -8.016  -1.410 
ATOM    357  C   ILE A  66      11.805  -9.311  -0.725 
ATOM    358  O   ILE A  66      12.863  -8.720  -0.940 
ATOM    359  N   ASN A  67      11.179 -10.019  -1.688 
ATOM    360  CA  ASN A  67      11.720 -10.015  -3.017 
ATOM    361  CB  ASN A  67      12.741 -11.139  -3.259 
ATOM    362  CG  ASN A  67      13.477 -10.847  -4.558 
ATOM    363  OD1 ASN A  67      14.272  -9.911  -4.638 
ATOM    364  ND2 ASN A  67      13.214 -11.676  -5.603 
ATOM    365  C   ASN A  67      10.584 -10.205  -3.973 
ATOM    366  O   ASN A  67       9.740 -11.082  -3.786 
ATOM    367  N   THR A  68      10.556  -9.392  -5.048 
ATOM    368  CA  THR A  68       9.471  -9.467  -5.982 
ATOM    369  CB  THR A  68       8.762  -8.158  -6.145 
ATOM    370  OG1 THR A  68       8.269  -7.721  -4.886 
ATOM    371  CG2 THR A  68       7.598  -8.348  -7.130 
ATOM    372  C   THR A  68       9.996  -9.879  -7.324 
ATOM    373  O   THR A  68      11.059  -9.439  -7.762 
ATOM    374  N   PHE A  69       9.236 -10.761  -8.006 
ATOM    375  CA  PHE A  69       9.601 -11.241  -9.309 
ATOM    376  CB  PHE A  69       9.527 -12.774  -9.435 
ATOM    377  CG  PHE A  69      10.543 -13.384  -8.526 
ATOM    378  CD1 PHE A  69      11.831 -13.609  -8.956 
ATOM    379  CD2 PHE A  69      10.207 -13.734  -7.237 
ATOM    380  CE1 PHE A  69      12.768 -14.171  -8.120 
ATOM    381  CE2 PHE A  69      11.140 -14.295  -6.395 
ATOM    382  CZ  PHE A  69      12.423 -14.515  -6.835 
ATOM    383  C   PHE A  69       8.608 -10.690 -10.287 
ATOM    384  O   PHE A  69       7.415 -10.605 -10.001 
ATOM    385  N   ILE A  70       9.099 -10.300 -11.480 
ATOM    386  CA  ILE A  70       8.279  -9.766 -12.530 
ATOM    387  CB  ILE A  70       8.894  -8.585 -13.228 
ATOM    388  CG1 ILE A  70       9.137  -7.438 -12.235 
ATOM    389  CG2 ILE A  70       7.982  -8.201 -14.407 
ATOM    390  CD1 ILE A  70      10.026  -6.325 -12.786 
ATOM    391  C   ILE A  70       8.146 -10.852 -13.550 
ATOM    392  O   ILE A  70       9.106 -11.572 -13.824 
ATOM    393  N   HIS A  71       6.934 -11.011 -14.122 
ATOM    394  CA  HIS A  71       6.704 -12.056 -15.078 
ATOM    395  ND1 HIS A  71       6.623 -14.322 -12.875 
ATOM    396  CG  HIS A  71       5.646 -13.442 -13.288 
ATOM    397  CB  HIS A  71       5.509 -12.942 -14.696 
ATOM    398  NE2 HIS A  71       5.416 -13.823 -11.074 
ATOM    399  CD2 HIS A  71       4.918 -13.148 -12.176 
ATOM    400  CE1 HIS A  71       6.439 -14.514 -11.544 
ATOM    401  C   HIS A  71       6.415 -11.410 -16.399 
ATOM    402  O   HIS A  71       6.310 -10.188 -16.486 
ATOM    403  N   GLY A  72       6.286 -12.218 -17.476 
ATOM    404  CA  GLY A  72       6.017 -11.656 -18.772 
ATOM    405  C   GLY A  72       7.295 -11.593 -19.560 
ATOM    406  O   GLY A  72       8.294 -12.209 -19.193 
ATOM    407  N   ASN A  73       7.269 -10.867 -20.702 
ATOM    408  CA  ASN A  73       8.405 -10.782 -21.584 
ATOM    409  CB  ASN A  73       8.034 -10.508 -23.057 
ATOM    410  CG  ASN A  73       7.346  -9.151 -23.163 
ATOM    411  OD1 ASN A  73       7.968  -8.146 -23.502 
ATOM    412  ND2 ASN A  73       6.017  -9.119 -22.872 
ATOM    413  C   ASN A  73       9.371  -9.723 -21.133 
ATOM    414  O   ASN A  73       8.994  -8.716 -20.538 
ATOM    415  N   LYS A  74      10.668  -9.952 -21.434 
ATOM    416  CA  LYS A  74      11.764  -9.101 -21.052 
ATOM    417  CB  LYS A  74      13.152  -9.709 -21.329 
ATOM    418  CG  LYS A  74      13.502 -10.903 -20.438 
ATOM    419  CD  LYS A  74      14.866 -11.514 -20.762 
ATOM    420  CE  LYS A  74      14.989 -11.999 -22.206 
ATOM    421  NZ  LYS A  74      16.380 -12.427 -22.480 
ATOM    422  C   LYS A  74      11.726  -7.769 -21.741 
ATOM    423  O   LYS A  74      12.108  -6.759 -21.152 
ATOM    424  N   ARG A  75      11.268  -7.726 -23.005 
ATOM    425  CA  ARG A  75      11.336  -6.518 -23.783 
ATOM    426  CB  ARG A  75      10.706  -6.680 -25.174 
ATOM    427  CG  ARG A  75      11.275  -7.856 -25.964 
ATOM    428  CD  ARG A  75      10.777  -7.928 -27.407 
ATOM    429  NE  ARG A  75       9.288  -7.909 -27.372 
ATOM    430  CZ  ARG A  75       8.587  -9.047 -27.093 
ATOM    431  NH1 ARG A  75       9.247 -10.192 -26.754 
ATOM    432  NH2 ARG A  75       7.223  -9.036 -27.147 
ATOM    433  C   ARG A  75      10.568  -5.434 -23.096 
ATOM    434  O   ARG A  75      11.000  -4.283 -23.058 
ATOM    435  N   SER A  76       9.396  -5.775 -22.533 
ATOM    436  CA  SER A  76       8.562  -4.791 -21.905 
ATOM    437  CB  SER A  76       7.236  -5.385 -21.396 
ATOM    438  OG  SER A  76       6.471  -5.878 -22.487 
ATOM    439  C   SER A  76       9.281  -4.196 -20.730 
ATOM    440  O   SER A  76       9.132  -3.009 -20.441 
ATOM    441  N   ILE A  77      10.063  -5.017 -20.003 
ATOM    442  CA  ILE A  77      10.777  -4.552 -18.848 
ATOM    443  CB  ILE A  77      11.426  -5.664 -18.076 
ATOM    444  CG1 ILE A  77      10.357  -6.647 -17.572 
ATOM    445  CG2 ILE A  77      12.260  -5.039 -16.946 
ATOM    446  CD1 ILE A  77      10.932  -7.947 -17.010 
ATOM    447  C   ILE A  77      11.850  -3.586 -19.254 
ATOM    448  O   ILE A  77      12.029  -2.547 -18.626 
ATOM    449  N   LYS A  78      12.600  -3.902 -20.324 
ATOM    450  CA  LYS A  78      13.670  -3.048 -20.763 
ATOM    451  CB  LYS A  78      14.457  -3.613 -21.957 
ATOM    452  CG  LYS A  78      15.314  -4.836 -21.619 
ATOM    453  CD  LYS A  78      15.896  -5.526 -22.854 
ATOM    454  CE  LYS A  78      16.828  -6.696 -22.531 
ATOM    455  NZ  LYS A  78      16.037  -7.912 -22.246 
ATOM    456  C   LYS A  78      13.105  -1.727 -21.186 
ATOM    457  O   LYS A  78      13.736  -0.686 -21.012 
ATOM    458  N   ALA A  79      11.881  -1.748 -21.741 
ATOM    459  CA  ALA A  79      11.200  -0.603 -22.284 
ATOM    460  CB  ALA A  79       9.821  -0.951 -22.871 
ATOM    461  C   ALA A  79      10.987   0.445 -21.231 
ATOM    462  O   ALA A  79      10.878   1.630 -21.545 
ATOM    463  N   ILE A  80      10.868   0.044 -19.956 
ATOM    464  CA  ILE A  80      10.626   1.016 -18.927 
ATOM    465  CB  ILE A  80      10.255   0.446 -17.581 
ATOM    466  CG1 ILE A  80      11.316  -0.473 -16.984 
ATOM    467  CG2 ILE A  80       8.892  -0.240 -17.747 
ATOM    468  CD1 ILE A  80      10.900  -1.026 -15.623 
ATOM    469  C   ILE A  80      11.745   2.022 -18.874 
ATOM    470  O   ILE A  80      11.546   3.160 -18.452 
ATOM    471  N   CYS A  81      12.966   1.624 -19.275 
ATOM    472  CA  CYS A  81      14.117   2.486 -19.280 
ATOM    473  CB  CYS A  81      15.428   1.734 -19.567 
ATOM    474  SG  CYS A  81      15.754   0.459 -18.312 
ATOM    475  C   CYS A  81      13.959   3.596 -20.289 
ATOM    476  O   CYS A  81      14.689   4.586 -20.237 
ATOM    477  N   GLU A  82      13.062   3.434 -21.284 
ATOM    478  CA  GLU A  82      12.862   4.454 -22.277 
ATOM    479  CB  GLU A  82      12.970   3.920 -23.715 
ATOM    480  CG  GLU A  82      11.961   2.809 -24.013 
ATOM    481  CD  GLU A  82      12.156   2.352 -25.452 
ATOM    482  OE1 GLU A  82      12.213   3.228 -26.356 
ATOM    483  OE2 GLU A  82      12.249   1.114 -25.666 
ATOM    484  C   GLU A  82      11.484   5.028 -22.107 
ATOM    485  O   GLU A  82      10.696   4.562 -21.287 
ATOM    486  N   ASN A  83      11.173   6.085 -22.884 
ATOM    487  CA  ASN A  83       9.911   6.767 -22.808 
ATOM    488  CB  ASN A  83       9.851   8.042 -23.664 
ATOM    489  CG  ASN A  83      10.676   9.103 -22.944 
ATOM    490  OD1 ASN A  83      10.664   9.185 -21.715 
ATOM    491  ND2 ASN A  83      11.416   9.938 -23.723 
ATOM    492  C   ASN A  83       8.817   5.839 -23.229 
ATOM    493  O   ASN A  83       7.665   6.001 -22.831 
ATOM    494  N   LYS A  84       9.156   4.826 -24.043 
ATOM    495  CA  LYS A  84       8.180   3.925 -24.580 
ATOM    496  CB  LYS A  84       8.857   2.817 -25.416 
ATOM    497  CG  LYS A  84       7.921   1.834 -26.122 
ATOM    498  CD  LYS A  84       7.153   0.911 -25.178 
ATOM    499  CE  LYS A  84       6.396  -0.197 -25.909 
ATOM    500  NZ  LYS A  84       7.357  -1.190 -26.441 
ATOM    501  C   LYS A  84       7.386   3.298 -23.466 
ATOM    502  O   LYS A  84       6.161   3.232 -23.563 
ATOM    503  N   ASN A  85       8.029   2.807 -22.383 
ATOM    504  CA  ASN A  85       7.206   2.217 -21.358 
ATOM    505  CB  ASN A  85       7.343   0.680 -21.318 
ATOM    506  CG  ASN A  85       6.232   0.074 -20.468 
ATOM    507  OD1 ASN A  85       5.067   0.455 -20.576 
ATOM    508  ND2 ASN A  85       6.604  -0.897 -19.592 
ATOM    509  C   ASN A  85       7.600   2.737 -20.000 
ATOM    510  O   ASN A  85       7.516   2.004 -19.015 
ATOM    511  N   GLY A  86       7.987   4.025 -19.869 
ATOM    512  CA  GLY A  86       8.358   4.440 -18.541 
ATOM    513  C   GLY A  86       8.406   5.935 -18.432 
ATOM    514  O   GLY A  86       8.529   6.651 -19.426 
ATOM    515  N   ASN A  87       8.313   6.432 -17.176 
ATOM    516  CA  ASN A  87       8.388   7.834 -16.866 
ATOM    517  CB  ASN A  87       7.070   8.434 -16.338 
ATOM    518  CG  ASN A  87       6.033   8.383 -17.450 
ATOM    519  OD1 ASN A  87       5.564   7.312 -17.828 
ATOM    520  ND2 ASN A  87       5.650   9.574 -17.983 
ATOM    521  C   ASN A  87       9.381   7.966 -15.753 
ATOM    522  O   ASN A  87       9.660   7.005 -15.039 
ATOM    523  N   PRO A  88       9.943   9.130 -15.590 
ATOM    524  CA  PRO A  88      10.890   9.367 -14.542 
ATOM    525  CD  PRO A  88       9.915  10.189 -16.582 
ATOM    526  CB  PRO A  88      11.522  10.727 -14.851 
ATOM    527  CG  PRO A  88      10.555  11.384 -15.857 
ATOM    528  C   PRO A  88      10.168   9.304 -13.236 
ATOM    529  O   PRO A  88       9.050   9.812 -13.144 
ATOM    530  N   HIS A  89      10.804   8.706 -12.212 
ATOM    531  CA  HIS A  89      10.210   8.527 -10.923 
ATOM    532  ND1 HIS A  89       7.895   6.729  -9.424 
ATOM    533  CG  HIS A  89       9.268   6.743  -9.344 
ATOM    534  CB  HIS A  89      10.169   7.046 -10.506 
ATOM    535  NE2 HIS A  89       8.415   6.182  -7.333 
ATOM    536  CD2 HIS A  89       9.569   6.408  -8.061 
ATOM    537  CE1 HIS A  89       7.434   6.387  -8.195 
ATOM    538  C   HIS A  89      11.094   9.291 -10.006 
ATOM    539  O   HIS A  89      12.249   9.524 -10.348 
ATOM    540  N   ARG A  90      10.614   9.570  -8.777 
ATOM    541  CA  ARG A  90      11.134  10.633  -7.973 
ATOM    542  CB  ARG A  90      10.638  10.532  -6.524 
ATOM    543  CG  ARG A  90       9.118  10.621  -6.401 
ATOM    544  CD  ARG A  90       8.581  12.052  -6.436 
ATOM    545  NE  ARG A  90       7.099  11.972  -6.308 
ATOM    546  CZ  ARG A  90       6.398  13.027  -5.801 
ATOM    547  NH1 ARG A  90       7.050  14.164  -5.418 
ATOM    548  NH2 ARG A  90       5.043  12.938  -5.660 
ATOM    549  C   ARG A  90      12.627  10.723  -7.915 
ATOM    550  O   ARG A  90      13.186  11.625  -8.535 
ATOM    551  N   GLU A  91      13.353   9.801  -7.262 
ATOM    552  CA  GLU A  91      14.755  10.115  -7.224 
ATOM    553  CB  GLU A  91      15.367  10.061  -5.812 
ATOM    554  CG  GLU A  91      14.958  11.232  -4.914 
ATOM    555  CD  GLU A  91      13.537  11.000  -4.427 
ATOM    556  OE1 GLU A  91      13.280   9.918  -3.836 
ATOM    557  OE2 GLU A  91      12.688  11.907  -4.644 
ATOM    558  C   GLU A  91      15.504   9.143  -8.074 
ATOM    559  O   GLU A  91      15.859   8.056  -7.623 
ATOM    560  N   ASN A  92      15.780   9.542  -9.330 
ATOM    561  CA  ASN A  92      16.570   8.776 -10.253 
ATOM    562  CB  ASN A  92      18.015   8.583  -9.762 
ATOM    563  CG  ASN A  92      18.669   9.953  -9.678 
ATOM    564  OD1 ASN A  92      18.547  10.766 -10.593 
ATOM    565  ND2 ASN A  92      19.371  10.227  -8.547 
ATOM    566  C   ASN A  92      15.991   7.412 -10.460 
ATOM    567  O   ASN A  92      16.733   6.456 -10.678 
ATOM    568  N   LEU A  93      14.653   7.283 -10.421 
ATOM    569  CA  LEU A  93      14.046   5.998 -10.644 
ATOM    570  CB  LEU A  93      13.196   5.499  -9.462 
ATOM    571  CG  LEU A  93      14.013   5.127  -8.208 
ATOM    572  CD1 LEU A  93      13.097   4.644  -7.072 
ATOM    573  CD2 LEU A  93      15.107   4.099  -8.543 
ATOM    574  C   LEU A  93      13.141   6.137 -11.825 
ATOM    575  O   LEU A  93      12.979   7.226 -12.373 
ATOM    576  N   ARG A  94      12.563   5.007 -12.286 
ATOM    577  CA  ARG A  94      11.651   5.047 -13.395 
ATOM    578  CB  ARG A  94      12.264   4.533 -14.706 
ATOM    579  CG  ARG A  94      13.421   5.410 -15.185 
ATOM    580  CD  ARG A  94      13.981   5.008 -16.550 
ATOM    581  NE  ARG A  94      12.929   5.315 -17.557 
ATOM    582  CZ  ARG A  94      12.803   6.585 -18.040 
ATOM    583  NH1 ARG A  94      13.625   7.577 -17.590 
ATOM    584  NH2 ARG A  94      11.843   6.868 -18.966 
ATOM    585  C   ARG A  94      10.481   4.169 -13.054 
ATOM    586  O   ARG A  94      10.637   3.137 -12.403 
ATOM    587  N   ILE A  95       9.268   4.577 -13.488 
ATOM    588  CA  ILE A  95       8.059   3.839 -13.228 
ATOM    589  CB  ILE A  95       7.025   4.653 -12.501 
ATOM    590  CG1 ILE A  95       5.820   3.791 -12.084 
ATOM    591  CG2 ILE A  95       6.656   5.846 -13.397 
ATOM    592  CD1 ILE A  95       6.118   2.807 -10.956 
ATOM    593  C   ILE A  95       7.471   3.433 -14.552 
ATOM    594  O   ILE A  95       7.417   4.230 -15.487 
ATOM    595  N   SER A  96       7.017   2.167 -14.668 
ATOM    596  CA  SER A  96       6.520   1.669 -15.924 
ATOM    597  CB  SER A  96       6.521   0.132 -16.021 
ATOM    598  OG  SER A  96       5.638  -0.423 -15.057 
ATOM    599  C   SER A  96       5.122   2.137 -16.200 
ATOM    600  O   SER A  96       4.324   2.355 -15.289 
ATOM    601  N   LYS A  97       4.824   2.366 -17.497 
ATOM    602  CA  LYS A  97       3.513   2.735 -17.955 
ATOM    603  CB  LYS A  97       3.499   3.283 -19.390 
ATOM    604  CG  LYS A  97       4.096   4.687 -19.504 
ATOM    605  CD  LYS A  97       4.273   5.153 -20.949 
ATOM    606  CE  LYS A  97       4.718   6.611 -21.063 
ATOM    607  NZ  LYS A  97       6.152   6.728 -20.709 
ATOM    608  C   LYS A  97       2.610   1.543 -17.924 
ATOM    609  O   LYS A  97       1.429   1.655 -17.600 
ATOM    610  N   SER A  98       3.157   0.372 -18.304 
ATOM    611  CA  SER A  98       2.430  -0.864 -18.402 
ATOM    612  CB  SER A  98       3.113  -1.826 -19.387 
ATOM    613  OG  SER A  98       2.438  -3.069 -19.433 
ATOM    614  C   SER A  98       2.391  -1.529 -17.062 
ATOM    615  O   SER A  98       3.191  -1.233 -16.178 
ATOM    616  N   SER A  99       1.438  -2.468 -16.892 
ATOM    617  CA  SER A  99       1.316  -3.181 -15.654 
ATOM    618  CB  SER A  99      -0.138  -3.329 -15.182 
ATOM    619  OG  SER A  99      -0.171  -4.036 -13.953 
ATOM    620  C   SER A  99       1.866  -4.551 -15.901 
ATOM    621  O   SER A  99       1.756  -5.075 -17.006 
ATOM    622  N   PHE A 100       2.499  -5.160 -14.875 
ATOM    623  CA  PHE A 100       3.096  -6.452 -15.063 
ATOM    624  CB  PHE A 100       4.625  -6.462 -14.858 
ATOM    625  CG  PHE A 100       5.327  -5.637 -15.887 
ATOM    626  CD1 PHE A 100       5.439  -4.271 -15.743 
ATOM    627  CD2 PHE A 100       5.897  -6.234 -16.988 
ATOM    628  CE1 PHE A 100       6.097  -3.516 -16.687 
ATOM    629  CE2 PHE A 100       6.556  -5.484 -17.934 
ATOM    630  CZ  PHE A 100       6.657  -4.121 -17.787 
ATOM    631  C   PHE A 100       2.572  -7.384 -14.016 
ATOM    632  O   PHE A 100       2.195  -6.966 -12.922 
ATOM    633  N   GLN A 101       2.513  -8.691 -14.344 
ATOM    634  CA  GLN A 101       2.171  -9.658 -13.345 
ATOM    635  CB  GLN A 101       1.839 -11.052 -13.904 
ATOM    636  CG  GLN A 101       0.489 -11.131 -14.617 
ATOM    637  CD  GLN A 101      -0.593 -11.194 -13.547 
ATOM    638  OE1 GLN A 101      -0.366 -11.697 -12.449 
ATOM    639  NE2 GLN A 101      -1.804 -10.667 -13.873 
ATOM    640  C   GLN A 101       3.394  -9.793 -12.496 
ATOM    641  O   GLN A 101       4.508  -9.873 -13.015 
ATOM    642  N   VAL A 102       3.218  -9.802 -11.161 
ATOM    643  CA  VAL A 102       4.354  -9.886 -10.293 
ATOM    644  CB  VAL A 102       4.759  -8.562  -9.714 
ATOM    645  CG1 VAL A 102       5.195  -7.637 -10.861 
ATOM    646  CG2 VAL A 102       3.584  -8.007  -8.887 
ATOM    647  C   VAL A 102       4.011 -10.774  -9.139 
ATOM    648  O   VAL A 102       2.841 -11.025  -8.854 
ATOM    649  N   THR A 103       5.050 -11.314  -8.467 
ATOM    650  CA  THR A 103       4.829 -12.120  -7.304 
ATOM    651  CB  THR A 103       5.112 -13.577  -7.530 
ATOM    652  OG1 THR A 103       4.295 -14.080  -8.577 
ATOM    653  CG2 THR A 103       4.826 -14.343  -6.226 
ATOM    654  C   THR A 103       5.781 -11.637  -6.255 
ATOM    655  O   THR A 103       6.988 -11.574  -6.489 
ATOM    656  N   THR A 104       5.262 -11.297  -5.057 
ATOM    657  CA  THR A 104       6.109 -10.812  -4.005 
ATOM    658  CB  THR A 104       5.546  -9.614  -3.295 
ATOM    659  OG1 THR A 104       5.356  -8.546  -4.210 
ATOM    660  CG2 THR A 104       6.514  -9.193  -2.176 
ATOM    661  C   THR A 104       6.242 -11.896  -2.986 
ATOM    662  O   THR A 104       5.251 -12.502  -2.581 
ATOM    663  N   CYS A 105       7.490 -12.172  -2.555 
ATOM    664  CA  CYS A 105       7.738 -13.200  -1.586 
ATOM    665  CB  CYS A 105       8.849 -14.165  -2.029 
ATOM    666  SG  CYS A 105       8.448 -14.908  -3.639 
ATOM    667  C   CYS A 105       8.189 -12.511  -0.339 
ATOM    668  O   CYS A 105       9.178 -11.779  -0.349 
ATOM    669  N   LYS A 106       7.459 -12.730   0.774 
ATOM    670  CA  LYS A 106       7.781 -12.086   2.014 
ATOM    671  CB  LYS A 106       6.585 -11.338   2.628 
ATOM    672  CG  LYS A 106       6.127 -10.139   1.793 
ATOM    673  CD  LYS A 106       4.735  -9.634   2.178 
ATOM    674  CE  LYS A 106       4.309  -8.374   1.425 
ATOM    675  NZ  LYS A 106       5.014  -7.194   1.974 
ATOM    676  C   LYS A 106       8.204 -13.134   2.988 
ATOM    677  O   LYS A 106       7.514 -14.131   3.203 
ATOM    678  N   LEU A 107       9.370 -12.908   3.618 
ATOM    679  CA  LEU A 107       9.910 -13.866   4.533 
ATOM    680  CB  LEU A 107      11.381 -13.570   4.883 
ATOM    681  CG  LEU A 107      12.026 -14.570   5.857 
ATOM    682  CD1 LEU A 107      12.138 -15.973   5.238 
ATOM    683  CD2 LEU A 107      13.375 -14.044   6.370 
ATOM    684  C   LEU A 107       9.105 -13.824   5.787 
ATOM    685  O   LEU A 107       8.661 -12.764   6.225 
ATOM    686  N   HIS A 108       8.855 -15.005   6.380 
ATOM    687  CA  HIS A 108       8.191 -15.020   7.648 
ATOM    688  ND1 HIS A 108       6.503 -17.160   5.722 
ATOM    689  CG  HIS A 108       6.507 -16.861   7.063 
ATOM    690  CB  HIS A 108       6.725 -15.489   7.618 
ATOM    691  NE2 HIS A 108       6.076 -19.059   6.793 
ATOM    692  CD2 HIS A 108       6.247 -18.033   7.703 
ATOM    693  CE1 HIS A 108       6.239 -18.488   5.615 
ATOM    694  C   HIS A 108       8.993 -15.906   8.534 
ATOM    695  O   HIS A 108       9.644 -16.843   8.076 
ATOM    696  N   GLY A 109       8.958 -15.620   9.846 
ATOM    697  CA  GLY A 109       9.793 -16.334  10.759 
ATOM    698  C   GLY A 109      10.861 -15.362  11.144 
ATOM    699  O   GLY A 109      11.206 -14.465  10.376 
ATOM    700  N   GLY A 110      11.378 -15.513  12.376 
ATOM    701  CA  GLY A 110      12.344 -14.642  12.983 
ATOM    702  C   GLY A 110      13.717 -14.700  12.379 
ATOM    703  O   GLY A 110      14.419 -13.689  12.376 
ATOM    704  N   SER A 111      14.166 -15.876  11.892 
ATOM    705  CA  SER A 111      15.555 -15.993  11.521 
ATOM    706  CB  SER A 111      16.129 -17.404  11.740 
ATOM    707  OG  SER A 111      17.494 -17.439  11.353 
ATOM    708  C   SER A 111      15.827 -15.629  10.092 
ATOM    709  O   SER A 111      15.060 -15.888   9.167 
ATOM    710  N   PRO A 112      16.953 -14.967   9.967 
ATOM    711  CA  PRO A 112      17.492 -14.571   8.686 
ATOM    712  CD  PRO A 112      17.334 -14.031  11.015 
ATOM    713  CB  PRO A 112      18.504 -13.462   8.973 
ATOM    714  CG  PRO A 112      18.025 -12.860  10.301 
ATOM    715  C   PRO A 112      18.112 -15.709   7.930 
ATOM    716  O   PRO A 112      18.498 -15.507   6.778 
ATOM    717  N   TRP A 113      18.254 -16.900   8.543 
ATOM    718  CA  TRP A 113      18.952 -17.947   7.848 
ATOM    719  CB  TRP A 113      20.140 -18.493   8.653 
ATOM    720  CG  TRP A 113      21.239 -17.473   8.801 
ATOM    721  CD2 TRP A 113      22.171 -17.157   7.757 
ATOM    722  CD1 TRP A 113      21.549 -16.668   9.857 
ATOM    723  NE1 TRP A 113      22.625 -15.874   9.541 
ATOM    724  CE2 TRP A 113      23.017 -16.164   8.250 
ATOM    725  CE3 TRP A 113      22.310 -17.654   6.495 
ATOM    726  CZ2 TRP A 113      24.022 -15.652   7.480 
ATOM    727  CZ3 TRP A 113      23.322 -17.137   5.721 
ATOM    728  CH2 TRP A 113      24.162 -16.156   6.206 
ATOM    729  C   TRP A 113      18.019 -19.078   7.526 
ATOM    730  O   TRP A 113      16.980 -19.259   8.157 
ATOM    731  N   PRO A 114      18.387 -19.844   6.525 
ATOM    732  CA  PRO A 114      17.605 -20.941   6.018 
ATOM    733  CD  PRO A 114      19.726 -19.807   5.959 
ATOM    734  CB  PRO A 114      18.412 -21.510   4.849 
ATOM    735  CG  PRO A 114      19.865 -21.131   5.190 
ATOM    736  C   PRO A 114      17.349 -21.963   7.077 
ATOM    737  O   PRO A 114      18.132 -22.055   8.021 
ATOM    738  N   PRO A 115      16.287 -22.717   6.949 
ATOM    739  CA  PRO A 115      15.417 -22.592   5.810 
ATOM    740  CD  PRO A 115      16.308 -24.080   7.460 
ATOM    741  CB  PRO A 115      14.554 -23.850   5.796 
ATOM    742  CG  PRO A 115      15.436 -24.898   6.494 
ATOM    743  C   PRO A 115      14.624 -21.326   5.826 
ATOM    744  O   PRO A 115      14.324 -20.822   6.907 
ATOM    745  N   CYS A 116      14.262 -20.805   4.637 
ATOM    746  CA  CYS A 116      13.552 -19.559   4.576 
ATOM    747  CB  CYS A 116      14.136 -18.609   3.509 
ATOM    748  SG  CYS A 116      15.947 -18.432   3.606 
ATOM    749  C   CYS A 116      12.141 -19.851   4.153 
ATOM    750  O   CYS A 116      11.913 -20.416   3.083 
ATOM    751  N   GLN A 117      11.145 -19.461   4.980 
ATOM    752  CA  GLN A 117       9.776 -19.689   4.605 
ATOM    753  CB  GLN A 117       8.829 -20.057   5.761 
ATOM    754  CG  GLN A 117       9.262 -21.272   6.578 
ATOM    755  CD  GLN A 117       9.944 -20.724   7.818 
ATOM    756  OE1 GLN A 117      10.525 -19.641   7.791 
ATOM    757  NE2 GLN A 117       9.847 -21.480   8.943 
ATOM    758  C   GLN A 117       9.264 -18.399   4.045 
ATOM    759  O   GLN A 117       9.593 -17.322   4.542 
ATOM    760  N   TYR A 118       8.444 -18.476   2.979 
ATOM    761  CA  TYR A 118       7.961 -17.279   2.352 
ATOM    762  CB  TYR A 118       8.554 -17.047   0.952 
ATOM    763  CG  TYR A 118      10.003 -16.728   1.079 
ATOM    764  CD1 TYR A 118      10.406 -15.445   1.371 
ATOM    765  CD2 TYR A 118      10.958 -17.702   0.895 
ATOM    766  CE1 TYR A 118      11.740 -15.138   1.486 
ATOM    767  CE2 TYR A 118      12.294 -17.401   1.008 
ATOM    768  CZ  TYR A 118      12.686 -16.117   1.304 
ATOM    769  OH  TYR A 118      14.057 -15.806   1.420 
ATOM    770  C   TYR A 118       6.480 -17.356   2.150 
ATOM    771  O   TYR A 118       5.907 -18.436   2.018 
ATOM    772  N   ARG A 119       5.827 -16.174   2.139 
ATOM    773  CA  ARG A 119       4.427 -16.059   1.843 
ATOM    774  CB  ARG A 119       3.652 -15.202   2.858 
ATOM    775  CG  ARG A 119       3.673 -15.788   4.269 
ATOM    776  CD  ARG A 119       2.594 -16.840   4.518 
ATOM    777  NE  ARG A 119       2.885 -17.449   5.844 
ATOM    778  CZ  ARG A 119       1.863 -17.879   6.638 
ATOM    779  NH1 ARG A 119       0.571 -17.731   6.223 
ATOM    780  NH2 ARG A 119       2.135 -18.448   7.848 
ATOM    781  C   ARG A 119       4.365 -15.344   0.526 
ATOM    782  O   ARG A 119       5.061 -14.349   0.325 
ATOM    783  N   ALA A 120       3.524 -15.828  -0.411 
ATOM    784  CA  ALA A 120       3.516 -15.241  -1.722 
ATOM    785  CB  ALA A 120       3.540 -16.279  -2.857 
ATOM    786  C   ALA A 120       2.290 -14.411  -1.918 
ATOM    787  O   ALA A 120       1.191 -14.774  -1.498 
ATOM    788  N   THR A 121       2.473 -13.235  -2.553 
ATOM    789  CA  THR A 121       1.362 -12.387  -2.858 
ATOM    790  CB  THR A 121       1.414 -11.077  -2.132 
ATOM    791  OG1 THR A 121       1.493 -11.279  -0.729 
ATOM    792  CG2 THR A 121       0.136 -10.304  -2.467 
ATOM    793  C   THR A 121       1.454 -12.058  -4.319 
ATOM    794  O   THR A 121       2.368 -11.355  -4.746 
ATOM    795  N   ALA A 122       0.503 -12.561  -5.131 
ATOM    796  CA  ALA A 122       0.506 -12.258  -6.535 
ATOM    797  CB  ALA A 122      -0.363 -13.214  -7.372 
ATOM    798  C   ALA A 122      -0.051 -10.879  -6.695 
ATOM    799  O   ALA A 122      -0.797 -10.403  -5.841 
ATOM    800  N   GLY A 123       0.311 -10.190  -7.800 
ATOM    801  CA  GLY A 123      -0.202  -8.866  -8.009 
ATOM    802  C   GLY A 123      -0.066  -8.514  -9.455 
ATOM    803  O   GLY A 123       0.601  -9.210 -10.221 
ATOM    804  N   PHE A 124      -0.738  -7.418  -9.864 
ATOM    805  CA  PHE A 124      -0.677  -6.940 -11.215 
ATOM    806  CB  PHE A 124      -1.952  -7.333 -11.988 
ATOM    807  CG  PHE A 124      -1.880  -6.953 -13.427 
ATOM    808  CD1 PHE A 124      -1.110  -7.677 -14.309 
ATOM    809  CD2 PHE A 124      -2.620  -5.893 -13.902 
ATOM    810  CE1 PHE A 124      -1.058  -7.330 -15.640 
ATOM    811  CE2 PHE A 124      -2.573  -5.544 -15.231 
ATOM    812  CZ  PHE A 124      -1.789  -6.263 -16.103 
ATOM    813  C   PHE A 124      -0.614  -5.444 -11.112 
ATOM    814  O   PHE A 124      -1.586  -4.807 -10.707 
ATOM    815  N   ARG A 125       0.538  -4.838 -11.470 
ATOM    816  CA  ARG A 125       0.653  -3.408 -11.368 
ATOM    817  CB  ARG A 125       0.731  -2.905  -9.919 
ATOM    818  CG  ARG A 125       1.922  -3.477  -9.148 
ATOM    819  CD  ARG A 125       2.201  -2.737  -7.841 
ATOM    820  NE  ARG A 125       2.654  -1.368  -8.212 
ATOM    821  CZ  ARG A 125       2.539  -0.343  -7.320 
ATOM    822  NH1 ARG A 125       2.021  -0.575  -6.078 
ATOM    823  NH2 ARG A 125       2.940   0.912  -7.672 
ATOM    824  C   ARG A 125       1.930  -2.974 -12.029 
ATOM    825  O   ARG A 125       2.704  -3.796 -12.517 
ATOM    826  N   ASN A 126       2.164  -1.643 -12.058 
ATOM    827  CA  ASN A 126       3.348  -1.060 -12.631 
ATOM    828  CB  ASN A 126       3.319   0.475 -12.733 
ATOM    829  CG  ASN A 126       2.288   0.920 -13.750 
ATOM    830  OD1 ASN A 126       1.798   0.128 -14.551 
ATOM    831  ND2 ASN A 126       1.954   2.238 -13.724 
ATOM    832  C   ASN A 126       4.475  -1.326 -11.687 
ATOM    833  O   ASN A 126       4.252  -1.649 -10.522 
ATOM    834  N   VAL A 127       5.728  -1.187 -12.170 
ATOM    835  CA  VAL A 127       6.853  -1.442 -11.318 
ATOM    836  CB  VAL A 127       7.620  -2.670 -11.710 
ATOM    837  CG1 VAL A 127       6.692  -3.888 -11.560 
ATOM    838  CG2 VAL A 127       8.164  -2.479 -13.137 
ATOM    839  C   VAL A 127       7.801  -0.286 -11.389 
ATOM    840  O   VAL A 127       7.791   0.482 -12.349 
ATOM    841  N   VAL A 128       8.640  -0.129 -10.338 
ATOM    842  CA  VAL A 128       9.608   0.932 -10.290 
ATOM    843  CB  VAL A 128       9.558   1.739  -9.024 
ATOM    844  CG1 VAL A 128      10.684   2.788  -9.058 
ATOM    845  CG2 VAL A 128       8.156   2.343  -8.876 
ATOM    846  C   VAL A 128      10.968   0.306 -10.332 
ATOM    847  O   VAL A 128      11.242  -0.659  -9.620 
ATOM    848  N   VAL A 129      11.864   0.853 -11.180 
ATOM    849  CA  VAL A 129      13.192   0.316 -11.293 
ATOM    850  CB  VAL A 129      13.377  -0.597 -12.470 
ATOM    851  CG1 VAL A 129      12.475  -1.829 -12.285 
ATOM    852  CG2 VAL A 129      13.103   0.196 -13.761 
ATOM    853  C   VAL A 129      14.143   1.454 -11.487 
ATOM    854  O   VAL A 129      13.740   2.610 -11.599 
ATOM    855  N   ALA A 130      15.453   1.141 -11.469 
ATOM    856  CA  ALA A 130      16.471   2.102 -11.776 
ATOM    857  CB  ALA A 130      17.570   2.201 -10.704 
ATOM    858  C   ALA A 130      17.107   1.586 -13.029 
ATOM    859  O   ALA A 130      17.251   0.376 -13.195 
ATOM    860  N   CYS A 131      17.489   2.483 -13.964 
ATOM    861  CA  CYS A 131      18.044   1.992 -15.195 
ATOM    862  CB  CYS A 131      17.222   2.356 -16.450 
ATOM    863  SG  CYS A 131      15.649   1.450 -16.538 
ATOM    864  C   CYS A 131      19.424   2.528 -15.408 
ATOM    865  O   CYS A 131      19.772   3.615 -14.946 
ATOM    866  N   GLU A 132      20.255   1.724 -16.108 
ATOM    867  CA  GLU A 132      21.592   2.093 -16.475 
ATOM    868  CB  GLU A 132      22.653   1.496 -15.531 
ATOM    869  CG  GLU A 132      24.095   1.876 -15.875 
ATOM    870  CD  GLU A 132      25.017   1.153 -14.901 
ATOM    871  OE1 GLU A 132      24.867  -0.090 -14.759 
ATOM    872  OE2 GLU A 132      25.883   1.833 -14.288 
ATOM    873  C   GLU A 132      21.835   1.497 -17.828 
ATOM    874  O   GLU A 132      21.581   0.315 -18.054 
ATOM    875  N   ASN A 133      22.341   2.307 -18.771 
ATOM    876  CA  ASN A 133      22.633   1.807 -20.081 
ATOM    877  CB  ASN A 133      23.666   0.669 -20.045 
ATOM    878  CG  ASN A 133      24.142   0.395 -21.460 
ATOM    879  OD1 ASN A 133      23.716   1.047 -22.412 
ATOM    880  ND2 ASN A 133      25.042  -0.612 -21.602 
ATOM    881  C   ASN A 133      21.369   1.284 -20.700 
ATOM    882  O   ASN A 133      21.405   0.415 -21.569 
ATOM    883  N   GLY A 134      20.206   1.809 -20.274 
ATOM    884  CA  GLY A 134      18.973   1.431 -20.908 
ATOM    885  C   GLY A 134      18.488   0.100 -20.407 
ATOM    886  O   GLY A 134      17.601  -0.497 -21.016 
ATOM    887  N   LEU A 135      19.052  -0.410 -19.291 
ATOM    888  CA  LEU A 135      18.626  -1.689 -18.777 
ATOM    889  CB  LEU A 135      19.722  -2.763 -18.865 
ATOM    890  CG  LEU A 135      20.118  -3.122 -20.306 
ATOM    891  CD1 LEU A 135      21.217  -4.195 -20.327 
ATOM    892  CD2 LEU A 135      18.890  -3.538 -21.130 
ATOM    893  C   LEU A 135      18.301  -1.547 -17.317 
ATOM    894  O   LEU A 135      18.890  -0.715 -16.629 
ATOM    895  N   PRO A 136      17.352  -2.313 -16.825 
ATOM    896  CA  PRO A 136      17.021  -2.252 -15.420 
ATOM    897  CD  PRO A 136      16.196  -2.669 -17.633 
ATOM    898  CB  PRO A 136      15.657  -2.921 -15.271 
ATOM    899  CG  PRO A 136      15.011  -2.730 -16.653 
ATOM    900  C   PRO A 136      18.077  -2.865 -14.544 
ATOM    901  O   PRO A 136      18.366  -4.050 -14.698 
ATOM    902  N   VAL A 137      18.700  -2.052 -13.670 
ATOM    903  CA  VAL A 137      19.685  -2.428 -12.695 
ATOM    904  CB  VAL A 137      20.708  -1.352 -12.497 
ATOM    905  CG1 VAL A 137      21.444  -1.158 -13.835 
ATOM    906  CG2 VAL A 137      20.006  -0.082 -11.995 
ATOM    907  C   VAL A 137      19.111  -2.788 -11.354 
ATOM    908  O   VAL A 137      19.737  -3.522 -10.593 
ATOM    909  N   HIS A 138      17.948  -2.222 -10.978 
ATOM    910  CA  HIS A 138      17.482  -2.425  -9.634 
ATOM    911  ND1 HIS A 138      17.868  -2.477  -6.392 
ATOM    912  CG  HIS A 138      17.517  -1.474  -7.267 
ATOM    913  CB  HIS A 138      18.027  -1.352  -8.671 
ATOM    914  NE2 HIS A 138      16.458  -1.147  -5.302 
ATOM    915  CD2 HIS A 138      16.654  -0.671  -6.586 
ATOM    916  CE1 HIS A 138      17.208  -2.233  -5.232 
ATOM    917  C   HIS A 138      15.989  -2.347  -9.596 
ATOM    918  O   HIS A 138      15.368  -1.672 -10.416 
ATOM    919  N   LEU A 139      15.380  -3.059  -8.624 
ATOM    920  CA  LEU A 139      13.959  -3.022  -8.464 
ATOM    921  CB  LEU A 139      13.328  -4.424  -8.387 
ATOM    922  CG  LEU A 139      11.796  -4.427  -8.219 
ATOM    923  CD1 LEU A 139      11.097  -3.859  -9.466 
ATOM    924  CD2 LEU A 139      11.275  -5.821  -7.830 
ATOM    925  C   LEU A 139      13.692  -2.338  -7.155 
ATOM    926  O   LEU A 139      14.328  -2.642  -6.146 
ATOM    927  N   ASP A 140      12.744  -1.377  -7.146 
ATOM    928  CA  ASP A 140      12.392  -0.683  -5.938 
ATOM    929  CB  ASP A 140      11.787   0.709  -6.222 
ATOM    930  CG  ASP A 140      11.444   1.439  -4.927 
ATOM    931  OD1 ASP A 140      10.721   0.858  -4.076 
ATOM    932  OD2 ASP A 140      11.902   2.602  -4.774 
ATOM    933  C   ASP A 140      11.357  -1.523  -5.257 
ATOM    934  O   ASP A 140      10.230  -1.654  -5.728 
ATOM    935  N   GLN A 141      11.749  -2.130  -4.123 
ATOM    936  CA  GLN A 141      10.948  -3.011  -3.316 
ATOM    937  CB  GLN A 141      11.779  -3.783  -2.278 
ATOM    938  CG  GLN A 141      12.762  -4.776  -2.905 
ATOM    939  CD  GLN A 141      11.952  -5.908  -3.523 
ATOM    940  OE1 GLN A 141      12.497  -6.786  -4.190 
ATOM    941  NE2 GLN A 141      10.610  -5.884  -3.303 
ATOM    942  C   GLN A 141       9.851  -2.293  -2.576 
ATOM    943  O   GLN A 141       8.819  -2.893  -2.282 
ATOM    944  N   SER A 142      10.034  -0.997  -2.253 
ATOM    945  CA  SER A 142       9.150  -0.301  -1.351 
ATOM    946  CB  SER A 142       9.491   1.193  -1.188 
ATOM    947  OG  SER A 142       9.124   1.919  -2.352 
ATOM    948  C   SER A 142       7.710  -0.375  -1.771 
ATOM    949  O   SER A 142       6.824  -0.464  -0.923 
ATOM    950  N   ILE A 143       7.420  -0.350  -3.080 
ATOM    951  CA  ILE A 143       6.051  -0.356  -3.517 
ATOM    952  CB  ILE A 143       5.929  -0.210  -5.009 
ATOM    953  CG1 ILE A 143       6.581  -1.395  -5.742 
ATOM    954  CG2 ILE A 143       6.534   1.151  -5.388 
ATOM    955  CD1 ILE A 143       6.281  -1.418  -7.241 
ATOM    956  C   ILE A 143       5.389  -1.633  -3.085 
ATOM    957  O   ILE A 143       4.203  -1.660  -2.760 
ATOM    958  N   PHE A 144       6.139  -2.743  -3.129 
ATOM    959  CA  PHE A 144       5.663  -4.054  -2.785 
ATOM    960  CB  PHE A 144       6.569  -5.164  -3.332 
ATOM    961  CG  PHE A 144       6.507  -4.997  -4.812 
ATOM    962  CD1 PHE A 144       5.397  -5.403  -5.519 
ATOM    963  CD2 PHE A 144       7.560  -4.429  -5.496 
ATOM    964  CE1 PHE A 144       5.340  -5.244  -6.884 
ATOM    965  CE2 PHE A 144       7.507  -4.271  -6.860 
ATOM    966  CZ  PHE A 144       6.396  -4.677  -7.557 
ATOM    967  C   PHE A 144       5.482  -4.230  -1.309 
ATOM    968  O   PHE A 144       4.699  -5.077  -0.876 
ATOM    969  N   ARG A 145       6.264  -3.500  -0.495 
ATOM    970  CA  ARG A 145       6.177  -3.640   0.929 
ATOM    971  CB  ARG A 145       7.187  -2.736   1.646 
ATOM    972  CG  ARG A 145       8.616  -2.950   1.149 
ATOM    973  CD  ARG A 145       9.671  -2.223   1.979 
ATOM    974  NE  ARG A 145       9.994  -3.112   3.127 
ATOM    975  CZ  ARG A 145      10.901  -4.116   2.955 
ATOM    976  NH1 ARG A 145      11.537  -4.250   1.755 
ATOM    977  NH2 ARG A 145      11.162  -4.987   3.973 
ATOM    978  C   ARG A 145       4.810  -3.223   1.343 
ATOM    979  O   ARG A 145       4.160  -3.893   2.145 
ATOM    980  N   ARG A 146       4.339  -2.101   0.769 
ATOM    981  CA  ARG A 146       3.061  -1.554   1.109 
ATOM    982  CB  ARG A 146       2.944  -0.061   0.750 
ATOM    983  CG  ARG A 146       4.017   0.799   1.422 
ATOM    984  CD  ARG A 146       3.933   2.291   1.088 
ATOM    985  NE  ARG A 146       5.205   2.914   1.552 
ATOM    986  CZ  ARG A 146       6.283   2.930   0.714 
ATOM    987  NH1 ARG A 146       6.168   2.412  -0.544 
ATOM    988  NH2 ARG A 146       7.470   3.456   1.131 
ATOM    989  C   ARG A 146       2.016  -2.301   0.298 
ATOM    990  O   ARG A 146       1.257  -1.625  -0.446 
ATOM    991  OXT ARG A 146       1.959  -3.554   0.415 
TER
HEADER lig_11.pdb
ATOM      1  P    DC A   1       3.960-353.122-823.075 
ATOM      2  OP1  DC A   1       2.864-354.020-823.505 
ATOM      3  OP2  DC A   1       3.550-351.883-822.380 
ATOM      4  O5'  DC A   1       4.994-353.934-822.162 
ATOM      5  C5'  DC A   1       6.052-354.676-822.795 
ATOM      6  C4'  DC A   1       7.356-354.454-822.055 
ATOM      7  O4'  DC A   1       8.081-353.290-822.544 
ATOM      8  C3'  DC A   1       7.233-354.207-820.552 
ATOM      9  O3'  DC A   1       8.328-354.832-819.891 
ATOM     10  C2'  DC A   1       7.372-352.693-820.395 
ATOM     11  C1'  DC A   1       8.480-352.510-821.428 
ATOM     12  N1   DC A   1       8.647-351.102-821.884 
ATOM     13  C2   DC A   1       9.935-350.665-822.185 
ATOM     14  O2   DC A   1      10.877-351.456-822.064 
ATOM     15  N3   DC A   1      10.108-349.385-822.602 
ATOM     16  C4   DC A   1       9.060-348.558-822.721 
ATOM     17  N4   DC A   1       9.282-347.318-823.132 
ATOM     18  C5   DC A   1       7.729-348.987-822.416 
ATOM     19  C6   DC A   1       7.576-350.270-822.000 
ATOM     20  P    DA A   2       8.074-355.567-818.493 
ATOM     21  OP1  DA A   2       7.577-356.939-818.737 
ATOM     22  OP2  DA A   2       7.227-354.714-817.630 
ATOM     23  O5'  DA A   2       9.556-355.631-817.895 
ATOM     24  C5'  DA A   2      10.672-355.712-818.802 
ATOM     25  C4'  DA A   2      11.775-354.774-818.353 
ATOM     26  O4'  DA A   2      11.620-353.432-818.899 
ATOM     27  C3'  DA A   2      11.883-354.547-816.845 
ATOM     28  O3'  DA A   2      13.257-354.436-816.493 
ATOM     29  C2'  DA A   2      11.209-353.196-816.607 
ATOM     30  C1'  DA A   2      11.772-352.498-817.842 
ATOM     31  N9   DA A   2      11.040-351.255-818.214 
ATOM     32  C8   DA A   2       9.707-350.988-818.093 
ATOM     33  N7   DA A   2       9.368-349.806-818.506 
ATOM     34  C5   DA A   2      10.565-349.247-818.934 
ATOM     35  C6   DA A   2      10.882-347.995-819.487 
ATOM     36  N6   DA A   2       9.973-347.036-819.715 
ATOM     37  N1   DA A   2      12.171-347.763-819.799 
ATOM     38  C2   DA A   2      13.068-348.721-819.570 
ATOM     39  N3   DA A   2      12.892-349.920-819.061 
ATOM     40  C4   DA A   2      11.595-350.126-818.758 
ATOM     41  P    DT A   3      13.766-355.109-815.134 
ATOM     42  OP1  DT A   3      14.052-356.543-815.367 
ATOM     43  OP2  DT A   3      12.814-354.807-814.043 
ATOM     44  O5'  DT A   3      15.136-354.321-814.885 
ATOM     45  C5'  DT A   3      15.877-353.833-816.020 
ATOM     46  C4'  DT A   3      16.362-352.422-815.754 
ATOM     47  O4'  DT A   3      15.386-351.416-816.147 
ATOM     48  C3'  DT A   3      16.668-352.087-814.295 
ATOM     49  O3'  DT A   3      17.799-351.226-814.247 
ATOM     50  C2'  DT A   3      15.445-351.310-813.811 
ATOM     51  C1'  DT A   3      15.242-350.491-815.081 
ATOM     52  N1   DT A   3      13.891-349.871-815.185 
ATOM     53  C2   DT A   3      13.813-348.640-815.790 
ATOM     54  O2   DT A   3      14.787-348.054-816.233 
ATOM     55  N3   DT A   3      12.546-348.095-815.868 
ATOM     56  C4   DT A   3      11.380-348.668-815.402 
ATOM     57  O4   DT A   3      10.302-348.084-815.529 
ATOM     58  C5   DT A   3      11.564-349.959-814.783 
ATOM     59  C7   DT A   3      10.345-350.652-814.249 
ATOM     60  C6   DT A   3      12.785-350.511-814.694 
ATOM     61  P    DG A   4      18.885-351.433-813.090 
ATOM     62  OP1  DG A   4      19.841-352.490-813.491 
ATOM     63  OP2  DG A   4      18.198-351.637-811.795 
ATOM     64  O5'  DG A   4      19.622-350.013-813.090 
ATOM     65  C5'  DG A   4      19.701-349.267-814.319 
ATOM     66  C4'  DG A   4      19.388-347.807-814.059 
ATOM     67  O4'  DG A   4      17.963-347.519-814.148 
ATOM     68  C3'  DG A   4      19.786-347.276-812.682 
ATOM     69  O3'  DG A   4      20.244-345.936-812.819 
ATOM     70  C2'  DG A   4      18.483-347.265-811.881 
ATOM     71  C1'  DG A   4      17.587-346.761-813.008 
ATOM     72  N9   DG A   4      16.134-346.984-812.764 
ATOM     73  C8   DG A   4      15.510-348.027-812.114 
ATOM     74  N7   DG A   4      14.205-347.923-812.069 
ATOM     75  C5   DG A   4      13.945-346.725-812.734 
ATOM     76  C6   DG A   4      12.710-346.080-813.005 
ATOM     77  O6   DG A   4      11.574-346.437-812.709 
ATOM     78  N1   DG A   4      12.903-344.882-813.707 
ATOM     79  C2   DG A   4      14.128-344.375-814.097 
ATOM     80  N2   DG A   4      14.098-343.216-814.760 
ATOM     81  N3   DG A   4      15.284-344.982-813.843 
ATOM     82  C4   DG A   4      15.116-346.145-813.162 
ATOM     83  P    DA A   5      21.497-345.452-811.949 
ATOM     84  OP1  DA A   5      22.753-345.839-812.631 
ATOM     85  OP2  DA A   5      21.345-345.922-810.555 
ATOM     86  O5'  DA A   5      21.324-343.862-812.003 
ATOM     87  C5'  DA A   5      20.703-343.267-813.157 
ATOM     88  C4'  DA A   5      19.718-342.200-812.723 
ATOM     89  O4'  DA A   5      18.388-342.740-812.473 
ATOM     90  C3'  DA A   5      20.064-341.461-811.431 
ATOM     91  O3'  DA A   5      19.676-340.098-811.562 
ATOM     92  C2'  DA A   5      19.186-342.114-810.364 
ATOM     93  C1'  DA A   5      17.932-342.246-811.223 
ATOM     94  N9   DA A   5      16.934-343.209-810.682 
ATOM     95  C8   DA A   5      17.158-344.372-810.001 
ATOM     96  N7   DA A   5      16.075-344.996-809.657 
ATOM     97  C5   DA A   5      15.055-344.191-810.146 
ATOM     98  C6   DA A   5      13.656-344.306-810.105 
ATOM     99  N6   DA A   5      13.013-345.328-809.522 
ATOM    100  N1   DA A   5      12.938-343.328-810.688 
ATOM    101  C2   DA A   5      13.581-342.315-811.265 
ATOM    102  N3   DA A   5      14.875-342.101-811.365 
ATOM    103  C4   DA A   5      15.571-343.094-810.774 
ATOM    104  P    DA A   6      20.626-338.960-810.956 
ATOM    105  OP1  DA A   6      21.697-338.639-811.927 
ATOM    106  OP2  DA A   6      21.073-339.355-809.603 
ATOM    107  O5'  DA A   6      19.611-337.727-810.847 
ATOM    108  C5'  DA A   6      18.524-337.633-811.787 
ATOM    109  C4'  DA A   6      17.246-337.252-811.065 
ATOM    110  O4'  DA A   6      16.521-338.414-810.570 
ATOM    111  C3'  DA A   6      17.419-336.371-809.828 
ATOM    112  O3'  DA A   6      16.337-335.449-809.765 
ATOM    113  C2'  DA A   6      17.305-337.335-808.647 
ATOM    114  C1'  DA A   6      16.167-338.178-809.216 
ATOM    115  N9   DA A   6      16.004-339.497-808.544 
ATOM    116  C8   DA A   6      16.971-340.307-808.021 
ATOM    117  N7   DA A   6      16.512-341.400-807.495 
ATOM    118  C5   DA A   6      15.139-341.310-807.683 
ATOM    119  C6   DA A   6      14.078-342.166-807.344 
ATOM    120  N6   DA A   6      14.245-343.337-806.714 
ATOM    121  N1   DA A   6      12.834-341.772-807.676 
ATOM    122  C2   DA A   6      12.675-340.607-808.302 
ATOM    123  N3   DA A   6      13.583-339.730-808.668 
ATOM    124  C4   DA A   6      14.819-340.147-808.324 
ATOM    125  P    DG A   7      16.625-333.946-809.298 
ATOM    126  OP1  DG A   7      17.098-333.149-810.453 
ATOM    127  OP2  DG A   7      17.509-333.956-808.111 
ATOM    128  O5'  DG A   7      15.161-333.460-808.873 
ATOM    129  C5'  DG A   7      14.018-334.028-809.539 
ATOM    130  C4'  DG A   7      12.941-334.363-808.526 
ATOM    131  O4'  DG A   7      13.096-335.702-807.975 
ATOM    132  C3'  DG A   7      12.883-333.461-807.294 
ATOM    133  O3'  DG A   7      11.523-333.275-806.923 
ATOM    134  C2'  DG A   7      13.581-334.262-806.194 
ATOM    135  C1'  DG A   7      12.989-335.619-806.562 
ATOM    136  N9   DG A   7      13.724-336.773-805.973 
ATOM    137  C8   DG A   7      15.074-336.914-805.731 
ATOM    138  N7   DG A   7      15.403-338.065-805.198 
ATOM    139  C5   DG A   7      14.186-338.734-805.078 
ATOM    140  C6   DG A   7      13.901-340.028-804.567 
ATOM    141  O6   DG A   7      14.677-340.862-804.109 
ATOM    142  N1   DG A   7      12.530-340.312-804.631 
ATOM    143  C2   DG A   7      11.561-339.459-805.123 
ATOM    144  N2   DG A   7      10.308-339.918-805.098 
ATOM    145  N3   DG A   7      11.830-338.247-805.603 
ATOM    146  C4   DG A   7      13.156-337.954-805.548 
ATOM    147  P    DA A   8      11.046-331.833-806.416 
ATOM    148  OP1  DA A   8      10.735-330.976-807.582 
ATOM    149  OP2  DA A   8      12.035-331.292-805.459 
ATOM    150  O5'  DA A   8       9.695-332.201-805.642 
ATOM    151  C5'  DA A   8       8.925-333.336-806.081 
ATOM    152  C4'  DA A   8       8.466-334.145-804.884 
ATOM    153  O4'  DA A   8       9.443-335.150-804.485 
ATOM    154  C3'  DA A   8       8.210-333.352-803.604 
ATOM    155  O3'  DA A   8       7.093-333.916-802.928 
ATOM    156  C2'  DA A   8       9.459-333.578-802.751 
ATOM    157  C1'  DA A   8       9.632-335.058-803.081 
ATOM    158  N9   DA A   8      10.986-335.588-802.761 
ATOM    159  C8   DA A   8      12.189-334.947-802.840 
ATOM    160  N7   DA A   8      13.200-335.681-802.489 
ATOM    161  C5   DA A   8      12.626-336.899-802.152 
ATOM    162  C6   DA A   8      13.173-338.110-801.696 
ATOM    163  N6   DA A   8      14.484-338.299-801.492 
ATOM    164  N1   DA A   8      12.320-339.124-801.456 
ATOM    165  C2   DA A   8      11.019-338.930-801.661 
ATOM    166  N3   DA A   8      10.395-337.852-802.082 
ATOM    167  C4   DA A   8      11.271-336.852-802.315 
ATOM    168  P    DA A   9       6.040-332.940-802.220 
ATOM    169  OP1  DA A   9       5.059-332.459-803.218 
ATOM    170  OP2  DA A   9       6.764-331.893-801.465 
ATOM    171  O5'  DA A   9       5.321-333.939-801.197 
ATOM    172  C5'  DA A   9       5.216-335.333-801.542 
ATOM    173  C4'  DA A   9       5.554-336.191-800.339 
ATOM    174  O4'  DA A   9       6.979-336.477-800.244 
ATOM    175  C3'  DA A   9       5.207-335.593-798.976 
ATOM    176  O3'  DA A   9       4.762-336.635-798.116 
ATOM    177  C2'  DA A   9       6.533-335.054-798.440 
ATOM    178  C1'  DA A   9       7.400-336.216-798.914 
ATOM    179  N9   DA A   9       8.856-335.905-798.942 
ATOM    180  C8   DA A   9       9.464-334.718-799.235 
ATOM    181  N7   DA A   9      10.759-334.761-799.173 
ATOM    182  C5   DA A   9      11.032-336.074-798.813 
ATOM    183  C6   DA A   9      12.235-336.763-798.584 
ATOM    184  N6   DA A   9      13.444-336.194-798.689 
ATOM    185  N1   DA A   9      12.148-338.061-798.240 
ATOM    186  C2   DA A   9      10.944-338.620-798.137 
ATOM    187  N3   DA A   9       9.759-338.081-798.326 
ATOM    188  C4   DA A   9       9.873-336.781-798.669 
ATOM    189  P    DA A  10       3.541-336.351-797.119 
ATOM    190  OP1  DA A  10       2.261-336.541-797.837 
ATOM    191  OP2  DA A  10       3.731-335.038-796.465 
ATOM    192  O5'  DA A  10       3.734-337.520-796.043 
ATOM    193  C5'  DA A  10       4.326-338.764-796.462 
ATOM    194  C4'  DA A  10       5.338-339.229-795.434 
ATOM    195  O4'  DA A  10       6.667-338.686-795.678 
ATOM    196  C3'  DA A  10       5.041-338.840-793.986 
ATOM    197  O3'  DA A  10       5.441-339.904-793.132 
ATOM    198  C2'  DA A  10       5.943-337.635-793.716 
ATOM    199  C1'  DA A  10       7.168-338.162-794.458 
ATOM    200  N9   DA A  10       8.171-337.110-794.783 
ATOM    201  C8   DA A  10       7.952-335.803-795.110 
ATOM    202  N7   DA A  10       9.037-335.131-795.340 
ATOM    203  C5   DA A  10      10.052-336.059-795.151 
ATOM    204  C6   DA A  10      11.450-335.967-795.247 
ATOM    205  N6   DA A  10      12.097-334.840-795.572 
ATOM    206  N1   DA A  10      12.163-337.081-794.993 
ATOM    207  C2   DA A  10      11.515-338.199-794.671 
ATOM    208  N3   DA A  10      10.221-338.404-794.551 
ATOM    209  C4   DA A  10       9.531-337.274-794.809 
ATOM    210  P    DG A  11       4.525-340.274-791.871 
ATOM    211  OP1  DG A  11       3.430-341.172-792.301 
ATOM    212  OP2  DG A  11       4.115-339.035-791.176 
ATOM    213  O5'  DG A  11       5.559-341.086-790.958 
ATOM    214  C5'  DG A  11       6.617-341.828-791.592 
ATOM    215  C4'  DG A  11       7.922-341.606-790.851 
ATOM    216  O4'  DG A  11       8.647-340.442-791.340 
ATOM    217  C3'  DG A  11       7.799-341.359-789.348 
ATOM    218  O3'  DG A  11       8.893-341.984-788.688 
ATOM    219  C2'  DG A  11       7.938-339.845-789.192 
ATOM    220  C1'  DG A  11       9.046-339.662-790.224 
ATOM    221  N9   DG A  11       9.213-338.254-790.680 
ATOM    222  C8   DG A  11       8.258-337.276-790.857 
ATOM    223  N7   DG A  11       8.738-336.130-791.273 
ATOM    224  C5   DG A  11      10.108-336.364-791.378 
ATOM    225  C6   DG A  11      11.155-335.494-791.782 
ATOM    226  O6   DG A  11      11.087-334.320-792.136 
ATOM    227  N1   DG A  11      12.399-336.139-791.745 
ATOM    228  C2   DG A  11      12.604-337.452-791.367 
ATOM    229  N2   DG A  11      13.868-337.881-791.399 
ATOM    230  N3   DG A  11      11.621-338.267-790.989 
ATOM    231  C4   DG A  11      10.408-337.656-791.019 
ATOM    232  P    DA A  12       8.639-342.719-787.289 
ATOM    233  OP1  DA A  12       8.142-344.091-787.534 
ATOM    234  OP2  DA A  12       7.793-341.866-786.427 
ATOM    235  O5'  DA A  12      10.122-342.783-786.692 
ATOM    236  C5'  DA A  12      11.237-342.864-787.599 
ATOM    237  C4'  DA A  12      12.340-341.926-787.149 
ATOM    238  O4'  DA A  12      12.185-340.584-787.696 
ATOM    239  C3'  DA A  12      12.448-341.699-785.642 
ATOM    240  O3'  DA A  12      13.822-341.588-785.290 
ATOM    241  C2'  DA A  12      11.774-340.348-785.404 
ATOM    242  C1'  DA A  12      12.337-339.650-786.638 
ATOM    243  N9   DA A  12      11.605-338.407-787.010 
ATOM    244  C8   DA A  12      10.272-338.140-786.889 
ATOM    245  N7   DA A  12       9.934-336.958-787.303 
ATOM    246  C5   DA A  12      11.131-336.399-787.730 
ATOM    247  C6   DA A  12      11.447-335.147-788.283 
ATOM    248  N6   DA A  12      10.538-334.188-788.512 
ATOM    249  N1   DA A  12      12.736-334.915-788.595 
ATOM    250  C2   DA A  12      13.634-335.873-788.366 
ATOM    251  N3   DA A  12      13.457-337.072-787.857 
ATOM    252  C4   DA A  12      12.160-337.278-787.554 
ATOM    253  P    DC A  13      14.332-342.261-783.930 
ATOM    254  OP1  DC A  13      14.618-343.695-784.164 
ATOM    255  OP2  DC A  13      13.379-341.959-782.839 
ATOM    256  O5'  DC A  13      15.701-341.473-783.681 
ATOM    257  C5'  DC A  13      16.442-340.985-784.816 
ATOM    258  C4'  DC A  13      16.928-339.574-784.551 
ATOM    259  O4'  DC A  13      15.952-338.568-784.944 
ATOM    260  C3'  DC A  13      17.234-339.239-783.091 
ATOM    261  O3'  DC A  13      18.364-338.378-783.043 
ATOM    262  C2'  DC A  13      16.010-338.462-782.607 
ATOM    263  C1'  DC A  13      15.808-337.643-783.877 
ATOM    264  N1   DC A  13      14.457-337.023-783.981 
ATOM    265  C2   DC A  13      14.361-335.775-784.592 
ATOM    266  O2   DC A  13      15.390-335.239-785.018 
ATOM    267  N3   DC A  13      13.138-335.192-784.696 
ATOM    268  C4   DC A  13      12.048-335.806-784.221 
ATOM    269  N4   DC A  13      10.878-335.197-784.347 
ATOM    270  C5   DC A  13      12.125-337.090-783.589 
ATOM    271  C6   DC A  13      13.355-337.655-783.495 
ATOM    272  P    DG A  14      19.451-338.585-781.886 
ATOM    273  OP1  DG A  14      20.406-339.642-782.287 
ATOM    274  OP2  DG A  14      18.764-338.789-780.591 
ATOM    275  O5'  DG A  14      20.188-337.165-781.886 
ATOM    276  C5'  DG A  14      20.266-336.419-783.115 
ATOM    277  C4'  DG A  14      19.953-334.959-782.855 
ATOM    278  O4'  DG A  14      18.528-334.671-782.945 
ATOM    279  C3'  DG A  14      20.351-334.428-781.478 
ATOM    280  O3'  DG A  14      20.809-333.088-781.615 
ATOM    281  C2'  DG A  14      19.048-334.417-780.677 
ATOM    282  C1'  DG A  14      18.152-333.913-781.805 
ATOM    283  N9   DG A  14      16.700-334.136-781.560 
ATOM    284  C8   DG A  14      16.075-335.179-780.911 
ATOM    285  N7   DG A  14      14.770-335.075-780.865 
ATOM    286  C5   DG A  14      14.510-333.877-781.531 
ATOM    287  C6   DG A  14      13.276-333.232-781.801 
ATOM    288  O6   DG A  14      12.139-333.589-781.505 
ATOM    289  N1   DG A  14      13.468-332.034-782.503 
ATOM    290  C2   DG A  14      14.693-331.527-782.893 
ATOM    291  N2   DG A  14      14.663-330.368-783.556 
ATOM    292  N3   DG A  14      15.850-332.134-782.639 
ATOM    293  C4   DG A  14      15.681-333.297-781.958 
ATOM    294  P    DT A  15      22.062-332.604-780.746 
ATOM    295  OP1  DT A  15      23.318-332.991-781.428 
ATOM    296  OP2  DT A  15      21.910-333.073-779.351 
ATOM    297  O5'  DT A  15      21.889-331.014-780.799 
ATOM    298  C5'  DT A  15      21.268-330.419-781.953 
ATOM    299  C4'  DT A  15      20.283-329.352-781.519 
ATOM    300  O4'  DT A  15      18.954-329.892-781.270 
ATOM    301  C3'  DT A  15      20.629-328.612-780.227 
ATOM    302  O3'  DT A  15      20.242-327.250-780.358 
ATOM    303  C2'  DT A  15      19.751-329.266-779.160 
ATOM    304  C1'  DT A  15      18.497-329.398-780.020 
ATOM    305  N1   DT A  15      17.499-330.361-779.479 
ATOM    306  C2   DT A  15      16.172-330.064-779.676 
ATOM    307  O2   DT A  15      15.796-329.065-780.265 
ATOM    308  N3   DT A  15      15.275-330.980-779.160 
ATOM    309  C4   DT A  15      15.590-332.139-778.479 
ATOM    310  O4   DT A  15      14.698-332.881-778.063 
ATOM    311  C5   DT A  15      17.007-332.364-778.322 
ATOM    312  C7   DT A  15      17.434-333.603-777.592 
ATOM    313  C6   DT A  15      17.901-331.490-778.813 
ATOM    314  P    DG A  16      21.191-326.112-779.753 
ATOM    315  OP1  DG A  16      22.262-325.791-780.723 
ATOM    316  OP2  DG A  16      21.639-326.507-778.399 
ATOM    317  O5'  DG A  16      20.176-324.879-779.644 
ATOM    318  C5'  DG A  16      19.090-324.785-780.583 
ATOM    319  C4'  DG A  16      17.812-324.404-779.861 
ATOM    320  O4'  DG A  16      17.086-325.566-779.367 
ATOM    321  C3'  DG A  16      17.984-323.523-778.624 
ATOM    322  O3'  DG A  16      16.903-322.601-778.562 
ATOM    323  C2'  DG A  16      17.871-324.487-777.444 
ATOM    324  C1'  DG A  16      16.733-325.330-778.012 
ATOM    325  N9   DG A  16      16.570-326.649-777.340 
ATOM    326  C8   DG A  16      17.532-327.478-776.807 
ATOM    327  N7   DG A  16      17.053-328.580-776.280 
ATOM    328  C5   DG A  16      15.678-328.471-776.477 
ATOM    329  C6   DG A  16      14.629-329.359-776.120 
ATOM    330  O6   DG A  16      14.702-330.442-775.546 
ATOM    331  N1   DG A  16      13.379-328.858-776.509 
ATOM    332  C2   DG A  16      13.170-327.657-777.158 
ATOM    333  N2   DG A  16      11.899-327.360-777.443 
ATOM    334  N3   DG A  16      14.153-326.825-777.494 
ATOM    335  C4   DG A  16      15.372-327.296-777.123 
ATOM    336  P    DC A  17      17.191-321.098-778.094 
ATOM    337  OP1  DC A  17      17.664-320.301-779.250 
ATOM    338  OP2  DC A  17      18.075-321.108-776.908 
ATOM    339  O5'  DC A  17      15.727-320.612-777.669 
ATOM    340  C5'  DC A  17      14.583-321.180-778.336 
ATOM    341  C4'  DC A  17      13.507-321.515-777.323 
ATOM    342  O4'  DC A  17      13.662-322.854-776.771 
ATOM    343  C3'  DC A  17      13.449-320.613-776.090 
ATOM    344  O3'  DC A  17      12.088-320.427-775.719 
ATOM    345  C2'  DC A  17      14.147-321.414-774.991 
ATOM    346  C1'  DC A  17      13.554-322.771-775.358 
ATOM    347  N1   DC A  17      14.290-323.925-774.770 
ATOM    348  C2   DC A  17      13.550-325.044-774.394 
ATOM    349  O2   DC A  17      12.326-325.033-774.563 
ATOM    350  N3   DC A  17      14.203-326.105-773.855 
ATOM    351  C4   DC A  17      15.531-326.077-773.688 
ATOM    352  N4   DC A  17      16.121-327.138-773.159 
ATOM    353  C5   DC A  17      16.310-324.936-774.067 
ATOM    354  C6   DC A  17      15.639-323.885-774.604 
ATOM    355  P    DG A  18      11.612-318.985-775.213 
ATOM    356  OP1  DG A  18      11.300-318.128-776.379 
ATOM    357  OP2  DG A  18      12.601-318.444-774.255 
ATOM    358  O5'  DG A  18      10.260-319.353-774.439 
ATOM    359  C5'  DG A  18       9.490-320.488-774.878 
ATOM    360  C4'  DG A  18       9.032-321.297-773.681 
ATOM    361  O4'  DG A  18      10.008-322.302-773.281 
ATOM    362  C3'  DG A  18       8.775-320.504-772.400 
ATOM    363  O3'  DG A  18       7.658-321.068-771.724 
ATOM    364  C2'  DG A  18      10.024-320.730-771.547 
ATOM    365  C1'  DG A  18      10.197-322.210-771.878 
ATOM    366  N9   DG A  18      11.551-322.740-771.557 
ATOM    367  C8   DG A  18      12.775-322.109-771.631 
ATOM    368  N7   DG A  18      13.786-322.863-771.274 
ATOM    369  C5   DG A  18      13.191-324.079-770.940 
ATOM    370  C6   DG A  18      13.778-325.286-770.480 
ATOM    371  O6   DG A  18      14.961-325.536-770.270 
ATOM    372  N1   DG A  18      12.808-326.275-770.261 
ATOM    373  C2   DG A  18      11.451-326.117-770.460 
ATOM    374  N2   DG A  18      10.691-327.183-770.194 
ATOM    375  N3   DG A  18      10.902-324.983-770.892 
ATOM    376  C4   DG A  18      11.828-324.015-771.109 
ATOM    377  P    DG A  19       6.605-320.092-771.016 
ATOM    378  OP1  DG A  19       5.624-319.611-772.015 
ATOM    379  OP2  DG A  19       7.330-319.045-770.261 
ATOM    380  O5'  DG A  19       5.887-321.091-769.993 
ATOM    381  C5'  DG A  19       5.781-322.485-770.338 
ATOM    382  C4'  DG A  19       6.120-323.343-769.135 
ATOM    383  O4'  DG A  19       7.544-323.629-769.040 
ATOM    384  C3'  DG A  19       5.772-322.745-767.772 
ATOM    385  O3'  DG A  19       5.327-323.787-766.912 
ATOM    386  C2'  DG A  19       7.098-322.206-767.236 
ATOM    387  C1'  DG A  19       7.966-323.368-767.710 
ATOM    388  N9   DG A  19       9.421-323.057-767.738 
ATOM    389  C8   DG A  19      10.052-321.867-768.031 
ATOM    390  N7   DG A  19      11.360-321.925-767.965 
ATOM    391  C5   DG A  19      11.615-323.247-767.603 
ATOM    392  C6   DG A  19      12.848-323.912-767.379 
ATOM    393  O6   DG A  19      13.988-323.465-767.455 
ATOM    394  N1   DG A  19      12.649-325.255-767.027 
ATOM    395  C2   DG A  19      11.420-325.874-766.910 
ATOM    396  N2   DG A  19      11.443-327.164-766.565 
ATOM    397  N3   DG A  19      10.263-325.249-767.121 
ATOM    398  C4   DG A  19      10.439-323.946-767.462 
ATOM    399  P    DA A  20       4.107-323.503-765.916 
ATOM    400  OP1  DA A  20       2.827-323.693-766.633 
ATOM    401  OP2  DA A  20       4.296-322.190-765.261 
ATOM    402  O5'  DA A  20       4.300-324.672-764.840 
ATOM    403  C5'  DA A  20       4.891-325.916-765.258 
ATOM    404  C4'  DA A  20       5.903-326.381-764.230 
ATOM    405  O4'  DA A  20       7.232-325.838-764.474 
ATOM    406  C3'  DA A  20       5.607-325.992-762.782 
ATOM    407  O3'  DA A  20       6.007-327.056-761.928 
ATOM    408  C2'  DA A  20       6.508-324.787-762.512 
ATOM    409  C1'  DA A  20       7.733-325.314-763.254 
ATOM    410  N9   DA A  20       8.736-324.262-763.579 
ATOM    411  C8   DA A  20       8.517-322.955-763.907 
ATOM    412  N7   DA A  20       9.603-322.283-764.136 
ATOM    413  C5   DA A  20      10.618-323.211-763.947 
ATOM    414  C6   DA A  20      12.015-323.119-764.043 
ATOM    415  N6   DA A  20      12.663-321.992-764.369 
ATOM    416  N1   DA A  20      12.728-324.233-763.790 
ATOM    417  C2   DA A  20      12.080-325.351-763.467 
ATOM    418  N3   DA A  20      10.787-325.556-763.347 
ATOM    419  C4   DA A  20      10.096-324.426-763.605 
ATOM    420  P    DT A  21       5.091-327.426-760.668 
ATOM    421  OP1  DT A  21       3.995-328.323-761.097 
ATOM    422  OP2  DT A  21       4.680-326.187-759.972 
ATOM    423  O5'  DT A  21       6.124-328.238-759.754 
ATOM    424  C5'  DT A  21       7.183-328.980-760.388 
ATOM    425  C4'  DT A  21       8.487-328.758-759.647 
ATOM    426  O4'  DT A  21       9.212-327.594-760.137 
ATOM    427  C3'  DT A  21       8.364-328.511-758.144 
ATOM    428  O3'  DT A  21       9.459-329.136-757.484 
ATOM    429  C2'  DT A  21       8.503-326.997-757.988 
ATOM    430  C1'  DT A  21       9.611-326.814-759.020 
ATOM    431  N1   DT A  21       9.778-325.406-759.477 
ATOM    432  C2   DT A  21      11.054-324.990-759.770 
ATOM    433  O2   DT A  21      12.027-325.717-759.672 
ATOM    434  N3   DT A  21      11.170-323.678-760.189 
ATOM    435  C4   DT A  21      10.140-322.772-760.335 
ATOM    436  O4   DT A  21      10.367-321.623-760.718 
ATOM    437  C5   DT A  21       8.838-323.300-760.003 
ATOM    438  C7   DT A  21       7.661-322.379-760.134 
ATOM    439  C6   DT A  21       8.697-324.572-759.593 
ATOM    440  P    DC A  22       9.205-329.871-756.085 
ATOM    441  OP1  DC A  22       8.707-331.243-756.330 
ATOM    442  OP2  DC A  22       8.358-329.018-755.223 
ATOM    443  O5'  DC A  22      10.687-329.935-755.488 
ATOM    444  C5'  DC A  22      11.803-330.016-756.395 
ATOM    445  C4'  DC A  22      12.906-329.078-755.946 
ATOM    446  O4'  DC A  22      12.751-327.736-756.492 
ATOM    447  C3'  DC A  22      13.013-328.851-754.438 
ATOM    448  O3'  DC A  22      14.387-328.740-754.086 
ATOM    449  C2'  DC A  22      12.339-327.500-754.200 
ATOM    450  C1'  DC A  22      12.903-326.802-755.434 
ATOM    451  N1   DC A  22      12.171-325.559-755.806 
ATOM    452  C2   DC A  22      12.907-324.510-756.350 
ATOM    453  O2   DC A  22      14.126-324.653-756.500 
ATOM    454  N3   DC A  22      12.259-323.368-756.695 
ATOM    455  C4   DC A  22      10.936-323.254-756.516 
ATOM    456  N4   DC A  22      10.350-322.120-756.868 
ATOM    457  C5   DC A  22      10.161-324.321-755.958 
ATOM    458  C6   DC A  22      10.827-325.453-755.619 
ATOM    459  P    DC A  23      14.897-329.413-752.727 
ATOM    460  OP1  DC A  23      15.183-330.847-752.960 
ATOM    461  OP2  DC A  23      13.945-329.111-751.635 
ATOM    462  O5'  DC A  23      16.267-328.625-752.478 
ATOM    463  C5'  DC A  23      17.008-328.137-753.612 
ATOM    464  C4'  DC A  23      17.493-326.726-753.347 
ATOM    465  O4'  DC A  23      16.517-325.720-753.740 
ATOM    466  C3'  DC A  23      17.799-326.391-751.887 
ATOM    467  O3'  DC A  23      18.930-325.530-751.840 
ATOM    468  C2'  DC A  23      16.576-325.614-751.403 
ATOM    469  C1'  DC A  23      16.373-324.795-752.673 
ATOM    470  N1   DC A  23      15.022-324.174-752.778 
ATOM    471  C2   DC A  23      14.926-322.927-753.388 
ATOM    472  O2   DC A  23      15.956-322.390-753.815 
ATOM    473  N3   DC A  23      13.704-322.344-753.492 
ATOM    474  C4   DC A  23      12.613-322.958-753.018 
ATOM    475  N4   DC A  23      11.444-322.349-753.143 
ATOM    476  C5   DC A  23      12.690-324.242-752.386 
ATOM    477  C6   DC A  23      13.921-324.807-752.291 
ATOM    478  P    DT A  24      20.016-325.737-750.682 
ATOM    479  OP1  DT A  24      20.972-326.794-751.083 
ATOM    480  OP2  DT A  24      19.329-325.941-749.388 
ATOM    481  O5'  DT A  24      20.753-324.317-750.682 
ATOM    482  C5'  DT A  24      20.831-323.571-751.911 
ATOM    483  C4'  DT A  24      20.519-322.111-751.651 
ATOM    484  O4'  DT A  24      19.094-321.823-751.741 
ATOM    485  C3'  DT A  24      20.916-321.580-750.274 
ATOM    486  O3'  DT A  24      21.374-320.240-750.411 
ATOM    487  C2'  DT A  24      19.614-321.568-749.473 
ATOM    488  C1'  DT A  24      18.718-321.065-750.601 
ATOM    489  N1   DT A  24      17.265-321.288-750.356 
ATOM    490  C2   DT A  24      16.398-320.336-750.832 
ATOM    491  O2   DT A  24      16.768-319.342-751.432 
ATOM    492  N3   DT A  24      15.059-320.576-750.586 
ATOM    493  C4   DT A  24      14.532-321.663-749.920 
ATOM    494  O4   DT A  24      13.314-321.769-749.760 
ATOM    495  C5   DT A  24      15.520-322.608-749.458 
ATOM    496  C7   DT A  24      15.032-323.821-748.722 
ATOM    497  C6   DT A  24      16.829-322.399-749.683 
ATOM    498  P    DG A  25      22.628-319.756-749.542 
ATOM    499  OP1  DG A  25      23.884-320.143-750.224 
ATOM    500  OP2  DG A  25      22.475-320.225-748.147 
ATOM    501  O5'  DG A  25      22.455-318.166-749.595 
ATOM    502  C5'  DG A  25      21.833-317.570-750.750 
ATOM    503  C4'  DG A  25      20.848-316.504-750.316 
ATOM    504  O4'  DG A  25      19.519-317.044-750.066 
ATOM    505  C3'  DG A  25      21.194-315.764-749.023 
ATOM    506  O3'  DG A  25      20.807-314.402-749.155 
ATOM    507  C2'  DG A  25      20.316-316.418-747.957 
ATOM    508  C1'  DG A  25      19.062-316.550-748.816 
ATOM    509  N9   DG A  25      18.064-317.513-748.275 
ATOM    510  C8   DG A  25      18.272-318.688-747.586 
ATOM    511  N7   DG A  25      17.169-319.310-747.245 
ATOM    512  C5   DG A  25      16.159-318.488-747.742 
ATOM    513  C6   DG A  25      14.749-318.635-747.683 
ATOM    514  O6   DG A  25      14.090-319.537-747.172 
ATOM    515  N1   DG A  25      14.095-317.568-748.316 
ATOM    516  C2   DG A  25      14.722-316.500-748.927 
ATOM    517  N2   DG A  25      13.921-315.585-749.475 
ATOM    518  N3   DG A  25      16.046-316.363-748.982 
ATOM    519  C4   DG A  25      16.694-317.389-748.372 
ATOM    520  P    DC A  26      21.757-313.264-748.549 
ATOM    521  OP1  DC A  26      22.828-312.943-749.519 
ATOM    522  OP2  DC A  26      22.204-313.659-747.196 
ATOM    523  O5'  DC A  26      20.742-312.031-748.440 
ATOM    524  C5'  DC A  26      19.655-311.937-749.380 
ATOM    525  C4'  DC A  26      18.377-311.556-748.658 
ATOM    526  O4'  DC A  26      17.652-312.718-748.163 
ATOM    527  C3'  DC A  26      18.549-310.675-747.421 
ATOM    528  O3'  DC A  26      17.468-309.753-747.358 
ATOM    529  C2'  DC A  26      18.436-311.639-746.240 
ATOM    530  C1'  DC A  26      17.298-312.482-746.809 
ATOM    531  N1   DC A  26      17.135-313.801-746.136 
ATOM    532  C2   DC A  26      15.844-314.306-746.003 
ATOM    533  O2   DC A  26      14.897-313.646-746.445 
ATOM    534  N3   DC A  26      15.675-315.507-745.392 
ATOM    535  C4   DC A  26      16.728-316.191-744.927 
ATOM    536  N4   DC A  26      16.510-317.357-744.339 
ATOM    537  C5   DC A  26      18.063-315.688-745.054 
ATOM    538  C6   DC A  26      18.212-314.486-745.667 
ATOM    539  P    DT A  27      17.756-308.250-746.891 
ATOM    540  OP1  DT A  27      18.229-307.453-748.046 
ATOM    541  OP2  DT A  27      18.640-308.260-745.704 
ATOM    542  O5'  DT A  27      16.292-307.764-746.466 
ATOM    543  C5'  DT A  27      15.148-308.332-747.132 
ATOM    544  C4'  DT A  27      14.072-308.667-746.119 
ATOM    545  O4'  DT A  27      14.227-310.006-745.567 
ATOM    546  C3'  DT A  27      14.014-307.765-744.886 
ATOM    547  O3'  DT A  27      12.654-307.579-744.515 
ATOM    548  C2'  DT A  27      14.712-308.566-743.787 
ATOM    549  C1'  DT A  27      14.119-309.923-744.154 
ATOM    550  N1   DT A  27      14.855-311.077-743.566 
ATOM    551  C2   DT A  27      14.112-312.173-743.201 
ATOM    552  O2   DT A  27      12.902-312.230-743.339 
ATOM    553  N3   DT A  27      14.828-313.222-742.658 
ATOM    554  C4   DT A  27      16.192-313.264-742.457 
ATOM    555  O4   DT A  27      16.721-314.261-741.962 
ATOM    556  C5   DT A  27      16.886-312.069-742.871 
ATOM    557  C7   DT A  27      18.375-312.031-742.687 
ATOM    558  C6   DT A  27      16.215-311.033-743.401 
ATOM    559  P    DG A  28      12.177-306.137-744.009 
ATOM    560  OP1  DG A  28      11.865-305.280-745.175 
ATOM    561  OP2  DG A  28      13.166-305.596-743.051 
ATOM    562  O5'  DG A  28      10.826-306.504-743.235 
ATOM    563  C5'  DG A  28      10.056-307.640-743.674 
ATOM    564  C4'  DG A  28       9.597-308.449-742.477 
ATOM    565  O4'  DG A  28      10.574-309.454-742.078 
ATOM    566  C3'  DG A  28       9.341-307.656-741.196 
ATOM    567  O3'  DG A  28       8.223-308.220-740.521 
ATOM    568  C2'  DG A  28      10.589-307.882-740.344 
ATOM    569  C1'  DG A  28      10.762-309.362-740.674 
ATOM    570  N9   DG A  28      12.117-309.892-740.354 
ATOM    571  C8   DG A  28      13.340-309.261-740.427 
ATOM    572  N7   DG A  28      14.352-310.015-740.070 
ATOM    573  C5   DG A  28      13.757-311.231-739.736 
ATOM    574  C6   DG A  28      14.343-312.438-739.276 
ATOM    575  O6   DG A  28      15.527-312.688-739.066 
ATOM    576  N1   DG A  28      13.374-313.427-739.057 
ATOM    577  C2   DG A  28      12.016-313.269-739.257 
ATOM    578  N2   DG A  28      11.256-314.335-738.990 
ATOM    579  N3   DG A  28      11.467-312.135-739.689 
ATOM    580  C4   DG A  28      12.394-311.167-739.905 
ATOM    581  P    DG A  29       7.170-307.244-739.812 
ATOM    582  OP1  DG A  29       6.190-306.763-740.811 
ATOM    583  OP2  DG A  29       7.895-306.197-739.058 
ATOM    584  O5'  DG A  29       6.452-308.243-738.790 
ATOM    585  C5'  DG A  29       6.347-309.637-739.134 
ATOM    586  C4'  DG A  29       6.685-310.495-737.931 
ATOM    587  O4'  DG A  29       8.110-310.780-737.836 
ATOM    588  C3'  DG A  29       6.337-309.897-736.569 
ATOM    589  O3'  DG A  29       5.892-310.939-735.708 
ATOM    590  C2'  DG A  29       7.663-309.358-736.032 
ATOM    591  C1'  DG A  29       8.531-310.520-736.506 
ATOM    592  N9   DG A  29       9.987-310.209-736.534 
ATOM    593  C8   DG A  29      10.618-309.019-736.827 
ATOM    594  N7   DG A  29      11.926-309.077-736.762 
ATOM    595  C5   DG A  29      12.180-310.399-736.399 
ATOM    596  C6   DG A  29      13.413-311.064-736.175 
ATOM    597  O6   DG A  29      14.554-310.617-736.251 
ATOM    598  N1   DG A  29      13.214-312.407-735.824 
ATOM    599  C2   DG A  29      11.986-313.026-735.706 
ATOM    600  N2   DG A  29      12.009-314.316-735.361 
ATOM    601  N3   DG A  29      10.828-312.401-735.917 
ATOM    602  C4   DG A  29      11.004-311.098-736.258 
ATOM    603  P    DT A  30       4.672-310.655-734.712 
ATOM    604  OP1  DT A  30       3.392-310.845-735.429 
ATOM    605  OP2  DT A  30       4.861-309.342-734.057 
ATOM    606  O5'  DT A  30       4.865-311.824-733.636 
ATOM    607  C5'  DT A  30       5.457-313.068-734.055 
ATOM    608  C4'  DT A  30       6.468-313.533-733.026 
ATOM    609  O4'  DT A  30       7.798-312.990-733.271 
ATOM    610  C3'  DT A  30       6.172-313.144-731.578 
ATOM    611  O3'  DT A  30       6.572-314.208-730.724 
ATOM    612  C2'  DT A  30       7.074-311.939-731.308 
ATOM    613  C1'  DT A  30       8.299-312.466-732.050 
ATOM    614  N1   DT A  30       9.302-311.414-732.375 
ATOM    615  C2   DT A  30      10.625-311.781-732.348 
ATOM    616  O2   DT A  30      10.995-312.910-732.073 
ATOM    617  N3   DT A  30      11.525-310.779-732.653 
ATOM    618  C4   DT A  30      11.219-309.473-732.977 
ATOM    619  O4   DT A  30      12.113-308.664-733.232 
ATOM    620  C5   DT A  30       9.804-309.184-732.979 
ATOM    621  C7   DT A  30       9.382-307.784-733.321 
ATOM    622  C6   DT A  30       8.907-310.139-732.685 
ATOM    623  P    DA A  31       5.656-314.578-729.464 
ATOM    624  OP1  DA A  31       4.560-315.475-729.893 
ATOM    625  OP2  DA A  31       5.246-313.339-728.769 
ATOM    626  O5'  DA A  31       6.690-315.390-728.551 
ATOM    627  C5'  DA A  31       7.748-316.132-729.184 
ATOM    628  C4'  DA A  31       9.052-315.910-728.444 
ATOM    629  O4'  DA A  31       9.778-314.746-728.933 
ATOM    630  C3'  DA A  31       8.930-315.663-726.940 
ATOM    631  O3'  DA A  31      10.024-316.288-726.280 
ATOM    632  C2'  DA A  31       9.069-314.149-726.784 
ATOM    633  C1'  DA A  31      10.177-313.966-727.816 
ATOM    634  N9   DA A  31      10.344-312.558-728.273 
ATOM    635  C8   DA A  31       9.383-311.602-728.443 
ATOM    636  N7   DA A  31       9.845-310.461-728.853 
ATOM    637  C5   DA A  31      11.212-310.674-728.966 
ATOM    638  C6   DA A  31      12.271-309.842-729.360 
ATOM    639  N6   DA A  31      12.109-308.564-729.733 
ATOM    640  N1   DA A  31      13.509-310.371-729.357 
ATOM    641  C2   DA A  31      13.665-311.641-728.986 
ATOM    642  N3   DA A  31      12.756-312.510-728.600 
ATOM    643  C4   DA A  31      11.527-311.955-728.612 
ATOM    644  P    DG A  32       9.770-317.023-724.881 
ATOM    645  OP1  DG A  32       9.273-318.395-725.126 
ATOM    646  OP2  DG A  32       8.924-316.170-724.019 
ATOM    647  O5'  DG A  32      11.252-317.087-724.284 
ATOM    648  C5'  DG A  32      12.368-317.168-725.191 
ATOM    649  C4'  DG A  32      13.471-316.229-724.742 
ATOM    650  O4'  DG A  32      13.316-314.888-725.288 
ATOM    651  C3'  DG A  32      13.579-316.003-723.234 
ATOM    652  O3'  DG A  32      14.953-315.892-722.882 
ATOM    653  C2'  DG A  32      12.905-314.652-722.996 
ATOM    654  C1'  DG A  32      13.468-313.954-724.230 
ATOM    655  N9   DG A  32      12.736-312.711-724.603 
ATOM    656  C8   DG A  32      11.393-312.424-724.488 
ATOM    657  N7   DG A  32      11.066-311.227-724.910 
ATOM    658  C5   DG A  32      12.277-310.682-725.333 
ATOM    659  C6   DG A  32      12.562-309.408-725.890 
ATOM    660  O6   DG A  32      11.790-308.483-726.128 
ATOM    661  N1   DG A  32      13.927-309.268-726.178 
ATOM    662  C2   DG A  32      14.890-310.233-725.957 
ATOM    663  N2   DG A  32      16.138-309.905-726.301 
ATOM    664  N3   DG A  32      14.622-311.429-725.435 
ATOM    665  C4   DG A  32      13.303-311.580-725.150 
ATOM    666  P    DG A  33      15.463-316.565-721.523 
ATOM    667  OP1  DG A  33      15.748-317.999-721.756 
ATOM    668  OP2  DG A  33      14.510-316.263-720.431 
ATOM    669  O5'  DG A  33      16.832-315.777-721.274 
ATOM    670  C5'  DG A  33      17.573-315.289-722.409 
ATOM    671  C4'  DG A  33      18.059-313.878-722.143 
ATOM    672  O4'  DG A  33      17.083-312.872-722.536 
ATOM    673  C3'  DG A  33      18.365-313.543-720.684 
ATOM    674  O3'  DG A  33      19.495-312.681-720.636 
ATOM    675  C2'  DG A  33      17.141-312.766-720.199 
ATOM    676  C1'  DG A  33      16.938-311.947-721.470 
ATOM    677  N9   DG A  33      15.588-311.326-721.574 
ATOM    678  C8   DG A  33      14.372-311.811-721.144 
ATOM    679  N7   DG A  33      13.362-311.012-721.390 
ATOM    680  C5   DG A  33      13.951-309.920-722.027 
ATOM    681  C6   DG A  33      13.363-308.732-722.533 
ATOM    682  O6   DG A  33      12.184-308.391-722.523 
ATOM    683  N1   DG A  33      14.326-307.887-723.104 
ATOM    684  C2   DG A  33      15.679-308.158-723.176 
ATOM    685  N2   DG A  33      16.433-307.223-723.760 
ATOM    686  N3   DG A  33      16.229-309.273-722.702 
ATOM    687  C4   DG A  33      15.309-310.103-722.144 
ATOM    688  P    DA A  34      20.582-312.889-719.479 
ATOM    689  OP1  DA A  34      21.537-313.946-719.880 
ATOM    690  OP2  DA A  34      19.895-313.093-718.184 
ATOM    691  O5'  DA A  34      21.318-311.469-719.479 
ATOM    692  C5'  DA A  34      21.397-310.723-720.708 
ATOM    693  C4'  DA A  34      21.084-309.263-720.448 
ATOM    694  O4'  DA A  34      19.659-308.975-720.537 
ATOM    695  C3'  DA A  34      21.482-308.732-719.071 
ATOM    696  O3'  DA A  34      21.940-307.392-719.208 
ATOM    697  C2'  DA A  34      20.179-308.720-718.270 
ATOM    698  C1'  DA A  34      19.283-308.217-719.397 
ATOM    699  N9   DA A  34      17.830-308.440-719.153 
ATOM    700  C8   DA A  34      17.229-309.483-718.506 
ATOM    701  N7   DA A  34      15.937-309.391-718.453 
ATOM    702  C5   DA A  34      15.658-308.202-719.113 
ATOM    703  C6   DA A  34      14.454-307.537-719.398 
ATOM    704  N6   DA A  34      13.249-307.998-719.035 
ATOM    705  N1   DA A  34      14.534-306.373-720.071 
ATOM    706  C2   DA A  34      15.735-305.920-720.428 
ATOM    707  N3   DA A  34      16.919-306.450-720.220 
ATOM    708  C4   DA A  34      16.811-307.612-719.544 
ATOM    709  P    DG A  35      23.193-306.908-718.338 
ATOM    710  OP1  DG A  35      24.449-307.295-719.020 
ATOM    711  OP2  DG A  35      23.041-307.377-716.944 
ATOM    712  O5'  DG A  35      23.020-305.318-718.392 
ATOM    713  C5'  DG A  35      22.399-304.722-719.546 
ATOM    714  C4'  DG A  35      21.414-303.656-719.112 
ATOM    715  O4'  DG A  35      20.084-304.196-718.862 
ATOM    716  C3'  DG A  35      21.760-302.916-717.820 
ATOM    717  O3'  DG A  35      21.372-301.554-717.951 
ATOM    718  C2'  DG A  35      20.882-303.570-716.753 
ATOM    719  C1'  DG A  35      19.628-303.702-717.612 
ATOM    720  N9   DG A  35      18.630-304.665-717.071 
ATOM    721  C8   DG A  35      18.837-305.840-716.382 
ATOM    722  N7   DG A  35      17.735-306.462-716.041 
ATOM    723  C5   DG A  35      16.724-305.640-716.539 
ATOM    724  C6   DG A  35      15.314-305.787-716.480 
ATOM    725  O6   DG A  35      14.655-306.689-715.968 
ATOM    726  N1   DG A  35      14.660-304.720-717.113 
ATOM    727  C2   DG A  35      15.288-303.652-717.723 
ATOM    728  N2   DG A  35      14.486-302.737-718.271 
ATOM    729  N3   DG A  35      16.612-303.515-717.778 
ATOM    730  C4   DG A  35      17.259-304.541-717.169 
ATOM    731  P    DA A  36      22.322-300.416-717.345 
ATOM    732  OP1  DA A  36      23.393-300.095-718.315 
ATOM    733  OP2  DA A  36      22.770-300.811-715.992 
ATOM    734  O5'  DA A  36      21.307-299.183-717.236 
ATOM    735  C5'  DA A  36      20.221-299.089-718.176 
ATOM    736  C4'  DA A  36      18.942-298.708-717.454 
ATOM    737  O4'  DA A  36      18.217-299.870-716.959 
ATOM    738  C3'  DA A  36      19.115-297.827-716.217 
ATOM    739  O3'  DA A  36      18.034-296.904-716.154 
ATOM    740  C2'  DA A  36      19.001-298.791-715.036 
ATOM    741  C1'  DA A  36      17.863-299.634-715.605 
ATOM    742  N9   DA A  36      17.700-300.953-714.932 
ATOM    743  C8   DA A  36      18.667-301.763-714.410 
ATOM    744  N7   DA A  36      18.208-302.856-713.884 
ATOM    745  C5   DA A  36      16.835-302.766-714.072 
ATOM    746  C6   DA A  36      15.774-303.621-713.733 
ATOM    747  N6   DA A  36      15.941-304.793-713.103 
ATOM    748  N1   DA A  36      14.531-303.228-714.065 
ATOM    749  C2   DA A  36      14.371-302.062-714.691 
ATOM    750  N3   DA A  36      15.280-301.185-715.057 
ATOM    751  C4   DA A  36      16.515-301.603-714.713 
ATOM    752  P    DA A  37      18.322-295.402-715.687 
ATOM    753  OP1  DA A  37      18.795-294.605-716.842 
ATOM    754  OP2  DA A  37      19.205-295.411-714.500 
ATOM    755  O5'  DA A  37      16.857-294.916-715.262 
ATOM    756  C5'  DA A  37      15.714-295.484-715.928 
ATOM    757  C4'  DA A  37      14.637-295.819-714.915 
ATOM    758  O4'  DA A  37      14.793-297.158-714.363 
ATOM    759  C3'  DA A  37      14.580-294.917-713.683 
ATOM    760  O3'  DA A  37      13.219-294.731-713.311 
ATOM    761  C2'  DA A  37      15.277-295.718-712.583 
ATOM    762  C1'  DA A  37      14.685-297.075-712.951 
ATOM    763  N9   DA A  37      15.420-298.229-712.362 
ATOM    764  C8   DA A  37      16.761-298.350-712.130 
ATOM    765  N7   DA A  37      17.101-299.486-711.602 
ATOM    766  C5   DA A  37      15.898-300.168-711.474 
ATOM    767  C6   DA A  37      15.582-301.443-710.976 
ATOM    768  N6   DA A  37      16.494-302.296-710.491 
ATOM    769  N1   DA A  37      14.287-301.809-710.994 
ATOM    770  C2   DA A  37      13.383-300.958-711.478 
ATOM    771  N3   DA A  37      13.560-299.750-711.966 
ATOM    772  C4   DA A  37      14.865-299.406-711.937 
ATOM    773  P    DC A  38      12.743-293.289-712.805 
ATOM    774  OP1  DC A  38      12.431-292.432-713.971 
ATOM    775  OP2  DC A  38      13.732-292.748-711.848 
ATOM    776  O5'  DC A  38      11.391-293.656-712.031 
ATOM    777  C5'  DC A  38      10.621-294.792-712.470 
ATOM    778  C4'  DC A  38      10.162-295.601-711.273 
ATOM    779  O4'  DC A  38      11.139-296.606-710.874 
ATOM    780  C3'  DC A  38       9.906-294.808-709.992 
ATOM    781  O3'  DC A  38       8.789-295.372-709.317 
ATOM    782  C2'  DC A  38      11.155-295.034-709.140 
ATOM    783  C1'  DC A  38      11.328-296.514-709.470 
ATOM    784  N1   DC A  38      12.682-297.044-709.150 
ATOM    785  C2   DC A  38      12.775-298.362-708.708 
ATOM    786  O2   DC A  38      11.740-299.030-708.601 
ATOM    787  N3   DC A  38      14.001-298.864-708.409 
ATOM    788  C4   DC A  38      15.099-298.107-708.539 
ATOM    789  N4   DC A  38      16.271-298.644-708.235 
ATOM    790  C5   DC A  38      15.024-296.750-708.991 
ATOM    791  C6   DC A  38      13.790-296.266-709.284 
ATOM    792  P    DC A  39       7.736-294.396-708.609 
ATOM    793  OP1  DC A  39       6.755-293.915-709.607 
ATOM    794  OP2  DC A  39       8.461-293.349-707.854 
ATOM    795  O5'  DC A  39       7.018-295.395-707.586 
ATOM    796  C5'  DC A  39       6.912-296.789-707.930 
ATOM    797  C4'  DC A  39       7.250-297.647-706.728 
ATOM    798  O4'  DC A  39       8.675-297.932-706.633 
ATOM    799  C3'  DC A  39       6.903-297.049-705.365 
ATOM    800  O3'  DC A  39       6.458-298.091-704.505 
ATOM    801  C2'  DC A  39       8.229-296.510-704.829 
ATOM    802  C1'  DC A  39       9.096-297.672-705.303 
ATOM    803  N1   DC A  39      10.552-297.361-705.331 
ATOM    804  C2   DC A  39      11.442-298.387-705.023 
ATOM    805  O2   DC A  39      10.991-299.503-704.742 
ATOM    806  N3   DC A  39      12.775-298.122-705.042 
ATOM    807  C4   DC A  39      13.223-296.900-705.351 
ATOM    808  N4   DC A  39      14.530-296.692-705.357 
ATOM    809  C5   DC A  39      12.324-295.830-705.671 
ATOM    810  C6   DC A  39      10.997-296.114-705.646 
ATOM    811  P    DT A  40       5.237-297.807-703.508 
ATOM    812  OP1  DT A  40       3.957-297.997-704.226 
ATOM    813  OP2  DT A  40       5.427-296.494-702.854 
ATOM    814  O5'  DT A  40       5.430-298.976-702.432 
ATOM    815  C5'  DT A  40       6.022-300.220-702.851 
ATOM    816  C4'  DT A  40       7.034-300.685-701.823 
ATOM    817  O4'  DT A  40       8.363-300.142-702.067 
ATOM    818  C3'  DT A  40       6.737-300.296-700.375 
ATOM    819  O3'  DT A  40       7.137-301.360-699.521 
ATOM    820  C2'  DT A  40       7.639-299.091-700.105 
ATOM    821  C1'  DT A  40       8.864-299.618-700.847 
ATOM    822  N1   DT A  40       9.867-298.566-701.172 
ATOM    823  C2   DT A  40      11.191-298.933-701.144 
ATOM    824  O2   DT A  40      11.560-300.062-700.870 
ATOM    825  N3   DT A  40      12.091-297.931-701.450 
ATOM    826  C4   DT A  40      11.784-296.625-701.773 
ATOM    827  O4   DT A  40      12.678-295.816-702.028 
ATOM    828  C5   DT A  40      10.369-296.335-701.776 
ATOM    829  C7   DT A  40       9.948-294.936-702.117 
ATOM    830  C6   DT A  40       9.472-297.291-701.482 
ATOM    831  P    DA A  41       6.221-301.730-698.260 
ATOM    832  OP1  DA A  41       5.126-302.627-698.690 
ATOM    833  OP2  DA A  41       5.811-300.490-697.565 
ATOM    834  O5'  DA A  41       7.255-302.541-697.347 
ATOM    835  C5'  DA A  41       8.314-303.284-697.981 
ATOM    836  C4'  DA A  41       9.618-303.062-697.240 
ATOM    837  O4'  DA A  41      10.343-301.898-697.729 
ATOM    838  C3'  DA A  41       9.495-302.815-695.737 
ATOM    839  O3'  DA A  41      10.589-303.440-695.076 
ATOM    840  C2'  DA A  41       9.634-301.301-695.581 
ATOM    841  C1'  DA A  41      10.742-301.118-696.613 
ATOM    842  N9   DA A  41      10.909-299.710-697.069 
ATOM    843  C8   DA A  41       9.948-298.754-697.239 
ATOM    844  N7   DA A  41      10.411-297.613-697.650 
ATOM    845  C5   DA A  41      11.777-297.826-697.762 
ATOM    846  C6   DA A  41      12.837-296.994-698.156 
ATOM    847  N6   DA A  41      12.675-295.716-698.529 
ATOM    848  N1   DA A  41      14.074-297.523-698.153 
ATOM    849  C2   DA A  41      14.230-298.793-697.783 
ATOM    850  N3   DA A  41      13.321-299.662-697.396 
ATOM    851  C4   DA A  41      12.092-299.107-697.408 
ATOM    852  P    DG A  42      10.336-304.175-693.678 
ATOM    853  OP1  DG A  42       9.838-305.547-693.923 
ATOM    854  OP2  DG A  42       9.489-303.321-692.815 
ATOM    855  O5'  DG A  42      11.818-304.238-693.080 
ATOM    856  C5'  DG A  42      12.933-304.320-693.987 
ATOM    857  C4'  DG A  42      14.037-303.381-693.538 
ATOM    858  O4'  DG A  42      13.882-302.040-694.084 
ATOM    859  C3'  DG A  42      14.144-303.155-692.031 
ATOM    860  O3'  DG A  42      15.518-303.044-691.678 
ATOM    861  C2'  DG A  42      13.470-301.804-691.792 
ATOM    862  C1'  DG A  42      14.033-301.106-693.027 
ATOM    863  N9   DG A  42      13.301-299.863-693.399 
ATOM    864  C8   DG A  42      11.959-299.576-693.284 
ATOM    865  N7   DG A  42      11.631-298.379-693.706 
ATOM    866  C5   DG A  42      12.843-297.834-694.130 
ATOM    867  C6   DG A  42      13.127-296.560-694.686 
ATOM    868  O6   DG A  42      12.355-295.635-694.925 
ATOM    869  N1   DG A  42      14.492-296.420-694.974 
ATOM    870  C2   DG A  42      15.455-297.385-694.753 
ATOM    871  N2   DG A  42      16.703-297.057-695.097 
ATOM    872  N3   DG A  42      15.187-298.581-694.231 
ATOM    873  C4   DG A  42      13.868-298.732-693.946 
ATOM    874  P    DA A  43      16.028-303.717-690.319 
ATOM    875  OP1  DA A  43      16.314-305.151-690.553 
ATOM    876  OP2  DA A  43      15.075-303.415-689.228 
ATOM    877  O5'  DA A  43      17.397-302.929-690.070 
ATOM    878  C5'  DA A  43      18.139-302.441-691.205 
ATOM    879  C4'  DA A  43      18.624-301.030-690.939 
ATOM    880  O4'  DA A  43      17.648-300.024-691.333 
ATOM    881  C3'  DA A  43      18.930-300.695-689.480 
ATOM    882  O3'  DA A  43      20.061-299.833-689.432 
ATOM    883  C2'  DA A  43      17.706-299.917-688.996 
ATOM    884  C1'  DA A  43      17.504-299.098-690.266 
ATOM    885  N9   DA A  43      16.153-298.478-690.370 
ATOM    886  C8   DA A  43      14.956-298.974-689.938 
ATOM    887  N7   DA A  43      13.949-298.193-690.174 
ATOM    888  C5   DA A  43      14.516-297.098-690.811 
ATOM    889  C6   DA A  43      13.968-295.910-691.322 
ATOM    890  N6   DA A  43      12.661-295.615-691.270 
ATOM    891  N1   DA A  43      14.815-295.032-691.892 
ATOM    892  C2   DA A  43      16.113-295.330-691.942 
ATOM    893  N3   DA A  43      16.736-296.401-691.500 
ATOM    894  C4   DA A  43      15.866-297.263-690.935 
ATOM    895  P    DG A  44      21.147-300.041-688.275 
ATOM    896  OP1  DG A  44      22.102-301.098-688.676 
ATOM    897  OP2  DG A  44      20.460-300.245-686.980 
ATOM    898  O5'  DG A  44      21.884-298.621-688.275 
ATOM    899  C5'  DG A  44      21.962-297.875-689.504 
ATOM    900  C4'  DG A  44      21.649-296.415-689.244 
ATOM    901  O4'  DG A  44      20.224-296.127-689.334 
ATOM    902  C3'  DG A  44      22.047-295.884-687.867 
ATOM    903  O3'  DG A  44      22.505-294.544-688.004 
ATOM    904  C2'  DG A  44      20.744-295.872-687.066 
ATOM    905  C1'  DG A  44      19.849-295.369-688.193 
ATOM    906  N9   DG A  44      18.396-295.592-687.949 
ATOM    907  C8   DG A  44      17.772-296.635-687.299 
ATOM    908  N7   DG A  44      16.466-296.530-687.254 
ATOM    909  C5   DG A  44      16.206-295.333-687.920 
ATOM    910  C6   DG A  44      14.972-294.688-688.190 
ATOM    911  O6   DG A  44      13.835-295.045-687.894 
ATOM    912  N1   DG A  44      15.165-293.490-688.892 
ATOM    913  C2   DG A  44      16.389-292.983-689.282 
ATOM    914  N2   DG A  44      16.359-291.824-689.945 
ATOM    915  N3   DG A  44      17.546-293.590-689.028 
ATOM    916  C4   DG A  44      17.377-294.753-688.347 
ATOM    917  P    DT A  45      23.758-294.060-687.135 
ATOM    918  OP1  DT A  45      25.015-294.447-687.817 
ATOM    919  OP2  DT A  45      23.606-294.529-685.740 
ATOM    920  O5'  DT A  45      23.585-292.470-687.188 
ATOM    921  C5'  DT A  45      22.964-291.874-688.342 
ATOM    922  C4'  DT A  45      21.979-290.808-687.908 
ATOM    923  O4'  DT A  45      20.650-291.348-687.658 
ATOM    924  C3'  DT A  45      22.325-290.068-686.616 
ATOM    925  O3'  DT A  45      21.938-288.705-686.747 
ATOM    926  C2'  DT A  45      21.447-290.722-685.549 
ATOM    927  C1'  DT A  45      20.193-290.854-686.409 
ATOM    928  N1   DT A  45      19.195-291.817-685.867 
ATOM    929  C2   DT A  45      17.868-291.520-686.065 
ATOM    930  O2   DT A  45      17.492-290.521-686.654 
ATOM    931  N3   DT A  45      16.971-292.436-685.549 
ATOM    932  C4   DT A  45      17.286-293.595-684.868 
ATOM    933  O4   DT A  45      16.394-294.337-684.452 
ATOM    934  C5   DT A  45      18.703-293.820-684.711 
ATOM    935  C7   DT A  45      19.131-295.059-683.981 
ATOM    936  C6   DT A  45      19.597-292.946-685.202 
ATOM    937  P    DT A  46      22.888-287.568-686.142 
ATOM    938  OP1  DT A  46      23.958-287.247-687.112 
ATOM    939  OP2  DT A  46      23.335-287.963-684.788 
ATOM    940  O5'  DT A  46      21.872-286.335-686.033 
ATOM    941  C5'  DT A  46      20.786-286.241-686.972 
ATOM    942  C4'  DT A  46      19.508-285.860-686.250 
ATOM    943  O4'  DT A  46      18.783-287.021-685.756 
ATOM    944  C3'  DT A  46      19.680-284.979-685.013 
ATOM    945  O3'  DT A  46      18.599-284.056-684.951 
ATOM    946  C2'  DT A  46      19.567-285.942-683.832 
ATOM    947  C1'  DT A  46      18.429-286.786-684.401 
ATOM    948  N1   DT A  46      18.266-288.105-683.729 
ATOM    949  C2   DT A  46      16.986-288.590-683.605 
ATOM    950  O2   DT A  46      16.008-287.992-684.018 
ATOM    951  N3   DT A  46      16.875-289.814-682.976 
ATOM    952  C4   DT A  46      17.911-290.574-682.473 
ATOM    953  O4   DT A  46      17.688-291.657-681.929 
ATOM    954  C5   DT A  46      19.216-289.981-682.650 
ATOM    955  C7   DT A  46      20.400-290.744-682.130 
ATOM    956  C6   DT A  46      19.353-288.792-683.258 
ATOM    957  P    DG A  47      18.887-282.554-684.483 
ATOM    958  OP1  DG A  47      19.360-281.757-685.638 
ATOM    959  OP2  DG A  47      19.771-282.563-683.297 
ATOM    960  O5'  DG A  47      17.423-282.068-684.058 
ATOM    961  C5'  DG A  47      16.279-282.635-684.724 
ATOM    962  C4'  DG A  47      15.203-282.971-683.712 
ATOM    963  O4'  DG A  47      15.358-284.310-683.160 
ATOM    964  C3'  DG A  47      15.145-282.069-682.479 
ATOM    965  O3'  DG A  47      13.785-281.883-682.108 
ATOM    966  C2'  DG A  47      15.843-282.870-681.380 
ATOM    967  C1'  DG A  47      15.250-284.227-681.747 
ATOM    968  N9   DG A  47      15.986-285.381-681.159 
ATOM    969  C8   DG A  47      17.335-285.521-680.916 
ATOM    970  N7   DG A  47      17.665-286.673-680.383 
ATOM    971  C5   DG A  47      16.448-287.342-680.263 
ATOM    972  C6   DG A  47      16.163-288.636-679.752 
ATOM    973  O6   DG A  47      16.939-289.470-679.294 
ATOM    974  N1   DG A  47      14.791-288.920-679.816 
ATOM    975  C2   DG A  47      13.823-288.067-680.309 
ATOM    976  N2   DG A  47      12.570-288.525-680.283 
ATOM    977  N3   DG A  47      14.092-286.854-680.788 
ATOM    978  C4   DG A  47      15.417-286.562-680.733 
ATOM    979  P    DG A  48      13.308-280.441-681.602 
ATOM    980  OP1  DG A  48      12.996-279.584-682.768 
ATOM    981  OP2  DG A  48      14.297-279.900-680.644 
ATOM    982  O5'  DG A  48      11.956-280.808-680.828 
ATOM    983  C5'  DG A  48      11.187-281.944-681.267 
ATOM    984  C4'  DG A  48      10.728-282.753-680.070 
ATOM    985  O4'  DG A  48      11.704-283.758-679.670 
ATOM    986  C3'  DG A  48      10.471-281.960-678.789 
ATOM    987  O3'  DG A  48       9.354-282.524-678.113 
ATOM    988  C2'  DG A  48      11.720-282.186-677.936 
ATOM    989  C1'  DG A  48      11.893-283.666-678.267 
ATOM    990  N9   DG A  48      13.247-284.196-677.946 
ATOM    991  C8   DG A  48      14.471-283.565-678.019 
ATOM    992  N7   DG A  48      15.482-284.319-677.663 
ATOM    993  C5   DG A  48      14.887-285.535-677.329 
ATOM    994  C6   DG A  48      15.474-286.742-676.869 
ATOM    995  O6   DG A  48      16.657-286.992-676.659 
ATOM    996  N1   DG A  48      14.505-287.731-676.650 
ATOM    997  C2   DG A  48      13.147-287.573-676.849 
ATOM    998  N2   DG A  48      12.387-288.638-676.583 
ATOM    999  N3   DG A  48      12.598-286.439-677.281 
ATOM   1000  C4   DG A  48      13.525-285.471-677.498 
ATOM   1001  P    DG A  49       8.301-281.548-677.405 
ATOM   1002  OP1  DG A  49       7.320-281.067-678.404 
ATOM   1003  OP2  DG A  49       9.026-280.501-676.650 
ATOM   1004  O5'  DG A  49       7.583-282.547-676.382 
ATOM   1005  C5'  DG A  49       7.477-283.941-676.727 
ATOM   1006  C4'  DG A  49       7.816-284.799-675.524 
ATOM   1007  O4'  DG A  49       9.240-285.084-675.429 
ATOM   1008  C3'  DG A  49       7.468-284.201-674.161 
ATOM   1009  O3'  DG A  49       7.023-285.243-673.301 
ATOM   1010  C2'  DG A  49       8.794-283.662-673.625 
ATOM   1011  C1'  DG A  49       9.662-284.824-674.099 
ATOM   1012  N9   DG A  49      11.118-284.513-674.127 
ATOM   1013  C8   DG A  49      11.748-283.323-674.420 
ATOM   1014  N7   DG A  49      13.057-283.381-674.354 
ATOM   1015  C5   DG A  49      13.311-284.703-673.992 
ATOM   1016  C6   DG A  49      14.544-285.368-673.768 
ATOM   1017  O6   DG A  49      15.684-284.921-673.844 
ATOM   1018  N1   DG A  49      14.345-286.711-673.416 
ATOM   1019  C2   DG A  49      13.117-287.330-673.298 
ATOM   1020  N2   DG A  49      13.139-288.620-672.954 
ATOM   1021  N3   DG A  49      11.959-286.705-673.510 
ATOM   1022  C4   DG A  49      12.135-285.401-673.851 
ATOM   1023  P    DA A  50       5.803-284.959-672.304 
ATOM   1024  OP1  DA A  50       4.523-285.149-673.022 
ATOM   1025  OP2  DA A  50       5.992-283.646-671.650 
ATOM   1026  O5'  DA A  50       5.996-286.128-671.229 
ATOM   1027  C5'  DA A  50       6.588-287.372-671.647 
ATOM   1028  C4'  DA A  50       7.599-287.837-670.619 
ATOM   1029  O4'  DA A  50       8.929-287.294-670.863 
ATOM   1030  C3'  DA A  50       7.303-287.448-669.171 
ATOM   1031  O3'  DA A  50       7.703-288.512-668.317 
ATOM   1032  C2'  DA A  50       8.205-286.243-668.901 
ATOM   1033  C1'  DA A  50       9.430-286.770-669.643 
ATOM   1034  N9   DA A  50      10.432-285.718-669.968 
ATOM   1035  C8   DA A  50      10.214-284.411-670.296 
ATOM   1036  N7   DA A  50      11.299-283.739-670.525 
ATOM   1037  C5   DA A  50      12.314-284.667-670.336 
ATOM   1038  C6   DA A  50      13.711-284.575-670.432 
ATOM   1039  N6   DA A  50      14.359-283.448-670.757 
ATOM   1040  N1   DA A  50      14.425-285.689-670.179 
ATOM   1041  C2   DA A  50      13.776-286.807-669.856 
ATOM   1042  N3   DA A  50      12.483-287.012-669.736 
ATOM   1043  C4   DA A  50      11.792-285.882-669.994 
ATOM   1044  P    DA A  51       6.787-288.882-667.057 
ATOM   1045  OP1  DA A  51       5.691-289.779-667.486 
ATOM   1046  OP2  DA A  51       6.377-287.642-666.361 
ATOM   1047  O5'  DA A  51       7.821-289.693-666.143 
ATOM   1048  C5'  DA A  51       8.879-290.436-666.777 
ATOM   1049  C4'  DA A  51      10.183-290.214-666.036 
ATOM   1050  O4'  DA A  51      10.908-289.050-666.526 
ATOM   1051  C3'  DA A  51      10.060-289.967-664.533 
ATOM   1052  O3'  DA A  51      11.155-290.592-663.873 
ATOM   1053  C2'  DA A  51      10.199-288.453-664.377 
ATOM   1054  C1'  DA A  51      11.307-288.270-665.409 
ATOM   1055  N9   DA A  51      11.474-286.862-665.865 
ATOM   1056  C8   DA A  51      10.514-285.905-666.035 
ATOM   1057  N7   DA A  51      10.976-284.765-666.446 
ATOM   1058  C5   DA A  51      12.343-284.978-666.558 
ATOM   1059  C6   DA A  51      13.402-284.146-666.953 
ATOM   1060  N6   DA A  51      13.240-282.868-667.325 
ATOM   1061  N1   DA A  51      14.640-284.675-666.950 
ATOM   1062  C2   DA A  51      14.795-285.945-666.579 
ATOM   1063  N3   DA A  51      13.886-286.814-666.193 
ATOM   1064  C4   DA A  51      12.658-286.259-666.204 
ATOM   1065  P    DG A  52      10.901-291.327-662.474 
ATOM   1066  OP1  DG A  52      10.403-292.699-662.719 
ATOM   1067  OP2  DG A  52      10.054-290.473-661.612 
ATOM   1068  O5'  DG A  52      12.383-291.390-661.877 
ATOM   1069  C5'  DG A  52      13.499-291.472-662.784 
ATOM   1070  C4'  DG A  52      14.602-290.533-662.335 
ATOM   1071  O4'  DG A  52      14.447-289.192-662.881 
ATOM   1072  C3'  DG A  52      14.710-290.307-660.827 
ATOM   1073  O3'  DG A  52      16.083-290.195-660.475 
ATOM   1074  C2'  DG A  52      14.036-288.956-660.589 
ATOM   1075  C1'  DG A  52      14.599-288.258-661.823 
ATOM   1076  N9   DG A  52      13.867-287.015-662.195 
ATOM   1077  C8   DG A  52      12.524-286.727-662.080 
ATOM   1078  N7   DG A  52      12.197-285.531-662.502 
ATOM   1079  C5   DG A  52      13.408-284.986-662.926 
ATOM   1080  C6   DG A  52      13.693-283.712-663.483 
ATOM   1081  O6   DG A  52      12.921-282.787-663.721 
ATOM   1082  N1   DG A  52      15.057-283.572-663.771 
ATOM   1083  C2   DG A  52      16.021-284.537-663.550 
ATOM   1084  N2   DG A  52      17.268-284.209-663.893 
ATOM   1085  N3   DG A  52      15.753-285.733-663.028 
ATOM   1086  C4   DG A  52      14.433-285.884-662.743 
ATOM   1087  P    DA A  53      16.593-290.869-659.115 
ATOM   1088  OP1  DA A  53      16.879-292.303-659.349 
ATOM   1089  OP2  DA A  53      15.641-290.567-658.024 
ATOM   1090  O5'  DA A  53      17.963-290.081-658.867 
ATOM   1091  C5'  DA A  53      18.704-289.593-660.001 
ATOM   1092  C4'  DA A  53      19.189-288.182-659.736 
ATOM   1093  O4'  DA A  53      18.213-287.176-660.129 
ATOM   1094  C3'  DA A  53      19.495-287.847-658.276 
ATOM   1095  O3'  DA A  53      20.626-286.985-658.228 
ATOM   1096  C2'  DA A  53      18.272-287.069-657.792 
ATOM   1097  C1'  DA A  53      18.069-286.250-659.062 
ATOM   1098  N9   DA A  53      16.718-285.630-659.167 
ATOM   1099  C8   DA A  53      15.522-286.126-658.734 
ATOM   1100  N7   DA A  53      14.515-285.345-658.971 
ATOM   1101  C5   DA A  53      15.082-284.250-659.607 
ATOM   1102  C6   DA A  53      14.534-283.062-660.119 
ATOM   1103  N6   DA A  53      13.227-282.767-660.066 
ATOM   1104  N1   DA A  53      15.380-282.184-660.688 
ATOM   1105  C2   DA A  53      16.678-282.482-660.738 
ATOM   1106  N3   DA A  53      17.301-283.553-660.296 
ATOM   1107  C4   DA A  53      16.432-284.415-659.731 
ATOM   1108  P    DC A  54      21.712-287.193-657.071 
ATOM   1109  OP1  DC A  54      22.668-288.250-657.472 
ATOM   1110  OP2  DC A  54      21.025-287.396-655.777 
ATOM   1111  O5'  DC A  54      22.449-285.773-657.071 
ATOM   1112  C5'  DC A  54      22.527-285.027-658.300 
ATOM   1113  C4'  DC A  54      22.215-283.567-658.040 
ATOM   1114  O4'  DC A  54      20.790-283.278-658.130 
ATOM   1115  C3'  DC A  54      22.613-283.036-656.663 
ATOM   1116  O3'  DC A  54      23.071-281.696-656.800 
ATOM   1117  C2'  DC A  54      21.310-283.024-655.862 
ATOM   1118  C1'  DC A  54      20.414-282.521-656.990 
ATOM   1119  N1   DC A  54      18.961-282.744-656.745 
ATOM   1120  C2   DC A  54      18.069-281.787-657.221 
ATOM   1121  O2   DC A  54      18.514-280.803-657.822 
ATOM   1122  N3   DC A  54      16.741-281.972-657.008 
ATOM   1123  C4   DC A  54      16.298-283.053-656.352 
ATOM   1124  N4   DC A  54      14.994-283.188-656.169 
ATOM   1125  C5   DC A  54      17.200-284.048-655.854 
ATOM   1126  C6   DC A  54      18.523-283.845-656.077 
ATOM   1127  P    DG A  55      24.324-281.212-655.931 
ATOM   1128  OP1  DG A  55      25.580-281.599-656.613 
ATOM   1129  OP2  DG A  55      24.172-281.681-654.536 
ATOM   1130  O5'  DG A  55      24.151-279.622-655.984 
ATOM   1131  C5'  DG A  55      23.530-279.026-657.139 
ATOM   1132  C4'  DG A  55      22.545-277.960-656.705 
ATOM   1133  O4'  DG A  55      21.215-278.500-656.455 
ATOM   1134  C3'  DG A  55      22.891-277.220-655.412 
ATOM   1135  O3'  DG A  55      22.503-275.857-655.543 
ATOM   1136  C2'  DG A  55      22.012-277.873-654.345 
ATOM   1137  C1'  DG A  55      20.759-278.006-655.205 
ATOM   1138  N9   DG A  55      19.761-278.969-654.664 
ATOM   1139  C8   DG A  55      19.968-280.144-653.975 
ATOM   1140  N7   DG A  55      18.865-280.766-653.634 
ATOM   1141  C5   DG A  55      17.855-279.944-654.131 
ATOM   1142  C6   DG A  55      16.445-280.091-654.072 
ATOM   1143  O6   DG A  55      15.786-280.993-653.560 
ATOM   1144  N1   DG A  55      15.791-279.024-654.705 
ATOM   1145  C2   DG A  55      16.419-277.956-655.315 
ATOM   1146  N2   DG A  55      15.617-277.041-655.864 
ATOM   1147  N3   DG A  55      17.742-277.819-655.371 
ATOM   1148  C4   DG A  55      18.390-278.845-654.761 
ATOM   1149  P    DT A  56      23.453-274.720-654.938 
ATOM   1150  OP1  DT A  56      24.524-274.399-655.908 
ATOM   1151  OP2  DT A  56      23.900-275.115-653.585 
ATOM   1152  O5'  DT A  56      22.438-273.487-654.829 
ATOM   1153  C5'  DT A  56      21.351-273.393-655.768 
ATOM   1154  C4'  DT A  56      20.073-273.012-655.047 
ATOM   1155  O4'  DT A  56      19.348-274.173-654.552 
ATOM   1156  C3'  DT A  56      20.246-272.131-653.810 
ATOM   1157  O3'  DT A  56      19.164-271.208-653.747 
ATOM   1158  C2'  DT A  56      20.132-273.094-652.629 
ATOM   1159  C1'  DT A  56      18.994-273.938-653.198 
ATOM   1160  N1   DT A  56      18.831-275.257-652.525 
ATOM   1161  C2   DT A  56      17.552-275.742-652.402 
ATOM   1162  O2   DT A  56      16.574-275.143-652.814 
ATOM   1163  N3   DT A  56      17.440-276.966-651.772 
ATOM   1164  C4   DT A  56      18.476-277.726-651.269 
ATOM   1165  O4   DT A  56      18.253-278.809-650.725 
ATOM   1166  C5   DT A  56      19.782-277.133-651.446 
ATOM   1167  C7   DT A  56      20.965-277.896-650.927 
ATOM   1168  C6   DT A  56      19.919-275.944-652.054 
ATOM   1169  P    DC A  57      19.452-269.706-653.280 
ATOM   1170  OP1  DC A  57      19.925-268.909-654.435 
ATOM   1171  OP2  DC A  57      20.336-269.715-652.093 
ATOM   1172  O5'  DC A  57      17.988-269.220-652.855 
ATOM   1173  C5'  DC A  57      16.845-269.787-653.521 
ATOM   1174  C4'  DC A  57      15.768-270.123-652.508 
ATOM   1175  O4'  DC A  57      15.923-271.461-651.956 
ATOM   1176  C3'  DC A  57      15.710-269.221-651.275 
ATOM   1177  O3'  DC A  57      14.350-269.035-650.904 
ATOM   1178  C2'  DC A  57      16.408-270.022-650.176 
ATOM   1179  C1'  DC A  57      15.816-271.379-650.543 
ATOM   1180  N1   DC A  57      16.551-272.533-649.955 
ATOM   1181  C2   DC A  57      15.812-273.651-649.579 
ATOM   1182  O2   DC A  57      14.587-273.641-649.749 
ATOM   1183  N3   DC A  57      16.464-274.713-649.040 
ATOM   1184  C4   DC A  57      17.792-274.685-648.874 
ATOM   1185  N4   DC A  57      18.382-275.746-648.344 
ATOM   1186  C5   DC A  57      18.571-273.544-649.253 
ATOM   1187  C6   DC A  57      17.901-272.493-649.789 
ATOM   1188  P    DA A  58      13.873-267.593-650.398 
ATOM   1189  OP1  DA A  58      13.561-266.736-651.564 
ATOM   1190  OP2  DA A  58      14.862-267.052-649.440 
ATOM   1191  O5'  DA A  58      12.522-267.960-649.624 
ATOM   1192  C5'  DA A  58      11.752-269.096-650.063 
ATOM   1193  C4'  DA A  58      11.293-269.905-648.866 
ATOM   1194  O4'  DA A  58      12.270-270.910-648.467 
ATOM   1195  C3'  DA A  58      11.037-269.112-647.585 
ATOM   1196  O3'  DA A  58       9.920-269.676-646.909 
ATOM   1197  C2'  DA A  58      12.285-269.338-646.732 
ATOM   1198  C1'  DA A  58      12.459-270.818-647.063 
ATOM   1199  N9   DA A  58      13.813-271.348-646.743 
ATOM   1200  C8   DA A  58      15.016-270.707-646.822 
ATOM   1201  N7   DA A  58      16.026-271.441-646.471 
ATOM   1202  C5   DA A  58      15.453-272.659-646.134 
ATOM   1203  C6   DA A  58      16.000-273.870-645.678 
ATOM   1204  N6   DA A  58      17.311-274.059-645.473 
ATOM   1205  N1   DA A  58      15.147-274.883-645.438 
ATOM   1206  C2   DA A  58      13.845-274.690-645.643 
ATOM   1207  N3   DA A  58      13.222-273.612-646.064 
ATOM   1208  C4   DA A  58      14.098-272.612-646.296 
ATOM   1209  P    DC A  59       8.867-268.700-646.201 
ATOM   1210  OP1  DC A  59       7.886-268.219-647.200 
ATOM   1211  OP2  DC A  59       9.591-267.653-645.447 
ATOM   1212  O5'  DC A  59       8.148-269.699-645.179 
ATOM   1213  C5'  DC A  59       8.043-271.093-645.523 
ATOM   1214  C4'  DC A  59       8.381-271.951-644.320 
ATOM   1215  O4'  DC A  59       9.806-272.236-644.225 
ATOM   1216  C3'  DC A  59       8.034-271.353-642.957 
ATOM   1217  O3'  DC A  59       7.589-272.395-642.097 
ATOM   1218  C2'  DC A  59       9.360-270.814-642.421 
ATOM   1219  C1'  DC A  59      10.227-271.976-642.895 
ATOM   1220  N1   DC A  59      11.683-271.664-642.923 
ATOM   1221  C2   DC A  59      12.573-272.690-642.615 
ATOM   1222  O2   DC A  59      12.122-273.807-642.335 
ATOM   1223  N3   DC A  59      13.905-272.426-642.635 
ATOM   1224  C4   DC A  59      14.353-271.203-642.944 
ATOM   1225  N4   DC A  59      15.661-270.996-642.949 
ATOM   1226  C5   DC A  59      13.455-270.134-643.263 
ATOM   1227  C6   DC A  59      12.127-270.418-643.238 
ATOM   1228  P    DT A  60       6.368-272.111-641.101 
ATOM   1229  OP1  DT A  60       5.088-272.301-641.818 
ATOM   1230  OP2  DT A  60       6.558-270.798-640.446 
ATOM   1231  O5'  DT A  60       6.561-273.280-640.025 
ATOM   1232  C5'  DT A  60       7.153-274.524-640.444 
ATOM   1233  C4'  DT A  60       8.165-274.989-639.415 
ATOM   1234  O4'  DT A  60       9.494-274.446-639.659 
ATOM   1235  C3'  DT A  60       7.868-274.600-637.967 
ATOM   1236  O3'  DT A  60       8.268-275.664-637.113 
ATOM   1237  C2'  DT A  60       8.770-273.395-637.697 
ATOM   1238  C1'  DT A  60       9.995-273.922-638.439 
ATOM   1239  N1   DT A  60      10.998-272.870-638.764 
ATOM   1240  C2   DT A  60      12.322-273.237-638.737 
ATOM   1241  O2   DT A  60      12.691-274.366-638.462 
ATOM   1242  N3   DT A  60      13.221-272.235-639.042 
ATOM   1243  C4   DT A  60      12.915-270.929-639.365 
ATOM   1244  O4   DT A  60      13.809-270.119-639.621 
ATOM   1245  C5   DT A  60      11.500-270.639-639.368 
ATOM   1246  C7   DT A  60      11.078-269.240-639.710 
ATOM   1247  C6   DT A  60      10.603-271.595-639.074 
ATOM   1248  P    DG A  61       7.352-276.034-635.853 
ATOM   1249  OP1  DG A  61       6.256-276.931-636.282 
ATOM   1250  OP2  DG A  61       6.942-274.794-635.157 
ATOM   1251  O5'  DG A  61       8.386-276.845-634.939 
ATOM   1252  C5'  DG A  61       9.444-277.588-635.573 
ATOM   1253  C4'  DG A  61      10.748-277.366-634.833 
ATOM   1254  O4'  DG A  61      11.474-276.202-635.322 
ATOM   1255  C3'  DG A  61      10.626-277.119-633.329 
ATOM   1256  O3'  DG A  61      11.720-277.743-632.669 
ATOM   1257  C2'  DG A  61      10.765-275.605-633.173 
ATOM   1258  C1'  DG A  61      11.873-275.422-634.205 
ATOM   1259  N9   DG A  61      12.040-274.014-634.662 
ATOM   1260  C8   DG A  61      11.085-273.036-634.838 
ATOM   1261  N7   DG A  61      11.565-271.889-635.254 
ATOM   1262  C5   DG A  61      12.935-272.124-635.360 
ATOM   1263  C6   DG A  61      13.982-271.254-635.764 
ATOM   1264  O6   DG A  61      13.914-270.079-636.118 
ATOM   1265  N1   DG A  61      15.226-271.899-635.726 
ATOM   1266  C2   DG A  61      15.431-273.212-635.349 
ATOM   1267  N2   DG A  61      16.695-273.641-635.381 
ATOM   1268  N3   DG A  61      14.448-274.027-634.970 
ATOM   1269  C4   DG A  61      13.235-273.416-635.001 
ATOM   1270  P    DA A  62      11.466-278.479-631.270 
ATOM   1271  OP1  DA A  62      10.969-279.851-631.515 
ATOM   1272  OP2  DA A  62      10.620-277.625-630.408 
ATOM   1273  O5'  DA A  62      12.949-278.542-630.673 
ATOM   1274  C5'  DA A  62      14.064-278.624-631.580 
ATOM   1275  C4'  DA A  62      15.167-277.685-631.131 
ATOM   1276  O4'  DA A  62      15.012-276.344-631.677 
ATOM   1277  C3'  DA A  62      15.275-277.459-629.623 
ATOM   1278  O3'  DA A  62      16.649-277.347-629.271 
ATOM   1279  C2'  DA A  62      14.601-276.108-629.385 
ATOM   1280  C1'  DA A  62      15.164-275.410-630.619 
ATOM   1281  N9   DA A  62      14.432-274.167-630.991 
ATOM   1282  C8   DA A  62      13.099-273.900-630.871 
ATOM   1283  N7   DA A  62      12.761-272.718-631.284 
ATOM   1284  C5   DA A  62      13.958-272.158-631.712 
ATOM   1285  C6   DA A  62      14.274-270.907-632.265 
ATOM   1286  N6   DA A  62      13.365-269.948-632.493 
ATOM   1287  N1   DA A  62      15.563-270.675-632.576 
ATOM   1288  C2   DA A  62      16.461-271.632-632.348 
ATOM   1289  N3   DA A  62      16.284-272.832-631.839 
ATOM   1290  C4   DA A  62      14.987-273.038-631.536 
ATOM   1291  P    DT A  63      17.159-278.021-627.912 
ATOM   1292  OP1  DT A  63      17.444-279.455-628.145 
ATOM   1293  OP2  DT A  63      16.206-277.719-626.820 
ATOM   1294  O5'  DT A  63      18.528-277.233-627.663 
ATOM   1295  C5'  DT A  63      19.269-276.745-628.798 
ATOM   1296  C4'  DT A  63      19.755-275.333-628.532 
ATOM   1297  O4'  DT A  63      18.779-274.328-628.925 
ATOM   1298  C3'  DT A  63      20.061-274.999-627.072 
ATOM   1299  O3'  DT A  63      21.191-274.137-627.025 
ATOM   1300  C2'  DT A  63      18.837-274.221-626.588 
ATOM   1301  C1'  DT A  63      18.635-273.402-627.859 
ATOM   1302  N1   DT A  63      17.284-272.782-627.963 
ATOM   1303  C2   DT A  63      17.206-271.551-628.568 
ATOM   1304  O2   DT A  63      18.180-270.966-629.010 
ATOM   1305  N3   DT A  63      15.938-271.007-628.646 
ATOM   1306  C4   DT A  63      14.772-271.580-628.180 
ATOM   1307  O4   DT A  63      13.694-270.996-628.307 
ATOM   1308  C5   DT A  63      14.956-272.871-627.561 
ATOM   1309  C7   DT A  63      13.737-273.563-627.026 
ATOM   1310  C6   DT A  63      16.177-273.423-627.471 
ATOM   1311  P    DT A  64      22.278-274.345-625.868 
ATOM   1312  OP1  DT A  64      23.233-275.402-626.269 
ATOM   1313  OP2  DT A  64      21.591-274.548-624.573 
ATOM   1314  O5'  DT A  64      23.014-272.925-625.868 
ATOM   1315  C5'  DT A  64      23.093-272.179-627.097 
ATOM   1316  C4'  DT A  64      22.780-270.719-626.837 
ATOM   1317  O4'  DT A  64      21.355-270.430-626.926 
ATOM   1318  C3'  DT A  64      23.178-270.188-625.460 
ATOM   1319  O3'  DT A  64      23.636-268.848-625.597 
ATOM   1320  C2'  DT A  64      21.875-270.176-624.659 
ATOM   1321  C1'  DT A  64      20.979-269.673-625.786 
ATOM   1322  N1   DT A  64      19.527-269.896-625.542 
ATOM   1323  C2   DT A  64      18.659-268.944-626.017 
ATOM   1324  O2   DT A  64      19.029-267.949-626.617 
ATOM   1325  N3   DT A  64      17.321-269.184-625.771 
ATOM   1326  C4   DT A  64      16.793-270.271-625.105 
ATOM   1327  O4   DT A  64      15.575-270.377-624.945 
ATOM   1328  C5   DT A  64      17.782-271.216-624.643 
ATOM   1329  C7   DT A  64      17.293-272.429-623.908 
ATOM   1330  C6   DT A  64      19.090-271.007-624.869 
ATOM   1331  P    DA A  65      24.889-268.364-624.727 
ATOM   1332  OP1  DA A  65      26.145-268.751-625.409 
ATOM   1333  OP2  DA A  65      24.737-268.833-623.333 
ATOM   1334  O5'  DA A  65      24.716-266.774-624.781 
ATOM   1335  C5'  DA A  65      24.095-266.178-625.935 
ATOM   1336  C4'  DA A  65      23.110-265.112-625.501 
ATOM   1337  O4'  DA A  65      21.781-265.652-625.251 
ATOM   1338  C3'  DA A  65      23.456-264.372-624.209 
ATOM   1339  O3'  DA A  65      23.069-263.009-624.340 
ATOM   1340  C2'  DA A  65      22.578-265.025-623.142 
ATOM   1341  C1'  DA A  65      21.324-265.158-624.001 
ATOM   1342  N9   DA A  65      20.326-266.121-623.460 
ATOM   1343  C8   DA A  65      20.551-267.284-622.779 
ATOM   1344  N7   DA A  65      19.467-267.908-622.435 
ATOM   1345  C5   DA A  65      18.448-267.103-622.923 
ATOM   1346  C6   DA A  65      17.048-267.217-622.883 
ATOM   1347  N6   DA A  65      16.406-268.240-622.300 
ATOM   1348  N1   DA A  65      16.330-266.240-623.465 
ATOM   1349  C2   DA A  65      16.973-265.227-624.043 
ATOM   1350  N3   DA A  65      18.268-265.013-624.143 
ATOM   1351  C4   DA A  65      18.963-266.006-623.552 
ATOM   1352  P    DT A  66      24.018-261.872-623.734 
ATOM   1353  OP1  DT A  66      25.089-261.551-624.704 
ATOM   1354  OP2  DT A  66      24.466-262.267-622.381 
ATOM   1355  O5'  DT A  66      23.003-260.639-623.625 
ATOM   1356  C5'  DT A  66      21.917-260.545-624.565 
ATOM   1357  C4'  DT A  66      20.639-260.164-623.843 
ATOM   1358  O4'  DT A  66      19.913-261.325-623.348 
ATOM   1359  C3'  DT A  66      20.811-259.283-622.606 
ATOM   1360  O3'  DT A  66      19.730-258.360-622.543 
ATOM   1361  C2'  DT A  66      20.698-260.246-621.425 
ATOM   1362  C1'  DT A  66      19.560-261.089-621.994 
ATOM   1363  N1   DT A  66      19.397-262.409-621.321 
ATOM   1364  C2   DT A  66      18.117-262.893-621.198 
ATOM   1365  O2   DT A  66      17.139-262.295-621.610 
ATOM   1366  N3   DT A  66      18.006-264.118-620.568 
ATOM   1367  C4   DT A  66      19.042-264.878-620.065 
ATOM   1368  O4   DT A  66      18.819-265.961-619.521 
ATOM   1369  C5   DT A  66      20.347-264.285-620.243 
ATOM   1370  C7   DT A  66      21.531-265.048-619.723 
ATOM   1371  C6   DT A  66      20.484-263.096-620.850 
ATOM   1372  P    DG A  67      20.018-256.857-622.076 
ATOM   1373  OP1  DG A  67      20.491-256.061-623.231 
ATOM   1374  OP2  DG A  67      20.901-256.867-620.889 
ATOM   1375  O5'  DG A  67      18.554-256.372-621.651 
ATOM   1376  C5'  DG A  67      17.410-256.939-622.317 
ATOM   1377  C4'  DG A  67      16.334-257.274-621.304 
ATOM   1378  O4'  DG A  67      16.489-258.613-620.752 
ATOM   1379  C3'  DG A  67      16.276-256.373-620.072 
ATOM   1380  O3'  DG A  67      14.915-256.187-619.700 
ATOM   1381  C2'  DG A  67      16.973-257.174-618.972 
ATOM   1382  C1'  DG A  67      16.381-258.531-619.339 
ATOM   1383  N9   DG A  67      17.117-259.685-618.751 
ATOM   1384  C8   DG A  67      18.466-259.825-618.509 
ATOM   1385  N7   DG A  67      18.796-260.977-617.976 
ATOM   1386  C5   DG A  67      17.579-261.646-617.856 
ATOM   1387  C6   DG A  67      17.294-262.940-617.345 
ATOM   1388  O6   DG A  67      18.069-263.774-616.887 
ATOM   1389  N1   DG A  67      15.922-263.224-617.409 
ATOM   1390  C2   DG A  67      14.954-262.371-617.901 
ATOM   1391  N2   DG A  67      13.700-262.829-617.876 
ATOM   1392  N3   DG A  67      15.223-261.158-618.380 
ATOM   1393  C4   DG A  67      16.548-260.866-618.326 
ATOM   1394  P    DT A  68      14.439-254.745-619.194 
ATOM   1395  OP1  DT A  68      14.127-253.888-620.360 
ATOM   1396  OP2  DT A  68      15.428-254.204-618.237 
ATOM   1397  O5'  DT A  68      13.087-255.112-618.420 
ATOM   1398  C5'  DT A  68      12.317-256.248-618.859 
ATOM   1399  C4'  DT A  68      11.858-257.057-617.662 
ATOM   1400  O4'  DT A  68      12.835-258.062-617.263 
ATOM   1401  C3'  DT A  68      11.602-256.264-616.381 
ATOM   1402  O3'  DT A  68      10.485-256.828-615.706 
ATOM   1403  C2'  DT A  68      12.851-256.490-615.529 
ATOM   1404  C1'  DT A  68      13.024-257.970-615.859 
ATOM   1405  N1   DT A  68      14.378-258.500-615.539 
ATOM   1406  C2   DT A  68      14.454-259.802-615.104 
ATOM   1407  O2   DT A  68      13.473-260.516-614.976 
ATOM   1408  N3   DT A  68      15.724-260.258-614.816 
ATOM   1409  C4   DT A  68      16.897-259.539-614.924 
ATOM   1410  O4   DT A  68      17.979-260.057-614.636 
ATOM   1411  C5   DT A  68      16.716-258.184-615.388 
ATOM   1412  C7   DT A  68      17.943-257.331-615.534 
ATOM   1413  C6   DT A  68      15.493-257.713-615.675 
ATOM   1414  P    DC A  69       9.432-255.852-614.997 
ATOM   1415  OP1  DC A  69       8.451-255.371-615.996 
ATOM   1416  OP2  DC A  69      10.157-254.805-614.243 
ATOM   1417  O5'  DC A  69       8.714-256.851-613.975 
ATOM   1418  C5'  DC A  69       8.608-258.245-614.319 
ATOM   1419  C4'  DC A  69       8.947-259.103-613.117 
ATOM   1420  O4'  DC A  69      10.371-259.388-613.022 
ATOM   1421  C3'  DC A  69       8.599-258.505-611.754 
ATOM   1422  O3'  DC A  69       8.154-259.547-610.894 
ATOM   1423  C2'  DC A  69       9.925-257.966-611.218 
ATOM   1424  C1'  DC A  69      10.793-259.128-611.692 
ATOM   1425  N1   DC A  69      12.248-258.816-611.720 
ATOM   1426  C2   DC A  69      13.138-259.842-611.412 
ATOM   1427  O2   DC A  69      12.687-260.959-611.131 
ATOM   1428  N3   DC A  69      14.471-259.578-611.431 
ATOM   1429  C4   DC A  69      14.919-258.355-611.740 
ATOM   1430  N4   DC A  69      16.227-258.148-611.746 
ATOM   1431  C5   DC A  69      14.020-257.286-612.059 
ATOM   1432  C6   DC A  69      12.693-257.570-612.034 
ATOM   1433  P    DT A  70       6.934-259.263-609.897 
ATOM   1434  OP1  DT A  70       5.653-259.452-610.615 
ATOM   1435  OP2  DT A  70       7.123-257.950-609.243 
ATOM   1436  O5'  DT A  70       7.127-260.432-608.821 
ATOM   1437  C5'  DT A  70       7.718-261.676-609.240 
ATOM   1438  C4'  DT A  70       8.730-262.141-608.212 
ATOM   1439  O4'  DT A  70      10.059-261.598-608.456 
ATOM   1440  C3'  DT A  70       8.433-261.752-606.763 
ATOM   1441  O3'  DT A  70       8.834-262.816-605.909 
ATOM   1442  C2'  DT A  70       9.335-260.547-606.494 
ATOM   1443  C1'  DT A  70      10.560-261.074-607.235 
ATOM   1444  N1   DT A  70      11.563-260.022-607.561 
ATOM   1445  C2   DT A  70      12.887-260.389-607.533 
ATOM   1446  O2   DT A  70      13.256-261.517-607.259 
ATOM   1447  N3   DT A  70      13.787-259.387-607.839 
ATOM   1448  C4   DT A  70      13.480-258.081-608.162 
ATOM   1449  O4   DT A  70      14.374-257.271-608.417 
ATOM   1450  C5   DT A  70      12.065-257.791-608.165 
ATOM   1451  C7   DT A  70      11.644-256.392-608.506 
ATOM   1452  C6   DT A  70      11.168-258.747-607.871 
ATOM   1453  P    DG A  71       7.918-263.186-604.649 
ATOM   1454  OP1  DG A  71       6.822-264.083-605.079 
ATOM   1455  OP2  DG A  71       7.507-261.946-603.954 
ATOM   1456  O5'  DG A  71       8.951-263.997-603.736 
ATOM   1457  C5'  DG A  71      10.010-264.740-604.370 
ATOM   1458  C4'  DG A  71      11.314-264.518-603.629 
ATOM   1459  O4'  DG A  71      12.039-263.354-604.118 
ATOM   1460  C3'  DG A  71      11.191-264.271-602.126 
ATOM   1461  O3'  DG A  71      12.285-264.895-601.465 
ATOM   1462  C2'  DG A  71      11.330-262.757-601.969 
ATOM   1463  C1'  DG A  71      12.438-262.574-603.002 
ATOM   1464  N9   DG A  71      12.605-261.166-603.458 
ATOM   1465  C8   DG A  71      11.650-260.188-603.635 
ATOM   1466  N7   DG A  71      12.130-259.041-604.050 
ATOM   1467  C5   DG A  71      13.500-259.276-604.156 
ATOM   1468  C6   DG A  71      14.547-258.406-604.560 
ATOM   1469  O6   DG A  71      14.480-257.231-604.914 
ATOM   1470  N1   DG A  71      15.791-259.051-604.523 
ATOM   1471  C2   DG A  71      15.996-260.364-604.145 
ATOM   1472  N2   DG A  71      17.260-260.793-604.177 
ATOM   1473  N3   DG A  71      15.013-261.179-603.767 
ATOM   1474  C4   DG A  71      13.800-260.568-603.797 
ATOM   1475  P    DG A  72      12.032-265.631-600.067 
ATOM   1476  OP1  DG A  72      11.534-267.003-600.311 
ATOM   1477  OP2  DG A  72      11.185-264.777-599.204 
ATOM   1478  O5'  DG A  72      13.514-265.694-599.469 
ATOM   1479  C5'  DG A  72      14.630-265.776-600.376 
ATOM   1480  C4'  DG A  72      15.733-264.837-599.927 
ATOM   1481  O4'  DG A  72      15.578-263.496-600.473 
ATOM   1482  C3'  DG A  72      15.840-264.611-598.419 
ATOM   1483  O3'  DG A  72      17.214-264.499-598.067 
ATOM   1484  C2'  DG A  72      15.166-263.260-598.181 
ATOM   1485  C1'  DG A  72      15.729-262.562-599.416 
ATOM   1486  N9   DG A  72      14.998-261.319-599.788 
ATOM   1487  C8   DG A  72      13.655-261.031-599.673 
ATOM   1488  N7   DG A  72      13.328-259.835-600.095 
ATOM   1489  C5   DG A  72      14.539-259.290-600.519 
ATOM   1490  C6   DG A  72      14.823-258.016-601.075 
ATOM   1491  O6   DG A  72      14.052-257.091-601.314 
ATOM   1492  N1   DG A  72      16.188-257.876-601.363 
ATOM   1493  C2   DG A  72      17.151-258.841-601.142 
ATOM   1494  N2   DG A  72      18.399-258.513-601.486 
ATOM   1495  N3   DG A  72      16.884-260.037-600.620 
ATOM   1496  C4   DG A  72      15.564-260.188-600.335 
ATOM   1497  P    DT A  73      17.724-265.173-596.708 
ATOM   1498  OP1  DT A  73      18.010-266.607-596.942 
ATOM   1499  OP2  DT A  73      16.771-264.871-595.617 
ATOM   1500  O5'  DT A  73      19.093-264.385-596.459 
ATOM   1501  C5'  DT A  73      19.835-263.897-597.594 
ATOM   1502  C4'  DT A  73      20.320-262.485-597.328 
ATOM   1503  O4'  DT A  73      19.344-261.480-597.722 
ATOM   1504  C3'  DT A  73      20.626-262.151-595.869 
ATOM   1505  O3'  DT A  73      21.757-261.289-595.821 
ATOM   1506  C2'  DT A  73      19.402-261.373-595.385 
ATOM   1507  C1'  DT A  73      19.200-260.554-596.655 
ATOM   1508  N1   DT A  73      17.849-259.934-596.759 
ATOM   1509  C2   DT A  73      17.771-258.703-597.364 
ATOM   1510  O2   DT A  73      18.745-258.118-597.807 
ATOM   1511  N3   DT A  73      16.504-258.159-597.442 
ATOM   1512  C4   DT A  73      15.337-258.732-596.976 
ATOM   1513  O4   DT A  73      14.259-258.148-597.103 
ATOM   1514  C5   DT A  73      15.522-260.023-596.357 
ATOM   1515  C7   DT A  73      14.302-260.715-595.823 
ATOM   1516  C6   DT A  73      16.743-260.575-596.268 
ATOM   1517  P    DC A  74      22.843-261.497-594.664 
ATOM   1518  OP1  DC A  74      23.799-262.554-595.065 
ATOM   1519  OP2  DC A  74      22.156-261.700-593.369 
ATOM   1520  O5'  DC A  74      23.580-260.077-594.664 
ATOM   1521  C5'  DC A  74      23.658-259.331-595.893 
ATOM   1522  C4'  DC A  74      23.346-257.871-595.633 
ATOM   1523  O4'  DC A  74      21.921-257.582-595.722 
ATOM   1524  C3'  DC A  74      23.743-257.340-594.256 
ATOM   1525  O3'  DC A  74      24.201-256.000-594.393 
ATOM   1526  C2'  DC A  74      22.441-257.328-593.455 
ATOM   1527  C1'  DC A  74      21.545-256.825-594.582 
ATOM   1528  N1   DC A  74      20.092-257.048-594.338 
ATOM   1529  C2   DC A  74      19.199-256.091-594.814 
ATOM   1530  O2   DC A  74      19.645-255.107-595.414 
ATOM   1531  N3   DC A  74      17.871-256.276-594.600 
ATOM   1532  C4   DC A  74      17.429-257.357-593.945 
ATOM   1533  N4   DC A  74      16.124-257.491-593.762 
ATOM   1534  C5   DC A  74      18.331-258.352-593.447 
ATOM   1535  C6   DC A  74      19.654-258.149-593.670 
ATOM   1536  P    DA A  75      25.455-255.516-593.524 
ATOM   1537  OP1  DA A  75      26.711-255.903-594.206 
ATOM   1538  OP2  DA A  75      25.302-255.985-592.129 
ATOM   1539  O5'  DA A  75      25.282-253.926-593.577 
ATOM   1540  C5'  DA A  75      24.660-253.330-594.731 
ATOM   1541  C4'  DA A  75      23.675-252.264-594.297 
ATOM   1542  O4'  DA A  75      22.346-252.804-594.047 
ATOM   1543  C3'  DA A  75      24.021-251.524-593.005 
ATOM   1544  O3'  DA A  75      23.634-250.161-593.136 
ATOM   1545  C2'  DA A  75      23.143-252.177-591.938 
ATOM   1546  C1'  DA A  75      21.889-252.310-592.797 
ATOM   1547  N9   DA A  75      20.891-253.273-592.256 
ATOM   1548  C8   DA A  75      21.116-254.436-591.575 
ATOM   1549  N7   DA A  75      20.032-255.060-591.231 
ATOM   1550  C5   DA A  75      19.013-254.254-591.720 
ATOM   1551  C6   DA A  75      17.613-254.369-591.679 
ATOM   1552  N6   DA A  75      16.971-255.392-591.097 
ATOM   1553  N1   DA A  75      16.896-253.392-592.262 
ATOM   1554  C2   DA A  75      17.539-252.379-592.839 
ATOM   1555  N3   DA A  75      18.833-252.165-592.939 
ATOM   1556  C4   DA A  75      19.528-253.158-592.348 
ATOM   1557  P    DG A  76      24.584-249.023-592.531 
ATOM   1558  OP1  DG A  76      25.655-248.703-593.501 
ATOM   1559  OP2  DG A  76      25.031-249.419-591.177 
ATOM   1560  O5'  DG A  76      23.568-247.791-592.422 
ATOM   1561  C5'  DG A  76      22.482-247.697-593.361 
ATOM   1562  C4'  DG A  76      21.204-247.316-592.639 
ATOM   1563  O4'  DG A  76      20.479-248.477-592.145 
ATOM   1564  C3'  DG A  76      21.376-246.435-591.402 
ATOM   1565  O3'  DG A  76      20.295-245.512-591.339 
ATOM   1566  C2'  DG A  76      21.263-247.398-590.221 
ATOM   1567  C1'  DG A  76      20.125-248.241-590.790 
ATOM   1568  N9   DG A  76      19.962-249.560-590.118 
ATOM   1569  C8   DG A  76      20.924-250.390-589.585 
ATOM   1570  N7   DG A  76      20.445-251.492-589.057 
ATOM   1571  C5   DG A  76      19.070-251.383-589.255 
ATOM   1572  C6   DG A  76      18.022-252.271-588.897 
ATOM   1573  O6   DG A  76      18.094-253.354-588.324 
ATOM   1574  N1   DG A  76      16.771-251.770-589.286 
ATOM   1575  C2   DG A  76      16.562-250.569-589.936 
ATOM   1576  N2   DG A  76      15.292-250.272-590.221 
ATOM   1577  N3   DG A  76      17.545-249.737-590.272 
ATOM   1578  C4   DG A  76      18.764-250.208-589.901 
ATOM   1579  P    DT A  77      20.583-244.009-590.872 
ATOM   1580  OP1  DT A  77      21.056-243.213-592.027 
ATOM   1581  OP2  DT A  77      21.467-244.019-589.686 
ATOM   1582  O5'  DT A  77      19.119-243.524-590.447 
ATOM   1583  C5'  DT A  77      17.975-244.091-591.113 
ATOM   1584  C4'  DT A  77      16.899-244.426-590.100 
ATOM   1585  O4'  DT A  77      17.054-245.765-589.549 
ATOM   1586  C3'  DT A  77      16.841-243.525-588.868 
ATOM   1587  O3'  DT A  77      15.481-243.339-588.497 
ATOM   1588  C2'  DT A  77      17.539-244.326-587.768 
ATOM   1589  C1'  DT A  77      16.946-245.683-588.136 
ATOM   1590  N1   DT A  77      17.682-246.837-587.547 
ATOM   1591  C2   DT A  77      16.939-247.932-587.182 
ATOM   1592  O2   DT A  77      15.729-247.989-587.321 
ATOM   1593  N3   DT A  77      17.655-248.982-586.640 
ATOM   1594  C4   DT A  77      19.019-249.024-586.438 
ATOM   1595  O4   DT A  77      19.548-250.021-585.943 
ATOM   1596  C5   DT A  77      19.713-247.828-586.853 
ATOM   1597  C7   DT A  77      21.202-247.790-586.668 
ATOM   1598  C6   DT A  77      19.042-246.793-587.383 
ATOM   1599  P    DG A  78      15.004-241.897-587.991 
ATOM   1600  OP1  DG A  78      14.692-241.040-589.157 
ATOM   1601  OP2  DG A  78      15.993-241.356-587.033 
ATOM   1602  O5'  DG A  78      13.652-242.264-587.217 
ATOM   1603  C5'  DG A  78      12.883-243.400-587.655 
ATOM   1604  C4'  DG A  78      12.424-244.209-586.458 
ATOM   1605  O4'  DG A  78      13.400-245.214-586.059 
ATOM   1606  C3'  DG A  78      12.167-243.415-585.178 
ATOM   1607  O3'  DG A  78      11.050-243.980-584.502 
ATOM   1608  C2'  DG A  78      13.416-243.642-584.325 
ATOM   1609  C1'  DG A  78      13.589-245.122-584.656 
ATOM   1610  N9   DG A  78      14.944-245.652-584.335 
ATOM   1611  C8   DG A  78      16.167-245.021-584.408 
ATOM   1612  N7   DG A  78      17.179-245.775-584.052 
ATOM   1613  C5   DG A  78      16.584-246.990-583.718 
ATOM   1614  C6   DG A  78      17.170-248.198-583.258 
ATOM   1615  O6   DG A  78      18.354-248.448-583.048 
ATOM   1616  N1   DG A  78      16.201-249.187-583.039 
ATOM   1617  C2   DG A  78      14.843-249.029-583.238 
ATOM   1618  N2   DG A  78      14.083-250.094-582.972 
ATOM   1619  N3   DG A  78      14.294-247.895-583.670 
ATOM   1620  C4   DG A  78      15.221-246.926-583.887 
ATOM   1621  P    DA A  79       9.997-243.003-583.794 
ATOM   1622  OP1  DA A  79       9.017-242.523-584.793 
ATOM   1623  OP2  DA A  79      10.722-241.957-583.039 
ATOM   1624  O5'  DA A  79       9.279-244.003-582.771 
ATOM   1625  C5'  DA A  79       9.174-245.397-583.116 
ATOM   1626  C4'  DA A  79       9.512-246.255-581.913 
ATOM   1627  O4'  DA A  79      10.937-246.540-581.818 
ATOM   1628  C3'  DA A  79       9.164-245.657-580.550 
ATOM   1629  O3'  DA A  79       8.719-246.699-579.690 
ATOM   1630  C2'  DA A  79      10.490-245.118-580.014 
ATOM   1631  C1'  DA A  79      11.358-246.280-580.488 
ATOM   1632  N9   DA A  79      12.814-245.968-580.516 
ATOM   1633  C8   DA A  79      13.422-244.781-580.809 
ATOM   1634  N7   DA A  79      14.717-244.825-580.748 
ATOM   1635  C5   DA A  79      14.990-246.137-580.387 
ATOM   1636  C6   DA A  79      16.192-246.826-580.158 
ATOM   1637  N6   DA A  79      17.402-246.258-580.263 
ATOM   1638  N1   DA A  79      16.106-248.125-579.814 
ATOM   1639  C2   DA A  79      14.902-248.684-579.711 
ATOM   1640  N3   DA A  79      13.717-248.145-579.900 
ATOM   1641  C4   DA A  79      13.831-246.845-580.243 
ATOM   1642  P    DA A  80       7.499-246.415-578.693 
ATOM   1643  OP1  DA A  80       6.219-246.604-579.411 
ATOM   1644  OP2  DA A  80       7.688-245.102-578.039 
ATOM   1645  O5'  DA A  80       7.692-247.584-577.617 
ATOM   1646  C5'  DA A  80       8.284-248.828-578.036 
ATOM   1647  C4'  DA A  80       9.295-249.293-577.008 
ATOM   1648  O4'  DA A  80      10.625-248.750-577.252 
ATOM   1649  C3'  DA A  80       8.999-248.904-575.560 
ATOM   1650  O3'  DA A  80       9.399-249.968-574.706 
ATOM   1651  C2'  DA A  80       9.901-247.699-575.290 
ATOM   1652  C1'  DA A  80      11.126-248.226-576.032 
ATOM   1653  N9   DA A  80      12.128-247.174-576.357 
ATOM   1654  C8   DA A  80      11.910-245.867-576.684 
ATOM   1655  N7   DA A  80      12.995-245.195-576.914 
ATOM   1656  C5   DA A  80      14.010-246.123-576.725 
ATOM   1657  C6   DA A  80      15.408-246.031-576.821 
ATOM   1658  N6   DA A  80      16.055-244.904-577.146 
ATOM   1659  N1   DA A  80      16.121-247.145-576.568 
ATOM   1660  C2   DA A  80      15.472-248.263-576.245 
ATOM   1661  N3   DA A  80      14.179-248.468-576.125 
ATOM   1662  C4   DA A  80      13.488-247.337-576.383 
ATOM   1663  P    DG A  81       8.483-250.338-573.446 
ATOM   1664  OP1  DG A  81       7.387-251.235-573.875 
ATOM   1665  OP2  DG A  81       8.073-249.098-572.750 
ATOM   1666  O5'  DG A  81       9.517-251.149-572.532 
ATOM   1667  C5'  DG A  81      10.575-251.892-573.166 
ATOM   1668  C4'  DG A  81      11.879-251.670-572.425 
ATOM   1669  O4'  DG A  81      12.605-250.506-572.914 
ATOM   1670  C3'  DG A  81      11.757-251.423-570.922 
ATOM   1671  O3'  DG A  81      12.851-252.047-570.262 
ATOM   1672  C2'  DG A  81      11.896-249.909-570.766 
ATOM   1673  C1'  DG A  81      13.004-249.726-571.798 
ATOM   1674  N9   DG A  81      13.171-248.318-572.254 
ATOM   1675  C8   DG A  81      12.215-247.340-572.431 
ATOM   1676  N7   DG A  81      12.695-246.193-572.847 
ATOM   1677  C5   DG A  81      14.065-246.428-572.952 
ATOM   1678  C6   DG A  81      15.113-245.558-573.357 
ATOM   1679  O6   DG A  81      15.045-244.383-573.710 
ATOM   1680  N1   DG A  81      16.356-246.203-573.319 
ATOM   1681  C2   DG A  81      16.562-247.515-572.941 
ATOM   1682  N2   DG A  81      17.826-247.945-572.973 
ATOM   1683  N3   DG A  81      15.578-248.331-572.563 
ATOM   1684  C4   DG A  81      14.366-247.720-572.593 
ATOM   1685  P    DA A  82      12.597-252.783-568.863 
ATOM   1686  OP1  DA A  82      12.100-254.155-569.108 
ATOM   1687  OP2  DA A  82      11.751-251.929-568.001 
ATOM   1688  O5'  DA A  82      14.079-252.846-568.266 
ATOM   1689  C5'  DA A  82      15.195-252.928-569.173 
ATOM   1690  C4'  DA A  82      16.298-251.989-568.724 
ATOM   1691  O4'  DA A  82      16.143-250.648-569.270 
ATOM   1692  C3'  DA A  82      16.406-251.763-567.216 
ATOM   1693  O3'  DA A  82      17.780-251.651-566.864 
ATOM   1694  C2'  DA A  82      15.732-250.412-566.978 
ATOM   1695  C1'  DA A  82      16.295-249.714-568.212 
ATOM   1696  N9   DA A  82      15.563-248.471-568.584 
ATOM   1697  C8   DA A  82      14.230-248.204-568.463 
ATOM   1698  N7   DA A  82      13.891-247.022-568.877 
ATOM   1699  C5   DA A  82      15.088-246.462-569.304 
ATOM   1700  C6   DA A  82      15.405-245.211-569.858 
ATOM   1701  N6   DA A  82      14.496-244.252-570.086 
ATOM   1702  N1   DA A  82      16.694-244.979-570.169 
ATOM   1703  C2   DA A  82      17.592-245.936-569.940 
ATOM   1704  N3   DA A  82      17.415-247.136-569.431 
ATOM   1705  C4   DA A  82      16.118-247.342-569.128 
ATOM   1706  P    DA A  83      18.290-252.325-565.504 
ATOM   1707  OP1  DA A  83      18.575-253.759-565.738 
ATOM   1708  OP2  DA A  83      17.337-252.023-564.413 
ATOM   1709  O5'  DA A  83      19.659-251.537-565.256 
ATOM   1710  C5'  DA A  83      20.400-251.049-566.390 
ATOM   1711  C4'  DA A  83      20.886-249.637-566.125 
ATOM   1712  O4'  DA A  83      19.909-248.632-566.518 
ATOM   1713  C3'  DA A  83      21.192-249.303-564.665 
ATOM   1714  O3'  DA A  83      22.322-248.441-564.617 
ATOM   1715  C2'  DA A  83      19.968-248.525-564.181 
ATOM   1716  C1'  DA A  83      19.765-247.706-565.451 
ATOM   1717  N9   DA A  83      18.415-247.086-565.555 
ATOM   1718  C8   DA A  83      17.218-247.582-565.123 
ATOM   1719  N7   DA A  83      16.211-246.801-565.359 
ATOM   1720  C5   DA A  83      16.778-245.706-565.996 
ATOM   1721  C6   DA A  83      16.230-244.518-566.508 
ATOM   1722  N6   DA A  83      14.923-244.223-566.455 
ATOM   1723  N1   DA A  83      17.077-243.640-567.077 
ATOM   1724  C2   DA A  83      18.374-243.938-567.127 
ATOM   1725  N3   DA A  83      18.997-245.009-566.685 
ATOM   1726  C4   DA A  83      18.128-245.871-566.120 
ATOM   1727  P    DT A  84      23.409-248.649-563.460 
ATOM   1728  OP1  DT A  84      24.364-249.706-563.861 
ATOM   1729  OP2  DT A  84      22.721-248.852-562.166 
ATOM   1730  O5'  DT A  84      24.145-247.229-563.460 
ATOM   1731  C5'  DT A  84      24.224-246.483-564.689 
ATOM   1732  C4'  DT A  84      23.911-245.023-564.429 
ATOM   1733  O4'  DT A  84      22.486-244.734-564.519 
ATOM   1734  C3'  DT A  84      24.309-244.492-563.052 
ATOM   1735  O3'  DT A  84      24.767-243.152-563.189 
ATOM   1736  C2'  DT A  84      23.006-244.480-562.251 
ATOM   1737  C1'  DT A  84      22.110-243.977-563.379 
ATOM   1738  N1   DT A  84      20.657-244.200-563.134 
ATOM   1739  C2   DT A  84      19.790-243.248-563.610 
ATOM   1740  O2   DT A  84      20.160-242.253-564.210 
ATOM   1741  N3   DT A  84      18.451-243.488-563.364 
ATOM   1742  C4   DT A  84      17.924-244.575-562.698 
ATOM   1743  O4   DT A  84      16.706-244.681-562.538 
ATOM   1744  C5   DT A  84      18.913-245.520-562.236 
ATOM   1745  C7   DT A  84      18.424-246.733-561.500 
ATOM   1746  C6   DT A  84      20.221-245.311-562.461 
ATOM   1747  P    DT A  85      26.020-242.668-562.320 
ATOM   1748  OP1  DT A  85      27.276-243.055-563.002 
ATOM   1749  OP2  DT A  85      25.868-243.137-560.925 
ATOM   1750  O5'  DT A  85      25.847-241.078-562.373 
ATOM   1751  C5'  DT A  85      25.226-240.482-563.528 
ATOM   1752  C4'  DT A  85      24.241-239.415-563.094 
ATOM   1753  O4'  DT A  85      22.911-239.956-562.844 
ATOM   1754  C3'  DT A  85      24.587-238.676-561.801 
ATOM   1755  O3'  DT A  85      24.199-237.313-561.932 
ATOM   1756  C2'  DT A  85      23.709-239.329-560.734 
ATOM   1757  C1'  DT A  85      22.455-239.462-561.594 
ATOM   1758  N1   DT A  85      21.457-240.425-561.053 
ATOM   1759  C2   DT A  85      20.130-240.128-561.250 
ATOM   1760  O2   DT A  85      19.754-239.129-561.839 
ATOM   1761  N3   DT A  85      19.233-241.044-560.734 
ATOM   1762  C4   DT A  85      19.547-242.202-560.054 
ATOM   1763  O4   DT A  85      18.656-242.945-559.638 
ATOM   1764  C5   DT A  85      20.964-242.427-559.896 
ATOM   1765  C7   DT A  85      21.392-243.667-559.166 
ATOM   1766  C6   DT A  85      21.858-241.554-560.387 
ATOM   1767  P    DT A  86      25.149-236.175-561.327 
ATOM   1768  OP1  DT A  86      26.220-235.855-562.297 
ATOM   1769  OP2  DT A  86      25.596-236.571-559.974 
ATOM   1770  O5'  DT A  86      24.134-234.943-561.218 
ATOM   1771  C5'  DT A  86      23.047-234.849-562.157 
ATOM   1772  C4'  DT A  86      21.769-234.468-561.436 
ATOM   1773  O4'  DT A  86      21.044-235.629-560.941 
ATOM   1774  C3'  DT A  86      21.942-233.587-560.198 
ATOM   1775  O3'  DT A  86      20.860-232.664-560.136 
ATOM   1776  C2'  DT A  86      21.828-234.550-559.018 
ATOM   1777  C1'  DT A  86      20.690-235.393-559.587 
ATOM   1778  N1   DT A  86      20.527-236.712-558.914 
ATOM   1779  C2   DT A  86      19.248-237.197-558.791 
ATOM   1780  O2   DT A  86      18.270-236.599-559.203 
ATOM   1781  N3   DT A  86      19.136-238.422-558.161 
ATOM   1782  C4   DT A  86      20.173-239.182-557.658 
ATOM   1783  O4   DT A  86      19.949-240.265-557.114 
ATOM   1784  C5   DT A  86      21.478-238.589-557.835 
ATOM   1785  C7   DT A  86      22.662-239.351-557.315 
ATOM   1786  C6   DT A  86      21.615-237.400-558.443 
ATOM   1787  P    DC A  87      21.149-231.161-559.668 
ATOM   1788  OP1  DC A  87      21.622-230.365-560.824 
ATOM   1789  OP2  DC A  87      22.032-231.171-558.482 
ATOM   1790  O5'  DC A  87      19.684-230.676-559.244 
ATOM   1791  C5'  DC A  87      18.541-231.243-559.910 
ATOM   1792  C4'  DC A  87      17.464-231.578-558.897 
ATOM   1793  O4'  DC A  87      17.619-232.917-558.345 
ATOM   1794  C3'  DC A  87      17.406-230.677-557.664 
ATOM   1795  O3'  DC A  87      16.046-230.491-557.293 
ATOM   1796  C2'  DC A  87      18.104-231.478-556.565 
ATOM   1797  C1'  DC A  87      17.512-232.835-556.932 
ATOM   1798  N1   DC A  87      18.247-233.988-556.344 
ATOM   1799  C2   DC A  87      17.508-235.107-555.968 
ATOM   1800  O2   DC A  87      16.283-235.097-556.137 
ATOM   1801  N3   DC A  87      18.160-236.169-555.429 
ATOM   1802  C4   DC A  87      19.489-236.141-555.263 
ATOM   1803  N4   DC A  87      20.079-237.202-554.733 
ATOM   1804  C5   DC A  87      20.268-235.000-555.641 
ATOM   1805  C6   DC A  87      19.597-233.949-556.178 
ATOM   1806  P    DC A  88      15.570-229.049-556.787 
ATOM   1807  OP1  DC A  88      15.258-228.192-557.953 
ATOM   1808  OP2  DC A  88      16.558-228.508-555.829 
ATOM   1809  O5'  DC A  88      14.218-229.416-556.013 
ATOM   1810  C5'  DC A  88      13.448-230.552-556.452 
ATOM   1811  C4'  DC A  88      12.989-231.361-555.255 
ATOM   1812  O4'  DC A  88      13.966-232.366-554.856 
ATOM   1813  C3'  DC A  88      12.733-230.567-553.974 
ATOM   1814  O3'  DC A  88      11.616-231.132-553.298 
ATOM   1815  C2'  DC A  88      13.982-230.794-553.121 
ATOM   1816  C1'  DC A  88      14.155-232.274-553.452 
ATOM   1817  N1   DC A  88      15.509-232.804-553.132 
ATOM   1818  C2   DC A  88      15.602-234.121-552.689 
ATOM   1819  O2   DC A  88      14.567-234.790-552.582 
ATOM   1820  N3   DC A  88      16.828-234.624-552.391 
ATOM   1821  C4   DC A  88      17.926-233.867-552.520 
ATOM   1822  N4   DC A  88      19.098-234.404-552.217 
ATOM   1823  C5   DC A  88      17.851-232.510-552.973 
ATOM   1824  C6   DC A  88      16.617-232.026-553.265 
ATOM   1825  P    DA A  89      10.563-230.155-552.590 
ATOM   1826  OP1  DA A  89       9.582-229.675-553.589 
ATOM   1827  OP2  DA A  89      11.287-229.109-551.836 
ATOM   1828  O5'  DA A  89       9.845-231.155-551.568 
ATOM   1829  C5'  DA A  89       9.739-232.549-551.912 
ATOM   1830  C4'  DA A  89      10.077-233.407-550.709 
ATOM   1831  O4'  DA A  89      11.502-233.692-550.614 
ATOM   1832  C3'  DA A  89       9.730-232.809-549.346 
ATOM   1833  O3'  DA A  89       9.285-233.851-548.486 
ATOM   1834  C2'  DA A  89      11.056-232.270-548.810 
ATOM   1835  C1'  DA A  89      11.923-233.432-549.284 
ATOM   1836  N9   DA A  89      13.379-233.120-549.312 
ATOM   1837  C8   DA A  89      13.987-231.933-549.605 
ATOM   1838  N7   DA A  89      15.282-231.977-549.544 
ATOM   1839  C5   DA A  89      15.555-233.289-549.184 
ATOM   1840  C6   DA A  89      16.758-233.978-548.954 
ATOM   1841  N6   DA A  89      17.967-233.410-549.060 
ATOM   1842  N1   DA A  89      16.671-235.277-548.610 
ATOM   1843  C2   DA A  89      15.467-235.836-548.508 
ATOM   1844  N3   DA A  89      14.282-235.297-548.696 
ATOM   1845  C4   DA A  89      14.396-233.997-549.039 
ATOM   1846  P    DG A  90       8.064-233.567-547.490 
ATOM   1847  OP1  DG A  90       6.784-233.756-548.207 
ATOM   1848  OP2  DG A  90       8.254-232.254-546.835 
ATOM   1849  O5'  DG A  90       8.257-234.736-546.414 
ATOM   1850  C5'  DG A  90       8.849-235.980-546.833 
ATOM   1851  C4'  DG A  90       9.861-236.445-545.804 
ATOM   1852  O4'  DG A  90      11.190-235.902-546.048 
ATOM   1853  C3'  DG A  90       9.564-236.056-544.356 
ATOM   1854  O3'  DG A  90       9.964-237.120-543.502 
ATOM   1855  C2'  DG A  90      10.466-234.851-544.086 
ATOM   1856  C1'  DG A  90      11.691-235.378-544.828 
ATOM   1857  N9   DG A  90      12.694-234.326-545.153 
ATOM   1858  C8   DG A  90      12.493-233.003-545.485 
ATOM   1859  N7   DG A  90      13.598-232.337-545.715 
ATOM   1860  C5   DG A  90      14.602-233.284-545.520 
ATOM   1861  C6   DG A  90      16.012-233.155-545.626 
ATOM   1862  O6   DG A  90      16.674-232.164-545.917 
ATOM   1863  N1   DG A  90      16.658-234.367-545.344 
ATOM   1864  C2   DG A  90      16.026-235.547-545.006 
ATOM   1865  N2   DG A  90      16.822-236.594-544.775 
ATOM   1866  N3   DG A  90      14.703-235.667-544.908 
ATOM   1867  C4   DG A  90      14.061-234.500-545.177 
ATOM   1868  P    DA A  91       9.048-237.490-542.242 
ATOM   1869  OP1  DA A  91       7.953-238.387-542.671 
ATOM   1870  OP2  DA A  91       8.638-236.250-541.546 
ATOM   1871  O5'  DA A  91      10.082-238.301-541.328 
ATOM   1872  C5'  DA A  91      11.140-239.044-541.962 
ATOM   1873  C4'  DA A  91      12.445-238.822-541.222 
ATOM   1874  O4'  DA A  91      13.170-237.658-541.711 
ATOM   1875  C3'  DA A  91      12.322-238.575-539.718 
ATOM   1876  O3'  DA A  91      13.416-239.199-539.058 
ATOM   1877  C2'  DA A  91      12.461-237.061-539.562 
ATOM   1878  C1'  DA A  91      13.569-236.878-540.594 
ATOM   1879  N9   DA A  91      13.736-235.470-541.051 
ATOM   1880  C8   DA A  91      12.775-234.513-541.220 
ATOM   1881  N7   DA A  91      13.238-233.373-541.631 
ATOM   1882  C5   DA A  91      14.604-233.586-541.743 
ATOM   1883  C6   DA A  91      15.664-232.753-542.138 
ATOM   1884  N6   DA A  91      15.501-231.476-542.511 
ATOM   1885  N1   DA A  91      16.901-233.283-542.135 
ATOM   1886  C2   DA A  91      17.057-234.553-541.764 
ATOM   1887  N3   DA A  91      16.148-235.422-541.378 
ATOM   1888  C4   DA A  91      14.919-234.867-541.389 
ATOM   1889  P    DA A  92      13.163-239.935-537.659 
ATOM   1890  OP1  DA A  92      12.665-241.307-537.904 
ATOM   1891  OP2  DA A  92      12.316-239.081-536.797 
ATOM   1892  O5'  DA A  92      14.645-239.998-537.062 
ATOM   1893  C5'  DA A  92      15.760-240.080-537.969 
ATOM   1894  C4'  DA A  92      16.864-239.141-537.520 
ATOM   1895  O4'  DA A  92      16.709-237.800-538.066 
ATOM   1896  C3'  DA A  92      16.971-238.915-536.012 
ATOM   1897  O3'  DA A  92      18.345-238.803-535.660 
ATOM   1898  C2'  DA A  92      16.297-237.564-535.774 
ATOM   1899  C1'  DA A  92      16.860-236.866-537.008 
ATOM   1900  N9   DA A  92      16.128-235.623-537.380 
ATOM   1901  C8   DA A  92      14.795-235.356-537.260 
ATOM   1902  N7   DA A  92      14.457-234.174-537.673 
ATOM   1903  C5   DA A  92      15.654-233.614-538.100 
ATOM   1904  C6   DA A  92      15.970-232.363-538.654 
ATOM   1905  N6   DA A  92      15.061-231.404-538.882 
ATOM   1906  N1   DA A  92      17.259-232.131-538.965 
ATOM   1907  C2   DA A  92      18.157-233.088-538.737 
ATOM   1908  N3   DA A  92      17.980-234.288-538.228 
ATOM   1909  C4   DA A  92      16.683-234.494-537.925 
ATOM   1910  P    DG A  93      18.855-239.477-534.301 
ATOM   1911  OP1  DG A  93      19.141-240.911-534.534 
ATOM   1912  OP2  DG A  93      17.902-239.175-533.209 
ATOM   1913  O5'  DG A  93      20.224-238.689-534.052 
ATOM   1914  C5'  DG A  93      20.965-238.201-535.187 
ATOM   1915  C4'  DG A  93      21.451-236.789-534.921 
ATOM   1916  O4'  DG A  93      20.475-235.783-535.314 
ATOM   1917  C3'  DG A  93      21.757-236.455-533.461 
ATOM   1918  O3'  DG A  93      22.888-235.593-533.414 
ATOM   1919  C2'  DG A  93      20.533-235.677-532.977 
ATOM   1920  C1'  DG A  93      20.331-234.858-534.247 
ATOM   1921  N9   DG A  93      18.980-234.238-534.352 
ATOM   1922  C8   DG A  93      17.764-234.722-533.922 
ATOM   1923  N7   DG A  93      16.754-233.924-534.167 
ATOM   1924  C5   DG A  93      17.343-232.832-534.805 
ATOM   1925  C6   DG A  93      16.756-231.643-535.311 
ATOM   1926  O6   DG A  93      15.576-231.303-535.301 
ATOM   1927  N1   DG A  93      17.719-230.799-535.881 
ATOM   1928  C2   DG A  93      19.072-231.070-535.953 
ATOM   1929  N2   DG A  93      19.826-230.134-536.538 
ATOM   1930  N3   DG A  93      19.622-232.185-535.479 
ATOM   1931  C4   DG A  93      18.701-233.015-534.922 
ATOM   1932  P    DA A  94      23.974-235.801-532.257 
ATOM   1933  OP1  DA A  94      24.929-236.858-532.657 
ATOM   1934  OP2  DA A  94      23.287-236.004-530.962 
ATOM   1935  O5'  DA A  94      24.711-234.381-532.257 
ATOM   1936  C5'  DA A  94      24.789-233.635-533.485 
ATOM   1937  C4'  DA A  94      24.476-232.175-533.225 
ATOM   1938  O4'  DA A  94      23.051-231.886-533.315 
ATOM   1939  C3'  DA A  94      24.874-231.644-531.848 
ATOM   1940  O3'  DA A  94      25.332-230.304-531.985 
ATOM   1941  C2'  DA A  94      23.571-231.632-531.047 
ATOM   1942  C1'  DA A  94      22.676-231.129-532.175 
ATOM   1943  N9   DA A  94      21.223-231.352-531.930 
ATOM   1944  C8   DA A  94      20.622-232.394-531.284 
ATOM   1945  N7   DA A  94      19.329-232.302-531.231 
ATOM   1946  C5   DA A  94      19.050-231.114-531.891 
ATOM   1947  C6   DA A  94      17.847-230.448-532.175 
ATOM   1948  N6   DA A  94      16.642-230.910-531.813 
ATOM   1949  N1   DA A  94      17.927-229.284-532.849 
ATOM   1950  C2   DA A  94      19.127-228.831-533.206 
ATOM   1951  N3   DA A  94      20.311-229.361-532.997 
ATOM   1952  C4   DA A  94      20.204-230.524-532.322 
ATOM   1953  P    DG A  95      26.585-229.820-531.116 
ATOM   1954  OP1  DG A  95      27.841-230.207-531.798 
ATOM   1955  OP2  DG A  95      26.433-230.289-529.722 
ATOM   1956  O5'  DG A  95      26.412-228.230-531.169 
ATOM   1957  C5'  DG A  95      25.791-227.634-532.324 
ATOM   1958  C4'  DG A  95      24.806-226.567-531.890 
ATOM   1959  O4'  DG A  95      23.477-227.108-531.640 
ATOM   1960  C3'  DG A  95      25.152-225.828-530.598 
ATOM   1961  O3'  DG A  95      24.765-224.465-530.729 
ATOM   1962  C2'  DG A  95      24.274-226.481-529.531 
ATOM   1963  C1'  DG A  95      23.020-226.614-530.390 
ATOM   1964  N9   DG A  95      22.022-227.577-529.849 
ATOM   1965  C8   DG A  95      22.230-228.752-529.160 
ATOM   1966  N7   DG A  95      21.127-229.374-528.819 
ATOM   1967  C5   DG A  95      20.116-228.552-529.317 
ATOM   1968  C6   DG A  95      18.707-228.699-529.258 
ATOM   1969  O6   DG A  95      18.047-229.601-528.746 
ATOM   1970  N1   DG A  95      18.053-227.632-529.891 
ATOM   1971  C2   DG A  95      18.680-226.564-530.501 
ATOM   1972  N2   DG A  95      17.878-225.649-531.049 
ATOM   1973  N3   DG A  95      20.004-226.427-530.556 
ATOM   1974  C4   DG A  95      20.652-227.453-529.947 
ATOM   1975  P    DG A  96      25.715-223.327-530.123 
ATOM   1976  OP1  DG A  96      26.785-223.007-531.093 
ATOM   1977  OP2  DG A  96      26.162-223.723-528.770 
ATOM   1978  O5'  DG A  96      24.699-222.095-530.014 
ATOM   1979  C5'  DG A  96      23.613-222.001-530.954 
ATOM   1980  C4'  DG A  96      22.335-221.620-530.232 
ATOM   1981  O4'  DG A  96      21.610-222.781-529.737 
ATOM   1982  C3'  DG A  96      22.507-220.739-528.995 
ATOM   1983  O3'  DG A  96      21.426-219.816-528.932 
ATOM   1984  C2'  DG A  96      22.394-221.702-527.814 
ATOM   1985  C1'  DG A  96      21.256-222.545-528.383 
ATOM   1986  N9   DG A  96      21.093-223.864-527.710 
ATOM   1987  C8   DG A  96      22.055-224.694-527.177 
ATOM   1988  N7   DG A  96      21.576-225.796-526.650 
ATOM   1989  C5   DG A  96      20.201-225.687-526.847 
ATOM   1990  C6   DG A  96      19.152-226.574-526.490 
ATOM   1991  O6   DG A  96      19.225-227.658-525.916 
ATOM   1992  N1   DG A  96      17.902-226.074-526.879 
ATOM   1993  C2   DG A  96      17.693-224.873-527.529 
ATOM   1994  N2   DG A  96      16.423-224.576-527.814 
ATOM   1995  N3   DG A  96      18.676-224.041-527.864 
ATOM   1996  C4   DG A  96      19.895-224.512-527.493 
ATOM   1997  P    DT A  97      21.714-218.313-528.465 
ATOM   1998  OP1  DT A  97      22.187-217.517-529.620 
ATOM   1999  OP2  DT A  97      22.598-218.323-527.278 
ATOM   2000  O5'  DT A  97      20.250-217.828-528.040 
ATOM   2001  C5'  DT A  97      19.106-218.395-528.706 
ATOM   2002  C4'  DT A  97      18.030-218.730-527.693 
ATOM   2003  O4'  DT A  97      18.185-220.069-527.141 
ATOM   2004  C3'  DT A  97      17.972-217.828-526.460 
ATOM   2005  O3'  DT A  97      16.612-217.643-526.089 
ATOM   2006  C2'  DT A  97      18.670-218.630-525.361 
ATOM   2007  C1'  DT A  97      18.077-219.987-525.728 
ATOM   2008  N1   DT A  97      18.813-221.140-525.140 
ATOM   2009  C2   DT A  97      18.069-222.236-524.775 
ATOM   2010  O2   DT A  97      16.859-222.293-524.913 
ATOM   2011  N3   DT A  97      18.785-223.286-524.232 
ATOM   2012  C4   DT A  97      20.150-223.328-524.031 
ATOM   2013  O4   DT A  97      20.679-224.325-523.536 
ATOM   2014  C5   DT A  97      20.844-222.132-524.445 
ATOM   2015  C7   DT A  97      22.333-222.094-524.261 
ATOM   2016  C6   DT A  97      20.173-221.097-524.975 
ATOM   2017  P    DT A  98      16.135-216.201-525.583 
ATOM   2018  OP1  DT A  98      15.823-215.344-526.749 
ATOM   2019  OP2  DT A  98      17.124-215.660-524.625 
ATOM   2020  O5'  DT A  98      14.783-216.568-524.809 
ATOM   2021  C5'  DT A  98      14.014-217.704-525.248 
ATOM   2022  C4'  DT A  98      13.555-218.513-524.051 
ATOM   2023  O4'  DT A  98      14.531-219.517-523.652 
ATOM   2024  C3'  DT A  98      13.298-217.719-522.770 
ATOM   2025  O3'  DT A  98      12.181-218.284-522.095 
ATOM   2026  C2'  DT A  98      14.547-217.946-521.918 
ATOM   2027  C1'  DT A  98      14.720-219.425-522.248 
ATOM   2028  N1   DT A  98      16.074-219.956-521.928 
ATOM   2029  C2   DT A  98      16.150-221.258-521.493 
ATOM   2030  O2   DT A  98      15.170-221.971-521.365 
ATOM   2031  N3   DT A  98      17.420-221.714-521.204 
ATOM   2032  C4   DT A  98      18.593-220.995-521.313 
ATOM   2033  O4   DT A  98      19.675-221.513-521.025 
ATOM   2034  C5   DT A  98      18.412-219.640-521.777 
ATOM   2035  C7   DT A  98      19.639-218.787-521.923 
ATOM   2036  C6   DT A  98      17.189-219.169-522.064 
ATOM   2037  P    DC A  99      11.128-217.307-521.386 
ATOM   2038  OP1  DC A  99      10.147-216.827-522.385 
ATOM   2039  OP2  DC A  99      11.853-216.261-520.632 
ATOM   2040  O5'  DC A  99      10.410-218.307-520.364 
ATOM   2041  C5'  DC A  99      10.304-219.701-520.708 
ATOM   2042  C4'  DC A  99      10.643-220.559-519.505 
ATOM   2043  O4'  DC A  99      12.067-220.844-519.411 
ATOM   2044  C3'  DC A  99      10.295-219.961-518.143 
ATOM   2045  O3'  DC A  99       9.850-221.003-517.283 
ATOM   2046  C2'  DC A  99      11.621-219.422-517.606 
ATOM   2047  C1'  DC A  99      12.489-220.584-518.080 
ATOM   2048  N1   DC A  99      13.945-220.272-518.109 
ATOM   2049  C2   DC A  99      14.834-221.298-517.801 
ATOM   2050  O2   DC A  99      14.384-222.415-517.520 
ATOM   2051  N3   DC A  99      16.167-221.034-517.820 
ATOM   2052  C4   DC A  99      16.615-219.811-518.129 
ATOM   2053  N4   DC A  99      17.923-219.604-518.135 
ATOM   2054  C5   DC A  99      15.716-218.742-518.448 
ATOM   2055  C6   DC A  99      14.389-219.026-518.423 
ATOM   2056  P    DC A 100       8.630-220.719-516.286 
ATOM   2057  OP1  DC A 100       7.350-220.908-517.004 
ATOM   2058  OP2  DC A 100       8.819-219.406-515.632 
ATOM   2059  O5'  DC A 100       8.823-221.888-515.210 
ATOM   2060  C5'  DC A 100       9.414-223.132-515.629 
ATOM   2061  C4'  DC A 100      10.426-223.597-514.600 
ATOM   2062  O4'  DC A 100      11.756-223.054-514.845 
ATOM   2063  C3'  DC A 100      10.130-223.208-513.152 
ATOM   2064  O3'  DC A 100      10.530-224.272-512.298 
ATOM   2065  C2'  DC A 100      11.032-222.003-512.883 
ATOM   2066  C1'  DC A 100      12.256-222.530-513.624 
ATOM   2067  N1   DC A 100      13.259-221.477-513.949 
ATOM   2068  C2   DC A 100      14.605-221.834-513.925 
ATOM   2069  O2   DC A 100      14.909-222.998-513.639 
ATOM   2070  N3   DC A 100      15.535-220.888-514.218 
ATOM   2071  C4   DC A 100      15.165-219.638-514.524 
ATOM   2072  N4   DC A 100      16.109-218.753-514.802 
ATOM   2073  C5   DC A 100      13.785-219.251-514.553 
ATOM   2074  C6   DC A 100      12.871-220.210-514.258 
ATOM   2075  P    DT A 101       9.614-224.642-511.038 
ATOM   2076  OP1  DT A 101       8.518-225.539-511.468 
ATOM   2077  OP2  DT A 101       9.204-223.402-510.343 
ATOM   2078  O5'  DT A 101      10.648-225.453-510.125 
ATOM   2079  C5'  DT A 101      11.706-226.196-510.758 
ATOM   2080  C4'  DT A 101      13.010-225.974-510.018 
ATOM   2081  O4'  DT A 101      13.735-224.810-510.507 
ATOM   2082  C3'  DT A 101      12.887-225.727-508.515 
ATOM   2083  O3'  DT A 101      13.982-226.351-507.854 
ATOM   2084  C2'  DT A 101      13.026-224.213-508.358 
ATOM   2085  C1'  DT A 101      14.134-224.030-509.391 
ATOM   2086  N1   DT A 101      14.301-222.622-509.847 
ATOM   2087  C2   DT A 101      15.577-222.206-510.141 
ATOM   2088  O2   DT A 101      16.551-222.933-510.043 
ATOM   2089  N3   DT A 101      15.693-220.894-510.560 
ATOM   2090  C4   DT A 101      14.663-219.988-510.705 
ATOM   2091  O4   DT A 101      14.890-218.839-511.089 
ATOM   2092  C5   DT A 101      13.361-220.516-510.373 
ATOM   2093  C7   DT A 101      12.184-219.595-510.504 
ATOM   2094  C6   DT A 101      13.220-221.787-509.963 
ATOM   2095  P    DC A 102      13.728-227.087-506.456 
ATOM   2096  OP1  DC A 102      13.230-228.459-506.700 
ATOM   2097  OP2  DC A 102      12.881-226.233-505.593 
ATOM   2098  O5'  DC A 102      15.210-227.150-505.858 
ATOM   2099  C5'  DC A 102      16.326-227.232-506.765 
ATOM   2100  C4'  DC A 102      17.429-226.293-506.316 
ATOM   2101  O4'  DC A 102      17.274-224.952-506.862 
ATOM   2102  C3'  DC A 102      17.537-226.067-504.808 
ATOM   2103  O3'  DC A 102      18.910-225.955-504.456 
ATOM   2104  C2'  DC A 102      16.863-224.716-504.570 
ATOM   2105  C1'  DC A 102      17.426-224.018-505.805 
ATOM   2106  N1   DC A 102      16.694-222.775-506.177 
ATOM   2107  C2   DC A 102      17.431-221.726-506.720 
ATOM   2108  O2   DC A 102      18.649-221.869-506.871 
ATOM   2109  N3   DC A 102      16.782-220.584-507.065 
ATOM   2110  C4   DC A 102      15.459-220.470-506.886 
ATOM   2111  N4   DC A 102      14.873-219.335-507.239 
ATOM   2112  C5   DC A 102      14.684-221.536-506.328 
ATOM   2113  C6   DC A 102      15.351-222.669-505.989 
ATOM   2114  P    DC A 103      19.420-226.629-503.097 
ATOM   2115  OP1  DC A 103      19.706-228.063-503.331 
ATOM   2116  OP2  DC A 103      18.468-226.327-502.006 
ATOM   2117  O5'  DC A 103      20.790-225.841-502.848 
ATOM   2118  C5'  DC A 103      21.531-225.353-503.983 
ATOM   2119  C4'  DC A 103      22.016-223.941-503.717 
ATOM   2120  O4'  DC A 103      21.040-222.935-504.110 
ATOM   2121  C3'  DC A 103      22.322-223.607-502.258 
ATOM   2122  O3'  DC A 103      23.453-222.745-502.210 
ATOM   2123  C2'  DC A 103      21.099-222.829-501.774 
ATOM   2124  C1'  DC A 103      20.896-222.010-503.044 
ATOM   2125  N1   DC A 103      19.545-221.390-503.148 
ATOM   2126  C2   DC A 103      19.449-220.143-503.758 
ATOM   2127  O2   DC A 103      20.479-219.606-504.185 
ATOM   2128  N3   DC A 103      18.227-219.559-503.863 
ATOM   2129  C4   DC A 103      17.136-220.173-503.388 
ATOM   2130  N4   DC A 103      15.967-219.565-503.514 
ATOM   2131  C5   DC A 103      17.213-221.457-502.756 
ATOM   2132  C6   DC A 103      18.444-222.022-502.661 
ATOM   2133  P    DC A 104      24.539-222.953-501.053 
ATOM   2134  OP1  DC A 104      25.495-224.010-501.454 
ATOM   2135  OP2  DC A 104      23.852-223.156-499.758 
ATOM   2136  O5'  DC A 104      25.276-221.533-501.053 
ATOM   2137  C5'  DC A 104      25.354-220.787-502.282 
ATOM   2138  C4'  DC A 104      25.042-219.327-502.022 
ATOM   2139  O4'  DC A 104      23.617-219.038-502.111 
ATOM   2140  C3'  DC A 104      25.439-218.796-500.645 
ATOM   2141  O3'  DC A 104      25.897-217.456-500.782 
ATOM   2142  C2'  DC A 104      24.137-218.784-499.844 
ATOM   2143  C1'  DC A 104      23.241-218.281-500.971 
ATOM   2144  N1   DC A 104      21.788-218.504-500.727 
ATOM   2145  C2   DC A 104      20.895-217.547-501.203 
ATOM   2146  O2   DC A 104      21.341-216.563-501.803 
ATOM   2147  N3   DC A 104      19.568-217.732-500.989 
ATOM   2148  C4   DC A 104      19.125-218.813-500.334 
ATOM   2149  N4   DC A 104      17.821-218.947-500.151 
ATOM   2150  C5   DC A 104      20.027-219.808-499.835 
ATOM   2151  C6   DC A 104      21.350-219.605-500.059 
ATOM   2152  P    DC A 105      27.151-216.972-499.912 
ATOM   2153  OP1  DC A 105      28.407-217.359-500.595 
ATOM   2154  OP2  DC A 105      26.998-217.441-498.518 
ATOM   2155  O5'  DC A 105      26.978-215.382-499.966 
ATOM   2156  C5'  DC A 105      26.357-214.786-501.120 
ATOM   2157  C4'  DC A 105      25.371-213.719-500.686 
ATOM   2158  O4'  DC A 105      24.042-214.260-500.436 
ATOM   2159  C3'  DC A 105      25.718-212.980-499.394 
ATOM   2160  O3'  DC A 105      25.330-211.617-499.525 
ATOM   2161  C2'  DC A 105      24.839-213.633-498.327 
ATOM   2162  C1'  DC A 105      23.585-213.766-499.186 
ATOM   2163  N1   DC A 105      22.587-214.729-498.645 
ATOM   2164  C2   DC A 105      21.238-214.443-498.837 
ATOM   2165  O2   DC A 105      20.928-213.410-499.444 
ATOM   2166  N3   DC A 105      20.312-215.308-498.350 
ATOM   2167  C4   DC A 105      20.689-216.415-497.699 
ATOM   2168  N4   DC A 105      19.747-217.228-497.244 
ATOM   2169  C5   DC A 105      22.071-216.728-497.490 
ATOM   2170  C6   DC A 105      22.981-215.851-497.984 
ATOM   2171  P    DG A 106      26.280-210.479-498.919 
ATOM   2172  OP1  DG A 106      27.351-210.159-499.890 
ATOM   2173  OP2  DG A 106      26.727-210.875-497.566 
ATOM   2174  O5'  DG A 106      25.265-209.247-498.810 
ATOM   2175  C5'  DG A 106      24.178-209.153-499.750 
ATOM   2176  C4'  DG A 106      22.900-208.772-499.028 
ATOM   2177  O4'  DG A 106      22.175-209.933-498.533 
ATOM   2178  C3'  DG A 106      23.073-207.891-497.791 
ATOM   2179  O3'  DG A 106      21.991-206.968-497.728 
ATOM   2180  C2'  DG A 106      22.959-208.854-496.610 
ATOM   2181  C1'  DG A 106      21.821-209.697-497.179 
ATOM   2182  N9   DG A 106      21.658-211.016-496.507 
ATOM   2183  C8   DG A 106      22.620-211.846-495.974 
ATOM   2184  N7   DG A 106      22.142-212.948-495.446 
ATOM   2185  C5   DG A 106      20.766-212.839-495.644 
ATOM   2186  C6   DG A 106      19.718-213.726-495.286 
ATOM   2187  O6   DG A 106      19.790-214.810-494.713 
ATOM   2188  N1   DG A 106      18.468-213.226-495.675 
ATOM   2189  C2   DG A 106      18.258-212.025-496.325 
ATOM   2190  N2   DG A 106      16.988-211.728-496.610 
ATOM   2191  N3   DG A 106      19.241-211.193-496.661 
ATOM   2192  C4   DG A 106      20.461-211.664-496.290 
ATOM   2193  P    DG A 107      22.279-205.465-497.261 
ATOM   2194  OP1  DG A 107      22.752-204.669-498.416 
ATOM   2195  OP2  DG A 107      23.163-205.475-496.074 
ATOM   2196  O5'  DG A 107      20.815-204.980-496.836 
ATOM   2197  C5'  DG A 107      19.671-205.547-497.502 
ATOM   2198  C4'  DG A 107      18.595-205.882-496.489 
ATOM   2199  O4'  DG A 107      18.750-207.221-495.938 
ATOM   2200  C3'  DG A 107      18.537-204.980-495.257 
ATOM   2201  O3'  DG A 107      17.177-204.795-494.885 
ATOM   2202  C2'  DG A 107      19.235-205.782-494.157 
ATOM   2203  C1'  DG A 107      18.642-207.139-494.525 
ATOM   2204  N9   DG A 107      19.378-208.292-493.936 
ATOM   2205  C8   DG A 107      20.727-208.433-493.694 
ATOM   2206  N7   DG A 107      21.057-209.585-493.161 
ATOM   2207  C5   DG A 107      19.840-210.254-493.041 
ATOM   2208  C6   DG A 107      19.555-211.547-492.530 
ATOM   2209  O6   DG A 107      20.331-212.382-492.072 
ATOM   2210  N1   DG A 107      18.184-211.832-492.594 
ATOM   2211  C2   DG A 107      17.215-210.978-493.086 
ATOM   2212  N2   DG A 107      15.962-211.437-493.061 
ATOM   2213  N3   DG A 107      17.484-209.766-493.566 
ATOM   2214  C4   DG A 107      18.810-209.474-493.511 
ATOM   2215  P    DG A 108      16.700-203.353-494.379 
ATOM   2216  OP1  DG A 108      16.388-202.496-495.545 
ATOM   2217  OP2  DG A 108      17.689-202.811-493.422 
ATOM   2218  O5'  DG A 108      15.349-203.720-493.605 
ATOM   2219  C5'  DG A 108      14.579-204.856-494.044 
ATOM   2220  C4'  DG A 108      14.120-205.665-492.847 
ATOM   2221  O4'  DG A 108      15.097-206.669-492.448 
ATOM   2222  C3'  DG A 108      13.864-204.871-491.567 
ATOM   2223  O3'  DG A 108      12.747-205.436-490.891 
ATOM   2224  C2'  DG A 108      15.112-205.098-490.714 
ATOM   2225  C1'  DG A 108      15.286-206.577-491.044 
ATOM   2226  N9   DG A 108      16.640-207.108-490.724 
ATOM   2227  C8   DG A 108      17.863-206.477-490.797 
ATOM   2228  N7   DG A 108      18.875-207.230-490.440 
ATOM   2229  C5   DG A 108      18.280-208.446-490.106 
ATOM   2230  C6   DG A 108      18.866-209.654-489.647 
ATOM   2231  O6   DG A 108      20.050-209.904-489.437 
ATOM   2232  N1   DG A 108      17.897-210.643-489.428 
ATOM   2233  C2   DG A 108      16.539-210.485-489.627 
ATOM   2234  N2   DG A 108      15.779-211.550-489.361 
ATOM   2235  N3   DG A 108      15.991-209.351-490.059 
ATOM   2236  C4   DG A 108      16.917-208.382-490.276 
ATOM   2237  P    DC A 109      11.694-204.459-490.183 
ATOM   2238  OP1  DC A 109      10.713-203.979-491.181 
ATOM   2239  OP2  DC A 109      12.418-203.413-489.428 
ATOM   2240  O5'  DC A 109      10.975-205.459-489.160 
ATOM   2241  C5'  DC A 109      10.870-206.853-489.505 
ATOM   2242  C4'  DC A 109      11.208-207.711-488.302 
ATOM   2243  O4'  DC A 109      12.633-207.996-488.207 
ATOM   2244  C3'  DC A 109      10.860-207.112-486.939 
ATOM   2245  O3'  DC A 109      10.416-208.155-486.079 
ATOM   2246  C2'  DC A 109      12.187-206.574-486.403 
ATOM   2247  C1'  DC A 109      13.054-207.736-486.877 
ATOM   2248  N1   DC A 109      14.510-207.424-486.905 
ATOM   2249  C2   DC A 109      15.400-208.450-486.597 
ATOM   2250  O2   DC A 109      14.949-209.567-486.316 
ATOM   2251  N3   DC A 109      16.732-208.186-486.616 
ATOM   2252  C4   DC A 109      17.180-206.963-486.926 
ATOM   2253  N4   DC A 109      18.488-206.756-486.931 
ATOM   2254  C5   DC A 109      16.282-205.894-487.245 
ATOM   2255  C6   DC A 109      14.954-206.178-487.220 
ATOM   2256  P    DA A 110       9.195-207.871-485.082 
ATOM   2257  OP1  DA A 110       7.915-208.060-485.800 
ATOM   2258  OP2  DA A 110       9.385-206.558-484.428 
ATOM   2259  O5'  DA A 110       9.388-209.040-484.006 
ATOM   2260  C5'  DA A 110       9.980-210.284-484.425 
ATOM   2261  C4'  DA A 110      10.991-210.749-483.397 
ATOM   2262  O4'  DA A 110      12.321-210.206-483.641 
ATOM   2263  C3'  DA A 110      10.695-210.360-481.949 
ATOM   2264  O3'  DA A 110      11.095-211.424-481.095 
ATOM   2265  C2'  DA A 110      11.597-209.155-481.679 
ATOM   2266  C1'  DA A 110      12.822-209.682-482.421 
ATOM   2267  N9   DA A 110      13.825-208.629-482.746 
ATOM   2268  C8   DA A 110      13.606-207.323-483.073 
ATOM   2269  N7   DA A 110      14.691-206.651-483.303 
ATOM   2270  C5   DA A 110      15.706-207.579-483.114 
ATOM   2271  C6   DA A 110      17.104-207.487-483.210 
ATOM   2272  N6   DA A 110      17.751-206.359-483.535 
ATOM   2273  N1   DA A 110      17.817-208.601-482.956 
ATOM   2274  C2   DA A 110      17.168-209.719-482.634 
ATOM   2275  N3   DA A 110      15.875-209.924-482.514 
ATOM   2276  C4   DA A 110      15.185-208.793-482.772 
ATOM   2277  P    DG A 111      10.179-211.794-479.835 
ATOM   2278  OP1  DG A 111       9.083-212.691-480.264 
ATOM   2279  OP2  DG A 111       9.769-210.554-479.139 
ATOM   2280  O5'  DG A 111      11.213-212.605-478.921 
ATOM   2281  C5'  DG A 111      12.271-213.348-479.555 
ATOM   2282  C4'  DG A 111      13.575-213.126-478.814 
ATOM   2283  O4'  DG A 111      14.301-211.962-479.303 
ATOM   2284  C3'  DG A 111      13.453-212.879-477.311 
ATOM   2285  O3'  DG A 111      14.547-213.503-476.651 
ATOM   2286  C2'  DG A 111      13.592-211.365-477.155 
ATOM   2287  C1'  DG A 111      14.700-211.182-478.187 
ATOM   2288  N9   DG A 111      14.867-209.773-478.643 
ATOM   2289  C8   DG A 111      13.912-208.796-478.820 
ATOM   2290  N7   DG A 111      14.392-207.649-479.236 
ATOM   2291  C5   DG A 111      15.762-207.883-479.341 
ATOM   2292  C6   DG A 111      16.809-207.014-479.745 
ATOM   2293  O6   DG A 111      16.741-205.839-480.099 
ATOM   2294  N1   DG A 111      18.052-207.659-479.708 
ATOM   2295  C2   DG A 111      18.258-208.971-479.330 
ATOM   2296  N2   DG A 111      19.522-209.401-479.362 
ATOM   2297  N3   DG A 111      17.274-209.786-478.952 
ATOM   2298  C4   DG A 111      16.062-209.176-478.982 
ATOM   2299  P    DA A 112      14.293-214.239-475.252 
ATOM   2300  OP1  DA A 112      13.796-215.611-475.497 
ATOM   2301  OP2  DA A 112      13.447-213.385-474.389 
ATOM   2302  O5'  DA A 112      15.776-214.302-474.654 
ATOM   2303  C5'  DA A 112      16.891-214.384-475.562 
ATOM   2304  C4'  DA A 112      17.994-213.445-475.112 
ATOM   2305  O4'  DA A 112      17.839-212.104-475.659 
ATOM   2306  C3'  DA A 112      18.102-213.219-473.605 
ATOM   2307  O3'  DA A 112      19.476-213.107-473.253 
ATOM   2308  C2'  DA A 112      17.428-211.868-473.367 
ATOM   2309  C1'  DA A 112      17.991-211.170-474.601 
ATOM   2310  N9   DA A 112      17.259-209.927-474.973 
ATOM   2311  C8   DA A 112      15.926-209.659-474.852 
ATOM   2312  N7   DA A 112      15.588-208.477-475.266 
ATOM   2313  C5   DA A 112      16.784-207.918-475.693 
ATOM   2314  C6   DA A 112      17.101-206.667-476.246 
ATOM   2315  N6   DA A 112      16.192-205.708-476.475 
ATOM   2316  N1   DA A 112      18.390-206.435-476.558 
ATOM   2317  C2   DA A 112      19.288-207.392-476.329 
ATOM   2318  N3   DA A 112      19.111-208.592-475.820 
ATOM   2319  C4   DA A 112      17.814-208.798-475.517 
ATOM   2320  P    DA A 113      19.986-213.781-471.893 
ATOM   2321  OP1  DA A 113      20.271-215.214-472.127 
ATOM   2322  OP2  DA A 113      19.033-213.479-470.802 
ATOM   2323  O5'  DA A 113      21.355-212.993-471.644 
ATOM   2324  C5'  DA A 113      22.096-212.505-472.779 
ATOM   2325  C4'  DA A 113      22.582-211.093-472.514 
ATOM   2326  O4'  DA A 113      21.606-210.087-472.907 
ATOM   2327  C3'  DA A 113      22.888-210.759-471.054 
ATOM   2328  O3'  DA A 113      24.018-209.897-471.006 
ATOM   2329  C2'  DA A 113      21.664-209.981-470.570 
ATOM   2330  C1'  DA A 113      21.462-209.162-471.840 
ATOM   2331  N9   DA A 113      20.111-208.542-471.944 
ATOM   2332  C8   DA A 113      18.914-209.037-471.512 
ATOM   2333  N7   DA A 113      17.907-208.256-471.748 
ATOM   2334  C5   DA A 113      18.474-207.161-472.385 
ATOM   2335  C6   DA A 113      17.926-205.974-472.896 
ATOM   2336  N6   DA A 113      16.619-205.679-472.844 
ATOM   2337  N1   DA A 113      18.773-205.096-473.466 
ATOM   2338  C2   DA A 113      20.070-205.394-473.516 
ATOM   2339  N3   DA A 113      20.694-206.465-473.074 
ATOM   2340  C4   DA A 113      19.824-207.327-472.509 
ATOM   2341  P    DG A 114      25.105-210.105-469.849 
ATOM   2342  OP1  DG A 114      26.060-211.162-470.250 
ATOM   2343  OP2  DG A 114      24.418-210.308-468.554 
ATOM   2344  O5'  DG A 114      25.841-208.685-469.849 
ATOM   2345  C5'  DG A 114      25.920-207.939-471.078 
ATOM   2346  C4'  DG A 114      25.607-206.479-470.818 
ATOM   2347  O4'  DG A 114      24.182-206.190-470.908 
ATOM   2348  C3'  DG A 114      26.005-205.948-469.441 
ATOM   2349  O3'  DG A 114      26.463-204.608-469.578 
ATOM   2350  C2'  DG A 114      24.702-205.936-468.640 
ATOM   2351  C1'  DG A 114      23.806-205.433-469.768 
ATOM   2352  N9   DG A 114      22.354-205.656-469.523 
ATOM   2353  C8   DG A 114      21.729-206.699-468.873 
ATOM   2354  N7   DG A 114      20.424-206.594-468.828 
ATOM   2355  C5   DG A 114      20.164-205.397-469.494 
ATOM   2356  C6   DG A 114      18.930-204.752-469.764 
ATOM   2357  O6   DG A 114      17.793-205.108-469.468 
ATOM   2358  N1   DG A 114      19.122-203.554-470.466 
ATOM   2359  C2   DG A 114      20.347-203.047-470.856 
ATOM   2360  N2   DG A 114      20.317-201.888-471.519 
ATOM   2361  N3   DG A 114      21.504-203.654-470.602 
ATOM   2362  C4   DG A 114      21.335-204.817-469.921 
ATOM   2363  P    DA A 115      27.716-204.124-468.709 
ATOM   2364  OP1  DA A 115      28.972-204.511-469.391 
ATOM   2365  OP2  DA A 115      27.564-204.593-467.314 
ATOM   2366  O5'  DA A 115      27.543-202.534-468.762 
ATOM   2367  C5'  DA A 115      26.922-201.938-469.916 
ATOM   2368  C4'  DA A 115      25.937-200.871-469.482 
ATOM   2369  O4'  DA A 115      24.607-201.412-469.232 
ATOM   2370  C3'  DA A 115      26.283-200.132-468.190 
ATOM   2371  O3'  DA A 115      25.895-198.769-468.321 
ATOM   2372  C2'  DA A 115      25.405-200.785-467.123 
ATOM   2373  C1'  DA A 115      24.151-200.918-467.983 
ATOM   2374  N9   DA A 115      23.153-201.881-467.442 
ATOM   2375  C8   DA A 115      23.378-203.043-466.760 
ATOM   2376  N7   DA A 115      22.294-203.667-466.417 
ATOM   2377  C5   DA A 115      21.275-202.862-466.905 
ATOM   2378  C6   DA A 115      19.875-202.977-466.865 
ATOM   2379  N6   DA A 115      19.233-204.000-466.282 
ATOM   2380  N1   DA A 115      19.157-201.999-467.447 
ATOM   2381  C2   DA A 115      19.800-200.987-468.025 
ATOM   2382  N3   DA A 115      21.094-200.773-468.124 
ATOM   2383  C4   DA A 115      21.790-201.766-467.533 
ATOM   2384  P    DA A 116      26.845-197.631-467.716 
ATOM   2385  OP1  DA A 116      27.916-197.311-468.686 
ATOM   2386  OP2  DA A 116      27.293-198.027-466.362 
ATOM   2387  O5'  DA A 116      25.830-196.399-467.607 
ATOM   2388  C5'  DA A 116      24.744-196.305-468.546 
ATOM   2389  C4'  DA A 116      23.465-195.924-467.824 
ATOM   2390  O4'  DA A 116      22.740-197.085-467.330 
ATOM   2391  C3'  DA A 116      23.638-195.043-466.587 
ATOM   2392  O3'  DA A 116      22.557-194.120-466.525 
ATOM   2393  C2'  DA A 116      23.524-196.006-465.407 
ATOM   2394  C1'  DA A 116      22.387-196.849-465.975 
ATOM   2395  N9   DA A 116      22.224-198.168-465.303 
ATOM   2396  C8   DA A 116      23.190-198.978-464.780 
ATOM   2397  N7   DA A 116      22.731-200.072-464.255 
ATOM   2398  C5   DA A 116      21.358-199.981-464.442 
ATOM   2399  C6   DA A 116      20.297-200.837-464.103 
ATOM   2400  N6   DA A 116      20.464-202.009-463.473 
ATOM   2401  N1   DA A 116      19.054-200.443-464.435 
ATOM   2402  C2   DA A 116      18.894-199.278-465.061 
ATOM   2403  N3   DA A 116      19.803-198.401-465.427 
ATOM   2404  C4   DA A 116      21.038-198.818-465.083 
ATOM   2405  P    DA A 117      22.845-192.617-466.057 
ATOM   2406  OP1  DA A 117      23.318-191.821-467.213 
ATOM   2407  OP2  DA A 117      23.728-192.627-464.871 
ATOM   2408  O5'  DA A 117      21.380-192.132-465.633 
ATOM   2409  C5'  DA A 117      20.237-192.699-466.299 
ATOM   2410  C4'  DA A 117      19.161-193.034-465.286 
ATOM   2411  O4'  DA A 117      19.316-194.373-464.734 
ATOM   2412  C3'  DA A 117      19.103-192.132-464.053 
ATOM   2413  O3'  DA A 117      17.742-191.947-463.682 
ATOM   2414  C2'  DA A 117      19.800-192.934-462.954 
ATOM   2415  C1'  DA A 117      19.208-194.290-463.321 
ATOM   2416  N9   DA A 117      19.944-195.444-462.733 
ATOM   2417  C8   DA A 117      21.284-195.566-462.500 
ATOM   2418  N7   DA A 117      21.624-196.701-461.972 
ATOM   2419  C5   DA A 117      20.421-197.384-461.844 
ATOM   2420  C6   DA A 117      20.105-198.658-461.346 
ATOM   2421  N6   DA A 117      21.017-199.512-460.861 
ATOM   2422  N1   DA A 117      18.810-199.025-461.364 
ATOM   2423  C2   DA A 117      17.907-198.173-461.848 
ATOM   2424  N3   DA A 117      18.083-196.965-462.337 
ATOM   2425  C4   DA A 117      19.388-196.622-462.307 
ATOM   2426  P    DT A 118      17.266-190.505-463.176 
ATOM   2427  OP1  DT A 118      16.954-189.648-464.342 
ATOM   2428  OP2  DT A 118      18.255-189.963-462.218 
ATOM   2429  O5'  DT A 118      15.914-190.872-462.402 
ATOM   2430  C5'  DT A 118      15.144-192.008-462.841 
ATOM   2431  C4'  DT A 118      14.685-192.817-461.644 
ATOM   2432  O4'  DT A 118      15.662-193.821-461.244 
ATOM   2433  C3'  DT A 118      14.429-192.023-460.363 
ATOM   2434  O3'  DT A 118      13.312-192.588-459.687 
ATOM   2435  C2'  DT A 118      15.678-192.250-459.510 
ATOM   2436  C1'  DT A 118      15.851-193.729-459.841 
ATOM   2437  N1   DT A 118      17.205-194.260-459.521 
ATOM   2438  C2   DT A 118      17.281-195.561-459.085 
ATOM   2439  O2   DT A 118      16.300-196.275-458.957 
ATOM   2440  N3   DT A 118      18.551-196.018-458.797 
ATOM   2441  C4   DT A 118      19.724-195.299-458.906 
ATOM   2442  O4   DT A 118      20.806-195.817-458.618 
ATOM   2443  C5   DT A 118      19.543-193.944-459.369 
ATOM   2444  C7   DT A 118      20.770-193.090-459.516 
ATOM   2445  C6   DT A 118      18.319-193.473-459.657 
ATOM   2446  P    DC A 119      12.259-191.611-458.979 
ATOM   2447  OP1  DC A 119      11.278-191.131-459.978 
ATOM   2448  OP2  DC A 119      12.984-190.565-458.224 
ATOM   2449  O5'  DC A 119      11.541-192.611-457.956 
ATOM   2450  C5'  DC A 119      11.435-194.005-458.301 
ATOM   2451  C4'  DC A 119      11.774-194.863-457.098 
ATOM   2452  O4'  DC A 119      13.198-195.148-457.003 
ATOM   2453  C3'  DC A 119      11.426-194.264-455.735 
ATOM   2454  O3'  DC A 119      10.981-195.307-454.875 
ATOM   2455  C2'  DC A 119      12.752-193.726-455.199 
ATOM   2456  C1'  DC A 119      13.620-194.888-455.673 
ATOM   2457  N1   DC A 119      15.075-194.576-455.701 
ATOM   2458  C2   DC A 119      15.965-195.602-455.393 
ATOM   2459  O2   DC A 119      15.514-196.719-455.112 
ATOM   2460  N3   DC A 119      17.298-195.338-455.413 
ATOM   2461  C4   DC A 119      17.746-194.115-455.722 
ATOM   2462  N4   DC A 119      19.053-193.908-455.727 
ATOM   2463  C5   DC A 119      16.847-193.046-456.041 
ATOM   2464  C6   DC A 119      15.520-193.330-456.016 
ATOM   2465  P    DA A 120       9.761-195.023-453.879 
ATOM   2466  OP1  DA A 120       8.480-195.212-454.596 
ATOM   2467  OP2  DA A 120       9.950-193.710-453.224 
ATOM   2468  O5'  DA A 120       9.953-196.192-452.803 
ATOM   2469  C5'  DA A 120      10.545-197.436-453.221 
ATOM   2470  C4'  DA A 120      11.557-197.901-452.193 
ATOM   2471  O4'  DA A 120      12.886-197.358-452.437 
ATOM   2472  C3'  DA A 120      11.260-197.511-450.745 
ATOM   2473  O3'  DA A 120      11.660-198.576-449.891 
ATOM   2474  C2'  DA A 120      12.162-196.307-450.475 
ATOM   2475  C1'  DA A 120      13.387-196.834-451.217 
ATOM   2476  N9   DA A 120      14.390-195.781-451.542 
ATOM   2477  C8   DA A 120      14.171-194.475-451.870 
ATOM   2478  N7   DA A 120      15.257-193.803-452.099 
ATOM   2479  C5   DA A 120      16.271-194.731-451.910 
ATOM   2480  C6   DA A 120      17.669-194.639-452.006 
ATOM   2481  N6   DA A 120      18.317-193.511-452.332 
ATOM   2482  N1   DA A 120      18.382-195.753-451.753 
ATOM   2483  C2   DA A 120      17.734-196.871-451.430 
ATOM   2484  N3   DA A 120      16.441-197.076-451.310 
ATOM   2485  C4   DA A 120      15.750-195.945-451.568 
ATOM   2486  P    DC A 121      10.745-198.946-448.631 
ATOM   2487  OP1  DC A 121       9.649-199.843-449.060 
ATOM   2488  OP2  DC A 121      10.334-197.706-447.935 
ATOM   2489  O5'  DC A 121      11.778-199.757-447.717 
ATOM   2490  C5'  DC A 121      12.837-200.500-448.351 
ATOM   2491  C4'  DC A 121      14.141-200.278-447.611 
ATOM   2492  O4'  DC A 121      14.866-199.114-448.100 
ATOM   2493  C3'  DC A 121      14.018-200.031-446.107 
ATOM   2494  O3'  DC A 121      15.112-200.655-445.447 
ATOM   2495  C2'  DC A 121      14.157-198.517-445.951 
ATOM   2496  C1'  DC A 121      15.265-198.334-446.983 
ATOM   2497  N1   DC A 121      15.432-196.925-447.440 
ATOM   2498  C2   DC A 121      16.719-196.489-447.741 
ATOM   2499  O2   DC A 121      17.661-197.280-447.620 
ATOM   2500  N3   DC A 121      16.893-195.208-448.158 
ATOM   2501  C4   DC A 121      15.845-194.381-448.277 
ATOM   2502  N4   DC A 121      16.067-193.142-448.688 
ATOM   2503  C5   DC A 121      14.513-194.810-447.971 
ATOM   2504  C6   DC A 121      14.361-196.094-447.556 
ATOM   2505  P    DC A 122      14.859-201.391-444.048 
ATOM   2506  OP1  DC A 122      14.361-202.763-444.293 
ATOM   2507  OP2  DC A 122      14.012-200.537-443.186 
ATOM   2508  O5'  DC A 122      16.341-201.454-443.451 
ATOM   2509  C5'  DC A 122      17.457-201.536-444.358 
ATOM   2510  C4'  DC A 122      18.560-200.597-443.909 
ATOM   2511  O4'  DC A 122      18.405-199.256-444.455 
ATOM   2512  C3'  DC A 122      18.667-200.371-442.401 
ATOM   2513  O3'  DC A 122      20.041-200.259-442.049 
ATOM   2514  C2'  DC A 122      17.993-199.020-442.163 
ATOM   2515  C1'  DC A 122      18.556-198.322-443.397 
ATOM   2516  N1   DC A 122      17.825-197.079-443.769 
ATOM   2517  C2   DC A 122      18.561-196.030-444.313 
ATOM   2518  O2   DC A 122      19.780-196.173-444.463 
ATOM   2519  N3   DC A 122      17.913-194.888-444.658 
ATOM   2520  C4   DC A 122      16.590-194.774-444.479 
ATOM   2521  N4   DC A 122      16.004-193.639-444.831 
ATOM   2522  C5   DC A 122      15.814-195.840-443.920 
ATOM   2523  C6   DC A 122      16.481-196.973-443.582 
ATOM   2524  P    DA A 123      20.551-200.933-440.690 
ATOM   2525  OP1  DA A 123      20.837-202.366-440.923 
ATOM   2526  OP2  DA A 123      19.598-200.631-439.598 
ATOM   2527  O5'  DA A 123      21.920-200.144-440.441 
ATOM   2528  C5'  DA A 123      22.662-199.657-441.575 
ATOM   2529  C4'  DA A 123      23.147-198.245-441.310 
ATOM   2530  O4'  DA A 123      22.171-197.239-441.703 
ATOM   2531  C3'  DA A 123      23.453-197.911-439.850 
ATOM   2532  O3'  DA A 123      24.584-197.049-439.802 
ATOM   2533  C2'  DA A 123      22.229-197.133-439.366 
ATOM   2534  C1'  DA A 123      22.027-196.314-440.636 
ATOM   2535  N9   DA A 123      20.676-195.694-440.741 
ATOM   2536  C8   DA A 123      19.479-196.189-440.308 
ATOM   2537  N7   DA A 123      18.472-195.408-440.545 
ATOM   2538  C5   DA A 123      19.039-194.313-441.181 
ATOM   2539  C6   DA A 123      18.491-193.126-441.693 
ATOM   2540  N6   DA A 123      17.184-192.831-441.640 
ATOM   2541  N1   DA A 123      19.338-192.248-442.262 
ATOM   2542  C2   DA A 123      20.636-192.546-442.312 
ATOM   2543  N3   DA A 123      21.259-193.617-441.870 
ATOM   2544  C4   DA A 123      20.389-194.479-441.305 
ATOM   2545  P    DT A 124      25.670-197.257-438.645 
ATOM   2546  OP1  DT A 124      26.625-198.314-439.046 
ATOM   2547  OP2  DT A 124      24.983-197.460-437.351 
ATOM   2548  O5'  DT A 124      26.407-195.836-438.645 
ATOM   2549  C5'  DT A 124      26.485-195.091-439.874 
ATOM   2550  C4'  DT A 124      26.172-193.631-439.614 
ATOM   2551  O4'  DT A 124      24.748-193.342-439.704 
ATOM   2552  C3'  DT A 124      26.570-193.099-438.237 
ATOM   2553  O3'  DT A 124      27.028-191.760-438.374 
ATOM   2554  C2'  DT A 124      25.268-193.088-437.436 
ATOM   2555  C1'  DT A 124      24.372-192.585-438.564 
ATOM   2556  N1   DT A 124      22.919-192.808-438.319 
ATOM   2557  C2   DT A 124      22.052-191.855-438.795 
ATOM   2558  O2   DT A 124      22.422-190.861-439.395 
ATOM   2559  N3   DT A 124      20.713-192.096-438.549 
ATOM   2560  C4   DT A 124      20.185-193.183-437.883 
ATOM   2561  O4   DT A 124      18.968-193.289-437.723 
ATOM   2562  C5   DT A 124      21.174-194.128-437.421 
ATOM   2563  C7   DT A 124      20.686-195.341-436.685 
ATOM   2564  C6   DT A 124      22.482-193.919-437.646 
ATOM   2565  P    DT A 125      28.282-191.276-437.505 
ATOM   2566  OP1  DT A 125      29.538-191.663-438.187 
ATOM   2567  OP2  DT A 125      28.129-191.745-436.111 
ATOM   2568  O5'  DT A 125      28.109-189.686-437.558 
ATOM   2569  C5'  DT A 125      27.487-189.090-438.713 
ATOM   2570  C4'  DT A 125      26.502-188.023-438.279 
ATOM   2571  O4'  DT A 125      25.173-188.564-438.029 
ATOM   2572  C3'  DT A 125      26.848-187.284-436.986 
ATOM   2573  O3'  DT A 125      26.461-185.921-437.118 
ATOM   2574  C2'  DT A 125      25.970-187.937-435.920 
ATOM   2575  C1'  DT A 125      24.716-188.070-436.779 
ATOM   2576  N1   DT A 125      23.718-189.033-436.238 
ATOM   2577  C2   DT A 125      22.391-188.735-436.436 
ATOM   2578  O2   DT A 125      22.015-187.737-437.024 
ATOM   2579  N3   DT A 125      21.494-189.651-435.919 
ATOM   2580  C4   DT A 125      21.809-190.810-435.239 
ATOM   2581  O4   DT A 125      20.917-191.553-434.823 
ATOM   2582  C5   DT A 125      23.226-191.035-435.081 
ATOM   2583  C7   DT A 125      23.654-192.275-434.351 
ATOM   2584  C6   DT A 125      24.120-190.162-435.573 
ATOM   2585  P    DC A 126      27.411-184.783-436.512 
ATOM   2586  OP1  DC A 126      28.481-184.463-437.482 
ATOM   2587  OP2  DC A 126      27.858-185.179-435.159 
ATOM   2588  O5'  DC A 126      26.395-183.551-436.403 
ATOM   2589  C5'  DC A 126      25.309-183.457-437.343 
ATOM   2590  C4'  DC A 126      24.031-183.076-436.621 
ATOM   2591  O4'  DC A 126      23.306-184.237-436.126 
ATOM   2592  C3'  DC A 126      24.203-182.195-435.384 
ATOM   2593  O3'  DC A 126      23.122-181.272-435.321 
ATOM   2594  C2'  DC A 126      24.090-183.158-434.203 
ATOM   2595  C1'  DC A 126      22.952-184.001-434.772 
ATOM   2596  N1   DC A 126      22.789-185.320-434.099 
ATOM   2597  C2   DC A 126      21.498-185.826-433.966 
ATOM   2598  O2   DC A 126      20.551-185.166-434.408 
ATOM   2599  N3   DC A 126      21.329-187.027-433.355 
ATOM   2600  C4   DC A 126      22.382-187.711-432.890 
ATOM   2601  N4   DC A 126      22.164-188.877-432.302 
ATOM   2602  C5   DC A 126      23.717-187.208-433.017 
ATOM   2603  C6   DC A 126      23.866-186.006-433.630 
ATOM   2604  P    DC A 127      23.410-179.769-434.854 
ATOM   2605  OP1  DC A 127      23.883-178.973-436.009 
ATOM   2606  OP2  DC A 127      24.294-179.779-433.667 
ATOM   2607  O5'  DC A 127      21.946-179.284-434.429 
ATOM   2608  C5'  DC A 127      20.802-179.851-435.095 
ATOM   2609  C4'  DC A 127      19.726-180.186-434.082 
ATOM   2610  O4'  DC A 127      19.881-181.525-433.530 
ATOM   2611  C3'  DC A 127      19.668-179.284-432.849 
ATOM   2612  O3'  DC A 127      18.308-179.099-432.478 
ATOM   2613  C2'  DC A 127      20.366-180.086-431.750 
ATOM   2614  C1'  DC A 127      19.773-181.442-432.117 
ATOM   2615  N1   DC A 127      20.509-182.596-431.529 
ATOM   2616  C2   DC A 127      19.770-183.715-431.153 
ATOM   2617  O2   DC A 127      18.545-183.704-431.323 
ATOM   2618  N3   DC A 127      20.422-184.777-430.615 
ATOM   2619  C4   DC A 127      21.750-184.749-430.448 
ATOM   2620  N4   DC A 127      22.340-185.810-429.918 
ATOM   2621  C5   DC A 127      22.529-183.608-430.827 
ATOM   2622  C6   DC A 127      21.859-182.557-431.363 
ATOM   2623  P    DA A 128      17.831-177.657-431.972 
ATOM   2624  OP1  DA A 128      17.519-176.800-433.138 
ATOM   2625  OP2  DA A 128      18.820-177.115-431.014 
ATOM   2626  O5'  DA A 128      16.479-178.024-431.198 
ATOM   2627  C5'  DA A 128      15.710-179.160-431.637 
ATOM   2628  C4'  DA A 128      15.251-179.969-430.440 
ATOM   2629  O4'  DA A 128      16.227-180.973-430.041 
ATOM   2630  C3'  DA A 128      14.994-179.175-429.159 
ATOM   2631  O3'  DA A 128      13.877-179.740-428.483 
ATOM   2632  C2'  DA A 128      16.243-179.402-428.306 
ATOM   2633  C1'  DA A 128      16.416-180.881-428.637 
ATOM   2634  N9   DA A 128      17.771-181.412-428.317 
ATOM   2635  C8   DA A 128      18.974-180.771-428.396 
ATOM   2636  N7   DA A 128      19.984-181.505-428.045 
ATOM   2637  C5   DA A 128      19.410-182.723-427.708 
ATOM   2638  C6   DA A 128      19.957-183.934-427.252 
ATOM   2639  N6   DA A 128      21.269-184.123-427.048 
ATOM   2640  N1   DA A 128      19.105-184.947-427.012 
ATOM   2641  C2   DA A 128      17.803-184.754-427.217 
ATOM   2642  N3   DA A 128      17.180-183.676-427.638 
ATOM   2643  C4   DA A 128      18.056-182.676-427.871 
ATOM   2644  P    DG A 129      12.824-178.763-427.775 
ATOM   2645  OP1  DG A 129      11.844-178.283-428.774 
ATOM   2646  OP2  DG A 129      13.549-177.717-427.021 
ATOM   2647  O5'  DG A 129      12.106-179.763-426.753 
ATOM   2648  C5'  DG A 129      12.001-181.157-427.097 
ATOM   2649  C4'  DG A 129      12.339-182.015-425.894 
ATOM   2650  O4'  DG A 129      13.763-182.300-425.799 
ATOM   2651  C3'  DG A 129      11.991-181.416-424.532 
ATOM   2652  O3'  DG A 129      11.546-182.459-423.671 
ATOM   2653  C2'  DG A 129      13.317-180.878-423.995 
ATOM   2654  C1'  DG A 129      14.185-182.040-424.469 
ATOM   2655  N9   DG A 129      15.641-181.728-424.497 
ATOM   2656  C8   DG A 129      16.272-180.538-424.790 
ATOM   2657  N7   DG A 129      17.580-180.597-424.725 
ATOM   2658  C5   DG A 129      17.834-181.919-424.362 
ATOM   2659  C6   DG A 129      19.067-182.584-424.138 
ATOM   2660  O6   DG A 129      20.207-182.136-424.214 
ATOM   2661  N1   DG A 129      18.868-183.927-423.787 
ATOM   2662  C2   DG A 129      17.640-184.546-423.669 
ATOM   2663  N2   DG A 129      17.663-185.835-423.324 
ATOM   2664  N3   DG A 129      16.482-183.921-423.880 
ATOM   2665  C4   DG A 129      16.658-182.617-424.221 
ATOM   2666  P    DC A 130      10.326-182.175-422.675 
ATOM   2667  OP1  DC A 130       9.046-182.364-423.392 
ATOM   2668  OP2  DC A 130      10.515-180.862-422.021 
ATOM   2669  O5'  DC A 130      10.519-183.344-421.599 
ATOM   2670  C5'  DC A 130      11.111-184.588-422.018 
ATOM   2671  C4'  DC A 130      12.122-185.053-420.989 
ATOM   2672  O4'  DC A 130      13.452-184.510-421.234 
ATOM   2673  C3'  DC A 130      11.826-184.663-419.541 
ATOM   2674  O3'  DC A 130      12.226-185.728-418.687 
ATOM   2675  C2'  DC A 130      12.728-183.459-419.271 
ATOM   2676  C1'  DC A 130      13.953-183.986-420.013 
ATOM   2677  N1   DC A 130      14.955-182.933-420.338 
ATOM   2678  C2   DC A 130      16.302-183.290-420.314 
ATOM   2679  O2   DC A 130      16.606-184.453-420.028 
ATOM   2680  N3   DC A 130      17.232-182.344-420.607 
ATOM   2681  C4   DC A 130      16.861-181.094-420.913 
ATOM   2682  N4   DC A 130      17.805-180.209-421.191 
ATOM   2683  C5   DC A 130      15.482-180.707-420.942 
ATOM   2684  C6   DC A 130      14.567-181.666-420.646 
ATOM   2685  P    DT A 131      11.310-186.098-417.427 
ATOM   2686  OP1  DT A 131      10.214-186.995-417.856 
ATOM   2687  OP2  DT A 131      10.900-184.858-416.732 
ATOM   2688  O5'  DT A 131      12.344-186.909-416.514 
ATOM   2689  C5'  DT A 131      13.402-187.652-417.147 
ATOM   2690  C4'  DT A 131      14.706-187.430-416.407 
ATOM   2691  O4'  DT A 131      15.431-186.266-416.896 
ATOM   2692  C3'  DT A 131      14.583-187.183-414.904 
ATOM   2693  O3'  DT A 131      15.678-187.807-414.243 
ATOM   2694  C2'  DT A 131      14.722-185.669-414.747 
ATOM   2695  C1'  DT A 131      15.830-185.486-415.779 
ATOM   2696  N1   DT A 131      15.997-184.077-416.236 
ATOM   2697  C2   DT A 131      17.273-183.662-416.530 
ATOM   2698  O2   DT A 131      18.247-184.389-416.432 
ATOM   2699  N3   DT A 131      17.390-182.350-416.948 
ATOM   2700  C4   DT A 131      16.359-181.444-417.094 
ATOM   2701  O4   DT A 131      16.587-180.294-417.477 
ATOM   2702  C5   DT A 131      15.057-181.972-416.762 
ATOM   2703  C7   DT A 131      13.880-181.051-416.893 
ATOM   2704  C6   DT A 131      14.916-183.243-416.352 
ATOM   2705  P    DG A 132      15.424-188.543-412.844 
ATOM   2706  OP1  DG A 132      14.927-189.915-413.089 
ATOM   2707  OP2  DG A 132      14.577-187.689-411.982 
ATOM   2708  O5'  DG A 132      16.906-188.606-412.247 
ATOM   2709  C5'  DG A 132      18.022-188.688-413.154 
ATOM   2710  C4'  DG A 132      19.125-187.749-412.705 
ATOM   2711  O4'  DG A 132      18.970-186.408-413.251 
ATOM   2712  C3'  DG A 132      19.233-187.523-411.197 
ATOM   2713  O3'  DG A 132      20.607-187.411-410.845 
ATOM   2714  C2'  DG A 132      18.559-186.172-410.959 
ATOM   2715  C1'  DG A 132      19.122-185.474-412.194 
ATOM   2716  N9   DG A 132      18.390-184.231-412.566 
ATOM   2717  C8   DG A 132      17.047-183.943-412.451 
ATOM   2718  N7   DG A 132      16.720-182.747-412.873 
ATOM   2719  C5   DG A 132      17.931-182.202-413.296 
ATOM   2720  C6   DG A 132      18.216-180.928-413.853 
ATOM   2721  O6   DG A 132      17.444-180.003-414.091 
ATOM   2722  N1   DG A 132      19.580-180.788-414.141 
ATOM   2723  C2   DG A 132      20.544-181.753-413.920 
ATOM   2724  N2   DG A 132      21.791-181.425-414.264 
ATOM   2725  N3   DG A 132      20.276-182.948-413.398 
ATOM   2726  C4   DG A 132      18.956-183.099-413.113 
ATOM   2727  P    DA A 133      21.116-188.085-409.486 
ATOM   2728  OP1  DA A 133      21.402-189.518-409.719 
ATOM   2729  OP2  DA A 133      20.164-187.783-408.394 
ATOM   2730  O5'  DA A 133      22.486-187.296-409.237 
ATOM   2731  C5'  DA A 133      23.227-186.809-410.372 
ATOM   2732  C4'  DA A 133      23.712-185.397-410.106 
ATOM   2733  O4'  DA A 133      22.736-184.391-410.499 
ATOM   2734  C3'  DA A 133      24.018-185.063-408.647 
ATOM   2735  O3'  DA A 133      25.149-184.201-408.599 
ATOM   2736  C2'  DA A 133      22.795-184.285-408.162 
ATOM   2737  C1'  DA A 133      22.592-183.466-409.433 
ATOM   2738  N9   DA A 133      21.242-182.846-409.537 
ATOM   2739  C8   DA A 133      20.045-183.341-409.105 
ATOM   2740  N7   DA A 133      19.038-182.560-409.341 
ATOM   2741  C5   DA A 133      19.605-181.465-409.977 
ATOM   2742  C6   DA A 133      19.057-180.278-410.489 
ATOM   2743  N6   DA A 133      17.750-179.983-410.436 
ATOM   2744  N1   DA A 133      19.904-179.400-411.058 
ATOM   2745  C2   DA A 133      21.201-179.698-411.108 
ATOM   2746  N3   DA A 133      21.824-180.769-410.667 
ATOM   2747  C4   DA A 133      20.955-181.631-410.101 
ATOM   2748  P    DT A 134      26.235-184.409-407.442 
ATOM   2749  OP1  DT A 134      27.191-185.465-407.843 
ATOM   2750  OP2  DT A 134      25.548-184.612-406.147 
ATOM   2751  O5'  DT A 134      26.972-182.988-407.442 
ATOM   2752  C5'  DT A 134      27.051-182.243-408.671 
ATOM   2753  C4'  DT A 134      26.738-180.783-408.411 
ATOM   2754  O4'  DT A 134      25.313-180.494-408.500 
ATOM   2755  C3'  DT A 134      27.136-180.251-407.034 
ATOM   2756  O3'  DT A 134      27.594-178.912-407.171 
ATOM   2757  C2'  DT A 134      25.833-180.240-406.233 
ATOM   2758  C1'  DT A 134      24.937-179.737-407.360 
ATOM   2759  N1   DT A 134      23.484-179.960-407.116 
ATOM   2760  C2   DT A 134      22.617-179.007-407.592 
ATOM   2761  O2   DT A 134      22.987-178.013-408.191 
ATOM   2762  N3   DT A 134      21.278-179.248-407.345 
ATOM   2763  C4   DT A 134      20.751-180.335-406.679 
ATOM   2764  O4   DT A 134      19.533-180.441-406.519 
ATOM   2765  C5   DT A 134      21.740-181.280-406.217 
ATOM   2766  C7   DT A 134      21.251-182.493-405.482 
ATOM   2767  C6   DT A 134      23.048-181.071-406.443 
ATOM   2768  P    DG A 135      28.847-178.428-406.301 
ATOM   2769  OP1  DG A 135      30.103-178.815-406.983 
ATOM   2770  OP2  DG A 135      28.695-178.897-404.907 
ATOM   2771  O5'  DG A 135      28.674-176.838-406.355 
ATOM   2772  C5'  DG A 135      28.053-176.242-407.509 
ATOM   2773  C4'  DG A 135      27.068-175.175-407.075 
ATOM   2774  O4'  DG A 135      25.738-175.716-406.825 
ATOM   2775  C3'  DG A 135      27.414-174.436-405.783 
ATOM   2776  O3'  DG A 135      27.026-173.073-405.914 
ATOM   2777  C2'  DG A 135      26.536-175.089-404.716 
ATOM   2778  C1'  DG A 135      25.282-175.222-405.575 
ATOM   2779  N9   DG A 135      24.284-176.185-405.034 
ATOM   2780  C8   DG A 135      24.491-177.360-404.345 
ATOM   2781  N7   DG A 135      23.388-177.982-404.004 
ATOM   2782  C5   DG A 135      22.378-177.160-404.502 
ATOM   2783  C6   DG A 135      20.968-177.307-404.443 
ATOM   2784  O6   DG A 135      20.309-178.208-403.931 
ATOM   2785  N1   DG A 135      20.314-176.240-405.076 
ATOM   2786  C2   DG A 135      20.942-175.172-405.686 
ATOM   2787  N2   DG A 135      20.140-174.256-406.234 
ATOM   2788  N3   DG A 135      22.266-175.035-405.741 
ATOM   2789  C4   DG A 135      22.913-176.061-405.132 
ATOM   2790  P    DT A 136      27.976-171.935-405.308 
ATOM   2791  OP1  DT A 136      29.047-171.615-406.278 
ATOM   2792  OP2  DT A 136      28.423-172.331-403.955 
ATOM   2793  O5'  DT A 136      26.961-170.703-405.199 
ATOM   2794  C5'  DT A 136      25.874-170.609-406.139 
ATOM   2795  C4'  DT A 136      24.596-170.227-405.417 
ATOM   2796  O4'  DT A 136      23.871-171.389-404.922 
ATOM   2797  C3'  DT A 136      24.769-169.346-404.180 
ATOM   2798  O3'  DT A 136      23.687-168.424-404.117 
ATOM   2799  C2'  DT A 136      24.655-170.310-402.999 
ATOM   2800  C1'  DT A 136      23.517-171.153-403.568 
ATOM   2801  N1   DT A 136      23.354-172.472-402.895 
ATOM   2802  C2   DT A 136      22.075-172.957-402.772 
ATOM   2803  O2   DT A 136      21.097-172.359-403.184 
ATOM   2804  N3   DT A 136      21.963-174.182-402.143 
ATOM   2805  C4   DT A 136      23.000-174.942-401.640 
ATOM   2806  O4   DT A 136      22.776-176.025-401.096 
ATOM   2807  C5   DT A 136      24.305-174.349-401.817 
ATOM   2808  C7   DT A 136      25.489-175.111-401.297 
ATOM   2809  C6   DT A 136      24.442-173.160-402.424 
ATOM   2810  P    DC A 137      23.975-166.921-403.650 
ATOM   2811  OP1  DC A 137      24.448-166.125-404.805 
ATOM   2812  OP2  DC A 137      24.859-166.931-402.463 
ATOM   2813  O5'  DC A 137      22.511-166.436-403.225 
ATOM   2814  C5'  DC A 137      21.368-167.003-403.891 
ATOM   2815  C4'  DC A 137      20.291-167.338-402.878 
ATOM   2816  O4'  DC A 137      20.446-168.677-402.326 
ATOM   2817  C3'  DC A 137      20.233-166.436-401.646 
ATOM   2818  O3'  DC A 137      18.873-166.251-401.274 
ATOM   2819  C2'  DC A 137      20.931-167.238-400.546 
ATOM   2820  C1'  DC A 137      20.339-168.594-400.914 
ATOM   2821  N1   DC A 137      21.074-169.748-400.325 
ATOM   2822  C2   DC A 137      20.335-170.867-399.950 
ATOM   2823  O2   DC A 137      19.110-170.856-400.119 
ATOM   2824  N3   DC A 137      20.987-171.929-399.411 
ATOM   2825  C4   DC A 137      22.315-171.901-399.244 
ATOM   2826  N4   DC A 137      22.905-172.962-398.714 
ATOM   2827  C5   DC A 137      23.094-170.760-399.623 
ATOM   2828  C6   DC A 137      22.424-169.709-400.159 
ATOM   2829  P    DA A 138      18.396-164.809-400.768 
ATOM   2830  OP1  DA A 138      18.085-163.952-401.934 
ATOM   2831  OP2  DA A 138      19.385-164.267-399.811 
ATOM   2832  O5'  DA A 138      17.045-165.176-399.994 
ATOM   2833  C5'  DA A 138      16.275-166.312-400.433 
ATOM   2834  C4'  DA A 138      15.816-167.121-399.236 
ATOM   2835  O4'  DA A 138      16.793-168.125-398.837 
ATOM   2836  C3'  DA A 138      15.560-166.327-397.955 
ATOM   2837  O3'  DA A 138      14.443-166.892-397.280 
ATOM   2838  C2'  DA A 138      16.809-166.554-397.103 
ATOM   2839  C1'  DA A 138      16.982-168.033-397.433 
ATOM   2840  N9   DA A 138      18.336-168.564-397.113 
ATOM   2841  C8   DA A 138      19.539-167.923-397.192 
ATOM   2842  N7   DA A 138      20.550-168.657-396.841 
ATOM   2843  C5   DA A 138      19.976-169.875-396.504 
ATOM   2844  C6   DA A 138      20.523-171.086-396.048 
ATOM   2845  N6   DA A 138      21.834-171.275-395.844 
ATOM   2846  N1   DA A 138      19.670-172.099-395.808 
ATOM   2847  C2   DA A 138      18.369-171.906-396.013 
ATOM   2848  N3   DA A 138      17.745-170.828-396.434 
ATOM   2849  C4   DA A 138      18.621-169.828-396.667 
ATOM   2850  P    DC A 139      13.390-165.915-396.572 
ATOM   2851  OP1  DC A 139      12.409-165.435-397.570 
ATOM   2852  OP2  DC A 139      14.114-164.869-395.817 
ATOM   2853  O5'  DC A 139      12.672-166.914-395.549 
ATOM   2854  C5'  DC A 139      12.566-168.309-395.893 
ATOM   2855  C4'  DC A 139      12.904-169.167-394.691 
ATOM   2856  O4'  DC A 139      14.329-169.452-394.596 
ATOM   2857  C3'  DC A 139      12.557-168.568-393.328 
ATOM   2858  O3'  DC A 139      12.112-169.611-392.468 
ATOM   2859  C2'  DC A 139      13.883-168.030-392.792 
ATOM   2860  C1'  DC A 139      14.750-169.192-393.266 
ATOM   2861  N1   DC A 139      16.206-168.880-393.294 
ATOM   2862  C2   DC A 139      17.096-169.906-392.986 
ATOM   2863  O2   DC A 139      16.645-171.023-392.705 
ATOM   2864  N3   DC A 139      18.429-169.642-393.005 
ATOM   2865  C4   DC A 139      18.876-168.419-393.314 
ATOM   2866  N4   DC A 139      20.184-168.211-393.320 
ATOM   2867  C5   DC A 139      17.978-167.350-393.634 
ATOM   2868  C6   DC A 139      16.651-167.633-393.609 
ATOM   2869  P    DC A 140      10.891-169.327-391.471 
ATOM   2870  OP1  DC A 140       9.611-169.516-392.189 
ATOM   2871  OP2  DC A 140      11.081-168.014-390.817 
ATOM   2872  O5'  DC A 140      11.084-170.496-390.395 
ATOM   2873  C5'  DC A 140      11.676-171.740-390.814 
ATOM   2874  C4'  DC A 140      12.688-172.204-389.786 
ATOM   2875  O4'  DC A 140      14.017-171.662-390.030 
ATOM   2876  C3'  DC A 140      12.391-171.815-388.338 
ATOM   2877  O3'  DC A 140      12.791-172.880-387.484 
ATOM   2878  C2'  DC A 140      13.293-170.611-388.068 
ATOM   2879  C1'  DC A 140      14.518-171.138-388.810 
ATOM   2880  N1   DC A 140      15.521-170.085-389.135 
ATOM   2881  C2   DC A 140      16.867-170.442-389.111 
ATOM   2882  O2   DC A 140      17.171-171.605-388.824 
ATOM   2883  N3   DC A 140      17.797-169.496-389.403 
ATOM   2884  C4   DC A 140      17.426-168.246-389.709 
ATOM   2885  N4   DC A 140      18.370-167.361-389.987 
ATOM   2886  C5   DC A 140      16.047-167.859-389.739 
ATOM   2887  C6   DC A 140      15.133-168.818-389.443 
ATOM   2888  P    DC A 141      11.875-173.249-386.223 
ATOM   2889  OP1  DC A 141      10.780-174.147-386.653 
ATOM   2890  OP2  DC A 141      11.465-172.010-385.528 
ATOM   2891  O5'  DC A 141      12.909-174.061-385.310 
ATOM   2892  C5'  DC A 141      13.967-174.804-385.944 
ATOM   2893  C4'  DC A 141      15.272-174.582-385.203 
ATOM   2894  O4'  DC A 141      15.997-173.418-385.692 
ATOM   2895  C3'  DC A 141      15.149-174.335-383.700 
ATOM   2896  O3'  DC A 141      16.243-174.959-383.039 
ATOM   2897  C2'  DC A 141      15.288-172.821-383.544 
ATOM   2898  C1'  DC A 141      16.396-172.637-384.576 
ATOM   2899  N1   DC A 141      16.563-171.229-385.032 
ATOM   2900  C2   DC A 141      17.850-170.792-385.334 
ATOM   2901  O2   DC A 141      18.792-171.584-385.212 
ATOM   2902  N3   DC A 141      18.023-169.512-385.750 
ATOM   2903  C4   DC A 141      16.976-168.685-385.870 
ATOM   2904  N4   DC A 141      17.197-167.446-386.280 
ATOM   2905  C5   DC A 141      15.644-169.114-385.564 
ATOM   2906  C6   DC A 141      15.492-170.398-385.149 
ATOM   2907  P    DC A 142      15.989-175.695-381.641 
ATOM   2908  OP1  DC A 142      15.492-177.067-381.886 
ATOM   2909  OP2  DC A 142      15.143-174.841-380.778 
ATOM   2910  O5'  DC A 142      17.472-175.758-381.043 
ATOM   2911  C5'  DC A 142      18.587-175.840-381.950 
ATOM   2912  C4'  DC A 142      19.690-174.901-381.501 
ATOM   2913  O4'  DC A 142      19.535-173.560-382.048 
ATOM   2914  C3'  DC A 142      19.798-174.675-379.994 
ATOM   2915  O3'  DC A 142      21.172-174.563-379.641 
ATOM   2916  C2'  DC A 142      19.124-173.324-379.755 
ATOM   2917  C1'  DC A 142      19.687-172.626-380.990 
ATOM   2918  N1   DC A 142      18.955-171.383-381.362 
ATOM   2919  C2   DC A 142      19.692-170.334-381.905 
ATOM   2920  O2   DC A 142      20.911-170.477-382.056 
ATOM   2921  N3   DC A 142      19.044-169.192-382.251 
ATOM   2922  C4   DC A 142      17.721-169.077-382.071 
ATOM   2923  N4   DC A 142      17.135-167.943-382.424 
ATOM   2924  C5   DC A 142      16.945-170.144-381.513 
ATOM   2925  C6   DC A 142      17.612-171.277-381.175 
ATOM   2926  P    DA A 143      21.682-175.237-378.282 
ATOM   2927  OP1  DA A 143      21.968-176.670-378.516 
ATOM   2928  OP2  DA A 143      20.729-174.935-377.191 
ATOM   2929  O5'  DA A 143      23.051-174.448-378.033 
ATOM   2930  C5'  DA A 143      23.792-173.961-379.168 
ATOM   2931  C4'  DA A 143      24.278-172.549-378.902 
ATOM   2932  O4'  DA A 143      23.302-171.543-379.296 
ATOM   2933  C3'  DA A 143      24.584-172.215-377.443 
ATOM   2934  O3'  DA A 143      25.715-171.353-377.395 
ATOM   2935  C2'  DA A 143      23.360-171.437-376.959 
ATOM   2936  C1'  DA A 143      23.158-170.618-378.229 
ATOM   2937  N9   DA A 143      21.807-169.998-378.333 
ATOM   2938  C8   DA A 143      20.610-170.493-377.901 
ATOM   2939  N7   DA A 143      19.603-169.712-378.137 
ATOM   2940  C5   DA A 143      20.170-168.617-378.774 
ATOM   2941  C6   DA A 143      19.622-167.430-379.285 
ATOM   2942  N6   DA A 143      18.315-167.135-379.233 
ATOM   2943  N1   DA A 143      20.469-166.551-379.855 
ATOM   2944  C2   DA A 143      21.767-166.850-379.905 
ATOM   2945  N3   DA A 143      22.390-167.921-379.463 
ATOM   2946  C4   DA A 143      21.520-168.783-378.898 
ATOM   2947  P    DG A 144      26.801-171.561-376.238 
ATOM   2948  OP1  DG A 144      27.756-172.617-376.639 
ATOM   2949  OP2  DG A 144      26.114-171.764-374.943 
ATOM   2950  O5'  DG A 144      27.538-170.140-376.238 
ATOM   2951  C5'  DG A 144      27.616-169.395-377.467 
ATOM   2952  C4'  DG A 144      27.303-167.934-377.207 
ATOM   2953  O4'  DG A 144      25.878-167.646-377.297 
ATOM   2954  C3'  DG A 144      27.701-167.403-375.830 
ATOM   2955  O3'  DG A 144      28.159-166.064-375.967 
ATOM   2956  C2'  DG A 144      26.398-167.392-375.029 
ATOM   2957  C1'  DG A 144      25.502-166.889-376.156 
ATOM   2958  N9   DG A 144      24.050-167.112-375.912 
ATOM   2959  C8   DG A 144      23.425-168.155-375.262 
ATOM   2960  N7   DG A 144      22.120-168.050-375.217 
ATOM   2961  C5   DG A 144      21.860-166.853-375.883 
ATOM   2962  C6   DG A 144      20.626-166.207-376.153 
ATOM   2963  O6   DG A 144      19.489-166.564-375.857 
ATOM   2964  N1   DG A 144      20.818-165.010-376.855 
ATOM   2965  C2   DG A 144      22.043-164.503-377.245 
ATOM   2966  N2   DG A 144      22.013-163.344-377.908 
ATOM   2967  N3   DG A 144      23.200-165.110-376.991 
ATOM   2968  C4   DG A 144      23.031-166.273-376.310 
ATOM   2969  P    DA A 145      29.412-165.579-375.098 
ATOM   2970  OP1  DA A 145      30.668-165.967-375.780 
ATOM   2971  OP2  DA A 145      29.260-166.049-373.703 
ATOM   2972  O5'  DA A 145      29.239-163.990-375.151 
ATOM   2973  C5'  DA A 145      28.618-163.394-376.305 
ATOM   2974  C4'  DA A 145      27.633-162.327-375.871 
ATOM   2975  O4'  DA A 145      26.304-162.868-375.621 
ATOM   2976  C3'  DA A 145      27.979-161.588-374.579 
ATOM   2977  O3'  DA A 145      27.592-160.225-374.710 
ATOM   2978  C2'  DA A 145      27.101-162.241-373.512 
ATOM   2979  C1'  DA A 145      25.847-162.374-374.372 
ATOM   2980  N9   DA A 145      24.849-163.337-373.830 
ATOM   2981  C8   DA A 145      25.074-164.499-373.149 
ATOM   2982  N7   DA A 145      23.990-165.123-372.806 
ATOM   2983  C5   DA A 145      22.971-164.318-373.294 
ATOM   2984  C6   DA A 145      21.571-164.433-373.254 
ATOM   2985  N6   DA A 145      20.929-165.456-372.671 
ATOM   2986  N1   DA A 145      20.853-163.455-373.836 
ATOM   2987  C2   DA A 145      21.496-162.443-374.413 
ATOM   2988  N3   DA A 145      22.791-162.229-374.513 
ATOM   2989  C4   DA A 145      23.486-163.222-373.922 
ATOM   2990  P    DG A 146      28.541-159.087-374.105 
ATOM   2991  OP1  DG A 146      29.612-158.767-375.075 
ATOM   2992  OP2  DG A 146      28.989-159.483-372.751 
ATOM   2993  O5'  DG A 146      27.526-157.855-373.996 
ATOM   2994  C5'  DG A 146      26.440-157.760-374.935 
ATOM   2995  C4'  DG A 146      25.162-157.379-374.213 
ATOM   2996  O4'  DG A 146      24.436-158.541-373.719 
ATOM   2997  C3'  DG A 146      25.334-156.498-372.976 
ATOM   2998  O3'  DG A 146      24.253-155.576-372.914 
ATOM   2999  C2'  DG A 146      25.221-157.462-371.795 
ATOM   3000  C1'  DG A 146      24.083-158.305-372.364 
ATOM   3001  N9   DG A 146      23.920-159.624-371.692 
ATOM   3002  C8   DG A 146      24.882-160.454-371.159 
ATOM   3003  N7   DG A 146      24.403-161.556-370.632 
ATOM   3004  C5   DG A 146      23.028-161.446-370.829 
ATOM   3005  C6   DG A 146      21.979-162.334-370.471 
ATOM   3006  O6   DG A 146      22.052-163.418-369.898 
ATOM   3007  N1   DG A 146      20.729-161.834-370.860 
ATOM   3008  C2   DG A 146      20.520-160.633-371.510 
ATOM   3009  N2   DG A 146      19.249-160.336-371.795 
ATOM   3010  N3   DG A 146      21.503-159.801-371.846 
ATOM   3011  C4   DG A 146      22.722-160.272-371.475 
ATOM   3012  P    DA A 147      24.541-154.073-372.446 
ATOM   3013  OP1  DA A 147      25.014-153.277-373.601 
ATOM   3014  OP2  DA A 147      25.425-154.083-371.260 
ATOM   3015  O5'  DA A 147      23.077-153.588-372.021 
ATOM   3016  C5'  DA A 147      21.933-154.155-372.688 
ATOM   3017  C4'  DA A 147      20.857-154.490-371.675 
ATOM   3018  O4'  DA A 147      21.012-155.829-371.123 
ATOM   3019  C3'  DA A 147      20.799-153.588-370.442 
ATOM   3020  O3'  DA A 147      19.438-153.403-370.071 
ATOM   3021  C2'  DA A 147      21.497-154.390-369.343 
ATOM   3022  C1'  DA A 147      20.904-155.746-369.710 
ATOM   3023  N9   DA A 147      21.640-156.900-369.122 
ATOM   3024  C8   DA A 147      22.980-157.022-368.889 
ATOM   3025  N7   DA A 147      23.320-158.157-368.361 
ATOM   3026  C5   DA A 147      22.117-158.840-368.233 
ATOM   3027  C6   DA A 147      21.801-160.114-367.735 
ATOM   3028  N6   DA A 147      22.714-160.968-367.250 
ATOM   3029  N1   DA A 147      20.506-160.481-367.753 
ATOM   3030  C2   DA A 147      19.603-159.629-368.237 
ATOM   3031  N3   DA A 147      19.780-158.421-368.726 
ATOM   3032  C4   DA A 147      21.084-158.078-368.696 
ATOM   3033  P    DG A 148      18.962-151.960-369.565 
ATOM   3034  OP1  DG A 148      18.650-151.103-370.731 
ATOM   3035  OP2  DG A 148      19.951-151.419-368.607 
ATOM   3036  O5'  DG A 148      17.610-152.328-368.791 
ATOM   3037  C5'  DG A 148      16.840-153.464-369.230 
ATOM   3038  C4'  DG A 148      16.382-154.273-368.033 
ATOM   3039  O4'  DG A 148      17.358-155.277-367.633 
ATOM   3040  C3'  DG A 148      16.125-153.479-366.752 
ATOM   3041  O3'  DG A 148      15.008-154.044-366.076 
ATOM   3042  C2'  DG A 148      17.374-153.706-365.899 
ATOM   3043  C1'  DG A 148      17.547-155.185-366.230 
ATOM   3044  N9   DG A 148      18.901-155.716-365.909 
ATOM   3045  C8   DG A 148      20.125-155.085-365.982 
ATOM   3046  N7   DG A 148      21.136-155.838-365.626 
ATOM   3047  C5   DG A 148      20.541-157.054-365.292 
ATOM   3048  C6   DG A 148      21.128-158.262-364.832 
ATOM   3049  O6   DG A 148      22.311-158.512-364.622 
ATOM   3050  N1   DG A 148      20.158-159.251-364.613 
ATOM   3051  C2   DG A 148      18.801-159.093-364.812 
ATOM   3052  N2   DG A 148      18.041-160.158-364.546 
ATOM   3053  N3   DG A 148      18.252-157.959-365.244 
ATOM   3054  C4   DG A 148      19.179-156.990-365.461 
ATOM   3055  P    DA A 149      13.955-153.067-365.368 
ATOM   3056  OP1  DA A 149      12.974-152.587-366.367 
ATOM   3057  OP2  DA A 149      14.680-152.021-364.613 
ATOM   3058  O5'  DA A 149      13.237-154.066-364.345 
ATOM   3059  C5'  DA A 149      13.131-155.461-364.690 
ATOM   3060  C4'  DA A 149      13.470-156.319-363.487 
ATOM   3061  O4'  DA A 149      14.894-156.604-363.392 
ATOM   3062  C3'  DA A 149      13.122-155.720-362.124 
ATOM   3063  O3'  DA A 149      12.677-156.763-361.264 
ATOM   3064  C2'  DA A 149      14.448-155.182-361.588 
ATOM   3065  C1'  DA A 149      15.316-156.344-362.062 
ATOM   3066  N9   DA A 149      16.772-156.032-362.090 
ATOM   3067  C8   DA A 149      17.380-154.845-362.383 
ATOM   3068  N7   DA A 149      18.674-154.889-362.322 
ATOM   3069  C5   DA A 149      18.947-156.201-361.961 
ATOM   3070  C6   DA A 149      20.150-156.890-361.732 
ATOM   3071  N6   DA A 149      21.359-156.322-361.838 
ATOM   3072  N1   DA A 149      20.064-158.189-361.388 
ATOM   3073  C2   DA A 149      18.859-158.748-361.285 
ATOM   3074  N3   DA A 149      17.675-158.209-361.474 
ATOM   3075  C4   DA A 149      17.788-156.909-361.817 
ATOM   3076  P    DG A 150      11.457-156.479-360.267 
ATOM   3077  OP1  DG A 150      10.177-156.668-360.985 
ATOM   3078  OP2  DG A 150      11.646-155.166-359.613 
ATOM   3079  O5'  DG A 150      11.650-157.648-359.192 
ATOM   3080  C5'  DG A 150      12.241-158.892-359.610 
ATOM   3081  C4'  DG A 150      13.253-159.356-358.582 
ATOM   3082  O4'  DG A 150      14.583-158.814-358.826 
ATOM   3083  C3'  DG A 150      12.957-158.967-357.134 
ATOM   3084  O3'  DG A 150      13.357-160.032-356.280 
ATOM   3085  C2'  DG A 150      13.858-157.763-356.864 
ATOM   3086  C1'  DG A 150      15.083-158.290-357.606 
ATOM   3087  N9   DG A 150      16.086-157.237-357.931 
ATOM   3088  C8   DG A 150      15.885-155.915-358.263 
ATOM   3089  N7   DG A 150      16.990-155.249-358.493 
ATOM   3090  C5   DG A 150      17.994-156.196-358.298 
ATOM   3091  C6   DG A 150      19.404-156.067-358.404 
ATOM   3092  O6   DG A 150      20.067-155.075-358.695 
ATOM   3093  N1   DG A 150      20.050-157.279-358.122 
ATOM   3094  C2   DG A 150      19.418-158.459-357.784 
ATOM   3095  N2   DG A 150      20.215-159.506-357.553 
ATOM   3096  N3   DG A 150      18.095-158.579-357.686 
ATOM   3097  C4   DG A 150      17.453-157.412-357.955 
ATOM   3098  P    DT A 151      12.441-160.401-355.020 
ATOM   3099  OP1  DT A 151      11.345-161.299-355.449 
ATOM   3100  OP2  DT A 151      12.030-159.162-354.324 
ATOM   3101  O5'  DT A 151      13.474-161.213-354.106 
ATOM   3102  C5'  DT A 151      14.533-161.956-354.740 
ATOM   3103  C4'  DT A 151      15.837-161.734-353.999 
ATOM   3104  O4'  DT A 151      16.562-160.570-354.489 
ATOM   3105  C3'  DT A 151      15.714-161.487-352.496 
ATOM   3106  O3'  DT A 151      16.809-162.111-351.836 
ATOM   3107  C2'  DT A 151      15.853-159.973-352.340 
ATOM   3108  C1'  DT A 151      16.961-159.789-353.372 
ATOM   3109  N1   DT A 151      17.128-158.381-353.828 
ATOM   3110  C2   DT A 151      18.404-157.966-354.122 
ATOM   3111  O2   DT A 151      19.377-158.693-354.024 
ATOM   3112  N3   DT A 151      18.520-156.654-354.541 
ATOM   3113  C4   DT A 151      17.490-155.748-354.687 
ATOM   3114  O4   DT A 151      17.717-154.598-355.070 
ATOM   3115  C5   DT A 151      16.188-156.276-354.355 
ATOM   3116  C7   DT A 151      15.011-155.355-354.486 
ATOM   3117  C6   DT A 151      16.047-157.547-353.945 
ATOM   3118  P    DT A 152      16.555-162.847-350.437 
ATOM   3119  OP1  DT A 152      16.057-164.219-350.682 
ATOM   3120  OP2  DT A 152      15.708-161.993-349.575 
ATOM   3121  O5'  DT A 152      18.037-162.910-349.840 
ATOM   3122  C5'  DT A 152      19.153-162.992-350.747 
ATOM   3123  C4'  DT A 152      20.256-162.053-350.298 
ATOM   3124  O4'  DT A 152      20.101-160.712-350.844 
ATOM   3125  C3'  DT A 152      20.363-161.827-348.790 
ATOM   3126  O3'  DT A 152      21.737-161.715-348.438 
ATOM   3127  C2'  DT A 152      19.690-160.476-348.552 
ATOM   3128  C1'  DT A 152      20.253-159.778-349.786 
ATOM   3129  N1   DT A 152      19.521-158.535-350.158 
ATOM   3130  C2   DT A 152      20.262-157.509-350.693 
ATOM   3131  O2   DT A 152      21.466-157.582-350.869 
ATOM   3132  N3   DT A 152      19.549-156.373-351.025 
ATOM   3133  C4   DT A 152      18.191-156.184-350.869 
ATOM   3134  O4   DT A 152      17.664-155.120-351.204 
ATOM   3135  C5   DT A 152      17.500-157.316-350.300 
ATOM   3136  C7   DT A 152      16.018-157.193-350.097 
ATOM   3137  C6   DT A 152      18.167-158.433-349.968 
ATOM   3138  P    DC A 153      22.247-162.389-347.078 
ATOM   3139  OP1  DC A 153      22.533-163.822-347.312 
ATOM   3140  OP2  DC A 153      21.295-162.086-345.987 
ATOM   3141  O5'  DC A 153      23.617-161.600-346.830 
ATOM   3142  C5'  DC A 153      24.358-161.113-347.964 
ATOM   3143  C4'  DC A 153      24.843-159.701-347.699 
ATOM   3144  O4'  DC A 153      23.867-158.695-348.092 
ATOM   3145  C3'  DC A 153      25.149-159.367-346.239 
ATOM   3146  O3'  DC A 153      26.280-158.505-346.191 
ATOM   3147  C2'  DC A 153      23.926-158.589-345.755 
ATOM   3148  C1'  DC A 153      23.723-157.770-347.025 
ATOM   3149  N1   DC A 153      22.372-157.150-347.130 
ATOM   3150  C2   DC A 153      22.276-155.902-347.740 
ATOM   3151  O2   DC A 153      23.306-155.366-348.167 
ATOM   3152  N3   DC A 153      21.054-155.319-347.844 
ATOM   3153  C4   DC A 153      19.963-155.933-347.370 
ATOM   3154  N4   DC A 153      18.794-155.325-347.495 
ATOM   3155  C5   DC A 153      20.040-157.217-346.737 
ATOM   3156  C6   DC A 153      21.271-157.782-346.643 
ATOM   3157  P    DC A 154      27.366-158.713-345.034 
ATOM   3158  OP1  DC A 154      28.322-159.769-345.435 
ATOM   3159  OP2  DC A 154      26.679-158.916-343.740 
ATOM   3160  O5'  DC A 154      28.103-157.292-345.034 
ATOM   3161  C5'  DC A 154      28.181-156.546-346.263 
ATOM   3162  C4'  DC A 154      27.869-155.086-346.003 
ATOM   3163  O4'  DC A 154      26.444-154.798-346.093 
ATOM   3164  C3'  DC A 154      28.266-154.555-344.626 
ATOM   3165  O3'  DC A 154      28.724-153.215-344.763 
ATOM   3166  C2'  DC A 154      26.964-154.544-343.825 
ATOM   3167  C1'  DC A 154      26.068-154.041-344.953 
ATOM   3168  N1   DC A 154      24.615-154.264-344.708 
ATOM   3169  C2   DC A 154      23.722-153.307-345.184 
ATOM   3170  O2   DC A 154      24.168-152.323-345.785 
ATOM   3171  N3   DC A 154      22.395-153.492-344.971 
ATOM   3172  C4   DC A 154      21.952-154.573-344.315 
ATOM   3173  N4   DC A 154      20.647-154.707-344.132 
ATOM   3174  C5   DC A 154      22.854-155.568-343.817 
ATOM   3175  C6   DC A 154      24.177-155.365-344.040 
ATOM   3176  P    DA A 155      29.978-152.731-343.894 
ATOM   3177  OP1  DA A 155      31.234-153.119-344.576 
ATOM   3178  OP2  DA A 155      29.825-153.201-342.499 
ATOM   3179  O5'  DA A 155      29.805-151.142-343.947 
ATOM   3180  C5'  DA A 155      29.183-150.546-345.102 
ATOM   3181  C4'  DA A 155      28.198-149.479-344.668 
ATOM   3182  O4'  DA A 155      26.869-150.020-344.418 
ATOM   3183  C3'  DA A 155      28.545-148.740-343.375 
ATOM   3184  O3'  DA A 155      28.157-147.377-343.507 
ATOM   3185  C2'  DA A 155      27.666-149.393-342.308 
ATOM   3186  C1'  DA A 155      26.412-149.526-343.168 
ATOM   3187  N9   DA A 155      25.414-150.489-342.627 
ATOM   3188  C8   DA A 155      25.639-151.651-341.945 
ATOM   3189  N7   DA A 155      24.555-152.275-341.602 
ATOM   3190  C5   DA A 155      23.536-151.470-342.090 
ATOM   3191  C6   DA A 155      22.136-151.585-342.050 
ATOM   3192  N6   DA A 155      21.494-152.608-341.467 
ATOM   3193  N1   DA A 155      21.419-150.607-342.632 
ATOM   3194  C2   DA A 155      22.062-149.595-343.210 
ATOM   3195  N3   DA A 155      23.356-149.381-343.309 
ATOM   3196  C4   DA A 155      24.051-150.374-342.718 
ATOM   3197  P    DA A 156      29.107-146.239-342.901 
ATOM   3198  OP1  DA A 156      30.178-145.919-343.871 
ATOM   3199  OP2  DA A 156      29.554-146.635-341.548 
ATOM   3200  O5'  DA A 156      28.092-145.007-342.792 
ATOM   3201  C5'  DA A 156      27.005-144.912-343.731 
ATOM   3202  C4'  DA A 156      25.727-144.531-343.010 
ATOM   3203  O4'  DA A 156      25.002-145.693-342.515 
ATOM   3204  C3'  DA A 156      25.899-143.650-341.773 
ATOM   3205  O3'  DA A 156      24.818-142.728-341.710 
ATOM   3206  C2'  DA A 156      25.786-144.614-340.592 
ATOM   3207  C1'  DA A 156      24.648-145.457-341.161 
ATOM   3208  N9   DA A 156      24.485-146.776-340.488 
ATOM   3209  C8   DA A 156      25.452-147.586-339.965 
ATOM   3210  N7   DA A 156      24.992-148.679-339.440 
ATOM   3211  C5   DA A 156      23.620-148.589-339.628 
ATOM   3212  C6   DA A 156      22.559-149.445-339.288 
ATOM   3213  N6   DA A 156      22.726-150.617-338.659 
ATOM   3214  N1   DA A 156      21.315-149.051-339.620 
ATOM   3215  C2   DA A 156      21.156-147.886-340.247 
ATOM   3216  N3   DA A 156      22.064-147.009-340.612 
ATOM   3217  C4   DA A 156      23.300-147.426-340.268 
ATOM   3218  P    DC A 157      25.106-141.225-341.243 
ATOM   3219  OP1  DC A 157      25.579-140.429-342.398 
ATOM   3220  OP2  DC A 157      25.990-141.235-340.056 
ATOM   3221  O5'  DC A 157      23.642-140.740-340.818 
ATOM   3222  C5'  DC A 157      22.498-141.307-341.484 
ATOM   3223  C4'  DC A 157      21.422-141.642-340.471 
ATOM   3224  O4'  DC A 157      21.577-142.981-339.919 
ATOM   3225  C3'  DC A 157      21.364-140.740-339.238 
ATOM   3226  O3'  DC A 157      20.004-140.555-338.867 
ATOM   3227  C2'  DC A 157      22.062-141.542-338.139 
ATOM   3228  C1'  DC A 157      21.469-142.898-338.506 
ATOM   3229  N1   DC A 157      22.205-144.052-337.918 
ATOM   3230  C2   DC A 157      21.466-145.171-337.542 
ATOM   3231  O2   DC A 157      20.241-145.160-337.712 
ATOM   3232  N3   DC A 157      22.118-146.233-337.003 
ATOM   3233  C4   DC A 157      23.446-146.205-336.837 
ATOM   3234  N4   DC A 157      24.036-147.265-336.307 
ATOM   3235  C5   DC A 157      24.225-145.064-337.216 
ATOM   3236  C6   DC A 157      23.555-144.013-337.752 
ATOM   3237  P    DA A 158      19.527-139.112-338.361 
ATOM   3238  OP1  DA A 158      19.215-138.255-339.527 
ATOM   3239  OP2  DA A 158      20.516-138.571-337.403 
ATOM   3240  O5'  DA A 158      18.176-139.480-337.587 
ATOM   3241  C5'  DA A 158      17.406-140.616-338.026 
ATOM   3242  C4'  DA A 158      16.947-141.425-336.829 
ATOM   3243  O4'  DA A 158      17.924-142.429-336.430 
ATOM   3244  C3'  DA A 158      16.691-140.631-335.548 
ATOM   3245  O3'  DA A 158      15.573-141.196-334.872 
ATOM   3246  C2'  DA A 158      17.939-140.858-334.695 
ATOM   3247  C1'  DA A 158      18.112-142.337-335.026 
ATOM   3248  N9   DA A 158      19.467-142.867-334.706 
ATOM   3249  C8   DA A 158      20.670-142.227-334.785 
ATOM   3250  N7   DA A 158      21.680-142.961-334.434 
ATOM   3251  C5   DA A 158      21.106-144.179-334.097 
ATOM   3252  C6   DA A 158      21.654-145.390-333.641 
ATOM   3253  N6   DA A 158      22.965-145.579-333.436 
ATOM   3254  N1   DA A 158      20.801-146.403-333.401 
ATOM   3255  C2   DA A 158      19.499-146.210-333.606 
ATOM   3256  N3   DA A 158      18.876-145.131-334.027 
ATOM   3257  C4   DA A 158      19.752-144.132-334.259 
ATOM   3258  P    DC A 159      14.520-140.219-334.164 
ATOM   3259  OP1  DC A 159      13.540-139.739-335.163 
ATOM   3260  OP2  DC A 159      15.245-139.173-333.410 
ATOM   3261  O5'  DC A 159      13.802-141.218-333.142 
ATOM   3262  C5'  DC A 159      13.697-142.613-333.486 
ATOM   3263  C4'  DC A 159      14.035-143.471-332.283 
ATOM   3264  O4'  DC A 159      15.460-143.756-332.188 
ATOM   3265  C3'  DC A 159      13.687-142.872-330.920 
ATOM   3266  O3'  DC A 159      13.242-143.914-330.060 
ATOM   3267  C2'  DC A 159      15.013-142.334-330.384 
ATOM   3268  C1'  DC A 159      15.881-143.496-330.858 
ATOM   3269  N1   DC A 159      17.337-143.184-330.886 
ATOM   3270  C2   DC A 159      18.227-144.210-330.578 
ATOM   3271  O2   DC A 159      17.776-145.327-330.298 
ATOM   3272  N3   DC A 159      19.559-143.946-330.598 
ATOM   3273  C4   DC A 159      20.007-142.723-330.907 
ATOM   3274  N4   DC A 159      21.315-142.515-330.912 
ATOM   3275  C5   DC A 159      19.109-141.654-331.226 
ATOM   3276  C6   DC A 159      17.781-141.937-331.201 
ATOM   3277  P    DA A 160      12.022-143.631-329.064 
ATOM   3278  OP1  DA A 160      10.742-143.820-329.781 
ATOM   3279  OP2  DA A 160      12.211-142.318-328.409 
ATOM   3280  O5'  DA A 160      12.215-144.800-327.988 
ATOM   3281  C5'  DA A 160      12.807-146.044-328.407 
ATOM   3282  C4'  DA A 160      13.818-146.508-327.378 
ATOM   3283  O4'  DA A 160      15.148-145.966-327.622 
ATOM   3284  C3'  DA A 160      13.522-146.119-325.930 
ATOM   3285  O3'  DA A 160      13.922-147.184-325.076 
ATOM   3286  C2'  DA A 160      14.424-144.915-325.660 
ATOM   3287  C1'  DA A 160      15.649-145.442-326.402 
ATOM   3288  N9   DA A 160      16.652-144.389-326.727 
ATOM   3289  C8   DA A 160      16.433-143.082-327.055 
ATOM   3290  N7   DA A 160      17.518-142.410-327.284 
ATOM   3291  C5   DA A 160      18.533-143.338-327.096 
ATOM   3292  C6   DA A 160      19.931-143.247-327.191 
ATOM   3293  N6   DA A 160      20.578-142.119-327.517 
ATOM   3294  N1   DA A 160      20.644-144.360-326.938 
ATOM   3295  C2   DA A 160      19.995-145.479-326.615 
ATOM   3296  N3   DA A 160      18.702-145.684-326.495 
ATOM   3297  C4   DA A 160      18.012-144.553-326.754 
ATOM   3298  P    DC A 161      13.006-147.553-323.816 
ATOM   3299  OP1  DC A 161      11.910-148.451-324.245 
ATOM   3300  OP2  DC A 161      12.596-146.314-323.120 
ATOM   3301  O5'  DC A 161      14.040-148.365-322.902 
ATOM   3302  C5'  DC A 161      15.098-149.108-323.536 
ATOM   3303  C4'  DC A 161      16.402-148.886-322.796 
ATOM   3304  O4'  DC A 161      17.128-147.722-323.285 
ATOM   3305  C3'  DC A 161      16.280-148.639-321.292 
ATOM   3306  O3'  DC A 161      17.374-149.263-320.632 
ATOM   3307  C2'  DC A 161      16.419-147.125-321.136 
ATOM   3308  C1'  DC A 161      17.527-146.941-322.168 
ATOM   3309  N1   DC A 161      17.694-145.533-322.625 
ATOM   3310  C2   DC A 161      18.981-145.096-322.926 
ATOM   3311  O2   DC A 161      19.923-145.888-322.805 
ATOM   3312  N3   DC A 161      19.154-143.816-323.343 
ATOM   3313  C4   DC A 161      18.107-142.989-323.462 
ATOM   3314  N4   DC A 161      18.328-141.750-323.873 
ATOM   3315  C5   DC A 161      16.775-143.418-323.157 
ATOM   3316  C6   DC A 161      16.622-144.701-322.741 
ATOM   3317  P    DA A 162      17.120-149.999-319.233 
ATOM   3318  OP1  DA A 162      16.623-151.371-319.478 
ATOM   3319  OP2  DA A 162      16.274-149.145-318.371 
ATOM   3320  O5'  DA A 162      18.602-150.062-318.636 
ATOM   3321  C5'  DA A 162      19.718-150.144-319.543 
ATOM   3322  C4'  DA A 162      20.821-149.205-319.094 
ATOM   3323  O4'  DA A 162      20.666-147.864-319.640 
ATOM   3324  C3'  DA A 162      20.929-148.979-317.586 
ATOM   3325  O3'  DA A 162      22.303-148.867-317.234 
ATOM   3326  C2'  DA A 162      20.255-147.628-317.348 
ATOM   3327  C1'  DA A 162      20.818-146.930-318.582 
ATOM   3328  N9   DA A 162      20.086-145.687-318.954 
ATOM   3329  C8   DA A 162      18.753-145.419-318.834 
ATOM   3330  N7   DA A 162      18.415-144.237-319.247 
ATOM   3331  C5   DA A 162      19.611-143.678-319.675 
ATOM   3332  C6   DA A 162      19.928-142.427-320.228 
ATOM   3333  N6   DA A 162      19.019-141.467-320.456 
ATOM   3334  N1   DA A 162      21.217-142.195-320.539 
ATOM   3335  C2   DA A 162      22.115-143.152-320.311 
ATOM   3336  N3   DA A 162      21.938-144.352-319.802 
ATOM   3337  C4   DA A 162      20.641-144.558-319.499 
ATOM   3338  P    DT A 163      22.813-149.540-315.875 
ATOM   3339  OP1  DT A 163      23.098-150.974-316.108 
ATOM   3340  OP2  DT A 163      21.860-149.238-314.783 
ATOM   3341  O5'  DT A 163      24.182-148.752-315.626 
ATOM   3342  C5'  DT A 163      24.923-148.265-316.761 
ATOM   3343  C4'  DT A 163      25.409-146.853-316.495 
ATOM   3344  O4'  DT A 163      24.433-145.847-316.888 
ATOM   3345  C3'  DT A 163      25.715-146.518-315.035 
ATOM   3346  O3'  DT A 163      26.845-145.657-314.988 
ATOM   3347  C2'  DT A 163      24.491-145.741-314.551 
ATOM   3348  C1'  DT A 163      24.288-144.922-315.822 
ATOM   3349  N1   DT A 163      22.938-144.302-315.926 
ATOM   3350  C2   DT A 163      22.860-143.071-316.531 
ATOM   3351  O2   DT A 163      23.834-142.486-316.973 
ATOM   3352  N3   DT A 163      21.592-142.527-316.609 
ATOM   3353  C4   DT A 163      20.426-143.099-316.143 
ATOM   3354  O4   DT A 163      19.348-142.516-316.270 
ATOM   3355  C5   DT A 163      20.610-144.391-315.524 
ATOM   3356  C7   DT A 163      19.391-145.083-314.989 
ATOM   3357  C6   DT A 163      21.831-144.943-315.434 
ATOM   3358  P    DT A 164      27.932-145.865-313.831 
ATOM   3359  OP1  DT A 164      28.887-146.921-314.232 
ATOM   3360  OP2  DT A 164      27.245-146.068-312.536 
ATOM   3361  O5'  DT A 164      28.668-144.444-313.831 
ATOM   3362  C5'  DT A 164      28.747-143.698-315.060 
ATOM   3363  C4'  DT A 164      28.434-142.238-314.800 
ATOM   3364  O4'  DT A 164      27.009-141.950-314.889 
ATOM   3365  C3'  DT A 164      28.832-141.707-313.423 
ATOM   3366  O3'  DT A 164      29.290-140.367-313.560 
ATOM   3367  C2'  DT A 164      27.529-141.696-312.622 
ATOM   3368  C1'  DT A 164      26.633-141.193-313.749 
ATOM   3369  N1   DT A 164      25.181-141.416-313.505 
ATOM   3370  C2   DT A 164      24.313-140.463-313.980 
ATOM   3371  O2   DT A 164      24.683-139.469-314.580 
ATOM   3372  N3   DT A 164      22.974-140.704-313.734 
ATOM   3373  C4   DT A 164      22.447-141.791-313.068 
ATOM   3374  O4   DT A 164      21.229-141.897-312.908 
ATOM   3375  C5   DT A 164      23.436-142.735-312.606 
ATOM   3376  C7   DT A 164      22.947-143.948-311.871 
ATOM   3377  C6   DT A 164      24.744-142.527-312.832 
ATOM   3378  P    DA A 165      30.543-139.883-312.690 
ATOM   3379  OP1  DA A 165      31.799-140.271-313.372 
ATOM   3380  OP2  DA A 165      30.391-140.353-311.296 
ATOM   3381  O5'  DA A 165      30.370-138.294-312.744 
ATOM   3382  C5'  DA A 165      29.749-137.698-313.898 
ATOM   3383  C4'  DA A 165      28.764-136.631-313.464 
ATOM   3384  O4'  DA A 165      27.434-137.172-313.214 
ATOM   3385  C3'  DA A 165      29.110-135.892-312.172 
ATOM   3386  O3'  DA A 165      28.722-134.529-312.303 
ATOM   3387  C2'  DA A 165      28.232-136.545-311.105 
ATOM   3388  C1'  DA A 165      26.978-136.678-311.964 
ATOM   3389  N9   DA A 165      25.980-137.641-311.423 
ATOM   3390  C8   DA A 165      26.205-138.803-310.742 
ATOM   3391  N7   DA A 165      25.121-139.427-310.398 
ATOM   3392  C5   DA A 165      24.101-138.622-310.886 
ATOM   3393  C6   DA A 165      22.702-138.737-310.846 
ATOM   3394  N6   DA A 165      22.059-139.760-310.263 
ATOM   3395  N1   DA A 165      21.984-137.759-311.428 
ATOM   3396  C2   DA A 165      22.627-136.747-312.006 
ATOM   3397  N3   DA A 165      23.921-136.533-312.106 
ATOM   3398  C4   DA A 165      24.617-137.526-311.515 
ATOM   3399  P    DT A 166      29.672-133.391-311.697 
ATOM   3400  OP1  DT A 166      30.743-133.071-312.667 
ATOM   3401  OP2  DT A 166      30.120-133.787-310.344 
ATOM   3402  O5'  DT A 166      28.657-132.158-311.588 
ATOM   3403  C5'  DT A 166      27.571-132.064-312.528 
ATOM   3404  C4'  DT A 166      26.292-131.683-311.806 
ATOM   3405  O4'  DT A 166      25.567-132.845-311.311 
ATOM   3406  C3'  DT A 166      26.465-130.802-310.569 
ATOM   3407  O3'  DT A 166      25.384-129.880-310.506 
ATOM   3408  C2'  DT A 166      26.351-131.766-309.388 
ATOM   3409  C1'  DT A 166      25.214-132.609-309.957 
ATOM   3410  N1   DT A 166      25.050-133.928-309.284 
ATOM   3411  C2   DT A 166      23.771-134.413-309.161 
ATOM   3412  O2   DT A 166      22.793-133.815-309.573 
ATOM   3413  N3   DT A 166      23.659-135.638-308.531 
ATOM   3414  C4   DT A 166      24.696-136.398-308.028 
ATOM   3415  O4   DT A 166      24.472-137.481-307.484 
ATOM   3416  C5   DT A 166      26.001-135.805-308.206 
ATOM   3417  C7   DT A 166      27.185-136.567-307.686 
ATOM   3418  C6   DT A 166      26.138-134.615-308.813 
ATOM   3419  P    DA A 167      25.672-128.377-310.039 
ATOM   3420  OP1  DA A 167      26.145-127.581-311.194 
ATOM   3421  OP2  DA A 167      26.555-128.387-308.852 
ATOM   3422  O5'  DA A 167      24.207-127.892-309.614 
ATOM   3423  C5'  DA A 167      23.064-128.459-310.280 
ATOM   3424  C4'  DA A 167      21.987-128.794-309.267 
ATOM   3425  O4'  DA A 167      22.143-130.133-308.715 
ATOM   3426  C3'  DA A 167      21.930-127.892-308.035 
ATOM   3427  O3'  DA A 167      20.569-127.707-307.663 
ATOM   3428  C2'  DA A 167      22.627-128.694-306.935 
ATOM   3429  C1'  DA A 167      22.035-130.050-307.302 
ATOM   3430  N9   DA A 167      22.771-131.204-306.714 
ATOM   3431  C8   DA A 167      24.111-131.326-306.482 
ATOM   3432  N7   DA A 167      24.451-132.461-305.953 
ATOM   3433  C5   DA A 167      23.248-133.144-305.826 
ATOM   3434  C6   DA A 167      22.932-134.418-305.328 
ATOM   3435  N6   DA A 167      23.844-135.271-304.843 
ATOM   3436  N1   DA A 167      21.637-134.785-305.346 
ATOM   3437  C2   DA A 167      20.733-133.933-305.829 
ATOM   3438  N3   DA A 167      20.910-132.725-306.318 
ATOM   3439  C4   DA A 167      22.215-132.382-306.288 
ATOM   3440  P    DG A 168      20.093-126.264-307.157 
ATOM   3441  OP1  DG A 168      19.781-125.407-308.323 
ATOM   3442  OP2  DG A 168      21.082-125.723-306.200 
ATOM   3443  O5'  DG A 168      18.741-126.632-306.383 
ATOM   3444  C5'  DG A 168      17.971-127.768-306.822 
ATOM   3445  C4'  DG A 168      17.512-128.577-305.625 
ATOM   3446  O4'  DG A 168      18.489-129.581-305.226 
ATOM   3447  C3'  DG A 168      17.256-127.783-304.344 
ATOM   3448  O3'  DG A 168      16.139-128.348-303.669 
ATOM   3449  C2'  DG A 168      18.505-128.010-303.492 
ATOM   3450  C1'  DG A 168      18.678-129.489-303.822 
ATOM   3451  N9   DG A 168      20.032-130.019-303.502 
ATOM   3452  C8   DG A 168      21.256-129.389-303.575 
ATOM   3453  N7   DG A 168      22.267-130.142-303.218 
ATOM   3454  C5   DG A 168      21.672-131.358-302.884 
ATOM   3455  C6   DG A 168      22.259-132.566-302.425 
ATOM   3456  O6   DG A 168      23.442-132.816-302.214 
ATOM   3457  N1   DG A 168      21.289-133.555-302.205 
ATOM   3458  C2   DG A 168      19.932-133.397-302.405 
ATOM   3459  N2   DG A 168      19.172-134.462-302.138 
ATOM   3460  N3   DG A 168      19.383-132.263-302.837 
ATOM   3461  C4   DG A 168      20.309-131.294-303.054 
ATOM   3462  P    DA A 169      15.086-127.371-302.960 
ATOM   3463  OP1  DA A 169      14.105-126.891-303.959 
ATOM   3464  OP2  DA A 169      15.811-126.325-302.206 
ATOM   3465  O5'  DA A 169      14.368-128.370-301.938 
ATOM   3466  C5'  DA A 169      14.262-129.765-302.282 
ATOM   3467  C4'  DA A 169      14.601-130.623-301.080 
ATOM   3468  O4'  DA A 169      16.025-130.908-300.985 
ATOM   3469  C3'  DA A 169      14.253-130.024-299.717 
ATOM   3470  O3'  DA A 169      13.808-131.066-298.857 
ATOM   3471  C2'  DA A 169      15.579-129.486-299.181 
ATOM   3472  C1'  DA A 169      16.446-130.648-299.655 
ATOM   3473  N9   DA A 169      17.902-130.336-299.683 
ATOM   3474  C8   DA A 169      18.510-129.149-299.976 
ATOM   3475  N7   DA A 169      19.805-129.193-299.914 
ATOM   3476  C5   DA A 169      20.078-130.505-299.554 
ATOM   3477  C6   DA A 169      21.281-131.194-299.325 
ATOM   3478  N6   DA A 169      22.490-130.626-299.430 
ATOM   3479  N1   DA A 169      21.194-132.493-298.981 
ATOM   3480  C2   DA A 169      19.990-133.052-298.878 
ATOM   3481  N3   DA A 169      18.805-132.512-299.067 
ATOM   3482  C4   DA A 169      18.919-131.213-299.409 
ATOM   3483  P    DT A 170      12.587-130.783-297.860 
ATOM   3484  OP1  DT A 170      11.307-130.972-298.578 
ATOM   3485  OP2  DT A 170      12.777-129.470-297.206 
ATOM   3486  O5'  DT A 170      12.780-131.952-296.784 
ATOM   3487  C5'  DT A 170      13.372-133.196-297.203 
ATOM   3488  C4'  DT A 170      14.384-133.660-296.175 
ATOM   3489  O4'  DT A 170      15.713-133.118-296.419 
ATOM   3490  C3'  DT A 170      14.087-133.271-294.726 
ATOM   3491  O3'  DT A 170      14.487-134.336-293.872 
ATOM   3492  C2'  DT A 170      14.989-132.067-294.457 
ATOM   3493  C1'  DT A 170      16.214-132.594-295.199 
ATOM   3494  N1   DT A 170      17.217-131.541-295.524 
ATOM   3495  C2   DT A 170      18.541-131.909-295.496 
ATOM   3496  O2   DT A 170      18.910-133.037-295.222 
ATOM   3497  N3   DT A 170      19.441-130.906-295.802 
ATOM   3498  C4   DT A 170      19.134-129.601-296.125 
ATOM   3499  O4   DT A 170      20.028-128.791-296.380 
ATOM   3500  C5   DT A 170      17.719-129.311-296.128 
ATOM   3501  C7   DT A 170      17.298-127.912-296.469 
ATOM   3502  C6   DT A 170      16.822-130.267-295.834 
ATOM   3503  P    DT A 171      13.571-134.705-292.612 
ATOM   3504  OP1  DT A 171      12.476-135.603-293.042 
ATOM   3505  OP2  DT A 171      13.161-133.466-291.917 
ATOM   3506  O5'  DT A 171      14.605-135.517-291.699 
ATOM   3507  C5'  DT A 171      15.664-136.260-292.332 
ATOM   3508  C4'  DT A 171      16.968-136.038-291.592 
ATOM   3509  O4'  DT A 171      17.693-134.874-292.081 
ATOM   3510  C3'  DT A 171      16.845-135.790-290.089 
ATOM   3511  O3'  DT A 171      17.939-136.415-289.428 
ATOM   3512  C2'  DT A 171      16.984-134.277-289.932 
ATOM   3513  C1'  DT A 171      18.092-134.093-290.965 
ATOM   3514  N1   DT A 171      18.259-132.685-291.421 
ATOM   3515  C2   DT A 171      19.535-132.270-291.715 
ATOM   3516  O2   DT A 171      20.508-132.997-291.617 
ATOM   3517  N3   DT A 171      19.651-130.958-292.134 
ATOM   3518  C4   DT A 171      18.621-130.052-292.279 
ATOM   3519  O4   DT A 171      18.848-128.902-292.663 
ATOM   3520  C5   DT A 171      17.319-130.580-291.947 
ATOM   3521  C7   DT A 171      16.142-129.659-292.078 
ATOM   3522  C6   DT A 171      17.177-131.851-291.537 
ATOM   3523  P    DA A 172      17.686-137.151-288.030 
ATOM   3524  OP1  DA A 172      17.188-138.523-288.274 
ATOM   3525  OP2  DA A 172      16.839-136.297-287.167 
ATOM   3526  O5'  DA A 172      19.168-137.214-287.432 
ATOM   3527  C5'  DA A 172      20.283-137.296-288.339 
ATOM   3528  C4'  DA A 172      21.387-136.357-287.890 
ATOM   3529  O4'  DA A 172      21.232-135.016-288.436 
ATOM   3530  C3'  DA A 172      21.494-136.131-286.383 
ATOM   3531  O3'  DA A 172      22.868-136.019-286.030 
ATOM   3532  C2'  DA A 172      20.820-134.780-286.144 
ATOM   3533  C1'  DA A 172      21.383-134.082-287.379 
ATOM   3534  N9   DA A 172      20.652-132.839-287.751 
ATOM   3535  C8   DA A 172      19.318-132.571-287.630 
ATOM   3536  N7   DA A 172      18.980-131.389-288.044 
ATOM   3537  C5   DA A 172      20.177-130.830-288.471 
ATOM   3538  C6   DA A 172      20.493-129.579-289.024 
ATOM   3539  N6   DA A 172      19.584-128.619-289.252 
ATOM   3540  N1   DA A 172      21.782-129.347-289.336 
ATOM   3541  C2   DA A 172      22.680-130.304-289.107 
ATOM   3542  N3   DA A 172      22.503-131.504-288.598 
ATOM   3543  C4   DA A 172      21.206-131.710-288.295 
ATOM   3544  P    DC A 173      23.378-136.692-284.671 
ATOM   3545  OP1  DC A 173      23.664-138.126-284.905 
ATOM   3546  OP2  DC A 173      22.425-136.390-283.580 
ATOM   3547  O5'  DC A 173      24.747-135.904-284.422 
ATOM   3548  C5'  DC A 173      25.489-135.417-285.557 
ATOM   3549  C4'  DC A 173      25.974-134.005-285.291 
ATOM   3550  O4'  DC A 173      24.998-132.999-285.685 
ATOM   3551  C3'  DC A 173      26.280-133.670-283.832 
ATOM   3552  O3'  DC A 173      27.411-132.809-283.784 
ATOM   3553  C2'  DC A 173      25.056-132.893-283.348 
ATOM   3554  C1'  DC A 173      24.854-132.074-284.618 
ATOM   3555  N1   DC A 173      23.503-131.454-284.722 
ATOM   3556  C2   DC A 173      23.407-130.206-285.333 
ATOM   3557  O2   DC A 173      24.437-129.670-285.759 
ATOM   3558  N3   DC A 173      22.185-129.623-285.437 
ATOM   3559  C4   DC A 173      21.094-130.237-284.962 
ATOM   3560  N4   DC A 173      19.925-129.629-285.088 
ATOM   3561  C5   DC A 173      21.171-131.521-284.330 
ATOM   3562  C6   DC A 173      22.401-132.086-284.235 
ATOM   3563  P    DT A 174      28.497-133.017-282.627 
ATOM   3564  OP1  DT A 174      29.452-134.073-283.028 
ATOM   3565  OP2  DT A 174      27.810-133.220-281.332 
ATOM   3566  O5'  DT A 174      29.234-131.596-282.627 
ATOM   3567  C5'  DT A 174      29.312-130.850-283.856 
ATOM   3568  C4'  DT A 174      28.999-129.390-283.596 
ATOM   3569  O4'  DT A 174      27.574-129.102-283.685 
ATOM   3570  C3'  DT A 174      29.397-128.859-282.219 
ATOM   3571  O3'  DT A 174      29.855-127.519-282.356 
ATOM   3572  C2'  DT A 174      28.094-128.848-281.418 
ATOM   3573  C1'  DT A 174      27.199-128.345-282.545 
ATOM   3574  N1   DT A 174      25.746-128.568-282.301 
ATOM   3575  C2   DT A 174      24.878-127.615-282.777 
ATOM   3576  O2   DT A 174      25.249-126.621-283.377 
ATOM   3577  N3   DT A 174      23.540-127.856-282.530 
ATOM   3578  C4   DT A 174      23.012-128.943-281.864 
ATOM   3579  O4   DT A 174      21.794-129.049-281.705 
ATOM   3580  C5   DT A 174      24.001-129.887-281.402 
ATOM   3581  C7   DT A 174      23.513-131.100-280.667 
ATOM   3582  C6   DT A 174      25.309-129.679-281.628 
ATOM   3583  P    DC A 175      31.108-127.035-281.487 
ATOM   3584  OP1  DC A 175      32.365-127.423-282.169 
ATOM   3585  OP2  DC A 175      30.956-127.505-280.092 
ATOM   3586  O5'  DC A 175      30.935-125.446-281.540 
ATOM   3587  C5'  DC A 175      30.314-124.850-282.694 
ATOM   3588  C4'  DC A 175      29.329-123.783-282.260 
ATOM   3589  O4'  DC A 175      28.000-124.324-282.010 
ATOM   3590  C3'  DC A 175      29.675-123.044-280.968 
ATOM   3591  O3'  DC A 175      29.288-121.681-281.099 
ATOM   3592  C2'  DC A 175      28.797-123.697-279.901 
ATOM   3593  C1'  DC A 175      27.543-123.829-280.760 
ATOM   3594  N1   DC A 175      26.545-124.793-280.219 
ATOM   3595  C2   DC A 175      25.196-124.507-280.411 
ATOM   3596  O2   DC A 175      24.885-123.474-281.018 
ATOM   3597  N3   DC A 175      24.270-125.372-279.924 
ATOM   3598  C4   DC A 175      24.646-126.479-279.273 
ATOM   3599  N4   DC A 175      23.705-127.291-278.818 
ATOM   3600  C5   DC A 175      26.029-126.792-279.064 
ATOM   3601  C6   DC A 175      26.939-125.915-279.558 
ATOM   3602  P    DA A 176      30.238-120.543-280.494 
ATOM   3603  OP1  DA A 176      31.308-120.223-281.464 
ATOM   3604  OP2  DA A 176      30.685-120.939-279.140 
ATOM   3605  O5'  DA A 176      29.222-119.310-280.385 
ATOM   3606  C5'  DA A 176      28.136-119.216-281.324 
ATOM   3607  C4'  DA A 176      26.858-118.835-280.602 
ATOM   3608  O4'  DA A 176      26.133-119.997-280.108 
ATOM   3609  C3'  DA A 176      27.030-117.954-279.365 
ATOM   3610  O3'  DA A 176      25.949-117.032-279.302 
ATOM   3611  C2'  DA A 176      26.917-118.918-278.184 
ATOM   3612  C1'  DA A 176      25.779-119.761-278.753 
ATOM   3613  N9   DA A 176      25.616-121.080-278.081 
ATOM   3614  C8   DA A 176      26.582-121.890-277.558 
ATOM   3615  N7   DA A 176      26.123-122.983-277.033 
ATOM   3616  C5   DA A 176      24.751-122.893-277.220 
ATOM   3617  C6   DA A 176      23.690-123.749-276.881 
ATOM   3618  N6   DA A 176      23.856-124.921-276.251 
ATOM   3619  N1   DA A 176      22.446-123.355-277.213 
ATOM   3620  C2   DA A 176      22.287-122.190-277.839 
ATOM   3621  N3   DA A 176      23.195-121.313-278.205 
ATOM   3622  C4   DA A 176      24.431-121.730-277.861 
ATOM   3623  P    DG A 177      26.237-115.529-278.835 
ATOM   3624  OP1  DG A 177      26.710-114.733-279.990 
ATOM   3625  OP2  DG A 177      27.121-115.539-277.649 
ATOM   3626  O5'  DG A 177      24.773-115.044-278.410 
ATOM   3627  C5'  DG A 177      23.629-115.611-279.076 
ATOM   3628  C4'  DG A 177      22.553-115.946-278.063 
ATOM   3629  O4'  DG A 177      22.708-117.285-277.512 
ATOM   3630  C3'  DG A 177      22.495-115.044-276.831 
ATOM   3631  O3'  DG A 177      21.135-114.859-276.460 
ATOM   3632  C2'  DG A 177      23.193-115.846-275.731 
ATOM   3633  C1'  DG A 177      22.600-117.202-276.099 
ATOM   3634  N9   DG A 177      23.336-118.356-275.510 
ATOM   3635  C8   DG A 177      24.685-118.497-275.268 
ATOM   3636  N7   DG A 177      25.015-119.649-274.735 
ATOM   3637  C5   DG A 177      23.798-120.317-274.615 
ATOM   3638  C6   DG A 177      23.513-121.611-274.104 
ATOM   3639  O6   DG A 177      24.289-122.446-273.646 
ATOM   3640  N1   DG A 177      22.141-121.895-274.168 
ATOM   3641  C2   DG A 177      21.173-121.042-274.661 
ATOM   3642  N2   DG A 177      19.920-121.501-274.635 
ATOM   3643  N3   DG A 177      21.442-119.830-275.140 
ATOM   3644  C4   DG A 177      22.767-119.538-275.085 
ATOM   3645  P    DA A 178      20.658-113.416-275.954 
ATOM   3646  OP1  DA A 178      20.346-112.559-277.120 
ATOM   3647  OP2  DA A 178      21.647-112.875-274.996 
ATOM   3648  O5'  DA A 178      19.306-113.784-275.180 
ATOM   3649  C5'  DA A 178      18.537-114.920-275.618 
ATOM   3650  C4'  DA A 178      18.078-115.729-274.421 
ATOM   3651  O4'  DA A 178      19.054-116.733-274.022 
ATOM   3652  C3'  DA A 178      17.821-114.935-273.141 
ATOM   3653  O3'  DA A 178      16.704-115.500-272.465 
ATOM   3654  C2'  DA A 178      19.070-115.162-272.288 
ATOM   3655  C1'  DA A 178      19.243-116.641-272.619 
ATOM   3656  N9   DA A 178      20.597-117.171-272.298 
ATOM   3657  C8   DA A 178      21.801-116.531-272.377 
ATOM   3658  N7   DA A 178      22.811-117.265-272.026 
ATOM   3659  C5   DA A 178      22.237-118.483-271.690 
ATOM   3660  C6   DA A 178      22.784-119.694-271.233 
ATOM   3661  N6   DA A 178      24.096-119.883-271.029 
ATOM   3662  N1   DA A 178      21.931-120.707-270.993 
ATOM   3663  C2   DA A 178      20.630-120.513-271.199 
ATOM   3664  N3   DA A 178      20.007-119.435-271.619 
ATOM   3665  C4   DA A 178      20.883-118.436-271.852 
ATOM   3666  P    DA A 179      15.651-114.523-271.757 
ATOM   3667  OP1  DA A 179      14.671-114.043-272.756 
ATOM   3668  OP2  DA A 179      16.376-113.477-271.002 
ATOM   3669  O5'  DA A 179      14.933-115.522-270.734 
ATOM   3670  C5'  DA A 179      14.828-116.916-271.079 
ATOM   3671  C4'  DA A 179      15.166-117.775-269.876 
ATOM   3672  O4'  DA A 179      16.590-118.060-269.781 
ATOM   3673  C3'  DA A 179      14.818-117.176-268.513 
ATOM   3674  O3'  DA A 179      14.373-118.218-267.653 
ATOM   3675  C2'  DA A 179      16.144-116.638-267.977 
ATOM   3676  C1'  DA A 179      17.012-117.800-268.451 
ATOM   3677  N9   DA A 179      18.468-117.488-268.479 
ATOM   3678  C8   DA A 179      19.076-116.301-268.772 
ATOM   3679  N7   DA A 179      20.371-116.345-268.711 
ATOM   3680  C5   DA A 179      20.644-117.657-268.350 
ATOM   3681  C6   DA A 179      21.846-118.346-268.121 
ATOM   3682  N6   DA A 179      23.056-117.778-268.226 
ATOM   3683  N1   DA A 179      21.760-119.645-267.777 
ATOM   3684  C2   DA A 179      20.555-120.204-267.674 
ATOM   3685  N3   DA A 179      19.371-119.664-267.863 
ATOM   3686  C4   DA A 179      19.485-118.365-268.206 
ATOM   3687  P    DG A 180      13.153-117.935-266.656 
ATOM   3688  OP1  DG A 180      11.873-118.124-267.374 
ATOM   3689  OP2  DG A 180      13.342-116.622-266.002 
ATOM   3690  O5'  DG A 180      13.346-119.104-265.580 
ATOM   3691  C5'  DG A 180      13.938-120.348-265.999 
ATOM   3692  C4'  DG A 180      14.949-120.812-264.971 
ATOM   3693  O4'  DG A 180      16.279-120.270-265.215 
ATOM   3694  C3'  DG A 180      14.653-120.423-263.523 
ATOM   3695  O3'  DG A 180      15.053-121.488-262.669 
ATOM   3696  C2'  DG A 180      15.555-119.219-263.253 
ATOM   3697  C1'  DG A 180      16.780-119.746-263.995 
ATOM   3698  N9   DG A 180      17.782-118.693-264.320 
ATOM   3699  C8   DG A 180      17.581-117.371-264.652 
ATOM   3700  N7   DG A 180      18.686-116.704-264.881 
ATOM   3701  C5   DG A 180      19.691-117.651-264.687 
ATOM   3702  C6   DG A 180      21.100-117.523-264.793 
ATOM   3703  O6   DG A 180      21.763-116.531-265.084 
ATOM   3704  N1   DG A 180      21.747-118.734-264.511 
ATOM   3705  C2   DG A 180      21.114-119.914-264.173 
ATOM   3706  N2   DG A 180      21.911-120.961-263.942 
ATOM   3707  N3   DG A 180      19.792-120.035-264.074 
ATOM   3708  C4   DG A 180      19.150-118.868-264.344 
ATOM   3709  P    DC A 181      14.137-121.857-261.409 
ATOM   3710  OP1  DC A 181      13.041-122.755-261.838 
ATOM   3711  OP2  DC A 181      13.727-120.618-260.713 
ATOM   3712  O5'  DC A 181      15.171-122.669-260.495 
ATOM   3713  C5'  DC A 181      16.229-123.412-261.129 
ATOM   3714  C4'  DC A 181      17.533-123.190-260.388 
ATOM   3715  O4'  DC A 181      18.258-122.026-260.877 
ATOM   3716  C3'  DC A 181      17.410-122.942-258.885 
ATOM   3717  O3'  DC A 181      18.505-123.567-258.225 
ATOM   3718  C2'  DC A 181      17.549-121.429-258.729 
ATOM   3719  C1'  DC A 181      18.657-121.245-259.761 
ATOM   3720  N1   DC A 181      18.824-119.837-260.217 
ATOM   3721  C2   DC A 181      20.112-119.400-260.519 
ATOM   3722  O2   DC A 181      21.054-120.192-260.397 
ATOM   3723  N3   DC A 181      20.285-118.120-260.936 
ATOM   3724  C4   DC A 181      19.237-117.293-261.055 
ATOM   3725  N4   DC A 181      19.459-116.054-261.465 
ATOM   3726  C5   DC A 181      17.906-117.722-260.749 
ATOM   3727  C6   DC A 181      17.753-119.005-260.334 
ATOM   3728  P    DA A 182      18.251-124.303-256.826 
ATOM   3729  OP1  DA A 182      17.753-125.675-257.071 
ATOM   3730  OP2  DA A 182      17.404-123.449-255.964 
ATOM   3731  O5'  DA A 182      19.733-124.366-256.229 
ATOM   3732  C5'  DA A 182      20.849-124.448-257.136 
ATOM   3733  C4'  DA A 182      21.952-123.509-256.687 
ATOM   3734  O4'  DA A 182      21.797-122.168-257.233 
ATOM   3735  C3'  DA A 182      22.060-123.283-255.179 
ATOM   3736  O3'  DA A 182      23.433-123.171-254.827 
ATOM   3737  C2'  DA A 182      21.386-121.932-254.941 
ATOM   3738  C1'  DA A 182      21.949-121.234-256.175 
ATOM   3739  N9   DA A 182      21.217-119.991-256.547 
ATOM   3740  C8   DA A 182      19.884-119.723-256.426 
ATOM   3741  N7   DA A 182      19.545-118.541-256.840 
ATOM   3742  C5   DA A 182      20.742-117.982-257.267 
ATOM   3743  C6   DA A 182      21.059-116.731-257.821 
ATOM   3744  N6   DA A 182      20.150-115.771-258.049 
ATOM   3745  N1   DA A 182      22.348-116.499-258.132 
ATOM   3746  C2   DA A 182      23.245-117.456-257.903 
ATOM   3747  N3   DA A 182      23.069-118.656-257.394 
ATOM   3748  C4   DA A 182      21.771-118.862-257.091 
ATOM   3749  P    DG A 183      23.943-123.844-253.467 
ATOM   3750  OP1  DG A 183      24.229-125.278-253.701 
ATOM   3751  OP2  DG A 183      22.991-123.542-252.376 
ATOM   3752  O5'  DG A 183      25.313-123.056-253.219 
ATOM   3753  C5'  DG A 183      26.054-122.568-254.353 
ATOM   3754  C4'  DG A 183      26.539-121.157-254.088 
ATOM   3755  O4'  DG A 183      25.563-120.151-254.481 
ATOM   3756  C3'  DG A 183      26.845-120.822-252.628 
ATOM   3757  O3'  DG A 183      27.976-119.961-252.580 
ATOM   3758  C2'  DG A 183      25.622-120.045-252.144 
ATOM   3759  C1'  DG A 183      25.419-119.226-253.414 
ATOM   3760  N9   DG A 183      24.068-118.606-253.518 
ATOM   3761  C8   DG A 183      22.853-119.090-253.088 
ATOM   3762  N7   DG A 183      21.842-118.291-253.334 
ATOM   3763  C5   DG A 183      22.431-117.199-253.972 
ATOM   3764  C6   DG A 183      21.844-116.011-254.477 
ATOM   3765  O6   DG A 183      20.665-115.670-254.468 
ATOM   3766  N1   DG A 183      22.807-115.167-255.048 
ATOM   3767  C2   DG A 183      24.160-115.437-255.120 
ATOM   3768  N2   DG A 183      24.914-114.502-255.705 
ATOM   3769  N3   DG A 183      24.710-116.552-254.646 
ATOM   3770  C4   DG A 183      23.789-117.382-254.089 
ATOM   3771  P    DA A 184      29.062-120.169-251.423 
ATOM   3772  OP1  DA A 184      30.018-121.225-251.824 
ATOM   3773  OP2  DA A 184      28.375-120.372-250.129 
ATOM   3774  O5'  DA A 184      29.799-118.748-251.423 
ATOM   3775  C5'  DA A 184      29.878-118.002-252.652 
ATOM   3776  C4'  DA A 184      29.565-116.542-252.392 
ATOM   3777  O4'  DA A 184      28.140-116.254-252.482 
ATOM   3778  C3'  DA A 184      29.963-116.011-251.015 
ATOM   3779  O3'  DA A 184      30.421-114.671-251.152 
ATOM   3780  C2'  DA A 184      28.660-116.000-250.214 
ATOM   3781  C1'  DA A 184      27.764-115.497-251.342 
ATOM   3782  N9   DA A 184      26.311-115.720-251.097 
ATOM   3783  C8   DA A 184      25.710-116.762-250.450 
ATOM   3784  N7   DA A 184      24.418-116.670-250.398 
ATOM   3785  C5   DA A 184      24.138-115.481-251.057 
ATOM   3786  C6   DA A 184      22.935-114.816-251.342 
ATOM   3787  N6   DA A 184      21.730-115.278-250.980 
ATOM   3788  N1   DA A 184      23.015-113.652-252.015 
ATOM   3789  C2   DA A 184      24.215-113.199-252.373 
ATOM   3790  N3   DA A 184      25.400-113.729-252.164 
ATOM   3791  C4   DA A 184      25.292-114.892-251.489 
ATOM   3792  P    DA A 185      31.674-114.187-250.283 
ATOM   3793  OP1  DA A 185      32.930-114.575-250.965 
ATOM   3794  OP2  DA A 185      31.522-114.657-248.888 
ATOM   3795  O5'  DA A 185      31.501-112.598-250.336 
ATOM   3796  C5'  DA A 185      30.880-112.002-251.491 
ATOM   3797  C4'  DA A 185      29.895-110.935-251.056 
ATOM   3798  O4'  DA A 185      28.565-111.476-250.807 
ATOM   3799  C3'  DA A 185      30.241-110.196-249.764 
ATOM   3800  O3'  DA A 185      29.853-108.833-249.895 
ATOM   3801  C2'  DA A 185      29.363-110.849-248.697 
ATOM   3802  C1'  DA A 185      28.109-110.981-249.557 
ATOM   3803  N9   DA A 185      27.111-111.944-249.016 
ATOM   3804  C8   DA A 185      27.335-113.107-248.334 
ATOM   3805  N7   DA A 185      26.252-113.731-247.991 
ATOM   3806  C5   DA A 185      25.232-112.926-248.479 
ATOM   3807  C6   DA A 185      23.833-113.041-248.439 
ATOM   3808  N6   DA A 185      23.190-114.063-247.856 
ATOM   3809  N1   DA A 185      23.115-112.063-249.021 
ATOM   3810  C2   DA A 185      23.758-111.051-249.599 
ATOM   3811  N3   DA A 185      25.052-110.837-249.698 
ATOM   3812  C4   DA A 185      25.748-111.830-249.107 
ATOM   3813  P    DC A 186      30.803-107.695-249.290 
ATOM   3814  OP1  DC A 186      31.874-107.375-250.260 
ATOM   3815  OP2  DC A 186      31.250-108.091-247.937 
ATOM   3816  O5'  DC A 186      29.788-106.462-249.181 
ATOM   3817  C5'  DC A 186      28.701-106.368-250.120 
ATOM   3818  C4'  DC A 186      27.423-105.987-249.399 
ATOM   3819  O4'  DC A 186      26.698-107.149-248.904 
ATOM   3820  C3'  DC A 186      27.596-105.106-248.161 
ATOM   3821  O3'  DC A 186      26.514-104.184-248.099 
ATOM   3822  C2'  DC A 186      27.482-106.070-246.981 
ATOM   3823  C1'  DC A 186      26.344-106.913-247.550 
ATOM   3824  N1   DC A 186      26.181-108.232-246.877 
ATOM   3825  C2   DC A 186      24.891-108.737-246.744 
ATOM   3826  O2   DC A 186      23.943-108.078-247.186 
ATOM   3827  N3   DC A 186      24.721-109.939-246.133 
ATOM   3828  C4   DC A 186      25.774-110.622-245.668 
ATOM   3829  N4   DC A 186      25.556-111.789-245.080 
ATOM   3830  C5   DC A 186      27.109-110.119-245.794 
ATOM   3831  C6   DC A 186      27.258-108.918-246.408 
ATOM   3832  P    DA A 187      26.802-102.681-247.631 
ATOM   3833  OP1  DA A 187      27.275-101.885-248.787 
ATOM   3834  OP2  DA A 187      27.686-102.691-246.445 
ATOM   3835  O5'  DA A 187      25.338-102.196-247.207 
ATOM   3836  C5'  DA A 187      24.195-102.763-247.873 
ATOM   3837  C4'  DA A 187      23.118-103.098-246.860 
ATOM   3838  O4'  DA A 187      23.273-104.437-246.308 
ATOM   3839  C3'  DA A 187      23.060-102.196-245.627 
ATOM   3840  O3'  DA A 187      21.700-102.011-245.256 
ATOM   3841  C2'  DA A 187      23.758-102.998-244.528 
ATOM   3842  C1'  DA A 187      23.166-104.354-244.895 
ATOM   3843  N9   DA A 187      23.901-105.508-244.307 
ATOM   3844  C8   DA A 187      25.242-105.630-244.074 
ATOM   3845  N7   DA A 187      25.581-106.765-243.546 
ATOM   3846  C5   DA A 187      24.379-107.448-243.418 
ATOM   3847  C6   DA A 187      24.063-108.722-242.920 
ATOM   3848  N6   DA A 187      24.975-109.575-242.435 
ATOM   3849  N1   DA A 187      22.768-109.089-242.938 
ATOM   3850  C2   DA A 187      21.864-108.237-243.422 
ATOM   3851  N3   DA A 187      22.041-107.029-243.911 
ATOM   3852  C4   DA A 187      23.345-106.686-243.881 
ATOM   3853  P    DG A 188      21.223-100.568-244.750 
ATOM   3854  OP1  DG A 188      20.911 -99.711-245.916 
ATOM   3855  OP2  DG A 188      22.212-100.027-243.792 
ATOM   3856  O5'  DG A 188      19.872-100.936-243.976 
ATOM   3857  C5'  DG A 188      19.102-102.072-244.415 
ATOM   3858  C4'  DG A 188      18.643-102.881-243.218 
ATOM   3859  O4'  DG A 188      19.620-103.885-242.819 
ATOM   3860  C3'  DG A 188      18.387-102.087-241.937 
ATOM   3861  O3'  DG A 188      17.270-102.652-241.261 
ATOM   3862  C2'  DG A 188      19.635-102.314-241.084 
ATOM   3863  C1'  DG A 188      19.809-103.793-241.415 
ATOM   3864  N9   DG A 188      21.163-104.323-241.095 
ATOM   3865  C8   DG A 188      22.386-103.693-241.168 
ATOM   3866  N7   DG A 188      23.398-104.446-240.811 
ATOM   3867  C5   DG A 188      22.803-105.662-240.477 
ATOM   3868  C6   DG A 188      23.389-106.870-240.017 
ATOM   3869  O6   DG A 188      24.573-107.120-239.807 
ATOM   3870  N1   DG A 188      22.420-107.859-239.798 
ATOM   3871  C2   DG A 188      21.063-107.701-239.997 
ATOM   3872  N2   DG A 188      20.302-108.766-239.731 
ATOM   3873  N3   DG A 188      20.514-106.567-240.429 
ATOM   3874  C4   DG A 188      21.440-105.598-240.646 
ATOM   3875  P    DA A 189      16.217-101.675-240.553 
ATOM   3876  OP1  DA A 189      15.236-101.195-241.552 
ATOM   3877  OP2  DA A 189      16.941-100.629-239.799 
ATOM   3878  O5'  DA A 189      15.498-102.674-239.530 
ATOM   3879  C5'  DA A 189      15.393-104.068-239.875 
ATOM   3880  C4'  DA A 189      15.731-104.927-238.672 
ATOM   3881  O4'  DA A 189      17.156-105.212-238.577 
ATOM   3882  C3'  DA A 189      15.384-104.328-237.309 
ATOM   3883  O3'  DA A 189      14.939-105.370-236.449 
ATOM   3884  C2'  DA A 189      16.710-103.790-236.773 
ATOM   3885  C1'  DA A 189      17.577-104.951-237.247 
ATOM   3886  N9   DA A 189      19.033-104.640-237.275 
ATOM   3887  C8   DA A 189      19.641-103.453-237.568 
ATOM   3888  N7   DA A 189      20.936-103.496-237.507 
ATOM   3889  C5   DA A 189      21.209-104.809-237.147 
ATOM   3890  C6   DA A 189      22.412-105.498-236.917 
ATOM   3891  N6   DA A 189      23.621-104.930-237.023 
ATOM   3892  N1   DA A 189      22.325-106.797-236.573 
ATOM   3893  C2   DA A 189      21.121-107.356-236.471 
ATOM   3894  N3   DA A 189      19.936-106.816-236.659 
ATOM   3895  C4   DA A 189      20.050-105.517-237.002 
ATOM   3896  P    DG A 190      13.718-105.087-235.453 
ATOM   3897  OP1  DG A 190      12.438-105.276-236.170 
ATOM   3898  OP2  DG A 190      13.908-103.774-234.798 
ATOM   3899  O5'  DG A 190      13.911-106.256-234.377 
ATOM   3900  C5'  DG A 190      14.503-107.500-234.796 
ATOM   3901  C4'  DG A 190      15.515-107.964-233.767 
ATOM   3902  O4'  DG A 190      16.844-107.422-234.011 
ATOM   3903  C3'  DG A 190      15.218-107.575-232.319 
ATOM   3904  O3'  DG A 190      15.618-108.640-231.465 
ATOM   3905  C2'  DG A 190      16.120-106.371-232.049 
ATOM   3906  C1'  DG A 190      17.345-106.898-232.791 
ATOM   3907  N9   DG A 190      18.348-105.845-233.116 
ATOM   3908  C8   DG A 190      18.147-104.523-233.448 
ATOM   3909  N7   DG A 190      19.252-103.856-233.678 
ATOM   3910  C5   DG A 190      20.256-104.803-233.483 
ATOM   3911  C6   DG A 190      21.666-104.675-233.589 
ATOM   3912  O6   DG A 190      22.328-103.683-233.881 
ATOM   3913  N1   DG A 190      22.312-105.886-233.307 
ATOM   3914  C2   DG A 190      21.680-107.066-232.969 
ATOM   3915  N2   DG A 190      22.476-108.113-232.738 
ATOM   3916  N3   DG A 190      20.357-107.187-232.871 
ATOM   3917  C4   DG A 190      19.715-106.020-233.140 
ATOM   3918  P    DT A 191      14.702-109.009-230.205 
ATOM   3919  OP1  DT A 191      13.607-109.907-230.634 
ATOM   3920  OP2  DT A 191      14.292-107.770-229.509 
ATOM   3921  O5'  DT A 191      15.736-109.821-229.291 
ATOM   3922  C5'  DT A 191      16.794-110.564-229.925 
ATOM   3923  C4'  DT A 191      18.099-110.342-229.185 
ATOM   3924  O4'  DT A 191      18.824-109.178-229.674 
ATOM   3925  C3'  DT A 191      17.976-110.094-227.681 
ATOM   3926  O3'  DT A 191      19.070-110.719-227.021 
ATOM   3927  C2'  DT A 191      18.115-108.581-227.525 
ATOM   3928  C1'  DT A 191      19.223-108.397-228.557 
ATOM   3929  N1   DT A 191      19.390-106.989-229.014 
ATOM   3930  C2   DT A 191      20.666-106.573-229.307 
ATOM   3931  O2   DT A 191      21.639-107.300-229.210 
ATOM   3932  N3   DT A 191      20.782-105.262-229.726 
ATOM   3933  C4   DT A 191      19.752-104.356-229.872 
ATOM   3934  O4   DT A 191      19.979-103.206-230.255 
ATOM   3935  C5   DT A 191      18.450-104.884-229.540 
ATOM   3936  C7   DT A 191      17.273-103.963-229.671 
ATOM   3937  C6   DT A 191      18.308-106.155-229.130 
ATOM   3938  P    DG A 192      18.816-111.455-225.622 
ATOM   3939  OP1  DG A 192      18.319-112.827-225.867 
ATOM   3940  OP2  DG A 192      17.970-110.601-224.760 
ATOM   3941  O5'  DG A 192      20.299-111.518-225.025 
ATOM   3942  C5'  DG A 192      21.414-111.599-225.932 
ATOM   3943  C4'  DG A 192      22.517-110.661-225.483 
ATOM   3944  O4'  DG A 192      22.362-109.320-226.029 
ATOM   3945  C3'  DG A 192      22.625-110.434-223.975 
ATOM   3946  O3'  DG A 192      23.999-110.323-223.623 
ATOM   3947  C2'  DG A 192      21.951-109.084-223.737 
ATOM   3948  C1'  DG A 192      22.514-108.386-224.971 
ATOM   3949  N9   DG A 192      21.782-107.143-225.343 
ATOM   3950  C8   DG A 192      20.439-106.855-225.229 
ATOM   3951  N7   DG A 192      20.112-105.658-225.651 
ATOM   3952  C5   DG A 192      21.323-105.114-226.074 
ATOM   3953  C6   DG A 192      21.608-103.840-226.631 
ATOM   3954  O6   DG A 192      20.836-102.915-226.869 
ATOM   3955  N1   DG A 192      22.973-103.699-226.919 
ATOM   3956  C2   DG A 192      23.936-104.665-226.698 
ATOM   3957  N2   DG A 192      25.184-104.337-227.042 
ATOM   3958  N3   DG A 192      23.668-105.860-226.176 
ATOM   3959  C4   DG A 192      22.349-106.011-225.891 
ATOM   3960  P    DA A 193      24.509-110.996-222.264 
ATOM   3961  OP1  DA A 193      24.794-112.430-222.497 
ATOM   3962  OP2  DA A 193      23.556-110.694-221.172 
ATOM   3963  O5'  DA A 193      25.878-110.208-222.015 
ATOM   3964  C5'  DA A 193      26.619-109.720-223.150 
ATOM   3965  C4'  DA A 193      27.105-108.309-222.884 
ATOM   3966  O4'  DA A 193      26.129-107.303-223.277 
ATOM   3967  C3'  DA A 193      27.411-107.974-221.424 
ATOM   3968  O3'  DA A 193      28.541-107.113-221.377 
ATOM   3969  C2'  DA A 193      26.187-107.197-220.940 
ATOM   3970  C1'  DA A 193      25.985-106.378-222.210 
ATOM   3971  N9   DA A 193      24.634-105.758-222.315 
ATOM   3972  C8   DA A 193      23.437-106.253-221.883 
ATOM   3973  N7   DA A 193      22.430-105.472-222.119 
ATOM   3974  C5   DA A 193      22.997-104.377-222.755 
ATOM   3975  C6   DA A 193      22.449-103.189-223.267 
ATOM   3976  N6   DA A 193      21.142-102.894-223.214 
ATOM   3977  N1   DA A 193      23.296-102.311-223.836 
ATOM   3978  C2   DA A 193      24.593-102.610-223.886 
ATOM   3979  N3   DA A 193      25.217-103.680-223.445 
ATOM   3980  C4   DA A 193      24.347-104.543-222.879 
ATOM   3981  P    DT A 194      29.628-107.320-220.220 
ATOM   3982  OP1  DT A 194      30.583-108.377-220.620 
ATOM   3983  OP2  DT A 194      28.941-107.524-218.925 
ATOM   3984  O5'  DT A 194      30.365-105.900-220.219 
ATOM   3985  C5'  DT A 194      30.443-105.154-221.448 
ATOM   3986  C4'  DT A 194      30.130-103.694-221.188 
ATOM   3987  O4'  DT A 194      28.705-103.406-221.278 
ATOM   3988  C3'  DT A 194      30.528-103.163-219.811 
ATOM   3989  O3'  DT A 194      30.986-101.823-219.948 
ATOM   3990  C2'  DT A 194      29.225-103.152-219.010 
ATOM   3991  C1'  DT A 194      28.329-102.649-220.138 
ATOM   3992  N1   DT A 194      26.877-102.872-219.893 
ATOM   3993  C2   DT A 194      26.009-101.919-220.369 
ATOM   3994  O2   DT A 194      26.379-100.925-220.969 
ATOM   3995  N3   DT A 194      24.671-102.159-220.123 
ATOM   3996  C4   DT A 194      24.143-103.247-219.457 
ATOM   3997  O4   DT A 194      22.925-103.353-219.297 
ATOM   3998  C5   DT A 194      25.132-104.191-218.995 
ATOM   3999  C7   DT A 194      24.643-105.404-218.260 
ATOM   4000  C6   DT A 194      26.440-103.982-219.221 
ATOM   4001  P    DG A 195      32.239-101.339-219.079 
ATOM   4002  OP1  DG A 195      33.495-101.727-219.761 
ATOM   4003  OP2  DG A 195      32.087-101.809-217.685 
ATOM   4004  O5'  DG A 195      32.066 -99.750-219.132 
ATOM   4005  C5'  DG A 195      31.445 -99.154-220.287 
ATOM   4006  C4'  DG A 195      30.460 -98.087-219.853 
ATOM   4007  O4'  DG A 195      29.131 -98.628-219.603 
ATOM   4008  C3'  DG A 195      30.806 -97.348-218.560 
ATOM   4009  O3'  DG A 195      30.419 -95.985-218.692 
ATOM   4010  C2'  DG A 195      29.928 -98.001-217.494 
ATOM   4011  C1'  DG A 195      28.674 -98.133-218.353 
ATOM   4012  N9   DG A 195      27.676 -99.096-217.812 
ATOM   4013  C8   DG A 195      27.884-100.272-217.123 
ATOM   4014  N7   DG A 195      26.781-100.893-216.782 
ATOM   4015  C5   DG A 195      25.770-100.072-217.280 
ATOM   4016  C6   DG A 195      24.361-100.219-217.221 
ATOM   4017  O6   DG A 195      23.701-101.120-216.709 
ATOM   4018  N1   DG A 195      23.707 -99.152-217.854 
ATOM   4019  C2   DG A 195      24.334 -98.084-218.464 
ATOM   4020  N2   DG A 195      23.532 -97.168-219.012 
ATOM   4021  N3   DG A 195      25.658 -97.947-218.519 
ATOM   4022  C4   DG A 195      26.306 -98.972-217.910 
ATOM   4023  P    DA A 196      31.368 -94.847-218.086 
ATOM   4024  OP1  DA A 196      32.439 -94.527-219.056 
ATOM   4025  OP2  DA A 196      31.816 -95.243-216.733 
ATOM   4026  O5'  DA A 196      30.353 -93.614-217.977 
ATOM   4027  C5'  DA A 196      29.267 -93.520-218.917 
ATOM   4028  C4'  DA A 196      27.989 -93.139-218.195 
ATOM   4029  O4'  DA A 196      27.263 -94.301-217.700 
ATOM   4030  C3'  DA A 196      28.161 -92.258-216.958 
ATOM   4031  O3'  DA A 196      27.080 -91.336-216.895 
ATOM   4032  C2'  DA A 196      28.048 -93.222-215.777 
ATOM   4033  C1'  DA A 196      26.910 -94.065-216.346 
ATOM   4034  N9   DA A 196      26.747 -95.384-215.673 
ATOM   4035  C8   DA A 196      27.713 -96.194-215.151 
ATOM   4036  N7   DA A 196      27.254 -97.287-214.625 
ATOM   4037  C5   DA A 196      25.882 -97.197-214.813 
ATOM   4038  C6   DA A 196      24.820 -98.053-214.473 
ATOM   4039  N6   DA A 196      24.987 -99.225-213.844 
ATOM   4040  N1   DA A 196      23.577 -97.659-214.806 
ATOM   4041  C2   DA A 196      23.417 -96.494-215.432 
ATOM   4042  N3   DA A 196      24.326 -95.617-215.797 
ATOM   4043  C4   DA A 196      25.561 -96.034-215.453 
ATOM   4044  P    DA A 197      27.368 -89.833-216.428 
ATOM   4045  OP1  DA A 197      27.841 -89.037-217.583 
ATOM   4046  OP2  DA A 197      28.251 -89.843-215.241 
ATOM   4047  O5'  DA A 197      25.904 -89.348-216.003 
ATOM   4048  C5'  DA A 197      24.760 -89.915-216.669 
ATOM   4049  C4'  DA A 197      23.684 -90.250-215.656 
ATOM   4050  O4'  DA A 197      23.839 -91.589-215.104 
ATOM   4051  C3'  DA A 197      23.626 -89.348-214.423 
ATOM   4052  O3'  DA A 197      22.265 -89.163-214.052 
ATOM   4053  C2'  DA A 197      24.323 -90.150-213.324 
ATOM   4054  C1'  DA A 197      23.731 -91.506-213.691 
ATOM   4055  N9   DA A 197      24.467 -92.660-213.103 
ATOM   4056  C8   DA A 197      25.807 -92.782-212.871 
ATOM   4057  N7   DA A 197      26.147 -93.917-212.342 
ATOM   4058  C5   DA A 197      24.944 -94.600-212.215 
ATOM   4059  C6   DA A 197      24.628 -95.874-211.717 
ATOM   4060  N6   DA A 197      25.541 -96.727-211.232 
ATOM   4061  N1   DA A 197      23.333 -96.241-211.735 
ATOM   4062  C2   DA A 197      22.430 -95.389-212.218 
ATOM   4063  N3   DA A 197      22.607 -94.181-212.707 
ATOM   4064  C4   DA A 197      23.911 -93.838-212.677 
ATOM   4065  P    DC A 198      21.789 -87.720-213.546 
ATOM   4066  OP1  DC A 198      21.477 -86.863-214.712 
ATOM   4067  OP2  DC A 198      22.778 -87.179-212.588 
ATOM   4068  O5'  DC A 198      20.437 -88.088-212.772 
ATOM   4069  C5'  DC A 198      19.667 -89.224-213.211 
ATOM   4070  C4'  DC A 198      19.208 -90.033-212.014 
ATOM   4071  O4'  DC A 198      20.185 -91.037-211.615 
ATOM   4072  C3'  DC A 198      18.952 -89.239-210.733 
ATOM   4073  O3'  DC A 198      17.835 -89.804-210.058 
ATOM   4074  C2'  DC A 198      20.201 -89.466-209.881 
ATOM   4075  C1'  DC A 198      20.374 -90.945-210.211 
ATOM   4076  N1   DC A 198      21.728 -91.475-209.891 
ATOM   4077  C2   DC A 198      21.822 -92.793-209.448 
ATOM   4078  O2   DC A 198      20.786 -93.461-209.342 
ATOM   4079  N3   DC A 198      23.047 -93.295-209.150 
ATOM   4080  C4   DC A 198      24.145 -92.539-209.279 
ATOM   4081  N4   DC A 198      25.317 -93.075-208.976 
ATOM   4082  C5   DC A 198      24.070 -91.181-209.732 
ATOM   4083  C6   DC A 198      22.836 -90.698-210.025 
ATOM   4084  P    DA A 199      16.782 -88.827-209.349 
ATOM   4085  OP1  DA A 199      15.801 -88.347-210.348 
ATOM   4086  OP2  DA A 199      17.507 -87.781-208.595 
ATOM   4087  O5'  DA A 199      16.064 -89.826-208.327 
ATOM   4088  C5'  DA A 199      15.958 -91.220-208.671 
ATOM   4089  C4'  DA A 199      16.297 -92.079-207.468 
ATOM   4090  O4'  DA A 199      17.721 -92.364-207.374 
ATOM   4091  C3'  DA A 199      15.949 -91.480-206.106 
ATOM   4092  O3'  DA A 199      15.504 -92.522-205.246 
ATOM   4093  C2'  DA A 199      17.275 -90.941-205.569 
ATOM   4094  C1'  DA A 199      18.143 -92.103-206.043 
ATOM   4095  N9   DA A 199      19.598 -91.792-206.072 
ATOM   4096  C8   DA A 199      20.207 -90.605-206.365 
ATOM   4097  N7   DA A 199      21.501 -90.648-206.303 
ATOM   4098  C5   DA A 199      21.774 -91.961-205.943 
ATOM   4099  C6   DA A 199      22.977 -92.650-205.713 
ATOM   4100  N6   DA A 199      24.186 -92.082-205.819 
ATOM   4101  N1   DA A 199      22.891 -93.949-205.370 
ATOM   4102  C2   DA A 199      21.686 -94.508-205.267 
ATOM   4103  N3   DA A 199      20.502 -93.968-205.456 
ATOM   4104  C4   DA A 199      20.615 -92.669-205.798 
ATOM   4105  P    DA A 200      14.284 -92.239-204.249 
ATOM   4106  OP1  DA A 200      13.004 -92.428-204.967 
ATOM   4107  OP2  DA A 200      14.473 -90.925-203.595 
ATOM   4108  O5'  DA A 200      14.477 -93.408-203.173 
ATOM   4109  C5'  DA A 200      15.068 -94.652-203.592 
ATOM   4110  C4'  DA A 200      16.080 -95.116-202.563 
ATOM   4111  O4'  DA A 200      17.409 -94.574-202.808 
ATOM   4112  C3'  DA A 200      15.783 -94.727-201.115 
ATOM   4113  O3'  DA A 200      16.184 -95.792-200.261 
ATOM   4114  C2'  DA A 200      16.685 -93.523-200.846 
ATOM   4115  C1'  DA A 200      17.910 -94.050-201.587 
ATOM   4116  N9   DA A 200      18.913 -92.997-201.912 
ATOM   4117  C8   DA A 200      18.694 -91.690-202.240 
ATOM   4118  N7   DA A 200      19.780 -91.018-202.469 
ATOM   4119  C5   DA A 200      20.794 -91.946-202.281 
ATOM   4120  C6   DA A 200      22.192 -91.855-202.376 
ATOM   4121  N6   DA A 200      22.840 -90.727-202.702 
ATOM   4122  N1   DA A 200      22.905 -92.968-202.123 
ATOM   4123  C2   DA A 200      22.257 -94.086-201.800 
ATOM   4124  N3   DA A 200      20.964 -94.291-201.681 
ATOM   4125  C4   DA A 200      20.273 -93.161-201.939 
ATOM   4126  P    DC A 201      15.268 -96.161-199.001 
ATOM   4127  OP1  DC A 201      14.172 -97.059-199.431 
ATOM   4128  OP2  DC A 201      14.857 -94.922-198.306 
ATOM   4129  O5'  DC A 201      16.301 -96.973-198.088 
ATOM   4130  C5'  DC A 201      17.360 -97.716-198.721 
ATOM   4131  C4'  DC A 201      18.664 -97.494-197.981 
ATOM   4132  O4'  DC A 201      19.389 -96.330-198.470 
ATOM   4133  C3'  DC A 201      18.541 -97.246-196.478 
ATOM   4134  O3'  DC A 201      19.636 -97.871-195.817 
ATOM   4135  C2'  DC A 201      18.680 -95.733-196.321 
ATOM   4136  C1'  DC A 201      19.788 -95.549-197.354 
ATOM   4137  N1   DC A 201      19.955 -94.141-197.810 
ATOM   4138  C2   DC A 201      21.242 -93.704-198.112 
ATOM   4139  O2   DC A 201      22.184 -94.495-197.990 
ATOM   4140  N3   DC A 201      21.416 -92.424-198.528 
ATOM   4141  C4   DC A 201      20.368 -91.597-198.648 
ATOM   4142  N4   DC A 201      20.590 -90.358-199.058 
ATOM   4143  C5   DC A 201      19.037 -92.026-198.342 
ATOM   4144  C6   DC A 201      18.884 -93.309-197.926 
ATOM   4145  P    DT A 202      19.382 -98.606-194.419 
ATOM   4146  OP1  DT A 202      18.884 -99.979-194.663 
ATOM   4147  OP2  DT A 202      18.535 -97.753-193.556 
ATOM   4148  O5'  DT A 202      20.864 -98.670-193.821 
ATOM   4149  C5'  DT A 202      21.980 -98.751-194.728 
ATOM   4150  C4'  DT A 202      23.083 -97.813-194.279 
ATOM   4151  O4'  DT A 202      22.928 -96.472-194.825 
ATOM   4152  C3'  DT A 202      23.190 -97.586-192.771 
ATOM   4153  O3'  DT A 202      24.564 -97.475-192.419 
ATOM   4154  C2'  DT A 202      22.516 -96.236-192.533 
ATOM   4155  C1'  DT A 202      23.080 -95.538-193.768 
ATOM   4156  N1   DT A 202      22.348 -94.295-194.140 
ATOM   4157  C2   DT A 202      23.089 -93.269-194.675 
ATOM   4158  O2   DT A 202      24.293 -93.342-194.850 
ATOM   4159  N3   DT A 202      22.376 -92.133-195.007 
ATOM   4160  C4   DT A 202      21.018 -91.944-194.851 
ATOM   4161  O4   DT A 202      20.491 -90.880-195.185 
ATOM   4162  C5   DT A 202      20.327 -93.076-194.281 
ATOM   4163  C7   DT A 202      18.845 -92.953-194.078 
ATOM   4164  C6   DT A 202      20.994 -94.192-193.950 
ATOM   4165  P    DT A 203      25.074 -98.148-191.060 
ATOM   4166  OP1  DT A 203      25.360 -99.582-191.294 
ATOM   4167  OP2  DT A 203      24.122 -97.846-189.969 
ATOM   4168  O5'  DT A 203      26.444 -97.360-190.811 
ATOM   4169  C5'  DT A 203      27.185 -96.872-191.946 
ATOM   4170  C4'  DT A 203      27.670 -95.461-191.680 
ATOM   4171  O4'  DT A 203      26.694 -94.455-192.073 
ATOM   4172  C3'  DT A 203      27.976 -95.126-190.221 
ATOM   4173  O3'  DT A 203      29.107 -94.265-190.173 
ATOM   4174  C2'  DT A 203      26.753 -94.349-189.737 
ATOM   4175  C1'  DT A 203      26.550 -93.530-191.007 
ATOM   4176  N1   DT A 203      25.199 -92.910-191.111 
ATOM   4177  C2   DT A 203      25.121 -91.679-191.716 
ATOM   4178  O2   DT A 203      26.095 -91.094-192.159 
ATOM   4179  N3   DT A 203      23.854 -91.135-191.794 
ATOM   4180  C4   DT A 203      22.687 -91.707-191.328 
ATOM   4181  O4   DT A 203      21.609 -91.124-191.455 
ATOM   4182  C5   DT A 203      22.872 -92.999-190.709 
ATOM   4183  C7   DT A 203      21.652 -93.691-190.175 
ATOM   4184  C6   DT A 203      24.093 -93.550-190.620 
ATOM   4185  P    DC A 204      30.193 -94.472-189.016 
ATOM   4186  OP1  DC A 204      31.149 -95.529-189.417 
ATOM   4187  OP2  DC A 204      29.506 -94.676-187.721 
ATOM   4188  O5'  DC A 204      30.930 -93.052-189.016 
ATOM   4189  C5'  DC A 204      31.008 -92.306-190.245 
ATOM   4190  C4'  DC A 204      30.696 -90.846-189.985 
ATOM   4191  O4'  DC A 204      29.271 -90.558-190.074 
ATOM   4192  C3'  DC A 204      31.093 -90.315-188.608 
ATOM   4193  O3'  DC A 204      31.551 -88.975-188.745 
ATOM   4194  C2'  DC A 204      29.791 -90.304-187.807 
ATOM   4195  C1'  DC A 204      28.895 -89.801-188.934 
ATOM   4196  N1   DC A 204      27.442 -90.024-188.690 
ATOM   4197  C2   DC A 204      26.549 -89.067-189.166 
ATOM   4198  O2   DC A 204      26.995 -88.083-189.766 
ATOM   4199  N3   DC A 204      25.222 -89.252-188.952 
ATOM   4200  C4   DC A 204      24.779 -90.332-188.297 
ATOM   4201  N4   DC A 204      23.474 -90.467-188.114 
ATOM   4202  C5   DC A 204      25.681 -91.328-187.798 
ATOM   4203  C6   DC A 204      27.004 -91.125-188.022 
ATOM   4204  P    DA A 205      32.805 -88.491-187.875 
ATOM   4205  OP1  DA A 205      34.061 -88.879-188.557 
ATOM   4206  OP2  DA A 205      32.652 -88.961-186.481 
ATOM   4207  O5'  DA A 205      32.632 -86.902-187.929 
ATOM   4208  C5'  DA A 205      32.010 -86.306-189.083 
ATOM   4209  C4'  DA A 205      31.025 -85.239-188.649 
ATOM   4210  O4'  DA A 205      29.696 -85.780-188.399 
ATOM   4211  C3'  DA A 205      31.371 -84.500-187.357 
ATOM   4212  O3'  DA A 205      30.984 -83.137-187.488 
ATOM   4213  C2'  DA A 205      30.493 -85.153-186.290 
ATOM   4214  C1'  DA A 205      29.239 -85.285-187.149 
ATOM   4215  N9   DA A 205      28.241 -86.248-186.608 
ATOM   4216  C8   DA A 205      28.466 -87.411-185.927 
ATOM   4217  N7   DA A 205      27.382 -88.035-185.583 
ATOM   4218  C5   DA A 205      26.363 -87.230-186.072 
ATOM   4219  C6   DA A 205      24.963 -87.345-186.031 
ATOM   4220  N6   DA A 205      24.321 -88.367-185.448 
ATOM   4221  N1   DA A 205      24.246 -86.367-186.614 
ATOM   4222  C2   DA A 205      24.889 -85.355-187.191 
ATOM   4223  N3   DA A 205      26.183 -85.141-187.291 
ATOM   4224  C4   DA A 205      26.878 -86.134-186.700 
ATOM   4225  P    DT A 206      31.934 -81.999-186.882 
ATOM   4226  OP1  DT A 206      33.005 -81.679-187.853 
ATOM   4227  OP2  DT A 206      32.381 -82.395-185.529 
ATOM   4228  O5'  DT A 206      30.918 -80.766-186.773 
ATOM   4229  C5'  DT A 206      29.832 -80.672-187.713 
ATOM   4230  C4'  DT A 206      28.554 -80.291-186.991 
ATOM   4231  O4'  DT A 206      27.829 -81.453-186.496 
ATOM   4232  C3'  DT A 206      28.726 -79.410-185.754 
ATOM   4233  O3'  DT A 206      27.645 -78.488-185.691 
ATOM   4234  C2'  DT A 206      28.613 -80.374-184.573 
ATOM   4235  C1'  DT A 206      27.475 -81.217-185.142 
ATOM   4236  N1   DT A 206      27.312 -82.536-184.470 
ATOM   4237  C2   DT A 206      26.033 -83.021-184.346 
ATOM   4238  O2   DT A 206      25.054 -82.423-184.759 
ATOM   4239  N3   DT A 206      25.921 -84.245-183.717 
ATOM   4240  C4   DT A 206      26.957 -85.006-183.214 
ATOM   4241  O4   DT A 206      26.734 -86.089-182.670 
ATOM   4242  C5   DT A 206      28.262 -84.413-183.391 
ATOM   4243  C7   DT A 206      29.446 -85.175-182.871 
ATOM   4244  C6   DT A 206      28.400 -83.223-183.999 
ATOM   4245  P    DC A 207      27.933 -76.985-185.224 
ATOM   4246  OP1  DC A 207      28.406 -76.189-186.379 
ATOM   4247  OP2  DC A 207      28.817 -76.995-184.038 
ATOM   4248  O5'  DC A 207      26.469 -76.500-184.799 
ATOM   4249  C5'  DC A 207      25.325 -77.067-185.465 
ATOM   4250  C4'  DC A 207      24.249 -77.402-184.452 
ATOM   4251  O4'  DC A 207      24.404 -78.741-183.901 
ATOM   4252  C3'  DC A 207      24.191 -76.500-183.220 
ATOM   4253  O3'  DC A 207      22.831 -76.315-182.849 
ATOM   4254  C2'  DC A 207      24.889 -77.302-182.120 
ATOM   4255  C1'  DC A 207      24.296 -78.658-182.488 
ATOM   4256  N1   DC A 207      25.032 -79.812-181.899 
ATOM   4257  C2   DC A 207      24.293 -80.931-181.524 
ATOM   4258  O2   DC A 207      23.068 -80.920-181.693 
ATOM   4259  N3   DC A 207      24.945 -81.992-180.985 
ATOM   4260  C4   DC A 207      26.273 -81.964-180.818 
ATOM   4261  N4   DC A 207      26.863 -83.025-180.288 
ATOM   4262  C5   DC A 207      27.052 -80.824-181.197 
ATOM   4263  C6   DC A 207      26.382 -79.773-181.733 
ATOM   4264  P    DA A 208      22.354 -74.872-182.342 
ATOM   4265  OP1  DA A 208      22.042 -74.015-183.508 
ATOM   4266  OP2  DA A 208      23.343 -74.331-181.385 
ATOM   4267  O5'  DA A 208      21.003 -75.240-181.568 
ATOM   4268  C5'  DA A 208      20.233 -76.376-182.007 
ATOM   4269  C4'  DA A 208      19.774 -77.185-180.810 
ATOM   4270  O4'  DA A 208      20.751 -78.189-180.411 
ATOM   4271  C3'  DA A 208      19.518 -76.391-179.530 
ATOM   4272  O3'  DA A 208      18.400 -76.956-178.854 
ATOM   4273  C2'  DA A 208      20.766 -76.618-178.677 
ATOM   4274  C1'  DA A 208      20.939 -78.097-179.007 
ATOM   4275  N9   DA A 208      22.294 -78.627-178.687 
ATOM   4276  C8   DA A 208      23.497 -77.987-178.766 
ATOM   4277  N7   DA A 208      24.507 -78.721-178.415 
ATOM   4278  C5   DA A 208      23.933 -79.939-178.078 
ATOM   4279  C6   DA A 208      24.481 -81.149-177.622 
ATOM   4280  N6   DA A 208      25.792 -81.338-177.418 
ATOM   4281  N1   DA A 208      23.628 -82.163-177.382 
ATOM   4282  C2   DA A 208      22.326 -81.969-177.588 
ATOM   4283  N3   DA A 208      21.703 -80.891-178.008 
ATOM   4284  C4   DA A 208      22.579 -79.892-178.241 
ATOM   4285  P    DA A 209      17.347 -75.979-178.146 
ATOM   4286  OP1  DA A 209      16.367 -75.499-179.144 
ATOM   4287  OP2  DA A 209      18.072 -74.933-177.391 
ATOM   4288  O5'  DA A 209      16.629 -76.978-177.123 
ATOM   4289  C5'  DA A 209      16.524 -78.372-177.468 
ATOM   4290  C4'  DA A 209      16.862 -79.231-176.265 
ATOM   4291  O4'  DA A 209      18.287 -79.516-176.170 
ATOM   4292  C3'  DA A 209      16.514 -78.632-174.902 
ATOM   4293  O3'  DA A 209      16.069 -79.674-174.042 
ATOM   4294  C2'  DA A 209      17.840 -78.093-174.366 
ATOM   4295  C1'  DA A 209      18.708 -79.255-174.840 
ATOM   4296  N9   DA A 209      20.164 -78.944-174.868 
ATOM   4297  C8   DA A 209      20.772 -77.757-175.161 
ATOM   4298  N7   DA A 209      22.067 -77.800-175.099 
ATOM   4299  C5   DA A 209      22.340 -79.113-174.739 
ATOM   4300  C6   DA A 209      23.543 -79.802-174.510 
ATOM   4301  N6   DA A 209      24.752 -79.234-174.615 
ATOM   4302  N1   DA A 209      23.456 -81.101-174.166 
ATOM   4303  C2   DA A 209      22.252 -81.660-174.063 
ATOM   4304  N3   DA A 209      21.067 -81.120-174.252 
ATOM   4305  C4   DA A 209      21.181 -79.821-174.595 
ATOM   4306  P    DG A 210      14.849 -79.391-173.045 
ATOM   4307  OP1  DG A 210      13.569 -79.580-173.763 
ATOM   4308  OP2  DG A 210      15.038 -78.077-172.391 
ATOM   4309  O5'  DG A 210      15.042 -80.560-171.969 
ATOM   4310  C5'  DG A 210      15.634 -81.804-172.388 
ATOM   4311  C4'  DG A 210      16.645 -82.268-171.360 
ATOM   4312  O4'  DG A 210      17.975 -81.726-171.604 
ATOM   4313  C3'  DG A 210      16.349 -81.879-169.912 
ATOM   4314  O3'  DG A 210      16.749 -82.944-169.058 
ATOM   4315  C2'  DG A 210      17.251 -80.675-169.642 
ATOM   4316  C1'  DG A 210      18.476 -81.202-170.384 
ATOM   4317  N9   DG A 210      19.478 -80.149-170.709 
ATOM   4318  C8   DG A 210      19.277 -78.827-171.041 
ATOM   4319  N7   DG A 210      20.383 -78.160-171.270 
ATOM   4320  C5   DG A 210      21.387 -79.107-171.076 
ATOM   4321  C6   DG A 210      22.796 -78.979-171.181 
ATOM   4322  O6   DG A 210      23.459 -77.987-171.473 
ATOM   4323  N1   DG A 210      23.443 -80.190-170.900 
ATOM   4324  C2   DG A 210      22.810 -81.370-170.562 
ATOM   4325  N2   DG A 210      23.607 -82.417-170.331 
ATOM   4326  N3   DG A 210      21.488 -81.490-170.463 
ATOM   4327  C4   DG A 210      20.846 -80.324-170.733 
ATOM   4328  P    DA A 211      15.833 -83.313-167.798 
ATOM   4329  OP1  DA A 211      14.737 -84.211-168.227 
ATOM   4330  OP2  DA A 211      15.423 -82.074-167.102 
ATOM   4331  O5'  DA A 211      16.867 -84.125-166.884 
ATOM   4332  C5'  DA A 211      17.925 -84.868-167.518 
ATOM   4333  C4'  DA A 211      19.229 -84.646-166.777 
ATOM   4334  O4'  DA A 211      19.955 -83.482-167.266 
ATOM   4335  C3'  DA A 211      19.107 -84.398-165.274 
ATOM   4336  O3'  DA A 211      20.201 -85.023-164.614 
ATOM   4337  C2'  DA A 211      19.246 -82.885-165.118 
ATOM   4338  C1'  DA A 211      20.354 -82.701-166.150 
ATOM   4339  N9   DA A 211      20.521 -81.293-166.606 
ATOM   4340  C8   DA A 211      19.560 -80.337-166.776 
ATOM   4341  N7   DA A 211      20.022 -79.197-167.187 
ATOM   4342  C5   DA A 211      21.389 -79.410-167.299 
ATOM   4343  C6   DA A 211      22.448 -78.577-167.693 
ATOM   4344  N6   DA A 211      22.286 -77.300-168.066 
ATOM   4345  N1   DA A 211      23.686 -79.106-167.691 
ATOM   4346  C2   DA A 211      23.842 -80.376-167.320 
ATOM   4347  N3   DA A 211      22.933 -81.245-166.934 
ATOM   4348  C4   DA A 211      21.704 -80.691-166.945 
ATOM   4349  P    DA A 212      19.947 -85.758-163.215 
ATOM   4350  OP1  DA A 212      19.450 -87.131-163.460 
ATOM   4351  OP2  DA A 212      19.101 -84.905-162.353 
ATOM   4352  O5'  DA A 212      21.429 -85.822-162.617 
ATOM   4353  C5'  DA A 212      22.545 -85.903-163.525 
ATOM   4354  C4'  DA A 212      23.648 -84.965-163.075 
ATOM   4355  O4'  DA A 212      23.493 -83.624-163.622 
ATOM   4356  C3'  DA A 212      23.756 -84.738-161.568 
ATOM   4357  O3'  DA A 212      25.130 -84.627-161.216 
ATOM   4358  C2'  DA A 212      23.082 -83.388-161.330 
ATOM   4359  C1'  DA A 212      23.645 -82.690-162.564 
ATOM   4360  N9   DA A 212      22.913 -81.447-162.936 
ATOM   4361  C8   DA A 212      21.580 -81.179-162.815 
ATOM   4362  N7   DA A 212      21.241 -79.997-163.229 
ATOM   4363  C5   DA A 212      22.438 -79.438-163.656 
ATOM   4364  C6   DA A 212      22.755 -78.187-164.209 
ATOM   4365  N6   DA A 212      21.846 -77.227-164.438 
ATOM   4366  N1   DA A 212      24.044 -77.954-164.521 
ATOM   4367  C2   DA A 212      24.942 -78.912-164.292 
ATOM   4368  N3   DA A 212      24.765 -80.111-163.783 
ATOM   4369  C4   DA A 212      23.468 -80.317-163.480 
ATOM   4370  P    DA A 213      25.640 -85.300-159.856 
ATOM   4371  OP1  DA A 213      25.925 -86.734-160.090 
ATOM   4372  OP2  DA A 213      24.687 -84.998-158.765 
ATOM   4373  O5'  DA A 213      27.009 -84.512-159.607 
ATOM   4374  C5'  DA A 213      27.750 -84.024-160.742 
ATOM   4375  C4'  DA A 213      28.236 -82.613-160.477 
ATOM   4376  O4'  DA A 213      27.259 -81.607-160.870 
ATOM   4377  C3'  DA A 213      28.542 -82.278-159.017 
ATOM   4378  O3'  DA A 213      29.672 -81.417-158.969 
ATOM   4379  C2'  DA A 213      27.318 -81.501-158.533 
ATOM   4380  C1'  DA A 213      27.115 -80.682-159.803 
ATOM   4381  N9   DA A 213      25.765 -80.062-159.907 
ATOM   4382  C8   DA A 213      24.568 -80.557-159.475 
ATOM   4383  N7   DA A 213      23.561 -79.776-159.711 
ATOM   4384  C5   DA A 213      24.128 -78.681-160.348 
ATOM   4385  C6   DA A 213      23.580 -77.493-160.859 
ATOM   4386  N6   DA A 213      22.273 -77.198-160.807 
ATOM   4387  N1   DA A 213      24.427 -76.615-161.429 
ATOM   4388  C2   DA A 213      25.724 -76.913-161.479 
ATOM   4389  N3   DA A 213      26.347 -77.984-161.037 
ATOM   4390  C4   DA A 213      25.478 -78.847-160.472 
ATOM   4391  P    DT A 214      30.759 -81.624-157.812 
ATOM   4392  OP1  DT A 214      31.714 -82.681-158.213 
ATOM   4393  OP2  DT A 214      30.071 -81.828-156.517 
ATOM   4394  O5'  DT A 214      31.495 -80.204-157.812 
ATOM   4395  C5'  DT A 214      31.574 -79.458-159.041 
ATOM   4396  C4'  DT A 214      31.261 -77.998-158.781 
ATOM   4397  O4'  DT A 214      29.836 -77.710-158.871 
ATOM   4398  C3'  DT A 214      31.659 -77.467-157.404 
ATOM   4399  O3'  DT A 214      32.117 -76.127-157.541 
ATOM   4400  C2'  DT A 214      30.356 -77.456-156.603 
ATOM   4401  C1'  DT A 214      29.460 -76.953-157.731 
ATOM   4402  N1   DT A 214      28.007 -77.176-157.486 
ATOM   4403  C2   DT A 214      27.140 -76.223-157.962 
ATOM   4404  O2   DT A 214      27.510 -75.229-158.562 
ATOM   4405  N3   DT A 214      25.801 -76.463-157.715 
ATOM   4406  C4   DT A 214      25.274 -77.551-157.049 
ATOM   4407  O4   DT A 214      24.056 -77.657-156.890 
ATOM   4408  C5   DT A 214      26.263 -78.495-156.588 
ATOM   4409  C7   DT A 214      25.774 -79.708-155.852 
ATOM   4410  C6   DT A 214      27.571 -78.286-156.813 
ATOM   4411  P    DA A 215      33.370 -75.643-156.672 
ATOM   4412  OP1  DA A 215      34.626 -76.031-157.354 
ATOM   4413  OP2  DA A 215      33.218 -76.113-155.277 
ATOM   4414  O5'  DA A 215      33.197 -74.054-156.725 
ATOM   4415  C5'  DA A 215      32.576 -73.458-157.880 
ATOM   4416  C4'  DA A 215      31.591 -72.391-157.445 
ATOM   4417  O4'  DA A 215      30.261 -72.931-157.196 
ATOM   4418  C3'  DA A 215      31.937 -71.652-156.153 
ATOM   4419  O3'  DA A 215      31.549 -70.289-156.284 
ATOM   4420  C2'  DA A 215      31.059 -72.305-155.086 
ATOM   4421  C1'  DA A 215      29.805 -72.437-155.946 
ATOM   4422  N9   DA A 215      28.807 -73.400-155.405 
ATOM   4423  C8   DA A 215      29.032 -74.563-154.723 
ATOM   4424  N7   DA A 215      27.948 -75.187-154.380 
ATOM   4425  C5   DA A 215      26.928 -74.382-154.868 
ATOM   4426  C6   DA A 215      25.529 -74.497-154.828 
ATOM   4427  N6   DA A 215      24.886 -75.519-154.245 
ATOM   4428  N1   DA A 215      24.811 -73.519-155.410 
ATOM   4429  C2   DA A 215      25.454 -72.507-155.988 
ATOM   4430  N3   DA A 215      26.748 -72.293-156.087 
ATOM   4431  C4   DA A 215      27.444 -73.286-155.496 
ATOM   4432  P    DT A 216      32.499 -69.151-155.679 
ATOM   4433  OP1  DT A 216      33.570 -68.831-156.649 
ATOM   4434  OP2  DT A 216      32.946 -69.547-154.325 
ATOM   4435  O5'  DT A 216      31.484 -67.918-155.570 
ATOM   4436  C5'  DT A 216      30.398 -67.824-156.509 
ATOM   4437  C4'  DT A 216      29.119 -67.443-155.787 
ATOM   4438  O4'  DT A 216      28.394 -68.605-155.293 
ATOM   4439  C3'  DT A 216      29.292 -66.562-154.550 
ATOM   4440  O3'  DT A 216      28.210 -65.640-154.488 
ATOM   4441  C2'  DT A 216      29.178 -67.526-153.370 
ATOM   4442  C1'  DT A 216      28.040 -68.369-153.938 
ATOM   4443  N1   DT A 216      27.877 -69.688-153.266 
ATOM   4444  C2   DT A 216      26.598 -70.173-153.142 
ATOM   4445  O2   DT A 216      25.620 -69.575-153.555 
ATOM   4446  N3   DT A 216      26.486 -71.397-152.513 
ATOM   4447  C4   DT A 216      27.523 -72.158-152.010 
ATOM   4448  O4   DT A 216      27.299 -73.241-151.466 
ATOM   4449  C5   DT A 216      28.828 -71.565-152.187 
ATOM   4450  C7   DT A 216      30.012 -72.327-151.667 
ATOM   4451  C6   DT A 216      28.965 -70.375-152.795 
ATOM   4452  P    DC A 217      28.499 -64.137-154.020 
ATOM   4453  OP1  DC A 217      28.972 -63.341-155.176 
ATOM   4454  OP2  DC A 217      29.382 -64.147-152.834 
ATOM   4455  O5'  DC A 217      27.034 -63.652-153.595 
ATOM   4456  C5'  DC A 217      25.891 -64.219-154.262 
ATOM   4457  C4'  DC A 217      24.814 -64.554-153.249 
ATOM   4458  O4'  DC A 217      24.970 -65.893-152.697 
ATOM   4459  C3'  DC A 217      24.756 -63.652-152.016 
ATOM   4460  O3'  DC A 217      23.396 -63.467-151.645 
ATOM   4461  C2'  DC A 217      25.454 -64.453-150.917 
ATOM   4462  C1'  DC A 217      24.862 -65.810-151.284 
ATOM   4463  N1   DC A 217      25.597 -66.964-150.696 
ATOM   4464  C2   DC A 217      24.858 -68.083-150.320 
ATOM   4465  O2   DC A 217      23.633 -68.072-150.489 
ATOM   4466  N3   DC A 217      25.510 -69.144-149.781 
ATOM   4467  C4   DC A 217      26.839 -69.116-149.615 
ATOM   4468  N4   DC A 217      27.429 -70.177-149.085 
ATOM   4469  C5   DC A 217      27.618 -67.976-149.993 
ATOM   4470  C6   DC A 217      26.947 -66.925-150.530 
ATOM   4471  P    DT A 218      22.920 -62.024-151.139 
ATOM   4472  OP1  DT A 218      22.608 -61.167-152.305 
ATOM   4473  OP2  DT A 218      23.908 -61.483-150.181 
ATOM   4474  O5'  DT A 218      21.568 -62.392-150.365 
ATOM   4475  C5'  DT A 218      20.798 -63.528-150.804 
ATOM   4476  C4'  DT A 218      20.339 -64.337-149.607 
ATOM   4477  O4'  DT A 218      21.316 -65.341-149.208 
ATOM   4478  C3'  DT A 218      20.083 -63.543-148.326 
ATOM   4479  O3'  DT A 218      18.966 -64.108-147.650 
ATOM   4480  C2'  DT A 218      21.332 -63.770-147.473 
ATOM   4481  C1'  DT A 218      21.505 -65.249-147.804 
ATOM   4482  N1   DT A 218      22.859 -65.779-147.483 
ATOM   4483  C2   DT A 218      22.934 -67.081-147.048 
ATOM   4484  O2   DT A 218      21.954 -67.795-146.920 
ATOM   4485  N3   DT A 218      24.205 -67.538-146.760 
ATOM   4486  C4   DT A 218      25.378 -66.818-146.869 
ATOM   4487  O4   DT A 218      26.459 -67.336-146.581 
ATOM   4488  C5   DT A 218      25.197 -65.464-147.332 
ATOM   4489  C7   DT A 218      26.424 -64.610-147.479 
ATOM   4490  C6   DT A 218      23.973 -64.993-147.620 
ATOM   4491  P    DC A 219      17.913 -63.131-146.942 
ATOM   4492  OP1  DC A 219      16.932 -62.651-147.941 
ATOM   4493  OP2  DC A 219      18.638 -62.085-146.187 
ATOM   4494  O5'  DC A 219      17.195 -64.130-145.919 
ATOM   4495  C5'  DC A 219      17.089 -65.524-146.264 
ATOM   4496  C4'  DC A 219      17.427 -66.383-145.061 
ATOM   4497  O4'  DC A 219      18.852 -66.668-144.966 
ATOM   4498  C3'  DC A 219      17.080 -65.784-143.698 
ATOM   4499  O3'  DC A 219      16.635 -66.826-142.838 
ATOM   4500  C2'  DC A 219      18.406 -65.245-143.162 
ATOM   4501  C1'  DC A 219      19.273 -66.407-143.636 
ATOM   4502  N1   DC A 219      20.729 -66.096-143.664 
ATOM   4503  C2   DC A 219      21.619 -67.122-143.356 
ATOM   4504  O2   DC A 219      21.168 -68.239-143.075 
ATOM   4505  N3   DC A 219      22.952 -66.858-143.376 
ATOM   4506  C4   DC A 219      23.399 -65.635-143.685 
ATOM   4507  N4   DC A 219      24.707 -65.427-143.690 
ATOM   4508  C5   DC A 219      22.501 -64.566-144.004 
ATOM   4509  C6   DC A 219      21.174 -64.849-143.979 
ATOM   4510  P    DA A 220      15.414 -66.543-141.842 
ATOM   4511  OP1  DA A 220      14.134 -66.732-142.559 
ATOM   4512  OP2  DA A 220      15.604 -65.229-141.187 
ATOM   4513  O5'  DA A 220      15.607 -67.712-140.766 
ATOM   4514  C5'  DA A 220      16.199 -68.956-141.184 
ATOM   4515  C4'  DA A 220      17.211 -69.420-140.156 
ATOM   4516  O4'  DA A 220      18.540 -68.877-140.400 
ATOM   4517  C3'  DA A 220      16.914 -69.031-138.708 
ATOM   4518  O3'  DA A 220      17.314 -70.096-137.854 
ATOM   4519  C2'  DA A 220      17.816 -67.827-138.438 
ATOM   4520  C1'  DA A 220      19.041 -68.354-139.180 
ATOM   4521  N9   DA A 220      20.044 -67.301-139.505 
ATOM   4522  C8   DA A 220      19.825 -65.994-139.833 
ATOM   4523  N7   DA A 220      20.910 -65.322-140.062 
ATOM   4524  C5   DA A 220      21.925 -66.250-139.873 
ATOM   4525  C6   DA A 220      23.323 -66.159-139.969 
ATOM   4526  N6   DA A 220      23.971 -65.031-140.295 
ATOM   4527  N1   DA A 220      24.036 -67.272-139.716 
ATOM   4528  C2   DA A 220      23.388 -68.390-139.393 
ATOM   4529  N3   DA A 220      22.095 -68.595-139.273 
ATOM   4530  C4   DA A 220      21.404 -67.465-139.531 
ATOM   4531  P    DG A 221      16.398 -70.465-136.594 
ATOM   4532  OP1  DG A 221      15.303 -71.363-137.023 
ATOM   4533  OP2  DG A 221      15.988 -69.226-135.898 
ATOM   4534  O5'  DG A 221      17.432 -71.277-135.680 
ATOM   4535  C5'  DG A 221      18.491 -72.020-136.314 
ATOM   4536  C4'  DG A 221      19.795 -71.798-135.574 
ATOM   4537  O4'  DG A 221      20.520 -70.634-136.063 
ATOM   4538  C3'  DG A 221      19.672 -71.550-134.070 
ATOM   4539  O3'  DG A 221      20.766 -72.175-133.410 
ATOM   4540  C2'  DG A 221      19.811 -70.036-133.914 
ATOM   4541  C1'  DG A 221      20.919 -69.853-134.946 
ATOM   4542  N9   DG A 221      21.086 -68.445-135.402 
ATOM   4543  C8   DG A 221      20.131 -67.467-135.579 
ATOM   4544  N7   DG A 221      20.611 -66.321-135.995 
ATOM   4545  C5   DG A 221      21.981 -66.555-136.101 
ATOM   4546  C6   DG A 221      23.028 -65.685-136.505 
ATOM   4547  O6   DG A 221      22.960 -64.511-136.858 
ATOM   4548  N1   DG A 221      24.272 -66.331-136.467 
ATOM   4549  C2   DG A 221      24.477 -67.643-136.089 
ATOM   4550  N2   DG A 221      25.741 -68.072-136.122 
ATOM   4551  N3   DG A 221      23.494 -68.458-135.711 
ATOM   4552  C4   DG A 221      22.281 -67.848-135.741 
ATOM   4553  P    DG A 222      20.513 -72.910-132.011 
ATOM   4554  OP1  DG A 222      20.015 -74.283-132.256 
ATOM   4555  OP2  DG A 222      19.666 -72.057-131.149 
ATOM   4556  O5'  DG A 222      21.995 -72.974-131.414 
ATOM   4557  C5'  DG A 222      23.110 -73.055-132.321 
ATOM   4558  C4'  DG A 222      24.214 -72.117-131.872 
ATOM   4559  O4'  DG A 222      24.059 -70.776-132.418 
ATOM   4560  C3'  DG A 222      24.321 -71.890-130.364 
ATOM   4561  O3'  DG A 222      25.695 -71.779-130.012 
ATOM   4562  C2'  DG A 222      23.647 -70.540-130.126 
ATOM   4563  C1'  DG A 222      24.210 -69.842-131.360 
ATOM   4564  N9   DG A 222      23.478 -68.599-131.732 
ATOM   4565  C8   DG A 222      22.136 -68.311-131.618 
ATOM   4566  N7   DG A 222      21.808 -67.114-132.040 
ATOM   4567  C5   DG A 222      23.020 -66.570-132.463 
ATOM   4568  C6   DG A 222      23.304 -65.296-133.020 
ATOM   4569  O6   DG A 222      22.532 -64.371-133.258 
ATOM   4570  N1   DG A 222      24.669 -65.155-133.308 
ATOM   4571  C2   DG A 222      25.632 -66.120-133.087 
ATOM   4572  N2   DG A 222      26.880 -65.793-133.431 
ATOM   4573  N3   DG A 222      25.364 -67.316-132.565 
ATOM   4574  C4   DG A 222      24.045 -67.467-132.280 
ATOM   4575  P    DC A 223      26.205 -72.452-128.653 
ATOM   4576  OP1  DC A 223      26.491 -73.886-128.886 
ATOM   4577  OP2  DC A 223      25.252 -72.150-127.561 
ATOM   4578  O5'  DC A 223      27.574 -71.664-128.404 
ATOM   4579  C5'  DC A 223      28.316 -71.176-129.538 
ATOM   4580  C4'  DC A 223      28.801 -69.765-129.273 
ATOM   4581  O4'  DC A 223      27.825 -68.759-129.666 
ATOM   4582  C3'  DC A 223      29.107 -69.430-127.813 
ATOM   4583  O3'  DC A 223      30.238 -68.569-127.766 
ATOM   4584  C2'  DC A 223      27.883 -68.653-127.329 
ATOM   4585  C1'  DC A 223      27.681 -67.834-128.599 
ATOM   4586  N1   DC A 223      26.330 -67.214-128.704 
ATOM   4587  C2   DC A 223      26.234 -65.966-129.314 
ATOM   4588  O2   DC A 223      27.263 -65.430-129.741 
ATOM   4589  N3   DC A 223      25.012 -65.383-129.418 
ATOM   4590  C4   DC A 223      23.921 -65.997-128.944 
ATOM   4591  N4   DC A 223      22.752 -65.388-129.069 
ATOM   4592  C5   DC A 223      23.998 -67.281-128.312 
ATOM   4593  C6   DC A 223      25.228 -67.846-128.217 
ATOM   4594  P    DT A 224      31.324 -68.776-126.608 
ATOM   4595  OP1  DT A 224      32.279 -69.833-127.009 
ATOM   4596  OP2  DT A 224      30.637 -68.980-125.314 
ATOM   4597  O5'  DT A 224      32.061 -67.356-126.608 
ATOM   4598  C5'  DT A 224      32.139 -66.610-127.837 
ATOM   4599  C4'  DT A 224      31.826 -65.150-127.577 
ATOM   4600  O4'  DT A 224      30.401 -64.862-127.667 
ATOM   4601  C3'  DT A 224      32.224 -64.619-126.200 
ATOM   4602  O3'  DT A 224      32.682 -63.279-126.337 
ATOM   4603  C2'  DT A 224      30.921 -64.608-125.399 
ATOM   4604  C1'  DT A 224      30.026 -64.105-126.527 
ATOM   4605  N1   DT A 224      28.573 -64.328-126.282 
ATOM   4606  C2   DT A 224      27.705 -63.375-126.758 
ATOM   4607  O2   DT A 224      28.076 -62.381-127.358 
ATOM   4608  N3   DT A 224      26.367 -63.615-126.512 
ATOM   4609  C4   DT A 224      25.839 -64.703-125.846 
ATOM   4610  O4   DT A 224      24.621 -64.809-125.686 
ATOM   4611  C5   DT A 224      26.828 -65.647-125.384 
ATOM   4612  C7   DT A 224      26.340 -66.860-124.648 
ATOM   4613  C6   DT A 224      28.136 -65.438-125.609 
ATOM   4614  P    DA A 225      33.935 -62.795-125.468 
ATOM   4615  OP1  DA A 225      35.192 -63.183-126.150 
ATOM   4616  OP2  DA A 225      33.783 -63.265-124.074 
ATOM   4617  O5'  DA A 225      33.762 -61.206-125.521 
ATOM   4618  C5'  DA A 225      33.141 -60.610-126.676 
ATOM   4619  C4'  DA A 225      32.156 -59.543-126.242 
ATOM   4620  O4'  DA A 225      30.827 -60.083-125.992 
ATOM   4621  C3'  DA A 225      32.502 -58.804-124.949 
ATOM   4622  O3'  DA A 225      32.115 -57.441-125.081 
ATOM   4623  C2'  DA A 225      31.624 -59.457-123.883 
ATOM   4624  C1'  DA A 225      30.370 -59.589-124.742 
ATOM   4625  N9   DA A 225      29.372 -60.552-124.201 
ATOM   4626  C8   DA A 225      29.597 -61.715-123.520 
ATOM   4627  N7   DA A 225      28.513 -62.339-123.176 
ATOM   4628  C5   DA A 225      27.494 -61.534-123.664 
ATOM   4629  C6   DA A 225      26.094 -61.649-123.624 
ATOM   4630  N6   DA A 225      25.452 -62.671-123.041 
ATOM   4631  N1   DA A 225      25.376 -60.671-124.206 
ATOM   4632  C2   DA A 225      26.019 -59.659-124.784 
ATOM   4633  N3   DA A 225      27.314 -59.445-124.884 
ATOM   4634  C4   DA A 225      28.009 -60.438-124.293 
ATOM   4635  P    DA A 226      33.065 -56.303-124.475 
ATOM   4636  OP1  DA A 226      34.135 -55.983-125.445 
ATOM   4637  OP2  DA A 226      33.512 -56.699-123.122 
ATOM   4638  O5'  DA A 226      32.049 -55.070-124.366 
ATOM   4639  C5'  DA A 226      30.963 -54.976-125.306 
ATOM   4640  C4'  DA A 226      29.685 -54.595-124.584 
ATOM   4641  O4'  DA A 226      28.960 -55.757-124.089 
ATOM   4642  C3'  DA A 226      29.857 -53.714-123.347 
ATOM   4643  O3'  DA A 226      28.776 -52.792-123.284 
ATOM   4644  C2'  DA A 226      29.744 -54.678-122.166 
ATOM   4645  C1'  DA A 226      28.606 -55.521-122.735 
ATOM   4646  N9   DA A 226      28.443 -56.840-122.062 
ATOM   4647  C8   DA A 226      29.409 -57.650-121.540 
ATOM   4648  N7   DA A 226      28.950 -58.743-121.014 
ATOM   4649  C5   DA A 226      27.578 -58.653-121.202 
ATOM   4650  C6   DA A 226      26.516 -59.509-120.862 
ATOM   4651  N6   DA A 226      26.683 -60.680-120.233 
ATOM   4652  N1   DA A 226      25.273 -59.115-121.194 
ATOM   4653  C2   DA A 226      25.114 -57.950-121.821 
ATOM   4654  N3   DA A 226      26.022 -57.073-122.186 
ATOM   4655  C4   DA A 226      27.258 -57.490-121.842 
ATOM   4656  P    DT A 227      29.064 -51.289-122.817 
ATOM   4657  OP1  DT A 227      29.537 -50.493-123.972 
ATOM   4658  OP2  DT A 227      29.948 -51.299-121.630 
ATOM   4659  O5'  DT A 227      27.600 -50.804-122.392 
ATOM   4660  C5'  DT A 227      26.456 -51.371-123.058 
ATOM   4661  C4'  DT A 227      25.380 -51.706-122.045 
ATOM   4662  O4'  DT A 227      25.535 -53.045-121.493 
ATOM   4663  C3'  DT A 227      25.322 -50.804-120.812 
ATOM   4664  O3'  DT A 227      23.962 -50.619-120.441 
ATOM   4665  C2'  DT A 227      26.020 -51.605-119.713 
ATOM   4666  C1'  DT A 227      25.427 -52.962-120.080 
ATOM   4667  N1   DT A 227      26.163 -54.116-119.492 
ATOM   4668  C2   DT A 227      25.420 -55.212-119.127 
ATOM   4669  O2   DT A 227      24.209 -55.269-119.265 
ATOM   4670  N3   DT A 227      26.135 -56.261-118.584 
ATOM   4671  C4   DT A 227      27.500 -56.304-118.383 
ATOM   4672  O4   DT A 227      28.029 -57.301-117.888 
ATOM   4673  C5   DT A 227      28.194 -55.108-118.797 
ATOM   4674  C7   DT A 227      29.683 -55.070-118.613 
ATOM   4675  C6   DT A 227      27.523 -54.072-119.327 
ATOM   4676  P    DG A 228      23.485 -49.176-119.935 
ATOM   4677  OP1  DG A 228      23.173 -48.319-121.101 
ATOM   4678  OP2  DG A 228      24.474 -48.635-118.977 
ATOM   4679  O5'  DG A 228      22.133 -49.544-119.161 
ATOM   4680  C5'  DG A 228      21.364 -50.679-119.600 
ATOM   4681  C4'  DG A 228      20.905 -51.489-118.403 
ATOM   4682  O4'  DG A 228      21.881 -52.493-118.004 
ATOM   4683  C3'  DG A 228      20.648 -50.695-117.122 
ATOM   4684  O3'  DG A 228      19.531 -51.260-116.447 
ATOM   4685  C2'  DG A 228      21.897 -50.921-116.270 
ATOM   4686  C1'  DG A 228      22.070 -52.401-116.600 
ATOM   4687  N9   DG A 228      23.424 -52.931-116.280 
ATOM   4688  C8   DG A 228      24.648 -52.301-116.353 
ATOM   4689  N7   DG A 228      25.659 -53.054-115.996 
ATOM   4690  C5   DG A 228      25.064 -54.270-115.662 
ATOM   4691  C6   DG A 228      25.651 -55.477-115.203 
ATOM   4692  O6   DG A 228      26.834 -55.728-114.992 
ATOM   4693  N1   DG A 228      24.682 -56.467-114.983 
ATOM   4694  C2   DG A 228      23.324 -56.309-115.183 
ATOM   4695  N2   DG A 228      22.564 -57.374-114.916 
ATOM   4696  N3   DG A 228      22.775 -55.175-115.615 
ATOM   4697  C4   DG A 228      23.702 -54.206-115.831 
ATOM   4698  P    DT A 229      18.478 -50.283-115.738 
ATOM   4699  OP1  DT A 229      17.497 -49.803-116.737 
ATOM   4700  OP2  DT A 229      19.203 -49.237-114.984 
ATOM   4701  O5'  DT A 229      17.760 -51.282-114.716 
ATOM   4702  C5'  DT A 229      17.654 -52.676-115.060 
ATOM   4703  C4'  DT A 229      17.993 -53.535-113.857 
ATOM   4704  O4'  DT A 229      19.417 -53.820-113.762 
ATOM   4705  C3'  DT A 229      17.645 -52.936-112.495 
ATOM   4706  O3'  DT A 229      17.200 -53.978-111.634 
ATOM   4707  C2'  DT A 229      18.971 -52.397-111.958 
ATOM   4708  C1'  DT A 229      19.839 -53.559-112.432 
ATOM   4709  N1   DT A 229      21.295 -53.248-112.460 
ATOM   4710  C2   DT A 229      22.159 -54.271-112.154 
ATOM   4711  O2   DT A 229      21.783 -55.394-111.869 
ATOM   4712  N3   DT A 229      23.502 -53.944-112.190 
ATOM   4713  C4   DT A 229      24.036 -52.710-112.499 
ATOM   4714  O4   DT A 229      25.256 -52.537-112.498 
ATOM   4715  C5   DT A 229      23.049 -51.701-112.806 
ATOM   4716  C7   DT A 229      23.546 -50.328-113.153 
ATOM   4717  C6   DT A 229      21.738 -51.990-112.779 
ATOM   4718  P    DC A 230      15.980 -53.695-110.638 
ATOM   4719  OP1  DC A 230      14.700 -53.884-111.355 
ATOM   4720  OP2  DC A 230      16.169 -52.381-109.984 
ATOM   4721  O5'  DC A 230      16.173 -54.863-109.562 
ATOM   4722  C5'  DC A 230      16.765 -56.108-109.981 
ATOM   4723  C4'  DC A 230      17.776 -56.572-108.952 
ATOM   4724  O4'  DC A 230      19.106 -56.029-109.197 
ATOM   4725  C3'  DC A 230      17.480 -56.183-107.504 
ATOM   4726  O3'  DC A 230      17.880 -57.247-106.650 
ATOM   4727  C2'  DC A 230      18.382 -54.979-107.234 
ATOM   4728  C1'  DC A 230      19.607 -55.506-107.976 
ATOM   4729  N1   DC A 230      20.609 -54.453-108.301 
ATOM   4730  C2   DC A 230      21.955 -54.810-108.277 
ATOM   4731  O2   DC A 230      22.259 -55.973-107.991 
ATOM   4732  N3   DC A 230      22.885 -53.864-108.570 
ATOM   4733  C4   DC A 230      22.515 -52.614-108.876 
ATOM   4734  N4   DC A 230      23.459 -51.728-109.154 
ATOM   4735  C5   DC A 230      21.135 -52.227-108.905 
ATOM   4736  C6   DC A 230      20.221 -53.186-108.609 
ATOM   4737  P    DG A 231      16.964 -57.617-105.390 
ATOM   4738  OP1  DG A 231      15.868 -58.515-105.819 
ATOM   4739  OP2  DG A 231      16.554 -56.378-104.695 
ATOM   4740  O5'  DG A 231      17.998 -58.429-104.477 
ATOM   4741  C5'  DG A 231      19.056 -59.172-105.110 
ATOM   4742  C4'  DG A 231      20.360 -58.950-104.370 
ATOM   4743  O4'  DG A 231      21.085 -57.786-104.859 
ATOM   4744  C3'  DG A 231      20.237 -58.702-102.866 
ATOM   4745  O3'  DG A 231      21.332 -59.327-102.206 
ATOM   4746  C2'  DG A 231      20.376 -57.188-102.710 
ATOM   4747  C1'  DG A 231      21.484 -57.005-103.743 
ATOM   4748  N9   DG A 231      21.651 -55.597-104.199 
ATOM   4749  C8   DG A 231      20.696 -54.619-104.375 
ATOM   4750  N7   DG A 231      21.176 -53.473-104.791 
ATOM   4751  C5   DG A 231      22.546 -53.707-104.897 
ATOM   4752  C6   DG A 231      23.593 -52.837-105.301 
ATOM   4753  O6   DG A 231      23.526 -51.663-105.655 
ATOM   4754  N1   DG A 231      24.837 -53.483-105.263 
ATOM   4755  C2   DG A 231      25.043 -54.795-104.886 
ATOM   4756  N2   DG A 231      26.307 -55.224-104.918 
ATOM   4757  N3   DG A 231      24.059 -55.610-104.507 
ATOM   4758  C4   DG A 231      22.847 -55.000-104.538 
ATOM   4759  P    DT A 232      21.078 -60.062-100.807 
ATOM   4760  OP1  DT A 232      20.580 -61.434-101.052 
ATOM   4761  OP2  DT A 232      20.231 -59.209 -99.945 
ATOM   4762  O5'  DT A 232      22.560 -60.126-100.210 
ATOM   4763  C5'  DT A 232      23.676 -60.207-101.117 
ATOM   4764  C4'  DT A 232      24.779 -59.269-100.668 
ATOM   4765  O4'  DT A 232      24.624 -57.928-101.214 
ATOM   4766  C3'  DT A 232      24.887 -59.042 -99.160 
ATOM   4767  O3'  DT A 232      26.260 -58.931 -98.808 
ATOM   4768  C2'  DT A 232      24.213 -57.692 -98.922 
ATOM   4769  C1'  DT A 232      24.776 -56.994-100.157 
ATOM   4770  N1   DT A 232      24.044 -55.751-100.529 
ATOM   4771  C2   DT A 232      24.785 -54.725-101.064 
ATOM   4772  O2   DT A 232      25.989 -54.798-101.239 
ATOM   4773  N3   DT A 232      24.072 -53.589-101.395 
ATOM   4774  C4   DT A 232      22.714 -53.400-101.240 
ATOM   4775  O4   DT A 232      22.188 -52.336-101.574 
ATOM   4776  C5   DT A 232      22.023 -54.532-100.670 
ATOM   4777  C7   DT A 232      20.541 -54.409-100.467 
ATOM   4778  C6   DT A 232      22.690 -55.648-100.338 
ATOM   4779  P    DC A 233      26.770 -59.604 -97.449 
ATOM   4780  OP1  DC A 233      27.056 -61.038 -97.682 
ATOM   4781  OP2  DC A 233      25.818 -59.302 -96.357 
ATOM   4782  O5'  DC A 233      28.140 -58.816 -97.200 
ATOM   4783  C5'  DC A 233      28.881 -58.328 -98.335 
ATOM   4784  C4'  DC A 233      29.366 -56.917 -98.069 
ATOM   4785  O4'  DC A 233      28.390 -55.911 -98.462 
ATOM   4786  C3'  DC A 233      29.672 -56.582 -96.610 
ATOM   4787  O3'  DC A 233      30.803 -55.721 -96.562 
ATOM   4788  C2'  DC A 233      28.449 -55.805 -96.126 
ATOM   4789  C1'  DC A 233      28.246 -54.986 -97.396 
ATOM   4790  N1   DC A 233      26.895 -54.366 -97.500 
ATOM   4791  C2   DC A 233      26.799 -53.118 -98.110 
ATOM   4792  O2   DC A 233      27.829 -52.582 -98.537 
ATOM   4793  N3   DC A 233      25.577 -52.535 -98.215 
ATOM   4794  C4   DC A 233      24.486 -53.149 -97.740 
ATOM   4795  N4   DC A 233      23.317 -52.540 -97.865 
ATOM   4796  C5   DC A 233      24.563 -54.433 -97.108 
ATOM   4797  C6   DC A 233      25.794 -54.998 -97.013 
ATOM   4798  P    DT A 234      31.889 -55.928 -95.405 
ATOM   4799  OP1  DT A 234      32.845 -56.985 -95.806 
ATOM   4800  OP2  DT A 234      31.202 -56.132 -94.110 
ATOM   4801  O5'  DT A 234      32.626 -54.508 -95.405 
ATOM   4802  C5'  DT A 234      32.704 -53.762 -96.634 
ATOM   4803  C4'  DT A 234      32.392 -52.302 -96.374 
ATOM   4804  O4'  DT A 234      30.967 -52.014 -96.463 
ATOM   4805  C3'  DT A 234      32.789 -51.771 -94.997 
ATOM   4806  O3'  DT A 234      33.247 -50.431 -95.134 
ATOM   4807  C2'  DT A 234      31.487 -51.760 -94.196 
ATOM   4808  C1'  DT A 234      30.591 -51.257 -95.323 
ATOM   4809  N1   DT A 234      29.138 -51.479 -95.079 
ATOM   4810  C2   DT A 234      28.271 -50.527 -95.555 
ATOM   4811  O2   DT A 234      28.641 -49.533 -96.155 
ATOM   4812  N3   DT A 234      26.932 -50.767 -95.308 
ATOM   4813  C4   DT A 234      26.405 -51.855 -94.642 
ATOM   4814  O4   DT A 234      25.187 -51.961 -94.482 
ATOM   4815  C5   DT A 234      27.394 -52.799 -94.180 
ATOM   4816  C7   DT A 234      26.905 -54.012 -93.445 
ATOM   4817  C6   DT A 234      28.702 -52.590 -94.406 
ATOM   4818  P    DG A 235      34.501 -49.947 -94.264 
ATOM   4819  OP1  DG A 235      35.757 -50.334 -94.946 
ATOM   4820  OP2  DG A 235      34.349 -50.417 -92.870 
ATOM   4821  O5'  DG A 235      34.328 -48.358 -94.318 
ATOM   4822  C5'  DG A 235      33.707 -47.762 -95.472 
ATOM   4823  C4'  DG A 235      32.722 -46.695 -95.038 
ATOM   4824  O4'  DG A 235      31.392 -47.235 -94.788 
ATOM   4825  C3'  DG A 235      33.068 -45.956 -93.746 
ATOM   4826  O3'  DG A 235      32.680 -44.593 -93.877 
ATOM   4827  C2'  DG A 235      32.189 -46.609 -92.679 
ATOM   4828  C1'  DG A 235      30.935 -46.741 -93.538 
ATOM   4829  N9   DG A 235      29.938 -47.704 -92.997 
ATOM   4830  C8   DG A 235      30.145 -48.879 -92.308 
ATOM   4831  N7   DG A 235      29.042 -49.501 -91.967 
ATOM   4832  C5   DG A 235      28.032 -48.680 -92.465 
ATOM   4833  C6   DG A 235      26.622 -48.827 -92.406 
ATOM   4834  O6   DG A 235      25.963 -49.728 -91.894 
ATOM   4835  N1   DG A 235      25.968 -47.759 -93.039 
ATOM   4836  C2   DG A 235      26.596 -46.691 -93.649 
ATOM   4837  N2   DG A 235      25.794 -45.776 -94.197 
ATOM   4838  N3   DG A 235      27.919 -46.555 -93.704 
ATOM   4839  C4   DG A 235      28.567 -47.580 -93.095 
ATOM   4840  P    DT A 236      33.630 -43.455 -93.271 
ATOM   4841  OP1  DT A 236      34.701 -43.134 -94.241 
ATOM   4842  OP2  DT A 236      34.077 -43.851 -91.918 
ATOM   4843  O5'  DT A 236      32.615 -42.222 -93.162 
ATOM   4844  C5'  DT A 236      31.528 -42.128 -94.102 
ATOM   4845  C4'  DT A 236      30.250 -41.747 -93.380 
ATOM   4846  O4'  DT A 236      29.525 -42.909 -92.885 
ATOM   4847  C3'  DT A 236      30.423 -40.866 -92.143 
ATOM   4848  O3'  DT A 236      29.341 -39.944 -92.080 
ATOM   4849  C2'  DT A 236      30.309 -41.830 -90.962 
ATOM   4850  C1'  DT A 236      29.171 -42.673 -91.531 
ATOM   4851  N1   DT A 236      29.008 -43.992 -90.858 
ATOM   4852  C2   DT A 236      27.729 -44.477 -90.735 
ATOM   4853  O2   DT A 236      26.750 -43.879 -91.147 
ATOM   4854  N3   DT A 236      27.617 -45.701 -90.106 
ATOM   4855  C4   DT A 236      28.653 -46.462 -89.603 
ATOM   4856  O4   DT A 236      28.430 -47.544 -89.059 
ATOM   4857  C5   DT A 236      29.959 -45.868 -89.780 
ATOM   4858  C7   DT A 236      31.142 -46.631 -89.260 
ATOM   4859  C6   DT A 236      30.096 -44.679 -90.387 
ATOM   4860  P    DA A 237      29.629 -38.441 -91.613 
ATOM   4861  OP1  DA A 237      30.102 -37.645 -92.768 
ATOM   4862  OP2  DA A 237      30.513 -38.451 -90.426 
ATOM   4863  O5'  DA A 237      28.165 -37.956 -91.188 
ATOM   4864  C5'  DA A 237      27.021 -38.523 -91.854 
ATOM   4865  C4'  DA A 237      25.945 -38.858 -90.841 
ATOM   4866  O4'  DA A 237      26.100 -40.197 -90.290 
ATOM   4867  C3'  DA A 237      25.887 -37.956 -89.609 
ATOM   4868  O3'  DA A 237      24.527 -37.771 -89.237 
ATOM   4869  C2'  DA A 237      26.585 -38.757 -88.509 
ATOM   4870  C1'  DA A 237      25.992 -40.114 -88.877 
ATOM   4871  N9   DA A 237      26.728 -41.268 -88.288 
ATOM   4872  C8   DA A 237      28.069 -41.390 -88.056 
ATOM   4873  N7   DA A 237      28.408 -42.525 -87.528 
ATOM   4874  C5   DA A 237      27.206 -43.208 -87.400 
ATOM   4875  C6   DA A 237      26.890 -44.482 -86.902 
ATOM   4876  N6   DA A 237      27.802 -45.335 -86.417 
ATOM   4877  N1   DA A 237      25.594 -44.849 -86.920 
ATOM   4878  C2   DA A 237      24.691 -43.997 -87.404 
ATOM   4879  N3   DA A 237      24.868 -42.789 -87.892 
ATOM   4880  C4   DA A 237      26.172 -42.445 -87.863 
ATOM   4881  P    DT A 238      24.050 -36.328 -88.731 
ATOM   4882  OP1  DT A 238      23.738 -35.471 -89.897 
ATOM   4883  OP2  DT A 238      25.039 -35.787 -87.774 
ATOM   4884  O5'  DT A 238      22.699 -36.696 -87.957 
ATOM   4885  C5'  DT A 238      21.929 -37.831 -88.396 
ATOM   4886  C4'  DT A 238      21.470 -38.641 -87.199 
ATOM   4887  O4'  DT A 238      22.447 -39.645 -86.800 
ATOM   4888  C3'  DT A 238      21.214 -37.847 -85.918 
ATOM   4889  O3'  DT A 238      20.097 -38.411 -85.243 
ATOM   4890  C2'  DT A 238      22.462 -38.073 -85.066 
ATOM   4891  C1'  DT A 238      22.636 -39.553 -85.396 
ATOM   4892  N1   DT A 238      23.990 -40.083 -85.076 
ATOM   4893  C2   DT A 238      24.065 -41.385 -84.641 
ATOM   4894  O2   DT A 238      23.085 -42.099 -84.513 
ATOM   4895  N3   DT A 238      25.336 -41.842 -84.353 
ATOM   4896  C4   DT A 238      26.509 -41.122 -84.461 
ATOM   4897  O4   DT A 238      27.590 -41.640 -84.174 
ATOM   4898  C5   DT A 238      26.328 -39.768 -84.925 
ATOM   4899  C7   DT A 238      27.555 -38.914 -85.072 
ATOM   4900  C6   DT A 238      25.104 -39.297 -85.212 
ATOM   4901  P    DA A 239      19.044 -37.435 -84.535 
ATOM   4902  OP1  DA A 239      18.063 -36.954 -85.533 
ATOM   4903  OP2  DA A 239      19.768 -36.389 -83.780 
ATOM   4904  O5'  DA A 239      18.325 -38.434 -83.512 
ATOM   4905  C5'  DA A 239      18.220 -39.828 -83.856 
ATOM   4906  C4'  DA A 239      18.558 -40.687 -82.654 
ATOM   4907  O4'  DA A 239      19.983 -40.972 -82.559 
ATOM   4908  C3'  DA A 239      18.210 -40.088 -81.291 
ATOM   4909  O3'  DA A 239      17.766 -41.130 -80.431 
ATOM   4910  C2'  DA A 239      19.537 -39.549 -80.755 
ATOM   4911  C1'  DA A 239      20.404 -40.711 -81.229 
ATOM   4912  N9   DA A 239      21.860 -40.400 -81.257 
ATOM   4913  C8   DA A 239      22.468 -39.213 -81.550 
ATOM   4914  N7   DA A 239      23.763 -39.256 -81.488 
ATOM   4915  C5   DA A 239      24.036 -40.569 -81.128 
ATOM   4916  C6   DA A 239      25.239 -41.258 -80.899 
ATOM   4917  N6   DA A 239      26.448 -40.690 -81.004 
ATOM   4918  N1   DA A 239      25.152 -42.557 -80.555 
ATOM   4919  C2   DA A 239      23.948 -43.115 -80.452 
ATOM   4920  N3   DA A 239      22.763 -42.576 -80.641 
ATOM   4921  C4   DA A 239      22.877 -41.276 -80.983 
ATOM   4922  P    DG A 240      16.545 -40.846 -79.434 
ATOM   4923  OP1  DG A 240      15.265 -41.036 -80.152 
ATOM   4924  OP2  DG A 240      16.735 -39.533 -78.780 
ATOM   4925  O5'  DG A 240      16.738 -42.015 -78.358 
ATOM   4926  C5'  DG A 240      17.330 -43.260 -78.777 
ATOM   4927  C4'  DG A 240      18.341 -43.724 -77.749 
ATOM   4928  O4'  DG A 240      19.671 -43.181 -77.993 
ATOM   4929  C3'  DG A 240      18.045 -43.335 -76.301 
ATOM   4930  O3'  DG A 240      18.445 -44.399 -75.447 
ATOM   4931  C2'  DG A 240      18.947 -42.131 -76.031 
ATOM   4932  C1'  DG A 240      20.172 -42.658 -76.773 
ATOM   4933  N9   DG A 240      21.175 -41.605 -77.098 
ATOM   4934  C8   DG A 240      20.973 -40.283 -77.430 
ATOM   4935  N7   DG A 240      22.079 -39.616 -77.659 
ATOM   4936  C5   DG A 240      23.083 -40.563 -77.465 
ATOM   4937  C6   DG A 240      24.493 -40.435 -77.570 
ATOM   4938  O6   DG A 240      25.155 -39.443 -77.862 
ATOM   4939  N1   DG A 240      25.139 -41.646 -77.289 
ATOM   4940  C2   DG A 240      24.507 -42.826 -76.951 
ATOM   4941  N2   DG A 240      25.303 -43.873 -76.720 
ATOM   4942  N3   DG A 240      23.184 -42.946 -76.852 
ATOM   4943  C4   DG A 240      22.542 -41.780 -77.122 
ATOM   4944  P    DT A 241      17.529 -44.769 -74.186 
ATOM   4945  OP1  DT A 241      16.433 -45.667 -74.616 
ATOM   4946  OP2  DT A 241      17.119 -43.530 -73.491 
ATOM   4947  O5'  DT A 241      18.563 -45.581 -73.273 
ATOM   4948  C5'  DT A 241      19.621 -46.324 -73.907 
ATOM   4949  C4'  DT A 241      20.925 -46.102 -73.166 
ATOM   4950  O4'  DT A 241      21.651 -44.938 -73.655 
ATOM   4951  C3'  DT A 241      20.803 -45.854 -71.663 
ATOM   4952  O3'  DT A 241      21.897 -46.479 -71.003 
ATOM   4953  C2'  DT A 241      20.942 -44.340 -71.507 
ATOM   4954  C1'  DT A 241      22.050 -44.157 -72.539 
ATOM   4955  N1   DT A 241      22.217 -42.749 -72.995 
ATOM   4956  C2   DT A 241      23.492 -42.333 -73.289 
ATOM   4957  O2   DT A 241      24.466 -43.060 -73.191 
ATOM   4958  N3   DT A 241      23.609 -41.022 -73.708 
ATOM   4959  C4   DT A 241      22.579 -40.116 -73.853 
ATOM   4960  O4   DT A 241      22.806 -38.966 -74.237 
ATOM   4961  C5   DT A 241      21.277 -40.644 -73.522 
ATOM   4962  C7   DT A 241      20.099 -39.722 -73.652 
ATOM   4963  C6   DT A 241      21.135 -41.915 -73.111 
ATOM   4964  P    DG A 242      21.643 -47.214 -69.604 
ATOM   4965  OP1  DG A 242      21.146 -48.586 -69.849 
ATOM   4966  OP2  DG A 242      20.797 -46.361 -68.741 
ATOM   4967  O5'  DG A 242      23.126 -47.278 -69.006 
ATOM   4968  C5'  DG A 242      24.241 -47.359 -69.913 
ATOM   4969  C4'  DG A 242      25.344 -46.421 -69.464 
ATOM   4970  O4'  DG A 242      25.189 -45.079 -70.011 
ATOM   4971  C3'  DG A 242      25.452 -46.194 -67.957 
ATOM   4972  O3'  DG A 242      26.826 -46.083 -67.604 
ATOM   4973  C2'  DG A 242      24.778 -44.844 -67.719 
ATOM   4974  C1'  DG A 242      25.341 -44.146 -68.953 
ATOM   4975  N9   DG A 242      24.609 -42.903 -69.325 
ATOM   4976  C8   DG A 242      23.266 -42.615 -69.210 
ATOM   4977  N7   DG A 242      22.939 -41.418 -69.632 
ATOM   4978  C5   DG A 242      24.150 -40.874 -70.056 
ATOM   4979  C6   DG A 242      24.435 -39.600 -70.612 
ATOM   4980  O6   DG A 242      23.663 -38.674 -70.851 
ATOM   4981  N1   DG A 242      25.800 -39.459 -70.900 
ATOM   4982  C2   DG A 242      26.763 -40.424 -70.680 
ATOM   4983  N2   DG A 242      28.011 -40.097 -71.023 
ATOM   4984  N3   DG A 242      26.495 -41.620 -70.157 
ATOM   4985  C4   DG A 242      25.176 -41.771 -69.872 
ATOM   4986  P    DT A 243      27.336 -46.756 -66.245 
ATOM   4987  OP1  DT A 243      27.621 -48.190 -66.479 
ATOM   4988  OP2  DT A 243      26.383 -46.454 -65.154 
ATOM   4989  O5'  DT A 243      28.705 -45.968 -65.996 
ATOM   4990  C5'  DT A 243      29.446 -45.480 -67.131 
ATOM   4991  C4'  DT A 243      29.932 -44.069 -66.865 
ATOM   4992  O4'  DT A 243      28.956 -43.063 -67.259 
ATOM   4993  C3'  DT A 243      30.238 -43.734 -65.406 
ATOM   4994  O3'  DT A 243      31.368 -42.873 -65.358 
ATOM   4995  C2'  DT A 243      29.014 -42.957 -64.922 
ATOM   4996  C1'  DT A 243      28.812 -42.138 -66.192 
ATOM   4997  N1   DT A 243      27.461 -41.518 -66.296 
ATOM   4998  C2   DT A 243      27.383 -40.287 -66.901 
ATOM   4999  O2   DT A 243      28.357 -39.701 -67.344 
ATOM   5000  N3   DT A 243      26.115 -39.743 -66.979 
ATOM   5001  C4   DT A 243      24.949 -40.315 -66.514 
ATOM   5002  O4   DT A 243      23.871 -39.732 -66.640 
ATOM   5003  C5   DT A 243      25.133 -41.607 -65.894 
ATOM   5004  C7   DT A 243      23.914 -42.299 -65.360 
ATOM   5005  C6   DT A 243      26.354 -42.158 -65.805 
ATOM   5006  P    DA A 244      32.455 -43.080 -64.201 
ATOM   5007  OP1  DA A 244      33.410 -44.137 -64.602 
ATOM   5008  OP2  DA A 244      31.768 -43.284 -62.906 
ATOM   5009  O5'  DA A 244      33.191 -41.660 -64.201 
ATOM   5010  C5'  DA A 244      33.270 -40.914 -65.430 
ATOM   5011  C4'  DA A 244      32.957 -39.454 -65.170 
ATOM   5012  O4'  DA A 244      31.532 -39.166 -65.260 
ATOM   5013  C3'  DA A 244      33.355 -38.923 -63.793 
ATOM   5014  O3'  DA A 244      33.813 -37.583 -63.930 
ATOM   5015  C2'  DA A 244      32.052 -38.912 -62.992 
ATOM   5016  C1'  DA A 244      31.156 -38.409 -64.120 
ATOM   5017  N9   DA A 244      29.704 -38.631 -63.875 
ATOM   5018  C8   DA A 244      29.102 -39.674 -63.228 
ATOM   5019  N7   DA A 244      27.810 -39.582 -63.176 
ATOM   5020  C5   DA A 244      27.531 -38.393 -63.835 
ATOM   5021  C6   DA A 244      26.327 -37.728 -64.120 
ATOM   5022  N6   DA A 244      25.122 -38.189 -63.758 
ATOM   5023  N1   DA A 244      26.407 -36.564 -64.793 
ATOM   5024  C2   DA A 244      27.608 -36.111 -65.151 
ATOM   5025  N3   DA A 244      28.792 -36.641 -64.942 
ATOM   5026  C4   DA A 244      28.685 -37.804 -64.267 
ATOM   5027  P    DT A 245      35.066 -37.099 -63.061 
ATOM   5028  OP1  DT A 245      36.322 -37.486 -63.743 
ATOM   5029  OP2  DT A 245      34.914 -37.569 -61.666 
ATOM   5030  O5'  DT A 245      34.893 -35.509 -63.114 
ATOM   5031  C5'  DT A 245      34.272 -34.914 -64.268 
ATOM   5032  C4'  DT A 245      33.287 -33.847 -63.834 
ATOM   5033  O4'  DT A 245      31.957 -34.387 -63.584 
ATOM   5034  C3'  DT A 245      33.633 -33.108 -62.542 
ATOM   5035  O3'  DT A 245      33.246 -31.745 -62.673 
ATOM   5036  C2'  DT A 245      32.755 -33.761 -61.475 
ATOM   5037  C1'  DT A 245      31.501 -33.893 -62.335 
ATOM   5038  N1   DT A 245      30.503 -34.856 -61.793 
ATOM   5039  C2   DT A 245      29.176 -34.559 -61.991 
ATOM   5040  O2   DT A 245      28.800 -33.560 -62.580 
ATOM   5041  N3   DT A 245      28.279 -35.475 -61.475 
ATOM   5042  C4   DT A 245      28.594 -36.634 -60.794 
ATOM   5043  O4   DT A 245      27.702 -37.377 -60.378 
ATOM   5044  C5   DT A 245      30.011 -36.859 -60.637 
ATOM   5045  C7   DT A 245      30.438 -38.099 -59.907 
ATOM   5046  C6   DT A 245      30.904 -35.985 -61.128 
ATOM   5047  P    DG A 246      34.195 -30.607 -62.068 
ATOM   5048  OP1  DG A 246      35.266 -30.286 -63.038 
ATOM   5049  OP2  DG A 246      34.643 -31.003 -60.714 
ATOM   5050  O5'  DG A 246      33.180 -29.374 -61.959 
ATOM   5051  C5'  DG A 246      32.094 -29.280 -62.898 
ATOM   5052  C4'  DG A 246      30.816 -28.899 -62.176 
ATOM   5053  O4'  DG A 246      30.090 -30.061 -61.682 
ATOM   5054  C3'  DG A 246      30.988 -28.018 -60.939 
ATOM   5055  O3'  DG A 246      29.907 -27.096 -60.877 
ATOM   5056  C2'  DG A 246      30.874 -28.982 -59.758 
ATOM   5057  C1'  DG A 246      29.737 -29.825 -60.327 
ATOM   5058  N9   DG A 246      29.574 -31.144 -59.655 
ATOM   5059  C8   DG A 246      30.535 -31.974 -59.122 
ATOM   5060  N7   DG A 246      30.057 -33.075 -58.595 
ATOM   5061  C5   DG A 246      28.682 -32.966 -58.792 
ATOM   5062  C6   DG A 246      27.633 -33.854 -58.434 
ATOM   5063  O6   DG A 246      27.706 -34.937 -57.861 
ATOM   5064  N1   DG A 246      26.383 -33.353 -58.823 
ATOM   5065  C2   DG A 246      26.173 -32.153 -59.473 
ATOM   5066  N2   DG A 246      24.903 -31.855 -59.758 
ATOM   5067  N3   DG A 246      27.157 -31.320 -59.809 
ATOM   5068  C4   DG A 246      28.376 -31.791 -59.438 
ATOM   5069  P    DC A 247      30.195 -25.593 -60.409 
ATOM   5070  OP1  DC A 247      30.668 -24.797 -61.564 
ATOM   5071  OP2  DC A 247      31.078 -25.603 -59.223 
ATOM   5072  O5'  DC A 247      28.730 -25.108 -59.984 
ATOM   5073  C5'  DC A 247      27.587 -25.675 -60.651 
ATOM   5074  C4'  DC A 247      26.511 -26.010 -59.638 
ATOM   5075  O4'  DC A 247      26.666 -27.349 -59.086 
ATOM   5076  C3'  DC A 247      26.453 -25.108 -58.405 
ATOM   5077  O3'  DC A 247      25.092 -24.923 -58.034 
ATOM   5078  C2'  DC A 247      27.150 -25.909 -57.306 
ATOM   5079  C1'  DC A 247      26.558 -27.266 -57.673 
ATOM   5080  N1   DC A 247      27.294 -28.420 -57.085 
ATOM   5081  C2   DC A 247      26.554 -29.539 -56.709 
ATOM   5082  O2   DC A 247      25.330 -29.528 -56.878 
ATOM   5083  N3   DC A 247      27.206 -30.600 -56.170 
ATOM   5084  C4   DC A 247      28.535 -30.572 -56.003 
ATOM   5085  N4   DC A 247      29.125 -31.633 -55.474 
ATOM   5086  C5   DC A 247      29.314 -29.432 -56.382 
ATOM   5087  C6   DC A 247      28.643 -28.381 -56.919 
ATOM   5088  P    DC A 248      24.616 -23.480 -57.528 
ATOM   5089  OP1  DC A 248      24.304 -22.623 -58.694 
ATOM   5090  OP2  DC A 248      25.605 -22.939 -56.570 
ATOM   5091  O5'  DC A 248      23.264 -23.848 -56.754 
ATOM   5092  C5'  DC A 248      22.494 -24.983 -57.193 
ATOM   5093  C4'  DC A 248      22.035 -25.793 -55.996 
ATOM   5094  O4'  DC A 248      23.012 -26.797 -55.596 
ATOM   5095  C3'  DC A 248      21.779 -24.999 -54.715 
ATOM   5096  O3'  DC A 248      20.662 -25.563 -54.039 
ATOM   5097  C2'  DC A 248      23.028 -25.225 -53.862 
ATOM   5098  C1'  DC A 248      23.201 -26.705 -54.193 
ATOM   5099  N1   DC A 248      24.555 -27.235 -53.872 
ATOM   5100  C2   DC A 248      24.649 -28.553 -53.430 
ATOM   5101  O2   DC A 248      23.613 -29.221 -53.323 
ATOM   5102  N3   DC A 248      25.874 -29.055 -53.132 
ATOM   5103  C4   DC A 248      26.972 -28.298 -53.261 
ATOM   5104  N4   DC A 248      28.144 -28.835 -52.957 
ATOM   5105  C5   DC A 248      26.897 -26.941 -53.714 
ATOM   5106  C6   DC A 248      25.663 -26.458 -54.006 
ATOM   5107  P    DG A 249      19.609 -24.587 -53.331 
ATOM   5108  OP1  DG A 249      18.628 -24.106 -54.330 
ATOM   5109  OP2  DG A 249      20.334 -23.541 -52.576 
ATOM   5110  O5'  DG A 249      18.891 -25.586 -52.308 
ATOM   5111  C5'  DG A 249      18.785 -26.980 -52.653 
ATOM   5112  C4'  DG A 249      19.124 -27.839 -51.450 
ATOM   5113  O4'  DG A 249      20.548 -28.124 -51.355 
ATOM   5114  C3'  DG A 249      18.776 -27.240 -50.087 
ATOM   5115  O3'  DG A 249      18.331 -28.282 -49.227 
ATOM   5116  C2'  DG A 249      20.102 -26.701 -49.551 
ATOM   5117  C1'  DG A 249      20.970 -27.863 -50.025 
ATOM   5118  N9   DG A 249      22.425 -27.552 -50.053 
ATOM   5119  C8   DG A 249      23.056 -26.362 -50.346 
ATOM   5120  N7   DG A 249      24.364 -26.420 -50.280 
ATOM   5121  C5   DG A 249      24.619 -27.742 -49.918 
ATOM   5122  C6   DG A 249      25.851 -28.408 -49.694 
ATOM   5123  O6   DG A 249      26.992 -27.960 -49.770 
ATOM   5124  N1   DG A 249      25.653 -29.751 -49.342 
ATOM   5125  C2   DG A 249      24.424 -30.369 -49.224 
ATOM   5126  N2   DG A 249      24.447 -31.659 -48.880 
ATOM   5127  N3   DG A 249      23.267 -29.744 -49.436 
ATOM   5128  C4   DG A 249      23.443 -28.441 -49.777 
ATOM   5129  P    DT A 250      17.111 -27.998 -48.230 
ATOM   5130  OP1  DT A 250      15.830 -28.188 -48.948 
ATOM   5131  OP2  DT A 250      17.300 -26.685 -47.576 
ATOM   5132  O5'  DT A 250      17.304 -29.167 -47.155 
ATOM   5133  C5'  DT A 250      17.895 -30.412 -47.573 
ATOM   5134  C4'  DT A 250      18.907 -30.876 -46.545 
ATOM   5135  O4'  DT A 250      20.236 -30.333 -46.789 
ATOM   5136  C3'  DT A 250      18.610 -30.487 -45.097 
ATOM   5137  O3'  DT A 250      19.011 -31.551 -44.243 
ATOM   5138  C2'  DT A 250      19.512 -29.283 -44.827 
ATOM   5139  C1'  DT A 250      20.737 -29.810 -45.569 
ATOM   5140  N1   DT A 250      21.740 -28.757 -45.894 
ATOM   5141  C2   DT A 250      23.064 -29.124 -45.866 
ATOM   5142  O2   DT A 250      23.433 -30.253 -45.592 
ATOM   5143  N3   DT A 250      23.964 -28.122 -46.172 
ATOM   5144  C4   DT A 250      23.657 -26.816 -46.495 
ATOM   5145  O4   DT A 250      24.551 -26.007 -46.751 
ATOM   5146  C5   DT A 250      22.242 -26.527 -46.498 
ATOM   5147  C7   DT A 250      21.821 -25.128 -46.839 
ATOM   5148  C6   DT A 250      21.345 -27.482 -46.204 
ATOM   5149  P    DT A 251      18.095 -31.921 -42.983 
ATOM   5150  OP1  DT A 251      16.999 -32.819 -43.412 
ATOM   5151  OP2  DT A 251      17.684 -30.682 -42.287 
ATOM   5152  O5'  DT A 251      19.128 -32.733 -42.069 
ATOM   5153  C5'  DT A 251      20.187 -33.476 -42.703 
ATOM   5154  C4'  DT A 251      21.491 -33.254 -41.962 
ATOM   5155  O4'  DT A 251      22.216 -32.090 -42.452 
ATOM   5156  C3'  DT A 251      21.368 -33.006 -40.459 
ATOM   5157  O3'  DT A 251      22.462 -33.631 -39.799 
ATOM   5158  C2'  DT A 251      21.507 -31.492 -40.303 
ATOM   5159  C1'  DT A 251      22.615 -31.309 -41.335 
ATOM   5160  N1   DT A 251      22.782 -29.901 -41.791 
ATOM   5161  C2   DT A 251      24.058 -29.485 -42.085 
ATOM   5162  O2   DT A 251      25.031 -30.212 -41.987 
ATOM   5163  N3   DT A 251      24.174 -28.174 -42.504 
ATOM   5164  C4   DT A 251      23.144 -27.268 -42.650 
ATOM   5165  O4   DT A 251      23.371 -26.118 -43.033 
ATOM   5166  C5   DT A 251      21.842 -27.796 -42.318 
ATOM   5167  C7   DT A 251      20.665 -26.874 -42.449 
ATOM   5168  C6   DT A 251      21.700 -29.067 -41.908 
ATOM   5169  P    DA A 252      22.209 -34.366 -38.400 
ATOM   5170  OP1  DA A 252      21.711 -35.738 -38.645 
ATOM   5171  OP2  DA A 252      21.362 -33.513 -37.538 
ATOM   5172  O5'  DA A 252      23.691 -34.430 -37.803 
ATOM   5173  C5'  DA A 252      24.807 -34.511 -38.710 
ATOM   5174  C4'  DA A 252      25.910 -33.573 -38.261 
ATOM   5175  O4'  DA A 252      25.755 -32.231 -38.807 
ATOM   5176  C3'  DA A 252      26.017 -33.346 -36.753 
ATOM   5177  O3'  DA A 252      27.391 -33.235 -36.401 
ATOM   5178  C2'  DA A 252      25.343 -31.996 -36.515 
ATOM   5179  C1'  DA A 252      25.906 -31.298 -37.749 
ATOM   5180  N9   DA A 252      25.175 -30.055 -38.121 
ATOM   5181  C8   DA A 252      23.841 -29.787 -38.001 
ATOM   5182  N7   DA A 252      23.503 -28.605 -38.414 
ATOM   5183  C5   DA A 252      24.700 -28.046 -38.841 
ATOM   5184  C6   DA A 252      25.017 -26.794 -39.395 
ATOM   5185  N6   DA A 252      24.107 -25.835 -39.623 
ATOM   5186  N1   DA A 252      26.305 -26.562 -39.706 
ATOM   5187  C2   DA A 252      27.203 -27.520 -39.477 
ATOM   5188  N3   DA A 252      27.027 -28.719 -38.968 
ATOM   5189  C4   DA A 252      25.729 -28.925 -38.665 
ATOM   5190  P    DA A 253      27.901 -33.908 -35.041 
ATOM   5191  OP1  DA A 253      28.187 -35.342 -35.275 
ATOM   5192  OP2  DA A 253      26.948 -33.606 -33.950 
ATOM   5193  O5'  DA A 253      29.270 -33.120 -34.793 
ATOM   5194  C5'  DA A 253      30.012 -32.632 -35.927 
ATOM   5195  C4'  DA A 253      30.497 -31.221 -35.662 
ATOM   5196  O4'  DA A 253      29.521 -30.215 -36.055 
ATOM   5197  C3'  DA A 253      30.803 -30.886 -34.202 
ATOM   5198  O3'  DA A 253      31.934 -30.025 -34.154 
ATOM   5199  C2'  DA A 253      29.579 -30.109 -33.718 
ATOM   5200  C1'  DA A 253      29.377 -29.290 -34.988 
ATOM   5201  N9   DA A 253      28.026 -28.670 -35.093 
ATOM   5202  C8   DA A 253      26.829 -29.165 -34.660 
ATOM   5203  N7   DA A 253      25.822 -28.384 -34.897 
ATOM   5204  C5   DA A 253      26.389 -27.289 -35.533 
ATOM   5205  C6   DA A 253      25.841 -26.101 -36.045 
ATOM   5206  N6   DA A 253      24.534 -25.806 -35.992 
ATOM   5207  N1   DA A 253      26.688 -25.223 -36.614 
ATOM   5208  C2   DA A 253      27.986 -25.521 -36.664 
ATOM   5209  N3   DA A 253      28.609 -26.592 -36.222 
ATOM   5210  C4   DA A 253      27.739 -27.455 -35.657 
ATOM   5211  P    DC A 254      33.020 -30.232 -32.997 
ATOM   5212  OP1  DC A 254      33.975 -31.289 -33.398 
ATOM   5213  OP2  DC A 254      32.333 -30.436 -31.703 
ATOM   5214  O5'  DC A 254      33.757 -28.812 -32.997 
ATOM   5215  C5'  DC A 254      33.835 -28.066 -34.226 
ATOM   5216  C4'  DC A 254      33.522 -26.606 -33.966 
ATOM   5217  O4'  DC A 254      32.098 -26.318 -34.056 
ATOM   5218  C3'  DC A 254      33.920 -26.075 -32.589 
ATOM   5219  O3'  DC A 254      34.378 -24.735 -32.726 
ATOM   5220  C2'  DC A 254      32.618 -26.064 -31.788 
ATOM   5221  C1'  DC A 254      31.722 -25.561 -32.916 
ATOM   5222  N1   DC A 254      30.269 -25.783 -32.671 
ATOM   5223  C2   DC A 254      29.376 -24.827 -33.147 
ATOM   5224  O2   DC A 254      29.822 -23.842 -33.748 
ATOM   5225  N3   DC A 254      28.048 -25.012 -32.934 
ATOM   5226  C4   DC A 254      27.606 -26.092 -32.278 
ATOM   5227  N4   DC A 254      26.301 -26.227 -32.096 
ATOM   5228  C5   DC A 254      28.508 -27.088 -31.780 
ATOM   5229  C6   DC A 254      29.831 -26.885 -32.003 
ATOM   5230  P    DA A 255      35.632 -24.251 -31.857 
ATOM   5231  OP1  DA A 255      36.888 -24.638 -32.539 
ATOM   5232  OP2  DA A 255      35.479 -24.721 -30.462 
ATOM   5233  O5'  DA A 255      35.459 -22.661 -31.910 
ATOM   5234  C5'  DA A 255      34.837 -22.066 -33.065 
ATOM   5235  C4'  DA A 255      33.852 -20.999 -32.631 
ATOM   5236  O4'  DA A 255      32.523 -21.539 -32.381 
ATOM   5237  C3'  DA A 255      34.198 -20.260 -31.338 
ATOM   5238  O3'  DA A 255      33.811 -18.897 -31.470 
ATOM   5239  C2'  DA A 255      33.320 -20.913 -30.271 
ATOM   5240  C1'  DA A 255      32.066 -21.045 -31.131 
ATOM   5241  N9   DA A 255      31.068 -22.008 -30.590 
ATOM   5242  C8   DA A 255      31.293 -23.171 -29.908 
ATOM   5243  N7   DA A 255      30.209 -23.795 -29.565 
ATOM   5244  C5   DA A 255      29.190 -22.990 -30.053 
ATOM   5245  C6   DA A 255      27.790 -23.105 -30.013 
ATOM   5246  N6   DA A 255      27.148 -24.127 -29.430 
ATOM   5247  N1   DA A 255      27.073 -22.127 -30.595 
ATOM   5248  C2   DA A 255      27.715 -21.114 -31.173 
ATOM   5249  N3   DA A 255      29.010 -20.901 -31.272 
ATOM   5250  C4   DA A 255      29.705 -21.894 -30.681 
ATOM   5251  P    DA A 256      34.761 -17.759 -30.864 
ATOM   5252  OP1  DA A 256      35.832 -17.438 -31.834 
ATOM   5253  OP2  DA A 256      35.208 -18.155 -29.511 
ATOM   5254  O5'  DA A 256      33.745 -16.526 -30.755 
ATOM   5255  C5'  DA A 256      32.659 -16.432 -31.694 
ATOM   5256  C4'  DA A 256      31.381 -16.051 -30.973 
ATOM   5257  O4'  DA A 256      30.656 -17.213 -30.478 
ATOM   5258  C3'  DA A 256      31.553 -15.170 -29.736 
ATOM   5259  O3'  DA A 256      30.472 -14.248 -29.673 
ATOM   5260  C2'  DA A 256      31.440 -16.134 -28.555 
ATOM   5261  C1'  DA A 256      30.302 -16.977 -29.124 
ATOM   5262  N9   DA A 256      30.139 -18.296 -28.451 
ATOM   5263  C8   DA A 256      31.105 -19.106 -27.928 
ATOM   5264  N7   DA A 256      30.646 -20.199 -27.403 
ATOM   5265  C5   DA A 256      29.274 -20.109 -27.590 
ATOM   5266  C6   DA A 256      28.213 -20.965 -27.251 
ATOM   5267  N6   DA A 256      28.380 -22.136 -26.622 
ATOM   5268  N1   DA A 256      26.969 -20.571 -27.583 
ATOM   5269  C2   DA A 256      26.810 -19.406 -28.210 
ATOM   5270  N3   DA A 256      27.718 -18.529 -28.575 
ATOM   5271  C4   DA A 256      28.954 -18.946 -28.231 
ATOM   5272  P    DC A 257      30.760 -12.745 -29.206 
ATOM   5273  OP1  DC A 257      31.233 -11.949 -30.361 
ATOM   5274  OP2  DC A 257      31.644 -12.755 -28.019 
ATOM   5275  O5'  DC A 257      29.296 -12.260 -28.781 
ATOM   5276  C5'  DC A 257      28.152 -12.827 -29.447 
ATOM   5277  C4'  DC A 257      27.076 -13.162 -28.434 
ATOM   5278  O4'  DC A 257      27.231 -14.501 -27.882 
ATOM   5279  C3'  DC A 257      27.018 -12.260 -27.201 
ATOM   5280  O3'  DC A 257      25.658 -12.075 -26.830 
ATOM   5281  C2'  DC A 257      27.716 -13.061 -26.102 
ATOM   5282  C1'  DC A 257      27.123 -14.418 -26.469 
ATOM   5283  N1   DC A 257      27.859 -15.572 -25.881 
ATOM   5284  C2   DC A 257      27.120 -16.691 -25.505 
ATOM   5285  O2   DC A 257      25.895 -16.680 -25.675 
ATOM   5286  N3   DC A 257      27.772 -17.752 -24.966 
ATOM   5287  C4   DC A 257      29.100 -17.724 -24.800 
ATOM   5288  N4   DC A 257      29.690 -18.785 -24.270 
ATOM   5289  C5   DC A 257      29.879 -16.584 -25.179 
ATOM   5290  C6   DC A 257      29.209 -15.533 -25.715 
ATOM   5291  P    DA A 258      25.181 -10.632 -26.324 
ATOM   5292  OP1  DA A 258      24.869  -9.775 -27.490 
ATOM   5293  OP2  DA A 258      26.170 -10.091 -25.366 
ATOM   5294  O5'  DA A 258      23.829 -11.000 -25.550 
ATOM   5295  C5'  DA A 258      23.060 -12.135 -25.989 
ATOM   5296  C4'  DA A 258      22.601 -12.945 -24.792 
ATOM   5297  O4'  DA A 258      23.577 -13.949 -24.393 
ATOM   5298  C3'  DA A 258      22.344 -12.151 -23.511 
ATOM   5299  O3'  DA A 258      21.227 -12.715 -22.835 
ATOM   5300  C2'  DA A 258      23.593 -12.377 -22.658 
ATOM   5301  C1'  DA A 258      23.766 -13.857 -22.989 
ATOM   5302  N9   DA A 258      25.121 -14.387 -22.669 
ATOM   5303  C8   DA A 258      26.324 -13.746 -22.748 
ATOM   5304  N7   DA A 258      27.334 -14.481 -22.397 
ATOM   5305  C5   DA A 258      26.760 -15.699 -22.060 
ATOM   5306  C6   DA A 258      27.307 -16.909 -21.604 
ATOM   5307  N6   DA A 258      28.619 -17.098 -21.399 
ATOM   5308  N1   DA A 258      26.455 -17.923 -21.364 
ATOM   5309  C2   DA A 258      25.153 -17.729 -21.569 
ATOM   5310  N3   DA A 258      24.530 -16.651 -21.990 
ATOM   5311  C4   DA A 258      25.406 -15.652 -22.222 
ATOM   5312  P    DA A 259      20.174 -11.739 -22.127 
ATOM   5313  OP1  DA A 259      19.194 -11.258 -23.126 
ATOM   5314  OP2  DA A 259      20.899 -10.693 -21.373 
ATOM   5315  O5'  DA A 259      19.456 -12.738 -21.105 
ATOM   5316  C5'  DA A 259      19.351 -14.132 -21.449 
ATOM   5317  C4'  DA A 259      19.689 -14.991 -20.246 
ATOM   5318  O4'  DA A 259      21.114 -15.276 -20.151 
ATOM   5319  C3'  DA A 259      19.341 -14.392 -18.883 
ATOM   5320  O3'  DA A 259      18.896 -15.434 -18.023 
ATOM   5321  C2'  DA A 259      20.667 -13.853 -18.347 
ATOM   5322  C1'  DA A 259      21.535 -15.015 -18.821 
ATOM   5323  N9   DA A 259      22.991 -14.704 -18.849 
ATOM   5324  C8   DA A 259      23.599 -13.517 -19.142 
ATOM   5325  N7   DA A 259      24.894 -13.560 -19.081 
ATOM   5326  C5   DA A 259      25.167 -14.873 -18.721 
ATOM   5327  C6   DA A 259      26.369 -15.562 -18.491 
ATOM   5328  N6   DA A 259      27.579 -14.994 -18.597 
ATOM   5329  N1   DA A 259      26.283 -16.860 -18.148 
ATOM   5330  C2   DA A 259      25.079 -17.419 -18.045 
ATOM   5331  N3   DA A 259      23.894 -16.880 -18.233 
ATOM   5332  C4   DA A 259      24.008 -15.580 -18.576 
ATOM   5333  P    DG A 260      17.676 -15.150 -17.027 
ATOM   5334  OP1  DG A 260      16.396 -15.340 -17.744 
ATOM   5335  OP2  DG A 260      17.865 -13.837 -16.372 
ATOM   5336  O5'  DG A 260      17.869 -16.319 -15.951 
ATOM   5337  C5'  DG A 260      18.461 -17.564 -16.370 
ATOM   5338  C4'  DG A 260      19.472 -18.028 -15.341 
ATOM   5339  O4'  DG A 260      20.802 -17.485 -15.586 
ATOM   5340  C3'  DG A 260      19.176 -17.639 -13.893 
ATOM   5341  O3'  DG A 260      19.576 -18.703 -13.039 
ATOM   5342  C2'  DG A 260      20.078 -16.435 -13.623 
ATOM   5343  C1'  DG A 260      21.303 -16.961 -14.365 
ATOM   5344  N9   DG A 260      22.305 -15.909 -14.690 
ATOM   5345  C8   DG A 260      22.104 -14.587 -15.022 
ATOM   5346  N7   DG A 260      23.210 -13.920 -15.252 
ATOM   5347  C5   DG A 260      24.214 -14.867 -15.057 
ATOM   5348  C6   DG A 260      25.623 -14.739 -15.163 
ATOM   5349  O6   DG A 260      26.286 -13.747 -15.455 
ATOM   5350  N1   DG A 260      26.270 -15.950 -14.881 
ATOM   5351  C2   DG A 260      25.637 -17.130 -14.543 
ATOM   5352  N2   DG A 260      26.434 -18.177 -14.312 
ATOM   5353  N3   DG A 260      24.315 -17.250 -14.445 
ATOM   5354  C4   DG A 260      23.673 -16.084 -14.715 
ATOM   5355  P    DC A 261      18.660 -19.073 -11.779 
ATOM   5356  OP1  DC A 261      17.564 -19.971 -12.208 
ATOM   5357  OP2  DC A 261      18.250 -17.834 -11.083 
ATOM   5358  O5'  DC A 261      19.694 -19.885 -10.865 
ATOM   5359  C5'  DC A 261      20.752 -20.627 -11.499 
ATOM   5360  C4'  DC A 261      22.056 -20.406 -10.759 
ATOM   5361  O4'  DC A 261      22.781 -19.242 -11.248 
ATOM   5362  C3'  DC A 261      21.933 -20.158  -9.255 
ATOM   5363  O3'  DC A 261      23.028 -20.783  -8.595 
ATOM   5364  C2'  DC A 261      22.073 -18.644  -9.099 
ATOM   5365  C1'  DC A 261      23.180 -18.461 -10.131 
ATOM   5366  N1   DC A 261      23.347 -17.053 -10.588 
ATOM   5367  C2   DC A 261      24.635 -16.616 -10.889 
ATOM   5368  O2   DC A 261      25.577 -17.407 -10.768 
ATOM   5369  N3   DC A 261      24.808 -15.336 -11.306 
ATOM   5370  C4   DC A 261      23.761 -14.509 -11.425 
ATOM   5371  N4   DC A 261      23.982 -13.270 -11.836 
ATOM   5372  C5   DC A 261      22.429 -14.938 -11.120 
ATOM   5373  C6   DC A 261      22.276 -16.221 -10.704 
ATOM   5374  P    DA A 262      22.774 -21.518  -7.196 
ATOM   5375  OP1  DA A 262      22.277 -22.890  -7.441 
ATOM   5376  OP2  DA A 262      21.927 -20.665  -6.334 
ATOM   5377  O5'  DA A 262      24.256 -21.582  -6.599 
ATOM   5378  C5'  DA A 262      25.372 -21.663  -7.506 
ATOM   5379  C4'  DA A 262      26.475 -20.725  -7.057 
ATOM   5380  O4'  DA A 262      26.320 -19.383  -7.603 
ATOM   5381  C3'  DA A 262      26.583 -20.498  -5.549 
ATOM   5382  O3'  DA A 262      27.957 -20.387  -5.197 
ATOM   5383  C2'  DA A 262      25.909 -19.148  -5.311 
ATOM   5384  C1'  DA A 262      26.472 -18.449  -6.545 
ATOM   5385  N9   DA A 262      25.740 -17.207  -6.917 
ATOM   5386  C8   DA A 262      24.407 -16.939  -6.797 
ATOM   5387  N7   DA A 262      24.068 -15.757  -7.210 
ATOM   5388  C5   DA A 262      25.265 -15.198  -7.638 
ATOM   5389  C6   DA A 262      25.582 -13.946  -8.191 
ATOM   5390  N6   DA A 262      24.673 -12.987  -8.419 
ATOM   5391  N1   DA A 262      26.871 -13.714  -8.502 
ATOM   5392  C2   DA A 262      27.769 -14.672  -8.274 
ATOM   5393  N3   DA A 262      27.592 -15.871  -7.765 
ATOM   5394  C4   DA A 262      26.295 -16.077  -7.462 
ATOM   5395  P    DT A 263      28.466 -21.060  -3.838 
ATOM   5396  OP1  DT A 263      28.752 -22.494  -4.071 
ATOM   5397  OP2  DT A 263      27.514 -20.758  -2.746 
ATOM   5398  O5'  DT A 263      29.836 -20.272  -3.589 
ATOM   5399  C5'  DT A 263      30.577 -19.784  -4.724 
ATOM   5400  C4'  DT A 263      31.062 -18.373  -4.458 
ATOM   5401  O4'  DT A 263      30.086 -17.367  -4.851 
ATOM   5402  C3'  DT A 263      31.368 -18.038  -2.998 
ATOM   5403  O3'  DT A 263      32.499 -17.177  -2.951 
ATOM   5404  C2'  DT A 263      30.145 -17.261  -2.514 
ATOM   5405  C1'  DT A 263      29.942 -16.442  -3.785 
ATOM   5406  N1   DT A 263      28.592 -15.822  -3.889 
ATOM   5407  C2   DT A 263      28.513 -14.591  -4.494 
ATOM   5408  O2   DT A 263      29.487 -14.005  -4.936 
ATOM   5409  N3   DT A 263      27.246 -14.047  -4.572 
ATOM   5410  C4   DT A 263      26.080 -14.619  -4.106 
ATOM   5411  O4   DT A 263      25.002 -14.035  -4.233 
ATOM   5412  C5   DT A 263      26.264 -15.910  -3.487 
ATOM   5413  C7   DT A 263      25.045 -16.603  -2.952 
ATOM   5414  C6   DT A 263      27.485 -16.462  -3.397 
ATOM   5415  P    DT A 264      33.585 -17.384  -1.794 
ATOM   5416  OP1  DT A 264      34.541 -18.441  -2.195 
ATOM   5417  OP2  DT A 264      32.898 -17.588  -0.499 
ATOM   5418  O5'  DT A 264      34.322 -15.964  -1.794 
ATOM   5419  C5'  DT A 264      34.401 -15.218  -3.023 
ATOM   5420  C4'  DT A 264      34.088 -13.758  -2.763 
ATOM   5421  O4'  DT A 264      32.663 -13.470  -2.852 
ATOM   5422  C3'  DT A 264      34.486 -13.227  -1.385 
ATOM   5423  O3'  DT A 264      34.944 -11.887  -1.523 
ATOM   5424  C2'  DT A 264      33.183 -13.216  -0.585 
ATOM   5425  C1'  DT A 264      32.287 -12.713  -1.712 
ATOM   5426  N1   DT A 264      30.834 -12.935  -1.468 
ATOM   5427  C2   DT A 264      29.967 -11.983  -1.944 
ATOM   5428  O2   DT A 264      30.337 -10.989  -2.543 
ATOM   5429  N3   DT A 264      28.628 -12.223  -1.697 
ATOM   5430  C4   DT A 264      28.101 -13.311  -1.031 
ATOM   5431  O4   DT A 264      26.883 -13.416  -0.871 
ATOM   5432  C5   DT A 264      29.090 -14.255  -0.569 
ATOM   5433  C7   DT A 264      28.601 -15.468   0.166 
ATOM   5434  C6   DT A 264      30.398 -14.046  -0.795 
ATOM   5435  P    DC A 265      36.197 -11.403  -0.653 
ATOM   5436  OP1  DC A 265      37.453 -11.790  -1.335 
ATOM   5437  OP2  DC A 265      36.045 -11.873   0.741 
ATOM   5438  O5'  DC A 265      36.024  -9.813  -0.707 
ATOM   5439  C5'  DC A 265      35.403  -9.218  -1.861 
ATOM   5440  C4'  DC A 265      34.418  -8.151  -1.427 
ATOM   5441  O4'  DC A 265      33.088  -8.691  -1.177 
ATOM   5442  C3'  DC A 265      34.764  -7.412  -0.135 
ATOM   5443  O3'  DC A 265      34.376  -6.049  -0.266 
ATOM   5444  C2'  DC A 265      33.886  -8.065   0.932 
ATOM   5445  C1'  DC A 265      32.632  -8.197   0.073 
ATOM   5446  N1   DC A 265      31.634  -9.160   0.614 
ATOM   5447  C2   DC A 265      30.284  -8.874   0.422 
ATOM   5448  O2   DC A 265      29.974  -7.842  -0.184 
ATOM   5449  N3   DC A 265      29.358  -9.739   0.909 
ATOM   5450  C4   DC A 265      29.735 -10.846   1.560 
ATOM   5451  N4   DC A 265      28.793 -11.659   2.016 
ATOM   5452  C5   DC A 265      31.117 -11.160   1.769 
ATOM   5453  C6   DC A 265      32.027 -10.282   1.275 
ATOM   5454  P    DT A 266      35.326  -4.911   0.340 
ATOM   5455  OP1  DT A 266      36.397  -4.590  -0.630 
ATOM   5456  OP2  DT A 266      35.773  -5.307   1.693 
ATOM   5457  O5'  DT A 266      34.311  -3.678   0.449 
ATOM   5458  C5'  DT A 266      33.224  -3.584  -0.491 
ATOM   5459  C4'  DT A 266      31.946  -3.203   0.231 
ATOM   5460  O4'  DT A 266      31.221  -4.365   0.726 
ATOM   5461  C3'  DT A 266      32.119  -2.322   1.468 
ATOM   5462  O3'  DT A 266      31.037  -1.400   1.531 
ATOM   5463  C2'  DT A 266      32.005  -3.286   2.649 
ATOM   5464  C1'  DT A 266      30.867  -4.129   2.080 
ATOM   5465  N1   DT A 266      30.704  -5.448   2.753 
ATOM   5466  C2   DT A 266      29.425  -5.933   2.876 
ATOM   5467  O2   DT A 266      28.447  -5.335   2.464 
ATOM   5468  N3   DT A 266      29.313  -7.157   3.506 
ATOM   5469  C4   DT A 266      30.350  -7.918   4.009 
ATOM   5470  O4   DT A 266      30.126  -9.000   4.553 
ATOM   5471  C5   DT A 266      31.655  -7.324   3.831 
ATOM   5472  C7   DT A 266      32.839  -8.087   4.351 
ATOM   5473  C6   DT A 266      31.792  -6.135   3.224 
ATOM   5474  P    DA A 267      31.325   0.103   1.998 
ATOM   5475  OP1  DA A 267      31.799   0.899   0.843 
ATOM   5476  OP2  DA A 267      32.209   0.093   3.185 
ATOM   5477  O5'  DA A 267      29.861   0.588   2.423 
ATOM   5478  C5'  DA A 267      28.718   0.021   1.757 
ATOM   5479  C4'  DA A 267      27.641  -0.314   2.770 
ATOM   5480  O4'  DA A 267      27.796  -1.653   3.322 
ATOM   5481  C3'  DA A 267      27.583   0.588   4.002 
ATOM   5482  O3'  DA A 267      26.223   0.774   4.374 
ATOM   5483  C2'  DA A 267      28.281  -0.213   5.102 
ATOM   5484  C1'  DA A 267      27.689  -1.570   4.734 
ATOM   5485  N9   DA A 267      28.424  -2.724   5.323 
ATOM   5486  C8   DA A 267      29.765  -2.846   5.555 
ATOM   5487  N7   DA A 267      30.104  -3.981   6.083 
ATOM   5488  C5   DA A 267      28.902  -4.663   6.211 
ATOM   5489  C6   DA A 267      28.586  -5.938   6.709 
ATOM   5490  N6   DA A 267      29.498  -6.791   7.194 
ATOM   5491  N1   DA A 267      27.291  -6.305   6.691 
ATOM   5492  C2   DA A 267      26.387  -5.453   6.208 
ATOM   5493  N3   DA A 267      26.564  -4.245   5.719 
ATOM   5494  C4   DA A 267      27.869  -3.901   5.749 
ATOM   5495  P    DT A 268      25.747   2.216   4.880 
ATOM   5496  OP1  DT A 268      25.435   3.073   3.714 
ATOM   5497  OP2  DT A 268      26.735   2.757   5.837 
ATOM   5498  O5'  DT A 268      24.395   1.848   5.654 
ATOM   5499  C5'  DT A 268      23.625   0.713   5.215 
ATOM   5500  C4'  DT A 268      23.166  -0.097   6.412 
ATOM   5501  O4'  DT A 268      24.143  -1.101   6.811 
ATOM   5502  C3'  DT A 268      22.910   0.697   7.693 
ATOM   5503  O3'  DT A 268      21.793   0.133   8.368 
ATOM   5504  C2'  DT A 268      24.159   0.471   8.545 
ATOM   5505  C1'  DT A 268      24.332  -1.009   8.215 
ATOM   5506  N1   DT A 268      25.686  -1.539   8.535 
ATOM   5507  C2   DT A 268      25.761  -2.841   8.970 
ATOM   5508  O2   DT A 268      24.781  -3.555   9.098 
ATOM   5509  N3   DT A 268      27.032  -3.298   9.258 
ATOM   5510  C4   DT A 268      28.205  -2.578   9.150 
ATOM   5511  O4   DT A 268      29.286  -3.096   9.438 
ATOM   5512  C5   DT A 268      28.024  -1.223   8.686 
ATOM   5513  C7   DT A 268      29.251  -0.370   8.540 
ATOM   5514  C6   DT A 268      26.800  -0.753   8.399 
ATOM   5515  P    DT A 269      20.740   1.109   9.077 
ATOM   5516  OP1  DT A 269      19.759   1.590   8.078 
ATOM   5517  OP2  DT A 269      21.464   2.156   9.831 
ATOM   5518  O5'  DT A 269      20.022   0.110  10.099 
ATOM   5519  C5'  DT A 269      19.916  -1.284   9.755 
ATOM   5520  C4'  DT A 269      20.254  -2.142  10.957 
ATOM   5521  O4'  DT A 269      21.679  -2.428  11.052 
ATOM   5522  C3'  DT A 269      19.907  -1.544  12.320 
ATOM   5523  O3'  DT A 269      19.462  -2.586  13.180 
ATOM   5524  C2'  DT A 269      21.233  -1.005  12.856 
ATOM   5525  C1'  DT A 269      22.100  -2.167  12.382 
ATOM   5526  N1   DT A 269      23.556  -1.856  12.354 
ATOM   5527  C2   DT A 269      24.421  -2.879  12.661 
ATOM   5528  O2   DT A 269      24.045  -4.002  12.946 
ATOM   5529  N3   DT A 269      25.763  -2.552  12.625 
ATOM   5530  C4   DT A 269      26.297  -1.318  12.316 
ATOM   5531  O4   DT A 269      27.518  -1.145  12.317 
ATOM   5532  C5   DT A 269      25.311  -0.308  12.009 
ATOM   5533  C7   DT A 269      25.808   1.064  11.662 
ATOM   5534  C6   DT A 269      24.000  -0.598  12.036 
ATOM   5535  P    DG A 270      18.241  -2.302  14.177 
ATOM   5536  OP1  DG A 270      16.961  -2.492  13.459 
ATOM   5537  OP2  DG A 270      18.431  -0.989  14.831 
ATOM   5538  O5'  DG A 270      18.434  -3.471  15.253 
ATOM   5539  C5'  DG A 270      19.026  -4.715  14.834 
ATOM   5540  C4'  DG A 270      20.038  -5.180  15.862 
ATOM   5541  O4'  DG A 270      21.367  -4.637  15.618 
ATOM   5542  C3'  DG A 270      19.741  -4.791  17.311 
ATOM   5543  O3'  DG A 270      20.141  -5.855  18.165 
ATOM   5544  C2'  DG A 270      20.643  -3.587  17.580 
ATOM   5545  C1'  DG A 270      21.868  -4.113  16.838 
ATOM   5546  N9   DG A 270      22.871  -3.061  16.513 
ATOM   5547  C8   DG A 270      22.670  -1.739  16.181 
ATOM   5548  N7   DG A 270      23.775  -1.072  15.952 
ATOM   5549  C5   DG A 270      24.779  -2.019  16.146 
ATOM   5550  C6   DG A 270      26.189  -1.891  16.041 
ATOM   5551  O6   DG A 270      26.851  -0.899  15.749 
ATOM   5552  N1   DG A 270      26.835  -3.102  16.322 
ATOM   5553  C2   DG A 270      26.203  -4.282  16.661 
ATOM   5554  N2   DG A 270      26.999  -5.329  16.891 
ATOM   5555  N3   DG A 270      24.880  -4.402  16.759 
ATOM   5556  C4   DG A 270      24.238  -3.236  16.489 
ATOM   5557  P    DA A 271      19.225  -6.225  19.425 
ATOM   5558  OP1  DA A 271      18.130  -7.123  18.995 
ATOM   5559  OP2  DA A 271      18.815  -4.986  20.120 
ATOM   5560  O5'  DA A 271      20.259  -7.037  20.338 
ATOM   5561  C5'  DA A 271      21.317  -7.779  19.704 
ATOM   5562  C4'  DA A 271      22.622  -7.557  20.445 
ATOM   5563  O4'  DA A 271      23.347  -6.394  19.956 
ATOM   5564  C3'  DA A 271      22.499  -7.310  21.948 
ATOM   5565  O3'  DA A 271      23.593  -7.935  22.609 
ATOM   5566  C2'  DA A 271      22.638  -5.796  22.104 
ATOM   5567  C1'  DA A 271      23.746  -5.613  21.072 
ATOM   5568  N9   DA A 271      23.913  -4.205  20.616 
ATOM   5569  C8   DA A 271      22.952  -3.249  20.446 
ATOM   5570  N7   DA A 271      23.415  -2.109  20.035 
ATOM   5571  C5   DA A 271      24.781  -2.322  19.923 
ATOM   5572  C6   DA A 271      25.841  -1.489  19.529 
ATOM   5573  N6   DA A 271      25.678  -0.211  19.156 
ATOM   5574  N1   DA A 271      27.078  -2.018  19.532 
ATOM   5575  C2   DA A 271      27.234  -3.288  19.902 
ATOM   5576  N3   DA A 271      26.325  -4.157  20.289 
ATOM   5577  C4   DA A 271      25.096  -3.602  20.277 
ATOM   5578  P    DT A 272      23.339  -8.670  24.007 
ATOM   5579  OP1  DT A 272      22.842 -10.042  23.763 
ATOM   5580  OP2  DT A 272      22.493  -7.817  24.870 
ATOM   5581  O5'  DT A 272      24.822  -8.734  24.605 
ATOM   5582  C5'  DT A 272      25.937  -8.815  23.698 
ATOM   5583  C4'  DT A 272      27.040  -7.877  24.147 
ATOM   5584  O4'  DT A 272      26.886  -6.535  23.601 
ATOM   5585  C3'  DT A 272      27.148  -7.650  25.655 
ATOM   5586  O3'  DT A 272      28.522  -7.539  26.007 
ATOM   5587  C2'  DT A 272      26.474  -6.300  25.893 
ATOM   5588  C1'  DT A 272      27.037  -5.601  24.658 
ATOM   5589  N1   DT A 272      26.305  -4.358  24.286 
ATOM   5590  C2   DT A 272      27.047  -3.333  23.751 
ATOM   5591  O2   DT A 272      28.250  -3.406  23.575 
ATOM   5592  N3   DT A 272      26.334  -2.196  23.419 
ATOM   5593  C4   DT A 272      24.976  -2.008  23.575 
ATOM   5594  O4   DT A 272      24.449  -0.944  23.241 
ATOM   5595  C5   DT A 272      24.285  -3.140  24.145 
ATOM   5596  C7   DT A 272      22.803  -3.017  24.348 
ATOM   5597  C6   DT A 272      24.952  -4.256  24.476 
ATOM   5598  P    DA A 273      29.032  -8.212  27.366 
ATOM   5599  OP1  DA A 273      29.318  -9.646  27.132 
ATOM   5600  OP2  DA A 273      28.079  -7.910  28.457 
ATOM   5601  O5'  DA A 273      30.401  -7.424  27.615 
ATOM   5602  C5'  DA A 273      31.142  -6.936  26.480 
ATOM   5603  C4'  DA A 273      31.628  -5.525  26.746 
ATOM   5604  O4'  DA A 273      30.652  -4.519  26.352 
ATOM   5605  C3'  DA A 273      31.934  -5.190  28.205 
ATOM   5606  O3'  DA A 273      33.065  -4.329  28.253 
ATOM   5607  C2'  DA A 273      30.710  -4.413  28.689 
ATOM   5608  C1'  DA A 273      30.508  -3.594  27.419 
ATOM   5609  N9   DA A 273      29.157  -2.974  27.315 
ATOM   5610  C8   DA A 273      27.960  -3.469  27.747 
ATOM   5611  N7   DA A 273      26.953  -2.688  27.511 
ATOM   5612  C5   DA A 273      27.520  -1.593  26.874 
ATOM   5613  C6   DA A 273      26.972  -0.405  26.363 
ATOM   5614  N6   DA A 273      25.665  -0.110  26.415 
ATOM   5615  N1   DA A 273      27.819   0.473  25.793 
ATOM   5616  C2   DA A 273      29.117   0.175  25.743 
ATOM   5617  N3   DA A 273      29.740  -0.896  26.185 
ATOM   5618  C4   DA A 273      28.870  -1.759  26.751 
ATOM   5619  P    DA A 274      34.151  -4.536  29.410 
ATOM   5620  OP1  DA A 274      35.106  -5.593  29.009 
ATOM   5621  OP2  DA A 274      33.464  -4.740  30.705 
ATOM   5622  O5'  DA A 274      34.888  -3.116  29.410 
ATOM   5623  C5'  DA A 274      34.966  -2.370  28.181 
ATOM   5624  C4'  DA A 274      34.653  -0.910  28.441 
ATOM   5625  O4'  DA A 274      33.228  -0.622  28.352 
ATOM   5626  C3'  DA A 274      35.051  -0.379  29.818 
ATOM   5627  O3'  DA A 274      35.509   0.961  29.681 
ATOM   5628  C2'  DA A 274      33.748  -0.368  30.619 
ATOM   5629  C1'  DA A 274      32.853   0.135  29.492 
ATOM   5630  N9   DA A 274      31.400  -0.087  29.736 
ATOM   5631  C8   DA A 274      30.799  -1.130  30.383 
ATOM   5632  N7   DA A 274      29.506  -1.038  30.435 
ATOM   5633  C5   DA A 274      29.227   0.151  29.776 
ATOM   5634  C6   DA A 274      28.024   0.816  29.491 
ATOM   5635  N6   DA A 274      26.818   0.355  29.853 
ATOM   5636  N1   DA A 274      28.104   1.980  28.818 
ATOM   5637  C2   DA A 274      29.304   2.433  28.460 
ATOM   5638  N3   DA A 274      30.488   1.903  28.669 
ATOM   5639  C4   DA A 274      30.381   0.741  29.345 
ATOM   5640  P    DG A 275      36.762   1.445  30.550 
ATOM   5641  OP1  DG A 275      38.018   1.058  29.868 
ATOM   5642  OP2  DG A 275      36.610   0.975  31.945 
ATOM   5643  O5'  DG A 275      36.589   3.035  30.497 
ATOM   5644  C5'  DG A 275      35.968   3.630  29.343 
ATOM   5645  C4'  DG A 275      34.983   4.697  29.777 
ATOM   5646  O4'  DG A 275      33.654   4.157  30.027 
ATOM   5647  C3'  DG A 275      35.329   5.436  31.069 
ATOM   5648  O3'  DG A 275      34.942   6.799  30.938 
ATOM   5649  C2'  DG A 275      34.451   4.783  32.136 
ATOM   5650  C1'  DG A 275      33.197   4.651  31.277 
ATOM   5651  N9   DG A 275      32.199   3.688  31.818 
ATOM   5652  C8   DG A 275      32.407   2.513  32.507 
ATOM   5653  N7   DG A 275      31.304   1.891  32.847 
ATOM   5654  C5   DG A 275      30.293   2.713  32.350 
ATOM   5655  C6   DG A 275      28.884   2.566  32.409 
ATOM   5656  O6   DG A 275      28.224   1.664  32.921 
ATOM   5657  N1   DG A 275      28.230   3.633  31.776 
ATOM   5658  C2   DG A 275      28.857   4.701  31.166 
ATOM   5659  N2   DG A 275      28.055   5.616  30.617 
ATOM   5660  N3   DG A 275      30.181   4.838  31.110 
ATOM   5661  C4   DG A 275      30.829   3.812  31.720 
ATOM   5662  P    DG A 276      35.891   7.937  31.543 
ATOM   5663  OP1  DG A 276      36.962   8.258  30.573 
ATOM   5664  OP2  DG A 276      36.339   7.541  32.897 
ATOM   5665  O5'  DG A 276      34.876   9.170  31.652 
ATOM   5666  C5'  DG A 276      33.790   9.264  30.713 
ATOM   5667  C4'  DG A 276      32.512   9.645  31.435 
ATOM   5668  O4'  DG A 276      31.787   8.483  31.929 
ATOM   5669  C3'  DG A 276      32.684  10.526  32.672 
ATOM   5670  O3'  DG A 276      31.603  11.448  32.735 
ATOM   5671  C2'  DG A 276      32.571   9.562  33.853 
ATOM   5672  C1'  DG A 276      31.433   8.719  33.284 
ATOM   5673  N9   DG A 276      31.270   7.400  33.956 
ATOM   5674  C8   DG A 276      32.232   6.571  34.489 
ATOM   5675  N7   DG A 276      31.753   5.469  35.017 
ATOM   5676  C5   DG A 276      30.378   5.578  34.819 
ATOM   5677  C6   DG A 276      29.329   4.690  35.177 
ATOM   5678  O6   DG A 276      29.402   3.607  35.750 
ATOM   5679  N1   DG A 276      28.079   5.191  34.788 
ATOM   5680  C2   DG A 276      27.870   6.392  34.138 
ATOM   5681  N2   DG A 276      26.599   6.689  33.853 
ATOM   5682  N3   DG A 276      28.853   7.224  33.802 
ATOM   5683  C4   DG A 276      30.072   6.753  34.173 
ATOM   5684  P    DT A 277      31.891  12.951  33.202 
ATOM   5685  OP1  DT A 277      32.364  13.747  32.047 
ATOM   5686  OP2  DT A 277      32.775  12.941  34.388 
ATOM   5687  O5'  DT A 277      30.427  13.437  33.627 
ATOM   5688  C5'  DT A 277      29.283  12.869  32.961 
ATOM   5689  C4'  DT A 277      28.207  12.534  33.974 
ATOM   5690  O4'  DT A 277      28.362  11.195  34.525 
ATOM   5691  C3'  DT A 277      28.149  13.436  35.206 
ATOM   5692  O3'  DT A 277      26.789  13.622  35.577 
ATOM   5693  C2'  DT A 277      28.847  12.635  36.306 
ATOM   5694  C1'  DT A 277      28.254  11.278  35.938 
ATOM   5695  N1   DT A 277      28.990  10.124  36.527 
ATOM   5696  C2   DT A 277      28.246   9.028  36.892 
ATOM   5697  O2   DT A 277      27.036   8.971  36.753 
ATOM   5698  N3   DT A 277      28.962   7.979  37.434 
ATOM   5699  C4   DT A 277      30.327   7.936  37.636 
ATOM   5700  O4   DT A 277      30.856   6.940  38.131 
ATOM   5701  C5   DT A 277      31.021   9.132  37.221 
ATOM   5702  C7   DT A 277      32.510   9.170  37.406 
ATOM   5703  C6   DT A 277      30.350  10.168  36.691 
ATOM   5704  P    DA A 278      26.312  15.064  36.083 
ATOM   5705  OP1  DA A 278      26.000  15.921  34.917 
ATOM   5706  OP2  DA A 278      27.301  15.605  37.041 
ATOM   5707  O5'  DA A 278      24.960  14.696  36.857 
ATOM   5708  C5'  DA A 278      24.190  13.561  36.419 
ATOM   5709  C4'  DA A 278      23.732  12.751  37.616 
ATOM   5710  O4'  DA A 278      24.708  11.747  38.015 
ATOM   5711  C3'  DA A 278      23.475  13.545  38.896 
ATOM   5712  O3'  DA A 278      22.358  12.981  39.572 
ATOM   5713  C2'  DA A 278      24.724  13.319  39.749 
ATOM   5714  C1'  DA A 278      24.897  11.839  39.418 
ATOM   5715  N9   DA A 278      26.251  11.309  39.739 
ATOM   5716  C8   DA A 278      27.454  11.950  39.660 
ATOM   5717  N7   DA A 278      28.465  11.215  40.011 
ATOM   5718  C5   DA A 278      27.891   9.997  40.347 
ATOM   5719  C6   DA A 278      28.438   8.787  40.804 
ATOM   5720  N6   DA A 278      29.750   8.598  41.008 
ATOM   5721  N1   DA A 278      27.585   7.773  41.044 
ATOM   5722  C2   DA A 278      26.284   7.967  40.838 
ATOM   5723  N3   DA A 278      25.661   9.045  40.418 
ATOM   5724  C4   DA A 278      26.537  10.044  40.185 
ATOM   5725  P    DA A 279      21.305  13.957  40.280 
ATOM   5726  OP1  DA A 279      20.324  14.438  39.281 
ATOM   5727  OP2  DA A 279      22.030  15.004  41.035 
ATOM   5728  O5'  DA A 279      20.587  12.958  41.303 
ATOM   5729  C5'  DA A 279      20.481  11.564  40.958 
ATOM   5730  C4'  DA A 279      20.820  10.706  42.161 
ATOM   5731  O4'  DA A 279      22.244  10.420  42.256 
ATOM   5732  C3'  DA A 279      20.472  11.304  43.524 
ATOM   5733  O3'  DA A 279      20.027  10.262  44.384 
ATOM   5734  C2'  DA A 279      21.798  11.843  44.060 
ATOM   5735  C1'  DA A 279      22.666  10.681  43.586 
ATOM   5736  N9   DA A 279      24.122  10.992  43.558 
ATOM   5737  C8   DA A 279      24.730  12.179  43.265 
ATOM   5738  N7   DA A 279      26.024  12.136  43.326 
ATOM   5739  C5   DA A 279      26.298  10.823  43.687 
ATOM   5740  C6   DA A 279      27.500  10.134  43.916 
ATOM   5741  N6   DA A 279      28.710  10.702  43.811 
ATOM   5742  N1   DA A 279      27.414   8.836  44.260 
ATOM   5743  C2   DA A 279      26.209   8.277  44.363 
ATOM   5744  N3   DA A 279      25.025   8.816  44.174 
ATOM   5745  C4   DA A 279      25.138  10.116  43.831 
ATOM   5746  P    DC A 280      18.807  10.546  45.381 
ATOM   5747  OP1  DC A 280      17.527  10.356  44.663 
ATOM   5748  OP2  DC A 280      18.996  11.859  46.035 
ATOM   5749  O5'  DC A 280      19.000   9.377  46.457 
ATOM   5750  C5'  DC A 280      19.591   8.133  46.038 
ATOM   5751  C4'  DC A 280      20.603   7.668  47.066 
ATOM   5752  O4'  DC A 280      21.933   8.211  46.822 
ATOM   5753  C3'  DC A 280      20.307   8.057  48.514 
ATOM   5754  O3'  DC A 280      20.707   6.993  49.368 
ATOM   5755  C2'  DC A 280      21.208   9.262  48.784 
ATOM   5756  C1'  DC A 280      22.433   8.735  48.042 
ATOM   5757  N1   DC A 280      23.436   9.787  47.717 
ATOM   5758  C2   DC A 280      24.782   9.431  47.741 
ATOM   5759  O2   DC A 280      25.086   8.267  48.028 
ATOM   5760  N3   DC A 280      25.712  10.376  47.448 
ATOM   5761  C4   DC A 280      25.342  11.626  47.143 
ATOM   5762  N4   DC A 280      26.286  12.512  46.865 
ATOM   5763  C5   DC A 280      23.962  12.013  47.113 
ATOM   5764  C6   DC A 280      23.048  11.054  47.409 
ATOM   5765  P    DA A 281      19.791   6.623  50.628 
ATOM   5766  OP1  DA A 281      18.695   5.725  50.199 
ATOM   5767  OP2  DA A 281      19.380   7.862  51.324 
ATOM   5768  O5'  DA A 281      20.825   5.811  51.542 
ATOM   5769  C5'  DA A 281      21.883   5.069  50.908 
ATOM   5770  C4'  DA A 281      23.187   5.291  51.649 
ATOM   5771  O4'  DA A 281      23.912   6.455  51.160 
ATOM   5772  C3'  DA A 281      23.064   5.538  53.152 
ATOM   5773  O3'  DA A 281      24.159   4.913  53.812 
ATOM   5774  C2'  DA A 281      23.203   7.052  53.308 
ATOM   5775  C1'  DA A 281      24.311   7.235  52.276 
ATOM   5776  N9   DA A 281      24.478   8.643  51.820 
ATOM   5777  C8   DA A 281      23.518   9.599  51.650 
ATOM   5778  N7   DA A 281      23.980  10.739  51.239 
ATOM   5779  C5   DA A 281      25.347  10.527  51.127 
ATOM   5780  C6   DA A 281      26.406  11.359  50.732 
ATOM   5781  N6   DA A 281      26.244  12.637  50.360 
ATOM   5782  N1   DA A 281      27.644  10.830  50.735 
ATOM   5783  C2   DA A 281      27.799   9.560  51.106 
ATOM   5784  N3   DA A 281      26.890   8.691  51.492 
ATOM   5785  C4   DA A 281      25.662   9.246  51.481 
ATOM   5786  P    DA A 282      23.905   4.178  55.211 
ATOM   5787  OP1  DA A 282      23.407   2.806  54.966 
ATOM   5788  OP2  DA A 282      23.058   5.031  56.073 
ATOM   5789  O5'  DA A 282      25.387   4.114  55.808 
ATOM   5790  C5'  DA A 282      26.503   4.033  54.901 
ATOM   5791  C4'  DA A 282      27.606   4.971  55.350 
ATOM   5792  O4'  DA A 282      27.451   6.313  54.804 
ATOM   5793  C3'  DA A 282      27.713   5.198  56.858 
ATOM   5794  O3'  DA A 282      29.087   5.309  57.210 
ATOM   5795  C2'  DA A 282      27.040   6.548  57.096 
ATOM   5796  C1'  DA A 282      27.603   7.247  55.862 
ATOM   5797  N9   DA A 282      26.871   8.490  55.490 
ATOM   5798  C8   DA A 282      25.538   8.757  55.611 
ATOM   5799  N7   DA A 282      25.199   9.939  55.197 
ATOM   5800  C5   DA A 282      26.396  10.498  54.770 
ATOM   5801  C6   DA A 282      26.713  11.750  54.216 
ATOM   5802  N6   DA A 282      25.804  12.709  53.988 
ATOM   5803  N1   DA A 282      28.001  11.982  53.905 
ATOM   5804  C2   DA A 282      28.899  11.024  54.134 
ATOM   5805  N3   DA A 282      28.723   9.825  54.643 
ATOM   5806  C4   DA A 282      27.425   9.619  54.946 
ATOM   5807  P    DG A 283      29.597   4.636  58.570 
ATOM   5808  OP1  DG A 283      29.883   3.202  58.336 
ATOM   5809  OP2  DG A 283      28.645   4.938  59.661 
ATOM   5810  O5'  DG A 283      30.967   5.424  58.818 
ATOM   5811  C5'  DG A 283      31.708   5.912  57.684 
ATOM   5812  C4'  DG A 283      32.193   7.323  57.949 
ATOM   5813  O4'  DG A 283      31.217   8.329  57.556 
ATOM   5814  C3'  DG A 283      32.499   7.658  59.409 
ATOM   5815  O3'  DG A 283      33.630   8.519  59.457 
ATOM   5816  C2'  DG A 283      31.276   8.435  59.893 
ATOM   5817  C1'  DG A 283      31.073   9.254  58.623 
ATOM   5818  N9   DG A 283      29.722   9.874  58.519 
ATOM   5819  C8   DG A 283      28.507   9.390  58.949 
ATOM   5820  N7   DG A 283      27.496  10.189  58.703 
ATOM   5821  C5   DG A 283      28.085  11.281  58.065 
ATOM   5822  C6   DG A 283      27.498  12.469  57.560 
ATOM   5823  O6   DG A 283      26.318  12.810  57.569 
ATOM   5824  N1   DG A 283      28.461  13.314  56.989 
ATOM   5825  C2   DG A 283      29.814  13.043  56.917 
ATOM   5826  N2   DG A 283      30.568  13.978  56.332 
ATOM   5827  N3   DG A 283      30.364  11.928  57.391 
ATOM   5828  C4   DG A 283      29.443  11.098  57.948 
ATOM   5829  P    DT A 284      34.716   8.312  60.614 
ATOM   5830  OP1  DT A 284      35.672   7.255  60.213 
ATOM   5831  OP2  DT A 284      34.029   8.108  61.908 
ATOM   5832  O5'  DT A 284      35.453   9.732  60.614 
ATOM   5833  C5'  DT A 284      35.531  10.478  59.385 
ATOM   5834  C4'  DT A 284      35.219  11.938  59.645 
ATOM   5835  O4'  DT A 284      33.794  12.226  59.555 
ATOM   5836  C3'  DT A 284      35.616  12.469  61.022 
ATOM   5837  O3'  DT A 284      36.074  13.809  60.885 
ATOM   5838  C2'  DT A 284      34.314  12.480  61.823 
ATOM   5839  C1'  DT A 284      33.418  12.983  60.695 
ATOM   5840  N1   DT A 284      31.965  12.761  60.940 
ATOM   5841  C2   DT A 284      31.098  13.713  60.464 
ATOM   5842  O2   DT A 284      31.468  14.707  59.864 
ATOM   5843  N3   DT A 284      29.759  13.473  60.710 
ATOM   5844  C4   DT A 284      29.232  12.386  61.376 
ATOM   5845  O4   DT A 284      28.014  12.280  61.536 
ATOM   5846  C5   DT A 284      30.221  11.441  61.838 
ATOM   5847  C7   DT A 284      29.732  10.228  62.574 
ATOM   5848  C6   DT A 284      31.529  11.650  61.613 
ATOM   5849  P    DC A 285      37.328  14.293  61.754 
ATOM   5850  OP1  DC A 285      38.584  13.906  61.072 
ATOM   5851  OP2  DC A 285      37.175  13.823  63.149 
ATOM   5852  O5'  DC A 285      37.155  15.883  61.701 
ATOM   5853  C5'  DC A 285      36.534  16.478  60.546 
ATOM   5854  C4'  DC A 285      35.548  17.545  60.980 
ATOM   5855  O4'  DC A 285      34.219  17.005  61.230 
ATOM   5856  C3'  DC A 285      35.895  18.284  62.273 
ATOM   5857  O3'  DC A 285      35.507  19.647  62.142 
ATOM   5858  C2'  DC A 285      35.016  17.631  63.340 
ATOM   5859  C1'  DC A 285      33.762  17.499  62.480 
ATOM   5860  N1   DC A 285      32.764  16.536  63.021 
ATOM   5861  C2   DC A 285      31.415  16.822  62.830 
ATOM   5862  O2   DC A 285      31.105  17.854  62.223 
ATOM   5863  N3   DC A 285      30.489  15.957  63.316 
ATOM   5864  C4   DC A 285      30.866  14.850  63.967 
ATOM   5865  N4   DC A 285      29.924  14.037  64.423 
ATOM   5866  C5   DC A 285      32.248  14.536  64.176 
ATOM   5867  C6   DC A 285      33.158  15.414  63.683 
ATOM   5868  P    DG A 286      36.457  20.785  62.747 
ATOM   5869  OP1  DG A 286      37.528  21.106  61.777 
ATOM   5870  OP2  DG A 286      36.904  20.390  64.100 
ATOM   5871  O5'  DG A 286      35.442  22.018  62.856 
ATOM   5872  C5'  DG A 286      34.355  22.112  61.917 
ATOM   5873  C4'  DG A 286      33.077  22.493  62.638 
ATOM   5874  O4'  DG A 286      32.352  21.331  63.133 
ATOM   5875  C3'  DG A 286      33.249  23.374  63.876 
ATOM   5876  O3'  DG A 286      32.168  24.296  63.938 
ATOM   5877  C2'  DG A 286      33.136  22.410  65.056 
ATOM   5878  C1'  DG A 286      31.998  21.567  64.487 
ATOM   5879  N9   DG A 286      31.835  20.248  65.160 
ATOM   5880  C8   DG A 286      32.797  19.419  65.693 
ATOM   5881  N7   DG A 286      32.319  18.317  66.220 
ATOM   5882  C5   DG A 286      30.943  18.426  66.023 
ATOM   5883  C6   DG A 286      29.895  17.538  66.380 
ATOM   5884  O6   DG A 286      29.967  16.455  66.954 
ATOM   5885  N1   DG A 286      28.645  18.039  65.991 
ATOM   5886  C2   DG A 286      28.435  19.240  65.342 
ATOM   5887  N2   DG A 286      27.165  19.537  65.056 
ATOM   5888  N3   DG A 286      29.418  20.072  65.006 
ATOM   5889  C4   DG A 286      30.638  19.601  65.377 
ATOM   5890  P    DA A 287      32.456  25.799  64.406 
ATOM   5891  OP1  DA A 287      32.929  26.595  63.250 
ATOM   5892  OP2  DA A 287      33.340  25.789  65.592 
ATOM   5893  O5'  DA A 287      30.992  26.285  64.830 
ATOM   5894  C5'  DA A 287      29.848  25.717  64.164 
ATOM   5895  C4'  DA A 287      28.772  25.382  65.177 
ATOM   5896  O4'  DA A 287      28.927  24.043  65.729 
ATOM   5897  C3'  DA A 287      28.714  26.284  66.410 
ATOM   5898  O3'  DA A 287      27.354  26.470  66.781 
ATOM   5899  C2'  DA A 287      29.412  25.483  67.509 
ATOM   5900  C1'  DA A 287      28.819  24.126  67.142 
ATOM   5901  N9   DA A 287      29.555  22.972  67.730 
ATOM   5902  C8   DA A 287      30.896  22.851  67.963 
ATOM   5903  N7   DA A 287      31.235  21.715  68.491 
ATOM   5904  C5   DA A 287      30.033  21.033  68.619 
ATOM   5905  C6   DA A 287      29.717  19.758  69.117 
ATOM   5906  N6   DA A 287      30.629  18.905  69.602 
ATOM   5907  N1   DA A 287      28.421  19.391  69.099 
ATOM   5908  C2   DA A 287      27.518  20.243  68.615 
ATOM   5909  N3   DA A 287      27.695  21.451  68.126 
ATOM   5910  C4   DA A 287      28.999  21.795  68.156 
ATOM   5911  P    DT A 288      26.877  27.912  67.287 
ATOM   5912  OP1  DT A 288      26.565  28.769  66.121 
ATOM   5913  OP2  DT A 288      27.866  28.453  68.245 
ATOM   5914  O5'  DT A 288      25.526  27.544  68.061 
ATOM   5915  C5'  DT A 288      24.756  26.409  67.622 
ATOM   5916  C4'  DT A 288      24.297  25.600  68.819 
ATOM   5917  O4'  DT A 288      25.274  24.595  69.218 
ATOM   5918  C3'  DT A 288      24.041  26.393  70.100 
ATOM   5919  O3'  DT A 288      22.924  25.829  70.776 
ATOM   5920  C2'  DT A 288      25.289  26.167  70.953 
ATOM   5921  C1'  DT A 288      25.462  24.687  70.622 
ATOM   5922  N1   DT A 288      26.817  24.157  70.942 
ATOM   5923  C2   DT A 288      26.892  22.855  71.378 
ATOM   5924  O2   DT A 288      25.912  22.141  71.505 
ATOM   5925  N3   DT A 288      28.163  22.399  71.666 
ATOM   5926  C4   DT A 288      29.336  23.118  71.557 
ATOM   5927  O4   DT A 288      30.417  22.600  71.845 
ATOM   5928  C5   DT A 288      29.155  24.473  71.093 
ATOM   5929  C7   DT A 288      30.381  25.326  70.947 
ATOM   5930  C6   DT A 288      27.931  24.943  70.806 
ATOM   5931  P    DG A 289      21.871  26.805  71.484 
ATOM   5932  OP1  DG A 289      20.890  27.286  70.485 
ATOM   5933  OP2  DG A 289      22.595  27.852  72.238 
ATOM   5934  O5'  DG A 289      21.152  25.806  72.507 
ATOM   5935  C5'  DG A 289      21.047  24.412  72.162 
ATOM   5936  C4'  DG A 289      21.385  23.554  73.365 
ATOM   5937  O4'  DG A 289      22.810  23.268  73.460 
ATOM   5938  C3'  DG A 289      21.037  24.152  74.728 
ATOM   5939  O3'  DG A 289      20.592  23.110  75.588 
ATOM   5940  C2'  DG A 289      22.363  24.691  75.264 
ATOM   5941  C1'  DG A 289      23.231  23.529  74.790 
ATOM   5942  N9   DG A 289      24.687  23.840  74.762 
ATOM   5943  C8   DG A 289      25.318  25.030  74.469 
ATOM   5944  N7   DG A 289      26.626  24.972  74.534 
ATOM   5945  C5   DG A 289      26.880  23.650  74.897 
ATOM   5946  C6   DG A 289      28.113  22.985  75.121 
ATOM   5947  O6   DG A 289      29.254  23.432  75.045 
ATOM   5948  N1   DG A 289      27.915  21.641  75.472 
ATOM   5949  C2   DG A 289      26.686  21.023  75.590 
ATOM   5950  N2   DG A 289      26.709  19.733  75.935 
ATOM   5951  N3   DG A 289      25.529  21.648  75.379 
ATOM   5952  C4   DG A 289      25.704  22.951  75.038 
ATOM   5953  P    DG A 290      19.372  23.394  76.584 
ATOM   5954  OP1  DG A 290      18.092  23.204  75.867 
ATOM   5955  OP2  DG A 290      19.562  24.707  77.239 
ATOM   5956  O5'  DG A 290      19.565  22.225  77.660 
ATOM   5957  C5'  DG A 290      20.157  20.981  77.241 
ATOM   5958  C4'  DG A 290      21.168  20.516  78.270 
ATOM   5959  O4'  DG A 290      22.498  21.059  78.026 
ATOM   5960  C3'  DG A 290      20.872  20.905  79.718 
ATOM   5961  O3'  DG A 290      21.272  19.841  80.572 
ATOM   5962  C2'  DG A 290      21.774  22.110  79.988 
ATOM   5963  C1'  DG A 290      22.999  21.583  79.246 
ATOM   5964  N9   DG A 290      24.002  22.635  78.921 
ATOM   5965  C8   DG A 290      23.800  23.957  78.589 
ATOM   5966  N7   DG A 290      24.906  24.624  78.359 
ATOM   5967  C5   DG A 290      25.910  23.677  78.554 
ATOM   5968  C6   DG A 290      27.320  23.805  78.448 
ATOM   5969  O6   DG A 290      27.982  24.797  78.156 
ATOM   5970  N1   DG A 290      27.966  22.594  78.730 
ATOM   5971  C2   DG A 290      27.333  21.414  79.068 
ATOM   5972  N2   DG A 290      28.130  20.367  79.299 
ATOM   5973  N3   DG A 290      26.011  21.294  79.166 
ATOM   5974  C4   DG A 290      25.369  22.460  78.897 
ATOM   5975  P    DA A 291      20.356  19.471  81.832 
ATOM   5976  OP1  DA A 291      19.260  18.573  81.403 
ATOM   5977  OP2  DA A 291      19.946  20.710  82.528 
ATOM   5978  O5'  DA A 291      21.390  18.659  82.746 
ATOM   5979  C5'  DA A 291      22.448  17.917  82.112 
ATOM   5980  C4'  DA A 291      23.752  18.139  82.852 
ATOM   5981  O4'  DA A 291      24.478  19.303  82.363 
ATOM   5982  C3'  DA A 291      23.630  18.386  84.356 
ATOM   5983  O3'  DA A 291      24.724  17.761  85.016 
ATOM   5984  C2'  DA A 291      23.769  19.900  84.512 
ATOM   5985  C1'  DA A 291      24.877  20.083  83.480 
ATOM   5986  N9   DA A 291      25.044  21.491  83.023 
ATOM   5987  C8   DA A 291      24.083  22.447  82.854 
ATOM   5988  N7   DA A 291      24.546  23.587  82.443 
ATOM   5989  C5   DA A 291      25.912  23.375  82.331 
ATOM   5990  C6   DA A 291      26.971  24.207  81.936 
ATOM   5991  N6   DA A 291      26.809  25.485  81.563 
ATOM   5992  N1   DA A 291      28.209  23.678  81.939 
ATOM   5993  C2   DA A 291      28.365  22.408  82.310 
ATOM   5994  N3   DA A 291      27.456  21.539  82.696 
ATOM   5995  C4   DA A 291      26.227  22.094  82.685 
ATOM   5996  P    DT A 292      24.470  17.026  86.415 
ATOM   5997  OP1  DT A 292      23.973  15.654  86.170 
ATOM   5998  OP2  DT A 292      23.624  17.879  87.277 
ATOM   5999  O5'  DT A 292      25.953  16.962  87.012 
ATOM   6000  C5'  DT A 292      27.068  16.881  86.105 
ATOM   6001  C4'  DT A 292      28.171  17.819  86.554 
ATOM   6002  O4'  DT A 292      28.016  19.161  86.008 
ATOM   6003  C3'  DT A 292      28.279  18.046  88.062 
ATOM   6004  O3'  DT A 292      29.653  18.157  88.414 
ATOM   6005  C2'  DT A 292      27.605  19.396  88.300 
ATOM   6006  C1'  DT A 292      28.168  20.095  87.066 
ATOM   6007  N1   DT A 292      27.436  21.338  86.694 
ATOM   6008  C2   DT A 292      28.178  22.363  86.158 
ATOM   6009  O2   DT A 292      29.381  22.290  85.983 
ATOM   6010  N3   DT A 292      27.464  23.500  85.827 
ATOM   6011  C4   DT A 292      26.107  23.688  85.982 
ATOM   6012  O4   DT A 292      25.580  24.752  85.648 
ATOM   6013  C5   DT A 292      25.416  22.556  86.552 
ATOM   6014  C7   DT A 292      23.934  22.679  86.755 
ATOM   6015  C6   DT A 292      26.083  21.440  86.884 
ATOM   6016  P    DT A 293      30.163  17.484  89.773 
ATOM   6017  OP1  DT A 293      30.448  16.050  89.540 
ATOM   6018  OP2  DT A 293      29.210  17.786  90.865 
ATOM   6019  O5'  DT A 293      31.532  18.272  90.022 
ATOM   6020  C5'  DT A 293      32.273  18.760  88.887 
ATOM   6021  C4'  DT A 293      32.759  20.171  89.153 
ATOM   6022  O4'  DT A 293      31.783  21.177  88.760 
ATOM   6023  C3'  DT A 293      33.065  20.506  90.613 
ATOM   6024  O3'  DT A 293      34.195  21.367  90.660 
ATOM   6025  C2'  DT A 293      31.841  21.283  91.097 
ATOM   6026  C1'  DT A 293      31.638  22.102  89.827 
ATOM   6027  N1   DT A 293      30.288  22.722  89.722 
ATOM   6028  C2   DT A 293      30.210  23.953  89.117 
ATOM   6029  O2   DT A 293      31.184  24.539  88.675 
ATOM   6030  N3   DT A 293      28.942  24.498  89.039 
ATOM   6031  C4   DT A 293      27.776  23.925  89.505 
ATOM   6032  O4   DT A 293      26.698  24.509  89.378 
ATOM   6033  C5   DT A 293      27.960  22.634  90.124 
ATOM   6034  C7   DT A 293      26.741  21.941  90.659 
ATOM   6035  C6   DT A 293      29.181  22.082  90.214 
ATOM   6036  P    DC A 294      35.282  21.160  91.817 
ATOM   6037  OP1  DC A 294      36.237  20.103  91.417 
ATOM   6038  OP2  DC A 294      34.595  20.956  93.112 
ATOM   6039  O5'  DC A 294      36.018  22.580  91.818 
ATOM   6040  C5'  DC A 294      36.097  23.326  90.589 
ATOM   6041  C4'  DC A 294      35.784  24.786  90.849 
ATOM   6042  O4'  DC A 294      34.359  25.074  90.759 
ATOM   6043  C3'  DC A 294      36.182  25.317  92.226 
ATOM   6044  O3'  DC A 294      36.640  26.657  92.089 
ATOM   6045  C2'  DC A 294      34.879  25.328  93.027 
ATOM   6046  C1'  DC A 294      33.983  25.832  91.899 
ATOM   6047  N1   DC A 294      32.531  25.609  92.144 
ATOM   6048  C2   DC A 294      31.638  26.565  91.667 
ATOM   6049  O2   DC A 294      32.083  27.550  91.067 
ATOM   6050  N3   DC A 294      30.310  26.381  91.881 
ATOM   6051  C4   DC A 294      29.867  25.300  92.536 
ATOM   6052  N4   DC A 294      28.563  25.165  92.719 
ATOM   6053  C5   DC A 294      30.769  24.305  93.035 
ATOM   6054  C6   DC A 294      32.093  24.507  92.812 
ATOM   6055  P    DC A 295      37.893  27.141  92.958 
ATOM   6056  OP1  DC A 295      39.149  26.754  92.276 
ATOM   6057  OP2  DC A 295      37.741  26.671  94.352 
ATOM   6058  O5'  DC A 295      37.720  28.731  92.905 
ATOM   6059  C5'  DC A 295      37.099  29.326  91.750 
ATOM   6060  C4'  DC A 295      36.114  30.393  92.184 
ATOM   6061  O4'  DC A 295      34.784  29.853  92.434 
ATOM   6062  C3'  DC A 295      36.460  31.132  93.477 
ATOM   6063  O3'  DC A 295      36.072  32.495  93.345 
ATOM   6064  C2'  DC A 295      35.582  30.479  94.543 
ATOM   6065  C1'  DC A 295      34.328  30.347  93.684 
ATOM   6066  N1   DC A 295      33.330  29.384  94.225 
ATOM   6067  C2   DC A 295      31.980  29.670  94.033 
ATOM   6068  O2   DC A 295      31.670  30.702  93.427 
ATOM   6069  N3   DC A 295      31.055  28.805  94.520 
ATOM   6070  C4   DC A 295      31.431  27.698  95.171 
ATOM   6071  N4   DC A 295      30.489  26.885  95.627 
ATOM   6072  C5   DC A 295      32.814  27.384  95.380 
ATOM   6073  C6   DC A 295      33.723  28.262  94.887 
ATOM   6074  P    DT A 296      37.022  33.633  93.951 
ATOM   6075  OP1  DT A 296      38.093  33.954  92.981 
ATOM   6076  OP2  DT A 296      37.470  33.238  95.304 
ATOM   6077  O5'  DT A 296      36.007  34.866  94.060 
ATOM   6078  C5'  DT A 296      34.921  34.960  93.120 
ATOM   6079  C4'  DT A 296      33.642  35.341  93.842 
ATOM   6080  O4'  DT A 296      32.917  34.179  94.337 
ATOM   6081  C3'  DT A 296      33.815  36.222  95.079 
ATOM   6082  O3'  DT A 296      32.734  37.144  95.142 
ATOM   6083  C2'  DT A 296      33.701  35.258  96.260 
ATOM   6084  C1'  DT A 296      32.564  34.415  95.691 
ATOM   6085  N1   DT A 296      32.400  33.096  96.364 
ATOM   6086  C2   DT A 296      31.121  32.611  96.487 
ATOM   6087  O2   DT A 296      30.143  33.209  96.075 
ATOM   6088  N3   DT A 296      31.009  31.387  97.117 
ATOM   6089  C4   DT A 296      32.046  30.627  97.620 
ATOM   6090  O4   DT A 296      31.822  29.544  98.164 
ATOM   6091  C5   DT A 296      33.351  31.220  97.443 
ATOM   6092  C7   DT A 296      34.535  30.457  97.962 
ATOM   6093  C6   DT A 296      33.488  32.409  96.835 
ATOM   6094  P    DC A 297      33.022  38.647  95.609 
ATOM   6095  OP1  DC A 297      33.495  39.444  94.454 
ATOM   6096  OP2  DC A 297      33.905  38.637  96.796 
ATOM   6097  O5'  DC A 297      31.557  39.133  96.034 
ATOM   6098  C5'  DC A 297      30.414  38.565  95.368 
ATOM   6099  C4'  DC A 297      29.338  38.230  96.381 
ATOM   6100  O4'  DC A 297      29.493  36.891  96.933 
ATOM   6101  C3'  DC A 297      29.280  39.132  97.614 
ATOM   6102  O3'  DC A 297      27.919  39.318  97.985 
ATOM   6103  C2'  DC A 297      29.977  38.331  98.713 
ATOM   6104  C1'  DC A 297      29.385  36.974  98.346 
ATOM   6105  N1   DC A 297      30.121  35.820  98.934 
ATOM   6106  C2   DC A 297      29.381  34.701  99.310 
ATOM   6107  O2   DC A 297      28.157  34.712  99.140 
ATOM   6108  N3   DC A 297      30.033  33.640  99.848 
ATOM   6109  C4   DC A 297      31.362  33.668 100.015 
ATOM   6110  N4   DC A 297      31.952  32.607 100.545 
ATOM   6111  C5   DC A 297      32.141  34.808  99.636 
ATOM   6112  C6   DC A 297      31.470  35.860  99.100 
ATOM   6113  P    DT A 298      27.443  40.760  98.491 
ATOM   6114  OP1  DT A 298      27.131  41.617  97.325 
ATOM   6115  OP2  DT A 298      28.432  41.301  99.449 
ATOM   6116  O5'  DT A 298      26.091  40.392  99.265 
ATOM   6117  C5'  DT A 298      25.321  39.257  98.826 
ATOM   6118  C4'  DT A 298      24.862  38.448 100.023 
ATOM   6119  O4'  DT A 298      25.839  37.443 100.422 
ATOM   6120  C3'  DT A 298      24.606  39.241 101.304 
ATOM   6121  O3'  DT A 298      23.489  38.677 101.979 
ATOM   6122  C2'  DT A 298      25.855  39.015 102.156 
ATOM   6123  C1'  DT A 298      26.028  37.535 101.826 
ATOM   6124  N1   DT A 298      27.382  37.005 102.146 
ATOM   6125  C2   DT A 298      27.458  35.703 102.581 
ATOM   6126  O2   DT A 298      26.477  34.989 102.709 
ATOM   6127  N3   DT A 298      28.728  35.247 102.870 
ATOM   6128  C4   DT A 298      29.901  35.966 102.761 
ATOM   6129  O4   DT A 298      30.983  35.448 103.049 
ATOM   6130  C5   DT A 298      29.720  37.321 102.297 
ATOM   6131  C7   DT A 298      30.947  38.174 102.151 
ATOM   6132  C6   DT A 298      28.496  37.791 102.010 
ATOM   6133  P    DC A 299      22.436  39.653 102.688 
ATOM   6134  OP1  DC A 299      21.455  40.134 101.689 
ATOM   6135  OP2  DC A 299      23.161  40.700 103.442 
ATOM   6136  O5'  DC A 299      21.718  38.654 103.710 
ATOM   6137  C5'  DC A 299      21.612  37.260 103.366 
ATOM   6138  C4'  DC A 299      21.951  36.402 104.569 
ATOM   6139  O4'  DC A 299      23.375  36.116 104.663 
ATOM   6140  C3'  DC A 299      21.603  37.000 105.931 
ATOM   6141  O3'  DC A 299      21.158  35.958 106.791 
ATOM   6142  C2'  DC A 299      22.929  37.539 106.467 
ATOM   6143  C1'  DC A 299      23.796  36.377 105.994 
ATOM   6144  N1   DC A 299      25.252  36.688 105.965 
ATOM   6145  C2   DC A 299      26.142  35.662 106.273 
ATOM   6146  O2   DC A 299      25.691  34.546 106.554 
ATOM   6147  N3   DC A 299      27.475  35.927 106.254 
ATOM   6148  C4   DC A 299      27.923  37.149 105.945
[truncated: 415,700 more chars]
