# Supplementary material for: Characterization of lncRNA-protein interactions associated with Prostate cancer and Androgen receptors by molecular docking simulations
Source: Biochem Biophys Rep. 2025 Mar 9;42:101959. doi: 10.1016/j.bbrep.2025.101959 (PMC11929892; doi:10.1016/j.bbrep.2025.101959)
Supplement: Multimedia component 23 [file mmc23.zip › bbrep_00101959_model_12.pdb]

REMARK Number:    12
REMARK Ligand:     lig_628dcb8434e2f.pdb
REMARK Contact:     0     0     0
REMARK Score:  -198.32
REMARK RMSD:    961.26
MODEL       12
ATOM      1  N   ALA A  24      30.357  -5.473 -24.875 
ATOM      2  CA  ALA A  24      30.515  -4.000 -24.871 
ATOM      3  CB  ALA A  24      29.364  -3.347 -25.653 
ATOM      4  C   ALA A  24      30.496  -3.471 -23.474 
ATOM      5  O   ALA A  24      31.409  -3.720 -22.690 
ATOM      6  N   GLN A  25      29.435  -2.716 -23.129 
ATOM      7  CA  GLN A  25      29.334  -2.167 -21.810 
ATOM      8  CB  GLN A  25      28.209  -1.135 -21.640 
ATOM      9  CG  GLN A  25      28.449   0.131 -22.464 
ATOM     10  CD  GLN A  25      27.291   1.085 -22.227 
ATOM     11  OE1 GLN A  25      26.895   1.324 -21.089 
ATOM     12  NE2 GLN A  25      26.734   1.652 -23.331 
ATOM     13  C   GLN A  25      29.084  -3.296 -20.876 
ATOM     14  O   GLN A  25      28.668  -4.376 -21.290 
ATOM     15  N   ASP A  26      29.382  -3.075 -19.584 
ATOM     16  CA  ASP A  26      29.211  -4.105 -18.606 
ATOM     17  CB  ASP A  26      30.274  -4.043 -17.495 
ATOM     18  CG  ASP A  26      30.054  -5.171 -16.494 
ATOM     19  OD1 ASP A  26      28.986  -5.191 -15.826 
ATOM     20  OD2 ASP A  26      30.966  -6.032 -16.381 
ATOM     21  C   ASP A  26      27.866  -3.939 -17.988 
ATOM     22  O   ASP A  26      27.612  -2.985 -17.253 
ATOM     23  N   ASN A  27      26.945  -4.872 -18.288 
ATOM     24  CA  ASN A  27      25.662  -4.773 -17.669 
ATOM     25  CB  ASN A  27      24.503  -4.752 -18.683 
ATOM     26  CG  ASN A  27      24.583  -3.452 -19.471 
ATOM     27  OD1 ASN A  27      24.658  -2.366 -18.897 
ATOM     28  ND2 ASN A  27      24.568  -3.560 -20.827 
ATOM     29  C   ASN A  27      25.467  -5.984 -16.812 
ATOM     30  O   ASN A  27      24.473  -6.696 -16.949 
ATOM     31  N   SER A  28      26.402  -6.226 -15.873 
ATOM     32  CA  SER A  28      26.317  -7.361 -15.002 
ATOM     33  CB  SER A  28      27.559  -7.517 -14.112 
ATOM     34  OG  SER A  28      28.707  -7.731 -14.919 
ATOM     35  C   SER A  28      25.149  -7.145 -14.100 
ATOM     36  O   SER A  28      24.492  -8.089 -13.668 
ATOM     37  N   ARG A  29      24.868  -5.864 -13.806 
ATOM     38  CA  ARG A  29      23.821  -5.471 -12.913 
ATOM     39  CB  ARG A  29      23.787  -3.948 -12.704 
ATOM     40  CG  ARG A  29      25.152  -3.369 -12.324 
ATOM     41  CD  ARG A  29      25.113  -1.897 -11.913 
ATOM     42  NE  ARG A  29      26.512  -1.383 -11.942 
ATOM     43  CZ  ARG A  29      27.390  -1.720 -10.952 
ATOM     44  NH1 ARG A  29      27.024  -2.618  -9.991 
ATOM     45  NH2 ARG A  29      28.642  -1.178 -10.929 
ATOM     46  C   ARG A  29      22.506  -5.884 -13.504 
ATOM     47  O   ARG A  29      21.579  -6.255 -12.784 
ATOM     48  N   TYR A  30      22.378  -5.784 -14.840 
ATOM     49  CA  TYR A  30      21.164  -6.163 -15.505 
ATOM     50  CB  TYR A  30      21.186  -5.817 -17.003 
ATOM     51  CG  TYR A  30      19.900  -6.271 -17.606 
ATOM     52  CD1 TYR A  30      18.727  -5.600 -17.348 
ATOM     53  CD2 TYR A  30      19.876  -7.357 -18.449 
ATOM     54  CE1 TYR A  30      17.543  -6.018 -17.911 
ATOM     55  CE2 TYR A  30      18.698  -7.778 -19.016 
ATOM     56  CZ  TYR A  30      17.529  -7.109 -18.746 
ATOM     57  OH  TYR A  30      16.316  -7.539 -19.327 
ATOM     58  C   TYR A  30      20.959  -7.638 -15.363 
ATOM     59  O   TYR A  30      19.855  -8.092 -15.068 
ATOM     60  N   THR A  31      22.033  -8.431 -15.551 
ATOM     61  CA  THR A  31      21.926  -9.861 -15.473 
ATOM     62  CB  THR A  31      23.230 -10.559 -15.736 
ATOM     63  OG1 THR A  31      23.715 -10.225 -17.028 
ATOM     64  CG2 THR A  31      23.003 -12.080 -15.628 
ATOM     65  C   THR A  31      21.490 -10.229 -14.091 
ATOM     66  O   THR A  31      20.646 -11.105 -13.907 
ATOM     67  N   HIS A  32      22.064  -9.557 -13.079 
ATOM     68  CA  HIS A  32      21.744  -9.842 -11.711 
ATOM     69  ND1 HIS A  32      22.771 -10.826  -8.882 
ATOM     70  CG  HIS A  32      22.450  -9.554  -9.301 
ATOM     71  CB  HIS A  32      22.623  -9.069 -10.710 
ATOM     72  NE2 HIS A  32      22.010  -9.743  -7.096 
ATOM     73  CD2 HIS A  32      21.986  -8.905  -8.198 
ATOM     74  CE1 HIS A  32      22.488 -10.885  -7.556 
ATOM     75  C   HIS A  32      20.311  -9.481 -11.477 
ATOM     76  O   HIS A  32      19.604 -10.145 -10.722 
ATOM     77  N   PHE A  33      19.841  -8.406 -12.133 
ATOM     78  CA  PHE A  33      18.494  -7.942 -11.975 
ATOM     79  CB  PHE A  33      18.233  -6.698 -12.850 
ATOM     80  CG  PHE A  33      16.831  -6.221 -12.683 
ATOM     81  CD1 PHE A  33      15.822  -6.729 -13.471 
ATOM     82  CD2 PHE A  33      16.525  -5.261 -11.749 
ATOM     83  CE1 PHE A  33      14.528  -6.288 -13.327 
ATOM     84  CE2 PHE A  33      15.232  -4.815 -11.599 
ATOM     85  CZ  PHE A  33      14.232  -5.330 -12.388 
ATOM     86  C   PHE A  33      17.577  -9.044 -12.410 
ATOM     87  O   PHE A  33      16.584  -9.337 -11.745 
ATOM     88  N   LEU A  34      17.891  -9.694 -13.546 
ATOM     89  CA  LEU A  34      17.052 -10.740 -14.056 
ATOM     90  CB  LEU A  34      17.509 -11.262 -15.429 
ATOM     91  CG  LEU A  34      17.352 -10.227 -16.561 
ATOM     92  CD1 LEU A  34      17.815 -10.799 -17.911 
ATOM     93  CD2 LEU A  34      15.914  -9.684 -16.622 
ATOM     94  C   LEU A  34      17.034 -11.895 -13.105 
ATOM     95  O   LEU A  34      15.977 -12.463 -12.835 
ATOM     96  N   THR A  35      18.201 -12.276 -12.555 
ATOM     97  CA  THR A  35      18.222 -13.429 -11.706 
ATOM     98  CB  THR A  35      19.611 -13.827 -11.277 
ATOM     99  OG1 THR A  35      19.582 -15.110 -10.672 
ATOM    100  CG2 THR A  35      20.183 -12.793 -10.291 
ATOM    101  C   THR A  35      17.370 -13.183 -10.496 
ATOM    102  O   THR A  35      16.600 -14.054 -10.093 
ATOM    103  N   GLN A  36      17.510 -12.004  -9.861 
ATOM    104  CA  GLN A  36      16.760 -11.714  -8.673 
ATOM    105  CB  GLN A  36      17.330 -10.515  -7.900 
ATOM    106  CG  GLN A  36      18.719 -10.776  -7.318 
ATOM    107  CD  GLN A  36      19.161  -9.521  -6.583 
ATOM    108  OE1 GLN A  36      18.999  -8.403  -7.076 
ATOM    109  NE2 GLN A  36      19.727  -9.702  -5.360 
ATOM    110  C   GLN A  36      15.306 -11.414  -8.928 
ATOM    111  O   GLN A  36      14.428 -11.820  -8.172 
ATOM    112  N   HIS A  37      15.041 -10.560  -9.926 
ATOM    113  CA  HIS A  37      13.739 -10.030 -10.232 
ATOM    114  ND1 HIS A  37      13.488  -7.875  -7.943 
ATOM    115  CG  HIS A  37      14.262  -7.931  -9.081 
ATOM    116  CB  HIS A  37      13.787  -8.508 -10.384 
ATOM    117  NE2 HIS A  37      15.483  -7.062  -7.395 
ATOM    118  CD2 HIS A  37      15.476  -7.429  -8.730 
ATOM    119  CE1 HIS A  37      14.268  -7.348  -6.966 
ATOM    120  C   HIS A  37      12.906 -10.649 -11.327 
ATOM    121  O   HIS A  37      11.752 -10.256 -11.466 
ATOM    122  N   TYR A  38      13.434 -11.530 -12.202 
ATOM    123  CA  TYR A  38      12.632 -11.883 -13.350 
ATOM    124  CB  TYR A  38      13.334 -11.414 -14.642 
ATOM    125  CG  TYR A  38      12.655 -11.872 -15.887 
ATOM    126  CD1 TYR A  38      11.465 -11.319 -16.304 
ATOM    127  CD2 TYR A  38      13.246 -12.841 -16.668 
ATOM    128  CE1 TYR A  38      10.868 -11.746 -17.467 
ATOM    129  CE2 TYR A  38      12.653 -13.271 -17.830 
ATOM    130  CZ  TYR A  38      11.459 -12.724 -18.231 
ATOM    131  OH  TYR A  38      10.848 -13.164 -19.425 
ATOM    132  C   TYR A  38      12.379 -13.364 -13.432 
ATOM    133  O   TYR A  38      13.285 -14.174 -13.250 
ATOM    134  N   ASP A  39      11.102 -13.741 -13.690 
ATOM    135  CA  ASP A  39      10.698 -15.112 -13.886 
ATOM    136  CB  ASP A  39      10.028 -15.729 -12.643 
ATOM    137  CG  ASP A  39       9.940 -17.238 -12.841 
ATOM    138  OD1 ASP A  39      10.562 -17.742 -13.815 
ATOM    139  OD2 ASP A  39       9.249 -17.904 -12.025 
ATOM    140  C   ASP A  39       9.669 -15.081 -14.984 
ATOM    141  O   ASP A  39       8.529 -14.682 -14.754 
ATOM    142  N   ALA A  40      10.037 -15.519 -16.207 
ATOM    143  CA  ALA A  40       9.168 -15.355 -17.343 
ATOM    144  CB  ALA A  40       9.809 -15.843 -18.652 
ATOM    145  C   ALA A  40       7.861 -16.082 -17.196 
ATOM    146  O   ALA A  40       6.812 -15.469 -17.390 
ATOM    147  N   LYS A  41       7.868 -17.386 -16.837 
ATOM    148  CA  LYS A  41       6.612 -18.091 -16.756 
ATOM    149  CB  LYS A  41       6.394 -19.072 -17.922 
ATOM    150  CG  LYS A  41       6.320 -18.394 -19.293 
ATOM    151  CD  LYS A  41       6.383 -19.380 -20.462 
ATOM    152  CE  LYS A  41       6.315 -18.723 -21.842 
ATOM    153  NZ  LYS A  41       6.395 -19.761 -22.893 
ATOM    154  C   LYS A  41       6.607 -18.900 -15.492 
ATOM    155  O   LYS A  41       6.979 -20.072 -15.469 
ATOM    156  N   PRO A  42       6.164 -18.261 -14.447 
ATOM    157  CA  PRO A  42       6.146 -18.766 -13.096 
ATOM    158  CD  PRO A  42       5.459 -16.998 -14.579 
ATOM    159  CB  PRO A  42       5.693 -17.583 -12.242 
ATOM    160  CG  PRO A  42       4.817 -16.760 -13.203 
ATOM    161  C   PRO A  42       5.350 -19.982 -12.740 
ATOM    162  O   PRO A  42       5.866 -20.776 -11.954 
ATOM    163  N   GLN A  43       4.106 -20.125 -13.253 
ATOM    164  CA  GLN A  43       3.233 -21.210 -12.882 
ATOM    165  CB  GLN A  43       3.921 -22.559 -12.575 
ATOM    166  CG  GLN A  43       2.969 -23.746 -12.437 
ATOM    167  CD  GLN A  43       2.653 -24.258 -13.835 
ATOM    168  OE1 GLN A  43       2.011 -23.577 -14.631 
ATOM    169  NE2 GLN A  43       3.125 -25.496 -14.144 
ATOM    170  C   GLN A  43       2.428 -20.772 -11.677 
ATOM    171  O   GLN A  43       1.781 -19.726 -11.696 
ATOM    172  N   GLY A  44       2.476 -21.564 -10.580 
ATOM    173  CA  GLY A  44       1.617 -21.423  -9.423 
ATOM    174  C   GLY A  44       1.682 -20.099  -8.711 
ATOM    175  O   GLY A  44       0.636 -19.515  -8.436 
ATOM    176  N   ARG A  45       2.881 -19.573  -8.391 
ATOM    177  CA  ARG A  45       2.966 -18.320  -7.681 
ATOM    178  CB  ARG A  45       2.277 -17.177  -8.444 
ATOM    179  CG  ARG A  45       2.951 -16.883  -9.786 
ATOM    180  CD  ARG A  45       2.084 -16.065 -10.743 
ATOM    181  NE  ARG A  45       2.134 -14.640 -10.313 
ATOM    182  CZ  ARG A  45       1.083 -13.819 -10.595 
ATOM    183  NH1 ARG A  45      -0.026 -14.325 -11.205 
ATOM    184  NH2 ARG A  45       1.132 -12.493 -10.270 
ATOM    185  C   ARG A  45       2.353 -18.422  -6.307 
ATOM    186  O   ARG A  45       1.777 -17.453  -5.809 
ATOM    187  N   ASP A  46       2.452 -19.607  -5.663 
ATOM    188  CA  ASP A  46       1.984 -19.790  -4.311 
ATOM    189  CB  ASP A  46       1.250 -21.127  -4.079 
ATOM    190  CG  ASP A  46       2.197 -22.277  -4.390 
ATOM    191  OD1 ASP A  46       3.256 -22.021  -5.022 
ATOM    192  OD2 ASP A  46       1.866 -23.431  -4.005 
ATOM    193  C   ASP A  46       3.161 -19.699  -3.376 
ATOM    194  O   ASP A  46       4.259 -19.317  -3.777 
ATOM    195  N   ASP A  47       2.954 -20.056  -2.089 
ATOM    196  CA  ASP A  47       3.986 -19.963  -1.086 
ATOM    197  CB  ASP A  47       3.505 -20.399   0.311 
ATOM    198  CG  ASP A  47       2.512 -19.366   0.829 
ATOM    199  OD1 ASP A  47       2.392 -18.285   0.192 
ATOM    200  OD2 ASP A  47       1.859 -19.643   1.870 
ATOM    201  C   ASP A  47       5.122 -20.868  -1.453 
ATOM    202  O   ASP A  47       6.290 -20.503  -1.321 
ATOM    203  N   ARG A  48       4.797 -22.077  -1.942 
ATOM    204  CA  ARG A  48       5.781 -23.061  -2.293 
ATOM    205  CB  ARG A  48       5.140 -24.351  -2.823 
ATOM    206  CG  ARG A  48       6.146 -25.430  -3.211 
ATOM    207  CD  ARG A  48       5.521 -26.560  -4.029 
ATOM    208  NE  ARG A  48       5.134 -25.982  -5.348 
ATOM    209  CZ  ARG A  48       4.541 -26.764  -6.297 
ATOM    210  NH1 ARG A  48       4.304 -28.084  -6.046 
ATOM    211  NH2 ARG A  48       4.179 -26.221  -7.497 
ATOM    212  C   ARG A  48       6.632 -22.511  -3.395 
ATOM    213  O   ARG A  48       7.843 -22.722  -3.421 
ATOM    214  N   TYR A  49       6.004 -21.778  -4.332 
ATOM    215  CA  TYR A  49       6.690 -21.207  -5.452 
ATOM    216  CB  TYR A  49       5.716 -20.385  -6.317 
ATOM    217  CG  TYR A  49       6.455 -19.484  -7.246 
ATOM    218  CD1 TYR A  49       6.995 -19.944  -8.423 
ATOM    219  CD2 TYR A  49       6.580 -18.149  -6.930 
ATOM    220  CE1 TYR A  49       7.662 -19.084  -9.266 
ATOM    221  CE2 TYR A  49       7.244 -17.287  -7.767 
ATOM    222  CZ  TYR A  49       7.787 -17.755  -8.938 
ATOM    223  OH  TYR A  49       8.468 -16.868  -9.798 
ATOM    224  C   TYR A  49       7.763 -20.299  -4.937 
ATOM    225  O   TYR A  49       8.907 -20.361  -5.387 
ATOM    226  N   CYS A  50       7.427 -19.442  -3.956 
ATOM    227  CA  CYS A  50       8.387 -18.513  -3.432 
ATOM    228  CB  CYS A  50       7.789 -17.543  -2.401 
ATOM    229  SG  CYS A  50       6.919 -16.168  -3.203 
ATOM    230  C   CYS A  50       9.521 -19.233  -2.772 
ATOM    231  O   CYS A  50      10.680 -18.874  -2.966 
ATOM    232  N   GLU A  51       9.232 -20.282  -1.984 
ATOM    233  CA  GLU A  51      10.291 -20.937  -1.274 
ATOM    234  CB  GLU A  51       9.814 -22.052  -0.328 
ATOM    235  CG  GLU A  51       9.046 -21.500   0.875 
ATOM    236  CD  GLU A  51       8.647 -22.660   1.776 
ATOM    237  OE1 GLU A  51       8.797 -23.834   1.341 
ATOM    238  OE2 GLU A  51       8.191 -22.384   2.918 
ATOM    239  C   GLU A  51      11.271 -21.539  -2.238 
ATOM    240  O   GLU A  51      12.477 -21.471  -2.014 
ATOM    241  N   SER A  52      10.782 -22.163  -3.323 
ATOM    242  CA  SER A  52      11.648 -22.819  -4.266 
ATOM    243  CB  SER A  52      10.871 -23.670  -5.287 
ATOM    244  OG  SER A  52      11.770 -24.296  -6.189 
ATOM    245  C   SER A  52      12.484 -21.840  -5.041 
ATOM    246  O   SER A  52      13.695 -22.015  -5.173 
ATOM    247  N   ILE A  53      11.853 -20.774  -5.572 
ATOM    248  CA  ILE A  53      12.510 -19.830  -6.436 
ATOM    249  CB  ILE A  53      11.569 -18.839  -7.063 
ATOM    250  CG1 ILE A  53      12.268 -18.100  -8.213 
ATOM    251  CG2 ILE A  53      11.022 -17.910  -5.967 
ATOM    252  CD1 ILE A  53      11.307 -17.285  -9.080 
ATOM    253  C   ILE A  53      13.564 -19.071  -5.697 
ATOM    254  O   ILE A  53      14.625 -18.777  -6.243 
ATOM    255  N   MET A  54      13.288 -18.724  -4.431 
ATOM    256  CA  MET A  54      14.208 -17.931  -3.681 
ATOM    257  CB  MET A  54      13.657 -17.630  -2.278 
ATOM    258  CG  MET A  54      14.129 -16.292  -1.716 
ATOM    259  SD  MET A  54      13.400 -14.851  -2.557 
ATOM    260  CE  MET A  54      13.965 -13.641  -1.327 
ATOM    261  C   MET A  54      15.482 -18.715  -3.574 
ATOM    262  O   MET A  54      16.577 -18.162  -3.661 
ATOM    263  N   ARG A  55      15.360 -20.040  -3.377 
ATOM    264  CA  ARG A  55      16.487 -20.926  -3.259 
ATOM    265  CB  ARG A  55      16.035 -22.353  -2.921 
ATOM    266  CG  ARG A  55      15.198 -22.413  -1.641 
ATOM    267  CD  ARG A  55      14.502 -23.757  -1.423 
ATOM    268  NE  ARG A  55      15.339 -24.566  -0.498 
ATOM    269  CZ  ARG A  55      15.110 -25.907  -0.399 
ATOM    270  NH1 ARG A  55      14.168 -26.490  -1.198 
ATOM    271  NH2 ARG A  55      15.823 -26.659   0.486 
ATOM    272  C   ARG A  55      17.249 -20.983  -4.555 
ATOM    273  O   ARG A  55      18.476 -20.907  -4.565 
ATOM    274  N   ARG A  56      16.538 -21.101  -5.694 
ATOM    275  CA  ARG A  56      17.186 -21.258  -6.971 
ATOM    276  CB  ARG A  56      16.203 -21.454  -8.140 
ATOM    277  CG  ARG A  56      15.409 -22.759  -8.083 
ATOM    278  CD  ARG A  56      14.767 -23.128  -9.423 
ATOM    279  NE  ARG A  56      13.877 -22.004  -9.821 
ATOM    280  CZ  ARG A  56      12.561 -22.008  -9.459 
ATOM    281  NH1 ARG A  56      12.047 -23.057  -8.752 
ATOM    282  NH2 ARG A  56      11.757 -20.960  -9.804 
ATOM    283  C   ARG A  56      17.993 -20.038  -7.297 
ATOM    284  O   ARG A  56      19.094 -20.132  -7.842 
ATOM    285  N   ARG A  57      17.434 -18.858  -6.981 
ATOM    286  CA  ARG A  57      17.989 -17.566  -7.272 
ATOM    287  CB  ARG A  57      16.981 -16.432  -7.028 
ATOM    288  CG  ARG A  57      15.720 -16.618  -7.872 
ATOM    289  CD  ARG A  57      16.007 -16.749  -9.368 
ATOM    290  NE  ARG A  57      14.774 -17.286 -10.009 
ATOM    291  CZ  ARG A  57      14.462 -16.937 -11.292 
ATOM    292  NH1 ARG A  57      15.255 -16.058 -11.970 
ATOM    293  NH2 ARG A  57      13.356 -17.462 -11.896 
ATOM    294  C   ARG A  57      19.215 -17.308  -6.446 
ATOM    295  O   ARG A  57      20.047 -16.489  -6.833 
ATOM    296  N   GLY A  58      19.345 -17.952  -5.266 
ATOM    297  CA  GLY A  58      20.518 -17.749  -4.452 
ATOM    298  C   GLY A  58      20.249 -16.676  -3.435 
ATOM    299  O   GLY A  58      21.171 -16.056  -2.910 
ATOM    300  N   LEU A  59      18.957 -16.404  -3.197 
ATOM    301  CA  LEU A  59      18.390 -15.442  -2.291 
ATOM    302  CB  LEU A  59      16.997 -14.993  -2.748 
ATOM    303  CG  LEU A  59      17.057 -14.335  -4.141 
ATOM    304  CD1 LEU A  59      15.690 -13.786  -4.573 
ATOM    305  CD2 LEU A  59      18.175 -13.282  -4.214 
ATOM    306  C   LEU A  59      18.342 -15.875  -0.842 
ATOM    307  O   LEU A  59      17.877 -15.107  -0.005 
ATOM    308  N   THR A  60      18.628 -17.158  -0.543 
ATOM    309  CA  THR A  60      18.521 -17.780   0.758 
ATOM    310  CB  THR A  60      18.422 -19.273   0.655 
ATOM    311  OG1 THR A  60      19.592 -19.810   0.057 
ATOM    312  CG2 THR A  60      17.192 -19.608  -0.204 
ATOM    313  C   THR A  60      19.582 -17.448   1.776 
ATOM    314  O   THR A  60      19.306 -17.592   2.964 
ATOM    315  N   SER A  61      20.833 -17.093   1.412 
ATOM    316  CA  SER A  61      21.758 -16.859   2.493 
ATOM    317  CB  SER A  61      22.957 -17.826   2.485 
ATOM    318  OG  SER A  61      22.517 -19.158   2.702 
ATOM    319  C   SER A  61      22.320 -15.475   2.407 
ATOM    320  O   SER A  61      23.186 -15.209   1.575 
ATOM    321  N   PRO A  62      21.889 -14.572   3.254 
ATOM    322  CA  PRO A  62      20.832 -14.844   4.197 
ATOM    323  CD  PRO A  62      22.847 -13.617   3.787 
ATOM    324  CB  PRO A  62      20.985 -13.822   5.320 
ATOM    325  CG  PRO A  62      22.467 -13.428   5.263 
ATOM    326  C   PRO A  62      19.514 -14.718   3.499 
ATOM    327  O   PRO A  62      19.488 -14.279   2.350 
ATOM    328  N   CYS A  63      18.409 -15.091   4.176 
ATOM    329  CA  CYS A  63      17.107 -15.029   3.577 
ATOM    330  CB  CYS A  63      15.980 -15.525   4.508 
ATOM    331  SG  CYS A  63      16.264 -17.191   5.180 
ATOM    332  C   CYS A  63      16.811 -13.590   3.286 
ATOM    333  O   CYS A  63      16.979 -12.728   4.148 
ATOM    334  N   LYS A  64      16.363 -13.286   2.050 
ATOM    335  CA  LYS A  64      16.024 -11.933   1.733 
ATOM    336  CB  LYS A  64      15.958 -11.675   0.217 
ATOM    337  CG  LYS A  64      15.947 -10.196  -0.175 
ATOM    338  CD  LYS A  64      16.188  -9.974  -1.671 
ATOM    339  CE  LYS A  64      16.192  -8.501  -2.084 
ATOM    340  NZ  LYS A  64      16.367  -8.389  -3.549 
ATOM    341  C   LYS A  64      14.671 -11.685   2.334 
ATOM    342  O   LYS A  64      13.782 -12.531   2.250 
ATOM    343  N   ASP A  65      14.485 -10.514   2.975 
ATOM    344  CA  ASP A  65      13.252 -10.245   3.660 
ATOM    345  CB  ASP A  65      13.310  -8.967   4.522 
ATOM    346  CG  ASP A  65      13.625  -7.757   3.647 
ATOM    347  OD1 ASP A  65      14.224  -7.939   2.553 
ATOM    348  OD2 ASP A  65      13.278  -6.626   4.077 
ATOM    349  C   ASP A  65      12.107 -10.144   2.699 
ATOM    350  O   ASP A  65      11.037 -10.700   2.946 
ATOM    351  N   ILE A  66      12.280  -9.419   1.579 
ATOM    352  CA  ILE A  66      11.198  -9.300   0.645 
ATOM    353  CB  ILE A  66      10.432  -8.019   0.848 
ATOM    354  CG1 ILE A  66       9.083  -8.013   0.109 
ATOM    355  CG2 ILE A  66      11.366  -6.859   0.468 
ATOM    356  CD1 ILE A  66       9.205  -8.016  -1.410 
ATOM    357  C   ILE A  66      11.805  -9.311  -0.725 
ATOM    358  O   ILE A  66      12.863  -8.720  -0.940 
ATOM    359  N   ASN A  67      11.179 -10.019  -1.688 
ATOM    360  CA  ASN A  67      11.720 -10.015  -3.017 
ATOM    361  CB  ASN A  67      12.741 -11.139  -3.259 
ATOM    362  CG  ASN A  67      13.477 -10.847  -4.558 
ATOM    363  OD1 ASN A  67      14.272  -9.911  -4.638 
ATOM    364  ND2 ASN A  67      13.214 -11.676  -5.603 
ATOM    365  C   ASN A  67      10.584 -10.205  -3.973 
ATOM    366  O   ASN A  67       9.740 -11.082  -3.786 
ATOM    367  N   THR A  68      10.556  -9.392  -5.048 
ATOM    368  CA  THR A  68       9.471  -9.467  -5.982 
ATOM    369  CB  THR A  68       8.762  -8.158  -6.145 
ATOM    370  OG1 THR A  68       8.269  -7.721  -4.886 
ATOM    371  CG2 THR A  68       7.598  -8.348  -7.130 
ATOM    372  C   THR A  68       9.996  -9.879  -7.324 
ATOM    373  O   THR A  68      11.059  -9.439  -7.762 
ATOM    374  N   PHE A  69       9.236 -10.761  -8.006 
ATOM    375  CA  PHE A  69       9.601 -11.241  -9.309 
ATOM    376  CB  PHE A  69       9.527 -12.774  -9.435 
ATOM    377  CG  PHE A  69      10.543 -13.384  -8.526 
ATOM    378  CD1 PHE A  69      11.831 -13.609  -8.956 
ATOM    379  CD2 PHE A  69      10.207 -13.734  -7.237 
ATOM    380  CE1 PHE A  69      12.768 -14.171  -8.120 
ATOM    381  CE2 PHE A  69      11.140 -14.295  -6.395 
ATOM    382  CZ  PHE A  69      12.423 -14.515  -6.835 
ATOM    383  C   PHE A  69       8.608 -10.690 -10.287 
ATOM    384  O   PHE A  69       7.415 -10.605 -10.001 
ATOM    385  N   ILE A  70       9.099 -10.300 -11.480 
ATOM    386  CA  ILE A  70       8.279  -9.766 -12.530 
ATOM    387  CB  ILE A  70       8.894  -8.585 -13.228 
ATOM    388  CG1 ILE A  70       9.137  -7.438 -12.235 
ATOM    389  CG2 ILE A  70       7.982  -8.201 -14.407 
ATOM    390  CD1 ILE A  70      10.026  -6.325 -12.786 
ATOM    391  C   ILE A  70       8.146 -10.852 -13.550 
ATOM    392  O   ILE A  70       9.106 -11.572 -13.824 
ATOM    393  N   HIS A  71       6.934 -11.011 -14.122 
ATOM    394  CA  HIS A  71       6.704 -12.056 -15.078 
ATOM    395  ND1 HIS A  71       6.623 -14.322 -12.875 
ATOM    396  CG  HIS A  71       5.646 -13.442 -13.288 
ATOM    397  CB  HIS A  71       5.509 -12.942 -14.696 
ATOM    398  NE2 HIS A  71       5.416 -13.823 -11.074 
ATOM    399  CD2 HIS A  71       4.918 -13.148 -12.176 
ATOM    400  CE1 HIS A  71       6.439 -14.514 -11.544 
ATOM    401  C   HIS A  71       6.415 -11.410 -16.399 
ATOM    402  O   HIS A  71       6.310 -10.188 -16.486 
ATOM    403  N   GLY A  72       6.286 -12.218 -17.476 
ATOM    404  CA  GLY A  72       6.017 -11.656 -18.772 
ATOM    405  C   GLY A  72       7.295 -11.593 -19.560 
ATOM    406  O   GLY A  72       8.294 -12.209 -19.193 
ATOM    407  N   ASN A  73       7.269 -10.867 -20.702 
ATOM    408  CA  ASN A  73       8.405 -10.782 -21.584 
ATOM    409  CB  ASN A  73       8.034 -10.508 -23.057 
ATOM    410  CG  ASN A  73       7.346  -9.151 -23.163 
ATOM    411  OD1 ASN A  73       7.968  -8.146 -23.502 
ATOM    412  ND2 ASN A  73       6.017  -9.119 -22.872 
ATOM    413  C   ASN A  73       9.371  -9.723 -21.133 
ATOM    414  O   ASN A  73       8.994  -8.716 -20.538 
ATOM    415  N   LYS A  74      10.668  -9.952 -21.434 
ATOM    416  CA  LYS A  74      11.764  -9.101 -21.052 
ATOM    417  CB  LYS A  74      13.152  -9.709 -21.329 
ATOM    418  CG  LYS A  74      13.502 -10.903 -20.438 
ATOM    419  CD  LYS A  74      14.866 -11.514 -20.762 
ATOM    420  CE  LYS A  74      14.989 -11.999 -22.206 
ATOM    421  NZ  LYS A  74      16.380 -12.427 -22.480 
ATOM    422  C   LYS A  74      11.726  -7.769 -21.741 
ATOM    423  O   LYS A  74      12.108  -6.759 -21.152 
ATOM    424  N   ARG A  75      11.268  -7.726 -23.005 
ATOM    425  CA  ARG A  75      11.336  -6.518 -23.783 
ATOM    426  CB  ARG A  75      10.706  -6.680 -25.174 
ATOM    427  CG  ARG A  75      11.275  -7.856 -25.964 
ATOM    428  CD  ARG A  75      10.777  -7.928 -27.407 
ATOM    429  NE  ARG A  75       9.288  -7.909 -27.372 
ATOM    430  CZ  ARG A  75       8.587  -9.047 -27.093 
ATOM    431  NH1 ARG A  75       9.247 -10.192 -26.754 
ATOM    432  NH2 ARG A  75       7.223  -9.036 -27.147 
ATOM    433  C   ARG A  75      10.568  -5.434 -23.096 
ATOM    434  O   ARG A  75      11.000  -4.283 -23.058 
ATOM    435  N   SER A  76       9.396  -5.775 -22.533 
ATOM    436  CA  SER A  76       8.562  -4.791 -21.905 
ATOM    437  CB  SER A  76       7.236  -5.385 -21.396 
ATOM    438  OG  SER A  76       6.471  -5.878 -22.487 
ATOM    439  C   SER A  76       9.281  -4.196 -20.730 
ATOM    440  O   SER A  76       9.132  -3.009 -20.441 
ATOM    441  N   ILE A  77      10.063  -5.017 -20.003 
ATOM    442  CA  ILE A  77      10.777  -4.552 -18.848 
ATOM    443  CB  ILE A  77      11.426  -5.664 -18.076 
ATOM    444  CG1 ILE A  77      10.357  -6.647 -17.572 
ATOM    445  CG2 ILE A  77      12.260  -5.039 -16.946 
ATOM    446  CD1 ILE A  77      10.932  -7.947 -17.010 
ATOM    447  C   ILE A  77      11.850  -3.586 -19.254 
ATOM    448  O   ILE A  77      12.029  -2.547 -18.626 
ATOM    449  N   LYS A  78      12.600  -3.902 -20.324 
ATOM    450  CA  LYS A  78      13.670  -3.048 -20.763 
ATOM    451  CB  LYS A  78      14.457  -3.613 -21.957 
ATOM    452  CG  LYS A  78      15.314  -4.836 -21.619 
ATOM    453  CD  LYS A  78      15.896  -5.526 -22.854 
ATOM    454  CE  LYS A  78      16.828  -6.696 -22.531 
ATOM    455  NZ  LYS A  78      16.037  -7.912 -22.246 
ATOM    456  C   LYS A  78      13.105  -1.727 -21.186 
ATOM    457  O   LYS A  78      13.736  -0.686 -21.012 
ATOM    458  N   ALA A  79      11.881  -1.748 -21.741 
ATOM    459  CA  ALA A  79      11.200  -0.603 -22.284 
ATOM    460  CB  ALA A  79       9.821  -0.951 -22.871 
ATOM    461  C   ALA A  79      10.987   0.445 -21.231 
ATOM    462  O   ALA A  79      10.878   1.630 -21.545 
ATOM    463  N   ILE A  80      10.868   0.044 -19.956 
ATOM    464  CA  ILE A  80      10.626   1.016 -18.927 
ATOM    465  CB  ILE A  80      10.255   0.446 -17.581 
ATOM    466  CG1 ILE A  80      11.316  -0.473 -16.984 
ATOM    467  CG2 ILE A  80       8.892  -0.240 -17.747 
ATOM    468  CD1 ILE A  80      10.900  -1.026 -15.623 
ATOM    469  C   ILE A  80      11.745   2.022 -18.874 
ATOM    470  O   ILE A  80      11.546   3.160 -18.452 
ATOM    471  N   CYS A  81      12.966   1.624 -19.275 
ATOM    472  CA  CYS A  81      14.117   2.486 -19.280 
ATOM    473  CB  CYS A  81      15.428   1.734 -19.567 
ATOM    474  SG  CYS A  81      15.754   0.459 -18.312 
ATOM    475  C   CYS A  81      13.959   3.596 -20.289 
ATOM    476  O   CYS A  81      14.689   4.586 -20.237 
ATOM    477  N   GLU A  82      13.062   3.434 -21.284 
ATOM    478  CA  GLU A  82      12.862   4.454 -22.277 
ATOM    479  CB  GLU A  82      12.970   3.920 -23.715 
ATOM    480  CG  GLU A  82      11.961   2.809 -24.013 
ATOM    481  CD  GLU A  82      12.156   2.352 -25.452 
ATOM    482  OE1 GLU A  82      12.213   3.228 -26.356 
ATOM    483  OE2 GLU A  82      12.249   1.114 -25.666 
ATOM    484  C   GLU A  82      11.484   5.028 -22.107 
ATOM    485  O   GLU A  82      10.696   4.562 -21.287 
ATOM    486  N   ASN A  83      11.173   6.085 -22.884 
ATOM    487  CA  ASN A  83       9.911   6.767 -22.808 
ATOM    488  CB  ASN A  83       9.851   8.042 -23.664 
ATOM    489  CG  ASN A  83      10.676   9.103 -22.944 
ATOM    490  OD1 ASN A  83      10.664   9.185 -21.715 
ATOM    491  ND2 ASN A  83      11.416   9.938 -23.723 
ATOM    492  C   ASN A  83       8.817   5.839 -23.229 
ATOM    493  O   ASN A  83       7.665   6.001 -22.831 
ATOM    494  N   LYS A  84       9.156   4.826 -24.043 
ATOM    495  CA  LYS A  84       8.180   3.925 -24.580 
ATOM    496  CB  LYS A  84       8.857   2.817 -25.416 
ATOM    497  CG  LYS A  84       7.921   1.834 -26.122 
ATOM    498  CD  LYS A  84       7.153   0.911 -25.178 
ATOM    499  CE  LYS A  84       6.396  -0.197 -25.909 
ATOM    500  NZ  LYS A  84       7.357  -1.190 -26.441 
ATOM    501  C   LYS A  84       7.386   3.298 -23.466 
ATOM    502  O   LYS A  84       6.161   3.232 -23.563 
ATOM    503  N   ASN A  85       8.029   2.807 -22.383 
ATOM    504  CA  ASN A  85       7.206   2.217 -21.358 
ATOM    505  CB  ASN A  85       7.343   0.680 -21.318 
ATOM    506  CG  ASN A  85       6.232   0.074 -20.468 
ATOM    507  OD1 ASN A  85       5.067   0.455 -20.576 
ATOM    508  ND2 ASN A  85       6.604  -0.897 -19.592 
ATOM    509  C   ASN A  85       7.600   2.737 -20.000 
ATOM    510  O   ASN A  85       7.516   2.004 -19.015 
ATOM    511  N   GLY A  86       7.987   4.025 -19.869 
ATOM    512  CA  GLY A  86       8.358   4.440 -18.541 
ATOM    513  C   GLY A  86       8.406   5.935 -18.432 
ATOM    514  O   GLY A  86       8.529   6.651 -19.426 
ATOM    515  N   ASN A  87       8.313   6.432 -17.176 
ATOM    516  CA  ASN A  87       8.388   7.834 -16.866 
ATOM    517  CB  ASN A  87       7.070   8.434 -16.338 
ATOM    518  CG  ASN A  87       6.033   8.383 -17.450 
ATOM    519  OD1 ASN A  87       5.564   7.312 -17.828 
ATOM    520  ND2 ASN A  87       5.650   9.574 -17.983 
ATOM    521  C   ASN A  87       9.381   7.966 -15.753 
ATOM    522  O   ASN A  87       9.660   7.005 -15.039 
ATOM    523  N   PRO A  88       9.943   9.130 -15.590 
ATOM    524  CA  PRO A  88      10.890   9.367 -14.542 
ATOM    525  CD  PRO A  88       9.915  10.189 -16.582 
ATOM    526  CB  PRO A  88      11.522  10.727 -14.851 
ATOM    527  CG  PRO A  88      10.555  11.384 -15.857 
ATOM    528  C   PRO A  88      10.168   9.304 -13.236 
ATOM    529  O   PRO A  88       9.050   9.812 -13.144 
ATOM    530  N   HIS A  89      10.804   8.706 -12.212 
ATOM    531  CA  HIS A  89      10.210   8.527 -10.923 
ATOM    532  ND1 HIS A  89       7.895   6.729  -9.424 
ATOM    533  CG  HIS A  89       9.268   6.743  -9.344 
ATOM    534  CB  HIS A  89      10.169   7.046 -10.506 
ATOM    535  NE2 HIS A  89       8.415   6.182  -7.333 
ATOM    536  CD2 HIS A  89       9.569   6.408  -8.061 
ATOM    537  CE1 HIS A  89       7.434   6.387  -8.195 
ATOM    538  C   HIS A  89      11.094   9.291 -10.006 
ATOM    539  O   HIS A  89      12.249   9.524 -10.348 
ATOM    540  N   ARG A  90      10.614   9.570  -8.777 
ATOM    541  CA  ARG A  90      11.134  10.633  -7.973 
ATOM    542  CB  ARG A  90      10.638  10.532  -6.524 
ATOM    543  CG  ARG A  90       9.118  10.621  -6.401 
ATOM    544  CD  ARG A  90       8.581  12.052  -6.436 
ATOM    545  NE  ARG A  90       7.099  11.972  -6.308 
ATOM    546  CZ  ARG A  90       6.398  13.027  -5.801 
ATOM    547  NH1 ARG A  90       7.050  14.164  -5.418 
ATOM    548  NH2 ARG A  90       5.043  12.938  -5.660 
ATOM    549  C   ARG A  90      12.627  10.723  -7.915 
ATOM    550  O   ARG A  90      13.186  11.625  -8.535 
ATOM    551  N   GLU A  91      13.353   9.801  -7.262 
ATOM    552  CA  GLU A  91      14.755  10.115  -7.224 
ATOM    553  CB  GLU A  91      15.367  10.061  -5.812 
ATOM    554  CG  GLU A  91      14.958  11.232  -4.914 
ATOM    555  CD  GLU A  91      13.537  11.000  -4.427 
ATOM    556  OE1 GLU A  91      13.280   9.918  -3.836 
ATOM    557  OE2 GLU A  91      12.688  11.907  -4.644 
ATOM    558  C   GLU A  91      15.504   9.143  -8.074 
ATOM    559  O   GLU A  91      15.859   8.056  -7.623 
ATOM    560  N   ASN A  92      15.780   9.542  -9.330 
ATOM    561  CA  ASN A  92      16.570   8.776 -10.253 
ATOM    562  CB  ASN A  92      18.015   8.583  -9.762 
ATOM    563  CG  ASN A  92      18.669   9.953  -9.678 
ATOM    564  OD1 ASN A  92      18.547  10.766 -10.593 
ATOM    565  ND2 ASN A  92      19.371  10.227  -8.547 
ATOM    566  C   ASN A  92      15.991   7.412 -10.460 
ATOM    567  O   ASN A  92      16.733   6.456 -10.678 
ATOM    568  N   LEU A  93      14.653   7.283 -10.421 
ATOM    569  CA  LEU A  93      14.046   5.998 -10.644 
ATOM    570  CB  LEU A  93      13.196   5.499  -9.462 
ATOM    571  CG  LEU A  93      14.013   5.127  -8.208 
ATOM    572  CD1 LEU A  93      13.097   4.644  -7.072 
ATOM    573  CD2 LEU A  93      15.107   4.099  -8.543 
ATOM    574  C   LEU A  93      13.141   6.137 -11.825 
ATOM    575  O   LEU A  93      12.979   7.226 -12.373 
ATOM    576  N   ARG A  94      12.563   5.007 -12.286 
ATOM    577  CA  ARG A  94      11.651   5.047 -13.395 
ATOM    578  CB  ARG A  94      12.264   4.533 -14.706 
ATOM    579  CG  ARG A  94      13.421   5.410 -15.185 
ATOM    580  CD  ARG A  94      13.981   5.008 -16.550 
ATOM    581  NE  ARG A  94      12.929   5.315 -17.557 
ATOM    582  CZ  ARG A  94      12.803   6.585 -18.040 
ATOM    583  NH1 ARG A  94      13.625   7.577 -17.590 
ATOM    584  NH2 ARG A  94      11.843   6.868 -18.966 
ATOM    585  C   ARG A  94      10.481   4.169 -13.054 
ATOM    586  O   ARG A  94      10.637   3.137 -12.403 
ATOM    587  N   ILE A  95       9.268   4.577 -13.488 
ATOM    588  CA  ILE A  95       8.059   3.839 -13.228 
ATOM    589  CB  ILE A  95       7.025   4.653 -12.501 
ATOM    590  CG1 ILE A  95       5.820   3.791 -12.084 
ATOM    591  CG2 ILE A  95       6.656   5.846 -13.397 
ATOM    592  CD1 ILE A  95       6.118   2.807 -10.956 
ATOM    593  C   ILE A  95       7.471   3.433 -14.552 
ATOM    594  O   ILE A  95       7.417   4.230 -15.487 
ATOM    595  N   SER A  96       7.017   2.167 -14.668 
ATOM    596  CA  SER A  96       6.520   1.669 -15.924 
ATOM    597  CB  SER A  96       6.521   0.132 -16.021 
ATOM    598  OG  SER A  96       5.638  -0.423 -15.057 
ATOM    599  C   SER A  96       5.122   2.137 -16.200 
ATOM    600  O   SER A  96       4.324   2.355 -15.289 
ATOM    601  N   LYS A  97       4.824   2.366 -17.497 
ATOM    602  CA  LYS A  97       3.513   2.735 -17.955 
ATOM    603  CB  LYS A  97       3.499   3.283 -19.390 
ATOM    604  CG  LYS A  97       4.096   4.687 -19.504 
ATOM    605  CD  LYS A  97       4.273   5.153 -20.949 
ATOM    606  CE  LYS A  97       4.718   6.611 -21.063 
ATOM    607  NZ  LYS A  97       6.152   6.728 -20.709 
ATOM    608  C   LYS A  97       2.610   1.543 -17.924 
ATOM    609  O   LYS A  97       1.429   1.655 -17.600 
ATOM    610  N   SER A  98       3.157   0.372 -18.304 
ATOM    611  CA  SER A  98       2.430  -0.864 -18.402 
ATOM    612  CB  SER A  98       3.113  -1.826 -19.387 
ATOM    613  OG  SER A  98       2.438  -3.069 -19.433 
ATOM    614  C   SER A  98       2.391  -1.529 -17.062 
ATOM    615  O   SER A  98       3.191  -1.233 -16.178 
ATOM    616  N   SER A  99       1.438  -2.468 -16.892 
ATOM    617  CA  SER A  99       1.316  -3.181 -15.654 
ATOM    618  CB  SER A  99      -0.138  -3.329 -15.182 
ATOM    619  OG  SER A  99      -0.171  -4.036 -13.953 
ATOM    620  C   SER A  99       1.866  -4.551 -15.901 
ATOM    621  O   SER A  99       1.756  -5.075 -17.006 
ATOM    622  N   PHE A 100       2.499  -5.160 -14.875 
ATOM    623  CA  PHE A 100       3.096  -6.452 -15.063 
ATOM    624  CB  PHE A 100       4.625  -6.462 -14.858 
ATOM    625  CG  PHE A 100       5.327  -5.637 -15.887 
ATOM    626  CD1 PHE A 100       5.439  -4.271 -15.743 
ATOM    627  CD2 PHE A 100       5.897  -6.234 -16.988 
ATOM    628  CE1 PHE A 100       6.097  -3.516 -16.687 
ATOM    629  CE2 PHE A 100       6.556  -5.484 -17.934 
ATOM    630  CZ  PHE A 100       6.657  -4.121 -17.787 
ATOM    631  C   PHE A 100       2.572  -7.384 -14.016 
ATOM    632  O   PHE A 100       2.195  -6.966 -12.922 
ATOM    633  N   GLN A 101       2.513  -8.691 -14.344 
ATOM    634  CA  GLN A 101       2.171  -9.658 -13.345 
ATOM    635  CB  GLN A 101       1.839 -11.052 -13.904 
ATOM    636  CG  GLN A 101       0.489 -11.131 -14.617 
ATOM    637  CD  GLN A 101      -0.593 -11.194 -13.547 
ATOM    638  OE1 GLN A 101      -0.366 -11.697 -12.449 
ATOM    639  NE2 GLN A 101      -1.804 -10.667 -13.873 
ATOM    640  C   GLN A 101       3.394  -9.793 -12.496 
ATOM    641  O   GLN A 101       4.508  -9.873 -13.015 
ATOM    642  N   VAL A 102       3.218  -9.802 -11.161 
ATOM    643  CA  VAL A 102       4.354  -9.886 -10.293 
ATOM    644  CB  VAL A 102       4.759  -8.562  -9.714 
ATOM    645  CG1 VAL A 102       5.195  -7.637 -10.861 
ATOM    646  CG2 VAL A 102       3.584  -8.007  -8.887 
ATOM    647  C   VAL A 102       4.011 -10.774  -9.139 
ATOM    648  O   VAL A 102       2.841 -11.025  -8.854 
ATOM    649  N   THR A 103       5.050 -11.314  -8.467 
ATOM    650  CA  THR A 103       4.829 -12.120  -7.304 
ATOM    651  CB  THR A 103       5.112 -13.577  -7.530 
ATOM    652  OG1 THR A 103       4.295 -14.080  -8.577 
ATOM    653  CG2 THR A 103       4.826 -14.343  -6.226 
ATOM    654  C   THR A 103       5.781 -11.637  -6.255 
ATOM    655  O   THR A 103       6.988 -11.574  -6.489 
ATOM    656  N   THR A 104       5.262 -11.297  -5.057 
ATOM    657  CA  THR A 104       6.109 -10.812  -4.005 
ATOM    658  CB  THR A 104       5.546  -9.614  -3.295 
ATOM    659  OG1 THR A 104       5.356  -8.546  -4.210 
ATOM    660  CG2 THR A 104       6.514  -9.193  -2.176 
ATOM    661  C   THR A 104       6.242 -11.896  -2.986 
ATOM    662  O   THR A 104       5.251 -12.502  -2.581 
ATOM    663  N   CYS A 105       7.490 -12.172  -2.555 
ATOM    664  CA  CYS A 105       7.738 -13.200  -1.586 
ATOM    665  CB  CYS A 105       8.849 -14.165  -2.029 
ATOM    666  SG  CYS A 105       8.448 -14.908  -3.639 
ATOM    667  C   CYS A 105       8.189 -12.511  -0.339 
ATOM    668  O   CYS A 105       9.178 -11.779  -0.349 
ATOM    669  N   LYS A 106       7.459 -12.730   0.774 
ATOM    670  CA  LYS A 106       7.781 -12.086   2.014 
ATOM    671  CB  LYS A 106       6.585 -11.338   2.628 
ATOM    672  CG  LYS A 106       6.127 -10.139   1.793 
ATOM    673  CD  LYS A 106       4.735  -9.634   2.178 
ATOM    674  CE  LYS A 106       4.309  -8.374   1.425 
ATOM    675  NZ  LYS A 106       5.014  -7.194   1.974 
ATOM    676  C   LYS A 106       8.204 -13.134   2.988 
ATOM    677  O   LYS A 106       7.514 -14.131   3.203 
ATOM    678  N   LEU A 107       9.370 -12.908   3.618 
ATOM    679  CA  LEU A 107       9.910 -13.866   4.533 
ATOM    680  CB  LEU A 107      11.381 -13.570   4.883 
ATOM    681  CG  LEU A 107      12.026 -14.570   5.857 
ATOM    682  CD1 LEU A 107      12.138 -15.973   5.238 
ATOM    683  CD2 LEU A 107      13.375 -14.044   6.370 
ATOM    684  C   LEU A 107       9.105 -13.824   5.787 
ATOM    685  O   LEU A 107       8.661 -12.764   6.225 
ATOM    686  N   HIS A 108       8.855 -15.005   6.380 
ATOM    687  CA  HIS A 108       8.191 -15.020   7.648 
ATOM    688  ND1 HIS A 108       6.503 -17.160   5.722 
ATOM    689  CG  HIS A 108       6.507 -16.861   7.063 
ATOM    690  CB  HIS A 108       6.725 -15.489   7.618 
ATOM    691  NE2 HIS A 108       6.076 -19.059   6.793 
ATOM    692  CD2 HIS A 108       6.247 -18.033   7.703 
ATOM    693  CE1 HIS A 108       6.239 -18.488   5.615 
ATOM    694  C   HIS A 108       8.993 -15.906   8.534 
ATOM    695  O   HIS A 108       9.644 -16.843   8.076 
ATOM    696  N   GLY A 109       8.958 -15.620   9.846 
ATOM    697  CA  GLY A 109       9.793 -16.334  10.759 
ATOM    698  C   GLY A 109      10.861 -15.362  11.144 
ATOM    699  O   GLY A 109      11.206 -14.465  10.376 
ATOM    700  N   GLY A 110      11.378 -15.513  12.376 
ATOM    701  CA  GLY A 110      12.344 -14.642  12.983 
ATOM    702  C   GLY A 110      13.717 -14.700  12.379 
ATOM    703  O   GLY A 110      14.419 -13.689  12.376 
ATOM    704  N   SER A 111      14.166 -15.876  11.892 
ATOM    705  CA  SER A 111      15.555 -15.993  11.521 
ATOM    706  CB  SER A 111      16.129 -17.404  11.740 
ATOM    707  OG  SER A 111      17.494 -17.439  11.353 
ATOM    708  C   SER A 111      15.827 -15.629  10.092 
ATOM    709  O   SER A 111      15.060 -15.888   9.167 
ATOM    710  N   PRO A 112      16.953 -14.967   9.967 
ATOM    711  CA  PRO A 112      17.492 -14.571   8.686 
ATOM    712  CD  PRO A 112      17.334 -14.031  11.015 
ATOM    713  CB  PRO A 112      18.504 -13.462   8.973 
ATOM    714  CG  PRO A 112      18.025 -12.860  10.301 
ATOM    715  C   PRO A 112      18.112 -15.709   7.930 
ATOM    716  O   PRO A 112      18.498 -15.507   6.778 
ATOM    717  N   TRP A 113      18.254 -16.900   8.543 
ATOM    718  CA  TRP A 113      18.952 -17.947   7.848 
ATOM    719  CB  TRP A 113      20.140 -18.493   8.653 
ATOM    720  CG  TRP A 113      21.239 -17.473   8.801 
ATOM    721  CD2 TRP A 113      22.171 -17.157   7.757 
ATOM    722  CD1 TRP A 113      21.549 -16.668   9.857 
ATOM    723  NE1 TRP A 113      22.625 -15.874   9.541 
ATOM    724  CE2 TRP A 113      23.017 -16.164   8.250 
ATOM    725  CE3 TRP A 113      22.310 -17.654   6.495 
ATOM    726  CZ2 TRP A 113      24.022 -15.652   7.480 
ATOM    727  CZ3 TRP A 113      23.322 -17.137   5.721 
ATOM    728  CH2 TRP A 113      24.162 -16.156   6.206 
ATOM    729  C   TRP A 113      18.019 -19.078   7.526 
ATOM    730  O   TRP A 113      16.980 -19.259   8.157 
ATOM    731  N   PRO A 114      18.387 -19.844   6.525 
ATOM    732  CA  PRO A 114      17.605 -20.941   6.018 
ATOM    733  CD  PRO A 114      19.726 -19.807   5.959 
ATOM    734  CB  PRO A 114      18.412 -21.510   4.849 
ATOM    735  CG  PRO A 114      19.865 -21.131   5.190 
ATOM    736  C   PRO A 114      17.349 -21.963   7.077 
ATOM    737  O   PRO A 114      18.132 -22.055   8.021 
ATOM    738  N   PRO A 115      16.287 -22.717   6.949 
ATOM    739  CA  PRO A 115      15.417 -22.592   5.810 
ATOM    740  CD  PRO A 115      16.308 -24.080   7.460 
ATOM    741  CB  PRO A 115      14.554 -23.850   5.796 
ATOM    742  CG  PRO A 115      15.436 -24.898   6.494 
ATOM    743  C   PRO A 115      14.624 -21.326   5.826 
ATOM    744  O   PRO A 115      14.324 -20.822   6.907 
ATOM    745  N   CYS A 116      14.262 -20.805   4.637 
ATOM    746  CA  CYS A 116      13.552 -19.559   4.576 
ATOM    747  CB  CYS A 116      14.136 -18.609   3.509 
ATOM    748  SG  CYS A 116      15.947 -18.432   3.606 
ATOM    749  C   CYS A 116      12.141 -19.851   4.153 
ATOM    750  O   CYS A 116      11.913 -20.416   3.083 
ATOM    751  N   GLN A 117      11.145 -19.461   4.980 
ATOM    752  CA  GLN A 117       9.776 -19.689   4.605 
ATOM    753  CB  GLN A 117       8.829 -20.057   5.761 
ATOM    754  CG  GLN A 117       9.262 -21.272   6.578 
ATOM    755  CD  GLN A 117       9.944 -20.724   7.818 
ATOM    756  OE1 GLN A 117      10.525 -19.641   7.791 
ATOM    757  NE2 GLN A 117       9.847 -21.480   8.943 
ATOM    758  C   GLN A 117       9.264 -18.399   4.045 
ATOM    759  O   GLN A 117       9.593 -17.322   4.542 
ATOM    760  N   TYR A 118       8.444 -18.476   2.979 
ATOM    761  CA  TYR A 118       7.961 -17.279   2.352 
ATOM    762  CB  TYR A 118       8.554 -17.047   0.952 
ATOM    763  CG  TYR A 118      10.003 -16.728   1.079 
ATOM    764  CD1 TYR A 118      10.406 -15.445   1.371 
ATOM    765  CD2 TYR A 118      10.958 -17.702   0.895 
ATOM    766  CE1 TYR A 118      11.740 -15.138   1.486 
ATOM    767  CE2 TYR A 118      12.294 -17.401   1.008 
ATOM    768  CZ  TYR A 118      12.686 -16.117   1.304 
ATOM    769  OH  TYR A 118      14.057 -15.806   1.420 
ATOM    770  C   TYR A 118       6.480 -17.356   2.150 
ATOM    771  O   TYR A 118       5.907 -18.436   2.018 
ATOM    772  N   ARG A 119       5.827 -16.174   2.139 
ATOM    773  CA  ARG A 119       4.427 -16.059   1.843 
ATOM    774  CB  ARG A 119       3.652 -15.202   2.858 
ATOM    775  CG  ARG A 119       3.673 -15.788   4.269 
ATOM    776  CD  ARG A 119       2.594 -16.840   4.518 
ATOM    777  NE  ARG A 119       2.885 -17.449   5.844 
ATOM    778  CZ  ARG A 119       1.863 -17.879   6.638 
ATOM    779  NH1 ARG A 119       0.571 -17.731   6.223 
ATOM    780  NH2 ARG A 119       2.135 -18.448   7.848 
ATOM    781  C   ARG A 119       4.365 -15.344   0.526 
ATOM    782  O   ARG A 119       5.061 -14.349   0.325 
ATOM    783  N   ALA A 120       3.524 -15.828  -0.411 
ATOM    784  CA  ALA A 120       3.516 -15.241  -1.722 
ATOM    785  CB  ALA A 120       3.540 -16.279  -2.857 
ATOM    786  C   ALA A 120       2.290 -14.411  -1.918 
ATOM    787  O   ALA A 120       1.191 -14.774  -1.498 
ATOM    788  N   THR A 121       2.473 -13.235  -2.553 
ATOM    789  CA  THR A 121       1.362 -12.387  -2.858 
ATOM    790  CB  THR A 121       1.414 -11.077  -2.132 
ATOM    791  OG1 THR A 121       1.493 -11.279  -0.729 
ATOM    792  CG2 THR A 121       0.136 -10.304  -2.467 
ATOM    793  C   THR A 121       1.454 -12.058  -4.319 
ATOM    794  O   THR A 121       2.368 -11.355  -4.746 
ATOM    795  N   ALA A 122       0.503 -12.561  -5.131 
ATOM    796  CA  ALA A 122       0.506 -12.258  -6.535 
ATOM    797  CB  ALA A 122      -0.363 -13.214  -7.372 
ATOM    798  C   ALA A 122      -0.051 -10.879  -6.695 
ATOM    799  O   ALA A 122      -0.797 -10.403  -5.841 
ATOM    800  N   GLY A 123       0.311 -10.190  -7.800 
ATOM    801  CA  GLY A 123      -0.202  -8.866  -8.009 
ATOM    802  C   GLY A 123      -0.066  -8.514  -9.455 
ATOM    803  O   GLY A 123       0.601  -9.210 -10.221 
ATOM    804  N   PHE A 124      -0.738  -7.418  -9.864 
ATOM    805  CA  PHE A 124      -0.677  -6.940 -11.215 
ATOM    806  CB  PHE A 124      -1.952  -7.333 -11.988 
ATOM    807  CG  PHE A 124      -1.880  -6.953 -13.427 
ATOM    808  CD1 PHE A 124      -1.110  -7.677 -14.309 
ATOM    809  CD2 PHE A 124      -2.620  -5.893 -13.902 
ATOM    810  CE1 PHE A 124      -1.058  -7.330 -15.640 
ATOM    811  CE2 PHE A 124      -2.573  -5.544 -15.231 
ATOM    812  CZ  PHE A 124      -1.789  -6.263 -16.103 
ATOM    813  C   PHE A 124      -0.614  -5.444 -11.112 
ATOM    814  O   PHE A 124      -1.586  -4.807 -10.707 
ATOM    815  N   ARG A 125       0.538  -4.838 -11.470 
ATOM    816  CA  ARG A 125       0.653  -3.408 -11.368 
ATOM    817  CB  ARG A 125       0.731  -2.905  -9.919 
ATOM    818  CG  ARG A 125       1.922  -3.477  -9.148 
ATOM    819  CD  ARG A 125       2.201  -2.737  -7.841 
ATOM    820  NE  ARG A 125       2.654  -1.368  -8.212 
ATOM    821  CZ  ARG A 125       2.539  -0.343  -7.320 
ATOM    822  NH1 ARG A 125       2.021  -0.575  -6.078 
ATOM    823  NH2 ARG A 125       2.940   0.912  -7.672 
ATOM    824  C   ARG A 125       1.930  -2.974 -12.029 
ATOM    825  O   ARG A 125       2.704  -3.796 -12.517 
ATOM    826  N   ASN A 126       2.164  -1.643 -12.058 
ATOM    827  CA  ASN A 126       3.348  -1.060 -12.631 
ATOM    828  CB  ASN A 126       3.319   0.475 -12.733 
ATOM    829  CG  ASN A 126       2.288   0.920 -13.750 
ATOM    830  OD1 ASN A 126       1.798   0.128 -14.551 
ATOM    831  ND2 ASN A 126       1.954   2.238 -13.724 
ATOM    832  C   ASN A 126       4.475  -1.326 -11.687 
ATOM    833  O   ASN A 126       4.252  -1.649 -10.522 
ATOM    834  N   VAL A 127       5.728  -1.187 -12.170 
ATOM    835  CA  VAL A 127       6.853  -1.442 -11.318 
ATOM    836  CB  VAL A 127       7.620  -2.670 -11.710 
ATOM    837  CG1 VAL A 127       6.692  -3.888 -11.560 
ATOM    838  CG2 VAL A 127       8.164  -2.479 -13.137 
ATOM    839  C   VAL A 127       7.801  -0.286 -11.389 
ATOM    840  O   VAL A 127       7.791   0.482 -12.349 
ATOM    841  N   VAL A 128       8.640  -0.129 -10.338 
ATOM    842  CA  VAL A 128       9.608   0.932 -10.290 
ATOM    843  CB  VAL A 128       9.558   1.739  -9.024 
ATOM    844  CG1 VAL A 128      10.684   2.788  -9.058 
ATOM    845  CG2 VAL A 128       8.156   2.343  -8.876 
ATOM    846  C   VAL A 128      10.968   0.306 -10.332 
ATOM    847  O   VAL A 128      11.242  -0.659  -9.620 
ATOM    848  N   VAL A 129      11.864   0.853 -11.180 
ATOM    849  CA  VAL A 129      13.192   0.316 -11.293 
ATOM    850  CB  VAL A 129      13.377  -0.597 -12.470 
ATOM    851  CG1 VAL A 129      12.475  -1.829 -12.285 
ATOM    852  CG2 VAL A 129      13.103   0.196 -13.761 
ATOM    853  C   VAL A 129      14.143   1.454 -11.487 
ATOM    854  O   VAL A 129      13.740   2.610 -11.599 
ATOM    855  N   ALA A 130      15.453   1.141 -11.469 
ATOM    856  CA  ALA A 130      16.471   2.102 -11.776 
ATOM    857  CB  ALA A 130      17.570   2.201 -10.704 
ATOM    858  C   ALA A 130      17.107   1.586 -13.029 
ATOM    859  O   ALA A 130      17.251   0.376 -13.195 
ATOM    860  N   CYS A 131      17.489   2.483 -13.964 
ATOM    861  CA  CYS A 131      18.044   1.992 -15.195 
ATOM    862  CB  CYS A 131      17.222   2.356 -16.450 
ATOM    863  SG  CYS A 131      15.649   1.450 -16.538 
ATOM    864  C   CYS A 131      19.424   2.528 -15.408 
ATOM    865  O   CYS A 131      19.772   3.615 -14.946 
ATOM    866  N   GLU A 132      20.255   1.724 -16.108 
ATOM    867  CA  GLU A 132      21.592   2.093 -16.475 
ATOM    868  CB  GLU A 132      22.653   1.496 -15.531 
ATOM    869  CG  GLU A 132      24.095   1.876 -15.875 
ATOM    870  CD  GLU A 132      25.017   1.153 -14.901 
ATOM    871  OE1 GLU A 132      24.867  -0.090 -14.759 
ATOM    872  OE2 GLU A 132      25.883   1.833 -14.288 
ATOM    873  C   GLU A 132      21.835   1.497 -17.828 
ATOM    874  O   GLU A 132      21.581   0.315 -18.054 
ATOM    875  N   ASN A 133      22.341   2.307 -18.771 
ATOM    876  CA  ASN A 133      22.633   1.807 -20.081 
ATOM    877  CB  ASN A 133      23.666   0.669 -20.045 
ATOM    878  CG  ASN A 133      24.142   0.395 -21.460 
ATOM    879  OD1 ASN A 133      23.716   1.047 -22.412 
ATOM    880  ND2 ASN A 133      25.042  -0.612 -21.602 
ATOM    881  C   ASN A 133      21.369   1.284 -20.700 
ATOM    882  O   ASN A 133      21.405   0.415 -21.569 
ATOM    883  N   GLY A 134      20.206   1.809 -20.274 
ATOM    884  CA  GLY A 134      18.973   1.431 -20.908 
ATOM    885  C   GLY A 134      18.488   0.100 -20.407 
ATOM    886  O   GLY A 134      17.601  -0.497 -21.016 
ATOM    887  N   LEU A 135      19.052  -0.410 -19.291 
ATOM    888  CA  LEU A 135      18.626  -1.689 -18.777 
ATOM    889  CB  LEU A 135      19.722  -2.763 -18.865 
ATOM    890  CG  LEU A 135      20.118  -3.122 -20.306 
ATOM    891  CD1 LEU A 135      21.217  -4.195 -20.327 
ATOM    892  CD2 LEU A 135      18.890  -3.538 -21.130 
ATOM    893  C   LEU A 135      18.301  -1.547 -17.317 
ATOM    894  O   LEU A 135      18.890  -0.715 -16.629 
ATOM    895  N   PRO A 136      17.352  -2.313 -16.825 
ATOM    896  CA  PRO A 136      17.021  -2.252 -15.420 
ATOM    897  CD  PRO A 136      16.196  -2.669 -17.633 
ATOM    898  CB  PRO A 136      15.657  -2.921 -15.271 
ATOM    899  CG  PRO A 136      15.011  -2.730 -16.653 
ATOM    900  C   PRO A 136      18.077  -2.865 -14.544 
ATOM    901  O   PRO A 136      18.366  -4.050 -14.698 
ATOM    902  N   VAL A 137      18.700  -2.052 -13.670 
ATOM    903  CA  VAL A 137      19.685  -2.428 -12.695 
ATOM    904  CB  VAL A 137      20.708  -1.352 -12.497 
ATOM    905  CG1 VAL A 137      21.444  -1.158 -13.835 
ATOM    906  CG2 VAL A 137      20.006  -0.082 -11.995 
ATOM    907  C   VAL A 137      19.111  -2.788 -11.354 
ATOM    908  O   VAL A 137      19.737  -3.522 -10.593 
ATOM    909  N   HIS A 138      17.948  -2.222 -10.978 
ATOM    910  CA  HIS A 138      17.482  -2.425  -9.634 
ATOM    911  ND1 HIS A 138      17.868  -2.477  -6.392 
ATOM    912  CG  HIS A 138      17.517  -1.474  -7.267 
ATOM    913  CB  HIS A 138      18.027  -1.352  -8.671 
ATOM    914  NE2 HIS A 138      16.458  -1.147  -5.302 
ATOM    915  CD2 HIS A 138      16.654  -0.671  -6.586 
ATOM    916  CE1 HIS A 138      17.208  -2.233  -5.232 
ATOM    917  C   HIS A 138      15.989  -2.347  -9.596 
ATOM    918  O   HIS A 138      15.368  -1.672 -10.416 
ATOM    919  N   LEU A 139      15.380  -3.059  -8.624 
ATOM    920  CA  LEU A 139      13.959  -3.022  -8.464 
ATOM    921  CB  LEU A 139      13.328  -4.424  -8.387 
ATOM    922  CG  LEU A 139      11.796  -4.427  -8.219 
ATOM    923  CD1 LEU A 139      11.097  -3.859  -9.466 
ATOM    924  CD2 LEU A 139      11.275  -5.821  -7.830 
ATOM    925  C   LEU A 139      13.692  -2.338  -7.155 
ATOM    926  O   LEU A 139      14.328  -2.642  -6.146 
ATOM    927  N   ASP A 140      12.744  -1.377  -7.146 
ATOM    928  CA  ASP A 140      12.392  -0.683  -5.938 
ATOM    929  CB  ASP A 140      11.787   0.709  -6.222 
ATOM    930  CG  ASP A 140      11.444   1.439  -4.927 
ATOM    931  OD1 ASP A 140      10.721   0.858  -4.076 
ATOM    932  OD2 ASP A 140      11.902   2.602  -4.774 
ATOM    933  C   ASP A 140      11.357  -1.523  -5.257 
ATOM    934  O   ASP A 140      10.230  -1.654  -5.728 
ATOM    935  N   GLN A 141      11.749  -2.130  -4.123 
ATOM    936  CA  GLN A 141      10.948  -3.011  -3.316 
ATOM    937  CB  GLN A 141      11.779  -3.783  -2.278 
ATOM    938  CG  GLN A 141      12.762  -4.776  -2.905 
ATOM    939  CD  GLN A 141      11.952  -5.908  -3.523 
ATOM    940  OE1 GLN A 141      12.497  -6.786  -4.190 
ATOM    941  NE2 GLN A 141      10.610  -5.884  -3.303 
ATOM    942  C   GLN A 141       9.851  -2.293  -2.576 
ATOM    943  O   GLN A 141       8.819  -2.893  -2.282 
ATOM    944  N   SER A 142      10.034  -0.997  -2.253 
ATOM    945  CA  SER A 142       9.150  -0.301  -1.351 
ATOM    946  CB  SER A 142       9.491   1.193  -1.188 
ATOM    947  OG  SER A 142       9.124   1.919  -2.352 
ATOM    948  C   SER A 142       7.710  -0.375  -1.771 
ATOM    949  O   SER A 142       6.824  -0.464  -0.923 
ATOM    950  N   ILE A 143       7.420  -0.350  -3.080 
ATOM    951  CA  ILE A 143       6.051  -0.356  -3.517 
ATOM    952  CB  ILE A 143       5.929  -0.210  -5.009 
ATOM    953  CG1 ILE A 143       6.581  -1.395  -5.742 
ATOM    954  CG2 ILE A 143       6.534   1.151  -5.388 
ATOM    955  CD1 ILE A 143       6.281  -1.418  -7.241 
ATOM    956  C   ILE A 143       5.389  -1.633  -3.085 
ATOM    957  O   ILE A 143       4.203  -1.660  -2.760 
ATOM    958  N   PHE A 144       6.139  -2.743  -3.129 
ATOM    959  CA  PHE A 144       5.663  -4.054  -2.785 
ATOM    960  CB  PHE A 144       6.569  -5.164  -3.332 
ATOM    961  CG  PHE A 144       6.507  -4.997  -4.812 
ATOM    962  CD1 PHE A 144       5.397  -5.403  -5.519 
ATOM    963  CD2 PHE A 144       7.560  -4.429  -5.496 
ATOM    964  CE1 PHE A 144       5.340  -5.244  -6.884 
ATOM    965  CE2 PHE A 144       7.507  -4.271  -6.860 
ATOM    966  CZ  PHE A 144       6.396  -4.677  -7.557 
ATOM    967  C   PHE A 144       5.482  -4.230  -1.309 
ATOM    968  O   PHE A 144       4.699  -5.077  -0.876 
ATOM    969  N   ARG A 145       6.264  -3.500  -0.495 
ATOM    970  CA  ARG A 145       6.177  -3.640   0.929 
ATOM    971  CB  ARG A 145       7.187  -2.736   1.646 
ATOM    972  CG  ARG A 145       8.616  -2.950   1.149 
ATOM    973  CD  ARG A 145       9.671  -2.223   1.979 
ATOM    974  NE  ARG A 145       9.994  -3.112   3.127 
ATOM    975  CZ  ARG A 145      10.901  -4.116   2.955 
ATOM    976  NH1 ARG A 145      11.537  -4.250   1.755 
ATOM    977  NH2 ARG A 145      11.162  -4.987   3.973 
ATOM    978  C   ARG A 145       4.810  -3.223   1.343 
ATOM    979  O   ARG A 145       4.160  -3.893   2.145 
ATOM    980  N   ARG A 146       4.339  -2.101   0.769 
ATOM    981  CA  ARG A 146       3.061  -1.554   1.109 
ATOM    982  CB  ARG A 146       2.944  -0.061   0.750 
ATOM    983  CG  ARG A 146       4.017   0.799   1.422 
ATOM    984  CD  ARG A 146       3.933   2.291   1.088 
ATOM    985  NE  ARG A 146       5.205   2.914   1.552 
ATOM    986  CZ  ARG A 146       6.283   2.930   0.714 
ATOM    987  NH1 ARG A 146       6.168   2.412  -0.544 
ATOM    988  NH2 ARG A 146       7.470   3.456   1.131 
ATOM    989  C   ARG A 146       2.016  -2.301   0.298 
ATOM    990  O   ARG A 146       1.257  -1.625  -0.446 
ATOM    991  OXT ARG A 146       1.959  -3.554   0.415 
TER
HEADER lig_12.pdb
ATOM      1  P    DC A   1       3.789-867.341-356.312 
ATOM      2  OP1  DC A   1       3.640-868.518-355.426 
ATOM      3  OP2  DC A   1       2.820-866.243-356.102 
ATOM      4  O5'  DC A   1       5.280-866.770-356.202 
ATOM      5  C5'  DC A   1       6.309-867.339-357.034 
ATOM      6  C4'  DC A   1       7.167-866.236-357.622 
ATOM      7  O4'  DC A   1       6.636-865.731-358.881 
ATOM      8  C3'  DC A   1       7.325-864.984-356.760 
ATOM      9  O3'  DC A   1       8.648-864.483-356.913 
ATOM     10  C2'  DC A   1       6.351-863.973-357.362 
ATOM     11  C1'  DC A   1       6.625-864.312-358.824 
ATOM     12  N1   DC A   1       5.575-863.821-359.760 
ATOM     13  C2   DC A   1       5.978-863.402-361.025 
ATOM     14  O2   DC A   1       7.178-863.455-361.317 
ATOM     15  N3   DC A   1       5.037-862.950-361.893 
ATOM     16  C4   DC A   1       3.745-862.908-361.539 
ATOM     17  N4   DC A   1       2.866-862.459-362.421 
ATOM     18  C5   DC A   1       3.310-863.333-360.242 
ATOM     19  C6   DC A   1       4.266-863.782-359.389 
ATOM     20  P    DA A   2       9.413-863.903-355.633 
ATOM     21  OP1  DA A   2      10.035-865.016-354.881 
ATOM     22  OP2  DA A   2       8.499-863.031-354.863 
ATOM     23  O5'  DA A   2      10.551-863.014-356.320 
ATOM     24  C5'  DA A   2      11.057-863.404-357.610 
ATOM     25  C4'  DA A   2      11.186-862.187-358.506 
ATOM     26  O4'  DA A   2       9.960-861.903-359.238 
ATOM     27  C3'  DA A   2      11.505-860.870-357.797 
ATOM     28  O3'  DA A   2      12.380-860.106-358.617 
ATOM     29  C2'  DA A   2      10.164-860.144-357.707 
ATOM     30  C1'  DA A   2       9.665-860.521-359.099 
ATOM     31  N9   DA A   2       8.198-860.341-359.280 
ATOM     32  C8   DA A   2       7.202-860.519-358.363 
ATOM     33  N7   DA A   2       6.014-860.280-358.824 
ATOM     34  C5   DA A   2       6.236-859.917-360.146 
ATOM     35  C6   DA A   2       5.368-859.541-361.184 
ATOM     36  N6   DA A   2       4.036-859.465-361.043 
ATOM     37  N1   DA A   2       5.918-859.244-362.376 
ATOM     38  C2   DA A   2       7.242-859.322-362.509 
ATOM     39  N3   DA A   2       8.147-859.659-361.617 
ATOM     40  C4   DA A   2       7.570-859.951-360.434 
ATOM     41  P    DT A   3      13.566-859.280-357.929 
ATOM     42  OP1  DT A   3      14.727-860.172-357.706 
ATOM     43  OP2  DT A   3      13.052-858.575-356.734 
ATOM     44  O5'  DT A   3      13.916-858.217-359.071 
ATOM     45  C5'  DT A   3      13.710-858.580-360.450 
ATOM     46  C4'  DT A   3      13.057-857.433-361.196 
ATOM     47  O4'  DT A   3      11.604-857.479-361.122 
ATOM     48  C3'  DT A   3      13.407-856.031-360.699 
ATOM     49  O3'  DT A   3      13.499-855.156-361.817 
ATOM     50  C2'  DT A   3      12.209-855.610-359.850 
ATOM     51  C1'  DT A   3      11.133-856.189-360.763 
ATOM     52  N1   DT A   3       9.807-856.347-360.102 
ATOM     53  C2   DT A   3       8.693-856.146-360.880 
ATOM     54  O2   DT A   3       8.752-855.850-362.062 
ATOM     55  N3   DT A   3       7.482-856.300-360.234 
ATOM     56  C4   DT A   3       7.299-856.630-358.906 
ATOM     57  O4   DT A   3       6.164-856.740-358.439 
ATOM     58  C5   DT A   3       8.528-856.821-358.172 
ATOM     59  C7   DT A   3       8.418-857.183-356.720 
ATOM     60  C6   DT A   3       9.719-856.677-358.776 
ATOM     61  P    DG A   4      14.649-854.044-361.840 
ATOM     62  OP1  DG A   4      15.907-854.642-362.340 
ATOM     63  OP2  DG A   4      14.726-853.382-360.519 
ATOM     64  O5'  DG A   4      14.074-853.016-362.923 
ATOM     65  C5'  DG A   4      13.239-853.516-363.984 
ATOM     66  C4'  DG A   4      12.049-852.597-364.183 
ATOM     67  O4'  DG A   4      10.923-852.953-363.330 
ATOM     68  C3'  DG A   4      12.291-851.119-363.876 
ATOM     69  O3'  DG A   4      11.562-850.330-364.808 
ATOM     70  C2'  DG A   4      11.690-850.909-362.486 
ATOM     71  C1'  DG A   4      10.451-851.774-362.698 
ATOM     72  N9   DG A   4       9.772-852.169-361.431 
ATOM     73  C8   DG A   4      10.323-852.452-360.200 
ATOM     74  N7   DG A   4       9.443-852.769-359.282 
ATOM     75  C5   DG A   4       8.223-852.691-359.952 
ATOM     76  C6   DG A   4       6.905-852.925-359.481 
ATOM     77  O6   DG A   4       6.536-853.256-358.358 
ATOM     78  N1   DG A   4       5.957-852.732-360.496 
ATOM     79  C2   DG A   4       6.245-852.361-361.795 
ATOM     80  N2   DG A   4       5.197-852.229-362.612 
ATOM     81  N3   DG A   4       7.482-852.142-362.236 
ATOM     82  C4   DG A   4       8.413-852.325-361.264 
ATOM     83  P    DA A   5      12.233-848.998-365.389 
ATOM     84  OP1  DA A   5      13.112-849.342-366.529 
ATOM     85  OP2  DA A   5      12.865-848.240-364.287 
ATOM     86  O5'  DA A   5      10.950-848.203-365.920 
ATOM     87  C5'  DA A   5       9.807-848.950-366.379 
ATOM     88  C4'  DA A   5       8.533-848.330-365.843 
ATOM     89  O4'  DA A   5       8.165-848.860-364.537 
ATOM     90  C3'  DA A   5       8.567-846.817-365.630 
ATOM     91  O3'  DA A   5       7.294-846.276-365.964 
ATOM     92  C2'  DA A   5       8.789-846.641-364.128 
ATOM     93  C1'  DA A   5       7.864-847.769-363.679 
ATOM     94  N9   DA A   5       8.092-848.208-362.275 
ATOM     95  C8   DA A   5       9.270-848.266-361.585 
ATOM     96  N7   DA A   5       9.142-848.693-360.367 
ATOM     97  C5   DA A   5       7.782-848.938-360.238 
ATOM     98  C6   DA A   5       7.002-849.412-359.170 
ATOM     99  N6   DA A   5       7.508-849.740-357.972 
ATOM    100  N1   DA A   5       5.679-849.536-359.379 
ATOM    101  C2   DA A   5       5.182-849.210-360.570 
ATOM    102  N3   DA A   5       5.808-848.759-361.636 
ATOM    103  C4   DA A   5       7.131-848.643-361.400 
ATOM    104  P    DA A   6       7.224-844.876-366.737 
ATOM    105  OP1  DA A   6       7.392-845.102-368.190 
ATOM    106  OP2  DA A   6       8.167-843.919-366.117 
ATOM    107  O5'  DA A   6       5.720-844.422-366.433 
ATOM    108  C5'  DA A   6       4.712-845.431-366.239 
ATOM    109  C4'  DA A   6       3.835-845.067-365.057 
ATOM    110  O4'  DA A   6       4.366-845.567-363.797 
ATOM    111  C3'  DA A   6       3.641-843.571-364.808 
ATOM    112  O3'  DA A   6       2.309-843.347-364.361 
ATOM    113  C2'  DA A   6       4.600-843.242-363.664 
ATOM    114  C1'  DA A   6       4.346-844.508-362.851 
ATOM    115  N9   DA A   6       5.393-844.783-361.827 
ATOM    116  C8   DA A   6       6.733-844.531-361.897 
ATOM    117  N7   DA A   6       7.389-844.885-360.835 
ATOM    118  C5   DA A   6       6.413-845.411-359.999 
ATOM    119  C6   DA A   6       6.468-845.964-358.709 
ATOM    120  N6   DA A   6       7.601-846.085-358.004 
ATOM    121  N1   DA A   6       5.311-846.390-358.168 
ATOM    122  C2   DA A   6       4.188-846.267-358.875 
ATOM    123  N3   DA A   6       4.015-845.770-360.080 
ATOM    124  C4   DA A   6       5.187-845.351-360.599 
ATOM    125  P    DG A   7       1.522-842.057-364.885 
ATOM    126  OP1  DG A   7       0.917-842.347-366.205 
ATOM    127  OP2  DG A   7       2.410-840.875-364.824 
ATOM    128  O5'  DG A   7       0.369-841.920-363.784 
ATOM    129  C5'  DG A   7      -0.116-843.109-363.131 
ATOM    130  C4'  DG A   7      -0.264-842.859-361.644 
ATOM    131  O4'  DG A   7       0.962-843.137-360.909 
ATOM    132  C3'  DG A   7      -0.618-841.427-361.241 
ATOM    133  O3'  DG A   7      -1.502-841.468-360.127 
ATOM    134  C2'  DG A   7       0.707-840.814-360.788 
ATOM    135  C1'  DG A   7       1.225-842.042-360.045 
ATOM    136  N9   DG A   7       2.690-842.006-359.777 
ATOM    137  C8   DG A   7       3.703-841.474-360.545 
ATOM    138  N7   DG A   7       4.897-841.606-360.019 
ATOM    139  C5   DG A   7       4.657-842.272-358.818 
ATOM    140  C6   DG A   7       5.564-842.695-357.811 
ATOM    141  O6   DG A   7       6.785-842.567-357.772 
ATOM    142  N1   DG A   7       4.897-843.335-356.757 
ATOM    143  C2   DG A   7       3.532-843.539-356.686 
ATOM    144  N2   DG A   7       3.090-844.171-355.597 
ATOM    145  N3   DG A   7       2.683-843.143-357.632 
ATOM    146  C4   DG A   7       3.314-842.520-358.661 
ATOM    147  P    DA A   8      -2.712-840.422-360.059 
ATOM    148  OP1  DA A   8      -3.855-840.934-360.849 
ATOM    149  OP2  DA A   8      -2.224-839.074-360.422 
ATOM    150  O5'  DA A   8      -3.075-840.460-358.501 
ATOM    151  C5'  DA A   8      -2.849-841.675-357.761 
ATOM    152  C4'  DA A   8      -2.215-841.355-356.421 
ATOM    153  O4'  DA A   8      -0.761-841.304-356.493 
ATOM    154  C3'  DA A   8      -2.600-840.010-355.807 
ATOM    155  O3'  DA A   8      -2.700-840.160-354.396 
ATOM    156  C2'  DA A   8      -1.419-839.090-356.115 
ATOM    157  C1'  DA A   8      -0.322-840.118-355.850 
ATOM    158  N9   DA A   8       1.000-839.743-356.423 
ATOM    159  C8   DA A   8       1.263-839.066-357.580 
ATOM    160  N7   DA A   8       2.528-838.890-357.810 
ATOM    161  C5   DA A   8       3.151-839.494-356.727 
ATOM    162  C6   DA A   8       4.503-839.651-356.378 
ATOM    163  N6   DA A   8       5.517-839.187-357.122 
ATOM    164  N1   DA A   8       4.775-840.302-355.232 
ATOM    165  C2   DA A   8       3.764-840.761-354.498 
ATOM    166  N3   DA A   8       2.471-840.676-354.720 
ATOM    167  C4   DA A   8       2.225-840.019-355.872 
ATOM    168  P    DA A   9      -3.876-839.402-353.616 
ATOM    169  OP1  DA A   9      -5.116-840.207-353.684 
ATOM    170  OP2  DA A   9      -3.978-838.010-354.107 
ATOM    171  O5'  DA A   9      -3.313-839.404-352.119 
ATOM    172  C5'  DA A   9      -2.457-840.482-351.696 
ATOM    173  C4'  DA A   9      -1.286-839.935-350.904 
ATOM    174  O4'  DA A   9      -0.161-839.573-351.754 
ATOM    175  C3'  DA A   9      -1.564-838.665-350.100 
ATOM    176  O3'  DA A   9      -0.844-838.729-348.874 
ATOM    177  C2'  DA A   9      -0.980-837.534-350.947 
ATOM    178  C1'  DA A   9       0.280-838.275-351.385 
ATOM    179  N9   DA A   9       0.955-837.664-352.563 
ATOM    180  C8   DA A   9       0.388-837.032-353.633 
ATOM    181  N7   DA A   9       1.246-836.602-354.505 
ATOM    182  C5   DA A   9       2.475-836.975-353.976 
ATOM    183  C6   DA A   9       3.793-836.806-354.432 
ATOM    184  N6   DA A   9       4.105-836.188-355.579 
ATOM    185  N1   DA A   9       4.782-837.297-353.661 
ATOM    186  C2   DA A   9       4.465-837.911-352.523 
ATOM    187  N3   DA A   9       3.278-838.126-351.998 
ATOM    188  C4   DA A   9       2.306-837.625-352.787 
ATOM    189  P    DA A  10      -1.539-838.191-347.536 
ATOM    190  OP1  DA A  10      -2.399-839.250-346.964 
ATOM    191  OP2  DA A  10      -2.198-836.894-347.807 
ATOM    192  O5'  DA A  10      -0.268-837.960-346.592 
ATOM    193  C5'  DA A  10       0.895-838.791-346.769 
ATOM    194  C4'  DA A  10       2.150-837.945-346.713 
ATOM    195  O4'  DA A  10       2.518-837.410-348.017 
ATOM    196  C3'  DA A  10       2.081-836.711-345.814 
ATOM    197  O3'  DA A  10       3.344-836.526-345.187 
ATOM    198  C2'  DA A  10       1.841-835.546-346.774 
ATOM    199  C1'  DA A  10       2.786-836.023-347.872 
ATOM    200  N9   DA A  10       2.555-835.367-349.189 
ATOM    201  C8   DA A  10       1.374-834.955-349.736 
ATOM    202  N7   DA A  10       1.499-834.413-350.907 
ATOM    203  C5   DA A  10       2.863-834.469-351.158 
ATOM    204  C6   DA A  10       3.644-834.050-352.248 
ATOM    205  N6   DA A  10       3.136-833.465-353.341 
ATOM    206  N1   DA A  10       4.973-834.256-352.173 
ATOM    207  C2   DA A  10       5.472-834.839-351.085 
ATOM    208  N3   DA A  10       4.846-835.269-350.012 
ATOM    209  C4   DA A  10       3.518-835.051-350.111 
ATOM    210  P    DG A  11       3.389-836.056-343.657 
ATOM    211  OP1  DG A  11       3.241-837.233-342.772 
ATOM    212  OP2  DG A  11       2.421-834.958-343.447 
ATOM    213  O5'  DG A  11       4.881-835.485-343.547 
ATOM    214  C5'  DG A  11       5.909-836.053-344.379 
ATOM    215  C4'  DG A  11       6.768-834.951-344.968 
ATOM    216  O4'  DG A  11       6.236-834.446-346.226 
ATOM    217  C3'  DG A  11       6.926-833.699-344.105 
ATOM    218  O3'  DG A  11       8.248-833.198-344.259 
ATOM    219  C2'  DG A  11       5.951-832.688-344.707 
ATOM    220  C1'  DG A  11       6.225-833.027-346.169 
ATOM    221  N9   DG A  11       5.176-832.536-347.105 
ATOM    222  C8   DG A  11       3.816-832.424-346.909 
ATOM    223  N7   DG A  11       3.165-831.950-347.943 
ATOM    224  C5   DG A  11       4.163-831.731-348.890 
ATOM    225  C6   DG A  11       4.072-831.224-350.213 
ATOM    226  O6   DG A  11       3.074-830.858-350.831 
ATOM    227  N1   DG A  11       5.331-831.165-350.827 
ATOM    228  C2   DG A  11       6.521-831.545-350.240 
ATOM    229  N2   DG A  11       7.616-831.412-350.992 
ATOM    230  N3   DG A  11       6.606-832.022-348.998 
ATOM    231  C4   DG A  11       5.393-832.085-348.390 
ATOM    232  P    DA A  12       9.013-832.618-342.978 
ATOM    233  OP1  DA A  12       9.636-833.731-342.226 
ATOM    234  OP2  DA A  12       8.099-831.746-342.208 
ATOM    235  O5'  DA A  12      10.151-831.729-343.665 
ATOM    236  C5'  DA A  12      10.658-832.119-344.955 
ATOM    237  C4'  DA A  12      10.787-830.901-345.851 
ATOM    238  O4'  DA A  12       9.560-830.618-346.583 
ATOM    239  C3'  DA A  12      11.105-829.585-345.142 
ATOM    240  O3'  DA A  12      11.981-828.821-345.962 
ATOM    241  C2'  DA A  12       9.764-828.859-345.052 
ATOM    242  C1'  DA A  12       9.266-829.236-346.444 
ATOM    243  N9   DA A  12       7.798-829.056-346.625 
ATOM    244  C8   DA A  12       6.802-829.234-345.708 
ATOM    245  N7   DA A  12       5.614-828.995-346.169 
ATOM    246  C5   DA A  12       5.836-828.632-347.491 
ATOM    247  C6   DA A  12       4.968-828.256-348.529 
ATOM    248  N6   DA A  12       3.636-828.180-348.388 
ATOM    249  N1   DA A  12       5.519-827.959-349.721 
ATOM    250  C2   DA A  12       6.842-828.037-349.854 
ATOM    251  N3   DA A  12       7.748-828.374-348.962 
ATOM    252  C4   DA A  12       7.170-828.666-347.779 
ATOM    253  P    DC A  13      13.167-827.995-345.274 
ATOM    254  OP1  DC A  13      14.327-828.887-345.051 
ATOM    255  OP2  DC A  13      12.652-827.290-344.079 
ATOM    256  O5'  DC A  13      13.516-826.932-346.416 
ATOM    257  C5'  DC A  13      13.310-827.295-347.795 
ATOM    258  C4'  DC A  13      12.657-826.148-348.541 
ATOM    259  O4'  DC A  13      11.204-826.194-348.467 
ATOM    260  C3'  DC A  13      13.008-824.746-348.044 
ATOM    261  O3'  DC A  13      13.099-823.871-349.162 
ATOM    262  C2'  DC A  13      11.809-824.325-347.195 
ATOM    263  C1'  DC A  13      10.734-824.904-348.108 
ATOM    264  N1   DC A  13       9.408-825.062-347.447 
ATOM    265  C2   DC A  13       8.268-824.861-348.222 
ATOM    266  O2   DC A  13       8.403-824.563-349.415 
ATOM    267  N3   DC A  13       7.049-824.999-347.638 
ATOM    268  C4   DC A  13       6.947-825.323-346.343 
ATOM    269  N4   DC A  13       5.737-825.446-345.820 
ATOM    270  C5   DC A  13       8.107-825.533-345.529 
ATOM    271  C6   DC A  13       9.314-825.389-346.130 
ATOM    272  P    DG A  14      14.250-822.759-349.185 
ATOM    273  OP1  DG A  14      15.508-823.357-349.685 
ATOM    274  OP2  DG A  14      14.326-822.097-347.864 
ATOM    275  O5'  DG A  14      13.674-821.731-350.268 
ATOM    276  C5'  DG A  14      12.839-822.231-351.329 
ATOM    277  C4'  DG A  14      11.650-821.312-351.528 
ATOM    278  O4'  DG A  14      10.524-821.668-350.675 
ATOM    279  C3'  DG A  14      11.892-819.834-351.221 
ATOM    280  O3'  DG A  14      11.162-819.045-352.153 
ATOM    281  C2'  DG A  14      11.290-819.624-349.831 
ATOM    282  C1'  DG A  14      10.051-820.489-350.043 
ATOM    283  N9   DG A  14       9.373-820.884-348.776 
ATOM    284  C8   DG A  14       9.923-821.167-347.545 
ATOM    285  N7   DG A  14       9.043-821.484-346.627 
ATOM    286  C5   DG A  14       7.823-821.406-347.298 
ATOM    287  C6   DG A  14       6.505-821.640-346.826 
ATOM    288  O6   DG A  14       6.137-821.971-345.703 
ATOM    289  N1   DG A  14       5.557-821.447-347.841 
ATOM    290  C2   DG A  14       5.846-821.076-349.140 
ATOM    291  N2   DG A  14       4.798-820.944-349.958 
ATOM    292  N3   DG A  14       7.082-820.857-349.581 
ATOM    293  C4   DG A  14       8.013-821.040-348.609 
ATOM    294  P    DT A  15      11.833-817.713-352.734 
ATOM    295  OP1  DT A  15      12.713-818.057-353.875 
ATOM    296  OP2  DT A  15      12.466-816.955-351.632 
ATOM    297  O5'  DT A  15      10.550-816.918-353.265 
ATOM    298  C5'  DT A  15       9.408-817.665-353.724 
ATOM    299  C4'  DT A  15       8.133-817.045-353.188 
ATOM    300  O4'  DT A  15       7.765-817.575-351.882 
ATOM    301  C3'  DT A  15       8.167-815.532-352.975 
ATOM    302  O3'  DT A  15       6.894-814.991-353.309 
ATOM    303  C2'  DT A  15       8.390-815.356-351.473 
ATOM    304  C1'  DT A  15       7.464-816.484-351.024 
ATOM    305  N1   DT A  15       7.693-816.923-349.620 
ATOM    306  C2   DT A  15       6.591-817.326-348.904 
ATOM    307  O2   DT A  15       5.465-817.336-349.369 
ATOM    308  N3   DT A  15       6.842-817.725-347.605 
ATOM    309  C4   DT A  15       8.072-817.754-346.980 
ATOM    310  O4   DT A  15       8.172-818.132-345.811 
ATOM    311  C5   DT A  15       9.166-817.313-347.813 
ATOM    312  C7   DT A  15      10.540-817.313-347.209 
ATOM    313  C6   DT A  15       8.952-816.919-349.078 
ATOM    314  P    DG A  16       6.825-813.591-354.082 
ATOM    315  OP1  DG A  16       6.992-813.817-355.535 
ATOM    316  OP2  DG A  16       7.767-812.634-353.462 
ATOM    317  O5'  DG A  16       5.320-813.136-353.778 
ATOM    318  C5'  DG A  16       4.313-814.146-353.584 
ATOM    319  C4'  DG A  16       3.435-813.782-352.402 
ATOM    320  O4'  DG A  16       3.966-814.281-351.142 
ATOM    321  C3'  DG A  16       3.242-812.286-352.153 
ATOM    322  O3'  DG A  16       1.910-812.062-351.706 
ATOM    323  C2'  DG A  16       4.200-811.957-351.009 
ATOM    324  C1'  DG A  16       3.947-813.223-350.196 
ATOM    325  N9   DG A  16       4.993-813.498-349.172 
ATOM    326  C8   DG A  16       6.348-813.251-349.225 
ATOM    327  N7   DG A  16       6.998-813.614-348.145 
ATOM    328  C5   DG A  16       6.004-814.138-347.321 
ATOM    329  C6   DG A  16       6.095-814.691-346.016 
ATOM    330  O6   DG A  16       7.090-814.835-345.311 
ATOM    331  N1   DG A  16       4.840-815.102-345.546 
ATOM    332  C2   DG A  16       3.654-814.994-346.244 
ATOM    333  N2   DG A  16       2.564-815.446-345.619 
ATOM    334  N3   DG A  16       3.568-814.475-347.467 
ATOM    335  C4   DG A  16       4.777-814.071-347.938 
ATOM    336  P    DC A  17       1.122-810.772-352.231 
ATOM    337  OP1  DC A  17       0.518-811.062-353.551 
ATOM    338  OP2  DC A  17       2.010-809.590-352.169 
ATOM    339  O5'  DC A  17      -0.030-810.635-351.129 
ATOM    340  C5'  DC A  17      -0.515-811.823-350.476 
ATOM    341  C4'  DC A  17      -0.664-811.574-348.989 
ATOM    342  O4'  DC A  17       0.563-811.852-348.255 
ATOM    343  C3'  DC A  17      -1.018-810.142-348.586 
ATOM    344  O3'  DC A  17      -1.901-810.182-347.473 
ATOM    345  C2'  DC A  17       0.307-809.529-348.133 
ATOM    346  C1'  DC A  17       0.825-810.757-347.391 
ATOM    347  N1   DC A  17       2.290-810.720-347.122 
ATOM    348  C2   DC A  17       2.748-811.292-345.938 
ATOM    349  O2   DC A  17       1.928-811.801-345.166 
ATOM    350  N3   DC A  17       4.079-811.268-345.674 
ATOM    351  C4   DC A  17       4.936-810.706-346.537 
ATOM    352  N4   DC A  17       6.225-810.709-346.235 
ATOM    353  C5   DC A  17       4.486-810.113-347.760 
ATOM    354  C6   DC A  17       3.151-810.146-348.005 
ATOM    355  P    DG A  18      -3.112-809.137-347.404 
ATOM    356  OP1  DG A  18      -4.255-809.649-348.194 
ATOM    357  OP2  DG A  18      -2.624-807.789-347.767 
ATOM    358  O5'  DG A  18      -3.475-809.175-345.846 
ATOM    359  C5'  DG A  18      -3.249-810.390-345.106 
ATOM    360  C4'  DG A  18      -2.614-810.070-343.766 
ATOM    361  O4'  DG A  18      -1.160-810.019-343.839 
ATOM    362  C3'  DG A  18      -3.000-808.725-343.152 
ATOM    363  O3'  DG A  18      -3.100-808.875-341.741 
ATOM    364  C2'  DG A  18      -1.818-807.805-343.460 
ATOM    365  C1'  DG A  18      -0.722-808.833-343.195 
ATOM    366  N9   DG A  18       0.601-808.458-343.768 
ATOM    367  C8   DG A  18       0.885-807.775-344.932 
ATOM    368  N7   DG A  18       2.166-807.605-345.152 
ATOM    369  C5   DG A  18       2.774-808.218-344.056 
ATOM    370  C6   DG A  18       4.149-808.357-343.735 
ATOM    371  O6   DG A  18       5.130-807.963-344.360 
ATOM    372  N1   DG A  18       4.325-809.048-342.528 
ATOM    373  C2   DG A  18       3.306-809.540-341.736 
ATOM    374  N2   DG A  18       3.682-810.172-340.621 
ATOM    375  N3   DG A  18       2.016-809.409-342.039 
ATOM    376  C4   DG A  18       1.828-808.740-343.206 
ATOM    377  P    DG A  19      -4.275-808.117-340.961 
ATOM    378  OP1  DG A  19      -5.515-808.922-341.029 
ATOM    379  OP2  DG A  19      -4.377-806.725-341.452 
ATOM    380  O5'  DG A  19      -3.713-808.119-339.464 
ATOM    381  C5'  DG A  19      -2.856-809.197-339.041 
ATOM    382  C4'  DG A  19      -1.686-808.649-338.249 
ATOM    383  O4'  DG A  19      -0.561-808.288-339.099 
ATOM    384  C3'  DG A  19      -1.964-807.380-337.445 
ATOM    385  O3'  DG A  19      -1.244-807.444-336.220 
ATOM    386  C2'  DG A  19      -1.379-806.249-338.292 
ATOM    387  C1'  DG A  19      -0.120-806.990-338.731 
ATOM    388  N9   DG A  19       0.555-806.379-339.908 
ATOM    389  C8   DG A  19       0.001-805.738-340.995 
ATOM    390  N7   DG A  19       0.879-805.309-341.869 
ATOM    391  C5   DG A  19       2.103-805.691-341.321 
ATOM    392  C6   DG A  19       3.422-805.504-341.811 
ATOM    393  O6   DG A  19       3.787-804.952-342.845 
ATOM    394  N1   DG A  19       4.375-806.049-340.938 
ATOM    395  C2   DG A  19       4.090-806.692-339.750 
ATOM    396  N2   DG A  19       5.141-807.143-339.061 
ATOM    397  N3   DG A  19       2.852-806.869-339.292 
ATOM    398  C4   DG A  19       1.917-806.345-340.126 
ATOM    399  P    DA A  20      -1.938-806.906-334.881 
ATOM    400  OP1  DA A  20      -2.799-807.965-334.309 
ATOM    401  OP2  DA A  20      -2.597-805.609-335.152 
ATOM    402  O5'  DA A  20      -0.667-806.675-333.937 
ATOM    403  C5'  DA A  20       0.495-807.506-334.114 
ATOM    404  C4'  DA A  20       1.751-806.660-334.058 
ATOM    405  O4'  DA A  20       2.119-806.125-335.362 
ATOM    406  C3'  DA A  20       1.682-805.426-333.159 
ATOM    407  O3'  DA A  20       2.945-805.241-332.532 
ATOM    408  C2'  DA A  20       1.441-804.260-334.119 
ATOM    409  C1'  DA A  20       2.387-804.738-335.217 
ATOM    410  N9   DA A  20       2.156-804.082-336.534 
ATOM    411  C8   DA A  20       0.975-803.670-337.081 
ATOM    412  N7   DA A  20       1.100-803.128-338.252 
ATOM    413  C5   DA A  20       2.464-803.184-338.503 
ATOM    414  C6   DA A  20       3.244-802.765-339.593 
ATOM    415  N6   DA A  20       2.736-802.180-340.686 
ATOM    416  N1   DA A  20       4.573-802.970-339.518 
ATOM    417  C2   DA A  20       5.073-803.553-338.430 
ATOM    418  N3   DA A  20       4.447-803.984-337.357 
ATOM    419  C4   DA A  20       3.119-803.766-337.456 
ATOM    420  P    DT A  21       2.990-804.771-331.002 
ATOM    421  OP1  DT A  21       2.841-805.948-330.117 
ATOM    422  OP2  DT A  21       2.021-803.673-330.792 
ATOM    423  O5'  DT A  21       4.481-804.200-330.892 
ATOM    424  C5'  DT A  21       5.510-804.768-331.724 
ATOM    425  C4'  DT A  21       6.368-803.666-332.313 
ATOM    426  O4'  DT A  21       5.837-803.161-333.571 
ATOM    427  C3'  DT A  21       6.526-802.414-331.450 
ATOM    428  O3'  DT A  21       7.849-801.913-331.604 
ATOM    429  C2'  DT A  21       5.552-801.403-332.053 
ATOM    430  C1'  DT A  21       5.825-801.742-333.514 
ATOM    431  N1   DT A  21       4.776-801.251-334.450 
ATOM    432  C2   DT A  21       5.189-800.841-335.695 
ATOM    433  O2   DT A  21       6.356-800.867-336.048 
ATOM    434  N3   DT A  21       4.189-800.391-336.535 
ATOM    435  C4   DT A  21       2.843-800.320-336.239 
ATOM    436  O4   DT A  21       2.041-799.898-337.075 
ATOM    437  C5   DT A  21       2.506-800.771-334.910 
ATOM    438  C7   DT A  21       1.062-800.726-334.507 
ATOM    439  C6   DT A  21       3.459-801.213-334.073 
ATOM    440  P    DC A  22       8.613-801.333-330.323 
ATOM    441  OP1  DC A  22       9.236-802.446-329.571 
ATOM    442  OP2  DC A  22       7.699-800.461-329.553 
ATOM    443  O5'  DC A  22       9.752-800.444-331.010 
ATOM    444  C5'  DC A  22      10.258-800.833-332.300 
ATOM    445  C4'  DC A  22      10.387-799.616-333.196 
ATOM    446  O4'  DC A  22       9.160-799.333-333.928 
ATOM    447  C3'  DC A  22      10.706-798.300-332.487 
ATOM    448  O3'  DC A  22      11.581-797.536-333.307 
ATOM    449  C2'  DC A  22       9.365-797.574-332.397 
ATOM    450  C1'  DC A  22       8.866-797.951-333.789 
ATOM    451  N1   DC A  22       7.398-797.771-333.970 
ATOM    452  C2   DC A  22       6.944-797.368-335.222 
ATOM    453  O2   DC A  22       7.768-797.179-336.124 
ATOM    454  N3   DC A  22       5.609-797.197-335.408 
ATOM    455  C4   DC A  22       4.748-797.412-334.404 
ATOM    456  N4   DC A  22       3.456-797.232-334.635 
ATOM    457  C5   DC A  22       5.196-797.826-333.108 
ATOM    458  C6   DC A  22       6.533-797.991-332.944 
ATOM    459  P    DC A  23      12.767-796.710-332.619 
ATOM    460  OP1  DC A  23      13.927-797.602-332.396 
ATOM    461  OP2  DC A  23      12.252-796.005-331.424 
ATOM    462  O5'  DC A  23      13.117-795.647-333.762 
ATOM    463  C5'  DC A  23      12.911-796.010-335.140 
ATOM    464  C4'  DC A  23      12.258-794.863-335.886 
ATOM    465  O4'  DC A  23      10.804-794.909-335.812 
ATOM    466  C3'  DC A  23      12.608-793.461-335.389 
ATOM    467  O3'  DC A  23      12.700-792.586-336.507 
ATOM    468  C2'  DC A  23      11.409-793.040-334.540 
ATOM    469  C1'  DC A  23      10.334-793.619-335.453 
ATOM    470  N1   DC A  23       9.008-793.777-334.792 
ATOM    471  C2   DC A  23       7.869-793.576-335.567 
ATOM    472  O2   DC A  23       8.003-793.278-336.760 
ATOM    473  N3   DC A  23       6.650-793.714-334.984 
ATOM    474  C4   DC A  23       6.547-794.038-333.689 
ATOM    475  N4   DC A  23       5.337-794.161-333.165 
ATOM    476  C5   DC A  23       7.707-794.248-332.874 
ATOM    477  C6   DC A  23       8.915-794.104-333.476 
ATOM    478  P    DT A  24      13.850-791.474-336.530 
ATOM    479  OP1  DT A  24      15.108-792.072-337.030 
ATOM    480  OP2  DT A  24      13.927-790.812-335.209 
ATOM    481  O5'  DT A  24      13.274-790.446-337.613 
ATOM    482  C5'  DT A  24      12.439-790.946-338.674 
ATOM    483  C4'  DT A  24      11.250-790.027-338.873 
ATOM    484  O4'  DT A  24      10.124-790.383-338.021 
ATOM    485  C3'  DT A  24      11.492-788.549-338.567 
ATOM    486  O3'  DT A  24      10.763-787.760-339.499 
ATOM    487  C2'  DT A  24      10.890-788.339-337.176 
ATOM    488  C1'  DT A  24       9.651-789.204-337.388 
ATOM    489  N1   DT A  24       8.973-789.599-336.121 
ATOM    490  C2   DT A  24       7.604-789.703-336.152 
ATOM    491  O2   DT A  24       6.944-789.490-337.154 
ATOM    492  N3   DT A  24       7.011-790.070-334.959 
ATOM    493  C4   DT A  24       7.658-790.335-333.769 
ATOM    494  O4   DT A  24       7.018-790.655-332.766 
ATOM    495  C5   DT A  24       9.094-790.198-333.837 
ATOM    496  C7   DT A  24       9.877-790.468-332.586 
ATOM    497  C6   DT A  24       9.697-789.842-334.984 
ATOM    498  P    DG A  25      11.433-786.428-340.079 
ATOM    499  OP1  DG A  25      12.313-786.772-341.220 
ATOM    500  OP2  DG A  25      12.066-785.670-338.977 
ATOM    501  O5'  DG A  25      10.150-785.633-340.610 
ATOM    502  C5'  DG A  25       9.008-786.380-341.070 
ATOM    503  C4'  DG A  25       7.733-785.760-340.533 
ATOM    504  O4'  DG A  25       7.366-786.290-339.227 
ATOM    505  C3'  DG A  25       7.768-784.246-340.320 
ATOM    506  O3'  DG A  25       6.494-783.706-340.654 
ATOM    507  C2'  DG A  25       7.990-784.071-338.818 
ATOM    508  C1'  DG A  25       7.065-785.199-338.370 
ATOM    509  N9   DG A  25       7.293-785.638-336.966 
ATOM    510  C8   DG A  25       8.471-785.703-336.253 
ATOM    511  N7   DG A  25       8.329-786.137-335.024 
ATOM    512  C5   DG A  25       6.960-786.376-334.914 
ATOM    513  C6   DG A  25       6.202-786.857-333.815 
ATOM    514  O6   DG A  25       6.589-787.177-332.694 
ATOM    515  N1   DG A  25       4.840-786.950-334.134 
ATOM    516  C2   DG A  25       4.284-786.622-335.355 
ATOM    517  N2   DG A  25       2.963-786.782-335.459 
ATOM    518  N3   DG A  25       4.997-786.171-336.386 
ATOM    519  C4   DG A  25       6.319-786.074-336.092 
ATOM    520  P    DC A  26       6.425-782.305-341.428 
ATOM    521  OP1  DC A  26       6.593-782.532-342.880 
ATOM    522  OP2  DC A  26       7.368-781.349-340.807 
ATOM    523  O5'  DC A  26       4.921-781.851-341.123 
ATOM    524  C5'  DC A  26       3.913-782.861-340.929 
ATOM    525  C4'  DC A  26       3.035-782.497-339.747 
ATOM    526  O4'  DC A  26       3.566-782.996-338.487 
ATOM    527  C3'  DC A  26       2.842-781.001-339.498 
ATOM    528  O3'  DC A  26       1.510-780.777-339.052 
ATOM    529  C2'  DC A  26       3.801-780.672-338.354 
ATOM    530  C1'  DC A  26       3.547-781.938-337.541 
ATOM    531  N1   DC A  26       4.594-782.212-336.518 
ATOM    532  C2   DC A  26       4.192-782.800-335.321 
ATOM    533  O2   DC A  26       2.996-783.067-335.159 
ATOM    534  N3   DC A  26       5.132-783.057-334.374 
ATOM    535  C4   DC A  26       6.418-782.753-334.588 
ATOM    536  N4   DC A  26       7.295-783.024-333.634 
ATOM    537  C5   DC A  26       6.851-782.147-335.812 
ATOM    538  C6   DC A  26       5.897-781.897-336.745 
ATOM    539  P    DT A  27       0.723-779.487-339.576 
ATOM    540  OP1  DT A  27       0.118-779.777-340.896 
ATOM    541  OP2  DT A  27       1.610-778.305-339.515 
ATOM    542  O5'  DT A  27      -0.430-779.350-338.474 
ATOM    543  C5'  DT A  27      -0.915-780.538-337.821 
ATOM    544  C4'  DT A  27      -1.064-780.289-336.334 
ATOM    545  O4'  DT A  27       0.163-780.567-335.600 
ATOM    546  C3'  DT A  27      -1.417-778.857-335.931 
ATOM    547  O3'  DT A  27      -2.301-778.897-334.818 
ATOM    548  C2'  DT A  27      -0.092-778.244-335.478 
ATOM    549  C1'  DT A  27       0.426-779.472-334.736 
ATOM    550  N1   DT A  27       1.890-779.435-334.467 
ATOM    551  C2   DT A  27       2.326-780.003-333.295 
ATOM    552  O2   DT A  27       1.573-780.522-332.489 
ATOM    553  N3   DT A  27       3.690-779.950-333.080 
ATOM    554  C4   DT A  27       4.630-779.389-333.921 
ATOM    555  O4   DT A  27       5.825-779.402-333.621 
ATOM    556  C5   DT A  27       4.076-778.819-335.125 
ATOM    557  C7   DT A  27       5.031-778.187-336.097 
ATOM    558  C6   DT A  27       2.754-778.856-335.360 
ATOM    559  P    DG A  28      -3.512-777.852-334.750 
ATOM    560  OP1  DG A  28      -4.654-778.364-335.539 
ATOM    561  OP2  DG A  28      -3.023-776.504-335.112 
ATOM    562  O5'  DG A  28      -3.875-777.890-333.191 
ATOM    563  C5'  DG A  28      -3.648-779.105-332.451 
ATOM    564  C4'  DG A  28      -3.014-778.785-331.112 
ATOM    565  O4'  DG A  28      -1.560-778.734-331.184 
ATOM    566  C3'  DG A  28      -3.400-777.440-330.497 
ATOM    567  O3'  DG A  28      -3.500-777.590-329.086 
ATOM    568  C2'  DG A  28      -2.218-776.520-330.805 
ATOM    569  C1'  DG A  28      -1.121-777.548-330.540 
ATOM    570  N9   DG A  28       0.201-777.173-331.114 
ATOM    571  C8   DG A  28       0.486-776.490-332.277 
ATOM    572  N7   DG A  28       1.767-776.320-332.497 
ATOM    573  C5   DG A  28       2.374-776.932-331.401 
ATOM    574  C6   DG A  28       3.749-777.072-331.080 
ATOM    575  O6   DG A  28       4.730-776.678-331.705 
ATOM    576  N1   DG A  28       3.926-777.763-329.873 
ATOM    577  C2   DG A  28       2.906-778.255-329.081 
ATOM    578  N2   DG A  28       3.282-778.886-327.966 
ATOM    579  N3   DG A  28       1.616-778.124-329.385 
ATOM    580  C4   DG A  28       1.429-777.455-330.552 
ATOM    581  P    DG A  29      -4.675-776.832-328.306 
ATOM    582  OP1  DG A  29      -5.915-777.637-328.374 
ATOM    583  OP2  DG A  29      -4.777-775.440-328.797 
ATOM    584  O5'  DG A  29      -4.112-776.834-326.809 
ATOM    585  C5'  DG A  29      -3.256-777.912-326.386 
ATOM    586  C4'  DG A  29      -2.086-777.364-325.594 
ATOM    587  O4'  DG A  29      -0.961-777.003-326.444 
ATOM    588  C3'  DG A  29      -2.363-776.094-324.790 
ATOM    589  O3'  DG A  29      -1.643-776.159-323.565 
ATOM    590  C2'  DG A  29      -1.779-774.964-325.637 
ATOM    591  C1'  DG A  29      -0.519-775.705-326.076 
ATOM    592  N9   DG A  29       0.156-775.094-327.254 
ATOM    593  C8   DG A  29      -0.399-774.453-328.340 
ATOM    594  N7   DG A  29       0.480-774.024-329.214 
ATOM    595  C5   DG A  29       1.704-774.406-328.667 
ATOM    596  C6   DG A  29       3.022-774.219-329.156 
ATOM    597  O6   DG A  29       3.388-773.667-330.190 
ATOM    598  N1   DG A  29       3.975-774.764-328.284 
ATOM    599  C2   DG A  29       3.691-775.407-327.095 
ATOM    600  N2   DG A  29       4.742-775.858-326.406 
ATOM    601  N3   DG A  29       2.453-775.583-326.637 
ATOM    602  C4   DG A  29       1.517-775.060-327.471 
ATOM    603  P    DT A  30      -2.338-775.621-322.227 
ATOM    604  OP1  DT A  30      -3.199-776.680-321.654 
ATOM    605  OP2  DT A  30      -2.997-774.324-322.497 
ATOM    606  O5'  DT A  30      -1.067-775.390-321.282 
ATOM    607  C5'  DT A  30       0.095-776.221-321.459 
ATOM    608  C4'  DT A  30       1.351-775.375-321.403 
ATOM    609  O4'  DT A  30       1.719-774.839-322.707 
ATOM    610  C3'  DT A  30       1.282-774.141-320.504 
ATOM    611  O3'  DT A  30       2.545-773.956-319.877 
ATOM    612  C2'  DT A  30       1.042-772.975-321.464 
ATOM    613  C1'  DT A  30       1.987-773.453-322.562 
ATOM    614  N1   DT A  30       1.756-772.797-323.879 
ATOM    615  C2   DT A  30       2.860-772.565-324.665 
ATOM    616  O2   DT A  30       3.990-772.870-324.327 
ATOM    617  N3   DT A  30       2.607-771.954-325.878 
ATOM    618  C4   DT A  30       1.373-771.568-326.358 
ATOM    619  O4   DT A  30       1.270-771.028-327.462 
ATOM    620  C5   DT A  30       0.276-771.853-325.463 
ATOM    621  C7   DT A  30      -1.103-771.464-325.909 
ATOM    622  C6   DT A  30       0.494-772.445-324.277 
ATOM    623  P    DA A  31       2.590-773.486-318.347 
ATOM    624  OP1  DA A  31       2.441-774.663-317.462 
ATOM    625  OP2  DA A  31       1.621-772.388-318.137 
ATOM    626  O5'  DA A  31       4.081-772.915-318.237 
ATOM    627  C5'  DA A  31       5.110-773.483-319.069 
ATOM    628  C4'  DA A  31       5.968-772.381-319.658 
ATOM    629  O4'  DA A  31       5.437-771.875-320.916 
ATOM    630  C3'  DA A  31       6.127-771.129-318.795 
ATOM    631  O3'  DA A  31       7.449-770.628-318.949 
ATOM    632  C2'  DA A  31       5.152-770.118-319.398 
ATOM    633  C1'  DA A  31       5.426-770.457-320.859 
ATOM    634  N9   DA A  31       4.376-769.966-321.795 
ATOM    635  C8   DA A  31       3.031-769.863-321.583 
ATOM    636  N7   DA A  31       2.375-769.394-322.599 
ATOM    637  C5   DA A  31       3.354-769.169-323.556 
ATOM    638  C6   DA A  31       3.299-768.671-324.868 
ATOM    639  N6   DA A  31       2.163-768.292-325.469 
ATOM    640  N1   DA A  31       4.460-768.575-325.542 
ATOM    641  C2   DA A  31       5.587-768.953-324.940 
ATOM    642  N3   DA A  31       5.759-769.430-323.726 
ATOM    643  C4   DA A  31       4.583-769.515-323.073 
ATOM    644  P    DG A  32       8.214-770.048-317.668 
ATOM    645  OP1  DG A  32       8.836-771.161-316.917 
ATOM    646  OP2  DG A  32       7.300-769.176-316.898 
ATOM    647  O5'  DG A  32       9.352-769.159-318.355 
ATOM    648  C5'  DG A  32       9.859-769.548-319.646 
ATOM    649  C4'  DG A  32       9.988-768.331-320.541 
ATOM    650  O4'  DG A  32       8.761-768.048-321.273 
ATOM    651  C3'  DG A  32      10.306-767.015-319.832 
ATOM    652  O3'  DG A  32      11.181-766.250-320.652 
ATOM    653  C2'  DG A  32       8.965-766.289-319.742 
ATOM    654  C1'  DG A  32       8.466-766.666-321.134 
ATOM    655  N9   DG A  32       6.999-766.486-321.315 
ATOM    656  C8   DG A  32       5.981-766.660-320.402 
ATOM    657  N7   DG A  32       4.786-766.416-320.883 
ATOM    658  C5   DG A  32       5.029-766.054-322.207 
ATOM    659  C6   DG A  32       4.124-765.678-323.232 
ATOM    660  O6   DG A  32       2.900-765.585-323.182 
ATOM    661  N1   DG A  32       4.795-765.390-324.429 
ATOM    662  C2   DG A  32       6.163-765.458-324.610 
ATOM    663  N2   DG A  32       6.609-765.145-325.829 
ATOM    664  N3   DG A  32       7.012-765.812-323.647 
ATOM    665  C4   DG A  32       6.376-766.093-322.481 
ATOM    666  P    DG A  33      12.367-765.425-319.964 
ATOM    667  OP1  DG A  33      13.528-766.317-319.741 
ATOM    668  OP2  DG A  33      11.853-764.720-318.769 
ATOM    669  O5'  DG A  33      12.717-764.362-321.107 
ATOM    670  C5'  DG A  33      12.511-764.725-322.485 
ATOM    671  C4'  DG A  33      11.858-763.578-323.231 
ATOM    672  O4'  DG A  33      10.405-763.624-323.157 
ATOM    673  C3'  DG A  33      12.208-762.176-322.735 
ATOM    674  O3'  DG A  33      12.300-761.301-323.852 
ATOM    675  C2'  DG A  33      11.010-761.755-321.885 
ATOM    676  C1'  DG A  33       9.934-762.333-322.798 
ATOM    677  N9   DG A  33       8.608-762.492-322.137 
ATOM    678  C8   DG A  33       8.320-762.816-320.830 
ATOM    679  N7   DG A  33       7.038-762.875-320.564 
ATOM    680  C5   DG A  33       6.433-762.567-321.783 
ATOM    681  C6   DG A  33       5.059-762.474-322.123 
ATOM    682  O6   DG A  33       4.075-762.647-321.409 
ATOM    683  N1   DG A  33       4.887-762.135-323.473 
ATOM    684  C2   DG A  33       5.911-761.916-324.375 
ATOM    685  N2   DG A  33       5.538-761.603-325.619 
ATOM    686  N3   DG A  33       7.199-762.004-324.055 
ATOM    687  C4   DG A  33       7.383-762.331-322.749 
ATOM    688  P    DA A  34      13.451-760.188-323.875 
ATOM    689  OP1  DA A  34      14.708-760.787-324.375 
ATOM    690  OP2  DA A  34      13.527-759.527-322.554 
ATOM    691  O5'  DA A  34      12.875-759.161-324.958 
ATOM    692  C5'  DA A  34      12.040-759.661-326.020 
ATOM    693  C4'  DA A  34      10.851-758.742-326.218 
ATOM    694  O4'  DA A  34       9.724-759.098-325.366 
ATOM    695  C3'  DA A  34      11.092-757.264-325.912 
ATOM    696  O3'  DA A  34      10.363-756.475-326.844 
ATOM    697  C2'  DA A  34      10.491-757.054-324.521 
ATOM    698  C1'  DA A  34       9.252-757.919-324.733 
ATOM    699  N9   DA A  34       8.574-758.313-323.467 
ATOM    700  C8   DA A  34       9.137-758.591-322.253 
ATOM    701  N7   DA A  34       8.276-758.906-321.336 
ATOM    702  C5   DA A  34       7.052-758.834-321.986 
ATOM    703  C6   DA A  34       5.735-759.058-321.552 
ATOM    704  N6   DA A  34       5.419-759.419-320.301 
ATOM    705  N1   DA A  34       4.750-758.897-322.456 
ATOM    706  C2   DA A  34       5.071-758.539-323.698 
ATOM    707  N3   DA A  34       6.256-758.303-324.215 
ATOM    708  C4   DA A  34       7.224-758.471-323.291 
ATOM    709  P    DG A  35      11.034-755.143-327.424 
ATOM    710  OP1  DG A  35      11.913-755.487-328.565 
ATOM    711  OP2  DG A  35      11.667-754.385-326.323 
ATOM    712  O5'  DG A  35       9.751-754.348-327.955 
ATOM    713  C5'  DG A  35       8.608-755.095-328.415 
ATOM    714  C4'  DG A  35       7.334-754.475-327.878 
ATOM    715  O4'  DG A  35       6.966-755.004-326.572 
ATOM    716  C3'  DG A  35       7.368-752.961-327.665 
ATOM    717  O3'  DG A  35       6.095-752.421-327.999 
ATOM    718  C2'  DG A  35       7.590-752.786-326.164 
ATOM    719  C1'  DG A  35       6.665-753.914-325.715 
ATOM    720  N9   DG A  35       6.894-754.353-324.311 
ATOM    721  C8   DG A  35       8.071-754.417-323.599 
ATOM    722  N7   DG A  35       7.930-754.852-322.369 
ATOM    723  C5   DG A  35       6.561-755.091-322.259 
ATOM    724  C6   DG A  35       5.803-755.572-321.160 
ATOM    725  O6   DG A  35       6.190-755.892-320.039 
ATOM    726  N1   DG A  35       4.440-755.665-321.479 
ATOM    727  C2   DG A  35       3.884-755.337-322.700 
ATOM    728  N2   DG A  35       2.564-755.497-322.804 
ATOM    729  N3   DG A  35       4.597-754.886-323.731 
ATOM    730  C4   DG A  35       5.919-754.789-323.437 
ATOM    731  P    DA A  36       6.026-751.020-328.773 
ATOM    732  OP1  DA A  36       6.193-751.247-330.225 
ATOM    733  OP2  DA A  36       6.968-750.064-328.152 
ATOM    734  O5'  DA A  36       4.521-750.566-328.468 
ATOM    735  C5'  DA A  36       3.514-751.576-328.274 
ATOM    736  C4'  DA A  36       2.636-751.212-327.092 
ATOM    737  O4'  DA A  36       3.167-751.711-325.832 
ATOM    738  C3'  DA A  36       2.442-749.716-326.843 
ATOM    739  O3'  DA A  36       1.111-749.492-326.397 
ATOM    740  C2'  DA A  36       3.401-749.386-325.700 
ATOM    741  C1'  DA A  36       3.148-750.653-324.886 
ATOM    742  N9   DA A  36       4.194-750.927-323.863 
ATOM    743  C8   DA A  36       5.534-750.676-323.932 
ATOM    744  N7   DA A  36       6.190-751.030-322.871 
ATOM    745  C5   DA A  36       5.214-751.556-322.035 
ATOM    746  C6   DA A  36       5.269-752.109-320.745 
ATOM    747  N6   DA A  36       6.402-752.230-320.039 
ATOM    748  N1   DA A  36       4.112-752.535-320.204 
ATOM    749  C2   DA A  36       2.989-752.412-320.910 
ATOM    750  N3   DA A  36       2.816-751.915-322.115 
ATOM    751  C4   DA A  36       3.988-751.496-322.634 
ATOM    752  P    DA A  37       0.323-748.201-326.921 
ATOM    753  OP1  DA A  37      -0.282-748.492-328.241 
ATOM    754  OP2  DA A  37       1.211-747.019-326.860 
ATOM    755  O5'  DA A  37      -0.829-748.065-325.819 
ATOM    756  C5'  DA A  37      -1.315-749.253-325.167 
ATOM    757  C4'  DA A  37      -1.463-749.004-323.679 
ATOM    758  O4'  DA A  37      -0.237-749.282-322.945 
ATOM    759  C3'  DA A  37      -1.817-747.572-323.277 
ATOM    760  O3'  DA A  37      -2.700-747.612-322.163 
ATOM    761  C2'  DA A  37      -0.492-746.959-322.823 
ATOM    762  C1'  DA A  37       0.026-748.187-322.081 
ATOM    763  N9   DA A  37       1.491-748.150-321.812 
ATOM    764  C8   DA A  37       2.482-747.618-322.587 
ATOM    765  N7   DA A  37       3.669-747.742-322.078 
ATOM    766  C5   DA A  37       3.451-748.405-320.878 
ATOM    767  C6   DA A  37       4.321-748.837-319.863 
ATOM    768  N6   DA A  37       5.648-748.656-319.899 
ATOM    769  N1   DA A  37       3.773-749.464-318.805 
ATOM    770  C2   DA A  37       2.453-749.642-318.774 
ATOM    771  N3   DA A  37       1.547-749.284-319.658 
ATOM    772  C4   DA A  37       2.120-748.658-320.707 
ATOM    773  P    DC A  38      -3.911-746.567-322.095 
ATOM    774  OP1  DC A  38      -5.054-747.079-322.884 
ATOM    775  OP2  DC A  38      -3.423-745.218-322.457 
ATOM    776  O5'  DC A  38      -4.274-746.605-320.536 
ATOM    777  C5'  DC A  38      -4.048-747.820-319.796 
ATOM    778  C4'  DC A  38      -3.414-747.500-318.457 
ATOM    779  O4'  DC A  38      -1.960-747.449-318.529 
ATOM    780  C3'  DC A  38      -3.799-746.155-317.842 
ATOM    781  O3'  DC A  38      -3.899-746.305-316.431 
ATOM    782  C2'  DC A  38      -2.617-745.235-318.150 
ATOM    783  C1'  DC A  38      -1.521-746.262-317.885 
ATOM    784  N1   DC A  38      -0.199-745.888-318.459 
ATOM    785  C2   DC A  38       0.944-746.257-317.752 
ATOM    786  O2   DC A  38       0.813-746.875-316.689 
ATOM    787  N3   DC A  38       2.159-745.924-318.257 
ATOM    788  C4   DC A  38       2.258-745.253-319.413 
ATOM    789  N4   DC A  38       3.466-744.952-319.863 
ATOM    790  C5   DC A  38       1.095-744.864-320.154 
ATOM    791  C6   DC A  38      -0.110-745.206-319.632 
ATOM    792  P    DC A  39      -5.075-745.547-315.652 
ATOM    793  OP1  DC A  39      -6.314-746.352-315.719 
ATOM    794  OP2  DC A  39      -5.176-744.155-316.142 
ATOM    795  O5'  DC A  39      -4.512-745.549-314.154 
ATOM    796  C5'  DC A  39      -3.656-746.627-313.732 
ATOM    797  C4'  DC A  39      -2.485-746.079-312.939 
ATOM    798  O4'  DC A  39      -1.360-745.718-313.789 
ATOM    799  C3'  DC A  39      -2.763-744.809-312.135 
ATOM    800  O3'  DC A  39      -2.043-744.874-310.910 
ATOM    801  C2'  DC A  39      -2.179-743.679-312.982 
ATOM    802  C1'  DC A  39      -0.919-744.420-313.421 
ATOM    803  N1   DC A  39      -0.244-743.809-314.599 
ATOM    804  C2   DC A  39       1.146-743.867-314.653 
ATOM    805  O2   DC A  39       1.757-744.419-313.730 
ATOM    806  N3   DC A  39       1.781-743.314-315.720 
ATOM    807  C4   DC A  39       1.084-742.726-316.698 
ATOM    808  N4   DC A  39       1.749-742.202-317.717 
ATOM    809  C5   DC A  39      -0.347-742.654-316.661 
ATOM    810  C6   DC A  39      -0.963-743.212-315.588 
ATOM    811  P    DT A  40      -2.738-744.336-309.572 
ATOM    812  OP1  DT A  40      -3.598-745.395-309.000 
ATOM    813  OP2  DT A  40      -3.397-743.039-309.842 
ATOM    814  O5'  DT A  40      -1.467-744.105-308.627 
ATOM    815  C5'  DT A  40      -0.304-744.936-308.804 
ATOM    816  C4'  DT A  40       0.952-744.090-308.748 
ATOM    817  O4'  DT A  40       1.319-743.554-310.052 
ATOM    818  C3'  DT A  40       0.882-742.855-307.849 
ATOM    819  O3'  DT A  40       2.145-742.671-307.222 
ATOM    820  C2'  DT A  40       0.642-741.690-308.809 
ATOM    821  C1'  DT A  40       1.587-742.168-309.907 
ATOM    822  N1   DT A  40       1.357-741.512-311.225 
ATOM    823  C2   DT A  40       2.460-741.280-312.010 
ATOM    824  O2   DT A  40       3.590-741.585-311.672 
ATOM    825  N3   DT A  40       2.207-740.669-313.223 
ATOM    826  C4   DT A  40       0.973-740.282-313.703 
ATOM    827  O4   DT A  40       0.871-739.743-314.807 
ATOM    828  C5   DT A  40      -0.124-740.568-312.808 
ATOM    829  C7   DT A  40      -1.503-740.179-313.254 
ATOM    830  C6   DT A  40       0.094-741.160-311.622 
ATOM    831  P    DA A  41       2.191-742.201-305.692 
ATOM    832  OP1  DA A  41       2.042-743.378-304.807 
ATOM    833  OP2  DA A  41       1.222-741.103-305.482 
ATOM    834  O5'  DA A  41       3.682-741.630-305.582 
ATOM    835  C5'  DA A  41       4.711-742.198-306.414 
ATOM    836  C4'  DA A  41       5.569-741.096-307.003 
ATOM    837  O4'  DA A  41       5.038-740.590-308.261 
ATOM    838  C3'  DA A  41       5.727-739.844-306.140 
ATOM    839  O3'  DA A  41       7.050-739.343-306.294 
ATOM    840  C2'  DA A  41       4.752-738.833-306.743 
ATOM    841  C1'  DA A  41       5.026-739.172-308.204 
ATOM    842  N9   DA A  41       3.977-738.681-309.141 
ATOM    843  C8   DA A  41       2.631-738.578-308.928 
ATOM    844  N7   DA A  41       1.975-738.108-309.944 
ATOM    845  C5   DA A  41       2.954-737.883-310.901 
ATOM    846  C6   DA A  41       2.900-737.386-312.213 
ATOM    847  N6   DA A  41       1.763-737.007-312.814 
ATOM    848  N1   DA A  41       4.061-737.290-312.887 
ATOM    849  C2   DA A  41       5.187-737.668-312.285 
ATOM    850  N3   DA A  41       5.360-738.145-311.071 
ATOM    851  C4   DA A  41       4.183-738.230-310.418 
ATOM    852  P    DG A  42       7.814-738.763-305.013 
ATOM    853  OP1  DG A  42       8.437-739.876-304.262 
ATOM    854  OP2  DG A  42       6.900-737.891-304.243 
ATOM    855  O5'  DG A  42       8.953-737.874-305.700 
ATOM    856  C5'  DG A  42       9.459-738.263-306.991 
ATOM    857  C4'  DG A  42       9.588-737.046-307.886 
ATOM    858  O4'  DG A  42       8.361-736.763-308.618 
ATOM    859  C3'  DG A  42       9.907-735.730-307.177 
ATOM    860  O3'  DG A  42      10.782-734.965-307.998 
ATOM    861  C2'  DG A  42       8.565-735.004-307.088 
ATOM    862  C1'  DG A  42       8.067-735.381-308.479 
ATOM    863  N9   DG A  42       6.599-735.201-308.660 
ATOM    864  C8   DG A  42       5.581-735.375-307.747 
ATOM    865  N7   DG A  42       4.387-735.131-308.228 
ATOM    866  C5   DG A  42       4.630-734.769-309.552 
ATOM    867  C6   DG A  42       3.724-734.393-310.578 
ATOM    868  O6   DG A  42       2.500-734.300-310.528 
ATOM    869  N1   DG A  42       4.395-734.105-311.774 
ATOM    870  C2   DG A  42       5.763-734.173-311.955 
ATOM    871  N2   DG A  42       6.209-733.860-313.174 
ATOM    872  N3   DG A  42       6.612-734.527-310.992 
ATOM    873  C4   DG A  42       5.976-734.808-309.826 
ATOM    874  P    DA A  43      11.968-734.140-307.309 
ATOM    875  OP1  DA A  43      13.128-735.032-307.086 
ATOM    876  OP2  DA A  43      11.453-733.435-306.115 
ATOM    877  O5'  DA A  43      12.317-733.077-308.452 
ATOM    878  C5'  DA A  43      12.111-733.440-309.830 
ATOM    879  C4'  DA A  43      11.458-732.293-310.576 
ATOM    880  O4'  DA A  43      10.005-732.339-310.502 
ATOM    881  C3'  DA A  43      11.809-730.891-310.080 
ATOM    882  O3'  DA A  43      11.900-730.016-311.197 
ATOM    883  C2'  DA A  43      10.610-730.470-309.230 
ATOM    884  C1'  DA A  43       9.535-731.048-310.143 
ATOM    885  N9   DA A  43       8.209-731.206-309.483 
ATOM    886  C8   DA A  43       7.941-731.529-308.183 
ATOM    887  N7   DA A  43       6.676-731.590-307.907 
ATOM    888  C5   DA A  43       6.056-731.286-309.111 
ATOM    889  C6   DA A  43       4.705-731.186-309.482 
ATOM    890  N6   DA A  43       3.687-731.392-308.634 
ATOM    891  N1   DA A  43       4.436-730.864-310.761 
ATOM    892  C2   DA A  43       5.452-730.660-311.600 
ATOM    893  N3   DA A  43       6.745-730.725-311.369 
ATOM    894  C4   DA A  43       6.987-731.049-310.081 
ATOM    895  P    DG A  44      13.051-728.903-311.220 
ATOM    896  OP1  DG A  44      14.309-729.502-311.721 
ATOM    897  OP2  DG A  44      13.128-728.241-309.899 
ATOM    898  O5'  DG A  44      12.475-727.876-312.303 
ATOM    899  C5'  DG A  44      11.640-728.375-313.365 
ATOM    900  C4'  DG A  44      10.451-727.457-313.563 
ATOM    901  O4'  DG A  44       9.325-727.813-312.711 
ATOM    902  C3'  DG A  44      10.693-725.979-313.257 
ATOM    903  O3'  DG A  44       9.963-725.190-314.189 
ATOM    904  C2'  DG A  44      10.091-725.769-311.867 
ATOM    905  C1'  DG A  44       8.852-726.634-312.078 
ATOM    906  N9   DG A  44       8.174-727.028-310.812 
ATOM    907  C8   DG A  44       8.724-727.311-309.580 
ATOM    908  N7   DG A  44       7.844-727.629-308.663 
ATOM    909  C5   DG A  44       6.624-727.550-309.333 
ATOM    910  C6   DG A  44       5.306-727.785-308.861 
ATOM    911  O6   DG A  44       4.938-728.116-307.738 
ATOM    912  N1   DG A  44       4.359-727.591-309.876 
ATOM    913  C2   DG A  44       4.647-727.221-311.175 
ATOM    914  N2   DG A  44       3.599-727.089-311.993 
ATOM    915  N3   DG A  44       5.883-727.002-311.616 
ATOM    916  C4   DG A  44       6.815-727.184-310.645 
ATOM    917  P    DT A  45      10.634-723.858-314.769 
ATOM    918  OP1  DT A  45      11.514-724.202-315.910 
ATOM    919  OP2  DT A  45      11.267-723.100-313.668 
ATOM    920  O5'  DT A  45       9.351-723.063-315.300 
ATOM    921  C5'  DT A  45       8.209-723.809-315.760 
ATOM    922  C4'  DT A  45       6.934-723.190-315.223 
ATOM    923  O4'  DT A  45       6.566-723.719-313.917 
ATOM    924  C3'  DT A  45       6.968-721.676-315.011 
ATOM    925  O3'  DT A  45       5.695-721.136-315.344 
ATOM    926  C2'  DT A  45       7.191-721.501-313.509 
ATOM    927  C1'  DT A  45       6.266-722.629-313.060 
ATOM    928  N1   DT A  45       6.494-723.068-311.656 
ATOM    929  C2   DT A  45       5.392-723.470-310.940 
ATOM    930  O2   DT A  45       4.266-723.480-311.404 
ATOM    931  N3   DT A  45       5.643-723.870-309.640 
ATOM    932  C4   DT A  45       6.873-723.898-309.016 
ATOM    933  O4   DT A  45       6.973-724.276-307.847 
ATOM    934  C5   DT A  45       7.967-723.457-309.848 
ATOM    935  C7   DT A  45       9.341-723.458-309.244 
ATOM    936  C6   DT A  45       7.753-723.063-311.114 
ATOM    937  P    DT A  46       5.626-719.735-316.118 
ATOM    938  OP1  DT A  46       5.794-719.962-317.571 
ATOM    939  OP2  DT A  46       6.568-718.779-315.497 
ATOM    940  O5'  DT A  46       4.122-719.281-315.813 
ATOM    941  C5'  DT A  46       3.114-720.291-315.619 
ATOM    942  C4'  DT A  46       2.236-719.927-314.437 
ATOM    943  O4'  DT A  46       2.767-720.426-313.177 
ATOM    944  C3'  DT A  46       2.043-718.431-314.188 
ATOM    945  O3'  DT A  46       0.711-718.207-313.742 
ATOM    946  C2'  DT A  46       3.002-718.101-313.045 
ATOM    947  C1'  DT A  46       2.748-719.368-312.232 
ATOM    948  N1   DT A  46       3.795-719.642-311.208 
ATOM    949  C2   DT A  46       3.383-720.222-310.032 
ATOM    950  O2   DT A  46       2.220-720.511-309.808 
ATOM    951  N3   DT A  46       4.380-720.461-309.107 
ATOM    952  C4   DT A  46       5.722-720.175-309.257 
ATOM    953  O4   DT A  46       6.523-720.434-308.358 
ATOM    954  C5   DT A  46       6.056-719.567-310.525 
ATOM    955  C7   DT A  46       7.497-719.223-310.770 
ATOM    956  C6   DT A  46       5.106-719.324-311.442 
ATOM    957  P    DG A  47      -0.077-716.916-314.266 
ATOM    958  OP1  DG A  47      -0.681-717.207-315.586 
ATOM    959  OP2  DG A  47       0.811-715.734-314.205 
ATOM    960  O5'  DG A  47      -1.229-716.780-313.164 
ATOM    961  C5'  DG A  47      -1.714-717.968-312.512 
ATOM    962  C4'  DG A  47      -1.863-717.719-311.024 
ATOM    963  O4'  DG A  47      -0.636-717.997-310.290 
ATOM    964  C3'  DG A  47      -2.217-716.287-310.622 
ATOM    965  O3'  DG A  47      -3.100-716.327-309.508 
ATOM    966  C2'  DG A  47      -0.892-715.674-310.168 
ATOM    967  C1'  DG A  47      -0.374-716.902-309.426 
ATOM    968  N9   DG A  47       1.091-716.865-309.157 
ATOM    969  C8   DG A  47       2.105-716.333-309.925 
ATOM    970  N7   DG A  47       3.299-716.466-309.400 
ATOM    971  C5   DG A  47       3.059-717.132-308.199 
ATOM    972  C6   DG A  47       3.966-717.555-307.192 
ATOM    973  O6   DG A  47       5.187-717.427-307.152 
ATOM    974  N1   DG A  47       3.298-718.194-306.138 
ATOM    975  C2   DG A  47       1.934-718.399-306.067 
ATOM    976  N2   DG A  47       1.492-719.031-304.977 
ATOM    977  N3   DG A  47       1.085-718.003-307.012 
ATOM    978  C4   DG A  47       1.716-717.380-308.041 
ATOM    979  P    DG A  48      -4.311-715.282-309.440 
ATOM    980  OP1  DG A  48      -5.454-715.794-310.229 
ATOM    981  OP2  DG A  48      -3.823-713.933-309.803 
ATOM    982  O5'  DG A  48      -4.674-715.320-307.882 
ATOM    983  C5'  DG A  48      -4.448-716.535-307.141 
ATOM    984  C4'  DG A  48      -3.813-716.215-305.802 
ATOM    985  O4'  DG A  48      -2.359-716.164-305.874 
ATOM    986  C3'  DG A  48      -4.199-714.870-305.187 
ATOM    987  O3'  DG A  48      -4.299-715.020-303.776 
ATOM    988  C2'  DG A  48      -3.017-713.950-305.495 
ATOM    989  C1'  DG A  48      -1.920-714.977-305.231 
ATOM    990  N9   DG A  48      -0.598-714.602-305.804 
ATOM    991  C8   DG A  48      -0.314-713.920-306.967 
ATOM    992  N7   DG A  48       0.967-713.750-307.187 
ATOM    993  C5   DG A  48       1.575-714.362-306.091 
ATOM    994  C6   DG A  48       2.950-714.502-305.770 
ATOM    995  O6   DG A  48       3.931-714.108-306.395 
ATOM    996  N1   DG A  48       3.126-715.193-304.563 
ATOM    997  C2   DG A  48       2.107-715.685-303.771 
ATOM    998  N2   DG A  48       2.483-716.316-302.656 
ATOM    999  N3   DG A  48       0.817-715.554-304.075 
ATOM   1000  C4   DG A  48       0.629-714.885-305.242 
ATOM   1001  P    DG A  49      -5.474-714.262-302.997 
ATOM   1002  OP1  DG A  49      -6.714-715.067-303.064 
ATOM   1003  OP2  DG A  49      -5.576-712.870-303.487 
ATOM   1004  O5'  DG A  49      -4.911-714.264-301.499 
ATOM   1005  C5'  DG A  49      -4.055-715.342-301.077 
ATOM   1006  C4'  DG A  49      -2.885-714.794-300.284 
ATOM   1007  O4'  DG A  49      -1.760-714.433-301.134 
ATOM   1008  C3'  DG A  49      -3.163-713.524-299.480 
ATOM   1009  O3'  DG A  49      -2.442-713.589-298.255 
ATOM   1010  C2'  DG A  49      -2.578-712.394-300.327 
ATOM   1011  C1'  DG A  49      -1.319-713.135-300.766 
ATOM   1012  N9   DG A  49      -0.643-712.524-301.944 
ATOM   1013  C8   DG A  49      -1.198-711.883-303.031 
ATOM   1014  N7   DG A  49      -0.319-711.454-303.904 
ATOM   1015  C5   DG A  49       0.905-711.836-303.357 
ATOM   1016  C6   DG A  49       2.223-711.648-303.846 
ATOM   1017  O6   DG A  49       2.588-711.097-304.880 
ATOM   1018  N1   DG A  49       3.176-712.194-302.974 
ATOM   1019  C2   DG A  49       2.892-712.837-301.786 
ATOM   1020  N2   DG A  49       3.942-713.288-301.096 
ATOM   1021  N3   DG A  49       1.653-713.013-301.327 
ATOM   1022  C4   DG A  49       0.718-712.489-302.161 
ATOM   1023  P    DA A  50      -3.137-713.050-296.917 
ATOM   1024  OP1  DA A  50      -3.998-714.109-296.345 
ATOM   1025  OP2  DA A  50      -3.796-711.754-297.187 
ATOM   1026  O5'  DA A  50      -1.866-712.820-295.972 
ATOM   1027  C5'  DA A  50      -0.704-713.651-296.150 
ATOM   1028  C4'  DA A  50       0.552-712.805-296.093 
ATOM   1029  O4'  DA A  50       0.920-712.269-297.397 
ATOM   1030  C3'  DA A  50       0.483-711.570-295.194 
ATOM   1031  O3'  DA A  50       1.746-711.386-294.567 
ATOM   1032  C2'  DA A  50       0.242-710.405-296.154 
ATOM   1033  C1'  DA A  50       1.188-710.883-297.252 
ATOM   1034  N9   DA A  50       0.957-710.227-298.570 
ATOM   1035  C8   DA A  50      -0.224-709.815-299.116 
ATOM   1036  N7   DA A  50      -0.099-709.273-300.287 
ATOM   1037  C5   DA A  50       1.265-709.328-300.539 
ATOM   1038  C6   DA A  50       2.045-708.910-301.628 
ATOM   1039  N6   DA A  50       1.538-708.324-302.721 
ATOM   1040  N1   DA A  50       3.374-709.115-301.554 
ATOM   1041  C2   DA A  50       3.874-709.698-300.465 
ATOM   1042  N3   DA A  50       3.248-710.128-299.392 
ATOM   1043  C4   DA A  50       1.920-709.911-299.492 
ATOM   1044  P    DA A  51       1.791-710.916-293.037 
ATOM   1045  OP1  DA A  51       1.642-712.093-292.152 
ATOM   1046  OP2  DA A  51       0.822-709.818-292.827 
ATOM   1047  O5'  DA A  51       3.282-710.345-292.927 
ATOM   1048  C5'  DA A  51       4.311-710.913-293.759 
ATOM   1049  C4'  DA A  51       5.169-709.811-294.348 
ATOM   1050  O4'  DA A  51       4.638-709.305-295.606 
ATOM   1051  C3'  DA A  51       5.327-708.559-293.485 
ATOM   1052  O3'  DA A  51       6.650-708.058-293.639 
ATOM   1053  C2'  DA A  51       4.353-707.548-294.088 
ATOM   1054  C1'  DA A  51       4.627-707.887-295.549 
ATOM   1055  N9   DA A  51       3.577-707.396-296.486 
ATOM   1056  C8   DA A  51       2.232-707.293-296.273 
ATOM   1057  N7   DA A  51       1.575-706.823-297.289 
ATOM   1058  C5   DA A  51       2.554-706.598-298.246 
ATOM   1059  C6   DA A  51       2.500-706.101-299.558 
ATOM   1060  N6   DA A  51       1.363-705.722-300.159 
ATOM   1061  N1   DA A  51       3.661-706.005-300.232 
ATOM   1062  C2   DA A  51       4.788-706.383-299.630 
ATOM   1063  N3   DA A  51       4.960-706.860-298.417 
ATOM   1064  C4   DA A  51       3.784-706.945-297.763 
ATOM   1065  P    DG A  52       7.415-707.478-292.358 
ATOM   1066  OP1  DG A  52       8.037-708.590-291.607 
ATOM   1067  OP2  DG A  52       6.501-706.606-291.588 
ATOM   1068  O5'  DG A  52       8.553-706.589-293.045 
ATOM   1069  C5'  DG A  52       9.059-706.978-294.336 
ATOM   1070  C4'  DG A  52       9.188-705.761-295.231 
ATOM   1071  O4'  DG A  52       7.962-705.477-295.963 
ATOM   1072  C3'  DG A  52       9.507-704.445-294.522 
ATOM   1073  O3'  DG A  52      10.382-703.680-295.343 
ATOM   1074  C2'  DG A  52       8.166-703.719-294.433 
ATOM   1075  C1'  DG A  52       7.667-704.096-295.824 
ATOM   1076  N9   DG A  52       6.200-703.916-296.005 
ATOM   1077  C8   DG A  52       5.182-704.089-295.093 
ATOM   1078  N7   DG A  52       3.987-703.846-295.573 
ATOM   1079  C5   DG A  52       4.230-703.484-296.897 
ATOM   1080  C6   DG A  52       3.324-703.108-297.923 
ATOM   1081  O6   DG A  52       2.101-703.015-297.873 
ATOM   1082  N1   DG A  52       3.996-702.820-299.119 
ATOM   1083  C2   DG A  52       5.363-702.888-299.300 
ATOM   1084  N2   DG A  52       5.809-702.575-300.519 
ATOM   1085  N3   DG A  52       6.213-703.242-298.338 
ATOM   1086  C4   DG A  52       5.577-703.523-297.171 
ATOM   1087  P    DA A  53      11.568-702.855-294.654 
ATOM   1088  OP1  DA A  53      12.729-703.747-294.431 
ATOM   1089  OP2  DA A  53      11.053-702.150-293.460 
ATOM   1090  O5'  DA A  53      11.918-701.792-295.797 
ATOM   1091  C5'  DA A  53      11.712-702.155-297.175 
ATOM   1092  C4'  DA A  53      11.059-701.008-297.922 
ATOM   1093  O4'  DA A  53       9.606-701.053-297.847 
ATOM   1094  C3'  DA A  53      11.409-699.606-297.425 
ATOM   1095  O3'  DA A  53      11.501-698.731-298.542 
ATOM   1096  C2'  DA A  53      10.210-699.185-296.575 
ATOM   1097  C1'  DA A  53       9.135-699.763-297.488 
ATOM   1098  N9   DA A  53       7.809-699.921-296.828 
ATOM   1099  C8   DA A  53       7.542-700.244-295.528 
ATOM   1100  N7   DA A  53       6.277-700.305-295.253 
ATOM   1101  C5   DA A  53       5.656-700.001-296.456 
ATOM   1102  C6   DA A  53       4.305-699.901-296.827 
ATOM   1103  N6   DA A  53       3.287-700.107-295.979 
ATOM   1104  N1   DA A  53       4.037-699.578-298.106 
ATOM   1105  C2   DA A  53       5.052-699.375-298.945 
ATOM   1106  N3   DA A  53       6.345-699.440-298.714 
ATOM   1107  C4   DA A  53       6.587-699.764-297.427 
ATOM   1108  P    DC A  54      12.651-697.618-298.565 
ATOM   1109  OP1  DC A  54      13.909-698.216-299.066 
ATOM   1110  OP2  DC A  54      12.728-696.956-297.244 
ATOM   1111  O5'  DC A  54      12.076-696.591-299.648 
ATOM   1112  C5'  DC A  54      11.241-697.090-300.710 
ATOM   1113  C4'  DC A  54      10.051-696.172-300.908 
ATOM   1114  O4'  DC A  54       8.925-696.528-300.056 
ATOM   1115  C3'  DC A  54      10.293-694.694-300.602 
ATOM   1116  O3'  DC A  54       9.564-693.904-301.534 
ATOM   1117  C2'  DC A  54       9.692-694.484-299.212 
ATOM   1118  C1'  DC A  54       8.453-695.348-299.423 
ATOM   1119  N1   DC A  54       7.774-695.743-298.157 
ATOM   1120  C2   DC A  54       6.386-695.854-298.171 
ATOM   1121  O2   DC A  54       5.781-695.622-299.223 
ATOM   1122  N3   DC A  54       5.750-696.211-297.026 
ATOM   1123  C4   DC A  54       6.443-696.454-295.906 
ATOM   1124  N4   DC A  54       5.776-696.800-294.816 
ATOM   1125  C5   DC A  54       7.871-696.345-295.871 
ATOM   1126  C6   DC A  54       8.489-695.986-297.025 
ATOM   1127  P    DG A  55      10.235-692.573-302.114 
ATOM   1128  OP1  DG A  55      11.114-692.917-303.255 
ATOM   1129  OP2  DG A  55      10.867-691.815-301.013 
ATOM   1130  O5'  DG A  55       8.951-691.778-302.645 
ATOM   1131  C5'  DG A  55       7.809-692.524-303.105 
ATOM   1132  C4'  DG A  55       6.535-691.905-302.568 
ATOM   1133  O4'  DG A  55       6.167-692.434-301.262 
ATOM   1134  C3'  DG A  55       6.569-690.391-302.356 
ATOM   1135  O3'  DG A  55       5.295-689.851-302.690 
ATOM   1136  C2'  DG A  55       6.791-690.216-300.854 
ATOM   1137  C1'  DG A  55       5.866-691.344-300.405 
ATOM   1138  N9   DG A  55       6.094-691.782-299.001 
ATOM   1139  C8   DG A  55       7.272-691.847-298.289 
ATOM   1140  N7   DG A  55       7.131-692.281-297.060 
ATOM   1141  C5   DG A  55       5.762-692.521-296.949 
ATOM   1142  C6   DG A  55       5.004-693.002-295.850 
ATOM   1143  O6   DG A  55       5.391-693.322-294.729 
ATOM   1144  N1   DG A  55       3.641-693.095-296.169 
ATOM   1145  C2   DG A  55       3.085-692.767-297.390 
ATOM   1146  N2   DG A  55       1.764-692.927-297.494 
ATOM   1147  N3   DG A  55       3.798-692.316-298.421 
ATOM   1148  C4   DG A  55       5.120-692.219-298.128 
ATOM   1149  P    DT A  56       5.226-688.450-303.463 
ATOM   1150  OP1  DT A  56       5.394-688.677-304.916 
ATOM   1151  OP2  DT A  56       6.169-687.494-302.842 
ATOM   1152  O5'  DT A  56       3.722-687.996-303.158 
ATOM   1153  C5'  DT A  56       2.714-689.005-302.964 
ATOM   1154  C4'  DT A  56       1.836-688.641-301.782 
ATOM   1155  O4'  DT A  56       2.368-689.141-300.522 
ATOM   1156  C3'  DT A  56       1.643-687.146-301.534 
ATOM   1157  O3'  DT A  56       0.311-686.922-301.087 
ATOM   1158  C2'  DT A  56       2.602-686.816-300.390 
ATOM   1159  C1'  DT A  56       2.348-688.083-299.577 
ATOM   1160  N1   DT A  56       3.395-688.357-298.553 
ATOM   1161  C2   DT A  56       2.983-688.937-297.378 
ATOM   1162  O2   DT A  56       1.821-689.226-297.153 
ATOM   1163  N3   DT A  56       3.981-689.176-296.453 
ATOM   1164  C4   DT A  56       5.323-688.890-296.603 
ATOM   1165  O4   DT A  56       6.123-689.149-295.703 
ATOM   1166  C5   DT A  56       5.657-688.282-297.870 
ATOM   1167  C7   DT A  56       7.097-687.938-298.115 
ATOM   1168  C6   DT A  56       4.707-688.039-298.787 
ATOM   1169  P    DC A  57      -0.476-685.631-301.611 
ATOM   1170  OP1  DC A  57      -1.081-685.922-302.931 
ATOM   1171  OP2  DC A  57       0.412-684.449-301.550 
ATOM   1172  O5'  DC A  57      -1.629-685.495-300.509 
ATOM   1173  C5'  DC A  57      -2.114-686.683-299.857 
ATOM   1174  C4'  DC A  57      -2.262-686.433-298.369 
ATOM   1175  O4'  DC A  57      -1.036-686.712-297.635 
ATOM   1176  C3'  DC A  57      -2.616-685.002-297.967 
ATOM   1177  O3'  DC A  57      -3.500-685.042-296.853 
ATOM   1178  C2'  DC A  57      -1.291-684.389-297.513 
ATOM   1179  C1'  DC A  57      -0.773-685.616-296.771 
ATOM   1180  N1   DC A  57       0.692-685.580-296.503 
ATOM   1181  C2   DC A  57       1.150-686.152-295.318 
ATOM   1182  O2   DC A  57       0.329-686.661-294.546 
ATOM   1183  N3   DC A  57       2.481-686.128-295.055 
ATOM   1184  C4   DC A  57       3.337-685.566-295.918 
ATOM   1185  N4   DC A  57       4.627-685.568-295.615 
ATOM   1186  C5   DC A  57       2.887-684.972-297.141 
ATOM   1187  C6   DC A  57       1.553-685.006-297.385 
ATOM   1188  P    DA A  58      -4.710-683.997-296.785 
ATOM   1189  OP1  DA A  58      -5.853-684.508-297.574 
ATOM   1190  OP2  DA A  58      -4.222-682.648-297.148 
ATOM   1191  O5'  DA A  58      -5.074-684.035-295.227 
ATOM   1192  C5'  DA A  58      -4.847-685.250-294.486 
ATOM   1193  C4'  DA A  58      -4.213-684.930-293.147 
ATOM   1194  O4'  DA A  58      -2.759-684.879-293.219 
ATOM   1195  C3'  DA A  58      -4.599-683.585-292.532 
ATOM   1196  O3'  DA A  58      -4.698-683.735-291.121 
ATOM   1197  C2'  DA A  58      -3.417-682.665-292.841 
ATOM   1198  C1'  DA A  58      -2.320-683.692-292.576 
ATOM   1199  N9   DA A  58      -0.998-683.317-293.149 
ATOM   1200  C8   DA A  58      -0.735-682.640-294.305 
ATOM   1201  N7   DA A  58       0.530-682.464-294.535 
ATOM   1202  C5   DA A  58       1.153-683.069-293.452 
ATOM   1203  C6   DA A  58       2.505-683.225-293.104 
ATOM   1204  N6   DA A  58       3.519-682.761-293.847 
ATOM   1205  N1   DA A  58       2.777-683.877-291.958 
ATOM   1206  C2   DA A  58       1.766-684.336-291.224 
ATOM   1207  N3   DA A  58       0.473-684.251-291.446 
ATOM   1208  C4   DA A  58       0.227-683.594-292.598 
ATOM   1209  P    DC A  59      -5.874-682.977-290.342 
ATOM   1210  OP1  DC A  59      -7.114-683.782-290.409 
ATOM   1211  OP2  DC A  59      -5.976-681.584-290.832 
ATOM   1212  O5'  DC A  59      -5.311-682.979-288.844 
ATOM   1213  C5'  DC A  59      -4.455-684.057-288.422 
ATOM   1214  C4'  DC A  59      -3.285-683.509-287.629 
ATOM   1215  O4'  DC A  59      -2.159-683.148-288.479 
ATOM   1216  C3'  DC A  59      -3.562-682.239-286.825 
ATOM   1217  O3'  DC A  59      -2.842-682.304-285.600 
ATOM   1218  C2'  DC A  59      -2.978-681.109-287.672 
ATOM   1219  C1'  DC A  59      -1.718-681.850-288.111 
ATOM   1220  N1   DC A  59      -1.043-681.238-289.289 
ATOM   1221  C2   DC A  59       0.347-681.297-289.343 
ATOM   1222  O2   DC A  59       0.958-681.849-288.420 
ATOM   1223  N3   DC A  59       0.982-680.744-290.410 
ATOM   1224  C4   DC A  59       0.285-680.155-291.388 
ATOM   1225  N4   DC A  59       0.949-679.631-292.407 
ATOM   1226  C5   DC A  59      -1.146-680.084-291.351 
ATOM   1227  C6   DC A  59      -1.762-680.642-290.278 
ATOM   1228  P    DT A  60      -3.537-681.765-284.262 
ATOM   1229  OP1  DT A  60      -4.397-682.824-283.690 
ATOM   1230  OP2  DT A  60      -4.196-680.469-284.533 
ATOM   1231  O5'  DT A  60      -2.266-681.535-283.317 
ATOM   1232  C5'  DT A  60      -1.104-682.366-283.495 
ATOM   1233  C4'  DT A  60       0.152-681.520-283.438 
ATOM   1234  O4'  DT A  60       0.520-680.984-284.742 
ATOM   1235  C3'  DT A  60       0.083-680.285-282.539 
ATOM   1236  O3'  DT A  60       1.346-680.101-281.912 
ATOM   1237  C2'  DT A  60      -0.157-679.120-283.499 
ATOM   1238  C1'  DT A  60       0.788-679.598-284.597 
ATOM   1239  N1   DT A  60       0.557-678.942-285.915 
ATOM   1240  C2   DT A  60       1.661-678.709-286.700 
ATOM   1241  O2   DT A  60       2.791-679.015-286.362 
ATOM   1242  N3   DT A  60       1.408-678.099-287.913 
ATOM   1243  C4   DT A  60       0.174-677.712-288.393 
ATOM   1244  O4   DT A  60       0.071-677.173-289.497 
ATOM   1245  C5   DT A  60      -0.923-677.998-287.498 
ATOM   1246  C7   DT A  60      -2.302-677.609-287.944 
ATOM   1247  C6   DT A  60      -0.705-678.590-286.313 
ATOM   1248  P    DG A  61       1.391-679.631-280.382 
ATOM   1249  OP1  DG A  61       1.243-680.807-279.497 
ATOM   1250  OP2  DG A  61       0.423-678.533-280.172 
ATOM   1251  O5'  DG A  61       2.883-679.060-280.272 
ATOM   1252  C5'  DG A  61       3.911-679.628-281.104 
ATOM   1253  C4'  DG A  61       4.770-678.526-281.693 
ATOM   1254  O4'  DG A  61       4.238-678.020-282.951 
ATOM   1255  C3'  DG A  61       4.928-677.274-280.831 
ATOM   1256  O3'  DG A  61       6.250-676.773-280.984 
ATOM   1257  C2'  DG A  61       3.953-676.262-281.433 
ATOM   1258  C1'  DG A  61       4.227-676.602-282.895 
ATOM   1259  N9   DG A  61       3.178-676.111-283.831 
ATOM   1260  C8   DG A  61       1.818-675.999-283.635 
ATOM   1261  N7   DG A  61       1.167-675.525-284.668 
ATOM   1262  C5   DG A  61       2.165-675.305-285.616 
ATOM   1263  C6   DG A  61       2.073-674.798-286.939 
ATOM   1264  O6   DG A  61       1.076-674.433-287.556 
ATOM   1265  N1   DG A  61       3.333-674.739-287.552 
ATOM   1266  C2   DG A  61       4.523-675.120-286.965 
ATOM   1267  N2   DG A  61       5.618-674.987-287.718 
ATOM   1268  N3   DG A  61       4.607-675.596-285.724 
ATOM   1269  C4   DG A  61       3.395-675.659-285.115 
ATOM   1270  P    DA A  62       7.015-676.193-279.703 
ATOM   1271  OP1  DA A  62       7.638-677.305-278.952 
ATOM   1272  OP2  DA A  62       6.101-675.321-278.933 
ATOM   1273  O5'  DA A  62       8.153-675.304-280.390 
ATOM   1274  C5'  DA A  62       8.660-675.693-281.681 
ATOM   1275  C4'  DA A  62       8.789-674.476-282.576 
ATOM   1276  O4'  DA A  62       7.562-674.192-283.308 
ATOM   1277  C3'  DA A  62       9.107-673.160-281.867 
ATOM   1278  O3'  DA A  62       9.982-672.395-282.688 
ATOM   1279  C2'  DA A  62       7.766-672.433-281.778 
ATOM   1280  C1'  DA A  62       7.268-672.811-283.169 
ATOM   1281  N9   DA A  62       5.800-672.630-283.350 
ATOM   1282  C8   DA A  62       4.804-672.808-282.433 
ATOM   1283  N7   DA A  62       3.616-672.570-282.895 
ATOM   1284  C5   DA A  62       3.838-672.207-284.217 
ATOM   1285  C6   DA A  62       2.970-671.831-285.254 
ATOM   1286  N6   DA A  62       1.638-671.754-285.114 
ATOM   1287  N1   DA A  62       3.520-671.533-286.446 
ATOM   1288  C2   DA A  62       4.844-671.612-286.579 
ATOM   1289  N3   DA A  62       5.750-671.949-285.687 
ATOM   1290  C4   DA A  62       5.172-672.241-284.505 
ATOM   1291  P    DT A  63      11.168-671.570-281.999 
ATOM   1292  OP1  DT A  63      12.329-672.462-281.777 
ATOM   1293  OP2  DT A  63      10.654-670.865-280.805 
ATOM   1294  O5'  DT A  63      11.518-670.507-283.142 
ATOM   1295  C5'  DT A  63      11.312-670.870-284.521 
ATOM   1296  C4'  DT A  63      10.659-669.723-285.267 
ATOM   1297  O4'  DT A  63       9.206-669.768-285.192 
ATOM   1298  C3'  DT A  63      11.010-668.321-284.770 
ATOM   1299  O3'  DT A  63      11.101-667.446-285.887 
ATOM   1300  C2'  DT A  63       9.811-667.900-283.920 
ATOM   1301  C1'  DT A  63       8.735-668.478-284.834 
ATOM   1302  N1   DT A  63       7.409-668.636-284.173 
ATOM   1303  C2   DT A  63       6.295-668.435-284.951 
ATOM   1304  O2   DT A  63       6.355-668.140-286.132 
ATOM   1305  N3   DT A  63       5.084-668.589-284.304 
ATOM   1306  C4   DT A  63       4.901-668.920-282.977 
ATOM   1307  O4   DT A  63       3.766-669.030-282.509 
ATOM   1308  C5   DT A  63       6.130-669.111-282.243 
ATOM   1309  C7   DT A  63       6.020-669.473-280.791 
ATOM   1310  C6   DT A  63       7.321-668.967-282.846 
ATOM   1311  P    DT A  64      12.252-666.333-285.911 
ATOM   1312  OP1  DT A  64      13.510-666.931-286.411 
ATOM   1313  OP2  DT A  64      12.328-665.671-284.589 
ATOM   1314  O5'  DT A  64      11.676-665.306-286.994 
ATOM   1315  C5'  DT A  64      10.841-665.805-288.055 
ATOM   1316  C4'  DT A  64       9.652-664.887-288.253 
ATOM   1317  O4'  DT A  64       8.526-665.243-287.401 
ATOM   1318  C3'  DT A  64       9.893-663.409-287.947 
ATOM   1319  O3'  DT A  64       9.164-662.619-288.879 
ATOM   1320  C2'  DT A  64       9.292-663.199-286.557 
ATOM   1321  C1'  DT A  64       8.053-664.063-286.768 
ATOM   1322  N1   DT A  64       7.375-664.458-285.502 
ATOM   1323  C2   DT A  64       6.006-664.563-285.532 
ATOM   1324  O2   DT A  64       5.346-664.349-286.534 
ATOM   1325  N3   DT A  64       5.412-664.930-284.339 
ATOM   1326  C4   DT A  64       6.060-665.194-283.150 
ATOM   1327  O4   DT A  64       5.420-665.515-282.146 
ATOM   1328  C5   DT A  64       7.495-665.058-283.218 
ATOM   1329  C7   DT A  64       8.278-665.328-281.966 
ATOM   1330  C6   DT A  64       8.098-664.702-284.364 
ATOM   1331  P    DA A  65       9.835-661.288-289.460 
ATOM   1332  OP1  DA A  65      10.715-661.632-290.600 
ATOM   1333  OP2  DA A  65      10.468-660.530-288.358 
ATOM   1334  O5'  DA A  65       8.552-660.493-289.990 
ATOM   1335  C5'  DA A  65       7.410-661.239-290.450 
ATOM   1336  C4'  DA A  65       6.135-660.619-289.913 
ATOM   1337  O4'  DA A  65       5.767-661.149-288.607 
ATOM   1338  C3'  DA A  65       6.169-659.106-289.701 
ATOM   1339  O3'  DA A  65       4.896-658.566-290.035 
ATOM   1340  C2'  DA A  65       6.391-658.931-288.199 
ATOM   1341  C1'  DA A  65       5.466-660.058-287.750 
ATOM   1342  N9   DA A  65       5.695-660.497-286.346 
ATOM   1343  C8   DA A  65       6.872-660.556-285.655 
ATOM   1344  N7   DA A  65       6.745-660.983-284.437 
ATOM   1345  C5   DA A  65       5.385-661.227-284.309 
ATOM   1346  C6   DA A  65       4.605-661.701-283.241 
ATOM   1347  N6   DA A  65       5.110-662.030-282.043 
ATOM   1348  N1   DA A  65       3.281-661.826-283.449 
ATOM   1349  C2   DA A  65       2.785-661.499-284.641 
ATOM   1350  N3   DA A  65       3.411-661.048-285.706 
ATOM   1351  C4   DA A  65       4.733-660.933-285.471 
ATOM   1352  P    DT A  66       4.827-657.165-290.808 
ATOM   1353  OP1  DT A  66       4.994-657.392-292.261 
ATOM   1354  OP2  DT A  66       5.769-656.209-290.187 
ATOM   1355  O5'  DT A  66       3.322-656.711-290.503 
ATOM   1356  C5'  DT A  66       2.315-657.720-290.309 
ATOM   1357  C4'  DT A  66       1.437-657.356-289.128 
ATOM   1358  O4'  DT A  66       1.968-657.856-287.867 
ATOM   1359  C3'  DT A  66       1.244-655.861-288.879 
ATOM   1360  O3'  DT A  66      -0.088-655.637-288.432 
ATOM   1361  C2'  DT A  66       2.202-655.531-287.735 
ATOM   1362  C1'  DT A  66       1.949-656.798-286.922 
ATOM   1363  N1   DT A  66       2.995-657.072-285.898 
ATOM   1364  C2   DT A  66       2.583-657.652-284.723 
ATOM   1365  O2   DT A  66       1.421-657.941-284.498 
ATOM   1366  N3   DT A  66       3.581-657.890-283.798 
ATOM   1367  C4   DT A  66       4.923-657.604-283.948 
ATOM   1368  O4   DT A  66       5.724-657.864-283.048 
ATOM   1369  C5   DT A  66       5.257-656.997-285.215 
ATOM   1370  C7   DT A  66       6.698-656.653-285.460 
ATOM   1371  C6   DT A  66       4.307-656.754-286.132 
ATOM   1372  P    DG A  67      -0.876-654.346-288.956 
ATOM   1373  OP1  DG A  67      -1.480-654.637-290.276 
ATOM   1374  OP2  DG A  67       0.012-653.164-288.895 
ATOM   1375  O5'  DG A  67      -2.028-654.210-287.854 
ATOM   1376  C5'  DG A  67      -2.514-655.398-287.202 
ATOM   1377  C4'  DG A  67      -2.662-655.148-285.714 
ATOM   1378  O4'  DG A  67      -1.435-655.427-284.980 
ATOM   1379  C3'  DG A  67      -3.016-653.717-285.312 
ATOM   1380  O3'  DG A  67      -3.899-653.757-284.198 
ATOM   1381  C2'  DG A  67      -1.691-653.104-284.858 
ATOM   1382  C1'  DG A  67      -1.173-654.331-284.116 
ATOM   1383  N9   DG A  67       0.292-654.295-283.848 
ATOM   1384  C8   DG A  67       1.305-653.763-284.615 
ATOM   1385  N7   DG A  67       2.499-653.896-284.090 
ATOM   1386  C5   DG A  67       2.260-654.562-282.889 
ATOM   1387  C6   DG A  67       3.167-654.984-281.882 
ATOM   1388  O6   DG A  67       4.388-654.856-281.843 
ATOM   1389  N1   DG A  67       2.499-655.624-280.828 
ATOM   1390  C2   DG A  67       1.135-655.829-280.757 
ATOM   1391  N2   DG A  67       0.693-656.461-279.667 
ATOM   1392  N3   DG A  67       0.286-655.433-281.702 
ATOM   1393  C4   DG A  67       0.916-654.810-282.731 
ATOM   1394  P    DT A  68      -5.110-652.712-284.130 
ATOM   1395  OP1  DT A  68      -6.253-653.223-284.920 
ATOM   1396  OP2  DT A  68      -4.622-651.363-284.493 
ATOM   1397  O5'  DT A  68      -5.473-652.750-282.572 
ATOM   1398  C5'  DT A  68      -5.247-653.965-281.831 
ATOM   1399  C4'  DT A  68      -4.613-653.645-280.492 
ATOM   1400  O4'  DT A  68      -3.159-653.594-280.564 
ATOM   1401  C3'  DT A  68      -4.998-652.300-279.877 
ATOM   1402  O3'  DT A  68      -5.098-652.450-278.467 
ATOM   1403  C2'  DT A  68      -3.816-651.380-280.186 
ATOM   1404  C1'  DT A  68      -2.720-652.407-279.921 
ATOM   1405  N1   DT A  68      -1.397-652.032-280.494 
ATOM   1406  C2   DT A  68      -0.280-652.404-279.785 
ATOM   1407  O2   DT A  68      -0.336-653.015-278.731 
ATOM   1408  N3   DT A  68       0.928-652.039-280.346 
ATOM   1409  C4   DT A  68       1.106-651.350-281.528 
ATOM   1410  O4   DT A  68       2.240-651.079-281.931 
ATOM   1411  C5   DT A  68      -0.124-651.004-282.200 
ATOM   1412  C7   DT A  68      -0.020-650.252-283.495 
ATOM   1413  C6   DT A  68      -1.312-651.345-281.677 
ATOM   1414  P    DC A  69      -6.273-651.692-277.687 
ATOM   1415  OP1  DC A  69      -7.513-652.497-277.754 
ATOM   1416  OP2  DC A  69      -6.375-650.299-278.177 
ATOM   1417  O5'  DC A  69      -5.711-651.694-276.189 
ATOM   1418  C5'  DC A  69      -4.854-652.772-275.767 
ATOM   1419  C4'  DC A  69      -3.684-652.224-274.974 
ATOM   1420  O4'  DC A  69      -2.559-651.862-275.824 
ATOM   1421  C3'  DC A  69      -3.962-650.954-274.170 
ATOM   1422  O3'  DC A  69      -3.242-651.019-272.945 
ATOM   1423  C2'  DC A  69      -3.378-649.824-275.017 
ATOM   1424  C1'  DC A  69      -2.118-650.565-275.456 
ATOM   1425  N1   DC A  69      -1.443-649.953-276.634 
ATOM   1426  C2   DC A  69      -0.052-650.012-276.688 
ATOM   1427  O2   DC A  69       0.558-650.564-275.766 
ATOM   1428  N3   DC A  69       0.583-649.459-277.755 
ATOM   1429  C4   DC A  69      -0.115-648.870-278.733 
ATOM   1430  N4   DC A  69       0.550-648.346-279.752 
ATOM   1431  C5   DC A  69      -1.545-648.799-278.696 
ATOM   1432  C6   DC A  69      -2.162-649.356-277.623 
ATOM   1433  P    DT A  70      -3.937-650.480-271.607 
ATOM   1434  OP1  DT A  70      -4.797-651.539-271.035 
ATOM   1435  OP2  DT A  70      -4.596-649.184-271.878 
ATOM   1436  O5'  DT A  70      -2.665-650.250-270.662 
ATOM   1437  C5'  DT A  70      -1.503-651.081-270.840 
ATOM   1438  C4'  DT A  70      -0.247-650.234-270.783 
ATOM   1439  O4'  DT A  70       0.120-649.699-272.087 
ATOM   1440  C3'  DT A  70      -0.316-649.000-269.884 
ATOM   1441  O3'  DT A  70       0.946-648.816-269.257 
ATOM   1442  C2'  DT A  70      -0.557-647.835-270.844 
ATOM   1443  C1'  DT A  70       0.389-648.313-271.943 
ATOM   1444  N1   DT A  70       0.158-647.657-273.260 
ATOM   1445  C2   DT A  70       1.261-647.424-274.045 
ATOM   1446  O2   DT A  70       2.392-647.730-273.707 
ATOM   1447  N3   DT A  70       1.008-646.814-275.258 
ATOM   1448  C4   DT A  70      -0.226-646.427-275.738 
ATOM   1449  O4   DT A  70      -0.328-645.888-276.842 
ATOM   1450  C5   DT A  70      -1.323-646.713-274.843 
ATOM   1451  C7   DT A  70      -2.702-646.323-275.289 
ATOM   1452  C6   DT A  70      -1.105-647.305-273.658 
ATOM   1453  P    DG A  71       0.992-648.346-267.728 
ATOM   1454  OP1  DG A  71       0.843-649.522-266.842 
ATOM   1455  OP2  DG A  71       0.023-647.248-267.517 
ATOM   1456  O5'  DG A  71       2.483-647.775-267.618 
ATOM   1457  C5'  DG A  71       3.512-648.343-268.449 
ATOM   1458  C4'  DG A  71       4.370-647.241-269.038 
ATOM   1459  O4'  DG A  71       3.839-646.735-270.296 
ATOM   1460  C3'  DG A  71       4.528-645.989-268.176 
ATOM   1461  O3'  DG A  71       5.851-645.488-268.329 
ATOM   1462  C2'  DG A  71       3.553-644.977-268.778 
ATOM   1463  C1'  DG A  71       3.827-645.317-270.240 
ATOM   1464  N9   DG A  71       2.778-644.825-271.176 
ATOM   1465  C8   DG A  71       1.418-644.714-270.980 
ATOM   1466  N7   DG A  71       0.767-644.239-272.013 
ATOM   1467  C5   DG A  71       1.765-644.020-272.961 
ATOM   1468  C6   DG A  71       1.674-643.513-274.284 
ATOM   1469  O6   DG A  71       0.677-643.148-274.901 
ATOM   1470  N1   DG A  71       2.933-643.454-274.897 
ATOM   1471  C2   DG A  71       4.123-643.835-274.310 
ATOM   1472  N2   DG A  71       5.218-643.702-275.063 
ATOM   1473  N3   DG A  71       4.208-644.311-273.069 
ATOM   1474  C4   DG A  71       2.996-644.374-272.460 
ATOM   1475  P    DG A  72       6.615-644.908-267.048 
ATOM   1476  OP1  DG A  72       7.238-646.020-266.297 
ATOM   1477  OP2  DG A  72       5.701-644.035-266.278 
ATOM   1478  O5'  DG A  72       7.754-644.019-267.735 
ATOM   1479  C5'  DG A  72       8.260-644.408-269.026 
ATOM   1480  C4'  DG A  72       8.389-643.191-269.921 
ATOM   1481  O4'  DG A  72       7.162-642.907-270.653 
ATOM   1482  C3'  DG A  72       8.708-641.875-269.212 
ATOM   1483  O3'  DG A  72       9.583-641.110-270.033 
ATOM   1484  C2'  DG A  72       7.366-641.148-269.123 
ATOM   1485  C1'  DG A  72       6.868-641.526-270.515 
ATOM   1486  N9   DG A  72       5.400-641.345-270.695 
ATOM   1487  C8   DG A  72       4.382-641.519-269.783 
ATOM   1488  N7   DG A  72       3.188-641.276-270.263 
ATOM   1489  C5   DG A  72       3.431-640.914-271.587 
ATOM   1490  C6   DG A  72       2.525-640.537-272.613 
ATOM   1491  O6   DG A  72       1.301-640.445-272.563 
ATOM   1492  N1   DG A  72       3.197-640.250-273.809 
ATOM   1493  C2   DG A  72       4.564-640.318-273.991 
ATOM   1494  N2   DG A  72       5.010-640.004-275.209 
ATOM   1495  N3   DG A  72       5.414-640.671-273.028 
ATOM   1496  C4   DG A  72       4.778-640.953-271.861 
ATOM   1497  P    DT A  73      10.769-640.285-269.344 
ATOM   1498  OP1  DT A  73      11.929-641.177-269.122 
ATOM   1499  OP2  DT A  73      10.254-639.579-268.150 
ATOM   1500  O5'  DT A  73      11.119-639.222-270.487 
ATOM   1501  C5'  DT A  73      10.913-639.585-271.866 
ATOM   1502  C4'  DT A  73      10.260-638.438-272.612 
ATOM   1503  O4'  DT A  73       8.806-638.483-272.537 
ATOM   1504  C3'  DT A  73      10.610-637.036-272.115 
ATOM   1505  O3'  DT A  73      10.702-636.161-273.232 
ATOM   1506  C2'  DT A  73       9.411-636.615-271.265 
ATOM   1507  C1'  DT A  73       8.336-637.193-272.179 
ATOM   1508  N1   DT A  73       7.010-637.351-271.518 
ATOM   1509  C2   DT A  73       5.896-637.150-272.296 
ATOM   1510  O2   DT A  73       5.955-636.855-273.477 
ATOM   1511  N3   DT A  73       4.684-637.304-271.649 
ATOM   1512  C4   DT A  73       4.501-637.635-270.322 
ATOM   1513  O4   DT A  73       3.366-637.745-269.855 
ATOM   1514  C5   DT A  73       5.730-637.826-269.588 
ATOM   1515  C7   DT A  73       5.621-638.188-268.136 
ATOM   1516  C6   DT A  73       6.921-637.682-270.192 
ATOM   1517  P    DC A  74      11.852-635.048-273.256 
ATOM   1518  OP1  DC A  74      13.110-635.646-273.756 
ATOM   1519  OP2  DC A  74      11.929-634.386-271.934 
ATOM   1520  O5'  DC A  74      11.276-634.021-274.339 
ATOM   1521  C5'  DC A  74      10.441-634.520-275.400 
ATOM   1522  C4'  DC A  74       9.252-633.602-275.598 
ATOM   1523  O4'  DC A  74       8.126-633.958-274.746 
ATOM   1524  C3'  DC A  74       9.494-632.124-275.292 
ATOM   1525  O3'  DC A  74       8.765-631.334-276.224 
ATOM   1526  C2'  DC A  74       8.892-631.914-273.902 
ATOM   1527  C1'  DC A  74       7.653-632.778-274.113 
ATOM   1528  N1   DC A  74       6.975-633.173-272.847 
ATOM   1529  C2   DC A  74       5.587-633.283-272.861 
ATOM   1530  O2   DC A  74       4.981-633.052-273.913 
ATOM   1531  N3   DC A  74       4.951-633.641-271.716 
ATOM   1532  C4   DC A  74       5.644-633.884-270.597 
ATOM   1533  N4   DC A  74       4.977-634.230-269.506 
ATOM   1534  C5   DC A  74       7.072-633.775-270.561 
ATOM   1535  C6   DC A  74       7.690-633.416-271.715 
ATOM   1536  P    DA A  75       9.435-630.002-276.805 
ATOM   1537  OP1  DA A  75      10.315-630.346-277.945 
ATOM   1538  OP2  DA A  75      10.068-629.245-275.703 
ATOM   1539  O5'  DA A  75       8.152-629.208-277.335 
ATOM   1540  C5'  DA A  75       7.010-629.954-277.795 
ATOM   1541  C4'  DA A  75       5.735-629.334-277.258 
ATOM   1542  O4'  DA A  75       5.368-629.864-275.952 
ATOM   1543  C3'  DA A  75       5.769-627.821-277.046 
ATOM   1544  O3'  DA A  75       4.496-627.280-277.380 
ATOM   1545  C2'  DA A  75       5.992-627.646-275.544 
ATOM   1546  C1'  DA A  75       5.067-628.773-275.095 
ATOM   1547  N9   DA A  75       5.295-629.212-273.691 
ATOM   1548  C8   DA A  75       6.472-629.270-273.000 
ATOM   1549  N7   DA A  75       6.345-629.698-271.783 
ATOM   1550  C5   DA A  75       4.985-629.942-271.654 
ATOM   1551  C6   DA A  75       4.205-630.416-270.586 
ATOM   1552  N6   DA A  75       4.711-630.745-269.388 
ATOM   1553  N1   DA A  75       2.882-630.541-270.794 
ATOM   1554  C2   DA A  75       2.385-630.214-271.986 
ATOM   1555  N3   DA A  75       3.011-629.763-273.052 
ATOM   1556  C4   DA A  75       4.334-629.647-272.816 
ATOM   1557  P    DG A  76       4.427-625.880-278.153 
ATOM   1558  OP1  DG A  76       4.595-626.107-279.606 
ATOM   1559  OP2  DG A  76       5.370-624.924-277.532 
ATOM   1560  O5'  DG A  76       2.923-625.426-277.848 
ATOM   1561  C5'  DG A  76       1.915-626.435-277.654 
ATOM   1562  C4'  DG A  76       1.037-626.071-276.473 
ATOM   1563  O4'  DG A  76       1.568-626.571-275.212 
ATOM   1564  C3'  DG A  76       0.844-624.576-276.224 
ATOM   1565  O3'  DG A  76      -0.488-624.351-275.777 
ATOM   1566  C2'  DG A  76       1.803-624.246-275.080 
ATOM   1567  C1'  DG A  76       1.549-625.512-274.267 
ATOM   1568  N9   DG A  76       2.596-625.787-273.243 
ATOM   1569  C8   DG A  76       3.950-625.540-273.295 
ATOM   1570  N7   DG A  76       4.601-625.904-272.216 
ATOM   1571  C5   DG A  76       3.606-626.427-271.391 
ATOM   1572  C6   DG A  76       3.697-626.981-270.087 
ATOM   1573  O6   DG A  76       4.692-627.125-269.381 
ATOM   1574  N1   DG A  76       2.443-627.392-269.616 
ATOM   1575  C2   DG A  76       1.256-627.283-270.314 
ATOM   1576  N2   DG A  76       0.166-627.735-269.689 
ATOM   1577  N3   DG A  76       1.171-626.765-271.538 
ATOM   1578  C4   DG A  76       2.379-626.360-272.008 
ATOM   1579  P    DT A  77      -1.275-623.061-276.301 
ATOM   1580  OP1  DT A  77      -1.880-623.352-277.621 
ATOM   1581  OP2  DT A  77      -0.388-621.879-276.240 
ATOM   1582  O5'  DT A  77      -2.428-622.925-275.200 
ATOM   1583  C5'  DT A  77      -2.913-624.113-274.547 
ATOM   1584  C4'  DT A  77      -3.062-623.863-273.060 
ATOM   1585  O4'  DT A  77      -1.835-624.141-272.325 
ATOM   1586  C3'  DT A  77      -3.415-622.432-272.657 
ATOM   1587  O3'  DT A  77      -4.299-622.472-271.543 
ATOM   1588  C2'  DT A  77      -2.090-621.818-272.203 
ATOM   1589  C1'  DT A  77      -1.572-623.046-271.461 
ATOM   1590  N1   DT A  77      -0.108-623.010-271.193 
ATOM   1591  C2   DT A  77       0.328-623.578-270.020 
ATOM   1592  O2   DT A  77      -0.425-624.097-269.214 
ATOM   1593  N3   DT A  77       1.692-623.524-269.805 
ATOM   1594  C4   DT A  77       2.632-622.964-270.646 
ATOM   1595  O4   DT A  77       3.827-622.976-270.346 
ATOM   1596  C5   DT A  77       2.078-622.393-271.851 
ATOM   1597  C7   DT A  77       3.033-621.762-272.822 
ATOM   1598  C6   DT A  77       0.756-622.431-272.085 
ATOM   1599  P    DG A  78      -5.510-621.426-271.475 
ATOM   1600  OP1  DG A  78      -6.652-621.938-272.265 
ATOM   1601  OP2  DG A  78      -5.022-620.078-271.838 
ATOM   1602  O5'  DG A  78      -5.873-621.465-269.917 
ATOM   1603  C5'  DG A  78      -5.647-622.679-269.176 
ATOM   1604  C4'  DG A  78      -5.012-622.360-267.837 
ATOM   1605  O4'  DG A  78      -3.558-622.309-267.909 
ATOM   1606  C3'  DG A  78      -5.398-621.015-267.223 
ATOM   1607  O3'  DG A  78      -5.498-621.165-265.812 
ATOM   1608  C2'  DG A  78      -4.216-620.095-267.531 
ATOM   1609  C1'  DG A  78      -3.119-621.122-267.266 
ATOM   1610  N9   DG A  78      -1.797-620.747-267.839 
ATOM   1611  C8   DG A  78      -1.512-620.065-269.002 
ATOM   1612  N7   DG A  78      -0.231-619.895-269.222 
ATOM   1613  C5   DG A  78       0.376-620.507-268.127 
ATOM   1614  C6   DG A  78       1.751-620.646-267.805 
ATOM   1615  O6   DG A  78       2.732-620.253-268.430 
ATOM   1616  N1   DG A  78       1.927-621.338-266.598 
ATOM   1617  C2   DG A  78       0.908-621.829-265.807 
ATOM   1618  N2   DG A  78       1.284-622.461-264.692 
ATOM   1619  N3   DG A  78      -0.382-621.698-266.110 
ATOM   1620  C4   DG A  78      -0.569-621.030-267.277 
ATOM   1621  P    DA A  79      -6.673-620.407-265.032 
ATOM   1622  OP1  DA A  79      -7.913-621.212-265.099 
ATOM   1623  OP2  DA A  79      -6.775-619.014-265.522 
ATOM   1624  O5'  DA A  79      -6.110-620.409-263.534 
ATOM   1625  C5'  DA A  79      -5.254-621.487-263.112 
ATOM   1626  C4'  DA A  79      -4.084-620.939-262.319 
ATOM   1627  O4'  DA A  79      -2.959-620.577-263.170 
ATOM   1628  C3'  DA A  79      -4.361-619.669-261.515 
ATOM   1629  O3'  DA A  79      -3.641-619.734-260.290 
ATOM   1630  C2'  DA A  79      -3.777-618.539-262.362 
ATOM   1631  C1'  DA A  79      -2.518-619.280-262.801 
ATOM   1632  N9   DA A  79      -1.842-618.668-263.979 
ATOM   1633  C8   DA A  79      -2.409-618.037-265.049 
ATOM   1634  N7   DA A  79      -1.551-617.606-265.921 
ATOM   1635  C5   DA A  79      -0.323-617.979-265.392 
ATOM   1636  C6   DA A  79       0.996-617.810-265.847 
ATOM   1637  N6   DA A  79       1.308-617.192-266.995 
ATOM   1638  N1   DA A  79       1.984-618.302-265.077 
ATOM   1639  C2   DA A  79       1.667-618.915-263.938 
ATOM   1640  N3   DA A  79       0.481-619.131-263.413 
ATOM   1641  C4   DA A  79      -0.491-618.630-264.203 
ATOM   1642  P    DA A  80      -4.336-619.195-258.952 
ATOM   1643  OP1  DA A  80      -5.197-620.254-258.380 
ATOM   1644  OP2  DA A  80      -4.995-617.899-259.223 
ATOM   1645  O5'  DA A  80      -3.065-618.965-258.007 
ATOM   1646  C5'  DA A  80      -1.903-619.796-258.185 
ATOM   1647  C4'  DA A  80      -0.647-618.949-258.128 
ATOM   1648  O4'  DA A  80      -0.279-618.414-259.432 
ATOM   1649  C3'  DA A  80      -0.716-617.715-257.230 
ATOM   1650  O3'  DA A  80       0.547-617.531-256.602 
ATOM   1651  C2'  DA A  80      -0.957-616.550-258.189 
ATOM   1652  C1'  DA A  80      -0.011-617.028-259.288 
ATOM   1653  N9   DA A  80      -0.242-616.372-260.605 
ATOM   1654  C8   DA A  80      -1.423-615.960-261.151 
ATOM   1655  N7   DA A  80      -1.298-615.417-262.323 
ATOM   1656  C5   DA A  80       0.066-615.473-262.574 
ATOM   1657  C6   DA A  80       0.847-615.055-263.663 
ATOM   1658  N6   DA A  80       0.339-614.469-264.757 
ATOM   1659  N1   DA A  80       2.175-615.260-263.589 
ATOM   1660  C2   DA A  80       2.675-615.843-262.500 
ATOM   1661  N3   DA A  80       2.049-616.273-261.427 
ATOM   1662  C4   DA A  80       0.721-616.055-261.527 
ATOM   1663  P    DG A  81       0.592-617.061-255.073 
ATOM   1664  OP1  DG A  81       0.443-618.237-254.187 
ATOM   1665  OP2  DG A  81      -0.377-615.963-254.862 
ATOM   1666  O5'  DG A  81       2.083-616.490-254.963 
ATOM   1667  C5'  DG A  81       3.112-617.058-255.794 
ATOM   1668  C4'  DG A  81       3.970-615.955-256.383 
ATOM   1669  O4'  DG A  81       3.439-615.450-257.641 
ATOM   1670  C3'  DG A  81       4.128-614.704-255.521 
ATOM   1671  O3'  DG A  81       5.451-614.203-255.674 
ATOM   1672  C2'  DG A  81       3.154-613.692-256.123 
ATOM   1673  C1'  DG A  81       3.428-614.032-257.585 
ATOM   1674  N9   DG A  81       2.378-613.540-258.521 
ATOM   1675  C8   DG A  81       1.019-613.429-258.325 
ATOM   1676  N7   DG A  81       0.367-612.954-259.358 
ATOM   1677  C5   DG A  81       1.366-612.735-260.306 
ATOM   1678  C6   DG A  81       1.274-612.228-261.629 
ATOM   1679  O6   DG A  81       0.277-611.863-262.247 
ATOM   1680  N1   DG A  81       2.533-612.169-262.242 
ATOM   1681  C2   DG A  81       3.724-612.550-261.655 
ATOM   1682  N2   DG A  81       4.819-612.417-262.408 
ATOM   1683  N3   DG A  81       3.808-613.026-260.414 
ATOM   1684  C4   DG A  81       2.596-613.089-259.805 
ATOM   1685  P    DA A  82       6.216-613.623-254.393 
ATOM   1686  OP1  DA A  82       6.838-614.735-253.642 
ATOM   1687  OP2  DA A  82       5.302-612.750-253.623 
ATOM   1688  O5'  DA A  82       7.354-612.734-255.080 
ATOM   1689  C5'  DA A  82       7.860-613.123-256.371 
ATOM   1690  C4'  DA A  82       7.989-611.906-257.266 
ATOM   1691  O4'  DA A  82       6.763-611.622-257.998 
ATOM   1692  C3'  DA A  82       8.308-610.590-256.558 
ATOM   1693  O3'  DA A  82       9.183-609.825-257.378 
ATOM   1694  C2'  DA A  82       6.967-609.863-256.468 
ATOM   1695  C1'  DA A  82       6.468-610.241-257.860 
ATOM   1696  N9   DA A  82       5.001-610.060-258.040 
ATOM   1697  C8   DA A  82       4.005-610.238-257.123 
ATOM   1698  N7   DA A  82       2.817-609.999-257.585 
ATOM   1699  C5   DA A  82       3.039-609.637-258.907 
ATOM   1700  C6   DA A  82       2.171-609.260-259.945 
ATOM   1701  N6   DA A  82       0.839-609.184-259.804 
ATOM   1702  N1   DA A  82       2.721-608.963-261.136 
ATOM   1703  C2   DA A  82       4.045-609.041-261.269 
ATOM   1704  N3   DA A  82       4.950-609.379-260.378 
ATOM   1705  C4   DA A  82       4.373-609.670-259.195 
ATOM   1706  P    DA A  83      10.369-609.000-256.690 
ATOM   1707  OP1  DA A  83      11.530-609.892-256.467 
ATOM   1708  OP2  DA A  83       9.855-608.294-255.495 
ATOM   1709  O5'  DA A  83      10.719-607.937-257.832 
ATOM   1710  C5'  DA A  83      10.513-608.300-259.211 
ATOM   1711  C4'  DA A  83       9.860-607.153-259.957 
ATOM   1712  O4'  DA A  83       8.407-607.198-259.882 
ATOM   1713  C3'  DA A  83      10.210-605.751-259.460 
ATOM   1714  O3'  DA A  83      10.302-604.875-260.578 
ATOM   1715  C2'  DA A  83       9.012-605.330-258.610 
ATOM   1716  C1'  DA A  83       7.936-605.908-259.524 
ATOM   1717  N9   DA A  83       6.610-606.066-258.863 
ATOM   1718  C8   DA A  83       6.343-606.389-257.564 
ATOM   1719  N7   DA A  83       5.078-606.450-257.288 
ATOM   1720  C5   DA A  83       4.457-606.146-258.491 
ATOM   1721  C6   DA A  83       3.106-606.045-258.862 
ATOM   1722  N6   DA A  83       2.089-606.251-258.014 
ATOM   1723  N1   DA A  83       2.838-605.723-260.142 
ATOM   1724  C2   DA A  83       3.853-605.520-260.980 
ATOM   1725  N3   DA A  83       5.146-605.585-260.749 
ATOM   1726  C4   DA A  83       5.388-605.909-259.462 
ATOM   1727  P    DT A  84      11.452-603.763-260.601 
ATOM   1728  OP1  DT A  84      12.710-604.361-261.101 
ATOM   1729  OP2  DT A  84      11.529-603.101-259.279 
ATOM   1730  O5'  DT A  84      10.877-602.736-261.684 
ATOM   1731  C5'  DT A  84      10.042-603.235-262.745 
ATOM   1732  C4'  DT A  84       8.853-602.317-262.944 
ATOM   1733  O4'  DT A  84       7.726-602.673-262.091 
ATOM   1734  C3'  DT A  84       9.094-600.839-262.637 
ATOM   1735  O3'  DT A  84       8.365-600.049-263.569 
ATOM   1736  C2'  DT A  84       8.493-600.629-261.247 
ATOM   1737  C1'  DT A  84       7.254-601.493-261.459 
ATOM   1738  N1   DT A  84       6.576-601.888-260.192 
ATOM   1739  C2   DT A  84       5.206-601.993-260.222 
ATOM   1740  O2   DT A  84       4.547-601.779-261.224 
ATOM   1741  N3   DT A  84       4.613-602.360-259.029 
ATOM   1742  C4   DT A  84       5.261-602.624-257.840 
ATOM   1743  O4   DT A  84       4.620-602.945-256.836 
ATOM   1744  C5   DT A  84       6.696-602.488-257.908 
ATOM   1745  C7   DT A  84       7.479-602.758-256.657 
ATOM   1746  C6   DT A  84       7.299-602.132-259.054 
ATOM   1747  P    DT A  85       9.036-598.717-264.150 
ATOM   1748  OP1  DT A  85       9.915-599.061-265.290 
ATOM   1749  OP2  DT A  85       9.668-597.960-263.048 
ATOM   1750  O5'  DT A  85       7.753-597.922-264.680 
ATOM   1751  C5'  DT A  85       6.610-598.669-265.140 
ATOM   1752  C4'  DT A  85       5.336-598.049-264.603 
ATOM   1753  O4'  DT A  85       4.968-598.579-263.297 
ATOM   1754  C3'  DT A  85       5.370-596.536-264.391 
ATOM   1755  O3'  DT A  85       4.097-595.995-264.725 
ATOM   1756  C2'  DT A  85       5.592-596.361-262.889 
ATOM   1757  C1'  DT A  85       4.667-597.488-262.440 
ATOM   1758  N1   DT A  85       4.895-597.927-261.036 
ATOM   1759  C2   DT A  85       3.794-598.330-260.320 
ATOM   1760  O2   DT A  85       2.668-598.340-260.784 
ATOM   1761  N3   DT A  85       4.044-598.730-259.021 
ATOM   1762  C4   DT A  85       5.275-598.758-258.396 
ATOM   1763  O4   DT A  85       5.374-599.136-257.227 
ATOM   1764  C5   DT A  85       6.369-598.317-259.228 
ATOM   1765  C7   DT A  85       7.743-598.317-258.624 
ATOM   1766  C6   DT A  85       6.154-597.923-260.494 
ATOM   1767  P    DT A  86       4.027-594.595-265.498 
ATOM   1768  OP1  DT A  86       4.195-594.822-266.951 
ATOM   1769  OP2  DT A  86       4.970-593.639-264.877 
ATOM   1770  O5'  DT A  86       2.523-594.141-265.193 
ATOM   1771  C5'  DT A  86       1.516-595.150-265.000 
ATOM   1772  C4'  DT A  86       0.638-594.786-263.818 
ATOM   1773  O4'  DT A  86       1.169-595.286-262.557 
ATOM   1774  C3'  DT A  86       0.444-593.291-263.569 
ATOM   1775  O3'  DT A  86      -0.888-593.066-263.122 
ATOM   1776  C2'  DT A  86       1.403-592.961-262.425 
ATOM   1777  C1'  DT A  86       1.150-594.227-261.612 
ATOM   1778  N1   DT A  86       2.196-594.502-260.588 
ATOM   1779  C2   DT A  86       1.784-595.082-259.413 
ATOM   1780  O2   DT A  86       0.622-595.371-259.188 
ATOM   1781  N3   DT A  86       2.782-595.320-258.488 
ATOM   1782  C4   DT A  86       4.124-595.034-258.638 
ATOM   1783  O4   DT A  86       4.925-595.294-257.738 
ATOM   1784  C5   DT A  86       4.458-594.427-259.905 
ATOM   1785  C7   DT A  86       5.898-594.083-260.150 
ATOM   1786  C6   DT A  86       3.508-594.183-260.822 
ATOM   1787  P    DC A  87      -1.675-591.776-263.646 
ATOM   1788  OP1  DC A  87      -2.280-592.066-264.966 
ATOM   1789  OP2  DC A  87      -0.787-590.594-263.585 
ATOM   1790  O5'  DC A  87      -2.827-591.640-262.545 
ATOM   1791  C5'  DC A  87      -3.313-592.828-261.892 
ATOM   1792  C4'  DC A  87      -3.461-592.578-260.405 
ATOM   1793  O4'  DC A  87      -2.235-592.856-259.670 
ATOM   1794  C3'  DC A  87      -3.815-591.147-260.002 
ATOM   1795  O3'  DC A  87      -4.698-591.187-258.888 
ATOM   1796  C2'  DC A  87      -2.490-590.533-259.548 
ATOM   1797  C1'  DC A  87      -1.972-591.761-258.806 
ATOM   1798  N1   DC A  87      -0.507-591.725-258.538 
ATOM   1799  C2   DC A  87      -0.049-592.296-257.353 
ATOM   1800  O2   DC A  87      -0.870-592.806-256.581 
ATOM   1801  N3   DC A  87       1.282-592.272-257.090 
ATOM   1802  C4   DC A  87       2.138-591.711-257.953 
ATOM   1803  N4   DC A  87       3.428-591.713-257.651 
ATOM   1804  C5   DC A  87       1.688-591.117-259.176 
ATOM   1805  C6   DC A  87       0.354-591.151-259.421 
ATOM   1806  P    DC A  88      -5.909-590.141-258.820 
ATOM   1807  OP1  DC A  88      -7.052-590.653-259.610 
ATOM   1808  OP2  DC A  88      -5.421-588.793-259.183 
ATOM   1809  O5'  DC A  88      -6.272-590.180-257.262 
ATOM   1810  C5'  DC A  88      -6.046-591.394-256.521 
ATOM   1811  C4'  DC A  88      -5.412-591.075-255.182 
ATOM   1812  O4'  DC A  88      -3.958-591.024-255.254 
ATOM   1813  C3'  DC A  88      -5.797-589.729-254.568 
ATOM   1814  O3'  DC A  88      -5.897-589.880-253.157 
ATOM   1815  C2'  DC A  88      -4.616-588.810-254.876 
ATOM   1816  C1'  DC A  88      -3.519-589.837-254.611 
ATOM   1817  N1   DC A  88      -2.197-589.462-255.184 
ATOM   1818  C2   DC A  88      -1.054-589.831-254.478 
ATOM   1819  O2   DC A  88      -1.185-590.450-253.414 
ATOM   1820  N3   DC A  88       0.161-589.498-254.982 
ATOM   1821  C4   DC A  88       0.260-588.828-256.138 
ATOM   1822  N4   DC A  88       1.468-588.527-256.589 
ATOM   1823  C5   DC A  88      -0.903-588.438-256.880 
ATOM   1824  C6   DC A  88      -2.108-588.780-256.358 
ATOM   1825  P    DA A  89      -7.073-589.122-252.377 
ATOM   1826  OP1  DA A  89      -8.313-589.927-252.445 
ATOM   1827  OP2  DA A  89      -7.175-587.729-252.867 
ATOM   1828  O5'  DA A  89      -6.510-589.124-250.879 
ATOM   1829  C5'  DA A  89      -5.654-590.202-250.457 
ATOM   1830  C4'  DA A  89      -4.483-589.654-249.664 
ATOM   1831  O4'  DA A  89      -3.358-589.292-250.515 
ATOM   1832  C3'  DA A  89      -4.761-588.384-248.860 
ATOM   1833  O3'  DA A  89      -4.041-588.448-247.635 
ATOM   1834  C2'  DA A  89      -4.177-587.254-249.708 
ATOM   1835  C1'  DA A  89      -2.917-587.995-250.146 
ATOM   1836  N9   DA A  89      -2.242-587.383-251.324 
ATOM   1837  C8   DA A  89      -2.809-586.752-252.394 
ATOM   1838  N7   DA A  89      -1.950-586.321-253.266 
ATOM   1839  C5   DA A  89      -0.722-586.694-252.737 
ATOM   1840  C6   DA A  89       0.596-586.525-253.192 
ATOM   1841  N6   DA A  89       0.908-585.907-254.340 
ATOM   1842  N1   DA A  89       1.585-587.016-252.422 
ATOM   1843  C2   DA A  89       1.268-587.630-251.283 
ATOM   1844  N3   DA A  89       0.081-587.846-250.758 
ATOM   1845  C4   DA A  89      -0.891-587.344-251.548 
ATOM   1846  P    DG A  90      -4.736-587.910-246.297 
ATOM   1847  OP1  DG A  90      -5.596-588.969-245.725 
ATOM   1848  OP2  DG A  90      -5.395-586.614-246.568 
ATOM   1849  O5'  DG A  90      -3.465-587.680-245.352 
ATOM   1850  C5'  DG A  90      -2.302-588.511-245.530 
ATOM   1851  C4'  DG A  90      -1.047-587.664-245.474 
ATOM   1852  O4'  DG A  90      -0.679-587.129-246.777 
ATOM   1853  C3'  DG A  90      -1.116-586.430-244.575 
ATOM   1854  O3'  DG A  90       0.147-586.246-243.948 
ATOM   1855  C2'  DG A  90      -1.356-585.265-245.535 
ATOM   1856  C1'  DG A  90      -0.411-585.743-246.633 
ATOM   1857  N9   DG A  90      -0.642-585.087-247.950 
ATOM   1858  C8   DG A  90      -1.824-584.664-248.517 
ATOM   1859  N7   DG A  90      -1.683-584.119-249.701 
ATOM   1860  C5   DG A  90      -0.310-584.184-249.934 
ATOM   1861  C6   DG A  90       0.449-583.749-251.052 
ATOM   1862  O6   DG A  90       0.059-583.208-252.083 
ATOM   1863  N1   DG A  90       1.815-584.008-250.875 
ATOM   1864  C2   DG A  90       2.374-584.609-249.765 
ATOM   1865  N2   DG A  90       3.700-584.767-249.789 
ATOM   1866  N3   DG A  90       1.662-585.017-248.716 
ATOM   1867  C4   DG A  90       0.334-584.773-248.872 
ATOM   1868  P    DA A  91       0.193-585.776-242.418 
ATOM   1869  OP1  DA A  91       0.044-586.952-241.532 
ATOM   1870  OP2  DA A  91      -0.776-584.678-242.207 
ATOM   1871  O5'  DA A  91       1.684-585.204-242.308 
ATOM   1872  C5'  DA A  91       2.712-585.773-243.140 
ATOM   1873  C4'  DA A  91       3.571-584.670-243.728 
ATOM   1874  O4'  DA A  91       3.040-584.165-244.986 
ATOM   1875  C3'  DA A  91       3.729-583.418-242.866 
ATOM   1876  O3'  DA A  91       5.052-582.918-243.019 
ATOM   1877  C2'  DA A  91       2.754-582.407-243.468 
ATOM   1878  C1'  DA A  91       3.028-582.747-244.930 
ATOM   1879  N9   DA A  91       1.979-582.255-245.866 
ATOM   1880  C8   DA A  91       0.633-582.152-245.654 
ATOM   1881  N7   DA A  91      -0.023-581.683-246.669 
ATOM   1882  C5   DA A  91       0.956-581.458-247.627 
ATOM   1883  C6   DA A  91       0.902-580.960-248.938 
ATOM   1884  N6   DA A  91      -0.235-580.582-249.540 
ATOM   1885  N1   DA A  91       2.063-580.865-249.613 
ATOM   1886  C2   DA A  91       3.189-581.243-249.011 
ATOM   1887  N3   DA A  91       3.362-581.720-247.797 
ATOM   1888  C4   DA A  91       2.185-581.805-247.144 
ATOM   1889  P    DA A  92       5.816-582.338-241.738 
ATOM   1890  OP1  DA A  92       6.439-583.450-240.987 
ATOM   1891  OP2  DA A  92       4.902-581.465-240.969 
ATOM   1892  O5'  DA A  92       6.954-581.448-242.425 
ATOM   1893  C5'  DA A  92       7.461-581.838-243.716 
ATOM   1894  C4'  DA A  92       7.590-580.621-244.611 
ATOM   1895  O4'  DA A  92       6.363-580.337-245.344 
ATOM   1896  C3'  DA A  92       7.909-579.305-243.903 
ATOM   1897  O3'  DA A  92       8.784-578.540-244.723 
ATOM   1898  C2'  DA A  92       6.567-578.578-243.813 
ATOM   1899  C1'  DA A  92       6.069-578.956-245.205 
ATOM   1900  N9   DA A  92       4.601-578.775-245.385 
ATOM   1901  C8   DA A  92       3.606-578.953-244.468 
ATOM   1902  N7   DA A  92       2.417-578.714-244.930 
ATOM   1903  C5   DA A  92       2.639-578.352-246.252 
ATOM   1904  C6   DA A  92       1.771-577.975-247.290 
ATOM   1905  N6   DA A  92       0.439-577.899-247.149 
ATOM   1906  N1   DA A  92       2.322-577.678-248.482 
ATOM   1907  C2   DA A  92       3.645-577.756-248.615 
ATOM   1908  N3   DA A  92       4.551-578.094-247.723 
ATOM   1909  C4   DA A  92       3.973-578.385-246.540 
ATOM   1910  P    DG A  93       9.970-577.715-244.035 
ATOM   1911  OP1  DG A  93      11.130-578.607-243.812 
ATOM   1912  OP2  DG A  93       9.455-577.009-242.840 
ATOM   1913  O5'  DG A  93      10.319-576.651-245.177 
ATOM   1914  C5'  DG A  93      10.113-577.014-246.556 
ATOM   1915  C4'  DG A  93       9.460-575.868-247.302 
ATOM   1916  O4'  DG A  93       8.007-575.913-247.228 
ATOM   1917  C3'  DG A  93       9.811-574.466-246.805 
ATOM   1918  O3'  DG A  93       9.902-573.590-247.923 
ATOM   1919  C2'  DG A  93       8.612-574.044-245.956 
ATOM   1920  C1'  DG A  93       7.537-574.623-246.869 
ATOM   1921  N9   DG A  93       6.211-574.781-246.208 
ATOM   1922  C8   DG A  93       5.923-575.105-244.901 
ATOM   1923  N7   DG A  93       4.640-575.164-244.635 
ATOM   1924  C5   DG A  93       4.035-574.856-245.854 
ATOM   1925  C6   DG A  93       2.661-574.763-246.194 
ATOM   1926  O6   DG A  93       1.677-574.936-245.479 
ATOM   1927  N1   DG A  93       2.489-574.424-247.543 
ATOM   1928  C2   DG A  93       3.513-574.205-248.445 
ATOM   1929  N2   DG A  93       3.140-573.892-249.689 
ATOM   1930  N3   DG A  93       4.802-574.293-248.126 
ATOM   1931  C4   DG A  93       4.986-574.621-246.819 
ATOM   1932  P    DA A  94      11.053-572.478-247.946 
ATOM   1933  OP1  DA A  94      12.311-573.076-248.446 
ATOM   1934  OP2  DA A  94      11.130-571.816-246.624 
ATOM   1935  O5'  DA A  94      10.477-571.451-249.029 
ATOM   1936  C5'  DA A  94       9.642-571.950-250.090 
ATOM   1937  C4'  DA A  94       8.453-571.032-250.289 
ATOM   1938  O4'  DA A  94       7.327-571.388-249.436 
ATOM   1939  C3'  DA A  94       8.695-569.554-249.982 
ATOM   1940  O3'  DA A  94       7.965-568.764-250.914 
ATOM   1941  C2'  DA A  94       8.093-569.344-248.592 
ATOM   1942  C1'  DA A  94       6.854-570.208-248.804 
ATOM   1943  N9   DA A  94       6.176-570.603-247.537 
ATOM   1944  C8   DA A  94       6.739-570.880-246.324 
ATOM   1945  N7   DA A  94       5.879-571.196-245.407 
ATOM   1946  C5   DA A  94       4.654-571.123-246.056 
ATOM   1947  C6   DA A  94       3.338-571.348-245.623 
ATOM   1948  N6   DA A  94       3.021-571.708-244.371 
ATOM   1949  N1   DA A  94       2.352-571.187-246.527 
ATOM   1950  C2   DA A  94       2.673-570.829-247.769 
ATOM   1951  N3   DA A  94       3.858-570.593-248.286 
ATOM   1952  C4   DA A  94       4.826-570.760-247.361 
ATOM   1953  P    DG A  95       8.636-567.432-251.495 
ATOM   1954  OP1  DG A  95       9.516-567.776-252.635 
ATOM   1955  OP2  DG A  95       9.269-566.674-250.393 
ATOM   1956  O5'  DG A  95       7.353-566.637-252.026 
ATOM   1957  C5'  DG A  95       6.211-567.384-252.485 
ATOM   1958  C4'  DG A  95       4.936-566.764-251.949 
ATOM   1959  O4'  DG A  95       4.568-567.294-250.642 
ATOM   1960  C3'  DG A  95       4.970-565.251-251.736 
ATOM   1961  O3'  DG A  95       3.697-564.710-252.070 
ATOM   1962  C2'  DG A  95       5.193-565.076-250.234 
ATOM   1963  C1'  DG A  95       4.268-566.203-249.785 
ATOM   1964  N9   DG A  95       4.496-566.642-248.381 
ATOM   1965  C8   DG A  95       5.674-566.707-247.669 
ATOM   1966  N7   DG A  95       5.532-567.141-246.440 
ATOM   1967  C5   DG A  95       4.163-567.380-246.329 
ATOM   1968  C6   DG A  95       3.405-567.861-245.231 
ATOM   1969  O6   DG A  95       3.792-568.182-244.110 
ATOM   1970  N1   DG A  95       2.042-567.955-245.550 
ATOM   1971  C2   DG A  95       1.487-567.627-246.770 
ATOM   1972  N2   DG A  95       0.166-567.787-246.875 
ATOM   1973  N3   DG A  95       2.199-567.176-247.801 
ATOM   1974  C4   DG A  95       3.521-567.079-247.508 
ATOM   1975  P    DG A  96       3.628-563.310-252.843 
ATOM   1976  OP1  DG A  96       3.796-563.537-254.296 
ATOM   1977  OP2  DG A  96       4.570-562.354-252.223 
ATOM   1978  O5'  DG A  96       2.124-562.856-252.539 
ATOM   1979  C5'  DG A  96       1.116-563.865-252.345 
ATOM   1980  C4'  DG A  96       0.238-563.501-251.163 
ATOM   1981  O4'  DG A  96       0.769-564.001-249.903 
ATOM   1982  C3'  DG A  96       0.045-562.005-250.914 
ATOM   1983  O3'  DG A  96      -1.287-561.781-250.467 
ATOM   1984  C2'  DG A  96       1.003-561.676-249.770 
ATOM   1985  C1'  DG A  96       0.750-562.942-248.957 
ATOM   1986  N9   DG A  96       1.796-563.217-247.933 
ATOM   1987  C8   DG A  96       3.151-562.970-247.985 
ATOM   1988  N7   DG A  96       3.801-563.334-246.906 
ATOM   1989  C5   DG A  96       2.807-563.857-246.081 
ATOM   1990  C6   DG A  96       2.898-564.410-244.777 
ATOM   1991  O6   DG A  96       3.893-564.555-244.071 
ATOM   1992  N1   DG A  96       1.644-564.822-244.306 
ATOM   1993  C2   DG A  96       0.457-564.713-245.004 
ATOM   1994  N2   DG A  96      -0.633-565.165-244.380 
ATOM   1995  N3   DG A  96       0.372-564.195-246.228 
ATOM   1996  C4   DG A  96       1.580-563.790-246.698 
ATOM   1997  P    DT A  97      -2.075-560.491-250.991 
ATOM   1998  OP1  DT A  97      -2.679-560.781-252.311 
ATOM   1999  OP2  DT A  97      -1.187-559.309-250.930 
ATOM   2000  O5'  DT A  97      -3.227-560.355-249.890 
ATOM   2001  C5'  DT A  97      -3.712-561.543-249.237 
ATOM   2002  C4'  DT A  97      -3.861-561.293-247.750 
ATOM   2003  O4'  DT A  97      -2.634-561.571-247.015 
ATOM   2004  C3'  DT A  97      -4.215-559.862-247.347 
ATOM   2005  O3'  DT A  97      -5.098-559.902-246.233 
ATOM   2006  C2'  DT A  97      -2.890-559.248-246.893 
ATOM   2007  C1'  DT A  97      -2.372-560.476-246.151 
ATOM   2008  N1   DT A  97      -0.907-560.440-245.883 
ATOM   2009  C2   DT A  97      -0.471-561.008-244.711 
ATOM   2010  O2   DT A  97      -1.224-561.527-243.905 
ATOM   2011  N3   DT A  97       0.892-560.954-244.496 
ATOM   2012  C4   DT A  97       1.832-560.394-245.336 
ATOM   2013  O4   DT A  97       3.028-560.406-245.036 
ATOM   2014  C5   DT A  97       1.279-559.823-246.541 
ATOM   2015  C7   DT A  97       2.234-559.191-247.512 
ATOM   2016  C6   DT A  97      -0.043-559.861-246.775 
ATOM   2017  P    DT A  98      -6.309-558.856-246.165 
ATOM   2018  OP1  DT A  98      -7.452-559.368-246.955 
ATOM   2019  OP2  DT A  98      -5.821-557.508-246.528 
ATOM   2020  O5'  DT A  98      -6.672-558.895-244.607 
ATOM   2021  C5'  DT A  98      -6.446-560.109-243.867 
ATOM   2022  C4'  DT A  98      -5.811-559.790-242.527 
ATOM   2023  O4'  DT A  98      -4.357-559.739-242.599 
ATOM   2024  C3'  DT A  98      -6.197-558.444-241.913 
ATOM   2025  O3'  DT A  98      -6.297-558.595-240.502 
ATOM   2026  C2'  DT A  98      -5.015-557.525-242.221 
ATOM   2027  C1'  DT A  98      -3.919-558.552-241.956 
ATOM   2028  N1   DT A  98      -2.596-558.177-242.529 
ATOM   2029  C2   DT A  98      -1.479-558.549-241.820 
ATOM   2030  O2   DT A  98      -1.535-559.159-240.766 
ATOM   2031  N3   DT A  98      -0.271-558.183-242.381 
ATOM   2032  C4   DT A  98      -0.093-557.495-243.564 
ATOM   2033  O4   DT A  98       1.041-557.224-243.966 
ATOM   2034  C5   DT A  98      -1.323-557.148-244.235 
ATOM   2035  C7   DT A  98      -1.219-556.396-245.530 
ATOM   2036  C6   DT A  98      -2.511-557.490-243.712 
ATOM   2037  P    DC A  99      -7.472-557.836-239.722 
ATOM   2038  OP1  DC A  99      -8.712-558.642-239.790 
ATOM   2039  OP2  DC A  99      -7.574-556.444-240.212 
ATOM   2040  O5'  DC A  99      -6.910-557.839-238.224 
ATOM   2041  C5'  DC A  99      -6.053-558.917-237.802 
ATOM   2042  C4'  DC A  99      -4.883-558.369-237.010 
ATOM   2043  O4'  DC A  99      -3.758-558.007-237.860 
ATOM   2044  C3'  DC A  99      -5.161-557.099-236.206 
ATOM   2045  O3'  DC A  99      -4.441-557.163-234.980 
ATOM   2046  C2'  DC A  99      -4.576-555.969-237.053 
ATOM   2047  C1'  DC A  99      -3.317-556.709-237.491 
ATOM   2048  N1   DC A  99      -2.641-556.098-238.669 
ATOM   2049  C2   DC A  99      -1.251-556.156-238.724 
ATOM   2050  O2   DC A  99      -0.640-556.709-237.801 
ATOM   2051  N3   DC A  99      -0.616-555.604-239.790 
ATOM   2052  C4   DC A  99      -1.314-555.015-240.769 
ATOM   2053  N4   DC A  99      -0.649-554.491-241.787 
ATOM   2054  C5   DC A  99      -2.744-554.944-240.732 
ATOM   2055  C6   DC A  99      -3.360-555.501-239.658 
ATOM   2056  P    DC A 100      -5.135-556.625-233.642 
ATOM   2057  OP1  DC A 100      -5.996-557.684-233.070 
ATOM   2058  OP2  DC A 100      -5.794-555.329-233.913 
ATOM   2059  O5'  DC A 100      -3.864-556.394-232.698 
ATOM   2060  C5'  DC A 100      -2.702-557.226-232.875 
ATOM   2061  C4'  DC A 100      -1.446-556.379-232.819 
ATOM   2062  O4'  DC A 100      -1.078-555.844-234.122 
ATOM   2063  C3'  DC A 100      -1.515-555.145-231.920 
ATOM   2064  O3'  DC A 100      -0.252-554.961-231.293 
ATOM   2065  C2'  DC A 100      -1.756-553.980-232.880 
ATOM   2066  C1'  DC A 100      -0.810-554.458-233.978 
ATOM   2067  N1   DC A 100      -1.041-553.802-235.295 
ATOM   2068  C2   DC A 100       0.067-553.559-236.103 
ATOM   2069  O2   DC A 100       1.186-553.895-235.697 
ATOM   2070  N3   DC A 100      -0.122-552.961-237.307 
ATOM   2071  C4   DC A 100      -1.350-552.612-237.710 
ATOM   2072  N4   DC A 100      -1.483-552.032-238.893 
ATOM   2073  C5   DC A 100      -2.504-552.852-236.894 
ATOM   2074  C6   DC A 100      -2.294-553.450-235.694 
ATOM   2075  P    DT A 101      -0.207-554.490-229.763 
ATOM   2076  OP1  DT A 101      -0.356-555.667-228.877 
ATOM   2077  OP2  DT A 101      -1.176-553.393-229.553 
ATOM   2078  O5'  DT A 101       1.284-553.919-229.653 
ATOM   2079  C5'  DT A 101       2.313-554.488-230.485 
ATOM   2080  C4'  DT A 101       3.171-553.385-231.073 
ATOM   2081  O4'  DT A 101       2.640-552.880-232.332 
ATOM   2082  C3'  DT A 101       3.329-552.133-230.211 
ATOM   2083  O3'  DT A 101       4.652-551.633-230.364 
ATOM   2084  C2'  DT A 101       2.355-551.122-230.813 
ATOM   2085  C1'  DT A 101       2.628-551.462-232.275 
ATOM   2086  N1   DT A 101       1.579-550.970-233.211 
ATOM   2087  C2   DT A 101       1.992-550.561-234.455 
ATOM   2088  O2   DT A 101       3.159-550.586-234.809 
ATOM   2089  N3   DT A 101       0.992-550.111-235.296 
ATOM   2090  C4   DT A 101      -0.354-550.039-235.000 
ATOM   2091  O4   DT A 101      -1.156-549.618-235.835 
ATOM   2092  C5   DT A 101      -0.691-550.491-233.671 
ATOM   2093  C7   DT A 101      -2.135-550.446-233.268 
ATOM   2094  C6   DT A 101       0.262-550.933-232.833 
ATOM   2095  P    DC A 102       5.417-551.052-229.084 
ATOM   2096  OP1  DC A 102       6.039-552.165-228.332 
ATOM   2097  OP2  DC A 102       4.503-550.180-228.314 
ATOM   2098  O5'  DC A 102       6.555-550.163-229.771 
ATOM   2099  C5'  DC A 102       7.061-550.553-231.061 
ATOM   2100  C4'  DC A 102       7.190-549.336-231.957 
ATOM   2101  O4'  DC A 102       5.964-549.052-232.689 
ATOM   2102  C3'  DC A 102       7.509-548.020-231.248 
ATOM   2103  O3'  DC A 102       8.384-547.255-232.068 
ATOM   2104  C2'  DC A 102       6.168-547.293-231.158 
ATOM   2105  C1'  DC A 102       5.669-547.671-232.550 
ATOM   2106  N1   DC A 102       4.202-547.490-232.731 
ATOM   2107  C2   DC A 102       3.747-547.087-233.983 
ATOM   2108  O2   DC A 102       4.571-546.899-234.885 
ATOM   2109  N3   DC A 102       2.412-546.916-234.169 
ATOM   2110  C4   DC A 102       1.551-547.132-233.165 
ATOM   2111  N4   DC A 102       0.259-546.951-233.396 
ATOM   2112  C5   DC A 102       1.999-547.545-231.869 
ATOM   2113  C6   DC A 102       3.336-547.710-231.704 
ATOM   2114  P    DC A 103       9.570-546.430-231.380 
ATOM   2115  OP1  DC A 103      10.730-547.322-231.157 
ATOM   2116  OP2  DC A 103       9.055-545.724-230.185 
ATOM   2117  O5'  DC A 103       9.920-545.366-232.522 
ATOM   2118  C5'  DC A 103       9.714-545.729-233.901 
ATOM   2119  C4'  DC A 103       9.061-544.583-234.647 
ATOM   2120  O4'  DC A 103       7.608-544.628-234.573 
ATOM   2121  C3'  DC A 103       9.411-543.180-234.150 
ATOM   2122  O3'  DC A 103       9.503-542.305-235.268 
ATOM   2123  C2'  DC A 103       8.212-542.759-233.301 
ATOM   2124  C1'  DC A 103       7.137-543.338-234.214 
ATOM   2125  N1   DC A 103       5.811-543.496-233.553 
ATOM   2126  C2   DC A 103       4.672-543.295-234.328 
ATOM   2127  O2   DC A 103       4.806-542.998-235.521 
ATOM   2128  N3   DC A 103       3.453-543.434-233.744 
ATOM   2129  C4   DC A 103       3.350-543.757-232.449 
ATOM   2130  N4   DC A 103       2.140-543.881-231.926 
ATOM   2131  C5   DC A 103       4.510-543.967-231.634 
ATOM   2132  C6   DC A 103       5.718-543.824-232.236 
ATOM   2133  P    DC A 104      10.653-541.193-235.291 
ATOM   2134  OP1  DC A 104      11.911-541.791-235.791 
ATOM   2135  OP2  DC A 104      10.730-540.531-233.970 
ATOM   2136  O5'  DC A 104      10.077-540.166-236.374 
ATOM   2137  C5'  DC A 104       9.243-540.665-237.435 
ATOM   2138  C4'  DC A 104       8.053-539.747-237.634 
ATOM   2139  O4'  DC A 104       6.927-540.102-236.781 
ATOM   2140  C3'  DC A 104       8.295-538.269-237.327 
ATOM   2141  O3'  DC A 104       7.566-537.479-238.259 
ATOM   2142  C2'  DC A 104       7.693-538.059-235.937 
ATOM   2143  C1'  DC A 104       6.455-538.923-236.149 
ATOM   2144  N1   DC A 104       5.776-539.318-234.882 
ATOM   2145  C2   DC A 104       4.388-539.428-234.896 
ATOM   2146  O2   DC A 104       3.783-539.197-235.948 
ATOM   2147  N3   DC A 104       3.752-539.786-233.752 
ATOM   2148  C4   DC A 104       4.445-540.028-232.632 
ATOM   2149  N4   DC A 104       3.778-540.374-231.541 
ATOM   2150  C5   DC A 104       5.873-539.920-232.596 
ATOM   2151  C6   DC A 104       6.491-539.561-233.750 
ATOM   2152  P    DC A 105       8.236-536.147-238.840 
ATOM   2153  OP1  DC A 105       9.116-536.491-239.980 
ATOM   2154  OP2  DC A 105       8.869-535.389-237.738 
ATOM   2155  O5'  DC A 105       6.953-535.352-239.371 
ATOM   2156  C5'  DC A 105       5.811-536.099-239.830 
ATOM   2157  C4'  DC A 105       4.537-535.479-239.294 
ATOM   2158  O4'  DC A 105       4.169-536.009-237.988 
ATOM   2159  C3'  DC A 105       4.571-533.966-239.081 
ATOM   2160  O3'  DC A 105       3.297-533.425-239.415 
ATOM   2161  C2'  DC A 105       4.793-533.791-237.579 
ATOM   2162  C1'  DC A 105       3.868-534.918-237.130 
ATOM   2163  N1   DC A 105       4.096-535.357-235.726 
ATOM   2164  C2   DC A 105       2.991-535.769-234.986 
ATOM   2165  O2   DC A 105       1.875-535.753-235.521 
ATOM   2166  N3   DC A 105       3.178-536.172-233.704 
ATOM   2167  C4   DC A 105       4.401-536.174-233.160 
ATOM   2168  N4   DC A 105       4.531-536.577-231.905 
ATOM   2169  C5   DC A 105       5.552-535.754-233.904 
ATOM   2170  C6   DC A 105       5.344-535.355-235.184 
ATOM   2171  P    DG A 106       3.228-532.025-240.188 
ATOM   2172  OP1  DG A 106       3.396-532.252-241.641 
ATOM   2173  OP2  DG A 106       4.171-531.068-239.568 
ATOM   2174  O5'  DG A 106       1.724-531.571-239.884 
ATOM   2175  C5'  DG A 106       0.716-532.580-239.690 
ATOM   2176  C4'  DG A 106      -0.162-532.216-238.508 
ATOM   2177  O4'  DG A 106       0.369-532.716-237.248 
ATOM   2178  C3'  DG A 106      -0.355-530.720-238.259 
ATOM   2179  O3'  DG A 106      -1.687-530.496-237.812 
ATOM   2180  C2'  DG A 106       0.604-530.391-237.115 
ATOM   2181  C1'  DG A 106       0.350-531.657-236.302 
ATOM   2182  N9   DG A 106       1.397-531.932-235.278 
ATOM   2183  C8   DG A 106       2.751-531.685-235.331 
ATOM   2184  N7   DG A 106       3.402-532.049-234.251 
ATOM   2185  C5   DG A 106       2.407-532.572-233.426 
ATOM   2186  C6   DG A 106       2.499-533.125-232.122 
ATOM   2187  O6   DG A 106       3.493-533.270-231.416 
ATOM   2188  N1   DG A 106       1.244-533.537-231.652 
ATOM   2189  C2   DG A 106       0.057-533.428-232.350 
ATOM   2190  N2   DG A 106      -1.033-533.880-231.725 
ATOM   2191  N3   DG A 106      -0.028-532.910-233.573 
ATOM   2192  C4   DG A 106       1.181-532.505-234.043 
ATOM   2193  P    DG A 107      -2.474-529.206-238.336 
ATOM   2194  OP1  DG A 107      -3.079-529.496-239.656 
ATOM   2195  OP2  DG A 107      -1.587-528.024-238.275 
ATOM   2196  O5'  DG A 107      -3.627-529.070-237.235 
ATOM   2197  C5'  DG A 107      -4.112-530.258-236.582 
ATOM   2198  C4'  DG A 107      -4.261-530.008-235.095 
ATOM   2199  O4'  DG A 107      -3.034-530.286-234.360 
ATOM   2200  C3'  DG A 107      -4.614-528.577-234.692 
ATOM   2201  O3'  DG A 107      -5.498-528.617-233.578 
ATOM   2202  C2'  DG A 107      -3.289-527.963-234.239 
ATOM   2203  C1'  DG A 107      -2.771-529.191-233.496 
ATOM   2204  N9   DG A 107      -1.307-529.155-233.228 
ATOM   2205  C8   DG A 107      -0.293-528.623-233.996 
ATOM   2206  N7   DG A 107       0.901-528.756-233.470 
ATOM   2207  C5   DG A 107       0.661-529.421-232.269 
ATOM   2208  C6   DG A 107       1.568-529.844-231.262 
ATOM   2209  O6   DG A 107       2.789-529.716-231.223 
ATOM   2210  N1   DG A 107       0.900-530.484-230.208 
ATOM   2211  C2   DG A 107      -0.464-530.689-230.137 
ATOM   2212  N2   DG A 107      -0.906-531.321-229.048 
ATOM   2213  N3   DG A 107      -1.313-530.292-231.083 
ATOM   2214  C4   DG A 107      -0.682-529.669-232.112 
ATOM   2215  P    DG A 108      -6.709-527.571-233.510 
ATOM   2216  OP1  DG A 108      -7.851-528.083-234.300 
ATOM   2217  OP2  DG A 108      -6.220-526.223-233.873 
ATOM   2218  O5'  DG A 108      -7.072-527.610-231.952 
ATOM   2219  C5'  DG A 108      -6.845-528.824-231.212 
ATOM   2220  C4'  DG A 108      -6.211-528.505-229.872 
ATOM   2221  O4'  DG A 108      -4.757-528.454-229.944 
ATOM   2222  C3'  DG A 108      -6.597-527.159-229.258 
ATOM   2223  O3'  DG A 108      -6.696-527.309-227.847 
ATOM   2224  C2'  DG A 108      -5.415-526.240-229.566 
ATOM   2225  C1'  DG A 108      -4.318-527.267-229.301 
ATOM   2226  N9   DG A 108      -2.996-526.892-229.874 
ATOM   2227  C8   DG A 108      -2.711-526.209-231.038 
ATOM   2228  N7   DG A 108      -1.430-526.039-231.258 
ATOM   2229  C5   DG A 108      -0.823-526.652-230.162 
ATOM   2230  C6   DG A 108       0.552-526.791-229.841 
ATOM   2231  O6   DG A 108       1.533-526.397-230.466 
ATOM   2232  N1   DG A 108       0.729-527.482-228.634 
ATOM   2233  C2   DG A 108      -0.291-527.974-227.842 
ATOM   2234  N2   DG A 108       0.085-528.606-226.727 
ATOM   2235  N3   DG A 108      -1.581-527.843-228.145 
ATOM   2236  C4   DG A 108      -1.768-527.175-229.312 
ATOM   2237  P    DC A 109      -7.872-526.551-227.067 
ATOM   2238  OP1  DC A 109      -9.112-527.357-227.135 
ATOM   2239  OP2  DC A 109      -7.974-525.159-227.557 
ATOM   2240  O5'  DC A 109      -7.309-526.553-225.570 
ATOM   2241  C5'  DC A 109      -6.453-527.631-225.147 
ATOM   2242  C4'  DC A 109      -5.283-527.084-224.355 
ATOM   2243  O4'  DC A 109      -4.157-526.722-225.205 
ATOM   2244  C3'  DC A 109      -5.560-525.814-223.551 
ATOM   2245  O3'  DC A 109      -4.840-525.878-222.325 
ATOM   2246  C2'  DC A 109      -4.976-524.684-224.398 
ATOM   2247  C1'  DC A 109      -3.716-525.424-224.836 
ATOM   2248  N1   DC A 109      -3.041-524.813-226.014 
ATOM   2249  C2   DC A 109      -1.651-524.871-226.069 
ATOM   2250  O2   DC A 109      -1.040-525.424-225.146 
ATOM   2251  N3   DC A 109      -1.016-524.319-227.135 
ATOM   2252  C4   DC A 109      -1.713-523.730-228.114 
ATOM   2253  N4   DC A 109      -1.049-523.206-229.132 
ATOM   2254  C5   DC A 109      -3.144-523.659-228.077 
ATOM   2255  C6   DC A 109      -3.760-524.216-227.003 
ATOM   2256  P    DA A 110      -5.535-525.340-220.987 
ATOM   2257  OP1  DA A 110      -6.396-526.399-220.415 
ATOM   2258  OP2  DA A 110      -6.194-524.044-221.258 
ATOM   2259  O5'  DA A 110      -4.264-525.109-220.043 
ATOM   2260  C5'  DA A 110      -3.102-525.941-220.220 
ATOM   2261  C4'  DA A 110      -1.846-525.094-220.164 
ATOM   2262  O4'  DA A 110      -1.478-524.559-221.468 
ATOM   2263  C3'  DA A 110      -1.915-523.860-219.265 
ATOM   2264  O3'  DA A 110      -0.652-523.676-218.638 
ATOM   2265  C2'  DA A 110      -2.155-522.695-220.225 
ATOM   2266  C1'  DA A 110      -1.210-523.173-221.323 
ATOM   2267  N9   DA A 110      -1.441-522.517-222.640 
ATOM   2268  C8   DA A 110      -2.622-522.104-223.187 
ATOM   2269  N7   DA A 110      -2.497-521.562-224.358 
ATOM   2270  C5   DA A 110      -1.133-521.618-224.609 
ATOM   2271  C6   DA A 110      -0.352-521.200-225.699 
ATOM   2272  N6   DA A 110      -0.860-520.614-226.792 
ATOM   2273  N1   DA A 110       0.976-521.405-225.624 
ATOM   2274  C2   DA A 110       1.476-521.988-224.536 
ATOM   2275  N3   DA A 110       0.850-522.418-223.462 
ATOM   2276  C4   DA A 110      -0.478-522.200-223.562 
ATOM   2277  P    DG A 111      -0.607-523.205-217.108 
ATOM   2278  OP1  DG A 111      -0.755-524.382-216.223 
ATOM   2279  OP2  DG A 111      -1.575-522.107-216.898 
ATOM   2280  O5'  DG A 111       0.885-522.634-216.998 
ATOM   2281  C5'  DG A 111       1.913-523.203-217.830 
ATOM   2282  C4'  DG A 111       2.771-522.100-218.419 
ATOM   2283  O4'  DG A 111       2.240-521.595-219.677 
ATOM   2284  C3'  DG A 111       2.930-520.848-217.556 
ATOM   2285  O3'  DG A 111       4.252-520.347-217.710 
ATOM   2286  C2'  DG A 111       1.955-519.837-218.158 
ATOM   2287  C1'  DG A 111       2.229-520.177-219.620 
ATOM   2288  N9   DG A 111       1.180-519.685-220.556 
ATOM   2289  C8   DG A 111      -0.180-519.574-220.360 
ATOM   2290  N7   DG A 111      -0.831-519.099-221.394 
ATOM   2291  C5   DG A 111       0.167-518.880-222.341 
ATOM   2292  C6   DG A 111       0.075-518.373-223.664 
ATOM   2293  O6   DG A 111      -0.922-518.007-224.282 
ATOM   2294  N1   DG A 111       1.334-518.314-224.278 
ATOM   2295  C2   DG A 111       2.525-518.695-223.691 
ATOM   2296  N2   DG A 111       3.620-518.562-224.443 
ATOM   2297  N3   DG A 111       2.609-519.171-222.449 
ATOM   2298  C4   DG A 111       1.397-519.234-221.841 
ATOM   2299  P    DA A 112       5.017-519.767-216.429 
ATOM   2300  OP1  DA A 112       5.639-520.880-215.677 
ATOM   2301  OP2  DA A 112       4.103-518.895-215.659 
ATOM   2302  O5'  DA A 112       6.155-518.878-217.116 
ATOM   2303  C5'  DA A 112       6.662-519.268-218.406 
ATOM   2304  C4'  DA A 112       6.791-518.051-219.302 
ATOM   2305  O4'  DA A 112       5.564-517.767-220.034 
ATOM   2306  C3'  DA A 112       7.109-516.735-218.593 
ATOM   2307  O3'  DA A 112       7.984-515.970-219.413 
ATOM   2308  C2'  DA A 112       5.768-516.008-218.503 
ATOM   2309  C1'  DA A 112       5.269-516.386-219.895 
ATOM   2310  N9   DA A 112       3.802-516.205-220.076 
ATOM   2311  C8   DA A 112       2.806-516.383-219.159 
ATOM   2312  N7   DA A 112       1.618-516.144-219.620 
ATOM   2313  C5   DA A 112       1.840-515.781-220.942 
ATOM   2314  C6   DA A 112       0.972-515.405-221.980 
ATOM   2315  N6   DA A 112      -0.360-515.329-221.839 
ATOM   2316  N1   DA A 112       1.522-515.108-223.172 
ATOM   2317  C2   DA A 112       2.846-515.186-223.305 
ATOM   2318  N3   DA A 112       3.751-515.524-222.413 
ATOM   2319  C4   DA A 112       3.174-515.815-221.230 
ATOM   2320  P    DA A 113       9.170-515.145-218.725 
ATOM   2321  OP1  DA A 113      10.331-516.036-218.502 
ATOM   2322  OP2  DA A 113       8.656-514.439-217.530 
ATOM   2323  O5'  DA A 113       9.520-514.081-219.867 
ATOM   2324  C5'  DA A 113       9.314-514.444-221.246 
ATOM   2325  C4'  DA A 113       8.661-513.298-221.992 
ATOM   2326  O4'  DA A 113       7.208-513.343-221.918 
ATOM   2327  C3'  DA A 113       9.012-511.895-221.495 
ATOM   2328  O3'  DA A 113       9.103-511.020-222.613 
ATOM   2329  C2'  DA A 113       7.813-511.474-220.646 
ATOM   2330  C1'  DA A 113       6.737-512.053-221.559 
ATOM   2331  N9   DA A 113       5.411-512.211-220.898 
ATOM   2332  C8   DA A 113       5.144-512.534-219.599 
ATOM   2333  N7   DA A 113       3.879-512.595-219.323 
ATOM   2334  C5   DA A 113       3.259-512.291-220.527 
ATOM   2335  C6   DA A 113       1.907-512.190-220.898 
ATOM   2336  N6   DA A 113       0.890-512.396-220.050 
ATOM   2337  N1   DA A 113       1.639-511.868-222.177 
ATOM   2338  C2   DA A 113       2.654-511.665-223.016 
ATOM   2339  N3   DA A 113       3.948-511.730-222.784 
ATOM   2340  C4   DA A 113       4.189-512.053-221.497 
ATOM   2341  P    DG A 114      10.254-509.908-222.636 
ATOM   2342  OP1  DG A 114      11.511-510.506-223.136 
ATOM   2343  OP2  DG A 114      10.330-509.246-221.315 
ATOM   2344  O5'  DG A 114       9.678-508.880-223.719 
ATOM   2345  C5'  DG A 114       8.843-509.380-224.780 
ATOM   2346  C4'  DG A 114       7.654-508.461-224.979 
ATOM   2347  O4'  DG A 114       6.527-508.817-224.126 
ATOM   2348  C3'  DG A 114       7.895-506.984-224.672 
ATOM   2349  O3'  DG A 114       7.166-506.194-225.604 
ATOM   2350  C2'  DG A 114       7.294-506.774-223.282 
ATOM   2351  C1'  DG A 114       6.055-507.638-223.494 
ATOM   2352  N9   DG A 114       5.377-508.033-222.227 
ATOM   2353  C8   DG A 114       5.927-508.316-220.996 
ATOM   2354  N7   DG A 114       5.047-508.633-220.078 
ATOM   2355  C5   DG A 114       3.827-508.555-220.749 
ATOM   2356  C6   DG A 114       2.509-508.789-220.277 
ATOM   2357  O6   DG A 114       2.141-509.120-219.154 
ATOM   2358  N1   DG A 114       1.561-508.596-221.292 
ATOM   2359  C2   DG A 114       1.849-508.225-222.591 
ATOM   2360  N2   DG A 114       0.801-508.093-223.409 
ATOM   2361  N3   DG A 114       3.086-508.006-223.032 
ATOM   2362  C4   DG A 114       4.017-508.189-222.060 
ATOM   2363  P    DA A 115       7.837-504.862-226.185 
ATOM   2364  OP1  DA A 115       8.716-505.206-227.326 
ATOM   2365  OP2  DA A 115       8.470-504.104-225.083 
ATOM   2366  O5'  DA A 115       6.554-504.067-226.716 
ATOM   2367  C5'  DA A 115       5.411-504.814-227.175 
ATOM   2368  C4'  DA A 115       4.137-504.194-226.639 
ATOM   2369  O4'  DA A 115       3.769-504.724-225.333 
ATOM   2370  C3'  DA A 115       4.171-502.681-226.426 
ATOM   2371  O3'  DA A 115       2.898-502.140-226.760 
ATOM   2372  C2'  DA A 115       4.393-502.505-224.924 
ATOM   2373  C1'  DA A 115       3.468-503.633-224.475 
ATOM   2374  N9   DA A 115       3.697-504.072-223.071 
ATOM   2375  C8   DA A 115       4.874-504.130-222.381 
ATOM   2376  N7   DA A 115       4.747-504.558-221.163 
ATOM   2377  C5   DA A 115       3.387-504.802-221.034 
ATOM   2378  C6   DA A 115       2.606-505.276-219.966 
ATOM   2379  N6   DA A 115       3.112-505.604-218.768 
ATOM   2380  N1   DA A 115       1.283-505.401-220.175 
ATOM   2381  C2   DA A 115       0.787-505.074-221.366 
ATOM   2382  N3   DA A 115       1.412-504.623-222.432 
ATOM   2383  C4   DA A 115       2.735-504.507-222.196 
ATOM   2384  P    DA A 116       2.829-500.740-227.533 
ATOM   2385  OP1  DA A 116       2.996-500.967-228.986 
ATOM   2386  OP2  DA A 116       3.771-499.783-226.913 
ATOM   2387  O5'  DA A 116       1.324-500.286-227.229 
ATOM   2388  C5'  DA A 116       0.317-501.295-227.035 
ATOM   2389  C4'  DA A 116      -0.561-500.931-225.853 
ATOM   2390  O4'  DA A 116      -0.030-501.431-224.593 
ATOM   2391  C3'  DA A 116      -0.754-499.435-225.604 
ATOM   2392  O3'  DA A 116      -2.086-499.211-225.157 
ATOM   2393  C2'  DA A 116       0.204-499.106-224.460 
ATOM   2394  C1'  DA A 116      -0.049-500.372-223.647 
ATOM   2395  N9   DA A 116       0.997-500.647-222.623 
ATOM   2396  C8   DA A 116       2.337-500.395-222.693 
ATOM   2397  N7   DA A 116       2.993-500.750-221.631 
ATOM   2398  C5   DA A 116       2.017-501.275-220.796 
ATOM   2399  C6   DA A 116       2.072-501.828-219.505 
ATOM   2400  N6   DA A 116       3.205-501.949-218.800 
ATOM   2401  N1   DA A 116       0.915-502.254-218.964 
ATOM   2402  C2   DA A 116      -0.208-502.131-219.671 
ATOM   2403  N3   DA A 116      -0.381-501.634-220.876 
ATOM   2404  C4   DA A 116       0.791-501.215-221.395 
ATOM   2405  P    DA A 117      -2.874-497.921-225.682 
ATOM   2406  OP1  DA A 117      -3.478-498.211-227.002 
ATOM   2407  OP2  DA A 117      -1.986-496.739-225.620 
ATOM   2408  O5'  DA A 117      -4.026-497.785-224.580 
ATOM   2409  C5'  DA A 117      -4.512-498.973-223.927 
ATOM   2410  C4'  DA A 117      -4.660-498.723-222.440 
ATOM   2411  O4'  DA A 117      -3.434-499.001-221.706 
ATOM   2412  C3'  DA A 117      -5.014-497.292-222.037 
ATOM   2413  O3'  DA A 117      -5.897-497.332-220.924 
ATOM   2414  C2'  DA A 117      -3.689-496.678-221.584 
ATOM   2415  C1'  DA A 117      -3.171-497.906-220.842 
ATOM   2416  N9   DA A 117      -1.706-497.870-220.573 
ATOM   2417  C8   DA A 117      -0.715-497.338-221.348 
ATOM   2418  N7   DA A 117       0.472-497.461-220.839 
ATOM   2419  C5   DA A 117       0.254-498.125-219.638 
ATOM   2420  C6   DA A 117       1.124-498.556-218.624 
ATOM   2421  N6   DA A 117       2.451-498.375-218.659 
ATOM   2422  N1   DA A 117       0.576-499.183-217.566 
ATOM   2423  C2   DA A 117      -0.744-499.361-217.535 
ATOM   2424  N3   DA A 117      -1.650-499.004-218.419 
ATOM   2425  C4   DA A 117      -1.077-498.378-219.468 
ATOM   2426  P    DT A 118      -7.108-496.286-220.855 
ATOM   2427  OP1  DT A 118      -8.251-496.798-221.645 
ATOM   2428  OP2  DT A 118      -6.620-494.938-221.218 
ATOM   2429  O5'  DT A 118      -7.471-496.325-219.297 
ATOM   2430  C5'  DT A 118      -7.245-497.539-218.557 
ATOM   2431  C4'  DT A 118      -6.611-497.220-217.217 
ATOM   2432  O4'  DT A 118      -5.157-497.169-217.289 
ATOM   2433  C3'  DT A 118      -6.996-495.874-216.603 
ATOM   2434  O3'  DT A 118      -7.096-496.024-215.192 
ATOM   2435  C2'  DT A 118      -5.814-494.954-216.911 
ATOM   2436  C1'  DT A 118      -4.718-495.982-216.646 
ATOM   2437  N1   DT A 118      -3.395-495.607-217.219 
ATOM   2438  C2   DT A 118      -2.278-495.979-216.510 
ATOM   2439  O2   DT A 118      -2.335-496.589-215.456 
ATOM   2440  N3   DT A 118      -1.071-495.613-217.071 
ATOM   2441  C4   DT A 118      -0.892-494.924-218.254 
ATOM   2442  O4   DT A 118       0.242-494.654-218.656 
ATOM   2443  C5   DT A 118      -2.122-494.578-218.925 
ATOM   2444  C7   DT A 118      -2.018-493.826-220.221 
ATOM   2445  C6   DT A 118      -3.310-494.920-218.403 
ATOM   2446  P    DC A 119      -8.271-495.266-214.412 
ATOM   2447  OP1  DC A 119      -9.511-496.072-214.480 
ATOM   2448  OP2  DC A 119      -8.373-493.874-214.903 
ATOM   2449  O5'  DC A 119      -7.709-495.268-212.915 
ATOM   2450  C5'  DC A 119      -6.853-496.346-212.492 
ATOM   2451  C4'  DC A 119      -5.682-495.799-211.700 
ATOM   2452  O4'  DC A 119      -4.557-495.437-212.550 
ATOM   2453  C3'  DC A 119      -5.960-494.529-210.896 
ATOM   2454  O3'  DC A 119      -5.240-494.593-209.671 
ATOM   2455  C2'  DC A 119      -5.376-493.399-211.743 
ATOM   2456  C1'  DC A 119      -4.116-494.139-212.182 
ATOM   2457  N1   DC A 119      -3.441-493.528-213.359 
ATOM   2458  C2   DC A 119      -2.051-493.586-213.414 
ATOM   2459  O2   DC A 119      -1.440-494.138-212.491 
ATOM   2460  N3   DC A 119      -1.415-493.034-214.480 
ATOM   2461  C4   DC A 119      -2.113-492.445-215.459 
ATOM   2462  N4   DC A 119      -1.448-491.921-216.477 
ATOM   2463  C5   DC A 119      -3.544-492.374-215.422 
ATOM   2464  C6   DC A 119      -4.160-492.931-214.348 
ATOM   2465  P    DA A 120      -5.935-494.055-208.332 
ATOM   2466  OP1  DA A 120      -6.795-495.114-207.760 
ATOM   2467  OP2  DA A 120      -6.594-492.758-208.603 
ATOM   2468  O5'  DA A 120      -4.664-493.824-207.388 
ATOM   2469  C5'  DA A 120      -3.501-494.656-207.565 
ATOM   2470  C4'  DA A 120      -2.245-493.809-207.509 
ATOM   2471  O4'  DA A 120      -1.878-493.274-208.813 
ATOM   2472  C3'  DA A 120      -2.315-492.575-206.610 
ATOM   2473  O3'  DA A 120      -1.052-492.390-205.983 
ATOM   2474  C2'  DA A 120      -2.555-491.410-207.570 
ATOM   2475  C1'  DA A 120      -1.609-491.888-208.668 
ATOM   2476  N9   DA A 120      -1.840-491.231-209.985 
ATOM   2477  C8   DA A 120      -3.021-490.819-210.532 
ATOM   2478  N7   DA A 120      -2.897-490.277-211.703 
ATOM   2479  C5   DA A 120      -1.533-490.333-211.954 
ATOM   2480  C6   DA A 120      -0.752-489.915-213.044 
ATOM   2481  N6   DA A 120      -1.260-489.329-214.137 
ATOM   2482  N1   DA A 120       0.577-490.120-212.969 
ATOM   2483  C2   DA A 120       1.077-490.703-211.881 
ATOM   2484  N3   DA A 120       0.451-491.133-210.808 
ATOM   2485  C4   DA A 120      -0.878-490.915-210.907 
ATOM   2486  P    DC A 121      -1.006-491.920-204.453 
ATOM   2487  OP1  DC A 121      -1.155-493.097-203.568 
ATOM   2488  OP2  DC A 121      -1.975-490.822-204.243 
ATOM   2489  O5'  DC A 121       0.485-491.349-204.343 
ATOM   2490  C5'  DC A 121       1.514-491.918-205.175 
ATOM   2491  C4'  DC A 121       2.372-490.815-205.764 
ATOM   2492  O4'  DC A 121       1.841-490.310-207.022 
ATOM   2493  C3'  DC A 121       2.530-489.563-204.901 
ATOM   2494  O3'  DC A 121       3.853-489.062-205.055 
ATOM   2495  C2'  DC A 121       1.555-488.552-205.504 
ATOM   2496  C1'  DC A 121       1.829-488.891-206.965 
ATOM   2497  N1   DC A 121       0.780-488.400-207.901 
ATOM   2498  C2   DC A 121       1.183-487.981-209.167 
ATOM   2499  O2   DC A 121       2.383-488.034-209.458 
ATOM   2500  N3   DC A 121       0.241-487.529-210.034 
ATOM   2501  C4   DC A 121      -1.050-487.487-209.680 
ATOM   2502  N4   DC A 121      -1.929-487.038-210.562 
ATOM   2503  C5   DC A 121      -1.485-487.912-208.383 
ATOM   2504  C6   DC A 121      -0.529-488.361-207.530 
ATOM   2505  P    DC A 122       4.617-488.482-203.774 
ATOM   2506  OP1  DC A 122       5.240-489.595-203.022 
ATOM   2507  OP2  DC A 122       3.703-487.610-203.004 
ATOM   2508  O5'  DC A 122       5.756-487.593-204.461 
ATOM   2509  C5'  DC A 122       6.262-487.983-205.751 
ATOM   2510  C4'  DC A 122       6.391-486.766-206.647 
ATOM   2511  O4'  DC A 122       5.164-486.482-207.379 
ATOM   2512  C3'  DC A 122       6.710-485.450-205.938 
ATOM   2513  O3'  DC A 122       7.585-484.685-206.758 
ATOM   2514  C2'  DC A 122       5.368-484.723-205.848 
ATOM   2515  C1'  DC A 122       4.870-485.101-207.240 
ATOM   2516  N1   DC A 122       3.402-484.920-207.421 
ATOM   2517  C2   DC A 122       2.947-484.517-208.673 
ATOM   2518  O2   DC A 122       3.772-484.329-209.575 
ATOM   2519  N3   DC A 122       1.613-484.346-208.859 
ATOM   2520  C4   DC A 122       0.752-484.561-207.855 
ATOM   2521  N4   DC A 122      -0.540-484.381-208.086 
ATOM   2522  C5   DC A 122       1.200-484.975-206.559 
ATOM   2523  C6   DC A 122       2.537-485.140-206.395 
ATOM   2524  P    DA A 123       8.771-483.859-206.070 
ATOM   2525  OP1  DA A 123       9.931-484.751-205.847 
ATOM   2526  OP2  DA A 123       8.256-483.154-204.875 
ATOM   2527  O5'  DA A 123       9.121-482.796-207.213 
ATOM   2528  C5'  DA A 123       8.915-483.159-208.591 
ATOM   2529  C4'  DA A 123       8.261-482.013-209.337 
ATOM   2530  O4'  DA A 123       6.808-482.058-209.263 
ATOM   2531  C3'  DA A 123       8.612-480.610-208.840 
ATOM   2532  O3'  DA A 123       8.703-479.735-209.958 
ATOM   2533  C2'  DA A 123       7.413-480.189-207.991 
ATOM   2534  C1'  DA A 123       6.338-480.768-208.904 
ATOM   2535  N9   DA A 123       5.012-480.926-208.243 
ATOM   2536  C8   DA A 123       4.744-481.249-206.944 
ATOM   2537  N7   DA A 123       3.479-481.310-206.668 
ATOM   2538  C5   DA A 123       2.859-481.005-207.872 
ATOM   2539  C6   DA A 123       1.508-480.905-208.243 
ATOM   2540  N6   DA A 123       0.490-481.111-207.395 
ATOM   2541  N1   DA A 123       1.239-480.583-209.522 
ATOM   2542  C2   DA A 123       2.255-480.380-210.361 
ATOM   2543  N3   DA A 123       3.548-480.445-210.129 
ATOM   2544  C4   DA A 123       3.790-480.768-208.842 
ATOM   2545  P    DT A 124       9.854-478.623-209.981 
ATOM   2546  OP1  DT A 124      11.112-479.221-210.481 
ATOM   2547  OP2  DT A 124       9.931-477.961-208.660 
ATOM   2548  O5'  DT A 124       9.278-477.595-211.064 
ATOM   2549  C5'  DT A 124       8.443-478.095-212.125 
ATOM   2550  C4'  DT A 124       7.254-477.176-212.324 
ATOM   2551  O4'  DT A 124       6.128-477.532-211.472 
ATOM   2552  C3'  DT A 124       7.496-475.698-212.018 
ATOM   2553  O3'  DT A 124       6.766-474.909-212.950 
ATOM   2554  C2'  DT A 124       6.894-475.488-210.627 
ATOM   2555  C1'  DT A 124       5.655-476.353-210.839 
ATOM   2556  N1   DT A 124       4.977-476.748-209.572 
ATOM   2557  C2   DT A 124       3.608-476.852-209.603 
ATOM   2558  O2   DT A 124       2.948-476.639-210.605 
ATOM   2559  N3   DT A 124       3.014-477.219-208.410 
ATOM   2560  C4   DT A 124       3.662-477.484-207.220 
ATOM   2561  O4   DT A 124       3.022-477.804-206.217 
ATOM   2562  C5   DT A 124       5.097-477.348-207.288 
ATOM   2563  C7   DT A 124       5.880-477.617-206.037 
ATOM   2564  C6   DT A 124       5.701-476.992-208.435 
ATOM   2565  P    DT A 125       7.437-473.577-213.530 
ATOM   2566  OP1  DT A 125       8.317-473.921-214.671 
ATOM   2567  OP2  DT A 125       8.070-472.819-212.428 
ATOM   2568  O5'  DT A 125       6.154-472.782-214.061 
ATOM   2569  C5'  DT A 125       5.012-473.529-214.521 
ATOM   2570  C4'  DT A 125       3.737-472.909-213.984 
ATOM   2571  O4'  DT A 125       3.369-473.439-212.678 
ATOM   2572  C3'  DT A 125       3.771-471.396-213.771 
ATOM   2573  O3'  DT A 125       2.498-470.855-214.105 
ATOM   2574  C2'  DT A 125       3.994-471.220-212.269 
ATOM   2575  C1'  DT A 125       3.069-472.348-211.821 
ATOM   2576  N1   DT A 125       3.297-472.787-210.416 
ATOM   2577  C2   DT A 125       2.196-473.190-209.700 
ATOM   2578  O2   DT A 125       1.069-473.200-210.165 
ATOM   2579  N3   DT A 125       2.446-473.589-208.401 
ATOM   2580  C4   DT A 125       3.676-473.618-207.777 
ATOM   2581  O4   DT A 125       3.776-473.996-206.607 
ATOM   2582  C5   DT A 125       4.770-473.177-208.609 
ATOM   2583  C7   DT A 125       6.144-473.177-208.005 
ATOM   2584  C6   DT A 125       4.556-472.783-209.874 
ATOM   2585  P    DC A 126       2.429-469.455-214.879 
ATOM   2586  OP1  DC A 126       2.597-469.681-216.331 
ATOM   2587  OP2  DC A 126       3.372-468.498-214.258 
ATOM   2588  O5'  DC A 126       0.925-469.001-214.574 
ATOM   2589  C5'  DC A 126      -0.083-470.010-214.380 
ATOM   2590  C4'  DC A 126      -0.961-469.646-213.198 
ATOM   2591  O4'  DC A 126      -0.430-470.146-211.938 
ATOM   2592  C3'  DC A 126      -1.154-468.150-212.949 
ATOM   2593  O3'  DC A 126      -2.486-467.926-212.503 
ATOM   2594  C2'  DC A 126      -0.195-467.821-211.805 
ATOM   2595  C1'  DC A 126      -0.449-469.087-210.992 
ATOM   2596  N1   DC A 126       0.598-469.362-209.968 
ATOM   2597  C2   DC A 126       0.196-469.949-208.772 
ATOM   2598  O2   DC A 126      -1.000-470.216-208.610 
ATOM   2599  N3   DC A 126       1.136-470.207-207.825 
ATOM   2600  C4   DC A 126       2.422-469.902-208.039 
ATOM   2601  N4   DC A 126       3.299-470.173-207.085 
ATOM   2602  C5   DC A 126       2.855-469.297-209.263 
ATOM   2603  C6   DC A 126       1.901-469.047-210.196 
ATOM   2604  P    DC A 127      -3.274-466.636-213.027 
ATOM   2605  OP1  DC A 127      -3.878-466.926-214.347 
ATOM   2606  OP2  DC A 127      -2.386-465.454-212.966 
ATOM   2607  O5'  DC A 127      -4.426-466.499-211.925 
ATOM   2608  C5'  DC A 127      -4.911-467.688-211.272 
ATOM   2609  C4'  DC A 127      -5.060-467.438-209.785 
ATOM   2610  O4'  DC A 127      -3.833-467.716-209.051 
ATOM   2611  C3'  DC A 127      -5.414-466.007-209.382 
ATOM   2612  O3'  DC A 127      -6.297-466.047-208.269 
ATOM   2613  C2'  DC A 127      -4.089-465.393-208.929 
ATOM   2614  C1'  DC A 127      -3.571-466.621-208.187 
ATOM   2615  N1   DC A 127      -2.106-466.585-207.918 
ATOM   2616  C2   DC A 127      -1.648-467.156-206.734 
ATOM   2617  O2   DC A 127      -2.468-467.665-205.962 
ATOM   2618  N3   DC A 127      -0.316-467.132-206.471 
ATOM   2619  C4   DC A 127       0.540-466.571-207.333 
ATOM   2620  N4   DC A 127       1.830-466.573-207.031 
ATOM   2621  C5   DC A 127       0.090-465.977-208.557 
ATOM   2622  C6   DC A 127      -1.245-466.010-208.801 
ATOM   2623  P    DA A 128      -7.508-465.001-208.201 
ATOM   2624  OP1  DA A 128      -8.650-465.513-208.990 
ATOM   2625  OP2  DA A 128      -7.020-463.653-208.563 
ATOM   2626  O5'  DA A 128      -7.871-465.039-206.642 
ATOM   2627  C5'  DA A 128      -7.645-466.254-205.902 
ATOM   2628  C4'  DA A 128      -7.010-465.934-204.563 
ATOM   2629  O4'  DA A 128      -5.556-465.883-204.635 
ATOM   2630  C3'  DA A 128      -7.396-464.589-203.948 
ATOM   2631  O3'  DA A 128      -7.496-464.739-202.537 
ATOM   2632  C2'  DA A 128      -6.214-463.669-204.256 
ATOM   2633  C1'  DA A 128      -5.117-464.697-203.991 
ATOM   2634  N9   DA A 128      -3.795-464.322-204.565 
ATOM   2635  C8   DA A 128      -3.532-463.645-205.721 
ATOM   2636  N7   DA A 128      -2.267-463.469-205.951 
ATOM   2637  C5   DA A 128      -1.644-464.073-204.868 
ATOM   2638  C6   DA A 128      -0.293-464.230-204.519 
ATOM   2639  N6   DA A 128       0.722-463.766-205.263 
ATOM   2640  N1   DA A 128      -0.020-464.882-203.374 
ATOM   2641  C2   DA A 128      -1.032-465.340-202.639 
ATOM   2642  N3   DA A 128      -2.324-465.255-202.861 
ATOM   2643  C4   DA A 128      -2.571-464.598-204.014 
ATOM   2644  P    DG A 129      -8.671-463.981-201.757 
ATOM   2645  OP1  DG A 129      -9.911-464.786-201.825 
ATOM   2646  OP2  DG A 129      -8.773-462.589-202.248 
ATOM   2647  O5'  DG A 129      -8.108-463.983-200.260 
ATOM   2648  C5'  DG A 129      -7.252-465.061-199.837 
ATOM   2649  C4'  DG A 129      -6.082-464.514-199.045 
ATOM   2650  O4'  DG A 129      -4.957-464.152-199.895 
ATOM   2651  C3'  DG A 129      -6.359-463.244-198.241 
ATOM   2652  O3'  DG A 129      -5.639-463.308-197.016 
ATOM   2653  C2'  DG A 129      -5.775-462.113-199.088 
ATOM   2654  C1'  DG A 129      -4.516-462.854-199.527 
ATOM   2655  N9   DG A 129      -3.840-462.243-200.705 
ATOM   2656  C8   DG A 129      -4.395-461.602-201.791 
ATOM   2657  N7   DG A 129      -3.516-461.173-202.665 
ATOM   2658  C5   DG A 129      -2.292-461.556-202.117 
ATOM   2659  C6   DG A 129      -0.974-461.368-202.607 
ATOM   2660  O6   DG A 129      -0.608-460.816-203.641 
ATOM   2661  N1   DG A 129      -0.021-461.913-201.735 
ATOM   2662  C2   DG A 129      -0.305-462.556-200.546 
ATOM   2663  N2   DG A 129       0.745-463.007-199.857 
ATOM   2664  N3   DG A 129      -1.543-462.733-200.088 
ATOM   2665  C4   DG A 129      -2.479-462.209-200.922 
ATOM   2666  P    DC A 130      -6.334-462.770-195.677 
ATOM   2667  OP1  DC A 130      -7.195-463.829-195.105 
ATOM   2668  OP2  DC A 130      -6.993-461.473-195.948 
ATOM   2669  O5'  DC A 130      -5.063-462.539-194.733 
ATOM   2670  C5'  DC A 130      -3.901-463.370-194.910 
ATOM   2671  C4'  DC A 130      -2.645-462.524-194.854 
ATOM   2672  O4'  DC A 130      -2.277-461.989-196.158 
ATOM   2673  C3'  DC A 130      -2.714-461.290-193.955 
ATOM   2674  O3'  DC A 130      -1.451-461.105-193.328 
ATOM   2675  C2'  DC A 130      -2.955-460.125-194.915 
ATOM   2676  C1'  DC A 130      -2.009-460.602-196.013 
ATOM   2677  N1   DC A 130      -2.240-459.946-197.330 
ATOM   2678  C2   DC A 130      -1.131-459.704-198.138 
ATOM   2679  O2   DC A 130      -0.013-460.040-197.732 
ATOM   2680  N3   DC A 130      -1.321-459.106-199.342 
ATOM   2681  C4   DC A 130      -2.549-458.757-199.745 
ATOM   2682  N4   DC A 130      -2.682-458.176-200.928 
ATOM   2683  C5   DC A 130      -3.703-458.997-198.929 
ATOM   2684  C6   DC A 130      -3.492-459.595-197.729 
ATOM   2685  P    DT A 131      -1.406-460.635-191.798 
ATOM   2686  OP1  DT A 131      -1.555-461.812-190.913 
ATOM   2687  OP2  DT A 131      -2.375-459.537-191.588 
ATOM   2688  O5'  DT A 131       0.085-460.064-191.688 
ATOM   2689  C5'  DT A 131       1.114-460.632-192.520 
ATOM   2690  C4'  DT A 131       1.972-459.530-193.109 
ATOM   2691  O4'  DT A 131       1.441-459.025-194.367 
ATOM   2692  C3'  DT A 131       2.130-458.278-192.246 
ATOM   2693  O3'  DT A 131       3.453-457.777-192.400 
ATOM   2694  C2'  DT A 131       1.156-457.267-192.849 
ATOM   2695  C1'  DT A 131       1.430-457.606-194.310 
ATOM   2696  N1   DT A 131       0.380-457.115-195.246 
ATOM   2697  C2   DT A 131       0.793-456.706-196.491 
ATOM   2698  O2   DT A 131       1.960-456.731-196.844 
ATOM   2699  N3   DT A 131      -0.207-456.255-197.331 
ATOM   2700  C4   DT A 131      -1.552-456.184-197.035 
ATOM   2701  O4   DT A 131      -2.355-455.763-197.871 
ATOM   2702  C5   DT A 131      -1.890-456.635-195.706 
ATOM   2703  C7   DT A 131      -3.334-456.590-195.303 
ATOM   2704  C6   DT A 131      -0.937-457.077-194.869 
ATOM   2705  P    DG A 132       4.218-457.197-191.119 
ATOM   2706  OP1  DG A 132       4.840-458.310-190.367 
ATOM   2707  OP2  DG A 132       3.304-456.325-190.349 
ATOM   2708  O5'  DG A 132       5.356-456.308-191.806 
ATOM   2709  C5'  DG A 132       5.862-456.698-193.097 
ATOM   2710  C4'  DG A 132       5.991-455.481-193.992 
ATOM   2711  O4'  DG A 132       4.765-455.197-194.724 
ATOM   2712  C3'  DG A 132       6.310-454.164-193.283 
ATOM   2713  O3'  DG A 132       7.185-453.400-194.103 
ATOM   2714  C2'  DG A 132       4.969-453.438-193.193 
ATOM   2715  C1'  DG A 132       4.470-453.815-194.585 
ATOM   2716  N9   DG A 132       3.003-453.635-194.766 
ATOM   2717  C8   DG A 132       1.985-453.809-193.853 
ATOM   2718  N7   DG A 132       0.790-453.565-194.334 
ATOM   2719  C5   DG A 132       1.033-453.203-195.658 
ATOM   2720  C6   DG A 132       0.128-452.827-196.683 
ATOM   2721  O6   DG A 132      -1.096-452.734-196.633 
ATOM   2722  N1   DG A 132       0.799-452.539-197.880 
ATOM   2723  C2   DG A 132       2.167-452.607-198.061 
ATOM   2724  N2   DG A 132       2.613-452.294-199.280 
ATOM   2725  N3   DG A 132       3.016-452.961-197.098 
ATOM   2726  C4   DG A 132       2.380-453.243-195.932 
ATOM   2727  P    DA A 133       8.371-452.574-193.415 
ATOM   2728  OP1  DA A 133       9.532-453.466-193.192 
ATOM   2729  OP2  DA A 133       7.857-451.869-192.220 
ATOM   2730  O5'  DA A 133       8.721-451.511-194.558 
ATOM   2731  C5'  DA A 133       8.515-451.874-195.936 
ATOM   2732  C4'  DA A 133       7.862-450.727-196.682 
ATOM   2733  O4'  DA A 133       6.409-450.773-196.608 
ATOM   2734  C3'  DA A 133       8.212-449.325-196.186 
ATOM   2735  O3'  DA A 133       8.304-448.450-197.303 
ATOM   2736  C2'  DA A 133       7.014-448.904-195.336 
ATOM   2737  C1'  DA A 133       5.938-449.483-196.249 
ATOM   2738  N9   DA A 133       4.612-449.641-195.588 
ATOM   2739  C8   DA A 133       4.345-449.964-194.289 
ATOM   2740  N7   DA A 133       3.080-450.025-194.013 
ATOM   2741  C5   DA A 133       2.459-449.720-195.217 
ATOM   2742  C6   DA A 133       1.108-449.620-195.588 
ATOM   2743  N6   DA A 133       0.090-449.826-194.740 
ATOM   2744  N1   DA A 133       0.840-449.298-196.867 
ATOM   2745  C2   DA A 133       1.855-449.095-197.706 
ATOM   2746  N3   DA A 133       3.148-449.160-197.475 
ATOM   2747  C4   DA A 133       3.390-449.483-196.187 
ATOM   2748  P    DT A 134       9.454-447.338-197.326 
ATOM   2749  OP1  DT A 134      10.712-447.936-197.826 
ATOM   2750  OP2  DT A 134       9.531-446.676-196.005 
ATOM   2751  O5'  DT A 134       8.879-446.310-198.409 
ATOM   2752  C5'  DT A 134       8.044-446.810-199.470 
ATOM   2753  C4'  DT A 134       6.854-445.891-199.669 
ATOM   2754  O4'  DT A 134       5.728-446.247-198.817 
ATOM   2755  C3'  DT A 134       7.096-444.413-199.363 
ATOM   2756  O3'  DT A 134       6.367-443.624-200.295 
ATOM   2757  C2'  DT A 134       6.495-444.203-197.972 
ATOM   2758  C1'  DT A 134       5.256-445.068-198.184 
ATOM   2759  N1   DT A 134       4.577-445.463-196.918 
ATOM   2760  C2   DT A 134       3.208-445.567-196.948 
ATOM   2761  O2   DT A 134       2.549-445.354-197.950 
ATOM   2762  N3   DT A 134       2.615-445.934-195.755 
ATOM   2763  C4   DT A 134       3.263-446.199-194.565 
ATOM   2764  O4   DT A 134       2.622-446.519-193.562 
ATOM   2765  C5   DT A 134       4.698-446.063-194.633 
ATOM   2766  C7   DT A 134       5.481-446.332-193.382 
ATOM   2767  C6   DT A 134       5.301-445.706-195.780 
ATOM   2768  P    DG A 135       7.038-442.292-200.875 
ATOM   2769  OP1  DG A 135       7.917-442.636-202.016 
ATOM   2770  OP2  DG A 135       7.670-441.534-199.773 
ATOM   2771  O5'  DG A 135       5.755-441.497-201.406 
ATOM   2772  C5'  DG A 135       4.612-442.244-201.866 
ATOM   2773  C4'  DG A 135       3.338-441.624-201.329 
ATOM   2774  O4'  DG A 135       2.970-442.154-200.023 
ATOM   2775  C3'  DG A 135       3.372-440.111-201.116 
ATOM   2776  O3'  DG A 135       2.099-439.570-201.450 
ATOM   2777  C2'  DG A 135       3.594-439.935-199.615 
ATOM   2778  C1'  DG A 135       2.669-441.063-199.166 
ATOM   2779  N9   DG A 135       2.897-441.502-197.762 
ATOM   2780  C8   DG A 135       4.075-441.567-197.049 
ATOM   2781  N7   DG A 135       3.934-442.001-195.820 
ATOM   2782  C5   DG A 135       2.565-442.240-195.710 
ATOM   2783  C6   DG A 135       1.807-442.721-194.611 
ATOM   2784  O6   DG A 135       2.194-443.041-193.490 
ATOM   2785  N1   DG A 135       0.444-442.814-194.930 
ATOM   2786  C2   DG A 135      -0.112-442.486-196.151 
ATOM   2787  N2   DG A 135      -1.433-442.646-196.255 
ATOM   2788  N3   DG A 135       0.601-442.035-197.182 
ATOM   2789  C4   DG A 135       1.923-441.939-196.888 
ATOM   2790  P    DT A 136       2.029-438.170-202.224 
ATOM   2791  OP1  DT A 136       2.197-438.396-203.676 
ATOM   2792  OP2  DT A 136       2.972-437.213-201.603 
ATOM   2793  O5'  DT A 136       0.525-437.715-201.919 
ATOM   2794  C5'  DT A 136      -0.483-438.725-201.725 
ATOM   2795  C4'  DT A 136      -1.360-438.361-200.543 
ATOM   2796  O4'  DT A 136      -0.829-438.861-199.283 
ATOM   2797  C3'  DT A 136      -1.554-436.865-200.294 
ATOM   2798  O3'  DT A 136      -2.886-436.641-199.848 
ATOM   2799  C2'  DT A 136      -0.595-436.536-199.151 
ATOM   2800  C1'  DT A 136      -0.849-437.802-198.337 
ATOM   2801  N1   DT A 136       0.198-438.077-197.314 
ATOM   2802  C2   DT A 136      -0.214-438.656-196.138 
ATOM   2803  O2   DT A 136      -1.376-438.946-195.914 
ATOM   2804  N3   DT A 136       0.784-438.895-195.213 
ATOM   2805  C4   DT A 136       2.126-438.609-195.363 
ATOM   2806  O4   DT A 136       2.927-438.869-194.464 
ATOM   2807  C5   DT A 136       2.460-438.001-196.630 
ATOM   2808  C7   DT A 136       3.900-437.657-196.875 
ATOM   2809  C6   DT A 136       1.510-437.758-197.547 
ATOM   2810  P    DC A 137      -3.673-435.351-200.372 
ATOM   2811  OP1  DC A 137      -4.278-435.641-201.692 
ATOM   2812  OP2  DC A 137      -2.785-434.169-200.311 
ATOM   2813  O5'  DC A 137      -4.826-435.214-199.270 
ATOM   2814  C5'  DC A 137      -5.311-436.403-198.618 
ATOM   2815  C4'  DC A 137      -5.459-436.153-197.130 
ATOM   2816  O4'  DC A 137      -4.233-436.431-196.396 
ATOM   2817  C3'  DC A 137      -5.813-434.721-196.728 
ATOM   2818  O3'  DC A 137      -6.697-434.761-195.614 
ATOM   2819  C2'  DC A 137      -4.488-434.108-196.274 
ATOM   2820  C1'  DC A 137      -3.970-435.336-195.532 
ATOM   2821  N1   DC A 137      -2.505-435.299-195.263 
ATOM   2822  C2   DC A 137      -2.047-435.871-194.079 
ATOM   2823  O2   DC A 137      -2.868-436.380-193.307 
ATOM   2824  N3   DC A 137      -0.716-435.847-193.816 
ATOM   2825  C4   DC A 137       0.140-435.285-194.678 
ATOM   2826  N4   DC A 137       1.430-435.288-194.376 
ATOM   2827  C5   DC A 137      -0.310-434.692-195.902 
ATOM   2828  C6   DC A 137      -1.644-434.725-196.146 
ATOM   2829  P    DA A 138      -7.907-433.716-195.546 
ATOM   2830  OP1  DA A 138      -9.050-434.228-196.335 
ATOM   2831  OP2  DA A 138      -7.419-432.368-195.908 
ATOM   2832  O5'  DA A 138      -8.270-433.754-193.987 
ATOM   2833  C5'  DA A 138      -8.044-434.969-193.247 
ATOM   2834  C4'  DA A 138      -7.410-434.649-191.908 
ATOM   2835  O4'  DA A 138      -5.956-434.598-191.980 
ATOM   2836  C3'  DA A 138      -7.795-433.304-191.293 
ATOM   2837  O3'  DA A 138      -7.895-433.454-189.882 
ATOM   2838  C2'  DA A 138      -6.614-432.384-191.601 
ATOM   2839  C1'  DA A 138      -5.517-433.412-191.336 
ATOM   2840  N9   DA A 138      -4.195-433.037-191.910 
ATOM   2841  C8   DA A 138      -3.932-432.360-193.066 
ATOM   2842  N7   DA A 138      -2.667-432.184-193.296 
ATOM   2843  C5   DA A 138      -2.044-432.788-192.213 
ATOM   2844  C6   DA A 138      -0.692-432.944-191.864 
ATOM   2845  N6   DA A 138       0.322-432.481-192.608 
ATOM   2846  N1   DA A 138      -0.420-433.596-190.719 
ATOM   2847  C2   DA A 138      -1.431-434.055-189.984 
ATOM   2848  N3   DA A 138      -2.724-433.970-190.206 
ATOM   2849  C4   DA A 138      -2.970-433.313-191.359 
ATOM   2850  P    DC A 139      -9.071-432.696-189.103 
ATOM   2851  OP1  DC A 139     -10.311-433.501-189.170 
ATOM   2852  OP2  DC A 139      -9.173-431.304-189.593 
ATOM   2853  O5'  DC A 139      -8.508-432.698-187.605 
ATOM   2854  C5'  DC A 139      -7.652-433.776-187.182 
ATOM   2855  C4'  DC A 139      -6.481-433.229-186.390 
ATOM   2856  O4'  DC A 139      -5.356-432.867-187.240 
ATOM   2857  C3'  DC A 139      -6.759-431.958-185.586 
ATOM   2858  O3'  DC A 139      -6.039-432.023-184.361 
ATOM   2859  C2'  DC A 139      -6.175-430.828-186.433 
ATOM   2860  C1'  DC A 139      -4.915-431.569-186.872 
ATOM   2861  N1   DC A 139      -4.240-430.958-188.050 
ATOM   2862  C2   DC A 139      -2.850-431.016-188.104 
ATOM   2863  O2   DC A 139      -2.239-431.568-187.181 
ATOM   2864  N3   DC A 139      -2.215-430.463-189.170 
ATOM   2865  C4   DC A 139      -2.912-429.875-190.149 
ATOM   2866  N4   DC A 139      -2.248-429.351-191.168 
ATOM   2867  C5   DC A 139      -4.343-429.803-190.112 
ATOM   2868  C6   DC A 139      -4.959-430.361-189.038 
ATOM   2869  P    DC A 140      -6.734-431.485-183.023 
ATOM   2870  OP1  DC A 140      -7.594-432.544-182.450 
ATOM   2871  OP2  DC A 140      -7.393-430.188-183.293 
ATOM   2872  O5'  DC A 140      -5.463-431.254-182.078 
ATOM   2873  C5'  DC A 140      -4.300-432.085-182.255 
ATOM   2874  C4'  DC A 140      -3.045-431.239-182.199 
ATOM   2875  O4'  DC A 140      -2.677-430.704-183.503 
ATOM   2876  C3'  DC A 140      -3.114-430.005-181.300 
ATOM   2877  O3'  DC A 140      -1.851-429.820-180.673 
ATOM   2878  C2'  DC A 140      -3.354-428.839-182.260 
ATOM   2879  C1'  DC A 140      -2.409-429.317-183.358 
ATOM   2880  N1   DC A 140      -2.640-428.661-184.676 
ATOM   2881  C2   DC A 140      -1.531-428.419-185.483 
ATOM   2882  O2   DC A 140      -0.413-428.755-185.078 
ATOM   2883  N3   DC A 140      -1.720-427.821-186.688 
ATOM   2884  C4   DC A 140      -2.949-427.471-187.091 
ATOM   2885  N4   DC A 140      -3.082-426.891-188.273 
ATOM   2886  C5   DC A 140      -4.102-427.712-186.275 
ATOM   2887  C6   DC A 140      -3.892-428.310-185.074 
ATOM   2888  P    DC A 141      -1.806-429.350-179.143 
ATOM   2889  OP1  DC A 141      -1.954-430.527-178.258 
ATOM   2890  OP2  DC A 141      -2.774-428.252-178.933 
ATOM   2891  O5'  DC A 141      -0.314-428.779-179.033 
ATOM   2892  C5'  DC A 141       0.714-429.347-179.865 
ATOM   2893  C4'  DC A 141       1.573-428.245-180.454 
ATOM   2894  O4'  DC A 141       1.041-427.740-181.712 
ATOM   2895  C3'  DC A 141       1.731-426.993-179.591 
ATOM   2896  O3'  DC A 141       3.053-426.492-179.745 
ATOM   2897  C2'  DC A 141       0.756-425.982-180.194 
ATOM   2898  C1'  DC A 141       1.030-426.321-181.655 
ATOM   2899  N1   DC A 141      -0.019-425.830-182.591 
ATOM   2900  C2   DC A 141       0.383-425.411-183.857 
ATOM   2901  O2   DC A 141       1.583-425.464-184.149 
ATOM   2902  N3   DC A 141      -0.558-424.959-184.724 
ATOM   2903  C4   DC A 141      -1.849-424.917-184.370 
ATOM   2904  N4   DC A 141      -2.729-424.468-185.252 
ATOM   2905  C5   DC A 141      -2.284-425.342-183.074 
ATOM   2906  C6   DC A 141      -1.329-425.791-182.220 
ATOM   2907  P    DC A 142       3.818-425.912-178.464 
ATOM   2908  OP1  DC A 142       4.441-427.025-177.713 
ATOM   2909  OP2  DC A 142       2.904-425.040-177.694 
ATOM   2910  O5'  DC A 142       4.956-425.023-179.151 
ATOM   2911  C5'  DC A 142       5.463-425.413-180.442 
ATOM   2912  C4'  DC A 142       5.592-424.196-181.337 
ATOM   2913  O4'  DC A 142       4.365-423.912-182.069 
ATOM   2914  C3'  DC A 142       5.910-422.879-180.628 
ATOM   2915  O3'  DC A 142       6.786-422.115-181.449 
ATOM   2916  C2'  DC A 142       4.569-422.153-180.538 
ATOM   2917  C1'  DC A 142       4.071-422.530-181.930 
ATOM   2918  N1   DC A 142       2.603-422.350-182.111 
ATOM   2919  C2   DC A 142       2.148-421.947-183.364 
ATOM   2920  O2   DC A 142       2.973-421.759-184.265 
ATOM   2921  N3   DC A 142       0.814-421.776-183.549 
ATOM   2922  C4   DC A 142      -0.047-421.991-182.545 
ATOM   2923  N4   DC A 142      -1.339-421.811-182.776 
ATOM   2924  C5   DC A 142       0.400-422.405-181.249 
ATOM   2925  C6   DC A 142       1.737-422.570-181.085 
ATOM   2926  P    DA A 143       7.971-421.289-180.760 
ATOM   2927  OP1  DA A 143       9.132-422.181-180.537 
ATOM   2928  OP2  DA A 143       7.457-420.584-179.565 
ATOM   2929  O5'  DA A 143       8.321-420.226-181.903 
ATOM   2930  C5'  DA A 143       8.115-420.589-183.281 
ATOM   2931  C4'  DA A 143       7.462-419.442-184.027 
ATOM   2932  O4'  DA A 143       6.009-419.488-183.953 
ATOM   2933  C3'  DA A 143       7.813-418.040-183.531 
ATOM   2934  O3'  DA A 143       7.904-417.165-184.648 
ATOM   2935  C2'  DA A 143       6.614-417.619-182.681 
ATOM   2936  C1'  DA A 143       5.539-418.198-183.594 
ATOM   2937  N9   DA A 143       4.213-418.356-182.934 
ATOM   2938  C8   DA A 143       3.945-418.679-181.634 
ATOM   2939  N7   DA A 143       2.680-418.739-181.358 
ATOM   2940  C5   DA A 143       2.060-418.435-182.562 
ATOM   2941  C6   DA A 143       0.709-418.335-182.933 
ATOM   2942  N6   DA A 143      -0.309-418.541-182.085 
ATOM   2943  N1   DA A 143       0.440-418.013-184.212 
ATOM   2944  C2   DA A 143       1.455-417.809-185.051 
ATOM   2945  N3   DA A 143       2.749-417.875-184.820 
ATOM   2946  C4   DA A 143       2.991-418.198-183.532 
ATOM   2947  P    DG A 144       9.055-416.052-184.671 
ATOM   2948  OP1  DG A 144      10.313-416.651-185.172 
ATOM   2949  OP2  DG A 144       9.131-415.391-183.350 
ATOM   2950  O5'  DG A 144       8.479-415.025-185.754 
ATOM   2951  C5'  DG A 144       7.644-415.525-186.816 
ATOM   2952  C4'  DG A 144       6.455-414.606-187.014 
ATOM   2953  O4'  DG A 144       5.329-414.962-186.162 
ATOM   2954  C3'  DG A 144       6.697-413.128-186.708 
ATOM   2955  O3'  DG A 144       5.967-412.339-187.640 
ATOM   2956  C2'  DG A 144       6.095-412.918-185.318 
ATOM   2957  C1'  DG A 144       4.856-413.783-185.529 
ATOM   2958  N9   DG A 144       4.178-414.178-184.263 
ATOM   2959  C8   DG A 144       4.728-414.460-183.031 
ATOM   2960  N7   DG A 144       3.848-414.778-182.114 
ATOM   2961  C5   DG A 144       2.628-414.699-182.784 
ATOM   2962  C6   DG A 144       1.310-414.934-182.312 
ATOM   2963  O6   DG A 144       0.942-415.265-181.189 
ATOM   2964  N1   DG A 144       0.362-414.741-183.327 
ATOM   2965  C2   DG A 144       0.650-414.370-184.626 
ATOM   2966  N2   DG A 144      -0.397-414.238-185.444 
ATOM   2967  N3   DG A 144       1.887-414.151-185.067 
ATOM   2968  C4   DG A 144       2.818-414.334-184.096 
ATOM   2969  P    DA A 145       6.638-411.007-188.220 
ATOM   2970  OP1  DA A 145       7.518-411.351-189.361 
ATOM   2971  OP2  DA A 145       7.271-410.249-187.119 
ATOM   2972  O5'  DA A 145       5.355-410.212-188.751 
ATOM   2973  C5'  DA A 145       4.213-410.959-189.211 
ATOM   2974  C4'  DA A 145       2.938-410.339-188.674 
ATOM   2975  O4'  DA A 145       2.570-410.869-187.368 
ATOM   2976  C3'  DA A 145       2.972-408.826-188.462 
ATOM   2977  O3'  DA A 145       1.699-408.285-188.795 
ATOM   2978  C2'  DA A 145       3.194-408.650-186.960 
ATOM   2979  C1'  DA A 145       2.269-409.778-186.511 
ATOM   2980  N9   DA A 145       2.498-410.217-185.107 
ATOM   2981  C8   DA A 145       3.675-410.275-184.416 
ATOM   2982  N7   DA A 145       3.548-410.702-183.198 
ATOM   2983  C5   DA A 145       2.188-410.947-183.069 
ATOM   2984  C6   DA A 145       1.408-411.421-182.002 
ATOM   2985  N6   DA A 145       1.913-411.749-180.804 
ATOM   2986  N1   DA A 145       0.084-411.545-182.210 
ATOM   2987  C2   DA A 145      -0.412-411.219-183.401 
ATOM   2988  N3   DA A 145       0.214-410.768-184.467 
ATOM   2989  C4   DA A 145       1.536-410.652-184.232 
ATOM   2990  P    DG A 146       1.630-406.884-189.569 
ATOM   2991  OP1  DG A 146       1.797-407.111-191.022 
ATOM   2992  OP2  DG A 146       2.572-405.928-188.948 
ATOM   2993  O5'  DG A 146       0.125-406.430-189.264 
ATOM   2994  C5'  DG A 146      -0.882-407.440-189.070 
ATOM   2995  C4'  DG A 146      -1.760-407.076-187.888 
ATOM   2996  O4'  DG A 146      -1.229-407.575-186.628 
ATOM   2997  C3'  DG A 146      -1.953-405.580-187.639 
ATOM   2998  O3'  DG A 146      -3.285-405.356-187.193 
ATOM   2999  C2'  DG A 146      -0.995-405.251-186.496 
ATOM   3000  C1'  DG A 146      -1.248-406.517-185.682 
ATOM   3001  N9   DG A 146      -0.202-406.792-184.659 
ATOM   3002  C8   DG A 146       1.153-406.545-184.711 
ATOM   3003  N7   DG A 146       1.803-406.908-183.631 
ATOM   3004  C5   DG A 146       0.809-407.432-182.807 
ATOM   3005  C6   DG A 146       0.900-407.985-181.503 
ATOM   3006  O6   DG A 146       1.895-408.129-180.797 
ATOM   3007  N1   DG A 146      -0.355-408.396-181.032 
ATOM   3008  C2   DG A 146      -1.541-408.288-181.730 
ATOM   3009  N2   DG A 146      -2.631-408.740-181.105 
ATOM   3010  N3   DG A 146      -1.627-407.769-182.953 
ATOM   3011  C4   DG A 146      -0.418-407.365-183.424 
ATOM   3012  P    DA A 147      -4.073-404.066-187.717 
ATOM   3013  OP1  DA A 147      -4.677-404.356-189.037 
ATOM   3014  OP2  DA A 147      -3.185-402.884-187.656 
ATOM   3015  O5'  DA A 147      -5.225-403.929-186.615 
ATOM   3016  C5'  DA A 147      -5.710-405.117-185.963 
ATOM   3017  C4'  DA A 147      -5.859-404.868-184.475 
ATOM   3018  O4'  DA A 147      -4.632-405.146-183.741 
ATOM   3019  C3'  DA A 147      -6.213-403.436-184.073 
ATOM   3020  O3'  DA A 147      -7.096-403.476-182.959 
ATOM   3021  C2'  DA A 147      -4.888-402.823-183.619 
ATOM   3022  C1'  DA A 147      -4.370-404.051-182.877 
ATOM   3023  N9   DA A 147      -2.905-404.014-182.608 
ATOM   3024  C8   DA A 147      -1.914-403.482-183.383 
ATOM   3025  N7   DA A 147      -0.727-403.606-182.874 
ATOM   3026  C5   DA A 147      -0.945-404.269-181.674 
ATOM   3027  C6   DA A 147      -0.075-404.701-180.659 
ATOM   3028  N6   DA A 147       1.252-404.520-180.695 
ATOM   3029  N1   DA A 147      -0.623-405.328-179.601 
ATOM   3030  C2   DA A 147      -1.943-405.506-179.571 
ATOM   3031  N3   DA A 147      -2.849-405.148-180.454 
ATOM   3032  C4   DA A 147      -2.276-404.523-181.503 
ATOM   3033  P    DG A 148      -8.307-402.431-182.891 
ATOM   3034  OP1  DG A 148      -9.450-402.943-183.680 
ATOM   3035  OP2  DG A 148      -7.819-401.083-183.254 
ATOM   3036  O5'  DG A 148      -8.670-402.469-181.333 
ATOM   3037  C5'  DG A 148      -8.444-403.684-180.592 
ATOM   3038  C4'  DG A 148      -7.810-403.364-179.253 
ATOM   3039  O4'  DG A 148      -6.355-403.313-179.325 
ATOM   3040  C3'  DG A 148      -8.195-402.019-178.638 
ATOM   3041  O3'  DG A 148      -8.295-402.169-177.227 
ATOM   3042  C2'  DG A 148      -7.013-401.099-178.946 
ATOM   3043  C1'  DG A 148      -5.917-402.127-178.682 
ATOM   3044  N9   DG A 148      -4.594-401.752-179.255 
ATOM   3045  C8   DG A 148      -4.310-401.069-180.418 
ATOM   3046  N7   DG A 148      -3.029-400.899-180.638 
ATOM   3047  C5   DG A 148      -2.421-401.512-179.542 
ATOM   3048  C6   DG A 148      -1.046-401.651-179.221 
ATOM   3049  O6   DG A 148      -0.065-401.257-179.846 
ATOM   3050  N1   DG A 148      -0.870-402.342-178.014 
ATOM   3051  C2   DG A 148      -1.889-402.834-177.222 
ATOM   3052  N2   DG A 148      -1.513-403.466-176.107 
ATOM   3053  N3   DG A 148      -3.179-402.703-177.526 
ATOM   3054  C4   DG A 148      -3.367-402.035-178.693 
ATOM   3055  P    DA A 149      -9.470-401.411-176.448 
ATOM   3056  OP1  DA A 149     -10.710-402.216-176.515 
ATOM   3057  OP2  DA A 149      -9.572-400.019-176.938 
ATOM   3058  O5'  DA A 149      -8.908-401.413-174.950 
ATOM   3059  C5'  DA A 149      -8.051-402.491-174.528 
ATOM   3060  C4'  DA A 149      -6.881-401.943-173.735 
ATOM   3061  O4'  DA A 149      -5.756-401.582-174.585 
ATOM   3062  C3'  DA A 149      -7.159-400.673-172.931 
ATOM   3063  O3'  DA A 149      -6.439-400.738-171.706 
ATOM   3064  C2'  DA A 149      -6.574-399.543-173.778 
ATOM   3065  C1'  DA A 149      -5.315-400.284-174.217 
ATOM   3066  N9   DA A 149      -4.640-399.673-175.395 
ATOM   3067  C8   DA A 149      -5.207-399.041-176.464 
ATOM   3068  N7   DA A 149      -4.348-398.611-177.336 
ATOM   3069  C5   DA A 149      -3.120-398.984-176.808 
ATOM   3070  C6   DA A 149      -1.802-398.815-177.263 
ATOM   3071  N6   DA A 149      -1.489-398.197-178.411 
ATOM   3072  N1   DA A 149      -0.813-399.306-176.493 
ATOM   3073  C2   DA A 149      -1.130-399.919-175.354 
ATOM   3074  N3   DA A 149      -2.316-400.135-174.829 
ATOM   3075  C4   DA A 149      -3.288-399.634-175.619 
ATOM   3076  P    DG A 150      -7.133-400.200-170.368 
ATOM   3077  OP1  DG A 150      -7.994-401.259-169.796 
ATOM   3078  OP2  DG A 150      -7.792-398.903-170.638 
ATOM   3079  O5'  DG A 150      -5.862-399.969-169.423 
ATOM   3080  C5'  DG A 150      -4.700-400.800-169.601 
ATOM   3081  C4'  DG A 150      -3.444-399.954-169.544 
ATOM   3082  O4'  DG A 150      -3.076-399.418-170.848 
ATOM   3083  C3'  DG A 150      -3.513-398.720-168.645 
ATOM   3084  O3'  DG A 150      -2.250-398.535-168.018 
ATOM   3085  C2'  DG A 150      -3.754-397.554-169.605 
ATOM   3086  C1'  DG A 150      -2.808-398.032-170.703 
ATOM   3087  N9   DG A 150      -3.039-397.376-172.021 
ATOM   3088  C8   DG A 150      -4.222-396.954-172.588 
ATOM   3089  N7   DG A 150      -4.080-396.408-173.772 
ATOM   3090  C5   DG A 150      -2.708-396.473-174.005 
ATOM   3091  C6   DG A 150      -1.949-396.038-175.123 
ATOM   3092  O6   DG A 150      -2.339-395.498-176.154 
ATOM   3093  N1   DG A 150      -0.583-396.297-174.946 
ATOM   3094  C2   DG A 150      -0.024-396.898-173.835 
ATOM   3095  N2   DG A 150       1.302-397.057-173.860 
ATOM   3096  N3   DG A 150      -0.736-397.307-172.787 
ATOM   3097  C4   DG A 150      -2.063-397.062-172.942 
ATOM   3098  P    DT A 151      -2.205-398.065-166.488 
ATOM   3099  OP1  DT A 151      -2.354-399.242-165.603 
ATOM   3100  OP2  DT A 151      -3.174-396.967-166.278 
ATOM   3101  O5'  DT A 151      -0.714-397.494-166.378 
ATOM   3102  C5'  DT A 151       0.315-398.062-167.210 
ATOM   3103  C4'  DT A 151       1.173-396.960-167.799 
ATOM   3104  O4'  DT A 151       0.642-396.454-169.057 
ATOM   3105  C3'  DT A 151       1.331-395.708-166.936 
ATOM   3106  O3'  DT A 151       2.654-395.207-167.090 
ATOM   3107  C2'  DT A 151       0.356-394.697-167.539 
ATOM   3108  C1'  DT A 151       0.630-395.036-169.000 
ATOM   3109  N1   DT A 151      -0.419-394.545-169.937 
ATOM   3110  C2   DT A 151      -0.006-394.135-171.181 
ATOM   3111  O2   DT A 151       1.161-394.161-171.534 
ATOM   3112  N3   DT A 151      -1.006-393.685-172.021 
ATOM   3113  C4   DT A 151      -2.352-393.614-171.726 
ATOM   3114  O4   DT A 151      -3.155-393.192-172.561 
ATOM   3115  C5   DT A 151      -2.689-394.065-170.397 
ATOM   3116  C7   DT A 151      -4.133-394.020-169.993 
ATOM   3117  C6   DT A 151      -1.736-394.507-169.559 
ATOM   3118  P    DT A 152       3.418-394.627-165.809 
ATOM   3119  OP1  DT A 152       4.041-395.740-165.058 
ATOM   3120  OP2  DT A 152       2.504-393.755-165.039 
ATOM   3121  O5'  DT A 152       4.557-393.738-166.496 
ATOM   3122  C5'  DT A 152       5.063-394.128-167.787 
ATOM   3123  C4'  DT A 152       5.192-392.910-168.682 
ATOM   3124  O4'  DT A 152       3.965-392.627-169.414 
ATOM   3125  C3'  DT A 152       5.511-391.594-167.973 
ATOM   3126  O3'  DT A 152       6.386-390.829-168.794 
ATOM   3127  C2'  DT A 152       4.170-390.868-167.884 
ATOM   3128  C1'  DT A 152       3.671-391.245-169.275 
ATOM   3129  N1   DT A 152       2.203-391.065-169.456 
ATOM   3130  C2   DT A 152       1.771-390.667-170.698 
ATOM   3131  O2   DT A 152       2.528-390.464-171.631 
ATOM   3132  N3   DT A 152       0.404-390.509-170.827 
ATOM   3133  C4   DT A 152      -0.540-390.712-169.841 
ATOM   3134  O4   DT A 152      -1.738-390.539-170.076 
ATOM   3135  C5   DT A 152       0.011-391.127-168.573 
ATOM   3136  C7   DT A 152      -0.949-391.369-167.446 
ATOM   3137  C6   DT A 152       1.335-391.288-168.420 
ATOM   3138  P    DC A 153       7.572-390.004-168.105 
ATOM   3139  OP1  DC A 153       8.732-390.896-167.882 
ATOM   3140  OP2  DC A 153       7.057-389.299-166.911 
ATOM   3141  O5'  DC A 153       7.922-388.941-169.248 
ATOM   3142  C5'  DC A 153       7.716-389.304-170.626 
ATOM   3143  C4'  DC A 153       7.063-388.157-171.373 
ATOM   3144  O4'  DC A 153       5.609-388.203-171.298 
ATOM   3145  C3'  DC A 153       7.413-386.755-170.876 
ATOM   3146  O3'  DC A 153       7.505-385.880-171.993 
ATOM   3147  C2'  DC A 153       6.214-386.334-170.026 
ATOM   3148  C1'  DC A 153       5.139-386.912-170.939 
ATOM   3149  N1   DC A 153       3.813-387.071-170.279 
ATOM   3150  C2   DC A 153       2.674-386.870-171.053 
ATOM   3151  O2   DC A 153       2.808-386.572-172.246 
ATOM   3152  N3   DC A 153       1.455-387.008-170.470 
ATOM   3153  C4   DC A 153       1.352-387.332-169.175 
ATOM   3154  N4   DC A 153       0.142-387.455-168.651 
ATOM   3155  C5   DC A 153       2.512-387.542-168.360 
ATOM   3156  C6   DC A 153       3.720-387.398-168.962 
ATOM   3157  P    DC A 154       8.655-384.767-172.016 
ATOM   3158  OP1  DC A 154       9.913-385.366-172.517 
ATOM   3159  OP2  DC A 154       8.732-384.106-170.695 
ATOM   3160  O5'  DC A 154       8.079-383.740-173.099 
ATOM   3161  C5'  DC A 154       7.244-384.240-174.161 
ATOM   3162  C4'  DC A 154       6.055-383.321-174.359 
ATOM   3163  O4'  DC A 154       4.929-383.677-173.507 
ATOM   3164  C3'  DC A 154       6.297-381.843-174.053 
ATOM   3165  O3'  DC A 154       5.568-381.054-174.985 
ATOM   3166  C2'  DC A 154       5.695-381.633-172.663 
ATOM   3167  C1'  DC A 154       4.456-382.498-172.874 
ATOM   3168  N1   DC A 154       3.778-382.892-171.608 
ATOM   3169  C2   DC A 154       2.390-383.003-171.622 
ATOM   3170  O2   DC A 154       1.784-382.771-172.674 
ATOM   3171  N3   DC A 154       1.754-383.361-170.477 
ATOM   3172  C4   DC A 154       2.447-383.603-169.357 
ATOM   3173  N4   DC A 154       1.780-383.949-168.267 
ATOM   3174  C5   DC A 154       3.875-383.494-169.322 
ATOM   3175  C6   DC A 154       4.493-383.135-170.476 
ATOM   3176  P    DA A 155       6.238-379.722-175.565 
ATOM   3177  OP1  DA A 155       7.118-380.066-176.706 
ATOM   3178  OP2  DA A 155       6.871-378.964-174.464 
ATOM   3179  O5'  DA A 155       4.955-378.927-176.096 
ATOM   3180  C5'  DA A 155       3.813-379.674-176.556 
ATOM   3181  C4'  DA A 155       2.538-379.054-176.019 
ATOM   3182  O4'  DA A 155       2.171-379.583-174.713 
ATOM   3183  C3'  DA A 155       2.573-377.540-175.807 
ATOM   3184  O3'  DA A 155       1.299-377.000-176.141 
ATOM   3185  C2'  DA A 155       2.795-377.365-174.305 
ATOM   3186  C1'  DA A 155       1.870-378.493-173.856 
ATOM   3187  N9   DA A 155       2.098-378.932-172.452 
ATOM   3188  C8   DA A 155       3.276-378.990-171.761 
ATOM   3189  N7   DA A 155       3.148-379.417-170.543 
ATOM   3190  C5   DA A 155       1.788-379.662-170.414 
ATOM   3191  C6   DA A 155       1.008-380.136-169.347 
ATOM   3192  N6   DA A 155       1.514-380.464-168.149 
ATOM   3193  N1   DA A 155      -0.315-380.260-169.555 
ATOM   3194  C2   DA A 155      -0.812-379.934-170.747 
ATOM   3195  N3   DA A 155      -0.186-379.483-171.812 
ATOM   3196  C4   DA A 155       1.137-379.367-171.577 
ATOM   3197  P    DA A 156       1.230-375.599-176.914 
ATOM   3198  OP1  DA A 156       1.398-375.826-178.367 
ATOM   3199  OP2  DA A 156       2.173-374.643-176.293 
ATOM   3200  O5'  DA A 156      -0.274-375.145-176.609 
ATOM   3201  C5'  DA A 156      -1.282-376.155-176.415 
ATOM   3202  C4'  DA A 156      -2.160-375.791-175.233 
ATOM   3203  O4'  DA A 156      -1.629-376.290-173.973 
ATOM   3204  C3'  DA A 156      -2.353-374.295-174.985 
ATOM   3205  O3'  DA A 156      -3.685-374.071-174.538 
ATOM   3206  C2'  DA A 156      -1.394-373.965-173.841 
ATOM   3207  C1'  DA A 156      -1.648-375.232-173.028 
ATOM   3208  N9   DA A 156      -0.601-375.506-172.004 
ATOM   3209  C8   DA A 156       0.739-375.255-172.073 
ATOM   3210  N7   DA A 156       1.395-375.609-171.012 
ATOM   3211  C5   DA A 156       0.419-376.135-170.176 
ATOM   3212  C6   DA A 156       0.473-376.688-168.886 
ATOM   3213  N6   DA A 156       1.607-376.809-168.180 
ATOM   3214  N1   DA A 156      -0.683-377.114-168.345 
ATOM   3215  C2   DA A 156      -1.806-376.991-169.051 
ATOM   3216  N3   DA A 156      -1.979-376.494-170.256 
ATOM   3217  C4   DA A 156      -0.807-376.075-170.775 
ATOM   3218  P    DC A 157      -4.472-372.780-175.062 
ATOM   3219  OP1  DC A 157      -5.077-373.071-176.382 
ATOM   3220  OP2  DC A 157      -3.585-371.598-175.001 
ATOM   3221  O5'  DC A 157      -5.625-372.644-173.960 
ATOM   3222  C5'  DC A 157      -6.110-373.832-173.308 
ATOM   3223  C4'  DC A 157      -6.259-373.583-171.820 
ATOM   3224  O4'  DC A 157      -5.032-373.861-171.086 
ATOM   3225  C3'  DC A 157      -6.612-372.151-171.418 
ATOM   3226  O3'  DC A 157      -7.496-372.191-170.304 
ATOM   3227  C2'  DC A 157      -5.287-371.538-170.964 
ATOM   3228  C1'  DC A 157      -4.769-372.766-170.222 
ATOM   3229  N1   DC A 157      -3.305-372.729-169.954 
ATOM   3230  C2   DC A 157      -2.846-373.301-168.769 
ATOM   3231  O2   DC A 157      -3.667-373.810-167.997 
ATOM   3232  N3   DC A 157      -1.515-373.277-168.506 
ATOM   3233  C4   DC A 157      -0.659-372.715-169.369 
ATOM   3234  N4   DC A 157       0.631-372.717-169.066 
ATOM   3235  C5   DC A 157      -1.109-372.122-170.592 
ATOM   3236  C6   DC A 157      -2.443-372.155-170.836 
ATOM   3237  P    DA A 158      -8.707-371.146-170.236 
ATOM   3238  OP1  DA A 158      -9.849-371.658-171.025 
ATOM   3239  OP2  DA A 158      -8.218-369.797-170.599 
ATOM   3240  O5'  DA A 158      -9.070-371.184-168.678 
ATOM   3241  C5'  DA A 158      -8.844-372.399-167.937 
ATOM   3242  C4'  DA A 158      -8.209-372.079-166.598 
ATOM   3243  O4'  DA A 158      -6.755-372.028-166.670 
ATOM   3244  C3'  DA A 158      -8.595-370.734-165.983 
ATOM   3245  O3'  DA A 158      -8.695-370.884-164.572 
ATOM   3246  C2'  DA A 158      -7.413-369.814-166.292 
ATOM   3247  C1'  DA A 158      -6.316-370.841-166.027 
ATOM   3248  N9   DA A 158      -4.994-370.467-166.600 
ATOM   3249  C8   DA A 158      -4.731-369.789-167.756 
ATOM   3250  N7   DA A 158      -3.466-369.613-167.986 
ATOM   3251  C5   DA A 158      -2.843-370.218-166.903 
ATOM   3252  C6   DA A 158      -1.492-370.374-166.555 
ATOM   3253  N6   DA A 158      -0.477-369.911-167.298 
ATOM   3254  N1   DA A 158      -1.219-371.026-165.409 
ATOM   3255  C2   DA A 158      -2.231-371.485-164.675 
ATOM   3256  N3   DA A 158      -3.523-371.400-164.897 
ATOM   3257  C4   DA A 158      -3.769-370.743-166.049 
ATOM   3258  P    DC A 159      -9.870-370.126-163.793 
ATOM   3259  OP1  DC A 159     -11.110-370.931-163.860 
ATOM   3260  OP2  DC A 159      -9.972-368.734-164.283 
ATOM   3261  O5'  DC A 159      -9.307-370.128-162.295 
ATOM   3262  C5'  DC A 159      -8.451-371.206-161.873 
ATOM   3263  C4'  DC A 159      -7.281-370.658-161.080 
ATOM   3264  O4'  DC A 159      -6.156-370.297-161.930 
ATOM   3265  C3'  DC A 159      -7.558-369.388-160.276 
ATOM   3266  O3'  DC A 159      -6.838-369.453-159.051 
ATOM   3267  C2'  DC A 159      -6.974-368.258-161.123 
ATOM   3268  C1'  DC A 159      -5.714-368.999-161.562 
ATOM   3269  N1   DC A 159      -5.039-368.388-162.740 
ATOM   3270  C2   DC A 159      -3.649-368.446-162.794 
ATOM   3271  O2   DC A 159      -3.038-368.998-161.871 
ATOM   3272  N3   DC A 159      -3.014-367.893-163.861 
ATOM   3273  C4   DC A 159      -3.712-367.305-164.839 
ATOM   3274  N4   DC A 159      -3.047-366.781-165.858 
ATOM   3275  C5   DC A 159      -5.142-367.233-164.802 
ATOM   3276  C6   DC A 159      -5.758-367.791-163.729 
ATOM   3277  P    DA A 160      -7.533-368.915-157.713 
ATOM   3278  OP1  DA A 160      -8.394-369.974-157.141 
ATOM   3279  OP2  DA A 160      -8.192-367.618-157.984 
ATOM   3280  O5'  DA A 160      -6.262-368.684-156.768 
ATOM   3281  C5'  DA A 160      -5.100-369.515-156.946 
ATOM   3282  C4'  DA A 160      -3.844-368.669-156.889 
ATOM   3283  O4'  DA A 160      -3.476-368.133-158.193 
ATOM   3284  C3'  DA A 160      -3.913-367.435-155.990 
ATOM   3285  O3'  DA A 160      -2.650-367.250-155.363 
ATOM   3286  C2'  DA A 160      -4.153-366.269-156.950 
ATOM   3287  C1'  DA A 160      -3.208-366.747-158.048 
ATOM   3288  N9   DA A 160      -3.439-366.091-159.366 
ATOM   3289  C8   DA A 160      -4.620-365.679-159.912 
ATOM   3290  N7   DA A 160      -4.495-365.137-161.084 
ATOM   3291  C5   DA A 160      -3.131-365.193-161.335 
ATOM   3292  C6   DA A 160      -2.350-364.774-162.424 
ATOM   3293  N6   DA A 160      -2.858-364.189-163.518 
ATOM   3294  N1   DA A 160      -1.022-364.979-162.350 
ATOM   3295  C2   DA A 160      -0.522-365.562-161.261 
ATOM   3296  N3   DA A 160      -1.148-365.992-160.188 
ATOM   3297  C4   DA A 160      -2.476-365.775-160.288 
ATOM   3298  P    DC A 161      -2.605-366.780-153.833 
ATOM   3299  OP1  DC A 161      -2.754-367.957-152.948 
ATOM   3300  OP2  DC A 161      -3.574-365.682-153.623 
ATOM   3301  O5'  DC A 161      -1.114-366.209-153.723 
ATOM   3302  C5'  DC A 161      -0.085-366.777-154.555 
ATOM   3303  C4'  DC A 161       0.773-365.675-155.144 
ATOM   3304  O4'  DC A 161       0.242-365.169-156.402 
ATOM   3305  C3'  DC A 161       0.932-364.423-154.282 
ATOM   3306  O3'  DC A 161       2.254-363.922-154.435 
ATOM   3307  C2'  DC A 161      -0.043-363.412-154.884 
ATOM   3308  C1'  DC A 161       0.231-363.751-156.346 
ATOM   3309  N1   DC A 161      -0.819-363.260-157.282 
ATOM   3310  C2   DC A 161      -0.416-362.841-158.547 
ATOM   3311  O2   DC A 161       0.784-362.894-158.839 
ATOM   3312  N3   DC A 161      -1.357-362.389-159.415 
ATOM   3313  C4   DC A 161      -2.648-362.347-159.060 
ATOM   3314  N4   DC A 161      -3.528-361.898-159.942 
ATOM   3315  C5   DC A 161      -3.084-362.772-157.764 
ATOM   3316  C6   DC A 161      -2.128-363.220-156.911 
ATOM   3317  P    DA A 162       3.019-363.342-153.154 
ATOM   3318  OP1  DA A 162       3.641-364.455-152.403 
ATOM   3319  OP2  DA A 162       2.105-362.470-152.384 
ATOM   3320  O5'  DA A 162       4.157-362.453-153.841 
ATOM   3321  C5'  DA A 162       4.664-362.842-155.132 
ATOM   3322  C4'  DA A 162       4.793-361.625-156.027 
ATOM   3323  O4'  DA A 162       3.566-361.342-156.759 
ATOM   3324  C3'  DA A 162       5.111-360.309-155.318 
ATOM   3325  O3'  DA A 162       5.986-359.544-156.139 
ATOM   3326  C2'  DA A 162       3.770-359.583-155.229 
ATOM   3327  C1'  DA A 162       3.271-359.960-156.620 
ATOM   3328  N9   DA A 162       1.804-359.780-156.801 
ATOM   3329  C8   DA A 162       0.808-359.957-155.884 
ATOM   3330  N7   DA A 162      -0.380-359.719-156.346 
ATOM   3331  C5   DA A 162      -0.158-359.356-157.668 
ATOM   3332  C6   DA A 162      -1.026-358.980-158.705 
ATOM   3333  N6   DA A 162      -2.358-358.904-158.565 
ATOM   3334  N1   DA A 162      -0.476-358.683-159.897 
ATOM   3335  C2   DA A 162       0.848-358.761-160.030 
ATOM   3336  N3   DA A 162       1.753-359.098-159.138 
ATOM   3337  C4   DA A 162       1.176-359.390-157.956 
ATOM   3338  P    DT A 163       7.172-358.719-155.450 
ATOM   3339  OP1  DT A 163       8.333-359.611-155.228 
ATOM   3340  OP2  DT A 163       6.658-358.014-154.256 
ATOM   3341  O5'  DT A 163       7.522-357.656-156.593 
ATOM   3342  C5'  DT A 163       7.316-358.019-157.972 
ATOM   3343  C4'  DT A 163       6.663-356.872-158.718 
ATOM   3344  O4'  DT A 163       5.210-356.918-158.643 
ATOM   3345  C3'  DT A 163       7.013-355.470-158.221 
ATOM   3346  O3'  DT A 163       7.105-354.595-159.338 
ATOM   3347  C2'  DT A 163       5.815-355.049-157.371 
ATOM   3348  C1'  DT A 163       4.739-355.627-158.285 
ATOM   3349  N1   DT A 163       3.413-355.785-157.624 
ATOM   3350  C2   DT A 163       2.299-355.584-158.402 
ATOM   3351  O2   DT A 163       2.359-355.289-159.583 
ATOM   3352  N3   DT A 163       1.088-355.738-157.755 
ATOM   3353  C4   DT A 163       0.905-356.069-156.428 
ATOM   3354  O4   DT A 163      -0.230-356.179-155.960 
ATOM   3355  C5   DT A 163       2.134-356.260-155.694 
ATOM   3356  C7   DT A 163       2.024-356.622-154.242 
ATOM   3357  C6   DT A 163       3.325-356.116-156.297 
ATOM   3358  P    DT A 164       8.256-353.482-159.362 
ATOM   3359  OP1  DT A 164       9.513-354.081-159.862 
ATOM   3360  OP2  DT A 164       8.332-352.820-158.040 
ATOM   3361  O5'  DT A 164       7.680-352.455-160.445 
ATOM   3362  C5'  DT A 164       6.845-352.954-161.506 
ATOM   3363  C4'  DT A 164       5.656-352.036-161.704 
ATOM   3364  O4'  DT A 164       4.529-352.392-160.852 
ATOM   3365  C3'  DT A 164       5.897-350.558-161.398 
ATOM   3366  O3'  DT A 164       5.168-349.769-162.330 
ATOM   3367  C2'  DT A 164       5.296-350.348-160.008 
ATOM   3368  C1'  DT A 164       4.057-351.213-160.219 
ATOM   3369  N1   DT A 164       3.379-351.607-158.953 
ATOM   3370  C2   DT A 164       2.010-351.712-158.983 
ATOM   3371  O2   DT A 164       1.350-351.498-159.985 
ATOM   3372  N3   DT A 164       1.416-352.079-157.790 
ATOM   3373  C4   DT A 164       2.064-352.344-156.601 
ATOM   3374  O4   DT A 164       1.423-352.664-155.597 
ATOM   3375  C5   DT A 164       3.499-352.207-156.669 
ATOM   3376  C7   DT A 164       4.282-352.477-155.417 
ATOM   3377  C6   DT A 164       4.102-351.851-157.815 
ATOM   3378  P    DA A 165       5.839-348.437-162.910 
ATOM   3379  OP1  DA A 165       6.718-348.781-164.051 
ATOM   3380  OP2  DA A 165       6.472-347.679-161.809 
ATOM   3381  O5'  DA A 165       4.556-347.642-163.441 
ATOM   3382  C5'  DA A 165       3.413-348.388-163.901 
ATOM   3383  C4'  DA A 165       2.139-347.769-163.364 
ATOM   3384  O4'  DA A 165       1.771-348.298-162.058 
ATOM   3385  C3'  DA A 165       2.173-346.255-163.152 
ATOM   3386  O3'  DA A 165       0.900-345.715-163.486 
ATOM   3387  C2'  DA A 165       2.395-346.080-161.650 
ATOM   3388  C1'  DA A 165       1.470-347.208-161.201 
ATOM   3389  N9   DA A 165       1.699-347.647-159.797 
ATOM   3390  C8   DA A 165       2.876-347.705-159.106 
ATOM   3391  N7   DA A 165       2.749-348.132-157.888 
ATOM   3392  C5   DA A 165       1.389-348.376-157.760 
ATOM   3393  C6   DA A 165       0.608-348.851-156.692 
ATOM   3394  N6   DA A 165       1.114-349.179-155.494 
ATOM   3395  N1   DA A 165      -0.715-348.975-156.900 
ATOM   3396  C2   DA A 165      -1.212-348.648-158.092 
ATOM   3397  N3   DA A 165      -0.586-348.198-159.157 
ATOM   3398  C4   DA A 165       0.737-348.082-158.922 
ATOM   3399  P    DT A 166       0.831-344.314-164.259 
ATOM   3400  OP1  DT A 166       0.998-344.541-165.712 
ATOM   3401  OP2  DT A 166       1.773-343.358-163.638 
ATOM   3402  O5'  DT A 166      -0.674-343.860-163.954 
ATOM   3403  C5'  DT A 166      -1.681-344.870-163.760 
ATOM   3404  C4'  DT A 166      -2.559-344.506-162.579 
ATOM   3405  O4'  DT A 166      -2.028-345.005-161.318 
ATOM   3406  C3'  DT A 166      -2.753-343.010-162.330 
ATOM   3407  O3'  DT A 166      -4.085-342.786-161.883 
ATOM   3408  C2'  DT A 166      -1.794-342.680-161.186 
ATOM   3409  C1'  DT A 166      -2.047-343.947-160.373 
ATOM   3410  N1   DT A 166      -1.001-344.221-159.349 
ATOM   3411  C2   DT A 166      -1.413-344.801-158.174 
ATOM   3412  O2   DT A 166      -2.575-345.090-157.949 
ATOM   3413  N3   DT A 166      -0.415-345.040-157.249 
ATOM   3414  C4   DT A 166       0.927-344.754-157.399 
ATOM   3415  O4   DT A 166       1.728-345.013-156.499 
ATOM   3416  C5   DT A 166       1.261-344.146-158.666 
ATOM   3417  C7   DT A 166       2.701-343.802-158.911 
ATOM   3418  C6   DT A 166       0.311-343.903-159.583 
ATOM   3419  P    DA A 167      -4.872-341.495-162.407 
ATOM   3420  OP1  DA A 167      -5.477-341.786-163.727 
ATOM   3421  OP2  DA A 167      -3.984-340.313-162.346 
ATOM   3422  O5'  DA A 167      -6.024-341.359-161.305 
ATOM   3423  C5'  DA A 167      -6.510-342.547-160.653 
ATOM   3424  C4'  DA A 167      -6.658-342.298-159.165 
ATOM   3425  O4'  DA A 167      -5.432-342.576-158.431 
ATOM   3426  C3'  DA A 167      -7.012-340.866-158.763 
ATOM   3427  O3'  DA A 167      -7.895-340.906-157.649 
ATOM   3428  C2'  DA A 167      -5.687-340.253-158.309 
ATOM   3429  C1'  DA A 167      -5.169-341.481-157.567 
ATOM   3430  N9   DA A 167      -3.704-341.444-157.299 
ATOM   3431  C8   DA A 167      -2.713-340.912-158.073 
ATOM   3432  N7   DA A 167      -1.526-341.036-157.564 
ATOM   3433  C5   DA A 167      -1.744-341.699-156.364 
ATOM   3434  C6   DA A 167      -0.874-342.131-155.349 
ATOM   3435  N6   DA A 167       0.453-341.950-155.385 
ATOM   3436  N1   DA A 167      -1.422-342.758-154.291 
ATOM   3437  C2   DA A 167      -2.742-342.936-154.261 
ATOM   3438  N3   DA A 167      -3.648-342.578-155.144 
ATOM   3439  C4   DA A 167      -3.075-341.952-156.193 
ATOM   3440  P    DG A 168      -9.106-339.861-157.581 
ATOM   3441  OP1  DG A 168     -10.249-340.373-158.371 
ATOM   3442  OP2  DG A 168      -8.618-338.512-157.944 
ATOM   3443  O5'  DG A 168      -9.469-339.899-156.023 
ATOM   3444  C5'  DG A 168      -9.243-341.114-155.282 
ATOM   3445  C4'  DG A 168      -8.609-340.794-153.943 
ATOM   3446  O4'  DG A 168      -7.155-340.743-154.015 
ATOM   3447  C3'  DG A 168      -8.994-339.449-153.328 
ATOM   3448  O3'  DG A 168      -9.094-339.599-151.918 
ATOM   3449  C2'  DG A 168      -7.813-338.529-153.637 
ATOM   3450  C1'  DG A 168      -6.716-339.556-153.372 
ATOM   3451  N9   DG A 168      -5.394-339.181-153.945 
ATOM   3452  C8   DG A 168      -5.109-338.499-155.108 
ATOM   3453  N7   DG A 168      -3.828-338.329-155.328 
ATOM   3454  C5   DG A 168      -3.220-338.941-154.233 
ATOM   3455  C6   DG A 168      -1.845-339.081-153.911 
ATOM   3456  O6   DG A 168      -0.865-338.687-154.536 
ATOM   3457  N1   DG A 168      -1.669-339.772-152.704 
ATOM   3458  C2   DG A 168      -2.688-340.264-151.912 
ATOM   3459  N2   DG A 168      -2.313-340.895-150.797 
ATOM   3460  N3   DG A 168      -3.978-340.133-152.216 
ATOM   3461  C4   DG A 168      -4.166-339.464-153.383 
ATOM   3462  P    DA A 169     -10.270-338.841-151.138 
ATOM   3463  OP1  DA A 169     -11.510-339.646-151.205 
ATOM   3464  OP2  DA A 169     -10.372-337.449-151.628 
ATOM   3465  O5'  DA A 169      -9.707-338.843-149.640 
ATOM   3466  C5'  DA A 169      -8.851-339.921-149.218 
ATOM   3467  C4'  DA A 169      -7.680-339.373-148.425 
ATOM   3468  O4'  DA A 169      -6.555-339.012-149.275 
ATOM   3469  C3'  DA A 169      -7.958-338.103-147.621 
ATOM   3470  O3'  DA A 169      -7.238-338.168-146.396 
ATOM   3471  C2'  DA A 169      -7.374-336.973-148.468 
ATOM   3472  C1'  DA A 169      -6.114-337.714-148.907 
ATOM   3473  N9   DA A 169      -5.439-337.103-150.085 
ATOM   3474  C8   DA A 169      -6.006-336.471-151.155 
ATOM   3475  N7   DA A 169      -5.147-336.040-152.027 
ATOM   3476  C5   DA A 169      -3.919-336.413-151.498 
ATOM   3477  C6   DA A 169      -2.601-336.245-151.953 
ATOM   3478  N6   DA A 169      -2.289-335.627-153.101 
ATOM   3479  N1   DA A 169      -1.612-336.736-151.183 
ATOM   3480  C2   DA A 169      -1.929-337.349-150.044 
ATOM   3481  N3   DA A 169      -3.116-337.565-149.519 
ATOM   3482  C4   DA A 169      -4.088-337.064-150.309 
ATOM   3483  P    DT A 170      -7.933-337.629-145.058 
ATOM   3484  OP1  DT A 170      -8.793-338.689-144.486 
ATOM   3485  OP2  DT A 170      -8.592-336.333-145.329 
ATOM   3486  O5'  DT A 170      -6.662-337.399-144.113 
ATOM   3487  C5'  DT A 170      -5.499-338.230-144.291 
ATOM   3488  C4'  DT A 170      -4.244-337.384-144.234 
ATOM   3489  O4'  DT A 170      -3.876-336.848-145.538 
ATOM   3490  C3'  DT A 170      -4.313-336.149-143.335 
ATOM   3491  O3'  DT A 170      -3.050-335.965-142.708 
ATOM   3492  C2'  DT A 170      -4.553-334.984-144.295 
ATOM   3493  C1'  DT A 170      -3.608-335.462-145.394 
ATOM   3494  N1   DT A 170      -3.839-334.806-146.711 
ATOM   3495  C2   DT A 170      -2.735-334.574-147.496 
ATOM   3496  O2   DT A 170      -1.605-334.879-147.158 
ATOM   3497  N3   DT A 170      -2.988-333.963-148.709 
ATOM   3498  C4   DT A 170      -4.222-333.576-149.189 
ATOM   3499  O4   DT A 170      -4.324-333.037-150.293 
ATOM   3500  C5   DT A 170      -5.319-333.862-148.294 
ATOM   3501  C7   DT A 170      -6.698-333.473-148.740 
ATOM   3502  C6   DT A 170      -5.101-334.454-147.109 
ATOM   3503  P    DT A 171      -3.004-335.495-141.178 
ATOM   3504  OP1  DT A 171      -3.153-336.672-140.293 
ATOM   3505  OP2  DT A 171      -3.973-334.397-140.968 
ATOM   3506  O5'  DT A 171      -1.513-334.924-141.068 
ATOM   3507  C5'  DT A 171      -0.484-335.492-141.900 
ATOM   3508  C4'  DT A 171       0.374-334.390-142.489 
ATOM   3509  O4'  DT A 171      -0.157-333.884-143.747 
ATOM   3510  C3'  DT A 171       0.532-333.138-141.627 
ATOM   3511  O3'  DT A 171       1.855-332.637-141.780 
ATOM   3512  C2'  DT A 171      -0.443-332.127-142.229 
ATOM   3513  C1'  DT A 171      -0.169-332.466-143.691 
ATOM   3514  N1   DT A 171      -1.218-331.975-144.627 
ATOM   3515  C2   DT A 171      -0.805-331.565-145.871 
ATOM   3516  O2   DT A 171       0.361-331.591-146.224 
ATOM   3517  N3   DT A 171      -1.805-331.115-146.712 
ATOM   3518  C4   DT A 171      -3.151-331.044-146.416 
ATOM   3519  O4   DT A 171      -3.954-330.622-147.251 
ATOM   3520  C5   DT A 171      -3.488-331.495-145.087 
ATOM   3521  C7   DT A 171      -4.933-331.450-144.683 
ATOM   3522  C6   DT A 171      -2.536-331.937-144.249 
ATOM   3523  P    DA A 172       2.619-332.057-140.499 
ATOM   3524  OP1  DA A 172       3.242-333.170-139.748 
ATOM   3525  OP2  DA A 172       1.705-331.185-139.729 
ATOM   3526  O5'  DA A 172       3.757-331.168-141.186 
ATOM   3527  C5'  DA A 172       4.264-331.557-142.477 
ATOM   3528  C4'  DA A 172       4.393-330.340-143.372 
ATOM   3529  O4'  DA A 172       3.166-330.056-144.104 
ATOM   3530  C3'  DA A 172       4.712-329.024-142.663 
ATOM   3531  O3'  DA A 172       5.587-328.259-143.484 
ATOM   3532  C2'  DA A 172       3.370-328.298-142.574 
ATOM   3533  C1'  DA A 172       2.872-328.675-143.965 
ATOM   3534  N9   DA A 172       1.404-328.495-144.146 
ATOM   3535  C8   DA A 172       0.409-328.672-143.229 
ATOM   3536  N7   DA A 172      -0.780-328.434-143.691 
ATOM   3537  C5   DA A 172      -0.558-328.071-145.013 
ATOM   3538  C6   DA A 172      -1.426-327.695-146.051 
ATOM   3539  N6   DA A 172      -2.757-327.619-145.910 
ATOM   3540  N1   DA A 172      -0.875-327.398-147.242 
ATOM   3541  C2   DA A 172       0.448-327.476-147.375 
ATOM   3542  N3   DA A 172       1.354-327.813-146.483 
ATOM   3543  C4   DA A 172       0.777-328.105-145.301 
ATOM   3544  P    DC A 173       6.773-327.434-142.795 
ATOM   3545  OP1  DC A 173       7.933-328.326-142.573 
ATOM   3546  OP2  DC A 173       6.258-326.729-141.601 
ATOM   3547  O5'  DC A 173       7.122-326.371-143.938 
ATOM   3548  C5'  DC A 173       6.916-326.734-145.317 
ATOM   3549  C4'  DC A 173       6.263-325.587-146.063 
ATOM   3550  O4'  DC A 173       4.810-325.633-145.988 
ATOM   3551  C3'  DC A 173       6.614-324.185-145.566 
ATOM   3552  O3'  DC A 173       6.705-323.310-146.683 
ATOM   3553  C2'  DC A 173       5.415-323.764-144.716 
ATOM   3554  C1'  DC A 173       4.340-324.342-145.630 
ATOM   3555  N1   DC A 173       3.014-324.500-144.969 
ATOM   3556  C2   DC A 173       1.875-324.300-145.744 
ATOM   3557  O2   DC A 173       2.009-324.002-146.936 
ATOM   3558  N3   DC A 173       0.656-324.438-145.160 
ATOM   3559  C4   DC A 173       0.553-324.761-143.865 
ATOM   3560  N4   DC A 173      -0.657-324.885-143.342 
ATOM   3561  C5   DC A 173       1.713-324.972-143.050 
ATOM   3562  C6   DC A 173       2.921-324.828-143.652 
ATOM   3563  P    DT A 174       7.856-322.197-146.707 
ATOM   3564  OP1  DT A 174       9.114-322.796-147.207 
ATOM   3565  OP2  DT A 174       7.933-321.535-145.385 
ATOM   3566  O5'  DT A 174       7.280-321.170-147.790 
ATOM   3567  C5'  DT A 174       6.445-321.669-148.851 
ATOM   3568  C4'  DT A 174       5.256-320.751-149.049 
ATOM   3569  O4'  DT A 174       4.130-321.107-148.197 
ATOM   3570  C3'  DT A 174       5.498-319.273-148.743 
ATOM   3571  O3'  DT A 174       4.768-318.484-149.675 
ATOM   3572  C2'  DT A 174       4.896-319.063-147.353 
ATOM   3573  C1'  DT A 174       3.657-319.927-147.564 
ATOM   3574  N1   DT A 174       2.979-320.322-146.298 
ATOM   3575  C2   DT A 174       1.610-320.427-146.328 
ATOM   3576  O2   DT A 174       0.950-320.213-147.330 
ATOM   3577  N3   DT A 174       1.016-320.794-145.135 
ATOM   3578  C4   DT A 174       1.664-321.059-143.946 
ATOM   3579  O4   DT A 174       1.024-321.379-142.942 
ATOM   3580  C5   DT A 174       3.099-320.922-144.014 
ATOM   3581  C7   DT A 174       3.882-321.192-142.762 
ATOM   3582  C6   DT A 174       3.703-320.566-145.160 
ATOM   3583  P    DC A 175       5.439-317.152-150.256 
ATOM   3584  OP1  DC A 175       6.319-317.496-151.396 
ATOM   3585  OP2  DC A 175       6.072-316.394-149.154 
ATOM   3586  O5'  DC A 175       4.156-316.357-150.786 
ATOM   3587  C5'  DC A 175       3.014-317.103-151.246 
ATOM   3588  C4'  DC A 175       1.739-316.484-150.709 
ATOM   3589  O4'  DC A 175       1.371-317.013-149.403 
ATOM   3590  C3'  DC A 175       1.773-314.970-150.497 
ATOM   3591  O3'  DC A 175       0.500-314.430-150.831 
ATOM   3592  C2'  DC A 175       1.996-314.795-148.995 
ATOM   3593  C1'  DC A 175       1.071-315.923-148.546 
ATOM   3594  N1   DC A 175       1.299-316.361-147.142 
ATOM   3595  C2   DC A 175       0.193-316.773-146.402 
ATOM   3596  O2   DC A 175      -0.922-316.758-146.937 
ATOM   3597  N3   DC A 175       0.380-317.176-145.119 
ATOM   3598  C4   DC A 175       1.603-317.179-144.576 
ATOM   3599  N4   DC A 175       1.734-317.581-143.321 
ATOM   3600  C5   DC A 175       2.754-316.759-145.319 
ATOM   3601  C6   DC A 175       2.547-316.359-146.599 
ATOM   3602  P    DA A 176       0.431-313.029-151.604 
ATOM   3603  OP1  DA A 176       0.599-313.256-153.057 
ATOM   3604  OP2  DA A 176       1.373-312.073-150.983 
ATOM   3605  O5'  DA A 176      -1.073-312.575-151.299 
ATOM   3606  C5'  DA A 176      -2.081-313.585-151.105 
ATOM   3607  C4'  DA A 176      -2.959-313.220-149.924 
ATOM   3608  O4'  DA A 176      -2.428-313.720-148.663 
ATOM   3609  C3'  DA A 176      -3.152-311.725-149.675 
ATOM   3610  O3'  DA A 176      -4.484-311.501-149.228 
ATOM   3611  C2'  DA A 176      -2.193-311.395-148.531 
ATOM   3612  C1'  DA A 176      -2.447-312.662-147.718 
ATOM   3613  N9   DA A 176      -1.400-312.936-146.694 
ATOM   3614  C8   DA A 176      -0.061-312.685-146.763 
ATOM   3615  N7   DA A 176       0.595-313.039-145.702 
ATOM   3616  C5   DA A 176      -0.381-313.564-144.866 
ATOM   3617  C6   DA A 176      -0.326-314.118-143.576 
ATOM   3618  N6   DA A 176       0.808-314.239-142.870 
ATOM   3619  N1   DA A 176      -1.482-314.543-143.035 
ATOM   3620  C2   DA A 176      -2.606-314.421-143.742 
ATOM   3621  N3   DA A 176      -2.779-313.924-144.946 
ATOM   3622  C4   DA A 176      -1.606-313.505-145.465 
ATOM   3623  P    DG A 177      -5.272-310.210-149.752 
ATOM   3624  OP1  DG A 177      -5.876-310.501-151.072 
ATOM   3625  OP2  DG A 177      -4.384-309.028-149.691 
ATOM   3626  O5'  DG A 177      -6.424-310.074-148.651 
ATOM   3627  C5'  DG A 177      -6.909-311.262-147.998 
ATOM   3628  C4'  DG A 177      -7.058-311.013-146.511 
ATOM   3629  O4'  DG A 177      -5.831-311.291-145.776 
ATOM   3630  C3'  DG A 177      -7.412-309.581-146.108 
ATOM   3631  O3'  DG A 177      -8.295-309.621-144.994 
ATOM   3632  C2'  DG A 177      -6.087-308.968-145.654 
ATOM   3633  C1'  DG A 177      -5.569-310.195-144.912 
ATOM   3634  N9   DG A 177      -4.104-310.159-144.644 
ATOM   3635  C8   DG A 177      -3.090-309.627-145.411 
ATOM   3636  N7   DG A 177      -1.896-309.760-144.886 
ATOM   3637  C5   DG A 177      -2.136-310.426-143.685 
ATOM   3638  C6   DG A 177      -1.229-310.849-142.678 
ATOM   3639  O6   DG A 177      -0.008-310.720-142.639 
ATOM   3640  N1   DG A 177      -1.897-311.488-141.624 
ATOM   3641  C2   DG A 177      -3.261-311.693-141.553 
ATOM   3642  N2   DG A 177      -3.703-312.325-140.463 
ATOM   3643  N3   DG A 177      -4.110-311.297-142.498 
ATOM   3644  C4   DG A 177      -3.479-310.674-143.527 
ATOM   3645  P    DA A 178      -9.506-308.576-144.926 
ATOM   3646  OP1  DA A 178     -10.649-309.087-145.716 
ATOM   3647  OP2  DA A 178      -9.018-307.227-145.289 
ATOM   3648  O5'  DA A 178      -9.869-308.614-143.368 
ATOM   3649  C5'  DA A 178      -9.643-309.829-142.627 
ATOM   3650  C4'  DA A 178      -9.008-309.509-141.288 
ATOM   3651  O4'  DA A 178      -7.554-309.458-141.360 
ATOM   3652  C3'  DA A 178      -9.394-308.164-140.674 
ATOM   3653  O3'  DA A 178      -9.494-308.314-139.263 
ATOM   3654  C2'  DA A 178      -8.212-307.244-140.982 
ATOM   3655  C1'  DA A 178      -7.115-308.271-140.717 
ATOM   3656  N9   DA A 178      -5.793-307.896-141.290 
ATOM   3657  C8   DA A 178      -5.530-307.219-142.446 
ATOM   3658  N7   DA A 178      -4.266-307.043-142.676 
ATOM   3659  C5   DA A 178      -3.642-307.648-141.594 
ATOM   3660  C6   DA A 178      -2.291-307.804-141.245 
ATOM   3661  N6   DA A 178      -1.276-307.340-141.989 
ATOM   3662  N1   DA A 178      -2.018-308.456-140.099 
ATOM   3663  C2   DA A 178      -3.030-308.915-139.365 
ATOM   3664  N3   DA A 178      -4.323-308.830-139.587 
ATOM   3665  C4   DA A 178      -4.569-308.173-140.739 
ATOM   3666  P    DA A 179     -10.669-307.556-138.483 
ATOM   3667  OP1  DA A 179     -11.909-308.361-138.550 
ATOM   3668  OP2  DA A 179     -10.771-306.163-138.973 
ATOM   3669  O5'  DA A 179     -10.107-307.558-136.985 
ATOM   3670  C5'  DA A 179      -9.250-308.636-136.563 
ATOM   3671  C4'  DA A 179      -8.080-308.088-135.770 
ATOM   3672  O4'  DA A 179      -6.955-307.727-136.621 
ATOM   3673  C3'  DA A 179      -8.358-306.818-134.966 
ATOM   3674  O3'  DA A 179      -7.638-306.883-133.741 
ATOM   3675  C2'  DA A 179      -7.773-305.688-135.813 
ATOM   3676  C1'  DA A 179      -6.514-306.429-136.252 
ATOM   3677  N9   DA A 179      -5.838-305.817-137.430 
ATOM   3678  C8   DA A 179      -6.405-305.186-138.500 
ATOM   3679  N7   DA A 179      -5.547-304.755-139.372 
ATOM   3680  C5   DA A 179      -4.319-305.128-138.843 
ATOM   3681  C6   DA A 179      -3.001-304.960-139.298 
ATOM   3682  N6   DA A 179      -2.688-304.342-140.446 
ATOM   3683  N1   DA A 179      -2.012-305.451-138.528 
ATOM   3684  C2   DA A 179      -2.329-306.064-137.389 
ATOM   3685  N3   DA A 179      -3.515-306.280-136.864 
ATOM   3686  C4   DA A 179      -4.487-305.779-137.654 
ATOM   3687  P    DG A 180      -8.332-306.344-132.403 
ATOM   3688  OP1  DG A 180      -9.193-307.403-131.831 
ATOM   3689  OP2  DG A 180      -8.991-305.048-132.674 
ATOM   3690  O5'  DG A 180      -7.061-306.114-131.458 
ATOM   3691  C5'  DG A 180      -5.899-306.945-131.636 
ATOM   3692  C4'  DG A 180      -4.643-306.099-131.579 
ATOM   3693  O4'  DG A 180      -4.275-305.563-132.883 
ATOM   3694  C3'  DG A 180      -4.712-304.864-130.680 
ATOM   3695  O3'  DG A 180      -3.449-304.680-130.053 
ATOM   3696  C2'  DG A 180      -4.953-303.699-131.640 
ATOM   3697  C1'  DG A 180      -4.007-304.177-132.739 
ATOM   3698  N9   DG A 180      -4.238-303.521-134.056 
ATOM   3699  C8   DG A 180      -5.420-303.098-134.623 
ATOM   3700  N7   DG A 180      -5.279-302.553-135.807 
ATOM   3701  C5   DG A 180      -3.907-302.618-136.040 
ATOM   3702  C6   DG A 180      -3.148-302.183-137.158 
ATOM   3703  O6   DG A 180      -3.538-301.643-138.189 
ATOM   3704  N1   DG A 180      -1.782-302.442-136.981 
ATOM   3705  C2   DG A 180      -1.223-303.043-135.871 
ATOM   3706  N2   DG A 180       0.103-303.202-135.895 
ATOM   3707  N3   DG A 180      -1.935-303.451-134.822 
ATOM   3708  C4   DG A 180      -3.262-303.207-134.978 
ATOM   3709  P    DC A 181      -3.404-304.210-128.524 
ATOM   3710  OP1  DC A 181      -3.553-305.386-127.638 
ATOM   3711  OP2  DC A 181      -4.373-303.112-128.313 
ATOM   3712  O5'  DC A 181      -1.913-303.639-128.414 
ATOM   3713  C5'  DC A 181      -0.884-304.207-129.245 
ATOM   3714  C4'  DC A 181      -0.026-303.105-129.834 
ATOM   3715  O4'  DC A 181      -0.557-302.599-131.092 
ATOM   3716  C3'  DC A 181       0.132-301.853-128.972 
ATOM   3717  O3'  DC A 181       1.455-301.352-129.125 
ATOM   3718  C2'  DC A 181      -0.842-300.842-129.574 
ATOM   3719  C1'  DC A 181      -0.569-301.181-131.036 
ATOM   3720  N1   DC A 181      -1.618-300.690-131.972 
ATOM   3721  C2   DC A 181      -1.215-300.271-133.237 
ATOM   3722  O2   DC A 181      -0.015-300.324-133.529 
ATOM   3723  N3   DC A 181      -2.156-299.819-134.105 
ATOM   3724  C4   DC A 181      -3.448-299.777-133.750 
ATOM   3725  N4   DC A 181      -4.327-299.328-134.633 
ATOM   3726  C5   DC A 181      -3.883-300.202-132.454 
ATOM   3727  C6   DC A 181      -2.927-300.650-131.601 
ATOM   3728  P    DA A 182       2.220-300.772-127.844 
ATOM   3729  OP1  DA A 182       2.842-301.884-127.093 
ATOM   3730  OP2  DA A 182       1.306-299.900-127.074 
ATOM   3731  O5'  DA A 182       3.358-299.883-128.531 
ATOM   3732  C5'  DA A 182       3.864-300.272-129.822 
ATOM   3733  C4'  DA A 182       3.993-299.055-130.717 
ATOM   3734  O4'  DA A 182       2.767-298.771-131.449 
ATOM   3735  C3'  DA A 182       4.312-297.739-130.008 
ATOM   3736  O3'  DA A 182       5.187-296.974-130.829 
ATOM   3737  C2'  DA A 182       2.971-297.012-129.919 
ATOM   3738  C1'  DA A 182       2.472-297.390-131.311 
ATOM   3739  N9   DA A 182       1.005-297.210-131.491 
ATOM   3740  C8   DA A 182       0.009-297.387-130.574 
ATOM   3741  N7   DA A 182      -1.179-297.149-131.036 
ATOM   3742  C5   DA A 182      -0.957-296.786-132.358 
ATOM   3743  C6   DA A 182      -1.825-296.410-133.396 
ATOM   3744  N6   DA A 182      -3.157-296.333-133.255 
ATOM   3745  N1   DA A 182      -1.275-296.112-134.587 
ATOM   3746  C2   DA A 182       0.048-296.191-134.720 
ATOM   3747  N3   DA A 182       0.954-296.528-133.829 
ATOM   3748  C4   DA A 182       0.377-296.820-132.646 
ATOM   3749  P    DG A 183       6.373-296.149-130.141 
ATOM   3750  OP1  DG A 183       7.533-297.041-129.918 
ATOM   3751  OP2  DG A 183       5.858-295.444-128.946 
ATOM   3752  O5'  DG A 183       6.723-295.086-131.283 
ATOM   3753  C5'  DG A 183       6.517-295.449-132.662 
ATOM   3754  C4'  DG A 183       5.864-294.302-133.408 
ATOM   3755  O4'  DG A 183       4.411-294.347-133.333 
ATOM   3756  C3'  DG A 183       6.214-292.900-132.911 
ATOM   3757  O3'  DG A 183       6.306-292.025-134.029 
ATOM   3758  C2'  DG A 183       5.015-292.479-132.061 
ATOM   3759  C1'  DG A 183       3.940-293.057-132.975 
ATOM   3760  N9   DG A 183       2.614-293.215-132.314 
ATOM   3761  C8   DG A 183       2.326-293.540-131.007 
ATOM   3762  N7   DG A 183       1.043-293.599-130.741 
ATOM   3763  C5   DG A 183       0.439-293.290-131.960 
ATOM   3764  C6   DG A 183      -0.936-293.197-132.300 
ATOM   3765  O6   DG A 183      -1.919-293.371-131.585 
ATOM   3766  N1   DG A 183      -1.107-292.859-133.649 
ATOM   3767  C2   DG A 183      -0.084-292.639-134.551 
ATOM   3768  N2   DG A 183      -0.456-292.326-135.795 
ATOM   3769  N3   DG A 183       1.205-292.727-134.231 
ATOM   3770  C4   DG A 183       1.389-293.055-132.925 
ATOM   3771  P    DA A 184       7.456-290.912-134.052 
ATOM   3772  OP1  DA A 184       8.714-291.510-134.552 
ATOM   3773  OP2  DA A 184       7.533-290.250-132.730 
ATOM   3774  O5'  DA A 184       6.881-289.885-135.135 
ATOM   3775  C5'  DA A 184       6.046-290.384-136.196 
ATOM   3776  C4'  DA A 184       4.856-289.466-136.394 
ATOM   3777  O4'  DA A 184       3.730-289.822-135.542 
ATOM   3778  C3'  DA A 184       5.098-287.988-136.088 
ATOM   3779  O3'  DA A 184       4.369-287.198-137.020 
ATOM   3780  C2'  DA A 184       4.497-287.778-134.698 
ATOM   3781  C1'  DA A 184       3.258-288.642-134.910 
ATOM   3782  N9   DA A 184       2.579-289.037-133.643 
ATOM   3783  C8   DA A 184       3.143-289.315-132.430 
ATOM   3784  N7   DA A 184       2.282-289.630-131.513 
ATOM   3785  C5   DA A 184       1.058-289.558-132.162 
ATOM   3786  C6   DA A 184      -0.259-289.782-131.729 
ATOM   3787  N6   DA A 184      -0.576-290.142-130.477 
ATOM   3788  N1   DA A 184      -1.244-289.621-132.633 
ATOM   3789  C2   DA A 184      -0.923-289.263-133.875 
ATOM   3790  N3   DA A 184       0.262-289.027-134.392 
ATOM   3791  C4   DA A 184       1.230-289.195-133.467 
ATOM   3792  P    DA A 185       5.039-285.867-137.601 
ATOM   3793  OP1  DA A 185       5.919-286.211-138.741 
ATOM   3794  OP2  DA A 185       5.672-285.109-136.499 
ATOM   3795  O5'  DA A 185       3.756-285.072-138.131 
ATOM   3796  C5'  DA A 185       2.614-285.818-138.591 
ATOM   3797  C4'  DA A 185       1.340-285.198-138.054 
ATOM   3798  O4'  DA A 185       0.972-285.728-136.748 
ATOM   3799  C3'  DA A 185       1.374-283.685-137.842 
ATOM   3800  O3'  DA A 185       0.100-283.145-138.176 
ATOM   3801  C2'  DA A 185       1.596-283.510-136.340 
ATOM   3802  C1'  DA A 185       0.671-284.638-135.891 
ATOM   3803  N9   DA A 185       0.899-285.076-134.487 
ATOM   3804  C8   DA A 185       2.077-285.135-133.796 
ATOM   3805  N7   DA A 185       1.949-285.562-132.579 
ATOM   3806  C5   DA A 185       0.589-285.806-132.450 
ATOM   3807  C6   DA A 185      -0.191-286.281-131.382 
ATOM   3808  N6   DA A 185       0.315-286.609-130.184 
ATOM   3809  N1   DA A 185      -1.514-286.405-131.591 
ATOM   3810  C2   DA A 185      -2.011-286.078-132.782 
ATOM   3811  N3   DA A 185      -1.385-285.627-133.848 
ATOM   3812  C4   DA A 185      -0.062-285.512-133.612 
ATOM   3813  P    DC A 186       0.031-281.744-138.949 
ATOM   3814  OP1  DC A 186       0.199-281.971-140.402 
ATOM   3815  OP2  DC A 186       0.974-280.788-138.328 
ATOM   3816  O5'  DC A 186      -1.473-281.290-138.644 
ATOM   3817  C5'  DC A 186      -2.481-282.299-138.451 
ATOM   3818  C4'  DC A 186      -3.359-281.935-137.269 
ATOM   3819  O4'  DC A 186      -2.827-282.435-136.008 
ATOM   3820  C3'  DC A 186      -3.552-280.440-137.020 
ATOM   3821  O3'  DC A 186      -4.884-280.216-136.573 
ATOM   3822  C2'  DC A 186      -2.593-280.110-135.876 
ATOM   3823  C1'  DC A 186      -2.847-281.377-135.063 
ATOM   3824  N1   DC A 186      -1.800-281.651-134.039 
ATOM   3825  C2   DC A 186      -2.202-282.239-132.842 
ATOM   3826  O2   DC A 186      -3.397-282.506-132.681 
ATOM   3827  N3   DC A 186      -1.262-282.496-131.896 
ATOM   3828  C4   DC A 186       0.024-282.191-132.110 
ATOM   3829  N4   DC A 186       0.901-282.462-131.156 
ATOM   3830  C5   DC A 186       0.457-281.586-133.334 
ATOM   3831  C6   DC A 186      -0.496-281.336-134.267 
ATOM   3832  P    DA A 187      -5.671-278.925-137.097 
ATOM   3833  OP1  DA A 187      -6.276-279.216-138.417 
ATOM   3834  OP2  DA A 187      -4.783-277.743-137.036 
ATOM   3835  O5'  DA A 187      -6.824-278.789-135.996 
ATOM   3836  C5'  DA A 187      -7.309-279.977-135.343 
ATOM   3837  C4'  DA A 187      -7.457-279.727-133.856 
ATOM   3838  O4'  DA A 187      -6.231-280.006-133.121 
ATOM   3839  C3'  DA A 187      -7.811-278.296-133.453 
ATOM   3840  O3'  DA A 187      -8.695-278.336-132.339 
ATOM   3841  C2'  DA A 187      -6.486-277.683-132.999 
ATOM   3842  C1'  DA A 187      -5.968-278.910-132.257 
ATOM   3843  N9   DA A 187      -4.503-278.874-131.989 
ATOM   3844  C8   DA A 187      -3.512-278.342-132.763 
ATOM   3845  N7   DA A 187      -2.325-278.466-132.254 
ATOM   3846  C5   DA A 187      -2.544-279.129-131.054 
ATOM   3847  C6   DA A 187      -1.674-279.561-130.040 
ATOM   3848  N6   DA A 187      -0.346-279.379-130.075 
ATOM   3849  N1   DA A 187      -2.221-280.188-128.981 
ATOM   3850  C2   DA A 187      -3.541-280.366-128.951 
ATOM   3851  N3   DA A 187      -4.447-280.008-129.834 
ATOM   3852  C4   DA A 187      -3.874-279.382-130.883 
ATOM   3853  P    DG A 188      -9.905-277.291-132.271 
ATOM   3854  OP1  DG A 188     -11.048-277.802-133.061 
ATOM   3855  OP2  DG A 188      -9.417-275.942-132.634 
ATOM   3856  O5'  DG A 188     -10.269-277.329-130.713 
ATOM   3857  C5'  DG A 188     -10.042-278.544-129.972 
ATOM   3858  C4'  DG A 188      -9.408-278.224-128.633 
ATOM   3859  O4'  DG A 188      -7.954-278.173-128.705 
ATOM   3860  C3'  DG A 188      -9.794-276.879-128.019 
ATOM   3861  O3'  DG A 188      -9.893-277.029-126.608 
ATOM   3862  C2'  DG A 188      -8.612-275.959-128.327 
ATOM   3863  C1'  DG A 188      -7.515-276.986-128.062 
ATOM   3864  N9   DG A 188      -6.193-276.611-128.635 
ATOM   3865  C8   DG A 188      -5.908-275.929-129.799 
ATOM   3866  N7   DG A 188      -4.627-275.759-130.018 
ATOM   3867  C5   DG A 188      -4.020-276.371-128.923 
ATOM   3868  C6   DG A 188      -2.645-276.511-128.602 
ATOM   3869  O6   DG A 188      -1.664-276.117-129.227 
ATOM   3870  N1   DG A 188      -2.468-277.202-127.394 
ATOM   3871  C2   DG A 188      -3.488-277.693-126.603 
ATOM   3872  N2   DG A 188      -3.112-278.325-125.488 
ATOM   3873  N3   DG A 188      -4.778-277.562-126.906 
ATOM   3874  C4   DG A 188      -4.965-276.894-128.073 
ATOM   3875  P    DA A 189     -11.069-276.271-125.828 
ATOM   3876  OP1  DA A 189     -12.309-277.076-125.896 
ATOM   3877  OP2  DA A 189     -11.171-274.878-126.318 
ATOM   3878  O5'  DA A 189     -10.506-276.273-124.330 
ATOM   3879  C5'  DA A 189      -9.650-277.351-123.908 
ATOM   3880  C4'  DA A 189      -8.480-276.803-123.115 
ATOM   3881  O4'  DA A 189      -7.354-276.442-123.966 
ATOM   3882  C3'  DA A 189      -8.757-275.533-122.311 
ATOM   3883  O3'  DA A 189      -8.037-275.598-121.086 
ATOM   3884  C2'  DA A 189      -8.173-274.403-123.159 
ATOM   3885  C1'  DA A 189      -6.913-275.144-123.597 
ATOM   3886  N9   DA A 189      -6.238-274.532-124.775 
ATOM   3887  C8   DA A 189      -6.805-273.901-125.845 
ATOM   3888  N7   DA A 189      -5.947-273.470-126.717 
ATOM   3889  C5   DA A 189      -4.718-273.843-126.188 
ATOM   3890  C6   DA A 189      -3.400-273.675-126.643 
ATOM   3891  N6   DA A 189      -3.088-273.056-127.791 
ATOM   3892  N1   DA A 189      -2.411-274.166-125.873 
ATOM   3893  C2   DA A 189      -2.728-274.779-124.734 
ATOM   3894  N3   DA A 189      -3.915-274.995-124.209 
ATOM   3895  C4   DA A 189      -4.887-274.494-124.999 
ATOM   3896  P    DG A 190      -8.732-275.059-119.748 
ATOM   3897  OP1  DG A 190      -9.592-276.118-119.176 
ATOM   3898  OP2  DG A 190      -9.391-273.763-120.019 
ATOM   3899  O5'  DG A 190      -7.461-274.829-118.803 
ATOM   3900  C5'  DG A 190      -6.299-275.660-118.981 
ATOM   3901  C4'  DG A 190      -5.043-274.813-118.924 
ATOM   3902  O4'  DG A 190      -4.675-274.278-120.228 
ATOM   3903  C3'  DG A 190      -5.112-273.579-118.026 
ATOM   3904  O3'  DG A 190      -3.849-273.395-117.399 
ATOM   3905  C2'  DG A 190      -5.352-272.414-118.985 
ATOM   3906  C1'  DG A 190      -4.407-272.892-120.084 
ATOM   3907  N9   DG A 190      -4.638-272.236-121.401 
ATOM   3908  C8   DG A 190      -5.820-271.813-121.968 
ATOM   3909  N7   DG A 190      -5.679-271.268-123.152 
ATOM   3910  C5   DG A 190      -4.306-271.333-123.385 
ATOM   3911  C6   DG A 190      -3.547-270.898-124.503 
ATOM   3912  O6   DG A 190      -3.938-270.358-125.534 
ATOM   3913  N1   DG A 190      -2.182-271.157-124.326 
ATOM   3914  C2   DG A 190      -1.622-271.758-123.216 
ATOM   3915  N2   DG A 190      -0.296-271.917-123.240 
ATOM   3916  N3   DG A 190      -2.335-272.166-122.167 
ATOM   3917  C4   DG A 190      -3.662-271.922-122.323 
ATOM   3918  P    DT A 191      -3.804-272.925-115.869 
ATOM   3919  OP1  DT A 191      -3.952-274.101-114.983 
ATOM   3920  OP2  DT A 191      -4.772-271.827-115.658 
ATOM   3921  O5'  DT A 191      -2.312-272.354-115.759 
ATOM   3922  C5'  DT A 191      -1.284-272.922-116.591 
ATOM   3923  C4'  DT A 191      -0.425-271.820-117.179 
ATOM   3924  O4'  DT A 191      -0.957-271.314-118.437 
ATOM   3925  C3'  DT A 191      -0.267-270.568-116.317 
ATOM   3926  O3'  DT A 191       1.055-270.067-116.470 
ATOM   3927  C2'  DT A 191      -1.242-269.556-116.919 
ATOM   3928  C1'  DT A 191      -0.968-269.896-118.381 
ATOM   3929  N1   DT A 191      -2.017-269.404-119.317 
ATOM   3930  C2   DT A 191      -1.604-268.995-120.561 
ATOM   3931  O2   DT A 191      -0.438-269.021-120.915 
ATOM   3932  N3   DT A 191      -2.604-268.545-121.402 
ATOM   3933  C4   DT A 191      -3.950-268.474-121.106 
ATOM   3934  O4   DT A 191      -4.753-268.052-121.941 
ATOM   3935  C5   DT A 191      -4.287-268.925-119.777 
ATOM   3936  C7   DT A 191      -5.732-268.880-119.373 
ATOM   3937  C6   DT A 191      -3.335-269.367-118.939 
ATOM   3938  P    DG A 192       1.820-269.487-115.189 
ATOM   3939  OP1  DG A 192       2.443-270.599-114.438 
ATOM   3940  OP2  DG A 192       0.906-268.615-114.420 
ATOM   3941  O5'  DG A 192       2.958-268.598-115.876 
ATOM   3942  C5'  DG A 192       3.465-268.987-117.167 
ATOM   3943  C4'  DG A 192       3.594-267.770-118.062 
ATOM   3944  O4'  DG A 192       2.367-267.486-118.795 
ATOM   3945  C3'  DG A 192       3.912-266.454-117.354 
ATOM   3946  O3'  DG A 192       4.787-265.689-118.174 
ATOM   3947  C2'  DG A 192       2.571-265.727-117.264 
ATOM   3948  C1'  DG A 192       2.073-266.105-118.656 
ATOM   3949  N9   DG A 192       0.605-265.924-118.836 
ATOM   3950  C8   DG A 192      -0.413-266.098-117.924 
ATOM   3951  N7   DG A 192      -1.607-265.855-118.404 
ATOM   3952  C5   DG A 192      -1.365-265.493-119.728 
ATOM   3953  C6   DG A 192      -2.270-265.116-120.754 
ATOM   3954  O6   DG A 192      -3.494-265.024-120.704 
ATOM   3955  N1   DG A 192      -1.599-264.829-121.951 
ATOM   3956  C2   DG A 192      -0.231-264.897-122.132 
ATOM   3957  N2   DG A 192       0.215-264.584-123.351 
ATOM   3958  N3   DG A 192       0.618-265.250-121.169 
ATOM   3959  C4   DG A 192      -0.018-265.532-120.002 
ATOM   3960  P    DA A 193       5.973-264.864-117.486 
ATOM   3961  OP1  DA A 193       7.134-265.756-117.263 
ATOM   3962  OP2  DA A 193       5.459-264.158-116.291 
ATOM   3963  O5'  DA A 193       6.323-263.801-118.628 
ATOM   3964  C5'  DA A 193       6.117-264.164-120.007 
ATOM   3965  C4'  DA A 193       5.464-263.017-120.753 
ATOM   3966  O4'  DA A 193       4.011-263.062-120.679 
ATOM   3967  C3'  DA A 193       5.815-261.615-120.256 
ATOM   3968  O3'  DA A 193       5.906-260.740-121.374 
ATOM   3969  C2'  DA A 193       4.616-261.194-119.407 
ATOM   3970  C1'  DA A 193       3.540-261.772-120.320 
ATOM   3971  N9   DA A 193       2.214-261.930-119.659 
ATOM   3972  C8   DA A 193       1.947-262.253-118.360 
ATOM   3973  N7   DA A 193       0.682-262.314-118.084 
ATOM   3974  C5   DA A 193       0.062-262.010-119.287 
ATOM   3975  C6   DA A 193      -1.289-261.909-119.659 
ATOM   3976  N6   DA A 193      -2.307-262.115-118.811 
ATOM   3977  N1   DA A 193      -1.558-261.587-120.938 
ATOM   3978  C2   DA A 193      -0.543-261.384-121.776 
ATOM   3979  N3   DA A 193       0.751-261.449-121.545 
ATOM   3980  C4   DA A 193       0.992-261.773-120.258 
ATOM   3981  P    DT A 194       7.057-259.627-121.397 
ATOM   3982  OP1  DT A 194       8.315-260.225-121.897 
ATOM   3983  OP2  DT A 194       7.133-258.965-120.075 
ATOM   3984  O5'  DT A 194       6.481-258.600-122.480 
ATOM   3985  C5'  DT A 194       5.646-259.099-123.541 
ATOM   3986  C4'  DT A 194       4.457-258.181-123.740 
ATOM   3987  O4'  DT A 194       3.331-258.537-122.887 
ATOM   3988  C3'  DT A 194       4.698-256.703-123.433 
ATOM   3989  O3'  DT A 194       3.969-255.913-124.365 
ATOM   3990  C2'  DT A 194       4.097-256.493-122.043 
ATOM   3991  C1'  DT A 194       2.858-257.357-122.255 
ATOM   3992  N1   DT A 194       2.180-257.752-120.988 
ATOM   3993  C2   DT A 194       0.811-257.857-121.018 
ATOM   3994  O2   DT A 194       0.151-257.643-122.020 
ATOM   3995  N3   DT A 194       0.217-258.224-119.825 
ATOM   3996  C4   DT A 194       0.865-258.488-118.636 
ATOM   3997  O4   DT A 194       0.225-258.809-117.632 
ATOM   3998  C5   DT A 194       2.300-258.352-118.704 
ATOM   3999  C7   DT A 194       3.083-258.622-117.453 
ATOM   4000  C6   DT A 194       2.903-257.996-119.850 
ATOM   4001  P    DG A 195       4.640-254.582-124.946 
ATOM   4002  OP1  DG A 195       5.520-254.926-126.086 
ATOM   4003  OP2  DG A 195       5.273-253.824-123.844 
ATOM   4004  O5'  DG A 195       3.357-253.787-125.477 
ATOM   4005  C5'  DG A 195       2.215-254.533-125.936 
ATOM   4006  C4'  DG A 195       0.940-253.913-125.399 
ATOM   4007  O4'  DG A 195       0.572-254.443-124.093 
ATOM   4008  C3'  DG A 195       0.974-252.400-125.187 
ATOM   4009  O3'  DG A 195      -0.299-251.859-125.521 
ATOM   4010  C2'  DG A 195       1.196-252.225-123.685 
ATOM   4011  C1'  DG A 195       0.271-253.352-123.236 
ATOM   4012  N9   DG A 195       0.500-253.791-121.832 
ATOM   4013  C8   DG A 195       1.677-253.856-121.120 
ATOM   4014  N7   DG A 195       1.536-254.290-119.891 
ATOM   4015  C5   DG A 195       0.167-254.530-119.780 
ATOM   4016  C6   DG A 195      -0.591-255.010-118.682 
ATOM   4017  O6   DG A 195      -0.204-255.331-117.561 
ATOM   4018  N1   DG A 195      -1.954-255.104-119.001 
ATOM   4019  C2   DG A 195      -2.509-254.776-120.221 
ATOM   4020  N2   DG A 195      -3.830-254.936-120.326 
ATOM   4021  N3   DG A 195      -1.797-254.325-121.252 
ATOM   4022  C4   DG A 195      -0.475-254.228-120.959 
ATOM   4023  P    DA A 196      -0.368-250.459-126.294 
ATOM   4024  OP1  DA A 196      -0.201-250.686-127.747 
ATOM   4025  OP2  DA A 196       0.574-249.503-125.674 
ATOM   4026  O5'  DA A 196      -1.873-250.005-125.989 
ATOM   4027  C5'  DA A 196      -2.880-251.014-125.796 
ATOM   4028  C4'  DA A 196      -3.758-250.650-124.614 
ATOM   4029  O4'  DA A 196      -3.227-251.150-123.354 
ATOM   4030  C3'  DA A 196      -3.951-249.155-124.365 
ATOM   4031  O3'  DA A 196      -5.283-248.931-123.918 
ATOM   4032  C2'  DA A 196      -2.993-248.825-123.221 
ATOM   4033  C1'  DA A 196      -3.246-250.092-122.408 
ATOM   4034  N9   DA A 196      -2.200-250.366-121.384 
ATOM   4035  C8   DA A 196      -0.860-250.115-121.454 
ATOM   4036  N7   DA A 196      -0.204-250.469-120.392 
ATOM   4037  C5   DA A 196      -1.180-250.994-119.556 
ATOM   4038  C6   DA A 196      -1.125-251.548-118.266 
ATOM   4039  N6   DA A 196       0.008-251.669-117.561 
ATOM   4040  N1   DA A 196      -2.282-251.973-117.725 
ATOM   4041  C2   DA A 196      -3.405-251.851-118.432 
ATOM   4042  N3   DA A 196      -3.578-251.354-119.636 
ATOM   4043  C4   DA A 196      -2.406-250.935-120.155 
ATOM   4044  P    DA A 197      -6.071-247.640-124.442 
ATOM   4045  OP1  DA A 197      -6.675-247.931-125.762 
ATOM   4046  OP2  DA A 197      -5.183-246.458-124.381 
ATOM   4047  O5'  DA A 197      -7.223-247.504-123.341 
ATOM   4048  C5'  DA A 197      -7.709-248.692-122.688 
ATOM   4049  C4'  DA A 197      -7.857-248.442-121.201 
ATOM   4050  O4'  DA A 197      -6.630-248.720-120.466 
ATOM   4051  C3'  DA A 197      -8.211-247.011-120.798 
ATOM   4052  O3'  DA A 197      -9.094-247.051-119.684 
ATOM   4053  C2'  DA A 197      -6.886-246.398-120.344 
ATOM   4054  C1'  DA A 197      -6.368-247.625-119.602 
ATOM   4055  N9   DA A 197      -4.903-247.589-119.334 
ATOM   4056  C8   DA A 197      -3.912-247.057-120.109 
ATOM   4057  N7   DA A 197      -2.725-247.181-119.599 
ATOM   4058  C5   DA A 197      -2.943-247.844-118.399 
ATOM   4059  C6   DA A 197      -2.073-248.276-117.385 
ATOM   4060  N6   DA A 197      -0.746-248.094-117.420 
ATOM   4061  N1   DA A 197      -2.621-248.903-116.326 
ATOM   4062  C2   DA A 197      -3.941-249.081-116.296 
ATOM   4063  N3   DA A 197      -4.847-248.723-117.180 
ATOM   4064  C4   DA A 197      -4.274-248.097-118.228 
ATOM   4065  P    DC A 198     -10.305-246.005-119.616 
ATOM   4066  OP1  DC A 198     -11.448-246.517-120.406 
ATOM   4067  OP2  DC A 198      -9.817-244.657-119.979 
ATOM   4068  O5'  DC A 198     -10.668-246.044-118.058 
ATOM   4069  C5'  DC A 198     -10.442-247.259-117.318 
ATOM   4070  C4'  DC A 198      -9.808-246.939-115.978 
ATOM   4071  O4'  DC A 198      -8.354-246.888-116.050 
ATOM   4072  C3'  DC A 198     -10.193-245.594-115.364 
ATOM   4073  O3'  DC A 198     -10.293-245.744-113.953 
ATOM   4074  C2'  DC A 198      -9.011-244.674-115.672 
ATOM   4075  C1'  DC A 198      -7.915-245.701-115.407 
ATOM   4076  N1   DC A 198      -6.592-245.326-115.980 
ATOM   4077  C2   DC A 198      -5.450-245.696-115.274 
ATOM   4078  O2   DC A 198      -5.580-246.314-114.210 
ATOM   4079  N3   DC A 198      -4.235-245.363-115.779 
ATOM   4080  C4   DC A 198      -4.136-244.692-116.934 
ATOM   4081  N4   DC A 198      -2.928-244.391-117.385 
ATOM   4082  C5   DC A 198      -5.299-244.302-117.676 
ATOM   4083  C6   DC A 198      -6.504-244.644-117.154 
ATOM   4084  P    DA A 199     -11.468-244.986-113.173 
ATOM   4085  OP1  DA A 199     -12.708-245.791-113.241 
ATOM   4086  OP2  DA A 199     -11.570-243.593-113.663 
ATOM   4087  O5'  DA A 199     -10.906-244.988-111.675 
ATOM   4088  C5'  DA A 199     -10.050-246.066-111.253 
ATOM   4089  C4'  DA A 199      -8.879-245.518-110.460 
ATOM   4090  O4'  DA A 199      -7.754-245.156-111.311 
ATOM   4091  C3'  DA A 199      -9.157-244.248-109.657 
ATOM   4092  O3'  DA A 199      -8.437-244.313-108.431 
ATOM   4093  C2'  DA A 199      -8.573-243.118-110.504 
ATOM   4094  C1'  DA A 199      -7.313-243.859-110.942 
ATOM   4095  N9   DA A 199      -6.638-243.247-112.120 
ATOM   4096  C8   DA A 199      -7.205-242.616-113.190 
ATOM   4097  N7   DA A 199      -6.346-242.185-114.062 
ATOM   4098  C5   DA A 199      -5.118-242.558-113.533 
ATOM   4099  C6   DA A 199      -3.800-242.389-113.989 
ATOM   4100  N6   DA A 199      -3.487-241.771-115.136 
ATOM   4101  N1   DA A 199      -2.811-242.881-113.218 
ATOM   4102  C2   DA A 199      -3.128-243.494-112.079 
ATOM   4103  N3   DA A 199      -4.314-243.710-111.554 
ATOM   4104  C4   DA A 199      -5.286-243.209-112.344 
ATOM   4105  P    DA A 200      -9.132-243.774-107.093 
ATOM   4106  OP1  DA A 200      -9.992-244.833-106.521 
ATOM   4107  OP2  DA A 200      -9.791-242.478-107.364 
ATOM   4108  O5'  DA A 200      -7.860-243.544-106.148 
ATOM   4109  C5'  DA A 200      -6.698-244.375-106.326 
ATOM   4110  C4'  DA A 200      -5.442-243.528-106.270 
ATOM   4111  O4'  DA A 200      -5.075-242.993-107.573 
ATOM   4112  C3'  DA A 200      -5.511-242.294-105.371 
ATOM   4113  O3'  DA A 200      -4.249-242.110-104.744 
ATOM   4114  C2'  DA A 200      -5.752-241.129-106.331 
ATOM   4115  C1'  DA A 200      -4.806-241.607-107.429 
ATOM   4116  N9   DA A 200      -5.037-240.951-108.746 
ATOM   4117  C8   DA A 200      -6.218-240.539-109.292 
ATOM   4118  N7   DA A 200      -6.093-239.996-110.464 
ATOM   4119  C5   DA A 200      -4.730-240.052-110.715 
ATOM   4120  C6   DA A 200      -3.949-239.634-111.805 
ATOM   4121  N6   DA A 200      -4.457-239.048-112.898 
ATOM   4122  N1   DA A 200      -2.620-239.839-111.730 
ATOM   4123  C2   DA A 200      -2.120-240.422-110.641 
ATOM   4124  N3   DA A 200      -2.746-240.852-109.568 
ATOM   4125  C4   DA A 200      -4.075-240.635-109.668 
ATOM   4126  P    DC A 201      -4.203-241.640-103.214 
ATOM   4127  OP1  DC A 201      -4.352-242.816-102.328 
ATOM   4128  OP2  DC A 201      -5.172-240.542-103.004 
ATOM   4129  O5'  DC A 201      -2.712-241.068-103.104 
ATOM   4130  C5'  DC A 201      -1.683-241.637-103.936 
ATOM   4131  C4'  DC A 201      -0.825-240.534-104.524 
ATOM   4132  O4'  DC A 201      -1.356-240.029-105.783 
ATOM   4133  C3'  DC A 201      -0.667-239.283-103.662 
ATOM   4134  O3'  DC A 201       0.656-238.782-103.815 
ATOM   4135  C2'  DC A 201      -1.642-238.271-104.264 
ATOM   4136  C1'  DC A 201      -1.368-238.611-105.726 
ATOM   4137  N1   DC A 201      -2.417-238.119-106.662 
ATOM   4138  C2   DC A 201      -2.014-237.701-107.927 
ATOM   4139  O2   DC A 201      -0.814-237.754-108.219 
ATOM   4140  N3   DC A 201      -2.956-237.248-108.795 
ATOM   4141  C4   DC A 201      -4.247-237.207-108.441 
ATOM   4142  N4   DC A 201      -5.126-236.757-109.323 
ATOM   4143  C5   DC A 201      -4.682-237.632-107.144 
ATOM   4144  C6   DC A 201      -3.726-238.080-106.291 
ATOM   4145  P    DT A 202       1.420-238.202-102.535 
ATOM   4146  OP1  DT A 202       2.043-239.314-101.783 
ATOM   4147  OP2  DT A 202       0.506-237.329-101.765 
ATOM   4148  O5'  DT A 202       2.559-237.313-103.222 
ATOM   4149  C5'  DT A 202       3.065-237.702-104.512 
ATOM   4150  C4'  DT A 202       3.194-236.485-105.407 
ATOM   4151  O4'  DT A 202       1.967-236.201-106.140 
ATOM   4152  C3'  DT A 202       3.513-235.169-104.699 
ATOM   4153  O3'  DT A 202       4.388-234.404-105.519 
ATOM   4154  C2'  DT A 202       2.171-234.442-104.609 
ATOM   4155  C1'  DT A 202       1.673-234.820-106.001 
ATOM   4156  N1   DT A 202       0.205-234.639-106.181 
ATOM   4157  C2   DT A 202      -0.227-234.242-107.424 
ATOM   4158  O2   DT A 202       0.530-234.038-108.356 
ATOM   4159  N3   DT A 202      -1.594-234.084-107.552 
ATOM   4160  C4   DT A 202      -2.538-234.287-106.567 
ATOM   4161  O4   DT A 202      -3.736-234.113-106.802 
ATOM   4162  C5   DT A 202      -1.987-234.702-105.299 
ATOM   4163  C7   DT A 202      -2.947-234.944-104.171 
ATOM   4164  C6   DT A 202      -0.663-234.863-105.145 
ATOM   4165  P    DT A 203       5.574-233.579-104.831 
ATOM   4166  OP1  DT A 203       6.734-234.471-104.608 
ATOM   4167  OP2  DT A 203       5.059-232.873-103.636 
ATOM   4168  O5'  DT A 203       5.924-232.516-105.973 
ATOM   4169  C5'  DT A 203       5.718-232.879-107.352 
ATOM   4170  C4'  DT A 203       5.064-231.732-108.098 
ATOM   4171  O4'  DT A 203       3.611-231.777-108.024 
ATOM   4172  C3'  DT A 203       5.415-230.330-107.601 
ATOM   4173  O3'  DT A 203       5.507-229.455-108.719 
ATOM   4174  C2'  DT A 203       4.216-229.909-106.752 
ATOM   4175  C1'  DT A 203       3.141-230.487-107.665 
ATOM   4176  N1   DT A 203       1.815-230.645-107.004 
ATOM   4177  C2   DT A 203       0.701-230.444-107.782 
ATOM   4178  O2   DT A 203       0.760-230.149-108.964 
ATOM   4179  N3   DT A 203      -0.511-230.598-107.136 
ATOM   4180  C4   DT A 203      -0.694-230.929-105.808 
ATOM   4181  O4   DT A 203      -1.829-231.039-105.341 
ATOM   4182  C5   DT A 203       0.535-231.120-105.074 
ATOM   4183  C7   DT A 203       0.426-231.482-103.622 
ATOM   4184  C6   DT A 203       1.726-230.976-105.678 
ATOM   4185  P    DC A 204       6.657-228.342-108.742 
ATOM   4186  OP1  DC A 204       7.915-228.940-109.242 
ATOM   4187  OP2  DC A 204       6.734-227.680-107.421 
ATOM   4188  O5'  DC A 204       6.081-227.315-109.825 
ATOM   4189  C5'  DC A 204       5.246-227.814-110.886 
ATOM   4190  C4'  DC A 204       4.057-226.896-111.085 
ATOM   4191  O4'  DC A 204       2.931-227.252-110.232 
ATOM   4192  C3'  DC A 204       4.299-225.418-110.778 
ATOM   4193  O3'  DC A 204       3.570-224.628-111.710 
ATOM   4194  C2'  DC A 204       3.697-225.208-109.388 
ATOM   4195  C1'  DC A 204       2.458-226.072-109.600 
ATOM   4196  N1   DC A 204       1.780-226.467-108.333 
ATOM   4197  C2   DC A 204       0.392-226.577-108.347 
ATOM   4198  O2   DC A 204      -0.214-226.346-109.399 
ATOM   4199  N3   DC A 204      -0.244-226.935-107.203 
ATOM   4200  C4   DC A 204       0.449-227.178-106.083 
ATOM   4201  N4   DC A 204      -0.218-227.524-104.992 
ATOM   4202  C5   DC A 204       1.877-227.069-106.047 
ATOM   4203  C6   DC A 204       2.495-226.710-107.201 
ATOM   4204  P    DA A 205       4.240-223.296-112.291 
ATOM   4205  OP1  DA A 205       5.120-223.640-113.431 
ATOM   4206  OP2  DA A 205       4.873-222.539-111.189 
ATOM   4207  O5'  DA A 205       2.957-222.502-112.822 
ATOM   4208  C5'  DA A 205       1.815-223.248-113.281 
ATOM   4209  C4'  DA A 205       0.540-222.628-112.745 
ATOM   4210  O4'  DA A 205       0.173-223.158-111.438 
ATOM   4211  C3'  DA A 205       0.574-221.115-112.532 
ATOM   4212  O3'  DA A 205      -0.699-220.574-112.866 
ATOM   4213  C2'  DA A 205       0.797-220.940-111.030 
ATOM   4214  C1'  DA A 205      -0.128-222.067-110.581 
ATOM   4215  N9   DA A 205       0.100-222.506-109.177 
ATOM   4216  C8   DA A 205       1.277-222.564-108.487 
ATOM   4217  N7   DA A 205       1.150-222.992-107.269 
ATOM   4218  C5   DA A 205      -0.210-223.236-107.140 
ATOM   4219  C6   DA A 205      -0.990-223.710-106.072 
ATOM   4220  N6   DA A 205      -0.485-224.038-104.874 
ATOM   4221  N1   DA A 205      -2.313-223.835-106.281 
ATOM   4222  C2   DA A 205      -2.810-223.508-107.472 
ATOM   4223  N3   DA A 205      -2.184-223.057-108.538 
ATOM   4224  C4   DA A 205      -0.861-222.941-108.302 
ATOM   4225  P    DT A 206      -0.768-219.174-113.639 
ATOM   4226  OP1  DT A 206      -0.600-219.401-115.092 
ATOM   4227  OP2  DT A 206       0.175-218.218-113.019 
ATOM   4228  O5'  DT A 206      -2.272-218.720-113.335 
ATOM   4229  C5'  DT A 206      -3.280-219.729-113.141 
ATOM   4230  C4'  DT A 206      -4.158-219.365-111.959 
ATOM   4231  O4'  DT A 206      -3.627-219.865-110.699 
ATOM   4232  C3'  DT A 206      -4.351-217.870-111.710 
ATOM   4233  O3'  DT A 206      -5.683-217.645-111.263 
ATOM   4234  C2'  DT A 206      -3.392-217.540-110.566 
ATOM   4235  C1'  DT A 206      -3.646-218.806-109.753 
ATOM   4236  N1   DT A 206      -2.599-219.081-108.729 
ATOM   4237  C2   DT A 206      -3.011-219.661-107.554 
ATOM   4238  O2   DT A 206      -4.173-219.950-107.329 
ATOM   4239  N3   DT A 206      -2.014-219.899-106.629 
ATOM   4240  C4   DT A 206      -0.672-219.613-106.779 
ATOM   4241  O4   DT A 206       0.129-219.873-105.879 
ATOM   4242  C5   DT A 206      -0.337-219.006-108.046 
ATOM   4243  C7   DT A 206       1.103-218.662-108.291 
ATOM   4244  C6   DT A 206      -1.287-218.762-108.963 
ATOM   4245  P    DC A 207      -6.471-216.355-111.787 
ATOM   4246  OP1  DC A 207      -7.075-216.645-113.107 
ATOM   4247  OP2  DC A 207      -5.583-215.173-111.726 
ATOM   4248  O5'  DC A 207      -7.623-216.219-110.686 
ATOM   4249  C5'  DC A 207      -8.108-217.407-110.033 
ATOM   4250  C4'  DC A 207      -8.257-217.157-108.546 
ATOM   4251  O4'  DC A 207      -7.030-217.435-107.811 
ATOM   4252  C3'  DC A 207      -8.610-215.726-108.143 
ATOM   4253  O3'  DC A 207      -9.494-215.766-107.029 
ATOM   4254  C2'  DC A 207      -7.285-215.112-107.690 
ATOM   4255  C1'  DC A 207      -6.767-216.340-106.947 
ATOM   4256  N1   DC A 207      -5.303-216.304-106.679 
ATOM   4257  C2   DC A 207      -4.845-216.875-105.494 
ATOM   4258  O2   DC A 207      -5.665-217.385-104.722 
ATOM   4259  N3   DC A 207      -3.513-216.852-105.231 
ATOM   4260  C4   DC A 207      -2.657-216.290-106.094 
ATOM   4261  N4   DC A 207      -1.367-216.292-105.792 
ATOM   4262  C5   DC A 207      -3.107-215.696-107.317 
ATOM   4263  C6   DC A 207      -4.442-215.730-107.562 
ATOM   4264  P    DA A 208     -10.705-214.720-106.961 
ATOM   4265  OP1  DA A 208     -11.847-215.232-107.751 
ATOM   4266  OP2  DA A 208     -10.217-213.372-107.324 
ATOM   4267  O5'  DA A 208     -11.068-214.759-105.403 
ATOM   4268  C5'  DA A 208     -10.842-215.973-104.663 
ATOM   4269  C4'  DA A 208     -10.207-215.654-103.323 
ATOM   4270  O4'  DA A 208      -8.753-215.603-103.395 
ATOM   4271  C3'  DA A 208     -10.593-214.309-102.709 
ATOM   4272  O3'  DA A 208     -10.693-214.459-101.298 
ATOM   4273  C2'  DA A 208      -9.411-213.389-103.017 
ATOM   4274  C1'  DA A 208      -8.314-214.416-102.752 
ATOM   4275  N9   DA A 208      -6.992-214.041-103.325 
ATOM   4276  C8   DA A 208      -6.729-213.364-104.482 
ATOM   4277  N7   DA A 208      -5.464-213.188-104.712 
ATOM   4278  C5   DA A 208      -4.841-213.793-103.629 
ATOM   4279  C6   DA A 208      -3.490-213.949-103.280 
ATOM   4280  N6   DA A 208      -2.475-213.485-104.024 
ATOM   4281  N1   DA A 208      -3.217-214.601-102.134 
ATOM   4282  C2   DA A 208      -4.229-215.060-101.400 
ATOM   4283  N3   DA A 208      -5.521-214.975-101.622 
ATOM   4284  C4   DA A 208      -5.768-214.317-102.774 
ATOM   4285  P    DA A 209     -11.868-213.701-100.518 
ATOM   4286  OP1  DA A 209     -13.108-214.506-100.586 
ATOM   4287  OP2  DA A 209     -11.970-212.308-101.008 
ATOM   4288  O5'  DA A 209     -11.305-213.703 -99.021 
ATOM   4289  C5'  DA A 209     -10.449-214.781 -98.598 
ATOM   4290  C4'  DA A 209      -9.279-214.233 -97.806 
ATOM   4291  O4'  DA A 209      -8.154-213.871 -98.656 
ATOM   4292  C3'  DA A 209      -9.556-212.963 -97.002 
ATOM   4293  O3'  DA A 209      -8.836-213.028 -95.776 
ATOM   4294  C2'  DA A 209      -8.972-211.833 -97.849 
ATOM   4295  C1'  DA A 209      -7.713-212.574 -98.287 
ATOM   4296  N9   DA A 209      -7.037-211.962 -99.465 
ATOM   4297  C8   DA A 209      -7.604-211.331-100.535 
ATOM   4298  N7   DA A 209      -6.746-210.900-101.407 
ATOM   4299  C5   DA A 209      -5.518-211.273-100.878 
ATOM   4300  C6   DA A 209      -4.199-211.104-101.334 
ATOM   4301  N6   DA A 209      -3.887-210.486-102.481 
ATOM   4302  N1   DA A 209      -3.211-211.595-100.563 
ATOM   4303  C2   DA A 209      -3.528-212.209 -99.424 
ATOM   4304  N3   DA A 209      -4.714-212.425 -98.899 
ATOM   4305  C4   DA A 209      -5.686-211.923 -99.689 
ATOM   4306  P    DG A 210      -9.531-212.489 -94.438 
ATOM   4307  OP1  DG A 210     -10.392-213.548 -93.866 
ATOM   4308  OP2  DG A 210     -10.190-211.193 -94.709 
ATOM   4309  O5'  DG A 210      -8.260-212.259 -93.494 
ATOM   4310  C5'  DG A 210      -7.098-213.090 -93.671 
ATOM   4311  C4'  DG A 210      -5.842-212.243 -93.615 
ATOM   4312  O4'  DG A 210      -5.474-211.708 -94.919 
ATOM   4313  C3'  DG A 210      -5.911-211.009 -92.716 
ATOM   4314  O3'  DG A 210      -4.648-210.825 -92.089 
ATOM   4315  C2'  DG A 210      -6.152-209.844 -93.676 
ATOM   4316  C1'  DG A 210      -5.206-210.322 -94.774 
ATOM   4317  N9   DG A 210      -5.437-209.666 -96.091 
ATOM   4318  C8   DG A 210      -6.619-209.243 -96.659 
ATOM   4319  N7   DG A 210      -6.478-208.698 -97.842 
ATOM   4320  C5   DG A 210      -5.105-208.763 -98.075 
ATOM   4321  C6   DG A 210      -4.347-208.328 -99.193 
ATOM   4322  O6   DG A 210      -4.737-207.787-100.225 
ATOM   4323  N1   DG A 210      -2.981-208.587 -99.016 
ATOM   4324  C2   DG A 210      -2.422-209.188 -97.906 
ATOM   4325  N2   DG A 210      -1.096-209.346 -97.930 
ATOM   4326  N3   DG A 210      -3.134-209.596 -96.857 
ATOM   4327  C4   DG A 210      -4.461-209.352 -97.013 
ATOM   4328  P    DA A 211      -4.603-210.355 -90.559 
ATOM   4329  OP1  DA A 211      -4.752-211.531 -89.674 
ATOM   4330  OP2  DA A 211      -5.572-209.257 -90.349 
ATOM   4331  O5'  DA A 211      -3.112-209.783 -90.449 
ATOM   4332  C5'  DA A 211      -2.083-210.352 -91.281 
ATOM   4333  C4'  DA A 211      -1.225-209.249 -91.870 
ATOM   4334  O4'  DA A 211      -1.756-208.744 -93.128 
ATOM   4335  C3'  DA A 211      -1.067-207.997 -91.007 
ATOM   4336  O3'  DA A 211       0.256-207.497 -91.161 
ATOM   4337  C2'  DA A 211      -2.041-206.986 -91.609 
ATOM   4338  C1'  DA A 211      -1.767-207.326 -93.071 
ATOM   4339  N9   DA A 211      -2.817-206.834 -94.007 
ATOM   4340  C8   DA A 211      -4.162-206.731 -93.795 
ATOM   4341  N7   DA A 211      -4.818-206.262 -94.810 
ATOM   4342  C5   DA A 211      -3.840-206.037 -95.768 
ATOM   4343  C6   DA A 211      -3.894-205.539 -97.079 
ATOM   4344  N6   DA A 211      -5.031-205.161 -97.681 
ATOM   4345  N1   DA A 211      -2.733-205.444 -97.754 
ATOM   4346  C2   DA A 211      -1.606-205.822 -97.152 
ATOM   4347  N3   DA A 211      -1.434-206.299 -95.938 
ATOM   4348  C4   DA A 211      -2.610-206.384 -95.285 
ATOM   4349  P    DA A 212       1.021-206.917 -89.880 
ATOM   4350  OP1  DA A 212       1.643-208.029 -89.128 
ATOM   4351  OP2  DA A 212       0.107-206.044 -89.110 
ATOM   4352  O5'  DA A 212       2.159-206.028 -90.567 
ATOM   4353  C5'  DA A 212       2.665-206.417 -91.857 
ATOM   4354  C4'  DA A 212       2.794-205.200 -92.753 
ATOM   4355  O4'  DA A 212       1.568-204.916 -93.485 
ATOM   4356  C3'  DA A 212       3.113-203.884 -92.044 
ATOM   4357  O3'  DA A 212       3.988-203.119 -92.864 
ATOM   4358  C2'  DA A 212       1.772-203.157 -91.954 
ATOM   4359  C1'  DA A 212       1.273-203.535 -93.346 
ATOM   4360  N9   DA A 212      -0.194-203.354 -93.527 
ATOM   4361  C8   DA A 212      -1.190-203.532 -92.610 
ATOM   4362  N7   DA A 212      -2.378-203.293 -93.071 
ATOM   4363  C5   DA A 212      -2.156-202.931 -94.393 
ATOM   4364  C6   DA A 212      -3.024-202.554 -95.431 
ATOM   4365  N6   DA A 212      -4.356-202.478 -95.290 
ATOM   4366  N1   DA A 212      -2.474-202.257 -96.623 
ATOM   4367  C2   DA A 212      -1.150-202.335 -96.756 
ATOM   4368  N3   DA A 212      -0.245-202.673 -95.864 
ATOM   4369  C4   DA A 212      -0.822-202.964 -94.681 
ATOM   4370  P    DA A 213       5.174-202.294 -92.176 
ATOM   4371  OP1  DA A 213       6.335-203.186 -91.953 
ATOM   4372  OP2  DA A 213       4.660-201.588 -90.981 
ATOM   4373  O5'  DA A 213       5.524-201.231 -93.318 
ATOM   4374  C5'  DA A 213       5.318-201.594 -94.697 
ATOM   4375  C4'  DA A 213       4.665-200.447 -95.443 
ATOM   4376  O4'  DA A 213       3.212-200.492 -95.369 
ATOM   4377  C3'  DA A 213       5.015-199.044 -94.946 
ATOM   4378  O3'  DA A 213       5.107-198.169 -96.064 
ATOM   4379  C2'  DA A 213       3.817-198.624 -94.097 
ATOM   4380  C1'  DA A 213       2.741-199.202 -95.010 
ATOM   4381  N9   DA A 213       1.415-199.360 -94.349 
ATOM   4382  C8   DA A 213       1.148-199.683 -93.050 
ATOM   4383  N7   DA A 213      -0.117-199.744 -92.774 
ATOM   4384  C5   DA A 213      -0.738-199.440 -93.978 
ATOM   4385  C6   DA A 213      -2.089-199.339 -94.349 
ATOM   4386  N6   DA A 213      -3.107-199.545 -93.501 
ATOM   4387  N1   DA A 213      -2.357-199.017 -95.628 
ATOM   4388  C2   DA A 213      -1.342-198.814 -96.467 
ATOM   4389  N3   DA A 213      -0.049-198.879 -96.235 
ATOM   4390  C4   DA A 213       0.193-199.202 -94.948 
ATOM   4391  P    DT A 214       6.257-197.057 -96.087 
ATOM   4392  OP1  DT A 214       7.515-197.655 -96.587 
ATOM   4393  OP2  DT A 214       6.334-196.395 -94.766 
ATOM   4394  O5'  DT A 214       5.682-196.030 -97.170 
ATOM   4395  C5'  DT A 214       4.847-196.529 -98.231 
ATOM   4396  C4'  DT A 214       3.657-195.611 -98.430 
ATOM   4397  O4'  DT A 214       2.531-195.967 -97.577 
ATOM   4398  C3'  DT A 214       3.899-194.133 -98.123 
ATOM   4399  O3'  DT A 214       3.170-193.343 -99.055 
ATOM   4400  C2'  DT A 214       3.298-193.923 -96.733 
ATOM   4401  C1'  DT A 214       2.059-194.787 -96.945 
ATOM   4402  N1   DT A 214       1.380-195.182 -95.678 
ATOM   4403  C2   DT A 214       0.011-195.286 -95.709 
ATOM   4404  O2   DT A 214      -0.648-195.073 -96.711 
ATOM   4405  N3   DT A 214      -0.582-195.654 -94.516 
ATOM   4406  C4   DT A 214       0.066-195.918 -93.326 
ATOM   4407  O4   DT A 214      -0.575-196.239 -92.322 
ATOM   4408  C5   DT A 214       1.501-195.782 -93.394 
ATOM   4409  C7   DT A 214       2.284-196.051 -92.143 
ATOM   4410  C6   DT A 214       2.104-195.426 -94.541 
ATOM   4411  P    DA A 215       3.841-192.011 -99.636 
ATOM   4412  OP1  DA A 215       4.720-192.355-100.777 
ATOM   4413  OP2  DA A 215       4.473-191.254 -98.534 
ATOM   4414  O5'  DA A 215       2.558-191.216-100.167 
ATOM   4415  C5'  DA A 215       1.415-191.963-100.626 
ATOM   4416  C4'  DA A 215       0.141-191.343-100.090 
ATOM   4417  O4'  DA A 215      -0.227-191.873 -98.784 
ATOM   4418  C3'  DA A 215       0.175-189.830 -99.877 
ATOM   4419  O3'  DA A 215      -1.098-189.289-100.211 
ATOM   4420  C2'  DA A 215       0.397-189.655 -98.375 
ATOM   4421  C1'  DA A 215      -0.528-190.782 -97.926 
ATOM   4422  N9   DA A 215      -0.300-191.221 -96.522 
ATOM   4423  C8   DA A 215       0.878-191.279 -95.832 
ATOM   4424  N7   DA A 215       0.750-191.707 -94.614 
ATOM   4425  C5   DA A 215      -0.609-191.951 -94.485 
ATOM   4426  C6   DA A 215      -1.390-192.425 -93.417 
ATOM   4427  N6   DA A 215      -0.884-192.753 -92.219 
ATOM   4428  N1   DA A 215      -2.713-192.550 -93.626 
ATOM   4429  C2   DA A 215      -3.210-192.223 -94.817 
ATOM   4430  N3   DA A 215      -2.584-191.772 -95.883 
ATOM   4431  C4   DA A 215      -1.261-191.656 -95.647 
ATOM   4432  P    DT A 216      -1.168-187.889-100.984 
ATOM   4433  OP1  DT A 216      -1.000-188.116-102.437 
ATOM   4434  OP2  DT A 216      -0.225-186.933-100.364 
ATOM   4435  O5'  DT A 216      -2.672-187.435-100.680 
ATOM   4436  C5'  DT A 216      -3.679-188.444-100.486 
ATOM   4437  C4'  DT A 216      -4.557-188.080 -99.304 
ATOM   4438  O4'  DT A 216      -4.026-188.580 -98.044 
ATOM   4439  C3'  DT A 216      -4.751-186.584 -99.055 
ATOM   4440  O3'  DT A 216      -6.083-186.360 -98.608 
ATOM   4441  C2'  DT A 216      -3.792-186.255 -97.911 
ATOM   4442  C1'  DT A 216      -4.045-187.521 -97.098 
ATOM   4443  N1   DT A 216      -2.999-187.796 -96.074 
ATOM   4444  C2   DT A 216      -3.411-188.376 -94.899 
ATOM   4445  O2   DT A 216      -4.573-188.665 -94.674 
ATOM   4446  N3   DT A 216      -2.413-188.614 -93.974 
ATOM   4447  C4   DT A 216      -1.071-188.328 -94.124 
ATOM   4448  O4   DT A 216      -0.270-188.588 -93.224 
ATOM   4449  C5   DT A 216      -0.737-187.721 -95.391 
ATOM   4450  C7   DT A 216       0.703-187.377 -95.636 
ATOM   4451  C6   DT A 216      -1.687-187.477 -96.308 
ATOM   4452  P    DC A 217      -6.870-185.070 -99.133 
ATOM   4453  OP1  DC A 217      -7.475-185.360-100.452 
ATOM   4454  OP2  DC A 217      -5.982-183.888 -99.071 
ATOM   4455  O5'  DC A 217      -8.022-184.934 -98.031 
ATOM   4456  C5'  DC A 217      -8.508-186.122 -97.378 
ATOM   4457  C4'  DC A 217      -8.656-185.872 -95.891 
ATOM   4458  O4'  DC A 217      -7.430-186.150 -95.156 
ATOM   4459  C3'  DC A 217      -9.010-184.441 -95.488 
ATOM   4460  O3'  DC A 217      -9.893-184.481 -94.374 
ATOM   4461  C2'  DC A 217      -7.685-183.827 -95.035 
ATOM   4462  C1'  DC A 217      -7.167-185.055 -94.293 
ATOM   4463  N1   DC A 217      -5.702-185.019 -94.024 
ATOM   4464  C2   DC A 217      -5.244-185.590 -92.840 
ATOM   4465  O2   DC A 217      -6.065-186.100 -92.068 
ATOM   4466  N3   DC A 217      -3.913-185.566 -92.576 
ATOM   4467  C4   DC A 217      -3.057-185.005 -93.439 
ATOM   4468  N4   DC A 217      -1.767-185.007 -93.137 
ATOM   4469  C5   DC A 217      -3.507-184.411 -94.662 
ATOM   4470  C6   DC A 217      -4.841-184.445 -94.907 
ATOM   4471  P    DT A 218     -11.104-183.435 -94.306 
ATOM   4472  OP1  DT A 218     -12.247-183.947 -95.096 
ATOM   4473  OP2  DT A 218     -10.616-182.087 -94.669 
ATOM   4474  O5'  DT A 218     -11.467-183.474 -92.748 
ATOM   4475  C5'  DT A 218     -11.241-184.688 -92.008 
ATOM   4476  C4'  DT A 218     -10.607-184.369 -90.668 
ATOM   4477  O4'  DT A 218      -9.153-184.318 -90.740 
ATOM   4478  C3'  DT A 218     -10.992-183.023 -90.054 
ATOM   4479  O3'  DT A 218     -11.092-183.174 -88.643 
ATOM   4480  C2'  DT A 218      -9.811-182.104 -90.362 
ATOM   4481  C1'  DT A 218      -8.714-183.131 -90.097 
ATOM   4482  N1   DT A 218      -7.392-182.756 -90.670 
ATOM   4483  C2   DT A 218      -6.274-183.128 -89.961 
ATOM   4484  O2   DT A 218      -6.331-183.738 -88.907 
ATOM   4485  N3   DT A 218      -5.067-182.763 -90.522 
ATOM   4486  C4   DT A 218      -4.888-182.074 -91.705 
ATOM   4487  O4   DT A 218      -3.754-181.803 -92.107 
ATOM   4488  C5   DT A 218      -6.118-181.727 -92.376 
ATOM   4489  C7   DT A 218      -6.014-180.975 -93.672 
ATOM   4490  C6   DT A 218      -7.306-182.069 -91.854 
ATOM   4491  P    DC A 219     -12.268-182.415 -87.863 
ATOM   4492  OP1  DC A 219     -13.508-183.221 -87.931 
ATOM   4493  OP2  DC A 219     -12.370-181.023 -88.354 
ATOM   4494  O5'  DC A 219     -11.705-182.418 -86.366 
ATOM   4495  C5'  DC A 219     -10.849-183.496 -85.943 
ATOM   4496  C4'  DC A 219      -9.678-182.948 -85.151 
ATOM   4497  O4'  DC A 219      -8.553-182.586 -86.001 
ATOM   4498  C3'  DC A 219      -9.956-181.678 -84.347 
ATOM   4499  O3'  DC A 219      -9.236-181.742 -83.122 
ATOM   4500  C2'  DC A 219      -9.372-180.548 -85.194 
ATOM   4501  C1'  DC A 219      -8.112-181.288 -85.633 
ATOM   4502  N1   DC A 219      -7.437-180.677 -86.810 
ATOM   4503  C2   DC A 219      -6.047-180.736 -86.865 
ATOM   4504  O2   DC A 219      -5.436-181.288 -85.942 
ATOM   4505  N3   DC A 219      -5.412-180.183 -87.931 
ATOM   4506  C4   DC A 219      -6.109-179.594 -88.910 
ATOM   4507  N4   DC A 219      -5.445-179.070 -89.928 
ATOM   4508  C5   DC A 219      -7.540-179.523 -88.873 
ATOM   4509  C6   DC A 219      -8.156-180.080 -87.799 
ATOM   4510  P    DA A 220      -9.931-181.204 -81.783 
ATOM   4511  OP1  DA A 220     -10.791-182.263 -81.211 
ATOM   4512  OP2  DA A 220     -10.590-179.908 -82.054 
ATOM   4513  O5'  DA A 220      -8.660-180.973 -80.839 
ATOM   4514  C5'  DA A 220      -7.497-181.805 -81.016 
ATOM   4515  C4'  DA A 220      -6.242-180.958 -80.960 
ATOM   4516  O4'  DA A 220      -5.874-180.423 -82.264 
ATOM   4517  C3'  DA A 220      -6.311-179.724 -80.061 
ATOM   4518  O3'  DA A 220      -5.048-179.540 -79.434 
ATOM   4519  C2'  DA A 220      -6.551-178.559 -81.021 
ATOM   4520  C1'  DA A 220      -5.606-179.037 -82.119 
ATOM   4521  N9   DA A 220      -5.837-178.381 -83.436 
ATOM   4522  C8   DA A 220      -7.018-177.969 -83.983 
ATOM   4523  N7   DA A 220      -6.893-177.426 -85.154 
ATOM   4524  C5   DA A 220      -5.529-177.482 -85.405 
ATOM   4525  C6   DA A 220      -4.748-177.064 -86.495 
ATOM   4526  N6   DA A 220      -5.256-176.478 -87.588 
ATOM   4527  N1   DA A 220      -3.419-177.269 -86.420 
ATOM   4528  C2   DA A 220      -2.920-177.852 -85.332 
ATOM   4529  N3   DA A 220      -3.546-178.282 -84.259 
ATOM   4530  C4   DA A 220      -4.874-178.064 -84.358 
ATOM   4531  P    DG A 221      -5.003-179.069 -77.904 
ATOM   4532  OP1  DG A 221      -5.151-180.246 -77.019 
ATOM   4533  OP2  DG A 221      -5.971-177.972 -77.694 
ATOM   4534  O5'  DG A 221      -3.511-178.498 -77.794 
ATOM   4535  C5'  DG A 221      -2.483-179.067 -78.626 
ATOM   4536  C4'  DG A 221      -1.624-177.964 -79.215 
ATOM   4537  O4'  DG A 221      -2.155-177.459 -80.473 
ATOM   4538  C3'  DG A 221      -1.466-176.712 -78.352 
ATOM   4539  O3'  DG A 221      -0.143-176.212 -78.506 
ATOM   4540  C2'  DG A 221      -2.441-175.701 -78.955 
ATOM   4541  C1'  DG A 221      -2.167-176.041 -80.416 
ATOM   4542  N9   DG A 221      -3.216-175.549 -81.352 
ATOM   4543  C8   DG A 221      -4.576-175.438 -81.156 
ATOM   4544  N7   DG A 221      -5.227-174.963 -82.190 
ATOM   4545  C5   DG A 221      -4.229-174.744 -83.137 
ATOM   4546  C6   DG A 221      -4.320-174.237 -84.460 
ATOM   4547  O6   DG A 221      -5.318-173.872 -85.078 
ATOM   4548  N1   DG A 221      -3.061-174.178 -85.074 
ATOM   4549  C2   DG A 221      -1.871-174.559 -84.487 
ATOM   4550  N2   DG A 221      -0.776-174.426 -85.240 
ATOM   4551  N3   DG A 221      -1.786-175.035 -83.245 
ATOM   4552  C4   DG A 221      -2.998-175.098 -82.637 
ATOM   4553  P    DG A 222       0.621-175.631 -77.225 
ATOM   4554  OP1  DG A 222       1.244-176.744 -76.473 
ATOM   4555  OP2  DG A 222      -0.293-174.759 -76.455 
ATOM   4556  O5'  DG A 222       1.759-174.742 -77.912 
ATOM   4557  C5'  DG A 222       2.266-175.132 -79.202 
ATOM   4558  C4'  DG A 222       2.395-173.915 -80.098 
ATOM   4559  O4'  DG A 222       1.168-173.631 -80.830 
ATOM   4560  C3'  DG A 222       2.714-172.599 -79.389 
ATOM   4561  O3'  DG A 222       3.589-171.834 -80.209 
ATOM   4562  C2'  DG A 222       1.372-171.872 -79.299 
ATOM   4563  C1'  DG A 222       0.874-172.250 -80.691 
ATOM   4564  N9   DG A 222      -0.594-172.069 -80.872 
ATOM   4565  C8   DG A 222      -1.612-172.243 -79.959 
ATOM   4566  N7   DG A 222      -2.806-171.999 -80.440 
ATOM   4567  C5   DG A 222      -2.564-171.638 -81.764 
ATOM   4568  C6   DG A 222      -3.469-171.261 -82.789 
ATOM   4569  O6   DG A 222      -4.693-171.169 -82.739 
ATOM   4570  N1   DG A 222      -2.798-170.974 -83.986 
ATOM   4571  C2   DG A 222      -1.430-171.041 -84.167 
ATOM   4572  N2   DG A 222      -0.984-170.728 -85.386 
ATOM   4573  N3   DG A 222      -0.581-171.395 -83.204 
ATOM   4574  C4   DG A 222      -1.217-171.677 -82.037 
ATOM   4575  P    DC A 223       4.775-171.009 -79.521 
ATOM   4576  OP1  DC A 223       5.935-171.901 -79.298 
ATOM   4577  OP2  DC A 223       4.260-170.303 -78.326 
ATOM   4578  O5'  DC A 223       5.124-169.945 -80.663 
ATOM   4579  C5'  DC A 223       4.918-170.308 -82.042 
ATOM   4580  C4'  DC A 223       4.265-169.162 -82.788 
ATOM   4581  O4'  DC A 223       2.812-169.207 -82.714 
ATOM   4582  C3'  DC A 223       4.616-167.759 -82.291 
ATOM   4583  O3'  DC A 223       4.707-166.884 -83.409 
ATOM   4584  C2'  DC A 223       3.417-167.338 -81.442 
ATOM   4585  C1'  DC A 223       2.342-167.917 -82.355 
ATOM   4586  N1   DC A 223       1.016-168.075 -81.694 
ATOM   4587  C2   DC A 223      -0.124-167.874 -82.469 
ATOM   4588  O2   DC A 223       0.011-167.577 -83.662 
ATOM   4589  N3   DC A 223      -1.343-168.013 -81.886 
ATOM   4590  C4   DC A 223      -1.445-168.336 -80.590 
ATOM   4591  N4   DC A 223      -2.655-168.460 -80.067 
ATOM   4592  C5   DC A 223      -0.285-168.546 -79.776 
ATOM   4593  C6   DC A 223       0.922-168.403 -80.378 
ATOM   4594  P    DT A 224       5.858-165.772 -83.432 
ATOM   4595  OP1  DT A 224       7.116-166.370 -83.932 
ATOM   4596  OP2  DT A 224       5.935-165.110 -82.111 
ATOM   4597  O5'  DT A 224       5.282-164.745 -84.515 
ATOM   4598  C5'  DT A 224       4.447-165.244 -85.576 
ATOM   4599  C4'  DT A 224       3.258-164.326 -85.775 
ATOM   4600  O4'  DT A 224       2.132-164.681 -84.923 
ATOM   4601  C3'  DT A 224       3.500-162.848 -85.469 
ATOM   4602  O3'  DT A 224       2.770-162.058 -86.401 
ATOM   4603  C2'  DT A 224       2.898-162.638 -84.078 
ATOM   4604  C1'  DT A 224       1.659-163.502 -84.290 
ATOM   4605  N1   DT A 224       0.981-163.897 -83.023 
ATOM   4606  C2   DT A 224      -0.388-164.001 -83.054 
ATOM   4607  O2   DT A 224      -1.048-163.788 -84.056 
ATOM   4608  N3   DT A 224      -0.982-164.369 -81.861 
ATOM   4609  C4   DT A 224      -0.334-164.633 -80.671 
ATOM   4610  O4   DT A 224      -0.974-164.954 -79.668 
ATOM   4611  C5   DT A 224       1.101-164.497 -80.739 
ATOM   4612  C7   DT A 224       1.884-164.766 -79.488 
ATOM   4613  C6   DT A 224       1.705-164.141 -81.886 
ATOM   4614  P    DA A 225       3.441-160.726 -86.981 
ATOM   4615  OP1  DA A 225       4.321-161.070 -88.122 
ATOM   4616  OP2  DA A 225       4.074-159.968 -85.879 
ATOM   4617  O5'  DA A 225       2.158-159.931 -87.512 
ATOM   4618  C5'  DA A 225       1.016-160.678 -87.972 
ATOM   4619  C4'  DA A 225      -0.259-160.058 -87.435 
ATOM   4620  O4'  DA A 225      -0.627-160.588 -86.129 
ATOM   4621  C3'  DA A 225      -0.225-158.545 -87.222 
ATOM   4622  O3'  DA A 225      -1.498-158.004 -87.556 
ATOM   4623  C2'  DA A 225      -0.002-158.370 -85.720 
ATOM   4624  C1'  DA A 225      -0.927-159.497 -85.272 
ATOM   4625  N9   DA A 225      -0.699-159.936 -83.867 
ATOM   4626  C8   DA A 225       0.478-159.994 -83.177 
ATOM   4627  N7   DA A 225       0.351-160.422 -81.959 
ATOM   4628  C5   DA A 225      -1.009-160.666 -81.830 
ATOM   4629  C6   DA A 225      -1.789-161.140 -80.762 
ATOM   4630  N6   DA A 225      -1.284-161.468 -79.565 
ATOM   4631  N1   DA A 225      -3.113-161.265 -80.971 
ATOM   4632  C2   DA A 225      -3.609-160.938 -82.162 
ATOM   4633  N3   DA A 225      -2.983-160.487 -83.228 
ATOM   4634  C4   DA A 225      -1.661-160.371 -82.992 
ATOM   4635  P    DA A 226      -1.567-156.604 -88.329 
ATOM   4636  OP1  DA A 226      -1.399-156.831 -89.782 
ATOM   4637  OP2  DA A 226      -0.625-155.648 -87.709 
ATOM   4638  O5'  DA A 226      -3.072-156.150 -88.025 
ATOM   4639  C5'  DA A 226      -4.079-157.159 -87.831 
ATOM   4640  C4'  DA A 226      -4.957-156.795 -86.649 
ATOM   4641  O4'  DA A 226      -4.426-157.295 -85.389 
ATOM   4642  C3'  DA A 226      -5.150-155.299 -86.400 
ATOM   4643  O3'  DA A 226      -6.482-155.075 -85.954 
ATOM   4644  C2'  DA A 226      -4.192-154.970 -85.256 
ATOM   4645  C1'  DA A 226      -4.445-156.236 -84.443 
ATOM   4646  N9   DA A 226      -3.399-156.511 -83.419 
ATOM   4647  C8   DA A 226      -2.059-156.260 -83.489 
ATOM   4648  N7   DA A 226      -1.403-156.614 -82.427 
ATOM   4649  C5   DA A 226      -2.379-157.139 -81.592 
ATOM   4650  C6   DA A 226      -2.324-157.692 -80.302 
ATOM   4651  N6   DA A 226      -1.190-157.813 -79.596 
ATOM   4652  N1   DA A 226      -3.481-158.118 -79.761 
ATOM   4653  C2   DA A 226      -4.604-157.996 -80.467 
ATOM   4654  N3   DA A 226      -4.777-157.499 -81.672 
ATOM   4655  C4   DA A 226      -3.605-157.079 -82.191 
ATOM   4656  P    DT A 227      -7.270-153.785 -86.478 
ATOM   4657  OP1  DT A 227      -7.874-154.075 -87.798 
ATOM   4658  OP2  DT A 227      -6.382-152.603 -86.417 
ATOM   4659  O5'  DT A 227      -8.422-153.649 -85.376 
ATOM   4660  C5'  DT A 227      -8.907-154.837 -84.723 
ATOM   4661  C4'  DT A 227      -9.056-154.587 -83.236 
ATOM   4662  O4'  DT A 227      -7.829-154.865 -82.502 
ATOM   4663  C3'  DT A 227      -9.410-153.156 -82.833 
ATOM   4664  O3'  DT A 227     -10.293-153.196 -81.720 
ATOM   4665  C2'  DT A 227      -8.085-152.542 -82.380 
ATOM   4666  C1'  DT A 227      -7.567-153.770 -81.638 
ATOM   4667  N1   DT A 227      -6.102-153.734 -81.369 
ATOM   4668  C2   DT A 227      -5.666-154.302 -80.197 
ATOM   4669  O2   DT A 227      -6.419-154.821 -79.391 
ATOM   4670  N3   DT A 227      -4.303-154.248 -79.982 
ATOM   4671  C4   DT A 227      -3.363-153.688 -80.823 
ATOM   4672  O4   DT A 227      -2.167-153.700 -80.523 
ATOM   4673  C5   DT A 227      -3.916-153.117 -82.027 
ATOM   4674  C7   DT A 227      -2.961-152.485 -82.999 
ATOM   4675  C6   DT A 227      -5.238-153.155 -82.262 
ATOM   4676  P    DG A 228     -11.504-152.150 -81.651 
ATOM   4677  OP1  DG A 228     -12.647-152.662 -82.441 
ATOM   4678  OP2  DG A 228     -11.016-150.802 -82.014 
ATOM   4679  O5'  DG A 228     -11.867-152.189 -80.093 
ATOM   4680  C5'  DG A 228     -11.641-153.403 -79.353 
ATOM   4681  C4'  DG A 228     -11.006-153.084 -78.014 
ATOM   4682  O4'  DG A 228      -9.552-153.033 -78.086 
ATOM   4683  C3'  DG A 228     -11.392-151.738 -77.399 
ATOM   4684  O3'  DG A 228     -11.492-151.889 -75.988 
ATOM   4685  C2'  DG A 228     -10.210-150.819 -77.707 
ATOM   4686  C1'  DG A 228      -9.114-151.846 -77.442 
ATOM   4687  N9   DG A 228      -7.791-151.471 -78.016 
ATOM   4688  C8   DG A 228      -7.507-150.789 -79.179 
ATOM   4689  N7   DG A 228      -6.226-150.619 -79.399 
ATOM   4690  C5   DG A 228      -5.618-151.231 -78.303 
ATOM   4691  C6   DG A 228      -4.243-151.370 -77.982 
ATOM   4692  O6   DG A 228      -3.262-150.977 -78.607 
ATOM   4693  N1   DG A 228      -4.067-152.061 -76.775 
ATOM   4694  C2   DG A 228      -5.086-152.553 -75.983 
ATOM   4695  N2   DG A 228      -4.710-153.185 -74.868 
ATOM   4696  N3   DG A 228      -6.376-152.422 -76.286 
ATOM   4697  C4   DG A 228      -6.564-151.754 -77.453 
ATOM   4698  P    DT A 229     -12.667-151.130 -75.208 
ATOM   4699  OP1  DT A 229     -13.907-151.936 -75.276 
ATOM   4700  OP2  DT A 229     -12.769-149.738 -75.699 
ATOM   4701  O5'  DT A 229     -12.105-151.132 -73.711 
ATOM   4702  C5'  DT A 229     -11.248-152.210 -73.288 
ATOM   4703  C4'  DT A 229     -10.078-151.663 -72.496 
ATOM   4704  O4'  DT A 229      -8.953-151.301 -73.346 
ATOM   4705  C3'  DT A 229     -10.356-150.393 -71.692 
ATOM   4706  O3'  DT A 229      -9.636-150.457 -70.467 
ATOM   4707  C2'  DT A 229      -9.771-149.263 -72.539 
ATOM   4708  C1'  DT A 229      -8.512-150.003 -72.978 
ATOM   4709  N1   DT A 229      -7.836-149.392 -74.156 
ATOM   4710  C2   DT A 229      -6.464-149.458 -74.194 
ATOM   4711  O2   DT A 229      -5.801-149.987 -73.320 
ATOM   4712  N3   DT A 229      -5.873-148.880 -75.302 
ATOM   4713  C4   DT A 229      -6.526-148.257 -76.346 
ATOM   4714  O4   DT A 229      -5.889-147.775 -77.285 
ATOM   4715  C5   DT A 229      -7.964-148.238 -76.216 
ATOM   4716  C7   DT A 229      -8.751-147.579 -77.310 
ATOM   4717  C6   DT A 229      -8.564-148.792 -75.150 
ATOM   4718  P    DC A 230     -10.330-149.919 -69.128 
ATOM   4719  OP1  DC A 230     -11.191-150.978 -68.556 
ATOM   4720  OP2  DC A 230     -10.989-148.623 -69.399 
ATOM   4721  O5'  DC A 230      -9.059-149.688 -68.184 
ATOM   4722  C5'  DC A 230      -7.897-150.520 -68.361 
ATOM   4723  C4'  DC A 230      -6.641-149.673 -68.305 
ATOM   4724  O4'  DC A 230      -6.273-149.138 -69.609 
ATOM   4725  C3'  DC A 230      -6.710-148.439 -67.406 
ATOM   4726  O3'  DC A 230      -5.447-148.255 -66.779 
ATOM   4727  C2'  DC A 230      -6.951-147.274 -68.366 
ATOM   4728  C1'  DC A 230      -6.005-147.752 -69.464 
ATOM   4729  N1   DC A 230      -6.236-147.096 -70.781 
ATOM   4730  C2   DC A 230      -5.128-146.853 -71.589 
ATOM   4731  O2   DC A 230      -4.009-147.189 -71.183 
ATOM   4732  N3   DC A 230      -5.317-146.255 -72.793 
ATOM   4733  C4   DC A 230      -6.545-145.906 -73.196 
ATOM   4734  N4   DC A 230      -6.678-145.326 -74.379 
ATOM   4735  C5   DC A 230      -7.699-146.146 -72.380 
ATOM   4736  C6   DC A 230      -7.489-146.744 -71.180 
ATOM   4737  P    DG A 231      -5.402-147.784 -65.249 
ATOM   4738  OP1  DG A 231      -5.551-148.961 -64.364 
ATOM   4739  OP2  DG A 231      -6.371-146.686 -65.039 
ATOM   4740  O5'  DG A 231      -3.911-147.213 -65.139 
ATOM   4741  C5'  DG A 231      -2.882-147.782 -65.971 
ATOM   4742  C4'  DG A 231      -2.024-146.679 -66.560 
ATOM   4743  O4'  DG A 231      -2.555-146.174 -67.818 
ATOM   4744  C3'  DG A 231      -1.866-145.427 -65.697 
ATOM   4745  O3'  DG A 231      -0.543-144.927 -65.851 
ATOM   4746  C2'  DG A 231      -2.840-144.416 -66.300 
ATOM   4747  C1'  DG A 231      -2.567-144.756 -67.761 
ATOM   4748  N9   DG A 231      -3.616-144.264 -68.697 
ATOM   4749  C8   DG A 231      -4.976-144.153 -68.501 
ATOM   4750  N7   DG A 231      -5.627-143.678 -69.535 
ATOM   4751  C5   DG A 231      -4.629-143.459 -70.483 
ATOM   4752  C6   DG A 231      -4.720-142.952 -71.806 
ATOM   4753  O6   DG A 231      -5.717-142.587 -72.423 
ATOM   4754  N1   DG A 231      -3.461-142.893 -72.419 
ATOM   4755  C2   DG A 231      -2.270-143.274 -71.832 
ATOM   4756  N2   DG A 231      -1.176-143.141 -72.585 
ATOM   4757  N3   DG A 231      -2.186-143.750 -70.590 
ATOM   4758  C4   DG A 231      -3.398-143.813 -69.982 
ATOM   4759  P    DT A 232       0.222-144.346 -64.570 
ATOM   4760  OP1  DT A 232       0.844-145.459 -63.818 
ATOM   4761  OP2  DT A 232      -0.693-143.474 -63.800 
ATOM   4762  O5'  DT A 232       1.360-143.457 -65.257 
ATOM   4763  C5'  DT A 232       1.866-143.847 -66.548 
ATOM   4764  C4'  DT A 232       1.995-142.630 -67.443 
ATOM   4765  O4'  DT A 232       0.769-142.346 -68.175 
ATOM   4766  C3'  DT A 232       2.314-141.314 -66.734 
ATOM   4767  O3'  DT A 232       3.189-140.549 -67.554 
ATOM   4768  C2'  DT A 232       0.973-140.587 -66.644 
ATOM   4769  C1'  DT A 232       0.474-140.965 -68.036 
ATOM   4770  N1   DT A 232      -0.993-140.784 -68.217 
ATOM   4771  C2   DT A 232      -1.426-140.387 -69.459 
ATOM   4772  O2   DT A 232      -0.669-140.183 -70.391 
ATOM   4773  N3   DT A 232      -2.793-140.229 -69.588 
ATOM   4774  C4   DT A 232      -3.737-140.432 -68.602 
ATOM   4775  O4   DT A 232      -4.935-140.258 -68.837 
ATOM   4776  C5   DT A 232      -3.186-140.847 -67.334 
ATOM   4777  C7   DT A 232      -4.146-141.088 -66.207 
ATOM   4778  C6   DT A 232      -1.862-141.007 -67.180 
ATOM   4779  P    DC A 233       4.375-139.724 -66.866 
ATOM   4780  OP1  DC A 233       5.535-140.616 -66.643 
ATOM   4781  OP2  DC A 233       3.860-139.018 -65.671 
ATOM   4782  O5'  DC A 233       4.725-138.660 -68.009 
ATOM   4783  C5'  DC A 233       4.519-139.023 -69.387 
ATOM   4784  C4'  DC A 233       3.866-137.877 -70.133 
ATOM   4785  O4'  DC A 233       2.413-137.922 -70.059 
ATOM   4786  C3'  DC A 233       4.216-136.474 -69.637 
ATOM   4787  O3'  DC A 233       4.308-135.599 -70.754 
ATOM   4788  C2'  DC A 233       3.017-136.053 -68.787 
ATOM   4789  C1'  DC A 233       1.942-136.632 -69.700 
ATOM   4790  N1   DC A 233       0.616-136.790 -69.039 
ATOM   4791  C2   DC A 233      -0.523-136.589 -69.814 
ATOM   4792  O2   DC A 233      -0.389-136.292 -71.007 
ATOM   4793  N3   DC A 233      -1.742-136.728 -69.231 
ATOM   4794  C4   DC A 233      -1.845-137.051 -67.936 
ATOM   4795  N4   DC A 233      -3.055-137.175 -67.412 
ATOM   4796  C5   DC A 233      -0.685-137.261 -67.121 
ATOM   4797  C6   DC A 233       0.523-137.118 -67.723 
ATOM   4798  P    DT A 234       5.458-134.487 -70.777 
ATOM   4799  OP1  DT A 234       6.716-135.085 -71.277 
ATOM   4800  OP2  DT A 234       5.535-133.825 -69.456 
ATOM   4801  O5'  DT A 234       4.882-133.459 -71.860 
ATOM   4802  C5'  DT A 234       4.048-133.959 -72.921 
ATOM   4803  C4'  DT A 234       2.858-133.040 -73.120 
ATOM   4804  O4'  DT A 234       1.732-133.396 -72.268 
ATOM   4805  C3'  DT A 234       3.100-131.563 -72.814 
ATOM   4806  O3'  DT A 234       2.371-130.773 -73.746 
ATOM   4807  C2'  DT A 234       2.498-131.353 -71.423 
ATOM   4808  C1'  DT A 234       1.260-132.217 -71.635 
ATOM   4809  N1   DT A 234       0.581-132.612 -70.368 
ATOM   4810  C2   DT A 234      -0.788-132.716 -70.399 
ATOM   4811  O2   DT A 234      -1.448-132.503 -71.401 
ATOM   4812  N3   DT A 234      -1.381-133.083 -69.206 
ATOM   4813  C4   DT A 234      -0.734-133.348 -68.016 
ATOM   4814  O4   DT A 234      -1.374-133.668 -67.013 
ATOM   4815  C5   DT A 234       0.702-133.212 -68.084 
ATOM   4816  C7   DT A 234       1.485-133.481 -66.833 
ATOM   4817  C6   DT A 234       1.305-132.856 -69.231 
ATOM   4818  P    DG A 235       3.041-129.441 -74.326 
ATOM   4819  OP1  DG A 235       3.921-129.785 -75.467 
ATOM   4820  OP2  DG A 235       3.674-128.683 -73.224 
ATOM   4821  O5'  DG A 235       1.758-128.646 -74.857 
ATOM   4822  C5'  DG A 235       0.616-129.393 -75.317 
ATOM   4823  C4'  DG A 235      -0.658-128.773 -74.780 
ATOM   4824  O4'  DG A 235      -1.026-129.303 -73.474 
ATOM   4825  C3'  DG A 235      -0.624-127.260 -74.567 
ATOM   4826  O3'  DG A 235      -1.898-126.719 -74.901 
ATOM   4827  C2'  DG A 235      -0.402-127.085 -73.065 
ATOM   4828  C1'  DG A 235      -1.327-128.212 -72.617 
ATOM   4829  N9   DG A 235      -1.099-128.651 -71.213 
ATOM   4830  C8   DG A 235       0.079-128.716 -70.500 
ATOM   4831  N7   DG A 235      -0.063-129.150 -69.271 
ATOM   4832  C5   DG A 235      -1.432-129.389 -69.161 
ATOM   4833  C6   DG A 235      -2.190-129.870 -68.062 
ATOM   4834  O6   DG A 235      -1.802-130.190 -66.941 
ATOM   4835  N1   DG A 235      -3.552-129.964 -68.381 
ATOM   4836  C2   DG A 235      -4.108-129.635 -69.602 
ATOM   4837  N2   DG A 235      -5.429-129.796 -69.706 
ATOM   4838  N3   DG A 235      -3.395-129.185 -70.633 
ATOM   4839  C4   DG A 235      -2.073-129.088 -70.339 
ATOM   4840  P    DT A 236      -1.967-125.319 -75.675 
ATOM   4841  OP1  DT A 236      -1.799-125.546 -77.127 
ATOM   4842  OP2  DT A 236      -1.024-124.362 -75.054 
ATOM   4843  O5'  DT A 236      -3.471-124.865 -75.370 
ATOM   4844  C5'  DT A 236      -4.479-125.874 -75.176 
ATOM   4845  C4'  DT A 236      -5.357-125.510 -73.994 
ATOM   4846  O4'  DT A 236      -4.826-126.010 -72.734 
ATOM   4847  C3'  DT A 236      -5.550-124.014 -73.745 
ATOM   4848  O3'  DT A 236      -6.882-123.790 -73.299 
ATOM   4849  C2'  DT A 236      -4.591-123.685 -72.602 
ATOM   4850  C1'  DT A 236      -4.845-124.951 -71.788 
ATOM   4851  N1   DT A 236      -3.798-125.226 -70.765 
ATOM   4852  C2   DT A 236      -4.210-125.806 -69.589 
ATOM   4853  O2   DT A 236      -5.372-126.095 -69.364 
ATOM   4854  N3   DT A 236      -3.213-126.044 -68.664 
ATOM   4855  C4   DT A 236      -1.871-125.758 -68.814 
ATOM   4856  O4   DT A 236      -1.070-126.018 -67.915 
ATOM   4857  C5   DT A 236      -1.536-125.151 -70.081 
ATOM   4858  C7   DT A 236      -0.096-124.807 -70.326 
ATOM   4859  C6   DT A 236      -2.486-124.907 -70.998 
ATOM   4860  P    DA A 237      -7.669-122.500 -73.823 
ATOM   4861  OP1  DA A 237      -8.274-122.790 -75.143 
ATOM   4862  OP2  DA A 237      -6.782-121.318 -73.762 
ATOM   4863  O5'  DA A 237      -8.822-122.364 -72.721 
ATOM   4864  C5'  DA A 237      -9.307-123.552 -72.069 
ATOM   4865  C4'  DA A 237      -9.456-123.302 -70.581 
ATOM   4866  O4'  DA A 237      -8.229-123.580 -69.847 
ATOM   4867  C3'  DA A 237      -9.809-121.871 -70.179 
ATOM   4868  O3'  DA A 237     -10.693-121.911 -69.065 
ATOM   4869  C2'  DA A 237      -8.484-121.257 -69.725 
ATOM   4870  C1'  DA A 237      -7.966-122.485 -68.983 
ATOM   4871  N9   DA A 237      -6.502-122.449 -68.714 
ATOM   4872  C8   DA A 237      -5.510-121.917 -69.489 
ATOM   4873  N7   DA A 237      -4.323-122.041 -68.980 
ATOM   4874  C5   DA A 237      -4.542-122.704 -67.780 
ATOM   4875  C6   DA A 237      -3.672-123.135 -66.765 
ATOM   4876  N6   DA A 237      -2.345-122.954 -66.800 
ATOM   4877  N1   DA A 237      -4.219-123.762 -65.707 
ATOM   4878  C2   DA A 237      -5.539-123.940 -65.676 
ATOM   4879  N3   DA A 237      -6.445-123.583 -66.560 
ATOM   4880  C4   DA A 237      -5.872-122.957 -67.609 
ATOM   4881  P    DT A 238     -11.904-120.865 -68.997 
ATOM   4882  OP1  DT A 238     -13.046-121.377 -69.786 
ATOM   4883  OP2  DT A 238     -11.415-119.517 -69.359 
ATOM   4884  O5'  DT A 238     -12.267-120.904 -67.438 
ATOM   4885  C5'  DT A 238     -12.040-122.118 -66.698 
ATOM   4886  C4'  DT A 238     -11.406-121.799 -65.359 
ATOM   4887  O4'  DT A 238      -9.952-121.748 -65.431 
ATOM   4888  C3'  DT A 238     -11.792-120.453 -64.744 
ATOM   4889  O3'  DT A 238     -11.891-120.603 -63.333 
ATOM   4890  C2'  DT A 238     -10.610-119.533 -65.052 
ATOM   4891  C1'  DT A 238      -9.513-120.561 -64.787 
ATOM   4892  N1   DT A 238      -8.191-120.186 -65.361 
ATOM   4893  C2   DT A 238      -7.073-120.558 -64.652 
ATOM   4894  O2   DT A 238      -7.130-121.168 -63.598 
ATOM   4895  N3   DT A 238      -5.866-120.192 -65.213 
ATOM   4896  C4   DT A 238      -5.687-119.504 -66.395 
ATOM   4897  O4   DT A 238      -4.554-119.233 -66.797 
ATOM   4898  C5   DT A 238      -6.917-119.157 -67.066 
ATOM   4899  C7   DT A 238      -6.814-118.405 -68.362 
ATOM   4900  C6   DT A 238      -8.106-119.499 -66.544 
ATOM   4901  P    DA A 239     -13.067-119.845 -62.554 
ATOM   4902  OP1  DA A 239     -14.307-120.651 -62.621 
ATOM   4903  OP2  DA A 239     -13.169-118.453 -63.044 
ATOM   4904  O5'  DA A 239     -12.504-119.847 -61.056 
ATOM   4905  C5'  DA A 239     -11.648-120.925 -60.633 
ATOM   4906  C4'  DA A 239     -10.478-120.378 -59.841 
ATOM   4907  O4'  DA A 239      -9.352-120.016 -60.691 
ATOM   4908  C3'  DA A 239     -10.755-119.108 -59.037 
ATOM   4909  O3'  DA A 239     -10.035-119.172 -57.812 
ATOM   4910  C2'  DA A 239     -10.171-117.978 -59.884 
ATOM   4911  C1'  DA A 239      -8.911-118.718 -60.323 
ATOM   4912  N9   DA A 239      -8.236-118.107 -61.501 
ATOM   4913  C8   DA A 239      -8.803-117.475 -62.570 
ATOM   4914  N7   DA A 239      -7.945-117.045 -63.442 
ATOM   4915  C5   DA A 239      -6.717-117.418 -62.913 
ATOM   4916  C6   DA A 239      -5.398-117.249 -63.369 
ATOM   4917  N6   DA A 239      -5.086-116.631 -64.516 
ATOM   4918  N1   DA A 239      -4.410-117.740 -62.598 
ATOM   4919  C2   DA A 239      -4.726-118.354 -61.460 
ATOM   4920  N3   DA A 239      -5.913-118.569 -60.935 
ATOM   4921  C4   DA A 239      -6.885-118.068 -61.724 
ATOM   4922  P    DG A 240     -10.730-118.634 -56.474 
ATOM   4923  OP1  DG A 240     -11.591-119.693 -55.901 
ATOM   4924  OP2  DG A 240     -11.389-117.338 -56.744 
ATOM   4925  O5'  DG A 240      -9.459-118.403 -55.529 
ATOM   4926  C5'  DG A 240      -8.297-119.235 -55.706 
ATOM   4927  C4'  DG A 240      -7.041-118.388 -55.650 
ATOM   4928  O4'  DG A 240      -6.673-117.853 -56.954 
ATOM   4929  C3'  DG A 240      -7.110-117.154 -54.751 
ATOM   4930  O3'  DG A 240      -5.847-116.970 -54.124 
ATOM   4931  C2'  DG A 240      -7.350-115.989 -55.711 
ATOM   4932  C1'  DG A 240      -6.405-116.467 -56.809 
ATOM   4933  N9   DG A 240      -6.636-115.810 -58.126 
ATOM   4934  C8   DG A 240      -7.818-115.388 -58.694 
ATOM   4935  N7   DG A 240      -7.677-114.842 -59.878 
ATOM   4936  C5   DG A 240      -6.304-114.908 -60.111 
ATOM   4937  C6   DG A 240      -5.546-114.473 -61.229 
ATOM   4938  O6   DG A 240      -5.936-113.932 -62.260 
ATOM   4939  N1   DG A 240      -4.180-114.732 -61.052 
ATOM   4940  C2   DG A 240      -3.620-115.332 -59.941 
ATOM   4941  N2   DG A 240      -2.294-115.491 -59.965 
ATOM   4942  N3   DG A 240      -4.333-115.741 -58.893 
ATOM   4943  C4   DG A 240      -5.660-115.496 -59.048 
ATOM   4944  P    DT A 241      -5.802-116.499 -52.594 
ATOM   4945  OP1  DT A 241      -5.951-117.676 -51.709 
ATOM   4946  OP2  DT A 241      -6.770-115.401 -52.384 
ATOM   4947  O5'  DT A 241      -4.310-115.928 -52.484 
ATOM   4948  C5'  DT A 241      -3.282-116.497 -53.316 
ATOM   4949  C4'  DT A 241      -2.424-115.394 -53.905 
ATOM   4950  O4'  DT A 241      -2.955-114.889 -55.163 
ATOM   4951  C3'  DT A 241      -2.265-114.142 -53.042 
ATOM   4952  O3'  DT A 241      -0.943-113.641 -53.196 
ATOM   4953  C2'  DT A 241      -3.240-113.131 -53.645 
ATOM   4954  C1'  DT A 241      -2.966-113.471 -55.106 
ATOM   4955  N1   DT A 241      -4.016-112.979 -56.042 
ATOM   4956  C2   DT A 241      -3.602-112.570 -57.287 
ATOM   4957  O2   DT A 241      -2.436-112.595 -57.640 
ATOM   4958  N3   DT A 241      -4.603-112.120 -58.127 
ATOM   4959  C4   DT A 241      -5.948-112.048 -57.831 
ATOM   4960  O4   DT A 241      -6.751-111.627 -58.667 
ATOM   4961  C5   DT A 241      -6.285-112.499 -56.502 
ATOM   4962  C7   DT A 241      -7.730-112.455 -56.099 
ATOM   4963  C6   DT A 241      -5.333-112.942 -55.665 
ATOM   4964  P    DG A 242      -0.178-113.061 -51.915 
ATOM   4965  OP1  DG A 242       0.444-114.174 -51.164 
ATOM   4966  OP2  DG A 242      -1.092-112.189 -51.145 
ATOM   4967  O5'  DG A 242       0.960-112.172 -52.602 
ATOM   4968  C5'  DG A 242       1.467-112.562 -53.893 
ATOM   4969  C4'  DG A 242       1.596-111.345 -54.788 
ATOM   4970  O4'  DG A 242       0.369-111.061 -55.520 
ATOM   4971  C3'  DG A 242       1.914-110.029 -54.079 
ATOM   4972  O3'  DG A 242       2.789-109.264 -54.900 
ATOM   4973  C2'  DG A 242       0.573-109.302 -53.989 
ATOM   4974  C1'  DG A 242       0.074-109.680 -55.381 
ATOM   4975  N9   DG A 242      -1.393-109.499 -55.562 
ATOM   4976  C8   DG A 242      -2.411-109.673 -54.649 
ATOM   4977  N7   DG A 242      -3.606-109.429 -55.130 
ATOM   4978  C5   DG A 242      -3.363-109.067 -56.454 
ATOM   4979  C6   DG A 242      -4.268-108.691 -57.480 
ATOM   4980  O6   DG A 242      -5.492-108.599 -57.429 
ATOM   4981  N1   DG A 242      -3.597-108.403 -58.676 
ATOM   4982  C2   DG A 242      -2.229-108.471 -58.857 
ATOM   4983  N2   DG A 242      -1.783-108.158 -60.076 
ATOM   4984  N3   DG A 242      -1.380-108.825 -57.894 
ATOM   4985  C4   DG A 242      -2.016-109.107 -56.728 
ATOM   4986  P    DT A 243       3.975-108.439 -54.211 
ATOM   4987  OP1  DT A 243       5.136-109.330 -53.988 
ATOM   4988  OP2  DT A 243       3.461-107.733 -53.016 
ATOM   4989  O5'  DT A 243       4.325-107.375 -55.354 
ATOM   4990  C5'  DT A 243       4.119-107.738 -56.732 
ATOM   4991  C4'  DT A 243       3.466-106.592 -57.478 
ATOM   4992  O4'  DT A 243       2.013-106.637 -57.404 
ATOM   4993  C3'  DT A 243       3.817-105.189 -56.982 
ATOM   4994  O3'  DT A 243       3.908-104.314 -58.099 
ATOM   4995  C2'  DT A 243       2.618-104.768 -56.132 
ATOM   4996  C1'  DT A 243       1.542-105.347 -57.045 
ATOM   4997  N1   DT A 243       0.216-105.505 -56.385 
ATOM   4998  C2   DT A 243      -0.898-105.304 -57.162 
ATOM   4999  O2   DT A 243      -0.838-105.008 -58.344 
ATOM   5000  N3   DT A 243      -2.109-105.458 -56.516 
ATOM   5001  C4   DT A 243      -2.292-105.789 -55.189 
ATOM   5002  O4   DT A 243      -3.427-105.898 -54.721 
ATOM   5003  C5   DT A 243      -1.063-105.979 -54.455 
ATOM   5004  C7   DT A 243      -1.173-106.341 -53.003 
ATOM   5005  C6   DT A 243       0.128-105.835 -55.058 
ATOM   5006  P    DA A 244       5.059-103.202 -58.122 
ATOM   5007  OP1  DA A 244       6.316-103.800 -58.622 
ATOM   5008  OP2  DA A 244       5.135-102.540 -56.801 
ATOM   5009  O5'  DA A 244       4.483-102.174 -59.205 
ATOM   5010  C5'  DA A 244       3.648-102.674 -60.267 
ATOM   5011  C4'  DA A 244       2.459-101.755 -60.465 
ATOM   5012  O4'  DA A 244       1.332-102.111 -59.613 
ATOM   5013  C3'  DA A 244       2.700-100.277 -60.159 
ATOM   5014  O3'  DA A 244       1.971 -99.488 -61.091 
ATOM   5015  C2'  DA A 244       2.099-100.068 -58.768 
ATOM   5016  C1'  DA A 244       0.860-100.932 -58.980 
ATOM   5017  N9   DA A 244       0.182-101.327 -57.714 
ATOM   5018  C8   DA A 244       0.745-101.604 -56.500 
ATOM   5019  N7   DA A 244      -0.116-101.919 -55.583 
ATOM   5020  C5   DA A 244      -1.340-101.847 -56.233 
ATOM   5021  C6   DA A 244      -2.657-102.071 -55.799 
ATOM   5022  N6   DA A 244      -2.973-102.432 -54.548 
ATOM   5023  N1   DA A 244      -3.642-101.910 -56.703 
ATOM   5024  C2   DA A 244      -3.321-101.553 -57.946 
ATOM   5025  N3   DA A 244      -2.136-101.317 -58.462 
ATOM   5026  C4   DA A 244      -1.168-101.484 -57.538 
ATOM   5027  P    DT A 245       2.642 -98.156 -61.671 
ATOM   5028  OP1  DT A 245       3.521 -98.500 -62.812 
ATOM   5029  OP2  DT A 245       3.275 -97.398 -60.570 
ATOM   5030  O5'  DT A 245       1.359 -97.361 -62.202 
ATOM   5031  C5'  DT A 245       0.216 -98.108 -62.662 
ATOM   5032  C4'  DT A 245      -1.058 -97.488 -62.125 
ATOM   5033  O4'  DT A 245      -1.426 -98.018 -60.819 
ATOM   5034  C3'  DT A 245      -1.024 -95.975 -61.913 
ATOM   5035  O3'  DT A 245      -2.297 -95.434 -62.246 
ATOM   5036  C2'  DT A 245      -0.802 -95.799 -60.411 
ATOM   5037  C1'  DT A 245      -1.727 -96.927 -59.962 
ATOM   5038  N1   DT A 245      -1.498 -97.366 -58.558 
ATOM   5039  C2   DT A 245      -2.600 -97.769 -57.842 
ATOM   5040  O2   DT A 245      -3.726 -97.779 -58.306 
ATOM   5041  N3   DT A 245      -2.349 -98.168 -56.542 
ATOM   5042  C4   DT A 245      -1.119 -98.197 -55.918 
ATOM   5043  O4   DT A 245      -1.020 -98.575 -54.749 
ATOM   5044  C5   DT A 245      -0.025 -97.756 -56.750 
ATOM   5045  C7   DT A 245       1.349 -97.756 -56.146 
ATOM   5046  C6   DT A 245      -0.239 -97.362 -58.016 
ATOM   5047  P    DG A 246      -2.366 -94.034 -63.020 
ATOM   5048  OP1  DG A 246      -2.199 -94.260 -64.473 
ATOM   5049  OP2  DG A 246      -1.424 -93.077 -62.399 
ATOM   5050  O5'  DG A 246      -3.871 -93.580 -62.715 
ATOM   5051  C5'  DG A 246      -4.878 -94.589 -62.521 
ATOM   5052  C4'  DG A 246      -5.756 -94.225 -61.339 
ATOM   5053  O4'  DG A 246      -5.225 -94.725 -60.079 
ATOM   5054  C3'  DG A 246      -5.950 -92.729 -61.090 
ATOM   5055  O3'  DG A 246      -7.281 -92.505 -60.644 
ATOM   5056  C2'  DG A 246      -4.991 -92.400 -59.947 
ATOM   5057  C1'  DG A 246      -5.244 -93.666 -59.133 
ATOM   5058  N9   DG A 246      -4.198 -93.941 -58.110 
ATOM   5059  C8   DG A 246      -2.843 -93.694 -58.162 
ATOM   5060  N7   DG A 246      -2.193 -94.058 -57.082 
ATOM   5061  C5   DG A 246      -3.187 -94.581 -56.258 
ATOM   5062  C6   DG A 246      -3.096 -95.134 -54.954 
ATOM   5063  O6   DG A 246      -2.102 -95.279 -54.248 
ATOM   5064  N1   DG A 246      -4.351 -95.546 -54.483 
ATOM   5065  C2   DG A 246      -5.538 -95.437 -55.181 
ATOM   5066  N2   DG A 246      -6.628 -95.889 -54.556 
ATOM   5067  N3   DG A 246      -5.623 -94.918 -56.404 
ATOM   5068  C4   DG A 246      -4.414 -94.514 -56.875 
ATOM   5069  P    DC A 247      -8.069 -91.215 -61.168 
ATOM   5070  OP1  DC A 247      -8.673 -91.505 -62.488 
ATOM   5071  OP2  DC A 247      -7.181 -90.033 -61.107 
ATOM   5072  O5'  DC A 247      -9.221 -91.078 -60.066 
ATOM   5073  C5'  DC A 247      -9.707 -92.267 -59.414 
ATOM   5074  C4'  DC A 247      -9.855 -92.017 -57.926 
ATOM   5075  O4'  DC A 247      -8.629 -92.295 -57.192 
ATOM   5076  C3'  DC A 247     -10.209 -90.586 -57.524 
ATOM   5077  O3'  DC A 247     -11.092 -90.626 -56.410 
ATOM   5078  C2'  DC A 247      -8.884 -89.972 -57.070 
ATOM   5079  C1'  DC A 247      -8.366 -91.200 -56.328 
ATOM   5080  N1   DC A 247      -6.901 -91.164 -56.059 
ATOM   5081  C2   DC A 247      -6.443 -91.735 -54.875 
ATOM   5082  O2   DC A 247      -7.264 -92.244 -54.103 
ATOM   5083  N3   DC A 247      -5.112 -91.711 -54.612 
ATOM   5084  C4   DC A 247      -4.255 -91.150 -55.474 
ATOM   5085  N4   DC A 247      -2.966 -91.152 -55.172 
ATOM   5086  C5   DC A 247      -4.705 -90.556 -56.698 
ATOM   5087  C6   DC A 247      -6.040 -90.589 -56.942 
ATOM   5088  P    DC A 248     -12.303 -89.580 -56.342 
ATOM   5089  OP1  DC A 248     -13.446 -90.092 -57.131 
ATOM   5090  OP2  DC A 248     -11.815 -88.232 -56.705 
ATOM   5091  O5'  DC A 248     -12.666 -89.618 -54.783 
ATOM   5092  C5'  DC A 248     -12.440 -90.833 -54.043 
ATOM   5093  C4'  DC A 248     -11.806 -90.513 -52.704 
ATOM   5094  O4'  DC A 248     -10.352 -90.462 -52.776 
ATOM   5095  C3'  DC A 248     -12.191 -89.168 -52.089 
ATOM   5096  O3'  DC A 248     -12.291 -89.318 -50.678 
ATOM   5097  C2'  DC A 248     -11.009 -88.248 -52.397 
ATOM   5098  C1'  DC A 248      -9.913 -89.276 -52.133 
ATOM   5099  N1   DC A 248      -8.591 -88.901 -52.706 
ATOM   5100  C2   DC A 248      -7.448 -89.270 -51.999 
ATOM   5101  O2   DC A 248      -7.578 -89.889 -50.936 
ATOM   5102  N3   DC A 248      -6.233 -88.937 -52.504 
ATOM   5103  C4   DC A 248      -6.134 -88.267 -53.660 
ATOM   5104  N4   DC A 248      -4.926 -87.966 -54.110 
ATOM   5105  C5   DC A 248      -7.297 -87.877 -54.401 
ATOM   5106  C6   DC A 248      -8.502 -88.219 -53.879 
ATOM   5107  P    DG A 249     -13.467 -88.560 -49.899 
ATOM   5108  OP1  DG A 249     -14.706 -89.365 -49.966 
ATOM   5109  OP2  DG A 249     -13.568 -87.168 -50.389 
ATOM   5110  O5'  DG A 249     -12.904 -88.562 -48.401 
ATOM   5111  C5'  DG A 249     -12.048 -89.640 -47.979 
ATOM   5112  C4'  DG A 249     -10.877 -89.093 -47.186 
ATOM   5113  O4'  DG A 249      -9.752 -88.731 -48.036 
ATOM   5114  C3'  DG A 249     -11.155 -87.823 -46.382 
ATOM   5115  O3'  DG A 249     -10.435 -87.887 -45.157 
ATOM   5116  C2'  DG A 249     -10.571 -86.693 -47.229 
ATOM   5117  C1'  DG A 249      -9.311 -87.433 -47.668 
ATOM   5118  N9   DG A 249      -8.636 -86.822 -48.846 
ATOM   5119  C8   DG A 249      -9.191 -86.181 -49.933 
ATOM   5120  N7   DG A 249      -8.312 -85.752 -50.806 
ATOM   5121  C5   DG A 249      -7.088 -86.135 -50.259 
ATOM   5122  C6   DG A 249      -5.769 -85.947 -50.748 
ATOM   5123  O6   DG A 249      -5.404 -85.395 -51.782 
ATOM   5124  N1   DG A 249      -4.816 -86.492 -49.876 
ATOM   5125  C2   DG A 249      -5.101 -87.135 -48.688 
ATOM   5126  N2   DG A 249      -4.050 -87.586 -47.998 
ATOM   5127  N3   DG A 249      -6.339 -87.312 -48.229 
ATOM   5128  C4   DG A 249      -7.275 -86.788 -49.063 
ATOM   5129  P    DT A 250     -11.130 -87.349 -43.819 
ATOM   5130  OP1  DT A 250     -11.990 -88.408 -43.247 
ATOM   5131  OP2  DT A 250     -11.789 -86.052 -44.089 
ATOM   5132  O5'  DT A 250      -9.859 -87.118 -42.874 
ATOM   5133  C5'  DT A 250      -8.696 -87.950 -43.052 
ATOM   5134  C4'  DT A 250      -7.440 -87.103 -42.995 
ATOM   5135  O4'  DT A 250      -7.073 -86.568 -44.299 
ATOM   5136  C3'  DT A 250      -7.510 -85.869 -42.096 
ATOM   5137  O3'  DT A 250      -6.247 -85.684 -41.469 
ATOM   5138  C2'  DT A 250      -7.750 -84.704 -43.056 
ATOM   5139  C1'  DT A 250      -6.805 -85.181 -44.154 
ATOM   5140  N1   DT A 250      -7.035 -84.525 -45.472 
ATOM   5141  C2   DT A 250      -5.932 -84.293 -46.257 
ATOM   5142  O2   DT A 250      -4.802 -84.599 -45.919 
ATOM   5143  N3   DT A 250      -6.185 -83.683 -47.470 
ATOM   5144  C4   DT A 250      -7.419 -83.296 -47.950 
ATOM   5145  O4   DT A 250      -7.521 -82.757 -49.054 
ATOM   5146  C5   DT A 250      -8.516 -83.581 -47.055 
ATOM   5147  C7   DT A 250      -9.895 -83.192 -47.501 
ATOM   5148  C6   DT A 250      -8.298 -84.173 -45.869 
ATOM   5149  P    DT A 251      -6.201 -85.214 -39.939 
ATOM   5150  OP1  DT A 251      -6.350 -86.391 -39.054 
ATOM   5151  OP2  DT A 251      -7.170 -84.116 -39.729 
ATOM   5152  O5'  DT A 251      -4.710 -84.643 -39.829 
ATOM   5153  C5'  DT A 251      -3.681 -85.211 -40.661 
ATOM   5154  C4'  DT A 251      -2.823 -84.109 -41.250 
ATOM   5155  O4'  DT A 251      -3.354 -83.604 -42.508 
ATOM   5156  C3'  DT A 251      -2.665 -82.857 -40.387 
ATOM   5157  O3'  DT A 251      -1.342 -82.356 -40.541 
ATOM   5158  C2'  DT A 251      -3.640 -81.846 -40.990 
ATOM   5159  C1'  DT A 251      -3.366 -82.185 -42.451 
ATOM   5160  N1   DT A 251      -4.415 -81.694 -43.388 
ATOM   5161  C2   DT A 251      -4.002 -81.285 -44.632 
ATOM   5162  O2   DT A 251      -2.836 -81.310 -44.985 
ATOM   5163  N3   DT A 251      -5.002 -80.834 -45.472 
ATOM   5164  C4   DT A 251      -6.348 -80.763 -45.177 
ATOM   5165  O4   DT A 251      -7.151 -80.342 -46.012 
ATOM   5166  C5   DT A 251      -6.685 -81.214 -43.847 
ATOM   5167  C7   DT A 251      -8.130 -81.169 -43.444 
ATOM   5168  C6   DT A 251      -5.733 -81.656 -43.010 
ATOM   5169  P    DA A 252      -0.578 -81.776 -39.260 
ATOM   5170  OP1  DA A 252       0.045 -82.889 -38.509 
ATOM   5171  OP2  DA A 252      -1.492 -80.904 -38.490 
ATOM   5172  O5'  DA A 252       0.561 -80.887 -39.947 
ATOM   5173  C5'  DA A 252       1.067 -81.277 -41.238 
ATOM   5174  C4'  DA A 252       1.196 -80.060 -42.133 
ATOM   5175  O4'  DA A 252      -0.031 -79.776 -42.865 
ATOM   5176  C3'  DA A 252       1.515 -78.743 -41.424 
ATOM   5177  O3'  DA A 252       2.390 -77.979 -42.245 
ATOM   5178  C2'  DA A 252       0.173 -78.017 -41.335 
ATOM   5179  C1'  DA A 252      -0.325 -78.395 -42.726 
ATOM   5180  N9   DA A 252      -1.793 -78.214 -42.907 
ATOM   5181  C8   DA A 252      -2.788 -78.392 -41.990 
ATOM   5182  N7   DA A 252      -3.977 -78.153 -42.452 
ATOM   5183  C5   DA A 252      -3.755 -77.790 -43.773 
ATOM   5184  C6   DA A 252      -4.623 -77.414 -44.811 
ATOM   5185  N6   DA A 252      -5.954 -77.338 -44.671 
ATOM   5186  N1   DA A 252      -4.072 -77.117 -46.003 
ATOM   5187  C2   DA A 252      -2.749 -77.195 -46.136 
ATOM   5188  N3   DA A 252      -1.843 -77.532 -45.244 
ATOM   5189  C4   DA A 252      -2.420 -77.824 -44.061 
ATOM   5190  P    DA A 253       3.576 -77.153 -41.556 
ATOM   5191  OP1  DA A 253       4.736 -78.045 -41.333 
ATOM   5192  OP2  DA A 253       3.061 -76.448 -40.362 
ATOM   5193  O5'  DA A 253       3.926 -76.090 -42.699 
ATOM   5194  C5'  DA A 253       3.720 -76.453 -44.077 
ATOM   5195  C4'  DA A 253       3.066 -75.306 -44.824 
ATOM   5196  O4'  DA A 253       1.613 -75.352 -44.749 
ATOM   5197  C3'  DA A 253       3.417 -73.904 -44.327 
ATOM   5198  O3'  DA A 253       3.508 -73.029 -45.444 
ATOM   5199  C2'  DA A 253       2.218 -73.483 -43.477 
ATOM   5200  C1'  DA A 253       1.143 -74.062 -44.390 
ATOM   5201  N9   DA A 253      -0.183 -74.220 -43.730 
ATOM   5202  C8   DA A 253      -0.451 -74.543 -42.430 
ATOM   5203  N7   DA A 253      -1.716 -74.604 -42.154 
ATOM   5204  C5   DA A 253      -2.336 -74.299 -43.358 
ATOM   5205  C6   DA A 253      -3.687 -74.199 -43.729 
ATOM   5206  N6   DA A 253      -4.705 -74.405 -42.881 
ATOM   5207  N1   DA A 253      -3.956 -73.877 -45.008 
ATOM   5208  C2   DA A 253      -2.940 -73.674 -45.847 
ATOM   5209  N3   DA A 253      -1.647 -73.739 -45.616 
ATOM   5210  C4   DA A 253      -1.405 -74.062 -44.329 
ATOM   5211  P    DC A 254       4.659 -71.917 -45.467 
ATOM   5212  OP1  DC A 254       5.917 -72.515 -45.968 
ATOM   5213  OP2  DC A 254       4.736 -71.255 -44.146 
ATOM   5214  O5'  DC A 254       4.083 -70.889 -46.550 
ATOM   5215  C5'  DC A 254       3.248 -71.389 -47.612 
ATOM   5216  C4'  DC A 254       2.059 -70.470 -47.810 
ATOM   5217  O4'  DC A 254       0.933 -70.826 -46.958 
ATOM   5218  C3'  DC A 254       2.301 -68.992 -47.504 
ATOM   5219  O3'  DC A 254       1.571 -68.203 -48.436 
ATOM   5220  C2'  DC A 254       1.699 -68.782 -46.114 
ATOM   5221  C1'  DC A 254       0.460 -69.647 -46.325 
ATOM   5222  N1   DC A 254      -0.218 -70.042 -45.059 
ATOM   5223  C2   DC A 254      -1.606 -70.152 -45.073 
ATOM   5224  O2   DC A 254      -2.212 -69.921 -46.125 
ATOM   5225  N3   DC A 254      -2.242 -70.510 -43.928 
ATOM   5226  C4   DC A 254      -1.549 -70.752 -42.808 
ATOM   5227  N4   DC A 254      -2.216 -71.098 -41.718 
ATOM   5228  C5   DC A 254      -0.121 -70.644 -42.773 
ATOM   5229  C6   DC A 254       0.496 -70.284 -43.927 
ATOM   5230  P    DA A 255       2.242 -66.871 -49.016 
ATOM   5231  OP1  DA A 255       3.122 -67.215 -50.157 
ATOM   5232  OP2  DA A 255       2.875 -66.113 -47.915 
ATOM   5233  O5'  DA A 255       0.959 -66.076 -49.547 
ATOM   5234  C5'  DA A 255      -0.183 -66.823 -50.007 
ATOM   5235  C4'  DA A 255      -1.458 -66.203 -49.470 
ATOM   5236  O4'  DA A 255      -1.826 -66.733 -48.164 
ATOM   5237  C3'  DA A 255      -1.424 -64.690 -49.258 
ATOM   5238  O3'  DA A 255      -2.697 -64.149 -49.592 
ATOM   5239  C2'  DA A 255      -1.201 -64.514 -47.756 
ATOM   5240  C1'  DA A 255      -2.126 -65.642 -47.307 
ATOM   5241  N9   DA A 255      -1.898 -66.081 -45.903 
ATOM   5242  C8   DA A 255      -0.721 -66.139 -45.212 
ATOM   5243  N7   DA A 255      -0.848 -66.566 -43.994 
ATOM   5244  C5   DA A 255      -2.208 -66.811 -43.865 
ATOM   5245  C6   DA A 255      -2.988 -67.285 -42.798 
ATOM   5246  N6   DA A 255      -2.483 -67.613 -41.600 
ATOM   5247  N1   DA A 255      -4.312 -67.409 -43.006 
ATOM   5248  C2   DA A 255      -4.808 -67.083 -44.198 
ATOM   5249  N3   DA A 255      -4.182 -66.632 -45.263 
ATOM   5250  C4   DA A 255      -2.859 -66.516 -45.028 
ATOM   5251  P    DA A 256      -2.766 -62.749 -50.365 
ATOM   5252  OP1  DA A 256      -2.598 -62.975 -51.818 
ATOM   5253  OP2  DA A 256      -1.824 -61.792 -49.744 
ATOM   5254  O5'  DA A 256      -4.270 -62.294 -50.060 
ATOM   5255  C5'  DA A 256      -5.278 -63.304 -49.866 
ATOM   5256  C4'  DA A 256      -6.156 -62.940 -48.684 
ATOM   5257  O4'  DA A 256      -5.625 -63.440 -47.424 
ATOM   5258  C3'  DA A 256      -6.349 -61.444 -48.436 
ATOM   5259  O3'  DA A 256      -7.681 -61.220 -47.989 
ATOM   5260  C2'  DA A 256      -5.390 -61.115 -47.292 
ATOM   5261  C1'  DA A 256      -5.644 -62.381 -46.479 
ATOM   5262  N9   DA A 256      -4.597 -62.656 -45.455 
ATOM   5263  C8   DA A 256      -3.257 -62.404 -45.524 
ATOM   5264  N7   DA A 256      -2.601 -62.758 -44.463 
ATOM   5265  C5   DA A 256      -3.578 -63.284 -43.627 
ATOM   5266  C6   DA A 256      -3.523 -63.837 -42.337 
ATOM   5267  N6   DA A 256      -2.389 -63.958 -41.631 
ATOM   5268  N1   DA A 256      -4.679 -64.263 -41.796 
ATOM   5269  C2   DA A 256      -5.803 -64.140 -42.502 
ATOM   5270  N3   DA A 256      -5.976 -63.643 -43.707 
ATOM   5271  C4   DA A 256      -4.803 -63.224 -44.226 
ATOM   5272  P    DC A 257      -8.469 -59.930 -48.513 
ATOM   5273  OP1  DC A 257      -9.073 -60.220 -49.833 
ATOM   5274  OP2  DC A 257      -7.581 -58.748 -48.452 
ATOM   5275  O5'  DC A 257      -9.621 -59.793 -47.411 
ATOM   5276  C5'  DC A 257     -10.106 -60.982 -46.759 
ATOM   5277  C4'  DC A 257     -10.255 -60.732 -45.271 
ATOM   5278  O4'  DC A 257      -9.028 -61.010 -44.537 
ATOM   5279  C3'  DC A 257     -10.609 -59.300 -44.869 
ATOM   5280  O3'  DC A 257     -11.492 -59.340 -43.755 
ATOM   5281  C2'  DC A 257      -9.284 -58.687 -44.415 
ATOM   5282  C1'  DC A 257      -8.766 -59.915 -43.673 
ATOM   5283  N1   DC A 257      -7.301 -59.879 -43.404 
ATOM   5284  C2   DC A 257      -6.843 -60.450 -42.220 
ATOM   5285  O2   DC A 257      -7.663 -60.959 -41.448 
ATOM   5286  N3   DC A 257      -5.511 -60.426 -41.957 
ATOM   5287  C4   DC A 257      -4.655 -59.865 -42.819 
ATOM   5288  N4   DC A 257      -3.366 -59.867 -42.517 
ATOM   5289  C5   DC A 257      -5.105 -59.271 -44.043 
ATOM   5290  C6   DC A 257      -6.440 -59.304 -44.287 
ATOM   5291  P    DA A 258     -12.703 -58.295 -43.687 
ATOM   5292  OP1  DA A 258     -13.845 -58.807 -44.476 
ATOM   5293  OP2  DA A 258     -12.215 -56.947 -44.050 
ATOM   5294  O5'  DA A 258     -13.066 -58.333 -42.129 
ATOM   5295  C5'  DA A 258     -12.840 -59.548 -41.388 
ATOM   5296  C4'  DA A 258     -12.205 -59.228 -40.049 
ATOM   5297  O4'  DA A 258     -10.751 -59.177 -40.121 
ATOM   5298  C3'  DA A 258     -12.591 -57.883 -39.434 
ATOM   5299  O3'  DA A 258     -12.691 -58.033 -38.023 
ATOM   5300  C2'  DA A 258     -11.409 -56.963 -39.743 
ATOM   5301  C1'  DA A 258     -10.312 -57.991 -39.478 
ATOM   5302  N9   DA A 258      -8.990 -57.616 -40.051 
ATOM   5303  C8   DA A 258      -8.727 -56.939 -41.207 
ATOM   5304  N7   DA A 258      -7.462 -56.763 -41.437 
ATOM   5305  C5   DA A 258      -6.839 -57.367 -40.354 
ATOM   5306  C6   DA A 258      -5.488 -57.523 -40.006 
ATOM   5307  N6   DA A 258      -4.473 -57.060 -40.749 
ATOM   5308  N1   DA A 258      -5.215 -58.176 -38.860 
ATOM   5309  C2   DA A 258      -6.227 -58.634 -38.126 
ATOM   5310  N3   DA A 258      -7.519 -58.549 -38.348 
ATOM   5311  C4   DA A 258      -7.766 -57.892 -39.500 
ATOM   5312  P    DA A 259     -13.866 -57.275 -37.244 
ATOM   5313  OP1  DA A 259     -15.106 -58.080 -37.311 
ATOM   5314  OP2  DA A 259     -13.968 -55.883 -37.734 
ATOM   5315  O5'  DA A 259     -13.303 -57.277 -35.746 
ATOM   5316  C5'  DA A 259     -12.447 -58.355 -35.324 
ATOM   5317  C4'  DA A 259     -11.277 -57.808 -34.531 
ATOM   5318  O4'  DA A 259     -10.152 -57.446 -35.381 
ATOM   5319  C3'  DA A 259     -11.554 -56.538 -33.727 
ATOM   5320  O3'  DA A 259     -10.834 -56.602 -32.502 
ATOM   5321  C2'  DA A 259     -10.970 -55.407 -34.574 
ATOM   5322  C1'  DA A 259      -9.711 -56.148 -35.013 
ATOM   5323  N9   DA A 259      -9.035 -55.537 -36.191 
ATOM   5324  C8   DA A 259      -9.602 -54.905 -37.261 
ATOM   5325  N7   DA A 259      -8.744 -54.475 -38.132 
ATOM   5326  C5   DA A 259      -7.516 -54.848 -37.604 
ATOM   5327  C6   DA A 259      -6.197 -54.679 -38.059 
ATOM   5328  N6   DA A 259      -5.885 -54.061 -39.207 
ATOM   5329  N1   DA A 259      -5.209 -55.170 -37.289 
ATOM   5330  C2   DA A 259      -5.526 -55.784 -36.150 
ATOM   5331  N3   DA A 259      -6.712 -55.999 -35.625 
ATOM   5332  C4   DA A 259      -7.684 -55.498 -36.415 
ATOM   5333  P    DG A 260     -11.529 -56.064 -31.164 
ATOM   5334  OP1  DG A 260     -12.390 -57.123 -30.592 
ATOM   5335  OP2  DG A 260     -12.188 -54.767 -31.435 
ATOM   5336  O5'  DG A 260     -10.258 -55.833 -30.219 
ATOM   5337  C5'  DG A 260      -9.096 -56.664 -30.397 
ATOM   5338  C4'  DG A 260      -7.840 -55.818 -30.340 
ATOM   5339  O4'  DG A 260      -7.472 -55.283 -31.644 
ATOM   5340  C3'  DG A 260      -7.909 -54.584 -29.441 
ATOM   5341  O3'  DG A 260      -6.646 -54.399 -28.814 
ATOM   5342  C2'  DG A 260      -8.150 -53.419 -30.401 
ATOM   5343  C1'  DG A 260      -7.204 -53.896 -31.499 
ATOM   5344  N9   DG A 260      -7.435 -53.240 -32.817 
ATOM   5345  C8   DG A 260      -8.617 -52.818 -33.384 
ATOM   5346  N7   DG A 260      -8.476 -52.272 -34.568 
ATOM   5347  C5   DG A 260      -7.104 -52.337 -34.801 
ATOM   5348  C6   DG A 260      -6.345 -51.902 -35.919 
ATOM   5349  O6   DG A 260      -6.735 -51.362 -36.950 
ATOM   5350  N1   DG A 260      -4.979 -52.162 -35.742 
ATOM   5351  C2   DG A 260      -4.420 -52.762 -34.631 
ATOM   5352  N2   DG A 260      -3.094 -52.921 -34.656 
ATOM   5353  N3   DG A 260      -5.132 -53.171 -33.583 
ATOM   5354  C4   DG A 260      -6.459 -52.926 -33.738 
ATOM   5355  P    DC A 261      -6.601 -53.929 -27.284 
ATOM   5356  OP1  DC A 261      -6.750 -55.106 -26.399 
ATOM   5357  OP2  DC A 261      -7.570 -52.831 -27.074 
ATOM   5358  O5'  DC A 261      -5.110 -53.358 -27.174 
ATOM   5359  C5'  DC A 261      -4.081 -53.926 -28.006 
ATOM   5360  C4'  DC A 261      -3.223 -52.824 -28.595 
ATOM   5361  O4'  DC A 261      -3.754 -52.319 -29.853 
ATOM   5362  C3'  DC A 261      -3.065 -51.572 -27.733 
ATOM   5363  O3'  DC A 261      -1.742 -51.071 -27.886 
ATOM   5364  C2'  DC A 261      -4.039 -50.561 -28.335 
ATOM   5365  C1'  DC A 261      -3.765 -50.900 -29.797 
ATOM   5366  N1   DC A 261      -4.815 -50.409 -30.733 
ATOM   5367  C2   DC A 261      -4.412 -49.990 -31.998 
ATOM   5368  O2   DC A 261      -3.212 -50.043 -32.290 
ATOM   5369  N3   DC A 261      -5.353 -49.538 -32.866 
ATOM   5370  C4   DC A 261      -6.645 -49.496 -32.511 
ATOM   5371  N4   DC A 261      -7.524 -49.047 -33.393 
ATOM   5372  C5   DC A 261      -7.080 -49.921 -31.215 
ATOM   5373  C6   DC A 261      -6.124 -50.370 -30.362 
ATOM   5374  P    DA A 262      -0.977 -50.491 -26.605 
ATOM   5375  OP1  DA A 262      -0.355 -51.604 -25.854 
ATOM   5376  OP2  DA A 262      -1.891 -49.619 -25.835 
ATOM   5377  O5'  DA A 262       0.161 -49.602 -27.292 
ATOM   5378  C5'  DA A 262       0.667 -49.992 -28.583 
ATOM   5379  C4'  DA A 262       0.796 -48.775 -29.478 
ATOM   5380  O4'  DA A 262      -0.430 -48.491 -30.210 
ATOM   5381  C3'  DA A 262       1.115 -47.458 -28.769 
ATOM   5382  O3'  DA A 262       1.990 -46.694 -29.590 
ATOM   5383  C2'  DA A 262      -0.226 -46.732 -28.680 
ATOM   5384  C1'  DA A 262      -0.725 -47.109 -30.071 
ATOM   5385  N9   DA A 262      -2.192 -46.929 -30.252 
ATOM   5386  C8   DA A 262      -3.188 -47.106 -29.335 
ATOM   5387  N7   DA A 262      -4.376 -46.868 -29.797 
ATOM   5388  C5   DA A 262      -4.154 -46.505 -31.119 
ATOM   5389  C6   DA A 262      -5.022 -46.129 -32.156 
ATOM   5390  N6   DA A 262      -6.354 -46.053 -32.016 
ATOM   5391  N1   DA A 262      -4.472 -45.832 -33.348 
ATOM   5392  C2   DA A 262      -3.149 -45.910 -33.481 
ATOM   5393  N3   DA A 262      -2.243 -46.247 -32.589 
ATOM   5394  C4   DA A 262      -2.820 -46.539 -31.407 
ATOM   5395  P    DT A 263       3.176 -45.868 -28.901 
ATOM   5396  OP1  DT A 263       4.337 -46.760 -28.678 
ATOM   5397  OP2  DT A 263       2.662 -45.163 -27.707 
ATOM   5398  O5'  DT A 263       3.526 -44.805 -30.044 
ATOM   5399  C5'  DT A 263       3.320 -45.168 -31.423 
ATOM   5400  C4'  DT A 263       2.667 -44.021 -32.169 
ATOM   5401  O4'  DT A 263       1.214 -44.067 -32.094 
ATOM   5402  C3'  DT A 263       3.017 -42.619 -31.672 
ATOM   5403  O3'  DT A 263       3.109 -41.744 -32.789 
ATOM   5404  C2'  DT A 263       1.818 -42.198 -30.822 
ATOM   5405  C1'  DT A 263       0.743 -42.777 -31.736 
ATOM   5406  N1   DT A 263      -0.583 -42.935 -31.075 
ATOM   5407  C2   DT A 263      -1.697 -42.733 -31.853 
ATOM   5408  O2   DT A 263      -1.638 -42.438 -33.034 
ATOM   5409  N3   DT A 263      -2.908 -42.887 -31.206 
ATOM   5410  C4   DT A 263      -3.091 -43.218 -29.879 
ATOM   5411  O4   DT A 263      -4.226 -43.328 -29.411 
ATOM   5412  C5   DT A 263      -1.862 -43.409 -29.145 
ATOM   5413  C7   DT A 263      -1.972 -43.771 -27.693 
ATOM   5414  C6   DT A 263      -0.672 -43.265 -29.748 
ATOM   5415  P    DT A 264       4.259 -40.632 -32.812 
ATOM   5416  OP1  DT A 264       5.517 -41.230 -33.313 
ATOM   5417  OP2  DT A 264       4.336 -39.970 -31.491 
ATOM   5418  O5'  DT A 264       3.684 -39.604 -33.896 
ATOM   5419  C5'  DT A 264       2.849 -40.104 -34.957 
ATOM   5420  C4'  DT A 264       1.659 -39.185 -35.155 
ATOM   5421  O4'  DT A 264       0.533 -39.541 -34.303 
ATOM   5422  C3'  DT A 264       1.901 -37.707 -34.849 
ATOM   5423  O3'  DT A 264       1.172 -36.918 -35.781 
ATOM   5424  C2'  DT A 264       1.300 -37.497 -33.459 
ATOM   5425  C1'  DT A 264       0.061 -38.362 -33.670 
ATOM   5426  N1   DT A 264      -0.618 -38.757 -32.404 
ATOM   5427  C2   DT A 264      -1.987 -38.861 -32.434 
ATOM   5428  O2   DT A 264      -2.646 -38.648 -33.436 
ATOM   5429  N3   DT A 264      -2.580 -39.228 -31.241 
ATOM   5430  C4   DT A 264      -1.932 -39.493 -30.052 
ATOM   5431  O4   DT A 264      -2.573 -39.813 -29.048 
ATOM   5432  C5   DT A 264      -0.497 -39.357 -30.120 
ATOM   5433  C7   DT A 264       0.286 -39.626 -28.868 
ATOM   5434  C6   DT A 264       0.106 -39.000 -31.266 
ATOM   5435  P    DC A 265       1.843 -35.586 -36.361 
ATOM   5436  OP1  DC A 265       2.722 -35.930 -37.502 
ATOM   5437  OP2  DC A 265       2.475 -34.828 -35.260 
ATOM   5438  O5'  DC A 265       0.560 -34.791 -36.892 
ATOM   5439  C5'  DC A 265      -0.583 -35.538 -37.352 
ATOM   5440  C4'  DC A 265      -1.857 -34.918 -36.815 
ATOM   5441  O4'  DC A 265      -2.225 -35.448 -35.509 
ATOM   5442  C3'  DC A 265      -1.823 -33.405 -36.603 
ATOM   5443  O3'  DC A 265      -3.096 -32.864 -36.937 
ATOM   5444  C2'  DC A 265      -1.601 -33.229 -35.101 
ATOM   5445  C1'  DC A 265      -2.526 -34.357 -34.652 
ATOM   5446  N1   DC A 265      -2.298 -34.796 -33.248 
ATOM   5447  C2   DC A 265      -3.403 -35.207 -32.508 
ATOM   5448  O2   DC A 265      -4.519 -35.192 -33.043 
ATOM   5449  N3   DC A 265      -3.216 -35.611 -31.225 
ATOM   5450  C4   DC A 265      -1.993 -35.613 -30.682 
ATOM   5451  N4   DC A 265      -1.863 -36.015 -29.427 
ATOM   5452  C5   DC A 265      -0.842 -35.193 -31.425 
ATOM   5453  C6   DC A 265      -1.050 -34.793 -32.705 
ATOM   5454  P    DT A 266      -3.166 -31.464 -37.710 
ATOM   5455  OP1  DT A 266      -2.998 -31.690 -39.163 
ATOM   5456  OP2  DT A 266      -2.223 -30.507 -37.089 
ATOM   5457  O5'  DT A 266      -4.670 -31.009 -37.405 
ATOM   5458  C5'  DT A 266      -5.678 -32.019 -37.211 
ATOM   5459  C4'  DT A 266      -6.555 -31.655 -36.029 
ATOM   5460  O4'  DT A 266      -6.024 -32.154 -34.769 
ATOM   5461  C3'  DT A 266      -6.749 -30.159 -35.781 
ATOM   5462  O3'  DT A 266      -8.081 -29.935 -35.334 
ATOM   5463  C2'  DT A 266      -5.790 -29.830 -34.637 
ATOM   5464  C1'  DT A 266      -6.044 -31.096 -33.824 
ATOM   5465  N1   DT A 266      -4.997 -31.370 -32.800 
ATOM   5466  C2   DT A 266      -5.409 -31.950 -31.625 
ATOM   5467  O2   DT A 266      -6.571 -32.240 -31.400 
ATOM   5468  N3   DT A 266      -4.411 -32.189 -30.700 
ATOM   5469  C4   DT A 266      -3.069 -31.903 -30.850 
ATOM   5470  O4   DT A 266      -2.268 -32.163 -29.950 
ATOM   5471  C5   DT A 266      -2.735 -31.295 -32.117 
ATOM   5472  C7   DT A 266      -1.295 -30.951 -32.362 
ATOM   5473  C6   DT A 266      -3.685 -31.052 -33.034 
ATOM   5474  P    DA A 267      -8.868 -28.645 -35.858 
ATOM   5475  OP1  DA A 267      -9.473 -28.935 -37.178 
ATOM   5476  OP2  DA A 267      -7.980 -27.463 -35.797 
ATOM   5477  O5'  DA A 267     -10.021 -28.508 -34.756 
ATOM   5478  C5'  DA A 267     -10.506 -29.697 -34.104 
ATOM   5479  C4'  DA A 267     -10.654 -29.447 -32.616 
ATOM   5480  O4'  DA A 267      -9.428 -29.725 -31.882 
ATOM   5481  C3'  DA A 267     -11.008 -28.015 -32.214 
ATOM   5482  O3'  DA A 267     -11.892 -28.055 -31.100 
ATOM   5483  C2'  DA A 267      -9.683 -27.402 -31.760 
ATOM   5484  C1'  DA A 267      -9.165 -28.630 -31.018 
ATOM   5485  N9   DA A 267      -7.700 -28.593 -30.750 
ATOM   5486  C8   DA A 267      -6.709 -28.061 -31.524 
ATOM   5487  N7   DA A 267      -5.522 -28.185 -31.015 
ATOM   5488  C5   DA A 267      -5.741 -28.848 -29.815 
ATOM   5489  C6   DA A 267      -4.871 -29.280 -28.800 
ATOM   5490  N6   DA A 267      -3.543 -29.099 -28.836 
ATOM   5491  N1   DA A 267      -5.418 -29.907 -27.742 
ATOM   5492  C2   DA A 267      -6.738 -30.085 -27.712 
ATOM   5493  N3   DA A 267      -7.644 -29.727 -28.595 
ATOM   5494  C4   DA A 267      -7.071 -29.102 -29.644 
ATOM   5495  P    DT A 268     -13.102 -27.010 -31.032 
ATOM   5496  OP1  DT A 268     -14.245 -27.522 -31.822 
ATOM   5497  OP2  DT A 268     -12.614 -25.662 -31.395 
ATOM   5498  O5'  DT A 268     -13.465 -27.048 -29.474 
ATOM   5499  C5'  DT A 268     -13.239 -28.263 -28.733 
ATOM   5500  C4'  DT A 268     -12.605 -27.943 -27.394 
ATOM   5501  O4'  DT A 268     -11.151 -27.892 -27.466 
ATOM   5502  C3'  DT A 268     -12.991 -26.598 -26.779 
ATOM   5503  O3'  DT A 268     -13.090 -26.748 -25.369 
ATOM   5504  C2'  DT A 268     -11.809 -25.678 -27.088 
ATOM   5505  C1'  DT A 268     -10.712 -26.706 -26.823 
ATOM   5506  N1   DT A 268      -9.390 -26.331 -27.396 
ATOM   5507  C2   DT A 268      -8.272 -26.702 -26.687 
ATOM   5508  O2   DT A 268      -8.329 -27.313 -25.633 
ATOM   5509  N3   DT A 268      -7.065 -26.337 -27.248 
ATOM   5510  C4   DT A 268      -6.886 -25.648 -28.430 
ATOM   5511  O4   DT A 268      -5.753 -25.377 -28.833 
ATOM   5512  C5   DT A 268      -8.116 -25.302 -29.102 
ATOM   5513  C7   DT A 268      -8.013 -24.550 -30.397 
ATOM   5514  C6   DT A 268      -9.305 -25.644 -28.579 
ATOM   5515  P    DT A 269     -14.266 -25.990 -24.589 
ATOM   5516  OP1  DT A 269     -15.506 -26.795 -24.656 
ATOM   5517  OP2  DT A 269     -14.368 -24.598 -25.079 
ATOM   5518  O5'  DT A 269     -13.703 -25.992 -23.091 
ATOM   5519  C5'  DT A 269     -12.847 -27.070 -22.669 
ATOM   5520  C4'  DT A 269     -11.676 -26.522 -21.876 
ATOM   5521  O4'  DT A 269     -10.551 -26.161 -22.726 
ATOM   5522  C3'  DT A 269     -11.954 -25.252 -21.072 
ATOM   5523  O3'  DT A 269     -11.234 -25.317 -19.847 
ATOM   5524  C2'  DT A 269     -11.370 -24.122 -21.919 
ATOM   5525  C1'  DT A 269     -10.110 -24.863 -22.358 
ATOM   5526  N1   DT A 269      -9.435 -24.252 -23.536 
ATOM   5527  C2   DT A 269      -8.063 -24.318 -23.575 
ATOM   5528  O2   DT A 269      -7.400 -24.846 -22.700 
ATOM   5529  N3   DT A 269      -7.472 -23.739 -24.682 
ATOM   5530  C4   DT A 269      -8.124 -23.117 -25.727 
ATOM   5531  O4   DT A 269      -7.487 -22.635 -26.665 
ATOM   5532  C5   DT A 269      -9.562 -23.098 -25.596 
ATOM   5533  C7   DT A 269     -10.349 -22.438 -26.690 
ATOM   5534  C6   DT A 269     -10.163 -23.652 -24.531 
ATOM   5535  P    DG A 270     -11.929 -24.779 -18.509 
ATOM   5536  OP1  DG A 270     -12.789 -25.838 -17.937 
ATOM   5537  OP2  DG A 270     -12.588 -23.482 -18.780 
ATOM   5538  O5'  DG A 270     -10.658 -24.548 -17.564 
ATOM   5539  C5'  DG A 270      -9.495 -25.379 -17.742 
ATOM   5540  C4'  DG A 270      -8.240 -24.533 -17.685 
ATOM   5541  O4'  DG A 270      -7.872 -23.997 -18.989 
ATOM   5542  C3'  DG A 270      -8.309 -23.299 -16.786 
ATOM   5543  O3'  DG A 270      -7.046 -23.114 -16.159 
ATOM   5544  C2'  DG A 270      -8.549 -22.133 -17.746 
ATOM   5545  C1'  DG A 270      -7.604 -22.611 -18.845 
ATOM   5546  N9   DG A 270      -7.835 -21.955 -20.162 
ATOM   5547  C8   DG A 270      -9.017 -21.533 -20.729 
ATOM   5548  N7   DG A 270      -8.876 -20.987 -21.913 
ATOM   5549  C5   DG A 270      -7.503 -21.052 -22.146 
ATOM   5550  C6   DG A 270      -6.744 -20.617 -23.264 
ATOM   5551  O6   DG A 270      -7.134 -20.077 -24.295 
ATOM   5552  N1   DG A 270      -5.378 -20.877 -23.087 
ATOM   5553  C2   DG A 270      -4.819 -21.477 -21.976 
ATOM   5554  N2   DG A 270      -3.493 -21.636 -22.001 
ATOM   5555  N3   DG A 270      -5.531 -21.886 -20.928 
ATOM   5556  C4   DG A 270      -6.859 -21.641 -21.084 
ATOM   5557  P    DA A 271      -7.001 -22.644 -14.629 
ATOM   5558  OP1  DA A 271      -7.149 -23.821 -13.744 
ATOM   5559  OP2  DA A 271      -7.969 -21.546 -14.419 
ATOM   5560  O5'  DA A 271      -5.509 -22.073 -14.519 
ATOM   5561  C5'  DA A 271      -4.481 -22.641 -15.351 
ATOM   5562  C4'  DA A 271      -3.622 -21.539 -15.940 
ATOM   5563  O4'  DA A 271      -4.154 -21.034 -17.198 
ATOM   5564  C3'  DA A 271      -3.464 -20.287 -15.078 
ATOM   5565  O3'  DA A 271      -2.142 -19.786 -15.231 
ATOM   5566  C2'  DA A 271      -4.439 -19.276 -15.680 
ATOM   5567  C1'  DA A 271      -4.165 -19.615 -17.142 
ATOM   5568  N9   DA A 271      -5.214 -19.124 -18.078 
ATOM   5569  C8   DA A 271      -6.560 -19.021 -17.865 
ATOM   5570  N7   DA A 271      -7.216 -18.552 -18.881 
ATOM   5571  C5   DA A 271      -6.237 -18.327 -19.838 
ATOM   5572  C6   DA A 271      -6.291 -17.829 -21.150 
ATOM   5573  N6   DA A 271      -7.428 -17.450 -21.751 
ATOM   5574  N1   DA A 271      -5.131 -17.733 -21.825 
ATOM   5575  C2   DA A 271      -4.004 -18.111 -21.222 
ATOM   5576  N3   DA A 271      -3.831 -18.588 -20.009 
ATOM   5577  C4   DA A 271      -5.008 -18.673 -19.356 
ATOM   5578  P    DT A 272      -1.377 -19.206 -13.950 
ATOM   5579  OP1  DT A 272      -0.754 -20.319 -13.199 
ATOM   5580  OP2  DT A 272      -2.291 -18.334 -13.180 
ATOM   5581  O5'  DT A 272      -0.239 -18.317 -14.637 
ATOM   5582  C5'  DT A 272       0.268 -18.707 -15.928 
ATOM   5583  C4'  DT A 272       0.397 -17.489 -16.823 
ATOM   5584  O4'  DT A 272      -0.830 -17.206 -17.555 
ATOM   5585  C3'  DT A 272       0.715 -16.173 -16.114 
ATOM   5586  O3'  DT A 272       1.591 -15.408 -16.935 
ATOM   5587  C2'  DT A 272      -0.626 -15.447 -16.025 
ATOM   5588  C1'  DT A 272      -1.124 -15.824 -17.416 
ATOM   5589  N1   DT A 272      -2.592 -15.644 -17.597 
ATOM   5590  C2   DT A 272      -3.024 -15.246 -18.839 
ATOM   5591  O2   DT A 272      -2.267 -15.043 -19.772 
ATOM   5592  N3   DT A 272      -4.392 -15.089 -18.968 
ATOM   5593  C4   DT A 272      -5.335 -15.291 -17.982 
ATOM   5594  O4   DT A 272      -6.534 -15.117 -18.217 
ATOM   5595  C5   DT A 272      -4.784 -15.706 -16.715 
ATOM   5596  C7   DT A 272      -5.744 -15.948 -15.587 
ATOM   5597  C6   DT A 272      -3.460 -15.867 -16.561 
ATOM   5598  P    DA A 273       2.776 -14.583 -16.246 
ATOM   5599  OP1  DA A 273       3.937 -15.475 -16.024 
ATOM   5600  OP2  DA A 273       2.262 -13.878 -15.052 
ATOM   5601  O5'  DA A 273       3.126 -13.520 -17.389 
ATOM   5602  C5'  DA A 273       2.920 -13.883 -18.768 
ATOM   5603  C4'  DA A 273       2.267 -12.736 -19.514 
ATOM   5604  O4'  DA A 273       0.814 -12.782 -19.439 
ATOM   5605  C3'  DA A 273       2.618 -11.334 -19.017 
ATOM   5606  O3'  DA A 273       2.709 -10.459 -20.134 
ATOM   5607  C2'  DA A 273       1.419 -10.913 -18.167 
ATOM   5608  C1'  DA A 273       0.344 -11.492 -19.081 
ATOM   5609  N9   DA A 273      -0.982 -11.650 -18.420 
ATOM   5610  C8   DA A 273      -1.250 -11.973 -17.120 
ATOM   5611  N7   DA A 273      -2.515 -12.033 -16.845 
ATOM   5612  C5   DA A 273      -3.135 -11.729 -18.048 
ATOM   5613  C6   DA A 273      -4.486 -11.629 -18.419 
ATOM   5614  N6   DA A 273      -5.504 -11.835 -17.571 
ATOM   5615  N1   DA A 273      -4.755 -11.307 -19.699 
ATOM   5616  C2   DA A 273      -3.740 -11.103 -20.537 
ATOM   5617  N3   DA A 273      -2.446 -11.169 -20.306 
ATOM   5618  C4   DA A 273      -2.204 -11.492 -19.019 
ATOM   5619  P    DA A 274       3.860  -9.346 -20.158 
ATOM   5620  OP1  DA A 274       5.118  -9.945 -20.658 
ATOM   5621  OP2  DA A 274       3.936  -8.685 -18.836 
ATOM   5622  O5'  DA A 274       3.284  -8.319 -21.241 
ATOM   5623  C5'  DA A 274       2.449  -8.819 -22.302 
ATOM   5624  C4'  DA A 274       1.260  -7.900 -22.500 
ATOM   5625  O4'  DA A 274       0.134  -8.256 -21.648 
ATOM   5626  C3'  DA A 274       1.501  -6.422 -22.194 
ATOM   5627  O3'  DA A 274       0.772  -5.633 -23.126 
ATOM   5628  C2'  DA A 274       0.900  -6.212 -20.804 
ATOM   5629  C1'  DA A 274      -0.339  -7.077 -21.015 
ATOM   5630  N9   DA A 274      -1.017  -7.471 -19.749 
ATOM   5631  C8   DA A 274      -0.454  -7.749 -18.536 
ATOM   5632  N7   DA A 274      -1.314  -8.064 -17.618 
ATOM   5633  C5   DA A 274      -2.539  -7.992 -18.268 
ATOM   5634  C6   DA A 274      -3.856  -8.216 -17.835 
ATOM   5635  N6   DA A 274      -4.172  -8.577 -16.583 
ATOM   5636  N1   DA A 274      -4.841  -8.055 -18.739 
ATOM   5637  C2   DA A 274      -4.520  -7.698 -19.981 
ATOM   5638  N3   DA A 274      -3.335  -7.461 -20.498 
ATOM   5639  C4   DA A 274      -2.367  -7.629 -19.573 
ATOM   5640  P    DG A 275       1.443  -4.301 -23.707 
ATOM   5641  OP1  DG A 275       2.323  -4.645 -24.847 
ATOM   5642  OP2  DG A 275       2.076  -3.543 -22.605 
ATOM   5643  O5'  DG A 275       0.160  -3.506 -24.237 
ATOM   5644  C5'  DG A 275      -0.982  -4.253 -24.697 
ATOM   5645  C4'  DG A 275      -2.257  -3.633 -24.160 
ATOM   5646  O4'  DG A 275      -2.625  -4.163 -22.854 
ATOM   5647  C3'  DG A 275      -2.223  -2.119 -23.948 
ATOM   5648  O3'  DG A 275      -3.496  -1.579 -24.282 
ATOM   5649  C2'  DG A 275      -2.001  -1.944 -22.446 
ATOM   5650  C1'  DG A 275      -2.926  -3.072 -21.997 
ATOM   5651  N9   DG A 275      -2.697  -3.511 -20.593 
ATOM   5652  C8   DG A 275      -1.519  -3.575 -19.881 
ATOM   5653  N7   DG A 275      -1.661  -4.010 -18.652 
ATOM   5654  C5   DG A 275      -3.030  -4.249 -18.541 
ATOM   5655  C6   DG A 275      -3.788  -4.730 -17.443 
ATOM   5656  O6   DG A 275      -3.401  -5.050 -16.321 
ATOM   5657  N1   DG A 275      -5.151  -4.823 -17.761 
ATOM   5658  C2   DG A 275      -5.706  -4.495 -18.982 
ATOM   5659  N2   DG A 275      -7.027  -4.655 -19.087 
ATOM   5660  N3   DG A 275      -4.994  -4.044 -20.013 
ATOM   5661  C4   DG A 275      -3.672  -3.947 -19.720 
ATOM   5662  P    DG A 276      -3.565  -0.178 -25.055 
ATOM   5663  OP1  DG A 276      -3.398  -0.405 -26.508 
ATOM   5664  OP2  DG A 276      -2.623   0.778 -24.434 
ATOM   5665  O5'  DG A 276      -5.070   0.276 -24.750 
ATOM   5666  C5'  DG A 276      -6.077  -0.734 -24.556 
ATOM   5667  C4'  DG A 276      -6.955  -0.370 -23.375 
ATOM   5668  O4'  DG A 276      -6.424  -0.869 -22.114 
ATOM   5669  C3'  DG A 276      -7.148   1.126 -23.126 
ATOM   5670  O3'  DG A 276      -8.480   1.350 -22.679 
ATOM   5671  C2'  DG A 276      -6.190   1.456 -21.982 
ATOM   5672  C1'  DG A 276      -6.443   0.189 -21.169 
ATOM   5673  N9   DG A 276      -5.397  -0.085 -20.145 
ATOM   5674  C8   DG A 276      -4.042   0.161 -20.197 
ATOM   5675  N7   DG A 276      -3.392  -0.202 -19.118 
ATOM   5676  C5   DG A 276      -4.386  -0.726 -18.293 
ATOM   5677  C6   DG A 276      -4.295  -1.279 -16.989 
ATOM   5678  O6   DG A 276      -3.300  -1.423 -16.283 
ATOM   5679  N1   DG A 276      -5.550  -1.690 -16.518 
ATOM   5680  C2   DG A 276      -6.736  -1.582 -17.216 
ATOM   5681  N2   DG A 276      -7.826  -2.034 -16.591 
ATOM   5682  N3   DG A 276      -6.822  -1.063 -18.439 
ATOM   5683  C4   DG A 276      -5.613  -0.659 -18.910 
ATOM   5684  P    DT A 277      -9.268   2.641 -23.203 
ATOM   5685  OP1  DT A 277      -9.872   2.350 -24.523 
ATOM   5686  OP2  DT A 277      -8.380   3.822 -23.142 
ATOM   5687  O5'  DT A 277     -10.420   2.777 -22.102 
ATOM   5688  C5'  DT A 277     -10.905   1.589 -21.449 
ATOM   5689  C4'  DT A 277     -11.054   1.838 -19.961 
ATOM   5690  O4'  DT A 277      -9.827   1.560 -19.227 
ATOM   5691  C3'  DT A 277     -11.408   3.270 -19.559 
ATOM   5692  O3'  DT A 277     -12.291   3.230 -18.445 
ATOM   5693  C2'  DT A 277     -10.083   3.883 -19.105 
ATOM   5694  C1'  DT A 277      -9.565   2.655 -18.363 
ATOM   5695  N1   DT A 277      -8.100   2.692 -18.095 
ATOM   5696  C2   DT A 277      -7.664   2.124 -16.922 
ATOM   5697  O2   DT A 277      -8.417   1.605 -16.116 
ATOM   5698  N3   DT A 277      -6.301   2.177 -16.707 
ATOM   5699  C4   DT A 277      -5.361   2.738 -17.548 
ATOM   5700  O4   DT A 277      -4.166   2.725 -17.248 
ATOM   5701  C5   DT A 277      -5.914   3.308 -18.753 
ATOM   5702  C7   DT A 277      -4.959   3.940 -19.724 
ATOM   5703  C6   DT A 277      -7.236   3.271 -18.987 
ATOM   5704  P    DA A 278     -13.502   4.275 -18.377 
ATOM   5705  OP1  DA A 278     -14.645   3.763 -19.167 
ATOM   5706  OP2  DA A 278     -13.014   5.624 -18.740 
ATOM   5707  O5'  DA A 278     -13.865   4.237 -16.819 
ATOM   5708  C5'  DA A 278     -13.639   3.022 -16.078 
ATOM   5709  C4'  DA A 278     -13.005   3.342 -14.739 
ATOM   5710  O4'  DA A 278     -11.551   3.393 -14.811 
ATOM   5711  C3'  DA A 278     -13.390   4.687 -14.124 
ATOM   5712  O3'  DA A 278     -13.490   4.537 -12.714 
ATOM   5713  C2'  DA A 278     -12.208   5.607 -14.433 
ATOM   5714  C1'  DA A 278     -11.112   4.579 -14.168 
ATOM   5715  N9   DA A 278      -9.789   4.954 -14.741 
ATOM   5716  C8   DA A 278      -9.526   5.632 -15.897 
ATOM   5717  N7   DA A 278      -8.262   5.808 -16.127 
ATOM   5718  C5   DA A 278      -7.639   5.203 -15.045 
ATOM   5719  C6   DA A 278      -6.287   5.047 -14.696 
ATOM   5720  N6   DA A 278      -5.272   5.510 -15.440 
ATOM   5721  N1   DA A 278      -6.014   4.395 -13.550 
ATOM   5722  C2   DA A 278      -7.026   3.936 -12.816 
ATOM   5723  N3   DA A 278      -8.319   4.021 -13.038 
ATOM   5724  C4   DA A 278      -8.565   4.678 -14.190 
ATOM   5725  P    DA A 279     -14.665   5.295 -11.934 
ATOM   5726  OP1  DA A 279     -15.905   4.490 -12.001 
ATOM   5727  OP2  DA A 279     -14.767   6.687 -12.424 
ATOM   5728  O5'  DA A 279     -14.103   5.293 -10.436 
ATOM   5729  C5'  DA A 279     -13.246   4.215 -10.014 
ATOM   5730  C4'  DA A 279     -12.076   4.763  -9.221 
ATOM   5731  O4'  DA A 279     -10.951   5.124 -10.072 
ATOM   5732  C3'  DA A 279     -12.354   6.033  -8.417 
ATOM   5733  O3'  DA A 279     -11.634   5.968  -7.192 
ATOM   5734  C2'  DA A 279     -11.769   7.163  -9.264 
ATOM   5735  C1'  DA A 279     -10.510   6.422  -9.703 
ATOM   5736  N9   DA A 279      -9.835   7.033 -10.881 
ATOM   5737  C8   DA A 279     -10.402   7.665 -11.951 
ATOM   5738  N7   DA A 279      -9.543   8.095 -12.823 
ATOM   5739  C5   DA A 279      -8.315   7.722 -12.294 
ATOM   5740  C6   DA A 279      -6.997   7.891 -12.749 
ATOM   5741  N6   DA A 279      -6.684   8.509 -13.897 
ATOM   5742  N1   DA A 279      -6.008   7.400 -11.979 
ATOM   5743  C2   DA A 279      -6.325   6.787 -10.840 
ATOM   5744  N3   DA A 279      -7.511   6.571 -10.315 
ATOM   5745  C4   DA A 279      -8.483   7.072 -11.105 
ATOM   5746  P    DC A 280     -12.328   6.506  -5.854 
ATOM   5747  OP1  DC A 280     -13.189   5.447  -5.282 
ATOM   5748  OP2  DC A 280     -12.988   7.803  -6.125 
ATOM   5749  O5'  DC A 280     -11.057   6.737  -4.909 
ATOM   5750  C5'  DC A 280      -9.895   5.906  -5.087 
ATOM   5751  C4'  DC A 280      -8.639   6.752  -5.030 
ATOM   5752  O4'  DC A 280      -8.271   7.288  -6.334 
ATOM   5753  C3'  DC A 280      -8.708   7.986  -4.131 
ATOM   5754  O3'  DC A 280      -7.445   8.171  -3.504 
ATOM   5755  C2'  DC A 280      -8.949   9.152  -5.091 
ATOM   5756  C1'  DC A 280      -8.003   8.674  -6.190 
ATOM   5757  N1   DC A 280      -8.234   9.330  -7.507 
ATOM   5758  C2   DC A 280      -7.126   9.572  -8.314 
ATOM   5759  O2   DC A 280      -6.007   9.236  -7.909 
ATOM   5760  N3   DC A 280      -7.315  10.171  -9.519 
ATOM   5761  C4   DC A 280      -8.543  10.520  -9.922 
ATOM   5762  N4   DC A 280      -8.676  11.100 -11.104 
ATOM   5763  C5   DC A 280      -9.697  10.280  -9.106 
ATOM   5764  C6   DC A 280      -9.487   9.681  -7.905 
ATOM   5765  P    DA A 281      -7.400   8.641  -1.975 
ATOM   5766  OP1  DA A 281      -7.549   7.464  -1.089 
ATOM   5767  OP2  DA A 281      -8.369   9.739  -1.764 
ATOM   5768  O5'  DA A 281      -5.909   9.212  -1.865 
ATOM   5769  C5'  DA A 281      -4.880   8.644  -2.696 
ATOM   5770  C4'  DA A 281      -4.022   9.746  -3.285 
ATOM   5771  O4'  DA A 281      -4.553  10.252  -4.543 
ATOM   5772  C3'  DA A 281      -3.864  10.998  -2.423 
ATOM   5773  O3'  DA A 281      -2.541  11.499  -2.576 
ATOM   5774  C2'  DA A 281      -4.839  12.009  -3.025 
ATOM   5775  C1'  DA A 281      -4.565  11.670  -4.487 
ATOM   5776  N9   DA A 281      -5.614  12.161  -5.423 
ATOM   5777  C8   DA A 281      -6.959  12.264  -5.210 
ATOM   5778  N7   DA A 281      -7.616  12.733  -6.226 
ATOM   5779  C5   DA A 281      -6.637  12.959  -7.183 
ATOM   5780  C6   DA A 281      -6.691  13.456  -8.495 
ATOM   5781  N6   DA A 281      -7.828  13.835  -9.096 
ATOM   5782  N1   DA A 281      -5.530  13.552  -9.170 
ATOM   5783  C2   DA A 281      -4.404  13.174  -8.568 
ATOM   5784  N3   DA A 281      -4.231  12.697  -7.354 
ATOM   5785  C4   DA A 281      -5.407  12.612  -6.701 
ATOM   5786  P    DA A 282      -1.777  12.079  -1.295 
ATOM   5787  OP1  DA A 282      -1.154  10.966  -0.544 
ATOM   5788  OP2  DA A 282      -2.691  12.951  -0.525 
ATOM   5789  O5'  DA A 282      -0.638  12.968  -1.982 
ATOM   5790  C5'  DA A 282      -0.132  12.579  -3.273 
ATOM   5791  C4'  DA A 282      -0.003  13.796  -4.168 
ATOM   5792  O4'  DA A 282      -1.230  14.079  -4.900 
ATOM   5793  C3'  DA A 282       0.316  15.112  -3.459 
ATOM   5794  O3'  DA A 282       1.191  15.877  -4.280 
ATOM   5795  C2'  DA A 282      -1.026  15.838  -3.370 
ATOM   5796  C1'  DA A 282      -1.524  15.461  -4.762 
ATOM   5797  N9   DA A 282      -2.992  15.641  -4.942 
ATOM   5798  C8   DA A 282      -3.987  15.464  -4.025 
ATOM   5799  N7   DA A 282      -5.176  15.702  -4.487 
ATOM   5800  C5   DA A 282      -4.953  16.065  -5.809 
ATOM   5801  C6   DA A 282      -5.822  16.441  -6.847 
ATOM   5802  N6   DA A 282      -7.153  16.517  -6.706 
ATOM   5803  N1   DA A 282      -5.271  16.738  -8.038 
ATOM   5804  C2   DA A 282      -3.948  16.660  -8.171 
ATOM   5805  N3   DA A 282      -3.042  16.323  -7.280 
ATOM   5806  C4   DA A 282      -3.619  16.031  -6.097 
ATOM   5807  P    DG A 283       2.377  16.702  -3.592 
ATOM   5808  OP1  DG A 283       3.537  15.810  -3.369 
ATOM   5809  OP2  DG A 283       1.862  17.407  -2.397 
ATOM   5810  O5'  DG A 283       2.727  17.765  -4.734 
ATOM   5811  C5'  DG A 283       2.521  17.402  -6.113 
ATOM   5812  C4'  DG A 283       1.868  18.549  -6.859 
ATOM   5813  O4'  DG A 283       0.414  18.503  -6.784 
ATOM   5814  C3'  DG A 283       2.218  19.951  -6.362 
ATOM   5815  O3'  DG A 283       2.310  20.826  -7.479 
ATOM   5816  C2'  DG A 283       1.019  20.372  -5.512 
ATOM   5817  C1'  DG A 283      -0.056  19.794  -6.426 
ATOM   5818  N9   DG A 283      -1.382  19.635  -5.765 
ATOM   5819  C8   DG A 283      -1.670  19.311  -4.458 
ATOM   5820  N7   DG A 283      -2.953  19.252  -4.192 
ATOM   5821  C5   DG A 283      -3.557  19.560  -5.411 
ATOM   5822  C6   DG A 283      -4.932  19.653  -5.751 
ATOM   5823  O6   DG A 283      -5.915  19.480  -5.036 
ATOM   5824  N1   DG A 283      -5.104  19.992  -7.100 
ATOM   5825  C2   DG A 283      -4.080  20.211  -8.002 
ATOM   5826  N2   DG A 283      -4.452  20.524  -9.246 
ATOM   5827  N3   DG A 283      -2.791  20.123  -7.682 
ATOM   5828  C4   DG A 283      -2.607  19.796  -6.376 
ATOM   5829  P    DT A 284       3.460  21.939  -7.503 
ATOM   5830  OP1  DT A 284       4.718  21.340  -8.003 
ATOM   5831  OP2  DT A 284       3.537  22.600  -6.181 
ATOM   5832  O5'  DT A 284       2.884  22.966  -8.586 
ATOM   5833  C5'  DT A 284       2.049  22.466  -9.647 
ATOM   5834  C4'  DT A 284       0.860  23.385  -9.845 
ATOM   5835  O4'  DT A 284      -0.266  23.029  -8.993 
ATOM   5836  C3'  DT A 284       1.102  24.863  -9.539 
ATOM   5837  O3'  DT A 284       0.373  25.652 -10.471 
ATOM   5838  C2'  DT A 284       0.500  25.073  -8.149 
ATOM   5839  C1'  DT A 284      -0.739  24.208  -8.361 
ATOM   5840  N1   DT A 284      -1.417  23.814  -7.094 
ATOM   5841  C2   DT A 284      -2.786  23.709  -7.124 
ATOM   5842  O2   DT A 284      -3.446  23.923  -8.126 
ATOM   5843  N3   DT A 284      -3.380  23.342  -5.931 
ATOM   5844  C4   DT A 284      -2.732  23.077  -4.742 
ATOM   5845  O4   DT A 284      -3.372  22.757  -3.738 
ATOM   5846  C5   DT A 284      -1.296  23.214  -4.810 
ATOM   5847  C7   DT A 284      -0.513  22.944  -3.559 
ATOM   5848  C6   DT A 284      -0.693  23.570  -5.956 
ATOM   5849  P    DC A 285       1.043  26.984 -11.052 
ATOM   5850  OP1  DC A 285       1.923  26.640 -12.192 
ATOM   5851  OP2  DC A 285       1.676  27.742  -9.950 
ATOM   5852  O5'  DC A 285      -0.240  27.779 -11.582 
ATOM   5853  C5'  DC A 285      -1.382  27.032 -12.042 
ATOM   5854  C4'  DC A 285      -2.657  27.652 -11.505 
ATOM   5855  O4'  DC A 285      -3.024  27.123 -10.199 
ATOM   5856  C3'  DC A 285      -2.623  29.166 -11.293 
ATOM   5857  O3'  DC A 285      -3.896  29.706 -11.627 
ATOM   5858  C2'  DC A 285      -2.400  29.341  -9.791 
ATOM   5859  C1'  DC A 285      -3.325  28.213  -9.342 
ATOM   5860  N1   DC A 285      -3.097  27.774  -7.938 
ATOM   5861  C2   DC A 285      -4.203  27.363  -7.198 
ATOM   5862  O2   DC A 285      -5.318  27.378  -7.733 
ATOM   5863  N3   DC A 285      -4.015  26.960  -5.915 
ATOM   5864  C4   DC A 285      -2.792  26.957  -5.372 
ATOM   5865  N4   DC A 285      -2.662  26.555  -4.117 
ATOM   5866  C5   DC A 285      -1.641  27.377  -6.115 
ATOM   5867  C6   DC A 285      -1.849  27.777  -7.395 
ATOM   5868  P    DG A 286      -3.965  31.107 -12.400 
ATOM   5869  OP1  DG A 286      -3.797  30.880 -13.853 
ATOM   5870  OP2  DG A 286      -3.022  32.063 -11.779 
ATOM   5871  O5'  DG A 286      -5.469  31.561 -12.095 
ATOM   5872  C5'  DG A 286      -6.477  30.551 -11.901 
ATOM   5873  C4'  DG A 286      -7.355  30.915 -10.720 
ATOM   5874  O4'  DG A 286      -6.824  30.416  -9.459 
ATOM   5875  C3'  DG A 286      -7.548  32.411 -10.471 
ATOM   5876  O3'  DG A 286      -8.880  32.635 -10.024 
ATOM   5877  C2'  DG A 286      -6.589  32.741  -9.327 
ATOM   5878  C1'  DG A 286      -6.843  31.474  -8.514 
ATOM   5879  N9   DG A 286      -5.796  31.200  -7.490 
ATOM   5880  C8   DG A 286      -4.442  31.446  -7.542 
ATOM   5881  N7   DG A 286      -3.791  31.083  -6.463 
ATOM   5882  C5   DG A 286      -4.786  30.560  -5.638 
ATOM   5883  C6   DG A 286      -4.695  30.006  -4.334 
ATOM   5884  O6   DG A 286      -3.700  29.862  -3.628 
ATOM   5885  N1   DG A 286      -5.949  29.595  -3.863 
ATOM   5886  C2   DG A 286      -7.136  29.703  -4.561 
ATOM   5887  N2   DG A 286      -8.226  29.251  -3.936 
ATOM   5888  N3   DG A 286      -7.221  30.222  -5.785 
ATOM   5889  C4   DG A 286      -6.013  30.626  -6.255 
ATOM   5890  P    DA A 287      -9.667  33.926 -10.548 
ATOM   5891  OP1  DA A 287     -10.272  33.635 -11.868 
ATOM   5892  OP2  DA A 287      -8.780  35.108 -10.487 
ATOM   5893  O5'  DA A 287     -10.820  34.062  -9.447 
ATOM   5894  C5'  DA A 287     -11.305  32.874  -8.794 
ATOM   5895  C4'  DA A 287     -11.454  33.123  -7.307 
ATOM   5896  O4'  DA A 287     -10.227  32.845  -6.572 
ATOM   5897  C3'  DA A 287     -11.807  34.555  -6.904 
ATOM   5898  O3'  DA A 287     -12.691  34.515  -5.790 
ATOM   5899  C2'  DA A 287     -10.482  35.168  -6.450 
ATOM   5900  C1'  DA A 287      -9.964  33.940  -5.708 
ATOM   5901  N9   DA A 287      -8.500  33.977  -5.440 
ATOM   5902  C8   DA A 287      -7.508  34.509  -6.214 
ATOM   5903  N7   DA A 287      -6.322  34.385  -5.705 
ATOM   5904  C5   DA A 287      -6.540  33.722  -4.505 
ATOM   5905  C6   DA A 287      -5.670  33.290  -3.490 
ATOM   5906  N6   DA A 287      -4.343  33.471  -3.526 
ATOM   5907  N1   DA A 287      -6.217  32.663  -2.432 
ATOM   5908  C2   DA A 287      -7.537  32.485  -2.402 
ATOM   5909  N3   DA A 287      -8.443  32.843  -3.285 
ATOM   5910  C4   DA A 287      -7.870  33.469  -4.334 
ATOM   5911  P    DT A 288     -13.902  35.560  -5.722 
ATOM   5912  OP1  DT A 288     -15.044  35.048  -6.512 
ATOM   5913  OP2  DT A 288     -13.413  36.909  -6.085 
ATOM   5914  O5'  DT A 288     -14.265  35.522  -4.164 
ATOM   5915  C5'  DT A 288     -14.039  34.307  -3.423 
ATOM   5916  C4'  DT A 288     -13.404  34.627  -2.084 
ATOM   5917  O4'  DT A 288     -11.950  34.678  -2.156 
ATOM   5918  C3'  DT A 288     -13.790  35.972  -1.470 
ATOM   5919  O3'  DT A 288     -13.890  35.822  -0.059 
ATOM   5920  C2'  DT A 288     -12.608  36.892  -1.778 
ATOM   5921  C1'  DT A 288     -11.511  35.865  -1.513 
ATOM   5922  N1   DT A 288     -10.189  36.240  -2.086 
ATOM   5923  C2   DT A 288      -9.071  35.868  -1.377 
ATOM   5924  O2   DT A 288      -9.128  35.257  -0.323 
ATOM   5925  N3   DT A 288      -7.864  36.233  -1.938 
ATOM   5926  C4   DT A 288      -7.686  36.922  -3.121 
ATOM   5927  O4   DT A 288      -6.552  37.193  -3.523 
ATOM   5928  C5   DT A 288      -8.916  37.268  -3.792 
ATOM   5929  C7   DT A 288      -8.812  38.020  -5.087 
ATOM   5930  C6   DT A 288     -10.104  36.926  -3.269 
ATOM   5931  P    DG A 289     -15.065  36.580   0.721 
ATOM   5932  OP1  DG A 289     -16.305  35.775   0.654 
ATOM   5933  OP2  DG A 289     -15.167  37.972   0.231 
ATOM   5934  O5'  DG A 289     -14.502  36.578   2.219 
ATOM   5935  C5'  DG A 289     -13.646  35.500   2.641 
ATOM   5936  C4'  DG A 289     -12.476  36.048   3.434 
ATOM   5937  O4'  DG A 289     -11.351  36.409   2.583 
ATOM   5938  C3'  DG A 289     -12.753  37.318   4.238 
ATOM   5939  O3'  DG A 289     -12.033  37.253   5.463 
ATOM   5940  C2'  DG A 289     -12.169  38.448   3.390 
ATOM   5941  C1'  DG A 289     -10.909  37.707   2.952 
ATOM   5942  N9   DG A 289     -10.234  38.318   1.774 
ATOM   5943  C8   DG A 289     -10.789  38.959   0.687 
ATOM   5944  N7   DG A 289      -9.910  39.388  -0.186 
ATOM   5945  C5   DG A 289      -8.686  39.006   0.361 
ATOM   5946  C6   DG A 289      -7.368  39.194  -0.128 
ATOM   5947  O6   DG A 289      -7.002  39.745  -1.163 
ATOM   5948  N1   DG A 289      -6.415  38.648   0.744 
ATOM   5949  C2   DG A 289      -6.699  38.005   1.932 
ATOM   5950  N2   DG A 289      -5.648  37.554   2.621 
ATOM   5951  N3   DG A 289      -7.937  37.829   2.391 
ATOM   5952  C4   DG A 289      -8.873  38.353   1.556 
ATOM   5953  P    DG A 290     -12.728  37.792   6.801 
ATOM   5954  OP1  DG A 290     -13.589  36.732   7.373 
ATOM   5955  OP2  DG A 290     -13.387  39.088   6.530 
ATOM   5956  O5'  DG A 290     -11.457  38.022   7.746 
ATOM   5957  C5'  DG A 290     -10.295  37.191   7.568 
ATOM   5958  C4'  DG A 290      -9.039  38.037   7.625 
ATOM   5959  O4'  DG A 290      -8.671  38.573   6.321 
ATOM   5960  C3'  DG A 290      -9.108  39.272   8.523 
ATOM   5961  O3'  DG A 290      -7.845  39.456   9.150 
ATOM   5962  C2'  DG A 290      -9.349  40.437   7.564 
ATOM   5963  C1'  DG A 290      -8.403  39.959   6.465 
ATOM   5964  N9   DG A 290      -8.634  40.615   5.148 
ATOM   5965  C8   DG A 290      -9.816  41.038   4.581 
ATOM   5966  N7   DG A 290      -9.675  41.583   3.397 
ATOM   5967  C5   DG A 290      -8.302  41.518   3.164 
ATOM   5968  C6   DG A 290      -7.544  41.953   2.046 
ATOM   5969  O6   DG A 290      -7.934  42.493   1.015 
ATOM   5970  N1   DG A 290      -6.178  41.694   2.223 
ATOM   5971  C2   DG A 290      -5.618  41.093   3.333 
ATOM   5972  N2   DG A 290      -4.293  40.934   3.309 
ATOM   5973  N3   DG A 290      -6.331  40.685   4.382 
ATOM   5974  C4   DG A 290      -7.658  40.929   4.226 
ATOM   5975  P    DA A 291      -7.800  39.926  10.680 
ATOM   5976  OP1  DA A 291      -7.949  38.749  11.566 
ATOM   5977  OP2  DA A 291      -8.769  41.024  10.891 
ATOM   5978  O5'  DA A 291      -6.309  40.497  10.790 
ATOM   5979  C5'  DA A 291      -5.280  39.929   9.958 
ATOM   5980  C4'  DA A 291      -4.422  41.031   9.370 
ATOM   5981  O4'  DA A 291      -4.953  41.537   8.112 
ATOM   5982  C3'  DA A 291      -4.263  42.283  10.232 
ATOM   5983  O3'  DA A 291      -2.941  42.784  10.079 
ATOM   5984  C2'  DA A 291      -5.238  43.294   9.630 
ATOM   5985  C1'  DA A 291      -4.964  42.955   8.168 
ATOM   5986  N9   DA A 291      -6.014  43.446   7.232 
ATOM   5987  C8   DA A 291      -7.359  43.549   7.445 
ATOM   5988  N7   DA A 291      -8.015  44.019   6.429 
ATOM   5989  C5   DA A 291      -7.036  44.244   5.471 
ATOM   5990  C6   DA A 291      -7.091  44.741   4.160 
ATOM   5991  N6   DA A 291      -8.227  45.120   3.558 
ATOM   5992  N1   DA A 291      -5.930  44.837   3.485 
ATOM   5993  C2   DA A 291      -4.803  44.459   4.087 
ATOM   5994  N3   DA A 291      -4.631  43.982   5.301 
ATOM   5995  C4   DA A 291      -5.807  43.897   5.954 
ATOM   5996  P    DT A 292      -2.176  43.364  11.360 
ATOM   5997  OP1  DT A 292      -1.554  42.251  12.111 
ATOM   5998  OP2  DT A 292      -3.090  44.236  12.129 
ATOM   5999  O5'  DT A 292      -1.038  44.253  10.673 
ATOM   6000  C5'  DT A 292      -0.531  43.864   9.382 
ATOM   6001  C4'  DT A 292      -0.403  45.081   8.487 
ATOM   6002  O4'  DT A 292      -1.629  45.364   7.754 
ATOM   6003  C3'  DT A 292      -0.084  46.397   9.195 
ATOM   6004  O3'  DT A 292       0.791  47.162   8.375 
ATOM   6005  C2'  DT A 292      -1.425  47.123   9.285 
ATOM   6006  C1'  DT A 292      -1.924  46.746   7.893 
ATOM   6007  N1   DT A 292      -3.391  46.926   7.713 
ATOM   6008  C2   DT A 292      -3.824  47.324   6.471 
ATOM   6009  O2   DT A 292      -3.066  47.527   5.538 
ATOM   6010  N3   DT A 292      -5.191  47.482   6.342 
ATOM   6011  C4   DT A 292      -6.135  47.279   7.328 
ATOM   6012  O4   DT A 292      -7.333  47.453   7.092 
ATOM   6013  C5   DT A 292      -5.583  46.864   8.595 
ATOM   6014  C7   DT A 292      -6.544  46.622   9.723 
ATOM   6015  C6   DT A 292      -4.260  46.703   8.749 
ATOM   6016  P    DT A 293       1.977  47.987   9.063 
ATOM   6017  OP1  DT A 293       3.138  47.095   9.286 
ATOM   6018  OP2  DT A 293       1.463  48.692  10.258 
ATOM   6019  O5'  DT A 293       2.327  49.050   7.921 
ATOM   6020  C5'  DT A 293       2.121  48.687   6.542 
ATOM   6021  C4'  DT A 293       1.468  49.834   5.796 
ATOM   6022  O4'  DT A 293       0.015  49.788   5.870 
ATOM   6023  C3'  DT A 293       1.818  51.236   6.293 
ATOM   6024  O3'  DT A 293       1.910  52.111   5.175 
ATOM   6025  C2'  DT A 293       0.620  51.657   7.142 
ATOM   6026  C1'  DT A 293      -0.456  51.079   6.229 
ATOM   6027  N1   DT A 293      -1.782  50.921   6.890 
ATOM   6028  C2   DT A 293      -2.896  51.122   6.112 
ATOM   6029  O2   DT A 293      -2.836  51.417   4.930 
ATOM   6030  N3   DT A 293      -4.107  50.968   6.758 
ATOM   6031  C4   DT A 293      -4.290  50.637   8.086 
ATOM   6032  O4   DT A 293      -5.425  50.527   8.553 
ATOM   6033  C5   DT A 293      -3.061  50.446   8.820 
ATOM   6034  C7   DT A 293      -3.171  50.084  10.272 
ATOM   6035  C6   DT A 293      -1.870  50.590   8.216 
ATOM   6036  P    DC A 294       3.061  53.224   5.152 
ATOM   6037  OP1  DC A 294       4.318  52.625   4.652 
ATOM   6038  OP2  DC A 294       3.137  53.886   6.474 
ATOM   6039  O5'  DC A 294       2.485  54.251   4.069 
ATOM   6040  C5'  DC A 294       1.650  53.752   3.008 
ATOM   6041  C4'  DC A 294       0.461  54.670   2.809 
ATOM   6042  O4'  DC A 294      -0.666  54.314   3.662 
ATOM   6043  C3'  DC A 294       0.702  56.148   3.116 
ATOM   6044  O3'  DC A 294      -0.027  56.937   2.184 
ATOM   6045  C2'  DC A 294       0.101  56.358   4.506 
ATOM   6046  C1'  DC A 294      -1.138  55.493   4.294 
ATOM   6047  N1   DC A 294      -1.816  55.099   5.561 
ATOM   6048  C2   DC A 294      -3.204  54.988   5.547 
ATOM   6049  O2   DC A 294      -3.810  55.220   4.495 
ATOM   6050  N3   DC A 294      -3.841  54.631   6.691 
ATOM   6051  C4   DC A 294      -3.148  54.388   7.811 
ATOM   6052  N4   DC A 294      -3.815  54.042   8.902 
ATOM   6053  C5   DC A 294      -1.720  54.497   7.847 
ATOM   6054  C6   DC A 294      -1.102  54.856   6.693 
ATOM   6055  P    DC A 295       0.644  58.269   1.603 
ATOM   6056  OP1  DC A 295       1.523  57.925   0.463 
ATOM   6057  OP2  DC A 295       1.277  59.027   2.705 
ATOM   6058  O5'  DC A 295      -0.639  59.064   1.072 
ATOM   6059  C5'  DC A 295      -1.782  58.318   0.613 
ATOM   6060  C4'  DC A 295      -3.056  58.937   1.150 
ATOM   6061  O4'  DC A 295      -3.424  58.408   2.456 
ATOM   6062  C3'  DC A 295      -3.022  60.451   1.362 
ATOM   6063  O3'  DC A 295      -4.295  60.991   1.028 
ATOM   6064  C2'  DC A 295      -2.800  60.626   2.864 
ATOM   6065  C1'  DC A 295      -3.725  59.498   3.313 
ATOM   6066  N1   DC A 295      -3.496  59.060   4.717 
ATOM   6067  C2   DC A 295      -4.602  58.648   5.457 
ATOM   6068  O2   DC A 295      -5.717  58.663   4.922 
ATOM   6069  N3   DC A 295      -4.415  58.245   6.740 
ATOM   6070  C4   DC A 295      -3.192  58.242   7.283 
ATOM   6071  N4   DC A 295      -3.062  57.840   8.538 
ATOM   6072  C5   DC A 295      -2.041  58.662   6.539 
ATOM   6073  C6   DC A 295      -2.249  59.062   5.260 
ATOM   6074  P    DT A 296      -4.364  62.392   0.255 
ATOM   6075  OP1  DT A 296      -4.197  62.165  -1.198 
ATOM   6076  OP2  DT A 296      -3.422  63.348   0.875 
ATOM   6077  O5'  DT A 296      -5.869  62.846   0.560 
ATOM   6078  C5'  DT A 296      -6.876  61.836   0.753 
ATOM   6079  C4'  DT A 296      -7.754  62.201   1.935 
ATOM   6080  O4'  DT A 296      -7.223  61.701   3.196 
ATOM   6081  C3'  DT A 296      -7.948  63.696   2.184 
ATOM   6082  O3'  DT A 296      -9.280  63.920   2.631 
ATOM   6083  C2'  DT A 296      -6.989  64.026   3.328 
ATOM   6084  C1'  DT A 296      -7.242  62.759   4.141 
ATOM   6085  N1   DT A 296      -6.196  62.485   5.165 
ATOM   6086  C2   DT A 296      -6.608  61.905   6.340 
ATOM   6087  O2   DT A 296      -7.770  61.616   6.565 
ATOM   6088  N3   DT A 296      -5.610  61.666   7.265 
ATOM   6089  C4   DT A 296      -4.268  61.952   7.115 
ATOM   6090  O4   DT A 296      -3.467  61.693   8.015 
ATOM   6091  C5   DT A 296      -3.934  62.560   5.848 
ATOM   6092  C7   DT A 296      -2.494  62.904   5.603 
ATOM   6093  C6   DT A 296      -4.884  62.803   4.931 
ATOM   6094  P    DC A 297     -10.067  65.211   2.107 
ATOM   6095  OP1  DC A 297     -10.672  64.920   0.787 
ATOM   6096  OP2  DC A 297      -9.179  66.393   2.168 
ATOM   6097  O5'  DC A 297     -11.219  65.347   3.208 
ATOM   6098  C5'  DC A 297     -11.705  64.159   3.861 
ATOM   6099  C4'  DC A 297     -11.853  64.409   5.348 
ATOM   6100  O4'  DC A 297     -10.627  64.130   6.083 
ATOM   6101  C3'  DC A 297     -12.207  65.840   5.751 
ATOM   6102  O3'  DC A 297     -13.090  65.800   6.865 
ATOM   6103  C2'  DC A 297     -10.882  66.453   6.205 
ATOM   6104  C1'  DC A 297     -10.364  65.225   6.947 
ATOM   6105  N1   DC A 297      -8.899  65.262   7.215 
ATOM   6106  C2   DC A 297      -8.441  64.690   8.400 
ATOM   6107  O2   DC A 297      -9.262  64.181   9.172 
ATOM   6108  N3   DC A 297      -7.110  64.714   8.663 
ATOM   6109  C4   DC A 297      -6.254  65.276   7.800 
ATOM   6110  N4   DC A 297      -4.964  65.274   8.102 
ATOM   6111  C5   DC A 297      -6.704  65.870   6.577 
ATOM   6112  C6   DC A 297      -8.038  65.836   6.332 
ATOM   6113  P    DT A 298     -14.301  66.845   6.933 
ATOM   6114  OP1  DT A 298     -15.444  66.333   6.143 
ATOM   6115  OP2  DT A 298     -13.813  68.194   6.570 
ATOM   6116  O5'  DT A 298     -14.664  66.807   8.491 
ATOM   6117  C5'  DT A 298     -14.438  65.592   9.231 
ATOM   6118  C4'  DT A 298     -13.804  65.912  10.571 
ATOM   6119  O4'  DT A 298     -12.350  65.963  10.499 
ATOM   6120  C3'  DT A 298     -14.189  67.257  11.185 
ATOM   6121  O3'  DT A 298     -14.289  67.107  12.596 
ATOM   6122  C2'  DT A 298     -13.008  68.177  10.877 
ATOM   6123  C1'  DT A 298     -11.911  67.150  11.142 
ATOM   6124  N1   DT A 298     -10.589  67.525  10.569 
ATOM   6125  C2   DT A 298      -9.471  67.153  11.278 
ATOM   6126  O2   DT A 298      -9.528  66.542  12.332 
ATOM   6127  N3   DT A 298      -8.264  67.518  10.717 
ATOM   6128  C4   DT A 298      -8.085  68.207   9.534 
ATOM   6129  O4   DT A 298      -6.951  68.478   9.132 
ATOM   6130  C5   DT A 298      -9.315  68.553   8.863 
ATOM   6131  C7   DT A 298      -9.211  69.305   7.568 
ATOM   6132  C6   DT A 298     -10.503  68.211   9.386 
ATOM   6133  P    DC A 299     -15.465  67.865  13.376 
ATOM   6134  OP1  DC A 299     -16.705  67.060  13.308 
ATOM   6135  OP2  DC A 299     -15.567  69.257  12.886 
ATOM   6136  O5'  DC A 299     -14.902  67.863  14.874 
ATOM   6137  C5'  DC A 299     -14.046  66.785  15.296 
ATOM   6138  C4'  DC A 299     -12.875  67.333  16.089 
ATOM   6139  O4'  DC A 299     -11.750  67.694  15.238 
ATOM   6140  C3'  DC A 299     -13.153  68.603  16.893 
ATOM   6141  O3'  DC A 299     -12.433  68.538  18.118 
ATOM   6142  C2'  DC A 299     -12.569  69.733  16.045 
ATOM   6143  C1'  DC A 299     -11.309  68.992  15.607 
ATOM   6144  N1   DC A 299     -10.634  69.604  14.429 
ATOM   6145  C2   DC A 299      -9.244  69.545  14.374 
ATOM   6146  O2   DC A 299      -8.633  68.993  15.297 
ATOM   6147  N3   DC A 299      -8.609  70.098  13.308 
ATOM   6148  C4   DC A 299      -9.306  70.687  12.329
[truncated: 415,700 more chars]
