# Supplementary material for: Characterization of lncRNA-protein interactions associated with Prostate cancer and Androgen receptors by molecular docking simulations
Source: Biochem Biophys Rep. 2025 Mar 9;42:101959. doi: 10.1016/j.bbrep.2025.101959 (PMC11929892; doi:10.1016/j.bbrep.2025.101959)
Supplement: Multimedia component 24 [file mmc24.zip › bbrep_00101959_model_13.pdb]

REMARK Number:    13
REMARK Ligand:     lig_628dcb8434e2f.pdb
REMARK Contact:     0     0     0
REMARK Score:  -197.52
REMARK RMSD:    636.72
MODEL       13
ATOM      1  N   ALA A  24      30.357  -5.473 -24.875 
ATOM      2  CA  ALA A  24      30.515  -4.000 -24.871 
ATOM      3  CB  ALA A  24      29.364  -3.347 -25.653 
ATOM      4  C   ALA A  24      30.496  -3.471 -23.474 
ATOM      5  O   ALA A  24      31.409  -3.720 -22.690 
ATOM      6  N   GLN A  25      29.435  -2.716 -23.129 
ATOM      7  CA  GLN A  25      29.334  -2.167 -21.810 
ATOM      8  CB  GLN A  25      28.209  -1.135 -21.640 
ATOM      9  CG  GLN A  25      28.449   0.131 -22.464 
ATOM     10  CD  GLN A  25      27.291   1.085 -22.227 
ATOM     11  OE1 GLN A  25      26.895   1.324 -21.089 
ATOM     12  NE2 GLN A  25      26.734   1.652 -23.331 
ATOM     13  C   GLN A  25      29.084  -3.296 -20.876 
ATOM     14  O   GLN A  25      28.668  -4.376 -21.290 
ATOM     15  N   ASP A  26      29.382  -3.075 -19.584 
ATOM     16  CA  ASP A  26      29.211  -4.105 -18.606 
ATOM     17  CB  ASP A  26      30.274  -4.043 -17.495 
ATOM     18  CG  ASP A  26      30.054  -5.171 -16.494 
ATOM     19  OD1 ASP A  26      28.986  -5.191 -15.826 
ATOM     20  OD2 ASP A  26      30.966  -6.032 -16.381 
ATOM     21  C   ASP A  26      27.866  -3.939 -17.988 
ATOM     22  O   ASP A  26      27.612  -2.985 -17.253 
ATOM     23  N   ASN A  27      26.945  -4.872 -18.288 
ATOM     24  CA  ASN A  27      25.662  -4.773 -17.669 
ATOM     25  CB  ASN A  27      24.503  -4.752 -18.683 
ATOM     26  CG  ASN A  27      24.583  -3.452 -19.471 
ATOM     27  OD1 ASN A  27      24.658  -2.366 -18.897 
ATOM     28  ND2 ASN A  27      24.568  -3.560 -20.827 
ATOM     29  C   ASN A  27      25.467  -5.984 -16.812 
ATOM     30  O   ASN A  27      24.473  -6.696 -16.949 
ATOM     31  N   SER A  28      26.402  -6.226 -15.873 
ATOM     32  CA  SER A  28      26.317  -7.361 -15.002 
ATOM     33  CB  SER A  28      27.559  -7.517 -14.112 
ATOM     34  OG  SER A  28      28.707  -7.731 -14.919 
ATOM     35  C   SER A  28      25.149  -7.145 -14.100 
ATOM     36  O   SER A  28      24.492  -8.089 -13.668 
ATOM     37  N   ARG A  29      24.868  -5.864 -13.806 
ATOM     38  CA  ARG A  29      23.821  -5.471 -12.913 
ATOM     39  CB  ARG A  29      23.787  -3.948 -12.704 
ATOM     40  CG  ARG A  29      25.152  -3.369 -12.324 
ATOM     41  CD  ARG A  29      25.113  -1.897 -11.913 
ATOM     42  NE  ARG A  29      26.512  -1.383 -11.942 
ATOM     43  CZ  ARG A  29      27.390  -1.720 -10.952 
ATOM     44  NH1 ARG A  29      27.024  -2.618  -9.991 
ATOM     45  NH2 ARG A  29      28.642  -1.178 -10.929 
ATOM     46  C   ARG A  29      22.506  -5.884 -13.504 
ATOM     47  O   ARG A  29      21.579  -6.255 -12.784 
ATOM     48  N   TYR A  30      22.378  -5.784 -14.840 
ATOM     49  CA  TYR A  30      21.164  -6.163 -15.505 
ATOM     50  CB  TYR A  30      21.186  -5.817 -17.003 
ATOM     51  CG  TYR A  30      19.900  -6.271 -17.606 
ATOM     52  CD1 TYR A  30      18.727  -5.600 -17.348 
ATOM     53  CD2 TYR A  30      19.876  -7.357 -18.449 
ATOM     54  CE1 TYR A  30      17.543  -6.018 -17.911 
ATOM     55  CE2 TYR A  30      18.698  -7.778 -19.016 
ATOM     56  CZ  TYR A  30      17.529  -7.109 -18.746 
ATOM     57  OH  TYR A  30      16.316  -7.539 -19.327 
ATOM     58  C   TYR A  30      20.959  -7.638 -15.363 
ATOM     59  O   TYR A  30      19.855  -8.092 -15.068 
ATOM     60  N   THR A  31      22.033  -8.431 -15.551 
ATOM     61  CA  THR A  31      21.926  -9.861 -15.473 
ATOM     62  CB  THR A  31      23.230 -10.559 -15.736 
ATOM     63  OG1 THR A  31      23.715 -10.225 -17.028 
ATOM     64  CG2 THR A  31      23.003 -12.080 -15.628 
ATOM     65  C   THR A  31      21.490 -10.229 -14.091 
ATOM     66  O   THR A  31      20.646 -11.105 -13.907 
ATOM     67  N   HIS A  32      22.064  -9.557 -13.079 
ATOM     68  CA  HIS A  32      21.744  -9.842 -11.711 
ATOM     69  ND1 HIS A  32      22.771 -10.826  -8.882 
ATOM     70  CG  HIS A  32      22.450  -9.554  -9.301 
ATOM     71  CB  HIS A  32      22.623  -9.069 -10.710 
ATOM     72  NE2 HIS A  32      22.010  -9.743  -7.096 
ATOM     73  CD2 HIS A  32      21.986  -8.905  -8.198 
ATOM     74  CE1 HIS A  32      22.488 -10.885  -7.556 
ATOM     75  C   HIS A  32      20.311  -9.481 -11.477 
ATOM     76  O   HIS A  32      19.604 -10.145 -10.722 
ATOM     77  N   PHE A  33      19.841  -8.406 -12.133 
ATOM     78  CA  PHE A  33      18.494  -7.942 -11.975 
ATOM     79  CB  PHE A  33      18.233  -6.698 -12.850 
ATOM     80  CG  PHE A  33      16.831  -6.221 -12.683 
ATOM     81  CD1 PHE A  33      15.822  -6.729 -13.471 
ATOM     82  CD2 PHE A  33      16.525  -5.261 -11.749 
ATOM     83  CE1 PHE A  33      14.528  -6.288 -13.327 
ATOM     84  CE2 PHE A  33      15.232  -4.815 -11.599 
ATOM     85  CZ  PHE A  33      14.232  -5.330 -12.388 
ATOM     86  C   PHE A  33      17.577  -9.044 -12.410 
ATOM     87  O   PHE A  33      16.584  -9.337 -11.745 
ATOM     88  N   LEU A  34      17.891  -9.694 -13.546 
ATOM     89  CA  LEU A  34      17.052 -10.740 -14.056 
ATOM     90  CB  LEU A  34      17.509 -11.262 -15.429 
ATOM     91  CG  LEU A  34      17.352 -10.227 -16.561 
ATOM     92  CD1 LEU A  34      17.815 -10.799 -17.911 
ATOM     93  CD2 LEU A  34      15.914  -9.684 -16.622 
ATOM     94  C   LEU A  34      17.034 -11.895 -13.105 
ATOM     95  O   LEU A  34      15.977 -12.463 -12.835 
ATOM     96  N   THR A  35      18.201 -12.276 -12.555 
ATOM     97  CA  THR A  35      18.222 -13.429 -11.706 
ATOM     98  CB  THR A  35      19.611 -13.827 -11.277 
ATOM     99  OG1 THR A  35      19.582 -15.110 -10.672 
ATOM    100  CG2 THR A  35      20.183 -12.793 -10.291 
ATOM    101  C   THR A  35      17.370 -13.183 -10.496 
ATOM    102  O   THR A  35      16.600 -14.054 -10.093 
ATOM    103  N   GLN A  36      17.510 -12.004  -9.861 
ATOM    104  CA  GLN A  36      16.760 -11.714  -8.673 
ATOM    105  CB  GLN A  36      17.330 -10.515  -7.900 
ATOM    106  CG  GLN A  36      18.719 -10.776  -7.318 
ATOM    107  CD  GLN A  36      19.161  -9.521  -6.583 
ATOM    108  OE1 GLN A  36      18.999  -8.403  -7.076 
ATOM    109  NE2 GLN A  36      19.727  -9.702  -5.360 
ATOM    110  C   GLN A  36      15.306 -11.414  -8.928 
ATOM    111  O   GLN A  36      14.428 -11.820  -8.172 
ATOM    112  N   HIS A  37      15.041 -10.560  -9.926 
ATOM    113  CA  HIS A  37      13.739 -10.030 -10.232 
ATOM    114  ND1 HIS A  37      13.488  -7.875  -7.943 
ATOM    115  CG  HIS A  37      14.262  -7.931  -9.081 
ATOM    116  CB  HIS A  37      13.787  -8.508 -10.384 
ATOM    117  NE2 HIS A  37      15.483  -7.062  -7.395 
ATOM    118  CD2 HIS A  37      15.476  -7.429  -8.730 
ATOM    119  CE1 HIS A  37      14.268  -7.348  -6.966 
ATOM    120  C   HIS A  37      12.906 -10.649 -11.327 
ATOM    121  O   HIS A  37      11.752 -10.256 -11.466 
ATOM    122  N   TYR A  38      13.434 -11.530 -12.202 
ATOM    123  CA  TYR A  38      12.632 -11.883 -13.350 
ATOM    124  CB  TYR A  38      13.334 -11.414 -14.642 
ATOM    125  CG  TYR A  38      12.655 -11.872 -15.887 
ATOM    126  CD1 TYR A  38      11.465 -11.319 -16.304 
ATOM    127  CD2 TYR A  38      13.246 -12.841 -16.668 
ATOM    128  CE1 TYR A  38      10.868 -11.746 -17.467 
ATOM    129  CE2 TYR A  38      12.653 -13.271 -17.830 
ATOM    130  CZ  TYR A  38      11.459 -12.724 -18.231 
ATOM    131  OH  TYR A  38      10.848 -13.164 -19.425 
ATOM    132  C   TYR A  38      12.379 -13.364 -13.432 
ATOM    133  O   TYR A  38      13.285 -14.174 -13.250 
ATOM    134  N   ASP A  39      11.102 -13.741 -13.690 
ATOM    135  CA  ASP A  39      10.698 -15.112 -13.886 
ATOM    136  CB  ASP A  39      10.028 -15.729 -12.643 
ATOM    137  CG  ASP A  39       9.940 -17.238 -12.841 
ATOM    138  OD1 ASP A  39      10.562 -17.742 -13.815 
ATOM    139  OD2 ASP A  39       9.249 -17.904 -12.025 
ATOM    140  C   ASP A  39       9.669 -15.081 -14.984 
ATOM    141  O   ASP A  39       8.529 -14.682 -14.754 
ATOM    142  N   ALA A  40      10.037 -15.519 -16.207 
ATOM    143  CA  ALA A  40       9.168 -15.355 -17.343 
ATOM    144  CB  ALA A  40       9.809 -15.843 -18.652 
ATOM    145  C   ALA A  40       7.861 -16.082 -17.196 
ATOM    146  O   ALA A  40       6.812 -15.469 -17.390 
ATOM    147  N   LYS A  41       7.868 -17.386 -16.837 
ATOM    148  CA  LYS A  41       6.612 -18.091 -16.756 
ATOM    149  CB  LYS A  41       6.394 -19.072 -17.922 
ATOM    150  CG  LYS A  41       6.320 -18.394 -19.293 
ATOM    151  CD  LYS A  41       6.383 -19.380 -20.462 
ATOM    152  CE  LYS A  41       6.315 -18.723 -21.842 
ATOM    153  NZ  LYS A  41       6.395 -19.761 -22.893 
ATOM    154  C   LYS A  41       6.607 -18.900 -15.492 
ATOM    155  O   LYS A  41       6.979 -20.072 -15.469 
ATOM    156  N   PRO A  42       6.164 -18.261 -14.447 
ATOM    157  CA  PRO A  42       6.146 -18.766 -13.096 
ATOM    158  CD  PRO A  42       5.459 -16.998 -14.579 
ATOM    159  CB  PRO A  42       5.693 -17.583 -12.242 
ATOM    160  CG  PRO A  42       4.817 -16.760 -13.203 
ATOM    161  C   PRO A  42       5.350 -19.982 -12.740 
ATOM    162  O   PRO A  42       5.866 -20.776 -11.954 
ATOM    163  N   GLN A  43       4.106 -20.125 -13.253 
ATOM    164  CA  GLN A  43       3.233 -21.210 -12.882 
ATOM    165  CB  GLN A  43       3.921 -22.559 -12.575 
ATOM    166  CG  GLN A  43       2.969 -23.746 -12.437 
ATOM    167  CD  GLN A  43       2.653 -24.258 -13.835 
ATOM    168  OE1 GLN A  43       2.011 -23.577 -14.631 
ATOM    169  NE2 GLN A  43       3.125 -25.496 -14.144 
ATOM    170  C   GLN A  43       2.428 -20.772 -11.677 
ATOM    171  O   GLN A  43       1.781 -19.726 -11.696 
ATOM    172  N   GLY A  44       2.476 -21.564 -10.580 
ATOM    173  CA  GLY A  44       1.617 -21.423  -9.423 
ATOM    174  C   GLY A  44       1.682 -20.099  -8.711 
ATOM    175  O   GLY A  44       0.636 -19.515  -8.436 
ATOM    176  N   ARG A  45       2.881 -19.573  -8.391 
ATOM    177  CA  ARG A  45       2.966 -18.320  -7.681 
ATOM    178  CB  ARG A  45       2.277 -17.177  -8.444 
ATOM    179  CG  ARG A  45       2.951 -16.883  -9.786 
ATOM    180  CD  ARG A  45       2.084 -16.065 -10.743 
ATOM    181  NE  ARG A  45       2.134 -14.640 -10.313 
ATOM    182  CZ  ARG A  45       1.083 -13.819 -10.595 
ATOM    183  NH1 ARG A  45      -0.026 -14.325 -11.205 
ATOM    184  NH2 ARG A  45       1.132 -12.493 -10.270 
ATOM    185  C   ARG A  45       2.353 -18.422  -6.307 
ATOM    186  O   ARG A  45       1.777 -17.453  -5.809 
ATOM    187  N   ASP A  46       2.452 -19.607  -5.663 
ATOM    188  CA  ASP A  46       1.984 -19.790  -4.311 
ATOM    189  CB  ASP A  46       1.250 -21.127  -4.079 
ATOM    190  CG  ASP A  46       2.197 -22.277  -4.390 
ATOM    191  OD1 ASP A  46       3.256 -22.021  -5.022 
ATOM    192  OD2 ASP A  46       1.866 -23.431  -4.005 
ATOM    193  C   ASP A  46       3.161 -19.699  -3.376 
ATOM    194  O   ASP A  46       4.259 -19.317  -3.777 
ATOM    195  N   ASP A  47       2.954 -20.056  -2.089 
ATOM    196  CA  ASP A  47       3.986 -19.963  -1.086 
ATOM    197  CB  ASP A  47       3.505 -20.399   0.311 
ATOM    198  CG  ASP A  47       2.512 -19.366   0.829 
ATOM    199  OD1 ASP A  47       2.392 -18.285   0.192 
ATOM    200  OD2 ASP A  47       1.859 -19.643   1.870 
ATOM    201  C   ASP A  47       5.122 -20.868  -1.453 
ATOM    202  O   ASP A  47       6.290 -20.503  -1.321 
ATOM    203  N   ARG A  48       4.797 -22.077  -1.942 
ATOM    204  CA  ARG A  48       5.781 -23.061  -2.293 
ATOM    205  CB  ARG A  48       5.140 -24.351  -2.823 
ATOM    206  CG  ARG A  48       6.146 -25.430  -3.211 
ATOM    207  CD  ARG A  48       5.521 -26.560  -4.029 
ATOM    208  NE  ARG A  48       5.134 -25.982  -5.348 
ATOM    209  CZ  ARG A  48       4.541 -26.764  -6.297 
ATOM    210  NH1 ARG A  48       4.304 -28.084  -6.046 
ATOM    211  NH2 ARG A  48       4.179 -26.221  -7.497 
ATOM    212  C   ARG A  48       6.632 -22.511  -3.395 
ATOM    213  O   ARG A  48       7.843 -22.722  -3.421 
ATOM    214  N   TYR A  49       6.004 -21.778  -4.332 
ATOM    215  CA  TYR A  49       6.690 -21.207  -5.452 
ATOM    216  CB  TYR A  49       5.716 -20.385  -6.317 
ATOM    217  CG  TYR A  49       6.455 -19.484  -7.246 
ATOM    218  CD1 TYR A  49       6.995 -19.944  -8.423 
ATOM    219  CD2 TYR A  49       6.580 -18.149  -6.930 
ATOM    220  CE1 TYR A  49       7.662 -19.084  -9.266 
ATOM    221  CE2 TYR A  49       7.244 -17.287  -7.767 
ATOM    222  CZ  TYR A  49       7.787 -17.755  -8.938 
ATOM    223  OH  TYR A  49       8.468 -16.868  -9.798 
ATOM    224  C   TYR A  49       7.763 -20.299  -4.937 
ATOM    225  O   TYR A  49       8.907 -20.361  -5.387 
ATOM    226  N   CYS A  50       7.427 -19.442  -3.956 
ATOM    227  CA  CYS A  50       8.387 -18.513  -3.432 
ATOM    228  CB  CYS A  50       7.789 -17.543  -2.401 
ATOM    229  SG  CYS A  50       6.919 -16.168  -3.203 
ATOM    230  C   CYS A  50       9.521 -19.233  -2.772 
ATOM    231  O   CYS A  50      10.680 -18.874  -2.966 
ATOM    232  N   GLU A  51       9.232 -20.282  -1.984 
ATOM    233  CA  GLU A  51      10.291 -20.937  -1.274 
ATOM    234  CB  GLU A  51       9.814 -22.052  -0.328 
ATOM    235  CG  GLU A  51       9.046 -21.500   0.875 
ATOM    236  CD  GLU A  51       8.647 -22.660   1.776 
ATOM    237  OE1 GLU A  51       8.797 -23.834   1.341 
ATOM    238  OE2 GLU A  51       8.191 -22.384   2.918 
ATOM    239  C   GLU A  51      11.271 -21.539  -2.238 
ATOM    240  O   GLU A  51      12.477 -21.471  -2.014 
ATOM    241  N   SER A  52      10.782 -22.163  -3.323 
ATOM    242  CA  SER A  52      11.648 -22.819  -4.266 
ATOM    243  CB  SER A  52      10.871 -23.670  -5.287 
ATOM    244  OG  SER A  52      11.770 -24.296  -6.189 
ATOM    245  C   SER A  52      12.484 -21.840  -5.041 
ATOM    246  O   SER A  52      13.695 -22.015  -5.173 
ATOM    247  N   ILE A  53      11.853 -20.774  -5.572 
ATOM    248  CA  ILE A  53      12.510 -19.830  -6.436 
ATOM    249  CB  ILE A  53      11.569 -18.839  -7.063 
ATOM    250  CG1 ILE A  53      12.268 -18.100  -8.213 
ATOM    251  CG2 ILE A  53      11.022 -17.910  -5.967 
ATOM    252  CD1 ILE A  53      11.307 -17.285  -9.080 
ATOM    253  C   ILE A  53      13.564 -19.071  -5.697 
ATOM    254  O   ILE A  53      14.625 -18.777  -6.243 
ATOM    255  N   MET A  54      13.288 -18.724  -4.431 
ATOM    256  CA  MET A  54      14.208 -17.931  -3.681 
ATOM    257  CB  MET A  54      13.657 -17.630  -2.278 
ATOM    258  CG  MET A  54      14.129 -16.292  -1.716 
ATOM    259  SD  MET A  54      13.400 -14.851  -2.557 
ATOM    260  CE  MET A  54      13.965 -13.641  -1.327 
ATOM    261  C   MET A  54      15.482 -18.715  -3.574 
ATOM    262  O   MET A  54      16.577 -18.162  -3.661 
ATOM    263  N   ARG A  55      15.360 -20.040  -3.377 
ATOM    264  CA  ARG A  55      16.487 -20.926  -3.259 
ATOM    265  CB  ARG A  55      16.035 -22.353  -2.921 
ATOM    266  CG  ARG A  55      15.198 -22.413  -1.641 
ATOM    267  CD  ARG A  55      14.502 -23.757  -1.423 
ATOM    268  NE  ARG A  55      15.339 -24.566  -0.498 
ATOM    269  CZ  ARG A  55      15.110 -25.907  -0.399 
ATOM    270  NH1 ARG A  55      14.168 -26.490  -1.198 
ATOM    271  NH2 ARG A  55      15.823 -26.659   0.486 
ATOM    272  C   ARG A  55      17.249 -20.983  -4.555 
ATOM    273  O   ARG A  55      18.476 -20.907  -4.565 
ATOM    274  N   ARG A  56      16.538 -21.101  -5.694 
ATOM    275  CA  ARG A  56      17.186 -21.258  -6.971 
ATOM    276  CB  ARG A  56      16.203 -21.454  -8.140 
ATOM    277  CG  ARG A  56      15.409 -22.759  -8.083 
ATOM    278  CD  ARG A  56      14.767 -23.128  -9.423 
ATOM    279  NE  ARG A  56      13.877 -22.004  -9.821 
ATOM    280  CZ  ARG A  56      12.561 -22.008  -9.459 
ATOM    281  NH1 ARG A  56      12.047 -23.057  -8.752 
ATOM    282  NH2 ARG A  56      11.757 -20.960  -9.804 
ATOM    283  C   ARG A  56      17.993 -20.038  -7.297 
ATOM    284  O   ARG A  56      19.094 -20.132  -7.842 
ATOM    285  N   ARG A  57      17.434 -18.858  -6.981 
ATOM    286  CA  ARG A  57      17.989 -17.566  -7.272 
ATOM    287  CB  ARG A  57      16.981 -16.432  -7.028 
ATOM    288  CG  ARG A  57      15.720 -16.618  -7.872 
ATOM    289  CD  ARG A  57      16.007 -16.749  -9.368 
ATOM    290  NE  ARG A  57      14.774 -17.286 -10.009 
ATOM    291  CZ  ARG A  57      14.462 -16.937 -11.292 
ATOM    292  NH1 ARG A  57      15.255 -16.058 -11.970 
ATOM    293  NH2 ARG A  57      13.356 -17.462 -11.896 
ATOM    294  C   ARG A  57      19.215 -17.308  -6.446 
ATOM    295  O   ARG A  57      20.047 -16.489  -6.833 
ATOM    296  N   GLY A  58      19.345 -17.952  -5.266 
ATOM    297  CA  GLY A  58      20.518 -17.749  -4.452 
ATOM    298  C   GLY A  58      20.249 -16.676  -3.435 
ATOM    299  O   GLY A  58      21.171 -16.056  -2.910 
ATOM    300  N   LEU A  59      18.957 -16.404  -3.197 
ATOM    301  CA  LEU A  59      18.390 -15.442  -2.291 
ATOM    302  CB  LEU A  59      16.997 -14.993  -2.748 
ATOM    303  CG  LEU A  59      17.057 -14.335  -4.141 
ATOM    304  CD1 LEU A  59      15.690 -13.786  -4.573 
ATOM    305  CD2 LEU A  59      18.175 -13.282  -4.214 
ATOM    306  C   LEU A  59      18.342 -15.875  -0.842 
ATOM    307  O   LEU A  59      17.877 -15.107  -0.005 
ATOM    308  N   THR A  60      18.628 -17.158  -0.543 
ATOM    309  CA  THR A  60      18.521 -17.780   0.758 
ATOM    310  CB  THR A  60      18.422 -19.273   0.655 
ATOM    311  OG1 THR A  60      19.592 -19.810   0.057 
ATOM    312  CG2 THR A  60      17.192 -19.608  -0.204 
ATOM    313  C   THR A  60      19.582 -17.448   1.776 
ATOM    314  O   THR A  60      19.306 -17.592   2.964 
ATOM    315  N   SER A  61      20.833 -17.093   1.412 
ATOM    316  CA  SER A  61      21.758 -16.859   2.493 
ATOM    317  CB  SER A  61      22.957 -17.826   2.485 
ATOM    318  OG  SER A  61      22.517 -19.158   2.702 
ATOM    319  C   SER A  61      22.320 -15.475   2.407 
ATOM    320  O   SER A  61      23.186 -15.209   1.575 
ATOM    321  N   PRO A  62      21.889 -14.572   3.254 
ATOM    322  CA  PRO A  62      20.832 -14.844   4.197 
ATOM    323  CD  PRO A  62      22.847 -13.617   3.787 
ATOM    324  CB  PRO A  62      20.985 -13.822   5.320 
ATOM    325  CG  PRO A  62      22.467 -13.428   5.263 
ATOM    326  C   PRO A  62      19.514 -14.718   3.499 
ATOM    327  O   PRO A  62      19.488 -14.279   2.350 
ATOM    328  N   CYS A  63      18.409 -15.091   4.176 
ATOM    329  CA  CYS A  63      17.107 -15.029   3.577 
ATOM    330  CB  CYS A  63      15.980 -15.525   4.508 
ATOM    331  SG  CYS A  63      16.264 -17.191   5.180 
ATOM    332  C   CYS A  63      16.811 -13.590   3.286 
ATOM    333  O   CYS A  63      16.979 -12.728   4.148 
ATOM    334  N   LYS A  64      16.363 -13.286   2.050 
ATOM    335  CA  LYS A  64      16.024 -11.933   1.733 
ATOM    336  CB  LYS A  64      15.958 -11.675   0.217 
ATOM    337  CG  LYS A  64      15.947 -10.196  -0.175 
ATOM    338  CD  LYS A  64      16.188  -9.974  -1.671 
ATOM    339  CE  LYS A  64      16.192  -8.501  -2.084 
ATOM    340  NZ  LYS A  64      16.367  -8.389  -3.549 
ATOM    341  C   LYS A  64      14.671 -11.685   2.334 
ATOM    342  O   LYS A  64      13.782 -12.531   2.250 
ATOM    343  N   ASP A  65      14.485 -10.514   2.975 
ATOM    344  CA  ASP A  65      13.252 -10.245   3.660 
ATOM    345  CB  ASP A  65      13.310  -8.967   4.522 
ATOM    346  CG  ASP A  65      13.625  -7.757   3.647 
ATOM    347  OD1 ASP A  65      14.224  -7.939   2.553 
ATOM    348  OD2 ASP A  65      13.278  -6.626   4.077 
ATOM    349  C   ASP A  65      12.107 -10.144   2.699 
ATOM    350  O   ASP A  65      11.037 -10.700   2.946 
ATOM    351  N   ILE A  66      12.280  -9.419   1.579 
ATOM    352  CA  ILE A  66      11.198  -9.300   0.645 
ATOM    353  CB  ILE A  66      10.432  -8.019   0.848 
ATOM    354  CG1 ILE A  66       9.083  -8.013   0.109 
ATOM    355  CG2 ILE A  66      11.366  -6.859   0.468 
ATOM    356  CD1 ILE A  66       9.205  -8.016  -1.410 
ATOM    357  C   ILE A  66      11.805  -9.311  -0.725 
ATOM    358  O   ILE A  66      12.863  -8.720  -0.940 
ATOM    359  N   ASN A  67      11.179 -10.019  -1.688 
ATOM    360  CA  ASN A  67      11.720 -10.015  -3.017 
ATOM    361  CB  ASN A  67      12.741 -11.139  -3.259 
ATOM    362  CG  ASN A  67      13.477 -10.847  -4.558 
ATOM    363  OD1 ASN A  67      14.272  -9.911  -4.638 
ATOM    364  ND2 ASN A  67      13.214 -11.676  -5.603 
ATOM    365  C   ASN A  67      10.584 -10.205  -3.973 
ATOM    366  O   ASN A  67       9.740 -11.082  -3.786 
ATOM    367  N   THR A  68      10.556  -9.392  -5.048 
ATOM    368  CA  THR A  68       9.471  -9.467  -5.982 
ATOM    369  CB  THR A  68       8.762  -8.158  -6.145 
ATOM    370  OG1 THR A  68       8.269  -7.721  -4.886 
ATOM    371  CG2 THR A  68       7.598  -8.348  -7.130 
ATOM    372  C   THR A  68       9.996  -9.879  -7.324 
ATOM    373  O   THR A  68      11.059  -9.439  -7.762 
ATOM    374  N   PHE A  69       9.236 -10.761  -8.006 
ATOM    375  CA  PHE A  69       9.601 -11.241  -9.309 
ATOM    376  CB  PHE A  69       9.527 -12.774  -9.435 
ATOM    377  CG  PHE A  69      10.543 -13.384  -8.526 
ATOM    378  CD1 PHE A  69      11.831 -13.609  -8.956 
ATOM    379  CD2 PHE A  69      10.207 -13.734  -7.237 
ATOM    380  CE1 PHE A  69      12.768 -14.171  -8.120 
ATOM    381  CE2 PHE A  69      11.140 -14.295  -6.395 
ATOM    382  CZ  PHE A  69      12.423 -14.515  -6.835 
ATOM    383  C   PHE A  69       8.608 -10.690 -10.287 
ATOM    384  O   PHE A  69       7.415 -10.605 -10.001 
ATOM    385  N   ILE A  70       9.099 -10.300 -11.480 
ATOM    386  CA  ILE A  70       8.279  -9.766 -12.530 
ATOM    387  CB  ILE A  70       8.894  -8.585 -13.228 
ATOM    388  CG1 ILE A  70       9.137  -7.438 -12.235 
ATOM    389  CG2 ILE A  70       7.982  -8.201 -14.407 
ATOM    390  CD1 ILE A  70      10.026  -6.325 -12.786 
ATOM    391  C   ILE A  70       8.146 -10.852 -13.550 
ATOM    392  O   ILE A  70       9.106 -11.572 -13.824 
ATOM    393  N   HIS A  71       6.934 -11.011 -14.122 
ATOM    394  CA  HIS A  71       6.704 -12.056 -15.078 
ATOM    395  ND1 HIS A  71       6.623 -14.322 -12.875 
ATOM    396  CG  HIS A  71       5.646 -13.442 -13.288 
ATOM    397  CB  HIS A  71       5.509 -12.942 -14.696 
ATOM    398  NE2 HIS A  71       5.416 -13.823 -11.074 
ATOM    399  CD2 HIS A  71       4.918 -13.148 -12.176 
ATOM    400  CE1 HIS A  71       6.439 -14.514 -11.544 
ATOM    401  C   HIS A  71       6.415 -11.410 -16.399 
ATOM    402  O   HIS A  71       6.310 -10.188 -16.486 
ATOM    403  N   GLY A  72       6.286 -12.218 -17.476 
ATOM    404  CA  GLY A  72       6.017 -11.656 -18.772 
ATOM    405  C   GLY A  72       7.295 -11.593 -19.560 
ATOM    406  O   GLY A  72       8.294 -12.209 -19.193 
ATOM    407  N   ASN A  73       7.269 -10.867 -20.702 
ATOM    408  CA  ASN A  73       8.405 -10.782 -21.584 
ATOM    409  CB  ASN A  73       8.034 -10.508 -23.057 
ATOM    410  CG  ASN A  73       7.346  -9.151 -23.163 
ATOM    411  OD1 ASN A  73       7.968  -8.146 -23.502 
ATOM    412  ND2 ASN A  73       6.017  -9.119 -22.872 
ATOM    413  C   ASN A  73       9.371  -9.723 -21.133 
ATOM    414  O   ASN A  73       8.994  -8.716 -20.538 
ATOM    415  N   LYS A  74      10.668  -9.952 -21.434 
ATOM    416  CA  LYS A  74      11.764  -9.101 -21.052 
ATOM    417  CB  LYS A  74      13.152  -9.709 -21.329 
ATOM    418  CG  LYS A  74      13.502 -10.903 -20.438 
ATOM    419  CD  LYS A  74      14.866 -11.514 -20.762 
ATOM    420  CE  LYS A  74      14.989 -11.999 -22.206 
ATOM    421  NZ  LYS A  74      16.380 -12.427 -22.480 
ATOM    422  C   LYS A  74      11.726  -7.769 -21.741 
ATOM    423  O   LYS A  74      12.108  -6.759 -21.152 
ATOM    424  N   ARG A  75      11.268  -7.726 -23.005 
ATOM    425  CA  ARG A  75      11.336  -6.518 -23.783 
ATOM    426  CB  ARG A  75      10.706  -6.680 -25.174 
ATOM    427  CG  ARG A  75      11.275  -7.856 -25.964 
ATOM    428  CD  ARG A  75      10.777  -7.928 -27.407 
ATOM    429  NE  ARG A  75       9.288  -7.909 -27.372 
ATOM    430  CZ  ARG A  75       8.587  -9.047 -27.093 
ATOM    431  NH1 ARG A  75       9.247 -10.192 -26.754 
ATOM    432  NH2 ARG A  75       7.223  -9.036 -27.147 
ATOM    433  C   ARG A  75      10.568  -5.434 -23.096 
ATOM    434  O   ARG A  75      11.000  -4.283 -23.058 
ATOM    435  N   SER A  76       9.396  -5.775 -22.533 
ATOM    436  CA  SER A  76       8.562  -4.791 -21.905 
ATOM    437  CB  SER A  76       7.236  -5.385 -21.396 
ATOM    438  OG  SER A  76       6.471  -5.878 -22.487 
ATOM    439  C   SER A  76       9.281  -4.196 -20.730 
ATOM    440  O   SER A  76       9.132  -3.009 -20.441 
ATOM    441  N   ILE A  77      10.063  -5.017 -20.003 
ATOM    442  CA  ILE A  77      10.777  -4.552 -18.848 
ATOM    443  CB  ILE A  77      11.426  -5.664 -18.076 
ATOM    444  CG1 ILE A  77      10.357  -6.647 -17.572 
ATOM    445  CG2 ILE A  77      12.260  -5.039 -16.946 
ATOM    446  CD1 ILE A  77      10.932  -7.947 -17.010 
ATOM    447  C   ILE A  77      11.850  -3.586 -19.254 
ATOM    448  O   ILE A  77      12.029  -2.547 -18.626 
ATOM    449  N   LYS A  78      12.600  -3.902 -20.324 
ATOM    450  CA  LYS A  78      13.670  -3.048 -20.763 
ATOM    451  CB  LYS A  78      14.457  -3.613 -21.957 
ATOM    452  CG  LYS A  78      15.314  -4.836 -21.619 
ATOM    453  CD  LYS A  78      15.896  -5.526 -22.854 
ATOM    454  CE  LYS A  78      16.828  -6.696 -22.531 
ATOM    455  NZ  LYS A  78      16.037  -7.912 -22.246 
ATOM    456  C   LYS A  78      13.105  -1.727 -21.186 
ATOM    457  O   LYS A  78      13.736  -0.686 -21.012 
ATOM    458  N   ALA A  79      11.881  -1.748 -21.741 
ATOM    459  CA  ALA A  79      11.200  -0.603 -22.284 
ATOM    460  CB  ALA A  79       9.821  -0.951 -22.871 
ATOM    461  C   ALA A  79      10.987   0.445 -21.231 
ATOM    462  O   ALA A  79      10.878   1.630 -21.545 
ATOM    463  N   ILE A  80      10.868   0.044 -19.956 
ATOM    464  CA  ILE A  80      10.626   1.016 -18.927 
ATOM    465  CB  ILE A  80      10.255   0.446 -17.581 
ATOM    466  CG1 ILE A  80      11.316  -0.473 -16.984 
ATOM    467  CG2 ILE A  80       8.892  -0.240 -17.747 
ATOM    468  CD1 ILE A  80      10.900  -1.026 -15.623 
ATOM    469  C   ILE A  80      11.745   2.022 -18.874 
ATOM    470  O   ILE A  80      11.546   3.160 -18.452 
ATOM    471  N   CYS A  81      12.966   1.624 -19.275 
ATOM    472  CA  CYS A  81      14.117   2.486 -19.280 
ATOM    473  CB  CYS A  81      15.428   1.734 -19.567 
ATOM    474  SG  CYS A  81      15.754   0.459 -18.312 
ATOM    475  C   CYS A  81      13.959   3.596 -20.289 
ATOM    476  O   CYS A  81      14.689   4.586 -20.237 
ATOM    477  N   GLU A  82      13.062   3.434 -21.284 
ATOM    478  CA  GLU A  82      12.862   4.454 -22.277 
ATOM    479  CB  GLU A  82      12.970   3.920 -23.715 
ATOM    480  CG  GLU A  82      11.961   2.809 -24.013 
ATOM    481  CD  GLU A  82      12.156   2.352 -25.452 
ATOM    482  OE1 GLU A  82      12.213   3.228 -26.356 
ATOM    483  OE2 GLU A  82      12.249   1.114 -25.666 
ATOM    484  C   GLU A  82      11.484   5.028 -22.107 
ATOM    485  O   GLU A  82      10.696   4.562 -21.287 
ATOM    486  N   ASN A  83      11.173   6.085 -22.884 
ATOM    487  CA  ASN A  83       9.911   6.767 -22.808 
ATOM    488  CB  ASN A  83       9.851   8.042 -23.664 
ATOM    489  CG  ASN A  83      10.676   9.103 -22.944 
ATOM    490  OD1 ASN A  83      10.664   9.185 -21.715 
ATOM    491  ND2 ASN A  83      11.416   9.938 -23.723 
ATOM    492  C   ASN A  83       8.817   5.839 -23.229 
ATOM    493  O   ASN A  83       7.665   6.001 -22.831 
ATOM    494  N   LYS A  84       9.156   4.826 -24.043 
ATOM    495  CA  LYS A  84       8.180   3.925 -24.580 
ATOM    496  CB  LYS A  84       8.857   2.817 -25.416 
ATOM    497  CG  LYS A  84       7.921   1.834 -26.122 
ATOM    498  CD  LYS A  84       7.153   0.911 -25.178 
ATOM    499  CE  LYS A  84       6.396  -0.197 -25.909 
ATOM    500  NZ  LYS A  84       7.357  -1.190 -26.441 
ATOM    501  C   LYS A  84       7.386   3.298 -23.466 
ATOM    502  O   LYS A  84       6.161   3.232 -23.563 
ATOM    503  N   ASN A  85       8.029   2.807 -22.383 
ATOM    504  CA  ASN A  85       7.206   2.217 -21.358 
ATOM    505  CB  ASN A  85       7.343   0.680 -21.318 
ATOM    506  CG  ASN A  85       6.232   0.074 -20.468 
ATOM    507  OD1 ASN A  85       5.067   0.455 -20.576 
ATOM    508  ND2 ASN A  85       6.604  -0.897 -19.592 
ATOM    509  C   ASN A  85       7.600   2.737 -20.000 
ATOM    510  O   ASN A  85       7.516   2.004 -19.015 
ATOM    511  N   GLY A  86       7.987   4.025 -19.869 
ATOM    512  CA  GLY A  86       8.358   4.440 -18.541 
ATOM    513  C   GLY A  86       8.406   5.935 -18.432 
ATOM    514  O   GLY A  86       8.529   6.651 -19.426 
ATOM    515  N   ASN A  87       8.313   6.432 -17.176 
ATOM    516  CA  ASN A  87       8.388   7.834 -16.866 
ATOM    517  CB  ASN A  87       7.070   8.434 -16.338 
ATOM    518  CG  ASN A  87       6.033   8.383 -17.450 
ATOM    519  OD1 ASN A  87       5.564   7.312 -17.828 
ATOM    520  ND2 ASN A  87       5.650   9.574 -17.983 
ATOM    521  C   ASN A  87       9.381   7.966 -15.753 
ATOM    522  O   ASN A  87       9.660   7.005 -15.039 
ATOM    523  N   PRO A  88       9.943   9.130 -15.590 
ATOM    524  CA  PRO A  88      10.890   9.367 -14.542 
ATOM    525  CD  PRO A  88       9.915  10.189 -16.582 
ATOM    526  CB  PRO A  88      11.522  10.727 -14.851 
ATOM    527  CG  PRO A  88      10.555  11.384 -15.857 
ATOM    528  C   PRO A  88      10.168   9.304 -13.236 
ATOM    529  O   PRO A  88       9.050   9.812 -13.144 
ATOM    530  N   HIS A  89      10.804   8.706 -12.212 
ATOM    531  CA  HIS A  89      10.210   8.527 -10.923 
ATOM    532  ND1 HIS A  89       7.895   6.729  -9.424 
ATOM    533  CG  HIS A  89       9.268   6.743  -9.344 
ATOM    534  CB  HIS A  89      10.169   7.046 -10.506 
ATOM    535  NE2 HIS A  89       8.415   6.182  -7.333 
ATOM    536  CD2 HIS A  89       9.569   6.408  -8.061 
ATOM    537  CE1 HIS A  89       7.434   6.387  -8.195 
ATOM    538  C   HIS A  89      11.094   9.291 -10.006 
ATOM    539  O   HIS A  89      12.249   9.524 -10.348 
ATOM    540  N   ARG A  90      10.614   9.570  -8.777 
ATOM    541  CA  ARG A  90      11.134  10.633  -7.973 
ATOM    542  CB  ARG A  90      10.638  10.532  -6.524 
ATOM    543  CG  ARG A  90       9.118  10.621  -6.401 
ATOM    544  CD  ARG A  90       8.581  12.052  -6.436 
ATOM    545  NE  ARG A  90       7.099  11.972  -6.308 
ATOM    546  CZ  ARG A  90       6.398  13.027  -5.801 
ATOM    547  NH1 ARG A  90       7.050  14.164  -5.418 
ATOM    548  NH2 ARG A  90       5.043  12.938  -5.660 
ATOM    549  C   ARG A  90      12.627  10.723  -7.915 
ATOM    550  O   ARG A  90      13.186  11.625  -8.535 
ATOM    551  N   GLU A  91      13.353   9.801  -7.262 
ATOM    552  CA  GLU A  91      14.755  10.115  -7.224 
ATOM    553  CB  GLU A  91      15.367  10.061  -5.812 
ATOM    554  CG  GLU A  91      14.958  11.232  -4.914 
ATOM    555  CD  GLU A  91      13.537  11.000  -4.427 
ATOM    556  OE1 GLU A  91      13.280   9.918  -3.836 
ATOM    557  OE2 GLU A  91      12.688  11.907  -4.644 
ATOM    558  C   GLU A  91      15.504   9.143  -8.074 
ATOM    559  O   GLU A  91      15.859   8.056  -7.623 
ATOM    560  N   ASN A  92      15.780   9.542  -9.330 
ATOM    561  CA  ASN A  92      16.570   8.776 -10.253 
ATOM    562  CB  ASN A  92      18.015   8.583  -9.762 
ATOM    563  CG  ASN A  92      18.669   9.953  -9.678 
ATOM    564  OD1 ASN A  92      18.547  10.766 -10.593 
ATOM    565  ND2 ASN A  92      19.371  10.227  -8.547 
ATOM    566  C   ASN A  92      15.991   7.412 -10.460 
ATOM    567  O   ASN A  92      16.733   6.456 -10.678 
ATOM    568  N   LEU A  93      14.653   7.283 -10.421 
ATOM    569  CA  LEU A  93      14.046   5.998 -10.644 
ATOM    570  CB  LEU A  93      13.196   5.499  -9.462 
ATOM    571  CG  LEU A  93      14.013   5.127  -8.208 
ATOM    572  CD1 LEU A  93      13.097   4.644  -7.072 
ATOM    573  CD2 LEU A  93      15.107   4.099  -8.543 
ATOM    574  C   LEU A  93      13.141   6.137 -11.825 
ATOM    575  O   LEU A  93      12.979   7.226 -12.373 
ATOM    576  N   ARG A  94      12.563   5.007 -12.286 
ATOM    577  CA  ARG A  94      11.651   5.047 -13.395 
ATOM    578  CB  ARG A  94      12.264   4.533 -14.706 
ATOM    579  CG  ARG A  94      13.421   5.410 -15.185 
ATOM    580  CD  ARG A  94      13.981   5.008 -16.550 
ATOM    581  NE  ARG A  94      12.929   5.315 -17.557 
ATOM    582  CZ  ARG A  94      12.803   6.585 -18.040 
ATOM    583  NH1 ARG A  94      13.625   7.577 -17.590 
ATOM    584  NH2 ARG A  94      11.843   6.868 -18.966 
ATOM    585  C   ARG A  94      10.481   4.169 -13.054 
ATOM    586  O   ARG A  94      10.637   3.137 -12.403 
ATOM    587  N   ILE A  95       9.268   4.577 -13.488 
ATOM    588  CA  ILE A  95       8.059   3.839 -13.228 
ATOM    589  CB  ILE A  95       7.025   4.653 -12.501 
ATOM    590  CG1 ILE A  95       5.820   3.791 -12.084 
ATOM    591  CG2 ILE A  95       6.656   5.846 -13.397 
ATOM    592  CD1 ILE A  95       6.118   2.807 -10.956 
ATOM    593  C   ILE A  95       7.471   3.433 -14.552 
ATOM    594  O   ILE A  95       7.417   4.230 -15.487 
ATOM    595  N   SER A  96       7.017   2.167 -14.668 
ATOM    596  CA  SER A  96       6.520   1.669 -15.924 
ATOM    597  CB  SER A  96       6.521   0.132 -16.021 
ATOM    598  OG  SER A  96       5.638  -0.423 -15.057 
ATOM    599  C   SER A  96       5.122   2.137 -16.200 
ATOM    600  O   SER A  96       4.324   2.355 -15.289 
ATOM    601  N   LYS A  97       4.824   2.366 -17.497 
ATOM    602  CA  LYS A  97       3.513   2.735 -17.955 
ATOM    603  CB  LYS A  97       3.499   3.283 -19.390 
ATOM    604  CG  LYS A  97       4.096   4.687 -19.504 
ATOM    605  CD  LYS A  97       4.273   5.153 -20.949 
ATOM    606  CE  LYS A  97       4.718   6.611 -21.063 
ATOM    607  NZ  LYS A  97       6.152   6.728 -20.709 
ATOM    608  C   LYS A  97       2.610   1.543 -17.924 
ATOM    609  O   LYS A  97       1.429   1.655 -17.600 
ATOM    610  N   SER A  98       3.157   0.372 -18.304 
ATOM    611  CA  SER A  98       2.430  -0.864 -18.402 
ATOM    612  CB  SER A  98       3.113  -1.826 -19.387 
ATOM    613  OG  SER A  98       2.438  -3.069 -19.433 
ATOM    614  C   SER A  98       2.391  -1.529 -17.062 
ATOM    615  O   SER A  98       3.191  -1.233 -16.178 
ATOM    616  N   SER A  99       1.438  -2.468 -16.892 
ATOM    617  CA  SER A  99       1.316  -3.181 -15.654 
ATOM    618  CB  SER A  99      -0.138  -3.329 -15.182 
ATOM    619  OG  SER A  99      -0.171  -4.036 -13.953 
ATOM    620  C   SER A  99       1.866  -4.551 -15.901 
ATOM    621  O   SER A  99       1.756  -5.075 -17.006 
ATOM    622  N   PHE A 100       2.499  -5.160 -14.875 
ATOM    623  CA  PHE A 100       3.096  -6.452 -15.063 
ATOM    624  CB  PHE A 100       4.625  -6.462 -14.858 
ATOM    625  CG  PHE A 100       5.327  -5.637 -15.887 
ATOM    626  CD1 PHE A 100       5.439  -4.271 -15.743 
ATOM    627  CD2 PHE A 100       5.897  -6.234 -16.988 
ATOM    628  CE1 PHE A 100       6.097  -3.516 -16.687 
ATOM    629  CE2 PHE A 100       6.556  -5.484 -17.934 
ATOM    630  CZ  PHE A 100       6.657  -4.121 -17.787 
ATOM    631  C   PHE A 100       2.572  -7.384 -14.016 
ATOM    632  O   PHE A 100       2.195  -6.966 -12.922 
ATOM    633  N   GLN A 101       2.513  -8.691 -14.344 
ATOM    634  CA  GLN A 101       2.171  -9.658 -13.345 
ATOM    635  CB  GLN A 101       1.839 -11.052 -13.904 
ATOM    636  CG  GLN A 101       0.489 -11.131 -14.617 
ATOM    637  CD  GLN A 101      -0.593 -11.194 -13.547 
ATOM    638  OE1 GLN A 101      -0.366 -11.697 -12.449 
ATOM    639  NE2 GLN A 101      -1.804 -10.667 -13.873 
ATOM    640  C   GLN A 101       3.394  -9.793 -12.496 
ATOM    641  O   GLN A 101       4.508  -9.873 -13.015 
ATOM    642  N   VAL A 102       3.218  -9.802 -11.161 
ATOM    643  CA  VAL A 102       4.354  -9.886 -10.293 
ATOM    644  CB  VAL A 102       4.759  -8.562  -9.714 
ATOM    645  CG1 VAL A 102       5.195  -7.637 -10.861 
ATOM    646  CG2 VAL A 102       3.584  -8.007  -8.887 
ATOM    647  C   VAL A 102       4.011 -10.774  -9.139 
ATOM    648  O   VAL A 102       2.841 -11.025  -8.854 
ATOM    649  N   THR A 103       5.050 -11.314  -8.467 
ATOM    650  CA  THR A 103       4.829 -12.120  -7.304 
ATOM    651  CB  THR A 103       5.112 -13.577  -7.530 
ATOM    652  OG1 THR A 103       4.295 -14.080  -8.577 
ATOM    653  CG2 THR A 103       4.826 -14.343  -6.226 
ATOM    654  C   THR A 103       5.781 -11.637  -6.255 
ATOM    655  O   THR A 103       6.988 -11.574  -6.489 
ATOM    656  N   THR A 104       5.262 -11.297  -5.057 
ATOM    657  CA  THR A 104       6.109 -10.812  -4.005 
ATOM    658  CB  THR A 104       5.546  -9.614  -3.295 
ATOM    659  OG1 THR A 104       5.356  -8.546  -4.210 
ATOM    660  CG2 THR A 104       6.514  -9.193  -2.176 
ATOM    661  C   THR A 104       6.242 -11.896  -2.986 
ATOM    662  O   THR A 104       5.251 -12.502  -2.581 
ATOM    663  N   CYS A 105       7.490 -12.172  -2.555 
ATOM    664  CA  CYS A 105       7.738 -13.200  -1.586 
ATOM    665  CB  CYS A 105       8.849 -14.165  -2.029 
ATOM    666  SG  CYS A 105       8.448 -14.908  -3.639 
ATOM    667  C   CYS A 105       8.189 -12.511  -0.339 
ATOM    668  O   CYS A 105       9.178 -11.779  -0.349 
ATOM    669  N   LYS A 106       7.459 -12.730   0.774 
ATOM    670  CA  LYS A 106       7.781 -12.086   2.014 
ATOM    671  CB  LYS A 106       6.585 -11.338   2.628 
ATOM    672  CG  LYS A 106       6.127 -10.139   1.793 
ATOM    673  CD  LYS A 106       4.735  -9.634   2.178 
ATOM    674  CE  LYS A 106       4.309  -8.374   1.425 
ATOM    675  NZ  LYS A 106       5.014  -7.194   1.974 
ATOM    676  C   LYS A 106       8.204 -13.134   2.988 
ATOM    677  O   LYS A 106       7.514 -14.131   3.203 
ATOM    678  N   LEU A 107       9.370 -12.908   3.618 
ATOM    679  CA  LEU A 107       9.910 -13.866   4.533 
ATOM    680  CB  LEU A 107      11.381 -13.570   4.883 
ATOM    681  CG  LEU A 107      12.026 -14.570   5.857 
ATOM    682  CD1 LEU A 107      12.138 -15.973   5.238 
ATOM    683  CD2 LEU A 107      13.375 -14.044   6.370 
ATOM    684  C   LEU A 107       9.105 -13.824   5.787 
ATOM    685  O   LEU A 107       8.661 -12.764   6.225 
ATOM    686  N   HIS A 108       8.855 -15.005   6.380 
ATOM    687  CA  HIS A 108       8.191 -15.020   7.648 
ATOM    688  ND1 HIS A 108       6.503 -17.160   5.722 
ATOM    689  CG  HIS A 108       6.507 -16.861   7.063 
ATOM    690  CB  HIS A 108       6.725 -15.489   7.618 
ATOM    691  NE2 HIS A 108       6.076 -19.059   6.793 
ATOM    692  CD2 HIS A 108       6.247 -18.033   7.703 
ATOM    693  CE1 HIS A 108       6.239 -18.488   5.615 
ATOM    694  C   HIS A 108       8.993 -15.906   8.534 
ATOM    695  O   HIS A 108       9.644 -16.843   8.076 
ATOM    696  N   GLY A 109       8.958 -15.620   9.846 
ATOM    697  CA  GLY A 109       9.793 -16.334  10.759 
ATOM    698  C   GLY A 109      10.861 -15.362  11.144 
ATOM    699  O   GLY A 109      11.206 -14.465  10.376 
ATOM    700  N   GLY A 110      11.378 -15.513  12.376 
ATOM    701  CA  GLY A 110      12.344 -14.642  12.983 
ATOM    702  C   GLY A 110      13.717 -14.700  12.379 
ATOM    703  O   GLY A 110      14.419 -13.689  12.376 
ATOM    704  N   SER A 111      14.166 -15.876  11.892 
ATOM    705  CA  SER A 111      15.555 -15.993  11.521 
ATOM    706  CB  SER A 111      16.129 -17.404  11.740 
ATOM    707  OG  SER A 111      17.494 -17.439  11.353 
ATOM    708  C   SER A 111      15.827 -15.629  10.092 
ATOM    709  O   SER A 111      15.060 -15.888   9.167 
ATOM    710  N   PRO A 112      16.953 -14.967   9.967 
ATOM    711  CA  PRO A 112      17.492 -14.571   8.686 
ATOM    712  CD  PRO A 112      17.334 -14.031  11.015 
ATOM    713  CB  PRO A 112      18.504 -13.462   8.973 
ATOM    714  CG  PRO A 112      18.025 -12.860  10.301 
ATOM    715  C   PRO A 112      18.112 -15.709   7.930 
ATOM    716  O   PRO A 112      18.498 -15.507   6.778 
ATOM    717  N   TRP A 113      18.254 -16.900   8.543 
ATOM    718  CA  TRP A 113      18.952 -17.947   7.848 
ATOM    719  CB  TRP A 113      20.140 -18.493   8.653 
ATOM    720  CG  TRP A 113      21.239 -17.473   8.801 
ATOM    721  CD2 TRP A 113      22.171 -17.157   7.757 
ATOM    722  CD1 TRP A 113      21.549 -16.668   9.857 
ATOM    723  NE1 TRP A 113      22.625 -15.874   9.541 
ATOM    724  CE2 TRP A 113      23.017 -16.164   8.250 
ATOM    725  CE3 TRP A 113      22.310 -17.654   6.495 
ATOM    726  CZ2 TRP A 113      24.022 -15.652   7.480 
ATOM    727  CZ3 TRP A 113      23.322 -17.137   5.721 
ATOM    728  CH2 TRP A 113      24.162 -16.156   6.206 
ATOM    729  C   TRP A 113      18.019 -19.078   7.526 
ATOM    730  O   TRP A 113      16.980 -19.259   8.157 
ATOM    731  N   PRO A 114      18.387 -19.844   6.525 
ATOM    732  CA  PRO A 114      17.605 -20.941   6.018 
ATOM    733  CD  PRO A 114      19.726 -19.807   5.959 
ATOM    734  CB  PRO A 114      18.412 -21.510   4.849 
ATOM    735  CG  PRO A 114      19.865 -21.131   5.190 
ATOM    736  C   PRO A 114      17.349 -21.963   7.077 
ATOM    737  O   PRO A 114      18.132 -22.055   8.021 
ATOM    738  N   PRO A 115      16.287 -22.717   6.949 
ATOM    739  CA  PRO A 115      15.417 -22.592   5.810 
ATOM    740  CD  PRO A 115      16.308 -24.080   7.460 
ATOM    741  CB  PRO A 115      14.554 -23.850   5.796 
ATOM    742  CG  PRO A 115      15.436 -24.898   6.494 
ATOM    743  C   PRO A 115      14.624 -21.326   5.826 
ATOM    744  O   PRO A 115      14.324 -20.822   6.907 
ATOM    745  N   CYS A 116      14.262 -20.805   4.637 
ATOM    746  CA  CYS A 116      13.552 -19.559   4.576 
ATOM    747  CB  CYS A 116      14.136 -18.609   3.509 
ATOM    748  SG  CYS A 116      15.947 -18.432   3.606 
ATOM    749  C   CYS A 116      12.141 -19.851   4.153 
ATOM    750  O   CYS A 116      11.913 -20.416   3.083 
ATOM    751  N   GLN A 117      11.145 -19.461   4.980 
ATOM    752  CA  GLN A 117       9.776 -19.689   4.605 
ATOM    753  CB  GLN A 117       8.829 -20.057   5.761 
ATOM    754  CG  GLN A 117       9.262 -21.272   6.578 
ATOM    755  CD  GLN A 117       9.944 -20.724   7.818 
ATOM    756  OE1 GLN A 117      10.525 -19.641   7.791 
ATOM    757  NE2 GLN A 117       9.847 -21.480   8.943 
ATOM    758  C   GLN A 117       9.264 -18.399   4.045 
ATOM    759  O   GLN A 117       9.593 -17.322   4.542 
ATOM    760  N   TYR A 118       8.444 -18.476   2.979 
ATOM    761  CA  TYR A 118       7.961 -17.279   2.352 
ATOM    762  CB  TYR A 118       8.554 -17.047   0.952 
ATOM    763  CG  TYR A 118      10.003 -16.728   1.079 
ATOM    764  CD1 TYR A 118      10.406 -15.445   1.371 
ATOM    765  CD2 TYR A 118      10.958 -17.702   0.895 
ATOM    766  CE1 TYR A 118      11.740 -15.138   1.486 
ATOM    767  CE2 TYR A 118      12.294 -17.401   1.008 
ATOM    768  CZ  TYR A 118      12.686 -16.117   1.304 
ATOM    769  OH  TYR A 118      14.057 -15.806   1.420 
ATOM    770  C   TYR A 118       6.480 -17.356   2.150 
ATOM    771  O   TYR A 118       5.907 -18.436   2.018 
ATOM    772  N   ARG A 119       5.827 -16.174   2.139 
ATOM    773  CA  ARG A 119       4.427 -16.059   1.843 
ATOM    774  CB  ARG A 119       3.652 -15.202   2.858 
ATOM    775  CG  ARG A 119       3.673 -15.788   4.269 
ATOM    776  CD  ARG A 119       2.594 -16.840   4.518 
ATOM    777  NE  ARG A 119       2.885 -17.449   5.844 
ATOM    778  CZ  ARG A 119       1.863 -17.879   6.638 
ATOM    779  NH1 ARG A 119       0.571 -17.731   6.223 
ATOM    780  NH2 ARG A 119       2.135 -18.448   7.848 
ATOM    781  C   ARG A 119       4.365 -15.344   0.526 
ATOM    782  O   ARG A 119       5.061 -14.349   0.325 
ATOM    783  N   ALA A 120       3.524 -15.828  -0.411 
ATOM    784  CA  ALA A 120       3.516 -15.241  -1.722 
ATOM    785  CB  ALA A 120       3.540 -16.279  -2.857 
ATOM    786  C   ALA A 120       2.290 -14.411  -1.918 
ATOM    787  O   ALA A 120       1.191 -14.774  -1.498 
ATOM    788  N   THR A 121       2.473 -13.235  -2.553 
ATOM    789  CA  THR A 121       1.362 -12.387  -2.858 
ATOM    790  CB  THR A 121       1.414 -11.077  -2.132 
ATOM    791  OG1 THR A 121       1.493 -11.279  -0.729 
ATOM    792  CG2 THR A 121       0.136 -10.304  -2.467 
ATOM    793  C   THR A 121       1.454 -12.058  -4.319 
ATOM    794  O   THR A 121       2.368 -11.355  -4.746 
ATOM    795  N   ALA A 122       0.503 -12.561  -5.131 
ATOM    796  CA  ALA A 122       0.506 -12.258  -6.535 
ATOM    797  CB  ALA A 122      -0.363 -13.214  -7.372 
ATOM    798  C   ALA A 122      -0.051 -10.879  -6.695 
ATOM    799  O   ALA A 122      -0.797 -10.403  -5.841 
ATOM    800  N   GLY A 123       0.311 -10.190  -7.800 
ATOM    801  CA  GLY A 123      -0.202  -8.866  -8.009 
ATOM    802  C   GLY A 123      -0.066  -8.514  -9.455 
ATOM    803  O   GLY A 123       0.601  -9.210 -10.221 
ATOM    804  N   PHE A 124      -0.738  -7.418  -9.864 
ATOM    805  CA  PHE A 124      -0.677  -6.940 -11.215 
ATOM    806  CB  PHE A 124      -1.952  -7.333 -11.988 
ATOM    807  CG  PHE A 124      -1.880  -6.953 -13.427 
ATOM    808  CD1 PHE A 124      -1.110  -7.677 -14.309 
ATOM    809  CD2 PHE A 124      -2.620  -5.893 -13.902 
ATOM    810  CE1 PHE A 124      -1.058  -7.330 -15.640 
ATOM    811  CE2 PHE A 124      -2.573  -5.544 -15.231 
ATOM    812  CZ  PHE A 124      -1.789  -6.263 -16.103 
ATOM    813  C   PHE A 124      -0.614  -5.444 -11.112 
ATOM    814  O   PHE A 124      -1.586  -4.807 -10.707 
ATOM    815  N   ARG A 125       0.538  -4.838 -11.470 
ATOM    816  CA  ARG A 125       0.653  -3.408 -11.368 
ATOM    817  CB  ARG A 125       0.731  -2.905  -9.919 
ATOM    818  CG  ARG A 125       1.922  -3.477  -9.148 
ATOM    819  CD  ARG A 125       2.201  -2.737  -7.841 
ATOM    820  NE  ARG A 125       2.654  -1.368  -8.212 
ATOM    821  CZ  ARG A 125       2.539  -0.343  -7.320 
ATOM    822  NH1 ARG A 125       2.021  -0.575  -6.078 
ATOM    823  NH2 ARG A 125       2.940   0.912  -7.672 
ATOM    824  C   ARG A 125       1.930  -2.974 -12.029 
ATOM    825  O   ARG A 125       2.704  -3.796 -12.517 
ATOM    826  N   ASN A 126       2.164  -1.643 -12.058 
ATOM    827  CA  ASN A 126       3.348  -1.060 -12.631 
ATOM    828  CB  ASN A 126       3.319   0.475 -12.733 
ATOM    829  CG  ASN A 126       2.288   0.920 -13.750 
ATOM    830  OD1 ASN A 126       1.798   0.128 -14.551 
ATOM    831  ND2 ASN A 126       1.954   2.238 -13.724 
ATOM    832  C   ASN A 126       4.475  -1.326 -11.687 
ATOM    833  O   ASN A 126       4.252  -1.649 -10.522 
ATOM    834  N   VAL A 127       5.728  -1.187 -12.170 
ATOM    835  CA  VAL A 127       6.853  -1.442 -11.318 
ATOM    836  CB  VAL A 127       7.620  -2.670 -11.710 
ATOM    837  CG1 VAL A 127       6.692  -3.888 -11.560 
ATOM    838  CG2 VAL A 127       8.164  -2.479 -13.137 
ATOM    839  C   VAL A 127       7.801  -0.286 -11.389 
ATOM    840  O   VAL A 127       7.791   0.482 -12.349 
ATOM    841  N   VAL A 128       8.640  -0.129 -10.338 
ATOM    842  CA  VAL A 128       9.608   0.932 -10.290 
ATOM    843  CB  VAL A 128       9.558   1.739  -9.024 
ATOM    844  CG1 VAL A 128      10.684   2.788  -9.058 
ATOM    845  CG2 VAL A 128       8.156   2.343  -8.876 
ATOM    846  C   VAL A 128      10.968   0.306 -10.332 
ATOM    847  O   VAL A 128      11.242  -0.659  -9.620 
ATOM    848  N   VAL A 129      11.864   0.853 -11.180 
ATOM    849  CA  VAL A 129      13.192   0.316 -11.293 
ATOM    850  CB  VAL A 129      13.377  -0.597 -12.470 
ATOM    851  CG1 VAL A 129      12.475  -1.829 -12.285 
ATOM    852  CG2 VAL A 129      13.103   0.196 -13.761 
ATOM    853  C   VAL A 129      14.143   1.454 -11.487 
ATOM    854  O   VAL A 129      13.740   2.610 -11.599 
ATOM    855  N   ALA A 130      15.453   1.141 -11.469 
ATOM    856  CA  ALA A 130      16.471   2.102 -11.776 
ATOM    857  CB  ALA A 130      17.570   2.201 -10.704 
ATOM    858  C   ALA A 130      17.107   1.586 -13.029 
ATOM    859  O   ALA A 130      17.251   0.376 -13.195 
ATOM    860  N   CYS A 131      17.489   2.483 -13.964 
ATOM    861  CA  CYS A 131      18.044   1.992 -15.195 
ATOM    862  CB  CYS A 131      17.222   2.356 -16.450 
ATOM    863  SG  CYS A 131      15.649   1.450 -16.538 
ATOM    864  C   CYS A 131      19.424   2.528 -15.408 
ATOM    865  O   CYS A 131      19.772   3.615 -14.946 
ATOM    866  N   GLU A 132      20.255   1.724 -16.108 
ATOM    867  CA  GLU A 132      21.592   2.093 -16.475 
ATOM    868  CB  GLU A 132      22.653   1.496 -15.531 
ATOM    869  CG  GLU A 132      24.095   1.876 -15.875 
ATOM    870  CD  GLU A 132      25.017   1.153 -14.901 
ATOM    871  OE1 GLU A 132      24.867  -0.090 -14.759 
ATOM    872  OE2 GLU A 132      25.883   1.833 -14.288 
ATOM    873  C   GLU A 132      21.835   1.497 -17.828 
ATOM    874  O   GLU A 132      21.581   0.315 -18.054 
ATOM    875  N   ASN A 133      22.341   2.307 -18.771 
ATOM    876  CA  ASN A 133      22.633   1.807 -20.081 
ATOM    877  CB  ASN A 133      23.666   0.669 -20.045 
ATOM    878  CG  ASN A 133      24.142   0.395 -21.460 
ATOM    879  OD1 ASN A 133      23.716   1.047 -22.412 
ATOM    880  ND2 ASN A 133      25.042  -0.612 -21.602 
ATOM    881  C   ASN A 133      21.369   1.284 -20.700 
ATOM    882  O   ASN A 133      21.405   0.415 -21.569 
ATOM    883  N   GLY A 134      20.206   1.809 -20.274 
ATOM    884  CA  GLY A 134      18.973   1.431 -20.908 
ATOM    885  C   GLY A 134      18.488   0.100 -20.407 
ATOM    886  O   GLY A 134      17.601  -0.497 -21.016 
ATOM    887  N   LEU A 135      19.052  -0.410 -19.291 
ATOM    888  CA  LEU A 135      18.626  -1.689 -18.777 
ATOM    889  CB  LEU A 135      19.722  -2.763 -18.865 
ATOM    890  CG  LEU A 135      20.118  -3.122 -20.306 
ATOM    891  CD1 LEU A 135      21.217  -4.195 -20.327 
ATOM    892  CD2 LEU A 135      18.890  -3.538 -21.130 
ATOM    893  C   LEU A 135      18.301  -1.547 -17.317 
ATOM    894  O   LEU A 135      18.890  -0.715 -16.629 
ATOM    895  N   PRO A 136      17.352  -2.313 -16.825 
ATOM    896  CA  PRO A 136      17.021  -2.252 -15.420 
ATOM    897  CD  PRO A 136      16.196  -2.669 -17.633 
ATOM    898  CB  PRO A 136      15.657  -2.921 -15.271 
ATOM    899  CG  PRO A 136      15.011  -2.730 -16.653 
ATOM    900  C   PRO A 136      18.077  -2.865 -14.544 
ATOM    901  O   PRO A 136      18.366  -4.050 -14.698 
ATOM    902  N   VAL A 137      18.700  -2.052 -13.670 
ATOM    903  CA  VAL A 137      19.685  -2.428 -12.695 
ATOM    904  CB  VAL A 137      20.708  -1.352 -12.497 
ATOM    905  CG1 VAL A 137      21.444  -1.158 -13.835 
ATOM    906  CG2 VAL A 137      20.006  -0.082 -11.995 
ATOM    907  C   VAL A 137      19.111  -2.788 -11.354 
ATOM    908  O   VAL A 137      19.737  -3.522 -10.593 
ATOM    909  N   HIS A 138      17.948  -2.222 -10.978 
ATOM    910  CA  HIS A 138      17.482  -2.425  -9.634 
ATOM    911  ND1 HIS A 138      17.868  -2.477  -6.392 
ATOM    912  CG  HIS A 138      17.517  -1.474  -7.267 
ATOM    913  CB  HIS A 138      18.027  -1.352  -8.671 
ATOM    914  NE2 HIS A 138      16.458  -1.147  -5.302 
ATOM    915  CD2 HIS A 138      16.654  -0.671  -6.586 
ATOM    916  CE1 HIS A 138      17.208  -2.233  -5.232 
ATOM    917  C   HIS A 138      15.989  -2.347  -9.596 
ATOM    918  O   HIS A 138      15.368  -1.672 -10.416 
ATOM    919  N   LEU A 139      15.380  -3.059  -8.624 
ATOM    920  CA  LEU A 139      13.959  -3.022  -8.464 
ATOM    921  CB  LEU A 139      13.328  -4.424  -8.387 
ATOM    922  CG  LEU A 139      11.796  -4.427  -8.219 
ATOM    923  CD1 LEU A 139      11.097  -3.859  -9.466 
ATOM    924  CD2 LEU A 139      11.275  -5.821  -7.830 
ATOM    925  C   LEU A 139      13.692  -2.338  -7.155 
ATOM    926  O   LEU A 139      14.328  -2.642  -6.146 
ATOM    927  N   ASP A 140      12.744  -1.377  -7.146 
ATOM    928  CA  ASP A 140      12.392  -0.683  -5.938 
ATOM    929  CB  ASP A 140      11.787   0.709  -6.222 
ATOM    930  CG  ASP A 140      11.444   1.439  -4.927 
ATOM    931  OD1 ASP A 140      10.721   0.858  -4.076 
ATOM    932  OD2 ASP A 140      11.902   2.602  -4.774 
ATOM    933  C   ASP A 140      11.357  -1.523  -5.257 
ATOM    934  O   ASP A 140      10.230  -1.654  -5.728 
ATOM    935  N   GLN A 141      11.749  -2.130  -4.123 
ATOM    936  CA  GLN A 141      10.948  -3.011  -3.316 
ATOM    937  CB  GLN A 141      11.779  -3.783  -2.278 
ATOM    938  CG  GLN A 141      12.762  -4.776  -2.905 
ATOM    939  CD  GLN A 141      11.952  -5.908  -3.523 
ATOM    940  OE1 GLN A 141      12.497  -6.786  -4.190 
ATOM    941  NE2 GLN A 141      10.610  -5.884  -3.303 
ATOM    942  C   GLN A 141       9.851  -2.293  -2.576 
ATOM    943  O   GLN A 141       8.819  -2.893  -2.282 
ATOM    944  N   SER A 142      10.034  -0.997  -2.253 
ATOM    945  CA  SER A 142       9.150  -0.301  -1.351 
ATOM    946  CB  SER A 142       9.491   1.193  -1.188 
ATOM    947  OG  SER A 142       9.124   1.919  -2.352 
ATOM    948  C   SER A 142       7.710  -0.375  -1.771 
ATOM    949  O   SER A 142       6.824  -0.464  -0.923 
ATOM    950  N   ILE A 143       7.420  -0.350  -3.080 
ATOM    951  CA  ILE A 143       6.051  -0.356  -3.517 
ATOM    952  CB  ILE A 143       5.929  -0.210  -5.009 
ATOM    953  CG1 ILE A 143       6.581  -1.395  -5.742 
ATOM    954  CG2 ILE A 143       6.534   1.151  -5.388 
ATOM    955  CD1 ILE A 143       6.281  -1.418  -7.241 
ATOM    956  C   ILE A 143       5.389  -1.633  -3.085 
ATOM    957  O   ILE A 143       4.203  -1.660  -2.760 
ATOM    958  N   PHE A 144       6.139  -2.743  -3.129 
ATOM    959  CA  PHE A 144       5.663  -4.054  -2.785 
ATOM    960  CB  PHE A 144       6.569  -5.164  -3.332 
ATOM    961  CG  PHE A 144       6.507  -4.997  -4.812 
ATOM    962  CD1 PHE A 144       5.397  -5.403  -5.519 
ATOM    963  CD2 PHE A 144       7.560  -4.429  -5.496 
ATOM    964  CE1 PHE A 144       5.340  -5.244  -6.884 
ATOM    965  CE2 PHE A 144       7.507  -4.271  -6.860 
ATOM    966  CZ  PHE A 144       6.396  -4.677  -7.557 
ATOM    967  C   PHE A 144       5.482  -4.230  -1.309 
ATOM    968  O   PHE A 144       4.699  -5.077  -0.876 
ATOM    969  N   ARG A 145       6.264  -3.500  -0.495 
ATOM    970  CA  ARG A 145       6.177  -3.640   0.929 
ATOM    971  CB  ARG A 145       7.187  -2.736   1.646 
ATOM    972  CG  ARG A 145       8.616  -2.950   1.149 
ATOM    973  CD  ARG A 145       9.671  -2.223   1.979 
ATOM    974  NE  ARG A 145       9.994  -3.112   3.127 
ATOM    975  CZ  ARG A 145      10.901  -4.116   2.955 
ATOM    976  NH1 ARG A 145      11.537  -4.250   1.755 
ATOM    977  NH2 ARG A 145      11.162  -4.987   3.973 
ATOM    978  C   ARG A 145       4.810  -3.223   1.343 
ATOM    979  O   ARG A 145       4.160  -3.893   2.145 
ATOM    980  N   ARG A 146       4.339  -2.101   0.769 
ATOM    981  CA  ARG A 146       3.061  -1.554   1.109 
ATOM    982  CB  ARG A 146       2.944  -0.061   0.750 
ATOM    983  CG  ARG A 146       4.017   0.799   1.422 
ATOM    984  CD  ARG A 146       3.933   2.291   1.088 
ATOM    985  NE  ARG A 146       5.205   2.914   1.552 
ATOM    986  CZ  ARG A 146       6.283   2.930   0.714 
ATOM    987  NH1 ARG A 146       6.168   2.412  -0.544 
ATOM    988  NH2 ARG A 146       7.470   3.456   1.131 
ATOM    989  C   ARG A 146       2.016  -2.301   0.298 
ATOM    990  O   ARG A 146       1.257  -1.625  -0.446 
ATOM    991  OXT ARG A 146       1.959  -3.554   0.415 
TER
HEADER lig_13.pdb
ATOM      1  P    DC A   1      18.333 761.495 298.000 
ATOM      2  OP1  DC A   1      19.328 762.489 297.540 
ATOM      3  OP2  DC A   1      17.615 760.756 296.940 
ATOM      4  O5'  DC A   1      19.032 760.458 299.000 
ATOM      5  C5'  DC A   1      19.125 760.790 300.398 
ATOM      6  C4'  DC A   1      18.766 759.583 301.242 
ATOM      7  O4'  DC A   1      17.338 759.499 301.510 
ATOM      8  C3'  DC A   1      19.109 758.223 300.637 
ATOM      9  O3'  DC A   1      19.535 757.350 301.676 
ATOM     10  C2'  DC A   1      17.784 757.702 300.079 
ATOM     11  C1'  DC A   1      16.908 758.174 301.235 
ATOM     12  N1   DC A   1      15.456 758.218 300.907 
ATOM     13  C2   DC A   1      14.552 757.909 301.920 
ATOM     14  O2   DC A   1      14.987 757.615 303.039 
ATOM     15  N3   DC A   1      13.223 757.942 301.641 
ATOM     16  C4   DC A   1      12.791 758.266 300.415 
ATOM     17  N4   DC A   1      11.486 758.284 300.194 
ATOM     18  C5   DC A   1      13.704 758.586 299.359 
ATOM     19  C6   DC A   1      15.028 758.547 299.658 
ATOM     20  P    DA A   2      20.749 756.345 301.398 
ATOM     21  OP1  DA A   2      22.034 757.050 301.608 
ATOM     22  OP2  DA A   2      20.569 755.703 300.077 
ATOM     23  O5'  DA A   2      20.535 755.262 302.555 
ATOM     24  C5'  DA A   2      19.933 755.675 303.796 
ATOM     25  C4'  DA A   2      18.906 754.652 304.241 
ATOM     26  O4'  DA A   2      17.585 754.912 303.685 
ATOM     27  C3'  DA A   2      19.194 753.205 303.843 
ATOM     28  O3'  DA A   2      18.775 752.345 304.897 
ATOM     29  C2'  DA A   2      18.304 752.953 302.627 
ATOM     30  C1'  DA A   2      17.080 753.701 303.146 
ATOM     31  N9   DA A   2      16.092 754.043 302.085 
ATOM     32  C8   DA A   2      16.328 754.380 300.783 
ATOM     33  N7   DA A   2      15.252 754.624 300.101 
ATOM     34  C5   DA A   2      14.226 754.436 301.017 
ATOM     35  C6   DA A   2      12.829 754.545 300.910 
ATOM     36  N6   DA A   2      12.198 754.886 299.777 
ATOM     37  N1   DA A   2      12.102 754.289 302.013 
ATOM     38  C2   DA A   2      12.735 753.951 303.136 
ATOM     39  N3   DA A   2      14.025 753.819 303.354 
ATOM     40  C4   DA A   2      14.730 754.080 302.234 
ATOM     41  P    DT A   3      19.675 751.074 305.266 
ATOM     42  OP1  DT A   3      20.765 751.487 306.179 
ATOM     43  OP2  DT A   3      20.094 750.386 304.025 
ATOM     44  O5'  DT A   3      18.626 750.163 306.058 
ATOM     45  C5'  DT A   3      17.564 750.800 306.794 
ATOM     46  C4'  DT A   3      16.256 750.073 306.552 
ATOM     47  O4'  DT A   3      15.548 750.578 305.384 
ATOM     48  C3'  DT A   3      16.369 748.571 306.293 
ATOM     49  O3'  DT A   3      15.262 747.915 306.900 
ATOM     50  C2'  DT A   3      16.246 748.428 304.776 
ATOM     51  C1'  DT A   3      15.149 749.471 304.589 
ATOM     52  N1   DT A   3      15.002 749.941 303.183 
ATOM     53  C2   DT A   3      13.733 750.249 302.756 
ATOM     54  O2   DT A   3      12.750 750.153 303.471 
ATOM     55  N3   DT A   3      13.635 750.679 301.447 
ATOM     56  C4   DT A   3      14.677 750.824 300.553 
ATOM     57  O4   DT A   3      14.466 751.218 299.404 
ATOM     58  C5   DT A   3      15.970 750.476 301.094 
ATOM     59  C7   DT A   3      17.158 750.604 300.186 
ATOM     60  C6   DT A   3      16.093 750.054 302.363 
ATOM     61  P    DG A   4      15.496 746.508 307.626 
ATOM     62  OP1  DG A   4      15.980 746.737 309.006 
ATOM     63  OP2  DG A   4      16.345 745.645 306.775 
ATOM     64  O5'  DG A   4      14.007 745.923 307.668 
ATOM     65  C5'  DG A   4      12.899 746.839 307.745 
ATOM     66  C4'  DG A   4      11.803 746.407 306.791 
ATOM     67  O4'  DG A   4      11.977 746.963 305.456 
ATOM     68  C3'  DG A   4      11.684 744.902 306.551 
ATOM     69  O3'  DG A   4      10.309 744.563 306.421 
ATOM     70  C2'  DG A   4      12.372 744.670 305.205 
ATOM     71  C1'  DG A   4      11.827 745.914 304.511 
ATOM     72  N9   DG A   4      12.576 746.290 303.279 
ATOM     73  C8   DG A   4      13.921 746.166 303.006 
ATOM     74  N7   DG A   4      14.265 746.595 301.816 
ATOM     75  C5   DG A   4      13.063 747.034 301.262 
ATOM     76  C6   DG A   4      12.799 747.603 299.989 
ATOM     77  O6   DG A   4      13.582 747.842 299.075 
ATOM     78  N1   DG A   4      11.438 747.904 299.837 
ATOM     79  C2   DG A   4      10.462 747.684 300.789 
ATOM     80  N2   DG A   4       9.221 748.041 300.449 
ATOM     81  N3   DG A   4      10.712 747.150 301.982 
ATOM     82  C4   DG A   4      12.027 746.852 302.147 
ATOM     83  P    DA A   5       9.780 743.203 307.077 
ATOM     84  OP1  DA A   5       9.480 743.427 308.510 
ATOM     85  OP2  DA A   5      10.726 742.106 306.776 
ATOM     86  O5'  DA A   5       8.417 742.972 306.271 
ATOM     87  C5'  DA A   5       7.692 744.117 305.785 
ATOM     88  C4'  DA A   5       7.220 743.867 304.366 
ATOM     89  O4'  DA A   5       8.211 744.261 303.374 
ATOM     90  C3'  DA A   5       6.905 742.413 304.016 
ATOM     91  O3'  DA A   5       5.784 742.383 303.141 
ATOM     92  C2'  DA A   5       8.133 741.925 303.248 
ATOM     93  C1'  DA A   5       8.356 743.201 302.441 
ATOM     94  N9   DA A   5       9.714 743.298 301.838 
ATOM     95  C8   DA A   5      10.901 742.851 302.343 
ATOM     96  N7   DA A   5      11.919 743.085 301.575 
ATOM     97  C5   DA A   5      11.370 743.735 300.479 
ATOM     98  C6   DA A   5      11.936 744.252 299.302 
ATOM     99  N6   DA A   5      13.245 744.190 299.021 
ATOM    100  N1   DA A   5      11.104 744.836 298.420 
ATOM    101  C2   DA A   5       9.804 744.895 298.704 
ATOM    102  N3   DA A   5       9.165 744.450 299.764 
ATOM    103  C4   DA A   5      10.020 743.870 300.630 
ATOM    104  P    DA A   6       4.685 741.233 303.327 
ATOM    105  OP1  DA A   6       3.722 741.634 304.377 
ATOM    106  OP2  DA A   6       5.358 739.931 303.527 
ATOM    107  O5'  DA A   6       3.964 741.252 301.898 
ATOM    108  C5'  DA A   6       3.906 742.487 301.162 
ATOM    109  C4'  DA A   6       4.232 742.237 299.702 
ATOM    110  O4'  DA A   6       5.661 742.316 299.432 
ATOM    111  C3'  DA A   6       3.829 740.867 299.156 
ATOM    112  O3'  DA A   6       3.387 741.019 297.813 
ATOM    113  C2'  DA A   6       5.124 740.055 299.153 
ATOM    114  C1'  DA A   6       6.036 741.179 298.670 
ATOM    115  N9   DA A   6       7.484 740.920 298.907 
ATOM    116  C8   DA A   6       8.067 740.260 299.950 
ATOM    117  N7   DA A   6       9.360 740.196 299.873 
ATOM    118  C5   DA A   6       9.658 740.863 298.693 
ATOM    119  C6   DA A   6      10.871 741.143 298.042 
ATOM    120  N6   DA A   6      12.068 740.766 298.515 
ATOM    121  N1   DA A   6      10.810 741.826 296.884 
ATOM    122  C2   DA A   6       9.618 742.198 296.420 
ATOM    123  N3   DA A   6       8.426 741.995 296.935 
ATOM    124  C4   DA A   6       8.514 741.310 298.093 
ATOM    125  P    DG A   7       2.132 740.165 297.308 
ATOM    126  OP1  DG A   7       0.878 740.855 297.687 
ATOM    127  OP2  DG A   7       2.267 738.765 297.768 
ATOM    128  O5'  DG A   7       2.323 740.230 295.721 
ATOM    129  C5'  DG A   7       2.961 741.384 295.141 
ATOM    130  C4'  DG A   7       3.954 740.950 294.082 
ATOM    131  O4'  DG A   7       5.274 740.684 294.635 
ATOM    132  C3'  DG A   7       3.605 739.667 293.328 
ATOM    133  O3'  DG A   7       4.008 739.806 291.972 
ATOM    134  C2'  DG A   7       4.467 738.587 293.983 
ATOM    135  C1'  DG A   7       5.726 739.434 294.136 
ATOM    136  N9   DG A   7       6.709 738.877 295.106 
ATOM    137  C8   DG A   7       6.482 738.180 296.273 
ATOM    138  N7   DG A   7       7.575 737.824 296.904 
ATOM    139  C5   DG A   7       8.598 738.320 296.097 
ATOM    140  C6   DG A   7      10.007 738.247 296.260 
ATOM    141  O6   DG A   7      10.651 737.722 297.164 
ATOM    142  N1   DG A   7      10.677 738.883 295.205 
ATOM    143  C2   DG A   7      10.067 739.508 294.135 
ATOM    144  N2   DG A   7      10.884 740.057 293.233 
ATOM    145  N3   DG A   7       8.746 739.576 293.984 
ATOM    146  C4   DG A   7       8.081 738.963 294.997 
ATOM    147  P    DA A   8       3.067 739.218 290.818 
ATOM    148  OP1  DA A   8       2.008 740.200 290.492 
ATOM    149  OP2  DA A   8       2.603 737.865 291.197 
ATOM    150  O5'  DA A   8       4.094 739.110 289.596 
ATOM    151  C5'  DA A   8       5.191 740.041 289.521 
ATOM    152  C4'  DA A   8       6.466 739.311 289.148 
ATOM    153  O4'  DA A   8       7.175 738.801 290.314 
ATOM    154  C3'  DA A   8       6.293 738.083 288.255 
ATOM    155  O3'  DA A   8       7.385 738.018 287.346 
ATOM    156  C2'  DA A   8       6.386 736.893 289.211 
ATOM    157  C1'  DA A   8       7.519 737.445 290.071 
ATOM    158  N9   DA A   8       7.661 736.761 291.386 
ATOM    159  C8   DA A   8       6.681 736.240 292.181 
ATOM    160  N7   DA A   8       7.124 735.701 293.276 
ATOM    161  C5   DA A   8       8.499 735.877 293.201 
ATOM    162  C6   DA A   8       9.547 735.522 294.066 
ATOM    163  N6   DA A   8       9.362 734.884 295.231 
ATOM    164  N1   DA A   8      10.798 735.847 293.689 
ATOM    165  C2   DA A   8      10.975 736.481 292.532 
ATOM    166  N3   DA A   8      10.081 736.862 291.647 
ATOM    167  C4   DA A   8       8.837 736.525 292.048 
ATOM    168  P    DA A   9       7.109 737.566 285.834 
ATOM    169  OP1  DA A   9       6.656 738.732 285.043 
ATOM    170  OP2  DA A   9       6.215 736.387 285.825 
ATOM    171  O5'  DA A   9       8.575 737.132 285.363 
ATOM    172  C5'  DA A   9       9.718 737.784 285.948 
ATOM    173  C4'  DA A   9      10.782 736.758 286.287 
ATOM    174  O4'  DA A   9      10.607 736.197 287.619 
ATOM    175  C3'  DA A   9      10.839 735.533 285.376 
ATOM    176  O3'  DA A   9      12.198 735.152 285.202 
ATOM    177  C2'  DA A   9      10.123 734.433 286.159 
ATOM    178  C1'  DA A   9      10.703 734.784 287.526 
ATOM    179  N9   DA A   9       9.949 734.193 288.667 
ATOM    180  C8   DA A   9       8.606 733.971 288.772 
ATOM    181  N7   DA A   9       8.248 733.437 289.898 
ATOM    182  C5   DA A   9       9.442 733.293 290.593 
ATOM    183  C6   DA A   9       9.740 732.782 291.867 
ATOM    184  N6   DA A   9       8.814 732.298 292.706 
ATOM    185  N1   DA A   9      11.032 732.785 292.248 
ATOM    186  C2   DA A   9      11.948 733.268 291.411 
ATOM    187  N3   DA A   9      11.789 733.768 290.205 
ATOM    188  C4   DA A   9      10.489 733.753 289.847 
ATOM    189  P    DA A  10      12.687 734.653 283.761 
ATOM    190  OP1  DA A  10      13.018 735.823 282.918 
ATOM    191  OP2  DA A  10      11.696 733.708 283.201 
ATOM    192  O5'  DA A  10      14.027 733.864 284.138 
ATOM    193  C5'  DA A  10      14.788 734.287 285.286 
ATOM    194  C4'  DA A  10      15.227 733.080 286.089 
ATOM    195  O4'  DA A  10      14.236 732.681 287.079 
ATOM    196  C3'  DA A  10      15.482 731.803 285.288 
ATOM    197  O3'  DA A  10      16.586 731.114 285.859 
ATOM    198  C2'  DA A  10      14.223 730.960 285.493 
ATOM    199  C1'  DA A  10      14.036 731.280 286.973 
ATOM    200  N9   DA A  10      12.673 730.967 287.486 
ATOM    201  C8   DA A  10      11.479 731.062 286.832 
ATOM    202  N7   DA A  10      10.457 730.713 287.552 
ATOM    203  C5   DA A  10      11.013 730.362 288.774 
ATOM    204  C6   DA A  10      10.449 729.901 289.974 
ATOM    205  N6   DA A  10       9.134 729.706 290.148 
ATOM    206  N1   DA A  10      11.288 729.644 290.996 
ATOM    207  C2   DA A  10      12.594 729.840 290.819 
ATOM    208  N3   DA A  10      13.233 730.264 289.751 
ATOM    209  C4   DA A  10      12.370 730.513 288.743 
ATOM    210  P    DG A  11      17.644 730.404 284.888 
ATOM    211  OP1  DG A  11      18.639 731.398 284.427 
ATOM    212  OP2  DG A  11      16.925 729.665 283.828 
ATOM    213  O5'  DG A  11      18.342 729.367 285.887 
ATOM    214  C5'  DG A  11      18.436 729.699 287.285 
ATOM    215  C4'  DG A  11      18.077 728.492 288.130 
ATOM    216  O4'  DG A  11      16.648 728.408 288.398 
ATOM    217  C3'  DG A  11      18.419 727.131 287.524 
ATOM    218  O3'  DG A  11      18.846 726.259 288.564 
ATOM    219  C2'  DG A  11      17.095 726.611 286.967 
ATOM    220  C1'  DG A  11      16.219 727.083 288.123 
ATOM    221  N9   DG A  11      14.766 727.126 287.795 
ATOM    222  C8   DG A  11      14.151 727.434 286.601 
ATOM    223  N7   DG A  11      12.843 727.380 286.644 
ATOM    224  C5   DG A  11      12.571 727.009 287.960 
ATOM    225  C6   DG A  11      11.328 726.790 288.609 
ATOM    226  O6   DG A  11      10.192 726.880 288.149 
ATOM    227  N1   DG A  11      11.508 726.426 289.951 
ATOM    228  C2   DG A  11      12.729 726.292 290.582 
ATOM    229  N2   DG A  11      12.689 725.937 291.869 
ATOM    230  N3   DG A  11      13.895 726.499 289.972 
ATOM    231  C4   DG A  11      13.738 726.852 288.670 
ATOM    232  P    DA A  12      20.060 725.254 288.286 
ATOM    233  OP1  DA A  12      21.344 725.959 288.496 
ATOM    234  OP2  DA A  12      19.880 724.612 286.965 
ATOM    235  O5'  DA A  12      19.845 724.171 289.443 
ATOM    236  C5'  DA A  12      19.243 724.584 290.684 
ATOM    237  C4'  DA A  12      18.217 723.561 291.129 
ATOM    238  O4'  DA A  12      16.896 723.821 290.573 
ATOM    239  C3'  DA A  12      18.505 722.114 290.731 
ATOM    240  O3'  DA A  12      18.086 721.254 291.784 
ATOM    241  C2'  DA A  12      17.615 721.861 289.515 
ATOM    242  C1'  DA A  12      16.390 722.610 290.034 
ATOM    243  N9   DA A  12      15.402 722.952 288.973 
ATOM    244  C8   DA A  12      15.638 723.288 287.671 
ATOM    245  N7   DA A  12      14.563 723.533 286.988 
ATOM    246  C5   DA A  12      13.536 723.345 287.904 
ATOM    247  C6   DA A  12      12.140 723.454 287.798 
ATOM    248  N6   DA A  12      11.509 723.795 286.665 
ATOM    249  N1   DA A  12      11.412 723.198 288.901 
ATOM    250  C2   DA A  12      12.046 722.860 290.024 
ATOM    251  N3   DA A  12      13.336 722.728 290.242 
ATOM    252  C4   DA A  12      14.040 722.989 289.122 
ATOM    253  P    DC A  13      18.986 719.983 292.153 
ATOM    254  OP1  DC A  13      20.076 720.396 293.066 
ATOM    255  OP2  DC A  13      19.405 719.294 290.912 
ATOM    256  O5'  DC A  13      17.936 719.072 292.945 
ATOM    257  C5'  DC A  13      16.875 719.709 293.682 
ATOM    258  C4'  DC A  13      15.567 718.982 293.439 
ATOM    259  O4'  DC A  13      14.859 719.486 292.272 
ATOM    260  C3'  DC A  13      15.679 717.479 293.181 
ATOM    261  O3'  DC A  13      14.572 716.824 293.787 
ATOM    262  C2'  DC A  13      15.556 717.337 291.664 
ATOM    263  C1'  DC A  13      14.460 718.380 291.477 
ATOM    264  N1   DC A  13      14.313 718.850 290.071 
ATOM    265  C2   DC A  13      13.033 719.166 289.622 
ATOM    266  O2   DC A  13      12.081 719.046 290.403 
ATOM    267  N3   DC A  13      12.877 719.595 288.343 
ATOM    268  C4   DC A  13      13.934 719.711 287.530 
ATOM    269  N4   DC A  13      13.731 720.134 286.291 
ATOM    270  C5   DC A  13      15.259 719.391 287.971 
ATOM    271  C6   DC A  13      15.393 718.963 289.252 
ATOM    272  P    DG A  14      14.806 715.417 294.514 
ATOM    273  OP1  DG A  14      15.290 715.646 295.894 
ATOM    274  OP2  DG A  14      15.655 714.554 293.663 
ATOM    275  O5'  DG A  14      13.318 714.832 294.556 
ATOM    276  C5'  DG A  14      12.209 715.748 294.633 
ATOM    277  C4'  DG A  14      11.114 715.316 293.678 
ATOM    278  O4'  DG A  14      11.288 715.872 292.343 
ATOM    279  C3'  DG A  14      10.995 713.811 293.439 
ATOM    280  O3'  DG A  14       9.620 713.472 293.308 
ATOM    281  C2'  DG A  14      11.682 713.579 292.092 
ATOM    282  C1'  DG A  14      11.137 714.823 291.399 
ATOM    283  N9   DG A  14      11.886 715.199 290.167 
ATOM    284  C8   DG A  14      13.231 715.075 289.893 
ATOM    285  N7   DG A  14      13.576 715.504 288.704 
ATOM    286  C5   DG A  14      12.374 715.943 288.150 
ATOM    287  C6   DG A  14      12.109 716.512 286.877 
ATOM    288  O6   DG A  14      12.893 716.751 285.962 
ATOM    289  N1   DG A  14      10.749 716.813 286.725 
ATOM    290  C2   DG A  14       9.773 716.592 287.677 
ATOM    291  N2   DG A  14       8.531 716.950 287.337 
ATOM    292  N3   DG A  14      10.022 716.059 288.870 
ATOM    293  C4   DG A  14      11.337 715.761 289.034 
ATOM    294  P    DT A  15       9.090 712.112 293.964 
ATOM    295  OP1  DT A  15       8.791 712.336 295.397 
ATOM    296  OP2  DT A  15      10.036 711.015 293.664 
ATOM    297  O5'  DT A  15       7.727 711.881 293.159 
ATOM    298  C5'  DT A  15       7.003 713.026 292.672 
ATOM    299  C4'  DT A  15       6.531 712.776 291.254 
ATOM    300  O4'  DT A  15       7.522 713.170 290.262 
ATOM    301  C3'  DT A  15       6.216 711.322 290.904 
ATOM    302  O3'  DT A  15       5.094 711.292 290.028 
ATOM    303  C2'  DT A  15       7.444 710.834 290.136 
ATOM    304  C1'  DT A  15       7.667 712.109 289.329 
ATOM    305  N1   DT A  15       9.024 712.207 288.726 
ATOM    306  C2   DT A  15       9.121 712.821 287.500 
ATOM    307  O2   DT A  15       8.159 713.277 286.908 
ATOM    308  N3   DT A  15      10.396 712.892 286.971 
ATOM    309  C4   DT A  15      11.552 712.412 287.554 
ATOM    310  O4   DT A  15      12.637 712.534 286.983 
ATOM    311  C5   DT A  15      11.348 711.784 288.837 
ATOM    312  C7   DT A  15      12.555 711.233 289.539 
ATOM    313  C6   DT A  15      10.120 711.700 289.375 
ATOM    314  P    DG A  16       3.996 710.142 290.215 
ATOM    315  OP1  DG A  16       3.032 710.543 291.265 
ATOM    316  OP2  DG A  16       4.669 708.840 290.414 
ATOM    317  O5'  DG A  16       3.275 710.161 288.786 
ATOM    318  C5'  DG A  16       3.216 711.396 288.050 
ATOM    319  C4'  DG A  16       3.543 711.146 286.590 
ATOM    320  O4'  DG A  16       4.971 711.225 286.320 
ATOM    321  C3'  DG A  16       3.140 709.776 286.044 
ATOM    322  O3'  DG A  16       2.697 709.928 284.701 
ATOM    323  C2'  DG A  16       4.434 708.964 286.041 
ATOM    324  C1'  DG A  16       5.346 710.088 285.557 
ATOM    325  N9   DG A  16       6.794 709.829 285.794 
ATOM    326  C8   DG A  16       7.400 709.165 286.839 
ATOM    327  N7   DG A  16       8.707 709.109 286.749 
ATOM    328  C5   DG A  16       8.986 709.782 285.560 
ATOM    329  C6   DG A  16      10.230 710.048 284.930 
ATOM    330  O6   DG A  16      11.360 709.738 285.298 
ATOM    331  N1   DG A  16      10.057 710.761 283.736 
ATOM    332  C2   DG A  16       8.841 711.166 283.219 
ATOM    333  N2   DG A  16       8.890 711.838 282.066 
ATOM    334  N3   DG A  16       7.675 710.917 283.811 
ATOM    335  C4   DG A  16       7.826 710.225 284.970 
ATOM    336  P    DC A  17       1.442 709.074 284.195 
ATOM    337  OP1  DC A  17       0.188 709.764 284.575 
ATOM    338  OP2  DC A  17       1.577 707.674 284.655 
ATOM    339  O5'  DC A  17       1.634 709.139 282.608 
ATOM    340  C5'  DC A  17       2.271 710.293 282.029 
ATOM    341  C4'  DC A  17       3.264 709.859 280.970 
ATOM    342  O4'  DC A  17       4.585 709.593 281.523 
ATOM    343  C3'  DC A  17       2.915 708.576 280.216 
ATOM    344  O3'  DC A  17       3.319 708.714 278.859 
ATOM    345  C2'  DC A  17       3.777 707.496 280.870 
ATOM    346  C1'  DC A  17       5.036 708.343 281.023 
ATOM    347  N1   DC A  17       6.020 707.785 281.993 
ATOM    348  C2   DC A  17       7.374 707.968 281.724 
ATOM    349  O2   DC A  17       7.700 708.580 280.700 
ATOM    350  N3   DC A  17       8.285 707.466 282.595 
ATOM    351  C4   DC A  17       7.890 706.809 283.693 
ATOM    352  N4   DC A  17       8.819 706.339 284.512 
ATOM    353  C5   DC A  17       6.503 706.610 283.989 
ATOM    354  C6   DC A  17       5.607 707.118 283.105 
ATOM    355  P    DG A  18       2.377 708.127 277.706 
ATOM    356  OP1  DG A  18       1.319 709.109 277.380 
ATOM    357  OP2  DG A  18       1.914 706.774 278.085 
ATOM    358  O5'  DG A  18       3.405 708.019 276.483 
ATOM    359  C5'  DG A  18       4.501 708.950 276.408 
ATOM    360  C4'  DG A  18       5.777 708.220 276.036 
ATOM    361  O4'  DG A  18       6.485 707.710 277.202 
ATOM    362  C3'  DG A  18       5.604 706.992 275.143 
ATOM    363  O3'  DG A  18       6.695 706.927 274.233 
ATOM    364  C2'  DG A  18       5.696 705.802 276.099 
ATOM    365  C1'  DG A  18       6.830 706.354 276.958 
ATOM    366  N9   DG A  18       6.971 705.670 278.273 
ATOM    367  C8   DG A  18       5.996 705.138 279.089 
ATOM    368  N7   DG A  18       6.458 704.598 280.191 
ATOM    369  C5   DG A  18       7.836 704.784 280.098 
ATOM    370  C6   DG A  18       8.870 704.410 280.995 
ATOM    371  O6   DG A  18       8.782 703.828 282.073 
ATOM    372  N1   DG A  18      10.130 704.792 280.512 
ATOM    373  C2   DG A  18      10.359 705.450 279.319 
ATOM    374  N2   DG A  18      11.635 705.727 279.038 
ATOM    375  N3   DG A  18       9.387 705.801 278.479 
ATOM    376  C4   DG A  18       8.160 705.437 278.933 
ATOM    377  P    DG A  19       6.420 706.475 272.722 
ATOM    378  OP1  DG A  19       5.966 707.641 271.930 
ATOM    379  OP2  DG A  19       5.526 705.296 272.713 
ATOM    380  O5'  DG A  19       7.886 706.041 272.250 
ATOM    381  C5'  DG A  19       9.029 706.693 272.836 
ATOM    382  C4'  DG A  19      10.092 705.667 273.175 
ATOM    383  O4'  DG A  19       9.918 705.106 274.507 
ATOM    384  C3'  DG A  19      10.149 704.442 272.263 
ATOM    385  O3'  DG A  19      11.509 704.061 272.090 
ATOM    386  C2'  DG A  19       9.433 703.342 273.047 
ATOM    387  C1'  DG A  19      10.013 703.693 274.414 
ATOM    388  N9   DG A  19       9.260 703.102 275.554 
ATOM    389  C8   DG A  19       7.907 702.870 275.678 
ATOM    390  N7   DG A  19       7.560 702.331 276.821 
ATOM    391  C5   DG A  19       8.768 702.194 277.503 
ATOM    392  C6   DG A  19       9.034 701.671 278.795 
ATOM    393  O6   DG A  19       8.246 701.213 279.617 
ATOM    394  N1   DG A  19      10.403 701.720 279.095 
ATOM    395  C2   DG A  19      11.385 702.211 278.258 
ATOM    396  N2   DG A  19      12.633 702.171 278.730 
ATOM    397  N3   DG A  19      11.134 702.703 277.046 
ATOM    398  C4   DG A  19       9.811 702.662 276.739 
ATOM    399  P    DA A  20      11.998 703.562 270.649 
ATOM    400  OP1  DA A  20      12.328 704.732 269.806 
ATOM    401  OP2  DA A  20      11.006 702.617 270.089 
ATOM    402  O5'  DA A  20      13.338 702.773 271.026 
ATOM    403  C5'  DA A  20      14.098 703.196 272.173 
ATOM    404  C4'  DA A  20      14.538 701.989 272.977 
ATOM    405  O4'  DA A  20      13.547 701.590 273.967 
ATOM    406  C3'  DA A  20      14.792 700.712 272.176 
ATOM    407  O3'  DA A  20      15.897 700.023 272.747 
ATOM    408  C2'  DA A  20      13.534 699.869 272.381 
ATOM    409  C1'  DA A  20      13.346 700.189 273.861 
ATOM    410  N9   DA A  20      11.983 699.876 274.374 
ATOM    411  C8   DA A  20      10.789 699.971 273.720 
ATOM    412  N7   DA A  20       9.768 699.622 274.440 
ATOM    413  C5   DA A  20      10.324 699.270 275.662 
ATOM    414  C6   DA A  20       9.760 698.809 276.862 
ATOM    415  N6   DA A  20       8.445 698.615 277.035 
ATOM    416  N1   DA A  20      10.599 698.553 277.884 
ATOM    417  C2   DA A  20      11.904 698.749 277.706 
ATOM    418  N3   DA A  20      12.543 699.173 276.638 
ATOM    419  C4   DA A  20      11.680 699.422 275.631 
ATOM    420  P    DT A  21      16.954 699.313 271.776 
ATOM    421  OP1  DT A  21      17.949 700.307 271.315 
ATOM    422  OP2  DT A  21      16.236 698.574 270.715 
ATOM    423  O5'  DT A  21      17.653 698.276 272.775 
ATOM    424  C5'  DT A  21      17.747 698.608 274.173 
ATOM    425  C4'  DT A  21      17.387 697.401 275.018 
ATOM    426  O4'  DT A  21      15.959 697.317 275.286 
ATOM    427  C3'  DT A  21      17.730 696.040 274.412 
ATOM    428  O3'  DT A  21      18.156 695.168 275.452 
ATOM    429  C2'  DT A  21      16.406 695.520 273.855 
ATOM    430  C1'  DT A  21      15.529 695.992 275.011 
ATOM    431  N1   DT A  21      14.077 696.035 274.683 
ATOM    432  C2   DT A  21      13.198 695.729 275.693 
ATOM    433  O2   DT A  21      13.559 695.431 276.818 
ATOM    434  N3   DT A  21      11.860 695.779 275.352 
ATOM    435  C4   DT A  21      11.343 696.102 274.114 
ATOM    436  O4   DT A  21      10.124 696.114 273.928 
ATOM    437  C5   DT A  21      12.343 696.409 273.119 
ATOM    438  C7   DT A  21      11.865 696.772 271.743 
ATOM    439  C6   DT A  21      13.650 696.368 273.423 
ATOM    440  P    DC A  22      19.371 694.163 275.174 
ATOM    441  OP1  DC A  22      20.655 694.868 275.383 
ATOM    442  OP2  DC A  22      19.190 693.521 273.853 
ATOM    443  O5'  DC A  22      19.156 693.080 276.330 
ATOM    444  C5'  DC A  22      18.554 693.493 277.572 
ATOM    445  C4'  DC A  22      17.527 692.470 278.016 
ATOM    446  O4'  DC A  22      16.206 692.730 277.461 
ATOM    447  C3'  DC A  22      17.815 691.023 277.619 
ATOM    448  O3'  DC A  22      17.397 690.163 278.672 
ATOM    449  C2'  DC A  22      16.925 690.770 276.402 
ATOM    450  C1'  DC A  22      15.701 691.519 276.922 
ATOM    451  N1   DC A  22      14.713 691.861 275.861 
ATOM    452  C2   DC A  22      13.363 691.846 276.202 
ATOM    453  O2   DC A  22      13.044 691.552 277.360 
ATOM    454  N3   DC A  22      12.446 692.154 275.249 
ATOM    455  C4   DC A  22      12.834 692.467 274.005 
ATOM    456  N4   DC A  22      11.901 692.760 273.111 
ATOM    457  C5   DC A  22      14.217 692.488 273.634 
ATOM    458  C6   DC A  22      15.117 692.176 274.601 
ATOM    459  P    DC A  23      18.296 688.892 279.041 
ATOM    460  OP1  DC A  23      19.387 689.305 279.954 
ATOM    461  OP2  DC A  23      18.715 688.203 277.800 
ATOM    462  O5'  DC A  23      17.247 687.981 279.833 
ATOM    463  C5'  DC A  23      16.185 688.618 280.569 
ATOM    464  C4'  DC A  23      14.877 687.891 280.327 
ATOM    465  O4'  DC A  23      14.170 688.395 279.159 
ATOM    466  C3'  DC A  23      14.990 686.388 280.068 
ATOM    467  O3'  DC A  23      13.883 685.733 280.675 
ATOM    468  C2'  DC A  23      14.867 686.246 278.552 
ATOM    469  C1'  DC A  23      13.771 687.289 278.365 
ATOM    470  N1   DC A  23      13.623 687.759 276.958 
ATOM    471  C2   DC A  23      12.344 688.075 276.510 
ATOM    472  O2   DC A  23      11.392 687.955 277.290 
ATOM    473  N3   DC A  23      12.188 688.504 275.231 
ATOM    474  C4   DC A  23      13.245 688.620 274.417 
ATOM    475  N4   DC A  23      13.042 689.043 273.179 
ATOM    476  C5   DC A  23      14.570 688.300 274.859 
ATOM    477  C6   DC A  23      14.704 687.872 276.140 
ATOM    478  P    DT A  24      14.117 684.326 281.402 
ATOM    479  OP1  DT A  24      14.601 684.555 282.781 
ATOM    480  OP2  DT A  24      14.966 683.463 280.551 
ATOM    481  O5'  DT A  24      12.628 683.741 281.444 
ATOM    482  C5'  DT A  24      11.520 684.657 281.521 
ATOM    483  C4'  DT A  24      10.425 684.225 280.566 
ATOM    484  O4'  DT A  24      10.599 684.781 279.231 
ATOM    485  C3'  DT A  24      10.306 682.720 280.326 
ATOM    486  O3'  DT A  24       8.930 682.381 280.196 
ATOM    487  C2'  DT A  24      10.993 682.487 278.980 
ATOM    488  C1'  DT A  24      10.448 683.732 278.287 
ATOM    489  N1   DT A  24      11.197 684.108 277.055 
ATOM    490  C2   DT A  24      10.472 684.658 276.026 
ATOM    491  O2   DT A  24       9.269 684.844 276.086 
ATOM    492  N3   DT A  24      11.201 684.993 274.900 
ATOM    493  C4   DT A  24      12.560 684.827 274.725 
ATOM    494  O4   DT A  24      13.101 685.166 273.670 
ATOM    495  C5   DT A  24      13.233 684.242 275.860 
ATOM    496  C7   DT A  24      14.714 684.027 275.753 
ATOM    497  C6   DT A  24      12.549 683.907 276.967 
ATOM    498  P    DG A  25       8.401 681.021 280.852 
ATOM    499  OP1  DG A  25       8.101 681.245 282.285 
ATOM    500  OP2  DG A  25       9.347 679.924 280.551 
ATOM    501  O5'  DG A  25       7.038 680.790 280.047 
ATOM    502  C5'  DG A  25       6.313 681.935 279.560 
ATOM    503  C4'  DG A  25       5.841 681.685 278.142 
ATOM    504  O4'  DG A  25       6.832 682.079 277.149 
ATOM    505  C3'  DG A  25       5.526 680.231 277.792 
ATOM    506  O3'  DG A  25       4.405 680.201 276.916 
ATOM    507  C2'  DG A  25       6.754 679.743 277.024 
ATOM    508  C1'  DG A  25       6.977 681.018 276.217 
ATOM    509  N9   DG A  25       8.335 681.116 275.613 
ATOM    510  C8   DG A  25       9.542 680.671 276.107 
ATOM    511  N7   DG A  25      10.563 680.915 275.322 
ATOM    512  C5   DG A  25       9.992 681.566 274.229 
ATOM    513  C6   DG A  25      10.597 682.076 273.052 
ATOM    514  O6   DG A  25      11.781 682.059 272.724 
ATOM    515  N1   DG A  25       9.648 682.662 272.201 
ATOM    516  C2   DG A  25       8.293 682.744 272.456 
ATOM    517  N2   DG A  25       7.555 683.343 271.519 
ATOM    518  N3   DG A  25       7.727 682.265 273.563 
ATOM    519  C4   DG A  25       8.633 681.694 274.397 
ATOM    520  P    DC A  26       3.306 679.051 277.103 
ATOM    521  OP1  DC A  26       2.343 679.452 278.152 
ATOM    522  OP2  DC A  26       3.980 677.749 277.302 
ATOM    523  O5'  DC A  26       2.585 679.070 275.674 
ATOM    524  C5'  DC A  26       2.527 680.305 274.938 
ATOM    525  C4'  DC A  26       2.853 680.055 273.478 
ATOM    526  O4'  DC A  26       4.282 680.134 273.207 
ATOM    527  C3'  DC A  26       2.450 678.685 272.932 
ATOM    528  O3'  DC A  26       2.008 678.837 271.588 
ATOM    529  C2'  DC A  26       3.745 677.873 272.929 
ATOM    530  C1'  DC A  26       4.657 678.997 272.445 
ATOM    531  N1   DC A  26       6.105 678.738 272.682 
ATOM    532  C2   DC A  26       7.012 679.214 271.739 
ATOM    533  O2   DC A  26       6.583 679.826 270.755 
ATOM    534  N3   DC A  26       8.337 678.987 271.937 
ATOM    535  C4   DC A  26       8.760 678.319 273.017 
ATOM    536  N4   DC A  26      10.062 678.124 273.164 
ATOM    537  C5   DC A  26       7.843 677.821 273.998 
ATOM    538  C6   DC A  26       6.524 678.057 273.783 
ATOM    539  P    DT A  27       0.753 677.983 271.083 
ATOM    540  OP1  DT A  27      -0.501 678.672 271.462 
ATOM    541  OP2  DT A  27       0.888 676.583 271.543 
ATOM    542  O5'  DT A  27       0.944 678.048 269.496 
ATOM    543  C5'  DT A  27       1.582 679.202 268.917 
ATOM    544  C4'  DT A  27       2.575 678.768 267.857 
ATOM    545  O4'  DT A  27       3.896 678.502 268.411 
ATOM    546  C3'  DT A  27       2.226 677.485 267.104 
ATOM    547  O3'  DT A  27       2.630 677.623 265.747 
ATOM    548  C2'  DT A  27       3.088 676.405 267.758 
ATOM    549  C1'  DT A  27       4.347 677.252 267.911 
ATOM    550  N1   DT A  27       5.330 676.694 268.881 
ATOM    551  C2   DT A  27       6.662 676.883 268.601 
ATOM    552  O2   DT A  27       7.054 677.476 267.611 
ATOM    553  N3   DT A  27       7.544 676.351 269.522 
ATOM    554  C4   DT A  27       7.211 675.664 270.672 
ATOM    555  O4   DT A  27       8.090 675.234 271.421 
ATOM    556  C5   DT A  27       5.790 675.517 270.879 
ATOM    557  C7   DT A  27       5.341 674.781 272.108 
ATOM    558  C6   DT A  27       4.910 676.023 270.000 
ATOM    559  P    DG A  28       1.688 677.036 264.593 
ATOM    560  OP1  DG A  28       0.629 678.018 264.268 
ATOM    561  OP2  DG A  28       1.224 675.683 264.973 
ATOM    562  O5'  DG A  28       2.715 676.928 263.371 
ATOM    563  C5'  DG A  28       3.812 677.859 263.296 
ATOM    564  C4'  DG A  28       5.087 677.129 262.924 
ATOM    565  O4'  DG A  28       5.796 676.618 264.090 
ATOM    566  C3'  DG A  28       4.914 675.901 262.031 
ATOM    567  O3'  DG A  28       6.006 675.836 261.121 
ATOM    568  C2'  DG A  28       5.007 674.711 262.986 
ATOM    569  C1'  DG A  28       6.140 675.263 263.846 
ATOM    570  N9   DG A  28       6.282 674.579 265.161 
ATOM    571  C8   DG A  28       5.307 674.047 265.977 
ATOM    572  N7   DG A  28       5.768 673.506 267.079 
ATOM    573  C5   DG A  28       7.147 673.693 266.986 
ATOM    574  C6   DG A  28       8.181 673.319 267.883 
ATOM    575  O6   DG A  28       8.093 672.737 268.961 
ATOM    576  N1   DG A  28       9.440 673.701 267.400 
ATOM    577  C2   DG A  28       9.670 674.359 266.207 
ATOM    578  N2   DG A  28      10.945 674.636 265.926 
ATOM    579  N3   DG A  28       8.698 674.709 265.367 
ATOM    580  C4   DG A  28       7.471 674.346 265.820 
ATOM    581  P    DG A  29       5.730 675.384 259.610 
ATOM    582  OP1  DG A  29       5.277 676.550 258.818 
ATOM    583  OP2  DG A  29       4.836 674.205 259.600 
ATOM    584  O5'  DG A  29       7.196 674.950 259.138 
ATOM    585  C5'  DG A  29       8.339 675.602 259.724 
ATOM    586  C4'  DG A  29       9.403 674.576 260.063 
ATOM    587  O4'  DG A  29       9.228 674.015 261.395 
ATOM    588  C3'  DG A  29       9.460 673.351 259.151 
ATOM    589  O3'  DG A  29      10.819 672.969 258.977 
ATOM    590  C2'  DG A  29       8.744 672.251 259.935 
ATOM    591  C1'  DG A  29       9.324 672.602 261.302 
ATOM    592  N9   DG A  29       8.571 672.011 262.442 
ATOM    593  C8   DG A  29       7.218 671.779 262.566 
ATOM    594  N7   DG A  29       6.870 671.240 263.709 
ATOM    595  C5   DG A  29       8.078 671.103 264.391 
ATOM    596  C6   DG A  29       8.345 670.580 265.682 
ATOM    597  O6   DG A  29       7.557 670.121 266.504 
ATOM    598  N1   DG A  29       9.714 670.629 265.983 
ATOM    599  C2   DG A  29      10.695 671.120 265.146 
ATOM    600  N2   DG A  29      11.944 671.080 265.618 
ATOM    601  N3   DG A  29      10.445 671.612 263.933 
ATOM    602  C4   DG A  29       9.122 671.571 263.627 
ATOM    603  P    DT A  30      11.308 672.471 257.537 
ATOM    604  OP1  DT A  30      11.639 673.641 256.693 
ATOM    605  OP2  DT A  30      10.317 671.526 256.977 
ATOM    606  O5'  DT A  30      12.649 671.682 257.914 
ATOM    607  C5'  DT A  30      13.409 672.105 259.061 
ATOM    608  C4'  DT A  30      13.848 670.898 259.865 
ATOM    609  O4'  DT A  30      12.857 670.499 260.855 
ATOM    610  C3'  DT A  30      14.103 669.621 259.063 
ATOM    611  O3'  DT A  30      15.208 668.931 259.634 
ATOM    612  C2'  DT A  30      12.845 668.778 259.269 
ATOM    613  C1'  DT A  30      12.657 669.098 260.749 
ATOM    614  N1   DT A  30      11.294 668.785 261.262 
ATOM    615  C2   DT A  30      11.201 668.340 262.559 
ATOM    616  O2   DT A  30      12.171 668.197 263.282 
ATOM    617  N3   DT A  30       9.922 668.059 262.998 
ATOM    618  C4   DT A  30       8.758 668.183 262.267 
ATOM    619  O4   DT A  30       7.669 667.901 262.770 
ATOM    620  C5   DT A  30       8.958 668.657 260.918 
ATOM    621  C7   DT A  30       7.743 668.821 260.053 
ATOM    622  C6   DT A  30      10.191 668.937 260.464 
ATOM    623  P    DA A  31      16.265 668.222 258.664 
ATOM    624  OP1  DA A  31      17.260 669.216 258.203 
ATOM    625  OP2  DA A  31      15.546 667.482 257.603 
ATOM    626  O5'  DA A  31      16.963 667.185 259.663 
ATOM    627  C5'  DA A  31      17.057 667.517 261.061 
ATOM    628  C4'  DA A  31      16.698 666.310 261.905 
ATOM    629  O4'  DA A  31      15.269 666.225 262.174 
ATOM    630  C3'  DA A  31      17.040 664.949 261.300 
ATOM    631  O3'  DA A  31      17.467 664.077 262.339 
ATOM    632  C2'  DA A  31      15.716 664.429 260.742 
ATOM    633  C1'  DA A  31      14.840 664.901 261.898 
ATOM    634  N9   DA A  31      13.388 664.944 261.570 
ATOM    635  C8   DA A  31      12.796 665.253 260.379 
ATOM    636  N7   DA A  31      11.500 665.202 260.408 
ATOM    637  C5   DA A  31      11.208 664.833 261.714 
ATOM    638  C6   DA A  31       9.997 664.609 262.387 
ATOM    639  N6   DA A  31       8.795 664.730 261.806 
ATOM    640  N1   DA A  31      10.065 664.254 263.683 
ATOM    641  C2   DA A  31      11.262 664.136 264.255 
ATOM    642  N3   DA A  31      12.455 664.319 263.731 
ATOM    643  C4   DA A  31      12.358 664.673 262.433 
ATOM    644  P    DG A  32      18.681 663.072 262.061 
ATOM    645  OP1  DG A  32      19.966 663.777 262.271 
ATOM    646  OP2  DG A  32      18.501 662.430 260.741 
ATOM    647  O5'  DG A  32      18.466 661.989 263.218 
ATOM    648  C5'  DG A  32      17.865 662.402 264.459 
ATOM    649  C4'  DG A  32      16.838 661.379 264.904 
ATOM    650  O4'  DG A  32      15.517 661.639 264.348 
ATOM    651  C3'  DG A  32      17.126 659.932 264.506 
ATOM    652  O3'  DG A  32      16.707 659.072 265.560 
ATOM    653  C2'  DG A  32      16.236 659.679 263.290 
ATOM    654  C1'  DG A  32      15.012 660.427 263.809 
ATOM    655  N9   DG A  32      14.024 660.770 262.748 
ATOM    656  C8   DG A  32      14.242 661.111 261.431 
ATOM    657  N7   DG A  32      13.148 661.356 260.754 
ATOM    658  C5   DG A  32      12.131 661.162 261.688 
ATOM    659  C6   DG A  32      10.724 661.281 261.545 
ATOM    660  O6   DG A  32      10.075 661.587 260.548 
ATOM    661  N1   DG A  32      10.061 660.995 262.747 
ATOM    662  C2   DG A  32      10.677 660.642 263.931 
ATOM    663  N2   DG A  32       9.867 660.409 264.967 
ATOM    664  N3   DG A  32      11.997 660.531 264.065 
ATOM    665  C4   DG A  32      12.655 660.805 262.908 
ATOM    666  P    DG A  33      17.607 657.801 265.929 
ATOM    667  OP1  DG A  33      18.697 658.214 266.842 
ATOM    668  OP2  DG A  33      18.026 657.112 264.688 
ATOM    669  O5'  DG A  33      16.558 656.890 266.721 
ATOM    670  C5'  DG A  33      15.496 657.527 267.457 
ATOM    671  C4'  DG A  33      14.188 656.799 267.215 
ATOM    672  O4'  DG A  33      13.480 657.304 266.047 
ATOM    673  C3'  DG A  33      14.300 655.297 266.956 
ATOM    674  O3'  DG A  33      13.194 654.641 267.563 
ATOM    675  C2'  DG A  33      14.177 655.155 265.439 
ATOM    676  C1'  DG A  33      13.081 656.198 265.252 
ATOM    677  N9   DG A  33      12.934 656.667 263.846 
ATOM    678  C8   DG A  33      13.901 656.843 262.881 
ATOM    679  N7   DG A  33      13.438 657.273 261.732 
ATOM    680  C5   DG A  33      12.065 657.389 261.952 
ATOM    681  C6   DG A  33      11.032 657.809 261.074 
ATOM    682  O6   DG A  33      11.116 658.171 259.904 
ATOM    683  N1   DG A  33       9.781 657.777 261.705 
ATOM    684  C2   DG A  33       9.558 657.390 263.013 
ATOM    685  N2   DG A  33       8.289 657.430 263.427 
ATOM    686  N3   DG A  33      10.527 656.997 263.835 
ATOM    687  C4   DG A  33      11.748 657.022 263.239 
ATOM    688  P    DA A  34      13.427 653.235 268.289 
ATOM    689  OP1  DA A  34      13.912 653.464 269.669 
ATOM    690  OP2  DA A  34      14.277 652.372 267.438 
ATOM    691  O5'  DA A  34      11.939 652.650 268.331 
ATOM    692  C5'  DA A  34      10.831 653.566 268.408 
ATOM    693  C4'  DA A  34       9.735 653.134 267.454 
ATOM    694  O4'  DA A  34       9.909 653.690 266.119 
ATOM    695  C3'  DA A  34       9.616 651.629 267.214 
ATOM    696  O3'  DA A  34       8.241 651.290 267.084 
ATOM    697  C2'  DA A  34      10.304 651.396 265.868 
ATOM    698  C1'  DA A  34       9.758 652.641 265.174 
ATOM    699  N9   DA A  34      10.508 653.017 263.943 
ATOM    700  C8   DA A  34      11.844 652.887 263.690 
ATOM    701  N7   DA A  34      12.197 653.307 262.515 
ATOM    702  C5   DA A  34      11.012 653.749 261.945 
ATOM    703  C6   DA A  34      10.715 654.316 260.695 
ATOM    704  N6   DA A  34      11.635 654.544 259.748 
ATOM    705  N1   DA A  34       9.430 654.640 260.452 
ATOM    706  C2   DA A  34       8.520 654.411 261.397 
ATOM    707  N3   DA A  34       8.678 653.891 262.594 
ATOM    708  C4   DA A  34       9.971 653.575 262.812 
ATOM    709  P    DG A  35       7.712 649.929 267.740 
ATOM    710  OP1  DG A  35       7.412 650.154 269.173 
ATOM    711  OP2  DG A  35       8.658 648.833 267.439 
ATOM    712  O5'  DG A  35       6.349 649.699 266.935 
ATOM    713  C5'  DG A  35       5.624 650.844 266.448 
ATOM    714  C4'  DG A  35       5.152 650.594 265.029 
ATOM    715  O4'  DG A  35       6.143 650.987 264.037 
ATOM    716  C3'  DG A  35       4.837 649.140 264.679 
ATOM    717  O3'  DG A  35       3.716 649.110 263.804 
ATOM    718  C2'  DG A  35       6.065 648.652 263.912 
ATOM    719  C1'  DG A  35       6.288 649.927 263.104 
ATOM    720  N9   DG A  35       7.645 650.025 262.501 
ATOM    721  C8   DG A  35       8.852 649.580 262.995 
ATOM    722  N7   DG A  35       9.874 649.823 262.210 
ATOM    723  C5   DG A  35       9.303 650.475 261.117 
ATOM    724  C6   DG A  35       9.907 650.985 259.939 
ATOM    725  O6   DG A  35      11.091 650.968 259.612 
ATOM    726  N1   DG A  35       8.959 651.571 259.089 
ATOM    727  C2   DG A  35       7.604 651.653 259.344 
ATOM    728  N2   DG A  35       6.866 652.252 258.407 
ATOM    729  N3   DG A  35       7.038 651.174 260.451 
ATOM    730  C4   DG A  35       7.944 650.603 261.285 
ATOM    731  P    DA A  36       2.617 647.960 263.990 
ATOM    732  OP1  DA A  36       1.653 648.361 265.040 
ATOM    733  OP2  DA A  36       3.290 646.658 264.190 
ATOM    734  O5'  DA A  36       1.896 647.978 262.561 
ATOM    735  C5'  DA A  36       1.838 649.214 261.825 
ATOM    736  C4'  DA A  36       2.164 648.964 260.366 
ATOM    737  O4'  DA A  36       3.592 649.043 260.095 
ATOM    738  C3'  DA A  36       1.761 647.594 259.820 
ATOM    739  O3'  DA A  36       1.318 647.746 258.476 
ATOM    740  C2'  DA A  36       3.055 646.782 259.817 
ATOM    741  C1'  DA A  36       3.968 647.906 259.333 
ATOM    742  N9   DA A  36       5.415 647.647 259.570 
ATOM    743  C8   DA A  36       5.999 646.987 260.613 
ATOM    744  N7   DA A  36       7.292 646.923 260.536 
ATOM    745  C5   DA A  36       7.589 647.590 259.356 
ATOM    746  C6   DA A  36       8.803 647.870 258.705 
ATOM    747  N6   DA A  36      10.000 647.493 259.178 
ATOM    748  N1   DA A  36       8.742 648.553 257.547 
ATOM    749  C2   DA A  36       7.550 648.925 257.083 
ATOM    750  N3   DA A  36       6.357 648.722 257.599 
ATOM    751  C4   DA A  36       6.446 648.036 258.757 
ATOM    752  P    DA A  37       0.063 646.892 257.971 
ATOM    753  OP1  DA A  37      -1.191 647.581 258.350 
ATOM    754  OP2  DA A  37       0.199 645.492 258.431 
ATOM    755  O5'  DA A  37       0.255 646.957 256.384 
ATOM    756  C5'  DA A  37       0.892 648.110 255.805 
ATOM    757  C4'  DA A  37       1.885 647.677 254.745 
ATOM    758  O4'  DA A  37       3.206 647.411 255.298 
ATOM    759  C3'  DA A  37       1.537 646.394 253.991 
ATOM    760  O3'  DA A  37       1.940 646.532 252.635 
ATOM    761  C2'  DA A  37       2.399 645.314 254.646 
ATOM    762  C1'  DA A  37       3.658 646.161 254.799 
ATOM    763  N9   DA A  37       4.641 645.603 255.769 
ATOM    764  C8   DA A  37       4.397 644.915 256.923 
ATOM    765  N7   DA A  37       5.470 644.556 257.557 
ATOM    766  C5   DA A  37       6.503 645.042 256.767 
ATOM    767  C6   DA A  37       7.901 644.989 256.898 
ATOM    768  N6   DA A  37       8.526 644.392 257.921 
ATOM    769  N1   DA A  37       8.635 645.573 255.932 
ATOM    770  C2   DA A  37       8.008 646.165 254.916 
ATOM    771  N3   DA A  37       6.717 646.277 254.690 
ATOM    772  C4   DA A  37       6.005 645.684 255.670 
ATOM    773  P    DC A  38       0.998 645.944 251.481 
ATOM    774  OP1  DC A  38      -0.060 646.927 251.156 
ATOM    775  OP2  DC A  38       0.535 644.592 251.860 
ATOM    776  O5'  DC A  38       2.026 645.837 250.259 
ATOM    777  C5'  DC A  38       3.122 646.768 250.184 
ATOM    778  C4'  DC A  38       4.398 646.038 249.811 
ATOM    779  O4'  DC A  38       5.106 645.527 250.977 
ATOM    780  C3'  DC A  38       4.225 644.810 248.918 
ATOM    781  O3'  DC A  38       5.317 644.745 248.009 
ATOM    782  C2'  DC A  38       4.318 643.620 249.874 
ATOM    783  C1'  DC A  38       5.451 644.172 250.734 
ATOM    784  N1   DC A  38       5.592 643.487 252.049 
ATOM    785  C2   DC A  38       6.876 643.339 252.568 
ATOM    786  O2   DC A  38       7.836 643.778 251.923 
ATOM    787  N3   DC A  38       7.028 642.716 253.765 
ATOM    788  C4   DC A  38       5.962 642.255 254.434 
ATOM    789  N4   DC A  38       6.163 641.656 255.598 
ATOM    790  C5   DC A  38       4.634 642.397 253.917 
ATOM    791  C6   DC A  38       4.504 643.022 252.719 
ATOM    792  P    DC A  39       5.041 644.293 246.497 
ATOM    793  OP1  DC A  39       4.588 645.458 245.706 
ATOM    794  OP2  DC A  39       4.147 643.114 246.488 
ATOM    795  O5'  DC A  39       6.507 643.859 246.026 
ATOM    796  C5'  DC A  39       7.650 644.510 246.611 
ATOM    797  C4'  DC A  39       8.714 643.485 246.950 
ATOM    798  O4'  DC A  39       8.539 642.924 248.282 
ATOM    799  C3'  DC A  39       8.771 642.260 246.039 
ATOM    800  O3'  DC A  39      10.130 641.878 245.865 
ATOM    801  C2'  DC A  39       8.054 641.160 246.822 
ATOM    802  C1'  DC A  39       8.634 641.511 248.189 
ATOM    803  N1   DC A  39       7.881 640.920 249.330 
ATOM    804  C2   DC A  39       8.605 640.529 250.453 
ATOM    805  O2   DC A  39       9.831 640.687 250.458 
ATOM    806  N3   DC A  39       7.936 639.986 251.504 
ATOM    807  C4   DC A  39       6.607 639.832 251.460 
ATOM    808  N4   DC A  39       6.001 639.298 252.509 
ATOM    809  C5   DC A  39       5.844 640.227 250.313 
ATOM    810  C6   DC A  39       6.530 640.766 249.273 
ATOM    811  P    DT A  40      10.619 641.380 244.424 
ATOM    812  OP1  DT A  40      10.949 642.550 243.581 
ATOM    813  OP2  DT A  40       9.628 640.435 243.864 
ATOM    814  O5'  DT A  40      11.959 640.591 244.801 
ATOM    815  C5'  DT A  40      12.719 641.014 245.949 
ATOM    816  C4'  DT A  40      13.159 639.807 246.752 
ATOM    817  O4'  DT A  40      12.168 639.408 247.743 
ATOM    818  C3'  DT A  40      13.414 638.530 245.951 
ATOM    819  O3'  DT A  40      14.518 637.840 246.522 
ATOM    820  C2'  DT A  40      12.155 637.687 246.156 
ATOM    821  C1'  DT A  40      11.968 638.007 247.636 
ATOM    822  N1   DT A  40      10.605 637.694 248.149 
ATOM    823  C2   DT A  40      10.511 637.249 249.446 
ATOM    824  O2   DT A  40      11.482 637.106 250.170 
ATOM    825  N3   DT A  40       9.232 636.968 249.886 
ATOM    826  C4   DT A  40       8.069 637.092 249.155 
ATOM    827  O4   DT A  40       6.979 636.810 249.658 
ATOM    828  C5   DT A  40       8.269 637.566 247.806 
ATOM    829  C7   DT A  40       7.054 637.730 246.940 
ATOM    830  C6   DT A  40       9.502 637.846 247.352 
ATOM    831  P    DA A  41      15.576 637.131 245.551 
ATOM    832  OP1  DA A  41      16.571 638.125 245.091 
ATOM    833  OP2  DA A  41      14.857 636.391 244.491 
ATOM    834  O5'  DA A  41      16.274 636.094 246.551 
ATOM    835  C5'  DA A  41      16.368 636.426 247.949 
ATOM    836  C4'  DA A  41      16.009 635.219 248.793 
ATOM    837  O4'  DA A  41      14.580 635.134 249.061 
ATOM    838  C3'  DA A  41      16.351 633.858 248.188 
ATOM    839  O3'  DA A  41      16.777 632.986 249.227 
ATOM    840  C2'  DA A  41      15.027 633.338 247.630 
ATOM    841  C1'  DA A  41      14.151 633.810 248.786 
ATOM    842  N9   DA A  41      12.698 633.853 248.458 
ATOM    843  C8   DA A  41      12.107 634.162 247.266 
ATOM    844  N7   DA A  41      10.811 634.111 247.296 
ATOM    845  C5   DA A  41      10.519 633.742 248.602 
ATOM    846  C6   DA A  41       9.307 633.518 249.274 
ATOM    847  N6   DA A  41       8.105 633.639 248.694 
ATOM    848  N1   DA A  41       9.376 633.163 250.571 
ATOM    849  C2   DA A  41      10.573 633.045 251.143 
ATOM    850  N3   DA A  41      11.765 633.228 250.618 
ATOM    851  C4   DA A  41      11.669 633.582 249.321 
ATOM    852  P    DG A  42      17.992 631.981 248.949 
ATOM    853  OP1  DG A  42      19.276 632.686 249.159 
ATOM    854  OP2  DG A  42      17.811 631.339 247.628 
ATOM    855  O5'  DG A  42      17.777 630.898 250.106 
ATOM    856  C5'  DG A  42      17.175 631.311 251.347 
ATOM    857  C4'  DG A  42      16.148 630.288 251.792 
ATOM    858  O4'  DG A  42      14.827 630.548 251.236 
ATOM    859  C3'  DG A  42      16.437 628.840 251.394 
ATOM    860  O3'  DG A  42      16.018 627.981 252.447 
ATOM    861  C2'  DG A  42      15.546 628.588 250.178 
ATOM    862  C1'  DG A  42      14.322 629.336 250.697 
ATOM    863  N9   DG A  42      13.334 629.679 249.636 
ATOM    864  C8   DG A  42      13.553 630.020 248.319 
ATOM    865  N7   DG A  42      12.458 630.264 247.642 
ATOM    866  C5   DG A  42      11.441 630.071 248.576 
ATOM    867  C6   DG A  42      10.035 630.190 248.433 
ATOM    868  O6   DG A  42       9.386 630.496 247.436 
ATOM    869  N1   DG A  42       9.371 629.904 249.634 
ATOM    870  C2   DG A  42       9.988 629.550 250.819 
ATOM    871  N2   DG A  42       9.178 629.318 251.854 
ATOM    872  N3   DG A  42      11.308 629.440 250.953 
ATOM    873  C4   DG A  42      11.965 629.714 249.796 
ATOM    874  P    DA A  43      16.918 626.710 252.817 
ATOM    875  OP1  DA A  43      18.008 627.123 253.729 
ATOM    876  OP2  DA A  43      17.337 626.021 251.576 
ATOM    877  O5'  DA A  43      15.868 625.799 253.608 
ATOM    878  C5'  DA A  43      14.806 626.436 254.345 
ATOM    879  C4'  DA A  43      13.499 625.708 254.102 
ATOM    880  O4'  DA A  43      12.791 626.213 252.935 
ATOM    881  C3'  DA A  43      13.611 624.206 253.844 
ATOM    882  O3'  DA A  43      12.504 623.550 254.450 
ATOM    883  C2'  DA A  43      13.488 624.064 252.327 
ATOM    884  C1'  DA A  43      12.392 625.107 252.140 
ATOM    885  N9   DA A  43      12.245 625.576 250.734 
ATOM    886  C8   DA A  43      13.216 625.746 249.790 
ATOM    887  N7   DA A  43      12.771 626.169 248.648 
ATOM    888  C5   DA A  43      11.403 626.292 248.847 
ATOM    889  C6   DA A  43      10.356 626.703 248.006 
ATOM    890  N6   DA A  43      10.536 627.084 246.733 
ATOM    891  N1   DA A  43       9.112 626.706 248.521 
ATOM    892  C2   DA A  43       8.940 626.326 249.786 
ATOM    893  N3   DA A  43       9.835 625.925 250.662 
ATOM    894  C4   DA A  43      11.071 625.930 250.121 
ATOM    895  P    DG A  44      12.738 622.144 255.177 
ATOM    896  OP1  DG A  44      13.222 622.373 256.557 
ATOM    897  OP2  DG A  44      13.587 621.281 254.326 
ATOM    898  O5'  DG A  44      11.249 621.559 255.219 
ATOM    899  C5'  DG A  44      10.141 622.474 255.296 
ATOM    900  C4'  DG A  44       9.046 622.043 254.342 
ATOM    901  O4'  DG A  44       9.220 622.599 253.007 
ATOM    902  C3'  DG A  44       8.927 620.538 254.102 
ATOM    903  O3'  DG A  44       7.551 620.199 253.971 
ATOM    904  C2'  DG A  44       9.614 620.305 252.756 
ATOM    905  C1'  DG A  44       9.069 621.550 252.062 
ATOM    906  N9   DG A  44       9.818 621.926 250.830 
ATOM    907  C8   DG A  44      11.163 621.802 250.557 
ATOM    908  N7   DG A  44      11.507 622.231 249.367 
ATOM    909  C5   DG A  44      10.306 622.669 248.813 
ATOM    910  C6   DG A  44      10.041 623.239 247.540 
ATOM    911  O6   DG A  44      10.825 623.478 246.626 
ATOM    912  N1   DG A  44       8.681 623.540 247.388 
ATOM    913  C2   DG A  44       7.704 623.319 248.340 
ATOM    914  N2   DG A  44       6.463 623.677 248.000 
ATOM    915  N3   DG A  44       7.954 622.786 249.533 
ATOM    916  C4   DG A  44       9.269 622.487 249.698 
ATOM    917  P    DT A  45       7.022 618.838 254.628 
ATOM    918  OP1  DT A  45       6.722 619.062 256.060 
ATOM    919  OP2  DT A  45       7.968 617.741 254.327 
ATOM    920  O5'  DT A  45       5.659 618.608 253.822 
ATOM    921  C5'  DT A  45       4.934 619.753 253.335 
ATOM    922  C4'  DT A  45       4.463 619.503 251.917 
ATOM    923  O4'  DT A  45       5.454 619.896 250.925 
ATOM    924  C3'  DT A  45       4.147 618.049 251.567 
ATOM    925  O3'  DT A  45       3.026 618.019 250.691 
ATOM    926  C2'  DT A  45       5.376 617.561 250.799 
ATOM    927  C1'  DT A  45       5.598 618.836 249.992 
ATOM    928  N1   DT A  45       6.956 618.934 249.389 
ATOM    929  C2   DT A  45       7.053 619.548 248.163 
ATOM    930  O2   DT A  45       6.091 620.004 247.571 
ATOM    931  N3   DT A  45       8.328 619.619 247.634 
ATOM    932  C4   DT A  45       9.483 619.138 248.217 
ATOM    933  O4   DT A  45      10.569 619.261 247.646 
ATOM    934  C5   DT A  45       9.280 618.510 249.500 
ATOM    935  C7   DT A  45      10.487 617.960 250.202 
ATOM    936  C6   DT A  45       8.052 618.427 250.038 
ATOM    937  P    DT A  46       1.927 616.869 250.878 
ATOM    938  OP1  DT A  46       0.964 617.269 251.928 
ATOM    939  OP2  DT A  46       2.601 615.567 251.078 
ATOM    940  O5'  DT A  46       1.206 616.887 249.449 
ATOM    941  C5'  DT A  46       1.148 618.123 248.713 
ATOM    942  C4'  DT A  46       1.474 617.873 247.253 
ATOM    943  O4'  DT A  46       2.903 617.952 246.983 
ATOM    944  C3'  DT A  46       1.071 616.503 246.707 
ATOM    945  O3'  DT A  46       0.629 616.655 245.364 
ATOM    946  C2'  DT A  46       2.366 615.691 246.704 
ATOM    947  C1'  DT A  46       3.278 616.815 246.221 
ATOM    948  N1   DT A  46       4.726 616.556 246.458 
ATOM    949  C2   DT A  46       5.608 617.032 245.518 
ATOM    950  O2   DT A  46       5.254 617.643 244.526 
ATOM    951  N3   DT A  46       6.941 616.772 245.771 
ATOM    952  C4   DT A  46       7.451 616.092 246.859 
ATOM    953  O4   DT A  46       8.666 615.921 246.978 
ATOM    954  C5   DT A  46       6.447 615.631 247.789 
ATOM    955  C7   DT A  46       6.917 614.882 249.002 
ATOM    956  C6   DT A  46       5.144 615.870 247.567 
ATOM    957  P    DG A  47      -0.626 615.801 244.859 
ATOM    958  OP1  DG A  47      -1.880 616.490 245.238 
ATOM    959  OP2  DG A  47      -0.491 614.401 245.319 
ATOM    960  O5'  DG A  47      -0.434 615.865 243.272 
ATOM    961  C5'  DG A  47       0.203 617.019 242.692 
ATOM    962  C4'  DG A  47       1.196 616.586 241.633 
ATOM    963  O4'  DG A  47       2.517 616.320 242.186 
ATOM    964  C3'  DG A  47       0.847 615.302 240.879 
ATOM    965  O3'  DG A  47       1.251 615.441 239.522 
ATOM    966  C2'  DG A  47       1.709 614.222 241.534 
ATOM    967  C1'  DG A  47       2.968 615.070 241.686 
ATOM    968  N9   DG A  47       3.951 614.512 242.656 
ATOM    969  C8   DG A  47       3.725 613.815 243.824 
ATOM    970  N7   DG A  47       4.818 613.460 244.455 
ATOM    971  C5   DG A  47       5.841 613.956 243.648 
ATOM    972  C6   DG A  47       7.249 613.883 243.811 
ATOM    973  O6   DG A  47       7.893 613.358 244.715 
ATOM    974  N1   DG A  47       7.920 614.519 242.756 
ATOM    975  C2   DG A  47       7.309 615.143 241.686 
ATOM    976  N2   DG A  47       8.126 615.692 240.784 
ATOM    977  N3   DG A  47       5.988 615.211 241.535 
ATOM    978  C4   DG A  47       5.323 614.599 242.548 
ATOM    979  P    DG A  48       0.309 614.853 238.369 
ATOM    980  OP1  DG A  48      -0.749 615.836 238.043 
ATOM    981  OP2  DG A  48      -0.155 613.501 238.748 
ATOM    982  O5'  DG A  48       1.337 614.746 237.146 
ATOM    983  C5'  DG A  48       2.433 615.677 237.071 
ATOM    984  C4'  DG A  48       3.709 614.947 236.699 
ATOM    985  O4'  DG A  48       4.417 614.436 237.865 
ATOM    986  C3'  DG A  48       3.536 613.719 235.806 
ATOM    987  O3'  DG A  48       4.627 613.654 234.896 
ATOM    988  C2'  DG A  48       3.628 612.529 236.762 
ATOM    989  C1'  DG A  48       4.761 613.081 237.622 
ATOM    990  N9   DG A  48       4.903 612.396 238.936 
ATOM    991  C8   DG A  48       3.928 611.864 239.752 
ATOM    992  N7   DG A  48       4.389 611.324 240.854 
ATOM    993  C5   DG A  48       5.768 611.511 240.762 
ATOM    994  C6   DG A  48       6.802 611.137 241.658 
ATOM    995  O6   DG A  48       6.714 610.555 242.736 
ATOM    996  N1   DG A  48       8.062 611.519 241.175 
ATOM    997  C2   DG A  48       8.291 612.176 239.983 
ATOM    998  N2   DG A  48       9.567 612.454 239.701 
ATOM    999  N3   DG A  48       7.319 612.527 239.142 
ATOM   1000  C4   DG A  48       6.092 612.164 239.596 
ATOM   1001  P    DG A  49       4.352 613.202 233.385 
ATOM   1002  OP1  DG A  49       3.898 614.367 232.594 
ATOM   1003  OP2  DG A  49       3.458 612.023 233.376 
ATOM   1004  O5'  DG A  49       5.818 612.768 232.913 
ATOM   1005  C5'  DG A  49       6.960 613.419 233.499 
ATOM   1006  C4'  DG A  49       8.024 612.394 233.838 
ATOM   1007  O4'  DG A  49       7.849 611.833 235.170 
ATOM   1008  C3'  DG A  49       8.081 611.169 232.926 
ATOM   1009  O3'  DG A  49       9.441 610.787 232.753 
ATOM   1010  C2'  DG A  49       7.365 610.069 233.710 
ATOM   1011  C1'  DG A  49       7.945 610.420 235.077 
ATOM   1012  N9   DG A  49       7.192 609.829 236.217 
ATOM   1013  C8   DG A  49       5.839 609.597 236.341 
ATOM   1014  N7   DG A  49       5.491 609.057 237.484 
ATOM   1015  C5   DG A  49       6.700 608.921 238.166 
ATOM   1016  C6   DG A  49       6.966 608.398 239.458 
ATOM   1017  O6   DG A  49       6.178 607.939 240.280 
ATOM   1018  N1   DG A  49       8.335 608.447 239.759 
ATOM   1019  C2   DG A  49       9.317 608.938 238.921 
ATOM   1020  N2   DG A  49      10.565 608.898 239.393 
ATOM   1021  N3   DG A  49       9.066 609.430 237.709 
ATOM   1022  C4   DG A  49       7.743 609.388 237.402 
ATOM   1023  P    DA A  50       9.929 610.289 231.312 
ATOM   1024  OP1  DA A  50      10.260 611.459 230.469 
ATOM   1025  OP2  DA A  50       8.938 609.344 230.752 
ATOM   1026  O5'  DA A  50      11.270 609.500 231.689 
ATOM   1027  C5'  DA A  50      12.030 609.923 232.836 
ATOM   1028  C4'  DA A  50      12.470 608.715 233.640 
ATOM   1029  O4'  DA A  50      11.478 608.317 234.630 
ATOM   1030  C3'  DA A  50      12.724 607.439 232.839 
ATOM   1031  O3'  DA A  50      13.829 606.749 233.410 
ATOM   1032  C2'  DA A  50      11.466 606.596 233.044 
ATOM   1033  C1'  DA A  50      11.278 606.916 234.524 
ATOM   1034  N9   DA A  50       9.915 606.602 235.037 
ATOM   1035  C8   DA A  50       8.721 606.697 234.383 
ATOM   1036  N7   DA A  50       7.700 606.349 235.103 
ATOM   1037  C5   DA A  50       8.256 605.997 236.325 
ATOM   1038  C6   DA A  50       7.691 605.536 237.525 
ATOM   1039  N6   DA A  50       6.377 605.341 237.698 
ATOM   1040  N1   DA A  50       8.530 605.280 238.547 
ATOM   1041  C2   DA A  50       9.836 605.476 238.370 
ATOM   1042  N3   DA A  50      10.475 605.900 237.302 
ATOM   1043  C4   DA A  50       9.612 606.149 236.294 
ATOM   1044  P    DA A  51      14.886 606.040 232.439 
ATOM   1045  OP1  DA A  51      15.881 607.034 231.978 
ATOM   1046  OP2  DA A  51      14.168 605.300 231.379 
ATOM   1047  O5'  DA A  51      15.585 605.003 233.438 
ATOM   1048  C5'  DA A  51      15.678 605.335 234.836 
ATOM   1049  C4'  DA A  51      15.319 604.128 235.681 
ATOM   1050  O4'  DA A  51      13.891 604.043 235.949 
ATOM   1051  C3'  DA A  51      15.662 602.767 235.075 
ATOM   1052  O3'  DA A  51      16.088 601.895 236.115 
ATOM   1053  C2'  DA A  51      14.337 602.247 234.518 
ATOM   1054  C1'  DA A  51      13.461 602.719 235.674 
ATOM   1055  N9   DA A  51      12.009 602.762 235.346 
ATOM   1056  C8   DA A  51      11.417 603.071 234.154 
ATOM   1057  N7   DA A  51      10.121 603.020 234.184 
ATOM   1058  C5   DA A  51       9.830 602.651 235.489 
ATOM   1059  C6   DA A  51       8.618 602.427 236.162 
ATOM   1060  N6   DA A  51       7.416 602.548 235.582 
ATOM   1061  N1   DA A  51       8.686 602.072 237.459 
ATOM   1062  C2   DA A  51       9.884 601.954 238.031 
ATOM   1063  N3   DA A  51      11.076 602.137 237.506 
ATOM   1064  C4   DA A  51      10.979 602.491 236.209 
ATOM   1065  P    DG A  52      17.302 600.890 235.837 
ATOM   1066  OP1  DG A  52      18.587 601.595 236.047 
ATOM   1067  OP2  DG A  52      17.122 600.248 234.516 
ATOM   1068  O5'  DG A  52      17.088 599.806 236.994 
ATOM   1069  C5'  DG A  52      16.486 600.220 238.235 
ATOM   1070  C4'  DG A  52      15.459 599.197 238.680 
ATOM   1071  O4'  DG A  52      14.138 599.457 238.124 
ATOM   1072  C3'  DG A  52      15.747 597.749 238.282 
ATOM   1073  O3'  DG A  52      15.328 596.890 239.335 
ATOM   1074  C2'  DG A  52      14.857 597.497 237.066 
ATOM   1075  C1'  DG A  52      13.633 598.245 237.585 
ATOM   1076  N9   DG A  52      12.645 598.588 236.524 
ATOM   1077  C8   DG A  52      12.864 598.929 235.207 
ATOM   1078  N7   DG A  52      11.769 599.173 234.530 
ATOM   1079  C5   DG A  52      10.752 598.980 235.463 
ATOM   1080  C6   DG A  52       9.345 599.099 235.321 
ATOM   1081  O6   DG A  52       8.696 599.404 234.324 
ATOM   1082  N1   DG A  52       8.682 598.813 236.522 
ATOM   1083  C2   DG A  52       9.298 598.459 237.707 
ATOM   1084  N2   DG A  52       8.488 598.227 238.742 
ATOM   1085  N3   DG A  52      10.619 598.349 237.840 
ATOM   1086  C4   DG A  52      11.276 598.622 236.683 
ATOM   1087  P    DA A  53      16.228 595.619 239.704 
ATOM   1088  OP1  DA A  53      17.318 596.031 240.617 
ATOM   1089  OP2  DA A  53      16.647 594.930 238.463 
ATOM   1090  O5'  DA A  53      15.179 594.708 240.496 
ATOM   1091  C5'  DA A  53      14.117 595.345 241.232 
ATOM   1092  C4'  DA A  53      12.809 594.617 240.990 
ATOM   1093  O4'  DA A  53      12.101 595.122 239.823 
ATOM   1094  C3'  DA A  53      12.922 593.115 240.732 
ATOM   1095  O3'  DA A  53      11.815 592.459 241.338 
ATOM   1096  C2'  DA A  53      12.799 592.973 239.215 
ATOM   1097  C1'  DA A  53      11.702 594.016 239.028 
ATOM   1098  N9   DA A  53      11.555 594.485 237.621 
ATOM   1099  C8   DA A  53      12.527 594.655 236.677 
ATOM   1100  N7   DA A  53      12.082 595.078 235.536 
ATOM   1101  C5   DA A  53      10.714 595.201 235.735 
ATOM   1102  C6   DA A  53       9.667 595.611 234.893 
ATOM   1103  N6   DA A  53       9.846 595.993 233.621 
ATOM   1104  N1   DA A  53       8.423 595.615 235.409 
ATOM   1105  C2   DA A  53       8.250 595.235 236.674 
ATOM   1106  N3   DA A  53       9.146 594.834 237.550 
ATOM   1107  C4   DA A  53      10.382 594.839 237.009 
ATOM   1108  P    DC A  54      12.049 591.052 242.065 
ATOM   1109  OP1  DC A  54      12.533 591.282 243.444 
ATOM   1110  OP2  DC A  54      12.898 590.190 241.214 
ATOM   1111  O5'  DC A  54      10.560 590.468 242.107 
ATOM   1112  C5'  DC A  54       9.452 591.383 242.184 
ATOM   1113  C4'  DC A  54       8.356 590.952 241.229 
ATOM   1114  O4'  DC A  54       8.530 591.507 239.894 
ATOM   1115  C3'  DC A  54       8.237 589.447 240.989 
ATOM   1116  O3'  DC A  54       6.862 589.108 240.859 
ATOM   1117  C2'  DC A  54       8.925 589.214 239.643 
ATOM   1118  C1'  DC A  54       8.380 590.459 238.950 
ATOM   1119  N1   DC A  54       9.129 590.835 237.718 
ATOM   1120  C2   DC A  54       8.409 591.393 236.665 
ATOM   1121  O2   DC A  54       7.190 591.553 236.796 
ATOM   1122  N3   DC A  54       9.073 591.742 235.534 
ATOM   1123  C4   DC A  54      10.395 591.552 235.433 
ATOM   1124  N4   DC A  54      10.997 591.909 234.309 
ATOM   1125  C5   DC A  54      11.154 590.978 236.504 
ATOM   1126  C6   DC A  54      10.472 590.636 237.626 
ATOM   1127  P    DG A  55       6.333 587.747 241.515 
ATOM   1128  OP1  DG A  55       6.033 587.971 242.948 
ATOM   1129  OP2  DG A  55       7.279 586.650 241.214 
ATOM   1130  O5'  DG A  55       4.970 587.517 240.710 
ATOM   1131  C5'  DG A  55       4.245 588.662 240.223 
ATOM   1132  C4'  DG A  55       3.773 588.412 238.805 
ATOM   1133  O4'  DG A  55       4.764 588.805 237.812 
ATOM   1134  C3'  DG A  55       3.458 586.958 238.455 
ATOM   1135  O3'  DG A  55       2.337 586.928 237.579 
ATOM   1136  C2'  DG A  55       4.686 586.470 237.687 
ATOM   1137  C1'  DG A  55       4.909 587.745 236.880 
ATOM   1138  N9   DG A  55       6.267 587.843 236.276 
ATOM   1139  C8   DG A  55       7.474 587.398 236.770 
ATOM   1140  N7   DG A  55       8.495 587.641 235.985 
ATOM   1141  C5   DG A  55       7.924 588.293 234.892 
ATOM   1142  C6   DG A  55       8.528 588.803 233.715 
ATOM   1143  O6   DG A  55       9.713 588.786 233.387 
ATOM   1144  N1   DG A  55       7.580 589.389 232.864 
ATOM   1145  C2   DG A  55       6.225 589.471 233.120 
ATOM   1146  N2   DG A  55       5.487 590.069 232.182 
ATOM   1147  N3   DG A  55       5.659 588.992 234.226 
ATOM   1148  C4   DG A  55       6.565 588.421 235.060 
ATOM   1149  P    DT A  56       1.238 585.778 237.766 
ATOM   1150  OP1  DT A  56       0.275 586.178 238.816 
ATOM   1151  OP2  DT A  56       1.911 584.476 237.965 
ATOM   1152  O5'  DT A  56       0.517 585.796 236.337 
ATOM   1153  C5'  DT A  56       0.459 587.032 235.601 
ATOM   1154  C4'  DT A  56       0.785 586.781 234.141 
ATOM   1155  O4'  DT A  56       2.214 586.861 233.870 
ATOM   1156  C3'  DT A  56       0.382 585.412 233.595 
ATOM   1157  O3'  DT A  56      -0.060 585.564 232.252 
ATOM   1158  C2'  DT A  56       1.677 584.600 233.592 
ATOM   1159  C1'  DT A  56       2.589 585.724 233.108 
ATOM   1160  N1   DT A  56       4.037 585.465 233.345 
ATOM   1161  C2   DT A  56       4.919 585.941 232.406 
ATOM   1162  O2   DT A  56       4.564 586.552 231.413 
ATOM   1163  N3   DT A  56       6.252 585.681 232.659 
ATOM   1164  C4   DT A  56       6.762 585.001 233.747 
ATOM   1165  O4   DT A  56       7.976 584.830 233.866 
ATOM   1166  C5   DT A  56       5.757 584.540 234.677 
ATOM   1167  C7   DT A  56       6.228 583.791 235.889 
ATOM   1168  C6   DT A  56       4.455 584.779 234.455 
ATOM   1169  P    DC A  57      -1.315 584.710 231.746 
ATOM   1170  OP1  DC A  57      -2.569 585.399 232.125 
ATOM   1171  OP2  DC A  57      -1.180 583.310 232.206 
ATOM   1172  O5'  DC A  57      -1.124 584.774 230.159 
ATOM   1173  C5'  DC A  57      -0.486 585.928 229.580 
ATOM   1174  C4'  DC A  57       0.507 585.495 228.520 
ATOM   1175  O4'  DC A  57       1.827 585.229 229.074 
ATOM   1176  C3'  DC A  57       0.158 584.211 227.767 
ATOM   1177  O3'  DC A  57       0.561 584.350 226.410 
ATOM   1178  C2'  DC A  57       1.020 583.131 228.421 
ATOM   1179  C1'  DC A  57       2.279 583.979 228.574 
ATOM   1180  N1   DC A  57       3.262 583.421 229.544 
ATOM   1181  C2   DC A  57       4.616 583.604 229.275 
ATOM   1182  O2   DC A  57       4.943 584.216 228.251 
ATOM   1183  N3   DC A  57       5.528 583.102 230.146 
ATOM   1184  C4   DC A  57       5.133 582.445 231.244 
ATOM   1185  N4   DC A  57       6.061 581.974 232.063 
ATOM   1186  C5   DC A  57       3.746 582.245 231.540 
ATOM   1187  C6   DC A  57       2.850 582.754 230.656 
ATOM   1188  P    DA A  58      -0.380 583.762 225.256 
ATOM   1189  OP1  DA A  58      -1.439 584.745 224.931 
ATOM   1190  OP2  DA A  58      -0.844 582.410 225.636 
ATOM   1191  O5'  DA A  58       0.647 583.655 224.034 
ATOM   1192  C5'  DA A  58       1.744 584.586 223.959 
ATOM   1193  C4'  DA A  58       3.019 583.856 223.587 
ATOM   1194  O4'  DA A  58       3.728 583.345 224.753 
ATOM   1195  C3'  DA A  58       2.846 582.628 222.694 
ATOM   1196  O3'  DA A  58       3.938 582.563 221.784 
ATOM   1197  C2'  DA A  58       2.939 581.438 223.649 
ATOM   1198  C1'  DA A  58       4.072 581.990 224.509 
ATOM   1199  N9   DA A  58       4.214 581.305 225.824 
ATOM   1200  C8   DA A  58       3.234 580.784 226.620 
ATOM   1201  N7   DA A  58       3.677 580.245 227.714 
ATOM   1202  C5   DA A  58       5.052 580.422 227.640 
ATOM   1203  C6   DA A  58       6.100 580.067 228.505 
ATOM   1204  N6   DA A  58       5.915 579.429 229.669 
ATOM   1205  N1   DA A  58       7.351 580.391 228.128 
ATOM   1206  C2   DA A  58       7.528 581.025 226.970 
ATOM   1207  N3   DA A  58       6.634 581.406 226.086 
ATOM   1208  C4   DA A  58       5.390 581.069 226.487 
ATOM   1209  P    DC A  59       3.662 582.111 220.273 
ATOM   1210  OP1  DC A  59       3.209 583.276 219.481 
ATOM   1211  OP2  DC A  59       2.768 580.932 220.263 
ATOM   1212  O5'  DC A  59       5.128 581.677 219.801 
ATOM   1213  C5'  DC A  59       6.271 582.328 220.387 
ATOM   1214  C4'  DC A  59       7.335 581.303 220.726 
ATOM   1215  O4'  DC A  59       7.160 580.742 222.058 
ATOM   1216  C3'  DC A  59       7.392 580.078 219.814 
ATOM   1217  O3'  DC A  59       8.751 579.696 219.641 
ATOM   1218  C2'  DC A  59       6.676 578.978 220.598 
ATOM   1219  C1'  DC A  59       7.256 579.329 221.965 
ATOM   1220  N1   DC A  59       6.502 578.738 223.105 
ATOM   1221  C2   DC A  59       7.226 578.347 224.229 
ATOM   1222  O2   DC A  59       8.453 578.505 224.233 
ATOM   1223  N3   DC A  59       6.557 577.804 225.279 
ATOM   1224  C4   DC A  59       5.229 577.649 225.235 
ATOM   1225  N4   DC A  59       4.622 577.116 226.285 
ATOM   1226  C5   DC A  59       4.466 578.045 224.089 
ATOM   1227  C6   DC A  59       5.152 578.584 223.049 
ATOM   1228  P    DT A  60       9.240 579.198 218.200 
ATOM   1229  OP1  DT A  60       9.571 580.368 217.356 
ATOM   1230  OP2  DT A  60       8.249 578.253 217.640 
ATOM   1231  O5'  DT A  60      10.580 578.409 218.577 
ATOM   1232  C5'  DT A  60      11.341 578.832 219.724 
ATOM   1233  C4'  DT A  60      11.780 577.624 220.528 
ATOM   1234  O4'  DT A  60      10.789 577.226 221.518 
ATOM   1235  C3'  DT A  60      12.035 576.348 219.726 
ATOM   1236  O3'  DT A  60      13.139 575.658 220.297 
ATOM   1237  C2'  DT A  60      10.776 575.505 219.932 
ATOM   1238  C1'  DT A  60      10.589 575.824 221.412 
ATOM   1239  N1   DT A  60       9.226 575.511 221.925 
ATOM   1240  C2   DT A  60       9.133 575.066 223.222 
ATOM   1241  O2   DT A  60      10.103 574.924 223.945 
ATOM   1242  N3   DT A  60       7.854 574.786 223.661 
ATOM   1243  C4   DT A  60       6.690 574.910 222.930 
ATOM   1244  O4   DT A  60       5.600 574.628 223.433 
ATOM   1245  C5   DT A  60       6.890 575.384 221.581 
ATOM   1246  C7   DT A  60       5.675 575.547 220.716 
ATOM   1247  C6   DT A  60       8.123 575.664 221.127 
ATOM   1248  P    DG A  61      14.197 574.949 219.327 
ATOM   1249  OP1  DG A  61      15.192 575.943 218.866 
ATOM   1250  OP2  DG A  61      13.478 574.209 218.266 
ATOM   1251  O5'  DG A  61      14.895 573.912 220.326 
ATOM   1252  C5'  DG A  61      14.989 574.244 221.724 
ATOM   1253  C4'  DG A  61      14.630 573.037 222.568 
ATOM   1254  O4'  DG A  61      13.201 572.952 222.837 
ATOM   1255  C3'  DG A  61      14.972 571.676 221.963 
ATOM   1256  O3'  DG A  61      15.399 570.804 223.003 
ATOM   1257  C2'  DG A  61      13.648 571.156 221.405 
ATOM   1258  C1'  DG A  61      12.772 571.628 222.561 
ATOM   1259  N9   DG A  61      11.319 571.671 222.234 
ATOM   1260  C8   DG A  61      10.704 571.979 221.039 
ATOM   1261  N7   DG A  61       9.396 571.924 221.083 
ATOM   1262  C5   DG A  61       9.124 571.554 222.399 
ATOM   1263  C6   DG A  61       7.881 571.334 223.048 
ATOM   1264  O6   DG A  61       6.745 571.425 222.588 
ATOM   1265  N1   DG A  61       8.061 570.971 224.389 
ATOM   1266  C2   DG A  61       9.282 570.837 225.021 
ATOM   1267  N2   DG A  61       9.242 570.482 226.308 
ATOM   1268  N3   DG A  61      10.448 571.044 224.411 
ATOM   1269  C4   DG A  61      10.291 571.396 223.109 
ATOM   1270  P    DA A  62      16.613 569.799 222.724 
ATOM   1271  OP1  DA A  62      17.897 570.504 222.934 
ATOM   1272  OP2  DA A  62      16.433 569.157 221.404 
ATOM   1273  O5'  DA A  62      16.398 568.715 223.881 
ATOM   1274  C5'  DA A  62      15.796 569.129 225.122 
ATOM   1275  C4'  DA A  62      14.770 568.106 225.567 
ATOM   1276  O4'  DA A  62      13.449 568.366 225.012 
ATOM   1277  C3'  DA A  62      15.058 566.658 225.169 
ATOM   1278  O3'  DA A  62      14.639 565.799 226.223 
ATOM   1279  C2'  DA A  62      14.168 566.406 223.953 
ATOM   1280  C1'  DA A  62      12.943 567.154 224.472 
ATOM   1281  N9   DA A  62      11.955 567.497 223.412 
ATOM   1282  C8   DA A  62      12.191 567.833 222.110 
ATOM   1283  N7   DA A  62      11.116 568.078 221.427 
ATOM   1284  C5   DA A  62      10.089 567.890 222.343 
ATOM   1285  C6   DA A  62       8.693 567.998 222.237 
ATOM   1286  N6   DA A  62       8.062 568.339 221.103 
ATOM   1287  N1   DA A  62       7.965 567.742 223.340 
ATOM   1288  C2   DA A  62       8.599 567.405 224.462 
ATOM   1289  N3   DA A  62       9.889 567.272 224.680 
ATOM   1290  C4   DA A  62      10.593 567.533 223.561 
ATOM   1291  P    DT A  63      15.539 564.528 226.592 
ATOM   1292  OP1  DT A  63      16.629 564.940 227.505 
ATOM   1293  OP2  DT A  63      15.958 563.839 225.351 
ATOM   1294  O5'  DT A  63      14.489 563.617 227.384 
ATOM   1295  C5'  DT A  63      13.428 564.254 228.120 
ATOM   1296  C4'  DT A  63      12.120 563.526 227.878 
ATOM   1297  O4'  DT A  63      11.412 564.031 226.710 
ATOM   1298  C3'  DT A  63      12.232 562.024 227.619 
ATOM   1299  O3'  DT A  63      11.125 561.368 228.226 
ATOM   1300  C2'  DT A  63      12.109 561.882 226.102 
ATOM   1301  C1'  DT A  63      11.013 562.925 225.916 
ATOM   1302  N1   DT A  63      10.866 563.394 224.509 
ATOM   1303  C2   DT A  63       9.597 563.702 224.082 
ATOM   1304  O2   DT A  63       8.614 563.607 224.798 
ATOM   1305  N3   DT A  63       9.499 564.133 222.773 
ATOM   1306  C4   DT A  63      10.540 564.277 221.879 
ATOM   1307  O4   DT A  63      10.330 564.672 220.731 
ATOM   1308  C5   DT A  63      11.833 563.929 222.420 
ATOM   1309  C7   DT A  63      13.021 564.058 221.512 
ATOM   1310  C6   DT A  63      11.957 563.508 223.689 
ATOM   1311  P    DT A  64      11.359 559.961 228.953 
ATOM   1312  OP1  DT A  64      11.843 560.191 230.332 
ATOM   1313  OP2  DT A  64      12.208 559.099 228.102 
ATOM   1314  O5'  DT A  64       9.871 559.376 228.994 
ATOM   1315  C5'  DT A  64       8.762 560.292 229.071 
ATOM   1316  C4'  DT A  64       7.667 559.860 228.117 
ATOM   1317  O4'  DT A  64       7.841 560.416 226.782 
ATOM   1318  C3'  DT A  64       7.548 558.356 227.877 
ATOM   1319  O3'  DT A  64       6.173 558.016 227.747 
ATOM   1320  C2'  DT A  64       8.235 558.123 226.531 
ATOM   1321  C1'  DT A  64       7.690 559.368 225.838 
ATOM   1322  N1   DT A  64       8.439 559.744 224.606 
ATOM   1323  C2   DT A  64       7.715 560.294 223.577 
ATOM   1324  O2   DT A  64       6.512 560.479 223.637 
ATOM   1325  N3   DT A  64       8.443 560.628 222.451 
ATOM   1326  C4   DT A  64       9.802 560.463 222.276 
ATOM   1327  O4   DT A  64      10.343 560.801 221.221 
ATOM   1328  C5   DT A  64      10.475 559.878 223.410 
ATOM   1329  C7   DT A  64      11.956 559.662 223.304 
ATOM   1330  C6   DT A  64       9.792 559.542 224.517 
ATOM   1331  P    DA A  65       5.643 556.656 228.403 
ATOM   1332  OP1  DA A  65       5.344 556.880 229.836 
ATOM   1333  OP2  DA A  65       6.589 555.559 228.102 
ATOM   1334  O5'  DA A  65       4.280 556.426 227.598 
ATOM   1335  C5'  DA A  65       3.556 557.571 227.111 
ATOM   1336  C4'  DA A  65       3.084 557.321 225.693 
ATOM   1337  O4'  DA A  65       4.075 557.714 224.700 
ATOM   1338  C3'  DA A  65       2.769 555.867 225.342 
ATOM   1339  O3'  DA A  65       1.647 555.836 224.467 
ATOM   1340  C2'  DA A  65       3.997 555.379 224.575 
ATOM   1341  C1'  DA A  65       4.220 556.654 223.767 
ATOM   1342  N9   DA A  65       5.577 556.751 223.164 
ATOM   1343  C8   DA A  65       6.765 556.305 223.670 
ATOM   1344  N7   DA A  65       7.783 556.539 222.901 
ATOM   1345  C5   DA A  65       7.233 557.189 221.805 
ATOM   1346  C6   DA A  65       7.799 557.706 220.628 
ATOM   1347  N6   DA A  65       9.109 557.644 220.347 
ATOM   1348  N1   DA A  65       6.967 558.289 219.746 
ATOM   1349  C2   DA A  65       5.668 558.348 220.030 
ATOM   1350  N3   DA A  65       5.028 557.903 221.090 
ATOM   1351  C4   DA A  65       5.883 557.323 221.957 
ATOM   1352  P    DT A  66       0.549 554.687 224.654 
ATOM   1353  OP1  DT A  66      -0.415 555.087 225.703 
ATOM   1354  OP2  DT A  66       1.222 553.385 224.853 
ATOM   1355  O5'  DT A  66      -0.172 554.705 223.225 
ATOM   1356  C5'  DT A  66      -0.231 555.941 222.489 
ATOM   1357  C4'  DT A  66       0.096 555.690 221.029 
ATOM   1358  O4'  DT A  66       1.524 555.770 220.758 
ATOM   1359  C3'  DT A  66      -0.307 554.321 220.483 
ATOM   1360  O3'  DT A  66      -0.750 554.473 219.139 
ATOM   1361  C2'  DT A  66       0.987 553.509 220.480 
ATOM   1362  C1'  DT A  66       1.899 554.632 219.996 
ATOM   1363  N1   DT A  66       3.347 554.373 220.233 
ATOM   1364  C2   DT A  66       4.229 554.850 219.294 
ATOM   1365  O2   DT A  66       3.875 555.461 218.301 
ATOM   1366  N3   DT A  66       5.562 554.590 219.547 
ATOM   1367  C4   DT A  66       6.072 553.910 220.635 
ATOM   1368  O4   DT A  66       7.287 553.739 220.754 
ATOM   1369  C5   DT A  66       5.068 553.449 221.565 
ATOM   1370  C7   DT A  66       5.538 552.699 222.777 
ATOM   1371  C6   DT A  66       3.765 553.688 221.343 
ATOM   1372  P    DG A  67      -2.005 553.618 218.634 
ATOM   1373  OP1  DG A  67      -3.259 554.308 219.013 
ATOM   1374  OP2  DG A  67      -1.870 552.219 219.094 
ATOM   1375  O5'  DG A  67      -1.813 553.683 217.047 
ATOM   1376  C5'  DG A  67      -1.176 554.837 216.468 
ATOM   1377  C4'  DG A  67      -0.183 554.403 215.408 
ATOM   1378  O4'  DG A  67       1.138 554.138 215.961 
ATOM   1379  C3'  DG A  67      -0.532 553.120 214.655 
ATOM   1380  O3'  DG A  67      -0.128 553.259 213.298 
ATOM   1381  C2'  DG A  67       0.330 552.040 215.309 
ATOM   1382  C1'  DG A  67       1.589 552.888 215.462 
ATOM   1383  N9   DG A  67       2.573 552.330 216.432 
ATOM   1384  C8   DG A  67       2.346 551.633 217.599 
ATOM   1385  N7   DG A  67       3.439 551.278 218.230 
ATOM   1386  C5   DG A  67       4.462 551.773 217.423 
ATOM   1387  C6   DG A  67       5.870 551.701 217.586 
ATOM   1388  O6   DG A  67       6.514 551.176 218.491 
ATOM   1389  N1   DG A  67       6.541 552.337 216.532 
ATOM   1390  C2   DG A  67       5.930 552.961 215.461 
ATOM   1391  N2   DG A  67       6.747 553.510 214.559 
ATOM   1392  N3   DG A  67       4.610 553.029 215.310 
ATOM   1393  C4   DG A  67       3.944 552.417 216.324 
ATOM   1394  P    DT A  68      -1.070 552.671 212.144 
ATOM   1395  OP1  DT A  68      -2.128 553.654 211.819 
ATOM   1396  OP2  DT A  68      -1.533 551.319 212.523 
ATOM   1397  O5'  DT A  68      -0.042 552.564 210.922 
ATOM   1398  C5'  DT A  68       1.054 553.495 210.847 
ATOM   1399  C4'  DT A  68       2.330 552.765 210.475 
ATOM   1400  O4'  DT A  68       3.038 552.254 211.640 
ATOM   1401  C3'  DT A  68       2.157 551.536 209.582 
ATOM   1402  O3'  DT A  68       3.248 551.471 208.672 
ATOM   1403  C2'  DT A  68       2.249 550.347 210.537 
ATOM   1404  C1'  DT A  68       3.383 550.899 211.397 
ATOM   1405  N1   DT A  68       3.524 550.214 212.712 
ATOM   1406  C2   DT A  68       4.798 550.075 213.211 
ATOM   1407  O2   DT A  68       5.787 550.484 212.627 
ATOM   1408  N3   DT A  68       4.890 549.435 214.431 
ATOM   1409  C4   DT A  68       3.841 548.935 215.175 
ATOM   1410  O4   DT A  68       4.048 548.380 216.256 
ATOM   1411  C5   DT A  68       2.545 549.128 214.569 
ATOM   1412  C7   DT A  68       1.347 548.613 215.314 
ATOM   1413  C6   DT A  68       2.425 549.747 213.384 
ATOM   1414  P    DC A  69       2.973 551.020 207.160 
ATOM   1415  OP1  DC A  69       2.519 552.185 206.369 
ATOM   1416  OP2  DC A  69       2.079 549.841 207.151 
ATOM   1417  O5'  DC A  69       4.439 550.586 206.689 
ATOM   1418  C5'  DC A  69       5.582 551.237 207.274 
ATOM   1419  C4'  DC A  69       6.645 550.212 207.614 
ATOM   1420  O4'  DC A  69       6.471 549.651 208.946 
ATOM   1421  C3'  DC A  69       6.702 548.987 206.702 
ATOM   1422  O3'  DC A  69       8.062 548.605 206.528 
ATOM   1423  C2'  DC A  69       5.986 547.887 207.486 
ATOM   1424  C1'  DC A  69       6.566 548.238 208.852 
ATOM   1425  N1   DC A  69       5.813 547.647 209.993 
ATOM   1426  C2   DC A  69       6.537 547.255 211.116 
ATOM   1427  O2   DC A  69       7.763 547.414 211.121 
ATOM   1428  N3   DC A  69       5.868 546.713 212.167 
ATOM   1429  C4   DC A  69       4.539 546.558 212.123 
ATOM   1430  N4   DC A  69       3.933 546.025 213.172 
ATOM   1431  C5   DC A  69       3.776 546.953 210.976 
ATOM   1432  C6   DC A  69       4.462 547.493 209.937 
ATOM   1433  P    DT A  70       8.550 548.107 205.087 
ATOM   1434  OP1  DT A  70       8.881 549.277 204.244 
ATOM   1435  OP2  DT A  70       7.559 547.162 204.527 
ATOM   1436  O5'  DT A  70       9.891 547.318 205.464 
ATOM   1437  C5'  DT A  70      10.651 547.741 206.612 
ATOM   1438  C4'  DT A  70      11.091 546.533 207.416 
ATOM   1439  O4'  DT A  70      10.100 546.134 208.406 
ATOM   1440  C3'  DT A  70      11.345 545.257 206.614 
ATOM   1441  O3'  DT A  70      12.450 544.567 207.185 
ATOM   1442  C2'  DT A  70      10.087 544.413 206.819 
ATOM   1443  C1'  DT A  70       9.899 544.733 208.300 
ATOM   1444  N1   DT A  70       8.536 544.420 208.813 
ATOM   1445  C2   DT A  70       8.443 543.975 210.109 
ATOM   1446  O2   DT A  70       9.413 543.833 210.833 
ATOM   1447  N3   DT A  70       7.164 543.694 210.549 
ATOM   1448  C4   DT A  70       6.001 543.819 209.818 
ATOM   1449  O4   DT A  70       4.911 543.537 210.321 
ATOM   1450  C5   DT A  70       6.201 544.293 208.469 
ATOM   1451  C7   DT A  70       4.986 544.456 207.603 
ATOM   1452  C6   DT A  70       7.433 544.573 208.015 
ATOM   1453  P    DG A  71      13.507 543.858 206.215 
ATOM   1454  OP1  DG A  71      14.502 544.852 205.754 
ATOM   1455  OP2  DG A  71      12.789 543.118 205.154 
ATOM   1456  O5'  DG A  71      14.206 542.821 207.214 
ATOM   1457  C5'  DG A  71      14.300 543.153 208.612 
ATOM   1458  C4'  DG A  71      13.940 541.946 209.456 
ATOM   1459  O4'  DG A  71      12.512 541.861 209.724 
ATOM   1460  C3'  DG A  71      14.283 540.585 208.851 
ATOM   1461  O3'  DG A  71      14.709 539.713 209.890 
ATOM   1462  C2'  DG A  71      12.959 540.065 208.293 
ATOM   1463  C1'  DG A  71      12.082 540.536 209.449 
ATOM   1464  N9   DG A  71      10.630 540.580 209.121 
ATOM   1465  C8   DG A  71      10.015 540.888 207.927 
ATOM   1466  N7   DG A  71       8.706 540.833 207.970 
ATOM   1467  C5   DG A  71       8.435 540.463 209.286 
ATOM   1468  C6   DG A  71       7.191 540.243 209.936 
ATOM   1469  O6   DG A  71       6.056 540.333 209.475 
ATOM   1470  N1   DG A  71       7.372 539.880 211.277 
ATOM   1471  C2   DG A  71       8.593 539.746 211.909 
ATOM   1472  N2   DG A  71       8.552 539.391 213.195 
ATOM   1473  N3   DG A  71       9.759 539.953 211.298 
ATOM   1474  C4   DG A  71       9.601 540.305 209.997 
ATOM   1475  P    DG A  72      15.924 538.708 209.612 
ATOM   1476  OP1  DG A  72      17.208 539.412 209.822 
ATOM   1477  OP2  DG A  72      15.743 538.066 208.291 
ATOM   1478  O5'  DG A  72      15.709 537.624 210.769 
ATOM   1479  C5'  DG A  72      15.107 538.038 212.010 
ATOM   1480  C4'  DG A  72      14.080 537.014 212.455 
ATOM   1481  O4'  DG A  72      12.759 537.275 211.899 
ATOM   1482  C3'  DG A  72      14.368 535.567 212.057 
ATOM   1483  O3'  DG A  72      13.950 534.708 213.111 
ATOM   1484  C2'  DG A  72      13.478 535.315 210.841 
ATOM   1485  C1'  DG A  72      12.254 536.063 211.360 
ATOM   1486  N9   DG A  72      11.266 536.406 210.299 
ATOM   1487  C8   DG A  72      11.485 536.747 208.982 
ATOM   1488  N7   DG A  72      10.390 536.991 208.305 
ATOM   1489  C5   DG A  72       9.373 536.798 209.239 
ATOM   1490  C6   DG A  72       7.966 536.917 209.096 
ATOM   1491  O6   DG A  72       7.317 537.222 208.099 
ATOM   1492  N1   DG A  72       7.303 536.631 210.297 
ATOM   1493  C2   DG A  72       7.919 536.277 211.482 
ATOM   1494  N2   DG A  72       7.109 536.045 212.518 
ATOM   1495  N3   DG A  72       9.240 536.167 211.616 
ATOM   1496  C4   DG A  72       9.897 536.440 210.459 
ATOM   1497  P    DT A  73      14.849 533.437 213.480 
ATOM   1498  OP1  DT A  73      15.940 533.849 214.393 
ATOM   1499  OP2  DT A  73      15.268 532.748 212.239 
ATOM   1500  O5'  DT A  73      13.800 532.526 214.272 
ATOM   1501  C5'  DT A  73      12.738 533.163 215.008 
ATOM   1502  C4'  DT A  73      11.430 532.435 214.766 
ATOM   1503  O4'  DT A  73      10.723 532.940 213.598 
ATOM   1504  C3'  DT A  73      11.543 530.933 214.507 
ATOM   1505  O3'  DT A  73      10.436 530.277 215.114 
ATOM   1506  C2'  DT A  73      11.420 530.791 212.990 
ATOM   1507  C1'  DT A  73      10.324 531.834 212.803 
ATOM   1508  N1   DT A  73      10.176 532.303 211.397 
ATOM   1509  C2   DT A  73       8.908 532.611 210.970 
ATOM   1510  O2   DT A  73       7.925 532.516 211.685 
ATOM   1511  N3   DT A  73       8.810 533.042 209.661 
ATOM   1512  C4   DT A  73       9.851 533.186 208.767 
ATOM   1513  O4   DT A  73       9.641 533.581 207.618 
ATOM   1514  C5   DT A  73      11.144 532.838 209.308 
ATOM   1515  C7   DT A  73      12.332 532.967 208.400 
ATOM   1516  C6   DT A  73      11.268 532.416 210.577 
ATOM   1517  P    DC A  74      10.670 528.870 215.840 
ATOM   1518  OP1  DC A  74      11.154 529.099 217.220 
ATOM   1519  OP2  DC A  74      11.519 528.008 214.989 
ATOM   1520  O5'  DC A  74       9.181 528.285 215.882 
ATOM   1521  C5'  DC A  74       8.073 529.201 215.959 
ATOM   1522  C4'  DC A  74       6.978 528.769 215.005 
ATOM   1523  O4'  DC A  74       7.152 529.325 213.670 
ATOM   1524  C3'  DC A  74       6.859 527.264 214.765 
ATOM   1525  O3'  DC A  74       5.483 526.925 214.635 
ATOM   1526  C2'  DC A  74       7.546 527.032 213.419 
ATOM   1527  C1'  DC A  74       7.001 528.277 212.725 
ATOM   1528  N1   DC A  74       7.750 528.653 211.493 
ATOM   1529  C2   DC A  74       7.030 529.211 210.441 
ATOM   1530  O2   DC A  74       5.811 529.371 210.571 
ATOM   1531  N3   DC A  74       7.695 529.560 209.310 
ATOM   1532  C4   DC A  74       9.016 529.370 209.208 
ATOM   1533  N4   DC A  74       9.619 529.727 208.084 
ATOM   1534  C5   DC A  74       9.775 528.796 210.279 
ATOM   1535  C6   DC A  74       9.093 528.454 211.401 
ATOM   1536  P    DA A  75       4.954 525.565 215.291 
ATOM   1537  OP1  DA A  75       4.654 525.789 216.724 
ATOM   1538  OP2  DA A  75       5.900 524.468 214.990 
ATOM   1539  O5'  DA A  75       3.591 525.335 214.485 
ATOM   1540  C5'  DA A  75       2.866 526.480 213.999 
ATOM   1541  C4'  DA A  75       2.394 526.230 212.580 
ATOM   1542  O4'  DA A  75       3.385 526.623 211.588 
ATOM   1543  C3'  DA A  75       2.079 524.776 212.230 
ATOM   1544  O3'  DA A  75       0.958 524.745 211.355 
ATOM   1545  C2'  DA A  75       3.307 524.287 211.462 
ATOM   1546  C1'  DA A  75       3.530 525.563 210.655 
ATOM   1547  N9   DA A  75       4.888 525.660 210.052 
ATOM   1548  C8   DA A  75       6.076 525.213 210.557 
ATOM   1549  N7   DA A  75       7.094 525.448 209.789 
ATOM   1550  C5   DA A  75       6.544 526.098 208.693 
ATOM   1551  C6   DA A  75       7.110 526.615 207.516 
ATOM   1552  N6   DA A  75       8.420 526.553 207.235 
ATOM   1553  N1   DA A  75       6.278 527.198 206.634 
ATOM   1554  C2   DA A  75       4.979 527.257 206.918 
ATOM   1555  N3   DA A  75       4.339 526.812 207.978 
ATOM   1556  C4   DA A  75       5.194 526.232 208.844 
ATOM   1557  P    DG A  76      -0.141 523.596 211.541 
ATOM   1558  OP1  DG A  76      -1.104 523.996 212.591 
ATOM   1559  OP2  DG A  76       0.533 522.294 211.741 
ATOM   1560  O5'  DG A  76      -0.862 523.614 210.112 
ATOM   1561  C5'  DG A  76      -0.920 524.850 209.376 
ATOM   1562  C4'  DG A  76      -0.594 524.599 207.917 
ATOM   1563  O4'  DG A  76       0.835 524.679 207.646 
ATOM   1564  C3'  DG A  76      -0.997 523.230 207.371 
ATOM   1565  O3'  DG A  76      -1.439 523.382 206.027 
ATOM   1566  C2'  DG A  76       0.298 522.418 207.367 
ATOM   1567  C1'  DG A  76       1.210 523.541 206.884 
ATOM   1568  N9   DG A  76       2.658 523.282 207.121 
ATOM   1569  C8   DG A  76       3.263 522.619 208.165 
ATOM   1570  N7   DG A  76       4.571 522.563 208.075 
ATOM   1571  C5   DG A  76       4.849 523.236 206.887 
ATOM   1572  C6   DG A  76       6.093 523.501 206.256 
ATOM   1573  O6   DG A  76       7.223 523.192 206.624 
ATOM   1574  N1   DG A  76       5.920 524.215 205.062 
ATOM   1575  C2   DG A  76       4.705 524.619 204.545 
ATOM   1576  N2   DG A  76       4.754 525.291 203.392 
ATOM   1577  N3   DG A  76       3.539 524.371 205.137 
ATOM   1578  C4   DG A  76       3.689 523.679 206.297 
ATOM   1579  P    DT A  77      -2.694 522.527 205.522 
ATOM   1580  OP1  DT A  77      -3.948 523.217 205.901 
ATOM   1581  OP2  DT A  77      -2.559 521.128 205.982 
ATOM   1582  O5'  DT A  77      -2.503 522.592 203.935 
ATOM   1583  C5'  DT A  77      -1.865 523.746 203.355 
ATOM   1584  C4'  DT A  77      -0.872 523.312 202.296 
ATOM   1585  O4'  DT A  77       0.449 523.046 202.849 
ATOM   1586  C3'  DT A  77      -1.221 522.029 201.542 
ATOM   1587  O3'  DT A  77      -0.817 522.168 200.186 
ATOM   1588  C2'  DT A  77      -0.359 520.949 202.197 
ATOM   1589  C1'  DT A  77       0.900 521.797 202.350 
ATOM   1590  N1   DT A  77       1.883 521.239 203.320 
ATOM   1591  C2   DT A  77       3.215 521.427 203.040 
ATOM   1592  O2   DT A  77       3.607 522.021 202.049 
ATOM   1593  N3   DT A  77       4.097 520.896 203.960 
ATOM   1594  C4   DT A  77       3.764 520.209 205.110 
ATOM   1595  O4   DT A  77       4.643 519.779 205.859 
ATOM   1596  C5   DT A  77       2.343 520.061 205.318 
ATOM   1597  C7   DT A  77       1.894 519.325 206.547 
ATOM   1598  C6   DT A  77       1.463 520.568 204.438 
ATOM   1599  P    DG A  78      -1.759 521.580 199.032 
ATOM   1600  OP1  DG A  78      -2.818 522.563 198.706 
ATOM   1601  OP2  DG A  78      -2.223 520.228 199.411 
ATOM   1602  O5'  DG A  78      -0.732 521.473 197.810 
ATOM   1603  C5'  DG A  78       0.365 522.404 197.735 
ATOM   1604  C4'  DG A  78       1.640 521.674 197.362 
ATOM   1605  O4'  DG A  78       2.349 521.163 198.528 
ATOM   1606  C3'  DG A  78       1.467 520.445 196.469 
ATOM   1607  O3'  DG A  78       2.559 520.380 195.559 
ATOM   1608  C2'  DG A  78       1.560 519.255 197.425 
ATOM   1609  C1'  DG A  78       2.693 519.808 198.285 
ATOM   1610  N9   DG A  78       2.835 519.123 199.600 
ATOM   1611  C8   DG A  78       1.860 518.591 200.416 
ATOM   1612  N7   DG A  78       2.321 518.051 201.517 
ATOM   1613  C5   DG A  78       3.700 518.238 201.425 
ATOM   1614  C6   DG A  78       4.734 517.864 202.321 
ATOM   1615  O6   DG A  78       4.646 517.282 203.399 
ATOM   1616  N1   DG A  78       5.993 518.246 201.839 
ATOM   1617  C2   DG A  78       6.223 518.903 200.646 
ATOM   1618  N2   DG A  78       7.498 519.180 200.364 
ATOM   1619  N3   DG A  78       5.251 519.254 199.806 
ATOM   1620  C4   DG A  78       4.024 518.890 200.259 
ATOM   1621  P    DA A  79       2.283 519.929 194.048 
ATOM   1622  OP1  DA A  79       1.830 521.094 193.257 
ATOM   1623  OP2  DA A  79       1.389 518.750 194.039 
ATOM   1624  O5'  DA A  79       3.749 519.495 193.577 
ATOM   1625  C5'  DA A  79       4.892 520.146 194.162 
ATOM   1626  C4'  DA A  79       5.956 519.121 194.501 
ATOM   1627  O4'  DA A  79       5.781 518.560 195.833 
ATOM   1628  C3'  DA A  79       6.013 517.896 193.590 
ATOM   1629  O3'  DA A  79       7.372 517.514 193.416 
ATOM   1630  C2'  DA A  79       5.297 516.796 194.373 
ATOM   1631  C1'  DA A  79       5.877 517.147 195.740 
ATOM   1632  N9   DA A  79       5.124 516.555 196.881 
ATOM   1633  C8   DA A  79       3.780 516.333 196.986 
ATOM   1634  N7   DA A  79       3.423 515.799 198.112 
ATOM   1635  C5   DA A  79       4.616 515.655 198.807 
ATOM   1636  C6   DA A  79       4.915 515.144 200.081 
ATOM   1637  N6   DA A  79       3.988 514.660 200.920 
ATOM   1638  N1   DA A  79       6.206 515.148 200.462 
ATOM   1639  C2   DA A  79       7.122 515.631 199.625 
ATOM   1640  N3   DA A  79       6.963 516.131 198.419 
ATOM   1641  C4   DA A  79       5.663 516.115 198.061 
ATOM   1642  P    DA A  80       7.861 517.016 191.975 
ATOM   1643  OP1  DA A  80       8.192 518.186 191.132 
ATOM   1644  OP2  DA A  80       6.870 516.071 191.415 
ATOM   1645  O5'  DA A  80       9.202 516.227 192.352 
ATOM   1646  C5'  DA A  80       9.962 516.650 193.500 
ATOM   1647  C4'  DA A  80      10.401 515.442 194.303 
ATOM   1648  O4'  DA A  80       9.410 515.043 195.293 
ATOM   1649  C3'  DA A  80      10.656 514.166 193.502 
ATOM   1650  O3'  DA A  80      11.761 513.476 194.073 
ATOM   1651  C2'  DA A  80       9.398 513.322 193.707 
ATOM   1652  C1'  DA A  80       9.210 513.642 195.187 
ATOM   1653  N9   DA A  80       7.847 513.329 195.700 
ATOM   1654  C8   DA A  80       6.653 513.424 195.046 
ATOM   1655  N7   DA A  80       5.632 513.076 195.766 
ATOM   1656  C5   DA A  80       6.187 512.724 196.988 
ATOM   1657  C6   DA A  80       5.623 512.263 198.188 
ATOM   1658  N6   DA A  80       4.308 512.068 198.362 
ATOM   1659  N1   DA A  80       6.462 512.007 199.210 
ATOM   1660  C2   DA A  80       7.768 512.202 199.033 
ATOM   1661  N3   DA A  80       8.407 512.627 197.965 
ATOM   1662  C4   DA A  80       7.544 512.875 196.957 
ATOM   1663  P    DG A  81      12.818 512.767 193.102 
ATOM   1664  OP1  DG A  81      13.813 513.761 192.641 
ATOM   1665  OP2  DG A  81      12.099 512.027 192.042 
ATOM   1666  O5'  DG A  81      13.516 511.730 194.102 
ATOM   1667  C5'  DG A  81      13.610 512.062 195.499 
ATOM   1668  C4'  DG A  81      13.251 510.855 196.344 
ATOM   1669  O4'  DG A  81      11.822 510.770 196.612 
ATOM   1670  C3'  DG A  81      13.593 509.494 195.738 
ATOM   1671  O3'  DG A  81      14.020 508.621 196.778 
ATOM   1672  C2'  DG A  81      12.269 508.973 195.181 
ATOM   1673  C1'  DG A  81      11.393 509.445 196.337 
ATOM   1674  N9   DG A  81       9.941 509.489 196.009 
ATOM   1675  C8   DG A  81       9.326 509.797 194.815 
ATOM   1676  N7   DG A  81       8.017 509.742 194.858 
ATOM   1677  C5   DG A  81       7.745 509.371 196.174 
ATOM   1678  C6   DG A  81       6.502 509.152 196.823 
ATOM   1679  O6   DG A  81       5.366 509.242 196.363 
ATOM   1680  N1   DG A  81       6.682 508.789 198.165 
ATOM   1681  C2   DG A  81       7.903 508.655 198.796 
ATOM   1682  N2   DG A  81       7.863 508.300 200.083 
ATOM   1683  N3   DG A  81       9.069 508.861 198.186 
ATOM   1684  C4   DG A  81       8.912 509.214 196.885 
ATOM   1685  P    DA A  82      15.234 507.617 196.500 
ATOM   1686  OP1  DA A  82      16.519 508.321 196.710 
ATOM   1687  OP2  DA A  82      15.054 506.975 195.179 
ATOM   1688  O5'  DA A  82      15.019 506.533 197.657 
ATOM   1689  C5'  DA A  82      14.417 506.947 198.898 
ATOM   1690  C4'  DA A  82      13.391 505.923 199.343 
ATOM   1691  O4'  DA A  82      12.070 506.184 198.787 
ATOM   1692  C3'  DA A  82      13.679 504.476 198.945 
ATOM   1693  O3'  DA A  82      13.260 503.617 199.998 
ATOM   1694  C2'  DA A  82      12.789 504.224 197.729 
ATOM   1695  C1'  DA A  82      11.565 504.972 198.248 
ATOM   1696  N9   DA A  82      10.577 505.314 197.187 
ATOM   1697  C8   DA A  82      10.812 505.651 195.885 
ATOM   1698  N7   DA A  82       9.737 505.895 195.202 
ATOM   1699  C5   DA A  82       8.710 505.708 196.119 
ATOM   1700  C6   DA A  82       7.314 505.816 196.012 
ATOM   1701  N6   DA A  82       6.683 506.157 194.879 
ATOM   1702  N1   DA A  82       6.587 505.560 197.115 
ATOM   1703  C2   DA A  82       7.220 505.223 198.238 
ATOM   1704  N3   DA A  82       8.510 505.090 198.456 
ATOM   1705  C4   DA A  82       9.214 505.351 197.336 
ATOM   1706  P    DA A  83      14.160 502.346 200.367 
ATOM   1707  OP1  DA A  83      15.250 502.758 201.280 
ATOM   1708  OP2  DA A  83      14.579 501.657 199.126 
ATOM   1709  O5'  DA A  83      13.111 501.435 201.159 
ATOM   1710  C5'  DA A  83      12.049 502.071 201.896 
ATOM   1711  C4'  DA A  83      10.741 501.344 201.653 
ATOM   1712  O4'  DA A  83      10.033 501.849 200.486 
ATOM   1713  C3'  DA A  83      10.853 499.842 201.395 
ATOM   1714  O3'  DA A  83       9.747 499.186 202.001 
ATOM   1715  C2'  DA A  83      10.730 499.699 199.878 
ATOM   1716  C1'  DA A  83       9.634 500.743 199.691 
ATOM   1717  N9   DA A  83       9.487 501.212 198.285 
ATOM   1718  C8   DA A  83      10.459 501.381 197.340 
ATOM   1719  N7   DA A  83      10.013 501.805 196.199 
ATOM   1720  C5   DA A  83       8.645 501.928 196.398 
ATOM   1721  C6   DA A  83       7.598 502.338 195.556 
ATOM   1722  N6   DA A  83       7.778 502.720 194.284 
ATOM   1723  N1   DA A  83       6.355 502.342 196.072 
ATOM   1724  C2   DA A  83       6.182 501.962 197.337 
ATOM   1725  N3   DA A  83       7.078 501.560 198.213 
ATOM   1726  C4   DA A  83       8.314 501.566 197.672 
ATOM   1727  P    DT A  84       9.980 497.779 202.728 
ATOM   1728  OP1  DT A  84      10.465 498.008 204.108 
ATOM   1729  OP2  DT A  84      10.830 496.916 201.877 
ATOM   1730  O5'  DT A  84       8.492 497.194 202.770 
ATOM   1731  C5'  DT A  84       7.384 498.110 202.847 
ATOM   1732  C4'  DT A  84       6.288 497.678 201.892 
ATOM   1733  O4'  DT A  84       6.462 498.234 200.557 
ATOM   1734  C3'  DT A  84       6.169 496.173 201.653 
ATOM   1735  O3'  DT A  84       4.794 495.834 201.522 
ATOM   1736  C2'  DT A  84       6.857 495.941 200.306 
ATOM   1737  C1'  DT A  84       6.311 497.186 199.613 
ATOM   1738  N1   DT A  84       7.061 497.562 198.381 
ATOM   1739  C2   DT A  84       6.336 498.111 197.352 
ATOM   1740  O2   DT A  84       5.133 498.297 197.413 
ATOM   1741  N3   DT A  84       7.064 498.446 196.226 
ATOM   1742  C4   DT A  84       8.423 498.281 196.051 
ATOM   1743  O4   DT A  84       8.964 498.619 194.996 
ATOM   1744  C5   DT A  84       9.097 497.696 197.186 
ATOM   1745  C7   DT A  84      10.578 497.480 197.079 
ATOM   1746  C6   DT A  84       8.413 497.360 198.293 
ATOM   1747  P    DT A  85       4.265 494.474 202.178 
ATOM   1748  OP1  DT A  85       3.965 494.698 203.611 
ATOM   1749  OP2  DT A  85       5.211 493.377 201.878 
ATOM   1750  O5'  DT A  85       2.902 494.244 201.373 
ATOM   1751  C5'  DT A  85       2.177 495.389 200.886 
ATOM   1752  C4'  DT A  85       1.705 495.139 199.468 
ATOM   1753  O4'  DT A  85       2.696 495.532 198.476 
ATOM   1754  C3'  DT A  85       1.390 493.685 199.118 
ATOM   1755  O3'  DT A  85       0.269 493.654 198.242 
ATOM   1756  C2'  DT A  85       2.618 493.196 198.350 
ATOM   1757  C1'  DT A  85       2.841 494.472 197.543 
ATOM   1758  N1   DT A  85       4.198 494.569 196.940 
ATOM   1759  C2   DT A  85       4.295 495.184 195.714 
ATOM   1760  O2   DT A  85       3.333 495.639 195.122 
ATOM   1761  N3   DT A  85       5.570 495.255 195.185 
ATOM   1762  C4   DT A  85       6.726 494.774 195.768 
ATOM   1763  O4   DT A  85       7.812 494.896 195.197 
ATOM   1764  C5   DT A  85       6.522 494.146 197.051 
ATOM   1765  C7   DT A  85       7.729 493.596 197.753 
ATOM   1766  C6   DT A  85       5.294 494.063 197.589 
ATOM   1767  P    DT A  86      -0.830 492.505 198.429 
ATOM   1768  OP1  DT A  86      -1.794 492.905 199.479 
ATOM   1769  OP2  DT A  86      -0.157 491.203 198.629 
ATOM   1770  O5'  DT A  86      -1.551 492.523 197.000 
ATOM   1771  C5'  DT A  86      -1.609 493.758 196.264 
ATOM   1772  C4'  DT A  86      -1.283 493.508 194.804 
ATOM   1773  O4'  DT A  86       0.145 493.587 194.534 
ATOM   1774  C3'  DT A  86      -1.686 492.139 194.258 
ATOM   1775  O3'  DT A  86      -2.129 492.291 192.915 
ATOM   1776  C2'  DT A  86      -0.392 491.327 194.255 
ATOM   1777  C1'  DT A  86       0.521 492.450 193.771 
ATOM   1778  N1   DT A  86       1.968 492.191 194.008 
ATOM   1779  C2   DT A  86       2.851 492.668 193.069 
ATOM   1780  O2   DT A  86       2.496 493.279 192.077 
ATOM   1781  N3   DT A  86       4.183 492.408 193.322 
ATOM   1782  C4   DT A  86       4.694 491.728 194.410 
ATOM   1783  O4   DT A  86       5.908 491.557 194.529 
ATOM   1784  C5   DT A  86       3.689 491.267 195.340 
ATOM   1785  C7   DT A  86       4.159 490.517 196.552 
ATOM   1786  C6   DT A  86       2.387 491.506 195.118 
ATOM   1787  P    DC A  87      -3.384 491.436 192.410 
ATOM   1788  OP1  DC A  87      -4.638 492.126 192.789 
ATOM   1789  OP2  DC A  87      -3.248 490.037 192.869 
ATOM   1790  O5'  DC A  87      -3.192 491.501 190.822 
ATOM   1791  C5'  DC A  87      -2.555 492.655 190.243 
ATOM   1792  C4'  DC A  87      -1.562 492.221 189.184 
ATOM   1793  O4'  DC A  87      -0.241 491.955 189.737 
ATOM   1794  C3'  DC A  87      -1.910 490.938 188.430 
ATOM   1795  O3'  DC A  87      -1.507 491.077 187.073 
ATOM   1796  C2'  DC A  87      -1.048 489.858 189.084 
ATOM   1797  C1'  DC A  87       0.211 490.706 189.237 
ATOM   1798  N1   DC A  87       1.194 490.148 190.207 
ATOM   1799  C2   DC A  87       2.548 490.330 189.938 
ATOM   1800  O2   DC A  87       2.874 490.943 188.914 
ATOM   1801  N3   DC A  87       3.459 489.829 190.809 
ATOM   1802  C4   DC A  87       3.065 489.171 191.907 
ATOM   1803  N4   DC A  87       3.993 488.701 192.726 
ATOM   1804  C5   DC A  87       1.677 488.972 192.203 
ATOM   1805  C6   DC A  87       0.782 489.481 191.319 
ATOM   1806  P    DC A  88      -2.449 490.489 185.919 
ATOM   1807  OP1  DC A  88      -3.507 491.471 185.594 
ATOM   1808  OP2  DC A  88      -2.912 489.137 186.299 
ATOM   1809  O5'  DC A  88      -1.421 490.381 184.697 
ATOM   1810  C5'  DC A  88      -0.325 491.312 184.622 
ATOM   1811  C4'  DC A  88       0.951 490.583 184.250 
ATOM   1812  O4'  DC A  88       1.659 490.072 185.416 
ATOM   1813  C3'  DC A  88       0.778 489.354 183.357 
ATOM   1814  O3'  DC A  88       1.870 489.289 182.447 
ATOM   1815  C2'  DC A  88       0.871 488.164 184.313 
ATOM   1816  C1'  DC A  88       2.004 488.717 185.172 
ATOM   1817  N1   DC A  88       2.145 488.032 186.487 
ATOM   1818  C2   DC A  88       3.429 487.883 187.007 
ATOM   1819  O2   DC A  88       4.389 488.322 186.361 
ATOM   1820  N3   DC A  88       3.581 487.261 188.204 
ATOM   1821  C4   DC A  88       2.515 486.800 188.873 
ATOM   1822  N4   DC A  88       2.716 486.200 190.036 
ATOM   1823  C5   DC A  88       1.187 486.942 188.355 
ATOM   1824  C6   DC A  88       1.057 487.566 187.157 
ATOM   1825  P    DA A  89       1.594 488.838 180.936 
ATOM   1826  OP1  DA A  89       1.141 490.003 180.144 
ATOM   1827  OP2  DA A  89       0.700 487.659 180.927 
ATOM   1828  O5'  DA A  89       3.060 488.404 180.464 
ATOM   1829  C5'  DA A  89       4.203 489.055 181.050 
ATOM   1830  C4'  DA A  89       5.267 488.030 181.389 
ATOM   1831  O4'  DA A  89       5.092 487.469 182.721 
ATOM   1832  C3'  DA A  89       5.324 486.804 180.477 
ATOM   1833  O3'  DA A  89       6.683 486.423 180.304 
ATOM   1834  C2'  DA A  89       4.607 485.705 181.261 
ATOM   1835  C1'  DA A  89       5.187 486.056 182.628 
ATOM   1836  N9   DA A  89       4.434 485.464 183.768 
ATOM   1837  C8   DA A  89       3.091 485.242 183.874 
ATOM   1838  N7   DA A  89       2.733 484.708 185.000 
ATOM   1839  C5   DA A  89       3.926 484.564 185.695 
ATOM   1840  C6   DA A  89       4.225 484.053 186.969 
ATOM   1841  N6   DA A  89       3.298 483.569 187.807 
ATOM   1842  N1   DA A  89       5.516 484.057 187.350 
ATOM   1843  C2   DA A  89       6.432 484.539 186.513 
ATOM   1844  N3   DA A  89       6.274 485.040 185.307 
ATOM   1845  C4   DA A  89       4.973 485.024 184.948 
ATOM   1846  P    DG A  90       7.172 485.924 178.863 
ATOM   1847  OP1  DG A  90       7.502 487.095 178.020 
ATOM   1848  OP2  DG A  90       6.181 484.980 178.303 
ATOM   1849  O5'  DG A  90       8.512 485.136 179.240 
ATOM   1850  C5'  DG A  90       9.272 485.558 180.387 
ATOM   1851  C4'  DG A  90       9.712 484.351 181.191 
ATOM   1852  O4'  DG A  90       8.721 483.952 182.181 
ATOM   1853  C3'  DG A  90       9.966 483.075 180.390 
ATOM   1854  O3'  DG A  90      11.071 482.385 180.961 
ATOM   1855  C2'  DG A  90       8.708 482.231 180.595 
ATOM   1856  C1'  DG A  90       8.521 482.551 182.075 
ATOM   1857  N9   DG A  90       7.158 482.238 182.588 
ATOM   1858  C8   DG A  90       5.943 482.327 181.944 
ATOM   1859  N7   DG A  90       4.920 481.973 182.684 
ATOM   1860  C5   DG A  90       5.498 481.624 183.903 
ATOM   1861  C6   DG A  90       4.894 481.159 185.101 
ATOM   1862  O6   DG A  90       3.706 480.957 185.335 
ATOM   1863  N1   DG A  90       5.850 480.924 186.098 
ATOM   1864  C2   DG A  90       7.211 481.113 185.956 
ATOM   1865  N2   DG A  90       7.957 480.831 187.028 
ATOM   1866  N3   DG A  90       7.777 481.549 184.833 
ATOM   1867  C4   DG A  90       6.863 481.782 183.855 
ATOM   1868  P    DA A  91      12.129 481.676 179.990 
ATOM   1869  OP1  DA A  91      13.124 482.670 179.529 
ATOM   1870  OP2  DA A  91      11.410 480.936 178.929 
ATOM   1871  O5'  DA A  91      12.827 480.638 180.989 
ATOM   1872  C5'  DA A  91      12.921 480.971 182.387 
ATOM   1873  C4'  DA A  91      12.562 479.764 183.232 
ATOM   1874  O4'  DA A  91      11.133 479.679 183.500 
ATOM   1875  C3'  DA A  91      12.904 478.403 182.626 
ATOM   1876  O3'  DA A  91      13.330 477.530 183.666 
ATOM   1877  C2'  DA A  91      11.580 477.882 182.069 
ATOM   1878  C1'  DA A  91      10.704 478.354 183.225 
ATOM   1879  N9   DA A  91       9.251 478.398 182.897 
ATOM   1880  C8   DA A  91       8.660 478.706 181.705 
ATOM   1881  N7   DA A  91       7.364 478.655 181.734 
ATOM   1882  C5   DA A  91       7.072 478.287 183.040 
ATOM   1883  C6   DA A  91       5.860 478.063 183.713 
ATOM   1884  N6   DA A  91       4.658 478.183 183.132 
ATOM   1885  N1   DA A  91       5.929 477.707 185.010 
ATOM   1886  C2   DA A  91       7.126 477.589 185.582 
ATOM   1887  N3   DA A  91       8.318 477.772 185.057 
ATOM   1888  C4   DA A  91       8.222 478.126 183.760 
ATOM   1889  P    DA A  92      14.545 476.526 183.388 
ATOM   1890  OP1  DA A  92      15.829 477.230 183.597 
ATOM   1891  OP2  DA A  92      14.364 475.884 182.067 
ATOM   1892  O5'  DA A  92      14.330 475.442 184.544 
ATOM   1893  C5'  DA A  92      13.728 475.856 185.786 
ATOM   1894  C4'  DA A  92      12.701 474.832 186.230 
ATOM   1895  O4'  DA A  92      11.380 475.093 185.675 
ATOM   1896  C3'  DA A  92      12.990 473.385 185.833 
ATOM   1897  O3'  DA A  92      12.571 472.526 186.886 
ATOM   1898  C2'  DA A  92      12.099 473.133 184.616 
ATOM   1899  C1'  DA A  92      10.875 473.881 185.136 
ATOM   1900  N9   DA A  92       9.887 474.223 184.075 
ATOM   1901  C8   DA A  92      10.123 474.560 182.773 
ATOM   1902  N7   DA A  92       9.047 474.804 182.090 
ATOM   1903  C5   DA A  92       8.021 474.617 183.006 
ATOM   1904  C6   DA A  92       6.625 474.725 182.900 
ATOM   1905  N6   DA A  92       5.993 475.066 181.767 
ATOM   1906  N1   DA A  92       5.897 474.469 184.003 
ATOM   1907  C2   DA A  92       6.530 474.131 185.125 
ATOM   1908  N3   DA A  92       7.821 473.999 185.343 
ATOM   1909  C4   DA A  92       8.525 474.260 184.224 
ATOM   1910  P    DG A  93      13.471 471.255 187.255 
ATOM   1911  OP1  DG A  93      14.561 471.667 188.168 
ATOM   1912  OP2  DG A  93      13.890 470.566 186.014 
ATOM   1913  O5'  DG A  93      12.421 470.344 188.047 
ATOM   1914  C5'  DG A  93      11.359 470.980 188.783 
ATOM   1915  C4'  DG A  93      10.052 470.253 188.541 
ATOM   1916  O4'  DG A  93       9.344 470.758 187.373 
ATOM   1917  C3'  DG A  93      10.164 468.751 188.282 
ATOM   1918  O3'  DG A  93       9.057 468.095 188.889 
ATOM   1919  C2'  DG A  93      10.041 468.608 186.766 
ATOM   1920  C1'  DG A  93       8.945 469.652 186.579 
ATOM   1921  N9   DG A  93       8.798 470.121 185.172 
ATOM   1922  C8   DG A  93       9.765 470.297 184.208 
ATOM   1923  N7   DG A  93       9.302 470.727 183.059 
ATOM   1924  C5   DG A  93       7.929 470.842 183.278 
ATOM   1925  C6   DG A  93       6.896 471.263 182.401 
ATOM   1926  O6   DG A  93       6.979 471.625 181.231 
ATOM   1927  N1   DG A  93       5.644 471.231 183.031 
ATOM   1928  C2   DG A  93       5.422 470.844 184.339 
ATOM   1929  N2   DG A  93       4.152 470.884 184.753 
ATOM   1930  N3   DG A  93       6.391 470.450 185.161 
ATOM   1931  C4   DG A  93       7.612 470.475 184.565 
ATOM   1932  P    DA A  94       9.291 466.688 189.616 
ATOM   1933  OP1  DA A  94       9.775 466.917 190.995 
ATOM   1934  OP2  DA A  94      10.140 465.825 188.765 
ATOM   1935  O5'  DA A  94       7.802 466.103 189.658 
ATOM   1936  C5'  DA A  94       6.694 467.019 189.735 
ATOM   1937  C4'  DA A  94       5.599 466.587 188.780 
ATOM   1938  O4'  DA A  94       5.773 467.143 187.445 
ATOM   1939  C3'  DA A  94       5.480 465.082 188.540 
ATOM   1940  O3'  DA A  94       4.104 464.743 188.410 
ATOM   1941  C2'  DA A  94       6.167 464.850 187.194 
ATOM   1942  C1'  DA A  94       5.622 466.094 186.501 
ATOM   1943  N9   DA A  94       6.371 466.470 185.269 
ATOM   1944  C8   DA A  94       7.707 466.340 185.016 
ATOM   1945  N7   DA A  94       8.061 466.760 183.841 
ATOM   1946  C5   DA A  94       6.875 467.203 183.272 
ATOM   1947  C6   DA A  94       6.578 467.769 182.022 
ATOM   1948  N6   DA A  94       7.499 467.997 181.074 
ATOM   1949  N1   DA A  94       5.294 468.094 181.778 
ATOM   1950  C2   DA A  94       4.384 467.865 182.723 
ATOM   1951  N3   DA A  94       4.541 467.345 183.920 
ATOM   1952  C4   DA A  94       5.834 467.029 184.138 
ATOM   1953  P    DG A  95       3.575 463.383 189.066 
ATOM   1954  OP1  DG A  95       3.275 463.607 190.499 
ATOM   1955  OP2  DG A  95       4.521 462.286 188.765 
ATOM   1956  O5'  DG A  95       2.212 463.153 188.261 
ATOM   1957  C5'  DG A  95       1.487 464.298 187.774 
ATOM   1958  C4'  DG A  95       1.015 464.048 186.356 
ATOM   1959  O4'  DG A  95       2.007 464.441 185.363 
ATOM   1960  C3'  DG A  95       0.700 462.594 186.006 
ATOM   1961  O3'  DG A  95      -0.421 462.563 185.130 
ATOM   1962  C2'  DG A  95       1.928 462.105 185.238 
ATOM   1963  C1'  DG A  95       2.151 463.381 184.431 
ATOM   1964  N9   DG A  95       3.509 463.478 183.827 
ATOM   1965  C8   DG A  95       4.716 463.034 184.321 
ATOM   1966  N7   DG A  95       5.737 463.277 183.536 
ATOM   1967  C5   DG A  95       5.167 463.928 182.443 
ATOM   1968  C6   DG A  95       5.771 464.439 181.266 
ATOM   1969  O6   DG A  95       6.955 464.422 180.938 
ATOM   1970  N1   DG A  95       4.822 465.025 180.415 
ATOM   1971  C2   DG A  95       3.468 465.107 180.670 
ATOM   1972  N2   DG A  95       2.730 465.705 179.733 
ATOM   1973  N3   DG A  95       2.901 464.628 181.777 
ATOM   1974  C4   DG A  95       3.807 464.056 182.611 
ATOM   1975  P    DG A  96      -1.520 461.414 185.317 
ATOM   1976  OP1  DG A  96      -2.483 461.814 186.366 
ATOM   1977  OP2  DG A  96      -0.846 460.112 185.516 
ATOM   1978  O5'  DG A  96      -2.241 461.432 183.888 
ATOM   1979  C5'  DG A  96      -2.299 462.667 183.152 
ATOM   1980  C4'  DG A  96      -1.973 462.417 181.692 
ATOM   1981  O4'  DG A  96      -0.544 462.496 181.421 
ATOM   1982  C3'  DG A  96      -2.376 461.048 181.146 
ATOM   1983  O3'  DG A  96      -2.818 461.200 179.802 
ATOM   1984  C2'  DG A  96      -1.081 460.235 181.143 
ATOM   1985  C1'  DG A  96      -0.169 461.359 180.659 
ATOM   1986  N9   DG A  96       1.279 461.100 180.896 
ATOM   1987  C8   DG A  96       1.885 460.437 181.941 
ATOM   1988  N7   DG A  96       3.192 460.381 181.850 
ATOM   1989  C5   DG A  96       3.471 461.054 180.662 
ATOM   1990  C6   DG A  96       4.715 461.319 180.032 
ATOM   1991  O6   DG A  96       5.844 461.010 180.400 
ATOM   1992  N1   DG A  96       4.542 462.033 178.838 
ATOM   1993  C2   DG A  96       3.326 462.437 178.321 
ATOM   1994  N2   DG A  96       3.375 463.109 177.168 
ATOM   1995  N3   DG A  96       2.160 462.189 178.913 
ATOM   1996  C4   DG A  96       2.311 461.497 180.072 
ATOM   1997  P    DT A  97      -4.073 460.345 179.297 
ATOM   1998  OP1  DT A  97      -5.327 461.035 179.676 
ATOM   1999  OP2  DT A  97      -3.938 458.945 179.757 
ATOM   2000  O5'  DT A  97      -3.881 460.410 177.710 
ATOM   2001  C5'  DT A  97      -3.244 461.564 177.131 
ATOM   2002  C4'  DT A  97      -2.251 461.130 176.071 
ATOM   2003  O4'  DT A  97      -0.930 460.864 176.625 
ATOM   2004  C3'  DT A  97      -2.600 459.847 175.318 
ATOM   2005  O3'  DT A  97      -2.196 459.986 173.961 
ATOM   2006  C2'  DT A  97      -1.738 458.767 175.972 
ATOM   2007  C1'  DT A  97      -0.479 459.615 176.125 
ATOM   2008  N1   DT A  97       0.504 459.057 177.095 
ATOM   2009  C2   DT A  97       1.836 459.245 176.815 
ATOM   2010  O2   DT A  97       2.228 459.839 175.825 
ATOM   2011  N3   DT A  97       2.718 458.714 177.736 
ATOM   2012  C4   DT A  97       2.385 458.027 178.886 
ATOM   2013  O4   DT A  97       3.264 457.597 179.635 
ATOM   2014  C5   DT A  97       0.964 457.879 179.093 
ATOM   2015  C7   DT A  97       0.515 457.143 180.322 
ATOM   2016  C6   DT A  97       0.085 458.386 178.214 
ATOM   2017  P    DT A  98      -3.138 459.398 172.807 
ATOM   2018  OP1  DT A  98      -4.196 460.380 172.482 
ATOM   2019  OP2  DT A  98      -3.602 458.045 173.187 
ATOM   2020  O5'  DT A  98      -2.110 459.290 171.585 
ATOM   2021  C5'  DT A  98      -1.014 460.221 171.510 
ATOM   2022  C4'  DT A  98       0.262 459.492 171.138 
ATOM   2023  O4'  DT A  98       0.970 458.981 172.304 
ATOM   2024  C3'  DT A  98       0.089 458.263 170.245 
ATOM   2025  O3'  DT A  98       1.180 458.198 169.335 
ATOM   2026  C2'  DT A  98       0.181 457.073 171.200 
ATOM   2027  C1'  DT A  98       1.314 457.626 172.060 
ATOM   2028  N1   DT A  98       1.456 456.941 173.375 
ATOM   2029  C2   DT A  98       2.729 456.802 173.874 
ATOM   2030  O2   DT A  98       3.719 457.211 173.290 
ATOM   2031  N3   DT A  98       2.822 456.162 175.094 
ATOM   2032  C4   DT A  98       1.773 455.662 175.838 
ATOM   2033  O4   DT A  98       1.980 455.107 176.919 
ATOM   2034  C5   DT A  98       0.477 455.855 175.233 
ATOM   2035  C7   DT A  98      -0.721 455.339 175.977 
ATOM   2036  C6   DT A  98       0.357 456.473 174.047 
ATOM   2037  P    DC A  99       0.905 457.746 167.824 
ATOM   2038  OP1  DC A  99       0.451 458.912 167.032 
ATOM   2039  OP2  DC A  99       0.011 456.567 167.814 
ATOM   2040  O5'  DC A  99       2.371 457.313 167.352 
ATOM   2041  C5'  DC A  99       3.513 457.964 167.938 
ATOM   2042  C4'  DC A  99       4.577 456.939 168.277 
ATOM   2043  O4'  DC A  99       4.402 456.378 169.609 
ATOM   2044  C3'  DC A  99       4.634 455.713 167.365 
ATOM   2045  O3'  DC A  99       5.994 455.332 167.191 
ATOM   2046  C2'  DC A  99       3.918 454.614 168.149 
ATOM   2047  C1'  DC A  99       4.498 454.964 169.516 
ATOM   2048  N1   DC A  99       3.745 454.373 170.656 
ATOM   2049  C2   DC A  99       4.469 453.982 171.779 
ATOM   2050  O2   DC A  99       5.695 454.141 171.784 
ATOM   2051  N3   DC A  99       3.799 453.440 172.830 
ATOM   2052  C4   DC A  99       2.471 453.285 172.786 
ATOM   2053  N4   DC A  99       1.865 452.752 173.835 
ATOM   2054  C5   DC A  99       1.708 453.680 171.639 
ATOM   2055  C6   DC A  99       2.394 454.220 170.600 
ATOM   2056  P    DC A 100       6.482 454.833 165.751 
ATOM   2057  OP1  DC A 100       6.813 456.003 164.907 
ATOM   2058  OP2  DC A 100       5.491 453.889 165.191 
ATOM   2059  O5'  DC A 100       7.823 454.044 166.128 
ATOM   2060  C5'  DC A 100       8.583 454.467 167.275 
ATOM   2061  C4'  DC A 100       9.023 453.260 168.079 
ATOM   2062  O4'  DC A 100       8.031 452.861 169.069 
ATOM   2063  C3'  DC A 100       9.277 451.984 167.277 
ATOM   2064  O3'  DC A 100      10.382 451.294 167.848 
ATOM   2065  C2'  DC A 100       8.019 451.140 167.483 
ATOM   2066  C1'  DC A 100       7.831 451.460 168.963 
ATOM   2067  N1   DC A 100       6.468 451.147 169.476 
ATOM   2068  C2   DC A 100       6.357 450.695 170.788 
ATOM   2069  O2   DC A 100       7.383 450.574 171.467 
ATOM   2070  N3   DC A 100       5.123 450.403 171.275 
ATOM   2071  C4   DC A 100       4.035 450.548 170.507 
ATOM   2072  N4   DC A 100       2.854 450.251 171.027 
ATOM   2073  C5   DC A 100       4.128 451.011 169.154 
ATOM   2074  C6   DC A 100       5.370 451.297 168.687 
ATOM   2075  P    DT A 101      11.439 450.585 166.878 
ATOM   2076  OP1  DT A 101      12.434 451.579 166.417 
ATOM   2077  OP2  DT A 101      10.721 449.845 165.817 
ATOM   2078  O5'  DT A 101      12.138 449.547 167.877 
ATOM   2079  C5'  DT A 101      12.231 449.879 169.275 
ATOM   2080  C4'  DT A 101      11.872 448.673 170.119 
ATOM   2081  O4'  DT A 101      10.444 448.588 170.388 
ATOM   2082  C3'  DT A 101      12.215 447.312 169.514 
ATOM   2083  O3'  DT A 101      12.641 446.439 170.553 
ATOM   2084  C2'  DT A 101      10.890 446.791 168.956 
ATOM   2085  C1'  DT A 101      10.014 447.263 170.112 
ATOM   2086  N1   DT A 101       8.562 447.307 169.785 
ATOM   2087  C2   DT A 101       7.683 447.000 170.794 
ATOM   2088  O2   DT A 101       8.043 446.702 171.920 
ATOM   2089  N3   DT A 101       6.344 447.050 170.453 
ATOM   2090  C4   DT A 101       5.828 447.374 169.216 
ATOM   2091  O4   DT A 101       4.609 447.385 169.030 
ATOM   2092  C5   DT A 101       6.827 447.680 168.220 
ATOM   2093  C7   DT A 101       6.350 448.043 166.845 
ATOM   2094  C6   DT A 101       8.135 447.639 168.525 
ATOM   2095  P    DC A 102      13.855 445.434 170.275 
ATOM   2096  OP1  DC A 102      15.140 446.139 170.485 
ATOM   2097  OP2  DC A 102      13.675 444.793 168.955 
ATOM   2098  O5'  DC A 102      13.641 444.351 171.432 
ATOM   2099  C5'  DC A 102      13.039 444.765 172.673 
ATOM   2100  C4'  DC A 102      12.012 443.741 173.118 
ATOM   2101  O4'  DC A 102      10.691 444.002 172.562 
ATOM   2102  C3'  DC A 102      12.300 442.294 172.720 
ATOM   2103  O3'  DC A 102      11.881 441.434 173.774 
ATOM   2104  C2'  DC A 102      11.410 442.042 171.504 
ATOM   2105  C1'  DC A 102      10.186 442.790 172.023 
ATOM   2106  N1   DC A 102       9.198 443.132 170.962 
ATOM   2107  C2   DC A 102       7.848 443.117 171.303 
ATOM   2108  O2   DC A 102       7.529 442.824 172.461 
ATOM   2109  N3   DC A 102       6.931 443.425 170.350 
ATOM   2110  C4   DC A 102       7.319 443.738 169.107 
ATOM   2111  N4   DC A 102       6.386 444.032 168.213 
ATOM   2112  C5   DC A 102       8.702 443.759 168.736 
ATOM   2113  C6   DC A 102       9.602 443.447 169.702 
ATOM   2114  P    DC A 103      12.781 440.164 174.143 
ATOM   2115  OP1  DC A 103      13.871 440.576 175.056 
ATOM   2116  OP2  DC A 103      13.200 439.475 172.902 
ATOM   2117  O5'  DC A 103      11.732 439.253 174.935 
ATOM   2118  C5'  DC A 103      10.670 439.889 175.671 
ATOM   2119  C4'  DC A 103       9.362 439.162 175.429 
ATOM   2120  O4'  DC A 103       8.654 439.667 174.261 
ATOM   2121  C3'  DC A 103       9.475 437.660 175.170 
ATOM   2122  O3'  DC A 103       8.368 437.004 175.777 
ATOM   2123  C2'  DC A 103       9.352 437.517 173.653 
ATOM   2124  C1'  DC A 103       8.255 438.560 173.466 
ATOM   2125  N1   DC A 103       8.108 439.030 172.060 
ATOM   2126  C2   DC A 103       6.829 439.346 171.612 
ATOM   2127  O2   DC A 103       5.876 439.226 172.392 
ATOM   2128  N3   DC A 103       6.673 439.775 170.332 
ATOM   2129  C4   DC A 103       7.730 439.892 169.519 
ATOM   2130  N4   DC A 103       7.527 440.314 168.281 
ATOM   2131  C5   DC A 103       9.055 439.571 169.960 
ATOM   2132  C6   DC A 103       9.189 439.144 171.242 
ATOM   2133  P    DC A 104       8.602 435.597 176.503 
ATOM   2134  OP1  DC A 104       9.086 435.826 177.883 
ATOM   2135  OP2  DC A 104       9.451 434.734 175.652 
ATOM   2136  O5'  DC A 104       7.113 435.012 176.545 
ATOM   2137  C5'  DC A 104       6.005 435.928 176.622 
ATOM   2138  C4'  DC A 104       4.909 435.496 175.668 
ATOM   2139  O4'  DC A 104       5.083 436.052 174.333 
ATOM   2140  C3'  DC A 104       4.790 433.991 175.428 
ATOM   2141  O3'  DC A 104       3.415 433.652 175.298 
ATOM   2142  C2'  DC A 104       5.478 433.759 174.082 
ATOM   2143  C1'  DC A 104       4.933 435.003 173.388 
ATOM   2144  N1   DC A 104       5.682 435.379 172.157 
ATOM   2145  C2   DC A 104       4.962 435.938 171.104 
ATOM   2146  O2   DC A 104       3.743 436.098 171.234 
ATOM   2147  N3   DC A 104       5.626 436.286 169.973 
ATOM   2148  C4   DC A 104       6.948 436.097 169.871 
ATOM   2149  N4   DC A 104       7.550 436.453 168.747 
ATOM   2150  C5   DC A 104       7.707 435.523 170.942 
ATOM   2151  C6   DC A 104       7.025 435.181 172.064 
ATOM   2152  P    DC A 105       2.886 432.292 175.954 
ATOM   2153  OP1  DC A 105       2.586 432.516 177.387 
ATOM   2154  OP2  DC A 105       3.832 431.195 175.653 
ATOM   2155  O5'  DC A 105       1.523 432.061 175.149 
ATOM   2156  C5'  DC A 105       0.798 433.207 174.662 
ATOM   2157  C4'  DC A 105       0.326 432.957 173.243 
ATOM   2158  O4'  DC A 105       1.317 433.350 172.251 
ATOM   2159  C3'  DC A 105       0.011 431.503 172.893 
ATOM   2160  O3'  DC A 105      -1.110 431.472 172.018 
ATOM   2161  C2'  DC A 105       1.239 431.014 172.126 
ATOM   2162  C1'  DC A 105       1.462 432.290 171.318 
ATOM   2163  N1   DC A 105       2.820 432.387 170.715 
ATOM   2164  C2   DC A 105       2.936 433.007 169.473 
ATOM   2165  O2   DC A 105       1.916 433.447 168.929 
ATOM   2166  N3   DC A 105       4.165 433.105 168.906 
ATOM   2167  C4   DC A 105       5.245 432.616 169.527 
ATOM   2168  N4   DC A 105       6.422 432.737 168.932 
ATOM   2169  C5   DC A 105       5.147 431.974 170.805 
ATOM   2170  C6   DC A 105       3.910 431.886 171.355 
ATOM   2171  P    DG A 106      -2.209 430.323 172.204 
ATOM   2172  OP1  DG A 106      -3.172 430.723 173.254 
ATOM   2173  OP2  DG A 106      -1.536 429.021 172.404 
ATOM   2174  O5'  DG A 106      -2.930 430.341 170.775 
ATOM   2175  C5'  DG A 106      -2.988 431.576 170.039 
ATOM   2176  C4'  DG A 106      -2.662 431.326 168.580 
ATOM   2177  O4'  DG A 106      -1.234 431.405 168.309 
ATOM   2178  C3'  DG A 106      -3.065 429.957 168.034 
ATOM   2179  O3'  DG A 106      -3.507 430.109 166.690 
ATOM   2180  C2'  DG A 106      -1.770 429.144 168.031 
ATOM   2181  C1'  DG A 106      -0.858 430.268 167.547 
ATOM   2182  N9   DG A 106       0.590 430.009 167.784 
ATOM   2183  C8   DG A 106       1.195 429.346 168.828 
ATOM   2184  N7   DG A 106       2.503 429.290 168.738 
ATOM   2185  C5   DG A 106       2.781 429.963 167.550 
ATOM   2186  C6   DG A 106       4.025 430.228 166.919 
ATOM   2187  O6   DG A 106       5.155 429.919 167.288 
ATOM   2188  N1   DG A 106       3.852 430.942 165.725 
ATOM   2189  C2   DG A 106       2.637 431.346 165.208 
ATOM   2190  N2   DG A 106       2.685 432.018 164.056 
ATOM   2191  N3   DG A 106       1.470 431.098 165.800 
ATOM   2192  C4   DG A 106       1.621 430.406 166.960 
ATOM   2193  P    DG A 107      -4.762 429.254 166.185 
ATOM   2194  OP1  DG A 107      -6.016 429.944 166.564 
ATOM   2195  OP2  DG A 107      -4.627 427.854 166.645 
ATOM   2196  O5'  DG A 107      -4.571 429.319 164.598 
ATOM   2197  C5'  DG A 107      -3.933 430.473 164.019 
ATOM   2198  C4'  DG A 107      -2.940 430.039 162.959 
ATOM   2199  O4'  DG A 107      -1.620 429.773 163.512 
ATOM   2200  C3'  DG A 107      -3.289 428.756 162.205 
ATOM   2201  O3'  DG A 107      -2.886 428.895 160.849 
ATOM   2202  C2'  DG A 107      -2.427 427.676 162.860 
ATOM   2203  C1'  DG A 107      -1.168 428.524 163.013 
ATOM   2204  N9   DG A 107      -0.185 427.966 163.983 
ATOM   2205  C8   DG A 107      -0.412 427.269 165.150 
ATOM   2206  N7   DG A 107       0.681 426.914 165.781 
ATOM   2207  C5   DG A 107       1.704 427.409 164.974 
ATOM   2208  C6   DG A 107       3.113 427.336 165.137 
ATOM   2209  O6   DG A 107       3.757 426.811 166.042 
ATOM   2210  N1   DG A 107       3.783 427.972 164.082 
ATOM   2211  C2   DG A 107       3.173 428.597 163.012 
ATOM   2212  N2   DG A 107       3.990 429.146 162.110 
ATOM   2213  N3   DG A 107       1.852 428.665 162.861 
ATOM   2214  C4   DG A 107       1.187 428.053 163.875 
ATOM   2215  P    DG A 108      -3.827 428.307 159.695 
ATOM   2216  OP1  DG A 108      -4.886 429.289 159.370 
ATOM   2217  OP2  DG A 108      -4.291 426.954 160.074 
ATOM   2218  O5'  DG A 108      -2.800 428.199 158.473 
ATOM   2219  C5'  DG A 108      -1.703 429.130 158.398 
ATOM   2220  C4'  DG A 108      -0.428 428.400 158.025 
ATOM   2221  O4'  DG A 108       0.281 427.890 159.191 
ATOM   2222  C3'  DG A 108      -0.601 427.172 157.132 
ATOM   2223  O3'  DG A 108       0.491 427.107 156.223 
ATOM   2224  C2'  DG A 108      -0.508 425.982 158.088 
ATOM   2225  C1'  DG A 108       0.625 426.535 158.948 
ATOM   2226  N9   DG A 108       0.767 425.850 160.263 
ATOM   2227  C8   DG A 108      -0.209 425.318 161.079 
ATOM   2228  N7   DG A 108       0.253 424.778 162.180 
ATOM   2229  C5   DG A 108       1.632 424.964 162.088 
ATOM   2230  C6   DG A 108       2.666 424.590 162.985 
ATOM   2231  O6   DG A 108       2.577 424.009 164.062 
ATOM   2232  N1   DG A 108       3.925 424.972 162.502 
ATOM   2233  C2   DG A 108       4.154 425.630 161.309 
ATOM   2234  N2   DG A 108       5.430 425.907 161.027 
ATOM   2235  N3   DG A 108       3.183 425.981 160.469 
ATOM   2236  C4   DG A 108       1.956 425.617 160.922 
ATOM   2237  P    DC A 109       0.215 426.655 154.711 
ATOM   2238  OP1  DC A 109      -0.238 427.821 153.920 
ATOM   2239  OP2  DC A 109      -0.679 425.476 154.702 
ATOM   2240  O5'  DC A 109       1.681 426.222 154.240 
ATOM   2241  C5'  DC A 109       2.824 426.873 154.825 
ATOM   2242  C4'  DC A 109       3.888 425.848 155.164 
ATOM   2243  O4'  DC A 109       3.713 425.287 156.496 
ATOM   2244  C3'  DC A 109       3.945 424.622 154.253 
ATOM   2245  O3'  DC A 109       5.304 424.241 154.079 
ATOM   2246  C2'  DC A 109       3.229 423.523 155.036 
ATOM   2247  C1'  DC A 109       3.809 423.873 156.403 
ATOM   2248  N1   DC A 109       3.055 423.282 157.544 
ATOM   2249  C2   DC A 109       3.779 422.891 158.667 
ATOM   2250  O2   DC A 109       5.006 423.050 158.672 
ATOM   2251  N3   DC A 109       3.110 422.349 159.718 
ATOM   2252  C4   DC A 109       1.781 422.194 159.674 
ATOM   2253  N4   DC A 109       1.175 421.661 160.723 
ATOM   2254  C5   DC A 109       1.018 422.589 158.527 
ATOM   2255  C6   DC A 109       1.705 423.129 157.487 
ATOM   2256  P    DA A 110       5.793 423.742 152.638 
ATOM   2257  OP1  DA A 110       6.124 424.912 151.795 
ATOM   2258  OP2  DA A 110       4.802 422.798 152.078 
ATOM   2259  O5'  DA A 110       7.133 422.953 153.015 
ATOM   2260  C5'  DA A 110       7.894 423.376 154.163 
ATOM   2261  C4'  DA A 110       8.333 422.169 154.966 
ATOM   2262  O4'  DA A 110       7.342 421.770 155.957 
ATOM   2263  C3'  DA A 110       8.588 420.893 154.165 
ATOM   2264  O3'  DA A 110       9.692 420.203 154.736 
ATOM   2265  C2'  DA A 110       7.329 420.049 154.370 
ATOM   2266  C1'  DA A 110       7.142 420.369 155.850 
ATOM   2267  N9   DA A 110       5.779 420.056 156.363 
ATOM   2268  C8   DA A 110       4.585 420.151 155.710 
ATOM   2269  N7   DA A 110       3.563 419.803 156.429 
ATOM   2270  C5   DA A 110       4.119 419.451 157.651 
ATOM   2271  C6   DA A 110       3.555 418.990 158.852 
ATOM   2272  N6   DA A 110       2.240 418.795 159.025 
ATOM   2273  N1   DA A 110       4.394 418.733 159.873 
ATOM   2274  C2   DA A 110       5.700 418.929 159.696 
ATOM   2275  N3   DA A 110       6.339 419.353 158.628 
ATOM   2276  C4   DA A 110       5.476 419.602 157.620 
ATOM   2277  P    DG A 111      10.750 419.493 153.765 
ATOM   2278  OP1  DG A 111      11.745 420.487 153.305 
ATOM   2279  OP2  DG A 111      10.031 418.754 152.705 
ATOM   2280  O5'  DG A 111      11.448 418.456 154.765 
ATOM   2281  C5'  DG A 111      11.542 418.788 156.163 
ATOM   2282  C4'  DG A 111      11.183 417.582 157.007 
ATOM   2283  O4'  DG A 111       9.754 417.497 157.275 
ATOM   2284  C3'  DG A 111      11.525 416.221 156.402 
ATOM   2285  O3'  DG A 111      11.952 415.348 157.441 
ATOM   2286  C2'  DG A 111      10.201 415.700 155.844 
ATOM   2287  C1'  DG A 111       9.325 416.172 157.000 
ATOM   2288  N9   DG A 111       7.872 416.216 156.672 
ATOM   2289  C8   DG A 111       7.257 416.524 155.478 
ATOM   2290  N7   DG A 111       5.949 416.469 155.521 
ATOM   2291  C5   DG A 111       5.677 416.098 156.837 
ATOM   2292  C6   DG A 111       4.434 415.879 157.486 
ATOM   2293  O6   DG A 111       3.298 415.969 157.026 
ATOM   2294  N1   DG A 111       4.614 415.516 158.828 
ATOM   2295  C2   DG A 111       5.835 415.382 159.460 
ATOM   2296  N2   DG A 111       5.795 415.027 160.746 
ATOM   2297  N3   DG A 111       7.001 415.588 158.849 
ATOM   2298  C4   DG A 111       6.844 415.941 157.548 
ATOM   2299  P    DA A 112      13.166 414.343 157.163 
ATOM   2300  OP1  DA A 112      14.450 415.048 157.373 
ATOM   2301  OP2  DA A 112      12.986 413.702 155.842 
ATOM   2302  O5'  DA A 112      12.951 413.260 158.320 
ATOM   2303  C5'  DA A 112      12.349 413.674 159.561 
ATOM   2304  C4'  DA A 112      11.323 412.650 160.006 
ATOM   2305  O4'  DA A 112      10.002 412.910 159.450 
ATOM   2306  C3'  DA A 112      11.611 411.203 159.608 
ATOM   2307  O3'  DA A 112      11.192 410.343 160.661 
ATOM   2308  C2'  DA A 112      10.721 410.951 158.392 
ATOM   2309  C1'  DA A 112       9.496 411.699 158.911 
ATOM   2310  N9   DA A 112       8.508 412.041 157.850 
ATOM   2311  C8   DA A 112       8.744 412.378 156.548 
ATOM   2312  N7   DA A 112       7.669 412.622 155.866 
ATOM   2313  C5   DA A 112       6.642 412.434 156.782 
ATOM   2314  C6   DA A 112       5.246 412.543 156.675 
ATOM   2315  N6   DA A 112       4.615 412.884 155.542 
ATOM   2316  N1   DA A 112       4.518 412.287 157.778 
ATOM   2317  C2   DA A 112       5.152 411.949 158.901 
ATOM   2318  N3   DA A 112       6.442 411.817 159.119 
ATOM   2319  C4   DA A 112       7.146 412.078 157.999 
ATOM   2320  P    DA A 113      12.092 409.072 161.031 
ATOM   2321  OP1  DA A 113      13.182 409.485 161.943 
ATOM   2322  OP2  DA A 113      12.511 408.384 159.790 
ATOM   2323  O5'  DA A 113      11.042 408.161 161.822 
ATOM   2324  C5'  DA A 113       9.981 408.798 162.559 
ATOM   2325  C4'  DA A 113       8.673 408.071 162.316 
ATOM   2326  O4'  DA A 113       7.965 408.576 161.149 
ATOM   2327  C3'  DA A 113       8.785 406.569 162.058 
ATOM   2328  O3'  DA A 113       7.678 405.913 162.664 
ATOM   2329  C2'  DA A 113       8.662 406.426 160.541 
ATOM   2330  C1'  DA A 113       7.566 407.469 160.354 
ATOM   2331  N9   DA A 113       7.419 407.939 158.948 
ATOM   2332  C8   DA A 113       8.391 408.108 158.004 
ATOM   2333  N7   DA A 113       7.945 408.532 156.863 
ATOM   2334  C5   DA A 113       6.577 408.654 157.061 
ATOM   2335  C6   DA A 113       5.530 409.065 156.220 
ATOM   2336  N6   DA A 113       5.710 409.447 154.947 
ATOM   2337  N1   DA A 113       4.287 409.068 156.735 
ATOM   2338  C2   DA A 113       4.114 408.688 158.000 
ATOM   2339  N3   DA A 113       5.009 408.287 158.876 
ATOM   2340  C4   DA A 113       6.245 408.293 158.335 
ATOM   2341  P    DG A 114       7.912 404.506 163.391 
ATOM   2342  OP1  DG A 114       8.396 404.735 164.771 
ATOM   2343  OP2  DG A 114       8.761 403.643 162.540 
ATOM   2344  O5'  DG A 114       6.424 403.921 163.433 
ATOM   2345  C5'  DG A 114       5.315 404.837 163.510 
ATOM   2346  C4'  DG A 114       4.220 404.405 162.556 
ATOM   2347  O4'  DG A 114       4.394 404.961 161.221 
ATOM   2348  C3'  DG A 114       4.101 402.900 162.316 
ATOM   2349  O3'  DG A 114       2.726 402.561 162.185 
ATOM   2350  C2'  DG A 114       4.788 402.668 160.970 
ATOM   2351  C1'  DG A 114       4.243 403.912 160.276 
ATOM   2352  N9   DG A 114       4.992 404.288 159.044 
ATOM   2353  C8   DG A 114       6.337 404.164 158.771 
ATOM   2354  N7   DG A 114       6.682 404.593 157.581 
ATOM   2355  C5   DG A 114       5.480 405.032 157.027 
ATOM   2356  C6   DG A 114       5.215 405.601 155.754 
ATOM   2357  O6   DG A 114       5.999 405.841 154.840 
ATOM   2358  N1   DG A 114       3.855 405.902 155.602 
ATOM   2359  C2   DG A 114       2.879 405.682 156.554 
ATOM   2360  N2   DG A 114       1.637 406.039 156.214 
ATOM   2361  N3   DG A 114       3.128 405.148 157.747 
ATOM   2362  C4   DG A 114       4.443 404.850 157.912 
ATOM   2363  P    DA A 115       2.196 401.201 162.842 
ATOM   2364  OP1  DA A 115       1.897 401.425 164.274 
ATOM   2365  OP2  DA A 115       3.142 400.104 162.541 
ATOM   2366  O5'  DA A 115       0.833 400.970 162.036 
ATOM   2367  C5'  DA A 115       0.109 402.116 161.549 
ATOM   2368  C4'  DA A 115      -0.363 401.866 160.131 
ATOM   2369  O4'  DA A 115       0.628 402.259 159.139 
ATOM   2370  C3'  DA A 115      -0.678 400.411 159.781 
ATOM   2371  O3'  DA A 115      -1.800 400.381 158.905 
ATOM   2372  C2'  DA A 115       0.550 399.923 159.013 
ATOM   2373  C1'  DA A 115       0.773 401.199 158.206 
ATOM   2374  N9   DA A 115       2.130 401.296 157.603 
ATOM   2375  C8   DA A 115       3.318 400.849 158.108 
ATOM   2376  N7   DA A 115       4.336 401.083 157.340 
ATOM   2377  C5   DA A 115       3.786 401.734 156.244 
ATOM   2378  C6   DA A 115       4.352 402.250 155.067 
ATOM   2379  N6   DA A 115       5.662 402.189 154.786 
ATOM   2380  N1   DA A 115       3.520 402.834 154.185 
ATOM   2381  C2   DA A 115       2.221 402.893 154.469 
ATOM   2382  N3   DA A 115       1.581 402.448 155.529 
ATOM   2383  C4   DA A 115       2.436 401.868 156.395 
ATOM   2384  P    DA A 116      -2.898 399.231 159.092 
ATOM   2385  OP1  DA A 116      -3.862 399.632 160.142 
ATOM   2386  OP2  DA A 116      -2.225 397.930 159.292 
ATOM   2387  O5'  DA A 116      -3.619 399.250 157.663 
ATOM   2388  C5'  DA A 116      -3.678 400.485 156.927 
ATOM   2389  C4'  DA A 116      -3.351 400.235 155.467 
ATOM   2390  O4'  DA A 116      -1.923 400.314 155.197 
ATOM   2391  C3'  DA A 116      -3.754 398.866 154.921 
ATOM   2392  O3'  DA A 116      -4.197 399.017 153.578 
ATOM   2393  C2'  DA A 116      -2.460 398.053 154.918 
ATOM   2394  C1'  DA A 116      -1.548 399.177 154.435 
ATOM   2395  N9   DA A 116      -0.100 398.918 154.672 
ATOM   2396  C8   DA A 116       0.483 398.258 155.714 
ATOM   2397  N7   DA A 116       1.776 398.194 155.638 
ATOM   2398  C5   DA A 116       2.074 398.861 154.457 
ATOM   2399  C6   DA A 116       3.288 399.141 153.807 
ATOM   2400  N6   DA A 116       4.484 398.765 154.280 
ATOM   2401  N1   DA A 116       3.227 399.824 152.649 
ATOM   2402  C2   DA A 116       2.034 400.196 152.185 
ATOM   2403  N3   DA A 116       0.842 399.993 152.700 
ATOM   2404  C4   DA A 116       0.931 399.308 153.858 
ATOM   2405  P    DA A 117      -5.452 398.163 153.073 
ATOM   2406  OP1  DA A 117      -6.706 398.853 153.452 
ATOM   2407  OP2  DA A 117      -5.317 396.763 153.533 
ATOM   2408  O5'  DA A 117      -5.260 398.228 151.486 
ATOM   2409  C5'  DA A 117      -4.623 399.382 150.906 
ATOM   2410  C4'  DA A 117      -3.630 398.948 149.847 
ATOM   2411  O4'  DA A 117      -2.309 398.682 150.400 
ATOM   2412  C3'  DA A 117      -3.979 397.665 149.093 
ATOM   2413  O3'  DA A 117      -3.575 397.804 147.736 
ATOM   2414  C2'  DA A 117      -3.117 396.585 149.748 
ATOM   2415  C1'  DA A 117      -1.858 397.433 149.900 
ATOM   2416  N9   DA A 117      -0.874 396.875 150.870 
ATOM   2417  C8   DA A 117      -1.119 396.186 152.025 
ATOM   2418  N7   DA A 117      -0.045 395.828 152.658 
ATOM   2419  C5   DA A 117       0.988 396.314 151.868 
ATOM   2420  C6   DA A 117       2.385 396.260 151.999 
ATOM   2421  N6   DA A 117       3.011 395.664 153.023 
ATOM   2422  N1   DA A 117       3.120 396.844 151.034 
ATOM   2423  C2   DA A 117       2.493 397.436 150.018 
ATOM   2424  N3   DA A 117       1.202 397.548 149.792 
ATOM   2425  C4   DA A 117       0.490 396.956 150.772 
ATOM   2426  P    DT A 118      -4.517 397.216 146.583 
ATOM   2427  OP1  DT A 118      -5.575 398.198 146.257 
ATOM   2428  OP2  DT A 118      -4.980 395.863 146.962 
ATOM   2429  O5'  DT A 118      -3.489 397.108 145.360 
ATOM   2430  C5'  DT A 118      -2.393 398.039 145.285 
ATOM   2431  C4'  DT A 118      -1.117 397.309 144.913 
ATOM   2432  O4'  DT A 118      -0.409 396.799 146.079 
ATOM   2433  C3'  DT A 118      -1.290 396.081 144.020 
ATOM   2434  O3'  DT A 118      -0.199 396.016 143.110 
ATOM   2435  C2'  DT A 118      -1.198 394.891 144.976 
ATOM   2436  C1'  DT A 118      -0.064 395.443 145.836 
ATOM   2437  N1   DT A 118       0.077 394.759 147.150 
ATOM   2438  C2   DT A 118       1.351 394.620 147.650 
ATOM   2439  O2   DT A 118       2.340 395.029 147.065 
ATOM   2440  N3   DT A 118       1.443 393.980 148.869 
ATOM   2441  C4   DT A 118       0.394 393.480 149.613 
ATOM   2442  O4   DT A 118       0.601 392.925 150.695 
ATOM   2443  C5   DT A 118      -0.902 393.673 149.008 
ATOM   2444  C7   DT A 118      -2.100 393.157 149.752 
ATOM   2445  C6   DT A 118      -1.022 394.291 147.823 
ATOM   2446  P    DC A 119      -0.474 395.564 141.599 
ATOM   2447  OP1  DC A 119      -0.928 396.730 140.808 
ATOM   2448  OP2  DC A 119      -1.368 394.385 141.590 
ATOM   2449  O5'  DC A 119       0.992 395.130 141.127 
ATOM   2450  C5'  DC A 119       2.135 395.782 141.713 
ATOM   2451  C4'  DC A 119       3.198 394.757 142.052 
ATOM   2452  O4'  DC A 119       3.023 394.195 143.384 
ATOM   2453  C3'  DC A 119       3.255 393.531 141.140 
ATOM   2454  O3'  DC A 119       4.615 393.150 140.967 
ATOM   2455  C2'  DC A 119       2.539 392.432 141.924 
ATOM   2456  C1'  DC A 119       3.119 392.782 143.291 
ATOM   2457  N1   DC A 119       2.366 392.191 144.431 
ATOM   2458  C2   DC A 119       3.090 391.800 145.555 
ATOM   2459  O2   DC A 119       4.316 391.959 145.560 
ATOM   2460  N3   DC A 119       2.421 391.258 146.606 
ATOM   2461  C4   DC A 119       1.092 391.103 146.561 
ATOM   2462  N4   DC A 119       0.486 390.570 147.611 
ATOM   2463  C5   DC A 119       0.329 391.498 145.415 
ATOM   2464  C6   DC A 119       1.015 392.037 144.375 
ATOM   2465  P    DA A 120       5.103 392.651 139.526 
ATOM   2466  OP1  DA A 120       5.434 393.821 138.683 
ATOM   2467  OP2  DA A 120       4.112 391.707 138.966 
ATOM   2468  O5'  DA A 120       6.444 391.862 139.903 
ATOM   2469  C5'  DA A 120       7.204 392.285 141.050 
ATOM   2470  C4'  DA A 120       7.644 391.078 141.854 
ATOM   2471  O4'  DA A 120       6.653 390.679 142.844 
ATOM   2472  C3'  DA A 120       7.898 389.802 141.053 
ATOM   2473  O3'  DA A 120       9.003 389.112 141.624 
ATOM   2474  C2'  DA A 120       6.640 388.958 141.258 
ATOM   2475  C1'  DA A 120       6.452 389.278 142.738 
ATOM   2476  N9   DA A 120       5.089 388.965 143.251 
ATOM   2477  C8   DA A 120       3.895 389.060 142.597 
ATOM   2478  N7   DA A 120       2.874 388.712 143.317 
ATOM   2479  C5   DA A 120       3.430 388.360 144.539 
ATOM   2480  C6   DA A 120       2.866 387.899 145.739 
ATOM   2481  N6   DA A 120       1.551 387.704 145.913 
ATOM   2482  N1   DA A 120       3.705 387.642 146.761 
ATOM   2483  C2   DA A 120       5.010 387.838 146.584 
ATOM   2484  N3   DA A 120       5.649 388.262 145.516 
ATOM   2485  C4   DA A 120       4.786 388.511 144.508 
ATOM   2486  P    DC A 121      10.060 388.402 140.653 
ATOM   2487  OP1  DC A 121      11.055 389.396 140.192 
ATOM   2488  OP2  DC A 121       9.342 387.663 139.593 
ATOM   2489  O5'  DC A 121      10.759 387.365 141.652 
ATOM   2490  C5'  DC A 121      10.853 387.697 143.050 
ATOM   2491  C4'  DC A 121      10.493 386.491 143.895 
ATOM   2492  O4'  DC A 121       9.065 386.406 144.163 
ATOM   2493  C3'  DC A 121      10.836 385.130 143.289 
ATOM   2494  O3'  DC A 121      11.262 384.257 144.329 
ATOM   2495  C2'  DC A 121       9.512 384.609 142.732 
ATOM   2496  C1'  DC A 121       8.635 385.081 143.888 
ATOM   2497  N1   DC A 121       7.183 385.125 143.560 
ATOM   2498  C2   DC A 121       6.279 384.816 144.573 
ATOM   2499  O2   DC A 121       6.714 384.522 145.692 
ATOM   2500  N3   DC A 121       4.951 384.849 144.294 
ATOM   2501  C4   DC A 121       4.518 385.173 143.068 
ATOM   2502  N4   DC A 121       3.213 385.191 142.846 
ATOM   2503  C5   DC A 121       5.431 385.493 142.012 
ATOM   2504  C6   DC A 121       6.755 385.454 142.310 
ATOM   2505  P    DC A 122      12.477 383.252 144.051 
ATOM   2506  OP1  DC A 122      13.761 383.957 144.261 
ATOM   2507  OP2  DC A 122      12.296 382.611 142.730 
ATOM   2508  O5'  DC A 122      12.262 382.169 145.208 
ATOM   2509  C5'  DC A 122      11.660 382.583 146.449 
ATOM   2510  C4'  DC A 122      10.633 381.559 146.894 
ATOM   2511  O4'  DC A 122       9.312 381.819 146.338 
ATOM   2512  C3'  DC A 122      10.921 380.112 146.496 
ATOM   2513  O3'  DC A 122      10.502 379.252 147.549 
ATOM   2514  C2'  DC A 122      10.031 379.860 145.280 
ATOM   2515  C1'  DC A 122       8.807 380.608 145.799 
ATOM   2516  N1   DC A 122       7.819 380.950 144.738 
ATOM   2517  C2   DC A 122       6.469 380.935 145.079 
ATOM   2518  O2   DC A 122       6.150 380.642 146.237 
ATOM   2519  N3   DC A 122       5.552 381.243 144.126 
ATOM   2520  C4   DC A 122       5.940 381.556 142.882 
ATOM   2521  N4   DC A 122       5.007 381.849 141.989 
ATOM   2522  C5   DC A 122       7.323 381.577 142.511 
ATOM   2523  C6   DC A 122       8.223 381.265 143.478 
ATOM   2524  P    DA A 123      11.402 377.981 147.918 
ATOM   2525  OP1  DA A 123      12.493 378.394 148.831 
ATOM   2526  OP2  DA A 123      11.821 377.293 146.677 
ATOM   2527  O5'  DA A 123      10.353 377.070 148.710 
ATOM   2528  C5'  DA A 123       9.291 377.707 149.446 
ATOM   2529  C4'  DA A 123       7.983 376.980 149.204 
ATOM   2530  O4'  DA A 123       7.276 377.485 148.037 
ATOM   2531  C3'  DA A 123       8.096 375.478 148.946 
ATOM   2532  O3'  DA A 123       6.989 374.822 149.552 
ATOM   2533  C2'  DA A 123       7.973 375.335 147.429 
ATOM   2534  C1'  DA A 123       6.877 376.378 147.242 
ATOM   2535  N9   DA A 123       6.729 376.848 145.835 
ATOM   2536  C8   DA A 123       7.701 377.017 144.891 
ATOM   2537  N7   DA A 123       7.256 377.441 143.750 
ATOM   2538  C5   DA A 123       5.888 377.563 143.949 
ATOM   2539  C6   DA A 123       4.841 377.974 143.107 
ATOM   2540  N6   DA A 123       5.020 378.356 141.835 
ATOM   2541  N1   DA A 123       3.597 377.977 143.623 
ATOM   2542  C2   DA A 123       3.424 377.597 144.888 
ATOM   2543  N3   DA A 123       4.320 377.196 145.764 
ATOM   2544  C4   DA A 123       5.556 377.201 145.223 
ATOM   2545  P    DT A 124       7.223 373.415 150.279 
ATOM   2546  OP1  DT A 124       7.707 373.644 151.658 
ATOM   2547  OP2  DT A 124       8.072 372.552 149.428 
ATOM   2548  O5'  DT A 124       5.734 372.830 150.321 
ATOM   2549  C5'  DT A 124       4.626 373.746 150.398 
ATOM   2550  C4'  DT A 124       3.531 373.314 149.443 
ATOM   2551  O4'  DT A 124       3.705 373.870 148.108 
ATOM   2552  C3'  DT A 124       3.412 371.809 149.203 
ATOM   2553  O3'  DT A 124       2.036 371.470 149.073 
ATOM   2554  C2'  DT A 124       4.099 371.577 147.857 
ATOM   2555  C1'  DT A 124       3.554 372.821 147.164 
ATOM   2556  N1   DT A 124       4.303 373.197 145.932 
ATOM   2557  C2   DT A 124       3.578 373.747 144.903 
ATOM   2558  O2   DT A 124       2.375 373.933 144.964 
ATOM   2559  N3   DT A 124       4.307 374.082 143.777 
ATOM   2560  C4   DT A 124       5.666 373.916 143.602 
ATOM   2561  O4   DT A 124       6.207 374.255 142.547 
ATOM   2562  C5   DT A 124       6.339 373.332 144.737 
ATOM   2563  C7   DT A 124       7.820 373.116 144.630 
ATOM   2564  C6   DT A 124       5.655 372.996 145.844 
ATOM   2565  P    DT A 125       1.507 370.110 149.729 
ATOM   2566  OP1  DT A 125       1.207 370.334 151.162 
ATOM   2567  OP2  DT A 125       2.453 369.013 149.428 
ATOM   2568  O5'  DT A 125       0.144 369.879 148.924 
ATOM   2569  C5'  DT A 125      -0.581 371.024 148.437 
ATOM   2570  C4'  DT A 125      -1.053 370.774 147.019 
ATOM   2571  O4'  DT A 125      -0.062 371.168 146.026 
ATOM   2572  C3'  DT A 125      -1.368 369.320 146.669 
ATOM   2573  O3'  DT A 125      -2.489 369.290 145.793 
ATOM   2574  C2'  DT A 125      -0.140 368.832 145.901 
ATOM   2575  C1'  DT A 125       0.083 370.108 145.094 
ATOM   2576  N1   DT A 125       1.441 370.205 144.490 
ATOM   2577  C2   DT A 125       1.538 370.819 143.265 
ATOM   2578  O2   DT A 125       0.575 371.275 142.673 
ATOM   2579  N3   DT A 125       2.813 370.891 142.736 
ATOM   2580  C4   DT A 125       3.968 370.410 143.318 
ATOM   2581  O4   DT A 125       5.054 370.532 142.748 
ATOM   2582  C5   DT A 125       3.764 369.782 144.602 
ATOM   2583  C7   DT A 125       4.972 369.231 145.303 
ATOM   2584  C6   DT A 125       2.537 369.699 145.140 
ATOM   2585  P    DC A 126      -3.588 368.140 145.980 
ATOM   2586  OP1  DC A 126      -4.551 368.541 147.030 
ATOM   2587  OP2  DC A 126      -2.914 366.839 146.179 
ATOM   2588  O5'  DC A 126      -4.309 368.159 144.551 
ATOM   2589  C5'  DC A 126      -4.367 369.394 143.815 
ATOM   2590  C4'  DC A 126      -4.041 369.144 142.355 
ATOM   2591  O4'  DC A 126      -2.612 369.223 142.084 
ATOM   2592  C3'  DC A 126      -4.444 367.774 141.809 
ATOM   2593  O3'  DC A 126      -4.886 367.926 140.466 
ATOM   2594  C2'  DC A 126      -3.149 366.962 141.806 
ATOM   2595  C1'  DC A 126      -2.237 368.086 141.322 
ATOM   2596  N1   DC A 126      -0.789 367.827 141.559 
ATOM   2597  C2   DC A 126       0.118 368.303 140.616 
ATOM   2598  O2   DC A 126      -0.311 368.916 139.632 
ATOM   2599  N3   DC A 126       1.443 368.076 140.814 
ATOM   2600  C4   DC A 126       1.866 367.409 141.895 
ATOM   2601  N4   DC A 126       3.168 367.213 142.041 
ATOM   2602  C5   DC A 126       0.949 366.910 142.875 
ATOM   2603  C6   DC A 126      -0.370 367.146 142.660 
ATOM   2604  P    DC A 127      -6.141 367.072 139.960 
ATOM   2605  OP1  DC A 127      -7.395 367.762 140.339 
ATOM   2606  OP2  DC A 127      -6.006 365.672 140.420 
ATOM   2607  O5'  DC A 127      -5.950 367.137 138.373 
ATOM   2608  C5'  DC A 127      -5.312 368.291 137.794 
ATOM   2609  C4'  DC A 127      -4.319 367.857 136.734 
ATOM   2610  O4'  DC A 127      -2.998 367.591 137.288 
ATOM   2611  C3'  DC A 127      -4.668 366.574 135.981 
ATOM   2612  O3'  DC A 127      -4.264 366.713 134.624 
ATOM   2613  C2'  DC A 127      -3.806 365.494 136.635 
ATOM   2614  C1'  DC A 127      -2.547 366.341 136.788 
ATOM   2615  N1   DC A 127      -1.564 365.784 137.758 
ATOM   2616  C2   DC A 127      -0.210 365.966 137.489 
ATOM   2617  O2   DC A 127       0.117 366.578 136.465 
ATOM   2618  N3   DC A 127       0.702 365.464 138.360 
ATOM   2619  C4   DC A 127       0.307 364.807 139.458 
ATOM   2620  N4   DC A 127       1.235 364.337 140.277 
ATOM   2621  C5   DC A 127      -1.080 364.608 139.754 
ATOM   2622  C6   DC A 127      -1.976 365.117 138.870 
ATOM   2623  P    DA A 128      -5.206 366.125 133.470 
ATOM   2624  OP1  DA A 128      -6.265 367.107 133.145 
ATOM   2625  OP2  DA A 128      -5.670 364.772 133.850 
ATOM   2626  O5'  DA A 128      -4.179 366.017 132.248 
ATOM   2627  C5'  DA A 128      -3.082 366.948 132.173 
ATOM   2628  C4'  DA A 128      -1.807 366.218 131.801 
ATOM   2629  O4'  DA A 128      -1.098 365.708 132.967 
ATOM   2630  C3'  DA A 128      -1.980 364.990 130.908 
ATOM   2631  O3'  DA A 128      -0.888 364.925 129.998 
ATOM   2632  C2'  DA A 128      -1.887 363.800 131.863 
ATOM   2633  C1'  DA A 128      -0.754 364.352 132.723 
ATOM   2634  N9   DA A 128      -0.612 363.668 134.038 
ATOM   2635  C8   DA A 128      -1.592 363.147 134.834 
ATOM   2636  N7   DA A 128      -1.149 362.608 135.928 
ATOM   2637  C5   DA A 128       0.226 362.785 135.854 
ATOM   2638  C6   DA A 128       1.274 362.429 136.719 
ATOM   2639  N6   DA A 128       1.089 361.791 137.883 
ATOM   2640  N1   DA A 128       2.525 362.754 136.342 
ATOM   2641  C2   DA A 128       2.703 363.388 135.184 
ATOM   2642  N3   DA A 128       1.808 363.768 134.300 
ATOM   2643  C4   DA A 128       0.565 363.432 134.701 
ATOM   2644  P    DG A 129      -1.164 364.473 128.487 
ATOM   2645  OP1  DG A 129      -1.617 365.639 127.695 
ATOM   2646  OP2  DG A 129      -2.058 363.294 128.477 
ATOM   2647  O5'  DG A 129       0.302 364.039 128.015 
ATOM   2648  C5'  DG A 129       1.445 364.691 128.601 
ATOM   2649  C4'  DG A 129       2.509 363.666 128.940 
ATOM   2650  O4'  DG A 129       2.334 363.104 130.272 
ATOM   2651  C3'  DG A 129       2.566 362.440 128.028 
ATOM   2652  O3'  DG A 129       3.925 362.059 127.855 
ATOM   2653  C2'  DG A 129       1.850 361.341 128.812 
ATOM   2654  C1'  DG A 129       2.430 361.691 130.179 
ATOM   2655  N9   DG A 129       1.676 361.100 131.319 
ATOM   2656  C8   DG A 129       0.324 360.868 131.443 
ATOM   2657  N7   DG A 129      -0.024 360.329 132.586 
ATOM   2658  C5   DG A 129       1.184 360.192 133.268 
ATOM   2659  C6   DG A 129       1.451 359.669 134.560 
ATOM   2660  O6   DG A 129       0.663 359.211 135.382 
ATOM   2661  N1   DG A 129       2.820 359.718 134.860 
ATOM   2662  C2   DG A 129       3.801 360.209 134.023 
ATOM   2663  N2   DG A 129       5.050 360.169 134.495 
ATOM   2664  N3   DG A 129       3.551 360.701 132.811 
ATOM   2665  C4   DG A 129       2.228 360.660 132.504 
ATOM   2666  P    DC A 130       4.414 361.560 126.414 
ATOM   2667  OP1  DC A 130       4.745 362.730 125.571 
ATOM   2668  OP2  DC A 130       3.423 360.616 125.854 
ATOM   2669  O5'  DC A 130       5.755 360.771 126.791 
ATOM   2670  C5'  DC A 130       6.515 361.194 127.938 
ATOM   2671  C4'  DC A 130       6.954 359.987 128.742 
ATOM   2672  O4'  DC A 130       5.963 359.588 129.732 
ATOM   2673  C3'  DC A 130       7.209 358.711 127.940 
ATOM   2674  O3'  DC A 130       8.314 358.021 128.511 
ATOM   2675  C2'  DC A 130       5.951 357.867 128.146 
ATOM   2676  C1'  DC A 130       5.763 358.187 129.626 
ATOM   2677  N1   DC A 130       4.400 357.874 130.139 
ATOM   2678  C2   DC A 130       4.289 357.421 131.451 
ATOM   2679  O2   DC A 130       5.315 357.300 132.130 
ATOM   2680  N3   DC A 130       3.055 357.130 131.938 
ATOM   2681  C4   DC A 130       1.967 357.275 131.170 
ATOM   2682  N4   DC A 130       0.786 356.977 131.690 
ATOM   2683  C5   DC A 130       2.060 357.738 129.817 
ATOM   2684  C6   DC A 130       3.302 358.024 129.350 
ATOM   2685  P    DT A 131       9.371 357.311 127.541 
ATOM   2686  OP1  DT A 131      10.366 358.305 127.080 
ATOM   2687  OP2  DT A 131       8.652 356.572 126.480 
ATOM   2688  O5'  DT A 131      10.069 356.274 128.540 
ATOM   2689  C5'  DT A 131      10.163 356.606 129.938 
ATOM   2690  C4'  DT A 131       9.804 355.399 130.783 
ATOM   2691  O4'  DT A 131       8.375 355.315 131.051 
ATOM   2692  C3'  DT A 131      10.146 354.038 130.177 
ATOM   2693  O3'  DT A 131      10.573 353.166 131.217 
ATOM   2694  C2'  DT A 131       8.822 353.518 129.620 
ATOM   2695  C1'  DT A 131       7.946 353.990 130.775 
ATOM   2696  N1   DT A 131       6.494 354.034 130.448 
ATOM   2697  C2   DT A 131       5.614 353.727 131.458 
ATOM   2698  O2   DT A 131       5.975 353.429 132.583 
ATOM   2699  N3   DT A 131       4.276 353.777 131.117 
ATOM   2700  C4   DT A 131       3.760 354.101 129.879 
ATOM   2701  O4   DT A 131       2.541 354.112 129.693 
ATOM   2702  C5   DT A 131       4.759 354.407 128.884 
ATOM   2703  C7   DT A 131       4.282 354.770 127.508 
ATOM   2704  C6   DT A 131       6.067 354.366 129.188 
ATOM   2705  P    DG A 132      11.787 352.161 130.938 
ATOM   2706  OP1  DG A 132      13.072 352.866 131.148 
ATOM   2707  OP2  DG A 132      11.607 351.519 129.618 
ATOM   2708  O5'  DG A 132      11.572 351.078 132.095 
ATOM   2709  C5'  DG A 132      10.970 351.491 133.336 
ATOM   2710  C4'  DG A 132       9.944 350.468 133.781 
ATOM   2711  O4'  DG A 132       8.623 350.728 133.226 
ATOM   2712  C3'  DG A 132      10.232 349.021 133.383 
ATOM   2713  O3'  DG A 132       9.813 348.161 134.437 
ATOM   2714  C2'  DG A 132       9.342 348.768 132.167 
ATOM   2715  C1'  DG A 132       8.118 349.517 132.686 
ATOM   2716  N9   DG A 132       7.130 349.859 131.626 
ATOM   2717  C8   DG A 132       7.348 350.200 130.308 
ATOM   2718  N7   DG A 132       6.254 350.445 129.632 
ATOM   2719  C5   DG A 132       5.237 350.252 130.565 
ATOM   2720  C6   DG A 132       3.830 350.370 130.422 
ATOM   2721  O6   DG A 132       3.181 350.676 129.425 
ATOM   2722  N1   DG A 132       3.167 350.084 131.624 
ATOM   2723  C2   DG A 132       3.783 349.731 132.808 
ATOM   2724  N2   DG A 132       2.973 349.499 133.844 
ATOM   2725  N3   DG A 132       5.103 349.620 132.942 
ATOM   2726  C4   DG A 132       5.761 349.894 131.785 
ATOM   2727  P    DA A 133      10.713 346.890 134.806 
ATOM   2728  OP1  DA A 133      11.803 347.303 135.719 
ATOM   2729  OP2  DA A 133      11.132 346.202 133.565 
ATOM   2730  O5'  DA A 133       9.664 345.979 135.598 
ATOM   2731  C5'  DA A 133       8.602 346.616 136.334 
ATOM   2732  C4'  DA A 133       7.294 345.889 136.092 
ATOM   2733  O4'  DA A 133       6.586 346.393 134.924 
ATOM   2734  C3'  DA A 133       7.406 344.387 135.833 
ATOM   2735  O3'  DA A 133       6.300 343.731 136.440 
ATOM   2736  C2'  DA A 133       7.283 344.244 134.316 
ATOM   2737  C1'  DA A 133       6.187 345.287 134.130 
ATOM   2738  N9   DA A 133       6.040 345.757 132.723 
ATOM   2739  C8   DA A 133       7.012 345.926 131.779 
ATOM   2740  N7   DA A 133       6.566 346.350 130.638 
ATOM   2741  C5   DA A 133       5.198 346.472 130.837 
ATOM   2742  C6   DA A 133       4.151 346.883 129.995 
ATOM   2743  N6   DA A 133       4.331 347.265 128.723 
ATOM   2744  N1   DA A 133       2.908 346.886 130.510 
ATOM   2745  C2   DA A 133       2.735 346.506 131.776 
ATOM   2746  N3   DA A 133       3.631 346.105 132.652 
ATOM   2747  C4   DA A 133       4.867 346.110 132.111 
ATOM   2748  P    DT A 134       6.533 342.324 137.167 
ATOM   2749  OP1  DT A 134       7.018 342.553 138.546 
ATOM   2750  OP2  DT A 134       7.383 341.461 136.316 
ATOM   2751  O5'  DT A 134       5.045 341.739 137.208 
ATOM   2752  C5'  DT A 134       3.937 342.655 137.285 
ATOM   2753  C4'  DT A 134       2.841 342.223 136.331 
ATOM   2754  O4'  DT A 134       3.015 342.779 134.996 
ATOM   2755  C3'  DT A 134       2.722 340.718 136.091 
ATOM   2756  O3'  DT A 134       1.347 340.379 135.961 
ATOM   2757  C2'  DT A 134       3.410 340.486 134.745 
ATOM   2758  C1'  DT A 134       2.864 341.730 134.052 
ATOM   2759  N1   DT A 134       3.614 342.106 132.820 
ATOM   2760  C2   DT A 134       2.889 342.656 131.791 
ATOM   2761  O2   DT A 134       1.686 342.842 131.851 
ATOM   2762  N3   DT A 134       3.617 342.991 130.665 
ATOM   2763  C4   DT A 134       4.976 342.825 130.490 
ATOM   2764  O4   DT A 134       5.517 343.164 129.435 
ATOM   2765  C5   DT A 134       5.650 342.240 131.625 
ATOM   2766  C7   DT A 134       7.130 342.025 131.518 
ATOM   2767  C6   DT A 134       4.966 341.905 132.732 
ATOM   2768  P    DG A 135       0.818 339.019 136.617 
ATOM   2769  OP1  DG A 135       0.518 339.243 138.050 
ATOM   2770  OP2  DG A 135       1.764 337.922 136.316 
ATOM   2771  O5'  DG A 135      -0.545 338.788 135.812 
ATOM   2772  C5'  DG A 135      -1.270 339.933 135.325 
ATOM   2773  C4'  DG A 135      -1.742 339.683 133.907 
ATOM   2774  O4'  DG A 135      -0.751 340.077 132.914 
ATOM   2775  C3'  DG A 135      -2.057 338.229 133.557 
ATOM   2776  O3'  DG A 135      -3.178 338.199 132.681 
ATOM   2777  C2'  DG A 135      -0.829 337.741 132.789 
ATOM   2778  C1'  DG A 135      -0.606 339.017 131.981 
ATOM   2779  N9   DG A 135       0.751 339.114 131.378 
ATOM   2780  C8   DG A 135       1.958 338.669 131.872 
ATOM   2781  N7   DG A 135       2.980 338.913 131.087 
ATOM   2782  C5   DG A 135       2.409 339.564 129.994 
ATOM   2783  C6   DG A 135       3.013 340.075 128.817 
ATOM   2784  O6   DG A 135       4.197 340.057 128.489 
ATOM   2785  N1   DG A 135       2.065 340.661 127.966 
ATOM   2786  C2   DG A 135       0.710 340.742 128.221 
ATOM   2787  N2   DG A 135      -0.028 341.341 127.284 
ATOM   2788  N3   DG A 135       0.144 340.263 129.328 
ATOM   2789  C4   DG A 135       1.050 339.692 130.162 
ATOM   2790  P    DT A 136      -4.277 337.049 132.868 
ATOM   2791  OP1  DT A 136      -5.241 337.450 133.917 
ATOM   2792  OP2  DT A 136      -3.604 335.747 133.067 
ATOM   2793  O5'  DT A 136      -4.998 337.068 131.439 
ATOM   2794  C5'  DT A 136      -5.056 338.303 130.703 
ATOM   2795  C4'  DT A 136      -4.730 338.053 129.243 
ATOM   2796  O4'  DT A 136      -3.302 338.132 128.972 
ATOM   2797  C3'  DT A 136      -5.133 336.683 128.697 
ATOM   2798  O3'  DT A 136      -5.576 336.835 127.353 
ATOM   2799  C2'  DT A 136      -3.839 335.871 128.694 
ATOM   2800  C1'  DT A 136      -2.926 336.995 128.210 
ATOM   2801  N1   DT A 136      -1.479 336.736 128.447 
ATOM   2802  C2   DT A 136      -0.596 337.212 127.508 
ATOM   2803  O2   DT A 136      -0.951 337.823 126.515 
ATOM   2804  N3   DT A 136       0.736 336.952 127.761 
ATOM   2805  C4   DT A 136       1.246 336.273 128.849 
ATOM   2806  O4   DT A 136       2.461 336.101 128.968 
ATOM   2807  C5   DT A 136       0.242 335.812 129.779 
ATOM   2808  C7   DT A 136       0.712 335.062 130.991 
ATOM   2809  C6   DT A 136      -1.061 336.050 129.557 
ATOM   2810  P    DC A 137      -6.831 335.981 126.848 
ATOM   2811  OP1  DC A 137      -8.085 336.671 127.227 
ATOM   2812  OP2  DC A 137      -6.695 334.581 127.308 
ATOM   2813  O5'  DC A 137      -6.639 336.046 125.261 
ATOM   2814  C5'  DC A 137      -6.002 337.200 124.682 
ATOM   2815  C4'  DC A 137      -5.009 336.766 123.622 
ATOM   2816  O4'  DC A 137      -3.688 336.500 124.175 
ATOM   2817  C3'  DC A 137      -5.357 335.483 122.869 
ATOM   2818  O3'  DC A 137      -4.954 335.621 121.512 
ATOM   2819  C2'  DC A 137      -4.495 334.403 123.523 
ATOM   2820  C1'  DC A 137      -3.237 335.250 123.676 
ATOM   2821  N1   DC A 137      -2.253 334.693 124.646 
ATOM   2822  C2   DC A 137      -0.899 334.875 124.376 
ATOM   2823  O2   DC A 137      -0.573 335.487 123.353 
ATOM   2824  N3   DC A 137       0.012 334.373 125.248 
ATOM   2825  C4   DC A 137      -0.382 333.716 126.345 
ATOM   2826  N4   DC A 137       0.546 333.246 127.165 
ATOM   2827  C5   DC A 137      -1.770 333.517 126.641 
ATOM   2828  C6   DC A 137      -2.665 334.025 125.758 
ATOM   2829  P    DA A 138      -5.896 335.034 120.358 
ATOM   2830  OP1  DA A 138      -6.954 336.016 120.033 
ATOM   2831  OP2  DA A 138      -6.359 333.681 120.737 
ATOM   2832  O5'  DA A 138      -4.868 334.926 119.136 
ATOM   2833  C5'  DA A 138      -3.772 335.857 119.061 
ATOM   2834  C4'  DA A 138      -2.496 335.127 118.689 
ATOM   2835  O4'  DA A 138      -1.788 334.617 119.854 
ATOM   2836  C3'  DA A 138      -2.669 333.899 117.796 
ATOM   2837  O3'  DA A 138      -1.578 333.834 116.886 
ATOM   2838  C2'  DA A 138      -2.576 332.709 118.751 
ATOM   2839  C1'  DA A 138      -1.443 333.261 119.611 
ATOM   2840  N9   DA A 138      -1.302 332.577 120.926 
ATOM   2841  C8   DA A 138      -2.281 332.055 121.722 
ATOM   2842  N7   DA A 138      -1.838 331.517 122.816 
ATOM   2843  C5   DA A 138      -0.464 331.693 122.742 
ATOM   2844  C6   DA A 138       0.585 331.338 123.607 
ATOM   2845  N6   DA A 138       0.399 330.700 124.771 
ATOM   2846  N1   DA A 138       1.836 331.663 123.229 
ATOM   2847  C2   DA A 138       2.013 332.297 122.072 
ATOM   2848  N3   DA A 138       1.118 332.677 121.188 
ATOM   2849  C4   DA A 138      -0.125 332.341 121.589 
ATOM   2850  P    DC A 139      -1.853 333.382 115.374 
ATOM   2851  OP1  DC A 139      -2.306 334.548 114.583 
ATOM   2852  OP2  DC A 139      -2.747 332.203 115.365 
ATOM   2853  O5'  DC A 139      -0.387 332.948 114.903 
ATOM   2854  C5'  DC A 139       0.756 333.600 115.488 
ATOM   2855  C4'  DC A 139       1.820 332.574 115.828 
ATOM   2856  O4'  DC A 139       1.645 332.013 117.160 
ATOM   2857  C3'  DC A 139       1.877 331.349 114.916 
ATOM   2858  O3'  DC A 139       3.236 330.968 114.742 
ATOM   2859  C2'  DC A 139       1.160 330.249 115.700 
ATOM   2860  C1'  DC A 139       1.740 330.600 117.066 
ATOM   2861  N1   DC A 139       0.987 330.009 118.207 
ATOM   2862  C2   DC A 139       1.711 329.618 119.330 
ATOM   2863  O2   DC A 139       2.937 329.776 119.335 
ATOM   2864  N3   DC A 139       1.042 329.076 120.381 
ATOM   2865  C4   DC A 139      -0.287 328.921 120.337 
ATOM   2866  N4   DC A 139      -0.893 328.387 121.386 
ATOM   2867  C5   DC A 139      -1.050 329.316 119.190 
ATOM   2868  C6   DC A 139      -0.364 329.855 118.151 
ATOM   2869  P    DC A 140       3.725 330.469 113.301 
ATOM   2870  OP1  DC A 140       4.055 331.639 112.458 
ATOM   2871  OP2  DC A 140       2.734 329.525 112.741 
ATOM   2872  O5'  DC A 140       5.065 329.680 113.678 
ATOM   2873  C5'  DC A 140       5.825 330.103 114.826 
ATOM   2874  C4'  DC A 140       6.265 328.896 115.630 
ATOM   2875  O4'  DC A 140       5.274 328.497 116.620 
ATOM   2876  C3'  DC A 140       6.519 327.619 114.828 
ATOM   2877  O3'  DC A 140       7.624 326.930 115.399 
ATOM   2878  C2'  DC A 140       5.261 326.776 115.033 
ATOM   2879  C1'  DC A 140       5.074 327.096 116.514 
ATOM   2880  N1   DC A 140       3.711 326.783 117.027 
ATOM   2881  C2   DC A 140       3.599 326.330 118.339 
ATOM   2882  O2   DC A 140       4.626 326.209 119.018 
ATOM   2883  N3   DC A 140       2.365 326.039 118.826 
ATOM   2884  C4   DC A 140       1.277 326.183 118.058 
ATOM   2885  N4   DC A 140       0.097 325.886 118.578 
ATOM   2886  C5   DC A 140       1.371 326.647 116.705 
ATOM   2887  C6   DC A 140       2.613 326.933 116.237 
ATOM   2888  P    DC A 141       8.682 326.220 114.429 
ATOM   2889  OP1  DC A 141       9.677 327.214 113.968 
ATOM   2890  OP2  DC A 141       7.963 325.481 113.368 
ATOM   2891  O5'  DC A 141       9.380 325.183 115.428 
ATOM   2892  C5'  DC A 141       9.474 325.515 116.826 
ATOM   2893  C4'  DC A 141       9.115 324.308 117.670 
ATOM   2894  O4'  DC A 141       7.686 324.224 117.938 
ATOM   2895  C3'  DC A 141       9.457 322.947 117.065 
ATOM   2896  O3'  DC A 141       9.883 322.075 118.104 
ATOM   2897  C2'  DC A 141       8.133 322.427 116.507 
ATOM   2898  C1'  DC A 141       7.257 322.899 117.663 
ATOM   2899  N1   DC A 141       5.804 322.942 117.335 
ATOM   2900  C2   DC A 141       4.900 322.634 118.348 
ATOM   2901  O2   DC A 141       5.336 322.340 119.467 
ATOM   2902  N3   DC A 141       3.572 322.667 118.069 
ATOM   2903  C4   DC A 141       3.140 322.991 116.843 
ATOM   2904  N4   DC A 141       1.834 323.009 116.622 
ATOM   2905  C5   DC A 141       4.053 323.311 115.787 
ATOM   2906  C6   DC A 141       5.376 323.272 116.086 
ATOM   2907  P    DC A 142      11.098 321.070 117.826 
ATOM   2908  OP1  DC A 142      12.382 321.775 118.036 
ATOM   2909  OP2  DC A 142      10.917 320.428 116.505 
ATOM   2910  O5'  DC A 142      10.883 319.987 118.983 
ATOM   2911  C5'  DC A 142      10.281 320.400 120.224 
ATOM   2912  C4'  DC A 142       9.254 319.377 120.669 
ATOM   2913  O4'  DC A 142       7.933 319.637 120.113 
ATOM   2914  C3'  DC A 142       9.543 317.930 120.271 
ATOM   2915  O3'  DC A 142       9.124 317.070 121.325 
ATOM   2916  C2'  DC A 142       8.652 317.677 119.055 
ATOM   2917  C1'  DC A 142       7.428 318.426 119.574 
ATOM   2918  N1   DC A 142       6.440 318.768 118.513 
ATOM   2919  C2   DC A 142       5.090 318.753 118.854 
ATOM   2920  O2   DC A 142       4.771 318.459 120.012 
ATOM   2921  N3   DC A 142       4.173 319.061 117.901 
ATOM   2922  C4   DC A 142       4.561 319.374 116.658 
ATOM   2923  N4   DC A 142       3.628 319.667 115.764 
ATOM   2924  C5   DC A 142       5.944 319.395 116.286 
ATOM   2925  C6   DC A 142       6.845 319.083 117.253 
ATOM   2926  P    DA A 143      10.024 315.799 121.694 
ATOM   2927  OP1  DA A 143      11.114 316.212 122.607 
ATOM   2928  OP2  DA A 143      10.443 315.110 120.453 
ATOM   2929  O5'  DA A 143       8.974 314.888 122.486 
ATOM   2930  C5'  DA A 143       7.912 315.525 123.222 
ATOM   2931  C4'  DA A 143       6.605 314.798 122.980 
ATOM   2932  O4'  DA A 143       5.897 315.302 121.812 
ATOM   2933  C3'  DA A 143       6.717 313.295 122.721 
ATOM   2934  O3'  DA A 143       5.610 312.640 123.328 
ATOM   2935  C2'  DA A 143       6.594 313.153 121.204 
ATOM   2936  C1'  DA A 143       5.498 314.196 121.017 
ATOM   2937  N9   DA A 143       5.351 314.666 119.611 
ATOM   2938  C8   DA A 143       6.322 314.835 118.667 
ATOM   2939  N7   DA A 143       5.877 315.259 117.526 
ATOM   2940  C5   DA A 143       4.509 315.381 117.724 
ATOM   2941  C6   DA A 143       3.462 315.792 116.883 
ATOM   2942  N6   DA A 143       3.642 316.174 115.610 
ATOM   2943  N1   DA A 143       2.218 315.795 117.398 
ATOM   2944  C2   DA A 143       2.046 315.415 118.663 
ATOM   2945  N3   DA A 143       2.941 315.014 119.539 
ATOM   2946  C4   DA A 143       4.177 315.019 118.999 
ATOM   2947  P    DG A 144       5.844 311.233 124.054 
ATOM   2948  OP1  DG A 144       6.328 311.462 125.434 
ATOM   2949  OP2  DG A 144       6.693 310.370 123.203 
ATOM   2950  O5'  DG A 144       4.355 310.648 124.096 
ATOM   2951  C5'  DG A 144       3.247 311.564 124.173 
ATOM   2952  C4'  DG A 144       2.152 311.132 123.219 
ATOM   2953  O4'  DG A 144       2.326 311.688 121.884 
ATOM   2954  C3'  DG A 144       2.033 309.627 122.979 
ATOM   2955  O3'  DG A 144       0.657 309.288 122.849 
ATOM   2956  C2'  DG A 144       2.720 309.395 121.633 
ATOM   2957  C1'  DG A 144       2.175 310.639 120.939 
ATOM   2958  N9   DG A 144       2.924 311.015 119.707 
ATOM   2959  C8   DG A 144       4.269 310.891 119.434 
ATOM   2960  N7   DG A 144       4.613 311.320 118.244 
ATOM   2961  C5   DG A 144       3.412 311.758 117.690 
ATOM   2962  C6   DG A 144       3.147 312.328 116.417 
ATOM   2963  O6   DG A 144       3.931 312.567 115.503 
ATOM   2964  N1   DG A 144       1.787 312.629 116.265 
ATOM   2965  C2   DG A 144       0.810 312.408 117.217 
ATOM   2966  N2   DG A 144      -0.431 312.766 116.877 
ATOM   2967  N3   DG A 144       1.060 311.875 118.410 
ATOM   2968  C4   DG A 144       2.375 311.577 118.575 
ATOM   2969  P    DA A 145       0.128 307.928 123.505 
ATOM   2970  OP1  DA A 145      -0.172 308.152 124.938 
ATOM   2971  OP2  DA A 145       1.074 306.831 123.204 
ATOM   2972  O5'  DA A 145      -1.235 307.697 122.699 
ATOM   2973  C5'  DA A 145      -1.960 308.842 122.213 
ATOM   2974  C4'  DA A 145      -2.432 308.592 120.794 
ATOM   2975  O4'  DA A 145      -1.440 308.986 119.802 
ATOM   2976  C3'  DA A 145      -2.747 307.138 120.444 
ATOM   2977  O3'  DA A 145      -3.868 307.108 119.569 
ATOM   2978  C2'  DA A 145      -1.519 306.650 119.676 
ATOM   2979  C1'  DA A 145      -1.296 307.925 118.869 
ATOM   2980  N9   DA A 145       0.062 308.023 118.266 
ATOM   2981  C8   DA A 145       1.250 307.576 118.771 
ATOM   2982  N7   DA A 145       2.268 307.810 118.003 
ATOM   2983  C5   DA A 145       1.718 308.460 116.907 
ATOM   2984  C6   DA A 145       2.284 308.977 115.730 
ATOM   2985  N6   DA A 145       3.594 308.915 115.449 
ATOM   2986  N1   DA A 145       1.452 309.560 114.848 
ATOM   2987  C2   DA A 145       0.153 309.619 115.132 
ATOM   2988  N3   DA A 145      -0.487 309.175 116.192 
ATOM   2989  C4   DA A 145       0.368 308.595 117.058 
ATOM   2990  P    DG A 146      -4.967 305.958 119.755 
ATOM   2991  OP1  DG A 146      -5.930 306.359 120.805 
ATOM   2992  OP2  DG A 146      -4.293 304.656 119.955 
ATOM   2993  O5'  DG A 146      -5.688 305.977 118.326 
ATOM   2994  C5'  DG A 146      -5.746 307.212 117.590 
ATOM   2995  C4'  DG A 146      -5.420 306.962 116.131 
ATOM   2996  O4'  DG A 146      -3.991 307.041 115.860 
ATOM   2997  C3'  DG A 146      -5.823 305.592 115.585 
ATOM   2998  O3'  DG A 146      -6.265 305.744 114.241 
ATOM   2999  C2'  DG A 146      -4.528 304.780 115.581 
ATOM   3000  C1'  DG A 146      -3.616 305.904 115.098 
ATOM   3001  N9   DG A 146      -2.168 305.645 115.335 
ATOM   3002  C8   DG A 146      -1.562 304.981 116.379 
ATOM   3003  N7   DG A 146      -0.255 304.925 116.289 
ATOM   3004  C5   DG A 146       0.024 305.598 115.101 
ATOM   3005  C6   DG A 146       1.267 305.864 114.470 
ATOM   3006  O6   DG A 146       2.397 305.554 114.838 
ATOM   3007  N1   DG A 146       1.095 306.577 113.276 
ATOM   3008  C2   DG A 146      -0.121 306.982 112.759 
ATOM   3009  N2   DG A 146      -0.072 307.654 111.606 
ATOM   3010  N3   DG A 146      -1.287 306.733 113.351 
ATOM   3011  C4   DG A 146      -1.137 306.041 114.511 
ATOM   3012  P    DA A 147      -7.520 304.890 113.736 
ATOM   3013  OP1  DA A 147      -8.774 305.580 114.115 
ATOM   3014  OP2  DA A 147      -7.385 303.490 114.196 
ATOM   3015  O5'  DA A 147      -7.328 304.955 112.149 
ATOM   3016  C5'  DA A 147      -6.691 306.109 111.569 
ATOM   3017  C4'  DA A 147      -5.698 305.675 110.510 
ATOM   3018  O4'  DA A 147      -4.377 305.409 111.063 
ATOM   3019  C3'  DA A 147      -6.047 304.392 109.756 
ATOM   3020  O3'  DA A 147      -5.643 304.530 108.400 
ATOM   3021  C2'  DA A 147      -5.185 303.312 110.411 
ATOM   3022  C1'  DA A 147      -3.926 304.159 110.564 
ATOM   3023  N9   DA A 147      -2.943 303.601 111.534 
ATOM   3024  C8   DA A 147      -3.187 302.913 112.688 
ATOM   3025  N7   DA A 147      -2.113 302.554 113.322 
ATOM   3026  C5   DA A 147      -1.080 303.041 112.531 
ATOM   3027  C6   DA A 147       0.317 302.987 112.662 
ATOM   3028  N6   DA A 147       0.943 302.390 113.686 
ATOM   3029  N1   DA A 147       1.051 303.571 111.697 
ATOM   3030  C2   DA A 147       0.425 304.163 110.681 
ATOM   3031  N3   DA A 147      -0.866 304.275 110.455 
ATOM   3032  C4   DA A 147      -1.579 303.682 111.435 
ATOM   3033  P    DG A 148      -6.585 303.943 107.246 
ATOM   3034  OP1  DG A 148      -7.643 304.925 106.921 
ATOM   3035  OP2  DG A 148      -7.049 302.590 107.625 
ATOM   3036  O5'  DG A 148      -5.557 303.835 106.024 
ATOM   3037  C5'  DG A 148      -4.461 304.766 105.949 
ATOM   3038  C4'  DG A 148      -3.185 304.036 105.576 
ATOM   3039  O4'  DG A 148      -2.477 303.525 106.742 
ATOM   3040  C3'  DG A 148      -3.358 302.808 104.683 
ATOM   3041  O3'  DG A 148      -2.267 302.743 103.773 
ATOM   3042  C2'  DG A 148      -3.266 301.618 105.639 
ATOM   3043  C1'  DG A 148      -2.133 302.170 106.499 
ATOM   3044  N9   DG A 148      -1.991 301.486 107.814 
ATOM   3045  C8   DG A 148      -2.966 300.954 108.630 
ATOM   3046  N7   DG A 148      -2.505 300.414 109.731 
ATOM   3047  C5   DG A 148      -1.126 300.600 109.639 
ATOM   3048  C6   DG A 148      -0.092 300.226 110.535 
ATOM   3049  O6   DG A 148      -0.180 299.644 111.613 
ATOM   3050  N1   DG A 148       1.168 300.608 110.053 
ATOM   3051  C2   DG A 148       1.397 301.266 108.860 
ATOM   3052  N2   DG A 148       2.673 301.543 108.578 
ATOM   3053  N3   DG A 148       0.425 301.617 108.020 
ATOM   3054  C4   DG A 148      -0.802 301.253 108.473 
ATOM   3055  P    DA A 149      -2.542 302.291 102.262 
ATOM   3056  OP1  DA A 149      -2.996 303.457 101.471 
ATOM   3057  OP2  DA A 149      -3.436 301.112 102.253 
ATOM   3058  O5'  DA A 149      -1.076 301.857 101.791 
ATOM   3059  C5'  DA A 149       0.066 302.509 102.376 
ATOM   3060  C4'  DA A 149       1.130 301.483 102.715 
ATOM   3061  O4'  DA A 149       0.955 300.922 104.047 
ATOM   3062  C3'  DA A 149       1.187 300.258 101.804 
ATOM   3063  O3'  DA A 149       2.547 299.876 101.630 
ATOM   3064  C2'  DA A 149       0.471 299.158 102.587 
ATOM   3065  C1'  DA A 149       1.051 299.509 103.954 
ATOM   3066  N9   DA A 149       0.298 298.918 105.095 
ATOM   3067  C8   DA A 149      -1.046 298.696 105.200 
ATOM   3068  N7   DA A 149      -1.403 298.161 106.326 
ATOM   3069  C5   DA A 149      -0.210 298.018 107.021 
ATOM   3070  C6   DA A 149       0.089 297.507 108.295 
ATOM   3071  N6   DA A 149      -0.838 297.023 109.134 
ATOM   3072  N1   DA A 149       1.380 297.510 108.676 
ATOM   3073  C2   DA A 149       2.296 297.993 107.839 
ATOM   3074  N3   DA A 149       2.137 298.493 106.633 
ATOM   3075  C4   DA A 149       0.837 298.478 106.275 
ATOM   3076  P    DG A 150       3.035 299.378 100.189 
ATOM   3077  OP1  DG A 150       3.366 300.548  99.346 
ATOM   3078  OP2  DG A 150       2.044 298.433  99.629 
ATOM   3079  O5'  DG A 150       4.376 298.589 100.566 
ATOM   3080  C5'  DG A 150       5.136 299.012 101.714 
ATOM   3081  C4'  DG A 150       5.576 297.805 102.517 
ATOM   3082  O4'  DG A 150       4.584 297.406 103.507 
ATOM   3083  C3'  DG A 150       5.830 296.528 101.716 
ATOM   3084  O3'  DG A 150       6.935 295.839 102.287 
ATOM   3085  C2'  DG A 150       4.572 295.685 101.921 
ATOM   3086  C1'  DG A 150       4.384 296.005 103.401 
ATOM   3087  N9   DG A 150       3.021 295.692 103.914 
ATOM   3088  C8   DG A 150       1.806 295.781 103.270 
ATOM   3089  N7   DG A 150       0.783 295.426 104.010 
ATOM   3090  C5   DG A 150       1.361 295.077 105.229 
ATOM   3091  C6   DG A 150       0.757 294.613 106.427 
ATOM   3092  O6   DG A 150      -0.431 294.411 106.661 
ATOM   3093  N1   DG A 150       1.714 294.377 107.424 
ATOM   3094  C2   DG A 150       3.074 294.566 107.283 
ATOM   3095  N2   DG A 150       3.820 294.284 108.354 
ATOM   3096  N3   DG A 150       3.640 295.003 106.159 
ATOM   3097  C4   DG A 150       2.726 295.236 105.181 
ATOM   3098  P    DT A 151       7.992 295.129 101.316 
ATOM   3099  OP1  DT A 151       8.987 296.123 100.855 
ATOM   3100  OP2  DT A 151       7.274 294.390 100.256 
ATOM   3101  O5'  DT A 151       8.691 294.092 102.316 
ATOM   3102  C5'  DT A 151       8.784 294.424 103.713 
ATOM   3103  C4'  DT A 151       8.425 293.217 104.558 
ATOM   3104  O4'  DT A 151       6.997 293.133 104.826 
ATOM   3105  C3'  DT A 151       8.768 291.856 103.952 
ATOM   3106  O3'  DT A 151       9.194 290.984 104.992 
ATOM   3107  C2'  DT A 151       7.443 291.336 103.395 
ATOM   3108  C1'  DT A 151       6.567 291.808 104.551 
ATOM   3109  N1   DT A 151       5.115 291.851 104.223 
ATOM   3110  C2   DT A 151       4.236 291.545 105.233 
ATOM   3111  O2   DT A 151       4.596 291.247 106.358 
ATOM   3112  N3   DT A 151       2.897 291.595 104.892 
ATOM   3113  C4   DT A 151       2.381 291.918 103.654 
ATOM   3114  O4   DT A 151       1.162 291.929 103.468 
ATOM   3115  C5   DT A 151       3.380 292.225 102.659 
ATOM   3116  C7   DT A 151       2.903 292.588 101.284 
ATOM   3117  C6   DT A 151       4.688 292.184 102.963 
ATOM   3118  P    DT A 152      10.408 289.979 104.714 
ATOM   3119  OP1  DT A 152      11.693 290.684 104.924 
ATOM   3120  OP2  DT A 152      10.228 289.337 103.393 
ATOM   3121  O5'  DT A 152      10.194 288.896 105.871 
ATOM   3122  C5'  DT A 152       9.592 289.309 107.112 
ATOM   3123  C4'  DT A 152       8.565 288.286 107.557 
ATOM   3124  O4'  DT A 152       7.244 288.546 107.001 
ATOM   3125  C3'  DT A 152       8.853 286.839 107.159 
ATOM   3126  O3'  DT A 152       8.434 285.979 108.212 
ATOM   3127  C2'  DT A 152       7.963 286.586 105.943 
ATOM   3128  C1'  DT A 152       6.739 287.335 106.462 
ATOM   3129  N1   DT A 152       5.751 287.677 105.401 
ATOM   3130  C2   DT A 152       4.423 287.657 105.754 
ATOM   3131  O2   DT A 152       4.039 287.377 106.876 
ATOM   3132  N3   DT A 152       3.537 287.979 104.743 
ATOM   3133  C4   DT A 152       3.862 288.311 103.444 
ATOM   3134  O4   DT A 152       2.979 288.581 102.627 
ATOM   3135  C5   DT A 152       5.279 288.303 103.171 
ATOM   3136  C7   DT A 152       5.719 288.653 101.779 
ATOM   3137  C6   DT A 152       6.163 287.994 104.133 
ATOM   3138  P    DC A 153       9.334 284.708 108.581 
ATOM   3139  OP1  DC A 153      10.424 285.121 109.494 
ATOM   3140  OP2  DC A 153       9.753 284.019 107.341 
ATOM   3141  O5'  DC A 153       8.285 283.797 109.373 
ATOM   3142  C5'  DC A 153       7.223 284.434 110.110 
ATOM   3143  C4'  DC A 153       5.915 283.707 109.867 
ATOM   3144  O4'  DC A 153       5.207 284.211 108.700 
ATOM   3145  C3'  DC A 153       6.028 282.204 109.609 
ATOM   3146  O3'  DC A 153       4.921 281.549 110.215 
ATOM   3147  C2'  DC A 153       5.905 282.062 108.092 
ATOM   3148  C1'  DC A 153       4.808 283.105 107.905 
ATOM   3149  N1   DC A 153       4.661 283.575 106.499 
ATOM   3150  C2   DC A 153       3.382 283.891 106.050 
ATOM   3151  O2   DC A 153       2.429 283.771 106.831 
ATOM   3152  N3   DC A 153       3.226 284.320 104.771 
ATOM   3153  C4   DC A 153       4.283 284.436 103.958 
ATOM   3154  N4   DC A 153       4.080 284.859 102.719 
ATOM   3155  C5   DC A 153       5.608 284.115 104.399 
ATOM   3156  C6   DC A 153       5.742 283.688 105.680 
ATOM   3157  P    DC A 154       5.154 280.142 110.942 
ATOM   3158  OP1  DC A 154       5.639 280.371 112.322 
ATOM   3159  OP2  DC A 154       6.004 279.279 110.091 
ATOM   3160  O5'  DC A 154       3.666 279.557 110.984 
ATOM   3161  C5'  DC A 154       2.558 280.473 111.061 
ATOM   3162  C4'  DC A 154       1.462 280.041 110.106 
ATOM   3163  O4'  DC A 154       1.636 280.597 108.771 
ATOM   3164  C3'  DC A 154       1.343 278.536 109.867 
ATOM   3165  O3'  DC A 154      -0.032 278.197 109.736 
ATOM   3166  C2'  DC A 154       2.031 278.303 108.520 
ATOM   3167  C1'  DC A 154       1.486 279.548 107.827 
ATOM   3168  N1   DC A 154       2.235 279.924 106.595 
ATOM   3169  C2   DC A 154       1.515 280.483 105.542 
ATOM   3170  O2   DC A 154       0.296 280.643 105.673 
ATOM   3171  N3   DC A 154       2.179 280.831 104.411 
ATOM   3172  C4   DC A 154       3.501 280.641 104.310 
ATOM   3173  N4   DC A 154       4.103 280.998 103.186 
ATOM   3174  C5   DC A 154       4.260 280.068 105.381 
ATOM   3175  C6   DC A 154       3.578 279.726 106.503 
ATOM   3176  P    DA A 155      -0.561 276.837 110.393 
ATOM   3177  OP1  DA A 155      -0.861 277.061 111.825 
ATOM   3178  OP2  DA A 155       0.385 275.740 110.092 
ATOM   3179  O5'  DA A 155      -1.924 276.606 109.587 
ATOM   3180  C5'  DA A 155      -2.649 277.751 109.100 
ATOM   3181  C4'  DA A 155      -3.121 277.501 107.682 
ATOM   3182  O4'  DA A 155      -2.130 277.895 106.690 
ATOM   3183  C3'  DA A 155      -3.436 276.047 107.332 
ATOM   3184  O3'  DA A 155      -4.557 276.017 106.456 
ATOM   3185  C2'  DA A 155      -2.208 275.559 106.564 
ATOM   3186  C1'  DA A 155      -1.985 276.834 105.757 
ATOM   3187  N9   DA A 155      -0.627 276.932 105.154 
ATOM   3188  C8   DA A 155       0.560 276.485 105.659 
ATOM   3189  N7   DA A 155       1.578 276.719 104.891 
ATOM   3190  C5   DA A 155       1.028 277.369 103.795 
ATOM   3191  C6   DA A 155       1.595 277.886 102.617 
ATOM   3192  N6   DA A 155       2.904 277.824 102.337 
ATOM   3193  N1   DA A 155       0.763 278.469 101.736 
ATOM   3194  C2   DA A 155      -0.537 278.528 102.019 
ATOM   3195  N3   DA A 155      -1.177 278.083 103.079 
ATOM   3196  C4   DA A 155      -0.321 277.504 103.946 
ATOM   3197  P    DA A 156      -5.656 274.867 106.643 
ATOM   3198  OP1  DA A 156      -6.619 275.268 107.693 
ATOM   3199  OP2  DA A 156      -4.983 273.565 106.843 
ATOM   3200  O5'  DA A 156      -6.377 274.885 105.214 
ATOM   3201  C5'  DA A 156      -6.435 276.121 104.478 
ATOM   3202  C4'  DA A 156      -6.109 275.871 103.018 
ATOM   3203  O4'  DA A 156      -4.681 275.950 102.748 
ATOM   3204  C3'  DA A 156      -6.512 274.501 102.472 
ATOM   3205  O3'  DA A 156      -6.954 274.653 101.129 
ATOM   3206  C2'  DA A 156      -5.217 273.689 102.469 
ATOM   3207  C1'  DA A 156      -4.305 274.813 101.985 
ATOM   3208  N9   DA A 156      -2.857 274.554 102.222 
ATOM   3209  C8   DA A 156      -2.274 273.894 103.265 
ATOM   3210  N7   DA A 156      -0.981 273.830 103.189 
ATOM   3211  C5   DA A 156      -0.683 274.497 102.008 
ATOM   3212  C6   DA A 156       0.530 274.777 101.358 
ATOM   3213  N6   DA A 156       1.727 274.400 101.831 
ATOM   3214  N1   DA A 156       0.469 275.460 100.200 
ATOM   3215  C2   DA A 156      -0.723 275.832  99.735 
ATOM   3216  N3   DA A 156      -1.915 275.629 100.251 
ATOM   3217  C4   DA A 156      -1.827 274.943 101.409 
ATOM   3218  P    DC A 157      -8.209 273.799 100.624 
ATOM   3219  OP1  DC A 157      -9.463 274.488 101.003 
ATOM   3220  OP2  DC A 157      -8.074 272.399 101.083 
ATOM   3221  O5'  DC A 157      -8.018 273.864  99.036 
ATOM   3222  C5'  DC A 157      -7.380 275.018  98.457 
ATOM   3223  C4'  DC A 157      -6.387 274.584  97.398 
ATOM   3224  O4'  DC A 157      -5.067 274.318  97.951 
ATOM   3225  C3'  DC A 157      -6.736 273.301  96.644 
ATOM   3226  O3'  DC A 157      -6.333 273.439  95.287 
ATOM   3227  C2'  DC A 157      -5.874 272.221  97.298 
ATOM   3228  C1'  DC A 157      -4.615 273.068  97.451 
ATOM   3229  N1   DC A 157      -3.632 272.510  98.421 
ATOM   3230  C2   DC A 157      -2.278 272.693  98.152 
ATOM   3231  O2   DC A 157      -1.951 273.305  97.128 
ATOM   3232  N3   DC A 157      -1.366 272.191  99.023 
ATOM   3233  C4   DC A 157      -1.761 271.534 100.121 
ATOM   3234  N4   DC A 157      -0.833 271.063 100.940 
ATOM   3235  C5   DC A 157      -3.148 271.335 100.417 
ATOM   3236  C6   DC A 157      -4.044 271.843  99.533 
ATOM   3237  P    DA A 158      -7.274 272.852  94.134 
ATOM   3238  OP1  DA A 158      -8.333 273.834  93.808 
ATOM   3239  OP2  DA A 158      -7.738 271.499  94.513 
ATOM   3240  O5'  DA A 158      -6.247 272.744  92.911 
ATOM   3241  C5'  DA A 158      -5.150 273.675  92.836 
ATOM   3242  C4'  DA A 158      -3.875 272.945  92.464 
ATOM   3243  O4'  DA A 158      -3.166 272.434  93.630 
ATOM   3244  C3'  DA A 158      -4.048 271.717  91.571 
ATOM   3245  O3'  DA A 158      -2.956 271.652  90.661 
ATOM   3246  C2'  DA A 158      -3.955 270.527  92.527 
ATOM   3247  C1'  DA A 158      -2.822 271.079  93.386 
ATOM   3248  N9   DA A 158      -2.680 270.395  94.701 
ATOM   3249  C8   DA A 158      -3.660 269.873  95.497 
ATOM   3250  N7   DA A 158      -3.217 269.335  96.591 
ATOM   3251  C5   DA A 158      -1.843 269.511  96.517 
ATOM   3252  C6   DA A 158      -0.794 269.156  97.382 
ATOM   3253  N6   DA A 158      -0.979 268.518  98.547 
ATOM   3254  N1   DA A 158       0.457 269.480  97.005 
ATOM   3255  C2   DA A 158       0.634 270.114  95.847 
ATOM   3256  N3   DA A 158      -0.260 270.495  94.963 
ATOM   3257  C4   DA A 158      -1.504 270.158  95.364 
ATOM   3258  P    DC A 159      -3.232 271.200  89.150 
ATOM   3259  OP1  DC A 159      -3.685 272.366  88.358 
ATOM   3260  OP2  DC A 159      -4.126 270.021  89.141 
ATOM   3261  O5'  DC A 159      -1.766 270.766  88.678 
ATOM   3262  C5'  DC A 159      -0.623 271.418  89.264 
ATOM   3263  C4'  DC A 159       0.441 270.392  89.603 
ATOM   3264  O4'  DC A 159       0.266 269.831  90.935 
ATOM   3265  C3'  DC A 159       0.498 269.167  88.691 
ATOM   3266  O3'  DC A 159       1.857 268.785  88.518 
ATOM   3267  C2'  DC A 159      -0.218 268.067  89.475 
ATOM   3268  C1'  DC A 159       0.362 268.418  90.842 
ATOM   3269  N1   DC A 159      -0.392 267.827  91.982 
ATOM   3270  C2   DC A 159       0.332 267.436  93.106 
ATOM   3271  O2   DC A 159       1.559 267.594  93.111 
ATOM   3272  N3   DC A 159      -0.337 266.893  94.157 
ATOM   3273  C4   DC A 159      -1.666 266.739  94.112 
ATOM   3274  N4   DC A 159      -2.272 266.205  95.162 
ATOM   3275  C5   DC A 159      -2.429 267.134  92.966 
ATOM   3276  C6   DC A 159      -1.742 267.673  91.926 
ATOM   3277  P    DA A 160       2.346 268.287  87.077 
ATOM   3278  OP1  DA A 160       2.677 269.457  86.234 
ATOM   3279  OP2  DA A 160       1.355 267.342  86.517 
ATOM   3280  O5'  DA A 160       3.686 267.498  87.454 
ATOM   3281  C5'  DA A 160       4.447 267.921  88.601 
ATOM   3282  C4'  DA A 160       4.886 266.714  89.405 
ATOM   3283  O4'  DA A 160       3.895 266.315  90.395 
ATOM   3284  C3'  DA A 160       5.141 265.437  88.604 
ATOM   3285  O3'  DA A 160       6.245 264.747  89.175 
ATOM   3286  C2'  DA A 160       3.882 264.594  88.809 
ATOM   3287  C1'  DA A 160       3.695 264.914  90.289 
ATOM   3288  N9   DA A 160       2.332 264.601  90.802 
ATOM   3289  C8   DA A 160       1.138 264.695  90.148 
ATOM   3290  N7   DA A 160       0.116 264.347  90.868 
ATOM   3291  C5   DA A 160       0.672 263.995  92.090 
ATOM   3292  C6   DA A 160       0.108 263.534  93.290 
ATOM   3293  N6   DA A 160      -1.207 263.340  93.463 
ATOM   3294  N1   DA A 160       0.947 263.278  94.312 
ATOM   3295  C2   DA A 160       2.253 263.474  94.134 
ATOM   3296  N3   DA A 160       2.892 263.898  93.066 
ATOM   3297  C4   DA A 160       2.029 264.147  92.059 
ATOM   3298  P    DC A 161       7.303 264.038  88.204 
ATOM   3299  OP1  DC A 161       8.298 265.032  87.743 
ATOM   3300  OP2  DC A 161       6.584 263.298  87.143 
ATOM   3301  O5'  DC A 161       8.001 263.001  89.203 
ATOM   3302  C5'  DC A 161       8.095 263.333  90.601 
ATOM   3303  C4'  DC A 161       7.736 262.126  91.446 
ATOM   3304  O4'  DC A 161       6.307 262.041  91.714 
ATOM   3305  C3'  DC A 161       8.078 260.765  90.840 
ATOM   3306  O3'  DC A 161       8.505 259.893  91.880 
ATOM   3307  C2'  DC A 161       6.754 260.245  90.283 
ATOM   3308  C1'  DC A 161       5.878 260.717  91.439 
ATOM   3309  N1   DC A 161       4.425 260.760  91.111 
ATOM   3310  C2   DC A 161       3.521 260.452  92.124 
ATOM   3311  O2   DC A 161       3.957 260.158  93.243 
ATOM   3312  N3   DC A 161       2.193 260.485  91.845 
ATOM   3313  C4   DC A 161       1.761 260.809  90.619 
ATOM   3314  N4   DC A 161       0.455 260.827  90.397 
ATOM   3315  C5   DC A 161       2.674 261.129  89.563 
ATOM   3316  C6   DC A 161       3.997 261.089  89.861 
ATOM   3317  P    DA A 162       9.719 258.888  91.602 
ATOM   3318  OP1  DA A 162      11.003 259.593  91.811 
ATOM   3319  OP2  DA A 162       9.539 258.246  90.281 
ATOM   3320  O5'  DA A 162       9.504 257.805  92.758 
ATOM   3321  C5'  DA A 162       8.902 258.218  94.000 
ATOM   3322  C4'  DA A 162       7.876 257.195  94.444 
ATOM   3323  O4'  DA A 162       6.555 257.455  93.889 
ATOM   3324  C3'  DA A 162       8.164 255.747  94.047 
ATOM   3325  O3'  DA A 162       7.745 254.888  95.100 
ATOM   3326  C2'  DA A 162       7.274 255.495  92.830 
ATOM   3327  C1'  DA A 162       6.049 256.243  93.350 
ATOM   3328  N9   DA A 162       5.061 256.586  92.289 
ATOM   3329  C8   DA A 162       5.297 256.922  90.987 
ATOM   3330  N7   DA A 162       4.222 257.167  90.304 
ATOM   3331  C5   DA A 162       3.195 256.979  91.220 
ATOM   3332  C6   DA A 162       1.799 257.087  91.114 
ATOM   3333  N6   DA A 162       1.168 257.428  89.981 
ATOM   3334  N1   DA A 162       1.071 256.832  92.217 
ATOM   3335  C2   DA A 162       1.705 256.494  93.339 
ATOM   3336  N3   DA A 162       2.995 256.361  93.557 
ATOM   3337  C4   DA A 162       3.699 256.623  92.438 
ATOM   3338  P    DT A 163       8.645 253.617  95.469 
ATOM   3339  OP1  DT A 163       9.735 254.030  96.382 
ATOM   3340  OP2  DT A 163       9.064 252.928  94.228 
ATOM   3341  O5'  DT A 163       7.595 252.706  96.261 
ATOM   3342  C5'  DT A 163       6.534 253.343  96.997 
ATOM   3343  C4'  DT A 163       5.226 252.615  96.755 
ATOM   3344  O4'  DT A 163       4.518 253.120  95.587 
ATOM   3345  C3'  DT A 163       5.338 251.113  96.496 
ATOM   3346  O3'  DT A 163       4.231 250.457  97.103 
ATOM   3347  C2'  DT A 163       5.215 250.971  94.980 
ATOM   3348  C1'  DT A 163       4.119 252.014  94.793 
ATOM   3349  N1   DT A 163       3.972 252.483  93.386 
ATOM   3350  C2   DT A 163       2.703 252.792  92.959 
ATOM   3351  O2   DT A 163       1.720 252.696  93.675 
ATOM   3352  N3   DT A 163       2.605 253.222  91.650 
ATOM   3353  C4   DT A 163       3.646 253.366  90.756 
ATOM   3354  O4   DT A 163       3.436 253.761  89.608 
ATOM   3355  C5   DT A 163       4.939 253.018  91.297 
ATOM   3356  C7   DT A 163       6.127 253.147  90.390 
ATOM   3357  C6   DT A 163       5.063 252.597  92.566 
ATOM   3358  P    DT A 164       4.465 249.051  97.830 
ATOM   3359  OP1  DT A 164       4.949 249.280  99.209 
ATOM   3360  OP2  DT A 164       5.314 248.188  96.979 
ATOM   3361  O5'  DT A 164       2.976 248.466  97.872 
ATOM   3362  C5'  DT A 164       1.868 249.382  97.949 
ATOM   3363  C4'  DT A 164       0.773 248.950  96.994 
ATOM   3364  O4'  DT A 164       0.947 249.506  95.659 
ATOM   3365  C3'  DT A 164       0.654 247.445  96.754 
ATOM   3366  O3'  DT A 164      -0.721 247.106  96.624 
ATOM   3367  C2'  DT A 164       1.341 247.212  95.408 
ATOM   3368  C1'  DT A 164       0.796 248.457  94.715 
ATOM   3369  N1   DT A 164       1.545 248.833  93.483 
ATOM   3370  C2   DT A 164       0.821 249.383  92.454 
ATOM   3371  O2   DT A 164      -0.382 249.568  92.514 
ATOM   3372  N3   DT A 164       1.549 249.718  91.328 
ATOM   3373  C4   DT A 164       2.908 249.552  91.153 
ATOM   3374  O4   DT A 164       3.449 249.890  90.098 
ATOM   3375  C5   DT A 164       3.581 248.967  92.288 
ATOM   3376  C7   DT A 164       5.062 248.752  92.181 
ATOM   3377  C6   DT A 164       2.898 248.632  93.395 
ATOM   3378  P    DA A 165      -1.251 245.745  97.280 
ATOM   3379  OP1  DA A 165      -1.550 245.970  98.713 
ATOM   3380  OP2  DA A 165      -0.305 244.649  96.979 
ATOM   3381  O5'  DA A 165      -2.614 245.515  96.475 
ATOM   3382  C5'  DA A 165      -3.338 246.660  95.988 
ATOM   3383  C4'  DA A 165      -3.810 246.410  94.570 
ATOM   3384  O4'  DA A 165      -2.819 246.803  93.577 
ATOM   3385  C3'  DA A 165      -4.125 244.956  94.220 
ATOM   3386  O3'  DA A 165      -5.247 244.926  93.344 
ATOM   3387  C2'  DA A 165      -2.897 244.468  93.452 
ATOM   3388  C1'  DA A 165      -2.674 245.743  92.645 
ATOM   3389  N9   DA A 165      -1.317 245.841  92.041 
ATOM   3390  C8   DA A 165      -0.129 245.394  92.547 
ATOM   3391  N7   DA A 165       0.889 245.628  91.778 
ATOM   3392  C5   DA A 165       0.339 246.278  90.683 
ATOM   3393  C6   DA A 165       0.905 246.795  89.505 
ATOM   3394  N6   DA A 165       2.215 246.733  89.225 
ATOM   3395  N1   DA A 165       0.073 247.378  88.623 
ATOM   3396  C2   DA A 165      -1.226 247.437  88.907 
ATOM   3397  N3   DA A 165      -1.866 246.992  89.967 
ATOM   3398  C4   DA A 165      -1.011 246.413  90.834 
ATOM   3399  P    DT A 166      -6.345 243.776  93.531 
ATOM   3400  OP1  DT A 166      -7.309 244.177  94.580 
ATOM   3401  OP2  DT A 166      -5.672 242.474  93.730 
ATOM   3402  O5'  DT A 166      -7.066 243.794  92.102 
ATOM   3403  C5'  DT A 166      -7.125 245.030  91.366 
ATOM   3404  C4'  DT A 166      -6.798 244.780  89.906 
ATOM   3405  O4'  DT A 166      -5.370 244.859  89.635 
ATOM   3406  C3'  DT A 166      -7.201 243.410  89.360 
ATOM   3407  O3'  DT A 166      -7.644 243.562  88.016 
ATOM   3408  C2'  DT A 166      -5.907 242.598  89.357 
ATOM   3409  C1'  DT A 166      -4.995 243.722  88.873 
ATOM   3410  N1   DT A 166      -3.547 243.463  89.110 
ATOM   3411  C2   DT A 166      -2.665 243.939  88.171 
ATOM   3412  O2   DT A 166      -3.019 244.550  87.178 
ATOM   3413  N3   DT A 166      -1.332 243.679  88.424 
ATOM   3414  C4   DT A 166      -0.822 242.999  89.512 
ATOM   3415  O4   DT A 166       0.393 242.828  89.631 
ATOM   3416  C5   DT A 166      -1.826 242.538  90.442 
ATOM   3417  C7   DT A 166      -1.356 241.789  91.654 
ATOM   3418  C6   DT A 166      -3.129 242.777  90.220 
ATOM   3419  P    DA A 167      -8.899 242.708  87.511 
ATOM   3420  OP1  DA A 167     -10.153 243.397  87.890 
ATOM   3421  OP2  DA A 167      -8.764 241.308  87.971 
ATOM   3422  O5'  DA A 167      -8.707 242.773  85.924 
ATOM   3423  C5'  DA A 167      -8.070 243.926  85.345 
ATOM   3424  C4'  DA A 167      -7.077 243.493  84.285 
ATOM   3425  O4'  DA A 167      -5.756 243.227  84.839 
ATOM   3426  C3'  DA A 167      -7.426 242.209  83.532 
ATOM   3427  O3'  DA A 167      -7.022 242.348  82.175 
ATOM   3428  C2'  DA A 167      -6.564 241.130  84.186 
ATOM   3429  C1'  DA A 167      -5.305 241.977  84.339 
ATOM   3430  N9   DA A 167      -4.321 241.419  85.309 
ATOM   3431  C8   DA A 167      -4.566 240.731  86.463 
ATOM   3432  N7   DA A 167      -3.492 240.372  87.097 
ATOM   3433  C5   DA A 167      -2.459 240.858  86.307 
ATOM   3434  C6   DA A 167      -1.062 240.805  86.438 
ATOM   3435  N6   DA A 167      -0.436 240.208  87.462 
ATOM   3436  N1   DA A 167      -0.327 241.389  85.472 
ATOM   3437  C2   DA A 167      -0.954 241.981  84.457 
ATOM   3438  N3   DA A 167      -2.245 242.093  84.230 
ATOM   3439  C4   DA A 167      -2.957 241.500  85.210 
ATOM   3440  P    DG A 168      -7.964 241.760  81.021 
ATOM   3441  OP1  DG A 168      -9.022 242.743  80.696 
ATOM   3442  OP2  DG A 168      -8.427 240.408  81.401 
ATOM   3443  O5'  DG A 168      -6.936 241.653  79.799 
ATOM   3444  C5'  DG A 168      -5.840 242.584  79.724 
ATOM   3445  C4'  DG A 168      -4.564 241.854  79.352 
ATOM   3446  O4'  DG A 168      -3.856 241.343  80.518 
ATOM   3447  C3'  DG A 168      -4.737 240.626  78.459 
ATOM   3448  O3'  DG A 168      -3.646 240.561  77.549 
ATOM   3449  C2'  DG A 168      -4.645 239.436  79.414 
ATOM   3450  C1'  DG A 168      -3.511 239.988  80.274 
ATOM   3451  N9   DG A 168      -3.370 239.303  81.589 
ATOM   3452  C8   DG A 168      -4.345 238.771  82.405 
ATOM   3453  N7   DG A 168      -3.884 238.231  83.507 
ATOM   3454  C5   DG A 168      -2.505 238.418  83.414 
ATOM   3455  C6   DG A 168      -1.471 238.044  84.311 
ATOM   3456  O6   DG A 168      -1.559 237.462  85.388 
ATOM   3457  N1   DG A 168      -0.211 238.426  83.828 
ATOM   3458  C2   DG A 168       0.018 239.083  82.635 
ATOM   3459  N2   DG A 168       1.294 239.361  82.354 
ATOM   3460  N3   DG A 168      -0.954 239.434  81.795 
ATOM   3461  C4   DG A 168      -2.181 239.071  82.248 
ATOM   3462  P    DA A 169      -3.921 240.109  76.038 
ATOM   3463  OP1  DA A 169      -4.375 241.275  75.246 
ATOM   3464  OP2  DA A 169      -4.815 238.930  76.028 
ATOM   3465  O5'  DA A 169      -2.455 239.675  75.566 
ATOM   3466  C5'  DA A 169      -1.312 240.326  76.152 
ATOM   3467  C4'  DA A 169      -0.249 239.301  76.491 
ATOM   3468  O4'  DA A 169      -0.424 238.740  77.823 
ATOM   3469  C3'  DA A 169      -0.192 238.076  75.579 
ATOM   3470  O3'  DA A 169       1.168 237.694  75.405 
ATOM   3471  C2'  DA A 169      -0.908 236.976  76.363 
ATOM   3472  C1'  DA A 169      -0.328 237.327  77.730 
ATOM   3473  N9   DA A 169      -1.081 236.736  78.870 
ATOM   3474  C8   DA A 169      -2.424 236.514  78.975 
ATOM   3475  N7   DA A 169      -2.782 235.979  80.102 
ATOM   3476  C5   DA A 169      -1.589 235.836  80.797 
ATOM   3477  C6   DA A 169      -1.290 235.324  82.071 
ATOM   3478  N6   DA A 169      -2.217 234.840  82.909 
ATOM   3479  N1   DA A 169       0.001 235.328  82.452 
ATOM   3480  C2   DA A 169       0.917 235.811  81.614 
ATOM   3481  N3   DA A 169       0.759 236.311  80.408 
ATOM   3482  C4   DA A 169      -0.542 236.296  80.050 
ATOM   3483  P    DT A 170       1.656 237.196  73.965 
ATOM   3484  OP1  DT A 170       1.987 238.366  73.121 
ATOM   3485  OP2  DT A 170       0.665 236.251  73.405 
ATOM   3486  O5'  DT A 170       2.997 236.407  74.342 
ATOM   3487  C5'  DT A 170       3.757 236.830  75.489 
ATOM   3488  C4'  DT A 170       4.197 235.623  76.293 
ATOM   3489  O4'  DT A 170       3.206 235.224  77.283 
ATOM   3490  C3'  DT A 170       4.451 234.346  75.491 
ATOM   3491  O3'  DT A 170       5.556 233.656  76.062 
ATOM   3492  C2'  DT A 170       3.193 233.503  75.697 
ATOM   3493  C1'  DT A 170       3.005 233.823  77.177 
ATOM   3494  N1   DT A 170       1.642 233.510  77.690 
ATOM   3495  C2   DT A 170       1.549 233.064  78.987 
ATOM   3496  O2   DT A 170       2.519 232.922  79.710 
ATOM   3497  N3   DT A 170       0.270 232.784  79.426 
ATOM   3498  C4   DT A 170      -0.893 232.908  78.695 
ATOM   3499  O4   DT A 170      -1.983 232.626  79.198 
ATOM   3500  C5   DT A 170      -0.693 233.382  77.346 
ATOM   3501  C7   DT A 170      -1.908 233.546  76.481 
ATOM   3502  C6   DT A 170       0.539 233.662  76.892 
ATOM   3503  P    DT A 171       6.613 232.947  75.092 
ATOM   3504  OP1  DT A 171       7.608 233.941  74.631 
ATOM   3505  OP2  DT A 171       5.895 232.207  74.031 
ATOM   3506  O5'  DT A 171       7.312 231.910  76.091 
ATOM   3507  C5'  DT A 171       7.406 232.242  77.489 
ATOM   3508  C4'  DT A 171       7.046 231.035  78.333 
ATOM   3509  O4'  DT A 171       5.618 230.950  78.602 
ATOM   3510  C3'  DT A 171       7.389 229.674  77.728 
ATOM   3511  O3'  DT A 171       7.815 228.802  78.767 
ATOM   3512  C2'  DT A 171       6.065 229.154  77.170 
ATOM   3513  C1'  DT A 171       5.188 229.626  78.326 
ATOM   3514  N1   DT A 171       3.736 229.669  77.999 
ATOM   3515  C2   DT A 171       2.857 229.363  79.008 
ATOM   3516  O2   DT A 171       3.217 229.065  80.134 
ATOM   3517  N3   DT A 171       1.519 229.412  78.667 
ATOM   3518  C4   DT A 171       1.002 229.736  77.430 
ATOM   3519  O4   DT A 171      -0.217 229.747  77.244 
ATOM   3520  C5   DT A 171       2.002 230.043  76.435 
ATOM   3521  C7   DT A 171       1.524 230.405  75.059 
ATOM   3522  C6   DT A 171       3.309 230.002  76.739 
ATOM   3523  P    DA A 172       9.030 227.797  78.489 
ATOM   3524  OP1  DA A 172      10.314 228.502  78.699 
ATOM   3525  OP2  DA A 172       8.849 227.155  77.169 
ATOM   3526  O5'  DA A 172       8.815 226.714  79.646 
ATOM   3527  C5'  DA A 172       8.213 227.127  80.887 
ATOM   3528  C4'  DA A 172       7.186 226.104  81.332 
ATOM   3529  O4'  DA A 172       5.865 226.364  80.776 
ATOM   3530  C3'  DA A 172       7.474 224.656  80.934 
ATOM   3531  O3'  DA A 172       7.055 223.797  81.988 
ATOM   3532  C2'  DA A 172       6.584 224.404  79.718 
ATOM   3533  C1'  DA A 172       5.360 225.152  80.237 
ATOM   3534  N9   DA A 172       4.372 225.495  79.176 
ATOM   3535  C8   DA A 172       4.608 225.831  77.875 
ATOM   3536  N7   DA A 172       3.532 226.076  77.192 
ATOM   3537  C5   DA A 172       2.506 225.888  78.108 
ATOM   3538  C6   DA A 172       1.110 225.996  78.002 
ATOM   3539  N6   DA A 172       0.478 226.337  76.868 
ATOM   3540  N1   DA A 172       0.382 225.740  79.105 
ATOM   3541  C2   DA A 172       1.015 225.403  80.227 
ATOM   3542  N3   DA A 172       2.305 225.270  80.445 
ATOM   3543  C4   DA A 172       3.010 225.531  79.326 
ATOM   3544  P    DC A 173       7.955 222.526  82.357 
ATOM   3545  OP1  DC A 173       9.046 222.939  83.270 
ATOM   3546  OP2  DC A 173       8.374 221.837  81.116 
ATOM   3547  O5'  DC A 173       6.906 221.615  83.149 
ATOM   3548  C5'  DC A 173       5.844 222.252  83.885 
ATOM   3549  C4'  DC A 173       4.536 221.524  83.643 
ATOM   3550  O4'  DC A 173       3.829 222.029  82.475 
ATOM   3551  C3'  DC A 173       4.649 220.022  83.384 
ATOM   3552  O3'  DC A 173       3.542 219.366  83.991 
ATOM   3553  C2'  DC A 173       4.526 219.880  81.867 
ATOM   3554  C1'  DC A 173       3.430 220.923  81.680 
ATOM   3555  N1   DC A 173       3.282 221.392  80.274 
ATOM   3556  C2   DC A 173       2.003 221.708  79.826 
ATOM   3557  O2   DC A 173       1.051 221.588  80.606 
ATOM   3558  N3   DC A 173       1.847 222.138  78.546 
ATOM   3559  C4   DC A 173       2.904 222.254  77.733 
ATOM   3560  N4   DC A 173       2.701 222.677  76.495 
ATOM   3561  C5   DC A 173       4.229 221.933  78.174 
ATOM   3562  C6   DC A 173       4.363 221.506  79.456 
ATOM   3563  P    DT A 174       3.776 217.960  84.717 
ATOM   3564  OP1  DT A 174       4.260 218.189  86.097 
ATOM   3565  OP2  DT A 174       4.625 217.097  83.866 
ATOM   3566  O5'  DT A 174       2.287 217.375  84.759 
ATOM   3567  C5'  DT A 174       1.179 218.290  84.836 
ATOM   3568  C4'  DT A 174       0.084 217.859  83.882 
ATOM   3569  O4'  DT A 174       0.258 218.414  82.547 
ATOM   3570  C3'  DT A 174      -0.035 216.354  83.642 
ATOM   3571  O3'  DT A 174      -1.411 216.015  83.512 
ATOM   3572  C2'  DT A 174       0.652 216.121  82.296 
ATOM   3573  C1'  DT A 174       0.107 217.366  81.602 
ATOM   3574  N1   DT A 174       0.856 217.742  80.371 
ATOM   3575  C2   DT A 174       0.131 218.292  79.342 
ATOM   3576  O2   DT A 174      -1.072 218.477  79.402 
ATOM   3577  N3   DT A 174       0.860 218.627  78.216 
ATOM   3578  C4   DT A 174       2.219 218.461  78.041 
ATOM   3579  O4   DT A 174       2.760 218.799  76.986 
ATOM   3580  C5   DT A 174       2.892 217.876  79.175 
ATOM   3581  C7   DT A 174       4.373 217.660  79.068 
ATOM   3582  C6   DT A 174       2.208 217.541  80.282 
ATOM   3583  P    DC A 175      -1.940 214.654  84.168 
ATOM   3584  OP1  DC A 175      -2.240 214.878  85.601 
ATOM   3585  OP2  DC A 175      -0.994 213.557  83.867 
ATOM   3586  O5'  DC A 175      -3.303 214.424  83.363 
ATOM   3587  C5'  DC A 175      -4.028 215.569  82.876 
ATOM   3588  C4'  DC A 175      -4.500 215.319  81.457 
ATOM   3589  O4'  DC A 175      -3.509 215.712  80.465 
ATOM   3590  C3'  DC A 175      -4.815 213.865  81.107 
ATOM   3591  O3'  DC A 175      -5.936 213.835  80.232 
ATOM   3592  C2'  DC A 175      -3.587 213.377  80.340 
ATOM   3593  C1'  DC A 175      -3.364 214.652  79.532 
ATOM   3594  N1   DC A 175      -2.006 214.750  78.929 
ATOM   3595  C2   DC A 175      -1.890 215.369  77.687 
ATOM   3596  O2   DC A 175      -2.910 215.810  77.143 
ATOM   3597  N3   DC A 175      -0.661 215.468  77.120 
ATOM   3598  C4   DC A 175       0.419 214.978  77.741 
ATOM   3599  N4   DC A 175       1.596 215.099  77.146 
ATOM   3600  C5   DC A 175       0.322 214.337  79.019 
ATOM   3601  C6   DC A 175      -0.915 214.248  79.569 
ATOM   3602  P    DA A 176      -7.035 212.685  80.418 
ATOM   3603  OP1  DA A 176      -7.998 213.085  81.468 
ATOM   3604  OP2  DA A 176      -6.361 211.383  80.618 
ATOM   3605  O5'  DA A 176      -7.756 212.703  78.989 
ATOM   3606  C5'  DA A 176      -7.814 213.939  78.253 
ATOM   3607  C4'  DA A 176      -7.488 213.689  76.794 
ATOM   3608  O4'  DA A 176      -6.059 213.768  76.523 
ATOM   3609  C3'  DA A 176      -7.891 212.319  76.248 
ATOM   3610  O3'  DA A 176      -8.333 212.471  74.904 
ATOM   3611  C2'  DA A 176      -6.596 211.507  76.245 
ATOM   3612  C1'  DA A 176      -5.684 212.631  75.761 
ATOM   3613  N9   DA A 176      -4.236 212.372  75.998 
ATOM   3614  C8   DA A 176      -3.653 211.712  77.041 
ATOM   3615  N7   DA A 176      -2.360 211.648  76.964 
ATOM   3616  C5   DA A 176      -2.062 212.315  75.784 
ATOM   3617  C6   DA A 176      -0.849 212.595  75.133 
ATOM   3618  N6   DA A 176       0.348 212.218  75.606 
ATOM   3619  N1   DA A 176      -0.910 213.278  73.975 
ATOM   3620  C2   DA A 176      -2.102 213.650  73.511 
ATOM   3621  N3   DA A 176      -3.294 213.447  74.027 
ATOM   3622  C4   DA A 176      -3.205 212.761  75.185 
ATOM   3623  P    DG A 177      -9.588 211.617  74.399 
ATOM   3624  OP1  DG A 177     -10.842 212.306  74.778 
ATOM   3625  OP2  DG A 177      -9.453 210.217  74.859 
ATOM   3626  O5'  DG A 177      -9.397 211.681  72.812 
ATOM   3627  C5'  DG A 177      -8.759 212.835  72.233 
ATOM   3628  C4'  DG A 177      -7.766 212.402  71.173 
ATOM   3629  O4'  DG A 177      -6.445 212.136  71.726 
ATOM   3630  C3'  DG A 177      -8.115 211.118  70.419 
ATOM   3631  O3'  DG A 177      -7.711 211.257  69.063 
ATOM   3632  C2'  DG A 177      -7.253 210.038  71.074 
ATOM   3633  C1'  DG A 177      -5.994 210.886  71.227 
ATOM   3634  N9   DG A 177      -5.011 210.328  72.197 
ATOM   3635  C8   DG A 177      -5.238 209.631  73.364 
ATOM   3636  N7   DG A 177      -4.144 209.276  73.995 
ATOM   3637  C5   DG A 177      -3.122 209.772  73.188 
ATOM   3638  C6   DG A 177      -1.713 209.699  73.351 
ATOM   3639  O6   DG A 177      -1.069 209.174  74.256 
ATOM   3640  N1   DG A 177      -1.043 210.335  72.296 
ATOM   3641  C2   DG A 177      -1.653 210.959  71.226 
ATOM   3642  N2   DG A 177      -0.836 211.508  70.324 
ATOM   3643  N3   DG A 177      -2.974 211.027  71.075 
ATOM   3644  C4   DG A 177      -3.639 210.415  72.089 
ATOM   3645  P    DA A 178      -8.653 210.669  67.909 
ATOM   3646  OP1  DA A 178      -9.712 211.652  67.584 
ATOM   3647  OP2  DA A 178      -9.117 209.317  68.288 
ATOM   3648  O5'  DA A 178      -7.626 210.562  66.687 
ATOM   3649  C5'  DA A 178      -6.529 211.493  66.612 
ATOM   3650  C4'  DA A 178      -5.254 210.763  66.239 
ATOM   3651  O4'  DA A 178      -4.545 210.252  67.405 
ATOM   3652  C3'  DA A 178      -5.427 209.535  65.346 
ATOM   3653  O3'  DA A 178      -4.335 209.470  64.437 
ATOM   3654  C2'  DA A 178      -5.334 208.345  66.302 
ATOM   3655  C1'  DA A 178      -4.201 208.897  67.162 
ATOM   3656  N9   DA A 178      -4.059 208.212  68.477 
ATOM   3657  C8   DA A 178      -5.039 207.691  69.272 
ATOM   3658  N7   DA A 178      -4.596 207.153  70.367 
ATOM   3659  C5   DA A 178      -3.221 207.329  70.293 
ATOM   3660  C6   DA A 178      -2.173 206.974  71.157 
ATOM   3661  N6   DA A 178      -2.358 206.336  72.322 
ATOM   3662  N1   DA A 178      -0.922 207.298  70.780 
ATOM   3663  C2   DA A 178      -0.744 207.932  69.623 
ATOM   3664  N3   DA A 178      -1.639 208.313  68.739 
ATOM   3665  C4   DA A 178      -2.882 207.976  69.139 
ATOM   3666  P    DA A 179      -4.611 209.018  62.925 
ATOM   3667  OP1  DA A 179      -5.064 210.183  62.134 
ATOM   3668  OP2  DA A 179      -5.505 207.839  62.916 
ATOM   3669  O5'  DA A 179      -3.145 208.584  62.454 
ATOM   3670  C5'  DA A 179      -2.002 209.235  63.039 
ATOM   3671  C4'  DA A 179      -0.938 208.210  63.378 
ATOM   3672  O4'  DA A 179      -1.113 207.649  64.710 
ATOM   3673  C3'  DA A 179      -0.881 206.985  62.467 
ATOM   3674  O3'  DA A 179       0.478 206.603  62.293 
ATOM   3675  C2'  DA A 179      -1.597 205.885  63.250 
ATOM   3676  C1'  DA A 179      -1.017 206.236  64.617 
ATOM   3677  N9   DA A 179      -1.771 205.645  65.758 
ATOM   3678  C8   DA A 179      -3.114 205.423  65.863 
ATOM   3679  N7   DA A 179      -3.471 204.888  66.989 
ATOM   3680  C5   DA A 179      -2.278 204.745  67.684 
ATOM   3681  C6   DA A 179      -1.979 204.233  68.958 
ATOM   3682  N6   DA A 179      -2.906 203.749  69.797 
ATOM   3683  N1   DA A 179      -0.688 204.237  69.340 
ATOM   3684  C2   DA A 179       0.228 204.720  68.502 
ATOM   3685  N3   DA A 179       0.069 205.220  67.296 
ATOM   3686  C4   DA A 179      -1.231 205.204  66.938 
ATOM   3687  P    DG A 180       0.967 206.105  60.852 
ATOM   3688  OP1  DG A 180       1.298 207.275  60.009 
ATOM   3689  OP2  DG A 180      -0.024 205.160  60.292 
ATOM   3690  O5'  DG A 180       2.308 205.316  61.229 
ATOM   3691  C5'  DG A 180       3.068 205.739  62.377 
ATOM   3692  C4'  DG A 180       3.507 204.531  63.180 
ATOM   3693  O4'  DG A 180       2.516 204.133  64.171 
ATOM   3694  C3'  DG A 180       3.762 203.255  62.379 
ATOM   3695  O3'  DG A 180       4.867 202.565  62.950 
ATOM   3696  C2'  DG A 180       2.504 202.412  62.584 
ATOM   3697  C1'  DG A 180       2.316 202.732  64.064 
ATOM   3698  N9   DG A 180       0.953 202.418  64.577 
ATOM   3699  C8   DG A 180      -0.262 202.507  63.934 
ATOM   3700  N7   DG A 180      -1.285 202.153  64.673 
ATOM   3701  C5   DG A 180      -0.707 201.804  65.892 
ATOM   3702  C6   DG A 180      -1.311 201.339  67.090 
ATOM   3703  O6   DG A 180      -2.499 201.138  67.324 
ATOM   3704  N1   DG A 180      -0.354 201.104  68.087 
ATOM   3705  C2   DG A 180       1.006 201.293  67.946 
ATOM   3706  N2   DG A 180       1.752 201.011  69.017 
ATOM   3707  N3   DG A 180       1.572 201.729  66.822 
ATOM   3708  C4   DG A 180       0.658 201.962  65.844 
ATOM   3709  P    DC A 181       5.924 201.856  61.979 
ATOM   3710  OP1  DC A 181       6.919 202.850  61.519 
ATOM   3711  OP2  DC A 181       5.205 201.116  60.919 
ATOM   3712  O5'  DC A 181       6.622 200.819  62.979 
ATOM   3713  C5'  DC A 181       6.716 201.151  64.377 
ATOM   3714  C4'  DC A 181       6.357 199.944  65.221 
ATOM   3715  O4'  DC A 181       4.928 199.859  65.489 
ATOM   3716  C3'  DC A 181       6.699 198.583  64.616 
ATOM   3717  O3'  DC A 181       7.126 197.711  65.655 
ATOM   3718  C2'  DC A 181       5.375 198.063  64.058 
ATOM   3719  C1'  DC A 181       4.499 198.535  65.214 
ATOM   3720  N1   DC A 181       3.047 198.578  64.886 
ATOM   3721  C2   DC A 181       2.142 198.270  65.899 
ATOM   3722  O2   DC A 181       2.578 197.976  67.018 
ATOM   3723  N3   DC A 181       0.814 198.303  65.620 
ATOM   3724  C4   DC A 181       0.382 198.627  64.394 
ATOM   3725  N4   DC A 181      -0.923 198.645  64.173 
ATOM   3726  C5   DC A 181       1.295 198.946  63.338 
ATOM   3727  C6   DC A 181       2.619 198.907  63.637 
ATOM   3728  P    DA A 182       8.340 196.706  65.377 
ATOM   3729  OP1  DA A 182       9.625 197.411  65.587 
ATOM   3730  OP2  DA A 182       8.160 196.064  64.056 
ATOM   3731  O5'  DA A 182       8.125 195.622  66.534 
ATOM   3732  C5'  DA A 182       7.523 196.036  67.775 
ATOM   3733  C4'  DA A 182       6.497 195.013  68.220 
ATOM   3734  O4'  DA A 182       5.176 195.273  67.664 
ATOM   3735  C3'  DA A 182       6.785 193.565  67.822 
ATOM   3736  O3'  DA A 182       6.366 192.706  68.875 
ATOM   3737  C2'  DA A 182       5.895 193.313  66.606 
ATOM   3738  C1'  DA A 182       4.671 194.061  67.125 
ATOM   3739  N9   DA A 182       3.683 194.404  66.064 
ATOM   3740  C8   DA A 182       3.918 194.740  64.762 
ATOM   3741  N7   DA A 182       2.843 194.985  64.080 
ATOM   3742  C5   DA A 182       1.816 194.797  64.996 
ATOM   3743  C6   DA A 182       0.420 194.905  64.889 
ATOM   3744  N6   DA A 182      -0.211 195.246  63.756 
ATOM   3745  N1   DA A 182      -0.307 194.649  65.992 
ATOM   3746  C2   DA A 182       0.326 194.312  67.115 
ATOM   3747  N3   DA A 182       1.616 194.179  67.333 
ATOM   3748  C4   DA A 182       2.320 194.440  66.213 
ATOM   3749  P    DG A 183       7.266 191.435  69.245 
ATOM   3750  OP1  DG A 183       8.356 191.847  70.157 
ATOM   3751  OP2  DG A 183       7.685 190.746  68.004 
ATOM   3752  O5'  DG A 183       6.217 190.524  70.036 
ATOM   3753  C5'  DG A 183       5.155 191.161  70.773 
ATOM   3754  C4'  DG A 183       3.847 190.433  70.530 
ATOM   3755  O4'  DG A 183       3.139 190.938  69.363 
ATOM   3756  C3'  DG A 183       3.959 188.931  70.272 
ATOM   3757  O3'  DG A 183       2.853 188.275  70.878 
ATOM   3758  C2'  DG A 183       3.836 188.789  68.755 
ATOM   3759  C1'  DG A 183       2.740 189.832  68.568 
ATOM   3760  N9   DG A 183       2.593 190.301  67.162 
ATOM   3761  C8   DG A 183       3.560 190.477  66.197 
ATOM   3762  N7   DG A 183       3.097 190.907  65.048 
ATOM   3763  C5   DG A 183       1.724 191.023  65.268 
ATOM   3764  C6   DG A 183       0.691 191.443  64.390 
ATOM   3765  O6   DG A 183       0.775 191.805  63.220 
ATOM   3766  N1   DG A 183      -0.560 191.411  65.021 
ATOM   3767  C2   DG A 183      -0.783 191.024  66.328 
ATOM   3768  N2   DG A 183      -2.052 191.064  66.743 
ATOM   3769  N3   DG A 183       0.186 190.631  67.151 
ATOM   3770  C4   DG A 183       1.407 190.655  66.554 
ATOM   3771  P    DA A 184       3.086 186.868  71.605 
ATOM   3772  OP1  DA A 184       3.571 187.098  72.985 
ATOM   3773  OP2  DA A 184       3.936 186.006  70.754 
ATOM   3774  O5'  DA A 184       1.598 186.283  71.647 
ATOM   3775  C5'  DA A 184       0.490 187.199  71.724 
ATOM   3776  C4'  DA A 184      -0.606 186.768  70.770 
ATOM   3777  O4'  DA A 184      -0.432 187.323  69.435 
ATOM   3778  C3'  DA A 184      -0.725 185.263  70.530 
ATOM   3779  O3'  DA A 184      -2.100 184.924  70.399 
ATOM   3780  C2'  DA A 184      -0.037 185.030  69.184 
ATOM   3781  C1'  DA A 184      -0.583 186.275  68.490 
ATOM   3782  N9   DA A 184       0.166 186.651  67.258 
ATOM   3783  C8   DA A 184       1.503 186.520  67.005 
ATOM   3784  N7   DA A 184       1.856 186.941  65.831 
ATOM   3785  C5   DA A 184       0.670 187.383  65.261 
ATOM   3786  C6   DA A 184       0.374 187.949  64.011 
ATOM   3787  N6   DA A 184       1.294 188.178  63.064 
ATOM   3788  N1   DA A 184      -0.911 188.274  63.767 
ATOM   3789  C2   DA A 184      -1.821 188.045  64.713 
ATOM   3790  N3   DA A 184      -1.663 187.525  65.910 
ATOM   3791  C4   DA A 184      -0.370 187.209  66.128 
ATOM   3792  P    DA A 185      -2.629 183.563  71.056 
ATOM   3793  OP1  DA A 185      -2.929 183.787  72.488 
ATOM   3794  OP2  DA A 185      -1.683 182.466  70.755 
ATOM   3795  O5'  DA A 185      -3.992 183.333  70.250 
ATOM   3796  C5'  DA A 185      -4.717 184.478  69.763 
ATOM   3797  C4'  DA A 185      -5.189 184.228  68.345 
ATOM   3798  O4'  DA A 185      -4.198 184.621  67.353 
ATOM   3799  C3'  DA A 185      -5.504 182.774  67.995 
ATOM   3800  O3'  DA A 185      -6.625 182.744  67.119 
ATOM   3801  C2'  DA A 185      -4.276 182.286  67.227 
ATOM   3802  C1'  DA A 185      -4.053 183.561  66.420 
ATOM   3803  N9   DA A 185      -2.696 183.659  65.817 
ATOM   3804  C8   DA A 185      -1.508 183.212  66.322 
ATOM   3805  N7   DA A 185      -0.490 183.446  65.554 
ATOM   3806  C5   DA A 185      -1.040 184.096  64.458 
ATOM   3807  C6   DA A 185      -0.474 184.613  63.281 
ATOM   3808  N6   DA A 185       0.836 184.551  63.000 
ATOM   3809  N1   DA A 185      -1.305 185.196  62.399 
ATOM   3810  C2   DA A 185      -2.605 185.255  62.683 
ATOM   3811  N3   DA A 185      -3.245 184.810  63.743 
ATOM   3812  C4   DA A 185      -2.389 184.230  64.609 
ATOM   3813  P    DC A 186      -7.724 181.594  67.306 
ATOM   3814  OP1  DC A 186      -8.688 181.994  68.356 
ATOM   3815  OP2  DC A 186      -7.051 180.292  67.506 
ATOM   3816  O5'  DC A 186      -8.445 181.612  65.877 
ATOM   3817  C5'  DC A 186      -8.503 182.848  65.141 
ATOM   3818  C4'  DC A 186      -8.177 182.597  63.681 
ATOM   3819  O4'  DC A 186      -6.749 182.677  63.411 
ATOM   3820  C3'  DC A 186      -8.580 181.228  63.135 
ATOM   3821  O3'  DC A 186      -9.023 181.380  61.792 
ATOM   3822  C2'  DC A 186      -7.286 180.416  63.132 
ATOM   3823  C1'  DC A 186      -6.373 181.540  62.649 
ATOM   3824  N1   DC A 186      -4.926 181.281  62.886 
ATOM   3825  C2   DC A 186      -4.018 181.757  61.943 
ATOM   3826  O2   DC A 186      -4.448 182.369  60.959 
ATOM   3827  N3   DC A 186      -2.694 181.530  62.141 
ATOM   3828  C4   DC A 186      -2.270 180.862  63.221 
ATOM   3829  N4   DC A 186      -0.969 180.667  63.368 
ATOM   3830  C5   DC A 186      -3.187 180.364  64.201 
ATOM   3831  C6   DC A 186      -4.506 180.600  63.986 
ATOM   3832  P    DA A 187     -10.278 180.526  61.287 
ATOM   3833  OP1  DA A 187     -11.532 181.215  61.666 
ATOM   3834  OP2  DA A 187     -10.142 179.126  61.747 
ATOM   3835  O5'  DA A 187     -10.086 180.590  59.700 
ATOM   3836  C5'  DA A 187      -9.449 181.744  59.120 
ATOM   3837  C4'  DA A 187      -8.456 181.310  58.061 
ATOM   3838  O4'  DA A 187      -7.135 181.045  58.614 
ATOM   3839  C3'  DA A 187      -8.804 180.027  57.307 
ATOM   3840  O3'  DA A 187      -8.401 180.166  55.950 
ATOM   3841  C2'  DA A 187      -7.942 178.947  57.962 
ATOM   3842  C1'  DA A 187      -6.684 179.795  58.115 
ATOM   3843  N9   DA A 187      -5.700 179.237  59.084 
ATOM   3844  C8   DA A 187      -5.944 178.548  60.239 
ATOM   3845  N7   DA A 187      -4.871 178.190  60.872 
ATOM   3846  C5   DA A 187      -3.838 178.676  60.082 
ATOM   3847  C6   DA A 187      -2.440 178.623  60.213 
ATOM   3848  N6   DA A 187      -1.815 178.026  61.237 
ATOM   3849  N1   DA A 187      -1.706 179.207  59.248 
ATOM   3850  C2   DA A 187      -2.333 179.799  58.232 
ATOM   3851  N3   DA A 187      -3.624 179.911  58.006 
ATOM   3852  C4   DA A 187      -4.336 179.318  58.986 
ATOM   3853  P    DG A 188      -9.343 179.578  54.797 
ATOM   3854  OP1  DG A 188     -10.401 180.561  54.471 
ATOM   3855  OP2  DG A 188      -9.806 178.226  55.176 
ATOM   3856  O5'  DG A 188      -8.315 179.471  53.574 
ATOM   3857  C5'  DG A 188      -7.219 180.402  53.499 
ATOM   3858  C4'  DG A 188      -5.943 179.672  53.127 
ATOM   3859  O4'  DG A 188      -5.235 179.161  54.293 
ATOM   3860  C3'  DG A 188      -6.116 178.444  52.234 
ATOM   3861  O3'  DG A 188      -5.025 178.379  51.324 
ATOM   3862  C2'  DG A 188      -6.023 177.254  53.190 
ATOM   3863  C1'  DG A 188      -4.890 177.806  54.050 
ATOM   3864  N9   DG A 188      -4.749 177.121  55.364 
ATOM   3865  C8   DG A 188      -5.724 176.589  56.180 
ATOM   3866  N7   DG A 188      -5.262 176.049  57.282 
ATOM   3867  C5   DG A 188      -3.884 176.236  57.190 
ATOM   3868  C6   DG A 188      -2.850 175.862  58.086 
ATOM   3869  O6   DG A 188      -2.938 175.280  59.164 
ATOM   3870  N1   DG A 188      -1.590 176.244  57.603 
ATOM   3871  C2   DG A 188      -1.361 176.901  56.411 
ATOM   3872  N2   DG A 188      -0.085 177.178  56.129 
ATOM   3873  N3   DG A 188      -2.332 177.252  55.570 
ATOM   3874  C4   DG A 188      -3.560 176.888  56.024 
ATOM   3875  P    DA A 189      -5.300 177.927  49.813 
ATOM   3876  OP1  DA A 189      -5.753 179.092  49.022 
ATOM   3877  OP2  DA A 189      -6.194 176.748  49.804 
ATOM   3878  O5'  DA A 189      -3.834 177.493  49.341 
ATOM   3879  C5'  DA A 189      -2.691 178.144  49.927 
ATOM   3880  C4'  DA A 189      -1.627 177.119  50.266 
ATOM   3881  O4'  DA A 189      -1.802 176.558  51.598 
ATOM   3882  C3'  DA A 189      -1.570 175.894  49.354 
ATOM   3883  O3'  DA A 189      -0.211 175.512  49.181 
ATOM   3884  C2'  DA A 189      -2.287 174.794  50.138 
ATOM   3885  C1'  DA A 189      -1.707 175.145  51.505 
ATOM   3886  N9   DA A 189      -2.460 174.554  52.645 
ATOM   3887  C8   DA A 189      -3.803 174.332  52.751 
ATOM   3888  N7   DA A 189      -4.161 173.797  53.877 
ATOM   3889  C5   DA A 189      -2.968 173.654  54.572 
ATOM   3890  C6   DA A 189      -2.669 173.142  55.846 
ATOM   3891  N6   DA A 189      -3.596 172.658  56.685 
ATOM   3892  N1   DA A 189      -1.378 173.146  56.227 
ATOM   3893  C2   DA A 189      -0.462 173.629  55.390 
ATOM   3894  N3   DA A 189      -0.620 174.129  54.184 
ATOM   3895  C4   DA A 189      -1.921 174.113  53.826 
ATOM   3896  P    DG A 190       0.278 175.014  47.740 
ATOM   3897  OP1  DG A 190       0.608 176.184  46.897 
ATOM   3898  OP2  DG A 190      -0.713 174.069  47.180 
ATOM   3899  O5'  DG A 190       1.618 174.225  48.117 
ATOM   3900  C5'  DG A 190       2.378 174.648  49.264 
ATOM   3901  C4'  DG A 190       2.818 173.440  50.068 
ATOM   3902  O4'  DG A 190       1.827 173.042  51.058 
ATOM   3903  C3'  DG A 190       3.072 172.164  49.267 
ATOM   3904  O3'  DG A 190       4.177 171.474  49.838 
ATOM   3905  C2'  DG A 190       1.814 171.320  49.472 
ATOM   3906  C1'  DG A 190       1.627 171.640  50.952 
ATOM   3907  N9   DG A 190       0.264 171.327  51.465 
ATOM   3908  C8   DG A 190      -0.951 171.416  50.821 
ATOM   3909  N7   DG A 190      -1.974 171.062  51.561 
ATOM   3910  C5   DG A 190      -1.396 170.713  52.780 
ATOM   3911  C6   DG A 190      -2.000 170.248  53.978 
ATOM   3912  O6   DG A 190      -3.188 170.047  54.212 
ATOM   3913  N1   DG A 190      -1.044 170.013  54.975 
ATOM   3914  C2   DG A 190       0.317 170.202  54.833 
ATOM   3915  N2   DG A 190       1.063 169.920  55.905 
ATOM   3916  N3   DG A 190       0.883 170.638  53.710 
ATOM   3917  C4   DG A 190      -0.031 170.871  52.732 
ATOM   3918  P    DT A 191       5.235 170.765  48.867 
ATOM   3919  OP1  DT A 191       6.230 171.759  48.406 
ATOM   3920  OP2  DT A 191       4.516 170.025  47.807 
ATOM   3921  O5'  DT A 191       5.933 169.728  49.866 
ATOM   3922  C5'  DT A 191       6.027 170.060  51.264 
ATOM   3923  C4'  DT A 191       5.668 168.853  52.109 
ATOM   3924  O4'  DT A 191       4.239 168.768  52.377 
ATOM   3925  C3'  DT A 191       6.010 167.492  51.503 
ATOM   3926  O3'  DT A 191       6.436 166.620  52.543 
ATOM   3927  C2'  DT A 191       4.686 166.972  50.946 
ATOM   3928  C1'  DT A 191       3.810 167.444  52.102 
ATOM   3929  N1   DT A 191       2.357 167.487  51.774 
ATOM   3930  C2   DT A 191       1.478 167.180  52.784 
ATOM   3931  O2   DT A 191       1.839 166.882  53.909 
ATOM   3932  N3   DT A 191       0.140 167.230  52.443 
ATOM   3933  C4   DT A 191      -0.377 167.554  51.205 
ATOM   3934  O4   DT A 191      -1.596 167.565  51.019 
ATOM   3935  C5   DT A 191       0.623 167.861  50.210 
ATOM   3936  C7   DT A 191       0.145 168.223  48.834 
ATOM   3937  C6   DT A 191       1.930 167.819  50.514 
ATOM   3938  P    DG A 192       7.651 165.615  52.265 
ATOM   3939  OP1  DG A 192       8.935 166.319  52.475 
ATOM   3940  OP2  DG A 192       7.470 164.973  50.944 
ATOM   3941  O5'  DG A 192       7.436 164.531  53.422 
ATOM   3942  C5'  DG A 192       6.834 164.945  54.663 
ATOM   3943  C4'  DG A 192       5.807 163.922  55.108 
ATOM   3944  O4'  DG A 192       4.486 164.182  54.552 
ATOM   3945  C3'  DG A 192       6.096 162.474  54.710 
ATOM   3946  O3'  DG A 192       5.677 161.615  55.763 
ATOM   3947  C2'  DG A 192       5.205 162.222  53.494 
ATOM   3948  C1'  DG A 192       3.981 162.970  54.013 
ATOM   3949  N9   DG A 192       2.993 163.313  52.952 
ATOM   3950  C8   DG A 192       3.212 163.654  51.635 
ATOM   3951  N7   DG A 192       2.117 163.898  50.958 
ATOM   3952  C5   DG A 192       1.100 163.705  51.891 
ATOM   3953  C6   DG A 192      -0.307 163.824  51.749 
ATOM   3954  O6   DG A 192      -0.955 164.129  50.752 
ATOM   3955  N1   DG A 192      -0.970 163.538  52.950 
ATOM   3956  C2   DG A 192      -0.353 163.184  54.135 
ATOM   3957  N2   DG A 192      -1.163 162.952  55.170 
ATOM   3958  N3   DG A 192       0.967 163.074  54.268 
ATOM   3959  C4   DG A 192       1.624 163.347  53.111 
ATOM   3960  P    DA A 193       6.577 160.344  56.132 
ATOM   3961  OP1  DA A 193       7.667 160.756  57.045 
ATOM   3962  OP2  DA A 193       6.996 159.655  54.891 
ATOM   3963  O5'  DA A 193       5.527 159.433  56.924 
ATOM   3964  C5'  DA A 193       4.465 160.070  57.660 
ATOM   3965  C4'  DA A 193       3.158 159.342  57.418 
ATOM   3966  O4'  DA A 193       2.450 159.847  56.251 
ATOM   3967  C3'  DA A 193       3.270 157.840  57.160 
ATOM   3968  O3'  DA A 193       2.163 157.184  57.766 
ATOM   3969  C2'  DA A 193       3.147 157.698  55.643 
ATOM   3970  C1'  DA A 193       2.051 158.741  55.456 
ATOM   3971  N9   DA A 193       1.904 159.210  54.049 
ATOM   3972  C8   DA A 193       2.875 159.379  53.105 
ATOM   3973  N7   DA A 193       2.430 159.803  51.964 
ATOM   3974  C5   DA A 193       1.062 159.926  52.163 
ATOM   3975  C6   DA A 193       0.015 160.336  51.321 
ATOM   3976  N6   DA A 193       0.195 160.718  50.049 
ATOM   3977  N1   DA A 193      -1.229 160.340  51.837 
ATOM   3978  C2   DA A 193      -1.401 159.960  53.102 
ATOM   3979  N3   DA A 193      -0.506 159.559  53.978 
ATOM   3980  C4   DA A 193       0.730 159.564  53.437 
ATOM   3981  P    DT A 194       2.397 155.777  58.493 
ATOM   3982  OP1  DT A 194       2.881 156.007  59.872 
ATOM   3983  OP2  DT A 194       3.246 154.915  57.642 
ATOM   3984  O5'  DT A 194       0.908 155.192  58.535 
ATOM   3985  C5'  DT A 194      -0.200 156.108  58.612 
ATOM   3986  C4'  DT A 194      -1.295 155.676  57.657 
ATOM   3987  O4'  DT A 194      -1.121 156.232  56.322 
ATOM   3988  C3'  DT A 194      -1.414 154.171  57.417 
ATOM   3989  O3'  DT A 194      -2.790 153.832  57.287 
ATOM   3990  C2'  DT A 194      -0.727 153.939  56.071 
ATOM   3991  C1'  DT A 194      -1.272 155.184  55.378 
ATOM   3992  N1   DT A 194      -0.523 155.560  54.146 
ATOM   3993  C2   DT A 194      -1.247 156.110  53.117 
ATOM   3994  O2   DT A 194      -2.450 156.295  53.178 
ATOM   3995  N3   DT A 194      -0.519 156.444  51.991 
ATOM   3996  C4   DT A 194       0.840 156.279  51.816 
ATOM   3997  O4   DT A 194       1.381 156.617  50.761 
ATOM   3998  C5   DT A 194       1.513 155.694  52.951 
ATOM   3999  C7   DT A 194       2.994 155.478  52.844 
ATOM   4000  C6   DT A 194       0.830 155.358  54.058 
ATOM   4001  P    DG A 195      -3.319 152.472  57.943 
ATOM   4002  OP1  DG A 195      -3.619 152.696  59.376 
ATOM   4003  OP2  DG A 195      -2.373 151.375  57.642 
ATOM   4004  O5'  DG A 195      -4.682 152.242  57.138 
ATOM   4005  C5'  DG A 195      -5.407 153.387  56.651 
ATOM   4006  C4'  DG A 195      -5.879 153.137  55.233 
ATOM   4007  O4'  DG A 195      -4.887 153.530  54.240 
ATOM   4008  C3'  DG A 195      -6.194 151.683  54.883 
ATOM   4009  O3'  DG A 195      -7.315 151.652  54.007 
ATOM   4010  C2'  DG A 195      -4.966 151.195  54.115 
ATOM   4011  C1'  DG A 195      -4.743 152.470  53.308 
ATOM   4012  N9   DG A 195      -3.385 152.567  52.704 
ATOM   4013  C8   DG A 195      -2.178 152.123  53.198 
ATOM   4014  N7   DG A 195      -1.157 152.366  52.413 
ATOM   4015  C5   DG A 195      -1.727 153.018  51.320 
ATOM   4016  C6   DG A 195      -1.123 153.528  50.143 
ATOM   4017  O6   DG A 195       0.061 153.511  49.815 
ATOM   4018  N1   DG A 195      -2.072 154.114  49.292 
ATOM   4019  C2   DG A 195      -3.426 154.196  49.548 
ATOM   4020  N2   DG A 195      -4.164 154.794  48.610 
ATOM   4021  N3   DG A 195      -3.993 153.717  50.654 
ATOM   4022  C4   DG A 195      -3.087 153.145  51.488 
ATOM   4023  P    DA A 196      -8.414 150.503  54.194 
ATOM   4024  OP1  DA A 196      -9.377 150.903  55.244 
ATOM   4025  OP2  DA A 196      -7.740 149.201  54.393 
ATOM   4026  O5'  DA A 196      -9.135 150.521  52.765 
ATOM   4027  C5'  DA A 196      -9.193 151.757  52.029 
ATOM   4028  C4'  DA A 196      -8.867 151.506  50.569 
ATOM   4029  O4'  DA A 196      -7.438 151.586  50.298 
ATOM   4030  C3'  DA A 196      -9.270 150.137  50.023 
ATOM   4031  O3'  DA A 196      -9.712 150.289  48.680 
ATOM   4032  C2'  DA A 196      -7.975 149.325  50.020 
ATOM   4033  C1'  DA A 196      -7.063 150.448  49.536 
ATOM   4034  N9   DA A 196      -5.615 150.189  49.773 
ATOM   4035  C8   DA A 196      -5.032 149.529  50.816 
ATOM   4036  N7   DA A 196      -3.739 149.466  50.740 
ATOM   4037  C5   DA A 196      -3.441 150.133  49.559 
ATOM   4038  C6   DA A 196      -2.228 150.413  48.909 
ATOM   4039  N6   DA A 196      -1.031 150.036  49.382 
ATOM   4040  N1   DA A 196      -2.289 151.096  47.751 
ATOM   4041  C2   DA A 196      -3.481 151.468  47.286 
ATOM   4042  N3   DA A 196      -4.673 151.265  47.802 
ATOM   4043  C4   DA A 196      -4.584 150.579  48.960 
ATOM   4044  P    DA A 197     -10.967 149.434  48.174 
ATOM   4045  OP1  DA A 197     -12.221 150.124  48.553 
ATOM   4046  OP2  DA A 197     -10.832 148.035  48.634 
ATOM   4047  O5'  DA A 197     -10.775 149.499  46.587 
ATOM   4048  C5'  DA A 197     -10.138 150.653  46.008 
ATOM   4049  C4'  DA A 197      -9.145 150.219  44.948 
ATOM   4050  O4'  DA A 197      -7.824 149.954  45.502 
ATOM   4051  C3'  DA A 197      -9.494 148.936  44.195 
ATOM   4052  O3'  DA A 197      -9.090 149.075  42.838 
ATOM   4053  C2'  DA A 197      -8.632 147.856  44.849 
ATOM   4054  C1'  DA A 197      -7.373 148.704  45.002 
ATOM   4055  N9   DA A 197      -6.390 148.146  45.972 
ATOM   4056  C8   DA A 197      -6.634 147.457  47.126 
ATOM   4057  N7   DA A 197      -5.560 147.099  47.760 
ATOM   4058  C5   DA A 197      -4.527 147.585  46.970 
ATOM   4059  C6   DA A 197      -3.130 147.531  47.101 
ATOM   4060  N6   DA A 197      -2.504 146.935  48.125 
ATOM   4061  N1   DA A 197      -2.396 148.116  46.136 
ATOM   4062  C2   DA A 197      -3.022 148.708  45.120 
ATOM   4063  N3   DA A 197      -4.313 148.820  44.893 
ATOM   4064  C4   DA A 197      -5.026 148.227  45.873 
ATOM   4065  P    DC A 198     -10.032 148.487  41.684 
ATOM   4066  OP1  DC A 198     -11.091 149.470  41.359 
ATOM   4067  OP2  DC A 198     -10.496 147.135  42.064 
ATOM   4068  O5'  DC A 198      -9.004 148.380  40.462 
ATOM   4069  C5'  DC A 198      -7.908 149.311  40.387 
ATOM   4070  C4'  DC A 198      -6.632 148.581  40.015 
ATOM   4071  O4'  DC A 198      -5.924 148.070  41.181 
ATOM   4072  C3'  DC A 198      -6.805 147.352  39.122 
ATOM   4073  O3'  DC A 198      -5.714 147.287  38.212 
ATOM   4074  C2'  DC A 198      -6.713 146.163  40.077 
ATOM   4075  C1'  DC A 198      -5.580 146.715  40.937 
ATOM   4076  N1   DC A 198      -5.438 146.030  42.252 
ATOM   4077  C2   DC A 198      -4.154 145.881  42.772 
ATOM   4078  O2   DC A 198      -3.195 146.320  42.126 
ATOM   4079  N3   DC A 198      -4.003 145.259  43.969 
ATOM   4080  C4   DC A 198      -5.068 144.798  44.638 
ATOM   4081  N4   DC A 198      -4.868 144.198  45.801 
ATOM   4082  C5   DC A 198      -6.397 144.940  44.120 
ATOM   4083  C6   DC A 198      -6.526 145.564  42.922 
ATOM   4084  P    DA A 199      -5.989 146.836  36.701 
ATOM   4085  OP1  DA A 199      -6.443 148.001  35.909 
ATOM   4086  OP2  DA A 199      -6.883 145.657  36.691 
ATOM   4087  O5'  DA A 199      -4.523 146.402  36.229 
ATOM   4088  C5'  DA A 199      -3.381 147.053  36.815 
ATOM   4089  C4'  DA A 199      -2.317 146.028  37.154 
ATOM   4090  O4'  DA A 199      -2.492 145.467  38.486 
ATOM   4091  C3'  DA A 199      -2.260 144.803  36.242 
ATOM   4092  O3'  DA A 199      -0.900 144.421  36.069 
ATOM   4093  C2'  DA A 199      -2.976 143.703  37.026 
ATOM   4094  C1'  DA A 199      -2.396 144.054  38.393 
ATOM   4095  N9   DA A 199      -3.149 143.463  39.533 
ATOM   4096  C8   DA A 199      -4.493 143.241  39.638 
ATOM   4097  N7   DA A 199      -4.850 142.706  40.765 
ATOM   4098  C5   DA A 199      -3.657 142.562  41.460 
ATOM   4099  C6   DA A 199      -3.358 142.051  42.734 
ATOM   4100  N6   DA A 199      -4.285 141.567  43.572 
ATOM   4101  N1   DA A 199      -2.067 142.055  43.115 
ATOM   4102  C2   DA A 199      -1.151 142.538  42.277 
ATOM   4103  N3   DA A 199      -1.310 143.038  41.072 
ATOM   4104  C4   DA A 199      -2.610 143.022  40.713 
ATOM   4105  P    DA A 200      -0.412 143.923  34.628 
ATOM   4106  OP1  DA A 200      -0.081 145.093  33.784 
ATOM   4107  OP2  DA A 200      -1.403 142.978  34.068 
ATOM   4108  O5'  DA A 200       0.929 143.134  35.005 
ATOM   4109  C5'  DA A 200       1.689 143.557  36.152 
ATOM   4110  C4'  DA A 200       2.129 142.349  36.956 
ATOM   4111  O4'  DA A 200       1.137 141.950  37.946 
ATOM   4112  C3'  DA A 200       2.383 141.073  36.154 
ATOM   4113  O3'  DA A 200       3.488 140.383  36.726 
ATOM   4114  C2'  DA A 200       1.125 140.229  36.360 
ATOM   4115  C1'  DA A 200       0.937 140.549  37.840 
ATOM   4116  N9   DA A 200      -0.426 140.236  38.353 
ATOM   4117  C8   DA A 200      -1.620 140.331  37.699 
ATOM   4118  N7   DA A 200      -2.641 139.983  38.419 
ATOM   4119  C5   DA A 200      -2.085 139.631  39.641 
ATOM   4120  C6   DA A 200      -2.650 139.170  40.841 
ATOM   4121  N6   DA A 200      -3.964 138.975  41.014 
ATOM   4122  N1   DA A 200      -1.811 138.914  41.863 
ATOM   4123  C2   DA A 200      -0.505 139.109  41.685 
ATOM   4124  N3   DA A 200       0.134 139.534  40.617 
ATOM   4125  C4   DA A 200      -0.729 139.782  39.610 
ATOM   4126  P    DC A 201       4.545 139.674  35.755 
ATOM   4127  OP1  DC A 201       5.540 140.668  35.294 
ATOM   4128  OP2  DC A 201       3.827 138.934  34.694 
ATOM   4129  O5'  DC A 201       5.244 138.637  36.754 
ATOM   4130  C5'  DC A 201       5.337 138.969  38.152 
ATOM   4131  C4'  DC A 201       4.978 137.762  38.996 
ATOM   4132  O4'  DC A 201       3.549 137.677  39.265 
ATOM   4133  C3'  DC A 201       5.321 136.401  38.391 
ATOM   4134  O3'  DC A 201       5.747 135.529  39.431 
ATOM   4135  C2'  DC A 201       3.996 135.881  37.834 
ATOM   4136  C1'  DC A 201       3.120 136.353  38.990 
ATOM   4137  N1   DC A 201       1.668 136.396  38.662 
ATOM   4138  C2   DC A 201       0.764 136.088  39.675 
ATOM   4139  O2   DC A 201       1.199 135.794  40.794 
ATOM   4140  N3   DC A 201      -0.565 136.121  39.396 
ATOM   4141  C4   DC A 201      -0.997 136.444  38.170 
ATOM   4142  N4   DC A 201      -2.302 136.463  37.948 
ATOM   4143  C5   DC A 201      -0.084 136.764  37.114 
ATOM   4144  C6   DC A 201       1.240 136.725  37.412 
ATOM   4145  P    DT A 202       6.961 134.524  39.153 
ATOM   4146  OP1  DT A 202       8.246 135.228  39.362 
ATOM   4147  OP2  DT A 202       6.781 133.882  37.832 
ATOM   4148  O5'  DT A 202       6.747 133.440  40.309 
ATOM   4149  C5'  DT A 202       6.145 133.854  41.550 
ATOM   4150  C4'  DT A 202       5.118 132.830  41.995 
ATOM   4151  O4'  DT A 202       3.797 133.091  41.440 
ATOM   4152  C3'  DT A 202       5.406 131.383  41.597 
ATOM   4153  O3'  DT A 202       4.987 130.524  42.651 
ATOM   4154  C2'  DT A 202       4.516 131.131  40.381 
ATOM   4155  C1'  DT A 202       3.292 131.879  40.900 
ATOM   4156  N1   DT A 202       2.304 132.221  39.840 
ATOM   4157  C2   DT A 202       0.976 132.202  40.192 
ATOM   4158  O2   DT A 202       0.591 131.922  41.314 
ATOM   4159  N3   DT A 202       0.090 132.524  39.182 
ATOM   4160  C4   DT A 202       0.415 132.855  37.883 
ATOM   4161  O4   DT A 202      -0.468 133.125  37.065 
ATOM   4162  C5   DT A 202       1.832 132.848  37.610 
ATOM   4163  C7   DT A 202       2.272 133.197  36.218 
ATOM   4164  C6   DT A 202       2.716 132.539  38.572 
ATOM   4165  P    DT A 203       5.887 129.253  43.020 
ATOM   4166  OP1  DT A 203       6.977 129.665  43.933 
ATOM   4167  OP2  DT A 203       6.306 128.564  41.779 
ATOM   4168  O5'  DT A 203       4.838 128.342  43.812 
ATOM   4169  C5'  DT A 203       3.776 128.979  44.548 
ATOM   4170  C4'  DT A 203       2.468 128.251  44.306 
ATOM   4171  O4'  DT A 203       1.760 128.756  43.138 
ATOM   4172  C3'  DT A 203       2.581 126.749  44.047 
ATOM   4173  O3'  DT A 203       1.474 126.093  44.654 
ATOM   4174  C2'  DT A 203       2.458 126.607  42.531 
ATOM   4175  C1'  DT A 203       1.361 127.650  42.344 
ATOM   4176  N1   DT A 203       1.214 128.119  40.937 
ATOM   4177  C2   DT A 203      -0.055 128.427  40.510 
ATOM   4178  O2   DT A 203      -1.038 128.332  41.226 
ATOM   4179  N3   DT A 203      -0.153 128.858  39.201 
ATOM   4180  C4   DT A 203       0.889 129.002  38.307 
ATOM   4181  O4   DT A 203       0.678 129.397  37.159 
ATOM   4182  C5   DT A 203       2.182 128.654  38.848 
ATOM   4183  C7   DT A 203       3.370 128.783  37.940 
ATOM   4184  C6   DT A 203       2.305 128.232  40.117 
ATOM   4185  P    DC A 204       1.707 124.686  45.381 
ATOM   4186  OP1  DC A 204       2.192 124.915  46.760 
ATOM   4187  OP2  DC A 204       2.557 123.824  44.530 
ATOM   4188  O5'  DC A 204       0.219 124.101  45.422 
ATOM   4189  C5'  DC A 204      -0.889 125.017  45.499 
ATOM   4190  C4'  DC A 204      -1.985 124.585  44.545 
ATOM   4191  O4'  DC A 204      -1.811 125.141  43.210 
ATOM   4192  C3'  DC A 204      -2.104 123.080  44.305 
ATOM   4193  O3'  DC A 204      -3.479 122.741  44.175 
ATOM   4194  C2'  DC A 204      -1.416 122.848  42.959 
ATOM   4195  C1'  DC A 204      -1.961 124.093  42.266 
ATOM   4196  N1   DC A 204      -1.212 124.469  41.034 
ATOM   4197  C2   DC A 204      -1.932 125.027  39.981 
ATOM   4198  O2   DC A 204      -3.151 125.187  40.111 
ATOM   4199  N3   DC A 204      -1.268 125.376  38.850 
ATOM   4200  C4   DC A 204       0.054 125.186  38.748 
ATOM   4201  N4   DC A 204       0.656 125.543  37.624 
ATOM   4202  C5   DC A 204       0.813 124.612  39.819 
ATOM   4203  C6   DC A 204       0.131 124.270  40.942 
ATOM   4204  P    DA A 205      -4.008 121.381  44.831 
ATOM   4205  OP1  DA A 205      -4.308 121.605  46.264 
ATOM   4206  OP2  DA A 205      -3.062 120.284  44.530 
ATOM   4207  O5'  DA A 205      -5.371 121.151  44.026 
ATOM   4208  C5'  DA A 205      -6.096 122.296  43.539 
ATOM   4209  C4'  DA A 205      -6.568 122.046  42.121 
ATOM   4210  O4'  DA A 205      -5.577 122.439  41.128 
ATOM   4211  C3'  DA A 205      -6.883 120.592  41.771 
ATOM   4212  O3'  DA A 205      -8.004 120.561  40.895 
ATOM   4213  C2'  DA A 205      -5.655 120.103  41.003 
ATOM   4214  C1'  DA A 205      -5.432 121.379  40.195 
ATOM   4215  N9   DA A 205      -4.074 121.476  39.592 
ATOM   4216  C8   DA A 205      -2.887 121.029  40.098 
ATOM   4217  N7   DA A 205      -1.869 121.264  39.329 
ATOM   4218  C5   DA A 205      -2.419 121.914  38.233 
ATOM   4219  C6   DA A 205      -1.852 122.430  37.056 
ATOM   4220  N6   DA A 205      -0.543 122.369  36.775 
ATOM   4221  N1   DA A 205      -2.684 123.014  36.174 
ATOM   4222  C2   DA A 205      -3.984 123.073  36.458 
ATOM   4223  N3   DA A 205      -4.624 122.628  37.518 
ATOM   4224  C4   DA A 205      -3.768 122.048  38.385 
ATOM   4225  P    DT A 206      -9.103 119.412  41.082 
ATOM   4226  OP1  DT A 206     -10.066 119.812  42.131 
ATOM   4227  OP2  DT A 206      -8.430 118.110  41.281 
ATOM   4228  O5'  DT A 206      -9.824 119.430  39.653 
ATOM   4229  C5'  DT A 206      -9.882 120.666  38.917 
ATOM   4230  C4'  DT A 206      -9.556 120.415  37.457 
ATOM   4231  O4'  DT A 206      -8.128 120.495  37.186 
ATOM   4232  C3'  DT A 206      -9.959 119.046  36.911 
ATOM   4233  O3'  DT A 206     -10.401 119.198  35.567 
ATOM   4234  C2'  DT A 206      -8.664 118.234  36.908 
ATOM   4235  C1'  DT A 206      -7.752 119.357  36.424 
ATOM   4236  N1   DT A 206      -6.305 119.098  36.661 
ATOM   4237  C2   DT A 206      -5.422 119.575  35.722 
ATOM   4238  O2   DT A 206      -5.777 120.186  34.729 
ATOM   4239  N3   DT A 206      -4.089 119.315  35.975 
ATOM   4240  C4   DT A 206      -3.579 118.635  37.063 
ATOM   4241  O4   DT A 206      -2.365 118.464  37.182 
ATOM   4242  C5   DT A 206      -4.584 118.174  37.993 
ATOM   4243  C7   DT A 206      -4.113 117.424  39.205 
ATOM   4244  C6   DT A 206      -5.886 118.413  37.771 
ATOM   4245  P    DC A 207     -11.656 118.343  35.062 
ATOM   4246  OP1  DC A 207     -12.911 119.033  35.441 
ATOM   4247  OP2  DC A 207     -11.521 116.944  35.522 
ATOM   4248  O5'  DC A 207     -11.465 118.408  33.475 
ATOM   4249  C5'  DC A 207     -10.827 119.562  32.896 
ATOM   4250  C4'  DC A 207      -9.834 119.128  31.836 
ATOM   4251  O4'  DC A 207      -8.514 118.862  32.389 
ATOM   4252  C3'  DC A 207     -10.183 117.845  31.083 
ATOM   4253  O3'  DC A 207      -9.780 117.984  29.726 
ATOM   4254  C2'  DC A 207      -9.321 116.765  31.737 
ATOM   4255  C1'  DC A 207      -8.062 117.613  31.890 
ATOM   4256  N1   DC A 207      -7.079 117.055  32.860 
ATOM   4257  C2   DC A 207      -5.725 117.237  32.590 
ATOM   4258  O2   DC A 207      -5.398 117.850  31.567 
ATOM   4259  N3   DC A 207      -4.813 116.736  33.462 
ATOM   4260  C4   DC A 207      -5.208 116.079  34.559 
ATOM   4261  N4   DC A 207      -4.280 115.608  35.379 
ATOM   4262  C5   DC A 207      -6.595 115.879  34.855 
ATOM   4263  C6   DC A 207      -7.491 116.388  33.972 
ATOM   4264  P    DA A 208     -10.721 117.396  28.572 
ATOM   4265  OP1  DA A 208     -11.780 118.378  28.247 
ATOM   4266  OP2  DA A 208     -11.185 116.044  28.951 
ATOM   4267  O5'  DA A 208      -9.694 117.288  27.350 
ATOM   4268  C5'  DA A 208      -8.597 118.220  27.275 
ATOM   4269  C4'  DA A 208      -7.322 117.490  26.903 
ATOM   4270  O4'  DA A 208      -6.613 116.979  28.068 
ATOM   4271  C3'  DA A 208      -7.495 116.261  26.010 
ATOM   4272  O3'  DA A 208      -6.403 116.196  25.100 
ATOM   4273  C2'  DA A 208      -7.402 115.071  26.965 
ATOM   4274  C1'  DA A 208      -6.269 115.624  27.825 
ATOM   4275  N9   DA A 208      -6.127 114.939  29.140 
ATOM   4276  C8   DA A 208      -7.107 114.418  29.936 
ATOM   4277  N7   DA A 208      -6.664 113.879  31.030 
ATOM   4278  C5   DA A 208      -5.290 114.056  30.956 
ATOM   4279  C6   DA A 208      -4.241 113.701  31.821 
ATOM   4280  N6   DA A 208      -4.426 113.063  32.985 
ATOM   4281  N1   DA A 208      -2.990 114.025  31.444 
ATOM   4282  C2   DA A 208      -2.813 114.659  30.286 
ATOM   4283  N3   DA A 208      -3.707 115.040  29.402 
ATOM   4284  C4   DA A 208      -4.951 114.703  29.803 
ATOM   4285  P    DA A 209      -6.679 115.745  23.588 
ATOM   4286  OP1  DA A 209      -7.132 116.910  22.797 
ATOM   4287  OP2  DA A 209      -7.573 114.566  23.579 
ATOM   4288  O5'  DA A 209      -5.213 115.311  23.117 
ATOM   4289  C5'  DA A 209      -4.070 115.962  23.702 
ATOM   4290  C4'  DA A 209      -3.006 114.937  24.042 
ATOM   4291  O4'  DA A 209      -3.181 114.376  25.374 
ATOM   4292  C3'  DA A 209      -2.949 113.711  23.130 
ATOM   4293  O3'  DA A 209      -1.590 113.330  22.956 
ATOM   4294  C2'  DA A 209      -3.665 112.612  23.914 
ATOM   4295  C1'  DA A 209      -3.086 112.963  25.281 
ATOM   4296  N9   DA A 209      -3.839 112.371  26.421 
ATOM   4297  C8   DA A 209      -5.182 112.149  26.526 
ATOM   4298  N7   DA A 209      -5.540 111.615  27.653 
ATOM   4299  C5   DA A 209      -4.346 111.471  28.347 
ATOM   4300  C6   DA A 209      -4.048 110.960  29.621 
ATOM   4301  N6   DA A 209      -4.974 110.476  30.460 
ATOM   4302  N1   DA A 209      -2.756 110.964  30.003 
ATOM   4303  C2   DA A 209      -1.840 111.447  29.165 
ATOM   4304  N3   DA A 209      -1.999 111.947  27.959 
ATOM   4305  C4   DA A 209      -3.299 111.931  27.601 
ATOM   4306  P    DG A 210      -1.101 112.832  21.515 
ATOM   4307  OP1  DG A 210      -0.770 114.002  20.672 
ATOM   4308  OP2  DG A 210      -2.092 111.887  20.955 
ATOM   4309  O5'  DG A 210       0.239 112.043  21.892 
ATOM   4310  C5'  DG A 210       1.000 112.466  23.040 
ATOM   4311  C4'  DG A 210       1.439 111.258  23.844 
ATOM   4312  O4'  DG A 210       0.448 110.859  24.834 
ATOM   4313  C3'  DG A 210       1.694 109.982  23.042 
ATOM   4314  O3'  DG A 210       2.798 109.292  23.613 
ATOM   4315  C2'  DG A 210       0.435 109.138  23.247 
ATOM   4316  C1'  DG A 210       0.248 109.458  24.728 
ATOM   4317  N9   DG A 210      -1.115 109.145  25.241 
ATOM   4318  C8   DG A 210      -2.330 109.234  24.597 
ATOM   4319  N7   DG A 210      -3.353 108.880  25.336 
ATOM   4320  C5   DG A 210      -2.775 108.531  26.555 
ATOM   4321  C6   DG A 210      -3.379 108.066  27.753 
ATOM   4322  O6   DG A 210      -4.567 107.865  27.988 
ATOM   4323  N1   DG A 210      -2.422 107.831  28.750 
ATOM   4324  C2   DG A 210      -1.062 108.020  28.609 
ATOM   4325  N2   DG A 210      -0.316 107.738  29.681 
ATOM   4326  N3   DG A 210      -0.496 108.456  27.485 
ATOM   4327  C4   DG A 210      -1.410 108.689  26.508 
ATOM   4328  P    DA A 211       3.856 108.583  22.643 
ATOM   4329  OP1  DA A 211       4.851 109.577  22.182 
ATOM   4330  OP2  DA A 211       3.137 107.843  21.582 
ATOM   4331  O5'  DA A 211       4.554 107.546  23.642 
ATOM   4332  C5'  DA A 211       4.648 107.878  25.040 
ATOM   4333  C4'  DA A 211       4.289 106.671  25.884 
ATOM   4334  O4'  DA A 211       2.860 106.586  26.152 
ATOM   4335  C3'  DA A 211       4.631 105.310  25.279 
ATOM   4336  O3'  DA A 211       5.058 104.437  26.318 
ATOM   4337  C2'  DA A 211       3.307 104.789  24.721 
ATOM   4338  C1'  DA A 211       2.431 105.261  25.877 
ATOM   4339  N9   DA A 211       0.978 105.305  25.549 
ATOM   4340  C8   DA A 211       0.387 105.613  24.357 
ATOM   4341  N7   DA A 211      -0.909 105.562  24.387 
ATOM   4342  C5   DA A 211      -1.201 105.194  25.693 
ATOM   4343  C6   DA A 211      -2.412 104.970  26.366 
ATOM   4344  N6   DA A 211      -3.615 105.090  25.785 
ATOM   4345  N1   DA A 211      -2.344 104.615  27.662 
ATOM   4346  C2   DA A 211      -1.147 104.496  28.234 
ATOM   4347  N3   DA A 211       0.046 104.679  27.710 
ATOM   4348  C4   DA A 211      -0.051 105.033  26.412 
ATOM   4349  P    DA A 212       6.272 103.433  26.040 
ATOM   4350  OP1  DA A 212       7.556 104.137  26.250 
ATOM   4351  OP2  DA A 212       6.092 102.791  24.719 
ATOM   4352  O5'  DA A 212       6.057 102.349  27.197 
ATOM   4353  C5'  DA A 212       5.455 102.763  28.438 
ATOM   4354  C4'  DA A 212       4.429 101.739  28.883 
ATOM   4355  O4'  DA A 212       3.108 102.000  28.327 
ATOM   4356  C3'  DA A 212       4.717 100.292  28.485 
ATOM   4357  O3'  DA A 212       4.298  99.433  29.539 
ATOM   4358  C2'  DA A 212       3.827 100.040  27.269 
ATOM   4359  C1'  DA A 212       2.602 100.788  27.788 
ATOM   4360  N9   DA A 212       1.614 101.130  26.727 
ATOM   4361  C8   DA A 212       1.850 101.467  25.425 
ATOM   4362  N7   DA A 212       0.775 101.711  24.743 
ATOM   4363  C5   DA A 212      -0.252 101.524  25.659 
ATOM   4364  C6   DA A 212      -1.648 101.632  25.552 
ATOM   4365  N6   DA A 212      -2.279 101.973  24.419 
ATOM   4366  N1   DA A 212      -2.376 101.376  26.655 
ATOM   4367  C2   DA A 212      -1.742 101.039  27.778 
ATOM   4368  N3   DA A 212      -0.452 100.906  27.996 
ATOM   4369  C4   DA A 212       0.252 101.167  26.877 
ATOM   4370  P    DA A 213       5.198  98.162  29.908 
ATOM   4371  OP1  DA A 213       6.288  98.574  30.821 
ATOM   4372  OP2  DA A 213       5.617  97.473  28.667 
ATOM   4373  O5'  DA A 213       4.148  97.251  30.700 
ATOM   4374  C5'  DA A 213       3.087  97.887  31.436 
ATOM   4375  C4'  DA A 213       1.779  97.160  31.194 
ATOM   4376  O4'  DA A 213       1.071  97.665  30.026 
ATOM   4377  C3'  DA A 213       1.891  95.658  30.935 
ATOM   4378  O3'  DA A 213       0.784  95.002  31.542 
ATOM   4379  C2'  DA A 213       1.768  95.515  29.418 
ATOM   4380  C1'  DA A 213       0.672  96.559  29.231 
ATOM   4381  N9   DA A 213       0.525  97.028  27.825 
ATOM   4382  C8   DA A 213       1.497  97.197  26.881 
ATOM   4383  N7   DA A 213       1.051  97.621  25.740 
ATOM   4384  C5   DA A 213      -0.317  97.744  25.938 
ATOM   4385  C6   DA A 213      -1.364  98.154  25.097 
ATOM   4386  N6   DA A 213      -1.184  98.536  23.824 
ATOM   4387  N1   DA A 213      -2.608  98.158  25.612 
ATOM   4388  C2   DA A 213      -2.780  97.778  26.877 
ATOM   4389  N3   DA A 213      -1.885  97.376  27.753 
ATOM   4390  C4   DA A 213      -0.649  97.382  27.213 
ATOM   4391  P    DT A 214       1.018  93.595  32.268 
ATOM   4392  OP1  DT A 214       1.502  93.824  33.648 
ATOM   4393  OP2  DT A 214       1.867  92.732  31.417 
ATOM   4394  O5'  DT A 214      -0.471  93.010  32.310 
ATOM   4395  C5'  DT A 214      -1.579  93.926  32.387 
ATOM   4396  C4'  DT A 214      -2.674  93.494  31.433 
ATOM   4397  O4'  DT A 214      -2.500  94.050  30.098 
ATOM   4398  C3'  DT A 214      -2.793  91.989  31.193 
ATOM   4399  O3'  DT A 214      -4.168  91.650  31.063 
ATOM   4400  C2'  DT A 214      -2.106  91.757  29.847 
ATOM   4401  C1'  DT A 214      -2.651  93.002  29.153 
ATOM   4402  N1   DT A 214      -1.902  93.377  27.921 
ATOM   4403  C2   DT A 214      -2.626  93.927  26.892 
ATOM   4404  O2   DT A 214      -3.829  94.113  26.953 
ATOM   4405  N3   DT A 214      -1.898  94.262  25.767 
ATOM   4406  C4   DT A 214      -0.539  94.097  25.591 
ATOM   4407  O4   DT A 214       0.002  94.435  24.536 
ATOM   4408  C5   DT A 214       0.134  93.512  26.726 
ATOM   4409  C7   DT A 214       1.615  93.296  26.619 
ATOM   4410  C6   DT A 214      -0.549  93.176  27.833 
ATOM   4411  P    DA A 215      -4.698  90.290  31.719 
ATOM   4412  OP1  DA A 215      -4.997  90.514  33.152 
ATOM   4413  OP2  DA A 215      -3.752  89.193  31.418 
ATOM   4414  O5'  DA A 215      -6.061  90.060  30.913 
ATOM   4415  C5'  DA A 215      -6.785  91.205  30.427 
ATOM   4416  C4'  DA A 215      -7.257  90.955  29.008 
ATOM   4417  O4'  DA A 215      -6.266  91.348  28.016 
ATOM   4418  C3'  DA A 215      -7.572  89.501  28.658 
ATOM   4419  O3'  DA A 215      -8.694  89.470  27.783 
ATOM   4420  C2'  DA A 215      -6.344  89.012  27.890 
ATOM   4421  C1'  DA A 215      -6.121  90.288  27.083 
ATOM   4422  N9   DA A 215      -4.764  90.385  26.480 
ATOM   4423  C8   DA A 215      -3.576  89.938  26.985 
ATOM   4424  N7   DA A 215      -2.558  90.173  26.217 
ATOM   4425  C5   DA A 215      -3.108  90.823  25.121 
ATOM   4426  C6   DA A 215      -2.542  91.339  23.944 
ATOM   4427  N6   DA A 215      -1.232  91.278  23.663 
ATOM   4428  N1   DA A 215      -3.374  91.923  23.062 
ATOM   4429  C2   DA A 215      -4.673  91.982  23.346 
ATOM   4430  N3   DA A 215      -5.313  91.537  24.406 
ATOM   4431  C4   DA A 215      -4.458  90.957  25.272 
ATOM   4432  P    DT A 216      -9.792  88.321  27.969 
ATOM   4433  OP1  DT A 216     -10.756  88.721  29.019 
ATOM   4434  OP2  DT A 216      -9.119  87.019  28.169 
ATOM   4435  O5'  DT A 216     -10.513  88.339  26.540 
ATOM   4436  C5'  DT A 216     -10.572  89.575  25.804 
ATOM   4437  C4'  DT A 216     -10.245  89.324  24.345 
ATOM   4438  O4'  DT A 216      -8.817  89.403  24.074 
ATOM   4439  C3'  DT A 216     -10.648  87.955  23.799 
ATOM   4440  O3'  DT A 216     -11.091  88.107  22.455 
ATOM   4441  C2'  DT A 216      -9.354  87.142  23.795 
ATOM   4442  C1'  DT A 216      -8.442  88.266  23.312 
ATOM   4443  N1   DT A 216      -6.994  88.007  23.549 
ATOM   4444  C2   DT A 216      -6.112  88.484  22.610 
ATOM   4445  O2   DT A 216      -6.466  89.095  21.617 
ATOM   4446  N3   DT A 216      -4.779  88.224  22.863 
ATOM   4447  C4   DT A 216      -4.269  87.544  23.950 
ATOM   4448  O4   DT A 216      -3.054  87.373  24.069 
ATOM   4449  C5   DT A 216      -5.273  87.083  24.880 
ATOM   4450  C7   DT A 216      -4.803  86.333  26.093 
ATOM   4451  C6   DT A 216      -6.576  87.322  24.659 
ATOM   4452  P    DC A 217     -12.346  87.252  21.950 
ATOM   4453  OP1  DC A 217     -13.600  87.942  22.329 
ATOM   4454  OP2  DC A 217     -12.211  85.853  22.410 
ATOM   4455  O5'  DC A 217     -12.154  87.317  20.363 
ATOM   4456  C5'  DC A 217     -11.517  88.471  19.783 
ATOM   4457  C4'  DC A 217     -10.524  88.037  18.724 
ATOM   4458  O4'  DC A 217      -9.203  87.771  19.277 
ATOM   4459  C3'  DC A 217     -10.873  86.754  17.970 
ATOM   4460  O3'  DC A 217     -10.469  86.893  16.614 
ATOM   4461  C2'  DC A 217     -10.011  85.674  18.625 
ATOM   4462  C1'  DC A 217      -8.752  86.522  18.778 
ATOM   4463  N1   DC A 217      -7.768  85.964  19.748 
ATOM   4464  C2   DC A 217      -6.414  86.146  19.478 
ATOM   4465  O2   DC A 217      -6.088  86.759  18.455 
ATOM   4466  N3   DC A 217      -5.503  85.645  20.349 
ATOM   4467  C4   DC A 217      -5.898  84.987  21.447 
ATOM   4468  N4   DC A 217      -4.970  84.517  22.267 
ATOM   4469  C5   DC A 217      -7.285  84.788  21.743 
ATOM   4470  C6   DC A 217      -8.181  85.297  20.859 
ATOM   4471  P    DT A 218     -11.411  86.305  15.460 
ATOM   4472  OP1  DT A 218     -12.469  87.287  15.135 
ATOM   4473  OP2  DT A 218     -11.874  84.953  15.839 
ATOM   4474  O5'  DT A 218     -10.383  86.197  14.238 
ATOM   4475  C5'  DT A 218      -9.287  87.129  14.163 
ATOM   4476  C4'  DT A 218      -8.011  86.399  13.790 
ATOM   4477  O4'  DT A 218      -7.303  85.888  14.956 
ATOM   4478  C3'  DT A 218      -8.184  85.170  12.897 
ATOM   4479  O3'  DT A 218      -7.093  85.105  11.988 
ATOM   4480  C2'  DT A 218      -8.092  83.980  13.853 
ATOM   4481  C1'  DT A 218      -6.958  84.533  14.713 
ATOM   4482  N1   DT A 218      -6.817  83.848  16.028 
ATOM   4483  C2   DT A 218      -5.543  83.709  16.527 
ATOM   4484  O2   DT A 218      -4.554  84.118  15.943 
ATOM   4485  N3   DT A 218      -5.451  83.069  17.746 
ATOM   4486  C4   DT A 218      -6.500  82.569  18.491 
ATOM   4487  O4   DT A 218      -6.293  82.014  19.572 
ATOM   4488  C5   DT A 218      -7.796  82.762  17.885 
ATOM   4489  C7   DT A 218      -8.994  82.246  18.629 
ATOM   4490  C6   DT A 218      -7.916  83.380  16.700 
ATOM   4491  P    DC A 219      -7.368  84.654  10.476 
ATOM   4492  OP1  DC A 219      -7.822  85.819   9.685 
ATOM   4493  OP2  DC A 219      -8.262  83.475  10.467 
ATOM   4494  O5'  DC A 219      -5.902  84.220  10.005 
ATOM   4495  C5'  DC A 219      -4.759  84.871  10.590 
ATOM   4496  C4'  DC A 219      -3.696  83.846  10.929 
ATOM   4497  O4'  DC A 219      -3.871  83.285  12.261 
ATOM   4498  C3'  DC A 219      -3.639  82.620  10.018 
ATOM   4499  O3'  DC A 219      -2.279  82.239   9.844 
ATOM   4500  C2'  DC A 219      -4.355  81.521  10.801 
ATOM   4501  C1'  DC A 219      -3.775  81.872  12.168 
ATOM   4502  N1   DC A 219      -4.528  81.280  13.309 
ATOM   4503  C2   DC A 219      -3.804  80.889  14.432 
ATOM   4504  O2   DC A 219      -2.578  81.048  14.437 
ATOM   4505  N3   DC A 219      -4.473  80.347  15.483 
ATOM   4506  C4   DC A 219      -5.802  80.192  15.438 
ATOM   4507  N4   DC A 219      -6.408  79.659  16.488 
ATOM   4508  C5   DC A 219      -6.565  80.587  14.292 
ATOM   4509  C6   DC A 219      -5.879  81.127  13.252 
ATOM   4510  P    DA A 220      -1.791  81.740   8.403 
ATOM   4511  OP1  DA A 220      -1.460  82.911   7.560 
ATOM   4512  OP2  DA A 220      -2.782  80.796   7.843 
ATOM   4513  O5'  DA A 220      -0.450  80.951   8.780 
ATOM   4514  C5'  DA A 220       0.310  81.374   9.928 
ATOM   4515  C4'  DA A 220       0.750  80.167  10.731 
ATOM   4516  O4'  DA A 220      -0.241  79.768  11.721 
ATOM   4517  C3'  DA A 220       1.004  78.891   9.930 
ATOM   4518  O3'  DA A 220       2.109  78.201  10.501 
ATOM   4519  C2'  DA A 220      -0.254  78.047  10.135 
ATOM   4520  C1'  DA A 220      -0.442  78.367  11.615 
ATOM   4521  N9   DA A 220      -1.805  78.054  12.128 
ATOM   4522  C8   DA A 220      -2.999  78.149  11.474 
ATOM   4523  N7   DA A 220      -4.020  77.801  12.194 
ATOM   4524  C5   DA A 220      -3.464  77.449  13.416 
ATOM   4525  C6   DA A 220      -4.028  76.988  14.616 
ATOM   4526  N6   DA A 220      -5.343  76.793  14.790 
ATOM   4527  N1   DA A 220      -3.189  76.732  15.638 
ATOM   4528  C2   DA A 220      -1.884  76.927  15.461 
ATOM   4529  N3   DA A 220      -1.245  77.352  14.393 
ATOM   4530  C4   DA A 220      -2.108  77.600  13.385 
ATOM   4531  P    DG A 221       3.166  77.492   9.530 
ATOM   4532  OP1  DG A 221       4.161  78.486   9.069 
ATOM   4533  OP2  DG A 221       2.448  76.752   8.470 
ATOM   4534  O5'  DG A 221       3.865  76.454  10.530 
ATOM   4535  C5'  DG A 221       3.959  76.787  11.927 
ATOM   4536  C4'  DG A 221       3.599  75.580  12.772 
ATOM   4537  O4'  DG A 221       2.171  75.495  13.040 
ATOM   4538  C3'  DG A 221       3.942  74.219  12.166 
ATOM   4539  O3'  DG A 221       4.368  73.346  13.206 
ATOM   4540  C2'  DG A 221       2.618  73.698  11.609 
ATOM   4541  C1'  DG A 221       1.741  74.170  12.765 
ATOM   4542  N9   DG A 221       0.289  74.214  12.437 
ATOM   4543  C8   DG A 221      -0.326  74.522  11.243 
ATOM   4544  N7   DG A 221      -1.635  74.467  11.286 
ATOM   4545  C5   DG A 221      -1.906  74.096  12.602 
ATOM   4546  C6   DG A 221      -3.150  73.877  13.251 
ATOM   4547  O6   DG A 221      -4.285  73.967  12.791 
ATOM   4548  N1   DG A 221      -2.969  73.514  14.593 
ATOM   4549  C2   DG A 221      -1.749  73.380  15.224 
ATOM   4550  N2   DG A 221      -1.789  73.025  16.511 
ATOM   4551  N3   DG A 221      -0.582  73.586  14.614 
ATOM   4552  C4   DG A 221      -0.740  73.939  13.313 
ATOM   4553  P    DG A 222       5.583  72.341  12.928 
ATOM   4554  OP1  DG A 222       6.867  73.046  13.138 
ATOM   4555  OP2  DG A 222       5.402  71.700  11.607 
ATOM   4556  O5'  DG A 222       5.368  71.258  14.085 
ATOM   4557  C5'  DG A 222       4.766  71.672  15.326 
ATOM   4558  C4'  DG A 222       3.739  70.648  15.771 
ATOM   4559  O4'  DG A 222       2.418  70.909  15.215 
ATOM   4560  C3'  DG A 222       4.027  69.201  15.373 
ATOM   4561  O3'  DG A 222       3.608  68.342  16.426 
ATOM   4562  C2'  DG A 222       3.137  68.949  14.157 
ATOM   4563  C1'  DG A 222       1.913  69.697  14.676 
ATOM   4564  N9   DG A 222       0.925  70.039  13.615 
ATOM   4565  C8   DG A 222       1.144  70.380  12.298 
ATOM   4566  N7   DG A 222       0.049  70.625  11.621 
ATOM   4567  C5   DG A 222      -0.968  70.432  12.555 
ATOM   4568  C6   DG A 222      -2.375  70.550  12.412 
ATOM   4569  O6   DG A 222      -3.024  70.856  11.415 
ATOM   4570  N1   DG A 222      -3.038  70.265  13.613 
ATOM   4571  C2   DG A 222      -2.422  69.911  14.798 
ATOM   4572  N2   DG A 222      -3.232  69.679  15.833 
ATOM   4573  N3   DG A 222      -1.101  69.800  14.931 
ATOM   4574  C4   DG A 222      -0.444  70.074  13.774 
ATOM   4575  P    DC A 223       4.508  67.071  16.795 
ATOM   4576  OP1  DC A 223       5.598  67.483  17.708 
ATOM   4577  OP2  DC A 223       4.927  66.382  15.555 
ATOM   4578  O5'  DC A 223       3.459  66.160  17.587 
ATOM   4579  C5'  DC A 223       2.397  66.796  18.324 
ATOM   4580  C4'  DC A 223       1.089  66.069  18.081 
ATOM   4581  O4'  DC A 223       0.382  66.574  16.914 
ATOM   4582  C3'  DC A 223       1.202  64.567  17.823 
ATOM   4583  O3'  DC A 223       0.095  63.911  18.429 
ATOM   4584  C2'  DC A 223       1.079  64.424  16.306 
ATOM   4585  C1'  DC A 223      -0.017  65.468  16.119 
ATOM   4586  N1   DC A 223      -0.165  65.937  14.713 
ATOM   4587  C2   DC A 223      -1.444  66.253  14.265 
ATOM   4588  O2   DC A 223      -2.396  66.133  15.045 
ATOM   4589  N3   DC A 223      -1.600  66.682  12.985 
ATOM   4590  C4   DC A 223      -0.543  66.799  12.172 
ATOM   4591  N4   DC A 223      -0.746  67.221  10.933 
ATOM   4592  C5   DC A 223       0.782  66.478  12.613 
ATOM   4593  C6   DC A 223       0.916  66.051  13.894 
ATOM   4594  P    DT A 224       0.329  62.504  19.156 
ATOM   4595  OP1  DT A 224       0.813  62.733  20.536 
ATOM   4596  OP2  DT A 224       1.178  61.641  18.305 
ATOM   4597  O5'  DT A 224      -1.160  61.919  19.198 
ATOM   4598  C5'  DT A 224      -2.268  62.835  19.275 
ATOM   4599  C4'  DT A 224      -3.363  62.403  18.320 
ATOM   4600  O4'  DT A 224      -3.189  62.959  16.985 
ATOM   4601  C3'  DT A 224      -3.482  60.898  18.081 
ATOM   4602  O3'  DT A 224      -4.858  60.559  17.950 
ATOM   4603  C2'  DT A 224      -2.795  60.666  16.734 
ATOM   4604  C1'  DT A 224      -3.340  61.910  16.041 
ATOM   4605  N1   DT A 224      -2.591  62.286  14.809 
ATOM   4606  C2   DT A 224      -3.316  62.836  13.780 
ATOM   4607  O2   DT A 224      -4.519  63.022  13.841 
ATOM   4608  N3   DT A 224      -2.587  63.171  12.654 
ATOM   4609  C4   DT A 224      -1.229  63.005  12.479 
ATOM   4610  O4   DT A 224      -0.687  63.344  11.424 
ATOM   4611  C5   DT A 224      -0.555  62.421  13.614 
ATOM   4612  C7   DT A 224       0.926  62.205  13.507 
ATOM   4613  C6   DT A 224      -1.239  62.085  14.721 
ATOM   4614  P    DA A 225      -5.387  59.199  18.607 
ATOM   4615  OP1  DA A 225      -5.687  59.423  20.039 
ATOM   4616  OP2  DA A 225      -4.441  58.102  18.306 
ATOM   4617  O5'  DA A 225      -6.750  58.969  17.801 
ATOM   4618  C5'  DA A 225      -7.475  60.114  17.314 
ATOM   4619  C4'  DA A 225      -7.947  59.864  15.896 
ATOM   4620  O4'  DA A 225      -6.956  60.257  14.904 
ATOM   4621  C3'  DA A 225      -8.262  58.410  15.546 
ATOM   4622  O3'  DA A 225      -9.383  58.379  14.670 
ATOM   4623  C2'  DA A 225      -7.034  57.921  14.778 
ATOM   4624  C1'  DA A 225      -6.811  59.197  13.971 
ATOM   4625  N9   DA A 225      -5.453  59.294  13.368 
ATOM   4626  C8   DA A 225      -4.265  58.847  13.873 
ATOM   4627  N7   DA A 225      -3.247  59.082  13.105 
ATOM   4628  C5   DA A 225      -3.797  59.732  12.009 
ATOM   4629  C6   DA A 225      -3.231  60.248  10.831 
ATOM   4630  N6   DA A 225      -1.921  60.187  10.551 
ATOM   4631  N1   DA A 225      -4.063  60.832   9.950 
ATOM   4632  C2   DA A 225      -5.362  60.891  10.233 
ATOM   4633  N3   DA A 225      -6.002  60.446  11.293 
ATOM   4634  C4   DA A 225      -5.147  59.866  12.160 
ATOM   4635  P    DA A 226     -10.482  57.230  14.857 
ATOM   4636  OP1  DA A 226     -11.445  57.630  15.907 
ATOM   4637  OP2  DA A 226      -9.808  55.928  15.057 
ATOM   4638  O5'  DA A 226     -11.203  57.248  13.428 
ATOM   4639  C5'  DA A 226     -11.261  58.483  12.692 
ATOM   4640  C4'  DA A 226     -10.935  58.233  11.232 
ATOM   4641  O4'  DA A 226      -9.506  58.312  10.962 
ATOM   4642  C3'  DA A 226     -11.338  56.864  10.686 
ATOM   4643  O3'  DA A 226     -11.780  57.016   9.343 
ATOM   4644  C2'  DA A 226     -10.043  56.051  10.683 
ATOM   4645  C1'  DA A 226      -9.131  57.175  10.199 
ATOM   4646  N9   DA A 226      -7.683  56.916  10.436 
ATOM   4647  C8   DA A 226      -7.100  56.256  11.479 
ATOM   4648  N7   DA A 226      -5.807  56.192  11.403 
ATOM   4649  C5   DA A 226      -5.509  56.860  10.222 
ATOM   4650  C6   DA A 226      -4.296  57.139   9.572 
ATOM   4651  N6   DA A 226      -3.099  56.763  10.045 
ATOM   4652  N1   DA A 226      -4.357  57.822   8.414 
ATOM   4653  C2   DA A 226      -5.549  58.195   7.949 
ATOM   4654  N3   DA A 226      -6.741  57.992   8.465 
ATOM   4655  C4   DA A 226      -6.653  57.306   9.623 
ATOM   4656  P    DT A 227     -13.035  56.161   8.838 
ATOM   4657  OP1  DT A 227     -14.289  56.851   9.217 
ATOM   4658  OP2  DT A 227     -12.900  54.762   9.297 
ATOM   4659  O5'  DT A 227     -12.844  56.226   7.250 
ATOM   4660  C5'  DT A 227     -12.206  57.380   6.671 
ATOM   4661  C4'  DT A 227     -11.213  56.946   5.612 
ATOM   4662  O4'  DT A 227      -9.892  56.680   6.165 
ATOM   4663  C3'  DT A 227     -11.562  55.663   4.858 
ATOM   4664  O3'  DT A 227     -11.158  55.802   3.501 
ATOM   4665  C2'  DT A 227     -10.700  54.583   5.512 
ATOM   4666  C1'  DT A 227      -9.441  55.431   5.665 
ATOM   4667  N1   DT A 227      -8.458  54.873   6.635 
ATOM   4668  C2   DT A 227      -7.126  55.061   6.355 
ATOM   4669  O2   DT A 227      -6.734  55.655   5.365 
ATOM   4670  N3   DT A 227      -6.245  54.530   7.276 
ATOM   4671  C4   DT A 227      -6.577  53.843   8.426 
ATOM   4672  O4   DT A 227      -5.698  53.413   9.175 
ATOM   4673  C5   DT A 227      -7.998  53.695   8.634 
ATOM   4674  C7   DT A 227      -8.447  52.959   9.862 
ATOM   4675  C6   DT A 227      -8.878  54.202   7.754 
ATOM   4676  P    DG A 228     -12.100  55.214   2.348 
ATOM   4677  OP1  DG A 228     -13.159  56.196   2.022 
ATOM   4678  OP2  DG A 228     -12.564  53.861   2.727 
ATOM   4679  O5'  DG A 228     -11.073  55.106   1.125 
ATOM   4680  C5'  DG A 228      -9.976  56.037   1.050 
ATOM   4681  C4'  DG A 228      -8.701  55.307   0.678 
ATOM   4682  O4'  DG A 228      -7.992  54.797   1.844 
ATOM   4683  C3'  DG A 228      -8.874  54.079  -0.215 
ATOM   4684  O3'  DG A 228      -7.782  54.014  -1.125 
ATOM   4685  C2'  DG A 228      -8.781  52.889   0.741 
ATOM   4686  C1'  DG A 228      -7.648  53.442   1.600 
ATOM   4687  N9   DG A 228      -7.506  52.757   2.915 
ATOM   4688  C8   DG A 228      -8.481  52.225   3.731 
ATOM   4689  N7   DG A 228      -8.020  51.685   4.833 
ATOM   4690  C5   DG A 228      -6.641  51.871   4.740 
ATOM   4691  C6   DG A 228      -5.607  51.497   5.637 
ATOM   4692  O6   DG A 228      -5.695  50.916   6.715 
ATOM   4693  N1   DG A 228      -4.348  51.879   5.154 
ATOM   4694  C2   DG A 228      -4.118  52.537   3.962 
ATOM   4695  N2   DG A 228      -2.843  52.814   3.680 
ATOM   4696  N3   DG A 228      -5.090  52.888   3.121 
ATOM   4697  C4   DG A 228      -6.317  52.524   3.575 
ATOM   4698  P    DT A 229      -8.058  53.562  -2.636 
ATOM   4699  OP1  DT A 229      -8.511  54.728  -3.428 
ATOM   4700  OP2  DT A 229      -8.952  52.383  -2.645 
ATOM   4701  O5'  DT A 229      -6.592  53.129  -3.108 
ATOM   4702  C5'  DT A 229      -5.449  53.780  -2.522 
ATOM   4703  C4'  DT A 229      -4.385  52.755  -2.183 
ATOM   4704  O4'  DT A 229      -4.560  52.194  -0.851 
ATOM   4705  C3'  DT A 229      -4.328  51.529  -3.095 
ATOM   4706  O3'  DT A 229      -2.969  51.148  -3.268 
ATOM   4707  C2'  DT A 229      -5.044  50.430  -2.311 
ATOM   4708  C1'  DT A 229      -4.464  50.781  -0.944 
ATOM   4709  N1   DT A 229      -5.218  50.189   0.196 
ATOM   4710  C2   DT A 229      -4.489  49.809   1.297 
ATOM   4711  O2   DT A 229      -3.279  49.936   1.368 
ATOM   4712  N3   DT A 229      -5.222  49.264   2.335 
ATOM   4713  C4   DT A 229      -6.588  49.074   2.360 
ATOM   4714  O4   DT A 229      -7.134  48.575   3.347 
ATOM   4715  C5   DT A 229      -7.266  49.504   1.159 
ATOM   4716  C7   DT A 229      -8.755  49.332   1.104 
ATOM   4717  C6   DT A 229      -6.579  50.036   0.136 
ATOM   4718  P    DC A 230      -2.480  50.649  -4.709 
ATOM   4719  OP1  DC A 230      -2.149  51.819  -5.552 
ATOM   4720  OP2  DC A 230      -3.471  49.705  -5.269 
ATOM   4721  O5'  DC A 230      -1.140  49.860  -4.332 
ATOM   4722  C5'  DC A 230      -0.379  50.283  -3.185 
ATOM   4723  C4'  DC A 230       0.060  49.076  -2.381 
ATOM   4724  O4'  DC A 230      -0.931  48.677  -1.391 
ATOM   4725  C3'  DC A 230       0.315  47.800  -3.182 
ATOM   4726  O3'  DC A 230       1.419  47.110  -2.611 
ATOM   4727  C2'  DC A 230      -0.943  46.956  -2.977 
ATOM   4728  C1'  DC A 230      -1.131  47.276  -1.497 
ATOM   4729  N1   DC A 230      -2.494  46.963  -0.984 
ATOM   4730  C2   DC A 230      -2.605  46.511   0.329 
ATOM   4731  O2   DC A 230      -1.579  46.390   1.007 
ATOM   4732  N3   DC A 230      -3.839  46.219   0.815 
ATOM   4733  C4   DC A 230      -4.927  46.364   0.047 
ATOM   4734  N4   DC A 230      -6.108  46.067   0.567 
ATOM   4735  C5   DC A 230      -4.834  46.827  -1.305 
ATOM   4736  C6   DC A 230      -3.592  47.113  -1.773 
ATOM   4737  P    DG A 231       2.477  46.401  -3.582 
ATOM   4738  OP1  DG A 231       3.472  47.395  -4.043 
ATOM   4739  OP2  DG A 231       1.758  45.661  -4.643 
ATOM   4740  O5'  DG A 231       3.175  45.363  -2.583 
ATOM   4741  C5'  DG A 231       3.269  45.695  -1.185 
ATOM   4742  C4'  DG A 231       2.910  44.489  -0.340 
ATOM   4743  O4'  DG A 231       1.481  44.404  -0.072 
ATOM   4744  C3'  DG A 231       3.252  43.128  -0.946 
ATOM   4745  O3'  DG A 231       3.679  42.255   0.094 
ATOM   4746  C2'  DG A 231       1.928  42.607  -1.503 
ATOM   4747  C1'  DG A 231       1.052  43.079  -0.347 
ATOM   4748  N9   DG A 231      -0.400  43.123  -0.675 
ATOM   4749  C8   DG A 231      -1.015  43.431  -1.870 
ATOM   4750  N7   DG A 231      -2.324  43.376  -1.826 
ATOM   4751  C5   DG A 231      -2.596  43.005  -0.510 
ATOM   4752  C6   DG A 231      -3.839  42.786   0.139 
ATOM   4753  O6   DG A 231      -4.975  42.876  -0.321 
ATOM   4754  N1   DG A 231      -3.659  42.423   1.481 
ATOM   4755  C2   DG A 231      -2.438  42.289   2.112 
ATOM   4756  N2   DG A 231      -2.478  41.934   3.399 
ATOM   4757  N3   DG A 231      -1.272  42.495   1.502 
ATOM   4758  C4   DG A 231      -1.429  42.848   0.200 
ATOM   4759  P    DT A 232       4.893  41.250  -0.184 
ATOM   4760  OP1  DT A 232       6.177  41.955   0.025 
ATOM   4761  OP2  DT A 232       4.713  40.609  -1.505 
ATOM   4762  O5'  DT A 232       4.678  40.167   0.972 
ATOM   4763  C5'  DT A 232       4.076  40.581   2.214 
ATOM   4764  C4'  DT A 232       3.050  39.557   2.658 
ATOM   4765  O4'  DT A 232       1.729  39.818   2.103 
ATOM   4766  C3'  DT A 232       3.338  38.110   2.261 
ATOM   4767  O3'  DT A 232       2.919  37.250   3.314 
ATOM   4768  C2'  DT A 232       2.448  37.858   1.044 
ATOM   4769  C1'  DT A 232       1.224  38.606   1.564 
ATOM   4770  N1   DT A 232       0.236  38.948   0.503 
ATOM   4771  C2   DT A 232      -1.092  38.929   0.856 
ATOM   4772  O2   DT A 232      -1.477  38.649   1.977 
ATOM   4773  N3   DT A 232      -1.979  39.251  -0.155 
ATOM   4774  C4   DT A 232      -1.653  39.582  -1.454 
ATOM   4775  O4   DT A 232      -2.537  39.852  -2.271 
ATOM   4776  C5   DT A 232      -0.236  39.575  -1.727 
ATOM   4777  C7   DT A 232       0.203  39.924  -3.119 
ATOM   4778  C6   DT A 232       0.647  39.265  -0.765 
ATOM   4779  P    DC A 233       3.819  35.980   3.683 
ATOM   4780  OP1  DC A 233       4.909  36.392   4.596 
ATOM   4781  OP2  DC A 233       4.238  35.291   2.442 
ATOM   4782  O5'  DC A 233       2.770  35.069   4.475 
ATOM   4783  C5'  DC A 233       1.708  35.705   5.211 
ATOM   4784  C4'  DC A 233       0.400  34.978   4.969 
ATOM   4785  O4'  DC A 233      -0.308  35.483   3.801 
ATOM   4786  C3'  DC A 233       0.512  33.476   4.710 
ATOM   4787  O3'  DC A 233      -0.594  32.820   5.317 
ATOM   4788  C2'  DC A 233       0.389  33.333   3.194 
ATOM   4789  C1'  DC A 233      -0.707  34.376   3.007 
ATOM   4790  N1   DC A 233      -0.854  34.846   1.600 
ATOM   4791  C2   DC A 233      -2.134  35.162   1.152 
ATOM   4792  O2   DC A 233      -3.086  35.042   1.932 
ATOM   4793  N3   DC A 233      -2.290  35.591  -0.127 
ATOM   4794  C4   DC A 233      -1.233  35.708  -0.941 
ATOM   4795  N4   DC A 233      -1.436  36.130  -2.179 
ATOM   4796  C5   DC A 233       0.092  35.387  -0.499 
ATOM   4797  C6   DC A 233       0.226  34.960   0.782 
ATOM   4798  P    DT A 234      -0.361  31.413   6.044 
ATOM   4799  OP1  DT A 234       0.124  31.642   7.423 
ATOM   4800  OP2  DT A 234       0.489  30.550   5.193 
ATOM   4801  O5'  DT A 234      -1.849  30.828   6.086 
ATOM   4802  C5'  DT A 234      -2.957  31.744   6.163 
ATOM   4803  C4'  DT A 234      -4.053  31.312   5.208 
ATOM   4804  O4'  DT A 234      -3.879  31.868   3.873 
ATOM   4805  C3'  DT A 234      -4.172  29.807   4.968 
ATOM   4806  O3'  DT A 234      -5.547  29.468   4.838 
ATOM   4807  C2'  DT A 234      -3.484  29.575   3.622 
ATOM   4808  C1'  DT A 234      -4.030  30.819   2.929 
ATOM   4809  N1   DT A 234      -3.281  31.195   1.697 
ATOM   4810  C2   DT A 234      -4.005  31.745   0.668 
ATOM   4811  O2   DT A 234      -5.208  31.931   0.728 
ATOM   4812  N3   DT A 234      -3.277  32.080  -0.458 
ATOM   4813  C4   DT A 234      -1.918  31.914  -0.633 
ATOM   4814  O4   DT A 234      -1.377  32.253  -1.688 
ATOM   4815  C5   DT A 234      -1.244  31.330   0.502 
ATOM   4816  C7   DT A 234       0.236  31.114   0.395 
ATOM   4817  C6   DT A 234      -1.928  30.994   1.609 
ATOM   4818  P    DG A 235      -6.076  28.108   5.494 
ATOM   4819  OP1  DG A 235      -6.376  28.332   6.927 
ATOM   4820  OP2  DG A 235      -5.130  27.011   5.193 
ATOM   4821  O5'  DG A 235      -7.439  27.877   4.689 
ATOM   4822  C5'  DG A 235      -8.164  29.023   4.202 
ATOM   4823  C4'  DG A 235      -8.636  28.773   2.784 
ATOM   4824  O4'  DG A 235      -7.645  29.166   1.791 
ATOM   4825  C3'  DG A 235      -8.951  27.318   2.434 
ATOM   4826  O3'  DG A 235     -10.072  27.288   1.558 
ATOM   4827  C2'  DG A 235      -7.723  26.830   1.666 
ATOM   4828  C1'  DG A 235      -7.500  28.106   0.859 
ATOM   4829  N9   DG A 235      -6.143  28.203   0.255 
ATOM   4830  C8   DG A 235      -4.936  27.759   0.749 
ATOM   4831  N7   DG A 235      -3.914  28.002  -0.036 
ATOM   4832  C5   DG A 235      -4.485  28.653  -1.129 
ATOM   4833  C6   DG A 235      -3.881  29.164  -2.306 
ATOM   4834  O6   DG A 235      -2.697  29.147  -2.634 
ATOM   4835  N1   DG A 235      -4.829  29.750  -3.157 
ATOM   4836  C2   DG A 235      -6.184  29.832  -2.902 
ATOM   4837  N2   DG A 235      -6.922  30.430  -3.839 
ATOM   4838  N3   DG A 235      -6.750  29.353  -1.795 
ATOM   4839  C4   DG A 235      -5.844  28.781  -0.961 
ATOM   4840  P    DT A 236     -11.171  26.139   1.745 
ATOM   4841  OP1  DT A 236     -12.135  26.539   2.794 
ATOM   4842  OP2  DT A 236     -10.498  24.837   1.944 
ATOM   4843  O5'  DT A 236     -11.892  26.157   0.316 
ATOM   4844  C5'  DT A 236     -11.950  27.392  -0.420 
ATOM   4845  C4'  DT A 236     -11.624  27.142  -1.880 
ATOM   4846  O4'  DT A 236     -10.196  27.221  -2.151 
ATOM   4847  C3'  DT A 236     -12.027  25.773  -2.426 
ATOM   4848  O3'  DT A 236     -12.470  25.925  -3.770 
ATOM   4849  C2'  DT A 236     -10.733  24.960  -2.429 
ATOM   4850  C1'  DT A 236      -9.820  26.084  -2.913 
ATOM   4851  N1   DT A 236      -8.373  25.825  -2.676 
ATOM   4852  C2   DT A 236      -7.490  26.301  -3.615 
ATOM   4853  O2   DT A 236      -7.845  26.913  -4.608 
ATOM   4854  N3   DT A 236      -6.158  26.041  -3.362 
ATOM   4855  C4   DT A 236      -5.648  25.362  -2.274 
ATOM   4856  O4   DT A 236      -4.433  25.190  -2.155 
ATOM   4857  C5   DT A 236      -6.652  24.901  -1.344 
ATOM   4858  C7   DT A 236      -6.182  24.151  -0.132 
ATOM   4859  C6   DT A 236      -7.955  25.139  -1.566 
ATOM   4860  P    DA A 237     -13.725  25.070  -4.275 
ATOM   4861  OP1  DA A 237     -14.979  25.760  -3.896 
ATOM   4862  OP2  DA A 237     -13.590  23.670  -3.815 
ATOM   4863  O5'  DA A 237     -13.533  25.135  -5.862 
ATOM   4864  C5'  DA A 237     -12.896  26.289  -6.441 
ATOM   4865  C4'  DA A 237     -11.903  25.855  -7.501 
ATOM   4866  O4'  DA A 237     -10.582  25.589  -6.947 
ATOM   4867  C3'  DA A 237     -12.251  24.572  -8.254 
ATOM   4868  O3'  DA A 237     -11.848  24.711  -9.611 
ATOM   4869  C2'  DA A 237     -11.389  23.492  -7.600 
ATOM   4870  C1'  DA A 237     -10.131  24.340  -7.447 
ATOM   4871  N9   DA A 237      -9.147  23.782  -6.477 
ATOM   4872  C8   DA A 237      -9.391  23.093  -5.323 
ATOM   4873  N7   DA A 237      -8.318  22.735  -4.689 
ATOM   4874  C5   DA A 237      -7.285  23.221  -5.479 
ATOM   4875  C6   DA A 237      -5.887  23.167  -5.348 
ATOM   4876  N6   DA A 237      -5.262  22.571  -4.324 
ATOM   4877  N1   DA A 237      -5.153  23.751  -6.314 
ATOM   4878  C2   DA A 237      -5.780  24.343  -7.329 
ATOM   4879  N3   DA A 237      -7.071  24.456  -7.556 
ATOM   4880  C4   DA A 237      -7.783  23.863  -6.576 
ATOM   4881  P    DT A 238     -12.790  24.123 -10.765 
ATOM   4882  OP1  DT A 238     -13.848  25.105 -11.090 
ATOM   4883  OP2  DT A 238     -13.253  22.770 -10.385 
ATOM   4884  O5'  DT A 238     -11.762  24.015 -11.987 
ATOM   4885  C5'  DT A 238     -10.666  24.946 -12.062 
ATOM   4886  C4'  DT A 238      -9.390  24.216 -12.434 
ATOM   4887  O4'  DT A 238      -8.682  23.706 -11.268 
ATOM   4888  C3'  DT A 238      -9.563  22.988 -13.327 
ATOM   4889  O3'  DT A 238      -8.472  22.923 -14.237 
ATOM   4890  C2'  DT A 238      -9.470  21.798 -12.372 
ATOM   4891  C1'  DT A 238      -8.337  22.351 -11.512 
ATOM   4892  N1   DT A 238      -8.196  21.666 -10.197 
ATOM   4893  C2   DT A 238      -6.922  21.527  -9.698 
ATOM   4894  O2   DT A 238      -5.933  21.936 -10.282 
ATOM   4895  N3   DT A 238      -6.830  20.887  -8.478 
ATOM   4896  C4   DT A 238      -7.879  20.387  -7.734 
ATOM   4897  O4   DT A 238      -7.671  19.832  -6.653 
ATOM   4898  C5   DT A 238      -9.175  20.580  -8.339 
ATOM   4899  C7   DT A 238     -10.373  20.064  -7.595 
ATOM   4900  C6   DT A 238      -9.295  21.198  -9.525 
ATOM   4901  P    DA A 239      -8.747  22.471 -15.748 
ATOM   4902  OP1  DA A 239      -9.200  23.637 -16.540 
ATOM   4903  OP2  DA A 239      -9.641  21.292 -15.758 
ATOM   4904  O5'  DA A 239      -7.281  22.037 -16.220 
ATOM   4905  C5'  DA A 239      -6.138  22.689 -15.634 
ATOM   4906  C4'  DA A 239      -5.074  21.664 -15.295 
ATOM   4907  O4'  DA A 239      -5.249  21.103 -13.963 
ATOM   4908  C3'  DA A 239      -5.017  20.438 -16.207 
ATOM   4909  O3'  DA A 239      -3.658  20.057 -16.381 
ATOM   4910  C2'  DA A 239      -5.734  19.339 -15.423 
ATOM   4911  C1'  DA A 239      -5.154  19.689 -14.056 
ATOM   4912  N9   DA A 239      -5.907  19.098 -12.916 
ATOM   4913  C8   DA A 239      -7.250  18.876 -12.811 
ATOM   4914  N7   DA A 239      -7.608  18.342 -11.684 
ATOM   4915  C5   DA A 239      -6.415  18.198 -10.989 
ATOM   4916  C6   DA A 239      -6.116  17.687  -9.715 
ATOM   4917  N6   DA A 239      -7.043  17.203  -8.877 
ATOM   4918  N1   DA A 239      -4.825  17.691  -9.334 
ATOM   4919  C2   DA A 239      -3.909  18.173 -10.172 
ATOM   4920  N3   DA A 239      -4.067  18.673 -11.378 
ATOM   4921  C4   DA A 239      -5.368  18.658 -11.736 
ATOM   4922  P    DG A 240      -3.169  19.558 -17.821 
ATOM   4923  OP1  DG A 240      -2.839  20.728 -18.665 
ATOM   4924  OP2  DG A 240      -4.161  18.614 -18.381 
ATOM   4925  O5'  DG A 240      -1.829  18.769 -17.444 
ATOM   4926  C5'  DG A 240      -1.069  19.192 -16.297 
ATOM   4927  C4'  DG A 240      -0.629  17.985 -15.493 
ATOM   4928  O4'  DG A 240      -1.620  17.586 -14.503 
ATOM   4929  C3'  DG A 240      -0.375  16.709 -16.295 
ATOM   4930  O3'  DG A 240       0.730  16.019 -15.724 
ATOM   4931  C2'  DG A 240      -1.633  15.865 -16.089 
ATOM   4932  C1'  DG A 240      -1.820  16.185 -14.609 
ATOM   4933  N9   DG A 240      -3.183  15.872 -14.096 
ATOM   4934  C8   DG A 240      -4.398  15.961 -14.740 
ATOM   4935  N7   DG A 240      -5.421  15.607 -14.001 
ATOM   4936  C5   DG A 240      -4.843  15.258 -12.781 
ATOM   4937  C6   DG A 240      -5.447  14.793 -11.584 
ATOM   4938  O6   DG A 240      -6.635  14.591 -11.349 
ATOM   4939  N1   DG A 240      -4.491  14.558 -10.587 
ATOM   4940  C2   DG A 240      -3.130  14.747 -10.728 
ATOM   4941  N2   DG A 240      -2.384  14.465  -9.656 
ATOM   4942  N3   DG A 240      -2.564  15.183 -11.852 
ATOM   4943  C4   DG A 240      -3.478  15.416 -12.829 
ATOM   4944  P    DT A 241       1.788  15.309 -16.694 
ATOM   4945  OP1  DT A 241       2.783  16.303 -17.155 
ATOM   4946  OP2  DT A 241       1.069  14.570 -17.755 
ATOM   4947  O5'  DT A 241       2.486  14.272 -15.695 
ATOM   4948  C5'  DT A 241       2.580  14.604 -14.297 
ATOM   4949  C4'  DT A 241       2.221  13.398 -13.453 
ATOM   4950  O4'  DT A 241       0.792  13.313 -13.184 
ATOM   4951  C3'  DT A 241       2.563  12.037 -14.058 
ATOM   4952  O3'  DT A 241       2.989  11.164 -13.018 
ATOM   4953  C2'  DT A 241       1.239  11.516 -14.616 
ATOM   4954  C1'  DT A 241       0.363  11.988 -13.460 
ATOM   4955  N1   DT A 241      -1.090  12.032 -13.787 
ATOM   4956  C2   DT A 241      -1.969  11.725 -12.778 
ATOM   4957  O2   DT A 241      -1.608  11.427 -11.652 
ATOM   4958  N3   DT A 241      -3.307  11.775 -13.119 
ATOM   4959  C4   DT A 241      -3.824  12.099 -14.356 
ATOM   4960  O4   DT A 241      -5.043  12.110 -14.542 
ATOM   4961  C5   DT A 241      -2.824  12.405 -15.351 
ATOM   4962  C7   DT A 241      -3.302  12.768 -16.727 
ATOM   4963  C6   DT A 241      -1.517  12.364 -15.047 
ATOM   4964  P    DG A 242       4.204  10.159 -13.297 
ATOM   4965  OP1  DG A 242       5.488  10.864 -13.087 
ATOM   4966  OP2  DG A 242       4.023   9.518 -14.617 
ATOM   4967  O5'  DG A 242       3.989   9.076 -12.140 
ATOM   4968  C5'  DG A 242       3.387   9.490 -10.899 
ATOM   4969  C4'  DG A 242       2.360   8.466 -10.454 
ATOM   4970  O4'  DG A 242       1.039   8.726 -11.009 
ATOM   4971  C3'  DG A 242       2.649   7.019 -10.852 
ATOM   4972  O3'  DG A 242       2.230   6.159  -9.798 
ATOM   4973  C2'  DG A 242       1.758   6.767 -12.068 
ATOM   4974  C1'  DG A 242       0.534   7.515 -11.549 
ATOM   4975  N9   DG A 242      -0.454   7.857 -12.610 
ATOM   4976  C8   DG A 242      -0.235   8.198 -13.927 
ATOM   4977  N7   DG A 242      -1.330   8.443 -14.604 
ATOM   4978  C5   DG A 242      -2.347   8.250 -13.670 
ATOM   4979  C6   DG A 242      -3.754   8.368 -13.813 
ATOM   4980  O6   DG A 242      -4.402   8.674 -14.810 
ATOM   4981  N1   DG A 242      -4.417   8.083 -12.611 
ATOM   4982  C2   DG A 242      -3.800   7.729 -11.427 
ATOM   4983  N2   DG A 242      -4.610   7.497 -10.391 
ATOM   4984  N3   DG A 242      -2.480   7.618 -11.293 
ATOM   4985  C4   DG A 242      -1.823   7.892 -12.450 
ATOM   4986  P    DT A 243       3.130   4.888  -9.429 
ATOM   4987  OP1  DT A 243       4.220   5.301  -8.516 
ATOM   4988  OP2  DT A 243       3.549   4.200 -10.670 
ATOM   4989  O5'  DT A 243       2.080   3.977  -8.637 
ATOM   4990  C5'  DT A 243       1.018   4.614  -7.901 
ATOM   4991  C4'  DT A 243      -0.289   3.887  -8.143 
ATOM   4992  O4'  DT A 243      -0.997   4.392  -9.311 
ATOM   4993  C3'  DT A 243      -0.177   2.385  -8.402 
ATOM   4994  O3'  DT A 243      -1.284   1.729  -7.795 
ATOM   4995  C2'  DT A 243      -0.300   2.242  -9.919 
ATOM   4996  C1'  DT A 243      -1.396   3.285 -10.106 
ATOM   4997  N1   DT A 243      -1.543   3.755 -11.512 
ATOM   4998  C2   DT A 243      -2.812   4.063 -11.939 
ATOM   4999  O2   DT A 243      -3.795   3.967 -11.223 
ATOM   5000  N3   DT A 243      -2.910   4.493 -13.248 
ATOM   5001  C4   DT A 243      -1.869   4.638 -14.142 
ATOM   5002  O4   DT A 243      -2.079   5.032 -15.290 
ATOM   5003  C5   DT A 243      -0.576   4.290 -13.601 
ATOM   5004  C7   DT A 243       0.612   4.418 -14.509 
ATOM   5005  C6   DT A 243      -0.452   3.868 -12.332 
ATOM   5006  P    DA A 244      -1.050   0.322  -7.069 
ATOM   5007  OP1  DA A 244      -0.566   0.551  -5.689 
ATOM   5008  OP2  DA A 244      -0.201  -0.541  -7.920 
ATOM   5009  O5'  DA A 244      -2.539  -0.263  -7.027 
ATOM   5010  C5'  DA A 244      -3.647   0.653  -6.950 
ATOM   5011  C4'  DA A 244      -4.742   0.221  -7.904 
ATOM   5012  O4'  DA A 244      -4.568   0.777  -9.239 
ATOM   5013  C3'  DA A 244      -4.861  -1.284  -8.144 
ATOM   5014  O3'  DA A 244      -6.237  -1.623  -8.274 
ATOM   5015  C2'  DA A 244      -4.174  -1.516  -9.490 
ATOM   5016  C1'  DA A 244      -4.719  -0.272 -10.184 
ATOM   5017  N9   DA A 244      -3.970   0.104 -11.415 
ATOM   5018  C8   DA A 244      -2.634  -0.026 -11.668 
ATOM   5019  N7   DA A 244      -2.280   0.394 -12.843 
ATOM   5020  C5   DA A 244      -3.466   0.837 -13.413 
ATOM   5021  C6   DA A 244      -3.763   1.403 -14.663 
ATOM   5022  N6   DA A 244      -2.842   1.631 -15.610 
ATOM   5023  N1   DA A 244      -5.047   1.727 -14.906 
ATOM   5024  C2   DA A 244      -5.957   1.499 -13.961 
ATOM   5025  N3   DA A 244      -5.800   0.979 -12.764 
ATOM   5026  C4   DA A 244      -4.507   0.662 -12.546 
ATOM   5027  P    DT A 245      -6.766  -2.983  -7.618 
ATOM   5028  OP1  DT A 245      -7.066  -2.759  -6.185 
ATOM   5029  OP2  DT A 245      -5.820  -4.080  -7.919 
ATOM   5030  O5'  DT A 245      -8.129  -3.214  -8.423 
ATOM   5031  C5'  DT A 245      -8.854  -2.068  -8.910 
ATOM   5032  C4'  DT A 245      -9.326  -2.318 -10.329 
ATOM   5033  O4'  DT A 245      -8.334  -1.925 -11.321 
ATOM   5034  C3'  DT A 245      -9.641  -3.773 -10.679 
ATOM   5035  O3'  DT A 245     -10.762  -3.803 -11.554 
ATOM   5036  C2'  DT A 245      -8.413  -4.261 -11.446 
ATOM   5037  C1'  DT A 245      -8.190  -2.985 -12.254 
ATOM   5038  N1   DT A 245      -6.832  -2.888 -12.857 
ATOM   5039  C2   DT A 245      -6.735  -2.273 -14.082 
ATOM   5040  O2   DT A 245      -7.698  -1.818 -14.674 
ATOM   5041  N3   DT A 245      -5.460  -2.202 -14.611 
ATOM   5042  C4   DT A 245      -4.305  -2.683 -14.029 
ATOM   5043  O4   DT A 245      -3.219  -2.561 -14.600 
ATOM   5044  C5   DT A 245      -4.508  -3.311 -12.745 
ATOM   5045  C7   DT A 245      -3.301  -3.862 -12.044 
ATOM   5046  C6   DT A 245      -5.736  -3.394 -12.208 
ATOM   5047  P    DG A 246     -11.861  -4.953 -11.368 
ATOM   5048  OP1  DG A 246     -12.824  -4.552 -10.318 
ATOM   5049  OP2  DG A 246     -11.187  -6.254 -11.168 
ATOM   5050  O5'  DG A 246     -12.582  -4.934 -12.797 
ATOM   5051  C5'  DG A 246     -12.640  -3.699 -13.533 
ATOM   5052  C4'  DG A 246     -12.314  -3.949 -14.992 
ATOM   5053  O4'  DG A 246     -10.885  -3.870 -15.263 
ATOM   5054  C3'  DG A 246     -12.717  -5.319 -15.538 
ATOM   5055  O3'  DG A 246     -13.159  -5.167 -16.882 
ATOM   5056  C2'  DG A 246     -11.422  -6.131 -15.541 
ATOM   5057  C1'  DG A 246     -10.510  -5.007 -16.025 
ATOM   5058  N9   DG A 246      -9.062  -5.266 -15.788 
ATOM   5059  C8   DG A 246      -8.456  -5.929 -14.744 
ATOM   5060  N7   DG A 246      -7.149  -5.985 -14.834 
ATOM   5061  C5   DG A 246      -6.870  -5.312 -16.022 
ATOM   5062  C6   DG A 246      -5.627  -5.047 -16.653 
ATOM   5063  O6   DG A 246      -4.497  -5.357 -16.284 
ATOM   5064  N1   DG A 246      -5.799  -4.333 -17.847 
ATOM   5065  C2   DG A 246      -7.015  -3.929 -18.363 
ATOM   5066  N2   DG A 246      -6.966  -3.257 -19.516 
ATOM   5067  N3   DG A 246      -8.181  -4.178 -17.772 
ATOM   5068  C4   DG A 246      -8.031  -4.870 -16.612 
ATOM   5069  P    DC A 247     -14.414  -6.021 -17.387 
ATOM   5070  OP1  DC A 247     -15.668  -5.331 -17.008 
ATOM   5071  OP2  DC A 247     -14.279  -7.421 -16.927 
ATOM   5072  O5'  DC A 247     -14.222  -5.956 -18.974 
ATOM   5073  C5'  DC A 247     -13.585  -4.802 -19.553 
ATOM   5074  C4'  DC A 247     -12.592  -5.236 -20.613 
ATOM   5075  O4'  DC A 247     -11.271  -5.502 -20.060 
ATOM   5076  C3'  DC A 247     -12.941  -6.519 -21.367 
ATOM   5077  O3'  DC A 247     -12.537  -6.380 -22.723 
ATOM   5078  C2'  DC A 247     -12.079  -7.599 -20.712 
ATOM   5079  C1'  DC A 247     -10.820  -6.751 -20.559 
ATOM   5080  N1   DC A 247      -9.837  -7.309 -19.589 
ATOM   5081  C2   DC A 247      -8.483  -7.127 -19.859 
ATOM   5082  O2   DC A 247      -8.156  -6.515 -20.882 
ATOM   5083  N3   DC A 247      -7.571  -7.629 -18.987 
ATOM   5084  C4   DC A 247      -7.966  -8.286 -17.890 
ATOM   5085  N4   DC A 247      -7.038  -8.756 -17.070 
ATOM   5086  C5   DC A 247      -9.353  -8.485 -17.594 
ATOM   5087  C6   DC A 247     -10.249  -7.976 -18.478 
ATOM   5088  P    DC A 248     -13.479  -6.968 -23.877 
ATOM   5089  OP1  DC A 248     -14.538  -5.986 -24.202 
ATOM   5090  OP2  DC A 248     -13.943  -8.321 -23.498 
ATOM   5091  O5'  DC A 248     -12.451  -7.076 -25.099 
ATOM   5092  C5'  DC A 248     -11.355  -6.145 -25.174 
ATOM   5093  C4'  DC A 248     -10.079  -6.875 -25.547 
ATOM   5094  O4'  DC A 248      -9.371  -7.385 -24.381 
ATOM   5095  C3'  DC A 248     -10.252  -8.103 -26.440 
ATOM   5096  O3'  DC A 248      -9.161  -8.168 -27.349 
ATOM   5097  C2'  DC A 248     -10.160  -9.293 -25.484 
ATOM   5098  C1'  DC A 248      -9.027  -8.741 -24.624 
ATOM   5099  N1   DC A 248      -8.885  -9.425 -23.309 
ATOM   5100  C2   DC A 248      -7.601  -9.574 -22.790 
ATOM   5101  O2   DC A 248      -6.642  -9.135 -23.435 
ATOM   5102  N3   DC A 248      -7.450 -10.196 -21.593 
ATOM   5103  C4   DC A 248      -8.515 -10.658 -20.924 
ATOM   5104  N4   DC A 248      -8.315 -11.257 -19.760 
ATOM   5105  C5   DC A 248      -9.844 -10.515 -21.441 
ATOM   5106  C6   DC A 248      -9.973  -9.891 -22.639 
ATOM   5107  P    DG A 249      -9.437  -8.620 -28.861 
ATOM   5108  OP1  DG A 249      -9.890  -7.454 -29.652 
ATOM   5109  OP2  DG A 249     -10.330  -9.799 -28.870 
ATOM   5110  O5'  DG A 249      -7.970  -9.054 -29.332 
ATOM   5111  C5'  DG A 249      -6.828  -8.402 -28.747 
ATOM   5112  C4'  DG A 249      -5.764  -9.427 -28.408 
ATOM   5113  O4'  DG A 249      -5.939  -9.989 -27.076 
ATOM   5114  C3'  DG A 249      -5.707 -10.653 -29.319 
ATOM   5115  O3'  DG A 249      -4.347 -11.034 -29.493 
ATOM   5116  C2'  DG A 249      -6.423 -11.752 -28.535 
ATOM   5117  C1'  DG A 249      -5.843 -11.402 -27.169 
ATOM   5118  N9   DG A 249      -6.596 -11.993 -26.028 
ATOM   5119  C8   DG A 249      -7.949 -12.225 -25.905 
ATOM   5120  N7   DG A 249      -8.297 -12.764 -24.761 
ATOM   5121  C5   DG A 249      -7.088 -12.901 -24.079 
ATOM   5122  C6   DG A 249      -6.822 -13.424 -22.788 
ATOM   5123  O6   DG A 249      -7.610 -13.882 -21.966 
ATOM   5124  N1   DG A 249      -5.453 -13.375 -22.487 
ATOM   5125  C2   DG A 249      -4.471 -12.884 -23.325 
ATOM   5126  N2   DG A 249      -3.223 -12.924 -22.852 
ATOM   5127  N3   DG A 249      -4.722 -12.392 -24.537 
ATOM   5128  C4   DG A 249      -6.045 -12.433 -24.844 
ATOM   5129  P    DT A 250      -3.859 -11.533 -30.934 
ATOM   5130  OP1  DT A 250      -3.528 -10.363 -31.777 
ATOM   5131  OP2  DT A 250      -4.850 -12.477 -31.494 
ATOM   5132  O5'  DT A 250      -2.518 -12.322 -30.557 
ATOM   5133  C5'  DT A 250      -1.758 -11.899 -29.409 
ATOM   5134  C4'  DT A 250      -1.318 -13.106 -28.606 
ATOM   5135  O4'  DT A 250      -2.310 -13.505 -27.615 
ATOM   5136  C3'  DT A 250      -1.064 -14.382 -29.407 
ATOM   5137  O3'  DT A 250       0.041 -15.072 -28.836 
ATOM   5138  C2'  DT A 250      -2.322 -15.226 -29.202 
ATOM   5139  C1'  DT A 250      -2.510 -14.906 -27.722 
ATOM   5140  N1   DT A 250      -3.873 -15.219 -27.209 
ATOM   5141  C2   DT A 250      -3.966 -15.664 -25.912 
ATOM   5142  O2   DT A 250      -2.996 -15.806 -25.188 
ATOM   5143  N3   DT A 250      -5.245 -15.945 -25.472 
ATOM   5144  C4   DT A 250      -6.408 -15.820 -26.203 
ATOM   5145  O4   DT A 250      -7.498 -16.103 -25.700 
ATOM   5146  C5   DT A 250      -6.209 -15.347 -27.552 
ATOM   5147  C7   DT A 250      -7.424 -15.183 -28.418 
ATOM   5148  C6   DT A 250      -4.976 -15.067 -28.006 
ATOM   5149  P    DT A 251       1.098 -15.782 -29.807 
ATOM   5150  OP1  DT A 251       2.093 -14.788 -30.267 
ATOM   5151  OP2  DT A 251       0.380 -16.521 -30.867 
ATOM   5152  O5'  DT A 251       1.797 -16.819 -28.807 
ATOM   5153  C5'  DT A 251       1.890 -16.487 -27.409 
ATOM   5154  C4'  DT A 251       1.531 -17.694 -26.565 
ATOM   5155  O4'  DT A 251       0.102 -17.778 -26.297 
ATOM   5156  C3'  DT A 251       1.874 -19.054 -27.170 
ATOM   5157  O3'  DT A 251       2.300 -19.927 -26.131 
ATOM   5158  C2'  DT A 251       0.549 -19.575 -27.728 
ATOM   5159  C1'  DT A 251      -0.327 -19.103 -26.572 
ATOM   5160  N1   DT A 251      -1.779 -19.059 -26.900 
ATOM   5161  C2   DT A 251      -2.658 -19.366 -25.890 
ATOM   5162  O2   DT A 251      -2.298 -19.664 -24.764 
ATOM   5163  N3   DT A 251      -3.997 -19.316 -26.231 
ATOM   5164  C4   DT A 251      -4.513 -18.992 -27.468 
ATOM   5165  O4   DT A 251      -5.732 -18.981 -27.654 
ATOM   5166  C5   DT A 251      -3.514 -18.686 -28.464 
ATOM   5167  C7   DT A 251      -3.991 -18.323 -29.839 
ATOM   5168  C6   DT A 251      -2.206 -18.727 -28.160 
ATOM   5169  P    DA A 252       3.514 -20.932 -26.409 
ATOM   5170  OP1  DA A 252       4.799 -20.227 -26.199 
ATOM   5171  OP2  DA A 252       3.334 -21.573 -27.730 
ATOM   5172  O5'  DA A 252       3.300 -22.015 -25.252 
ATOM   5173  C5'  DA A 252       2.698 -21.601 -24.011 
ATOM   5174  C4'  DA A 252       1.671 -22.625 -23.566 
ATOM   5175  O4'  DA A 252       0.350 -22.365 -24.122 
ATOM   5176  C3'  DA A 252       1.959 -24.072 -23.964 
ATOM   5177  O3'  DA A 252       1.540 -24.932 -22.911 
ATOM   5178  C2'  DA A 252       1.069 -24.324 -25.180 
ATOM   5179  C1'  DA A 252      -0.155 -23.576 -24.661 
ATOM   5180  N9   DA A 252      -1.143 -23.234 -25.722 
ATOM   5181  C8   DA A 252      -0.908 -22.897 -27.024 
ATOM   5182  N7   DA A 252      -1.983 -22.653 -27.706 
ATOM   5183  C5   DA A 252      -3.010 -22.841 -26.790 
ATOM   5184  C6   DA A 252      -4.406 -22.732 -26.897 
ATOM   5185  N6   DA A 252      -5.037 -22.391 -28.030 
ATOM   5186  N1   DA A 252      -5.133 -22.988 -25.794 
ATOM   5187  C2   DA A 252      -4.500 -23.326 -24.671 
ATOM   5188  N3   DA A 252      -3.210 -23.458 -24.453 
ATOM   5189  C4   DA A 252      -2.505 -23.197 -25.573 
ATOM   5190  P    DA A 253       2.440 -26.203 -22.541 
ATOM   5191  OP1  DA A 253       3.530 -25.790 -21.629 
ATOM   5192  OP2  DA A 253       2.859 -26.891 -23.782 
ATOM   5193  O5'  DA A 253       1.391 -27.114 -21.750 
ATOM   5194  C5'  DA A 253       0.329 -26.477 -21.013 
ATOM   5195  C4'  DA A 253      -0.979 -27.204 -21.256 
ATOM   5196  O4'  DA A 253      -1.687 -26.699 -22.423 
ATOM   5197  C3'  DA A 253      -0.866 -28.706 -21.514 
ATOM   5198  O3'  DA A 253      -1.973 -29.362 -20.908 
ATOM   5199  C2'  DA A 253      -0.989 -28.849 -23.031 
ATOM   5200  C1'  DA A 253      -2.086 -27.806 -23.218 
ATOM   5201  N9   DA A 253      -2.233 -27.336 -24.624 
ATOM   5202  C8   DA A 253      -1.261 -27.167 -25.568 
ATOM   5203  N7   DA A 253      -1.706 -26.743 -26.709 
ATOM   5204  C5   DA A 253      -3.074 -26.621 -26.511 
ATOM   5205  C6   DA A 253      -4.121 -26.210 -27.352 
ATOM   5206  N6   DA A 253      -3.942 -25.828 -28.625 
ATOM   5207  N1   DA A 253      -5.365 -26.207 -26.837 
ATOM   5208  C2   DA A 253      -5.538 -26.587 -25.572 
ATOM   5209  N3   DA A 253      -4.642 -26.988 -24.696 
ATOM   5210  C4   DA A 253      -3.406 -26.983 -25.237 
ATOM   5211  P    DC A 254      -1.740 -30.769 -20.181 
ATOM   5212  OP1  DC A 254      -1.255 -30.540 -18.801 
ATOM   5213  OP2  DC A 254      -0.890 -31.632 -21.032 
ATOM   5214  O5'  DC A 254      -3.228 -31.354 -20.139 
ATOM   5215  C5'  DC A 254      -4.336 -30.438 -20.062 
ATOM   5216  C4'  DC A 254      -5.432 -30.870 -21.016 
ATOM   5217  O4'  DC A 254      -5.258 -30.314 -22.351 
ATOM   5218  C3'  DC A 254      -5.551 -32.375 -21.256 
ATOM   5219  O3'  DC A 254      -6.926 -32.714 -21.386 
ATOM   5220  C2'  DC A 254      -4.863 -32.607 -22.602 
ATOM   5221  C1'  DC A 254      -5.409 -31.363 -23.296 
ATOM   5222  N1   DC A 254      -4.659 -30.987 -24.528 
ATOM   5223  C2   DC A 254      -5.379 -30.428 -25.580 
ATOM   5224  O2   DC A 254      -6.598 -30.268 -25.450 
ATOM   5225  N3   DC A 254      -4.715 -30.080 -26.712 
ATOM   5226  C4   DC A 254      -3.393 -30.269 -26.813 
ATOM   5227  N4   DC A 254      -2.791 -29.913 -27.937 
ATOM   5228  C5   DC A 254      -2.634 -30.843 -25.742 
ATOM   5229  C6   DC A 254      -3.317 -31.185 -24.620 
ATOM   5230  P    DA A 255      -7.455 -34.074 -20.730 
ATOM   5231  OP1  DA A 255      -7.755 -33.850 -19.298 
ATOM   5232  OP2  DA A 255      -6.509 -35.171 -21.031 
ATOM   5233  O5'  DA A 255      -8.818 -34.305 -21.536 
ATOM   5234  C5'  DA A 255      -9.543 -33.160 -22.023 
ATOM   5235  C4'  DA A 255     -10.015 -33.410 -23.441 
ATOM   5236  O4'  DA A 255      -9.024 -33.016 -24.433 
ATOM   5237  C3'  DA A 255     -10.330 -34.864 -23.791 
ATOM   5238  O3'  DA A 255     -11.451 -34.894 -24.667 
ATOM   5239  C2'  DA A 255      -9.102 -35.352 -24.559 
ATOM   5240  C1'  DA A 255      -8.879 -34.076 -25.366 
ATOM   5241  N9   DA A 255      -7.521 -33.979 -25.969 
ATOM   5242  C8   DA A 255      -6.334 -34.426 -25.464 
ATOM   5243  N7   DA A 255      -5.316 -34.192 -26.232 
ATOM   5244  C5   DA A 255      -5.866 -33.542 -27.328 
ATOM   5245  C6   DA A 255      -5.299 -33.025 -28.505 
ATOM   5246  N6   DA A 255      -3.990 -33.087 -28.786 
ATOM   5247  N1   DA A 255      -6.131 -32.441 -29.387 
ATOM   5248  C2   DA A 255      -7.431 -32.382 -29.103 
ATOM   5249  N3   DA A 255      -8.071 -32.827 -28.043 
ATOM   5250  C4   DA A 255      -7.215 -33.407 -27.177 
ATOM   5251  P    DA A 256     -12.550 -36.044 -24.480 
ATOM   5252  OP1  DA A 256     -13.513 -35.643 -23.430 
ATOM   5253  OP2  DA A 256     -11.877 -37.345 -24.280 
ATOM   5254  O5'  DA A 256     -13.271 -36.025 -25.909 
ATOM   5255  C5'  DA A 256     -13.329 -34.790 -26.645 
ATOM   5256  C4'  DA A 256     -13.003 -35.040 -28.105 
ATOM   5257  O4'  DA A 256     -11.575 -34.961 -28.375 
ATOM   5258  C3'  DA A 256     -13.406 -36.410 -28.651 
ATOM   5259  O3'  DA A 256     -13.848 -36.258 -29.994 
ATOM   5260  C2'  DA A 256     -12.111 -37.222 -28.654 
ATOM   5261  C1'  DA A 256     -11.199 -36.098 -29.137 
ATOM   5262  N9   DA A 256      -9.752 -36.357 -28.900 
ATOM   5263  C8   DA A 256      -9.168 -37.017 -27.858 
ATOM   5264  N7   DA A 256      -7.875 -37.081 -27.934 
ATOM   5265  C5   DA A 256      -7.577 -36.414 -29.115 
ATOM   5266  C6   DA A 256      -6.364 -36.134 -29.765 
ATOM   5267  N6   DA A 256      -5.167 -36.511 -29.292 
ATOM   5268  N1   DA A 256      -6.425 -35.451 -30.923 
ATOM   5269  C2   DA A 256      -7.617 -35.079 -31.387 
ATOM   5270  N3   DA A 256      -8.809 -35.282 -30.872 
ATOM   5271  C4   DA A 256      -8.721 -35.967 -29.714 
ATOM   5272  P    DC A 257     -15.103 -37.112 -30.499 
ATOM   5273  OP1  DC A 257     -16.358 -36.422 -30.120 
ATOM   5274  OP2  DC A 257     -14.968 -38.512 -30.039 
ATOM   5275  O5'  DC A 257     -14.912 -37.047 -32.086 
ATOM   5276  C5'  DC A 257     -14.274 -35.893 -32.666 
ATOM   5277  C4'  DC A 257     -13.281 -36.327 -33.725 
ATOM   5278  O4'  DC A 257     -11.961 -36.593 -33.172 
ATOM   5279  C3'  DC A 257     -13.630 -37.610 -34.479 
ATOM   5280  O3'  DC A 257     -13.227 -37.471 -35.836 
ATOM   5281  C2'  DC A 257     -12.768 -38.690 -33.824 
ATOM   5282  C1'  DC A 257     -11.509 -37.843 -33.671 
ATOM   5283  N1   DC A 257     -10.526 -38.400 -32.702 
ATOM   5284  C2   DC A 257      -9.172 -38.218 -32.971 
ATOM   5285  O2   DC A 257      -8.845 -37.606 -33.995 
ATOM   5286  N3   DC A 257      -8.260 -38.720 -32.100 
ATOM   5287  C4   DC A 257      -8.655 -39.377 -31.002 
ATOM   5288  N4   DC A 257      -7.727 -39.847 -30.182 
ATOM   5289  C5   DC A 257     -10.042 -39.576 -30.706 
ATOM   5290  C6   DC A 257     -10.938 -39.068 -31.590 
ATOM   5291  P    DA A 258     -14.168 -38.059 -36.989 
ATOM   5292  OP1  DA A 258     -15.227 -37.077 -37.315 
ATOM   5293  OP2  DA A 258     -14.632 -39.412 -36.610 
ATOM   5294  O5'  DA A 258     -13.141 -38.167 -38.212 
ATOM   5295  C5'  DA A 258     -12.044 -37.236 -38.287 
ATOM   5296  C4'  DA A 258     -10.769 -37.966 -38.659 
ATOM   5297  O4'  DA A 258     -10.060 -38.476 -37.493 
ATOM   5298  C3'  DA A 258     -10.942 -39.194 -39.552 
ATOM   5299  O3'  DA A 258      -9.850 -39.259 -40.462 
ATOM   5300  C2'  DA A 258     -10.849 -40.384 -38.596 
ATOM   5301  C1'  DA A 258      -9.716 -39.832 -37.736 
ATOM   5302  N9   DA A 258      -9.574 -40.516 -36.422 
ATOM   5303  C8   DA A 258     -10.554 -41.038 -35.626 
ATOM   5304  N7   DA A 258     -10.111 -41.576 -34.532 
ATOM   5305  C5   DA A 258      -8.737 -41.399 -34.606 
ATOM   5306  C6   DA A 258      -7.688 -41.755 -33.741 
ATOM   5307  N6   DA A 258      -7.873 -42.393 -32.576 
ATOM   5308  N1   DA A 258      -6.437 -41.430 -34.118 
ATOM   5309  C2   DA A 258      -6.260 -40.796 -35.275 
ATOM   5310  N3   DA A 258      -7.154 -40.416 -36.160 
ATOM   5311  C4   DA A 258      -8.398 -40.752 -35.759 
ATOM   5312  P    DA A 259     -10.126 -39.711 -41.973 
ATOM   5313  OP1  DA A 259     -10.579 -38.545 -42.764 
ATOM   5314  OP2  DA A 259     -11.020 -40.890 -41.982 
ATOM   5315  O5'  DA A 259      -8.660 -40.145 -42.445 
ATOM   5316  C5'  DA A 259      -7.517 -39.493 -41.859 
ATOM   5317  C4'  DA A 259      -6.453 -40.518 -41.520 
ATOM   5318  O4'  DA A 259      -6.628 -41.080 -40.188 
ATOM   5319  C3'  DA A 259      -6.396 -41.744 -42.432 
ATOM   5320  O3'  DA A 259      -5.037 -42.125 -42.605 
ATOM   5321  C2'  DA A 259      -7.112 -42.843 -41.648 
ATOM   5322  C1'  DA A 259      -6.533 -42.493 -40.281 
ATOM   5323  N9   DA A 259      -7.286 -43.084 -39.141 
ATOM   5324  C8   DA A 259      -8.629 -43.306 -39.035 
ATOM   5325  N7   DA A 259      -8.987 -43.840 -37.909 
ATOM   5326  C5   DA A 259      -7.793 -43.984 -37.214 
ATOM   5327  C6   DA A 259      -7.495 -44.495 -35.940 
ATOM   5328  N6   DA A 259      -8.421 -44.979 -35.101 
ATOM   5329  N1   DA A 259      -6.204 -44.492 -35.559 
ATOM   5330  C2   DA A 259      -5.287 -44.009 -36.396 
ATOM   5331  N3   DA A 259      -5.446 -43.509 -37.602 
ATOM   5332  C4   DA A 259      -6.746 -43.524 -37.960 
ATOM   5333  P    DG A 260      -4.548 -42.624 -44.046 
ATOM   5334  OP1  DG A 260      -4.217 -41.454 -44.889 
ATOM   5335  OP2  DG A 260      -5.539 -43.568 -44.606 
ATOM   5336  O5'  DG A 260      -3.208 -43.413 -43.669 
ATOM   5337  C5'  DG A 260      -2.448 -42.990 -42.522 
ATOM   5338  C4'  DG A 260      -2.008 -44.197 -41.718 
ATOM   5339  O4'  DG A 260      -2.999 -44.596 -40.728 
ATOM   5340  C3'  DG A 260      -1.753 -45.474 -42.519 
ATOM   5341  O3'  DG A 260      -0.649 -46.163 -41.948 
ATOM   5342  C2'  DG A 260      -3.012 -46.317 -42.314 
ATOM   5343  C1'  DG A 260      -3.199 -45.997 -40.834 
ATOM   5344  N9   DG A 260      -4.562 -46.310 -40.321 
ATOM   5345  C8   DG A 260      -5.777 -46.221 -40.965 
ATOM   5346  N7   DG A 260      -6.800 -46.575 -40.225 
ATOM   5347  C5   DG A 260      -6.222 -46.925 -39.006 
ATOM   5348  C6   DG A 260      -6.826 -47.389 -37.808 
ATOM   5349  O6   DG A 260      -8.014 -47.591 -37.574 
ATOM   5350  N1   DG A 260      -5.869 -47.625 -36.811 
ATOM   5351  C2   DG A 260      -4.509 -47.436 -36.953 
ATOM   5352  N2   DG A 260      -3.763 -47.717 -35.881 
ATOM   5353  N3   DG A 260      -3.943 -46.999 -38.076 
ATOM   5354  C4   DG A 260      -4.857 -46.766 -39.054 
ATOM   5355  P    DC A 261       0.409 -46.873 -42.919 
ATOM   5356  OP1  DC A 261       1.404 -45.879 -43.380 
ATOM   5357  OP2  DC A 261      -0.310 -47.612 -43.979 
ATOM   5358  O5'  DC A 261       1.107 -47.910 -41.920 
ATOM   5359  C5'  DC A 261       1.201 -47.578 -40.522 
ATOM   5360  C4'  DC A 261       0.842 -48.785 -39.677 
ATOM   5361  O4'  DC A 261      -0.587 -48.869 -39.409 
ATOM   5362  C3'  DC A 261       1.184 -50.146 -40.283 
ATOM   5363  O3'  DC A 261       1.611 -51.018 -39.243 
ATOM   5364  C2'  DC A 261      -0.140 -50.666 -40.840 
ATOM   5365  C1'  DC A 261      -1.016 -50.194 -39.684 
ATOM   5366  N1   DC A 261      -2.469 -50.151 -40.012 
ATOM   5367  C2   DC A 261      -3.373 -50.459 -38.999 
ATOM   5368  O2   DC A 261      -2.937 -50.753 -37.880 
ATOM   5369  N3   DC A 261      -4.701 -50.426 -39.278 
ATOM   5370  C4   DC A 261      -5.133 -50.102 -40.504 
ATOM   5371  N4   DC A 261      -6.439 -50.084 -40.726 
ATOM   5372  C5   DC A 261      -4.220 -49.782 -41.560 
ATOM   5373  C6   DC A 261      -2.897 -49.821 -41.262 
ATOM   5374  P    DA A 262       2.825 -52.023 -39.521 
ATOM   5375  OP1  DA A 262       4.109 -51.318 -39.311 
ATOM   5376  OP2  DA A 262       2.645 -52.665 -40.842 
ATOM   5377  O5'  DA A 262       2.610 -53.106 -38.364 
ATOM   5378  C5'  DA A 262       2.008 -52.693 -37.123 
ATOM   5379  C4'  DA A 262       0.982 -53.716 -36.678 
ATOM   5380  O4'  DA A 262      -0.339 -53.456 -37.234 
ATOM   5381  C3'  DA A 262       1.270 -55.163 -37.076 
ATOM   5382  O3'  DA A 262       0.851 -56.023 -36.023 
ATOM   5383  C2'  DA A 262       0.380 -55.416 -38.292 
ATOM   5384  C1'  DA A 262      -0.845 -54.667 -37.773 
ATOM   5385  N9   DA A 262      -1.833 -54.325 -38.834 
ATOM   5386  C8   DA A 262      -1.597 -53.989 -40.136 
ATOM   5387  N7   DA A 262      -2.672 -53.744 -40.819 
ATOM   5388  C5   DA A 262      -3.699 -53.932 -39.903 
ATOM   5389  C6   DA A 262      -5.095 -53.823 -40.009 
ATOM   5390  N6   DA A 262      -5.726 -53.482 -41.142 
ATOM   5391  N1   DA A 262      -5.823 -54.079 -38.906 
ATOM   5392  C2   DA A 262      -5.189 -54.417 -37.783 
ATOM   5393  N3   DA A 262      -3.899 -54.549 -37.566 
ATOM   5394  C4   DA A 262      -3.195 -54.288 -38.685 
ATOM   5395  P    DT A 263       1.751 -57.294 -35.654 
ATOM   5396  OP1  DT A 263       2.841 -56.881 -34.741 
ATOM   5397  OP2  DT A 263       2.170 -57.982 -36.895 
ATOM   5398  O5'  DT A 263       0.701 -58.205 -34.862 
ATOM   5399  C5'  DT A 263      -0.360 -57.568 -34.126 
ATOM   5400  C4'  DT A 263      -1.668 -58.295 -34.368 
ATOM   5401  O4'  DT A 263      -2.376 -57.790 -35.535 
ATOM   5402  C3'  DT A 263      -1.556 -59.798 -34.626 
ATOM   5403  O3'  DT A 263      -2.663 -60.453 -34.020 
ATOM   5404  C2'  DT A 263      -1.679 -59.940 -36.143 
ATOM   5405  C1'  DT A 263      -2.775 -58.897 -36.330 
ATOM   5406  N1   DT A 263      -2.922 -58.427 -37.737 
ATOM   5407  C2   DT A 263      -4.191 -58.119 -38.164 
ATOM   5408  O2   DT A 263      -5.174 -58.215 -37.448 
ATOM   5409  N3   DT A 263      -4.289 -57.689 -39.473 
ATOM   5410  C4   DT A 263      -3.248 -57.544 -40.367 
ATOM   5411  O4   DT A 263      -3.458 -57.150 -41.515 
ATOM   5412  C5   DT A 263      -1.955 -57.892 -39.826 
ATOM   5413  C7   DT A 263      -0.767 -57.764 -40.733 
ATOM   5414  C6   DT A 263      -1.831 -58.314 -38.557 
ATOM   5415  P    DT A 264      -2.429 -61.860 -33.293 
ATOM   5416  OP1  DT A 264      -1.945 -61.631 -31.914 
ATOM   5417  OP2  DT A 264      -1.580 -62.723 -34.144 
ATOM   5418  O5'  DT A 264      -3.918 -62.445 -33.251 
ATOM   5419  C5'  DT A 264      -5.026 -61.529 -33.174 
ATOM   5420  C4'  DT A 264      -6.121 -61.961 -34.129 
ATOM   5421  O4'  DT A 264      -5.947 -61.405 -35.464 
ATOM   5422  C3'  DT A 264      -6.240 -63.466 -34.369 
ATOM   5423  O3'  DT A 264      -7.615 -63.805 -34.499 
ATOM   5424  C2'  DT A 264      -5.553 -63.698 -35.715 
ATOM   5425  C1'  DT A 264      -6.098 -62.454 -36.408 
ATOM   5426  N1   DT A 264      -5.349 -62.078 -37.640 
ATOM   5427  C2   DT A 264      -6.073 -61.528 -38.669 
ATOM   5428  O2   DT A 264      -7.276 -61.342 -38.608 
ATOM   5429  N3   DT A 264      -5.345 -61.193 -39.795 
ATOM   5430  C4   DT A 264      -3.986 -61.359 -39.970 
ATOM   5431  O4   DT A 264      -3.445 -61.020 -41.025 
ATOM   5432  C5   DT A 264      -3.313 -61.944 -38.835 
ATOM   5433  C7   DT A 264      -1.832 -62.159 -38.942 
ATOM   5434  C6   DT A 264      -3.996 -62.279 -37.728 
ATOM   5435  P    DC A 265      -8.145 -65.165 -33.843 
ATOM   5436  OP1  DC A 265      -8.444 -64.941 -32.410 
ATOM   5437  OP2  DC A 265      -7.199 -66.262 -34.143 
ATOM   5438  O5'  DC A 265      -9.508 -65.396 -34.648 
ATOM   5439  C5'  DC A 265     -10.232 -64.251 -35.135 
ATOM   5440  C4'  DC A 265     -10.704 -64.501 -36.553 
ATOM   5441  O4'  DC A 265      -9.713 -64.107 -37.546 
ATOM   5442  C3'  DC A 265     -11.019 -65.955 -36.903 
ATOM   5443  O3'  DC A 265     -12.141 -65.985 -37.779 
ATOM   5444  C2'  DC A 265      -9.791 -66.443 -37.671 
ATOM   5445  C1'  DC A 265      -9.568 -65.167 -38.478 
ATOM   5446  N1   DC A 265      -8.211 -65.070 -39.082 
ATOM   5447  C2   DC A 265      -8.094 -64.450 -40.323 
ATOM   5448  O2   DC A 265      -9.114 -64.010 -40.868 
ATOM   5449  N3   DC A 265      -6.865 -64.352 -40.891 
ATOM   5450  C4   DC A 265      -5.786 -64.841 -40.269 
ATOM   5451  N4   DC A 265      -4.608 -64.721 -40.864 
ATOM   5452  C5   DC A 265      -5.883 -65.483 -38.992 
ATOM   5453  C6   DC A 265      -7.120 -65.572 -38.441 
ATOM   5454  P    DT A 266     -13.239 -67.135 -37.592 
ATOM   5455  OP1  DT A 266     -14.203 -66.734 -36.542 
ATOM   5456  OP2  DT A 266     -12.566 -68.437 -37.393 
ATOM   5457  O5'  DT A 266     -13.960 -67.116 -39.021 
ATOM   5458  C5'  DT A 266     -14.019 -65.881 -39.757 
ATOM   5459  C4'  DT A 266     -13.692 -66.131 -41.217 
ATOM   5460  O4'  DT A 266     -12.264 -66.052 -41.488 
ATOM   5461  C3'  DT A 266     -14.096 -67.501 -41.763 
ATOM   5462  O3'  DT A 266     -14.538 -67.349 -43.106 
ATOM   5463  C2'  DT A 266     -12.801 -68.313 -41.766 
ATOM   5464  C1'  DT A 266     -11.889 -67.189 -42.250 
ATOM   5465  N1   DT A 266     -10.441 -67.448 -42.013 
ATOM   5466  C2   DT A 266      -9.559 -66.972 -42.952 
ATOM   5467  O2   DT A 266      -9.913 -66.361 -43.945 
ATOM   5468  N3   DT A 266      -8.226 -67.232 -42.699 
ATOM   5469  C4   DT A 266      -7.716 -67.911 -41.611 
ATOM   5470  O4   DT A 266      -6.501 -68.083 -41.492 
ATOM   5471  C5   DT A 266      -8.720 -68.372 -40.681 
ATOM   5472  C7   DT A 266      -8.250 -69.122 -39.469 
ATOM   5473  C6   DT A 266     -10.023 -68.134 -40.903 
ATOM   5474  P    DA A 267     -15.793 -68.203 -43.612 
ATOM   5475  OP1  DA A 267     -17.047 -67.513 -43.233 
ATOM   5476  OP2  DA A 267     -15.658 -69.603 -43.152 
ATOM   5477  O5'  DA A 267     -15.601 -68.138 -45.199 
ATOM   5478  C5'  DA A 267     -14.964 -66.984 -45.778 
ATOM   5479  C4'  DA A 267     -13.971 -67.418 -46.838 
ATOM   5480  O4'  DA A 267     -12.650 -67.684 -46.284 
ATOM   5481  C3'  DA A 267     -14.320 -68.701 -47.591 
ATOM   5482  O3'  DA A 267     -13.916 -68.563 -48.948 
ATOM   5483  C2'  DA A 267     -13.458 -69.781 -46.937 
ATOM   5484  C1'  DA A 267     -12.199 -68.934 -46.784 
ATOM   5485  N9   DA A 267     -11.215 -69.492 -45.814 
ATOM   5486  C8   DA A 267     -11.460 -70.180 -44.660 
ATOM   5487  N7   DA A 267     -10.386 -70.539 -44.026 
ATOM   5488  C5   DA A 267      -9.353 -70.052 -44.816 
ATOM   5489  C6   DA A 267      -7.956 -70.106 -44.685 
ATOM   5490  N6   DA A 267      -7.330 -70.703 -43.661 
ATOM   5491  N1   DA A 267      -7.221 -69.522 -45.650 
ATOM   5492  C2   DA A 267      -7.848 -68.930 -46.666 
ATOM   5493  N3   DA A 267      -9.139 -68.818 -46.893 
ATOM   5494  C4   DA A 267      -9.851 -69.411 -45.913 
ATOM   5495  P    DT A 268     -14.858 -69.150 -50.102 
ATOM   5496  OP1  DT A 268     -15.916 -68.168 -50.427 
ATOM   5497  OP2  DT A 268     -15.321 -70.503 -49.722 
ATOM   5498  O5'  DT A 268     -13.830 -69.258 -51.324 
ATOM   5499  C5'  DT A 268     -12.734 -68.327 -51.399 
ATOM   5500  C4'  DT A 268     -11.458 -69.057 -51.771 
ATOM   5501  O4'  DT A 268     -10.750 -69.567 -50.605 
ATOM   5502  C3'  DT A 268     -11.631 -70.285 -52.664 
ATOM   5503  O3'  DT A 268     -10.540 -70.350 -53.574 
ATOM   5504  C2'  DT A 268     -11.539 -71.475 -51.709 
ATOM   5505  C1'  DT A 268     -10.405 -70.923 -50.849 
ATOM   5506  N1   DT A 268     -10.264 -71.607 -49.534 
ATOM   5507  C2   DT A 268      -8.990 -71.746 -49.035 
ATOM   5508  O2   DT A 268      -8.001 -71.337 -49.619 
ATOM   5509  N3   DT A 268      -8.898 -72.386 -47.815 
ATOM   5510  C4   DT A 268      -9.947 -72.887 -47.071 
ATOM   5511  O4   DT A 268      -9.740 -73.442 -45.989 
ATOM   5512  C5   DT A 268     -11.243 -72.694 -47.676 
ATOM   5513  C7   DT A 268     -12.441 -73.209 -46.932 
ATOM   5514  C6   DT A 268     -11.363 -72.075 -48.861 
ATOM   5515  P    DT A 269     -10.815 -70.802 -55.085 
ATOM   5516  OP1  DT A 269     -11.269 -69.636 -55.877 
ATOM   5517  OP2  DT A 269     -11.709 -71.981 -55.095 
ATOM   5518  O5'  DT A 269      -9.349 -71.236 -55.557 
ATOM   5519  C5'  DT A 269      -8.206 -70.584 -54.971 
ATOM   5520  C4'  DT A 269      -7.143 -71.610 -54.632 
ATOM   5521  O4'  DT A 269      -7.318 -72.171 -53.300 
ATOM   5522  C3'  DT A 269      -7.086 -72.835 -55.544 
ATOM   5523  O3'  DT A 269      -5.726 -73.216 -55.717 
ATOM   5524  C2'  DT A 269      -7.802 -73.935 -54.760 
ATOM   5525  C1'  DT A 269      -7.222 -73.584 -53.393 
ATOM   5526  N1   DT A 269      -7.975 -74.175 -52.253 
ATOM   5527  C2   DT A 269      -7.246 -74.556 -51.152 
ATOM   5528  O2   DT A 269      -6.037 -74.428 -51.081 
ATOM   5529  N3   DT A 269      -7.979 -75.101 -50.114 
ATOM   5530  C4   DT A 269      -9.346 -75.291 -50.089 
ATOM   5531  O4   DT A 269      -9.891 -75.789 -49.103 
ATOM   5532  C5   DT A 269     -10.023 -74.860 -51.290 
ATOM   5533  C7   DT A 269     -11.513 -75.032 -51.345 
ATOM   5534  C6   DT A 269      -9.336 -74.328 -52.313 
ATOM   5535  P    DG A 270      -5.238 -73.715 -57.158 
ATOM   5536  OP1  DG A 270      -4.907 -72.545 -58.001 
ATOM   5537  OP2  DG A 270      -6.229 -74.659 -57.718 
ATOM   5538  O5'  DG A 270      -3.897 -74.504 -56.781 
ATOM   5539  C5'  DG A 270      -3.137 -74.081 -55.634 
ATOM   5540  C4'  DG A 270      -2.697 -75.288 -54.830 
ATOM   5541  O4'  DG A 270      -3.688 -75.687 -53.840 
ATOM   5542  C3'  DG A 270      -2.443 -76.565 -55.632 
ATOM   5543  O3'  DG A 270      -1.338 -77.254 -55.060 
ATOM   5544  C2'  DG A 270      -3.701 -77.408 -55.426 
ATOM   5545  C1'  DG A 270      -3.889 -77.088 -53.946 
ATOM   5546  N9   DG A 270      -5.252 -77.401 -53.433 
ATOM   5547  C8   DG A 270      -6.466 -77.312 -54.077 
ATOM   5548  N7   DG A 270      -7.490 -77.667 -53.338 
ATOM   5549  C5   DG A 270      -6.911 -78.016 -52.118 
ATOM   5550  C6   DG A 270      -7.515 -78.480 -50.921 
ATOM   5551  O6   DG A 270      -8.704 -78.682 -50.686 
ATOM   5552  N1   DG A 270      -6.559 -78.716 -49.924 
ATOM   5553  C2   DG A 270      -5.198 -78.527 -50.065 
ATOM   5554  N2   DG A 270      -4.453 -78.808 -48.993 
ATOM   5555  N3   DG A 270      -4.632 -78.090 -51.188 
ATOM   5556  C4   DG A 270      -5.547 -77.857 -52.166 
ATOM   5557  P    DA A 271      -0.281 -77.964 -56.031 
ATOM   5558  OP1  DA A 271       0.714 -76.970 -56.492 
ATOM   5559  OP2  DA A 271      -0.999 -78.703 -57.092 
ATOM   5560  O5'  DA A 271       0.418 -79.001 -55.032 
ATOM   5561  C5'  DA A 271       0.512 -78.669 -53.634 
ATOM   5562  C4'  DA A 271       0.152 -79.876 -52.789 
ATOM   5563  O4'  DA A 271      -1.276 -79.960 -52.521 
ATOM   5564  C3'  DA A 271       0.495 -81.237 -53.395 
ATOM   5565  O3'  DA A 271       0.921 -82.109 -52.355 
ATOM   5566  C2'  DA A 271      -0.829 -81.757 -53.952 
ATOM   5567  C1'  DA A 271      -1.706 -81.285 -52.796 
ATOM   5568  N9   DA A 271      -3.158 -81.242 -53.124 
ATOM   5569  C8   DA A 271      -3.750 -80.933 -54.316 
ATOM   5570  N7   DA A 271      -5.045 -80.984 -54.287 
ATOM   5571  C5   DA A 271      -5.337 -81.352 -52.981 
ATOM   5572  C6   DA A 271      -6.549 -81.577 -52.308 
ATOM   5573  N6   DA A 271      -7.751 -81.456 -52.889 
ATOM   5574  N1   DA A 271      -6.480 -81.932 -51.012 
ATOM   5575  C2   DA A 271      -5.283 -82.050 -50.439 
ATOM   5576  N3   DA A 271      -4.091 -81.867 -50.964 
ATOM   5577  C4   DA A 271      -4.188 -81.513 -52.261 
ATOM   5578  P    DT A 272       2.136 -83.114 -52.633 
ATOM   5579  OP1  DT A 272       3.420 -82.409 -52.424 
ATOM   5580  OP2  DT A 272       1.955 -83.756 -53.954 
ATOM   5581  O5'  DT A 272       1.921 -84.197 -51.477 
ATOM   5582  C5'  DT A 272       1.319 -83.784 -50.236 
ATOM   5583  C4'  DT A 272       0.292 -84.807 -49.791 
ATOM   5584  O4'  DT A 272      -1.029 -84.547 -50.346 
ATOM   5585  C3'  DT A 272       0.580 -86.254 -50.189 
ATOM   5586  O3'  DT A 272       0.161 -87.114 -49.135 
ATOM   5587  C2'  DT A 272      -0.310 -86.507 -51.405 
ATOM   5588  C1'  DT A 272      -1.534 -85.758 -50.886 
ATOM   5589  N1   DT A 272      -2.522 -85.416 -51.946 
ATOM   5590  C2   DT A 272      -3.850 -85.436 -51.594 
ATOM   5591  O2   DT A 272      -4.234 -85.716 -50.472 
ATOM   5592  N3   DT A 272      -4.736 -85.113 -52.604 
ATOM   5593  C4   DT A 272      -4.411 -84.782 -53.903 
ATOM   5594  O4   DT A 272      -5.294 -84.512 -54.721 
ATOM   5595  C5   DT A 272      -2.994 -84.790 -54.176 
ATOM   5596  C7   DT A 272      -2.554 -84.440 -55.568 
ATOM   5597  C6   DT A 272      -2.110 -85.099 -53.214 
ATOM   5598  P    DA A 273       1.061 -88.385 -48.766 
ATOM   5599  OP1  DA A 273       2.151 -87.972 -47.853 
ATOM   5600  OP2  DA A 273       1.480 -89.074 -50.007 
ATOM   5601  O5'  DA A 273       0.012 -89.296 -47.974 
ATOM   5602  C5'  DA A 273      -1.050 -88.659 -47.238 
ATOM   5603  C4'  DA A 273      -2.358 -89.386 -47.480 
ATOM   5604  O4'  DA A 273      -3.065 -88.882 -48.648 
ATOM   5605  C3'  DA A 273      -2.245 -90.889 -47.739 
ATOM   5606  O3'  DA A 273      -3.352 -91.544 -47.132 
ATOM   5607  C2'  DA A 273      -2.368 -91.031 -49.255 
ATOM   5608  C1'  DA A 273      -3.464 -89.988 -49.442 
ATOM   5609  N9   DA A 273      -3.612 -89.518 -50.849 
ATOM   5610  C8   DA A 273      -2.640 -89.349 -51.793 
ATOM   5611  N7   DA A 273      -3.085 -88.925 -52.934 
ATOM   5612  C5   DA A 273      -4.453 -88.803 -52.735 
ATOM   5613  C6   DA A 273      -5.500 -88.392 -53.577 
ATOM   5614  N6   DA A 273      -5.321 -88.010 -54.849 
ATOM   5615  N1   DA A 273      -6.744 -88.389 -53.062 
ATOM   5616  C2   DA A 273      -6.917 -88.769 -51.796 
ATOM   5617  N3   DA A 273      -6.021 -89.170 -50.920 
ATOM   5618  C4   DA A 273      -4.785 -89.165 -51.461 
ATOM   5619  P    DA A 274      -3.118 -92.951 -46.405 
ATOM   5620  OP1  DA A 274      -2.634 -92.722 -45.026 
ATOM   5621  OP2  DA A 274      -2.269 -93.814 -47.256 
ATOM   5622  O5'  DA A 274      -4.607 -93.536 -46.364 
ATOM   5623  C5'  DA A 274      -5.715 -92.620 -46.287 
ATOM   5624  C4'  DA A 274      -6.810 -93.052 -47.241 
ATOM   5625  O4'  DA A 274      -6.636 -92.496 -48.576 
ATOM   5626  C3'  DA A 274      -6.929 -94.557 -47.481 
ATOM   5627  O3'  DA A 274      -8.305 -94.896 -47.611 
ATOM   5628  C2'  DA A 274      -6.242 -94.789 -48.827 
ATOM   5629  C1'  DA A 274      -6.787 -93.545 -49.520 
ATOM   5630  N9   DA A 274      -6.038 -93.169 -50.752 
ATOM   5631  C8   DA A 274      -4.702 -93.299 -51.005 
ATOM   5632  N7   DA A 274      -4.348 -92.879 -52.180 
ATOM   5633  C5   DA A 274      -5.534 -92.437 -52.750 
ATOM   5634  C6   DA A 274      -5.831 -91.870 -54.000 
ATOM   5635  N6   DA A 274      -4.911 -91.642 -54.947 
ATOM   5636  N1   DA A 274      -7.116 -91.546 -54.243 
ATOM   5637  C2   DA A 274      -8.025 -91.775 -53.298 
ATOM   5638  N3   DA A 274      -7.868 -92.295 -52.101 
ATOM   5639  C4   DA A 274      -6.575 -92.611 -51.883 
ATOM   5640  P    DG A 275      -8.834 -96.256 -46.955 
ATOM   5641  OP1  DG A 275      -9.134 -96.032 -45.522 
ATOM   5642  OP2  DG A 275      -7.888 -97.353 -47.256 
ATOM   5643  O5'  DG A 275     -10.197 -96.487 -47.760 
ATOM   5644  C5'  DG A 275     -10.922 -95.342 -48.247 
ATOM   5645  C4'  DG A 275     -11.394 -95.592 -49.665 
ATOM   5646  O4'  DG A 275     -10.403 -95.198 -50.658 
ATOM   5647  C3'  DG A 275     -11.709 -97.046 -50.015 
ATOM   5648  O3'  DG A 275     -12.830 -97.076 -50.891 
ATOM   5649  C2'  DG A 275     -10.481 -97.534 -50.783 
ATOM   5650  C1'  DG A 275     -10.258 -96.258 -51.591 
ATOM   5651  N9   DG A 275      -8.900 -96.161 -52.194 
ATOM   5652  C8   DG A 275      -7.693 -96.606 -51.700 
ATOM   5653  N7   DG A 275      -6.672 -96.362 -52.485 
ATOM   5654  C5   DG A 275      -7.243 -95.711 -53.578 
ATOM   5655  C6   DG A 275      -6.638 -95.201 -54.755 
ATOM   5656  O6   DG A 275      -5.454 -95.218 -55.083 
ATOM   5657  N1   DG A 275      -7.587 -94.614 -55.606 
ATOM   5658  C2   DG A 275      -8.942 -94.533 -55.351 
ATOM   5659  N2   DG A 275      -9.680 -93.934 -56.288 
ATOM   5660  N3   DG A 275      -9.508 -95.012 -54.244 
ATOM   5661  C4   DG A 275      -8.602 -95.583 -53.410 
ATOM   5662  P    DG A 276     -13.929 -98.226 -50.704 
ATOM   5663  OP1  DG A 276     -14.892 -97.825 -49.655 
ATOM   5664  OP2  DG A 276     -13.255 -99.528 -50.505 
ATOM   5665  O5'  DG A 276     -14.650 -98.207 -52.133 
ATOM   5666  C5'  DG A 276     -14.708 -96.972 -52.869 
ATOM   5667  C4'  DG A 276     -14.382 -97.222 -54.329 
ATOM   5668  O4'  DG A 276     -12.953 -97.143 -54.600 
ATOM   5669  C3'  DG A 276     -14.785 -98.592 -54.875 
ATOM   5670  O3'  DG A 276     -15.227 -98.440 -56.219 
ATOM   5671  C2'  DG A 276     -13.490 -99.404 -54.878 
ATOM   5672  C1'  DG A 276     -12.578 -98.280 -55.362 
ATOM   5673  N9   DG A 276     -11.130 -98.539 -55.125 
ATOM   5674  C8   DG A 276     -10.525 -99.203 -54.081 
ATOM   5675  N7   DG A 276      -9.217 -99.259 -54.171 
ATOM   5676  C5   DG A 276      -8.939 -98.586 -55.359 
ATOM   5677  C6   DG A 276      -7.695 -98.320 -55.990 
ATOM   5678  O6   DG A 276      -6.565 -98.630 -55.621 
ATOM   5679  N1   DG A 276      -7.868 -97.607 -57.184 
ATOM   5680  C2   DG A 276      -9.083 -97.202 -57.700 
ATOM   5681  N2   DG A 276      -9.034 -96.530 -58.853 
ATOM   5682  N3   DG A 276     -10.249 -97.451 -57.109 
ATOM   5683  C4   DG A 276     -10.099 -98.143 -55.949 
ATOM   5684  P    DT A 277     -16.482 -99.294 -56.724 
ATOM   5685  OP1  DT A 277     -17.736 -98.604 -56.345 
ATOM   5686  OP2  DT A 277     -16.347-100.694 -56.264 
ATOM   5687  O5'  DT A 277     -16.291 -99.229 -58.311 
ATOM   5688  C5'  DT A 277     -15.653 -98.075 -58.890 
ATOM   5689  C4'  DT A 277     -14.660 -98.509 -59.950 
ATOM   5690  O4'  DT A 277     -13.340 -98.775 -59.397 
ATOM   5691  C3'  DT A 277     -15.009 -99.792 -60.703 
ATOM   5692  O3'  DT A 277     -14.605 -99.654 -62.060 
ATOM   5693  C2'  DT A 277     -14.147-100.872 -60.049 
ATOM   5694  C1'  DT A 277     -12.888-100.025 -59.896 
ATOM   5695  N1   DT A 277     -11.905-100.583 -58.926 
ATOM   5696  C2   DT A 277     -10.573-100.394 -59.206 
ATOM   5697  O2   DT A 277     -10.181 -99.801 -60.196 
ATOM   5698  N3   DT A 277      -9.692-100.926 -58.285 
ATOM   5699  C4   DT A 277     -10.024-101.613 -57.136 
ATOM   5700  O4   DT A 277      -9.145-102.043 -56.387 
ATOM   5701  C5   DT A 277     -11.445-101.760 -56.928 
ATOM   5702  C7   DT A 277     -11.894-102.496 -55.699 
ATOM   5703  C6   DT A 277     -12.325-101.254 -57.807 
ATOM   5704  P    DA A 278     -15.547-100.241 -63.214 
ATOM   5705  OP1  DA A 278     -16.606 -99.259 -63.539 
ATOM   5706  OP2  DA A 278     -16.011-101.594 -62.835 
ATOM   5707  O5'  DA A 278     -14.520-100.349 -64.436 
ATOM   5708  C5'  DA A 278     -13.423 -99.418 -64.511 
ATOM   5709  C4'  DA A 278     -12.148-100.148 -64.883 
ATOM   5710  O4'  DA A 278     -11.439-100.659 -63.718 
ATOM   5711  C3'  DA A 278     -12.321-101.376 -65.776 
ATOM   5712  O3'  DA A 278     -11.229-101.441 -66.686 
ATOM   5713  C2'  DA A 278     -12.228-102.566 -64.821 
ATOM   5714  C1'  DA A 278     -11.095-102.014 -63.961 
ATOM   5715  N9   DA A 278     -10.953-102.698 -62.646 
ATOM   5716  C8   DA A 278     -11.933-103.220 -61.850 
ATOM   5717  N7   DA A 278     -11.490-103.758 -60.756 
ATOM   5718  C5   DA A 278     -10.115-103.582 -60.830 
ATOM   5719  C6   DA A 278      -9.067-103.937 -59.965 
ATOM   5720  N6   DA A 278      -9.252-104.575 -58.801 
ATOM   5721  N1   DA A 278      -7.816-103.613 -60.342 
ATOM   5722  C2   DA A 278      -7.638-102.979 -61.500 
ATOM   5723  N3   DA A 278      -8.533-102.598 -62.384 
ATOM   5724  C4   DA A 278      -9.776-102.935 -61.983 
ATOM   5725  P    DA A 279     -11.505-101.893 -68.198 
ATOM   5726  OP1  DA A 279     -11.958-100.727 -68.989 
ATOM   5727  OP2  DA A 279     -12.399-103.072 -68.207 
ATOM   5728  O5'  DA A 279     -10.039-102.327 -68.669 
ATOM   5729  C5'  DA A 279      -8.896-101.675 -68.084 
ATOM   5730  C4'  DA A 279      -7.832-102.701 -67.744 
ATOM   5731  O4'  DA A 279      -8.007-103.262 -66.412 
ATOM   5732  C3'  DA A 279      -7.775-103.926 -68.656 
ATOM   5733  O3'  DA A 279      -6.416-104.308 -68.830 
ATOM   5734  C2'  DA A 279      -8.491-105.026 -67.872 
ATOM   5735  C1'  DA A 279      -7.911-104.675 -66.505 
ATOM   5736  N9   DA A 279      -8.665-105.266 -65.365 
ATOM   5737  C8   DA A 279     -10.008-105.488 -65.260 
ATOM   5738  N7   DA A 279     -10.365-106.023 -64.133 
ATOM   5739  C5   DA A 279      -9.172-106.166 -63.439 
ATOM   5740  C6   DA A 279      -8.873-106.678 -62.165 
ATOM   5741  N6   DA A 279      -9.800-107.161 -61.326 
ATOM   5742  N1   DA A 279      -7.582-106.674 -61.783 
ATOM   5743  C2   DA A 279      -6.666-106.191 -62.621 
ATOM   5744  N3   DA A 279      -6.825-105.691 -63.827 
ATOM   5745  C4   DA A 279      -8.125-105.706 -64.185 
ATOM   5746  P    DC A 280      -5.927-104.806 -70.271 
ATOM   5747  OP1  DC A 280      -5.596-103.636 -71.114 
ATOM   5748  OP2  DC A 280      -6.918-105.751 -70.831 
ATOM   5749  O5'  DC A 280      -4.587-105.595 -69.894 
ATOM   5750  C5'  DC A 280      -3.826-105.172 -68.746 
ATOM   5751  C4'  DC A 280      -3.387-106.379 -67.942 
ATOM   5752  O4'  DC A 280      -4.378-106.778 -66.952 
ATOM   5753  C3'  DC A 280      -3.132-107.656 -68.744 
ATOM   5754  O3'  DC A 280      -2.028-108.345 -68.173 
ATOM   5755  C2'  DC A 280      -4.390-108.499 -68.539 
ATOM   5756  C1'  DC A 280      -4.578-108.179 -67.058 
ATOM   5757  N1   DC A 280      -5.941-108.492 -66.545 
ATOM   5758  C2   DC A 280      -6.052-108.945 -65.233 
ATOM   5759  O2   DC A 280      -5.026-109.066 -64.554 
ATOM   5760  N3   DC A 280      -7.286-109.236 -64.746 
ATOM   5761  C4   DC A 280      -8.374-109.092 -65.514 
ATOM   5762  N4   DC A 280      -9.555-109.389 -64.994 
ATOM   5763  C5   DC A 280      -8.281-108.628 -66.867 
ATOM   5764  C6   DC A 280      -7.039-108.343 -67.335 
ATOM   5765  P    DA A 281      -0.970-109.055 -69.143 
ATOM   5766  OP1  DA A 281       0.025-108.061 -69.604 
ATOM   5767  OP2  DA A 281      -1.689-109.794 -70.204 
ATOM   5768  O5'  DA A 281      -0.272-110.092 -68.144 
ATOM   5769  C5'  DA A 281      -0.178-109.760 -66.746 
ATOM   5770  C4'  DA A 281      -0.537-110.967 -65.902 
ATOM   5771  O4'  DA A 281      -1.966-111.051 -65.633 
ATOM   5772  C3'  DA A 281      -0.195-112.328 -66.507 
ATOM   5773  O3'  DA A 281       0.232-113.200 -65.468 
ATOM   5774  C2'  DA A 281      -1.519-112.848 -67.065 
ATOM   5775  C1'  DA A 281      -2.395-112.376 -65.909 
ATOM   5776  N9   DA A 281      -3.847-112.333 -66.237 
ATOM   5777  C8   DA A 281      -4.439-112.024 -67.429 
ATOM   5778  N7   DA A 281      -5.735-112.075 -67.399 
ATOM   5779  C5   DA A 281      -6.027-112.444 -66.093 
ATOM   5780  C6   DA A 281      -7.238-112.668 -65.420 
ATOM   5781  N6   DA A 281      -8.440-112.547 -66.001 
ATOM   5782  N1   DA A 281      -7.170-113.023 -64.124 
ATOM   5783  C2   DA A 281      -5.973-113.141 -63.552 
ATOM   5784  N3   DA A 281      -4.780-112.958 -64.076 
ATOM   5785  C4   DA A 281      -4.877-112.604 -65.374 
ATOM   5786  P    DA A 282       1.446-114.205 -65.746 
ATOM   5787  OP1  DA A 282       2.730-113.500 -65.536 
ATOM   5788  OP2  DA A 282       1.266-114.847 -67.067 
ATOM   5789  O5'  DA A 282       1.231-115.288 -64.589 
ATOM   5790  C5'  DA A 282       0.629-114.875 -63.348 
ATOM   5791  C4'  DA A 282      -0.397-115.898 -62.903 
ATOM   5792  O4'  DA A 282      -1.718-115.638 -63.459 
ATOM   5793  C3'  DA A 282      -0.109-117.346 -63.301 
ATOM   5794  O3'  DA A 282      -0.528-118.205 -62.247 
ATOM   5795  C2'  DA A 282      -0.999-117.598 -64.517 
ATOM   5796  C1'  DA A 282      -2.223-116.849 -63.998 
ATOM   5797  N9   DA A 282      -3.211-116.507 -65.059 
ATOM   5798  C8   DA A 282      -2.976-116.171 -66.361 
ATOM   5799  N7   DA A 282      -4.051-115.926 -67.043 
ATOM   5800  C5   DA A 282      -5.078-116.114 -66.127 
ATOM   5801  C6   DA A 282      -6.474-116.006 -66.234 
ATOM   5802  N6   DA A 282      -7.105-115.665 -67.367 
ATOM   5803  N1   DA A 282      -7.201-116.261 -65.131 
ATOM   5804  C2   DA A 282      -6.568-116.599 -64.008 
ATOM   5805  N3   DA A 282      -5.278-116.731 -63.790 
ATOM   5806  C4   DA A 282      -4.574-116.470 -64.909 
ATOM   5807  P    DG A 283       0.372-119.476 -61.878 
ATOM   5808  OP1  DG A 283       1.462-119.063 -60.965 
ATOM   5809  OP2  DG A 283       0.791-120.165 -63.119 
ATOM   5810  O5'  DG A 283      -0.677-120.387 -61.086 
ATOM   5811  C5'  DG A 283      -1.739-119.750 -60.350 
ATOM   5812  C4'  DG A 283      -3.047-120.477 -60.592 
ATOM   5813  O4'  DG A 283      -3.755-119.973 -61.760 
ATOM   5814  C3'  DG A 283      -2.935-121.980 -60.851 
ATOM   5815  O3'  DG A 283      -4.041-122.635 -60.244 
ATOM   5816  C2'  DG A 283      -3.058-122.122 -62.368 
ATOM   5817  C1'  DG A 283      -4.154-121.079 -62.555 
ATOM   5818  N9   DG A 283      -4.301-120.610 -63.961 
ATOM   5819  C8   DG A 283      -3.334-120.434 -64.926 
ATOM   5820  N7   DG A 283      -3.797-120.004 -66.075 
ATOM   5821  C5   DG A 283      -5.170-119.888 -65.855 
ATOM   5822  C6   DG A 283      -6.203-119.468 -66.733 
ATOM   5823  O6   DG A 283      -6.119-119.106 -67.903 
ATOM   5824  N1   DG A 283      -7.454-119.500 -66.102 
ATOM   5825  C2   DG A 283      -7.677-119.887 -64.795 
ATOM   5826  N2   DG A 283      -8.946-119.847 -64.380 
ATOM   5827  N3   DG A 283      -6.708-120.280 -63.972 
ATOM   5828  C4   DG A 283      -5.487-120.255 -64.569 
ATOM   5829  P    DT A 284      -3.808-124.042 -59.518 
ATOM   5830  OP1  DT A 284      -3.324-123.813 -58.138 
ATOM   5831  OP2  DT A 284      -2.958-124.905 -60.369 
ATOM   5832  O5'  DT A 284      -5.296-124.627 -59.476 
ATOM   5833  C5'  DT A 284      -6.404-123.711 -59.399 
ATOM   5834  C4'  DT A 284      -7.500-124.143 -60.353 
ATOM   5835  O4'  DT A 284      -7.326-123.587 -61.688 
ATOM   5836  C3'  DT A 284      -7.619-125.648 -60.593 
ATOM   5837  O3'  DT A 284      -8.994-125.987 -60.723 
ATOM   5838  C2'  DT A 284      -6.931-125.881 -61.939 
ATOM   5839  C1'  DT A 284      -7.477-124.636 -62.633 
ATOM   5840  N1   DT A 284      -6.728-124.260 -63.865 
ATOM   5841  C2   DT A 284      -7.452-123.710 -64.894 
ATOM   5842  O2   DT A 284      -8.655-123.525 -64.833 
ATOM   5843  N3   DT A 284      -6.724-123.375 -66.019 
ATOM   5844  C4   DT A 284      -5.365-123.541 -66.195 
ATOM   5845  O4   DT A 284      -4.824-123.203 -67.250 
ATOM   5846  C5   DT A 284      -4.691-124.126 -65.060 
ATOM   5847  C7   DT A 284      -3.211-124.341 -65.167 
ATOM   5848  C6   DT A 284      -5.375-124.461 -63.953 
ATOM   5849  P    DC A 285      -9.523-127.348 -60.067 
ATOM   5850  OP1  DC A 285      -9.823-127.123 -58.634 
ATOM   5851  OP2  DC A 285      -8.577-128.444 -60.368 
ATOM   5852  O5'  DC A 285     -10.886-127.578 -60.873 
ATOM   5853  C5'  DC A 285     -11.611-126.433 -61.359 
ATOM   5854  C4'  DC A 285     -12.083-126.683 -62.778 
ATOM   5855  O4'  DC A 285     -11.092-126.289 -63.770 
ATOM   5856  C3'  DC A 285     -12.398-128.137 -63.128 
ATOM   5857  O3'  DC A 285     -13.519-128.167 -64.003 
ATOM   5858  C2'  DC A 285     -11.170-128.625 -63.896 
ATOM   5859  C1'  DC A 285     -10.947-127.350 -64.703 
ATOM   5860  N1   DC A 285      -9.590-127.252 -65.306 
ATOM   5861  C2   DC A 285      -9.473-126.632 -66.548 
ATOM   5862  O2   DC A 285     -10.493-126.192 -67.093 
ATOM   5863  N3   DC A 285      -8.244-126.534 -67.115 
ATOM   5864  C4   DC A 285      -7.165-127.023 -66.494 
ATOM   5865  N4   DC A 285      -5.987-126.903 -67.089 
ATOM   5866  C5   DC A 285      -7.262-127.665 -65.216 
ATOM   5867  C6   DC A 285      -8.499-127.754 -64.666 
ATOM   5868  P    DG A 286     -14.618-129.317 -63.817 
ATOM   5869  OP1  DG A 286     -15.582-128.916 -62.767 
ATOM   5870  OP2  DG A 286     -13.945-130.619 -63.617 
ATOM   5871  O5'  DG A 286     -15.339-129.299 -65.246 
ATOM   5872  C5'  DG A 286     -15.398-128.063 -65.982 
ATOM   5873  C4'  DG A 286     -15.071-128.313 -67.441 
ATOM   5874  O4'  DG A 286     -13.643-128.234 -67.712 
ATOM   5875  C3'  DG A 286     -15.474-129.683 -67.987 
ATOM   5876  O3'  DG A 286     -15.917-129.531 -69.331 
ATOM   5877  C2'  DG A 286     -14.180-130.495 -67.991 
ATOM   5878  C1'  DG A 286     -13.267-129.371 -68.474 
ATOM   5879  N9   DG A 286     -11.820-129.630 -68.237 
ATOM   5880  C8   DG A 286     -11.214-130.294 -67.193 
ATOM   5881  N7   DG A 286      -9.907-130.350 -67.283 
ATOM   5882  C5   DG A 286      -9.628-129.677 -68.471 
ATOM   5883  C6   DG A 286      -8.384-129.411 -69.102 
ATOM   5884  O6   DG A 286      -7.254-129.721 -68.734 
ATOM   5885  N1   DG A 286      -8.557-128.698 -70.296 
ATOM   5886  C2   DG A 286      -9.772-128.293 -70.813 
ATOM   5887  N2   DG A 286      -9.724-127.621 -71.965 
ATOM   5888  N3   DG A 286     -10.939-128.542 -70.221 
ATOM   5889  C4   DG A 286     -10.788-129.234 -69.061 
ATOM   5890  P    DA A 287     -17.172-130.385 -69.836 
ATOM   5891  OP1  DA A 287     -18.426-129.696 -69.457 
ATOM   5892  OP2  DA A 287     -17.037-131.785 -69.376 
ATOM   5893  O5'  DA A 287     -16.980-130.320 -71.423 
ATOM   5894  C5'  DA A 287     -16.343-129.166 -72.003 
ATOM   5895  C4'  DA A 287     -15.350-129.600 -73.062 
ATOM   5896  O4'  DA A 287     -14.029-129.866 -72.509 
ATOM   5897  C3'  DA A 287     -15.698-130.883 -73.816 
ATOM   5898  O3'  DA A 287     -15.295-130.745 -75.172 
ATOM   5899  C2'  DA A 287     -14.836-131.963 -73.161 
ATOM   5900  C1'  DA A 287     -13.578-131.116 -73.008 
ATOM   5901  N9   DA A 287     -12.594-131.674 -72.038 
ATOM   5902  C8   DA A 287     -12.839-132.362 -70.884 
ATOM   5903  N7   DA A 287     -11.765-132.721 -70.250 
ATOM   5904  C5   DA A 287     -10.732-132.235 -71.041 
ATOM   5905  C6   DA A 287      -9.334-132.288 -70.910 
ATOM   5906  N6   DA A 287      -8.709-132.885 -69.886 
ATOM   5907  N1   DA A 287      -8.600-131.704 -71.875 
ATOM   5908  C2   DA A 287      -9.227-131.112 -72.891 
ATOM   5909  N3   DA A 287     -10.518-131.000 -73.117 
ATOM   5910  C4   DA A 287     -11.230-131.593 -72.137 
ATOM   5911  P    DT A 288     -16.237-131.333 -76.326 
ATOM   5912  OP1  DT A 288     -17.295-130.350 -76.651 
ATOM   5913  OP2  DT A 288     -16.700-132.685 -75.947 
ATOM   5914  O5'  DT A 288     -15.209-131.440 -77.548 
ATOM   5915  C5'  DT A 288     -14.113-130.509 -77.623 
ATOM   5916  C4'  DT A 288     -12.837-131.239 -77.996 
ATOM   5917  O4'  DT A 288     -12.129-131.750 -76.830 
ATOM   5918  C3'  DT A 288     -13.010-132.467 -78.889 
ATOM   5919  O3'  DT A 288     -11.919-132.532 -79.798 
ATOM   5920  C2'  DT A 288     -12.917-133.657 -77.933 
ATOM   5921  C1'  DT A 288     -11.784-133.105 -77.073 
ATOM   5922  N1   DT A 288     -11.643-133.790 -75.758 
ATOM   5923  C2   DT A 288     -10.369-133.928 -75.259 
ATOM   5924  O2   DT A 288      -9.380-133.519 -75.843 
ATOM   5925  N3   DT A 288     -10.277-134.569 -74.040 
ATOM   5926  C4   DT A 288     -11.326-135.069 -73.295 
ATOM   5927  O4   DT A 288     -11.118-135.624 -72.214 
ATOM   5928  C5   DT A 288     -12.622-134.876 -73.901 
ATOM   5929  C7   DT A 288     -13.820-135.391 -73.157 
ATOM   5930  C6   DT A 288     -12.742-134.257 -75.086 
ATOM   5931  P    DG A 289     -12.194-132.984 -81.310 
ATOM   5932  OP1  DG A 289     -12.647-131.818 -82.101 
ATOM   5933  OP2  DG A 289     -13.088-134.163 -81.319 
ATOM   5934  O5'  DG A 289     -10.728-133.418 -81.781 
ATOM   5935  C5'  DG A 289      -9.585-132.766 -81.196 
ATOM   5936  C4'  DG A 289      -8.521-133.792 -80.857 
ATOM   5937  O4'  DG A 289      -8.696-134.353 -79.525 
ATOM   5938  C3'  DG A 289      -8.464-135.017 -81.768 
ATOM   5939  O3'  DG A 289      -7.105-135.399 -81.942 
ATOM   5940  C2'  DG A 289      -9.181-136.117 -80.985 
ATOM   5941  C1'  DG A 289      -8.601-135.766 -79.618 
ATOM   5942  N9   DG A 289      -9.354-136.357 -78.477 
ATOM   5943  C8   DG A 289     -10.707-136.589 -78.354 
ATOM   5944  N7   DG A 289     -11.054-137.128 -77.210 
ATOM   5945  C5   DG A 289      -9.846-137.265 -76.528 
ATOM   5946  C6   DG A 289      -9.580-137.788 -75.237 
ATOM   5947  O6   DG A 289     -10.368-138.247 -74.415 
ATOM   5948  N1   DG A 289      -8.211-137.739 -74.936 
ATOM   5949  C2   DG A 289      -7.229-137.248 -75.774 
ATOM   5950  N2   DG A 289      -5.981-137.288 -75.302 
ATOM   5951  N3   DG A 289      -7.480-136.756 -76.986 
ATOM   5952  C4   DG A 289      -8.803-136.797 -77.293 
ATOM   5953  P    DG A 290      -6.616-135.897 -83.383 
ATOM   5954  OP1  DG A 290      -6.286-134.727 -84.226 
ATOM   5955  OP2  DG A 290      -7.608-136.842 -83.943 
ATOM   5956  O5'  DG A 290      -5.276-136.686 -83.006 
ATOM   5957  C5'  DG A 290      -4.516-136.263 -81.858 
ATOM   5958  C4'  DG A 290      -4.076-137.470 -81.055 
ATOM   5959  O4'  DG A 290      -5.067-137.869 -80.065 
ATOM   5960  C3'  DG A 290      -3.822-138.747 -81.856 
ATOM   5961  O3'  DG A 290      -2.717-139.437 -81.285 
ATOM   5962  C2'  DG A 290      -5.080-139.590 -81.651 
ATOM   5963  C1'  DG A 290      -5.267-139.270 -80.171 
ATOM   5964  N9   DG A 290      -6.630-139.583 -79.658 
ATOM   5965  C8   DG A 290      -7.845-139.494 -80.302 
ATOM   5966  N7   DG A 290      -8.868-139.849 -79.562 
ATOM   5967  C5   DG A 290      -8.290-140.198 -78.343 
ATOM   5968  C6   DG A 290      -8.894-140.662 -77.145 
ATOM   5969  O6   DG A 290     -10.082-140.864 -76.911 
ATOM   5970  N1   DG A 290      -7.938-140.898 -76.148 
ATOM   5971  C2   DG A 290      -6.577-140.709 -76.289 
ATOM   5972  N2   DG A 290      -5.832-140.991 -75.218 
ATOM   5973  N3   DG A 290      -6.011-140.272 -77.413 
ATOM   5974  C4   DG A 290      -6.925-140.040 -78.391 
ATOM   5975  P    DA A 291      -1.659-140.146 -82.256 
ATOM   5976  OP1  DA A 291      -0.664-139.152 -82.717 
ATOM   5977  OP2  DA A 291      -2.378-140.886 -83.316 
ATOM   5978  O5'  DA A 291      -0.961-141.183 -81.256 
ATOM   5979  C5'  DA A 291      -0.867-140.851 -79.858 
ATOM   5980  C4'  DA A 291      -1.226-142.058 -79.014 
ATOM   5981  O4'  DA A 291      -2.655-142.143 -78.746 
ATOM   5982  C3'  DA A 291      -0.884-143.419 -79.620 
ATOM   5983  O3'  DA A 291      -0.458-144.291 -78.580 
ATOM   5984  C2'  DA A 291      -2.208-143.939 -80.177 
ATOM   5985  C1'  DA A 291      -3.084-143.467 -79.021 
ATOM   5986  N9   DA A 291      -4.537-143.424 -79.349 
ATOM   5987  C8   DA A 291      -5.128-143.115 -80.541 
ATOM   5988  N7   DA A 291      -6.424-143.166 -80.511 
ATOM   5989  C5   DA A 291      -6.716-143.535 -79.206 
ATOM   5990  C6   DA A 291      -7.928-143.759 -78.533 
ATOM   5991  N6   DA A 291      -9.130-143.638 -79.113 
ATOM   5992  N1   DA A 291      -7.859-144.114 -77.236 
ATOM   5993  C2   DA A 291      -6.662-144.232 -76.664 
ATOM   5994  N3   DA A 291      -5.470-144.049 -77.189 
ATOM   5995  C4   DA A 291      -5.566-143.695 -78.486 
ATOM   5996  P    DT A 292       0.757-145.296 -78.858 
ATOM   5997  OP1  DT A 292       2.041-144.591 -78.648 
ATOM   5998  OP2  DT A 292       0.576-145.938 -80.179 
ATOM   5999  O5'  DT A 292       0.542-146.379 -77.701 
ATOM   6000  C5'  DT A 292      -0.060-145.966 -76.460 
ATOM   6001  C4'  DT A 292      -1.087-146.989 -76.015 
ATOM   6002  O4'  DT A 292      -2.408-146.729 -76.571 
ATOM   6003  C3'  DT A 292      -0.798-148.437 -76.413 
ATOM   6004  O3'  DT A 292      -1.217-149.296 -75.360 
ATOM   6005  C2'  DT A 292      -1.689-148.689 -77.629 
ATOM   6006  C1'  DT A 292      -2.913-147.941 -77.110 
ATOM   6007  N1   DT A 292      -3.901-147.598 -78.171 
ATOM   6008  C2   DT A 292      -5.229-147.618 -77.818 
ATOM   6009  O2   DT A 292      -5.613-147.898 -76.696 
ATOM   6010  N3   DT A 292      -6.115-147.296 -78.829 
ATOM   6011  C4   DT A 292      -5.790-146.964 -80.128 
ATOM   6012  O4   DT A 292      -6.673-146.695 -80.945 
ATOM   6013  C5   DT A 292      -4.372-146.972 -80.401 
ATOM   6014  C7   DT A 292      -3.933-146.623 -81.793 
ATOM   6015  C6   DT A 292      -3.489-147.281 -79.439 
ATOM   6016  P    DT A 293      -0.317-150.567 -74.991 
ATOM   6017  OP1  DT A 293       0.773-150.154 -74.078 
ATOM   6018  OP2  DT A 293       0.102-151.256 -76.231 
ATOM   6019  O5'  DT A 293      -1.367-151.478 -74.199 
ATOM   6020  C5'  DT A 293      -2.429-150.841 -73.462 
ATOM   6021  C4'  DT A 293      -3.736-151.569 -73.705 
ATOM   6022  O4'  DT A 293      -4.444-151.064 -74.872 
ATOM   6023  C3'  DT A 293      -3.624-153.071 -73.963 
ATOM   6024  O3'  DT A 293      -4.731-153.727 -73.357 
ATOM   6025  C2'  DT A 293      -3.747-153.213 -75.480 
ATOM   6026  C1'  DT A 293      -4.843-152.170 -75.667 
ATOM   6027  N1   DT A 293      -4.990-151.701 -77.073 
ATOM   6028  C2   DT A 293      -6.259-151.393 -77.500 
ATOM   6029  O2   DT A 293      -7.242-151.488 -76.785 
ATOM   6030  N3   DT A 293      -6.357-150.962 -78.809 
ATOM   6031  C4   DT A 293      -5.316-150.818 -79.703 
ATOM   6032  O4   DT A 293      -5.526-150.423 -80.852 
ATOM   6033  C5   DT A 293      -4.023-151.166 -79.163 
ATOM   6034  C7   DT A 293      -2.835-151.037 -80.070 
ATOM   6035  C6   DT A 293      -3.899-151.587 -77.894 
ATOM   6036  P    DC A 294      -4.497-155.133 -72.630 
ATOM   6037  OP1  DC A 294      -4.013-154.904 -71.250 
ATOM   6038  OP2  DC A 294      -3.648-155.996 -73.481 
ATOM   6039  O5'  DC A 294      -5.986-155.718 -72.588 
ATOM   6040  C5'  DC A 294      -7.094-154.802 -72.511 
ATOM   6041  C4'  DC A 294      -8.189-155.234 -73.466 
ATOM   6042  O4'  DC A 294      -8.015-154.678 -74.801 
ATOM   6043  C3'  DC A 294      -8.308-156.739 -73.705 
ATOM   6044  O3'  DC A 294      -9.684-157.078 -73.836 
ATOM   6045  C2'  DC A 294      -7.621-156.972 -75.052 
ATOM   6046  C1'  DC A 294      -8.166-155.727 -75.745 
ATOM   6047  N1   DC A 294      -7.417-155.351 -76.977 
ATOM   6048  C2   DC A 294      -8.137-154.792 -78.030 
ATOM   6049  O2   DC A 294      -9.356-154.633 -77.899 
ATOM   6050  N3   DC A 294      -7.472-154.444 -79.161 
ATOM   6051  C4   DC A 294      -6.151-154.634 -79.262 
ATOM   6052  N4   DC A 294      -5.548-154.277 -80.386 
ATOM   6053  C5   DC A 294      -5.392-155.207 -78.191 
ATOM   6054  C6   DC A 294      -6.074-155.549 -77.069 
ATOM   6055  P    DC A 295     -10.213-158.439 -73.179 
ATOM   6056  OP1  DC A 295     -10.513-158.214 -71.747 
ATOM   6057  OP2  DC A 295      -9.267-159.535 -73.480 
ATOM   6058  O5'  DC A 295     -11.576-158.669 -73.985 
ATOM   6059  C5'  DC A 295     -12.301-157.524 -74.472 
ATOM   6060  C4'  DC A 295     -12.773-157.774 -75.890 
ATOM   6061  O4'  DC A 295     -11.781-157.381 -76.882 
ATOM   6062  C3'  DC A 295     -13.088-159.228 -76.240 
ATOM   6063  O3'  DC A 295     -14.209-159.258 -77.116 
ATOM   6064  C2'  DC A 295     -11.860-159.716 -77.008 
ATOM   6065  C1'  DC A 295     -11.637-158.441 -77.815 
ATOM   6066  N1   DC A 295     -10.279-158.343 -78.418 
ATOM   6067  C2   DC A 295     -10.163-157.723 -79.660 
ATOM   6068  O2   DC A 295     -11.182-157.283 -80.205 
ATOM   6069  N3   DC A 295      -8.934-157.625 -80.228 
ATOM   6070  C4   DC A 295      -7.854-158.114 -79.606 
ATOM   6071  N4   DC A 295      -6.677-157.994 -80.201 
ATOM   6072  C5   DC A 295      -7.951-158.756 -78.328 
ATOM   6073  C6   DC A 295      -9.188-158.845 -77.778 
ATOM   6074  P    DT A 296     -15.308-160.408 -76.929 
ATOM   6075  OP1  DT A 296     -16.271-160.008 -75.879 
ATOM   6076  OP2  DT A 296     -14.634-161.710 -76.729 
ATOM   6077  O5'  DT A 296     -16.029-160.390 -78.358 
ATOM   6078  C5'  DT A 296     -16.087-159.154 -79.094 
ATOM   6079  C4'  DT A 296     -15.761-159.404 -80.554 
ATOM   6080  O4'  DT A 296     -14.332-159.325 -80.824 
ATOM   6081  C3'  DT A 296     -16.164-160.774 -81.100 
ATOM   6082  O3'  DT A 296     -16.606-160.622 -82.443 
ATOM   6083  C2'  DT A 296     -14.869-161.586 -81.103 
ATOM   6084  C1'  DT A 296     -13.957-160.462 -81.587 
ATOM   6085  N1   DT A 296     -12.509-160.721 -81.350 
ATOM   6086  C2   DT A 296     -11.627-160.245 -82.289 
ATOM   6087  O2   DT A 296     -11.981-159.634 -83.281 
ATOM   6088  N3   DT A 296     -10.294-160.505 -82.036 
ATOM   6089  C4   DT A 296      -9.784-161.185 -80.948 
ATOM   6090  O4   DT A 296      -8.570-161.356 -80.829 
ATOM   6091  C5   DT A 296     -10.788-161.646 -80.018 
ATOM   6092  C7   DT A 296     -10.318-162.395 -78.806 
ATOM   6093  C6   DT A 296     -12.091-161.407 -80.240 
ATOM   6094  P    DC A 297     -17.861-161.476 -82.948 
ATOM   6095  OP1  DC A 297     -19.115-160.787 -82.569 
ATOM   6096  OP2  DC A 297     -17.726-162.876 -82.489 
ATOM   6097  O5'  DC A 297     -17.669-161.411 -84.536 
ATOM   6098  C5'  DC A 297     -17.032-160.258 -85.115 
ATOM   6099  C4'  DC A 297     -16.039-160.691 -86.174 
ATOM   6100  O4'  DC A 297     -14.718-160.957 -85.621 
ATOM   6101  C3'  DC A 297     -16.388-161.975 -86.928 
ATOM   6102  O3'  DC A 297     -15.984-161.836 -88.285 
ATOM   6103  C2'  DC A 297     -15.526-163.055 -86.274 
ATOM   6104  C1'  DC A 297     -14.267-162.207 -86.121 
ATOM   6105  N1   DC A 297     -13.284-162.765 -85.151 
ATOM   6106  C2   DC A 297     -11.930-162.582 -85.420 
ATOM   6107  O2   DC A 297     -11.603-161.970 -86.444 
ATOM   6108  N3   DC A 297     -11.018-163.084 -84.549 
ATOM   6109  C4   DC A 297     -11.413-163.741 -83.451 
ATOM   6110  N4   DC A 297     -10.485-164.212 -82.632 
ATOM   6111  C5   DC A 297     -12.800-163.940 -83.155 
ATOM   6112  C6   DC A 297     -13.696-163.432 -84.039 
ATOM   6113  P    DT A 298     -16.926-162.424 -89.438 
ATOM   6114  OP1  DT A 298     -17.985-161.441 -89.764 
ATOM   6115  OP2  DT A 298     -17.390-163.776 -89.059 
ATOM   6116  O5'  DT A 298     -15.898-162.531 -90.661 
ATOM   6117  C5'  DT A 298     -14.802-161.600 -90.736 
ATOM   6118  C4'  DT A 298     -13.527-162.330 -91.108 
ATOM   6119  O4'  DT A 298     -12.818-162.841 -89.942 
ATOM   6120  C3'  DT A 298     -13.699-163.558 -92.001 
ATOM   6121  O3'  DT A 298     -12.608-163.623 -92.911 
ATOM   6122  C2'  DT A 298     -13.607-164.748 -91.045 
ATOM   6123  C1'  DT A 298     -12.474-164.196 -90.186 
ATOM   6124  N1   DT A 298     -12.332-164.881 -88.871 
ATOM   6125  C2   DT A 298     -11.059-165.019 -88.372 
ATOM   6126  O2   DT A 298     -10.070-164.611 -88.956 
ATOM   6127  N3   DT A 298     -10.966-165.660 -87.152 
ATOM   6128  C4   DT A 298     -12.015-166.160 -86.408 
ATOM   6129  O4   DT A 298     -11.808-166.715 -85.326 
ATOM   6130  C5   DT A 298     -13.311-165.967 -87.013 
ATOM   6131  C7   DT A 298     -14.509-166.482 -86.269 
ATOM   6132  C6   DT A 298     -13.431-165.348 -88.198 
ATOM   6133  P    DC A 299     -12.884-164.075 -94.422 
ATOM   6134  OP1  DC A 299     -13.337-162.910 -95.214 
ATOM   6135  OP2  DC A 299     -13.777-165.254 -94.431 
ATOM   6136  O5'  DC A 299     -11.418-164.509 -94.894 
ATOM   6137  C5'  DC A 299     -10.275-163.858 -94.308 
ATOM   6138  C4'  DC A 299      -9.211-164.883 -93.969 
ATOM   6139  O4'  DC A 299      -9.386-165.444 -92.637 
ATOM   6140  C3'  DC A 299      -9.154-166.108 -94.881 
ATOM   6141  O3'  DC A 299      -7.794-166.490 -95.054 
ATOM   6142  C2'  DC A 299      -9.870-167.208 -94.097 
ATOM   6143  C1'  DC A 299      -9.290-166.857 -92.730 
ATOM   6144  N1   DC A 299     -10.043-167.448 -91.590 
ATOM   6145  C2   DC A 299      -9.319-167.839 -90.466 
ATOM   6146  O2   DC A 299      -8.093-167.681 -90.461 
ATOM   6147  N3   DC A 299      -9.989-168.382 -89.415 
ATOM   6148  C4   DC A 299     -11.317-168.536 -89.460
[truncated: 415,700 more chars]
