# Supplementary material for: Characterization of lncRNA-protein interactions associated with Prostate cancer and Androgen receptors by molecular docking simulations
Source: Biochem Biophys Rep. 2025 Mar 9;42:101959. doi: 10.1016/j.bbrep.2025.101959 (PMC11929892; doi:10.1016/j.bbrep.2025.101959)
Supplement: Multimedia component 25 [file mmc25.zip › bbrep_00101959_model_14.pdb]

REMARK Number:    14
REMARK Ligand:     lig_628dcb8434e2f.pdb
REMARK Contact:     0     0     0
REMARK Score:  -196.38
REMARK RMSD:    723.90
MODEL       14
ATOM      1  N   ALA A  24      30.357  -5.473 -24.875 
ATOM      2  CA  ALA A  24      30.515  -4.000 -24.871 
ATOM      3  CB  ALA A  24      29.364  -3.347 -25.653 
ATOM      4  C   ALA A  24      30.496  -3.471 -23.474 
ATOM      5  O   ALA A  24      31.409  -3.720 -22.690 
ATOM      6  N   GLN A  25      29.435  -2.716 -23.129 
ATOM      7  CA  GLN A  25      29.334  -2.167 -21.810 
ATOM      8  CB  GLN A  25      28.209  -1.135 -21.640 
ATOM      9  CG  GLN A  25      28.449   0.131 -22.464 
ATOM     10  CD  GLN A  25      27.291   1.085 -22.227 
ATOM     11  OE1 GLN A  25      26.895   1.324 -21.089 
ATOM     12  NE2 GLN A  25      26.734   1.652 -23.331 
ATOM     13  C   GLN A  25      29.084  -3.296 -20.876 
ATOM     14  O   GLN A  25      28.668  -4.376 -21.290 
ATOM     15  N   ASP A  26      29.382  -3.075 -19.584 
ATOM     16  CA  ASP A  26      29.211  -4.105 -18.606 
ATOM     17  CB  ASP A  26      30.274  -4.043 -17.495 
ATOM     18  CG  ASP A  26      30.054  -5.171 -16.494 
ATOM     19  OD1 ASP A  26      28.986  -5.191 -15.826 
ATOM     20  OD2 ASP A  26      30.966  -6.032 -16.381 
ATOM     21  C   ASP A  26      27.866  -3.939 -17.988 
ATOM     22  O   ASP A  26      27.612  -2.985 -17.253 
ATOM     23  N   ASN A  27      26.945  -4.872 -18.288 
ATOM     24  CA  ASN A  27      25.662  -4.773 -17.669 
ATOM     25  CB  ASN A  27      24.503  -4.752 -18.683 
ATOM     26  CG  ASN A  27      24.583  -3.452 -19.471 
ATOM     27  OD1 ASN A  27      24.658  -2.366 -18.897 
ATOM     28  ND2 ASN A  27      24.568  -3.560 -20.827 
ATOM     29  C   ASN A  27      25.467  -5.984 -16.812 
ATOM     30  O   ASN A  27      24.473  -6.696 -16.949 
ATOM     31  N   SER A  28      26.402  -6.226 -15.873 
ATOM     32  CA  SER A  28      26.317  -7.361 -15.002 
ATOM     33  CB  SER A  28      27.559  -7.517 -14.112 
ATOM     34  OG  SER A  28      28.707  -7.731 -14.919 
ATOM     35  C   SER A  28      25.149  -7.145 -14.100 
ATOM     36  O   SER A  28      24.492  -8.089 -13.668 
ATOM     37  N   ARG A  29      24.868  -5.864 -13.806 
ATOM     38  CA  ARG A  29      23.821  -5.471 -12.913 
ATOM     39  CB  ARG A  29      23.787  -3.948 -12.704 
ATOM     40  CG  ARG A  29      25.152  -3.369 -12.324 
ATOM     41  CD  ARG A  29      25.113  -1.897 -11.913 
ATOM     42  NE  ARG A  29      26.512  -1.383 -11.942 
ATOM     43  CZ  ARG A  29      27.390  -1.720 -10.952 
ATOM     44  NH1 ARG A  29      27.024  -2.618  -9.991 
ATOM     45  NH2 ARG A  29      28.642  -1.178 -10.929 
ATOM     46  C   ARG A  29      22.506  -5.884 -13.504 
ATOM     47  O   ARG A  29      21.579  -6.255 -12.784 
ATOM     48  N   TYR A  30      22.378  -5.784 -14.840 
ATOM     49  CA  TYR A  30      21.164  -6.163 -15.505 
ATOM     50  CB  TYR A  30      21.186  -5.817 -17.003 
ATOM     51  CG  TYR A  30      19.900  -6.271 -17.606 
ATOM     52  CD1 TYR A  30      18.727  -5.600 -17.348 
ATOM     53  CD2 TYR A  30      19.876  -7.357 -18.449 
ATOM     54  CE1 TYR A  30      17.543  -6.018 -17.911 
ATOM     55  CE2 TYR A  30      18.698  -7.778 -19.016 
ATOM     56  CZ  TYR A  30      17.529  -7.109 -18.746 
ATOM     57  OH  TYR A  30      16.316  -7.539 -19.327 
ATOM     58  C   TYR A  30      20.959  -7.638 -15.363 
ATOM     59  O   TYR A  30      19.855  -8.092 -15.068 
ATOM     60  N   THR A  31      22.033  -8.431 -15.551 
ATOM     61  CA  THR A  31      21.926  -9.861 -15.473 
ATOM     62  CB  THR A  31      23.230 -10.559 -15.736 
ATOM     63  OG1 THR A  31      23.715 -10.225 -17.028 
ATOM     64  CG2 THR A  31      23.003 -12.080 -15.628 
ATOM     65  C   THR A  31      21.490 -10.229 -14.091 
ATOM     66  O   THR A  31      20.646 -11.105 -13.907 
ATOM     67  N   HIS A  32      22.064  -9.557 -13.079 
ATOM     68  CA  HIS A  32      21.744  -9.842 -11.711 
ATOM     69  ND1 HIS A  32      22.771 -10.826  -8.882 
ATOM     70  CG  HIS A  32      22.450  -9.554  -9.301 
ATOM     71  CB  HIS A  32      22.623  -9.069 -10.710 
ATOM     72  NE2 HIS A  32      22.010  -9.743  -7.096 
ATOM     73  CD2 HIS A  32      21.986  -8.905  -8.198 
ATOM     74  CE1 HIS A  32      22.488 -10.885  -7.556 
ATOM     75  C   HIS A  32      20.311  -9.481 -11.477 
ATOM     76  O   HIS A  32      19.604 -10.145 -10.722 
ATOM     77  N   PHE A  33      19.841  -8.406 -12.133 
ATOM     78  CA  PHE A  33      18.494  -7.942 -11.975 
ATOM     79  CB  PHE A  33      18.233  -6.698 -12.850 
ATOM     80  CG  PHE A  33      16.831  -6.221 -12.683 
ATOM     81  CD1 PHE A  33      15.822  -6.729 -13.471 
ATOM     82  CD2 PHE A  33      16.525  -5.261 -11.749 
ATOM     83  CE1 PHE A  33      14.528  -6.288 -13.327 
ATOM     84  CE2 PHE A  33      15.232  -4.815 -11.599 
ATOM     85  CZ  PHE A  33      14.232  -5.330 -12.388 
ATOM     86  C   PHE A  33      17.577  -9.044 -12.410 
ATOM     87  O   PHE A  33      16.584  -9.337 -11.745 
ATOM     88  N   LEU A  34      17.891  -9.694 -13.546 
ATOM     89  CA  LEU A  34      17.052 -10.740 -14.056 
ATOM     90  CB  LEU A  34      17.509 -11.262 -15.429 
ATOM     91  CG  LEU A  34      17.352 -10.227 -16.561 
ATOM     92  CD1 LEU A  34      17.815 -10.799 -17.911 
ATOM     93  CD2 LEU A  34      15.914  -9.684 -16.622 
ATOM     94  C   LEU A  34      17.034 -11.895 -13.105 
ATOM     95  O   LEU A  34      15.977 -12.463 -12.835 
ATOM     96  N   THR A  35      18.201 -12.276 -12.555 
ATOM     97  CA  THR A  35      18.222 -13.429 -11.706 
ATOM     98  CB  THR A  35      19.611 -13.827 -11.277 
ATOM     99  OG1 THR A  35      19.582 -15.110 -10.672 
ATOM    100  CG2 THR A  35      20.183 -12.793 -10.291 
ATOM    101  C   THR A  35      17.370 -13.183 -10.496 
ATOM    102  O   THR A  35      16.600 -14.054 -10.093 
ATOM    103  N   GLN A  36      17.510 -12.004  -9.861 
ATOM    104  CA  GLN A  36      16.760 -11.714  -8.673 
ATOM    105  CB  GLN A  36      17.330 -10.515  -7.900 
ATOM    106  CG  GLN A  36      18.719 -10.776  -7.318 
ATOM    107  CD  GLN A  36      19.161  -9.521  -6.583 
ATOM    108  OE1 GLN A  36      18.999  -8.403  -7.076 
ATOM    109  NE2 GLN A  36      19.727  -9.702  -5.360 
ATOM    110  C   GLN A  36      15.306 -11.414  -8.928 
ATOM    111  O   GLN A  36      14.428 -11.820  -8.172 
ATOM    112  N   HIS A  37      15.041 -10.560  -9.926 
ATOM    113  CA  HIS A  37      13.739 -10.030 -10.232 
ATOM    114  ND1 HIS A  37      13.488  -7.875  -7.943 
ATOM    115  CG  HIS A  37      14.262  -7.931  -9.081 
ATOM    116  CB  HIS A  37      13.787  -8.508 -10.384 
ATOM    117  NE2 HIS A  37      15.483  -7.062  -7.395 
ATOM    118  CD2 HIS A  37      15.476  -7.429  -8.730 
ATOM    119  CE1 HIS A  37      14.268  -7.348  -6.966 
ATOM    120  C   HIS A  37      12.906 -10.649 -11.327 
ATOM    121  O   HIS A  37      11.752 -10.256 -11.466 
ATOM    122  N   TYR A  38      13.434 -11.530 -12.202 
ATOM    123  CA  TYR A  38      12.632 -11.883 -13.350 
ATOM    124  CB  TYR A  38      13.334 -11.414 -14.642 
ATOM    125  CG  TYR A  38      12.655 -11.872 -15.887 
ATOM    126  CD1 TYR A  38      11.465 -11.319 -16.304 
ATOM    127  CD2 TYR A  38      13.246 -12.841 -16.668 
ATOM    128  CE1 TYR A  38      10.868 -11.746 -17.467 
ATOM    129  CE2 TYR A  38      12.653 -13.271 -17.830 
ATOM    130  CZ  TYR A  38      11.459 -12.724 -18.231 
ATOM    131  OH  TYR A  38      10.848 -13.164 -19.425 
ATOM    132  C   TYR A  38      12.379 -13.364 -13.432 
ATOM    133  O   TYR A  38      13.285 -14.174 -13.250 
ATOM    134  N   ASP A  39      11.102 -13.741 -13.690 
ATOM    135  CA  ASP A  39      10.698 -15.112 -13.886 
ATOM    136  CB  ASP A  39      10.028 -15.729 -12.643 
ATOM    137  CG  ASP A  39       9.940 -17.238 -12.841 
ATOM    138  OD1 ASP A  39      10.562 -17.742 -13.815 
ATOM    139  OD2 ASP A  39       9.249 -17.904 -12.025 
ATOM    140  C   ASP A  39       9.669 -15.081 -14.984 
ATOM    141  O   ASP A  39       8.529 -14.682 -14.754 
ATOM    142  N   ALA A  40      10.037 -15.519 -16.207 
ATOM    143  CA  ALA A  40       9.168 -15.355 -17.343 
ATOM    144  CB  ALA A  40       9.809 -15.843 -18.652 
ATOM    145  C   ALA A  40       7.861 -16.082 -17.196 
ATOM    146  O   ALA A  40       6.812 -15.469 -17.390 
ATOM    147  N   LYS A  41       7.868 -17.386 -16.837 
ATOM    148  CA  LYS A  41       6.612 -18.091 -16.756 
ATOM    149  CB  LYS A  41       6.394 -19.072 -17.922 
ATOM    150  CG  LYS A  41       6.320 -18.394 -19.293 
ATOM    151  CD  LYS A  41       6.383 -19.380 -20.462 
ATOM    152  CE  LYS A  41       6.315 -18.723 -21.842 
ATOM    153  NZ  LYS A  41       6.395 -19.761 -22.893 
ATOM    154  C   LYS A  41       6.607 -18.900 -15.492 
ATOM    155  O   LYS A  41       6.979 -20.072 -15.469 
ATOM    156  N   PRO A  42       6.164 -18.261 -14.447 
ATOM    157  CA  PRO A  42       6.146 -18.766 -13.096 
ATOM    158  CD  PRO A  42       5.459 -16.998 -14.579 
ATOM    159  CB  PRO A  42       5.693 -17.583 -12.242 
ATOM    160  CG  PRO A  42       4.817 -16.760 -13.203 
ATOM    161  C   PRO A  42       5.350 -19.982 -12.740 
ATOM    162  O   PRO A  42       5.866 -20.776 -11.954 
ATOM    163  N   GLN A  43       4.106 -20.125 -13.253 
ATOM    164  CA  GLN A  43       3.233 -21.210 -12.882 
ATOM    165  CB  GLN A  43       3.921 -22.559 -12.575 
ATOM    166  CG  GLN A  43       2.969 -23.746 -12.437 
ATOM    167  CD  GLN A  43       2.653 -24.258 -13.835 
ATOM    168  OE1 GLN A  43       2.011 -23.577 -14.631 
ATOM    169  NE2 GLN A  43       3.125 -25.496 -14.144 
ATOM    170  C   GLN A  43       2.428 -20.772 -11.677 
ATOM    171  O   GLN A  43       1.781 -19.726 -11.696 
ATOM    172  N   GLY A  44       2.476 -21.564 -10.580 
ATOM    173  CA  GLY A  44       1.617 -21.423  -9.423 
ATOM    174  C   GLY A  44       1.682 -20.099  -8.711 
ATOM    175  O   GLY A  44       0.636 -19.515  -8.436 
ATOM    176  N   ARG A  45       2.881 -19.573  -8.391 
ATOM    177  CA  ARG A  45       2.966 -18.320  -7.681 
ATOM    178  CB  ARG A  45       2.277 -17.177  -8.444 
ATOM    179  CG  ARG A  45       2.951 -16.883  -9.786 
ATOM    180  CD  ARG A  45       2.084 -16.065 -10.743 
ATOM    181  NE  ARG A  45       2.134 -14.640 -10.313 
ATOM    182  CZ  ARG A  45       1.083 -13.819 -10.595 
ATOM    183  NH1 ARG A  45      -0.026 -14.325 -11.205 
ATOM    184  NH2 ARG A  45       1.132 -12.493 -10.270 
ATOM    185  C   ARG A  45       2.353 -18.422  -6.307 
ATOM    186  O   ARG A  45       1.777 -17.453  -5.809 
ATOM    187  N   ASP A  46       2.452 -19.607  -5.663 
ATOM    188  CA  ASP A  46       1.984 -19.790  -4.311 
ATOM    189  CB  ASP A  46       1.250 -21.127  -4.079 
ATOM    190  CG  ASP A  46       2.197 -22.277  -4.390 
ATOM    191  OD1 ASP A  46       3.256 -22.021  -5.022 
ATOM    192  OD2 ASP A  46       1.866 -23.431  -4.005 
ATOM    193  C   ASP A  46       3.161 -19.699  -3.376 
ATOM    194  O   ASP A  46       4.259 -19.317  -3.777 
ATOM    195  N   ASP A  47       2.954 -20.056  -2.089 
ATOM    196  CA  ASP A  47       3.986 -19.963  -1.086 
ATOM    197  CB  ASP A  47       3.505 -20.399   0.311 
ATOM    198  CG  ASP A  47       2.512 -19.366   0.829 
ATOM    199  OD1 ASP A  47       2.392 -18.285   0.192 
ATOM    200  OD2 ASP A  47       1.859 -19.643   1.870 
ATOM    201  C   ASP A  47       5.122 -20.868  -1.453 
ATOM    202  O   ASP A  47       6.290 -20.503  -1.321 
ATOM    203  N   ARG A  48       4.797 -22.077  -1.942 
ATOM    204  CA  ARG A  48       5.781 -23.061  -2.293 
ATOM    205  CB  ARG A  48       5.140 -24.351  -2.823 
ATOM    206  CG  ARG A  48       6.146 -25.430  -3.211 
ATOM    207  CD  ARG A  48       5.521 -26.560  -4.029 
ATOM    208  NE  ARG A  48       5.134 -25.982  -5.348 
ATOM    209  CZ  ARG A  48       4.541 -26.764  -6.297 
ATOM    210  NH1 ARG A  48       4.304 -28.084  -6.046 
ATOM    211  NH2 ARG A  48       4.179 -26.221  -7.497 
ATOM    212  C   ARG A  48       6.632 -22.511  -3.395 
ATOM    213  O   ARG A  48       7.843 -22.722  -3.421 
ATOM    214  N   TYR A  49       6.004 -21.778  -4.332 
ATOM    215  CA  TYR A  49       6.690 -21.207  -5.452 
ATOM    216  CB  TYR A  49       5.716 -20.385  -6.317 
ATOM    217  CG  TYR A  49       6.455 -19.484  -7.246 
ATOM    218  CD1 TYR A  49       6.995 -19.944  -8.423 
ATOM    219  CD2 TYR A  49       6.580 -18.149  -6.930 
ATOM    220  CE1 TYR A  49       7.662 -19.084  -9.266 
ATOM    221  CE2 TYR A  49       7.244 -17.287  -7.767 
ATOM    222  CZ  TYR A  49       7.787 -17.755  -8.938 
ATOM    223  OH  TYR A  49       8.468 -16.868  -9.798 
ATOM    224  C   TYR A  49       7.763 -20.299  -4.937 
ATOM    225  O   TYR A  49       8.907 -20.361  -5.387 
ATOM    226  N   CYS A  50       7.427 -19.442  -3.956 
ATOM    227  CA  CYS A  50       8.387 -18.513  -3.432 
ATOM    228  CB  CYS A  50       7.789 -17.543  -2.401 
ATOM    229  SG  CYS A  50       6.919 -16.168  -3.203 
ATOM    230  C   CYS A  50       9.521 -19.233  -2.772 
ATOM    231  O   CYS A  50      10.680 -18.874  -2.966 
ATOM    232  N   GLU A  51       9.232 -20.282  -1.984 
ATOM    233  CA  GLU A  51      10.291 -20.937  -1.274 
ATOM    234  CB  GLU A  51       9.814 -22.052  -0.328 
ATOM    235  CG  GLU A  51       9.046 -21.500   0.875 
ATOM    236  CD  GLU A  51       8.647 -22.660   1.776 
ATOM    237  OE1 GLU A  51       8.797 -23.834   1.341 
ATOM    238  OE2 GLU A  51       8.191 -22.384   2.918 
ATOM    239  C   GLU A  51      11.271 -21.539  -2.238 
ATOM    240  O   GLU A  51      12.477 -21.471  -2.014 
ATOM    241  N   SER A  52      10.782 -22.163  -3.323 
ATOM    242  CA  SER A  52      11.648 -22.819  -4.266 
ATOM    243  CB  SER A  52      10.871 -23.670  -5.287 
ATOM    244  OG  SER A  52      11.770 -24.296  -6.189 
ATOM    245  C   SER A  52      12.484 -21.840  -5.041 
ATOM    246  O   SER A  52      13.695 -22.015  -5.173 
ATOM    247  N   ILE A  53      11.853 -20.774  -5.572 
ATOM    248  CA  ILE A  53      12.510 -19.830  -6.436 
ATOM    249  CB  ILE A  53      11.569 -18.839  -7.063 
ATOM    250  CG1 ILE A  53      12.268 -18.100  -8.213 
ATOM    251  CG2 ILE A  53      11.022 -17.910  -5.967 
ATOM    252  CD1 ILE A  53      11.307 -17.285  -9.080 
ATOM    253  C   ILE A  53      13.564 -19.071  -5.697 
ATOM    254  O   ILE A  53      14.625 -18.777  -6.243 
ATOM    255  N   MET A  54      13.288 -18.724  -4.431 
ATOM    256  CA  MET A  54      14.208 -17.931  -3.681 
ATOM    257  CB  MET A  54      13.657 -17.630  -2.278 
ATOM    258  CG  MET A  54      14.129 -16.292  -1.716 
ATOM    259  SD  MET A  54      13.400 -14.851  -2.557 
ATOM    260  CE  MET A  54      13.965 -13.641  -1.327 
ATOM    261  C   MET A  54      15.482 -18.715  -3.574 
ATOM    262  O   MET A  54      16.577 -18.162  -3.661 
ATOM    263  N   ARG A  55      15.360 -20.040  -3.377 
ATOM    264  CA  ARG A  55      16.487 -20.926  -3.259 
ATOM    265  CB  ARG A  55      16.035 -22.353  -2.921 
ATOM    266  CG  ARG A  55      15.198 -22.413  -1.641 
ATOM    267  CD  ARG A  55      14.502 -23.757  -1.423 
ATOM    268  NE  ARG A  55      15.339 -24.566  -0.498 
ATOM    269  CZ  ARG A  55      15.110 -25.907  -0.399 
ATOM    270  NH1 ARG A  55      14.168 -26.490  -1.198 
ATOM    271  NH2 ARG A  55      15.823 -26.659   0.486 
ATOM    272  C   ARG A  55      17.249 -20.983  -4.555 
ATOM    273  O   ARG A  55      18.476 -20.907  -4.565 
ATOM    274  N   ARG A  56      16.538 -21.101  -5.694 
ATOM    275  CA  ARG A  56      17.186 -21.258  -6.971 
ATOM    276  CB  ARG A  56      16.203 -21.454  -8.140 
ATOM    277  CG  ARG A  56      15.409 -22.759  -8.083 
ATOM    278  CD  ARG A  56      14.767 -23.128  -9.423 
ATOM    279  NE  ARG A  56      13.877 -22.004  -9.821 
ATOM    280  CZ  ARG A  56      12.561 -22.008  -9.459 
ATOM    281  NH1 ARG A  56      12.047 -23.057  -8.752 
ATOM    282  NH2 ARG A  56      11.757 -20.960  -9.804 
ATOM    283  C   ARG A  56      17.993 -20.038  -7.297 
ATOM    284  O   ARG A  56      19.094 -20.132  -7.842 
ATOM    285  N   ARG A  57      17.434 -18.858  -6.981 
ATOM    286  CA  ARG A  57      17.989 -17.566  -7.272 
ATOM    287  CB  ARG A  57      16.981 -16.432  -7.028 
ATOM    288  CG  ARG A  57      15.720 -16.618  -7.872 
ATOM    289  CD  ARG A  57      16.007 -16.749  -9.368 
ATOM    290  NE  ARG A  57      14.774 -17.286 -10.009 
ATOM    291  CZ  ARG A  57      14.462 -16.937 -11.292 
ATOM    292  NH1 ARG A  57      15.255 -16.058 -11.970 
ATOM    293  NH2 ARG A  57      13.356 -17.462 -11.896 
ATOM    294  C   ARG A  57      19.215 -17.308  -6.446 
ATOM    295  O   ARG A  57      20.047 -16.489  -6.833 
ATOM    296  N   GLY A  58      19.345 -17.952  -5.266 
ATOM    297  CA  GLY A  58      20.518 -17.749  -4.452 
ATOM    298  C   GLY A  58      20.249 -16.676  -3.435 
ATOM    299  O   GLY A  58      21.171 -16.056  -2.910 
ATOM    300  N   LEU A  59      18.957 -16.404  -3.197 
ATOM    301  CA  LEU A  59      18.390 -15.442  -2.291 
ATOM    302  CB  LEU A  59      16.997 -14.993  -2.748 
ATOM    303  CG  LEU A  59      17.057 -14.335  -4.141 
ATOM    304  CD1 LEU A  59      15.690 -13.786  -4.573 
ATOM    305  CD2 LEU A  59      18.175 -13.282  -4.214 
ATOM    306  C   LEU A  59      18.342 -15.875  -0.842 
ATOM    307  O   LEU A  59      17.877 -15.107  -0.005 
ATOM    308  N   THR A  60      18.628 -17.158  -0.543 
ATOM    309  CA  THR A  60      18.521 -17.780   0.758 
ATOM    310  CB  THR A  60      18.422 -19.273   0.655 
ATOM    311  OG1 THR A  60      19.592 -19.810   0.057 
ATOM    312  CG2 THR A  60      17.192 -19.608  -0.204 
ATOM    313  C   THR A  60      19.582 -17.448   1.776 
ATOM    314  O   THR A  60      19.306 -17.592   2.964 
ATOM    315  N   SER A  61      20.833 -17.093   1.412 
ATOM    316  CA  SER A  61      21.758 -16.859   2.493 
ATOM    317  CB  SER A  61      22.957 -17.826   2.485 
ATOM    318  OG  SER A  61      22.517 -19.158   2.702 
ATOM    319  C   SER A  61      22.320 -15.475   2.407 
ATOM    320  O   SER A  61      23.186 -15.209   1.575 
ATOM    321  N   PRO A  62      21.889 -14.572   3.254 
ATOM    322  CA  PRO A  62      20.832 -14.844   4.197 
ATOM    323  CD  PRO A  62      22.847 -13.617   3.787 
ATOM    324  CB  PRO A  62      20.985 -13.822   5.320 
ATOM    325  CG  PRO A  62      22.467 -13.428   5.263 
ATOM    326  C   PRO A  62      19.514 -14.718   3.499 
ATOM    327  O   PRO A  62      19.488 -14.279   2.350 
ATOM    328  N   CYS A  63      18.409 -15.091   4.176 
ATOM    329  CA  CYS A  63      17.107 -15.029   3.577 
ATOM    330  CB  CYS A  63      15.980 -15.525   4.508 
ATOM    331  SG  CYS A  63      16.264 -17.191   5.180 
ATOM    332  C   CYS A  63      16.811 -13.590   3.286 
ATOM    333  O   CYS A  63      16.979 -12.728   4.148 
ATOM    334  N   LYS A  64      16.363 -13.286   2.050 
ATOM    335  CA  LYS A  64      16.024 -11.933   1.733 
ATOM    336  CB  LYS A  64      15.958 -11.675   0.217 
ATOM    337  CG  LYS A  64      15.947 -10.196  -0.175 
ATOM    338  CD  LYS A  64      16.188  -9.974  -1.671 
ATOM    339  CE  LYS A  64      16.192  -8.501  -2.084 
ATOM    340  NZ  LYS A  64      16.367  -8.389  -3.549 
ATOM    341  C   LYS A  64      14.671 -11.685   2.334 
ATOM    342  O   LYS A  64      13.782 -12.531   2.250 
ATOM    343  N   ASP A  65      14.485 -10.514   2.975 
ATOM    344  CA  ASP A  65      13.252 -10.245   3.660 
ATOM    345  CB  ASP A  65      13.310  -8.967   4.522 
ATOM    346  CG  ASP A  65      13.625  -7.757   3.647 
ATOM    347  OD1 ASP A  65      14.224  -7.939   2.553 
ATOM    348  OD2 ASP A  65      13.278  -6.626   4.077 
ATOM    349  C   ASP A  65      12.107 -10.144   2.699 
ATOM    350  O   ASP A  65      11.037 -10.700   2.946 
ATOM    351  N   ILE A  66      12.280  -9.419   1.579 
ATOM    352  CA  ILE A  66      11.198  -9.300   0.645 
ATOM    353  CB  ILE A  66      10.432  -8.019   0.848 
ATOM    354  CG1 ILE A  66       9.083  -8.013   0.109 
ATOM    355  CG2 ILE A  66      11.366  -6.859   0.468 
ATOM    356  CD1 ILE A  66       9.205  -8.016  -1.410 
ATOM    357  C   ILE A  66      11.805  -9.311  -0.725 
ATOM    358  O   ILE A  66      12.863  -8.720  -0.940 
ATOM    359  N   ASN A  67      11.179 -10.019  -1.688 
ATOM    360  CA  ASN A  67      11.720 -10.015  -3.017 
ATOM    361  CB  ASN A  67      12.741 -11.139  -3.259 
ATOM    362  CG  ASN A  67      13.477 -10.847  -4.558 
ATOM    363  OD1 ASN A  67      14.272  -9.911  -4.638 
ATOM    364  ND2 ASN A  67      13.214 -11.676  -5.603 
ATOM    365  C   ASN A  67      10.584 -10.205  -3.973 
ATOM    366  O   ASN A  67       9.740 -11.082  -3.786 
ATOM    367  N   THR A  68      10.556  -9.392  -5.048 
ATOM    368  CA  THR A  68       9.471  -9.467  -5.982 
ATOM    369  CB  THR A  68       8.762  -8.158  -6.145 
ATOM    370  OG1 THR A  68       8.269  -7.721  -4.886 
ATOM    371  CG2 THR A  68       7.598  -8.348  -7.130 
ATOM    372  C   THR A  68       9.996  -9.879  -7.324 
ATOM    373  O   THR A  68      11.059  -9.439  -7.762 
ATOM    374  N   PHE A  69       9.236 -10.761  -8.006 
ATOM    375  CA  PHE A  69       9.601 -11.241  -9.309 
ATOM    376  CB  PHE A  69       9.527 -12.774  -9.435 
ATOM    377  CG  PHE A  69      10.543 -13.384  -8.526 
ATOM    378  CD1 PHE A  69      11.831 -13.609  -8.956 
ATOM    379  CD2 PHE A  69      10.207 -13.734  -7.237 
ATOM    380  CE1 PHE A  69      12.768 -14.171  -8.120 
ATOM    381  CE2 PHE A  69      11.140 -14.295  -6.395 
ATOM    382  CZ  PHE A  69      12.423 -14.515  -6.835 
ATOM    383  C   PHE A  69       8.608 -10.690 -10.287 
ATOM    384  O   PHE A  69       7.415 -10.605 -10.001 
ATOM    385  N   ILE A  70       9.099 -10.300 -11.480 
ATOM    386  CA  ILE A  70       8.279  -9.766 -12.530 
ATOM    387  CB  ILE A  70       8.894  -8.585 -13.228 
ATOM    388  CG1 ILE A  70       9.137  -7.438 -12.235 
ATOM    389  CG2 ILE A  70       7.982  -8.201 -14.407 
ATOM    390  CD1 ILE A  70      10.026  -6.325 -12.786 
ATOM    391  C   ILE A  70       8.146 -10.852 -13.550 
ATOM    392  O   ILE A  70       9.106 -11.572 -13.824 
ATOM    393  N   HIS A  71       6.934 -11.011 -14.122 
ATOM    394  CA  HIS A  71       6.704 -12.056 -15.078 
ATOM    395  ND1 HIS A  71       6.623 -14.322 -12.875 
ATOM    396  CG  HIS A  71       5.646 -13.442 -13.288 
ATOM    397  CB  HIS A  71       5.509 -12.942 -14.696 
ATOM    398  NE2 HIS A  71       5.416 -13.823 -11.074 
ATOM    399  CD2 HIS A  71       4.918 -13.148 -12.176 
ATOM    400  CE1 HIS A  71       6.439 -14.514 -11.544 
ATOM    401  C   HIS A  71       6.415 -11.410 -16.399 
ATOM    402  O   HIS A  71       6.310 -10.188 -16.486 
ATOM    403  N   GLY A  72       6.286 -12.218 -17.476 
ATOM    404  CA  GLY A  72       6.017 -11.656 -18.772 
ATOM    405  C   GLY A  72       7.295 -11.593 -19.560 
ATOM    406  O   GLY A  72       8.294 -12.209 -19.193 
ATOM    407  N   ASN A  73       7.269 -10.867 -20.702 
ATOM    408  CA  ASN A  73       8.405 -10.782 -21.584 
ATOM    409  CB  ASN A  73       8.034 -10.508 -23.057 
ATOM    410  CG  ASN A  73       7.346  -9.151 -23.163 
ATOM    411  OD1 ASN A  73       7.968  -8.146 -23.502 
ATOM    412  ND2 ASN A  73       6.017  -9.119 -22.872 
ATOM    413  C   ASN A  73       9.371  -9.723 -21.133 
ATOM    414  O   ASN A  73       8.994  -8.716 -20.538 
ATOM    415  N   LYS A  74      10.668  -9.952 -21.434 
ATOM    416  CA  LYS A  74      11.764  -9.101 -21.052 
ATOM    417  CB  LYS A  74      13.152  -9.709 -21.329 
ATOM    418  CG  LYS A  74      13.502 -10.903 -20.438 
ATOM    419  CD  LYS A  74      14.866 -11.514 -20.762 
ATOM    420  CE  LYS A  74      14.989 -11.999 -22.206 
ATOM    421  NZ  LYS A  74      16.380 -12.427 -22.480 
ATOM    422  C   LYS A  74      11.726  -7.769 -21.741 
ATOM    423  O   LYS A  74      12.108  -6.759 -21.152 
ATOM    424  N   ARG A  75      11.268  -7.726 -23.005 
ATOM    425  CA  ARG A  75      11.336  -6.518 -23.783 
ATOM    426  CB  ARG A  75      10.706  -6.680 -25.174 
ATOM    427  CG  ARG A  75      11.275  -7.856 -25.964 
ATOM    428  CD  ARG A  75      10.777  -7.928 -27.407 
ATOM    429  NE  ARG A  75       9.288  -7.909 -27.372 
ATOM    430  CZ  ARG A  75       8.587  -9.047 -27.093 
ATOM    431  NH1 ARG A  75       9.247 -10.192 -26.754 
ATOM    432  NH2 ARG A  75       7.223  -9.036 -27.147 
ATOM    433  C   ARG A  75      10.568  -5.434 -23.096 
ATOM    434  O   ARG A  75      11.000  -4.283 -23.058 
ATOM    435  N   SER A  76       9.396  -5.775 -22.533 
ATOM    436  CA  SER A  76       8.562  -4.791 -21.905 
ATOM    437  CB  SER A  76       7.236  -5.385 -21.396 
ATOM    438  OG  SER A  76       6.471  -5.878 -22.487 
ATOM    439  C   SER A  76       9.281  -4.196 -20.730 
ATOM    440  O   SER A  76       9.132  -3.009 -20.441 
ATOM    441  N   ILE A  77      10.063  -5.017 -20.003 
ATOM    442  CA  ILE A  77      10.777  -4.552 -18.848 
ATOM    443  CB  ILE A  77      11.426  -5.664 -18.076 
ATOM    444  CG1 ILE A  77      10.357  -6.647 -17.572 
ATOM    445  CG2 ILE A  77      12.260  -5.039 -16.946 
ATOM    446  CD1 ILE A  77      10.932  -7.947 -17.010 
ATOM    447  C   ILE A  77      11.850  -3.586 -19.254 
ATOM    448  O   ILE A  77      12.029  -2.547 -18.626 
ATOM    449  N   LYS A  78      12.600  -3.902 -20.324 
ATOM    450  CA  LYS A  78      13.670  -3.048 -20.763 
ATOM    451  CB  LYS A  78      14.457  -3.613 -21.957 
ATOM    452  CG  LYS A  78      15.314  -4.836 -21.619 
ATOM    453  CD  LYS A  78      15.896  -5.526 -22.854 
ATOM    454  CE  LYS A  78      16.828  -6.696 -22.531 
ATOM    455  NZ  LYS A  78      16.037  -7.912 -22.246 
ATOM    456  C   LYS A  78      13.105  -1.727 -21.186 
ATOM    457  O   LYS A  78      13.736  -0.686 -21.012 
ATOM    458  N   ALA A  79      11.881  -1.748 -21.741 
ATOM    459  CA  ALA A  79      11.200  -0.603 -22.284 
ATOM    460  CB  ALA A  79       9.821  -0.951 -22.871 
ATOM    461  C   ALA A  79      10.987   0.445 -21.231 
ATOM    462  O   ALA A  79      10.878   1.630 -21.545 
ATOM    463  N   ILE A  80      10.868   0.044 -19.956 
ATOM    464  CA  ILE A  80      10.626   1.016 -18.927 
ATOM    465  CB  ILE A  80      10.255   0.446 -17.581 
ATOM    466  CG1 ILE A  80      11.316  -0.473 -16.984 
ATOM    467  CG2 ILE A  80       8.892  -0.240 -17.747 
ATOM    468  CD1 ILE A  80      10.900  -1.026 -15.623 
ATOM    469  C   ILE A  80      11.745   2.022 -18.874 
ATOM    470  O   ILE A  80      11.546   3.160 -18.452 
ATOM    471  N   CYS A  81      12.966   1.624 -19.275 
ATOM    472  CA  CYS A  81      14.117   2.486 -19.280 
ATOM    473  CB  CYS A  81      15.428   1.734 -19.567 
ATOM    474  SG  CYS A  81      15.754   0.459 -18.312 
ATOM    475  C   CYS A  81      13.959   3.596 -20.289 
ATOM    476  O   CYS A  81      14.689   4.586 -20.237 
ATOM    477  N   GLU A  82      13.062   3.434 -21.284 
ATOM    478  CA  GLU A  82      12.862   4.454 -22.277 
ATOM    479  CB  GLU A  82      12.970   3.920 -23.715 
ATOM    480  CG  GLU A  82      11.961   2.809 -24.013 
ATOM    481  CD  GLU A  82      12.156   2.352 -25.452 
ATOM    482  OE1 GLU A  82      12.213   3.228 -26.356 
ATOM    483  OE2 GLU A  82      12.249   1.114 -25.666 
ATOM    484  C   GLU A  82      11.484   5.028 -22.107 
ATOM    485  O   GLU A  82      10.696   4.562 -21.287 
ATOM    486  N   ASN A  83      11.173   6.085 -22.884 
ATOM    487  CA  ASN A  83       9.911   6.767 -22.808 
ATOM    488  CB  ASN A  83       9.851   8.042 -23.664 
ATOM    489  CG  ASN A  83      10.676   9.103 -22.944 
ATOM    490  OD1 ASN A  83      10.664   9.185 -21.715 
ATOM    491  ND2 ASN A  83      11.416   9.938 -23.723 
ATOM    492  C   ASN A  83       8.817   5.839 -23.229 
ATOM    493  O   ASN A  83       7.665   6.001 -22.831 
ATOM    494  N   LYS A  84       9.156   4.826 -24.043 
ATOM    495  CA  LYS A  84       8.180   3.925 -24.580 
ATOM    496  CB  LYS A  84       8.857   2.817 -25.416 
ATOM    497  CG  LYS A  84       7.921   1.834 -26.122 
ATOM    498  CD  LYS A  84       7.153   0.911 -25.178 
ATOM    499  CE  LYS A  84       6.396  -0.197 -25.909 
ATOM    500  NZ  LYS A  84       7.357  -1.190 -26.441 
ATOM    501  C   LYS A  84       7.386   3.298 -23.466 
ATOM    502  O   LYS A  84       6.161   3.232 -23.563 
ATOM    503  N   ASN A  85       8.029   2.807 -22.383 
ATOM    504  CA  ASN A  85       7.206   2.217 -21.358 
ATOM    505  CB  ASN A  85       7.343   0.680 -21.318 
ATOM    506  CG  ASN A  85       6.232   0.074 -20.468 
ATOM    507  OD1 ASN A  85       5.067   0.455 -20.576 
ATOM    508  ND2 ASN A  85       6.604  -0.897 -19.592 
ATOM    509  C   ASN A  85       7.600   2.737 -20.000 
ATOM    510  O   ASN A  85       7.516   2.004 -19.015 
ATOM    511  N   GLY A  86       7.987   4.025 -19.869 
ATOM    512  CA  GLY A  86       8.358   4.440 -18.541 
ATOM    513  C   GLY A  86       8.406   5.935 -18.432 
ATOM    514  O   GLY A  86       8.529   6.651 -19.426 
ATOM    515  N   ASN A  87       8.313   6.432 -17.176 
ATOM    516  CA  ASN A  87       8.388   7.834 -16.866 
ATOM    517  CB  ASN A  87       7.070   8.434 -16.338 
ATOM    518  CG  ASN A  87       6.033   8.383 -17.450 
ATOM    519  OD1 ASN A  87       5.564   7.312 -17.828 
ATOM    520  ND2 ASN A  87       5.650   9.574 -17.983 
ATOM    521  C   ASN A  87       9.381   7.966 -15.753 
ATOM    522  O   ASN A  87       9.660   7.005 -15.039 
ATOM    523  N   PRO A  88       9.943   9.130 -15.590 
ATOM    524  CA  PRO A  88      10.890   9.367 -14.542 
ATOM    525  CD  PRO A  88       9.915  10.189 -16.582 
ATOM    526  CB  PRO A  88      11.522  10.727 -14.851 
ATOM    527  CG  PRO A  88      10.555  11.384 -15.857 
ATOM    528  C   PRO A  88      10.168   9.304 -13.236 
ATOM    529  O   PRO A  88       9.050   9.812 -13.144 
ATOM    530  N   HIS A  89      10.804   8.706 -12.212 
ATOM    531  CA  HIS A  89      10.210   8.527 -10.923 
ATOM    532  ND1 HIS A  89       7.895   6.729  -9.424 
ATOM    533  CG  HIS A  89       9.268   6.743  -9.344 
ATOM    534  CB  HIS A  89      10.169   7.046 -10.506 
ATOM    535  NE2 HIS A  89       8.415   6.182  -7.333 
ATOM    536  CD2 HIS A  89       9.569   6.408  -8.061 
ATOM    537  CE1 HIS A  89       7.434   6.387  -8.195 
ATOM    538  C   HIS A  89      11.094   9.291 -10.006 
ATOM    539  O   HIS A  89      12.249   9.524 -10.348 
ATOM    540  N   ARG A  90      10.614   9.570  -8.777 
ATOM    541  CA  ARG A  90      11.134  10.633  -7.973 
ATOM    542  CB  ARG A  90      10.638  10.532  -6.524 
ATOM    543  CG  ARG A  90       9.118  10.621  -6.401 
ATOM    544  CD  ARG A  90       8.581  12.052  -6.436 
ATOM    545  NE  ARG A  90       7.099  11.972  -6.308 
ATOM    546  CZ  ARG A  90       6.398  13.027  -5.801 
ATOM    547  NH1 ARG A  90       7.050  14.164  -5.418 
ATOM    548  NH2 ARG A  90       5.043  12.938  -5.660 
ATOM    549  C   ARG A  90      12.627  10.723  -7.915 
ATOM    550  O   ARG A  90      13.186  11.625  -8.535 
ATOM    551  N   GLU A  91      13.353   9.801  -7.262 
ATOM    552  CA  GLU A  91      14.755  10.115  -7.224 
ATOM    553  CB  GLU A  91      15.367  10.061  -5.812 
ATOM    554  CG  GLU A  91      14.958  11.232  -4.914 
ATOM    555  CD  GLU A  91      13.537  11.000  -4.427 
ATOM    556  OE1 GLU A  91      13.280   9.918  -3.836 
ATOM    557  OE2 GLU A  91      12.688  11.907  -4.644 
ATOM    558  C   GLU A  91      15.504   9.143  -8.074 
ATOM    559  O   GLU A  91      15.859   8.056  -7.623 
ATOM    560  N   ASN A  92      15.780   9.542  -9.330 
ATOM    561  CA  ASN A  92      16.570   8.776 -10.253 
ATOM    562  CB  ASN A  92      18.015   8.583  -9.762 
ATOM    563  CG  ASN A  92      18.669   9.953  -9.678 
ATOM    564  OD1 ASN A  92      18.547  10.766 -10.593 
ATOM    565  ND2 ASN A  92      19.371  10.227  -8.547 
ATOM    566  C   ASN A  92      15.991   7.412 -10.460 
ATOM    567  O   ASN A  92      16.733   6.456 -10.678 
ATOM    568  N   LEU A  93      14.653   7.283 -10.421 
ATOM    569  CA  LEU A  93      14.046   5.998 -10.644 
ATOM    570  CB  LEU A  93      13.196   5.499  -9.462 
ATOM    571  CG  LEU A  93      14.013   5.127  -8.208 
ATOM    572  CD1 LEU A  93      13.097   4.644  -7.072 
ATOM    573  CD2 LEU A  93      15.107   4.099  -8.543 
ATOM    574  C   LEU A  93      13.141   6.137 -11.825 
ATOM    575  O   LEU A  93      12.979   7.226 -12.373 
ATOM    576  N   ARG A  94      12.563   5.007 -12.286 
ATOM    577  CA  ARG A  94      11.651   5.047 -13.395 
ATOM    578  CB  ARG A  94      12.264   4.533 -14.706 
ATOM    579  CG  ARG A  94      13.421   5.410 -15.185 
ATOM    580  CD  ARG A  94      13.981   5.008 -16.550 
ATOM    581  NE  ARG A  94      12.929   5.315 -17.557 
ATOM    582  CZ  ARG A  94      12.803   6.585 -18.040 
ATOM    583  NH1 ARG A  94      13.625   7.577 -17.590 
ATOM    584  NH2 ARG A  94      11.843   6.868 -18.966 
ATOM    585  C   ARG A  94      10.481   4.169 -13.054 
ATOM    586  O   ARG A  94      10.637   3.137 -12.403 
ATOM    587  N   ILE A  95       9.268   4.577 -13.488 
ATOM    588  CA  ILE A  95       8.059   3.839 -13.228 
ATOM    589  CB  ILE A  95       7.025   4.653 -12.501 
ATOM    590  CG1 ILE A  95       5.820   3.791 -12.084 
ATOM    591  CG2 ILE A  95       6.656   5.846 -13.397 
ATOM    592  CD1 ILE A  95       6.118   2.807 -10.956 
ATOM    593  C   ILE A  95       7.471   3.433 -14.552 
ATOM    594  O   ILE A  95       7.417   4.230 -15.487 
ATOM    595  N   SER A  96       7.017   2.167 -14.668 
ATOM    596  CA  SER A  96       6.520   1.669 -15.924 
ATOM    597  CB  SER A  96       6.521   0.132 -16.021 
ATOM    598  OG  SER A  96       5.638  -0.423 -15.057 
ATOM    599  C   SER A  96       5.122   2.137 -16.200 
ATOM    600  O   SER A  96       4.324   2.355 -15.289 
ATOM    601  N   LYS A  97       4.824   2.366 -17.497 
ATOM    602  CA  LYS A  97       3.513   2.735 -17.955 
ATOM    603  CB  LYS A  97       3.499   3.283 -19.390 
ATOM    604  CG  LYS A  97       4.096   4.687 -19.504 
ATOM    605  CD  LYS A  97       4.273   5.153 -20.949 
ATOM    606  CE  LYS A  97       4.718   6.611 -21.063 
ATOM    607  NZ  LYS A  97       6.152   6.728 -20.709 
ATOM    608  C   LYS A  97       2.610   1.543 -17.924 
ATOM    609  O   LYS A  97       1.429   1.655 -17.600 
ATOM    610  N   SER A  98       3.157   0.372 -18.304 
ATOM    611  CA  SER A  98       2.430  -0.864 -18.402 
ATOM    612  CB  SER A  98       3.113  -1.826 -19.387 
ATOM    613  OG  SER A  98       2.438  -3.069 -19.433 
ATOM    614  C   SER A  98       2.391  -1.529 -17.062 
ATOM    615  O   SER A  98       3.191  -1.233 -16.178 
ATOM    616  N   SER A  99       1.438  -2.468 -16.892 
ATOM    617  CA  SER A  99       1.316  -3.181 -15.654 
ATOM    618  CB  SER A  99      -0.138  -3.329 -15.182 
ATOM    619  OG  SER A  99      -0.171  -4.036 -13.953 
ATOM    620  C   SER A  99       1.866  -4.551 -15.901 
ATOM    621  O   SER A  99       1.756  -5.075 -17.006 
ATOM    622  N   PHE A 100       2.499  -5.160 -14.875 
ATOM    623  CA  PHE A 100       3.096  -6.452 -15.063 
ATOM    624  CB  PHE A 100       4.625  -6.462 -14.858 
ATOM    625  CG  PHE A 100       5.327  -5.637 -15.887 
ATOM    626  CD1 PHE A 100       5.439  -4.271 -15.743 
ATOM    627  CD2 PHE A 100       5.897  -6.234 -16.988 
ATOM    628  CE1 PHE A 100       6.097  -3.516 -16.687 
ATOM    629  CE2 PHE A 100       6.556  -5.484 -17.934 
ATOM    630  CZ  PHE A 100       6.657  -4.121 -17.787 
ATOM    631  C   PHE A 100       2.572  -7.384 -14.016 
ATOM    632  O   PHE A 100       2.195  -6.966 -12.922 
ATOM    633  N   GLN A 101       2.513  -8.691 -14.344 
ATOM    634  CA  GLN A 101       2.171  -9.658 -13.345 
ATOM    635  CB  GLN A 101       1.839 -11.052 -13.904 
ATOM    636  CG  GLN A 101       0.489 -11.131 -14.617 
ATOM    637  CD  GLN A 101      -0.593 -11.194 -13.547 
ATOM    638  OE1 GLN A 101      -0.366 -11.697 -12.449 
ATOM    639  NE2 GLN A 101      -1.804 -10.667 -13.873 
ATOM    640  C   GLN A 101       3.394  -9.793 -12.496 
ATOM    641  O   GLN A 101       4.508  -9.873 -13.015 
ATOM    642  N   VAL A 102       3.218  -9.802 -11.161 
ATOM    643  CA  VAL A 102       4.354  -9.886 -10.293 
ATOM    644  CB  VAL A 102       4.759  -8.562  -9.714 
ATOM    645  CG1 VAL A 102       5.195  -7.637 -10.861 
ATOM    646  CG2 VAL A 102       3.584  -8.007  -8.887 
ATOM    647  C   VAL A 102       4.011 -10.774  -9.139 
ATOM    648  O   VAL A 102       2.841 -11.025  -8.854 
ATOM    649  N   THR A 103       5.050 -11.314  -8.467 
ATOM    650  CA  THR A 103       4.829 -12.120  -7.304 
ATOM    651  CB  THR A 103       5.112 -13.577  -7.530 
ATOM    652  OG1 THR A 103       4.295 -14.080  -8.577 
ATOM    653  CG2 THR A 103       4.826 -14.343  -6.226 
ATOM    654  C   THR A 103       5.781 -11.637  -6.255 
ATOM    655  O   THR A 103       6.988 -11.574  -6.489 
ATOM    656  N   THR A 104       5.262 -11.297  -5.057 
ATOM    657  CA  THR A 104       6.109 -10.812  -4.005 
ATOM    658  CB  THR A 104       5.546  -9.614  -3.295 
ATOM    659  OG1 THR A 104       5.356  -8.546  -4.210 
ATOM    660  CG2 THR A 104       6.514  -9.193  -2.176 
ATOM    661  C   THR A 104       6.242 -11.896  -2.986 
ATOM    662  O   THR A 104       5.251 -12.502  -2.581 
ATOM    663  N   CYS A 105       7.490 -12.172  -2.555 
ATOM    664  CA  CYS A 105       7.738 -13.200  -1.586 
ATOM    665  CB  CYS A 105       8.849 -14.165  -2.029 
ATOM    666  SG  CYS A 105       8.448 -14.908  -3.639 
ATOM    667  C   CYS A 105       8.189 -12.511  -0.339 
ATOM    668  O   CYS A 105       9.178 -11.779  -0.349 
ATOM    669  N   LYS A 106       7.459 -12.730   0.774 
ATOM    670  CA  LYS A 106       7.781 -12.086   2.014 
ATOM    671  CB  LYS A 106       6.585 -11.338   2.628 
ATOM    672  CG  LYS A 106       6.127 -10.139   1.793 
ATOM    673  CD  LYS A 106       4.735  -9.634   2.178 
ATOM    674  CE  LYS A 106       4.309  -8.374   1.425 
ATOM    675  NZ  LYS A 106       5.014  -7.194   1.974 
ATOM    676  C   LYS A 106       8.204 -13.134   2.988 
ATOM    677  O   LYS A 106       7.514 -14.131   3.203 
ATOM    678  N   LEU A 107       9.370 -12.908   3.618 
ATOM    679  CA  LEU A 107       9.910 -13.866   4.533 
ATOM    680  CB  LEU A 107      11.381 -13.570   4.883 
ATOM    681  CG  LEU A 107      12.026 -14.570   5.857 
ATOM    682  CD1 LEU A 107      12.138 -15.973   5.238 
ATOM    683  CD2 LEU A 107      13.375 -14.044   6.370 
ATOM    684  C   LEU A 107       9.105 -13.824   5.787 
ATOM    685  O   LEU A 107       8.661 -12.764   6.225 
ATOM    686  N   HIS A 108       8.855 -15.005   6.380 
ATOM    687  CA  HIS A 108       8.191 -15.020   7.648 
ATOM    688  ND1 HIS A 108       6.503 -17.160   5.722 
ATOM    689  CG  HIS A 108       6.507 -16.861   7.063 
ATOM    690  CB  HIS A 108       6.725 -15.489   7.618 
ATOM    691  NE2 HIS A 108       6.076 -19.059   6.793 
ATOM    692  CD2 HIS A 108       6.247 -18.033   7.703 
ATOM    693  CE1 HIS A 108       6.239 -18.488   5.615 
ATOM    694  C   HIS A 108       8.993 -15.906   8.534 
ATOM    695  O   HIS A 108       9.644 -16.843   8.076 
ATOM    696  N   GLY A 109       8.958 -15.620   9.846 
ATOM    697  CA  GLY A 109       9.793 -16.334  10.759 
ATOM    698  C   GLY A 109      10.861 -15.362  11.144 
ATOM    699  O   GLY A 109      11.206 -14.465  10.376 
ATOM    700  N   GLY A 110      11.378 -15.513  12.376 
ATOM    701  CA  GLY A 110      12.344 -14.642  12.983 
ATOM    702  C   GLY A 110      13.717 -14.700  12.379 
ATOM    703  O   GLY A 110      14.419 -13.689  12.376 
ATOM    704  N   SER A 111      14.166 -15.876  11.892 
ATOM    705  CA  SER A 111      15.555 -15.993  11.521 
ATOM    706  CB  SER A 111      16.129 -17.404  11.740 
ATOM    707  OG  SER A 111      17.494 -17.439  11.353 
ATOM    708  C   SER A 111      15.827 -15.629  10.092 
ATOM    709  O   SER A 111      15.060 -15.888   9.167 
ATOM    710  N   PRO A 112      16.953 -14.967   9.967 
ATOM    711  CA  PRO A 112      17.492 -14.571   8.686 
ATOM    712  CD  PRO A 112      17.334 -14.031  11.015 
ATOM    713  CB  PRO A 112      18.504 -13.462   8.973 
ATOM    714  CG  PRO A 112      18.025 -12.860  10.301 
ATOM    715  C   PRO A 112      18.112 -15.709   7.930 
ATOM    716  O   PRO A 112      18.498 -15.507   6.778 
ATOM    717  N   TRP A 113      18.254 -16.900   8.543 
ATOM    718  CA  TRP A 113      18.952 -17.947   7.848 
ATOM    719  CB  TRP A 113      20.140 -18.493   8.653 
ATOM    720  CG  TRP A 113      21.239 -17.473   8.801 
ATOM    721  CD2 TRP A 113      22.171 -17.157   7.757 
ATOM    722  CD1 TRP A 113      21.549 -16.668   9.857 
ATOM    723  NE1 TRP A 113      22.625 -15.874   9.541 
ATOM    724  CE2 TRP A 113      23.017 -16.164   8.250 
ATOM    725  CE3 TRP A 113      22.310 -17.654   6.495 
ATOM    726  CZ2 TRP A 113      24.022 -15.652   7.480 
ATOM    727  CZ3 TRP A 113      23.322 -17.137   5.721 
ATOM    728  CH2 TRP A 113      24.162 -16.156   6.206 
ATOM    729  C   TRP A 113      18.019 -19.078   7.526 
ATOM    730  O   TRP A 113      16.980 -19.259   8.157 
ATOM    731  N   PRO A 114      18.387 -19.844   6.525 
ATOM    732  CA  PRO A 114      17.605 -20.941   6.018 
ATOM    733  CD  PRO A 114      19.726 -19.807   5.959 
ATOM    734  CB  PRO A 114      18.412 -21.510   4.849 
ATOM    735  CG  PRO A 114      19.865 -21.131   5.190 
ATOM    736  C   PRO A 114      17.349 -21.963   7.077 
ATOM    737  O   PRO A 114      18.132 -22.055   8.021 
ATOM    738  N   PRO A 115      16.287 -22.717   6.949 
ATOM    739  CA  PRO A 115      15.417 -22.592   5.810 
ATOM    740  CD  PRO A 115      16.308 -24.080   7.460 
ATOM    741  CB  PRO A 115      14.554 -23.850   5.796 
ATOM    742  CG  PRO A 115      15.436 -24.898   6.494 
ATOM    743  C   PRO A 115      14.624 -21.326   5.826 
ATOM    744  O   PRO A 115      14.324 -20.822   6.907 
ATOM    745  N   CYS A 116      14.262 -20.805   4.637 
ATOM    746  CA  CYS A 116      13.552 -19.559   4.576 
ATOM    747  CB  CYS A 116      14.136 -18.609   3.509 
ATOM    748  SG  CYS A 116      15.947 -18.432   3.606 
ATOM    749  C   CYS A 116      12.141 -19.851   4.153 
ATOM    750  O   CYS A 116      11.913 -20.416   3.083 
ATOM    751  N   GLN A 117      11.145 -19.461   4.980 
ATOM    752  CA  GLN A 117       9.776 -19.689   4.605 
ATOM    753  CB  GLN A 117       8.829 -20.057   5.761 
ATOM    754  CG  GLN A 117       9.262 -21.272   6.578 
ATOM    755  CD  GLN A 117       9.944 -20.724   7.818 
ATOM    756  OE1 GLN A 117      10.525 -19.641   7.791 
ATOM    757  NE2 GLN A 117       9.847 -21.480   8.943 
ATOM    758  C   GLN A 117       9.264 -18.399   4.045 
ATOM    759  O   GLN A 117       9.593 -17.322   4.542 
ATOM    760  N   TYR A 118       8.444 -18.476   2.979 
ATOM    761  CA  TYR A 118       7.961 -17.279   2.352 
ATOM    762  CB  TYR A 118       8.554 -17.047   0.952 
ATOM    763  CG  TYR A 118      10.003 -16.728   1.079 
ATOM    764  CD1 TYR A 118      10.406 -15.445   1.371 
ATOM    765  CD2 TYR A 118      10.958 -17.702   0.895 
ATOM    766  CE1 TYR A 118      11.740 -15.138   1.486 
ATOM    767  CE2 TYR A 118      12.294 -17.401   1.008 
ATOM    768  CZ  TYR A 118      12.686 -16.117   1.304 
ATOM    769  OH  TYR A 118      14.057 -15.806   1.420 
ATOM    770  C   TYR A 118       6.480 -17.356   2.150 
ATOM    771  O   TYR A 118       5.907 -18.436   2.018 
ATOM    772  N   ARG A 119       5.827 -16.174   2.139 
ATOM    773  CA  ARG A 119       4.427 -16.059   1.843 
ATOM    774  CB  ARG A 119       3.652 -15.202   2.858 
ATOM    775  CG  ARG A 119       3.673 -15.788   4.269 
ATOM    776  CD  ARG A 119       2.594 -16.840   4.518 
ATOM    777  NE  ARG A 119       2.885 -17.449   5.844 
ATOM    778  CZ  ARG A 119       1.863 -17.879   6.638 
ATOM    779  NH1 ARG A 119       0.571 -17.731   6.223 
ATOM    780  NH2 ARG A 119       2.135 -18.448   7.848 
ATOM    781  C   ARG A 119       4.365 -15.344   0.526 
ATOM    782  O   ARG A 119       5.061 -14.349   0.325 
ATOM    783  N   ALA A 120       3.524 -15.828  -0.411 
ATOM    784  CA  ALA A 120       3.516 -15.241  -1.722 
ATOM    785  CB  ALA A 120       3.540 -16.279  -2.857 
ATOM    786  C   ALA A 120       2.290 -14.411  -1.918 
ATOM    787  O   ALA A 120       1.191 -14.774  -1.498 
ATOM    788  N   THR A 121       2.473 -13.235  -2.553 
ATOM    789  CA  THR A 121       1.362 -12.387  -2.858 
ATOM    790  CB  THR A 121       1.414 -11.077  -2.132 
ATOM    791  OG1 THR A 121       1.493 -11.279  -0.729 
ATOM    792  CG2 THR A 121       0.136 -10.304  -2.467 
ATOM    793  C   THR A 121       1.454 -12.058  -4.319 
ATOM    794  O   THR A 121       2.368 -11.355  -4.746 
ATOM    795  N   ALA A 122       0.503 -12.561  -5.131 
ATOM    796  CA  ALA A 122       0.506 -12.258  -6.535 
ATOM    797  CB  ALA A 122      -0.363 -13.214  -7.372 
ATOM    798  C   ALA A 122      -0.051 -10.879  -6.695 
ATOM    799  O   ALA A 122      -0.797 -10.403  -5.841 
ATOM    800  N   GLY A 123       0.311 -10.190  -7.800 
ATOM    801  CA  GLY A 123      -0.202  -8.866  -8.009 
ATOM    802  C   GLY A 123      -0.066  -8.514  -9.455 
ATOM    803  O   GLY A 123       0.601  -9.210 -10.221 
ATOM    804  N   PHE A 124      -0.738  -7.418  -9.864 
ATOM    805  CA  PHE A 124      -0.677  -6.940 -11.215 
ATOM    806  CB  PHE A 124      -1.952  -7.333 -11.988 
ATOM    807  CG  PHE A 124      -1.880  -6.953 -13.427 
ATOM    808  CD1 PHE A 124      -1.110  -7.677 -14.309 
ATOM    809  CD2 PHE A 124      -2.620  -5.893 -13.902 
ATOM    810  CE1 PHE A 124      -1.058  -7.330 -15.640 
ATOM    811  CE2 PHE A 124      -2.573  -5.544 -15.231 
ATOM    812  CZ  PHE A 124      -1.789  -6.263 -16.103 
ATOM    813  C   PHE A 124      -0.614  -5.444 -11.112 
ATOM    814  O   PHE A 124      -1.586  -4.807 -10.707 
ATOM    815  N   ARG A 125       0.538  -4.838 -11.470 
ATOM    816  CA  ARG A 125       0.653  -3.408 -11.368 
ATOM    817  CB  ARG A 125       0.731  -2.905  -9.919 
ATOM    818  CG  ARG A 125       1.922  -3.477  -9.148 
ATOM    819  CD  ARG A 125       2.201  -2.737  -7.841 
ATOM    820  NE  ARG A 125       2.654  -1.368  -8.212 
ATOM    821  CZ  ARG A 125       2.539  -0.343  -7.320 
ATOM    822  NH1 ARG A 125       2.021  -0.575  -6.078 
ATOM    823  NH2 ARG A 125       2.940   0.912  -7.672 
ATOM    824  C   ARG A 125       1.930  -2.974 -12.029 
ATOM    825  O   ARG A 125       2.704  -3.796 -12.517 
ATOM    826  N   ASN A 126       2.164  -1.643 -12.058 
ATOM    827  CA  ASN A 126       3.348  -1.060 -12.631 
ATOM    828  CB  ASN A 126       3.319   0.475 -12.733 
ATOM    829  CG  ASN A 126       2.288   0.920 -13.750 
ATOM    830  OD1 ASN A 126       1.798   0.128 -14.551 
ATOM    831  ND2 ASN A 126       1.954   2.238 -13.724 
ATOM    832  C   ASN A 126       4.475  -1.326 -11.687 
ATOM    833  O   ASN A 126       4.252  -1.649 -10.522 
ATOM    834  N   VAL A 127       5.728  -1.187 -12.170 
ATOM    835  CA  VAL A 127       6.853  -1.442 -11.318 
ATOM    836  CB  VAL A 127       7.620  -2.670 -11.710 
ATOM    837  CG1 VAL A 127       6.692  -3.888 -11.560 
ATOM    838  CG2 VAL A 127       8.164  -2.479 -13.137 
ATOM    839  C   VAL A 127       7.801  -0.286 -11.389 
ATOM    840  O   VAL A 127       7.791   0.482 -12.349 
ATOM    841  N   VAL A 128       8.640  -0.129 -10.338 
ATOM    842  CA  VAL A 128       9.608   0.932 -10.290 
ATOM    843  CB  VAL A 128       9.558   1.739  -9.024 
ATOM    844  CG1 VAL A 128      10.684   2.788  -9.058 
ATOM    845  CG2 VAL A 128       8.156   2.343  -8.876 
ATOM    846  C   VAL A 128      10.968   0.306 -10.332 
ATOM    847  O   VAL A 128      11.242  -0.659  -9.620 
ATOM    848  N   VAL A 129      11.864   0.853 -11.180 
ATOM    849  CA  VAL A 129      13.192   0.316 -11.293 
ATOM    850  CB  VAL A 129      13.377  -0.597 -12.470 
ATOM    851  CG1 VAL A 129      12.475  -1.829 -12.285 
ATOM    852  CG2 VAL A 129      13.103   0.196 -13.761 
ATOM    853  C   VAL A 129      14.143   1.454 -11.487 
ATOM    854  O   VAL A 129      13.740   2.610 -11.599 
ATOM    855  N   ALA A 130      15.453   1.141 -11.469 
ATOM    856  CA  ALA A 130      16.471   2.102 -11.776 
ATOM    857  CB  ALA A 130      17.570   2.201 -10.704 
ATOM    858  C   ALA A 130      17.107   1.586 -13.029 
ATOM    859  O   ALA A 130      17.251   0.376 -13.195 
ATOM    860  N   CYS A 131      17.489   2.483 -13.964 
ATOM    861  CA  CYS A 131      18.044   1.992 -15.195 
ATOM    862  CB  CYS A 131      17.222   2.356 -16.450 
ATOM    863  SG  CYS A 131      15.649   1.450 -16.538 
ATOM    864  C   CYS A 131      19.424   2.528 -15.408 
ATOM    865  O   CYS A 131      19.772   3.615 -14.946 
ATOM    866  N   GLU A 132      20.255   1.724 -16.108 
ATOM    867  CA  GLU A 132      21.592   2.093 -16.475 
ATOM    868  CB  GLU A 132      22.653   1.496 -15.531 
ATOM    869  CG  GLU A 132      24.095   1.876 -15.875 
ATOM    870  CD  GLU A 132      25.017   1.153 -14.901 
ATOM    871  OE1 GLU A 132      24.867  -0.090 -14.759 
ATOM    872  OE2 GLU A 132      25.883   1.833 -14.288 
ATOM    873  C   GLU A 132      21.835   1.497 -17.828 
ATOM    874  O   GLU A 132      21.581   0.315 -18.054 
ATOM    875  N   ASN A 133      22.341   2.307 -18.771 
ATOM    876  CA  ASN A 133      22.633   1.807 -20.081 
ATOM    877  CB  ASN A 133      23.666   0.669 -20.045 
ATOM    878  CG  ASN A 133      24.142   0.395 -21.460 
ATOM    879  OD1 ASN A 133      23.716   1.047 -22.412 
ATOM    880  ND2 ASN A 133      25.042  -0.612 -21.602 
ATOM    881  C   ASN A 133      21.369   1.284 -20.700 
ATOM    882  O   ASN A 133      21.405   0.415 -21.569 
ATOM    883  N   GLY A 134      20.206   1.809 -20.274 
ATOM    884  CA  GLY A 134      18.973   1.431 -20.908 
ATOM    885  C   GLY A 134      18.488   0.100 -20.407 
ATOM    886  O   GLY A 134      17.601  -0.497 -21.016 
ATOM    887  N   LEU A 135      19.052  -0.410 -19.291 
ATOM    888  CA  LEU A 135      18.626  -1.689 -18.777 
ATOM    889  CB  LEU A 135      19.722  -2.763 -18.865 
ATOM    890  CG  LEU A 135      20.118  -3.122 -20.306 
ATOM    891  CD1 LEU A 135      21.217  -4.195 -20.327 
ATOM    892  CD2 LEU A 135      18.890  -3.538 -21.130 
ATOM    893  C   LEU A 135      18.301  -1.547 -17.317 
ATOM    894  O   LEU A 135      18.890  -0.715 -16.629 
ATOM    895  N   PRO A 136      17.352  -2.313 -16.825 
ATOM    896  CA  PRO A 136      17.021  -2.252 -15.420 
ATOM    897  CD  PRO A 136      16.196  -2.669 -17.633 
ATOM    898  CB  PRO A 136      15.657  -2.921 -15.271 
ATOM    899  CG  PRO A 136      15.011  -2.730 -16.653 
ATOM    900  C   PRO A 136      18.077  -2.865 -14.544 
ATOM    901  O   PRO A 136      18.366  -4.050 -14.698 
ATOM    902  N   VAL A 137      18.700  -2.052 -13.670 
ATOM    903  CA  VAL A 137      19.685  -2.428 -12.695 
ATOM    904  CB  VAL A 137      20.708  -1.352 -12.497 
ATOM    905  CG1 VAL A 137      21.444  -1.158 -13.835 
ATOM    906  CG2 VAL A 137      20.006  -0.082 -11.995 
ATOM    907  C   VAL A 137      19.111  -2.788 -11.354 
ATOM    908  O   VAL A 137      19.737  -3.522 -10.593 
ATOM    909  N   HIS A 138      17.948  -2.222 -10.978 
ATOM    910  CA  HIS A 138      17.482  -2.425  -9.634 
ATOM    911  ND1 HIS A 138      17.868  -2.477  -6.392 
ATOM    912  CG  HIS A 138      17.517  -1.474  -7.267 
ATOM    913  CB  HIS A 138      18.027  -1.352  -8.671 
ATOM    914  NE2 HIS A 138      16.458  -1.147  -5.302 
ATOM    915  CD2 HIS A 138      16.654  -0.671  -6.586 
ATOM    916  CE1 HIS A 138      17.208  -2.233  -5.232 
ATOM    917  C   HIS A 138      15.989  -2.347  -9.596 
ATOM    918  O   HIS A 138      15.368  -1.672 -10.416 
ATOM    919  N   LEU A 139      15.380  -3.059  -8.624 
ATOM    920  CA  LEU A 139      13.959  -3.022  -8.464 
ATOM    921  CB  LEU A 139      13.328  -4.424  -8.387 
ATOM    922  CG  LEU A 139      11.796  -4.427  -8.219 
ATOM    923  CD1 LEU A 139      11.097  -3.859  -9.466 
ATOM    924  CD2 LEU A 139      11.275  -5.821  -7.830 
ATOM    925  C   LEU A 139      13.692  -2.338  -7.155 
ATOM    926  O   LEU A 139      14.328  -2.642  -6.146 
ATOM    927  N   ASP A 140      12.744  -1.377  -7.146 
ATOM    928  CA  ASP A 140      12.392  -0.683  -5.938 
ATOM    929  CB  ASP A 140      11.787   0.709  -6.222 
ATOM    930  CG  ASP A 140      11.444   1.439  -4.927 
ATOM    931  OD1 ASP A 140      10.721   0.858  -4.076 
ATOM    932  OD2 ASP A 140      11.902   2.602  -4.774 
ATOM    933  C   ASP A 140      11.357  -1.523  -5.257 
ATOM    934  O   ASP A 140      10.230  -1.654  -5.728 
ATOM    935  N   GLN A 141      11.749  -2.130  -4.123 
ATOM    936  CA  GLN A 141      10.948  -3.011  -3.316 
ATOM    937  CB  GLN A 141      11.779  -3.783  -2.278 
ATOM    938  CG  GLN A 141      12.762  -4.776  -2.905 
ATOM    939  CD  GLN A 141      11.952  -5.908  -3.523 
ATOM    940  OE1 GLN A 141      12.497  -6.786  -4.190 
ATOM    941  NE2 GLN A 141      10.610  -5.884  -3.303 
ATOM    942  C   GLN A 141       9.851  -2.293  -2.576 
ATOM    943  O   GLN A 141       8.819  -2.893  -2.282 
ATOM    944  N   SER A 142      10.034  -0.997  -2.253 
ATOM    945  CA  SER A 142       9.150  -0.301  -1.351 
ATOM    946  CB  SER A 142       9.491   1.193  -1.188 
ATOM    947  OG  SER A 142       9.124   1.919  -2.352 
ATOM    948  C   SER A 142       7.710  -0.375  -1.771 
ATOM    949  O   SER A 142       6.824  -0.464  -0.923 
ATOM    950  N   ILE A 143       7.420  -0.350  -3.080 
ATOM    951  CA  ILE A 143       6.051  -0.356  -3.517 
ATOM    952  CB  ILE A 143       5.929  -0.210  -5.009 
ATOM    953  CG1 ILE A 143       6.581  -1.395  -5.742 
ATOM    954  CG2 ILE A 143       6.534   1.151  -5.388 
ATOM    955  CD1 ILE A 143       6.281  -1.418  -7.241 
ATOM    956  C   ILE A 143       5.389  -1.633  -3.085 
ATOM    957  O   ILE A 143       4.203  -1.660  -2.760 
ATOM    958  N   PHE A 144       6.139  -2.743  -3.129 
ATOM    959  CA  PHE A 144       5.663  -4.054  -2.785 
ATOM    960  CB  PHE A 144       6.569  -5.164  -3.332 
ATOM    961  CG  PHE A 144       6.507  -4.997  -4.812 
ATOM    962  CD1 PHE A 144       5.397  -5.403  -5.519 
ATOM    963  CD2 PHE A 144       7.560  -4.429  -5.496 
ATOM    964  CE1 PHE A 144       5.340  -5.244  -6.884 
ATOM    965  CE2 PHE A 144       7.507  -4.271  -6.860 
ATOM    966  CZ  PHE A 144       6.396  -4.677  -7.557 
ATOM    967  C   PHE A 144       5.482  -4.230  -1.309 
ATOM    968  O   PHE A 144       4.699  -5.077  -0.876 
ATOM    969  N   ARG A 145       6.264  -3.500  -0.495 
ATOM    970  CA  ARG A 145       6.177  -3.640   0.929 
ATOM    971  CB  ARG A 145       7.187  -2.736   1.646 
ATOM    972  CG  ARG A 145       8.616  -2.950   1.149 
ATOM    973  CD  ARG A 145       9.671  -2.223   1.979 
ATOM    974  NE  ARG A 145       9.994  -3.112   3.127 
ATOM    975  CZ  ARG A 145      10.901  -4.116   2.955 
ATOM    976  NH1 ARG A 145      11.537  -4.250   1.755 
ATOM    977  NH2 ARG A 145      11.162  -4.987   3.973 
ATOM    978  C   ARG A 145       4.810  -3.223   1.343 
ATOM    979  O   ARG A 145       4.160  -3.893   2.145 
ATOM    980  N   ARG A 146       4.339  -2.101   0.769 
ATOM    981  CA  ARG A 146       3.061  -1.554   1.109 
ATOM    982  CB  ARG A 146       2.944  -0.061   0.750 
ATOM    983  CG  ARG A 146       4.017   0.799   1.422 
ATOM    984  CD  ARG A 146       3.933   2.291   1.088 
ATOM    985  NE  ARG A 146       5.205   2.914   1.552 
ATOM    986  CZ  ARG A 146       6.283   2.930   0.714 
ATOM    987  NH1 ARG A 146       6.168   2.412  -0.544 
ATOM    988  NH2 ARG A 146       7.470   3.456   1.131 
ATOM    989  C   ARG A 146       2.016  -2.301   0.298 
ATOM    990  O   ARG A 146       1.257  -1.625  -0.446 
ATOM    991  OXT ARG A 146       1.959  -3.554   0.415 
TER
HEADER lig_14.pdb
ATOM      1  P    DC A   1     -25.896 426.301 130.670 
ATOM      2  OP1  DC A   1     -25.043 427.366 130.096 
ATOM      3  OP2  DC A   1     -26.590 425.429 129.697 
ATOM      4  O5'  DC A   1     -25.032 425.403 131.674 
ATOM      5  C5'  DC A   1     -24.893 425.824 133.045 
ATOM      6  C4'  DC A   1     -25.069 424.637 133.971 
ATOM      7  O4'  DC A   1     -26.462 424.418 134.335 
ATOM      8  C3'  DC A   1     -24.617 423.287 133.416 
ATOM      9  O3'  DC A   1     -24.038 422.526 134.470 
ATOM     10  C2'  DC A   1     -25.907 422.598 132.972 
ATOM     11  C1'  DC A   1     -26.760 423.041 134.156 
ATOM     12  N1   DC A   1     -28.225 422.912 133.921 
ATOM     13  C2   DC A   1     -29.030 422.570 135.004 
ATOM     14  O2   DC A   1     -28.501 422.389 136.106 
ATOM     15  N3   DC A   1     -30.368 422.447 134.809 
ATOM     16  C4   DC A   1     -30.903 422.651 133.599 
ATOM     17  N4   DC A   1     -32.214 422.519 133.461 
ATOM     18  C5   DC A   1     -30.094 423.003 132.471 
ATOM     19  C6   DC A   1     -28.759 423.121 132.686 
ATOM     20  P    DA A   2     -22.740 421.640 134.167 
ATOM     21  OP1  DA A   2     -21.530 422.488 134.257 
ATOM     22  OP2  DA A   2     -22.926 420.907 132.895 
ATOM     23  O5'  DA A   2     -22.768 420.609 135.389 
ATOM     24  C5'  DA A   2     -23.338 421.029 136.643 
ATOM     25  C4'  DA A   2     -24.219 419.930 137.205 
ATOM     26  O4'  DA A   2     -25.591 420.017 136.723 
ATOM     27  C3'  DA A   2     -23.799 418.501 136.865 
ATOM     28  O3'  DA A   2     -24.060 417.665 137.986 
ATOM     29  C2'  DA A   2     -24.726 418.086 135.723 
ATOM     30  C1'  DA A   2     -25.992 418.730 136.281 
ATOM     31  N9   DA A   2     -27.071 418.904 135.269 
ATOM     32  C8   DA A   2     -26.950 419.187 133.939 
ATOM     33  N7   DA A   2     -28.083 419.277 133.315 
ATOM     34  C5   DA A   2     -29.028 419.035 134.304 
ATOM     35  C6   DA A   2     -30.432 418.990 134.281 
ATOM     36  N6   DA A   2     -31.161 419.196 133.175 
ATOM     37  N1   DA A   2     -31.062 418.723 135.441 
ATOM     38  C2   DA A   2     -30.331 418.520 136.536 
ATOM     39  N3   DA A   2     -29.024 418.537 136.677 
ATOM     40  C4   DA A   2     -28.418 418.805 135.503 
ATOM     41  P    DT A   3     -23.007 416.519 138.362 
ATOM     42  OP1  DT A   3     -21.917 417.097 139.180 
ATOM     43  OP2  DT A   3     -22.589 415.808 137.134 
ATOM     44  O5'  DT A   3     -23.903 415.551 139.265 
ATOM     45  C5'  DT A   3     -24.983 416.114 140.034 
ATOM     46  C4'  DT A   3     -26.216 415.239 139.914 
ATOM     47  O4'  DT A   3     -27.041 415.598 138.770 
ATOM     48  C3'  DT A   3     -25.956 413.745 139.727 
ATOM     49  O3'  DT A   3     -26.948 413.013 140.436 
ATOM     50  C2'  DT A   3     -26.151 413.502 138.230 
ATOM     51  C1'  DT A   3     -27.363 414.412 138.061 
ATOM     52  N1   DT A   3     -27.642 414.780 136.644 
ATOM     53  C2   DT A   3     -28.960 414.927 136.284 
ATOM     54  O2   DT A   3     -29.883 414.771 137.065 
ATOM     55  N3   DT A   3     -29.180 415.268 134.964 
ATOM     56  C4   DT A   3     -28.215 415.470 133.999 
ATOM     57  O4   DT A   3     -28.533 415.772 132.847 
ATOM     58  C5   DT A   3     -26.862 415.292 134.473 
ATOM     59  C7   DT A   3     -25.750 415.492 133.485 
ATOM     60  C6   DT A   3     -26.620 414.960 135.751 
ATOM     61  P    DG A   4     -26.520 411.683 141.218 
ATOM     62  OP1  DG A   4     -25.984 412.042 142.550 
ATOM     63  OP2  DG A   4     -25.633 410.866 140.360 
ATOM     64  O5'  DG A   4     -27.932 410.948 141.385 
ATOM     65  C5'  DG A   4     -29.126 411.745 141.486 
ATOM     66  C4'  DG A   4     -30.222 411.145 140.627 
ATOM     67  O4'  DG A   4     -30.188 411.637 139.257 
ATOM     68  C3'  DG A   4     -30.190 409.624 140.474 
ATOM     69  O3'  DG A   4     -31.526 409.135 140.450 
ATOM     70  C2'  DG A   4     -29.561 409.388 139.100 
ATOM     71  C1'  DG A   4     -30.278 410.526 138.380 
ATOM     72  N9   DG A   4     -29.647 410.906 137.085 
ATOM     73  C8   DG A   4     -28.315 410.909 136.732 
ATOM     74  N7   DG A   4     -28.089 411.302 135.502 
ATOM     75  C5   DG A   4     -29.362 411.578 135.004 
ATOM     76  C6   DG A   4     -29.761 412.042 133.723 
ATOM     77  O6   DG A   4     -29.062 412.309 132.749 
ATOM     78  N1   DG A   4     -31.152 412.188 133.643 
ATOM     79  C2   DG A   4     -32.042 411.922 134.666 
ATOM     80  N2   DG A   4     -33.332 412.126 134.389 
ATOM     81  N3   DG A   4     -31.666 411.488 135.867 
ATOM     82  C4   DG A   4     -30.319 411.340 135.962 
ATOM     83  P    DA A   5     -31.865 407.767 141.208 
ATOM     84  OP1  DA A   5     -32.103 408.041 142.643 
ATOM     85  OP2  DA A   5     -30.824 406.761 140.904 
ATOM     86  O5'  DA A   5     -33.239 407.348 140.504 
ATOM     87  C5'  DA A   5     -34.111 408.380 140.007 
ATOM     88  C4'  DA A   5     -34.635 408.000 138.636 
ATOM     89  O4'  DA A   5     -33.752 408.437 137.563 
ATOM     90  C3'  DA A   5     -34.810 406.503 138.383 
ATOM     91  O3'  DA A   5     -35.970 406.303 137.583 
ATOM     92  C2'  DA A   5     -33.583 406.103 137.564 
ATOM     93  C1'  DA A   5     -33.548 407.345 136.679 
ATOM     94  N9   DA A   5     -32.246 407.550 135.986 
ATOM     95  C8   DA A   5     -30.989 407.261 136.436 
ATOM     96  N7   DA A   5     -30.049 407.556 135.593 
ATOM     97  C5   DA A   5     -30.730 408.080 134.503 
ATOM     98  C6   DA A   5     -30.293 408.584 133.266 
ATOM     99  N6   DA A   5     -29.002 408.645 132.906 
ATOM    100  N1   DA A   5     -31.233 409.024 132.411 
ATOM    101  C2   DA A   5     -32.512 408.962 132.774 
ATOM    102  N3   DA A   5     -33.037 408.515 133.894 
ATOM    103  C4   DA A   5     -32.075 408.080 134.733 
ATOM    104  P    DA A   6     -36.925 405.057 137.899 
ATOM    105  OP1  DA A   6     -37.863 405.414 138.986 
ATOM    106  OP2  DA A   6     -36.103 403.847 138.122 
ATOM    107  O5'  DA A   6     -37.726 404.916 136.520 
ATOM    108  C5'  DA A   6     -37.961 406.094 135.727 
ATOM    109  C4'  DA A   6     -37.695 405.795 134.264 
ATOM    110  O4'  DA A   6     -36.302 406.008 133.899 
ATOM    111  C3'  DA A   6     -37.978 404.361 133.816 
ATOM    112  O3'  DA A   6     -38.511 404.387 132.498 
ATOM    113  C2'  DA A   6     -36.605 403.691 133.772 
ATOM    114  C1'  DA A   6     -35.850 404.875 133.174 
ATOM    115  N9   DA A   6     -34.371 404.784 133.330 
ATOM    116  C8   DA A   6     -33.660 404.251 134.366 
ATOM    117  N7   DA A   6     -32.374 404.319 134.210 
ATOM    118  C5   DA A   6     -32.220 404.944 132.980 
ATOM    119  C6   DA A   6     -31.084 405.312 132.240 
ATOM    120  N6   DA A   6     -29.828 405.092 132.654 
ATOM    121  N1   DA A   6     -31.287 405.917 131.054 
ATOM    122  C2   DA A   6     -32.537 406.133 130.649 
ATOM    123  N3   DA A   6     -33.668 405.836 131.250 
ATOM    124  C4   DA A   6     -33.438 405.232 132.434 
ATOM    125  P    DG A   7     -39.693 403.377 132.119 
ATOM    126  OP1  DG A   7     -40.991 403.952 132.542 
ATOM    127  OP2  DG A   7     -39.380 402.029 132.641 
ATOM    128  O5'  DG A   7     -39.603 403.369 130.522 
ATOM    129  C5'  DG A   7     -39.129 404.548 129.844 
ATOM    130  C4'  DG A   7     -38.159 404.161 128.747 
ATOM    131  O4'  DG A   7     -36.787 404.068 129.227 
ATOM    132  C3'  DG A   7     -38.409 402.806 128.084 
ATOM    133  O3'  DG A   7     -38.103 402.908 126.699 
ATOM    134  C2'  DG A   7     -37.398 401.863 128.737 
ATOM    135  C1'  DG A   7     -36.232 402.846 128.765 
ATOM    136  N9   DG A   7     -35.139 402.453 129.697 
ATOM    137  C8   DG A   7     -35.220 401.805 130.911 
ATOM    138  N7   DG A   7     -34.060 401.604 131.488 
ATOM    139  C5   DG A   7     -33.146 402.157 130.593 
ATOM    140  C6   DG A   7     -31.731 402.243 130.668 
ATOM    141  O6   DG A   7     -30.982 401.842 131.556 
ATOM    142  N1   DG A   7     -31.196 402.883 129.542 
ATOM    143  C2   DG A   7     -31.932 403.377 128.482 
ATOM    144  N2   DG A   7     -31.234 403.955 127.502 
ATOM    145  N3   DG A   7     -33.259 403.296 128.413 
ATOM    146  C4   DG A   7     -33.793 402.677 129.497 
ATOM    147  P    DA A   8     -39.040 402.158 125.640 
ATOM    148  OP1  DA A   8     -40.217 403.003 125.333 
ATOM    149  OP2  DA A   8     -39.331 400.788 126.118 
ATOM    150  O5'  DA A   8     -38.080 402.088 124.362 
ATOM    151  C5'  DA A   8     -37.098 403.124 124.168 
ATOM    152  C4'  DA A   8     -35.774 402.512 123.753 
ATOM    153  O4'  DA A   8     -34.948 402.148 124.896 
ATOM    154  C3'  DA A   8     -35.864 401.223 122.938 
ATOM    155  O3'  DA A   8     -34.827 401.220 121.964 
ATOM    156  C2'  DA A   8     -35.587 400.107 123.945 
ATOM    157  C1'  DA A   8     -34.473 400.824 124.701 
ATOM    158  N9   DA A   8     -34.181 400.236 126.038 
ATOM    159  C8   DA A   8     -35.050 399.662 126.921 
ATOM    160  N7   DA A   8     -34.488 399.237 128.010 
ATOM    161  C5   DA A   8     -33.148 399.553 127.839 
ATOM    162  C6   DA A   8     -32.018 399.361 128.652 
ATOM    163  N6   DA A   8     -32.065 398.776 129.858 
ATOM    164  N1   DA A   8     -30.834 399.793 128.180 
ATOM    165  C2   DA A   8     -30.794 400.374 126.982 
ATOM    166  N3   DA A   8     -31.775 400.607 126.138 
ATOM    167  C4   DA A   8     -32.949 400.164 126.635 
ATOM    168  P    DA A   9     -35.139 400.655 120.499 
ATOM    169  OP1  DA A   9     -35.762 401.718 119.679 
ATOM    170  OP2  DA A   9     -35.899 399.389 120.608 
ATOM    171  O5'  DA A   9     -33.665 400.351 119.957 
ATOM    172  C5'  DA A   9     -32.568 401.152 120.434 
ATOM    173  C4'  DA A   9     -31.381 400.266 120.757 
ATOM    174  O4'  DA A   9     -31.415 399.768 122.124 
ATOM    175  C3'  DA A   9     -31.244 399.003 119.908 
ATOM    176  O3'  DA A   9     -29.863 398.758 119.667 
ATOM    177  C2'  DA A   9     -31.789 397.881 120.791 
ATOM    178  C1'  DA A   9     -31.172 398.370 122.098 
ATOM    179  N9   DA A   9     -31.789 397.770 123.314 
ATOM    180  C8   DA A   9     -33.092 397.414 123.516 
ATOM    181  N7   DA A   9     -33.323 396.912 124.689 
ATOM    182  C5   DA A   9     -32.083 396.935 125.313 
ATOM    183  C6   DA A   9     -31.656 396.533 126.590 
ATOM    184  N6   DA A   9     -32.474 396.004 127.510 
ATOM    185  N1   DA A   9     -30.353 396.695 126.886 
ATOM    186  C2   DA A   9     -29.545 397.222 125.968 
ATOM    187  N3   DA A   9     -29.828 397.632 124.751 
ATOM    188  C4   DA A   9     -31.137 397.459 124.478 
ATOM    189  P    DA A  10     -29.408 398.230 118.226 
ATOM    190  OP1  DA A  10     -29.256 399.378 117.304 
ATOM    191  OP2  DA A  10     -30.322 397.156 117.780 
ATOM    192  O5'  DA A  10     -27.970 397.610 118.556 
ATOM    193  C5'  DA A  10     -27.195 398.177 119.629 
ATOM    194  C4'  DA A  10     -26.580 397.072 120.464 
ATOM    195  O4'  DA A  10     -27.463 396.629 121.535 
ATOM    196  C3'  DA A  10     -26.236 395.785 119.715 
ATOM    197  O3'  DA A  10     -25.031 395.250 120.249 
ATOM    198  C2'  DA A  10     -27.381 394.827 120.043 
ATOM    199  C1'  DA A  10     -27.515 395.211 121.514 
ATOM    200  N9   DA A  10     -28.804 394.786 122.129 
ATOM    201  C8   DA A  10     -30.038 394.716 121.549 
ATOM    202  N7   DA A  10     -30.971 394.305 122.350 
ATOM    203  C5   DA A  10     -30.310 394.085 123.550 
ATOM    204  C6   DA A  10     -30.750 393.638 124.806 
ATOM    205  N6   DA A  10     -32.023 393.316 125.073 
ATOM    206  N1   DA A  10     -29.830 393.531 125.784 
ATOM    207  C2   DA A  10     -28.566 393.853 125.513 
ATOM    208  N3   DA A  10     -28.040 394.279 124.386 
ATOM    209  C4   DA A  10     -28.982 394.377 123.424 
ATOM    210  P    DG A  11     -23.961 394.600 119.250 
ATOM    211  OP1  DG A  11     -23.109 395.665 118.675 
ATOM    212  OP2  DG A  11     -24.656 393.729 118.277 
ATOM    213  O5'  DG A  11     -23.097 393.703 120.254 
ATOM    214  C5'  DG A  11     -22.959 394.123 121.624 
ATOM    215  C4'  DG A  11     -23.135 392.937 122.551 
ATOM    216  O4'  DG A  11     -24.528 392.718 122.915 
ATOM    217  C3'  DG A  11     -22.682 391.586 121.996 
ATOM    218  O3'  DG A  11     -22.103 390.826 123.050 
ATOM    219  C2'  DG A  11     -23.972 390.898 121.552 
ATOM    220  C1'  DG A  11     -24.826 391.341 122.736 
ATOM    221  N9   DG A  11     -26.291 391.212 122.500 
ATOM    222  C8   DG A  11     -27.004 391.384 121.334 
ATOM    223  N7   DG A  11     -28.294 391.194 121.464 
ATOM    224  C5   DG A  11     -28.447 390.874 122.812 
ATOM    225  C6   DG A  11     -29.619 390.563 123.550 
ATOM    226  O6   DG A  11     -30.783 390.506 123.160 
ATOM    227  N1   DG A  11     -29.322 390.299 124.894 
ATOM    228  C2   DG A  11     -28.059 390.332 125.452 
ATOM    229  N2   DG A  11     -27.986 390.050 126.755 
ATOM    230  N3   DG A  11     -26.960 390.624 124.758 
ATOM    231  C4   DG A  11     -27.231 390.882 123.453 
ATOM    232  P    DA A  12     -20.805 389.940 122.747 
ATOM    233  OP1  DA A  12     -19.595 390.787 122.837 
ATOM    234  OP2  DA A  12     -20.991 389.207 121.475 
ATOM    235  O5'  DA A  12     -20.833 388.909 123.969 
ATOM    236  C5'  DA A  12     -21.403 389.329 125.223 
ATOM    237  C4'  DA A  12     -22.285 388.230 125.785 
ATOM    238  O4'  DA A  12     -23.656 388.317 125.303 
ATOM    239  C3'  DA A  12     -21.864 386.801 125.445 
ATOM    240  O3'  DA A  12     -22.125 385.965 126.566 
ATOM    241  C2'  DA A  12     -22.791 386.386 124.303 
ATOM    242  C1'  DA A  12     -24.057 387.030 124.860 
ATOM    243  N9   DA A  12     -25.137 387.204 123.849 
ATOM    244  C8   DA A  12     -25.015 387.487 122.519 
ATOM    245  N7   DA A  12     -26.149 387.576 121.895 
ATOM    246  C5   DA A  12     -27.094 387.335 122.883 
ATOM    247  C6   DA A  12     -28.497 387.289 122.861 
ATOM    248  N6   DA A  12     -29.227 387.495 121.755 
ATOM    249  N1   DA A  12     -29.127 387.023 124.021 
ATOM    250  C2   DA A  12     -28.397 386.820 125.116 
ATOM    251  N3   DA A  12     -27.089 386.837 125.257 
ATOM    252  C4   DA A  12     -26.484 387.105 124.083 
ATOM    253  P    DC A  13     -21.072 384.819 126.942 
ATOM    254  OP1  DC A  13     -19.982 385.397 127.760 
ATOM    255  OP2  DC A  13     -20.654 384.108 125.714 
ATOM    256  O5'  DC A  13     -21.969 383.850 127.845 
ATOM    257  C5'  DC A  13     -23.049 384.413 128.614 
ATOM    258  C4'  DC A  13     -24.281 383.539 128.494 
ATOM    259  O4'  DC A  13     -25.107 383.898 127.350 
ATOM    260  C3'  DC A  13     -24.022 382.045 128.307 
ATOM    261  O3'  DC A  13     -25.013 381.312 129.016 
ATOM    262  C2'  DC A  13     -24.216 381.802 126.810 
ATOM    263  C1'  DC A  13     -25.429 382.711 126.641 
ATOM    264  N1   DC A  13     -25.708 383.080 125.224 
ATOM    265  C2   DC A  13     -27.038 383.233 124.843 
ATOM    266  O2   DC A  13     -27.924 383.059 125.688 
ATOM    267  N3   DC A  13     -27.314 383.568 123.556 
ATOM    268  C4   DC A  13     -26.325 383.748 122.672 
ATOM    269  N4   DC A  13     -26.645 384.074 121.429 
ATOM    270  C5   DC A  13     -24.950 383.595 123.043 
ATOM    271  C6   DC A  13     -24.696 383.259 124.333 
ATOM    272  P    DG A  14     -24.586 379.983 129.798 
ATOM    273  OP1  DG A  14     -24.050 380.341 131.130 
ATOM    274  OP2  DG A  14     -23.699 379.166 128.940 
ATOM    275  O5'  DG A  14     -25.997 379.247 129.965 
ATOM    276  C5'  DG A  14     -27.192 380.044 130.066 
ATOM    277  C4'  DG A  14     -28.288 379.445 129.207 
ATOM    278  O4'  DG A  14     -28.253 379.937 127.837 
ATOM    279  C3'  DG A  14     -28.256 377.924 129.054 
ATOM    280  O3'  DG A  14     -29.591 377.435 129.029 
ATOM    281  C2'  DG A  14     -27.627 377.688 127.680 
ATOM    282  C1'  DG A  14     -28.344 378.825 126.960 
ATOM    283  N9   DG A  14     -27.713 379.206 125.664 
ATOM    284  C8   DG A  14     -26.381 379.209 125.312 
ATOM    285  N7   DG A  14     -26.155 379.602 124.082 
ATOM    286  C5   DG A  14     -27.427 379.878 123.584 
ATOM    287  C6   DG A  14     -27.826 380.342 122.303 
ATOM    288  O6   DG A  14     -27.128 380.609 121.329 
ATOM    289  N1   DG A  14     -29.218 380.488 122.223 
ATOM    290  C2   DG A  14     -30.107 380.222 123.246 
ATOM    291  N2   DG A  14     -31.398 380.426 122.969 
ATOM    292  N3   DG A  14     -29.732 379.788 124.447 
ATOM    293  C4   DG A  14     -28.385 379.640 124.542 
ATOM    294  P    DT A  15     -29.930 376.067 129.788 
ATOM    295  OP1  DT A  15     -30.169 376.341 131.223 
ATOM    296  OP2  DT A  15     -28.890 375.060 129.484 
ATOM    297  O5'  DT A  15     -31.305 375.648 129.084 
ATOM    298  C5'  DT A  15     -32.177 376.680 128.586 
ATOM    299  C4'  DT A  15     -32.701 376.299 127.216 
ATOM    300  O4'  DT A  15     -31.818 376.737 126.143 
ATOM    301  C3'  DT A  15     -32.876 374.802 126.962 
ATOM    302  O3'  DT A  15     -34.036 374.603 126.163 
ATOM    303  C2'  DT A  15     -31.648 374.402 126.144 
ATOM    304  C1'  DT A  15     -31.613 375.645 125.259 
ATOM    305  N1   DT A  15     -30.312 375.850 124.566 
ATOM    306  C2   DT A  15     -30.354 376.399 123.307 
ATOM    307  O2   DT A  15     -31.393 376.715 122.755 
ATOM    308  N3   DT A  15     -29.127 376.573 122.694 
ATOM    309  C4   DT A  15     -27.894 376.251 123.225 
ATOM    310  O4   DT A  15     -26.863 376.454 122.580 
ATOM    311  C5   DT A  15     -27.953 375.681 124.550 
ATOM    312  C7   DT A  15     -26.655 375.303 125.200 
ATOM    313  C6   DT A  15     -29.131 375.500 125.168 
ATOM    314  P    DG A  16     -34.990 373.357 126.479 
ATOM    315  OP1  DG A  16     -35.929 373.714 127.566 
ATOM    316  OP2  DG A  16     -34.169 372.147 126.702 
ATOM    317  O5'  DG A  16     -35.791 373.216 125.100 
ATOM    318  C5'  DG A  16     -36.026 374.393 124.307 
ATOM    319  C4'  DG A  16     -35.760 374.095 122.844 
ATOM    320  O4'  DG A  16     -34.367 374.308 122.479 
ATOM    321  C3'  DG A  16     -36.043 372.661 122.396 
ATOM    322  O3'  DG A  16     -36.577 372.687 121.078 
ATOM    323  C2'  DG A  16     -34.670 371.991 122.352 
ATOM    324  C1'  DG A  16     -33.915 373.174 121.754 
ATOM    325  N9   DG A  16     -32.437 373.084 121.910 
ATOM    326  C8   DG A  16     -31.703 372.550 122.946 
ATOM    327  N7   DG A  16     -30.404 372.626 122.776 
ATOM    328  C5   DG A  16     -30.270 373.255 121.539 
ATOM    329  C6   DG A  16     -29.102 373.613 120.817 
ATOM    330  O6   DG A  16     -27.925 373.446 121.127 
ATOM    331  N1   DG A  16     -29.420 374.234 119.601 
ATOM    332  C2   DG A  16     -30.701 374.477 119.143 
ATOM    333  N2   DG A  16     -30.793 375.082 117.957 
ATOM    334  N3   DG A  16     -31.796 374.142 119.821 
ATOM    335  C4   DG A  16     -31.504 373.538 121.002 
ATOM    336  P    DC A  17     -37.759 371.677 120.699 
ATOM    337  OP1  DC A  17     -39.056 372.251 121.122 
ATOM    338  OP2  DC A  17     -37.446 370.328 121.221 
ATOM    339  O5'  DC A  17     -37.668 371.669 119.102 
ATOM    340  C5'  DC A  17     -37.195 372.848 118.424 
ATOM    341  C4'  DC A  17     -36.224 372.461 117.327 
ATOM    342  O4'  DC A  17     -34.852 372.368 117.807 
ATOM    343  C3'  DC A  17     -36.474 371.106 116.664 
ATOM    344  O3'  DC A  17     -36.168 371.208 115.279 
ATOM    345  C2'  DC A  17     -35.463 370.163 117.317 
ATOM    346  C1'  DC A  17     -34.297 371.146 117.345 
ATOM    347  N1   DC A  17     -33.204 370.752 118.277 
ATOM    348  C2   DC A  17     -31.896 371.061 117.912 
ATOM    349  O2   DC A  17     -31.698 371.643 116.840 
ATOM    350  N3   DC A  17     -30.886 370.709 118.748 
ATOM    351  C4   DC A  17     -31.143 370.079 119.901 
ATOM    352  N4   DC A  17     -30.123 369.758 120.683 
ATOM    353  C5   DC A  17     -32.480 369.752 120.295 
ATOM    354  C6   DC A  17     -33.476 370.111 119.446 
ATOM    355  P    DG A  18     -37.106 370.458 114.220 
ATOM    356  OP1  DG A  18     -38.282 371.302 113.913 
ATOM    357  OP2  DG A  18     -37.397 369.088 114.697 
ATOM    358  O5'  DG A  18     -36.146 370.388 112.942 
ATOM    359  C5'  DG A  18     -35.163 371.424 112.748 
ATOM    360  C4'  DG A  18     -33.840 370.812 112.333 
ATOM    361  O4'  DG A  18     -33.013 370.447 113.476 
ATOM    362  C3'  DG A  18     -33.930 369.522 111.518 
ATOM    363  O3'  DG A  18     -32.893 369.520 110.544 
ATOM    364  C2'  DG A  18     -33.653 368.406 112.525 
ATOM    365  C1'  DG A  18     -32.538 369.124 113.281 
ATOM    366  N9   DG A  18     -32.247 368.536 114.618 
ATOM    367  C8   DG A  18     -33.109 367.952 115.521 
ATOM    368  N7   DG A  18     -32.528 367.529 116.617 
ATOM    369  C5   DG A  18     -31.186 367.854 116.427 
ATOM    370  C6   DG A  18     -30.066 367.644 117.274 
ATOM    371  O6   DG A  18     -30.028 367.120 118.383 
ATOM    372  N1   DG A  18     -28.886 368.128 116.692 
ATOM    373  C2   DG A  18     -28.800 368.735 115.454 
ATOM    374  N2   DG A  18     -27.580 369.129 115.078 
ATOM    375  N3   DG A  18     -29.851 368.933 114.661 
ATOM    376  C4   DG A  18     -31.003 368.468 115.211 
ATOM    377  P    DG A  19     -33.205 368.955 109.079 
ATOM    378  OP1  DG A  19     -33.828 370.018 108.259 
ATOM    379  OP2  DG A  19     -33.964 367.689 109.188 
ATOM    380  O5'  DG A  19     -31.730 368.651 108.537 
ATOM    381  C5'  DG A  19     -30.633 369.452 109.014 
ATOM    382  C4'  DG A  19     -29.446 368.566 109.337 
ATOM    383  O4'  DG A  19     -29.481 368.068 110.704 
ATOM    384  C3'  DG A  19     -29.309 367.303 108.488 
ATOM    385  O3'  DG A  19     -27.929 367.057 108.247 
ATOM    386  C2'  DG A  19     -29.855 366.181 109.371 
ATOM    387  C1'  DG A  19     -29.238 366.670 110.678 
ATOM    388  N9   DG A  19     -29.854 366.070 111.894 
ATOM    389  C8   DG A  19     -31.165 365.705 112.116 
ATOM    390  N7   DG A  19     -31.384 365.199 113.305 
ATOM    391  C5   DG A  19     -30.130 365.230 113.914 
ATOM    392  C6   DG A  19     -29.734 364.814 115.211 
ATOM    393  O6   DG A  19     -30.418 364.324 116.105 
ATOM    394  N1   DG A  19     -28.363 365.025 115.421 
ATOM    395  C2   DG A  19     -27.491 365.567 114.498 
ATOM    396  N2   DG A  19     -26.221 365.686 114.890 
ATOM    397  N3   DG A  19     -27.864 365.958 113.280 
ATOM    398  C4   DG A  19     -29.191 365.760 113.062 
ATOM    399  P    DA A  20     -27.474 366.530 106.805 
ATOM    400  OP1  DA A  20     -27.322 367.677 105.883 
ATOM    401  OP2  DA A  20     -28.387 365.455 106.360 
ATOM    402  O5'  DA A  20     -26.036 365.910 107.136 
ATOM    403  C5'  DA A  20     -25.260 366.477 108.209 
ATOM    404  C4'  DA A  20     -24.646 365.371 109.044 
ATOM    405  O4'  DA A  20     -25.528 364.929 110.115 
ATOM    406  C3'  DA A  20     -24.301 364.085 108.295 
ATOM    407  O3'  DA A  20     -23.097 363.549 108.828 
ATOM    408  C2'  DA A  20     -25.446 363.126 108.623 
ATOM    409  C1'  DA A  20     -25.581 363.510 110.094 
ATOM    410  N9   DA A  20     -26.869 363.086 110.709 
ATOM    411  C8   DA A  20     -28.103 363.016 110.129 
ATOM    412  N7   DA A  20     -29.037 362.604 110.930 
ATOM    413  C5   DA A  20     -28.376 362.385 112.130 
ATOM    414  C6   DA A  20     -28.815 361.937 113.386 
ATOM    415  N6   DA A  20     -30.089 361.616 113.653 
ATOM    416  N1   DA A  20     -27.895 361.831 114.364 
ATOM    417  C2   DA A  20     -26.631 362.153 114.093 
ATOM    418  N3   DA A  20     -26.106 362.579 112.966 
ATOM    419  C4   DA A  20     -27.048 362.676 112.004 
ATOM    420  P    DT A  21     -22.027 362.900 107.830 
ATOM    421  OP1  DT A  21     -21.174 363.965 107.255 
ATOM    422  OP2  DT A  21     -22.721 362.029 106.857 
ATOM    423  O5'  DT A  21     -21.163 362.002 108.834 
ATOM    424  C5'  DT A  21     -21.024 362.423 110.204 
ATOM    425  C4'  DT A  21     -21.200 361.236 111.131 
ATOM    426  O4'  DT A  21     -22.593 361.017 111.495 
ATOM    427  C3'  DT A  21     -20.748 359.886 110.576 
ATOM    428  O3'  DT A  21     -20.169 359.126 111.630 
ATOM    429  C2'  DT A  21     -22.038 359.198 110.132 
ATOM    430  C1'  DT A  21     -22.891 359.641 111.316 
ATOM    431  N1   DT A  21     -24.356 359.512 111.080 
ATOM    432  C2   DT A  21     -25.136 359.174 112.159 
ATOM    433  O2   DT A  21     -24.680 358.981 113.273 
ATOM    434  N3   DT A  21     -26.490 359.062 111.903 
ATOM    435  C4   DT A  21     -27.110 359.257 110.686 
ATOM    436  O4   DT A  21     -28.331 359.129 110.578 
ATOM    437  C5   DT A  21     -26.209 359.609 109.614 
ATOM    438  C7   DT A  21     -26.802 359.839 108.255 
ATOM    439  C6   DT A  21     -24.889 359.724 109.835 
ATOM    440  P    DC A  22     -18.871 358.240 111.327 
ATOM    441  OP1  DC A  22     -17.661 359.087 111.417 
ATOM    442  OP2  DC A  22     -19.057 357.507 110.055 
ATOM    443  O5'  DC A  22     -18.899 357.209 112.549 
ATOM    444  C5'  DC A  22     -19.469 357.628 113.803 
ATOM    445  C4'  DC A  22     -20.350 356.530 114.365 
ATOM    446  O4'  DC A  22     -21.722 356.617 113.883 
ATOM    447  C3'  DC A  22     -19.930 355.101 114.025 
ATOM    448  O3'  DC A  22     -20.191 354.264 115.146 
ATOM    449  C2'  DC A  22     -20.857 354.686 112.883 
ATOM    450  C1'  DC A  22     -22.123 355.329 113.440 
ATOM    451  N1   DC A  22     -23.202 355.503 112.429 
ATOM    452  C2   DC A  22     -24.520 355.366 112.856 
ATOM    453  O2   DC A  22     -24.738 355.108 114.046 
ATOM    454  N3   DC A  22     -25.519 355.520 111.949 
ATOM    455  C4   DC A  22     -25.241 355.799 110.669 
ATOM    456  N4   DC A  22     -26.251 355.940 109.823 
ATOM    457  C5   DC A  22     -23.892 355.944 110.209 
ATOM    458  C6   DC A  22     -22.909 355.786 111.131 
ATOM    459  P    DC A  23     -19.138 353.119 115.522 
ATOM    460  OP1  DC A  23     -18.048 353.697 116.340 
ATOM    461  OP2  DC A  23     -18.719 352.407 114.294 
ATOM    462  O5'  DC A  23     -20.034 352.150 116.425 
ATOM    463  C5'  DC A  23     -21.114 352.713 117.194 
ATOM    464  C4'  DC A  23     -22.347 351.839 117.074 
ATOM    465  O4'  DC A  23     -23.172 352.198 115.930 
ATOM    466  C3'  DC A  23     -22.087 350.345 116.887 
ATOM    467  O3'  DC A  23     -23.079 349.612 117.596 
ATOM    468  C2'  DC A  23     -22.282 350.102 115.390 
ATOM    469  C1'  DC A  23     -23.494 351.011 115.221 
ATOM    470  N1   DC A  23     -23.773 351.380 113.804 
ATOM    471  C2   DC A  23     -25.104 351.533 113.423 
ATOM    472  O2   DC A  23     -25.990 351.358 114.268 
ATOM    473  N3   DC A  23     -25.380 351.868 112.136 
ATOM    474  C4   DC A  23     -24.391 352.048 111.252 
ATOM    475  N4   DC A  23     -24.710 352.374 110.009 
ATOM    476  C5   DC A  23     -23.015 351.895 111.623 
ATOM    477  C6   DC A  23     -22.761 351.559 112.913 
ATOM    478  P    DT A  24     -22.651 348.282 118.378 
ATOM    479  OP1  DT A  24     -22.115 348.641 119.710 
ATOM    480  OP2  DT A  24     -21.764 347.466 117.520 
ATOM    481  O5'  DT A  24     -24.063 347.547 118.545 
ATOM    482  C5'  DT A  24     -25.257 348.344 118.646 
ATOM    483  C4'  DT A  24     -26.353 347.744 117.787 
ATOM    484  O4'  DT A  24     -26.318 348.237 116.417 
ATOM    485  C3'  DT A  24     -26.321 346.224 117.634 
ATOM    486  O3'  DT A  24     -27.657 345.735 117.609 
ATOM    487  C2'  DT A  24     -25.692 345.987 116.260 
ATOM    488  C1'  DT A  24     -26.409 347.125 115.540 
ATOM    489  N1   DT A  24     -25.778 347.506 114.244 
ATOM    490  C2   DT A  24     -26.617 347.915 113.237 
ATOM    491  O2   DT A  24     -27.828 347.976 113.365 
ATOM    492  N3   DT A  24     -25.996 348.259 112.051 
ATOM    493  C4   DT A  24     -24.640 348.228 111.798 
ATOM    494  O4   DT A  24     -24.202 348.559 110.694 
ATOM    495  C5   DT A  24     -23.842 347.784 112.916 
ATOM    496  C7   DT A  24     -22.355 347.720 112.725 
ATOM    497  C6   DT A  24     -24.420 347.443 114.080 
ATOM    498  P    DG A  25     -27.996 344.367 118.367 
ATOM    499  OP1  DG A  25     -28.234 344.641 119.803 
ATOM    500  OP2  DG A  25     -26.955 343.360 118.063 
ATOM    501  O5'  DG A  25     -29.370 343.948 117.664 
ATOM    502  C5'  DG A  25     -30.242 344.980 117.166 
ATOM    503  C4'  DG A  25     -30.766 344.599 115.796 
ATOM    504  O4'  DG A  25     -29.883 345.036 114.723 
ATOM    505  C3'  DG A  25     -30.941 343.102 115.542 
ATOM    506  O3'  DG A  25     -32.101 342.903 114.743 
ATOM    507  C2'  DG A  25     -29.714 342.702 114.724 
ATOM    508  C1'  DG A  25     -29.679 343.945 113.839 
ATOM    509  N9   DG A  25     -28.377 344.150 113.146 
ATOM    510  C8   DG A  25     -27.102 343.864 113.583 
ATOM    511  N7   DG A  25     -26.161 344.168 112.723 
ATOM    512  C5   DG A  25     -26.862 344.691 111.637 
ATOM    513  C6   DG A  25     -26.386 345.193 110.398 
ATOM    514  O6   DG A  25     -25.228 345.282 109.997 
ATOM    515  N1   DG A  25     -27.441 345.625 109.581 
ATOM    516  C2   DG A  25     -28.779 345.578 109.918 
ATOM    517  N2   DG A  25     -29.631 346.040 109.001 
ATOM    518  N3   DG A  25     -29.225 345.108 111.082 
ATOM    519  C4   DG A  25     -28.215 344.684 111.884 
ATOM    520  P    DC A  26     -33.056 341.657 115.059 
ATOM    521  OP1  DC A  26     -33.994 342.014 116.146 
ATOM    522  OP2  DC A  26     -32.234 340.447 115.282 
ATOM    523  O5'  DC A  26     -33.857 341.516 113.680 
ATOM    524  C5'  DC A  26     -34.092 342.693 112.887 
ATOM    525  C4'  DC A  26     -33.826 342.394 111.424 
ATOM    526  O4'  DC A  26     -32.433 342.608 111.059 
ATOM    527  C3'  DC A  26     -34.109 340.961 110.976 
ATOM    528  O3'  DC A  26     -34.642 340.987 109.658 
ATOM    529  C2'  DC A  26     -32.736 340.290 110.932 
ATOM    530  C1'  DC A  26     -31.981 341.474 110.334 
ATOM    531  N1   DC A  26     -30.502 341.383 110.490 
ATOM    532  C2   DC A  26     -29.709 341.897 109.468 
ATOM    533  O2   DC A  26     -30.258 342.402 108.483 
ATOM    534  N3   DC A  26     -28.358 341.823 109.592 
ATOM    535  C4   DC A  26     -27.802 341.267 110.675 
ATOM    536  N4   DC A  26     -26.480 341.220 110.748 
ATOM    537  C5   DC A  26     -28.600 340.733 111.737 
ATOM    538  C6   DC A  26     -29.948 340.816 111.595 
ATOM    539  P    DT A  27     -35.824 339.977 109.279 
ATOM    540  OP1  DT A  27     -37.122 340.551 109.702 
ATOM    541  OP2  DT A  27     -35.511 338.628 109.801 
ATOM    542  O5'  DT A  27     -35.734 339.969 107.682 
ATOM    543  C5'  DT A  27     -35.260 341.148 107.004 
ATOM    544  C4'  DT A  27     -34.289 340.760 105.907 
ATOM    545  O4'  DT A  27     -32.918 340.668 106.387 
ATOM    546  C3'  DT A  27     -34.540 339.406 105.244 
ATOM    547  O3'  DT A  27     -34.234 339.507 103.859 
ATOM    548  C2'  DT A  27     -33.529 338.463 105.897 
ATOM    549  C1'  DT A  27     -32.363 339.446 105.925 
ATOM    550  N1   DT A  27     -31.270 339.052 106.857 
ATOM    551  C2   DT A  27     -29.985 339.363 106.483 
ATOM    552  O2   DT A  27     -29.719 339.936 105.440 
ATOM    553  N3   DT A  27     -28.999 338.982 107.371 
ATOM    554  C4   DT A  27     -29.187 338.332 108.574 
ATOM    555  O4   DT A  27     -28.224 338.041 109.286 
ATOM    556  C5   DT A  27     -30.569 338.048 108.880 
ATOM    557  C7   DT A  27     -30.863 337.341 110.171 
ATOM    558  C6   DT A  27     -31.548 338.407 108.034 
ATOM    559  P    DG A  28     -35.171 338.757 102.800 
ATOM    560  OP1  DG A  28     -36.348 339.602 102.493 
ATOM    561  OP2  DG A  28     -35.462 337.388 103.277 
ATOM    562  O5'  DG A  28     -34.211 338.688 101.521 
ATOM    563  C5'  DG A  28     -33.229 339.723 101.328 
ATOM    564  C4'  DG A  28     -31.905 339.112 100.913 
ATOM    565  O4'  DG A  28     -31.079 338.747 102.056 
ATOM    566  C3'  DG A  28     -31.995 337.822 100.098 
ATOM    567  O3'  DG A  28     -30.958 337.820  99.124 
ATOM    568  C2'  DG A  28     -31.718 336.706 101.105 
ATOM    569  C1'  DG A  28     -30.604 337.424 101.861 
ATOM    570  N9   DG A  28     -30.312 336.836 103.198 
ATOM    571  C8   DG A  28     -31.174 336.252 104.101 
ATOM    572  N7   DG A  28     -30.593 335.829 105.197 
ATOM    573  C5   DG A  28     -29.251 336.154 105.007 
ATOM    574  C6   DG A  28     -28.132 335.944 105.853 
ATOM    575  O6   DG A  28     -28.093 335.420 106.963 
ATOM    576  N1   DG A  28     -26.952 336.428 105.272 
ATOM    577  C2   DG A  28     -26.865 337.035 104.034 
ATOM    578  N2   DG A  28     -25.646 337.429 103.658 
ATOM    579  N3   DG A  28     -27.917 337.232 103.241 
ATOM    580  C4   DG A  28     -29.068 336.768 103.791 
ATOM    581  P    DG A  29     -31.270 337.254  97.659 
ATOM    582  OP1  DG A  29     -31.893 338.318  96.839 
ATOM    583  OP2  DG A  29     -32.030 335.989  97.768 
ATOM    584  O5'  DG A  29     -29.796 336.951  97.117 
ATOM    585  C5'  DG A  29     -28.698 337.752  97.594 
ATOM    586  C4'  DG A  29     -27.511 336.866  97.917 
ATOM    587  O4'  DG A  29     -27.546 336.368  99.284 
ATOM    588  C3'  DG A  29     -27.375 335.602  97.067 
ATOM    589  O3'  DG A  29     -25.994 335.357  96.827 
ATOM    590  C2'  DG A  29     -27.920 334.481  97.951 
ATOM    591  C1'  DG A  29     -27.303 334.970  99.258 
ATOM    592  N9   DG A  29     -27.920 334.370 100.473 
ATOM    593  C8   DG A  29     -29.230 334.004 100.696 
ATOM    594  N7   DG A  29     -29.450 333.499 101.885 
ATOM    595  C5   DG A  29     -28.196 333.530 102.494 
ATOM    596  C6   DG A  29     -27.799 333.114 103.791 
ATOM    597  O6   DG A  29     -28.484 332.623 104.685 
ATOM    598  N1   DG A  29     -26.429 333.324 104.001 
ATOM    599  C2   DG A  29     -25.557 333.867 103.078 
ATOM    600  N2   DG A  29     -24.286 333.986 103.470 
ATOM    601  N3   DG A  29     -25.930 334.258 101.860 
ATOM    602  C4   DG A  29     -27.256 334.060 101.642 
ATOM    603  P    DT A  30     -25.539 334.830  95.385 
ATOM    604  OP1  DT A  30     -25.387 335.977  94.463 
ATOM    605  OP2  DT A  30     -26.453 333.755  94.940 
ATOM    606  O5'  DT A  30     -24.101 334.210  95.716 
ATOM    607  C5'  DT A  30     -23.326 334.777  96.789 
ATOM    608  C4'  DT A  30     -22.711 333.671  97.624 
ATOM    609  O4'  DT A  30     -23.594 333.228  98.695 
ATOM    610  C3'  DT A  30     -22.367 332.384  96.875 
ATOM    611  O3'  DT A  30     -21.162 331.849  97.408 
ATOM    612  C2'  DT A  30     -23.512 331.426  97.203 
ATOM    613  C1'  DT A  30     -23.646 331.810  98.674 
ATOM    614  N1   DT A  30     -24.935 331.386  99.289 
ATOM    615  C2   DT A  30     -24.904 331.009 100.610 
ATOM    616  O2   DT A  30     -23.883 331.013 101.277 
ATOM    617  N3   DT A  30     -26.117 330.621 101.145 
ATOM    618  C4   DT A  30     -27.327 330.580 100.485 
ATOM    619  O4   DT A  30     -28.349 330.214 101.070 
ATOM    620  C5   DT A  30     -27.259 330.992  99.103 
ATOM    621  C7   DT A  30     -28.533 330.977  98.310 
ATOM    622  C6   DT A  30     -26.093 331.374  98.557 
ATOM    623  P    DA A  31     -20.092 331.200  96.410 
ATOM    624  OP1  DA A  31     -19.240 332.265  95.835 
ATOM    625  OP2  DA A  31     -20.787 330.328  95.437 
ATOM    626  O5'  DA A  31     -19.228 330.302  97.414 
ATOM    627  C5'  DA A  31     -19.090 330.723  98.784 
ATOM    628  C4'  DA A  31     -19.266 329.536  99.711 
ATOM    629  O4'  DA A  31     -20.659 329.317 100.075 
ATOM    630  C3'  DA A  31     -18.813 328.186  99.156 
ATOM    631  O3'  DA A  31     -18.234 327.425 100.210 
ATOM    632  C2'  DA A  31     -20.103 327.497  98.712 
ATOM    633  C1'  DA A  31     -20.956 327.941  99.896 
ATOM    634  N9   DA A  31     -22.422 327.812  99.660 
ATOM    635  C8   DA A  31     -23.112 327.986  98.494 
ATOM    636  N7   DA A  31     -24.390 327.801  98.610 
ATOM    637  C5   DA A  31     -24.564 327.480  99.949 
ATOM    638  C6   DA A  31     -25.702 327.169 100.709 
ATOM    639  N6   DA A  31     -26.942 327.128 100.201 
ATOM    640  N1   DA A  31     -25.520 326.899 102.015 
ATOM    641  C2   DA A  31     -24.286 326.941 102.514 
ATOM    642  N3   DA A  31     -23.153 327.218 101.905 
ATOM    643  C4   DA A  31     -23.364 327.484 100.600 
ATOM    644  P    DG A  32     -16.936 326.540  99.906 
ATOM    645  OP1  DG A  32     -15.726 327.387  99.997 
ATOM    646  OP2  DG A  32     -17.122 325.807  98.635 
ATOM    647  O5'  DG A  32     -16.964 325.509 101.129 
ATOM    648  C5'  DG A  32     -17.534 325.928 102.383 
ATOM    649  C4'  DG A  32     -18.416 324.830 102.945 
ATOM    650  O4'  DG A  32     -19.787 324.917 102.463 
ATOM    651  C3'  DG A  32     -17.995 323.400 102.605 
ATOM    652  O3'  DG A  32     -18.256 322.564 103.726 
ATOM    653  C2'  DG A  32     -18.922 322.985 101.463 
ATOM    654  C1'  DG A  32     -20.188 323.629 102.020 
ATOM    655  N9   DG A  32     -21.268 323.803 101.009 
ATOM    656  C8   DG A  32     -21.164 324.088  99.665 
ATOM    657  N7   DG A  32     -22.317 324.176  99.048 
ATOM    658  C5   DG A  32     -23.251 323.932 100.053 
ATOM    659  C6   DG A  32     -24.668 323.893  99.995 
ATOM    660  O6   DG A  32     -25.403 324.070  99.027 
ATOM    661  N1   DG A  32     -25.225 323.609 101.250 
ATOM    662  C2   DG A  32     -24.506 323.392 102.409 
ATOM    663  N2   DG A  32     -25.224 323.136 103.505 
ATOM    664  N3   DG A  32     -23.176 323.429 102.463 
ATOM    665  C4   DG A  32     -22.621 323.703 101.254 
ATOM    666  P    DG A  33     -17.203 321.419 104.102 
ATOM    667  OP1  DG A  33     -16.113 321.996 104.920 
ATOM    668  OP2  DG A  33     -16.785 320.707 102.874 
ATOM    669  O5'  DG A  33     -18.100 320.450 105.005 
ATOM    670  C5'  DG A  33     -19.180 321.013 105.774 
ATOM    671  C4'  DG A  33     -20.412 320.139 105.654 
ATOM    672  O4'  DG A  33     -21.238 320.497 104.510 
ATOM    673  C3'  DG A  33     -20.153 318.644 105.467 
ATOM    674  O3'  DG A  33     -21.144 317.912 106.176 
ATOM    675  C2'  DG A  33     -20.347 318.402 103.970 
ATOM    676  C1'  DG A  33     -21.560 319.311 103.801 
ATOM    677  N9   DG A  33     -21.839 319.680 102.384 
ATOM    678  C8   DG A  33     -20.954 319.900 101.352 
ATOM    679  N7   DG A  33     -21.527 320.211 100.214 
ATOM    680  C5   DG A  33     -22.889 320.194 100.515 
ATOM    681  C6   DG A  33     -24.011 320.451  99.685 
ATOM    682  O6   DG A  33     -24.036 320.752  98.495 
ATOM    683  N1   DG A  33     -25.213 320.324 100.395 
ATOM    684  C2   DG A  33     -25.316 319.993 101.733 
ATOM    685  N2   DG A  33     -26.556 319.923 102.225 
ATOM    686  N3   DG A  33     -24.263 319.752 102.511 
ATOM    687  C4   DG A  33     -23.089 319.871 101.837 
ATOM    688  P    DA A  34     -20.717 316.582 106.958 
ATOM    689  OP1  DA A  34     -20.181 316.941 108.290 
ATOM    690  OP2  DA A  34     -19.830 315.766 106.100 
ATOM    691  O5'  DA A  34     -22.128 315.847 107.125 
ATOM    692  C5'  DA A  34     -23.323 316.644 107.226 
ATOM    693  C4'  DA A  34     -24.418 316.044 106.367 
ATOM    694  O4'  DA A  34     -24.384 316.537 104.997 
ATOM    695  C3'  DA A  34     -24.387 314.524 106.213 
ATOM    696  O3'  DA A  34     -25.722 314.035 106.189 
ATOM    697  C2'  DA A  34     -23.758 314.287 104.840 
ATOM    698  C1'  DA A  34     -24.475 315.425 104.119 
ATOM    699  N9   DA A  34     -23.844 315.806 102.824 
ATOM    700  C8   DA A  34     -22.519 315.802 102.493 
ATOM    701  N7   DA A  34     -22.282 316.188 101.278 
ATOM    702  C5   DA A  34     -23.540 316.470 100.764 
ATOM    703  C6   DA A  34     -23.969 316.928  99.508 
ATOM    704  N6   DA A  34     -23.135 317.196  98.493 
ATOM    705  N1   DA A  34     -25.293 317.100  99.331 
ATOM    706  C2   DA A  34     -26.116 316.832 100.343 
ATOM    707  N3   DA A  34     -25.833 316.402 101.552 
ATOM    708  C4   DA A  34     -24.503 316.237 101.703 
ATOM    709  P    DG A  35     -26.061 312.667 106.947 
ATOM    710  OP1  DG A  35     -26.300 312.941 108.383 
ATOM    711  OP2  DG A  35     -25.021 311.660 106.643 
ATOM    712  O5'  DG A  35     -27.436 312.247 106.244 
ATOM    713  C5'  DG A  35     -28.308 313.279 105.746 
ATOM    714  C4'  DG A  35     -28.832 312.899 104.376 
ATOM    715  O4'  DG A  35     -27.949 313.336 103.303 
ATOM    716  C3'  DG A  35     -29.006 311.402 104.122 
ATOM    717  O3'  DG A  35     -30.167 311.203 103.323 
ATOM    718  C2'  DG A  35     -27.779 311.002 103.304 
ATOM    719  C1'  DG A  35     -27.744 312.245 102.419 
ATOM    720  N9   DG A  35     -26.443 312.450 101.726 
ATOM    721  C8   DG A  35     -25.168 312.164 102.163 
ATOM    722  N7   DG A  35     -24.226 312.468 101.303 
ATOM    723  C5   DG A  35     -24.927 312.991 100.217 
ATOM    724  C6   DG A  35     -24.452 313.493  98.978 
ATOM    725  O6   DG A  35     -23.294 313.581  98.577 
ATOM    726  N1   DG A  35     -25.507 313.925  98.161 
ATOM    727  C2   DG A  35     -26.845 313.878  98.498 
ATOM    728  N2   DG A  35     -27.697 314.340  97.581 
ATOM    729  N3   DG A  35     -27.290 313.407  99.662 
ATOM    730  C4   DG A  35     -26.280 312.984 100.464 
ATOM    731  P    DA A  36     -31.121 309.956 103.639 
ATOM    732  OP1  DA A  36     -32.060 310.313 104.726 
ATOM    733  OP2  DA A  36     -30.300 308.747 103.862 
ATOM    734  O5'  DA A  36     -31.922 309.816 102.260 
ATOM    735  C5'  DA A  36     -32.157 310.993 101.467 
ATOM    736  C4'  DA A  36     -31.891 310.694 100.004 
ATOM    737  O4'  DA A  36     -30.498 310.908  99.638 
ATOM    738  C3'  DA A  36     -32.174 309.260  99.556 
ATOM    739  O3'  DA A  36     -32.708 309.286  98.238 
ATOM    740  C2'  DA A  36     -30.801 308.590  99.512 
ATOM    741  C1'  DA A  36     -30.046 309.774  98.913 
ATOM    742  N9   DA A  36     -28.568 309.683  99.070 
ATOM    743  C8   DA A  36     -27.856 309.150 100.106 
ATOM    744  N7   DA A  36     -26.571 309.219  99.950 
ATOM    745  C5   DA A  36     -26.417 309.844  98.720 
ATOM    746  C6   DA A  36     -25.281 310.212  97.980 
ATOM    747  N6   DA A  36     -24.025 309.991  98.394 
ATOM    748  N1   DA A  36     -25.483 310.816  96.794 
ATOM    749  C2   DA A  36     -26.734 311.033  96.389 
ATOM    750  N3   DA A  36     -27.865 310.735  96.990 
ATOM    751  C4   DA A  36     -27.634 310.131  98.173 
ATOM    752  P    DA A  37     -33.890 308.277  97.859 
ATOM    753  OP1  DA A  37     -35.187 308.851  98.282 
ATOM    754  OP2  DA A  37     -33.576 306.928  98.381 
ATOM    755  O5'  DA A  37     -33.799 308.269  96.262 
ATOM    756  C5'  DA A  37     -33.326 309.448  95.584 
ATOM    757  C4'  DA A  37     -32.355 309.060  94.487 
ATOM    758  O4'  DA A  37     -30.983 308.968  94.967 
ATOM    759  C3'  DA A  37     -32.605 307.706  93.824 
ATOM    760  O3'  DA A  37     -32.299 307.807  92.439 
ATOM    761  C2'  DA A  37     -31.594 306.763  94.477 
ATOM    762  C1'  DA A  37     -30.428 307.746  94.505 
ATOM    763  N9   DA A  37     -29.335 307.352  95.437 
ATOM    764  C8   DA A  37     -29.436 306.710  96.638 
ATOM    765  N7   DA A  37     -28.294 306.504  97.220 
ATOM    766  C5   DA A  37     -27.368 307.050  96.341 
ATOM    767  C6   DA A  37     -25.968 307.151  96.385 
ATOM    768  N6   DA A  37     -25.222 306.684  97.396 
ATOM    769  N1   DA A  37     -25.359 307.752  95.345 
ATOM    770  C2   DA A  37     -26.105 308.215  94.342 
ATOM    771  N3   DA A  37     -27.411 308.177  94.194 
ATOM    772  C4   DA A  37     -27.996 307.570  95.247 
ATOM    773  P    DC A  38     -33.237 307.057  91.380 
ATOM    774  OP1  DC A  38     -34.413 307.902  91.073 
ATOM    775  OP2  DC A  38     -33.528 305.688  91.857 
ATOM    776  O5'  DC A  38     -32.277 306.988  90.101 
ATOM    777  C5'  DC A  38     -31.294 308.023  89.908 
ATOM    778  C4'  DC A  38     -29.971 307.411  89.493 
ATOM    779  O4'  DC A  38     -29.144 307.047  90.636 
ATOM    780  C3'  DC A  38     -30.061 306.122  88.677 
ATOM    781  O3'  DC A  38     -29.023 306.120  87.704 
ATOM    782  C2'  DC A  38     -29.784 305.006  89.685 
ATOM    783  C1'  DC A  38     -28.669 305.724  90.441 
ATOM    784  N1   DC A  38     -28.377 305.136  91.778 
ATOM    785  C2   DC A  38     -27.057 305.153  92.221 
ATOM    786  O2   DC A  38     -26.190 305.653  91.493 
ATOM    787  N3   DC A  38     -26.769 304.621  93.436 
ATOM    788  C4   DC A  38     -27.738 304.090  94.195 
ATOM    789  N4   DC A  38     -27.406 303.583  95.373 
ATOM    790  C5   DC A  38     -29.101 304.061  93.757 
ATOM    791  C6   DC A  38     -29.368 304.597  92.539 
ATOM    792  P    DC A  39     -29.336 305.554  86.239 
ATOM    793  OP1  DC A  39     -29.959 306.617  85.419 
ATOM    794  OP2  DC A  39     -30.095 304.289  86.348 
ATOM    795  O5'  DC A  39     -27.861 305.251  85.697 
ATOM    796  C5'  DC A  39     -26.764 306.052  86.174 
ATOM    797  C4'  DC A  39     -25.577 305.166  86.497 
ATOM    798  O4'  DC A  39     -25.612 304.668  87.864 
ATOM    799  C3'  DC A  39     -25.440 303.902  85.647 
ATOM    800  O3'  DC A  39     -24.060 303.657  85.407 
ATOM    801  C2'  DC A  39     -25.986 302.781  86.531 
ATOM    802  C1'  DC A  39     -25.369 303.270  87.838 
ATOM    803  N1   DC A  39     -25.985 302.670  89.053 
ATOM    804  C2   DC A  39     -25.159 302.423  90.147 
ATOM    805  O2   DC A  39     -23.959 302.710  90.065 
ATOM    806  N3   DC A  39     -25.703 301.875  91.265 
ATOM    807  C4   DC A  39     -27.007 301.579  91.314 
ATOM    808  N4   DC A  39     -27.490 301.047  92.426 
ATOM    809  C5   DC A  39     -27.874 301.824  90.200 
ATOM    810  C6   DC A  39     -27.312 302.371  89.092 
ATOM    811  P    DT A  40     -23.605 303.130  83.965 
ATOM    812  OP1  DT A  40     -23.453 304.277  83.043 
ATOM    813  OP2  DT A  40     -24.518 302.055  83.519 
ATOM    814  O5'  DT A  40     -22.167 302.510  84.296 
ATOM    815  C5'  DT A  40     -21.391 303.076  85.369 
ATOM    816  C4'  DT A  40     -20.777 301.971  86.204 
ATOM    817  O4'  DT A  40     -21.659 301.528  87.275 
ATOM    818  C3'  DT A  40     -20.432 300.684  85.454 
ATOM    819  O3'  DT A  40     -19.228 300.149  85.988 
ATOM    820  C2'  DT A  40     -21.577 299.726  85.783 
ATOM    821  C1'  DT A  40     -21.712 300.110  87.254 
ATOM    822  N1   DT A  40     -23.000 299.685  87.869 
ATOM    823  C2   DT A  40     -22.969 299.309  89.190 
ATOM    824  O2   DT A  40     -21.949 299.312  89.856 
ATOM    825  N3   DT A  40     -24.182 298.921  89.725 
ATOM    826  C4   DT A  40     -25.393 298.880  89.065 
ATOM    827  O4   DT A  40     -26.414 298.514  89.650 
ATOM    828  C5   DT A  40     -25.325 299.292  87.683 
ATOM    829  C7   DT A  40     -26.599 299.277  86.890 
ATOM    830  C6   DT A  40     -24.158 299.674  87.137 
ATOM    831  P    DA A  41     -18.158 299.500  84.990 
ATOM    832  OP1  DA A  41     -17.305 300.565  84.415 
ATOM    833  OP2  DA A  41     -18.852 298.628  84.017 
ATOM    834  O5'  DA A  41     -17.293 298.602  85.994 
ATOM    835  C5'  DA A  41     -17.155 299.023  87.364 
ATOM    836  C4'  DA A  41     -17.331 297.836  88.291 
ATOM    837  O4'  DA A  41     -18.724 297.617  88.655 
ATOM    838  C3'  DA A  41     -16.878 296.486  87.736 
ATOM    839  O3'  DA A  41     -16.300 295.725  88.790 
ATOM    840  C2'  DA A  41     -18.169 295.797  87.292 
ATOM    841  C1'  DA A  41     -19.022 296.241  88.476 
ATOM    842  N9   DA A  41     -20.487 296.112  88.240 
ATOM    843  C8   DA A  41     -21.177 296.286  87.074 
ATOM    844  N7   DA A  41     -22.456 296.101  87.190 
ATOM    845  C5   DA A  41     -22.629 295.780  88.529 
ATOM    846  C6   DA A  41     -23.768 295.469  89.289 
ATOM    847  N6   DA A  41     -25.008 295.428  88.781 
ATOM    848  N1   DA A  41     -23.586 295.199  90.595 
ATOM    849  C2   DA A  41     -22.352 295.241  91.094 
ATOM    850  N3   DA A  41     -21.219 295.518  90.485 
ATOM    851  C4   DA A  41     -21.429 295.784  89.180 
ATOM    852  P    DG A  42     -15.002 294.840  88.486 
ATOM    853  OP1  DG A  42     -13.792 295.687  88.577 
ATOM    854  OP2  DG A  42     -15.188 294.107  87.215 
ATOM    855  O5'  DG A  42     -15.030 293.809  89.709 
ATOM    856  C5'  DG A  42     -15.600 294.228  90.963 
ATOM    857  C4'  DG A  42     -16.481 293.130  91.525 
ATOM    858  O4'  DG A  42     -17.853 293.216  91.043 
ATOM    859  C3'  DG A  42     -16.061 291.700  91.185 
ATOM    860  O3'  DG A  42     -16.322 290.864  92.306 
ATOM    861  C2'  DG A  42     -16.988 291.285  90.043 
ATOM    862  C1'  DG A  42     -18.254 291.929  90.600 
ATOM    863  N9   DG A  42     -19.333 292.103  89.589 
ATOM    864  C8   DG A  42     -19.230 292.388  88.244 
ATOM    865  N7   DG A  42     -20.382 292.476  87.627 
ATOM    866  C5   DG A  42     -21.316 292.232  88.633 
ATOM    867  C6   DG A  42     -22.733 292.193  88.575 
ATOM    868  O6   DG A  42     -23.469 292.370  87.607 
ATOM    869  N1   DG A  42     -23.290 291.909  89.830 
ATOM    870  C2   DG A  42     -22.571 291.692  90.989 
ATOM    871  N2   DG A  42     -23.290 291.436  92.085 
ATOM    872  N3   DG A  42     -21.241 291.729  91.043 
ATOM    873  C4   DG A  42     -20.686 292.003  89.834 
ATOM    874  P    DA A  43     -15.269 289.719  92.682 
ATOM    875  OP1  DA A  43     -14.179 290.296  93.500 
ATOM    876  OP2  DA A  43     -14.850 289.007  91.453 
ATOM    877  O5'  DA A  43     -16.165 288.750  93.585 
ATOM    878  C5'  DA A  43     -17.245 289.313  94.354 
ATOM    879  C4'  DA A  43     -18.478 288.439  94.234 
ATOM    880  O4'  DA A  43     -19.303 288.797  93.090 
ATOM    881  C3'  DA A  43     -18.218 286.944  94.047 
ATOM    882  O3'  DA A  43     -19.210 286.212  94.756 
ATOM    883  C2'  DA A  43     -18.413 286.702  92.550 
ATOM    884  C1'  DA A  43     -19.625 287.611  92.380 
ATOM    885  N9   DA A  43     -19.904 287.980  90.964 
ATOM    886  C8   DA A  43     -19.013 288.195  89.952 
ATOM    887  N7   DA A  43     -19.568 288.502  88.822 
ATOM    888  C5   DA A  43     -20.927 288.491  89.101 
ATOM    889  C6   DA A  43     -22.060 288.740  88.308 
ATOM    890  N6   DA A  43     -21.997 289.064  87.009 
ATOM    891  N1   DA A  43     -23.264 288.642  88.902 
ATOM    892  C2   DA A  43     -23.321 288.320  90.193 
ATOM    893  N3   DA A  43     -22.337 288.067  91.029 
ATOM    894  C4   DA A  43     -21.143 288.171  90.411 
ATOM    895  P    DG A  44     -18.782 284.882  95.538 
ATOM    896  OP1  DG A  44     -18.246 285.241  96.870 
ATOM    897  OP2  DG A  44     -17.895 284.066  94.680 
ATOM    898  O5'  DG A  44     -20.193 284.147  95.705 
ATOM    899  C5'  DG A  44     -21.388 284.944  95.806 
ATOM    900  C4'  DG A  44     -22.484 284.344  94.947 
ATOM    901  O4'  DG A  44     -22.449 284.837  93.577 
ATOM    902  C3'  DG A  44     -22.452 282.824  94.793 
ATOM    903  O3'  DG A  44     -23.788 282.334  94.769 
ATOM    904  C2'  DG A  44     -21.823 282.587  93.420 
ATOM    905  C1'  DG A  44     -22.540 283.725  92.699 
ATOM    906  N9   DG A  44     -21.909 284.105  91.404 
ATOM    907  C8   DG A  44     -20.577 284.108  91.052 
ATOM    908  N7   DG A  44     -20.351 284.501  89.822 
ATOM    909  C5   DG A  44     -21.624 284.777  89.324 
ATOM    910  C6   DG A  44     -22.023 285.241  88.043 
ATOM    911  O6   DG A  44     -21.324 285.508  87.069 
ATOM    912  N1   DG A  44     -23.414 285.387  87.963 
ATOM    913  C2   DG A  44     -24.304 285.121  88.986 
ATOM    914  N2   DG A  44     -25.594 285.325  88.709 
ATOM    915  N3   DG A  44     -23.928 284.687  90.187 
ATOM    916  C4   DG A  44     -22.581 284.539  90.282 
ATOM    917  P    DT A  45     -24.127 280.966  95.527 
ATOM    918  OP1  DT A  45     -24.365 281.241  96.963 
ATOM    919  OP2  DT A  45     -23.086 279.960  95.223 
ATOM    920  O5'  DT A  45     -25.501 280.547  94.824 
ATOM    921  C5'  DT A  45     -26.373 281.579  94.326 
ATOM    922  C4'  DT A  45     -26.897 281.199  92.956 
ATOM    923  O4'  DT A  45     -26.014 281.636  91.883 
ATOM    924  C3'  DT A  45     -27.072 279.702  92.702 
ATOM    925  O3'  DT A  45     -28.232 279.503  91.903 
ATOM    926  C2'  DT A  45     -25.845 279.302  91.884 
ATOM    927  C1'  DT A  45     -25.809 280.545  90.999 
ATOM    928  N1   DT A  45     -24.508 280.749  90.306 
ATOM    929  C2   DT A  45     -24.550 281.298  89.046 
ATOM    930  O2   DT A  45     -25.589 281.615  88.495 
ATOM    931  N3   DT A  45     -23.323 281.472  88.434 
ATOM    932  C4   DT A  45     -22.090 281.151  88.965 
ATOM    933  O4   DT A  45     -21.060 281.354  88.320 
ATOM    934  C5   DT A  45     -22.150 280.581  90.289 
ATOM    935  C7   DT A  45     -20.851 280.202  90.939 
ATOM    936  C6   DT A  45     -23.328 280.400  90.908 
ATOM    937  P    DT A  46     -29.187 278.256  92.219 
ATOM    938  OP1  DT A  46     -30.125 278.613  93.306 
ATOM    939  OP2  DT A  46     -28.365 277.046  92.442 
ATOM    940  O5'  DT A  46     -29.987 278.115  90.840 
ATOM    941  C5'  DT A  46     -30.223 279.293  90.047 
ATOM    942  C4'  DT A  46     -29.957 278.994  88.584 
ATOM    943  O4'  DT A  46     -28.563 279.207  88.218 
ATOM    944  C3'  DT A  46     -30.239 277.560  88.136 
ATOM    945  O3'  DT A  46     -30.773 277.586  86.818 
ATOM    946  C2'  DT A  46     -28.867 276.890  88.092 
ATOM    947  C1'  DT A  46     -28.112 278.074  87.493 
ATOM    948  N1   DT A  46     -26.633 277.983  87.650 
ATOM    949  C2   DT A  46     -25.864 278.494  86.633 
ATOM    950  O2   DT A  46     -26.340 279.006  85.635 
ATOM    951  N3   DT A  46     -24.499 278.391  86.813 
ATOM    952  C4   DT A  46     -23.855 277.834  87.899 
ATOM    953  O4   DT A  46     -22.624 277.799  87.949 
ATOM    954  C5   DT A  46     -24.747 277.324  88.914 
ATOM    955  C7   DT A  46     -24.129 276.700  90.131 
ATOM    956  C6   DT A  46     -26.079 277.411  88.765 
ATOM    957  P    DG A  47     -31.955 276.576  86.439 
ATOM    958  OP1  DG A  47     -33.253 277.151  86.862 
ATOM    959  OP2  DG A  47     -31.642 275.228  86.961 
ATOM    960  O5'  DG A  47     -31.865 276.569  84.842 
ATOM    961  C5'  DG A  47     -31.391 277.748  84.164 
ATOM    962  C4'  DG A  47     -30.420 277.360  83.067 
ATOM    963  O4'  DG A  47     -29.049 277.267  83.547 
ATOM    964  C3'  DG A  47     -30.671 276.006  82.404 
ATOM    965  O3'  DG A  47     -30.364 276.107  81.019 
ATOM    966  C2'  DG A  47     -29.660 275.062  83.057 
ATOM    967  C1'  DG A  47     -28.494 276.046  83.085 
ATOM    968  N9   DG A  47     -27.401 275.652  84.017 
ATOM    969  C8   DG A  47     -27.482 275.004  85.231 
ATOM    970  N7   DG A  47     -26.322 274.803  85.808 
ATOM    971  C5   DG A  47     -25.408 275.356  84.912 
ATOM    972  C6   DG A  47     -23.993 275.442  84.988 
ATOM    973  O6   DG A  47     -23.244 275.041  85.875 
ATOM    974  N1   DG A  47     -23.458 276.083  83.861 
ATOM    975  C2   DG A  47     -24.194 276.576  82.802 
ATOM    976  N2   DG A  47     -23.495 277.155  81.822 
ATOM    977  N3   DG A  47     -25.521 276.495  82.733 
ATOM    978  C4   DG A  47     -26.055 275.876  83.817 
ATOM    979  P    DG A  48     -31.302 275.357  79.960 
ATOM    980  OP1  DG A  48     -32.479 276.202  79.653 
ATOM    981  OP2  DG A  48     -31.593 273.988  80.437 
ATOM    982  O5'  DG A  48     -30.342 275.287  78.681 
ATOM    983  C5'  DG A  48     -29.360 276.323  78.488 
ATOM    984  C4'  DG A  48     -28.036 275.711  78.073 
ATOM    985  O4'  DG A  48     -27.210 275.347  79.216 
ATOM    986  C3'  DG A  48     -28.126 274.422  77.257 
ATOM    987  O3'  DG A  48     -27.089 274.419  76.284 
ATOM    988  C2'  DG A  48     -27.849 273.306  78.265 
ATOM    989  C1'  DG A  48     -26.735 274.024  79.021 
ATOM    990  N9   DG A  48     -26.443 273.435  80.358 
ATOM    991  C8   DG A  48     -27.305 272.852  81.261 
ATOM    992  N7   DG A  48     -26.724 272.428  82.357 
ATOM    993  C5   DG A  48     -25.382 272.754  82.167 
ATOM    994  C6   DG A  48     -24.263 272.543  83.013 
ATOM    995  O6   DG A  48     -24.224 272.019  84.123 
ATOM    996  N1   DG A  48     -23.083 273.027  82.432 
ATOM    997  C2   DG A  48     -22.996 273.635  81.194 
ATOM    998  N2   DG A  48     -21.777 274.028  80.817 
ATOM    999  N3   DG A  48     -24.048 273.832  80.401 
ATOM   1000  C4   DG A  48     -25.199 273.368  80.951 
ATOM   1001  P    DG A  49     -27.401 273.854  74.819 
ATOM   1002  OP1  DG A  49     -28.024 274.917  73.999 
ATOM   1003  OP2  DG A  49     -28.161 272.589  74.928 
ATOM   1004  O5'  DG A  49     -25.927 273.550  74.277 
ATOM   1005  C5'  DG A  49     -24.829 274.352  74.754 
ATOM   1006  C4'  DG A  49     -23.642 273.466  75.076 
ATOM   1007  O4'  DG A  49     -23.677 272.968  76.444 
ATOM   1008  C3'  DG A  49     -23.506 272.202  74.227 
ATOM   1009  O3'  DG A  49     -22.125 271.957  73.987 
ATOM   1010  C2'  DG A  49     -24.051 271.081  75.111 
ATOM   1011  C1'  DG A  49     -23.434 271.569  76.418 
ATOM   1012  N9   DG A  49     -24.051 270.969  77.633 
ATOM   1013  C8   DG A  49     -25.361 270.604  77.855 
ATOM   1014  N7   DG A  49     -25.581 270.098  79.045 
ATOM   1015  C5   DG A  49     -24.327 270.130  79.654 
ATOM   1016  C6   DG A  49     -23.930 269.713  80.951 
ATOM   1017  O6   DG A  49     -24.615 269.223  81.845 
ATOM   1018  N1   DG A  49     -22.560 269.924  81.160 
ATOM   1019  C2   DG A  49     -21.688 270.466  80.237 
ATOM   1020  N2   DG A  49     -20.417 270.585  80.630 
ATOM   1021  N3   DG A  49     -22.061 270.858  79.020 
ATOM   1022  C4   DG A  49     -23.387 270.659  78.801 
ATOM   1023  P    DA A  50     -21.670 271.430  72.545 
ATOM   1024  OP1  DA A  50     -21.518 272.577  71.623 
ATOM   1025  OP2  DA A  50     -22.583 270.355  72.099 
ATOM   1026  O5'  DA A  50     -20.232 270.810  72.876 
ATOM   1027  C5'  DA A  50     -19.457 271.376  73.949 
ATOM   1028  C4'  DA A  50     -18.842 270.271  74.784 
ATOM   1029  O4'  DA A  50     -19.725 269.828  75.855 
ATOM   1030  C3'  DA A  50     -18.498 268.984  74.034 
ATOM   1031  O3'  DA A  50     -17.293 268.449  74.568 
ATOM   1032  C2'  DA A  50     -19.643 268.026  74.363 
ATOM   1033  C1'  DA A  50     -19.777 268.410  75.834 
ATOM   1034  N9   DA A  50     -21.066 267.985  76.449 
ATOM   1035  C8   DA A  50     -22.300 267.915  75.869 
ATOM   1036  N7   DA A  50     -23.233 267.504  76.670 
ATOM   1037  C5   DA A  50     -22.572 267.284  77.870 
ATOM   1038  C6   DA A  50     -23.012 266.837  79.126 
ATOM   1039  N6   DA A  50     -24.285 266.515  79.393 
ATOM   1040  N1   DA A  50     -22.092 266.730  80.104 
ATOM   1041  C2   DA A  50     -20.828 267.052  79.833 
ATOM   1042  N3   DA A  50     -20.302 267.478  78.706 
ATOM   1043  C4   DA A  50     -21.244 267.576  77.744 
ATOM   1044  P    DA A  51     -16.223 267.800  73.570 
ATOM   1045  OP1  DA A  51     -15.371 268.865  72.995 
ATOM   1046  OP2  DA A  51     -16.918 266.928  72.597 
ATOM   1047  O5'  DA A  51     -15.359 266.902  74.574 
ATOM   1048  C5'  DA A  51     -15.221 267.323  75.944 
ATOM   1049  C4'  DA A  51     -15.397 266.136  76.871 
ATOM   1050  O4'  DA A  51     -16.789 265.917  77.235 
ATOM   1051  C3'  DA A  51     -14.944 264.786  76.316 
ATOM   1052  O3'  DA A  51     -14.365 264.025  77.370 
ATOM   1053  C2'  DA A  51     -16.234 264.097  75.872 
ATOM   1054  C1'  DA A  51     -17.087 264.540  77.056 
ATOM   1055  N9   DA A  51     -18.553 264.411  76.820 
ATOM   1056  C8   DA A  51     -19.243 264.586  75.654 
ATOM   1057  N7   DA A  51     -20.521 264.400  75.770 
ATOM   1058  C5   DA A  51     -20.695 264.080  77.109 
ATOM   1059  C6   DA A  51     -21.833 263.769  77.869 
ATOM   1060  N6   DA A  51     -23.073 263.728  77.361 
ATOM   1061  N1   DA A  51     -21.651 263.499  79.175 
ATOM   1062  C2   DA A  51     -20.417 263.541  79.674 
ATOM   1063  N3   DA A  51     -19.284 263.818  79.065 
ATOM   1064  C4   DA A  51     -19.494 264.083  77.760 
ATOM   1065  P    DG A  52     -13.067 263.139  77.066 
ATOM   1066  OP1  DG A  52     -11.857 263.987  77.157 
ATOM   1067  OP2  DG A  52     -13.253 262.406  75.795 
ATOM   1068  O5'  DG A  52     -13.095 262.108  78.289 
ATOM   1069  C5'  DG A  52     -13.665 262.528  79.543 
ATOM   1070  C4'  DG A  52     -14.547 261.429  80.105 
ATOM   1071  O4'  DG A  52     -15.918 261.516  79.623 
ATOM   1072  C3'  DG A  52     -14.126 260.000  79.765 
ATOM   1073  O3'  DG A  52     -14.387 259.164  80.886 
ATOM   1074  C2'  DG A  52     -15.053 259.585  78.623 
ATOM   1075  C1'  DG A  52     -16.319 260.229  79.180 
ATOM   1076  N9   DG A  52     -17.399 260.403  78.169 
ATOM   1077  C8   DG A  52     -17.295 260.688  76.824 
ATOM   1078  N7   DG A  52     -18.448 260.776  76.207 
ATOM   1079  C5   DG A  52     -19.382 260.531  77.213 
ATOM   1080  C6   DG A  52     -20.799 260.492  77.155 
ATOM   1081  O6   DG A  52     -21.534 260.669  76.187 
ATOM   1082  N1   DG A  52     -21.356 260.209  78.410 
ATOM   1083  C2   DG A  52     -20.637 259.992  79.569 
ATOM   1084  N2   DG A  52     -21.355 259.736  80.665 
ATOM   1085  N3   DG A  52     -19.307 260.029  79.623 
ATOM   1086  C4   DG A  52     -18.752 260.302  78.414 
ATOM   1087  P    DA A  53     -13.334 258.018  81.261 
ATOM   1088  OP1  DA A  53     -12.244 258.596  82.080 
ATOM   1089  OP2  DA A  53     -12.916 257.307  80.033 
ATOM   1090  O5'  DA A  53     -14.231 257.050  82.165 
ATOM   1091  C5'  DA A  53     -15.311 257.613  82.934 
ATOM   1092  C4'  DA A  53     -16.543 256.738  82.814 
ATOM   1093  O4'  DA A  53     -17.369 257.097  81.670 
ATOM   1094  C3'  DA A  53     -16.284 255.244  82.627 
ATOM   1095  O3'  DA A  53     -17.275 254.512  83.336 
ATOM   1096  C2'  DA A  53     -16.478 255.001  81.130 
ATOM   1097  C1'  DA A  53     -17.691 255.911  80.960 
ATOM   1098  N9   DA A  53     -17.970 256.279  79.544 
ATOM   1099  C8   DA A  53     -17.079 256.495  78.532 
ATOM   1100  N7   DA A  53     -17.633 256.802  77.402 
ATOM   1101  C5   DA A  53     -18.993 256.791  77.681 
ATOM   1102  C6   DA A  53     -20.125 257.040  76.888 
ATOM   1103  N6   DA A  53     -20.063 257.364  75.589 
ATOM   1104  N1   DA A  53     -21.330 256.942  77.482 
ATOM   1105  C2   DA A  53     -21.386 256.620  78.773 
ATOM   1106  N3   DA A  53     -20.403 256.367  79.609 
ATOM   1107  C4   DA A  53     -19.208 256.471  78.991 
ATOM   1108  P    DC A  54     -16.848 253.182  84.118 
ATOM   1109  OP1  DC A  54     -16.312 253.541  85.450 
ATOM   1110  OP2  DC A  54     -15.961 252.365  83.260 
ATOM   1111  O5'  DC A  54     -18.259 252.447  84.285 
ATOM   1112  C5'  DC A  54     -19.454 253.244  84.386 
ATOM   1113  C4'  DC A  54     -20.549 252.644  83.527 
ATOM   1114  O4'  DC A  54     -20.515 253.136  82.157 
ATOM   1115  C3'  DC A  54     -20.518 251.123  83.373 
ATOM   1116  O3'  DC A  54     -21.853 250.634  83.349 
ATOM   1117  C2'  DC A  54     -19.889 250.887  82.000 
ATOM   1118  C1'  DC A  54     -20.606 252.025  81.279 
ATOM   1119  N1   DC A  54     -19.975 252.405  79.984 
ATOM   1120  C2   DC A  54     -20.812 252.823  78.952 
ATOM   1121  O2   DC A  54     -22.031 252.860  79.152 
ATOM   1122  N3   DC A  54     -20.256 253.173  77.764 
ATOM   1123  C4   DC A  54     -18.929 253.118  77.588 
ATOM   1124  N4   DC A  54     -18.436 253.470  76.411 
ATOM   1125  C5   DC A  54     -18.051 252.691  78.637 
ATOM   1126  C6   DC A  54     -18.626 252.345  79.816 
ATOM   1127  P    DG A  55     -22.192 249.266  84.107 
ATOM   1128  OP1  DG A  55     -22.431 249.540  85.543 
ATOM   1129  OP2  DG A  55     -21.152 248.260  83.803 
ATOM   1130  O5'  DG A  55     -23.567 248.847  83.404 
ATOM   1131  C5'  DG A  55     -24.439 249.879  82.906 
ATOM   1132  C4'  DG A  55     -24.963 249.499  81.536 
ATOM   1133  O4'  DG A  55     -24.080 249.936  80.463 
ATOM   1134  C3'  DG A  55     -25.137 248.002  81.282 
ATOM   1135  O3'  DG A  55     -26.298 247.802  80.483 
ATOM   1136  C2'  DG A  55     -23.910 247.602  80.463 
ATOM   1137  C1'  DG A  55     -23.875 248.844  79.579 
ATOM   1138  N9   DG A  55     -22.574 249.049  78.885 
ATOM   1139  C8   DG A  55     -21.299 248.764  79.323 
ATOM   1140  N7   DG A  55     -20.357 249.067  78.462 
ATOM   1141  C5   DG A  55     -21.058 249.590  77.377 
ATOM   1142  C6   DG A  55     -20.583 250.092  76.138 
ATOM   1143  O6   DG A  55     -19.425 250.181  75.736 
ATOM   1144  N1   DG A  55     -21.637 250.525  75.321 
ATOM   1145  C2   DG A  55     -22.976 250.478  75.658 
ATOM   1146  N2   DG A  55     -23.828 250.940  74.740 
ATOM   1147  N3   DG A  55     -23.421 250.007  76.822 
ATOM   1148  C4   DG A  55     -22.411 249.584  77.624 
ATOM   1149  P    DT A  56     -27.252 246.556  80.799 
ATOM   1150  OP1  DT A  56     -28.191 246.913  81.886 
ATOM   1151  OP2  DT A  56     -26.431 245.346  81.022 
ATOM   1152  O5'  DT A  56     -28.053 246.415  79.420 
ATOM   1153  C5'  DT A  56     -28.288 247.593  78.627 
ATOM   1154  C4'  DT A  56     -28.022 247.294  77.164 
ATOM   1155  O4'  DT A  56     -26.629 247.507  76.798 
ATOM   1156  C3'  DT A  56     -28.305 245.860  76.716 
ATOM   1157  O3'  DT A  56     -28.839 245.886  75.398 
ATOM   1158  C2'  DT A  56     -26.932 245.190  76.672 
ATOM   1159  C1'  DT A  56     -26.177 246.374  76.073 
ATOM   1160  N1   DT A  56     -24.699 246.283  76.230 
ATOM   1161  C2   DT A  56     -23.930 246.794  75.213 
ATOM   1162  O2   DT A  56     -24.406 247.306  74.215 
ATOM   1163  N3   DT A  56     -22.564 246.691  75.393 
ATOM   1164  C4   DT A  56     -21.920 246.134  76.479 
ATOM   1165  O4   DT A  56     -20.690 246.098  76.529 
ATOM   1166  C5   DT A  56     -22.813 245.624  77.494 
ATOM   1167  C7   DT A  56     -22.194 245.000  78.711 
ATOM   1168  C6   DT A  56     -24.144 245.711  77.345 
ATOM   1169  P    DC A  57     -30.021 244.876  75.019 
ATOM   1170  OP1  DC A  57     -31.318 245.451  75.441 
ATOM   1171  OP2  DC A  57     -29.707 243.528  75.541 
ATOM   1172  O5'  DC A  57     -29.930 244.868  73.421 
ATOM   1173  C5'  DC A  57     -29.457 246.047  72.744 
ATOM   1174  C4'  DC A  57     -28.486 245.660  71.646 
ATOM   1175  O4'  DC A  57     -27.114 245.567  72.127 
ATOM   1176  C3'  DC A  57     -28.736 244.305  70.984 
ATOM   1177  O3'  DC A  57     -28.430 244.407  69.599 
ATOM   1178  C2'  DC A  57     -27.725 243.362  71.637 
ATOM   1179  C1'  DC A  57     -26.559 244.345  71.665 
ATOM   1180  N1   DC A  57     -25.466 243.952  72.597 
ATOM   1181  C2   DC A  57     -24.158 244.260  72.232 
ATOM   1182  O2   DC A  57     -23.960 244.842  71.159 
ATOM   1183  N3   DC A  57     -23.148 243.909  73.068 
ATOM   1184  C4   DC A  57     -23.404 243.278  74.221 
ATOM   1185  N4   DC A  57     -22.385 242.957  75.003 
ATOM   1186  C5   DC A  57     -24.742 242.951  74.615 
ATOM   1187  C6   DC A  57     -25.738 243.311  73.766 
ATOM   1188  P    DA A  58     -29.368 243.657  68.540 
ATOM   1189  OP1  DA A  58     -30.544 244.502  68.233 
ATOM   1190  OP2  DA A  58     -29.659 242.287  69.017 
ATOM   1191  O5'  DA A  58     -28.408 243.587  67.261 
ATOM   1192  C5'  DA A  58     -27.425 244.623  67.068 
ATOM   1193  C4'  DA A  58     -26.102 244.011  66.653 
ATOM   1194  O4'  DA A  58     -25.275 243.647  67.796 
ATOM   1195  C3'  DA A  58     -26.192 242.722  65.837 
ATOM   1196  O3'  DA A  58     -25.154 242.719  64.864 
ATOM   1197  C2'  DA A  58     -25.915 241.606  66.845 
ATOM   1198  C1'  DA A  58     -24.800 242.323  67.601 
ATOM   1199  N9   DA A  58     -24.508 241.735  68.938 
ATOM   1200  C8   DA A  58     -25.377 241.161  69.820 
ATOM   1201  N7   DA A  58     -24.816 240.736  70.910 
ATOM   1202  C5   DA A  58     -23.475 241.052  70.739 
ATOM   1203  C6   DA A  58     -22.346 240.860  71.552 
ATOM   1204  N6   DA A  58     -22.392 240.275  72.757 
ATOM   1205  N1   DA A  58     -21.162 241.292  71.079 
ATOM   1206  C2   DA A  58     -21.122 241.873  69.882 
ATOM   1207  N3   DA A  58     -22.103 242.105  69.038 
ATOM   1208  C4   DA A  58     -23.276 241.663  69.535 
ATOM   1209  P    DC A  59     -25.467 242.154  63.399 
ATOM   1210  OP1  DC A  59     -26.090 243.217  62.579 
ATOM   1211  OP2  DC A  59     -26.226 240.889  63.508 
ATOM   1212  O5'  DC A  59     -23.992 241.850  62.857 
ATOM   1213  C5'  DC A  59     -22.895 242.651  63.334 
ATOM   1214  C4'  DC A  59     -21.708 241.765  63.656 
ATOM   1215  O4'  DC A  59     -21.743 241.267  65.024 
ATOM   1216  C3'  DC A  59     -21.571 240.502  62.807 
ATOM   1217  O3'  DC A  59     -20.191 240.256  62.567 
ATOM   1218  C2'  DC A  59     -22.117 239.380  63.691 
ATOM   1219  C1'  DC A  59     -21.500 239.869  64.998 
ATOM   1220  N1   DC A  59     -22.116 239.269  66.213 
ATOM   1221  C2   DC A  59     -21.290 239.023  67.307 
ATOM   1222  O2   DC A  59     -20.090 239.310  67.225 
ATOM   1223  N3   DC A  59     -21.834 238.475  68.425 
ATOM   1224  C4   DC A  59     -23.138 238.179  68.474 
ATOM   1225  N4   DC A  59     -23.620 237.646  69.586 
ATOM   1226  C5   DC A  59     -24.005 238.424  67.360 
ATOM   1227  C6   DC A  59     -23.443 238.971  66.252 
ATOM   1228  P    DT A  60     -19.736 239.729  61.125 
ATOM   1229  OP1  DT A  60     -19.584 240.877  60.203 
ATOM   1230  OP2  DT A  60     -20.649 238.655  60.679 
ATOM   1231  O5'  DT A  60     -18.298 239.109  61.456 
ATOM   1232  C5'  DT A  60     -17.522 239.676  62.529 
ATOM   1233  C4'  DT A  60     -16.908 238.571  63.364 
ATOM   1234  O4'  DT A  60     -17.790 238.128  64.435 
ATOM   1235  C3'  DT A  60     -16.563 237.284  62.614 
ATOM   1236  O3'  DT A  60     -15.359 236.749  63.148 
ATOM   1237  C2'  DT A  60     -17.708 236.326  62.943 
ATOM   1238  C1'  DT A  60     -17.843 236.710  64.414 
ATOM   1239  N1   DT A  60     -19.131 236.285  65.029 
ATOM   1240  C2   DT A  60     -19.100 235.909  66.350 
ATOM   1241  O2   DT A  60     -18.080 235.912  67.016 
ATOM   1242  N3   DT A  60     -20.313 235.521  66.885 
ATOM   1243  C4   DT A  60     -21.524 235.479  66.225 
ATOM   1244  O4   DT A  60     -22.545 235.113  66.810 
ATOM   1245  C5   DT A  60     -21.456 235.892  64.842 
ATOM   1246  C7   DT A  60     -22.729 235.876  64.050 
ATOM   1247  C6   DT A  60     -20.289 236.274  64.297 
ATOM   1248  P    DG A  61     -14.289 236.099  62.150 
ATOM   1249  OP1  DG A  61     -13.436 237.164  61.575 
ATOM   1250  OP2  DG A  61     -14.983 235.228  61.177 
ATOM   1251  O5'  DG A  61     -13.424 235.202  63.154 
ATOM   1252  C5'  DG A  61     -13.286 235.622  64.524 
ATOM   1253  C4'  DG A  61     -13.462 234.436  65.451 
ATOM   1254  O4'  DG A  61     -14.855 234.217  65.814 
ATOM   1255  C3'  DG A  61     -13.009 233.086  64.896 
ATOM   1256  O3'  DG A  61     -12.431 232.325  65.950 
ATOM   1257  C2'  DG A  61     -14.299 232.397  64.452 
ATOM   1258  C1'  DG A  61     -15.153 232.840  65.636 
ATOM   1259  N9   DG A  61     -16.618 232.711  65.400 
ATOM   1260  C8   DG A  61     -17.331 232.883  64.233 
ATOM   1261  N7   DG A  61     -18.621 232.693  64.364 
ATOM   1262  C5   DG A  61     -18.774 232.373  65.711 
ATOM   1263  C6   DG A  61     -19.947 232.062  66.450 
ATOM   1264  O6   DG A  61     -21.110 232.005  66.059 
ATOM   1265  N1   DG A  61     -19.650 231.798  67.794 
ATOM   1266  C2   DG A  61     -18.387 231.831  68.352 
ATOM   1267  N2   DG A  61     -18.313 231.549  69.655 
ATOM   1268  N3   DG A  61     -17.288 232.123  67.658 
ATOM   1269  C4   DG A  61     -17.558 232.381  66.353 
ATOM   1270  P    DA A  62     -11.133 231.439  65.646 
ATOM   1271  OP1  DA A  62      -9.923 232.286  65.737 
ATOM   1272  OP2  DA A  62     -11.319 230.706  64.375 
ATOM   1273  O5'  DA A  62     -11.160 230.408  66.869 
ATOM   1274  C5'  DA A  62     -11.731 230.828  68.123 
ATOM   1275  C4'  DA A  62     -12.612 229.729  68.685 
ATOM   1276  O4'  DA A  62     -13.984 229.816  68.203 
ATOM   1277  C3'  DA A  62     -12.192 228.300  68.345 
ATOM   1278  O3'  DA A  62     -12.453 227.464  69.466 
ATOM   1279  C2'  DA A  62     -13.119 227.885  67.203 
ATOM   1280  C1'  DA A  62     -14.385 228.529  67.760 
ATOM   1281  N9   DA A  62     -15.464 228.703  66.749 
ATOM   1282  C8   DA A  62     -15.343 228.986  65.419 
ATOM   1283  N7   DA A  62     -16.476 229.075  64.795 
ATOM   1284  C5   DA A  62     -17.421 228.834  65.783 
ATOM   1285  C6   DA A  62     -18.825 228.788  65.761 
ATOM   1286  N6   DA A  62     -19.554 228.994  64.655 
ATOM   1287  N1   DA A  62     -19.455 228.522  66.920 
ATOM   1288  C2   DA A  62     -18.724 228.319  68.016 
ATOM   1289  N3   DA A  62     -17.417 228.336  68.157 
ATOM   1290  C4   DA A  62     -16.811 228.604  66.983 
ATOM   1291  P    DT A  63     -11.400 226.318  69.841 
ATOM   1292  OP1  DT A  63     -10.310 226.896  70.660 
ATOM   1293  OP2  DT A  63     -10.981 225.607  68.613 
ATOM   1294  O5'  DT A  63     -12.296 225.349  70.745 
ATOM   1295  C5'  DT A  63     -13.376 225.912  71.514 
ATOM   1296  C4'  DT A  63     -14.609 225.038  71.394 
ATOM   1297  O4'  DT A  63     -15.434 225.397  70.250 
ATOM   1298  C3'  DT A  63     -14.349 223.544  71.207 
ATOM   1299  O3'  DT A  63     -15.341 222.811  71.916 
ATOM   1300  C2'  DT A  63     -14.544 223.301  69.710 
ATOM   1301  C1'  DT A  63     -15.756 224.210  69.540 
ATOM   1302  N1   DT A  63     -16.035 224.579  68.124 
ATOM   1303  C2   DT A  63     -17.353 224.726  67.764 
ATOM   1304  O2   DT A  63     -18.276 224.570  68.545 
ATOM   1305  N3   DT A  63     -17.573 225.067  66.443 
ATOM   1306  C4   DT A  63     -16.607 225.268  65.478 
ATOM   1307  O4   DT A  63     -16.926 225.571  64.327 
ATOM   1308  C5   DT A  63     -15.255 225.091  65.952 
ATOM   1309  C7   DT A  63     -14.143 225.291  64.965 
ATOM   1310  C6   DT A  63     -15.012 224.759  67.231 
ATOM   1311  P    DT A  64     -14.913 221.482  72.698 
ATOM   1312  OP1  DT A  64     -14.377 221.840  74.030 
ATOM   1313  OP2  DT A  64     -14.026 220.665  71.840 
ATOM   1314  O5'  DT A  64     -16.324 220.746  72.865 
ATOM   1315  C5'  DT A  64     -17.519 221.543  72.966 
ATOM   1316  C4'  DT A  64     -18.615 220.944  72.107 
ATOM   1317  O4'  DT A  64     -18.580 221.436  70.737 
ATOM   1318  C3'  DT A  64     -18.583 219.423  71.953 
ATOM   1319  O3'  DT A  64     -19.919 218.934  71.929 
ATOM   1320  C2'  DT A  64     -17.954 219.187  70.580 
ATOM   1321  C1'  DT A  64     -18.671 220.324  69.859 
ATOM   1322  N1   DT A  64     -18.040 220.705  68.564 
ATOM   1323  C2   DT A  64     -18.879 221.115  67.557 
ATOM   1324  O2   DT A  64     -20.089 221.176  67.685 
ATOM   1325  N3   DT A  64     -18.258 221.458  66.371 
ATOM   1326  C4   DT A  64     -16.902 221.427  66.117 
ATOM   1327  O4   DT A  64     -16.463 221.759  65.014 
ATOM   1328  C5   DT A  64     -16.104 220.983  67.235 
ATOM   1329  C7   DT A  64     -14.617 220.919  67.045 
ATOM   1330  C6   DT A  64     -16.681 220.643  68.400 
ATOM   1331  P    DA A  65     -20.258 217.566  72.687 
ATOM   1332  OP1  DA A  65     -20.496 217.840  74.123 
ATOM   1333  OP2  DA A  65     -19.217 216.559  72.383 
ATOM   1334  O5'  DA A  65     -21.632 217.147  71.984 
ATOM   1335  C5'  DA A  65     -22.504 218.179  71.486 
ATOM   1336  C4'  DA A  65     -23.028 217.798  70.116 
ATOM   1337  O4'  DA A  65     -22.145 218.236  69.043 
ATOM   1338  C3'  DA A  65     -23.203 216.301  69.862 
ATOM   1339  O3'  DA A  65     -24.363 216.102  69.063 
ATOM   1340  C2'  DA A  65     -21.976 215.901  69.043 
ATOM   1341  C1'  DA A  65     -21.940 217.144  68.159 
ATOM   1342  N9   DA A  65     -20.639 217.349  67.465 
ATOM   1343  C8   DA A  65     -19.382 217.060  67.916 
ATOM   1344  N7   DA A  65     -18.442 217.355  67.073 
ATOM   1345  C5   DA A  65     -19.122 217.879  65.983 
ATOM   1346  C6   DA A  65     -18.685 218.383  64.746 
ATOM   1347  N6   DA A  65     -17.395 218.443  64.386 
ATOM   1348  N1   DA A  65     -19.626 218.823  63.890 
ATOM   1349  C2   DA A  65     -20.905 218.761  64.254 
ATOM   1350  N3   DA A  65     -21.430 218.314  65.374 
ATOM   1351  C4   DA A  65     -20.468 217.879  66.213 
ATOM   1352  P    DT A  66     -25.318 214.856  69.379 
ATOM   1353  OP1  DT A  66     -26.256 215.213  70.466 
ATOM   1354  OP2  DT A  66     -24.496 213.646  69.602 
ATOM   1355  O5'  DT A  66     -26.118 214.715  68.000 
ATOM   1356  C5'  DT A  66     -26.354 215.892  67.207 
ATOM   1357  C4'  DT A  66     -26.088 215.594  65.744 
ATOM   1358  O4'  DT A  66     -24.694 215.807  65.378 
ATOM   1359  C3'  DT A  66     -26.370 214.160  65.296 
ATOM   1360  O3'  DT A  66     -26.904 214.186  63.978 
ATOM   1361  C2'  DT A  66     -24.997 213.490  65.252 
ATOM   1362  C1'  DT A  66     -24.243 214.673  64.653 
ATOM   1363  N1   DT A  66     -22.764 214.583  64.810 
ATOM   1364  C2   DT A  66     -21.995 215.094  63.793 
ATOM   1365  O2   DT A  66     -22.471 215.605  62.795 
ATOM   1366  N3   DT A  66     -20.629 214.991  63.973 
ATOM   1367  C4   DT A  66     -19.986 214.434  65.059 
ATOM   1368  O4   DT A  66     -18.755 214.398  65.109 
ATOM   1369  C5   DT A  66     -20.878 213.924  66.074 
ATOM   1370  C7   DT A  66     -20.259 213.300  67.291 
ATOM   1371  C6   DT A  66     -22.210 214.010  65.925 
ATOM   1372  P    DG A  67     -28.086 213.176  63.599 
ATOM   1373  OP1  DG A  67     -29.384 213.751  64.021 
ATOM   1374  OP2  DG A  67     -27.773 211.827  64.121 
ATOM   1375  O5'  DG A  67     -27.995 213.168  62.001 
ATOM   1376  C5'  DG A  67     -27.522 214.347  61.324 
ATOM   1377  C4'  DG A  67     -26.551 213.960  60.226 
ATOM   1378  O4'  DG A  67     -25.180 213.867  60.707 
ATOM   1379  C3'  DG A  67     -26.802 212.605  59.564 
ATOM   1380  O3'  DG A  67     -26.495 212.707  58.179 
ATOM   1381  C2'  DG A  67     -25.791 211.662  60.216 
ATOM   1382  C1'  DG A  67     -24.625 212.645  60.244 
ATOM   1383  N9   DG A  67     -23.532 212.251  61.177 
ATOM   1384  C8   DG A  67     -23.613 211.604  62.390 
ATOM   1385  N7   DG A  67     -22.453 211.403  62.968 
ATOM   1386  C5   DG A  67     -21.539 211.956  62.072 
ATOM   1387  C6   DG A  67     -20.124 212.041  62.148 
ATOM   1388  O6   DG A  67     -19.375 211.641  63.035 
ATOM   1389  N1   DG A  67     -19.589 212.682  61.021 
ATOM   1390  C2   DG A  67     -20.325 213.176  59.962 
ATOM   1391  N2   DG A  67     -19.626 213.754  58.982 
ATOM   1392  N3   DG A  67     -21.652 213.095  59.892 
ATOM   1393  C4   DG A  67     -22.186 212.476  60.977 
ATOM   1394  P    DT A  68     -27.433 211.957  57.120 
ATOM   1395  OP1  DT A  68     -28.609 212.801  56.813 
ATOM   1396  OP2  DT A  68     -27.724 210.587  57.597 
ATOM   1397  O5'  DT A  68     -26.473 211.887  55.841 
ATOM   1398  C5'  DT A  68     -25.491 212.923  55.648 
ATOM   1399  C4'  DT A  68     -24.167 212.311  55.233 
ATOM   1400  O4'  DT A  68     -23.341 211.946  56.376 
ATOM   1401  C3'  DT A  68     -24.257 211.021  54.417 
ATOM   1402  O3'  DT A  68     -23.220 211.019  53.444 
ATOM   1403  C2'  DT A  68     -23.980 209.905  55.425 
ATOM   1404  C1'  DT A  68     -22.866 210.623  56.181 
ATOM   1405  N1   DT A  68     -22.574 210.035  57.517 
ATOM   1406  C2   DT A  68     -21.266 210.060  57.940 
ATOM   1407  O2   DT A  68     -20.363 210.537  57.274 
ATOM   1408  N3   DT A  68     -21.033 209.505  59.183 
ATOM   1409  C4   DT A  68     -21.977 208.942  60.018 
ATOM   1410  O4   DT A  68     -21.648 208.475  61.111 
ATOM   1411  C5   DT A  68     -23.319 208.961  59.488 
ATOM   1412  C7   DT A  68     -24.409 208.367  60.333 
ATOM   1413  C6   DT A  68     -23.575 209.494  58.282 
ATOM   1414  P    DC A  69     -23.532 210.454  51.979 
ATOM   1415  OP1  DC A  69     -24.155 211.517  51.159 
ATOM   1416  OP2  DC A  69     -24.292 209.188  52.088 
ATOM   1417  O5'  DC A  69     -22.058 210.150  51.437 
ATOM   1418  C5'  DC A  69     -20.960 210.951  51.914 
ATOM   1419  C4'  DC A  69     -19.773 210.065  52.236 
ATOM   1420  O4'  DC A  69     -19.808 209.567  53.604 
ATOM   1421  C3'  DC A  69     -19.637 208.802  51.387 
ATOM   1422  O3'  DC A  69     -18.256 208.556  51.147 
ATOM   1423  C2'  DC A  69     -20.182 207.680  52.271 
ATOM   1424  C1'  DC A  69     -19.565 208.169  53.578 
ATOM   1425  N1   DC A  69     -20.182 207.569  54.793 
ATOM   1426  C2   DC A  69     -19.356 207.322  55.887 
ATOM   1427  O2   DC A  69     -18.155 207.609  55.805 
ATOM   1428  N3   DC A  69     -19.899 206.775  57.005 
ATOM   1429  C4   DC A  69     -21.203 206.478  57.054 
ATOM   1430  N4   DC A  69     -21.686 205.946  58.166 
ATOM   1431  C5   DC A  69     -22.070 206.723  55.940 
ATOM   1432  C6   DC A  69     -21.509 207.271  54.832 
ATOM   1433  P    DT A  70     -17.801 208.029  49.705 
ATOM   1434  OP1  DT A  70     -17.649 209.176  48.783 
ATOM   1435  OP2  DT A  70     -18.714 206.954  49.259 
ATOM   1436  O5'  DT A  70     -16.363 207.409  50.036 
ATOM   1437  C5'  DT A  70     -15.588 207.976  51.109 
ATOM   1438  C4'  DT A  70     -14.973 206.870  51.944 
ATOM   1439  O4'  DT A  70     -15.856 206.428  53.014 
ATOM   1440  C3'  DT A  70     -14.629 205.584  51.194 
ATOM   1441  O3'  DT A  70     -13.424 205.048  51.728 
ATOM   1442  C2'  DT A  70     -15.773 204.625  51.523 
ATOM   1443  C1'  DT A  70     -15.908 205.009  52.994 
ATOM   1444  N1   DT A  70     -17.197 204.585  53.609 
ATOM   1445  C2   DT A  70     -17.166 204.209  54.930 
ATOM   1446  O2   DT A  70     -16.145 204.212  55.596 
ATOM   1447  N3   DT A  70     -18.379 203.820  55.465 
ATOM   1448  C4   DT A  70     -19.589 203.779  54.805 
ATOM   1449  O4   DT A  70     -20.611 203.413  55.390 
ATOM   1450  C5   DT A  70     -19.521 204.192  53.422 
ATOM   1451  C7   DT A  70     -20.795 204.176  52.630 
ATOM   1452  C6   DT A  70     -18.355 204.573  52.877 
ATOM   1453  P    DG A  71     -12.354 204.399  50.729 
ATOM   1454  OP1  DG A  71     -11.502 205.464  50.155 
ATOM   1455  OP2  DG A  71     -13.048 203.528  49.757 
ATOM   1456  O5'  DG A  71     -11.490 203.501  51.734 
ATOM   1457  C5'  DG A  71     -11.352 203.922  53.104 
ATOM   1458  C4'  DG A  71     -11.528 202.735  54.031 
ATOM   1459  O4'  DG A  71     -12.920 202.516  54.394 
ATOM   1460  C3'  DG A  71     -11.075 201.385  53.476 
ATOM   1461  O3'  DG A  71     -10.496 200.625  54.530 
ATOM   1462  C2'  DG A  71     -12.365 200.697  53.032 
ATOM   1463  C1'  DG A  71     -13.218 201.140  54.216 
ATOM   1464  N9   DG A  71     -14.684 201.011  53.980 
ATOM   1465  C8   DG A  71     -15.397 201.182  52.813 
ATOM   1466  N7   DG A  71     -16.687 200.993  52.943 
ATOM   1467  C5   DG A  71     -16.840 200.673  54.291 
ATOM   1468  C6   DG A  71     -18.012 200.362  55.030 
ATOM   1469  O6   DG A  71     -19.175 200.305  54.639 
ATOM   1470  N1   DG A  71     -17.715 200.098  56.374 
ATOM   1471  C2   DG A  71     -16.452 200.130  56.932 
ATOM   1472  N2   DG A  71     -16.379 199.849  58.235 
ATOM   1473  N3   DG A  71     -15.353 200.423  56.238 
ATOM   1474  C4   DG A  71     -15.624 200.681  54.933 
ATOM   1475  P    DG A  72      -9.198 199.739  54.226 
ATOM   1476  OP1  DG A  72      -7.988 200.586  54.317 
ATOM   1477  OP2  DG A  72      -9.384 199.006  52.955 
ATOM   1478  O5'  DG A  72      -9.226 198.708  55.449 
ATOM   1479  C5'  DG A  72      -9.796 199.127  56.703 
ATOM   1480  C4'  DG A  72     -10.678 198.029  57.265 
ATOM   1481  O4'  DG A  72     -12.049 198.116  56.783 
ATOM   1482  C3'  DG A  72     -10.257 196.600  56.925 
ATOM   1483  O3'  DG A  72     -10.518 195.763  58.046 
ATOM   1484  C2'  DG A  72     -11.184 196.185  55.783 
ATOM   1485  C1'  DG A  72     -12.450 196.828  56.340 
ATOM   1486  N9   DG A  72     -13.530 197.002  55.329 
ATOM   1487  C8   DG A  72     -13.426 197.288  53.984 
ATOM   1488  N7   DG A  72     -14.579 197.376  53.367 
ATOM   1489  C5   DG A  72     -15.513 197.131  54.373 
ATOM   1490  C6   DG A  72     -16.930 197.092  54.315 
ATOM   1491  O6   DG A  72     -17.665 197.269  53.347 
ATOM   1492  N1   DG A  72     -17.487 196.808  55.569 
ATOM   1493  C2   DG A  72     -16.768 196.591  56.729 
ATOM   1494  N2   DG A  72     -17.486 196.336  57.825 
ATOM   1495  N3   DG A  72     -15.438 196.628  56.783 
ATOM   1496  C4   DG A  72     -14.883 196.902  55.574 
ATOM   1497  P    DT A  73      -9.465 194.618  58.421 
ATOM   1498  OP1  DT A  73      -8.375 195.196  59.240 
ATOM   1499  OP2  DT A  73      -9.047 193.906  57.193 
ATOM   1500  O5'  DT A  73     -10.361 193.649  59.325 
ATOM   1501  C5'  DT A  73     -11.441 194.212  60.094 
ATOM   1502  C4'  DT A  73     -12.674 193.338  59.974 
ATOM   1503  O4'  DT A  73     -13.500 193.697  58.830 
ATOM   1504  C3'  DT A  73     -12.414 191.844  59.786 
ATOM   1505  O3'  DT A  73     -13.406 191.111  60.496 
ATOM   1506  C2'  DT A  73     -12.609 191.601  58.290 
ATOM   1507  C1'  DT A  73     -13.822 192.510  58.120 
ATOM   1508  N1   DT A  73     -14.101 192.879  56.704 
ATOM   1509  C2   DT A  73     -15.418 193.026  56.344 
ATOM   1510  O2   DT A  73     -16.341 192.869  57.125 
ATOM   1511  N3   DT A  73     -15.638 193.367  55.023 
ATOM   1512  C4   DT A  73     -14.673 193.568  54.058 
ATOM   1513  O4   DT A  73     -14.991 193.871  52.907 
ATOM   1514  C5   DT A  73     -13.320 193.391  54.532 
ATOM   1515  C7   DT A  73     -12.208 193.591  53.545 
ATOM   1516  C6   DT A  73     -13.078 193.059  55.811 
ATOM   1517  P    DC A  74     -12.979 189.781  61.278 
ATOM   1518  OP1  DC A  74     -12.443 190.140  62.610 
ATOM   1519  OP2  DC A  74     -12.092 188.965  60.420 
ATOM   1520  O5'  DC A  74     -14.390 189.046  61.445 
ATOM   1521  C5'  DC A  74     -15.585 189.843  61.546 
ATOM   1522  C4'  DC A  74     -16.680 189.243  60.687 
ATOM   1523  O4'  DC A  74     -16.646 189.736  59.317 
ATOM   1524  C3'  DC A  74     -16.649 187.723  60.533 
ATOM   1525  O3'  DC A  74     -17.984 187.234  60.509 
ATOM   1526  C2'  DC A  74     -16.020 187.487  59.159 
ATOM   1527  C1'  DC A  74     -16.737 188.624  58.439 
ATOM   1528  N1   DC A  74     -16.106 189.005  57.144 
ATOM   1529  C2   DC A  74     -16.943 189.422  56.112 
ATOM   1530  O2   DC A  74     -18.162 189.460  56.312 
ATOM   1531  N3   DC A  74     -16.387 189.772  54.924 
ATOM   1532  C4   DC A  74     -15.060 189.718  54.748 
ATOM   1533  N4   DC A  74     -14.567 190.070  53.571 
ATOM   1534  C5   DC A  74     -14.182 189.290  55.797 
ATOM   1535  C6   DC A  74     -14.757 188.944  56.976 
ATOM   1536  P    DA A  75     -18.323 185.866  61.267 
ATOM   1537  OP1  DA A  75     -18.562 186.140  62.703 
ATOM   1538  OP2  DA A  75     -17.283 184.859  60.963 
ATOM   1539  O5'  DA A  75     -19.698 185.447  60.564 
ATOM   1540  C5'  DA A  75     -20.570 186.479  60.066 
ATOM   1541  C4'  DA A  75     -21.094 186.098  58.696 
ATOM   1542  O4'  DA A  75     -20.211 186.535  57.623 
ATOM   1543  C3'  DA A  75     -21.268 184.601  58.442 
ATOM   1544  O3'  DA A  75     -22.429 184.402  57.643 
ATOM   1545  C2'  DA A  75     -20.041 184.201  57.623 
ATOM   1546  C1'  DA A  75     -20.006 185.444  56.739 
ATOM   1547  N9   DA A  75     -18.705 185.649  56.045 
ATOM   1548  C8   DA A  75     -17.448 185.360  56.496 
ATOM   1549  N7   DA A  75     -16.508 185.655  55.653 
ATOM   1550  C5   DA A  75     -17.188 186.179  54.562 
ATOM   1551  C6   DA A  75     -16.751 186.683  53.326 
ATOM   1552  N6   DA A  75     -15.461 186.743  52.966 
ATOM   1553  N1   DA A  75     -17.691 187.123  52.470 
ATOM   1554  C2   DA A  75     -18.971 187.061  52.834 
ATOM   1555  N3   DA A  75     -19.495 186.614  53.954 
ATOM   1556  C4   DA A  75     -18.533 186.179  54.793 
ATOM   1557  P    DG A  76     -23.383 183.156  57.959 
ATOM   1558  OP1  DG A  76     -24.322 183.513  59.046 
ATOM   1559  OP2  DG A  76     -22.562 181.946  58.182 
ATOM   1560  O5'  DG A  76     -24.184 183.015  56.580 
ATOM   1561  C5'  DG A  76     -24.419 184.192  55.787 
ATOM   1562  C4'  DG A  76     -24.153 183.893  54.324 
ATOM   1563  O4'  DG A  76     -22.760 184.107  53.958 
ATOM   1564  C3'  DG A  76     -24.436 182.460  53.876 
ATOM   1565  O3'  DG A  76     -24.970 182.486  52.558 
ATOM   1566  C2'  DG A  76     -23.063 181.789  53.832 
ATOM   1567  C1'  DG A  76     -22.308 182.973  53.233 
ATOM   1568  N9   DG A  76     -20.830 182.882  53.390 
ATOM   1569  C8   DG A  76     -20.096 182.348  54.426 
ATOM   1570  N7   DG A  76     -18.797 182.425  54.255 
ATOM   1571  C5   DG A  76     -18.663 183.054  53.018 
ATOM   1572  C6   DG A  76     -17.494 183.412  52.297 
ATOM   1573  O6   DG A  76     -16.318 183.245  52.607 
ATOM   1574  N1   DG A  76     -17.813 184.033  51.081 
ATOM   1575  C2   DG A  76     -19.093 184.276  50.623 
ATOM   1576  N2   DG A  76     -19.185 184.881  49.436 
ATOM   1577  N3   DG A  76     -20.189 183.940  51.300 
ATOM   1578  C4   DG A  76     -19.897 183.337  52.482 
ATOM   1579  P    DT A  77     -26.152 181.476  52.179 
ATOM   1580  OP1  DT A  77     -27.449 182.050  52.601 
ATOM   1581  OP2  DT A  77     -25.838 180.127  52.701 
ATOM   1582  O5'  DT A  77     -26.061 181.468  50.581 
ATOM   1583  C5'  DT A  77     -25.588 182.647  49.904 
ATOM   1584  C4'  DT A  77     -24.617 182.259  48.806 
ATOM   1585  O4'  DT A  77     -23.245 182.167  49.287 
ATOM   1586  C3'  DT A  77     -24.867 180.905  48.144 
ATOM   1587  O3'  DT A  77     -24.561 181.006  46.759 
ATOM   1588  C2'  DT A  77     -23.856 179.962  48.796 
ATOM   1589  C1'  DT A  77     -22.690 180.945  48.824 
ATOM   1590  N1   DT A  77     -21.597 180.551  49.757 
ATOM   1591  C2   DT A  77     -20.313 180.862  49.383 
ATOM   1592  O2   DT A  77     -20.046 181.435  48.340 
ATOM   1593  N3   DT A  77     -19.326 180.481  50.271 
ATOM   1594  C4   DT A  77     -19.515 179.831  51.474 
ATOM   1595  O4   DT A  77     -18.552 179.540  52.186 
ATOM   1596  C5   DT A  77     -20.896 179.547  51.780 
ATOM   1597  C7   DT A  77     -21.191 178.840  53.071 
ATOM   1598  C6   DT A  77     -21.876 179.906  50.933 
ATOM   1599  P    DG A  78     -25.499 180.257  45.700 
ATOM   1600  OP1  DG A  78     -26.675 181.101  45.393 
ATOM   1601  OP2  DG A  78     -25.789 178.887  46.177 
ATOM   1602  O5'  DG A  78     -24.539 180.187  44.421 
ATOM   1603  C5'  DG A  78     -23.556 181.222  44.228 
ATOM   1604  C4'  DG A  78     -22.233 180.611  43.813 
ATOM   1605  O4'  DG A  78     -21.406 180.246  44.956 
ATOM   1606  C3'  DG A  78     -22.323 179.321  42.997 
ATOM   1607  O3'  DG A  78     -21.285 179.319  42.024 
ATOM   1608  C2'  DG A  78     -22.046 178.205  44.005 
ATOM   1609  C1'  DG A  78     -20.931 178.923  44.761 
ATOM   1610  N9   DG A  78     -20.639 178.335  46.097 
ATOM   1611  C8   DG A  78     -21.502 177.751  47.001 
ATOM   1612  N7   DG A  78     -20.921 177.328  48.097 
ATOM   1613  C5   DG A  78     -19.578 177.653  47.906 
ATOM   1614  C6   DG A  78     -18.459 177.443  48.753 
ATOM   1615  O6   DG A  78     -18.421 176.919  49.863 
ATOM   1616  N1   DG A  78     -17.279 177.927  48.171 
ATOM   1617  C2   DG A  78     -17.193 178.534  46.934 
ATOM   1618  N2   DG A  78     -15.973 178.928  46.557 
ATOM   1619  N3   DG A  78     -18.244 178.731  46.141 
ATOM   1620  C4   DG A  78     -19.396 178.267  46.690 
ATOM   1621  P    DA A  79     -21.598 178.753  40.559 
ATOM   1622  OP1  DA A  79     -22.220 179.817  39.739 
ATOM   1623  OP2  DA A  79     -22.357 177.488  40.668 
ATOM   1624  O5'  DA A  79     -20.123 178.450  40.017 
ATOM   1625  C5'  DA A  79     -19.026 179.251  40.494 
ATOM   1626  C4'  DA A  79     -17.839 178.365  40.816 
ATOM   1627  O4'  DA A  79     -17.874 177.867  42.184 
ATOM   1628  C3'  DA A  79     -17.702 177.101  39.967 
ATOM   1629  O3'  DA A  79     -16.322 176.856  39.727 
ATOM   1630  C2'  DA A  79     -18.247 175.980  40.851 
ATOM   1631  C1'  DA A  79     -17.631 176.469  42.158 
ATOM   1632  N9   DA A  79     -18.247 175.869  43.373 
ATOM   1633  C8   DA A  79     -19.550 175.513  43.576 
ATOM   1634  N7   DA A  79     -19.781 175.010  44.749 
ATOM   1635  C5   DA A  79     -18.541 175.034  45.372 
ATOM   1636  C6   DA A  79     -18.115 174.632  46.649 
ATOM   1637  N6   DA A  79     -18.933 174.102  47.569 
ATOM   1638  N1   DA A  79     -16.812 174.794  46.946 
ATOM   1639  C2   DA A  79     -16.004 175.321  46.028 
ATOM   1640  N3   DA A  79     -16.286 175.731  44.810 
ATOM   1641  C4   DA A  79     -17.596 175.557  44.537 
ATOM   1642  P    DA A  80     -15.866 176.329  38.285 
ATOM   1643  OP1  DA A  80     -15.715 177.476  37.363 
ATOM   1644  OP2  DA A  80     -16.780 175.254  37.839 
ATOM   1645  O5'  DA A  80     -14.428 175.709  38.615 
ATOM   1646  C5'  DA A  80     -13.653 176.276  39.688 
ATOM   1647  C4'  DA A  80     -13.039 175.170  40.524 
ATOM   1648  O4'  DA A  80     -13.921 174.727  41.594 
ATOM   1649  C3'  DA A  80     -12.694 173.883  39.774 
ATOM   1650  O3'  DA A  80     -11.490 173.348  40.308 
ATOM   1651  C2'  DA A  80     -13.839 172.925  40.103 
ATOM   1652  C1'  DA A  80     -13.974 173.309  41.574 
ATOM   1653  N9   DA A  80     -15.262 172.885  42.189 
ATOM   1654  C8   DA A  80     -16.496 172.815  41.609 
ATOM   1655  N7   DA A  80     -17.430 172.403  42.409 
ATOM   1656  C5   DA A  80     -16.768 172.184  43.610 
ATOM   1657  C6   DA A  80     -17.208 171.736  44.866 
ATOM   1658  N6   DA A  80     -18.482 171.414  45.133 
ATOM   1659  N1   DA A  80     -16.288 171.630  45.843 
ATOM   1660  C2   DA A  80     -15.024 171.951  45.573 
ATOM   1661  N3   DA A  80     -14.499 172.378  44.446 
ATOM   1662  C4   DA A  80     -15.440 172.475  43.484 
ATOM   1663  P    DG A  81     -10.420 172.699  39.309 
ATOM   1664  OP1  DG A  81      -9.567 173.764  38.735 
ATOM   1665  OP2  DG A  81     -11.114 171.827  38.337 
ATOM   1666  O5'  DG A  81      -9.555 171.801  40.314 
ATOM   1667  C5'  DG A  81      -9.417 172.222  41.684 
ATOM   1668  C4'  DG A  81      -9.593 171.035  42.611 
ATOM   1669  O4'  DG A  81     -10.986 170.816  42.974 
ATOM   1670  C3'  DG A  81      -9.140 169.685  42.056 
ATOM   1671  O3'  DG A  81      -8.562 168.924  43.109 
ATOM   1672  C2'  DG A  81     -10.430 168.996  41.612 
ATOM   1673  C1'  DG A  81     -11.284 169.440  42.796 
ATOM   1674  N9   DG A  81     -12.749 169.311  42.560 
ATOM   1675  C8   DG A  81     -13.462 169.482  41.393 
ATOM   1676  N7   DG A  81     -14.752 169.293  41.523 
ATOM   1677  C5   DG A  81     -14.905 168.972  42.871 
ATOM   1678  C6   DG A  81     -16.078 168.662  43.610 
ATOM   1679  O6   DG A  81     -17.241 168.604  43.219 
ATOM   1680  N1   DG A  81     -15.780 168.398  44.954 
ATOM   1681  C2   DG A  81     -14.518 168.430  45.512 
ATOM   1682  N2   DG A  81     -14.444 168.148  46.815 
ATOM   1683  N3   DG A  81     -13.419 168.723  44.818 
ATOM   1684  C4   DG A  81     -13.689 168.981  43.513 
ATOM   1685  P    DA A  82      -7.264 168.039  42.806 
ATOM   1686  OP1  DA A  82      -6.054 168.886  42.897 
ATOM   1687  OP2  DA A  82      -7.450 167.306  41.535 
ATOM   1688  O5'  DA A  82      -7.291 167.008  44.029 
ATOM   1689  C5'  DA A  82      -7.861 167.427  45.283 
ATOM   1690  C4'  DA A  82      -8.743 166.329  45.845 
ATOM   1691  O4'  DA A  82     -10.115 166.416  45.363 
ATOM   1692  C3'  DA A  82      -8.323 164.899  45.505 
ATOM   1693  O3'  DA A  82      -8.584 164.063  46.626 
ATOM   1694  C2'  DA A  82      -9.250 164.484  44.363 
ATOM   1695  C1'  DA A  82     -10.516 165.128  44.920 
ATOM   1696  N9   DA A  82     -11.595 165.302  43.909 
ATOM   1697  C8   DA A  82     -11.474 165.585  42.579 
ATOM   1698  N7   DA A  82     -12.607 165.675  41.955 
ATOM   1699  C5   DA A  82     -13.552 165.434  42.943 
ATOM   1700  C6   DA A  82     -14.956 165.388  42.921 
ATOM   1701  N6   DA A  82     -15.685 165.594  41.815 
ATOM   1702  N1   DA A  82     -15.586 165.121  44.080 
ATOM   1703  C2   DA A  82     -14.855 164.918  45.176 
ATOM   1704  N3   DA A  82     -13.548 164.936  45.317 
ATOM   1705  C4   DA A  82     -12.942 165.204  44.143 
ATOM   1706  P    DA A  83      -7.531 162.918  47.001 
ATOM   1707  OP1  DA A  83      -6.441 163.495  47.820 
ATOM   1708  OP2  DA A  83      -7.112 162.206  45.773 
ATOM   1709  O5'  DA A  83      -8.427 161.949  47.905 
ATOM   1710  C5'  DA A  83      -9.507 162.512  48.674 
ATOM   1711  C4'  DA A  83     -10.740 161.638  48.554 
ATOM   1712  O4'  DA A  83     -11.565 161.997  47.410 
ATOM   1713  C3'  DA A  83     -10.480 160.143  48.366 
ATOM   1714  O3'  DA A  83     -11.472 159.411  49.076 
ATOM   1715  C2'  DA A  83     -10.675 159.901  46.870 
ATOM   1716  C1'  DA A  83     -11.887 160.810  46.700 
ATOM   1717  N9   DA A  83     -12.166 161.179  45.284 
ATOM   1718  C8   DA A  83     -11.275 161.394  44.272 
ATOM   1719  N7   DA A  83     -11.830 161.702  43.141 
ATOM   1720  C5   DA A  83     -13.189 161.691  43.421 
ATOM   1721  C6   DA A  83     -14.322 161.939  42.628 
ATOM   1722  N6   DA A  83     -14.259 162.263  41.329 
ATOM   1723  N1   DA A  83     -15.526 161.841  43.221 
ATOM   1724  C2   DA A  83     -15.583 161.519  44.513 
ATOM   1725  N3   DA A  83     -14.599 161.266  45.349 
ATOM   1726  C4   DA A  83     -13.405 161.371  44.731 
ATOM   1727  P    DT A  84     -11.044 158.081  49.858 
ATOM   1728  OP1  DT A  84     -10.508 158.440  51.190 
ATOM   1729  OP2  DT A  84     -10.157 157.265  48.999 
ATOM   1730  O5'  DT A  84     -12.455 157.346  50.025 
ATOM   1731  C5'  DT A  84     -13.650 158.143  50.126 
ATOM   1732  C4'  DT A  84     -14.746 157.543  49.267 
ATOM   1733  O4'  DT A  84     -14.711 158.036  47.897 
ATOM   1734  C3'  DT A  84     -14.714 156.023  49.113 
ATOM   1735  O3'  DT A  84     -16.050 155.534  49.089 
ATOM   1736  C2'  DT A  84     -14.085 155.786  47.739 
ATOM   1737  C1'  DT A  84     -14.802 156.924  47.019 
ATOM   1738  N1   DT A  84     -14.171 157.305  45.724 
ATOM   1739  C2   DT A  84     -15.010 157.714  44.717 
ATOM   1740  O2   DT A  84     -16.220 157.775  44.845 
ATOM   1741  N3   DT A  84     -14.389 158.058  43.531 
ATOM   1742  C4   DT A  84     -13.033 158.027  43.277 
ATOM   1743  O4   DT A  84     -12.594 158.358  42.174 
ATOM   1744  C5   DT A  84     -12.235 157.583  44.395 
ATOM   1745  C7   DT A  84     -10.748 157.519  44.205 
ATOM   1746  C6   DT A  84     -12.812 157.242  45.560 
ATOM   1747  P    DT A  85     -16.389 154.166  49.847 
ATOM   1748  OP1  DT A  85     -16.627 154.440  51.283 
ATOM   1749  OP2  DT A  85     -15.348 153.159  49.543 
ATOM   1750  O5'  DT A  85     -17.763 153.746  49.144 
ATOM   1751  C5'  DT A  85     -18.635 154.778  48.646 
ATOM   1752  C4'  DT A  85     -19.159 154.398  47.276 
ATOM   1753  O4'  DT A  85     -18.276 154.835  46.203 
ATOM   1754  C3'  DT A  85     -19.334 152.901  47.022 
ATOM   1755  O3'  DT A  85     -20.494 152.702  46.223 
ATOM   1756  C2'  DT A  85     -18.107 152.501  46.203 
ATOM   1757  C1'  DT A  85     -18.071 153.744  45.319 
ATOM   1758  N1   DT A  85     -16.770 153.949  44.625 
ATOM   1759  C2   DT A  85     -16.812 154.498  43.366 
ATOM   1760  O2   DT A  85     -17.851 154.814  42.814 
ATOM   1761  N3   DT A  85     -15.585 154.672  42.754 
ATOM   1762  C4   DT A  85     -14.352 154.350  43.285 
ATOM   1763  O4   DT A  85     -13.322 154.553  42.640 
ATOM   1764  C5   DT A  85     -14.412 153.780  44.609 
ATOM   1765  C7   DT A  85     -13.113 153.401  45.259 
ATOM   1766  C6   DT A  85     -15.590 153.599  45.228 
ATOM   1767  P    DT A  86     -21.449 151.455  46.539 
ATOM   1768  OP1  DT A  86     -22.387 151.812  47.626 
ATOM   1769  OP2  DT A  86     -20.627 150.246  46.762 
ATOM   1770  O5'  DT A  86     -22.249 151.315  45.160 
ATOM   1771  C5'  DT A  86     -22.485 152.492  44.366 
ATOM   1772  C4'  DT A  86     -22.219 152.193  42.904 
ATOM   1773  O4'  DT A  86     -20.825 152.407  42.538 
ATOM   1774  C3'  DT A  86     -22.501 150.759  42.456 
ATOM   1775  O3'  DT A  86     -23.035 150.785  41.138 
ATOM   1776  C2'  DT A  86     -21.128 150.089  42.412 
ATOM   1777  C1'  DT A  86     -20.374 151.273  41.813 
ATOM   1778  N1   DT A  86     -18.895 151.182  41.970 
ATOM   1779  C2   DT A  86     -18.126 151.694  40.953 
ATOM   1780  O2   DT A  86     -18.602 152.205  39.955 
ATOM   1781  N3   DT A  86     -16.760 151.591  41.133 
ATOM   1782  C4   DT A  86     -16.117 151.033  42.219 
ATOM   1783  O4   DT A  86     -14.886 150.998  42.269 
ATOM   1784  C5   DT A  86     -17.009 150.524  43.234 
ATOM   1785  C7   DT A  86     -16.390 149.899  44.451 
ATOM   1786  C6   DT A  86     -18.341 150.610  43.085 
ATOM   1787  P    DC A  87     -24.217 149.776  40.759 
ATOM   1788  OP1  DC A  87     -25.514 150.350  41.181 
ATOM   1789  OP2  DC A  87     -23.904 148.427  41.280 
ATOM   1790  O5'  DC A  87     -24.126 149.768  39.161 
ATOM   1791  C5'  DC A  87     -23.653 150.947  38.484 
ATOM   1792  C4'  DC A  87     -22.682 150.559  37.386 
ATOM   1793  O4'  DC A  87     -21.310 150.467  37.867 
ATOM   1794  C3'  DC A  87     -22.933 149.205  36.724 
ATOM   1795  O3'  DC A  87     -22.626 149.306  35.339 
ATOM   1796  C2'  DC A  87     -21.922 148.262  37.376 
ATOM   1797  C1'  DC A  87     -20.756 149.245  37.404 
ATOM   1798  N1   DC A  87     -19.663 148.851  38.337 
ATOM   1799  C2   DC A  87     -18.355 149.159  37.972 
ATOM   1800  O2   DC A  87     -18.157 149.742  36.899 
ATOM   1801  N3   DC A  87     -17.345 148.808  38.808 
ATOM   1802  C4   DC A  87     -17.601 148.178  39.961 
ATOM   1803  N4   DC A  87     -16.581 147.856  40.742 
ATOM   1804  C5   DC A  87     -18.939 147.851  40.355 
ATOM   1805  C6   DC A  87     -19.934 148.210  39.506 
ATOM   1806  P    DC A  88     -23.564 148.556  34.280 
ATOM   1807  OP1  DC A  88     -24.740 149.401  33.973 
ATOM   1808  OP2  DC A  88     -23.855 147.187  34.757 
ATOM   1809  O5'  DC A  88     -22.604 148.487  33.001 
ATOM   1810  C5'  DC A  88     -21.622 149.522  32.808 
ATOM   1811  C4'  DC A  88     -20.298 148.910  32.393 
ATOM   1812  O4'  DC A  88     -19.472 148.546  33.536 
ATOM   1813  C3'  DC A  88     -20.388 147.621  31.577 
ATOM   1814  O3'  DC A  88     -19.351 147.619  30.604 
ATOM   1815  C2'  DC A  88     -20.111 146.505  32.585 
ATOM   1816  C1'  DC A  88     -18.997 147.223  33.341 
ATOM   1817  N1   DC A  88     -18.705 146.635  34.677 
ATOM   1818  C2   DC A  88     -17.384 146.652  35.120 
ATOM   1819  O2   DC A  88     -16.518 147.152  34.393 
ATOM   1820  N3   DC A  88     -17.097 146.120  36.336 
ATOM   1821  C4   DC A  88     -18.065 145.589  37.094 
ATOM   1822  N4   DC A  88     -17.733 145.082  38.272 
ATOM   1823  C5   DC A  88     -19.429 145.560  36.657 
ATOM   1824  C6   DC A  88     -19.695 146.096  35.439 
ATOM   1825  P    DA A  89     -19.663 147.053  29.139 
ATOM   1826  OP1  DA A  89     -20.286 148.116  28.319 
ATOM   1827  OP2  DA A  89     -20.423 145.788  29.248 
ATOM   1828  O5'  DA A  89     -18.189 146.750  28.597 
ATOM   1829  C5'  DA A  89     -17.091 147.551  29.074 
ATOM   1830  C4'  DA A  89     -15.904 146.665  29.396 
ATOM   1831  O4'  DA A  89     -15.939 146.167  30.764 
ATOM   1832  C3'  DA A  89     -15.768 145.401  28.547 
ATOM   1833  O3'  DA A  89     -14.387 145.156  28.307 
ATOM   1834  C2'  DA A  89     -16.313 144.280  29.431 
ATOM   1835  C1'  DA A  89     -15.696 144.769  30.738 
ATOM   1836  N9   DA A  89     -16.313 144.169  31.953 
ATOM   1837  C8   DA A  89     -17.615 143.813  32.156 
ATOM   1838  N7   DA A  89     -17.847 143.310  33.329 
ATOM   1839  C5   DA A  89     -16.606 143.334  33.952 
ATOM   1840  C6   DA A  89     -16.180 142.932  35.229 
ATOM   1841  N6   DA A  89     -16.998 142.402  36.149 
ATOM   1842  N1   DA A  89     -14.877 143.094  35.526 
ATOM   1843  C2   DA A  89     -14.069 143.621  34.608 
ATOM   1844  N3   DA A  89     -14.351 144.030  33.390 
ATOM   1845  C4   DA A  89     -15.661 143.857  33.117 
ATOM   1846  P    DG A  90     -13.932 144.629  26.865 
ATOM   1847  OP1  DG A  90     -13.780 145.776  25.943 
ATOM   1848  OP2  DG A  90     -14.845 143.554  26.419 
ATOM   1849  O5'  DG A  90     -12.494 144.009  27.195 
ATOM   1850  C5'  DG A  90     -11.719 144.575  28.268 
ATOM   1851  C4'  DG A  90     -11.104 143.470  29.103 
ATOM   1852  O4'  DG A  90     -11.987 143.027  30.174 
ATOM   1853  C3'  DG A  90     -10.760 142.183  28.354 
ATOM   1854  O3'  DG A  90      -9.555 141.648  28.888 
ATOM   1855  C2'  DG A  90     -11.904 141.225  28.683 
ATOM   1856  C1'  DG A  90     -12.039 141.609  30.154 
ATOM   1857  N9   DG A  90     -13.328 141.184  30.769 
ATOM   1858  C8   DG A  90     -14.581 141.107  30.200 
ATOM   1859  N7   DG A  90     -15.514 140.691  31.021 
ATOM   1860  C5   DG A  90     -14.832 140.476  32.217 
ATOM   1861  C6   DG A  90     -15.311 140.021  33.473 
ATOM   1862  O6   DG A  90     -16.454 139.709  33.794 
ATOM   1863  N1   DG A  90     -14.278 139.946  34.418 
ATOM   1864  C2   DG A  90     -12.956 140.269  34.180 
ATOM   1865  N2   DG A  90     -12.123 140.130  35.215 
ATOM   1866  N3   DG A  90     -12.508 140.696  33.001 
ATOM   1867  C4   DG A  90     -13.497 140.774  32.074 
ATOM   1868  P    DA A  91      -8.485 140.999  27.889 
ATOM   1869  OP1  DA A  91      -7.633 142.064  27.315 
ATOM   1870  OP2  DA A  91      -9.179 140.127  26.917 
ATOM   1871  O5'  DA A  91      -7.621 140.101  28.894 
ATOM   1872  C5'  DA A  91      -7.483 140.522  30.264 
ATOM   1873  C4'  DA A  91      -7.659 139.335  31.191 
ATOM   1874  O4'  DA A  91      -9.051 139.116  31.554 
ATOM   1875  C3'  DA A  91      -7.206 137.985  30.636 
ATOM   1876  O3'  DA A  91      -6.627 137.224  31.689 
ATOM   1877  C2'  DA A  91      -8.496 137.296  30.192 
ATOM   1878  C1'  DA A  91      -9.349 137.740  31.376 
ATOM   1879  N9   DA A  91     -10.814 137.611  31.140 
ATOM   1880  C8   DA A  91     -11.505 137.785  29.974 
ATOM   1881  N7   DA A  91     -12.783 137.600  30.089 
ATOM   1882  C5   DA A  91     -12.957 137.279  31.428 
ATOM   1883  C6   DA A  91     -14.095 136.968  32.188 
ATOM   1884  N6   DA A  91     -15.335 136.927  31.681 
ATOM   1885  N1   DA A  91     -13.913 136.698  33.494 
ATOM   1886  C2   DA A  91     -12.679 136.740  33.994 
ATOM   1887  N3   DA A  91     -11.546 137.017  33.385 
ATOM   1888  C4   DA A  91     -11.756 137.283  32.080 
ATOM   1889  P    DA A  92      -5.329 136.339  31.386 
ATOM   1890  OP1  DA A  92      -4.119 137.186  31.477 
ATOM   1891  OP2  DA A  92      -5.515 135.606  30.114 
ATOM   1892  O5'  DA A  92      -5.357 135.308  32.609 
ATOM   1893  C5'  DA A  92      -5.927 135.727  33.863 
ATOM   1894  C4'  DA A  92      -6.809 134.629  34.425 
ATOM   1895  O4'  DA A  92      -8.180 134.716  33.942 
ATOM   1896  C3'  DA A  92      -6.388 133.199  34.084 
ATOM   1897  O3'  DA A  92      -6.649 132.363  35.206 
ATOM   1898  C2'  DA A  92      -7.315 132.784  32.943 
ATOM   1899  C1'  DA A  92      -8.581 133.428  33.500 
ATOM   1900  N9   DA A  92      -9.661 133.602  32.488 
ATOM   1901  C8   DA A  92      -9.539 133.885  31.159 
ATOM   1902  N7   DA A  92     -10.673 133.975  30.535 
ATOM   1903  C5   DA A  92     -11.618 133.734  31.523 
ATOM   1904  C6   DA A  92     -13.021 133.688  31.501 
ATOM   1905  N6   DA A  92     -13.751 133.894  30.395 
ATOM   1906  N1   DA A  92     -13.651 133.421  32.660 
ATOM   1907  C2   DA A  92     -12.920 133.218  33.756 
ATOM   1908  N3   DA A  92     -11.613 133.235  33.897 
ATOM   1909  C4   DA A  92     -11.008 133.504  32.723 
ATOM   1910  P    DG A  93      -5.596 131.218  35.581 
ATOM   1911  OP1  DG A  93      -4.506 131.795  36.400 
ATOM   1912  OP2  DG A  93      -5.178 130.506  34.353 
ATOM   1913  O5'  DG A  93      -6.492 130.249  36.485 
ATOM   1914  C5'  DG A  93      -7.572 130.812  37.254 
ATOM   1915  C4'  DG A  93      -8.805 129.938  37.134 
ATOM   1916  O4'  DG A  93      -9.631 130.296  35.990 
ATOM   1917  C3'  DG A  93      -8.545 128.443  36.946 
ATOM   1918  O3'  DG A  93      -9.537 127.711  37.656 
ATOM   1919  C2'  DG A  93      -8.740 128.201  35.450 
ATOM   1920  C1'  DG A  93      -9.953 129.110  35.280 
ATOM   1921  N9   DG A  93     -10.232 129.479  33.864 
ATOM   1922  C8   DG A  93      -9.347 129.699  32.831 
ATOM   1923  N7   DG A  93      -9.920 130.010  31.694 
ATOM   1924  C5   DG A  93     -11.282 129.993  31.994 
ATOM   1925  C6   DG A  93     -12.404 130.250  31.165 
ATOM   1926  O6   DG A  93     -12.429 130.551  29.975 
ATOM   1927  N1   DG A  93     -13.606 130.123  31.875 
ATOM   1928  C2   DG A  93     -13.709 129.792  33.213 
ATOM   1929  N2   DG A  93     -14.949 129.722  33.705 
ATOM   1930  N3   DG A  93     -12.656 129.551  33.990 
ATOM   1931  C4   DG A  93     -11.482 129.670  33.316 
ATOM   1932  P    DA A  94      -9.110 126.381  38.438 
ATOM   1933  OP1  DA A  94      -8.574 126.740  39.770 
ATOM   1934  OP2  DA A  94      -8.223 125.565  37.579 
ATOM   1935  O5'  DA A  94     -10.521 125.646  38.605 
ATOM   1936  C5'  DA A  94     -11.716 126.443  38.705 
ATOM   1937  C4'  DA A  94     -12.811 125.843  37.847 
ATOM   1938  O4'  DA A  94     -12.777 126.336  36.477 
ATOM   1939  C3'  DA A  94     -12.780 124.323  37.693 
ATOM   1940  O3'  DA A  94     -14.115 123.833  37.669 
ATOM   1941  C2'  DA A  94     -12.151 124.086  36.319 
ATOM   1942  C1'  DA A  94     -12.868 125.224  35.599 
ATOM   1943  N9   DA A  94     -12.237 125.604  34.304 
ATOM   1944  C8   DA A  94     -10.911 125.601  33.973 
ATOM   1945  N7   DA A  94     -10.675 125.987  32.758 
ATOM   1946  C5   DA A  94     -11.933 126.268  32.243 
ATOM   1947  C6   DA A  94     -12.362 126.727  30.987 
ATOM   1948  N6   DA A  94     -11.528 126.995  29.973 
ATOM   1949  N1   DA A  94     -13.686 126.899  30.810 
ATOM   1950  C2   DA A  94     -14.509 126.631  31.823 
ATOM   1951  N3   DA A  94     -14.226 126.201  33.032 
ATOM   1952  C4   DA A  94     -12.896 126.036  33.183 
ATOM   1953  P    DG A  95     -14.454 122.465  38.427 
ATOM   1954  OP1  DG A  95     -14.693 122.740  39.863 
ATOM   1955  OP2  DG A  95     -13.414 121.459  38.123 
ATOM   1956  O5'  DG A  95     -15.829 122.046  37.724 
ATOM   1957  C5'  DG A  95     -16.701 123.078  37.226 
ATOM   1958  C4'  DG A  95     -17.225 122.698  35.856 
ATOM   1959  O4'  DG A  95     -16.342 123.135  34.783 
ATOM   1960  C3'  DG A  95     -17.399 121.201  35.602 
ATOM   1961  O3'  DG A  95     -18.560 121.002  34.803 
ATOM   1962  C2'  DG A  95     -16.172 120.801  34.783 
ATOM   1963  C1'  DG A  95     -16.137 122.044  33.899 
ATOM   1964  N9   DG A  95     -14.835 122.248  33.205 
ATOM   1965  C8   DG A  95     -13.561 121.963  33.643 
ATOM   1966  N7   DG A  95     -12.619 122.267  32.782 
ATOM   1967  C5   DG A  95     -13.320 122.790  31.696 
ATOM   1968  C6   DG A  95     -12.845 123.291  30.458 
ATOM   1969  O6   DG A  95     -11.687 123.380  30.056 
ATOM   1970  N1   DG A  95     -13.899 123.724  29.641 
ATOM   1971  C2   DG A  95     -15.238 123.677  29.978 
ATOM   1972  N2   DG A  95     -16.090 124.139  29.060 
ATOM   1973  N3   DG A  95     -15.683 123.206  31.142 
ATOM   1974  C4   DG A  95     -14.673 122.783  31.944 
ATOM   1975  P    DG A  96     -19.514 119.755  35.119 
ATOM   1976  OP1  DG A  96     -20.453 120.112  36.206 
ATOM   1977  OP2  DG A  96     -18.693 118.545  35.342 
ATOM   1978  O5'  DG A  96     -20.315 119.614  33.740 
ATOM   1979  C5'  DG A  96     -20.550 120.792  32.946 
ATOM   1980  C4'  DG A  96     -20.284 120.493  31.484 
ATOM   1981  O4'  DG A  96     -18.891 120.706  31.118 
ATOM   1982  C3'  DG A  96     -20.567 119.059  31.036 
ATOM   1983  O3'  DG A  96     -21.101 119.085  29.718 
ATOM   1984  C2'  DG A  96     -19.194 118.389  30.992 
ATOM   1985  C1'  DG A  96     -18.439 119.573  30.393 
ATOM   1986  N9   DG A  96     -16.960 119.482  30.550 
ATOM   1987  C8   DG A  96     -16.226 118.948  31.586 
ATOM   1988  N7   DG A  96     -14.928 119.025  31.415 
ATOM   1989  C5   DG A  96     -14.794 119.653  30.178 
ATOM   1990  C6   DG A  96     -13.625 120.011  29.456 
ATOM   1991  O6   DG A  96     -12.449 119.845  29.767 
ATOM   1992  N1   DG A  96     -13.944 120.632  28.241 
ATOM   1993  C2   DG A  96     -15.224 120.875  27.783 
ATOM   1994  N2   DG A  96     -15.316 121.480  26.596 
ATOM   1995  N3   DG A  96     -16.320 120.540  28.460 
ATOM   1996  C4   DG A  96     -16.028 119.936  29.642 
ATOM   1997  P    DT A  97     -22.282 118.075  29.339 
ATOM   1998  OP1  DT A  97     -23.580 118.650  29.761 
ATOM   1999  OP2  DT A  97     -21.969 116.727  29.860 
ATOM   2000  O5'  DT A  97     -22.192 118.068  27.741 
ATOM   2001  C5'  DT A  97     -21.719 119.247  27.064 
ATOM   2002  C4'  DT A  97     -20.748 118.859  25.966 
ATOM   2003  O4'  DT A  97     -19.376 118.766  26.447 
ATOM   2004  C3'  DT A  97     -20.998 117.505  25.304 
ATOM   2005  O3'  DT A  97     -20.692 117.606  23.919 
ATOM   2006  C2'  DT A  97     -19.987 116.561  25.956 
ATOM   2007  C1'  DT A  97     -18.821 117.545  25.984 
ATOM   2008  N1   DT A  97     -17.728 117.151  26.917 
ATOM   2009  C2   DT A  97     -16.444 117.462  26.542 
ATOM   2010  O2   DT A  97     -16.177 118.035  25.500 
ATOM   2011  N3   DT A  97     -15.457 117.081  27.431 
ATOM   2012  C4   DT A  97     -15.645 116.430  28.634 
ATOM   2013  O4   DT A  97     -14.683 116.140  29.346 
ATOM   2014  C5   DT A  97     -17.027 116.147  28.940 
ATOM   2015  C7   DT A  97     -17.322 115.440  30.231 
ATOM   2016  C6   DT A  97     -18.007 116.506  28.093 
ATOM   2017  P    DT A  98     -21.630 116.856  22.860 
ATOM   2018  OP1  DT A  98     -22.806 117.701  22.553 
ATOM   2019  OP2  DT A  98     -21.920 115.487  23.337 
ATOM   2020  O5'  DT A  98     -20.669 116.787  21.581 
ATOM   2021  C5'  DT A  98     -19.687 117.822  21.388 
ATOM   2022  C4'  DT A  98     -18.364 117.210  20.973 
ATOM   2023  O4'  DT A  98     -17.537 116.846  22.116 
ATOM   2024  C3'  DT A  98     -18.453 115.921  20.157 
ATOM   2025  O3'  DT A  98     -17.416 115.918  19.184 
ATOM   2026  C2'  DT A  98     -18.176 114.805  21.165 
ATOM   2027  C1'  DT A  98     -17.062 115.523  21.921 
ATOM   2028  N1   DT A  98     -16.770 114.934  23.257 
ATOM   2029  C2   DT A  98     -15.463 114.960  23.680 
ATOM   2030  O2   DT A  98     -14.560 115.436  23.014 
ATOM   2031  N3   DT A  98     -15.230 114.405  24.923 
ATOM   2032  C4   DT A  98     -16.173 113.841  25.758 
ATOM   2033  O4   DT A  98     -15.844 113.375  26.851 
ATOM   2034  C5   DT A  98     -17.516 113.861  25.227 
ATOM   2035  C7   DT A  98     -18.605 113.266  26.073 
ATOM   2036  C6   DT A  98     -17.771 114.393  24.022 
ATOM   2037  P    DC A  99     -17.729 115.353  17.719 
ATOM   2038  OP1  DC A  99     -18.351 116.416  16.899 
ATOM   2039  OP2  DC A  99     -18.488 114.088  17.827 
ATOM   2040  O5'  DC A  99     -16.254 115.049  17.177 
ATOM   2041  C5'  DC A  99     -15.157 115.851  17.654 
ATOM   2042  C4'  DC A  99     -13.970 114.965  17.976 
ATOM   2043  O4'  DC A  99     -14.005 114.467  19.344 
ATOM   2044  C3'  DC A  99     -13.833 113.701  17.127 
ATOM   2045  O3'  DC A  99     -12.453 113.456  16.887 
ATOM   2046  C2'  DC A  99     -14.378 112.580  18.011 
ATOM   2047  C1'  DC A  99     -13.762 113.068  19.318 
ATOM   2048  N1   DC A  99     -14.378 112.468  20.533 
ATOM   2049  C2   DC A  99     -13.552 112.222  21.626 
ATOM   2050  O2   DC A  99     -12.352 112.509  21.544 
ATOM   2051  N3   DC A  99     -14.096 111.674  22.745 
ATOM   2052  C4   DC A  99     -15.400 111.378  22.794 
ATOM   2053  N4   DC A  99     -15.882 110.845  23.906 
ATOM   2054  C5   DC A  99     -16.267 111.623  21.680 
ATOM   2055  C6   DC A  99     -15.705 112.170  20.572 
ATOM   2056  P    DC A 100     -11.997 112.929  15.445 
ATOM   2057  OP1  DC A 100     -11.846 114.076  14.523 
ATOM   2058  OP2  DC A 100     -12.911 111.854  14.999 
ATOM   2059  O5'  DC A 100     -10.559 112.309  15.775 
ATOM   2060  C5'  DC A 100      -9.784 112.875  16.848 
ATOM   2061  C4'  DC A 100      -9.170 111.770  17.683 
ATOM   2062  O4'  DC A 100     -10.052 111.327  18.754 
ATOM   2063  C3'  DC A 100      -8.825 110.483  16.934 
ATOM   2064  O3'  DC A 100      -7.621 109.948  17.468 
ATOM   2065  C2'  DC A 100      -9.970 109.525  17.263 
ATOM   2066  C1'  DC A 100     -10.105 109.909  18.734 
ATOM   2067  N1   DC A 100     -11.393 109.484  19.349 
ATOM   2068  C2   DC A 100     -11.378 109.100  20.687 
ATOM   2069  O2   DC A 100     -10.307 109.127  21.304 
ATOM   2070  N3   DC A 100     -12.543 108.708  21.266 
ATOM   2071  C4   DC A 100     -13.683 108.693  20.563 
ATOM   2072  N4   DC A 100     -14.792 108.303  21.173 
ATOM   2073  C5   DC A 100     -13.719 109.084  19.185 
ATOM   2074  C6   DC A 100     -12.545 109.471  18.625 
ATOM   2075  P    DT A 101      -6.550 109.299  16.469 
ATOM   2076  OP1  DT A 101      -5.698 110.364  15.895 
ATOM   2077  OP2  DT A 101      -7.245 108.427  15.497 
ATOM   2078  O5'  DT A 101      -5.686 108.401  17.474 
ATOM   2079  C5'  DT A 101      -5.548 108.822  18.844 
ATOM   2080  C4'  DT A 101      -5.724 107.635  19.771 
ATOM   2081  O4'  DT A 101      -7.117 107.416  20.134 
ATOM   2082  C3'  DT A 101      -5.271 106.285  19.216 
ATOM   2083  O3'  DT A 101      -4.693 105.524  20.269 
ATOM   2084  C2'  DT A 101      -6.561 105.596  18.772 
ATOM   2085  C1'  DT A 101      -7.415 106.039  19.956 
ATOM   2086  N1   DT A 101      -8.880 105.910  19.720 
ATOM   2087  C2   DT A 101      -9.660 105.572  20.799 
ATOM   2088  O2   DT A 101      -9.204 105.380  21.913 
ATOM   2089  N3   DT A 101     -11.013 105.461  20.542 
ATOM   2090  C4   DT A 101     -11.633 105.656  19.325 
ATOM   2091  O4   DT A 101     -12.855 105.527  19.218 
ATOM   2092  C5   DT A 101     -10.733 106.007  18.253 
ATOM   2093  C7   DT A 101     -11.326 106.237  16.894 
ATOM   2094  C6   DT A 101      -9.413 106.122  18.475 
ATOM   2095  P    DC A 102      -3.394 104.638  19.966 
ATOM   2096  OP1  DC A 102      -2.184 105.486  20.056 
ATOM   2097  OP2  DC A 102      -3.581 103.905  18.694 
ATOM   2098  O5'  DC A 102      -3.422 103.607  21.189 
ATOM   2099  C5'  DC A 102      -3.992 104.027  22.443 
ATOM   2100  C4'  DC A 102      -4.874 102.928  23.005 
ATOM   2101  O4'  DC A 102      -6.246 103.015  22.522 
ATOM   2102  C3'  DC A 102      -4.454 101.499  22.664 
ATOM   2103  O3'  DC A 102      -4.715 100.663  23.786 
ATOM   2104  C2'  DC A 102      -5.381 101.084  21.523 
ATOM   2105  C1'  DC A 102      -6.646 101.728  22.080 
ATOM   2106  N1   DC A 102      -7.726 101.902  21.068 
ATOM   2107  C2   DC A 102      -9.044 101.764  21.496 
ATOM   2108  O2   DC A 102      -9.262 101.507  22.685 
ATOM   2109  N3   DC A 102     -10.043 101.918  20.589 
ATOM   2110  C4   DC A 102      -9.765 102.198  19.308 
ATOM   2111  N4   DC A 102     -10.774 102.338  18.462 
ATOM   2112  C5   DC A 102      -8.416 102.342  18.849 
ATOM   2113  C6   DC A 102      -7.432 102.184  19.770 
ATOM   2114  P    DC A 103      -3.662  99.517  24.161 
ATOM   2115  OP1  DC A 103      -2.572 100.095  24.980 
ATOM   2116  OP2  DC A 103      -3.243  98.806  22.933 
ATOM   2117  O5'  DC A 103      -4.558  98.549  25.065 
ATOM   2118  C5'  DC A 103      -5.638  99.112  25.834 
ATOM   2119  C4'  DC A 103      -6.871  98.238  25.714 
ATOM   2120  O4'  DC A 103      -7.696  98.596  24.569 
ATOM   2121  C3'  DC A 103      -6.611  96.743  25.526 
ATOM   2122  O3'  DC A 103      -7.602  96.011  26.236 
ATOM   2123  C2'  DC A 103      -6.806  96.500  24.030 
ATOM   2124  C1'  DC A 103      -8.018  97.410  23.860 
ATOM   2125  N1   DC A 103      -8.297  97.778  22.444 
ATOM   2126  C2   DC A 103      -9.627  97.931  22.063 
ATOM   2127  O2   DC A 103     -10.514  97.757  22.908 
ATOM   2128  N3   DC A 103      -9.903  98.266  20.776 
ATOM   2129  C4   DC A 103      -8.915  98.446  19.891 
ATOM   2130  N4   DC A 103      -9.234  98.772  18.648 
ATOM   2131  C5   DC A 103      -7.539  98.293  20.263 
ATOM   2132  C6   DC A 103      -7.285  97.958  21.553 
ATOM   2133  P    DC A 104      -7.175  94.681  27.017 
ATOM   2134  OP1  DC A 104      -6.639  95.040  28.349 
ATOM   2135  OP2  DC A 104      -6.288  93.864  26.159 
ATOM   2136  O5'  DC A 104      -8.586  93.946  27.185 
ATOM   2137  C5'  DC A 104      -9.781  94.743  27.285 
ATOM   2138  C4'  DC A 104     -10.877  94.143  26.427 
ATOM   2139  O4'  DC A 104     -10.842  94.635  25.057 
ATOM   2140  C3'  DC A 104     -10.845  92.622  26.273 
ATOM   2141  O3'  DC A 104     -12.181  92.133  26.249 
ATOM   2142  C2'  DC A 104     -10.216  92.386  24.899 
ATOM   2143  C1'  DC A 104     -10.933  93.524  24.179 
ATOM   2144  N1   DC A 104     -10.302  93.904  22.884 
ATOM   2145  C2   DC A 104     -11.139  94.322  21.852 
ATOM   2146  O2   DC A 104     -12.358  94.359  22.052 
ATOM   2147  N3   DC A 104     -10.583  94.672  20.664 
ATOM   2148  C4   DC A 104      -9.257  94.617  20.488 
ATOM   2149  N4   DC A 104      -8.763  94.969  19.311 
ATOM   2150  C5   DC A 104      -8.379  94.190  21.536 
ATOM   2151  C6   DC A 104      -8.953  93.844  22.716 
ATOM   2152  P    DC A 105     -12.520  90.765  27.007 
ATOM   2153  OP1  DC A 105     -12.758  91.040  28.443 
ATOM   2154  OP2  DC A 105     -11.479  89.759  26.703 
ATOM   2155  O5'  DC A 105     -13.894  90.346  26.304 
ATOM   2156  C5'  DC A 105     -14.766  91.378  25.806 
ATOM   2157  C4'  DC A 105     -15.290  90.998  24.436 
ATOM   2158  O4'  DC A 105     -14.407  91.435  23.363 
ATOM   2159  C3'  DC A 105     -15.465  89.501  24.182 
ATOM   2160  O3'  DC A 105     -16.625  89.301  23.383 
ATOM   2161  C2'  DC A 105     -14.238  89.101  23.363 
ATOM   2162  C1'  DC A 105     -14.202  90.343  22.479 
ATOM   2163  N1   DC A 105     -12.901  90.548  21.785 
ATOM   2164  C2   DC A 105     -12.925  91.104  20.508 
ATOM   2165  O2   DC A 105     -14.017  91.401  20.008 
ATOM   2166  N3   DC A 105     -11.749  91.297  19.859 
ATOM   2167  C4   DC A 105     -10.589  90.962  20.434 
ATOM   2168  N4   DC A 105      -9.468  91.171  19.759 
ATOM   2169  C5   DC A 105     -10.541  90.389  21.747 
ATOM   2170  C6   DC A 105     -11.727  90.202  22.379 
ATOM   2171  P    DG A 106     -17.580  88.055  23.699 
ATOM   2172  OP1  DG A 106     -18.518  88.412  24.786 
ATOM   2173  OP2  DG A 106     -16.758  86.845  23.921 
ATOM   2174  O5'  DG A 106     -18.380  87.914  22.320 
ATOM   2175  C5'  DG A 106     -18.615  89.092  21.526 
ATOM   2176  C4'  DG A 106     -18.350  88.793  20.064 
ATOM   2177  O4'  DG A 106     -16.956  89.006  19.698 
ATOM   2178  C3'  DG A 106     -18.632  87.359  19.616 
ATOM   2179  O3'  DG A 106     -19.166  87.385  18.297 
ATOM   2180  C2'  DG A 106     -17.259  86.689  19.572 
ATOM   2181  C1'  DG A 106     -16.505  87.873  18.973 
ATOM   2182  N9   DG A 106     -15.026  87.782  19.130 
ATOM   2183  C8   DG A 106     -14.292  87.248  20.166 
ATOM   2184  N7   DG A 106     -12.994  87.325  19.995 
ATOM   2185  C5   DG A 106     -12.860  87.953  18.758 
ATOM   2186  C6   DG A 106     -11.691  88.311  18.036 
ATOM   2187  O6   DG A 106     -10.514  88.144  18.347 
ATOM   2188  N1   DG A 106     -12.010  88.932  16.821 
ATOM   2189  C2   DG A 106     -13.290  89.175  16.363 
ATOM   2190  N2   DG A 106     -13.382  89.780  15.176 
ATOM   2191  N3   DG A 106     -14.386  88.840  17.040 
ATOM   2192  C4   DG A 106     -14.093  88.236  18.222 
ATOM   2193  P    DG A 107     -20.348  86.375  17.919 
ATOM   2194  OP1  DG A 107     -21.645  86.950  18.341 
ATOM   2195  OP2  DG A 107     -20.035  85.027  18.440 
ATOM   2196  O5'  DG A 107     -20.257  86.367  16.321 
ATOM   2197  C5'  DG A 107     -19.784  87.546  15.643 
ATOM   2198  C4'  DG A 107     -18.813  87.159  14.546 
ATOM   2199  O4'  DG A 107     -17.441  87.066  15.027 
ATOM   2200  C3'  DG A 107     -19.064  85.804  13.884 
ATOM   2201  O3'  DG A 107     -18.757  85.906  12.499 
ATOM   2202  C2'  DG A 107     -18.053  84.861  14.536 
ATOM   2203  C1'  DG A 107     -16.887  85.844  14.564 
ATOM   2204  N9   DG A 107     -15.794  85.451  15.497 
ATOM   2205  C8   DG A 107     -15.875  84.803  16.710 
ATOM   2206  N7   DG A 107     -14.715  84.602  17.287 
ATOM   2207  C5   DG A 107     -13.801  85.155  16.392 
ATOM   2208  C6   DG A 107     -12.385  85.241  16.468 
ATOM   2209  O6   DG A 107     -11.636  84.840  17.355 
ATOM   2210  N1   DG A 107     -11.851  85.881  15.341 
ATOM   2211  C2   DG A 107     -12.587  86.375  14.281 
ATOM   2212  N2   DG A 107     -11.888  86.953  13.302 
ATOM   2213  N3   DG A 107     -13.914  86.294  14.212 
ATOM   2214  C4   DG A 107     -14.448  85.675  15.296 
ATOM   2215  P    DG A 108     -19.695  85.156  11.439 
ATOM   2216  OP1  DG A 108     -20.871  86.001  11.133 
ATOM   2217  OP2  DG A 108     -19.986  83.786  11.917 
ATOM   2218  O5'  DG A 108     -18.735  85.086  10.161 
ATOM   2219  C5'  DG A 108     -17.753  86.122   9.968 
ATOM   2220  C4'  DG A 108     -16.429  85.510   9.553 
ATOM   2221  O4'  DG A 108     -15.603  85.146  10.695 
ATOM   2222  C3'  DG A 108     -16.519  84.221   8.737 
ATOM   2223  O3'  DG A 108     -15.482  84.218   7.764 
ATOM   2224  C2'  DG A 108     -16.242  83.105   9.745 
ATOM   2225  C1'  DG A 108     -15.127  83.822  10.501 
ATOM   2226  N9   DG A 108     -14.836  83.234  11.837 
ATOM   2227  C8   DG A 108     -15.698  82.651  12.741 
ATOM   2228  N7   DG A 108     -15.117  82.227  13.837 
ATOM   2229  C5   DG A 108     -13.775  82.552  13.646 
ATOM   2230  C6   DG A 108     -12.656  82.342  14.493 
ATOM   2231  O6   DG A 108     -12.617  81.818  15.603 
ATOM   2232  N1   DG A 108     -11.475  82.826  13.911 
ATOM   2233  C2   DG A 108     -11.389  83.434  12.674 
ATOM   2234  N2   DG A 108     -10.170  83.827  12.297 
ATOM   2235  N3   DG A 108     -12.440  83.631  11.881 
ATOM   2236  C4   DG A 108     -13.592  83.167  12.430 
ATOM   2237  P    DC A 109     -15.794  83.653   6.299 
ATOM   2238  OP1  DC A 109     -16.417  84.716   5.479 
ATOM   2239  OP2  DC A 109     -16.554  82.388   6.407 
ATOM   2240  O5'  DC A 109     -14.320  83.349   5.757 
ATOM   2241  C5'  DC A 109     -13.222  84.150   6.234 
ATOM   2242  C4'  DC A 109     -12.035  83.264   6.556 
ATOM   2243  O4'  DC A 109     -12.070  82.766   7.924 
ATOM   2244  C3'  DC A 109     -11.899  82.001   5.707 
ATOM   2245  O3'  DC A 109     -10.518  81.755   5.467 
ATOM   2246  C2'  DC A 109     -12.444  80.879   6.591 
ATOM   2247  C1'  DC A 109     -11.827  81.368   7.898 
ATOM   2248  N1   DC A 109     -12.444  80.768   9.113 
ATOM   2249  C2   DC A 109     -11.617  80.522  10.206 
ATOM   2250  O2   DC A 109     -10.417  80.809  10.124 
ATOM   2251  N3   DC A 109     -12.161  79.974  11.325 
ATOM   2252  C4   DC A 109     -13.465  79.678  11.374 
ATOM   2253  N4   DC A 109     -13.948  79.145  12.486 
ATOM   2254  C5   DC A 109     -14.332  79.923  10.260 
ATOM   2255  C6   DC A 109     -13.771  80.470   9.152 
ATOM   2256  P    DA A 110     -10.063  81.228   4.025 
ATOM   2257  OP1  DA A 110      -9.911  82.376   3.103 
ATOM   2258  OP2  DA A 110     -10.976  80.154   3.579 
ATOM   2259  O5'  DA A 110      -8.625  80.608   4.355 
ATOM   2260  C5'  DA A 110      -7.850  81.175   5.428 
ATOM   2261  C4'  DA A 110      -7.235  80.070   6.263 
ATOM   2262  O4'  DA A 110      -8.118  79.627   7.334 
ATOM   2263  C3'  DA A 110      -6.890  78.783   5.514 
ATOM   2264  O3'  DA A 110      -5.686  78.248   6.048 
ATOM   2265  C2'  DA A 110      -8.035  77.825   5.843 
ATOM   2266  C1'  DA A 110      -8.170  78.209   7.314 
ATOM   2267  N9   DA A 110      -9.459  77.784   7.928 
ATOM   2268  C8   DA A 110     -10.692  77.714   7.348 
ATOM   2269  N7   DA A 110     -11.626  77.303   8.149 
ATOM   2270  C5   DA A 110     -10.965  77.083   9.350 
ATOM   2271  C6   DA A 110     -11.405  76.636  10.606 
ATOM   2272  N6   DA A 110     -12.678  76.314  10.873 
ATOM   2273  N1   DA A 110     -10.485  76.529  11.583 
ATOM   2274  C2   DA A 110      -9.221  76.851  11.313 
ATOM   2275  N3   DA A 110      -8.695  77.277  10.186 
ATOM   2276  C4   DA A 110      -9.637  77.375   9.224 
ATOM   2277  P    DG A 111      -4.616  77.598   5.049 
ATOM   2278  OP1  DG A 111      -3.763  78.663   4.475 
ATOM   2279  OP2  DG A 111      -5.310  76.727   4.077 
ATOM   2280  O5'  DG A 111      -3.752  76.701   6.054 
ATOM   2281  C5'  DG A 111      -3.613  77.121   7.424 
ATOM   2282  C4'  DG A 111      -3.789  75.935   8.351 
ATOM   2283  O4'  DG A 111      -5.182  75.716   8.714 
ATOM   2284  C3'  DG A 111      -3.337  74.585   7.796 
ATOM   2285  O3'  DG A 111      -2.758  73.824   8.849 
ATOM   2286  C2'  DG A 111      -4.627  73.896   7.352 
ATOM   2287  C1'  DG A 111      -5.480  74.339   8.536 
ATOM   2288  N9   DG A 111      -6.945  74.210   8.300 
ATOM   2289  C8   DG A 111      -7.659  74.382   7.133 
ATOM   2290  N7   DG A 111      -8.949  74.192   7.263 
ATOM   2291  C5   DG A 111      -9.102  73.872   8.611 
ATOM   2292  C6   DG A 111     -10.274  73.561   9.349 
ATOM   2293  O6   DG A 111     -11.437  73.504   8.959 
ATOM   2294  N1   DG A 111      -9.977  73.297  10.694 
ATOM   2295  C2   DG A 111      -8.714  73.330  11.252 
ATOM   2296  N2   DG A 111      -8.641  73.048  12.555 
ATOM   2297  N3   DG A 111      -7.615  73.622  10.558 
ATOM   2298  C4   DG A 111      -7.886  73.880   9.253 
ATOM   2299  P    DA A 112      -1.460  72.938   8.546 
ATOM   2300  OP1  DA A 112      -0.250  73.785   8.636 
ATOM   2301  OP2  DA A 112      -1.646  72.205   7.274 
ATOM   2302  O5'  DA A 112      -1.488  71.907   9.769 
ATOM   2303  C5'  DA A 112      -2.058  72.327  11.023 
ATOM   2304  C4'  DA A 112      -2.940  71.228  11.585 
ATOM   2305  O4'  DA A 112      -4.311  71.315  11.102 
ATOM   2306  C3'  DA A 112      -2.519  69.799  11.244 
ATOM   2307  O3'  DA A 112      -2.780  68.963  12.365 
ATOM   2308  C2'  DA A 112      -3.446  69.384  10.102 
ATOM   2309  C1'  DA A 112      -4.712  70.028  10.660 
ATOM   2310  N9   DA A 112      -5.792  70.202   9.648 
ATOM   2311  C8   DA A 112      -5.670  70.485   8.318 
ATOM   2312  N7   DA A 112      -6.804  70.574   7.694 
ATOM   2313  C5   DA A 112      -7.749  70.333   8.683 
ATOM   2314  C6   DA A 112      -9.152  70.287   8.661 
ATOM   2315  N6   DA A 112      -9.882  70.493   7.554 
ATOM   2316  N1   DA A 112      -9.782  70.021   9.820 
ATOM   2317  C2   DA A 112      -9.051  69.818  10.916 
ATOM   2318  N3   DA A 112      -7.744  69.835  11.057 
ATOM   2319  C4   DA A 112      -7.139  70.103   9.883 
ATOM   2320  P    DA A 113      -1.727  67.817  12.741 
ATOM   2321  OP1  DA A 113      -0.637  68.395  13.560 
ATOM   2322  OP2  DA A 113      -1.309  67.106  11.513 
ATOM   2323  O5'  DA A 113      -2.623  66.848  13.645 
ATOM   2324  C5'  DA A 113      -3.703  67.411  14.414 
ATOM   2325  C4'  DA A 113      -4.936  66.537  14.294 
ATOM   2326  O4'  DA A 113      -5.762  66.896  13.149 
ATOM   2327  C3'  DA A 113      -4.676  65.043  14.106 
ATOM   2328  O3'  DA A 113      -5.668  64.310  14.816 
ATOM   2329  C2'  DA A 113      -4.871  64.800  12.610 
ATOM   2330  C1'  DA A 113      -6.083  65.709  12.440 
ATOM   2331  N9   DA A 113      -6.362  66.078  11.024 
ATOM   2332  C8   DA A 113      -5.472  66.294  10.012 
ATOM   2333  N7   DA A 113      -6.026  66.601   8.881 
ATOM   2334  C5   DA A 113      -7.385  66.590   9.161 
ATOM   2335  C6   DA A 113      -8.518  66.838   8.368 
ATOM   2336  N6   DA A 113      -8.456  67.162   7.068 
ATOM   2337  N1   DA A 113      -9.723  66.741   8.961 
ATOM   2338  C2   DA A 113      -9.779  66.419  10.253 
ATOM   2339  N3   DA A 113      -8.796  66.166  11.089 
ATOM   2340  C4   DA A 113      -7.601  66.270  10.471 
ATOM   2341  P    DG A 114      -5.241  62.981  15.597 
ATOM   2342  OP1  DG A 114      -4.705  63.339  16.929 
ATOM   2343  OP2  DG A 114      -4.354  62.164  14.739 
ATOM   2344  O5'  DG A 114      -6.652  62.246  15.765 
ATOM   2345  C5'  DG A 114      -7.847  63.042  15.865 
ATOM   2346  C4'  DG A 114      -8.942  62.443  15.007 
ATOM   2347  O4'  DG A 114      -8.908  62.935  13.636 
ATOM   2348  C3'  DG A 114      -8.911  60.922  14.853 
ATOM   2349  O3'  DG A 114     -10.246  60.433  14.829 
ATOM   2350  C2'  DG A 114      -8.282  60.686  13.479 
ATOM   2351  C1'  DG A 114      -8.998  61.823  12.759 
ATOM   2352  N9   DG A 114      -8.368  62.204  11.464 
ATOM   2353  C8   DG A 114      -7.035  62.207  11.111 
ATOM   2354  N7   DG A 114      -6.810  62.600   9.882 
ATOM   2355  C5   DG A 114      -8.082  62.876   9.384 
ATOM   2356  C6   DG A 114      -8.481  63.340   8.103 
ATOM   2357  O6   DG A 114      -7.783  63.606   7.129 
ATOM   2358  N1   DG A 114      -9.873  63.486   8.023 
ATOM   2359  C2   DG A 114     -10.762  63.220   9.046 
ATOM   2360  N2   DG A 114     -12.052  63.424   8.768 
ATOM   2361  N3   DG A 114     -10.386  62.786  10.246 
ATOM   2362  C4   DG A 114      -9.040  62.638  10.341 
ATOM   2363  P    DA A 115     -10.585  59.065  15.587 
ATOM   2364  OP1  DA A 115     -10.824  59.339  17.023 
ATOM   2365  OP2  DA A 115      -9.545  58.058  15.283 
ATOM   2366  O5'  DA A 115     -11.960  58.646  14.884 
ATOM   2367  C5'  DA A 115     -12.832  59.678  14.386 
ATOM   2368  C4'  DA A 115     -13.355  59.297  13.016 
ATOM   2369  O4'  DA A 115     -12.473  59.735  11.943 
ATOM   2370  C3'  DA A 115     -13.530  57.800  12.762 
ATOM   2371  O3'  DA A 115     -14.691  57.601  11.963 
ATOM   2372  C2'  DA A 115     -12.303  57.400  11.943 
ATOM   2373  C1'  DA A 115     -12.268  58.643  11.058 
ATOM   2374  N9   DA A 115     -10.966  58.848  10.365 
ATOM   2375  C8   DA A 115      -9.710  58.559  10.816 
ATOM   2376  N7   DA A 115      -8.770  58.854   9.972 
ATOM   2377  C5   DA A 115      -9.450  59.378   8.882 
ATOM   2378  C6   DA A 115      -9.013  59.882   7.646 
ATOM   2379  N6   DA A 115      -7.723  59.942   7.285 
ATOM   2380  N1   DA A 115      -9.953  60.322   6.790 
ATOM   2381  C2   DA A 115     -11.232  60.260   7.153 
ATOM   2382  N3   DA A 115     -11.757  59.813   8.274 
ATOM   2383  C4   DA A 115     -10.795  59.378   9.112 
ATOM   2384  P    DA A 116     -15.645  56.355  12.279 
ATOM   2385  OP1  DA A 116     -16.584  56.712  13.366 
ATOM   2386  OP2  DA A 116     -14.824  55.145  12.501 
ATOM   2387  O5'  DA A 116     -16.446  56.214  10.900 
ATOM   2388  C5'  DA A 116     -16.681  57.391  10.106 
ATOM   2389  C4'  DA A 116     -16.415  57.093   8.643 
ATOM   2390  O4'  DA A 116     -15.022  57.306   8.278 
ATOM   2391  C3'  DA A 116     -16.698  55.659   8.196 
ATOM   2392  O3'  DA A 116     -17.232  55.685   6.877 
ATOM   2393  C2'  DA A 116     -15.325  54.989   8.152 
ATOM   2394  C1'  DA A 116     -14.570  56.172   7.553 
ATOM   2395  N9   DA A 116     -13.091  56.082   7.710 
ATOM   2396  C8   DA A 116     -12.380  55.548   8.746 
ATOM   2397  N7   DA A 116     -11.094  55.617   8.590 
ATOM   2398  C5   DA A 116     -10.940  56.242   7.360 
ATOM   2399  C6   DA A 116      -9.804  56.610   6.619 
ATOM   2400  N6   DA A 116      -8.548  56.390   7.033 
ATOM   2401  N1   DA A 116     -10.007  57.214   5.434 
ATOM   2402  C2   DA A 116     -11.257  57.431   5.028 
ATOM   2403  N3   DA A 116     -12.388  57.134   5.629 
ATOM   2404  C4   DA A 116     -12.158  56.530   6.813 
ATOM   2405  P    DA A 117     -18.413  54.675   6.499 
ATOM   2406  OP1  DA A 117     -19.711  55.250   6.921 
ATOM   2407  OP2  DA A 117     -18.100  53.326   7.020 
ATOM   2408  O5'  DA A 117     -18.323  54.667   4.901 
ATOM   2409  C5'  DA A 117     -17.850  55.846   4.223 
ATOM   2410  C4'  DA A 117     -16.879  55.459   3.126 
ATOM   2411  O4'  DA A 117     -15.507  55.366   3.607 
ATOM   2412  C3'  DA A 117     -17.129  54.104   2.464 
ATOM   2413  O3'  DA A 117     -16.823  54.206   1.079 
ATOM   2414  C2'  DA A 117     -16.118  53.161   3.116 
ATOM   2415  C1'  DA A 117     -14.952  54.144   3.144 
ATOM   2416  N9   DA A 117     -13.859  53.750   4.077 
ATOM   2417  C8   DA A 117     -13.959  53.108   5.278 
ATOM   2418  N7   DA A 117     -12.818  52.902   5.859 
ATOM   2419  C5   DA A 117     -11.892  53.448   4.980 
ATOM   2420  C6   DA A 117     -10.492  53.550   5.024 
ATOM   2421  N6   DA A 117      -9.746  53.083   6.035 
ATOM   2422  N1   DA A 117      -9.883  54.151   3.985 
ATOM   2423  C2   DA A 117     -10.629  54.613   2.982 
ATOM   2424  N3   DA A 117     -11.935  54.575   2.833 
ATOM   2425  C4   DA A 117     -12.520  53.969   3.886 
ATOM   2426  P    DT A 118     -17.761  53.456   0.019 
ATOM   2427  OP1  DT A 118     -18.937  54.300  -0.288 
ATOM   2428  OP2  DT A 118     -18.051  52.086   0.497 
ATOM   2429  O5'  DT A 118     -16.800  53.386  -1.259 
ATOM   2430  C5'  DT A 118     -15.818  54.422  -1.452 
ATOM   2431  C4'  DT A 118     -14.495  53.810  -1.867 
ATOM   2432  O4'  DT A 118     -13.668  53.445  -0.725 
ATOM   2433  C3'  DT A 118     -14.584  52.520  -2.683 
ATOM   2434  O3'  DT A 118     -13.547  52.518  -3.656 
ATOM   2435  C2'  DT A 118     -14.307  51.404  -1.675 
ATOM   2436  C1'  DT A 118     -13.193  52.122  -0.919 
ATOM   2437  N1   DT A 118     -12.901  51.534   0.417 
ATOM   2438  C2   DT A 118     -11.594  51.559   0.840 
ATOM   2439  O2   DT A 118     -10.690  52.036   0.173 
ATOM   2440  N3   DT A 118     -11.361  51.004   2.083 
ATOM   2441  C4   DT A 118     -12.304  50.441   2.917 
ATOM   2442  O4   DT A 118     -11.975  49.974   4.011 
ATOM   2443  C5   DT A 118     -13.647  50.460   2.387 
ATOM   2444  C7   DT A 118     -14.736  49.866   3.233 
ATOM   2445  C6   DT A 118     -13.902  50.993   1.182 
ATOM   2446  P    DC A 119     -13.860  51.953  -5.122 
ATOM   2447  OP1  DC A 119     -14.482  53.016  -5.941 
ATOM   2448  OP2  DC A 119     -14.619  50.687  -5.013 
ATOM   2449  O5'  DC A 119     -12.385  51.649  -5.663 
ATOM   2450  C5'  DC A 119     -11.288  52.450  -5.187 
ATOM   2451  C4'  DC A 119     -10.101  51.564  -4.864 
ATOM   2452  O4'  DC A 119     -10.136  51.066  -3.496 
ATOM   2453  C3'  DC A 119      -9.964  50.301  -5.713 
ATOM   2454  O3'  DC A 119      -8.584  50.055  -5.954 
ATOM   2455  C2'  DC A 119     -10.509  49.179  -4.829 
ATOM   2456  C1'  DC A 119      -9.893  49.668  -3.522 
ATOM   2457  N1   DC A 119     -10.509  49.068  -2.307 
ATOM   2458  C2   DC A 119      -9.683  48.821  -1.214 
ATOM   2459  O2   DC A 119      -8.483  49.108  -1.296 
ATOM   2460  N3   DC A 119     -10.227  48.274  -0.095 
ATOM   2461  C4   DC A 119     -11.531  47.977  -0.046 
ATOM   2462  N4   DC A 119     -12.013  47.445   1.066 
ATOM   2463  C5   DC A 119     -12.398  48.222  -1.161 
ATOM   2464  C6   DC A 119     -11.836  48.770  -2.268 
ATOM   2465  P    DA A 120      -8.128  49.528  -7.395 
ATOM   2466  OP1  DA A 120      -7.977  50.675  -8.317 
ATOM   2467  OP2  DA A 120      -9.042  48.453  -7.841 
ATOM   2468  O5'  DA A 120      -6.690  48.908  -7.065 
ATOM   2469  C5'  DA A 120      -5.915  49.475  -5.992 
ATOM   2470  C4'  DA A 120      -5.301  48.369  -5.157 
ATOM   2471  O4'  DA A 120      -6.183  47.927  -4.086 
ATOM   2472  C3'  DA A 120      -4.956  47.083  -5.906 
ATOM   2473  O3'  DA A 120      -3.751  46.547  -5.372 
ATOM   2474  C2'  DA A 120      -6.101  46.124  -5.577 
ATOM   2475  C1'  DA A 120      -6.236  46.508  -4.106 
ATOM   2476  N9   DA A 120      -7.524  46.084  -3.492 
ATOM   2477  C8   DA A 120      -8.758  46.014  -4.072 
ATOM   2478  N7   DA A 120      -9.691  45.603  -3.271 
ATOM   2479  C5   DA A 120      -9.030  45.383  -2.070 
ATOM   2480  C6   DA A 120      -9.470  44.935  -0.814 
ATOM   2481  N6   DA A 120     -10.744  44.614  -0.547 
ATOM   2482  N1   DA A 120      -8.550  44.829   0.163 
ATOM   2483  C2   DA A 120      -7.286  45.151  -0.107 
ATOM   2484  N3   DA A 120      -6.760  45.577  -1.235 
ATOM   2485  C4   DA A 120      -7.702  45.674  -2.196 
ATOM   2486  P    DC A 121      -2.681  45.898  -6.371 
ATOM   2487  OP1  DC A 121      -1.829  46.963  -6.945 
ATOM   2488  OP2  DC A 121      -3.376  45.027  -7.343 
ATOM   2489  O5'  DC A 121      -1.817  45.000  -5.366 
ATOM   2490  C5'  DC A 121      -1.679  45.421  -3.996 
ATOM   2491  C4'  DC A 121      -1.855  44.234  -3.069 
ATOM   2492  O4'  DC A 121      -3.248  44.015  -2.706 
ATOM   2493  C3'  DC A 121      -1.402  42.884  -3.625 
ATOM   2494  O3'  DC A 121      -0.824  42.124  -2.571 
ATOM   2495  C2'  DC A 121      -2.692  42.196  -4.068 
ATOM   2496  C1'  DC A 121      -3.546  42.639  -2.884 
ATOM   2497  N1   DC A 121      -5.011  42.510  -3.120 
ATOM   2498  C2   DC A 121      -5.816  42.167  -2.037 
ATOM   2499  O2   DC A 121      -5.286  41.987  -0.934 
ATOM   2500  N3   DC A 121      -7.154  42.044  -2.231 
ATOM   2501  C4   DC A 121      -7.689  42.249  -3.442 
ATOM   2502  N4   DC A 121      -8.999  42.116  -3.580 
ATOM   2503  C5   DC A 121      -6.879  42.601  -4.570 
ATOM   2504  C6   DC A 121      -5.544  42.719  -4.355 
ATOM   2505  P    DC A 122       0.475  41.238  -2.874 
ATOM   2506  OP1  DC A 122       1.685  42.085  -2.784 
ATOM   2507  OP2  DC A 122       0.288  40.505  -4.146 
ATOM   2508  O5'  DC A 122       0.447  40.207  -1.652 
ATOM   2509  C5'  DC A 122      -0.123  40.626  -0.397 
ATOM   2510  C4'  DC A 122      -1.005  39.528   0.165 
ATOM   2511  O4'  DC A 122      -2.377  39.615  -0.318 
ATOM   2512  C3'  DC A 122      -0.585  38.099  -0.176 
ATOM   2513  O3'  DC A 122      -0.846  37.262   0.945 
ATOM   2514  C2'  DC A 122      -1.511  37.684  -1.318 
ATOM   2515  C1'  DC A 122      -2.777  38.327  -0.760 
ATOM   2516  N1   DC A 122      -3.857  38.501  -1.772 
ATOM   2517  C2   DC A 122      -5.175  38.364  -1.344 
ATOM   2518  O2   DC A 122      -5.392  38.106  -0.155 
ATOM   2519  N3   DC A 122      -6.174  38.518  -2.251 
ATOM   2520  C4   DC A 122      -5.896  38.797  -3.532 
ATOM   2521  N4   DC A 122      -6.905  38.938  -4.378 
ATOM   2522  C5   DC A 122      -4.547  38.942  -3.992 
ATOM   2523  C6   DC A 122      -3.563  38.784  -3.070 
ATOM   2524  P    DA A 123       0.207  36.117   1.321 
ATOM   2525  OP1  DA A 123       1.297  36.695   2.140 
ATOM   2526  OP2  DA A 123       0.626  35.405   0.093 
ATOM   2527  O5'  DA A 123      -0.689  35.148   2.225 
ATOM   2528  C5'  DA A 123      -1.769  35.711   2.994 
ATOM   2529  C4'  DA A 123      -3.002  34.837   2.874 
ATOM   2530  O4'  DA A 123      -3.827  35.196   1.729 
ATOM   2531  C3'  DA A 123      -2.742  33.343   2.686 
ATOM   2532  O3'  DA A 123      -3.733  32.610   3.396 
ATOM   2533  C2'  DA A 123      -2.937  33.100   1.190 
ATOM   2534  C1'  DA A 123      -4.149  34.009   1.020 
ATOM   2535  N9   DA A 123      -4.428  34.378  -0.396 
ATOM   2536  C8   DA A 123      -3.537  34.593  -1.408 
ATOM   2537  N7   DA A 123      -4.092  34.901  -2.539 
ATOM   2538  C5   DA A 123      -5.451  34.890  -2.259 
ATOM   2539  C6   DA A 123      -6.584  35.138  -3.052 
ATOM   2540  N6   DA A 123      -6.521  35.462  -4.352 
ATOM   2541  N1   DA A 123      -7.788  35.040  -2.459 
ATOM   2542  C2   DA A 123      -7.845  34.719  -1.167 
ATOM   2543  N3   DA A 123      -6.861  34.466  -0.331 
ATOM   2544  C4   DA A 123      -5.667  34.570  -0.949 
ATOM   2545  P    DT A 124      -3.306  31.280   4.177 
ATOM   2546  OP1  DT A 124      -2.770  31.639   5.509 
ATOM   2547  OP2  DT A 124      -2.419  30.464   3.319 
ATOM   2548  O5'  DT A 124      -4.717  30.545   4.345 
ATOM   2549  C5'  DT A 124      -5.912  31.342   4.445 
ATOM   2550  C4'  DT A 124      -7.008  30.742   3.587 
ATOM   2551  O4'  DT A 124      -6.973  31.235   2.216 
ATOM   2552  C3'  DT A 124      -6.976  29.222   3.433 
ATOM   2553  O3'  DT A 124      -8.312  28.733   3.409 
ATOM   2554  C2'  DT A 124      -6.347  28.986   2.059 
ATOM   2555  C1'  DT A 124      -7.064  30.123   1.339 
ATOM   2556  N1   DT A 124      -6.433  30.504   0.044 
ATOM   2557  C2   DT A 124      -7.272  30.913  -0.964 
ATOM   2558  O2   DT A 124      -8.482  30.974  -0.836 
ATOM   2559  N3   DT A 124      -6.651  31.257  -2.150 
ATOM   2560  C4   DT A 124      -5.295  31.226  -2.403 
ATOM   2561  O4   DT A 124      -4.856  31.557  -3.506 
ATOM   2562  C5   DT A 124      -4.497  30.782  -1.285 
ATOM   2563  C7   DT A 124      -3.010  30.718  -1.475 
ATOM   2564  C6   DT A 124      -5.074  30.441  -0.120 
ATOM   2565  P    DT A 125      -8.651  27.365   4.167 
ATOM   2566  OP1  DT A 125      -8.889  27.639   5.602 
ATOM   2567  OP2  DT A 125      -7.610  26.358   3.863 
ATOM   2568  O5'  DT A 125     -10.025  26.946   3.464 
ATOM   2569  C5'  DT A 125     -10.897  27.978   2.966 
ATOM   2570  C4'  DT A 125     -11.421  27.597   1.596 
ATOM   2571  O4'  DT A 125     -10.538  28.034   0.523 
ATOM   2572  C3'  DT A 125     -11.596  26.100   1.342 
ATOM   2573  O3'  DT A 125     -12.756  25.901   0.543 
ATOM   2574  C2'  DT A 125     -10.369  25.700   0.523 
ATOM   2575  C1'  DT A 125     -10.333  26.943  -0.362 
ATOM   2576  N1   DT A 125      -9.032  27.148  -1.055 
ATOM   2577  C2   DT A 125      -9.074  27.697  -2.314 
ATOM   2578  O2   DT A 125     -10.113  28.013  -2.866 
ATOM   2579  N3   DT A 125      -7.847  27.871  -2.927 
ATOM   2580  C4   DT A 125      -6.614  27.549  -2.396 
ATOM   2581  O4   DT A 125      -5.583  27.752  -3.041 
ATOM   2582  C5   DT A 125      -6.673  26.979  -1.071 
ATOM   2583  C7   DT A 125      -5.375  26.601  -0.421 
ATOM   2584  C6   DT A 125      -7.851  26.798  -0.452 
ATOM   2585  P    DC A 126     -13.711  24.655   0.859 
ATOM   2586  OP1  DC A 126     -14.649  25.012   1.946 
ATOM   2587  OP2  DC A 126     -12.889  23.445   1.081 
ATOM   2588  O5'  DC A 126     -14.511  24.514  -0.520 
ATOM   2589  C5'  DC A 126     -14.746  25.691  -1.314 
ATOM   2590  C4'  DC A 126     -14.481  25.392  -2.777 
ATOM   2591  O4'  DC A 126     -13.087  25.606  -3.142 
ATOM   2592  C3'  DC A 126     -14.763  23.959  -3.224 
ATOM   2593  O3'  DC A 126     -15.297  23.985  -4.543 
ATOM   2594  C2'  DC A 126     -13.390  23.289  -3.268 
ATOM   2595  C1'  DC A 126     -12.635  24.472  -3.867 
ATOM   2596  N1   DC A 126     -11.157  24.381  -3.710 
ATOM   2597  C2   DC A 126     -10.363  24.895  -4.733 
ATOM   2598  O2   DC A 126     -10.913  25.400  -5.718 
ATOM   2599  N3   DC A 126      -9.013  24.821  -4.609 
ATOM   2600  C4   DC A 126      -8.456  24.265  -3.525 
ATOM   2601  N4   DC A 126      -7.135  24.218  -3.452 
ATOM   2602  C5   DC A 126      -9.255  23.731  -2.463 
ATOM   2603  C6   DC A 126     -10.602  23.814  -2.605 
ATOM   2604  P    DC A 127     -16.479  22.975  -4.922 
ATOM   2605  OP1  DC A 127     -17.776  23.549  -4.499 
ATOM   2606  OP2  DC A 127     -16.166  21.626  -4.400 
ATOM   2607  O5'  DC A 127     -16.388  22.967  -6.519 
ATOM   2608  C5'  DC A 127     -15.915  24.146  -7.197 
ATOM   2609  C4'  DC A 127     -14.944  23.758  -8.294 
ATOM   2610  O4'  DC A 127     -13.572  23.666  -7.814 
ATOM   2611  C3'  DC A 127     -15.195  22.404  -8.956 
ATOM   2612  O3'  DC A 127     -14.888  22.505 -10.342 
ATOM   2613  C2'  DC A 127     -14.184  21.461  -8.304 
ATOM   2614  C1'  DC A 127     -13.018  22.444  -8.276 
ATOM   2615  N1   DC A 127     -11.925  22.050  -7.344 
ATOM   2616  C2   DC A 127     -10.616  22.358  -7.708 
ATOM   2617  O2   DC A 127     -10.419  22.941  -8.781 
ATOM   2618  N3   DC A 127      -9.606  22.007  -6.873 
ATOM   2619  C4   DC A 127      -9.863  21.377  -5.719 
ATOM   2620  N4   DC A 127      -8.843  21.055  -4.938 
ATOM   2621  C5   DC A 127     -11.201  21.050  -5.325 
ATOM   2622  C6   DC A 127     -12.196  21.409  -6.175 
ATOM   2623  P    DA A 128     -15.826  21.756 -11.401 
ATOM   2624  OP1  DA A 128     -17.002  22.600 -11.708 
ATOM   2625  OP2  DA A 128     -16.117  20.386 -10.923 
ATOM   2626  O5'  DA A 128     -14.866  21.686 -12.679 
ATOM   2627  C5'  DA A 128     -13.883  22.721 -12.872 
ATOM   2628  C4'  DA A 128     -12.560  22.110 -13.287 
ATOM   2629  O4'  DA A 128     -11.734  21.745 -12.145 
ATOM   2630  C3'  DA A 128     -12.650  20.820 -14.103 
ATOM   2631  O3'  DA A 128     -11.613  20.818 -15.076 
ATOM   2632  C2'  DA A 128     -12.373  19.704 -13.095 
ATOM   2633  C1'  DA A 128     -11.258  20.422 -12.339 
ATOM   2634  N9   DA A 128     -10.967  19.834 -11.003 
ATOM   2635  C8   DA A 128     -11.836  19.259 -10.120 
ATOM   2636  N7   DA A 128     -11.274  18.835  -9.030 
ATOM   2637  C5   DA A 128      -9.933  19.151  -9.201 
ATOM   2638  C6   DA A 128      -8.804  18.959  -8.388 
ATOM   2639  N6   DA A 128      -8.851  18.374  -7.183 
ATOM   2640  N1   DA A 128      -7.620  19.391  -8.861 
ATOM   2641  C2   DA A 128      -7.580  19.972 -10.059 
ATOM   2642  N3   DA A 128      -8.561  20.204 -10.902 
ATOM   2643  C4   DA A 128      -9.735  19.762 -10.406 
ATOM   2644  P    DG A 129     -11.925  20.252 -16.542 
ATOM   2645  OP1  DG A 129     -12.548  21.316 -17.361 
ATOM   2646  OP2  DG A 129     -12.684  18.987 -16.433 
ATOM   2647  O5'  DG A 129     -10.451  19.949 -17.083 
ATOM   2648  C5'  DG A 129      -9.353  20.750 -16.607 
ATOM   2649  C4'  DG A 129      -8.166  19.864 -16.284 
ATOM   2650  O4'  DG A 129      -8.201  19.366 -14.916 
ATOM   2651  C3'  DG A 129      -8.030  18.600 -17.133 
ATOM   2652  O3'  DG A 129      -6.649  18.355 -17.374 
ATOM   2653  C2'  DG A 129      -8.575  17.479 -16.249 
ATOM   2654  C1'  DG A 129      -7.958  17.968 -14.942 
ATOM   2655  N9   DG A 129      -8.575  17.368 -13.727 
ATOM   2656  C8   DG A 129      -9.885  17.002 -13.505 
ATOM   2657  N7   DG A 129     -10.104  16.497 -12.315 
ATOM   2658  C5   DG A 129      -8.851  16.528 -11.706 
ATOM   2659  C6   DG A 129      -8.454  16.112 -10.409 
ATOM   2660  O6   DG A 129      -9.139  15.622  -9.516 
ATOM   2661  N1   DG A 129      -7.084  16.322 -10.200 
ATOM   2662  C2   DG A 129      -6.212  16.865 -11.123 
ATOM   2663  N2   DG A 129      -4.941  16.984 -10.730 
ATOM   2664  N3   DG A 129      -6.585  17.256 -12.340 
ATOM   2665  C4   DG A 129      -7.911  17.058 -12.559 
ATOM   2666  P    DC A 130      -6.194  17.828 -18.815 
ATOM   2667  OP1  DC A 130      -6.042  18.975 -19.737 
ATOM   2668  OP2  DC A 130      -7.107  16.753 -19.261 
ATOM   2669  O5'  DC A 130      -4.756  17.208 -18.485 
ATOM   2670  C5'  DC A 130      -3.981  17.775 -17.412 
ATOM   2671  C4'  DC A 130      -3.366  16.669 -16.577 
ATOM   2672  O4'  DC A 130      -4.249  16.226 -15.506 
ATOM   2673  C3'  DC A 130      -3.021  15.382 -17.326 
ATOM   2674  O3'  DC A 130      -1.817  14.847 -16.792 
ATOM   2675  C2'  DC A 130      -4.166  14.424 -16.997 
ATOM   2676  C1'  DC A 130      -4.301  14.808 -15.526 
ATOM   2677  N1   DC A 130      -5.590  14.384 -14.912 
ATOM   2678  C2   DC A 130      -5.575  13.999 -13.573 
ATOM   2679  O2   DC A 130      -4.503  14.027 -12.957 
ATOM   2680  N3   DC A 130      -6.739  13.608 -12.994 
ATOM   2681  C4   DC A 130      -7.879  13.592 -13.697 
ATOM   2682  N4   DC A 130      -8.988  13.203 -13.088 
ATOM   2683  C5   DC A 130      -7.916  13.983 -15.075 
ATOM   2684  C6   DC A 130      -6.742  14.371 -15.635 
ATOM   2685  P    DT A 131      -0.747  14.198 -17.791 
ATOM   2686  OP1  DT A 131       0.106  15.263 -18.365 
ATOM   2687  OP2  DT A 131      -1.441  13.326 -18.763 
ATOM   2688  O5'  DT A 131       0.117  13.300 -16.786 
ATOM   2689  C5'  DT A 131       0.256  13.721 -15.416 
ATOM   2690  C4'  DT A 131       0.080  12.534 -14.489 
ATOM   2691  O4'  DT A 131      -1.313  12.315 -14.126 
ATOM   2692  C3'  DT A 131       0.532  11.184 -15.045 
ATOM   2693  O3'  DT A 131       1.111  10.423 -13.991 
ATOM   2694  C2'  DT A 131      -0.758  10.495 -15.488 
ATOM   2695  C1'  DT A 131      -1.611  10.939 -14.304 
ATOM   2696  N1   DT A 131      -3.076  10.810 -14.540 
ATOM   2697  C2   DT A 131      -3.857  10.472 -13.461 
ATOM   2698  O2   DT A 131      -3.401  10.279 -12.348 
ATOM   2699  N3   DT A 131      -5.210  10.360 -13.718 
ATOM   2700  C4   DT A 131      -5.830  10.555 -14.935 
ATOM   2701  O4   DT A 131      -7.051  10.427 -15.043 
ATOM   2702  C5   DT A 131      -4.929  10.907 -16.007 
ATOM   2703  C7   DT A 131      -5.523  11.137 -17.366 
ATOM   2704  C6   DT A 131      -3.609  11.022 -15.785 
ATOM   2705  P    DG A 132       2.409   9.538 -14.294 
ATOM   2706  OP1  DG A 132       3.619  10.385 -14.204 
ATOM   2707  OP2  DG A 132       2.223   8.805 -15.566 
ATOM   2708  O5'  DG A 132       2.381   8.507 -13.072 
ATOM   2709  C5'  DG A 132       1.811   8.926 -11.817 
ATOM   2710  C4'  DG A 132       0.930   7.828 -11.255 
ATOM   2711  O4'  DG A 132      -0.442   7.915 -11.738 
ATOM   2712  C3'  DG A 132       1.350   6.398 -11.596 
ATOM   2713  O3'  DG A 132       1.089   5.562 -10.475 
ATOM   2714  C2'  DG A 132       0.423   5.983 -12.738 
ATOM   2715  C1'  DG A 132      -0.843   6.627 -12.180 
ATOM   2716  N9   DG A 132      -1.922   6.801 -13.192 
ATOM   2717  C8   DG A 132      -1.819   7.086 -14.536 
ATOM   2718  N7   DG A 132      -2.972   7.174 -15.153 
ATOM   2719  C5   DG A 132      -3.905   6.930 -14.147 
ATOM   2720  C6   DG A 132      -5.323   6.891 -14.206 
ATOM   2721  O6   DG A 132      -6.058   7.068 -15.173 
ATOM   2722  N1   DG A 132      -5.880   6.607 -12.951 
ATOM   2723  C2   DG A 132      -5.161   6.390 -11.792 
ATOM   2724  N2   DG A 132      -5.879   6.134 -10.696 
ATOM   2725  N3   DG A 132      -3.831   6.427 -11.737 
ATOM   2726  C4   DG A 132      -3.276   6.701 -12.947 
ATOM   2727  P    DA A 133       2.142   4.417 -10.099 
ATOM   2728  OP1  DA A 133       3.232   4.994  -9.280 
ATOM   2729  OP2  DA A 133       2.560   3.705 -11.327 
ATOM   2730  O5'  DA A 133       1.246   3.448  -9.195 
ATOM   2731  C5'  DA A 133       0.166   4.011  -8.426 
ATOM   2732  C4'  DA A 133      -1.067   3.137  -8.546 
ATOM   2733  O4'  DA A 133      -1.893   3.496  -9.691 
ATOM   2734  C3'  DA A 133      -0.807   1.642  -8.734 
ATOM   2735  O3'  DA A 133      -1.799   0.910  -8.024 
ATOM   2736  C2'  DA A 133      -1.002   1.400 -10.230 
ATOM   2737  C1'  DA A 133      -2.214   2.309 -10.400 
ATOM   2738  N9   DA A 133      -2.493   2.678 -11.816 
ATOM   2739  C8   DA A 133      -1.603   2.893 -12.828 
ATOM   2740  N7   DA A 133      -2.157   3.201 -13.959 
ATOM   2741  C5   DA A 133      -3.516   3.190 -13.680 
ATOM   2742  C6   DA A 133      -4.649   3.438 -14.472 
ATOM   2743  N6   DA A 133      -4.587   3.762 -15.772 
ATOM   2744  N1   DA A 133      -5.854   3.340 -13.879 
ATOM   2745  C2   DA A 133      -5.910   3.018 -12.587 
ATOM   2746  N3   DA A 133      -4.927   2.765 -11.751 
ATOM   2747  C4   DA A 133      -3.732   2.870 -12.370 
ATOM   2748  P    DT A 134      -1.372  -0.420  -7.243 
ATOM   2749  OP1  DT A 134      -0.836  -0.061  -5.911 
ATOM   2750  OP2  DT A 134      -0.485  -1.236  -8.101 
ATOM   2751  O5'  DT A 134      -2.783  -1.155  -7.075 
ATOM   2752  C5'  DT A 134      -3.978  -0.358  -6.975 
ATOM   2753  C4'  DT A 134      -5.073  -0.958  -7.833 
ATOM   2754  O4'  DT A 134      -5.039  -0.465  -9.204 
ATOM   2755  C3'  DT A 134      -5.042  -2.478  -7.987 
ATOM   2756  O3'  DT A 134      -6.377  -2.967  -8.011 
ATOM   2757  C2'  DT A 134      -4.413  -2.715  -9.361 
ATOM   2758  C1'  DT A 134      -5.129  -1.577 -10.081 
ATOM   2759  N1   DT A 134      -4.499  -1.196 -11.376 
ATOM   2760  C2   DT A 134      -5.337  -0.787 -12.384 
ATOM   2761  O2   DT A 134      -6.548  -0.726 -12.256 
ATOM   2762  N3   DT A 134      -4.716  -0.443 -13.570 
ATOM   2763  C4   DT A 134      -3.360  -0.474 -13.823 
ATOM   2764  O4   DT A 134      -2.922  -0.143 -14.926 
ATOM   2765  C5   DT A 134      -2.562  -0.918 -12.705 
ATOM   2766  C7   DT A 134      -1.076  -0.982 -12.895 
ATOM   2767  C6   DT A 134      -3.140  -1.259 -11.541 
ATOM   2768  P    DG A 135      -6.716  -4.335  -7.253 
ATOM   2769  OP1  DG A 135      -6.954  -4.061  -5.818 
ATOM   2770  OP2  DG A 135      -5.676  -5.342  -7.557 
ATOM   2771  O5'  DG A 135      -8.091  -4.755  -7.956 
ATOM   2772  C5'  DG A 135      -8.963  -3.723  -8.454 
ATOM   2773  C4'  DG A 135      -9.486  -4.103  -9.825 
ATOM   2774  O4'  DG A 135      -8.604  -3.666 -10.897 
ATOM   2775  C3'  DG A 135      -9.661  -5.600 -10.078 
ATOM   2776  O3'  DG A 135     -10.822  -5.799 -10.877 
ATOM   2777  C2'  DG A 135      -8.434  -6.000 -10.897 
ATOM   2778  C1'  DG A 135      -8.399  -4.757 -11.782 
ATOM   2779  N9   DG A 135      -7.097  -4.552 -12.475 
ATOM   2780  C8   DG A 135      -5.822  -4.838 -12.037 
ATOM   2781  N7   DG A 135      -4.881  -4.534 -12.898 
ATOM   2782  C5   DG A 135      -5.582  -4.011 -13.984 
ATOM   2783  C6   DG A 135      -5.107  -3.509 -15.223 
ATOM   2784  O6   DG A 135      -3.949  -3.421 -15.624 
ATOM   2785  N1   DG A 135      -6.161  -3.077 -16.040 
ATOM   2786  C2   DG A 135      -7.499  -3.124 -15.702 
ATOM   2787  N2   DG A 135      -8.351  -2.662 -16.620 
ATOM   2788  N3   DG A 135      -7.945  -3.595 -14.539 
ATOM   2789  C4   DG A 135      -6.935  -4.018 -13.736 
ATOM   2790  P    DT A 136     -11.776  -7.046 -10.561 
ATOM   2791  OP1  DT A 136     -12.715  -6.689  -9.474 
ATOM   2792  OP2  DT A 136     -10.955  -8.255 -10.339 
ATOM   2793  O5'  DT A 136     -12.577  -7.186 -11.940 
ATOM   2794  C5'  DT A 136     -12.812  -6.009 -12.734 
ATOM   2795  C4'  DT A 136     -12.546  -6.308 -14.197 
ATOM   2796  O4'  DT A 136     -11.153  -6.094 -14.562 
ATOM   2797  C3'  DT A 136     -12.829  -7.742 -14.644 
ATOM   2798  O3'  DT A 136     -13.363  -7.716 -15.963 
ATOM   2799  C2'  DT A 136     -11.456  -8.412 -14.689 
ATOM   2800  C1'  DT A 136     -10.701  -7.228 -15.287 
ATOM   2801  N1   DT A 136      -9.222  -7.319 -15.130 
ATOM   2802  C2   DT A 136      -8.453  -6.807 -16.148 
ATOM   2803  O2   DT A 136      -8.929  -6.296 -17.146 
ATOM   2804  N3   DT A 136      -7.088  -6.910 -15.967 
ATOM   2805  C4   DT A 136      -6.444  -7.468 -14.881 
ATOM   2806  O4   DT A 136      -5.214  -7.503 -14.832 
ATOM   2807  C5   DT A 136      -7.337  -7.977 -13.866 
ATOM   2808  C7   DT A 136      -6.718  -8.602 -12.649 
ATOM   2809  C6   DT A 136      -8.668  -7.891 -14.016 
ATOM   2810  P    DC A 137     -14.544  -8.725 -16.342 
ATOM   2811  OP1  DC A 137     -15.842  -8.151 -15.919 
ATOM   2812  OP2  DC A 137     -14.231 -10.074 -15.820 
ATOM   2813  O5'  DC A 137     -14.454  -8.733 -17.939 
ATOM   2814  C5'  DC A 137     -13.981  -7.554 -18.617 
ATOM   2815  C4'  DC A 137     -13.010  -7.942 -19.714 
ATOM   2816  O4'  DC A 137     -11.638  -8.034 -19.234 
ATOM   2817  C3'  DC A 137     -13.260  -9.296 -20.376 
ATOM   2818  O3'  DC A 137     -12.954  -9.195 -21.762 
ATOM   2819  C2'  DC A 137     -12.249 -10.239 -19.724 
ATOM   2820  C1'  DC A 137     -11.083  -9.256 -19.696 
ATOM   2821  N1   DC A 137      -9.990  -9.650 -18.764 
ATOM   2822  C2   DC A 137      -8.682  -9.342 -19.129 
ATOM   2823  O2   DC A 137      -8.484  -8.759 -20.201 
ATOM   2824  N3   DC A 137      -7.672  -9.693 -18.293 
ATOM   2825  C4   DC A 137      -7.928 -10.323 -17.139 
ATOM   2826  N4   DC A 137      -6.908 -10.645 -16.358 
ATOM   2827  C5   DC A 137      -9.266 -10.650 -16.745 
ATOM   2828  C6   DC A 137     -10.262 -10.291 -17.595 
ATOM   2829  P    DA A 138     -13.892  -9.945 -22.821 
ATOM   2830  OP1  DA A 138     -15.068  -9.100 -23.128 
ATOM   2831  OP2  DA A 138     -14.182 -11.314 -22.343 
ATOM   2832  O5'  DA A 138     -12.931 -10.014 -24.099 
ATOM   2833  C5'  DA A 138     -11.949  -8.979 -24.292 
ATOM   2834  C4'  DA A 138     -10.625  -9.591 -24.707 
ATOM   2835  O4'  DA A 138      -9.799  -9.955 -23.565 
ATOM   2836  C3'  DA A 138     -10.715 -10.880 -25.523 
ATOM   2837  O3'  DA A 138      -9.678 -10.882 -26.496 
ATOM   2838  C2'  DA A 138     -10.438 -11.996 -24.515 
ATOM   2839  C1'  DA A 138      -9.324 -11.278 -23.759 
ATOM   2840  N9   DA A 138      -9.032 -11.866 -22.423 
ATOM   2841  C8   DA A 138      -9.901 -12.441 -21.540 
ATOM   2842  N7   DA A 138      -9.340 -12.865 -20.450 
ATOM   2843  C5   DA A 138      -7.999 -12.549 -20.621 
ATOM   2844  C6   DA A 138      -6.870 -12.741 -19.808 
ATOM   2845  N6   DA A 138      -6.916 -13.326 -18.603 
ATOM   2846  N1   DA A 138      -5.685 -12.309 -20.281 
ATOM   2847  C2   DA A 138      -5.646 -11.728 -21.479 
ATOM   2848  N3   DA A 138      -6.626 -11.496 -22.322 
ATOM   2849  C4   DA A 138      -7.800 -11.938 -21.826 
ATOM   2850  P    DC A 139      -9.991 -11.448 -27.962 
ATOM   2851  OP1  DC A 139     -10.613 -10.385 -28.781 
ATOM   2852  OP2  DC A 139     -10.750 -12.713 -27.853 
ATOM   2853  O5'  DC A 139      -8.516 -11.751 -28.503 
ATOM   2854  C5'  DC A 139      -7.419 -10.950 -28.027 
ATOM   2855  C4'  DC A 139      -6.232 -11.836 -27.704 
ATOM   2856  O4'  DC A 139      -6.267 -12.334 -26.336 
ATOM   2857  C3'  DC A 139      -6.095 -13.100 -28.553 
ATOM   2858  O3'  DC A 139      -4.715 -13.345 -28.794 
ATOM   2859  C2'  DC A 139      -6.640 -14.221 -27.669 
ATOM   2860  C1'  DC A 139      -6.023 -13.732 -26.362 
ATOM   2861  N1   DC A 139      -6.640 -14.332 -25.147 
ATOM   2862  C2   DC A 139      -5.814 -14.579 -24.054 
ATOM   2863  O2   DC A 139      -4.614 -14.292 -24.136 
ATOM   2864  N3   DC A 139      -6.358 -15.127 -22.936 
ATOM   2865  C4   DC A 139      -7.662 -15.423 -22.887 
ATOM   2866  N4   DC A 139      -8.144 -15.955 -21.774 
ATOM   2867  C5   DC A 139      -8.529 -15.178 -24.001 
ATOM   2868  C6   DC A 139      -7.967 -14.631 -25.109 
ATOM   2869  P    DC A 140      -4.259 -13.872 -30.235 
ATOM   2870  OP1  DC A 140      -4.108 -12.725 -31.157 
ATOM   2871  OP2  DC A 140      -5.173 -14.947 -30.681 
ATOM   2872  O5'  DC A 140      -2.821 -14.492 -29.905 
ATOM   2873  C5'  DC A 140      -2.046 -13.926 -28.832 
ATOM   2874  C4'  DC A 140      -1.432 -15.031 -27.997 
ATOM   2875  O4'  DC A 140      -2.314 -15.474 -26.926 
ATOM   2876  C3'  DC A 140      -1.087 -16.318 -28.746 
ATOM   2877  O3'  DC A 140       0.118 -16.853 -28.212 
ATOM   2878  C2'  DC A 140      -2.232 -17.276 -28.417 
ATOM   2879  C1'  DC A 140      -2.367 -16.892 -26.947 
ATOM   2880  N1   DC A 140      -3.655 -17.317 -26.332 
ATOM   2881  C2   DC A 140      -3.640 -17.701 -24.993 
ATOM   2882  O2   DC A 140      -2.569 -17.674 -24.377 
ATOM   2883  N3   DC A 140      -4.805 -18.093 -24.414 
ATOM   2884  C4   DC A 140      -5.945 -18.108 -25.117 
ATOM   2885  N4   DC A 140      -7.054 -18.497 -24.508 
ATOM   2886  C5   DC A 140      -5.981 -17.717 -26.495 
ATOM   2887  C6   DC A 140      -4.807 -17.330 -27.055 
ATOM   2888  P    DC A 141       1.188 -17.502 -29.211 
ATOM   2889  OP1  DC A 141       2.040 -16.437 -29.785 
ATOM   2890  OP2  DC A 141       0.493 -18.374 -30.184 
ATOM   2891  O5'  DC A 141       2.052 -18.400 -28.206 
ATOM   2892  C5'  DC A 141       2.190 -17.979 -26.836 
ATOM   2893  C4'  DC A 141       2.014 -19.166 -25.909 
ATOM   2894  O4'  DC A 141       0.621 -19.385 -25.546 
ATOM   2895  C3'  DC A 141       2.467 -20.516 -26.465 
ATOM   2896  O3'  DC A 141       3.045 -21.277 -25.411 
ATOM   2897  C2'  DC A 141       1.177 -21.205 -26.908 
ATOM   2898  C1'  DC A 141       0.323 -20.761 -25.724 
ATOM   2899  N1   DC A 141      -1.142 -20.890 -25.960 
ATOM   2900  C2   DC A 141      -1.947 -21.233 -24.877 
ATOM   2901  O2   DC A 141      -1.417 -21.414 -23.774 
ATOM   2902  N3   DC A 141      -3.285 -21.356 -25.071 
ATOM   2903  C4   DC A 141      -3.820 -21.152 -26.282 
ATOM   2904  N4   DC A 141      -5.130 -21.284 -26.420 
ATOM   2905  C5   DC A 141      -3.010 -20.799 -27.410 
ATOM   2906  C6   DC A 141      -1.675 -20.681 -27.195 
ATOM   2907  P    DC A 142       4.344 -22.162 -25.714 
ATOM   2908  OP1  DC A 142       5.554 -21.315 -25.624 
ATOM   2909  OP2  DC A 142       4.157 -22.895 -26.986 
ATOM   2910  O5'  DC A 142       4.316 -23.193 -24.492 
ATOM   2911  C5'  DC A 142       3.746 -22.774 -23.237 
ATOM   2912  C4'  DC A 142       2.864 -23.872 -22.675 
ATOM   2913  O4'  DC A 142       1.493 -23.785 -23.158 
ATOM   2914  C3'  DC A 142       3.284 -25.302 -23.016 
ATOM   2915  O3'  DC A 142       3.024 -26.138 -21.895 
ATOM   2916  C2'  DC A 142       2.358 -25.717 -24.158 
ATOM   2917  C1'  DC A 142       1.092 -25.073 -23.600 
ATOM   2918  N1   DC A 142       0.012 -24.899 -24.612 
ATOM   2919  C2   DC A 142      -1.306 -25.036 -24.185 
ATOM   2920  O2   DC A 142      -1.523 -25.294 -22.995 
ATOM   2921  N3   DC A 142      -2.305 -24.882 -25.091 
ATOM   2922  C4   DC A 142      -2.027 -24.603 -26.372 
ATOM   2923  N4   DC A 142      -3.036 -24.462 -27.218 
ATOM   2924  C5   DC A 142      -0.678 -24.459 -26.832 
ATOM   2925  C6   DC A 142       0.306 -24.617 -25.910 
ATOM   2926  P    DA A 143       4.076 -27.283 -21.519 
ATOM   2927  OP1  DA A 143       5.166 -26.706 -20.700 
ATOM   2928  OP2  DA A 143       4.495 -27.995 -22.747 
ATOM   2929  O5'  DA A 143       3.180 -28.252 -20.615 
ATOM   2930  C5'  DA A 143       2.100 -27.689 -19.846 
ATOM   2931  C4'  DA A 143       0.867 -28.563 -19.967 
ATOM   2932  O4'  DA A 143       0.042 -28.205 -21.111 
ATOM   2933  C3'  DA A 143       1.127 -30.058 -20.154 
ATOM   2934  O3'  DA A 143       0.136 -30.790 -19.445 
ATOM   2935  C2'  DA A 143       0.932 -30.300 -21.650 
ATOM   2936  C1'  DA A 143      -0.280 -29.391 -21.820 
ATOM   2937  N9   DA A 143      -0.559 -29.022 -23.236 
ATOM   2938  C8   DA A 143       0.332 -28.807 -24.248 
ATOM   2939  N7   DA A 143      -0.223 -28.500 -25.379 
ATOM   2940  C5   DA A 143      -1.582 -28.511 -25.100 
ATOM   2941  C6   DA A 143      -2.715 -28.262 -25.892 
ATOM   2942  N6   DA A 143      -2.652 -27.938 -27.192 
ATOM   2943  N1   DA A 143      -3.919 -28.360 -25.299 
ATOM   2944  C2   DA A 143      -3.976 -28.682 -24.007 
ATOM   2945  N3   DA A 143      -2.992 -28.935 -23.171 
ATOM   2946  C4   DA A 143      -1.798 -28.831 -23.790 
ATOM   2947  P    DG A 144       0.563 -32.120 -18.663 
ATOM   2948  OP1  DG A 144       1.099 -31.761 -17.331 
ATOM   2949  OP2  DG A 144       1.450 -32.936 -19.521 
ATOM   2950  O5'  DG A 144      -0.848 -32.855 -18.495 
ATOM   2951  C5'  DG A 144      -2.043 -32.058 -18.395 
ATOM   2952  C4'  DG A 144      -3.139 -32.658 -19.253 
ATOM   2953  O4'  DG A 144      -3.104 -32.165 -20.624 
ATOM   2954  C3'  DG A 144      -3.107 -34.178 -19.407 
ATOM   2955  O3'  DG A 144      -4.443 -34.668 -19.431 
ATOM   2956  C2'  DG A 144      -2.478 -34.415 -20.781 
ATOM   2957  C1'  DG A 144      -3.195 -33.277 -21.501 
ATOM   2958  N9   DG A 144      -2.564 -32.897 -22.796 
ATOM   2959  C8   DG A 144      -1.232 -32.894 -23.149 
ATOM   2960  N7   DG A 144      -1.006 -32.501 -24.378 
ATOM   2961  C5   DG A 144      -2.279 -32.225 -24.877 
ATOM   2962  C6   DG A 144      -2.677 -31.761 -26.157 
ATOM   2963  O6   DG A 144      -1.979 -31.494 -27.131 
ATOM   2964  N1   DG A 144      -4.069 -31.615 -26.237 
ATOM   2965  C2   DG A 144      -4.958 -31.881 -25.214 
ATOM   2966  N2   DG A 144      -6.249 -31.677 -25.492 
ATOM   2967  N3   DG A 144      -4.583 -32.315 -24.014 
ATOM   2968  C4   DG A 144      -3.236 -32.463 -23.919 
ATOM   2969  P    DA A 145      -4.781 -36.036 -18.673 
ATOM   2970  OP1  DA A 145      -5.020 -35.761 -17.238 
ATOM   2971  OP2  DA A 145      -3.741 -37.042 -18.977 
ATOM   2972  O5'  DA A 145      -6.156 -36.455 -19.376 
ATOM   2973  C5'  DA A 145      -7.028 -35.423 -19.874 
ATOM   2974  C4'  DA A 145      -7.552 -35.803 -21.245 
ATOM   2975  O4'  DA A 145      -6.669 -35.366 -22.318 
ATOM   2976  C3'  DA A 145      -7.727 -37.300 -21.498 
ATOM   2977  O3'  DA A 145      -8.887 -37.499 -22.297 
ATOM   2978  C2'  DA A 145      -6.500 -37.700 -22.317 
ATOM   2979  C1'  DA A 145      -6.464 -36.457 -23.202 
ATOM   2980  N9   DA A 145      -5.163 -36.253 -23.895 
ATOM   2981  C8   DA A 145      -3.906 -36.542 -23.444 
ATOM   2982  N7   DA A 145      -2.966 -36.247 -24.288 
ATOM   2983  C5   DA A 145      -3.646 -35.723 -25.378 
ATOM   2984  C6   DA A 145      -3.209 -35.219 -26.614 
ATOM   2985  N6   DA A 145      -1.919 -35.158 -26.975 
ATOM   2986  N1   DA A 145      -4.150 -34.778 -27.470 
ATOM   2987  C2   DA A 145      -5.429 -34.840 -27.107 
ATOM   2988  N3   DA A 145      -5.954 -35.288 -25.986 
ATOM   2989  C4   DA A 145      -4.991 -35.723 -25.148 
ATOM   2990  P    DG A 146      -9.841 -38.746 -21.982 
ATOM   2991  OP1  DG A 146     -10.780 -38.389 -20.894 
ATOM   2992  OP2  DG A 146      -9.020 -39.956 -21.759 
ATOM   2993  O5'  DG A 146     -10.642 -38.887 -23.360 
ATOM   2994  C5'  DG A 146     -10.877 -37.709 -24.154 
ATOM   2995  C4'  DG A 146     -10.611 -38.008 -25.617 
ATOM   2996  O4'  DG A 146      -9.218 -37.795 -25.982 
ATOM   2997  C3'  DG A 146     -10.894 -39.442 -26.064 
ATOM   2998  O3'  DG A 146     -11.428 -39.416 -27.383 
ATOM   2999  C2'  DG A 146      -9.521 -40.112 -26.109 
ATOM   3000  C1'  DG A 146      -8.766 -38.928 -26.707 
ATOM   3001  N9   DG A 146      -7.288 -39.019 -26.551 
ATOM   3002  C8   DG A 146      -6.554 -39.553 -25.514 
ATOM   3003  N7   DG A 146      -5.255 -39.476 -25.685 
ATOM   3004  C5   DG A 146      -5.122 -38.848 -26.922 
ATOM   3005  C6   DG A 146      -3.953 -38.490 -27.644 
ATOM   3006  O6   DG A 146      -2.776 -38.656 -27.333 
ATOM   3007  N1   DG A 146      -4.272 -37.869 -28.860 
ATOM   3008  C2   DG A 146      -5.552 -37.626 -29.317 
ATOM   3009  N2   DG A 146      -5.644 -37.021 -30.504 
ATOM   3010  N3   DG A 146      -6.648 -37.961 -28.640 
ATOM   3011  C4   DG A 146      -6.355 -38.565 -27.458 
ATOM   3012  P    DA A 147     -12.610 -40.426 -27.762 
ATOM   3013  OP1  DA A 147     -13.907 -39.851 -27.339 
ATOM   3014  OP2  DA A 147     -12.297 -41.774 -27.240 
ATOM   3015  O5'  DA A 147     -12.519 -40.433 -29.359 
ATOM   3016  C5'  DA A 147     -12.046 -39.254 -30.037 
ATOM   3017  C4'  DA A 147     -11.075 -39.642 -31.134 
ATOM   3018  O4'  DA A 147      -9.703 -39.735 -30.654 
ATOM   3019  C3'  DA A 147     -11.326 -40.996 -31.797 
ATOM   3020  O3'  DA A 147     -11.019 -40.895 -33.182 
ATOM   3021  C2'  DA A 147     -10.315 -41.940 -31.144 
ATOM   3022  C1'  DA A 147      -9.149 -40.956 -31.116 
ATOM   3023  N9   DA A 147      -8.056 -41.350 -30.184 
ATOM   3024  C8   DA A 147      -8.156 -41.992 -28.982 
ATOM   3025  N7   DA A 147      -7.014 -42.198 -28.401 
ATOM   3026  C5   DA A 147      -6.088 -41.653 -29.280 
ATOM   3027  C6   DA A 147      -4.688 -41.551 -29.236 
ATOM   3028  N6   DA A 147      -3.943 -42.018 -28.225 
ATOM   3029  N1   DA A 147      -4.079 -40.950 -30.276 
ATOM   3030  C2   DA A 147      -4.825 -40.487 -31.278 
ATOM   3031  N3   DA A 147      -6.131 -40.525 -31.427 
ATOM   3032  C4   DA A 147      -6.717 -41.132 -30.374 
ATOM   3033  P    DG A 148     -11.957 -41.645 -34.241 
ATOM   3034  OP1  DG A 148     -13.133 -40.800 -34.548 
ATOM   3035  OP2  DG A 148     -12.248 -43.014 -33.763 
ATOM   3036  O5'  DG A 148     -10.997 -41.714 -35.519 
ATOM   3037  C5'  DG A 148     -10.014 -40.679 -35.712 
ATOM   3038  C4'  DG A 148      -8.691 -41.291 -36.128 
ATOM   3039  O4'  DG A 148      -7.864 -41.655 -34.985 
ATOM   3040  C3'  DG A 148      -8.781 -42.580 -36.943 
ATOM   3041  O3'  DG A 148      -7.744 -42.583 -37.916 
ATOM   3042  C2'  DG A 148      -8.504 -43.696 -35.935 
ATOM   3043  C1'  DG A 148      -7.389 -42.978 -35.180 
ATOM   3044  N9   DG A 148      -7.098 -43.567 -33.843 
ATOM   3045  C8   DG A 148      -7.960 -44.150 -32.940 
ATOM   3046  N7   DG A 148      -7.379 -44.574 -31.843 
ATOM   3047  C5   DG A 148      -6.037 -44.248 -32.034 
ATOM   3048  C6   DG A 148      -4.918 -44.459 -31.187 
ATOM   3049  O6   DG A 148      -4.879 -44.983 -30.078 
ATOM   3050  N1   DG A 148      -3.737 -43.975 -31.769 
ATOM   3051  C2   DG A 148      -3.651 -43.367 -33.006 
ATOM   3052  N2   DG A 148      -2.432 -42.974 -33.383 
ATOM   3053  N3   DG A 148      -4.702 -43.170 -33.799 
ATOM   3054  C4   DG A 148      -5.854 -43.634 -33.250 
ATOM   3055  P    DA A 149      -8.056 -43.148 -39.382 
ATOM   3056  OP1  DA A 149      -8.679 -42.085 -40.201 
ATOM   3057  OP2  DA A 149      -8.815 -44.413 -39.273 
ATOM   3058  O5'  DA A 149      -6.582 -43.452 -39.923 
ATOM   3059  C5'  DA A 149      -5.484 -42.650 -39.447 
ATOM   3060  C4'  DA A 149      -4.297 -43.536 -39.124 
ATOM   3061  O4'  DA A 149      -4.332 -44.034 -37.756 
ATOM   3062  C3'  DA A 149      -4.160 -44.800 -39.973 
ATOM   3063  O3'  DA A 149      -2.780 -45.045 -40.214 
ATOM   3064  C2'  DA A 149      -4.706 -45.921 -39.089 
ATOM   3065  C1'  DA A 149      -4.089 -45.433 -37.782 
ATOM   3066  N9   DA A 149      -4.706 -46.033 -36.567 
ATOM   3067  C8   DA A 149      -6.008 -46.388 -36.365 
ATOM   3068  N7   DA A 149      -6.240 -46.891 -35.191 
ATOM   3069  C5   DA A 149      -4.999 -46.868 -34.568 
ATOM   3070  C6   DA A 149      -4.573 -47.270 -33.291 
ATOM   3071  N6   DA A 149      -5.391 -47.799 -32.371 
ATOM   3072  N1   DA A 149      -3.270 -47.108 -32.994 
ATOM   3073  C2   DA A 149      -2.462 -46.580 -33.913 
ATOM   3074  N3   DA A 149      -2.744 -46.171 -35.130 
ATOM   3075  C4   DA A 149      -4.054 -46.344 -35.403 
ATOM   3076  P    DG A 150      -2.325 -45.572 -41.655 
ATOM   3077  OP1  DG A 150      -2.173 -44.425 -42.577 
ATOM   3078  OP2  DG A 150      -3.238 -46.647 -42.101 
ATOM   3079  O5'  DG A 150      -0.887 -46.192 -41.325 
ATOM   3080  C5'  DG A 150      -0.112 -45.626 -40.252 
ATOM   3081  C4'  DG A 150       0.503 -46.731 -39.417 
ATOM   3082  O4'  DG A 150      -0.380 -47.174 -38.346 
ATOM   3083  C3'  DG A 150       0.848 -48.018 -40.166 
ATOM   3084  O3'  DG A 150       2.052 -48.553 -39.632 
ATOM   3085  C2'  DG A 150      -0.297 -48.976 -39.837 
ATOM   3086  C1'  DG A 150      -0.432 -48.592 -38.367 
ATOM   3087  N9   DG A 150      -1.721 -49.017 -37.752 
ATOM   3088  C8   DG A 150      -2.973 -49.094 -38.320 
ATOM   3089  N7   DG A 150      -3.907 -49.511 -37.499 
ATOM   3090  C5   DG A 150      -3.224 -49.725 -36.303 
ATOM   3091  C6   DG A 150      -3.703 -50.180 -35.047 
ATOM   3092  O6   DG A 150      -4.847 -50.492 -34.727 
ATOM   3093  N1   DG A 150      -2.671 -50.255 -34.102 
ATOM   3094  C2   DG A 150      -1.349 -49.933 -34.340 
ATOM   3095  N2   DG A 150      -0.516 -50.071 -33.306 
ATOM   3096  N3   DG A 150      -0.900 -49.505 -35.519 
ATOM   3097  C4   DG A 150      -1.890 -49.427 -36.447 
ATOM   3098  P    DT A 151       3.122 -49.202 -40.631 
ATOM   3099  OP1  DT A 151       3.975 -48.137 -41.205 
ATOM   3100  OP2  DT A 151       2.428 -50.074 -41.604 
ATOM   3101  O5'  DT A 151       3.986 -50.100 -39.626 
ATOM   3102  C5'  DT A 151       4.125 -49.679 -38.256 
ATOM   3103  C4'  DT A 151       3.949 -50.866 -37.329 
ATOM   3104  O4'  DT A 151       2.556 -51.085 -36.966 
ATOM   3105  C3'  DT A 151       4.401 -52.216 -37.885 
ATOM   3106  O3'  DT A 151       4.980 -52.977 -36.831 
ATOM   3107  C2'  DT A 151       3.111 -52.905 -38.328 
ATOM   3108  C1'  DT A 151       2.258 -52.462 -37.145 
ATOM   3109  N1   DT A 151       0.793 -52.591 -37.380 
ATOM   3110  C2   DT A 151       0.012 -52.929 -36.302 
ATOM   3111  O2   DT A 151       0.468 -53.121 -35.188 
ATOM   3112  N3   DT A 151      -1.341 -53.040 -36.558 
ATOM   3113  C4   DT A 151      -1.961 -52.845 -37.775 
ATOM   3114  O4   DT A 151      -3.182 -52.974 -37.883 
ATOM   3115  C5   DT A 151      -1.060 -52.494 -38.847 
ATOM   3116  C7   DT A 151      -1.654 -52.264 -40.206 
ATOM   3117  C6   DT A 151       0.260 -52.379 -38.626 
ATOM   3118  P    DT A 152       6.278 -53.863 -37.134 
ATOM   3119  OP1  DT A 152       7.488 -53.015 -37.044 
ATOM   3120  OP2  DT A 152       6.092 -54.596 -38.406 
ATOM   3121  O5'  DT A 152       6.250 -54.894 -35.912 
ATOM   3122  C5'  DT A 152       5.680 -54.474 -34.657 
ATOM   3123  C4'  DT A 152       4.799 -55.573 -34.095 
ATOM   3124  O4'  DT A 152       3.427 -55.486 -34.578 
ATOM   3125  C3'  DT A 152       5.219 -57.002 -34.436 
ATOM   3126  O3'  DT A 152       4.958 -57.838 -33.315 
ATOM   3127  C2'  DT A 152       4.292 -57.417 -35.578 
ATOM   3128  C1'  DT A 152       3.026 -56.773 -35.020 
ATOM   3129  N1   DT A 152       1.947 -56.599 -36.032 
ATOM   3130  C2   DT A 152       0.652 -56.738 -35.594 
ATOM   3131  O2   DT A 152       0.366 -56.991 -34.437 
ATOM   3132  N3   DT A 152      -0.322 -56.570 -36.561 
ATOM   3133  C4   DT A 152      -0.111 -56.283 -37.894 
ATOM   3134  O4   DT A 152      -1.064 -56.156 -38.665 
ATOM   3135  C5   DT A 152       1.280 -56.157 -38.256 
ATOM   3136  C7   DT A 152       1.598 -55.845 -39.690 
ATOM   3137  C6   DT A 152       2.247 -56.315 -37.338 
ATOM   3138  P    DC A 153       6.011 -58.984 -32.939 
ATOM   3139  OP1  DC A 153       7.101 -58.406 -32.120 
ATOM   3140  OP2  DC A 153       6.429 -59.695 -34.167 
ATOM   3141  O5'  DC A 153       5.115 -59.952 -32.036 
ATOM   3142  C5'  DC A 153       4.035 -59.389 -31.266 
ATOM   3143  C4'  DC A 153       2.802 -60.263 -31.387 
ATOM   3144  O4'  DC A 153       1.977 -59.905 -32.531 
ATOM   3145  C3'  DC A 153       3.062 -61.758 -31.574 
ATOM   3146  O3'  DC A 153       2.070 -62.490 -30.865 
ATOM   3147  C2'  DC A 153       2.867 -62.001 -33.070 
ATOM   3148  C1'  DC A 153       1.655 -61.091 -33.240 
ATOM   3149  N1   DC A 153       1.376 -60.723 -34.657 
ATOM   3150  C2   DC A 153       0.045 -60.570 -35.037 
ATOM   3151  O2   DC A 153      -0.841 -60.744 -34.193 
ATOM   3152  N3   DC A 153      -0.231 -60.235 -36.325 
ATOM   3153  C4   DC A 153       0.758 -60.055 -37.209 
ATOM   3154  N4   DC A 153       0.439 -59.729 -38.452 
ATOM   3155  C5   DC A 153       2.134 -60.208 -36.838 
ATOM   3156  C6   DC A 153       2.388 -60.543 -35.547 
ATOM   3157  P    DC A 154       2.497 -63.820 -30.083 
ATOM   3158  OP1  DC A 154       3.033 -63.461 -28.751 
ATOM   3159  OP2  DC A 154       3.385 -64.637 -30.941 
ATOM   3160  O5'  DC A 154       1.086 -64.555 -29.915 
ATOM   3161  C5'  DC A 154      -0.109 -63.758 -29.815 
ATOM   3162  C4'  DC A 154      -1.204 -64.358 -30.673 
ATOM   3163  O4'  DC A 154      -1.170 -63.866 -32.044 
ATOM   3164  C3'  DC A 154      -1.172 -65.879 -30.827 
ATOM   3165  O3'  DC A 154      -2.508 -66.368 -30.851 
ATOM   3166  C2'  DC A 154      -0.544 -66.115 -32.201 
ATOM   3167  C1'  DC A 154      -1.260 -64.977 -32.921 
ATOM   3168  N1   DC A 154      -0.630 -64.597 -34.216 
ATOM   3169  C2   DC A 154      -1.466 -64.179 -35.248 
ATOM   3170  O2   DC A 154      -2.685 -64.141 -35.048 
ATOM   3171  N3   DC A 154      -0.910 -63.829 -36.436 
ATOM   3172  C4   DC A 154       0.416 -63.884 -36.612 
ATOM   3173  N4   DC A 154       0.909 -63.532 -37.790 
ATOM   3174  C5   DC A 154       1.294 -64.311 -35.564 
ATOM   3175  C6   DC A 154       0.719 -64.657 -34.384 
ATOM   3176  P    DA A 155      -2.847 -67.736 -30.093 
ATOM   3177  OP1  DA A 155      -3.085 -67.461 -28.658 
ATOM   3178  OP2  DA A 155      -1.806 -68.742 -30.397 
ATOM   3179  O5'  DA A 155      -4.221 -68.155 -30.797 
ATOM   3180  C5'  DA A 155      -5.094 -67.123 -31.294 
ATOM   3181  C4'  DA A 155      -5.617 -67.503 -32.665 
ATOM   3182  O4'  DA A 155      -4.734 -67.066 -33.738 
ATOM   3183  C3'  DA A 155      -5.792 -69.000 -32.918 
ATOM   3184  O3'  DA A 155      -6.953 -69.200 -33.717 
ATOM   3185  C2'  DA A 155      -4.565 -69.400 -33.737 
ATOM   3186  C1'  DA A 155      -4.530 -68.158 -34.622 
ATOM   3187  N9   DA A 155      -3.228 -67.953 -35.315 
ATOM   3188  C8   DA A 155      -1.971 -68.242 -34.864 
ATOM   3189  N7   DA A 155      -1.031 -67.947 -35.708 
ATOM   3190  C5   DA A 155      -1.712 -67.423 -36.798 
ATOM   3191  C6   DA A 155      -1.275 -66.919 -38.034 
ATOM   3192  N6   DA A 155       0.015 -66.858 -38.395 
ATOM   3193  N1   DA A 155      -2.215 -66.479 -38.890 
ATOM   3194  C2   DA A 155      -3.494 -66.541 -38.527 
ATOM   3195  N3   DA A 155      -4.019 -66.988 -37.406 
ATOM   3196  C4   DA A 155      -3.057 -67.423 -36.568 
ATOM   3197  P    DA A 156      -7.907 -70.446 -33.402 
ATOM   3198  OP1  DA A 156      -8.845 -70.089 -32.314 
ATOM   3199  OP2  DA A 156      -7.086 -71.656 -33.179 
ATOM   3200  O5'  DA A 156      -8.708 -70.587 -34.780 
ATOM   3201  C5'  DA A 156      -8.943 -69.409 -35.574 
ATOM   3202  C4'  DA A 156      -8.677 -69.708 -37.037 
ATOM   3203  O4'  DA A 156      -7.284 -69.495 -37.402 
ATOM   3204  C3'  DA A 156      -8.960 -71.142 -37.484 
ATOM   3205  O3'  DA A 156      -9.494 -71.116 -38.803 
ATOM   3206  C2'  DA A 156      -7.587 -71.812 -37.529 
ATOM   3207  C1'  DA A 156      -6.832 -70.628 -38.127 
ATOM   3208  N9   DA A 156      -5.353 -70.719 -37.971 
ATOM   3209  C8   DA A 156      -4.642 -71.252 -36.935 
ATOM   3210  N7   DA A 156      -3.356 -71.184 -37.091 
ATOM   3211  C5   DA A 156      -3.202 -70.559 -38.321 
ATOM   3212  C6   DA A 156      -2.066 -70.191 -39.061 
ATOM   3213  N6   DA A 156      -0.810 -70.411 -38.647 
ATOM   3214  N1   DA A 156      -2.269 -69.586 -40.246 
ATOM   3215  C2   DA A 156      -3.519 -69.370 -40.652 
ATOM   3216  N3   DA A 156      -4.650 -69.667 -40.051 
ATOM   3217  C4   DA A 156      -4.420 -70.271 -38.867 
ATOM   3218  P    DC A 157     -10.675 -72.126 -39.182 
ATOM   3219  OP1  DC A 157     -11.973 -71.551 -38.759 
ATOM   3220  OP2  DC A 157     -10.362 -73.474 -38.660 
ATOM   3221  O5'  DC A 157     -10.585 -72.134 -40.779 
ATOM   3222  C5'  DC A 157     -10.112 -70.955 -41.457 
ATOM   3223  C4'  DC A 157      -9.141 -71.342 -42.554 
ATOM   3224  O4'  DC A 157      -7.769 -71.435 -42.074 
ATOM   3225  C3'  DC A 157      -9.391 -72.697 -43.217 
ATOM   3226  O3'  DC A 157      -9.085 -72.595 -44.602 
ATOM   3227  C2'  DC A 157      -8.380 -73.640 -42.564 
ATOM   3228  C1'  DC A 157      -7.214 -72.657 -42.536 
ATOM   3229  N1   DC A 157      -6.121 -73.050 -41.604 
ATOM   3230  C2   DC A 157      -4.813 -72.742 -41.969 
ATOM   3231  O2   DC A 157      -4.615 -72.160 -43.041 
ATOM   3232  N3   DC A 157      -3.803 -73.093 -41.133 
ATOM   3233  C4   DC A 157      -4.059 -73.724 -39.980 
ATOM   3234  N4   DC A 157      -3.039 -74.045 -39.198 
ATOM   3235  C5   DC A 157      -5.397 -74.051 -39.585 
ATOM   3236  C6   DC A 157      -6.393 -73.691 -40.435 
ATOM   3237  P    DA A 158     -10.023 -73.345 -45.661 
ATOM   3238  OP1  DA A 158     -11.199 -72.500 -45.968 
ATOM   3239  OP2  DA A 158     -10.313 -74.715 -45.183 
ATOM   3240  O5'  DA A 158      -9.062 -73.415 -46.939 
ATOM   3241  C5'  DA A 158      -8.080 -72.379 -47.132 
ATOM   3242  C4'  DA A 158      -6.756 -72.991 -47.548 
ATOM   3243  O4'  DA A 158      -5.930 -73.355 -46.405 
ATOM   3244  C3'  DA A 158      -6.846 -74.280 -48.363 
ATOM   3245  O3'  DA A 158      -5.809 -74.283 -49.337 
ATOM   3246  C2'  DA A 158      -6.569 -75.396 -47.355 
ATOM   3247  C1'  DA A 158      -5.455 -74.679 -46.600 
ATOM   3248  N9   DA A 158      -5.163 -75.267 -45.263 
ATOM   3249  C8   DA A 158      -6.032 -75.841 -44.380 
ATOM   3250  N7   DA A 158      -5.470 -76.266 -43.290 
ATOM   3251  C5   DA A 158      -4.130 -75.950 -43.461 
ATOM   3252  C6   DA A 158      -3.001 -76.142 -42.649 
ATOM   3253  N6   DA A 158      -3.047 -76.727 -41.443 
ATOM   3254  N1   DA A 158      -1.816 -75.710 -43.121 
ATOM   3255  C2   DA A 158      -1.777 -75.129 -44.319 
ATOM   3256  N3   DA A 158      -2.757 -74.897 -45.162 
ATOM   3257  C4   DA A 158      -3.931 -75.339 -44.666 
ATOM   3258  P    DC A 159      -6.122 -74.848 -50.802 
ATOM   3259  OP1  DC A 159      -6.744 -73.785 -51.621 
ATOM   3260  OP2  DC A 159      -6.881 -76.113 -50.693 
ATOM   3261  O5'  DC A 159      -4.647 -75.152 -51.343 
ATOM   3262  C5'  DC A 159      -3.550 -74.351 -50.867 
ATOM   3263  C4'  DC A 159      -2.363 -75.237 -50.544 
ATOM   3264  O4'  DC A 159      -2.398 -75.735 -49.177 
ATOM   3265  C3'  DC A 159      -2.226 -76.500 -51.393 
ATOM   3266  O3'  DC A 159      -0.845 -76.746 -51.634 
ATOM   3267  C2'  DC A 159      -2.771 -77.622 -50.509 
ATOM   3268  C1'  DC A 159      -2.154 -77.133 -49.203 
ATOM   3269  N1   DC A 159      -2.771 -77.733 -47.987 
ATOM   3270  C2   DC A 159      -1.945 -77.979 -46.894 
ATOM   3271  O2   DC A 159      -0.745 -77.692 -46.976 
ATOM   3272  N3   DC A 159      -2.489 -78.527 -45.776 
ATOM   3273  C4   DC A 159      -3.793 -78.823 -45.727 
ATOM   3274  N4   DC A 159      -4.275 -79.356 -44.614 
ATOM   3275  C5   DC A 159      -4.660 -78.578 -46.841 
ATOM   3276  C6   DC A 159      -4.098 -78.031 -47.949 
ATOM   3277  P    DA A 160      -0.390 -77.273 -53.075 
ATOM   3278  OP1  DA A 160      -0.239 -76.125 -53.997 
ATOM   3279  OP2  DA A 160      -1.304 -78.347 -53.521 
ATOM   3280  O5'  DA A 160       1.048 -77.893 -52.745 
ATOM   3281  C5'  DA A 160       1.823 -77.326 -51.672 
ATOM   3282  C4'  DA A 160       2.437 -78.431 -50.837 
ATOM   3283  O4'  DA A 160       1.555 -78.874 -49.766 
ATOM   3284  C3'  DA A 160       2.782 -79.718 -51.586 
ATOM   3285  O3'  DA A 160       3.987 -80.253 -51.052 
ATOM   3286  C2'  DA A 160       1.637 -80.676 -51.257 
ATOM   3287  C1'  DA A 160       1.503 -80.292 -49.787 
ATOM   3288  N9   DA A 160       0.214 -80.717 -49.172 
ATOM   3289  C8   DA A 160      -1.020 -80.787 -49.752 
ATOM   3290  N7   DA A 160      -1.953 -81.198 -48.951 
ATOM   3291  C5   DA A 160      -1.292 -81.418 -47.750 
ATOM   3292  C6   DA A 160      -1.732 -81.865 -46.494 
ATOM   3293  N6   DA A 160      -3.006 -82.187 -46.227 
ATOM   3294  N1   DA A 160      -0.812 -81.972 -45.517 
ATOM   3295  C2   DA A 160       0.452 -81.650 -45.788 
ATOM   3296  N3   DA A 160       0.978 -81.224 -46.915 
ATOM   3297  C4   DA A 160       0.036 -81.126 -47.876 
ATOM   3298  P    DC A 161       5.057 -80.903 -52.051 
ATOM   3299  OP1  DC A 161       5.909 -79.838 -52.625 
ATOM   3300  OP2  DC A 161       4.362 -81.774 -53.024 
ATOM   3301  O5'  DC A 161       5.921 -81.800 -51.046 
ATOM   3302  C5'  DC A 161       6.059 -81.380 -49.676 
ATOM   3303  C4'  DC A 161       5.883 -82.566 -48.749 
ATOM   3304  O4'  DC A 161       4.490 -82.785 -48.386 
ATOM   3305  C3'  DC A 161       6.336 -83.916 -49.305 
ATOM   3306  O3'  DC A 161       6.914 -84.677 -48.251 
ATOM   3307  C2'  DC A 161       5.046 -84.605 -49.748 
ATOM   3308  C1'  DC A 161       4.192 -84.162 -48.565 
ATOM   3309  N1   DC A 161       2.727 -84.291 -48.800 
ATOM   3310  C2   DC A 161       1.923 -84.633 -47.717 
ATOM   3311  O2   DC A 161       2.452 -84.814 -46.614 
ATOM   3312  N3   DC A 161       0.585 -84.757 -47.911 
ATOM   3313  C4   DC A 161       0.049 -84.552 -49.122 
ATOM   3314  N4   DC A 161      -1.261 -84.685 -49.260 
ATOM   3315  C5   DC A 161       0.859 -84.200 -50.250 
ATOM   3316  C6   DC A 161       2.194 -84.082 -50.035 
ATOM   3317  P    DA A 162       8.213 -85.563 -48.554 
ATOM   3318  OP1  DA A 162       9.423 -84.716 -48.464 
ATOM   3319  OP2  DA A 162       8.027 -86.296 -49.826 
ATOM   3320  O5'  DA A 162       8.185 -86.594 -47.332 
ATOM   3321  C5'  DA A 162       7.615 -86.174 -46.077 
ATOM   3322  C4'  DA A 162       6.733 -87.273 -45.515 
ATOM   3323  O4'  DA A 162       5.362 -87.186 -45.998 
ATOM   3324  C3'  DA A 162       7.153 -88.702 -45.856 
ATOM   3325  O3'  DA A 162       6.893 -89.538 -44.735 
ATOM   3326  C2'  DA A 162       6.227 -89.117 -46.998 
ATOM   3327  C1'  DA A 162       4.961 -88.473 -46.440 
ATOM   3328  N9   DA A 162       3.881 -88.299 -47.452 
ATOM   3329  C8   DA A 162       4.003 -88.016 -48.782 
ATOM   3330  N7   DA A 162       2.869 -87.927 -49.406 
ATOM   3331  C5   DA A 162       1.924 -88.168 -48.417 
ATOM   3332  C6   DA A 162       0.521 -88.214 -48.439 
ATOM   3333  N6   DA A 162      -0.209 -88.008 -49.546 
ATOM   3334  N1   DA A 162      -0.109 -88.480 -47.280 
ATOM   3335  C2   DA A 162       0.621 -88.683 -46.185 
ATOM   3336  N3   DA A 162       1.929 -88.666 -46.044 
ATOM   3337  C4   DA A 162       2.534 -88.398 -47.218 
ATOM   3338  P    DT A 163       7.945 -90.684 -44.359 
ATOM   3339  OP1  DT A 163       9.035 -90.106 -43.541 
ATOM   3340  OP2  DT A 163       8.364 -91.395 -45.587 
ATOM   3341  O5'  DT A 163       7.049 -91.653 -43.456 
ATOM   3342  C5'  DT A 163       5.969 -91.090 -42.687 
ATOM   3343  C4'  DT A 163       4.736 -91.964 -42.807 
ATOM   3344  O4'  DT A 163       3.911 -91.605 -43.951 
ATOM   3345  C3'  DT A 163       4.996 -93.458 -42.994 
ATOM   3346  O3'  DT A 163       4.005 -94.191 -42.285 
ATOM   3347  C2'  DT A 163       4.801 -93.701 -44.490 
ATOM   3348  C1'  DT A 163       3.589 -92.792 -44.660 
ATOM   3349  N1   DT A 163       3.310 -92.423 -46.077 
ATOM   3350  C2   DT A 163       1.993 -92.276 -46.437 
ATOM   3351  O2   DT A 163       1.069 -92.432 -45.655 
ATOM   3352  N3   DT A 163       1.772 -91.935 -47.757 
ATOM   3353  C4   DT A 163       2.738 -91.734 -48.722 
ATOM   3354  O4   DT A 163       2.419 -91.431 -49.874 
ATOM   3355  C5   DT A 163       4.090 -91.911 -48.248 
ATOM   3356  C7   DT A 163       5.202 -91.711 -49.236 
ATOM   3357  C6   DT A 163       4.333 -92.243 -46.970 
ATOM   3358  P    DT A 164       4.432 -95.520 -41.503 
ATOM   3359  OP1  DT A 164       4.968 -95.161 -40.171 
ATOM   3360  OP2  DT A 164       5.319 -96.337 -42.361 
ATOM   3361  O5'  DT A 164       3.021 -96.255 -41.335 
ATOM   3362  C5'  DT A 164       1.826 -95.459 -41.235 
ATOM   3363  C4'  DT A 164       0.730 -96.058 -42.093 
ATOM   3364  O4'  DT A 164       0.765 -95.566 -43.464 
ATOM   3365  C3'  DT A 164       0.762 -97.579 -42.247 
ATOM   3366  O3'  DT A 164      -0.574 -98.068 -42.271 
ATOM   3367  C2'  DT A 164       1.391 -97.815 -43.621 
ATOM   3368  C1'  DT A 164       0.674 -96.678 -44.341 
ATOM   3369  N1   DT A 164       1.305 -96.297 -45.636 
ATOM   3370  C2   DT A 164       0.466 -95.887 -46.644 
ATOM   3371  O2   DT A 164      -0.744 -95.826 -46.516 
ATOM   3372  N3   DT A 164       1.087 -95.544 -47.830 
ATOM   3373  C4   DT A 164       2.443 -95.575 -48.083 
ATOM   3374  O4   DT A 164       2.882 -95.243 -49.187 
ATOM   3375  C5   DT A 164       3.241 -96.019 -46.965 
ATOM   3376  C7   DT A 164       4.728 -96.083 -47.156 
ATOM   3377  C6   DT A 164       2.664 -96.359 -45.801 
ATOM   3378  P    DA A 165      -0.912 -99.436 -41.513 
ATOM   3379  OP1  DA A 165      -1.151 -99.162 -40.078 
ATOM   3380  OP2  DA A 165       0.128-100.443 -41.817 
ATOM   3381  O5'  DA A 165      -2.287 -99.855 -42.217 
ATOM   3382  C5'  DA A 165      -3.159 -98.823 -42.714 
ATOM   3383  C4'  DA A 165      -3.683 -99.204 -44.085 
ATOM   3384  O4'  DA A 165      -2.800 -98.766 -45.158 
ATOM   3385  C3'  DA A 165      -3.858-100.701 -44.338 
ATOM   3386  O3'  DA A 165      -5.018-100.900 -45.137 
ATOM   3387  C2'  DA A 165      -2.631-101.101 -45.157 
ATOM   3388  C1'  DA A 165      -2.595 -99.858 -46.042 
ATOM   3389  N9   DA A 165      -1.294 -99.653 -46.735 
ATOM   3390  C8   DA A 165      -0.037 -99.942 -46.284 
ATOM   3391  N7   DA A 165       0.903 -99.647 -47.128 
ATOM   3392  C5   DA A 165       0.223 -99.123 -48.218 
ATOM   3393  C6   DA A 165       0.660 -98.619 -49.454 
ATOM   3394  N6   DA A 165       1.950 -98.559 -49.815 
ATOM   3395  N1   DA A 165      -0.281 -98.179 -50.310 
ATOM   3396  C2   DA A 165      -1.560 -98.241 -49.947 
ATOM   3397  N3   DA A 165      -2.085 -98.688 -48.826 
ATOM   3398  C4   DA A 165      -1.122 -99.123 -47.988 
ATOM   3399  P    DT A 166      -5.972-102.146 -44.822 
ATOM   3400  OP1  DT A 166      -6.911-101.789 -43.734 
ATOM   3401  OP2  DT A 166      -5.151-103.356 -44.599 
ATOM   3402  O5'  DT A 166      -6.773-102.287 -46.200 
ATOM   3403  C5'  DT A 166      -7.008-101.110 -46.994 
ATOM   3404  C4'  DT A 166      -6.742-101.408 -48.457 
ATOM   3405  O4'  DT A 166      -5.349-101.195 -48.822 
ATOM   3406  C3'  DT A 166      -7.025-102.842 -48.904 
ATOM   3407  O3'  DT A 166      -7.559-102.816 -50.223 
ATOM   3408  C2'  DT A 166      -5.652-103.512 -48.949 
ATOM   3409  C1'  DT A 166      -4.897-102.329 -49.547 
ATOM   3410  N1   DT A 166      -3.419-102.419 -49.391 
ATOM   3411  C2   DT A 166      -2.650-101.908 -50.408 
ATOM   3412  O2   DT A 166      -3.126-101.397 -51.406 
ATOM   3413  N3   DT A 166      -1.284-102.011 -50.228 
ATOM   3414  C4   DT A 166      -0.641-102.568 -49.141 
ATOM   3415  O4   DT A 166       0.590-102.604 -49.092 
ATOM   3416  C5   DT A 166      -1.533-103.078 -48.126 
ATOM   3417  C7   DT A 166      -0.914-103.702 -46.910 
ATOM   3418  C6   DT A 166      -2.865-102.991 -48.276 
ATOM   3419  P    DA A 167      -8.741-103.826 -50.602 
ATOM   3420  OP1  DA A 167     -10.038-103.251 -50.179 
ATOM   3421  OP2  DA A 167      -8.428-105.175 -50.080 
ATOM   3422  O5'  DA A 167      -8.650-103.834 -52.199 
ATOM   3423  C5'  DA A 167      -8.177-102.655 -52.877 
ATOM   3424  C4'  DA A 167      -7.206-103.042 -53.974 
ATOM   3425  O4'  DA A 167      -5.834-103.135 -53.494 
ATOM   3426  C3'  DA A 167      -7.457-104.397 -54.637 
ATOM   3427  O3'  DA A 167      -7.150-104.295 -56.022 
ATOM   3428  C2'  DA A 167      -6.445-105.340 -53.984 
ATOM   3429  C1'  DA A 167      -5.280-104.357 -53.956 
ATOM   3430  N9   DA A 167      -4.187-104.751 -53.024 
ATOM   3431  C8   DA A 167      -4.287-105.393 -51.822 
ATOM   3432  N7   DA A 167      -3.145-105.599 -51.241 
ATOM   3433  C5   DA A 167      -2.219-105.053 -52.120 
ATOM   3434  C6   DA A 167      -0.819-104.951 -52.076 
ATOM   3435  N6   DA A 167      -0.074-105.418 -51.065 
ATOM   3436  N1   DA A 167      -0.210-104.350 -53.116 
ATOM   3437  C2   DA A 167      -0.956-103.888 -54.118 
ATOM   3438  N3   DA A 167      -2.262-103.926 -54.267 
ATOM   3439  C4   DA A 167      -2.848-104.532 -53.214 
ATOM   3440  P    DG A 168      -8.088-105.045 -57.081 
ATOM   3441  OP1  DG A 168      -9.264-104.201 -57.388 
ATOM   3442  OP2  DG A 168      -8.379-106.415 -56.603 
ATOM   3443  O5'  DG A 168      -7.128-105.115 -58.359 
ATOM   3444  C5'  DG A 168      -6.145-104.079 -58.552 
ATOM   3445  C4'  DG A 168      -4.822-104.691 -58.968 
ATOM   3446  O4'  DG A 168      -3.995-105.056 -57.825 
ATOM   3447  C3'  DG A 168      -4.912-105.981 -59.783 
ATOM   3448  O3'  DG A 168      -3.875-105.983 -60.757 
ATOM   3449  C2'  DG A 168      -4.635-107.097 -58.775 
ATOM   3450  C1'  DG A 168      -3.520-106.379 -58.020 
ATOM   3451  N9   DG A 168      -3.229-106.967 -56.683 
ATOM   3452  C8   DG A 168      -4.091-107.551 -55.780 
ATOM   3453  N7   DG A 168      -3.510-107.974 -54.684 
ATOM   3454  C5   DG A 168      -2.168-107.649 -54.874 
ATOM   3455  C6   DG A 168      -1.049-107.859 -54.027 
ATOM   3456  O6   DG A 168      -1.010-108.383 -52.918 
ATOM   3457  N1   DG A 168       0.132-107.375 -54.609 
ATOM   3458  C2   DG A 168       0.218-106.768 -55.846 
ATOM   3459  N2   DG A 168       1.438-106.374 -56.223 
ATOM   3460  N3   DG A 168      -0.833-106.570 -56.640 
ATOM   3461  C4   DG A 168      -1.985-107.035 -56.090 
ATOM   3462  P    DA A 169      -4.187-106.548 -62.222 
ATOM   3463  OP1  DA A 169      -4.810-105.485 -63.042 
ATOM   3464  OP2  DA A 169      -4.946-107.814 -62.113 
ATOM   3465  O5'  DA A 169      -2.713-106.852 -62.763 
ATOM   3466  C5'  DA A 169      -1.615-106.051 -62.287 
ATOM   3467  C4'  DA A 169      -0.428-106.937 -61.964 
ATOM   3468  O4'  DA A 169      -0.463-107.435 -60.597 
ATOM   3469  C3'  DA A 169      -0.291-108.200 -62.813 
ATOM   3470  O3'  DA A 169       1.089-108.446 -63.054 
ATOM   3471  C2'  DA A 169      -0.837-109.322 -61.929 
ATOM   3472  C1'  DA A 169      -0.220-108.833 -60.623 
ATOM   3473  N9   DA A 169      -0.837-109.433 -59.407 
ATOM   3474  C8   DA A 169      -2.139-109.789 -59.205 
ATOM   3475  N7   DA A 169      -2.370-110.292 -58.032 
ATOM   3476  C5   DA A 169      -1.130-110.268 -57.408 
ATOM   3477  C6   DA A 169      -0.704-110.670 -56.131 
ATOM   3478  N6   DA A 169      -1.522-111.199 -55.211 
ATOM   3479  N1   DA A 169       0.599-110.508 -55.834 
ATOM   3480  C2   DA A 169       1.407-109.981 -56.753 
ATOM   3481  N3   DA A 169       1.125-109.571 -57.970 
ATOM   3482  C4   DA A 169      -0.185-109.744 -58.243 
ATOM   3483  P    DT A 170       1.544-108.973 -64.495 
ATOM   3484  OP1  DT A 170       1.696-107.825 -65.417 
ATOM   3485  OP2  DT A 170       0.631-110.048 -64.941 
ATOM   3486  O5'  DT A 170       2.982-109.593 -64.165 
ATOM   3487  C5'  DT A 170       3.757-109.026 -63.092 
ATOM   3488  C4'  DT A 170       4.372-110.132 -62.257 
ATOM   3489  O4'  DT A 170       3.489-110.574 -61.186 
ATOM   3490  C3'  DT A 170       4.717-111.418 -63.006 
ATOM   3491  O3'  DT A 170       5.921-111.954 -62.472 
ATOM   3492  C2'  DT A 170       3.572-112.377 -62.677 
ATOM   3493  C1'  DT A 170       3.437-111.993 -61.207 
ATOM   3494  N1   DT A 170       2.148-112.417 -60.592 
ATOM   3495  C2   DT A 170       2.180-112.793 -59.270 
ATOM   3496  O2   DT A 170       3.200-112.790 -58.604 
ATOM   3497  N3   DT A 170       0.967-113.181 -58.736 
ATOM   3498  C4   DT A 170      -0.244-113.223 -59.396 
ATOM   3499  O4   DT A 170      -1.265-113.589 -58.811 
ATOM   3500  C5   DT A 170      -0.176-112.810 -60.778 
ATOM   3501  C7   DT A 170      -1.450-112.826 -61.571 
ATOM   3502  C6   DT A 170       0.991-112.429 -61.324 
ATOM   3503  P    DT A 171       6.991-112.603 -63.471 
ATOM   3504  OP1  DT A 171       7.844-111.538 -64.045 
ATOM   3505  OP2  DT A 171       6.297-113.474 -64.444 
ATOM   3506  O5'  DT A 171       7.855-113.501 -62.466 
ATOM   3507  C5'  DT A 171       7.994-113.080 -61.096 
ATOM   3508  C4'  DT A 171       7.818-114.267 -60.170 
ATOM   3509  O4'  DT A 171       6.425-114.486 -59.806 
ATOM   3510  C3'  DT A 171       8.270-115.617 -60.725 
ATOM   3511  O3'  DT A 171       8.849-116.377 -59.671 
ATOM   3512  C2'  DT A 171       6.980-116.305 -61.169 
ATOM   3513  C1'  DT A 171       6.127-115.862 -59.985 
ATOM   3514  N1   DT A 171       4.662-115.991 -60.220 
ATOM   3515  C2   DT A 171       3.881-116.329 -59.142 
ATOM   3516  O2   DT A 171       4.337-116.522 -58.028 
ATOM   3517  N3   DT A 171       2.528-116.441 -59.398 
ATOM   3518  C4   DT A 171       1.908-116.246 -60.615 
ATOM   3519  O4   DT A 171       0.687-116.374 -60.723 
ATOM   3520  C5   DT A 171       2.809-115.894 -61.687 
ATOM   3521  C7   DT A 171       2.215-115.664 -63.046 
ATOM   3522  C6   DT A 171       4.129-115.779 -61.466 
ATOM   3523  P    DA A 172      10.147-117.263 -59.974 
ATOM   3524  OP1  DA A 172      11.357-116.416 -59.884 
ATOM   3525  OP2  DA A 172       9.961-117.996 -61.246 
ATOM   3526  O5'  DA A 172      10.119-118.294 -58.752 
ATOM   3527  C5'  DA A 172       9.549-117.875 -57.498 
ATOM   3528  C4'  DA A 172       8.668-118.973 -56.936 
ATOM   3529  O4'  DA A 172       7.296-118.886 -57.418 
ATOM   3530  C3'  DA A 172       9.088-120.402 -57.276 
ATOM   3531  O3'  DA A 172       8.827-121.239 -56.155 
ATOM   3532  C2'  DA A 172       8.161-120.817 -58.418 
ATOM   3533  C1'  DA A 172       6.895-120.174 -57.860 
ATOM   3534  N9   DA A 172       5.816-120.000 -58.872 
ATOM   3535  C8   DA A 172       5.937-119.716 -60.202 
ATOM   3536  N7   DA A 172       4.803-119.627 -60.826 
ATOM   3537  C5   DA A 172       3.859-119.868 -59.837 
ATOM   3538  C6   DA A 172       2.455-119.914 -59.859 
ATOM   3539  N6   DA A 172       1.726-119.708 -60.966 
ATOM   3540  N1   DA A 172       1.825-120.180 -58.700 
ATOM   3541  C2   DA A 172       2.556-120.384 -57.605 
ATOM   3542  N3   DA A 172       3.863-120.366 -57.464 
ATOM   3543  C4   DA A 172       4.469-120.098 -58.638 
ATOM   3544  P    DC A 173       9.880-122.384 -55.779 
ATOM   3545  OP1  DC A 173      10.970-121.806 -54.961 
ATOM   3546  OP2  DC A 173      10.298-123.096 -57.007 
ATOM   3547  O5'  DC A 173       8.984-123.353 -54.876 
ATOM   3548  C5'  DC A 173       7.904-122.790 -54.107 
ATOM   3549  C4'  DC A 173       6.671-123.664 -54.227 
ATOM   3550  O4'  DC A 173       5.846-123.305 -55.371 
ATOM   3551  C3'  DC A 173       6.931-125.158 -54.414 
ATOM   3552  O3'  DC A 173       5.939-125.891 -53.705 
ATOM   3553  C2'  DC A 173       6.736-125.401 -55.910 
ATOM   3554  C1'  DC A 173       5.524-124.492 -56.080 
ATOM   3555  N1   DC A 173       5.245-124.123 -57.497 
ATOM   3556  C2   DC A 173       3.914-123.970 -57.877 
ATOM   3557  O2   DC A 173       3.028-124.144 -57.033 
ATOM   3558  N3   DC A 173       3.638-123.635 -59.165 
ATOM   3559  C4   DC A 173       4.627-123.455 -60.049 
ATOM   3560  N4   DC A 173       4.308-123.129 -61.292 
ATOM   3561  C5   DC A 173       6.003-123.608 -59.678 
ATOM   3562  C6   DC A 173       6.257-123.944 -58.387 
ATOM   3563  P    DT A 174       6.366-127.221 -52.923 
ATOM   3564  OP1  DT A 174       6.902-126.862 -51.591 
ATOM   3565  OP2  DT A 174       7.254-128.037 -53.781 
ATOM   3566  O5'  DT A 174       4.955-127.956 -52.755 
ATOM   3567  C5'  DT A 174       3.760-127.159 -52.655 
ATOM   3568  C4'  DT A 174       2.665-127.758 -53.514 
ATOM   3569  O4'  DT A 174       2.699-127.266 -54.884 
ATOM   3570  C3'  DT A 174       2.697-129.279 -53.667 
ATOM   3571  O3'  DT A 174       1.361-129.768 -53.691 
ATOM   3572  C2'  DT A 174       3.326-129.515 -55.041 
ATOM   3573  C1'  DT A 174       2.609-128.378 -55.761 
ATOM   3574  N1   DT A 174       3.239-127.997 -57.056 
ATOM   3575  C2   DT A 174       2.401-127.588 -58.064 
ATOM   3576  O2   DT A 174       1.190-127.527 -57.936 
ATOM   3577  N3   DT A 174       3.022-127.244 -59.250 
ATOM   3578  C4   DT A 174       4.378-127.275 -59.503 
ATOM   3579  O4   DT A 174       4.816-126.944 -60.607 
ATOM   3580  C5   DT A 174       5.176-127.719 -58.385 
ATOM   3581  C7   DT A 174       6.663-127.783 -58.576 
ATOM   3582  C6   DT A 174       4.598-128.060 -57.221 
ATOM   3583  P    DC A 175       1.022-131.136 -52.933 
ATOM   3584  OP1  DC A 175       0.784-130.862 -51.498 
ATOM   3585  OP2  DC A 175       2.063-132.143 -53.237 
ATOM   3586  O5'  DC A 175      -0.352-131.555 -53.637 
ATOM   3587  C5'  DC A 175      -1.225-130.523 -54.134 
ATOM   3588  C4'  DC A 175      -1.748-130.904 -55.505 
ATOM   3589  O4'  DC A 175      -0.865-130.467 -56.578 
ATOM   3590  C3'  DC A 175      -1.923-132.401 -55.758 
ATOM   3591  O3'  DC A 175      -3.084-132.600 -56.558 
ATOM   3592  C2'  DC A 175      -0.696-132.801 -56.577 
ATOM   3593  C1'  DC A 175      -0.661-131.558 -57.462 
ATOM   3594  N1   DC A 175       0.641-131.353 -58.155 
ATOM   3595  C2   DC A 175       0.617-130.798 -59.432 
ATOM   3596  O2   DC A 175      -0.475-130.500 -59.932 
ATOM   3597  N3   DC A 175       1.792-130.604 -60.082 
ATOM   3598  C4   DC A 175       2.953-130.939 -59.506 
ATOM   3599  N4   DC A 175       4.074-130.730 -60.181 
ATOM   3600  C5   DC A 175       3.001-131.513 -58.194 
ATOM   3601  C6   DC A 175       1.815-131.699 -57.561 
ATOM   3602  P    DA A 176      -4.038-133.846 -56.242 
ATOM   3603  OP1  DA A 176      -4.976-133.489 -55.154 
ATOM   3604  OP2  DA A 176      -3.216-135.056 -56.019 
ATOM   3605  O5'  DA A 176      -4.839-133.987 -57.620 
ATOM   3606  C5'  DA A 176      -5.074-132.810 -58.414 
ATOM   3607  C4'  DA A 176      -4.808-133.109 -59.877 
ATOM   3608  O4'  DA A 176      -3.415-132.895 -60.242 
ATOM   3609  C3'  DA A 176      -5.091-134.542 -60.325 
ATOM   3610  O3'  DA A 176      -5.624-134.516 -61.643 
ATOM   3611  C2'  DA A 176      -3.718-135.212 -60.369 
ATOM   3612  C1'  DA A 176      -2.963-134.029 -60.967 
ATOM   3613  N9   DA A 176      -1.484-134.120 -60.811 
ATOM   3614  C8   DA A 176      -0.773-134.653 -59.775 
ATOM   3615  N7   DA A 176       0.513-134.584 -59.931 
ATOM   3616  C5   DA A 176       0.667-133.959 -61.161 
ATOM   3617  C6   DA A 176       1.803-133.591 -61.901 
ATOM   3618  N6   DA A 176       3.059-133.811 -61.487 
ATOM   3619  N1   DA A 176       1.600-132.987 -63.087 
ATOM   3620  C2   DA A 176       0.350-132.770 -63.492 
ATOM   3621  N3   DA A 176      -0.781-133.067 -62.891 
ATOM   3622  C4   DA A 176      -0.551-133.671 -61.707 
ATOM   3623  P    DG A 177      -6.806-135.526 -62.022 
ATOM   3624  OP1  DG A 177      -8.104-134.952 -61.599 
ATOM   3625  OP2  DG A 177      -6.493-136.875 -61.500 
ATOM   3626  O5'  DG A 177      -6.716-135.534 -63.619 
ATOM   3627  C5'  DG A 177      -6.243-134.355 -64.297 
ATOM   3628  C4'  DG A 177      -5.272-134.743 -65.394 
ATOM   3629  O4'  DG A 177      -3.900-134.835 -64.914 
ATOM   3630  C3'  DG A 177      -5.522-136.097 -66.057 
ATOM   3631  O3'  DG A 177      -5.216-135.996 -67.442 
ATOM   3632  C2'  DG A 177      -4.511-137.040 -65.404 
ATOM   3633  C1'  DG A 177      -3.345-136.057 -65.376 
ATOM   3634  N9   DG A 177      -2.252-136.451 -64.444 
ATOM   3635  C8   DG A 177      -2.333-137.098 -63.230 
ATOM   3636  N7   DG A 177      -1.173-137.299 -62.653 
ATOM   3637  C5   DG A 177      -0.259-136.747 -63.548 
ATOM   3638  C6   DG A 177       1.156-136.661 -63.473 
ATOM   3639  O6   DG A 177       1.905-137.061 -62.585 
ATOM   3640  N1   DG A 177       1.691-136.020 -64.599 
ATOM   3641  C2   DG A 177       0.955-135.527 -65.659 
ATOM   3642  N2   DG A 177       1.653-134.948 -66.639 
ATOM   3643  N3   DG A 177      -0.372-135.607 -65.728 
ATOM   3644  C4   DG A 177      -0.907-136.226 -64.644 
ATOM   3645  P    DA A 178      -6.154-136.745 -68.501 
ATOM   3646  OP1  DA A 178      -7.330-135.901 -68.808 
ATOM   3647  OP2  DA A 178      -6.444-138.115 -68.023 
ATOM   3648  O5'  DA A 178      -5.193-136.815 -69.779 
ATOM   3649  C5'  DA A 178      -4.211-135.780 -69.973 
ATOM   3650  C4'  DA A 178      -2.887-136.391 -70.388 
ATOM   3651  O4'  DA A 178      -2.061-136.756 -69.245 
ATOM   3652  C3'  DA A 178      -2.977-137.681 -71.203 
ATOM   3653  O3'  DA A 178      -1.940-137.683 -72.177 
ATOM   3654  C2'  DA A 178      -2.700-138.797 -70.195 
ATOM   3655  C1'  DA A 178      -1.586-138.079 -69.440 
ATOM   3656  N9   DA A 178      -1.294-138.667 -68.103 
ATOM   3657  C8   DA A 178      -2.163-139.242 -67.220 
ATOM   3658  N7   DA A 178      -1.601-139.666 -66.131 
ATOM   3659  C5   DA A 178      -0.261-139.350 -66.302 
ATOM   3660  C6   DA A 178       0.868-139.542 -65.489 
ATOM   3661  N6   DA A 178       0.822-140.127 -64.283 
ATOM   3662  N1   DA A 178       2.053-139.110 -65.961 
ATOM   3663  C2   DA A 178       2.093-138.529 -67.159 
ATOM   3664  N3   DA A 178       1.112-138.297 -68.003 
ATOM   3665  C4   DA A 178      -0.062-138.739 -67.506 
ATOM   3666  P    DA A 179      -2.253-138.249 -73.642 
ATOM   3667  OP1  DA A 179      -2.875-137.185 -74.462 
ATOM   3668  OP2  DA A 179      -3.012-139.514 -73.533 
ATOM   3669  O5'  DA A 179      -0.778-138.552 -74.184 
ATOM   3670  C5'  DA A 179       0.319-137.751 -73.707 
ATOM   3671  C4'  DA A 179       1.506-138.637 -73.384 
ATOM   3672  O4'  DA A 179       1.471-139.135 -72.017 
ATOM   3673  C3'  DA A 179       1.643-139.900 -74.233 
ATOM   3674  O3'  DA A 179       3.024-140.146 -74.474 
ATOM   3675  C2'  DA A 179       1.098-141.022 -73.350 
ATOM   3676  C1'  DA A 179       1.715-140.533 -72.043 
ATOM   3677  N9   DA A 179       1.098-141.133 -70.827 
ATOM   3678  C8   DA A 179      -0.205-141.489 -70.625 
ATOM   3679  N7   DA A 179      -0.436-141.992 -69.452 
ATOM   3680  C5   DA A 179       0.804-141.968 -68.828 
ATOM   3681  C6   DA A 179       1.231-142.370 -67.551 
ATOM   3682  N6   DA A 179       0.412-142.900 -66.631 
ATOM   3683  N1   DA A 179       2.534-142.208 -67.254 
ATOM   3684  C2   DA A 179       3.341-141.681 -68.173 
ATOM   3685  N3   DA A 179       3.059-141.271 -69.390 
ATOM   3686  C4   DA A 179       1.750-141.445 -69.663 
ATOM   3687  P    DG A 180       3.479-140.673 -75.915 
ATOM   3688  OP1  DG A 180       3.631-139.526 -76.837 
ATOM   3689  OP2  DG A 180       2.565-141.748 -76.361 
ATOM   3690  O5'  DG A 180       4.917-141.293 -75.585 
ATOM   3691  C5'  DG A 180       5.692-140.726 -74.512 
ATOM   3692  C4'  DG A 180       6.306-141.832 -73.677 
ATOM   3693  O4'  DG A 180       5.424-142.275 -72.606 
ATOM   3694  C3'  DG A 180       6.651-143.119 -74.426 
ATOM   3695  O3'  DG A 180       7.856-143.654 -73.892 
ATOM   3696  C2'  DG A 180       5.506-144.077 -74.097 
ATOM   3697  C1'  DG A 180       5.372-143.693 -72.627 
ATOM   3698  N9   DG A 180       4.083-144.117 -72.012 
ATOM   3699  C8   DG A 180       2.830-144.195 -72.580 
ATOM   3700  N7   DG A 180       1.896-144.611 -71.759 
ATOM   3701  C5   DG A 180       2.579-144.826 -70.563 
ATOM   3702  C6   DG A 180       2.100-145.281 -69.307 
ATOM   3703  O6   DG A 180       0.957-145.593 -68.987 
ATOM   3704  N1   DG A 180       3.133-145.356 -68.363 
ATOM   3705  C2   DG A 180       4.454-145.033 -68.600 
ATOM   3706  N2   DG A 180       5.287-145.172 -67.566 
ATOM   3707  N3   DG A 180       4.903-144.606 -69.779 
ATOM   3708  C4   DG A 180       3.914-144.528 -70.707 
ATOM   3709  P    DC A 181       8.926-144.303 -74.891 
ATOM   3710  OP1  DC A 181       9.778-143.238 -75.465 
ATOM   3711  OP2  DC A 181       8.231-145.175 -75.864 
ATOM   3712  O5'  DC A 181       9.790-145.201 -73.887 
ATOM   3713  C5'  DC A 181       9.928-144.780 -72.516 
ATOM   3714  C4'  DC A 181       9.752-145.967 -71.590 
ATOM   3715  O4'  DC A 181       8.359-146.186 -71.226 
ATOM   3716  C3'  DC A 181      10.205-147.317 -72.145 
ATOM   3717  O3'  DC A 181      10.783-148.077 -71.091 
ATOM   3718  C2'  DC A 181       8.915-148.005 -72.589 
ATOM   3719  C1'  DC A 181       8.061-147.562 -71.405 
ATOM   3720  N1   DC A 181       6.596-147.691 -71.640 
ATOM   3721  C2   DC A 181       5.792-148.034 -70.557 
ATOM   3722  O2   DC A 181       6.321-148.214 -69.455 
ATOM   3723  N3   DC A 181       4.454-148.157 -70.752 
ATOM   3724  C4   DC A 181       3.918-147.953 -71.962 
ATOM   3725  N4   DC A 181       2.608-148.085 -72.100 
ATOM   3726  C5   DC A 181       4.728-147.600 -73.090 
ATOM   3727  C6   DC A 181       6.063-147.482 -72.875 
ATOM   3728  P    DA A 182      12.082-148.963 -71.394 
ATOM   3729  OP1  DA A 182      13.292-148.116 -71.304 
ATOM   3730  OP2  DA A 182      11.896-149.696 -72.666 
ATOM   3731  O5'  DA A 182      12.054-149.994 -70.172 
ATOM   3732  C5'  DA A 182      11.484-149.575 -68.918 
ATOM   3733  C4'  DA A 182      10.602-150.673 -68.356 
ATOM   3734  O4'  DA A 182       9.231-150.586 -68.838 
ATOM   3735  C3'  DA A 182      11.022-152.103 -68.696 
ATOM   3736  O3'  DA A 182      10.762-152.939 -67.575 
ATOM   3737  C2'  DA A 182      10.096-152.518 -69.838 
ATOM   3738  C1'  DA A 182       8.830-151.874 -69.280 
ATOM   3739  N9   DA A 182       7.750-151.700 -70.292 
ATOM   3740  C8   DA A 182       7.872-151.417 -71.622 
ATOM   3741  N7   DA A 182       6.738-151.327 -72.246 
ATOM   3742  C5   DA A 182       5.793-151.568 -71.257 
ATOM   3743  C6   DA A 182       4.390-151.614 -71.280 
ATOM   3744  N6   DA A 182       3.660-151.408 -72.386 
ATOM   3745  N1   DA A 182       3.760-151.881 -70.120 
ATOM   3746  C2   DA A 182       4.490-152.084 -69.025 
ATOM   3747  N3   DA A 182       5.798-152.066 -68.884 
ATOM   3748  C4   DA A 182       6.403-151.798 -70.058 
ATOM   3749  P    DG A 183      11.814-154.084 -67.199 
ATOM   3750  OP1  DG A 183      12.905-153.507 -66.381 
ATOM   3751  OP2  DG A 183      12.233-154.796 -68.427 
ATOM   3752  O5'  DG A 183      10.918-155.053 -66.296 
ATOM   3753  C5'  DG A 183       9.838-154.490 -65.527 
ATOM   3754  C4'  DG A 183       8.605-155.364 -65.647 
ATOM   3755  O4'  DG A 183       7.780-155.005 -66.791 
ATOM   3756  C3'  DG A 183       8.865-156.859 -65.834 
ATOM   3757  O3'  DG A 183       7.874-157.591 -65.125 
ATOM   3758  C2'  DG A 183       8.670-157.101 -67.331 
ATOM   3759  C1'  DG A 183       7.458-156.192 -67.500 
ATOM   3760  N9   DG A 183       7.179-155.823 -68.917 
ATOM   3761  C8   DG A 183       8.064-155.603 -69.949 
ATOM   3762  N7   DG A 183       7.490-155.292 -71.087 
ATOM   3763  C5   DG A 183       6.128-155.309 -70.786 
ATOM   3764  C6   DG A 183       5.006-155.052 -71.616 
ATOM   3765  O6   DG A 183       4.982-154.751 -72.806 
ATOM   3766  N1   DG A 183       3.804-155.179 -70.905 
ATOM   3767  C2   DG A 183       3.702-155.510 -69.568 
ATOM   3768  N2   DG A 183       2.462-155.580 -69.075 
ATOM   3769  N3   DG A 183       4.754-155.751 -68.790 
ATOM   3770  C4   DG A 183       5.929-155.632 -69.464 
ATOM   3771  P    DA A 184       8.301-158.921 -64.343 
ATOM   3772  OP1  DA A 184       8.837-158.562 -63.011 
ATOM   3773  OP2  DA A 184       9.188-159.737 -65.201 
ATOM   3774  O5'  DA A 184       6.890-159.656 -64.176 
ATOM   3775  C5'  DA A 184       5.695-158.859 -64.075 
ATOM   3776  C4'  DA A 184       4.599-159.459 -64.934 
ATOM   3777  O4'  DA A 184       4.634-158.966 -66.304 
ATOM   3778  C3'  DA A 184       4.631-160.979 -65.087 
ATOM   3779  O3'  DA A 184       3.295-161.468 -65.111 
ATOM   3780  C2'  DA A 184       5.260-161.216 -66.461 
ATOM   3781  C1'  DA A 184       4.543-160.078 -67.181 
ATOM   3782  N9   DA A 184       5.174-159.697 -68.476 
ATOM   3783  C8   DA A 184       6.499-159.701 -68.808 
ATOM   3784  N7   DA A 184       6.736-159.314 -70.023 
ATOM   3785  C5   DA A 184       5.478-159.033 -70.537 
ATOM   3786  C6   DA A 184       5.049-158.575 -71.793 
ATOM   3787  N6   DA A 184       5.882-158.307 -72.808 
ATOM   3788  N1   DA A 184       3.725-158.403 -71.970 
ATOM   3789  C2   DA A 184       2.902-158.671 -70.958 
ATOM   3790  N3   DA A 184       3.185-159.101 -69.748 
ATOM   3791  C4   DA A 184       4.515-159.266 -69.597 
ATOM   3792  P    DA A 185       2.957-162.836 -64.353 
ATOM   3793  OP1  DA A 185       2.718-162.562 -62.918 
ATOM   3794  OP2  DA A 185       3.997-163.843 -64.657 
ATOM   3795  O5'  DA A 185       1.582-163.256 -65.057 
ATOM   3796  C5'  DA A 185       0.710-162.223 -65.554 
ATOM   3797  C4'  DA A 185       0.186-162.604 -66.925 
ATOM   3798  O4'  DA A 185       1.069-162.167 -67.998 
ATOM   3799  C3'  DA A 185       0.011-164.101 -67.178 
ATOM   3800  O3'  DA A 185      -1.149-164.300 -67.978 
ATOM   3801  C2'  DA A 185       1.238-164.501 -67.997 
ATOM   3802  C1'  DA A 185       1.274-163.258 -68.882 
ATOM   3803  N9   DA A 185       2.575-163.053 -69.575 
ATOM   3804  C8   DA A 185       3.832-163.342 -69.125 
ATOM   3805  N7   DA A 185       4.772-163.047 -69.968 
ATOM   3806  C5   DA A 185       4.092-162.524 -71.058 
ATOM   3807  C6   DA A 185       4.529-162.020 -72.295 
ATOM   3808  N6   DA A 185       5.819-161.959 -72.655 
ATOM   3809  N1   DA A 185       3.589-161.579 -73.150 
ATOM   3810  C2   DA A 185       2.309-161.641 -72.787 
ATOM   3811  N3   DA A 185       1.784-162.089 -71.667 
ATOM   3812  C4   DA A 185       2.747-162.524 -70.828 
ATOM   3813  P    DC A 186      -2.103-165.547 -67.662 
ATOM   3814  OP1  DC A 186      -3.042-165.190 -66.574 
ATOM   3815  OP2  DC A 186      -1.282-166.756 -67.439 
ATOM   3816  O5'  DC A 186      -2.904-165.687 -69.041 
ATOM   3817  C5'  DC A 186      -3.139-164.510 -69.834 
ATOM   3818  C4'  DC A 186      -2.873-164.809 -71.297 
ATOM   3819  O4'  DC A 186      -1.480-164.595 -71.662 
ATOM   3820  C3'  DC A 186      -3.156-166.243 -71.745 
ATOM   3821  O3'  DC A 186      -3.690-166.217 -73.063 
ATOM   3822  C2'  DC A 186      -1.783-166.913 -71.789 
ATOM   3823  C1'  DC A 186      -1.028-165.729 -72.387 
ATOM   3824  N1   DC A 186       0.450-165.820 -72.231 
ATOM   3825  C2   DC A 186       1.244-165.306 -73.253 
ATOM   3826  O2   DC A 186       0.694-164.801 -74.238 
ATOM   3827  N3   DC A 186       2.595-165.380 -73.129 
ATOM   3828  C4   DC A 186       3.151-165.936 -72.045 
ATOM   3829  N4   DC A 186       4.472-165.984 -71.972 
ATOM   3830  C5   DC A 186       2.352-166.470 -70.984 
ATOM   3831  C6   DC A 186       1.005-166.387 -71.126 
ATOM   3832  P    DA A 187      -4.872-167.226 -73.442 
ATOM   3833  OP1  DA A 187      -6.169-166.652 -73.019 
ATOM   3834  OP2  DA A 187      -4.559-168.575 -72.920 
ATOM   3835  O5'  DA A 187      -4.781-167.234 -75.039 
ATOM   3836  C5'  DA A 187      -4.308-166.055 -75.717 
ATOM   3837  C4'  DA A 187      -3.337-166.443 -76.814 
ATOM   3838  O4'  DA A 187      -1.965-166.535 -76.334 
ATOM   3839  C3'  DA A 187      -3.588-167.797 -77.477 
ATOM   3840  O3'  DA A 187      -3.281-167.696 -78.862 
ATOM   3841  C2'  DA A 187      -2.576-168.740 -76.824 
ATOM   3842  C1'  DA A 187      -1.410-167.757 -76.796 
ATOM   3843  N9   DA A 187      -0.317-168.151 -75.864 
ATOM   3844  C8   DA A 187      -0.418-168.793 -74.662 
ATOM   3845  N7   DA A 187       0.724-168.999 -74.081 
ATOM   3846  C5   DA A 187       1.650-168.453 -74.960 
ATOM   3847  C6   DA A 187       3.050-168.352 -74.916 
ATOM   3848  N6   DA A 187       3.795-168.819 -73.905 
ATOM   3849  N1   DA A 187       3.659-167.751 -75.956 
ATOM   3850  C2   DA A 187       2.913-167.288 -76.958 
ATOM   3851  N3   DA A 187       1.607-167.326 -77.107 
ATOM   3852  C4   DA A 187       1.021-167.933 -76.054 
ATOM   3853  P    DG A 188      -4.219-168.446 -79.921 
ATOM   3854  OP1  DG A 188      -5.395-167.601 -80.228 
ATOM   3855  OP2  DG A 188      -4.510-169.815 -79.443 
ATOM   3856  O5'  DG A 188      -3.259-168.515 -81.199 
ATOM   3857  C5'  DG A 188      -2.276-167.480 -81.393 
ATOM   3858  C4'  DG A 188      -0.953-168.092 -81.808 
ATOM   3859  O4'  DG A 188      -0.126-168.456 -80.665 
ATOM   3860  C3'  DG A 188      -1.043-169.381 -82.623 
ATOM   3861  O3'  DG A 188      -0.006-169.383 -83.597 
ATOM   3862  C2'  DG A 188      -0.766-170.497 -81.616 
ATOM   3863  C1'  DG A 188       0.349-169.779 -80.860 
ATOM   3864  N9   DG A 188       0.640-170.367 -79.523 
ATOM   3865  C8   DG A 188      -0.222-170.951 -78.620 
ATOM   3866  N7   DG A 188       0.359-171.374 -77.524 
ATOM   3867  C5   DG A 188       1.701-171.049 -77.714 
ATOM   3868  C6   DG A 188       2.820-171.259 -76.867 
ATOM   3869  O6   DG A 188       2.859-171.783 -75.758 
ATOM   3870  N1   DG A 188       4.001-170.775 -77.449 
ATOM   3871  C2   DG A 188       4.087-170.168 -78.687 
ATOM   3872  N2   DG A 188       5.307-169.775 -79.063 
ATOM   3873  N3   DG A 188       3.036-169.971 -79.480 
ATOM   3874  C4   DG A 188       1.884-170.435 -78.930 
ATOM   3875  P    DA A 189      -0.318-169.949 -85.062 
ATOM   3876  OP1  DA A 189      -0.941-168.886 -85.882 
ATOM   3877  OP2  DA A 189      -1.077-171.214 -84.953 
ATOM   3878  O5'  DA A 189       1.157-170.252 -85.604 
ATOM   3879  C5'  DA A 189       2.254-169.451 -85.127 
ATOM   3880  C4'  DA A 189       3.441-170.337 -84.804 
ATOM   3881  O4'  DA A 189       3.406-170.835 -83.437 
ATOM   3882  C3'  DA A 189       3.578-171.601 -85.653 
ATOM   3883  O3'  DA A 189       4.958-171.846 -85.894 
ATOM   3884  C2'  DA A 189       3.032-172.722 -84.770 
ATOM   3885  C1'  DA A 189       3.649-172.233 -83.463 
ATOM   3886  N9   DA A 189       3.032-172.833 -82.247 
ATOM   3887  C8   DA A 189       1.730-173.189 -82.045 
ATOM   3888  N7   DA A 189       1.499-173.692 -80.872 
ATOM   3889  C5   DA A 189       2.739-173.668 -80.248 
ATOM   3890  C6   DA A 189       3.165-174.070 -78.971 
ATOM   3891  N6   DA A 189       2.347-174.600 -78.051 
ATOM   3892  N1   DA A 189       4.468-173.908 -78.675 
ATOM   3893  C2   DA A 189       5.276-173.381 -79.593 
ATOM   3894  N3   DA A 189       4.994-172.972 -80.810 
ATOM   3895  C4   DA A 189       3.684-173.145 -81.083 
ATOM   3896  P    DG A 190       5.413-172.373 -87.335 
ATOM   3897  OP1  DG A 190       5.565-171.226 -88.257 
ATOM   3898  OP2  DG A 190       4.500-173.448 -87.781 
ATOM   3899  O5'  DG A 190       6.851-172.993 -87.005 
ATOM   3900  C5'  DG A 190       7.627-172.426 -85.932 
ATOM   3901  C4'  DG A 190       8.241-173.532 -85.097 
ATOM   3902  O4'  DG A 190       7.358-173.975 -84.026 
ATOM   3903  C3'  DG A 190       8.586-174.819 -85.846 
ATOM   3904  O3'  DG A 190       9.790-175.354 -85.312 
ATOM   3905  C2'  DG A 190       7.441-175.777 -85.518 
ATOM   3906  C1'  DG A 190       7.306-175.393 -84.047 
ATOM   3907  N9   DG A 190       6.017-175.818 -83.432 
ATOM   3908  C8   DG A 190       4.765-175.895 -84.000 
ATOM   3909  N7   DG A 190       3.831-176.311 -83.180 
ATOM   3910  C5   DG A 190       4.514-176.526 -81.983 
ATOM   3911  C6   DG A 190       4.035-176.981 -80.727 
ATOM   3912  O6   DG A 190       2.891-177.293 -80.407 
ATOM   3913  N1   DG A 190       5.068-177.056 -79.783 
ATOM   3914  C2   DG A 190       6.389-176.733 -80.020 
ATOM   3915  N2   DG A 190       7.222-176.872 -78.986 
ATOM   3916  N3   DG A 190       6.838-176.306 -81.199 
ATOM   3917  C4   DG A 190       5.848-176.228 -82.127 
ATOM   3918  P    DT A 191      10.860-176.003 -86.311 
ATOM   3919  OP1  DT A 191      11.713-174.938 -86.885 
ATOM   3920  OP2  DT A 191      10.166-176.875 -87.284 
ATOM   3921  O5'  DT A 191      11.724-176.901 -85.307 
ATOM   3922  C5'  DT A 191      11.863-176.480 -83.937 
ATOM   3923  C4'  DT A 191      11.687-177.667 -83.010 
ATOM   3924  O4'  DT A 191      10.294-177.886 -82.646 
ATOM   3925  C3'  DT A 191      12.139-179.017 -83.565 
ATOM   3926  O3'  DT A 191      12.718-179.778 -82.511 
ATOM   3927  C2'  DT A 191      10.849-179.706 -84.009 
ATOM   3928  C1'  DT A 191       9.996-179.262 -82.825 
ATOM   3929  N1   DT A 191       8.531-179.391 -83.061 
ATOM   3930  C2   DT A 191       7.751-179.730 -81.982 
ATOM   3931  O2   DT A 191       8.206-179.922 -80.868 
ATOM   3932  N3   DT A 191       6.397-179.841 -82.238 
ATOM   3933  C4   DT A 191       5.777-179.646 -83.455 
ATOM   3934  O4   DT A 191       4.556-179.774 -83.563 
ATOM   3935  C5   DT A 191       6.678-179.294 -84.527 
ATOM   3936  C7   DT A 191       6.085-179.065 -85.886 
ATOM   3937  C6   DT A 191       7.998-179.180 -84.306 
ATOM   3938  P    DG A 192      14.016-180.663 -82.814 
ATOM   3939  OP1  DG A 192      15.226-179.816 -82.724 
ATOM   3940  OP2  DG A 192      13.830-181.396 -84.086 
ATOM   3941  O5'  DG A 192      13.988-181.694 -81.592 
ATOM   3942  C5'  DG A 192      13.418-181.275 -80.338 
ATOM   3943  C4'  DG A 192      12.537-182.373 -79.776 
ATOM   3944  O4'  DG A 192      11.165-182.286 -80.258 
ATOM   3945  C3'  DG A 192      12.957-183.803 -80.116 
ATOM   3946  O3'  DG A 192      12.696-184.639 -78.995 
ATOM   3947  C2'  DG A 192      12.030-184.218 -81.258 
ATOM   3948  C1'  DG A 192      10.764-183.574 -80.701 
ATOM   3949  N9   DG A 192       9.685-183.400 -81.712 
ATOM   3950  C8   DG A 192       9.788-183.115 -83.056 
ATOM   3951  N7   DG A 192       8.635-183.027 -83.673 
ATOM   3952  C5   DG A 192       7.702-183.271 -82.668 
ATOM   3953  C6   DG A 192       6.284-183.310 -82.726 
ATOM   3954  O6   DG A 192       5.549-183.133 -83.694 
ATOM   3955  N1   DG A 192       5.727-183.594 -81.471 
ATOM   3956  C2   DG A 192       6.446-183.811 -80.312 
ATOM   3957  N2   DG A 192       5.728-184.067 -79.216 
ATOM   3958  N3   DG A 192       7.777-183.774 -80.258 
ATOM   3959  C4   DG A 192       8.332-183.500 -81.467 
ATOM   3960  P    DA A 193      13.749-185.784 -78.619 
ATOM   3961  OP1  DA A 193      14.839-185.207 -77.801 
ATOM   3962  OP2  DA A 193      14.167-186.496 -79.847 
ATOM   3963  O5'  DA A 193      12.853-186.753 -77.716 
ATOM   3964  C5'  DA A 193      11.773-186.190 -76.947 
ATOM   3965  C4'  DA A 193      10.540-187.064 -77.067 
ATOM   3966  O4'  DA A 193       9.715-186.706 -78.211 
ATOM   3967  C3'  DA A 193      10.800-188.559 -77.254 
ATOM   3968  O3'  DA A 193       9.808-189.291 -76.545 
ATOM   3969  C2'  DA A 193      10.605-188.801 -78.751 
ATOM   3970  C1'  DA A 193       9.393-187.892 -78.920 
ATOM   3971  N9   DA A 193       9.114-187.523 -80.337 
ATOM   3972  C8   DA A 193      10.005-187.308 -81.349 
ATOM   3973  N7   DA A 193       9.450-187.000 -82.479 
ATOM   3974  C5   DA A 193       8.091-187.012 -82.200 
ATOM   3975  C6   DA A 193       6.958-186.763 -82.992 
ATOM   3976  N6   DA A 193       7.021-186.439 -84.292 
ATOM   3977  N1   DA A 193       5.754-186.861 -82.399 
ATOM   3978  C2   DA A 193       5.697-187.183 -81.108 
ATOM   3979  N3   DA A 193       6.681-187.436 -80.271 
ATOM   3980  C4   DA A 193       7.875-187.332 -80.890 
ATOM   3981  P    DT A 194      10.236-190.621 -75.763 
ATOM   3982  OP1  DT A 194      10.771-190.262 -74.431 
ATOM   3983  OP2  DT A 194      11.123-191.437 -76.621 
ATOM   3984  O5'  DT A 194       8.824-191.356 -75.596 
ATOM   3985  C5'  DT A 194       7.630-190.559 -75.495 
ATOM   3986  C4'  DT A 194       6.534-191.159 -76.354 
ATOM   3987  O4'  DT A 194       6.568-190.666 -77.724 
ATOM   3988  C3'  DT A 194       6.566-192.679 -76.507 
ATOM   3989  O3'  DT A 194       5.230-193.169 -76.532 
ATOM   3990  C2'  DT A 194       7.195-192.916 -77.881 
ATOM   3991  C1'  DT A 194       6.478-191.778 -78.601 
ATOM   3992  N1   DT A 194       7.109-191.398 -79.897 
ATOM   3993  C2   DT A 194       6.270-190.988 -80.904 
ATOM   3994  O2   DT A 194       5.059-190.927 -80.776 
ATOM   3995  N3   DT A 194       6.891-190.644 -82.090 
ATOM   3996  C4   DT A 194       8.247-190.676 -82.343 
ATOM   3997  O4   DT A 194       8.685-190.344 -83.447 
ATOM   3998  C5   DT A 194       9.045-191.119 -81.225 
ATOM   3999  C7   DT A 194      10.532-191.183 -81.416 
ATOM   4000  C6   DT A 194       8.467-191.460 -80.061 
ATOM   4001  P    DG A 195       4.891-194.537 -75.773 
ATOM   4002  OP1  DG A 195       4.653-194.262 -74.338 
ATOM   4003  OP2  DG A 195       5.932-195.543 -76.077 
ATOM   4004  O5'  DG A 195       3.517-194.956 -76.477 
ATOM   4005  C5'  DG A 195       2.645-193.924 -76.975 
ATOM   4006  C4'  DG A 195       2.121-194.304 -78.345 
ATOM   4007  O4'  DG A 195       3.004-193.867 -79.418 
ATOM   4008  C3'  DG A 195       1.946-195.801 -78.599 
ATOM   4009  O3'  DG A 195       0.785-196.000 -79.398 
ATOM   4010  C2'  DG A 195       3.173-196.201 -79.417 
ATOM   4011  C1'  DG A 195       3.208-194.958 -80.302 
ATOM   4012  N9   DG A 195       4.510-194.754 -80.995 
ATOM   4013  C8   DG A 195       5.785-195.039 -80.558 
ATOM   4014  N7   DG A 195       6.726-194.735 -81.418 
ATOM   4015  C5   DG A 195       6.025-194.212 -82.504 
ATOM   4016  C6   DG A 195       6.501-193.710 -83.743 
ATOM   4017  O6   DG A 195       7.658-193.622 -84.144 
ATOM   4018  N1   DG A 195       5.446-193.278 -84.560 
ATOM   4019  C2   DG A 195       4.108-193.325 -84.223 
ATOM   4020  N2   DG A 195       3.256-192.863 -85.140 
ATOM   4021  N3   DG A 195       3.662-193.796 -83.059 
ATOM   4022  C4   DG A 195       4.672-194.219 -82.256 
ATOM   4023  P    DA A 196      -0.169-197.247 -79.082 
ATOM   4024  OP1  DA A 196      -1.107-196.890 -77.995 
ATOM   4025  OP2  DA A 196       0.653-198.456 -78.859 
ATOM   4026  O5'  DA A 196      -0.970-197.388 -80.461 
ATOM   4027  C5'  DA A 196      -1.205-196.210 -81.254 
ATOM   4028  C4'  DA A 196      -0.939-196.509 -82.717 
ATOM   4029  O4'  DA A 196       0.454-196.296 -83.082 
ATOM   4030  C3'  DA A 196      -1.222-197.943 -83.165 
ATOM   4031  O3'  DA A 196      -1.755-197.917 -84.483 
ATOM   4032  C2'  DA A 196       0.151-198.613 -83.209 
ATOM   4033  C1'  DA A 196       0.906-197.429 -83.807 
ATOM   4034  N9   DA A 196       2.385-197.520 -83.651 
ATOM   4035  C8   DA A 196       3.096-198.053 -82.615 
ATOM   4036  N7   DA A 196       4.382-197.984 -82.771 
ATOM   4037  C5   DA A 196       4.536-197.359 -84.001 
ATOM   4038  C6   DA A 196       5.672-196.992 -84.741 
ATOM   4039  N6   DA A 196       6.928-197.212 -84.327 
ATOM   4040  N1   DA A 196       5.469-196.387 -85.927 
ATOM   4041  C2   DA A 196       4.219-196.171 -86.332 
ATOM   4042  N3   DA A 196       3.088-196.468 -85.731 
ATOM   4043  C4   DA A 196       3.318-197.072 -84.547 
ATOM   4044  P    DA A 197      -2.937-198.927 -84.862 
ATOM   4045  OP1  DA A 197      -4.235-198.352 -84.439 
ATOM   4046  OP2  DA A 197      -2.624-200.275 -84.340 
ATOM   4047  O5'  DA A 197      -2.847-198.934 -86.459 
ATOM   4048  C5'  DA A 197      -2.373-197.755 -87.137 
ATOM   4049  C4'  DA A 197      -1.403-198.143 -88.234 
ATOM   4050  O4'  DA A 197      -0.031-198.235 -87.754 
ATOM   4051  C3'  DA A 197      -1.653-199.497 -88.897 
ATOM   4052  O3'  DA A 197      -1.347-199.396 -90.282 
ATOM   4053  C2'  DA A 197      -0.642-200.441 -88.244 
ATOM   4054  C1'  DA A 197       0.524-199.457 -88.216 
ATOM   4055  N9   DA A 197       1.617-199.851 -87.284 
ATOM   4056  C8   DA A 197       1.517-200.493 -86.083 
ATOM   4057  N7   DA A 197       2.658-200.699 -85.501 
ATOM   4058  C5   DA A 197       3.584-200.154 -86.380 
ATOM   4059  C6   DA A 197       4.985-200.052 -86.336 
ATOM   4060  N6   DA A 197       5.730-200.519 -85.325 
ATOM   4061  N1   DA A 197       5.593-199.451 -87.376 
ATOM   4062  C2   DA A 197       4.848-198.988 -88.378 
ATOM   4063  N3   DA A 197       3.542-199.026 -88.527 
ATOM   4064  C4   DA A 197       2.956-199.633 -87.474 
ATOM   4065  P    DC A 198      -2.284-200.146 -91.341 
ATOM   4066  OP1  DC A 198      -3.461-199.301 -91.648 
ATOM   4067  OP2  DC A 198      -2.575-201.515 -90.864 
ATOM   4068  O5'  DC A 198      -1.324-200.215 -92.619 
ATOM   4069  C5'  DC A 198      -0.342-199.180 -92.813 
ATOM   4070  C4'  DC A 198       0.982-199.792 -93.228 
ATOM   4071  O4'  DC A 198       1.808-200.156 -92.085 
ATOM   4072  C3'  DC A 198       0.892-201.081 -94.043 
ATOM   4073  O3'  DC A 198       1.929-201.084 -95.017 
ATOM   4074  C2'  DC A 198       1.169-202.197 -93.036 
ATOM   4075  C1'  DC A 198       2.283-201.479 -92.280 
ATOM   4076  N1   DC A 198       2.575-202.068 -90.943 
ATOM   4077  C2   DC A 198       3.896-202.050 -90.500 
ATOM   4078  O2   DC A 198       4.762-201.551 -91.228 
ATOM   4079  N3   DC A 198       4.183-202.582 -89.285 
ATOM   4080  C4   DC A 198       3.215-203.113 -88.526 
ATOM   4081  N4   DC A 198       3.547-203.620 -87.348 
ATOM   4082  C5   DC A 198       1.851-203.142 -88.964 
ATOM   4083  C6   DC A 198       1.585-202.606 -90.182 
ATOM   4084  P    DA A 199       1.617-201.649 -96.482 
ATOM   4085  OP1  DA A 199       0.994-200.586 -97.302 
ATOM   4086  OP2  DA A 199       0.857-202.914 -96.373 
ATOM   4087  O5'  DA A 199       3.091-201.953 -97.024 
ATOM   4088  C5'  DA A 199       4.188-201.151 -96.547 
ATOM   4089  C4'  DA A 199       5.375-202.037 -96.224 
ATOM   4090  O4'  DA A 199       5.340-202.535 -94.857 
ATOM   4091  C3'  DA A 199       5.512-203.301 -97.073 
ATOM   4092  O3'  DA A 199       6.893-203.546 -97.314 
ATOM   4093  C2'  DA A 199       4.967-204.422 -96.190 
ATOM   4094  C1'  DA A 199       5.584-203.934 -94.883 
ATOM   4095  N9   DA A 199       4.967-204.534 -93.667 
ATOM   4096  C8   DA A 199       3.664-204.889 -93.465 
ATOM   4097  N7   DA A 199       3.433-205.392 -92.292 
ATOM   4098  C5   DA A 199       4.673-205.369 -91.668 
ATOM   4099  C6   DA A 199       5.100-205.771 -90.391 
ATOM   4100  N6   DA A 199       4.282-206.300 -89.471 
ATOM   4101  N1   DA A 199       6.403-205.608 -90.095 
ATOM   4102  C2   DA A 199       7.211-205.081 -91.013 
ATOM   4103  N3   DA A 199       6.928-204.672 -92.230 
ATOM   4104  C4   DA A 199       5.619-204.845 -92.503 
ATOM   4105  P    DA A 200       7.348-204.073 -98.756 
ATOM   4106  OP1  DA A 200       7.500-202.926 -99.678 
ATOM   4107  OP2  DA A 200       6.434-205.148 -99.201 
ATOM   4108  O5'  DA A 200       8.786-204.693 -98.425 
ATOM   4109  C5'  DA A 200       9.561-204.127 -97.352 
ATOM   4110  C4'  DA A 200      10.175-205.232 -96.517 
ATOM   4111  O4'  DA A 200       9.293-205.675 -95.446 
ATOM   4112  C3'  DA A 200      10.520-206.519 -97.266 
ATOM   4113  O3'  DA A 200      11.725-207.054 -96.733 
ATOM   4114  C2'  DA A 200       9.375-207.477 -96.938 
ATOM   4115  C1'  DA A 200       9.241-207.093 -95.467 
ATOM   4116  N9   DA A 200       7.952-207.518 -94.852 
ATOM   4117  C8   DA A 200       6.718-207.588 -95.432 
ATOM   4118  N7   DA A 200       5.785-207.999 -94.631 
ATOM   4119  C5   DA A 200       6.446-208.219 -93.431 
ATOM   4120  C6   DA A 200       6.006-208.666 -92.175 
ATOM   4121  N6   DA A 200       4.733-208.988 -91.908 
ATOM   4122  N1   DA A 200       6.926-208.773 -91.197 
ATOM   4123  C2   DA A 200       8.190-208.451 -91.468 
ATOM   4124  N3   DA A 200       8.716-208.025 -92.595 
ATOM   4125  C4   DA A 200       7.774-207.927 -93.557 
ATOM   4126  P    DC A 201      12.795-207.703 -97.731 
ATOM   4127  OP1  DC A 201      13.647-206.638 -98.306 
ATOM   4128  OP2  DC A 201      12.100-208.575 -98.704 
ATOM   4129  O5'  DC A 201      13.659-208.601 -96.727 
ATOM   4130  C5'  DC A 201      13.797-208.180 -95.357 
ATOM   4131  C4'  DC A 201      13.621-209.367 -94.430 
ATOM   4132  O4'  DC A 201      12.228-209.586 -94.066 
ATOM   4133  C3'  DC A 201      14.074-210.717 -94.985 
ATOM   4134  O3'  DC A 201      14.653-211.478 -93.931 
ATOM   4135  C2'  DC A 201      12.784-211.406 -95.429 
ATOM   4136  C1'  DC A 201      11.930-210.963 -94.245 
ATOM   4137  N1   DC A 201      10.465-211.092 -94.481 
ATOM   4138  C2   DC A 201       9.661-211.434 -93.397 
ATOM   4139  O2   DC A 201      10.190-211.615 -92.295 
ATOM   4140  N3   DC A 201       8.323-211.557 -93.592 
ATOM   4141  C4   DC A 201       7.787-211.353 -94.803 
ATOM   4142  N4   DC A 201       6.477-211.485 -94.941 
ATOM   4143  C5   DC A 201       8.597-211.001 -95.930 
ATOM   4144  C6   DC A 201       9.932-210.883 -95.716 
ATOM   4145  P    DT A 202      15.951-212.364 -94.234 
ATOM   4146  OP1  DT A 202      17.161-211.516 -94.144 
ATOM   4147  OP2  DT A 202      15.765-213.097 -95.506 
ATOM   4148  O5'  DT A 202      15.923-213.395 -93.012 
ATOM   4149  C5'  DT A 202      15.353-212.975 -91.758 
ATOM   4150  C4'  DT A 202      14.471-214.074 -91.196 
ATOM   4151  O4'  DT A 202      13.100-213.987 -91.678 
ATOM   4152  C3'  DT A 202      14.891-215.503 -91.536 
ATOM   4153  O3'  DT A 202      14.631-216.339 -90.415 
ATOM   4154  C2'  DT A 202      13.965-215.918 -92.678 
ATOM   4155  C1'  DT A 202      12.699-215.274 -92.121 
ATOM   4156  N1   DT A 202      11.619-215.100 -93.132 
ATOM   4157  C2   DT A 202      10.324-215.239 -92.694 
ATOM   4158  O2   DT A 202      10.039-215.492 -91.537 
ATOM   4159  N3   DT A 202       9.351-215.071 -93.661 
ATOM   4160  C4   DT A 202       9.562-214.784 -94.994 
ATOM   4161  O4   DT A 202       8.608-214.657 -95.766 
ATOM   4162  C5   DT A 202      10.953-214.658 -95.357 
ATOM   4163  C7   DT A 202      11.270-214.346 -96.790 
ATOM   4164  C6   DT A 202      11.920-214.816 -94.439 
ATOM   4165  P    DT A 203      15.683-217.484 -90.039 
ATOM   4166  OP1  DT A 203      16.774-216.907 -89.221 
ATOM   4167  OP2  DT A 203      16.102-218.196 -91.267 
ATOM   4168  O5'  DT A 203      14.787-218.453 -89.136 
ATOM   4169  C5'  DT A 203      13.707-217.890 -88.367 
ATOM   4170  C4'  DT A 203      12.475-218.764 -88.487 
ATOM   4171  O4'  DT A 203      11.649-218.406 -89.631 
ATOM   4172  C3'  DT A 203      12.734-220.259 -88.674 
ATOM   4173  O3'  DT A 203      11.743-220.991 -87.965 
ATOM   4174  C2'  DT A 203      12.540-220.501 -90.171 
ATOM   4175  C1'  DT A 203      11.327-219.592 -90.340 
ATOM   4176  N1   DT A 203      11.048-219.224 -91.757 
ATOM   4177  C2   DT A 203       9.731-219.076 -92.117 
ATOM   4178  O2   DT A 203       8.807-219.233 -91.336 
ATOM   4179  N3   DT A 203       9.510-218.736 -93.437 
ATOM   4180  C4   DT A 203      10.476-218.534 -94.403 
ATOM   4181  O4   DT A 203      10.157-218.232 -95.554 
ATOM   4182  C5   DT A 203      11.829-218.712 -93.929 
ATOM   4183  C7   DT A 203      12.941-218.512 -94.916 
ATOM   4184  C6   DT A 203      12.071-219.044 -92.650 
ATOM   4185  P    DC A 204      12.170-222.321 -87.183 
ATOM   4186  OP1  DC A 204      12.706-221.962 -85.851 
ATOM   4187  OP2  DC A 204      13.057-223.137 -88.041 
ATOM   4188  O5'  DC A 204      10.759-223.056 -87.016 
ATOM   4189  C5'  DC A 204       9.564-222.259 -86.915 
ATOM   4190  C4'  DC A 204       8.468-222.859 -87.774 
ATOM   4191  O4'  DC A 204       8.503-222.367 -89.144 
ATOM   4192  C3'  DC A 204       8.500-224.380 -87.927 
ATOM   4193  O3'  DC A 204       7.165-224.869 -87.952 
ATOM   4194  C2'  DC A 204       9.129-224.616 -89.301 
ATOM   4195  C1'  DC A 204       8.412-223.478 -90.021 
ATOM   4196  N1   DC A 204       9.043-223.098 -91.317 
ATOM   4197  C2   DC A 204       8.206-222.680 -92.348 
ATOM   4198  O2   DC A 204       6.987-222.642 -92.149 
ATOM   4199  N3   DC A 204       8.762-222.330 -93.536 
ATOM   4200  C4   DC A 204      10.088-222.385 -93.712 
ATOM   4201  N4   DC A 204      10.582-222.033 -94.890 
ATOM   4202  C5   DC A 204      10.966-222.812 -92.664 
ATOM   4203  C6   DC A 204      10.392-223.158 -91.484 
ATOM   4204  P    DA A 205       6.826-226.237 -87.194 
ATOM   4205  OP1  DA A 205       6.587-225.963 -85.758 
ATOM   4206  OP2  DA A 205       7.866-227.243 -87.498 
ATOM   4207  O5'  DA A 205       5.451-226.656 -87.897 
ATOM   4208  C5'  DA A 205       4.579-225.624 -88.395 
ATOM   4209  C4'  DA A 205       4.055-226.004 -89.765 
ATOM   4210  O4'  DA A 205       4.938-225.567 -90.838 
ATOM   4211  C3'  DA A 205       3.880-227.501 -90.019 
ATOM   4212  O3'  DA A 205       2.720-227.701 -90.818 
ATOM   4213  C2'  DA A 205       5.107-227.901 -90.837 
ATOM   4214  C1'  DA A 205       5.143-226.658 -91.722 
ATOM   4215  N9   DA A 205       6.444-226.454 -92.415 
ATOM   4216  C8   DA A 205       7.701-226.743 -91.965 
ATOM   4217  N7   DA A 205       8.641-226.448 -92.808 
ATOM   4218  C5   DA A 205       7.961-225.924 -93.898 
ATOM   4219  C6   DA A 205       8.398-225.420 -95.135 
ATOM   4220  N6   DA A 205       9.688-225.359 -95.495 
ATOM   4221  N1   DA A 205       7.458-224.980 -95.990 
ATOM   4222  C2   DA A 205       6.178-225.042 -95.627 
ATOM   4223  N3   DA A 205       5.653-225.489 -94.507 
ATOM   4224  C4   DA A 205       6.616-225.924 -93.668 
ATOM   4225  P    DT A 206       1.766-228.947 -90.502 
ATOM   4226  OP1  DT A 206       0.827-228.590 -89.415 
ATOM   4227  OP2  DT A 206       2.587-230.157 -90.279 
ATOM   4228  O5'  DT A 206       0.965-229.088 -91.881 
ATOM   4229  C5'  DT A 206       0.730-227.910 -92.674 
ATOM   4230  C4'  DT A 206       0.996-228.209 -94.137 
ATOM   4231  O4'  DT A 206       2.389-227.996 -94.502 
ATOM   4232  C3'  DT A 206       0.713-229.643 -94.585 
ATOM   4233  O3'  DT A 206       0.179-229.617 -95.903 
ATOM   4234  C2'  DT A 206       2.086-230.313 -94.629 
ATOM   4235  C1'  DT A 206       2.841-229.129 -95.227 
ATOM   4236  N1   DT A 206       4.319-229.220 -95.071 
ATOM   4237  C2   DT A 206       5.088-228.709 -96.088 
ATOM   4238  O2   DT A 206       4.612-228.197 -97.086 
ATOM   4239  N3   DT A 206       6.454-228.812 -95.908 
ATOM   4240  C4   DT A 206       7.097-229.369 -94.822 
ATOM   4241  O4   DT A 206       8.328-229.405 -94.772 
ATOM   4242  C5   DT A 206       6.205-229.879 -93.806 
ATOM   4243  C7   DT A 206       6.824-230.503 -92.590 
ATOM   4244  C6   DT A 206       4.874-229.792 -93.956 
ATOM   4245  P    DC A 207      -1.003-230.627 -96.282 
ATOM   4246  OP1  DC A 207      -2.300-230.052 -95.859 
ATOM   4247  OP2  DC A 207      -0.690-231.975 -95.760 
ATOM   4248  O5'  DC A 207      -0.912-230.635 -97.879 
ATOM   4249  C5'  DC A 207      -0.439-229.456 -98.557 
ATOM   4250  C4'  DC A 207       0.532-229.843 -99.654 
ATOM   4251  O4'  DC A 207       1.904-229.936 -99.174 
ATOM   4252  C3'  DC A 207       0.282-231.198-100.317 
ATOM   4253  O3'  DC A 207       0.588-231.096-101.702 
ATOM   4254  C2'  DC A 207       1.293-232.141 -99.664 
ATOM   4255  C1'  DC A 207       2.459-231.158 -99.636 
ATOM   4256  N1   DC A 207       3.552-231.551 -98.704 
ATOM   4257  C2   DC A 207       4.860-231.243 -99.069 
ATOM   4258  O2   DC A 207       5.057-230.661-100.141 
ATOM   4259  N3   DC A 207       5.870-231.594 -98.233 
ATOM   4260  C4   DC A 207       5.613-232.225 -97.080 
ATOM   4261  N4   DC A 207       6.633-232.546 -96.298 
ATOM   4262  C5   DC A 207       4.276-232.552 -96.686 
ATOM   4263  C6   DC A 207       3.280-232.192 -97.535 
ATOM   4264  P    DA A 208      -0.350-231.846-102.761 
ATOM   4265  OP1  DA A 208      -1.526-231.001-103.068 
ATOM   4266  OP2  DA A 208      -0.641-233.215-102.284 
ATOM   4267  O5'  DA A 208       0.610-231.916-104.040 
ATOM   4268  C5'  DA A 208       1.593-230.880-104.233 
ATOM   4269  C4'  DA A 208       2.916-231.492-104.648 
ATOM   4270  O4'  DA A 208       3.743-231.856-103.505 
ATOM   4271  C3'  DA A 208       2.826-232.781-105.463 
ATOM   4272  O3'  DA A 208       3.863-232.784-106.437 
ATOM   4273  C2'  DA A 208       3.103-233.897-104.456 
ATOM   4274  C1'  DA A 208       4.218-233.180-103.700 
ATOM   4275  N9   DA A 208       4.509-233.768-102.363 
ATOM   4276  C8   DA A 208       3.640-234.342-101.481 
ATOM   4277  N7   DA A 208       4.202-234.767-100.391 
ATOM   4278  C5   DA A 208       5.543-234.451-100.562 
ATOM   4279  C6   DA A 208       6.672-234.643 -99.749 
ATOM   4280  N6   DA A 208       6.625-235.228 -98.543 
ATOM   4281  N1   DA A 208       7.856-234.211-100.222 
ATOM   4282  C2   DA A 208       7.896-233.630-101.419 
ATOM   4283  N3   DA A 208       6.915-233.398-102.263 
ATOM   4284  C4   DA A 208       5.741-233.840-101.766 
ATOM   4285  P    DA A 209       3.551-233.349-107.902 
ATOM   4286  OP1  DA A 209       2.928-232.286-108.722 
ATOM   4287  OP2  DA A 209       2.792-234.614-107.793 
ATOM   4288  O5'  DA A 209       5.026-233.653-108.444 
ATOM   4289  C5'  DA A 209       6.123-232.852-107.967 
ATOM   4290  C4'  DA A 209       7.310-233.738-107.644 
ATOM   4291  O4'  DA A 209       7.275-234.236-106.277 
ATOM   4292  C3'  DA A 209       7.447-235.001-108.494 
ATOM   4293  O3'  DA A 209       8.827-235.246-108.734 
ATOM   4294  C2'  DA A 209       6.901-236.123-107.610 
ATOM   4295  C1'  DA A 209       7.518-235.634-106.303 
ATOM   4296  N9   DA A 209       6.901-236.234-105.088 
ATOM   4297  C8   DA A 209       5.599-236.590-104.885 
ATOM   4298  N7   DA A 209       5.368-237.092-103.712 
ATOM   4299  C5   DA A 209       6.608-237.069-103.088 
ATOM   4300  C6   DA A 209       7.034-237.471-101.812 
ATOM   4301  N6   DA A 209       6.216-238.000-100.891 
ATOM   4302  N1   DA A 209       8.337-237.309-101.515 
ATOM   4303  C2   DA A 209       9.145-236.782-102.433 
ATOM   4304  N3   DA A 209       8.863-236.372-103.650 
ATOM   4305  C4   DA A 209       7.553-236.545-103.923 
ATOM   4306  P    DG A 210       9.282-235.774-110.176 
ATOM   4307  OP1  DG A 210       9.434-234.626-111.098 
ATOM   4308  OP2  DG A 210       8.369-236.848-110.621 
ATOM   4309  O5'  DG A 210      10.720-236.394-109.845 
ATOM   4310  C5'  DG A 210      11.496-235.827-108.772 
ATOM   4311  C4'  DG A 210      12.110-236.932-107.937 
ATOM   4312  O4'  DG A 210      11.227-237.375-106.866 
ATOM   4313  C3'  DG A 210      12.455-238.219-108.686 
ATOM   4314  O3'  DG A 210      13.659-238.754-108.153 
ATOM   4315  C2'  DG A 210      11.310-239.177-108.358 
ATOM   4316  C1'  DG A 210      11.175-238.793-106.887 
ATOM   4317  N9   DG A 210       9.886-239.218-106.272 
ATOM   4318  C8   DG A 210       8.634-239.295-106.840 
ATOM   4319  N7   DG A 210       7.700-239.712-106.020 
ATOM   4320  C5   DG A 210       8.383-239.926-104.823 
ATOM   4321  C6   DG A 210       7.904-240.382-103.567 
ATOM   4322  O6   DG A 210       6.760-240.693-103.247 
ATOM   4323  N1   DG A 210       8.937-240.457-102.623 
ATOM   4324  C2   DG A 210      10.258-240.134-102.861 
ATOM   4325  N2   DG A 210      11.091-240.273-101.826 
ATOM   4326  N3   DG A 210      10.707-239.706-104.039 
ATOM   4327  C4   DG A 210       9.717-239.628-104.967 
ATOM   4328  P    DA A 211      14.729-239.404-109.151 
ATOM   4329  OP1  DA A 211      15.582-238.339-109.726 
ATOM   4330  OP2  DA A 211      14.035-240.275-110.124 
ATOM   4331  O5'  DA A 211      15.593-240.301-108.147 
ATOM   4332  C5'  DA A 211      15.732-239.881-106.777 
ATOM   4333  C4'  DA A 211      15.556-241.067-105.850 
ATOM   4334  O4'  DA A 211      14.163-241.286-105.486 
ATOM   4335  C3'  DA A 211      16.008-242.417-106.405 
ATOM   4336  O3'  DA A 211      16.587-243.178-105.351 
ATOM   4337  C2'  DA A 211      14.718-243.106-106.849 
ATOM   4338  C1'  DA A 211      13.865-242.663-105.665 
ATOM   4339  N9   DA A 211      12.400-242.792-105.901 
ATOM   4340  C8   DA A 211      11.710-242.617-107.066 
ATOM   4341  N7   DA A 211      10.431-242.803-106.951 
ATOM   4342  C5   DA A 211      10.258-243.123-105.612 
ATOM   4343  C6   DA A 211       9.119-243.435-104.852 
ATOM   4344  N6   DA A 211       7.879-243.475-105.360 
ATOM   4345  N1   DA A 211       9.301-243.704-103.546 
ATOM   4346  C2   DA A 211      10.535-243.662-103.047 
ATOM   4347  N3   DA A 211      11.668-243.385-103.656 
ATOM   4348  C4   DA A 211      11.458-243.120-104.961 
ATOM   4349  P    DA A 212      17.885-244.064-105.655 
ATOM   4350  OP1  DA A 212      19.095-243.217-105.564 
ATOM   4351  OP2  DA A 212      17.699-244.797-106.926 
ATOM   4352  O5'  DA A 212      17.857-245.095-104.432 
ATOM   4353  C5'  DA A 212      17.287-244.675-103.178 
ATOM   4354  C4'  DA A 212      16.406-245.774-102.616 
ATOM   4355  O4'  DA A 212      15.034-245.687-103.098 
ATOM   4356  C3'  DA A 212      16.826-247.203-102.956 
ATOM   4357  O3'  DA A 212      16.565-248.039-101.835 
ATOM   4358  C2'  DA A 212      15.899-247.618-104.098 
ATOM   4359  C1'  DA A 212      14.633-246.974-103.541 
ATOM   4360  N9   DA A 212      13.554-246.800-104.552 
ATOM   4361  C8   DA A 212      13.675-246.517-105.882 
ATOM   4362  N7   DA A 212      12.541-246.428-106.506 
ATOM   4363  C5   DA A 212      11.597-246.669-105.518 
ATOM   4364  C6   DA A 212      10.193-246.715-105.540 
ATOM   4365  N6   DA A 212       9.464-246.509-106.646 
ATOM   4366  N1   DA A 212       9.563-246.981-104.380 
ATOM   4367  C2   DA A 212      10.294-247.184-103.285 
ATOM   4368  N3   DA A 212      11.601-247.167-103.144 
ATOM   4369  C4   DA A 212      12.207-246.899-104.318 
ATOM   4370  P    DA A 213      17.618-249.185-101.459 
ATOM   4371  OP1  DA A 213      18.708-248.607-100.641 
ATOM   4372  OP2  DA A 213      18.036-249.896-102.687 
ATOM   4373  O5'  DA A 213      16.722-250.154-100.556 
ATOM   4374  C5'  DA A 213      15.642-249.591 -99.787 
ATOM   4375  C4'  DA A 213      14.409-250.465 -99.907 
ATOM   4376  O4'  DA A 213      13.584-250.106-101.051 
ATOM   4377  C3'  DA A 213      14.669-251.959-100.094 
ATOM   4378  O3'  DA A 213      13.677-252.691 -99.385 
ATOM   4379  C2'  DA A 213      14.474-252.202-101.591 
ATOM   4380  C1'  DA A 213      13.262-251.293-101.760 
ATOM   4381  N9   DA A 213      12.983-250.924-103.177 
ATOM   4382  C8   DA A 213      13.874-250.708-104.189 
ATOM   4383  N7   DA A 213      13.319-250.401-105.319 
ATOM   4384  C5   DA A 213      11.960-250.412-105.040 
ATOM   4385  C6   DA A 213      10.827-250.164-105.833 
ATOM   4386  N6   DA A 213      10.890-249.840-107.132 
ATOM   4387  N1   DA A 213       9.623-250.261-105.239 
ATOM   4388  C2   DA A 213       9.566-250.583-103.948 
ATOM   4389  N3   DA A 213      10.550-250.836-103.112 
ATOM   4390  C4   DA A 213      11.744-250.732-103.730 
ATOM   4391  P    DT A 214      14.105-254.021 -98.603 
ATOM   4392  OP1  DT A 214      14.641-253.663 -97.271 
ATOM   4393  OP2  DT A 214      14.992-254.838 -99.461 
ATOM   4394  O5'  DT A 214      12.693-254.757 -98.436 
ATOM   4395  C5'  DT A 214      11.499-253.960 -98.335 
ATOM   4396  C4'  DT A 214      10.403-254.559 -99.194 
ATOM   4397  O4'  DT A 214      10.437-254.067-100.564 
ATOM   4398  C3'  DT A 214      10.435-256.080 -99.348 
ATOM   4399  O3'  DT A 214       9.099-256.569 -99.372 
ATOM   4400  C2'  DT A 214      11.064-256.316-100.721 
ATOM   4401  C1'  DT A 214      10.347-255.179-101.442 
ATOM   4402  N1   DT A 214      10.978-254.798-102.737 
ATOM   4403  C2   DT A 214      10.139-254.388-103.744 
ATOM   4404  O2   DT A 214       8.928-254.327-103.616 
ATOM   4405  N3   DT A 214      10.760-254.045-104.930 
ATOM   4406  C4   DT A 214      12.116-254.076-105.183 
ATOM   4407  O4   DT A 214      12.554-253.744-106.287 
ATOM   4408  C5   DT A 214      12.914-254.520-104.065 
ATOM   4409  C7   DT A 214      14.401-254.584-104.256 
ATOM   4410  C6   DT A 214      12.336-254.860-102.901 
ATOM   4411  P    DA A 215       8.760-257.937 -98.614 
ATOM   4412  OP1  DA A 215       8.522-257.663 -97.178 
ATOM   4413  OP2  DA A 215       9.801-258.944 -98.918 
ATOM   4414  O5'  DA A 215       7.386-258.356 -99.317 
ATOM   4415  C5'  DA A 215       6.514-257.324 -99.815 
ATOM   4416  C4'  DA A 215       5.990-257.705-101.185 
ATOM   4417  O4'  DA A 215       6.873-257.267-102.258 
ATOM   4418  C3'  DA A 215       5.815-259.202-101.439 
ATOM   4419  O3'  DA A 215       4.655-259.401-102.238 
ATOM   4420  C2'  DA A 215       7.042-259.602-102.257 
ATOM   4421  C1'  DA A 215       7.077-258.359-103.142 
ATOM   4422  N9   DA A 215       8.379-258.154-103.835 
ATOM   4423  C8   DA A 215       9.636-258.443-103.385 
ATOM   4424  N7   DA A 215      10.576-258.148-104.228 
ATOM   4425  C5   DA A 215       9.895-257.624-105.318 
ATOM   4426  C6   DA A 215      10.332-257.120-106.555 
ATOM   4427  N6   DA A 215      11.623-257.060-106.915 
ATOM   4428  N1   DA A 215       9.392-256.680-107.410 
ATOM   4429  C2   DA A 215       8.113-256.742-107.047 
ATOM   4430  N3   DA A 215       7.588-257.189-105.927 
ATOM   4431  C4   DA A 215       8.550-257.624-105.088 
ATOM   4432  P    DT A 216       3.700-260.647-101.922 
ATOM   4433  OP1  DT A 216       2.762-260.290-100.835 
ATOM   4434  OP2  DT A 216       4.522-261.857-101.699 
ATOM   4435  O5'  DT A 216       2.899-260.788-103.301 
ATOM   4436  C5'  DT A 216       2.664-259.610-104.094 
ATOM   4437  C4'  DT A 216       2.930-259.909-105.557 
ATOM   4438  O4'  DT A 216       4.323-259.696-105.923 
ATOM   4439  C3'  DT A 216       2.647-261.343-106.005 
ATOM   4440  O3'  DT A 216       2.114-261.317-107.323 
ATOM   4441  C2'  DT A 216       4.020-262.013-106.049 
ATOM   4442  C1'  DT A 216       4.775-260.830-106.648 
ATOM   4443  N1   DT A 216       6.254-260.920-106.491 
ATOM   4444  C2   DT A 216       7.023-260.409-107.508 
ATOM   4445  O2   DT A 216       6.547-259.898-108.506 
ATOM   4446  N3   DT A 216       8.388-260.512-107.328 
ATOM   4447  C4   DT A 216       9.032-261.069-106.242 
ATOM   4448  O4   DT A 216      10.263-261.105-106.192 
ATOM   4449  C5   DT A 216       8.139-261.579-105.227 
ATOM   4450  C7   DT A 216       8.758-262.203-104.010 
ATOM   4451  C6   DT A 216       6.808-261.492-105.376 
ATOM   4452  P    DC A 217       0.932-262.327-107.702 
ATOM   4453  OP1  DC A 217      -0.366-261.752-107.279 
ATOM   4454  OP2  DC A 217       1.245-263.676-107.180 
ATOM   4455  O5'  DC A 217       1.022-262.335-109.299 
ATOM   4456  C5'  DC A 217       1.496-261.156-109.977 
ATOM   4457  C4'  DC A 217       2.466-261.543-111.074 
ATOM   4458  O4'  DC A 217       3.838-261.636-110.594 
ATOM   4459  C3'  DC A 217       2.216-262.898-111.737 
ATOM   4460  O3'  DC A 217       2.522-262.796-113.122 
ATOM   4461  C2'  DC A 217       3.227-263.841-111.084 
ATOM   4462  C1'  DC A 217       4.393-262.858-111.056 
ATOM   4463  N1   DC A 217       5.486-263.252-110.124 
ATOM   4464  C2   DC A 217       6.794-262.943-110.489 
ATOM   4465  O2   DC A 217       6.992-262.361-111.561 
ATOM   4466  N3   DC A 217       7.804-263.295-109.653 
ATOM   4467  C4   DC A 217       7.548-263.925-108.500 
ATOM   4468  N4   DC A 217       8.568-264.246-107.718 
ATOM   4469  C5   DC A 217       6.210-264.252-108.106 
ATOM   4470  C6   DC A 217       5.214-263.893-108.955 
ATOM   4471  P    DT A 218       1.585-263.546-114.181 
ATOM   4472  OP1  DT A 218       0.408-262.702-114.488 
ATOM   4473  OP2  DT A 218       1.294-264.916-113.704 
ATOM   4474  O5'  DT A 218       2.545-263.616-115.460 
ATOM   4475  C5'  DT A 218       3.527-262.580-115.653 
ATOM   4476  C4'  DT A 218       4.851-263.192-116.068 
ATOM   4477  O4'  DT A 218       5.677-263.557-114.925 
ATOM   4478  C3'  DT A 218       4.761-264.482-116.884 
ATOM   4479  O3'  DT A 218       5.798-264.484-117.857 
ATOM   4480  C2'  DT A 218       5.038-265.598-115.876 
ATOM   4481  C1'  DT A 218       6.152-264.880-115.120 
ATOM   4482  N1   DT A 218       6.444-265.468-113.783 
ATOM   4483  C2   DT A 218       7.752-265.443-113.360 
ATOM   4484  O2   DT A 218       8.655-264.966-114.027 
ATOM   4485  N3   DT A 218       7.984-265.998-112.118 
ATOM   4486  C4   DT A 218       7.041-266.561-111.283 
ATOM   4487  O4   DT A 218       7.370-267.028-110.190 
ATOM   4488  C5   DT A 218       5.699-266.542-111.813 
ATOM   4489  C7   DT A 218       4.609-267.136-110.968 
ATOM   4490  C6   DT A 218       5.443-266.009-113.019 
ATOM   4491  P    DC A 219       5.486-265.049-119.322 
ATOM   4492  OP1  DC A 219       4.863-263.986-120.142 
ATOM   4493  OP2  DC A 219       4.726-266.315-119.213 
ATOM   4494  O5'  DC A 219       6.960-265.353-119.864 
ATOM   4495  C5'  DC A 219       8.057-264.552-119.387 
ATOM   4496  C4'  DC A 219       9.244-265.438-119.064 
ATOM   4497  O4'  DC A 219       9.210-265.936-117.697 
ATOM   4498  C3'  DC A 219       9.381-266.701-119.914 
ATOM   4499  O3'  DC A 219      10.762-266.947-120.154 
ATOM   4500  C2'  DC A 219       8.836-267.823-119.030 
ATOM   4501  C1'  DC A 219       9.453-267.334-117.723 
ATOM   4502  N1   DC A 219       8.836-267.934-116.508 
ATOM   4503  C2   DC A 219       9.662-268.180-115.414 
ATOM   4504  O2   DC A 219      10.862-267.894-115.496 
ATOM   4505  N3   DC A 219       9.119-268.728-114.296 
ATOM   4506  C4   DC A 219       7.814-269.025-114.247 
ATOM   4507  N4   DC A 219       7.332-269.557-113.135 
ATOM   4508  C5   DC A 219       6.947-268.779-115.361 
ATOM   4509  C6   DC A 219       7.509-268.232-116.469 
ATOM   4510  P    DA A 220      11.217-267.474-121.596 
ATOM   4511  OP1  DA A 220      11.369-266.327-122.518 
ATOM   4512  OP2  DA A 220      10.303-268.549-122.042 
ATOM   4513  O5'  DA A 220      12.655-268.094-121.265 
ATOM   4514  C5'  DA A 220      13.430-267.527-120.192 
ATOM   4515  C4'  DA A 220      14.045-268.633-119.357 
ATOM   4516  O4'  DA A 220      13.162-269.075-118.286 
ATOM   4517  C3'  DA A 220      14.389-269.919-120.107 
ATOM   4518  O3'  DA A 220      15.594-270.455-119.573 
ATOM   4519  C2'  DA A 220      13.244-270.878-119.778 
ATOM   4520  C1'  DA A 220      13.110-270.494-118.307 
ATOM   4521  N9   DA A 220      11.821-270.918-117.692 
ATOM   4522  C8   DA A 220      10.587-270.988-118.272 
ATOM   4523  N7   DA A 220       9.654-271.399-117.471 
ATOM   4524  C5   DA A 220      10.315-271.619-116.271 
ATOM   4525  C6   DA A 220       9.875-272.066-115.015 
ATOM   4526  N6   DA A 220       8.602-272.388-114.748 
ATOM   4527  N1   DA A 220      10.795-272.173-114.037 
ATOM   4528  C2   DA A 220      12.059-271.851-114.308 
ATOM   4529  N3   DA A 220      12.585-271.425-115.435 
ATOM   4530  C4   DA A 220      11.643-271.328-116.397 
ATOM   4531  P    DG A 221      16.664-271.104-120.571 
ATOM   4532  OP1  DG A 221      17.516-270.039-121.146 
ATOM   4533  OP2  DG A 221      15.969-271.975-121.544 
ATOM   4534  O5'  DG A 221      17.528-272.002-119.567 
ATOM   4535  C5'  DG A 221      17.666-271.581-118.197 
ATOM   4536  C4'  DG A 221      17.490-272.768-117.270 
ATOM   4537  O4'  DG A 221      16.097-272.987-116.906 
ATOM   4538  C3'  DG A 221      17.943-274.118-117.825 
ATOM   4539  O3'  DG A 221      18.522-274.878-116.771 
ATOM   4540  C2'  DG A 221      16.653-274.806-118.269 
ATOM   4541  C1'  DG A 221      15.799-274.363-117.085 
ATOM   4542  N9   DG A 221      14.334-274.492-117.321 
ATOM   4543  C8   DG A 221      13.621-274.321-118.488 
ATOM   4544  N7   DG A 221      12.331-274.510-118.357 
ATOM   4545  C5   DG A 221      12.178-274.830-117.009 
ATOM   4546  C6   DG A 221      11.006-275.141-116.271 
ATOM   4547  O6   DG A 221       9.842-275.198-116.662 
ATOM   4548  N1   DG A 221      11.303-275.405-114.927 
ATOM   4549  C2   DG A 221      12.566-275.373-114.369 
ATOM   4550  N2   DG A 221      12.639-275.654-113.066 
ATOM   4551  N3   DG A 221      13.665-275.080-115.063 
ATOM   4552  C4   DG A 221      13.394-274.822-116.368 
ATOM   4553  P    DG A 222      19.820-275.764-117.075 
ATOM   4554  OP1  DG A 222      21.030-274.917-116.984 
ATOM   4555  OP2  DG A 222      19.634-276.497-118.346 
ATOM   4556  O5'  DG A 222      19.792-276.795-115.852 
ATOM   4557  C5'  DG A 222      19.222-276.376-114.598 
ATOM   4558  C4'  DG A 222      18.340-277.474-114.036 
ATOM   4559  O4'  DG A 222      16.969-277.387-114.518 
ATOM   4560  C3'  DG A 222      18.761-278.904-114.376 
ATOM   4561  O3'  DG A 222      18.500-279.740-113.255 
ATOM   4562  C2'  DG A 222      17.834-279.318-115.518 
ATOM   4563  C1'  DG A 222      16.568-278.674-114.961 
ATOM   4564  N9   DG A 222      15.488-278.501-115.972 
ATOM   4565  C8   DG A 222      15.592-278.215-117.317 
ATOM   4566  N7   DG A 222      14.439-278.127-117.934 
ATOM   4567  C5   DG A 222      13.505-278.372-116.928 
ATOM   4568  C6   DG A 222      12.088-278.411-116.986 
ATOM   4569  O6   DG A 222      11.353-278.234-117.954 
ATOM   4570  N1   DG A 222      11.531-278.695-115.731 
ATOM   4571  C2   DG A 222      12.250-278.912-114.572 
ATOM   4572  N2   DG A 222      11.532-279.167-113.476 
ATOM   4573  N3   DG A 222      13.580-278.875-114.518 
ATOM   4574  C4   DG A 222      14.135-278.601-115.727 
ATOM   4575  P    DC A 223      19.553-280.885-112.879 
ATOM   4576  OP1  DC A 223      20.643-280.307-112.061 
ATOM   4577  OP2  DC A 223      19.971-281.597-114.107 
ATOM   4578  O5'  DC A 223      18.656-281.854-111.976 
ATOM   4579  C5'  DC A 223      17.576-281.291-111.207 
ATOM   4580  C4'  DC A 223      16.344-282.165-111.327 
ATOM   4581  O4'  DC A 223      15.518-281.806-112.471 
ATOM   4582  C3'  DC A 223      16.603-283.659-111.514 
ATOM   4583  O3'  DC A 223      15.612-284.392-110.805 
ATOM   4584  C2'  DC A 223      16.409-283.902-113.011 
ATOM   4585  C1'  DC A 223      15.196-282.993-113.180 
ATOM   4586  N1   DC A 223      14.917-282.624-114.597 
ATOM   4587  C2   DC A 223      13.587-282.471-114.978 
ATOM   4588  O2   DC A 223      12.701-282.645-114.133 
ATOM   4589  N3   DC A 223      13.311-282.136-116.265 
ATOM   4590  C4   DC A 223      14.300-281.956-117.149 
ATOM   4591  N4   DC A 223      13.980-281.630-118.392 
ATOM   4592  C5   DC A 223      15.675-282.109-116.778 
ATOM   4593  C6   DC A 223      15.929-282.445-115.488 
ATOM   4594  P    DT A 224      16.039-285.721-110.023 
ATOM   4595  OP1  DT A 224      16.575-285.363-108.691 
ATOM   4596  OP2  DT A 224      16.926-286.538-110.881 
ATOM   4597  O5'  DT A 224      14.628-286.457-109.856 
ATOM   4598  C5'  DT A 224      13.433-285.660-109.755 
ATOM   4599  C4'  DT A 224      12.337-286.260-110.614 
ATOM   4600  O4'  DT A 224      12.372-285.767-111.984 
ATOM   4601  C3'  DT A 224      12.369-287.780-110.768 
ATOM   4602  O3'  DT A 224      11.034-288.269-110.792 
ATOM   4603  C2'  DT A 224      12.998-288.016-112.141 
ATOM   4604  C1'  DT A 224      12.281-286.879-112.862 
ATOM   4605  N1   DT A 224      12.912-286.498-114.157 
ATOM   4606  C2   DT A 224      12.073-286.089-115.164 
ATOM   4607  O2   DT A 224      10.863-286.028-115.036 
ATOM   4608  N3   DT A 224      12.694-285.745-116.350 
ATOM   4609  C4   DT A 224      14.050-285.776-116.603 
ATOM   4610  O4   DT A 224      14.489-285.445-117.707 
ATOM   4611  C5   DT A 224      14.848-286.220-115.485 
ATOM   4612  C7   DT A 224      16.335-286.284-115.676 
ATOM   4613  C6   DT A 224      14.271-286.561-114.321 
ATOM   4614  P    DA A 225      10.695-289.637-110.034 
ATOM   4615  OP1  DA A 225      10.456-289.363-108.598 
ATOM   4616  OP2  DA A 225      11.735-290.644-110.338 
ATOM   4617  O5'  DA A 225       9.320-290.056-110.737 
ATOM   4618  C5'  DA A 225       8.448-289.024-111.235 
ATOM   4619  C4'  DA A 225       7.924-289.405-112.605 
ATOM   4620  O4'  DA A 225       8.807-288.968-113.678 
ATOM   4621  C3'  DA A 225       7.749-290.902-112.859 
ATOM   4622  O3'  DA A 225       6.589-291.101-113.658 
ATOM   4623  C2'  DA A 225       8.977-291.302-113.677 
ATOM   4624  C1'  DA A 225       9.012-290.059-114.562 
ATOM   4625  N9   DA A 225      10.313-289.854-115.255 
ATOM   4626  C8   DA A 225      11.570-290.143-114.805 
ATOM   4627  N7   DA A 225      12.510-289.848-115.648 
ATOM   4628  C5   DA A 225      11.830-289.324-116.738 
ATOM   4629  C6   DA A 225      12.267-288.820-117.975 
ATOM   4630  N6   DA A 225      13.557-288.760-118.335 
ATOM   4631  N1   DA A 225      11.327-288.380-118.830 
ATOM   4632  C2   DA A 225      10.047-288.442-118.467 
ATOM   4633  N3   DA A 225       9.522-288.889-117.347 
ATOM   4634  C4   DA A 225      10.485-289.324-116.508 
ATOM   4635  P    DA A 226       5.635-292.347-113.342 
ATOM   4636  OP1  DA A 226       4.696-291.990-112.255 
ATOM   4637  OP2  DA A 226       6.456-293.557-113.119 
ATOM   4638  O5'  DA A 226       4.834-292.488-114.721 
ATOM   4639  C5'  DA A 226       4.599-291.311-115.514 
ATOM   4640  C4'  DA A 226       4.865-291.610-116.977 
ATOM   4641  O4'  DA A 226       6.258-291.396-117.343 
ATOM   4642  C3'  DA A 226       4.582-293.043-117.425 
ATOM   4643  O3'  DA A 226       4.048-293.017-118.743 
ATOM   4644  C2'  DA A 226       5.955-293.713-117.469 
ATOM   4645  C1'  DA A 226       6.710-292.530-118.068 
ATOM   4646  N9   DA A 226       8.188-292.621-117.911 
ATOM   4647  C8   DA A 226       8.900-293.154-116.875 
ATOM   4648  N7   DA A 226      10.185-293.085-117.031 
ATOM   4649  C5   DA A 226      10.339-292.460-118.261 
ATOM   4650  C6   DA A 226      11.475-292.092-119.001 
ATOM   4651  N6   DA A 226      12.731-292.312-118.588 
ATOM   4652  N1   DA A 226      11.273-291.488-120.187 
ATOM   4653  C2   DA A 226      10.022-291.271-120.592 
ATOM   4654  N3   DA A 226       8.891-291.568-119.991 
ATOM   4655  C4   DA A 226       9.121-292.172-118.808 
ATOM   4656  P    DT A 227       2.866-294.027-119.122 
ATOM   4657  OP1  DT A 227       1.569-293.453-118.699 
ATOM   4658  OP2  DT A 227       3.179-295.376-118.600 
ATOM   4659  O5'  DT A 227       2.957-294.035-120.719 
ATOM   4660  C5'  DT A 227       3.430-292.856-121.397 
ATOM   4661  C4'  DT A 227       4.401-293.244-122.494 
ATOM   4662  O4'  DT A 227       5.773-293.336-122.014 
ATOM   4663  C3'  DT A 227       4.151-294.598-123.157 
ATOM   4664  O3'  DT A 227       4.457-294.497-124.542 
ATOM   4665  C2'  DT A 227       5.162-295.541-122.504 
ATOM   4666  C1'  DT A 227       6.328-294.558-122.476 
ATOM   4667  N1   DT A 227       7.421-294.952-121.544 
ATOM   4668  C2   DT A 227       8.705-294.641-121.918 
ATOM   4669  O2   DT A 227       8.972-294.068-122.961 
ATOM   4670  N3   DT A 227       9.692-295.022-121.030 
ATOM   4671  C4   DT A 227       9.503-295.672-119.827 
ATOM   4672  O4   DT A 227      10.466-295.963-119.115 
ATOM   4673  C5   DT A 227       8.122-295.956-119.521 
ATOM   4674  C7   DT A 227       7.827-296.663-118.230 
ATOM   4675  C6   DT A 227       7.142-295.597-120.368 
ATOM   4676  P    DG A 228       3.519-295.246-125.601 
ATOM   4677  OP1  DG A 228       2.343-294.402-125.908 
ATOM   4678  OP2  DG A 228       3.228-296.616-125.124 
ATOM   4679  O5'  DG A 228       4.479-295.316-126.880 
ATOM   4680  C5'  DG A 228       5.462-294.281-127.073 
ATOM   4681  C4'  DG A 228       6.785-294.892-127.488 
ATOM   4682  O4'  DG A 228       7.612-295.257-126.345 
ATOM   4683  C3'  DG A 228       6.695-296.182-128.304 
ATOM   4684  O3'  DG A 228       7.732-296.184-129.277 
ATOM   4685  C2'  DG A 228       6.972-297.298-127.296 
ATOM   4686  C1'  DG A 228       8.087-296.580-126.540 
ATOM   4687  N9   DG A 228       8.378-297.168-125.203 
ATOM   4688  C8   DG A 228       7.516-297.752-124.300 
ATOM   4689  N7   DG A 228       8.097-298.175-123.204 
ATOM   4690  C5   DG A 228       9.439-297.850-123.394 
ATOM   4691  C6   DG A 228      10.559-298.060-122.548 
ATOM   4692  O6   DG A 228      10.597-298.584-121.438 
ATOM   4693  N1   DG A 228      11.739-297.576-123.129 
ATOM   4694  C2   DG A 228      11.825-296.969-124.367 
ATOM   4695  N2   DG A 228      13.045-296.575-124.744 
ATOM   4696  N3   DG A 228      10.774-296.772-125.160 
ATOM   4697  C4   DG A 228       9.622-297.236-124.610 
ATOM   4698  P    DT A 229       7.420-296.750-130.742 
ATOM   4699  OP1  DT A 229       6.797-295.686-131.562 
ATOM   4700  OP2  DT A 229       6.661-298.015-130.633 
ATOM   4701  O5'  DT A 229       8.895-297.053-131.284 
ATOM   4702  C5'  DT A 229       9.992-296.252-130.807 
ATOM   4703  C4'  DT A 229      11.179-297.138-130.484 
ATOM   4704  O4'  DT A 229      11.144-297.636-129.117 
ATOM   4705  C3'  DT A 229      11.316-298.402-131.334 
ATOM   4706  O3'  DT A 229      12.696-298.647-131.574 
ATOM   4707  C2'  DT A 229      10.770-299.523-130.450 
ATOM   4708  C1'  DT A 229      11.387-299.034-129.143 
ATOM   4709  N1   DT A 229      10.771-299.634-127.928 
ATOM   4710  C2   DT A 229      11.599-299.871-126.857 
ATOM   4711  O2   DT A 229      12.790-299.613-126.871 
ATOM   4712  N3   DT A 229      10.992-300.429-125.748 
ATOM   4713  C4   DT A 229       9.658-300.760-125.626 
ATOM   4714  O4   DT A 229       9.228-301.255-124.582 
ATOM   4715  C5   DT A 229       8.869-300.474-126.801 
ATOM   4716  C7   DT A 229       7.406-300.805-126.752 
ATOM   4717  C6   DT A 229       9.433-299.933-127.893 
ATOM   4718  P    DC A 230      13.151-299.174-133.016 
ATOM   4719  OP1  DC A 230      13.303-298.027-133.938 
ATOM   4720  OP2  DC A 230      12.238-300.249-133.462 
ATOM   4721  O5'  DC A 230      14.589-299.794-132.685 
ATOM   4722  C5'  DC A 230      15.365-299.227-131.612 
ATOM   4723  C4'  DC A 230      15.979-300.333-130.777 
ATOM   4724  O4'  DC A 230      15.097-300.776-129.706 
ATOM   4725  C3'  DC A 230      16.324-301.620-131.527 
ATOM   4726  O3'  DC A 230      17.528-302.155-130.993 
ATOM   4727  C2'  DC A 230      15.179-302.578-131.198 
ATOM   4728  C1'  DC A 230      15.044-302.194-129.727 
ATOM   4729  N1   DC A 230      13.756-302.618-129.112 
ATOM   4730  C2   DC A 230      13.771-303.003-127.774 
ATOM   4731  O2   DC A 230      14.842-302.975-127.157 
ATOM   4732  N3   DC A 230      12.606-303.394-127.195 
ATOM   4733  C4   DC A 230      11.466-303.410-127.897 
ATOM   4734  N4   DC A 230      10.357-303.799-127.288 
ATOM   4735  C5   DC A 230      11.429-303.019-129.275 
ATOM   4736  C6   DC A 230      12.604-302.631-129.836 
ATOM   4737  P    DG A 231      18.598-302.804-131.991 
ATOM   4738  OP1  DG A 231      19.451-301.739-132.566 
ATOM   4739  OP2  DG A 231      17.904-303.676-132.964 
ATOM   4740  O5'  DG A 231      19.462-303.702-130.987 
ATOM   4741  C5'  DG A 231      19.601-303.281-129.617 
ATOM   4742  C4'  DG A 231      19.425-304.468-128.690 
ATOM   4743  O4'  DG A 231      18.032-304.687-128.326 
ATOM   4744  C3'  DG A 231      19.877-305.818-129.245 
ATOM   4745  O3'  DG A 231      20.456-306.578-128.191 
ATOM   4746  C2'  DG A 231      18.587-306.507-129.689 
ATOM   4747  C1'  DG A 231      17.734-306.063-128.505 
ATOM   4748  N9   DG A 231      16.269-306.192-128.741 
ATOM   4749  C8   DG A 231      15.556-306.021-129.908 
ATOM   4750  N7   DG A 231      14.265-306.210-129.777 
ATOM   4751  C5   DG A 231      14.113-306.531-128.429 
ATOM   4752  C6   DG A 231      12.940-306.841-127.691 
ATOM   4753  O6   DG A 231      11.777-306.898-128.082 
ATOM   4754  N1   DG A 231      13.237-307.105-126.347 
ATOM   4755  C2   DG A 231      14.500-307.073-125.789 
ATOM   4756  N2   DG A 231      14.574-307.355-124.486 
ATOM   4757  N3   DG A 231      15.599-306.780-126.483 
ATOM   4758  C4   DG A 231      15.329-306.522-127.788 
ATOM   4759  P    DT A 232      21.754-307.464-128.495 
ATOM   4760  OP1  DT A 232      22.964-306.617-128.404 
ATOM   4761  OP2  DT A 232      21.568-308.197-129.766 
ATOM   4762  O5'  DT A 232      21.726-308.495-127.272 
ATOM   4763  C5'  DT A 232      21.156-308.076-126.018 
ATOM   4764  C4'  DT A 232      20.275-309.174-125.456 
ATOM   4765  O4'  DT A 232      18.903-309.087-125.938 
ATOM   4766  C3'  DT A 232      20.695-310.604-125.796 
ATOM   4767  O3'  DT A 232      20.434-311.440-124.675 
ATOM   4768  C2'  DT A 232      19.768-311.019-126.938 
ATOM   4769  C1'  DT A 232      18.502-310.375-126.381 
ATOM   4770  N1   DT A 232      17.423-310.201-127.392 
ATOM   4771  C2   DT A 232      16.128-310.340-126.954 
ATOM   4772  O2   DT A 232      15.842-310.593-125.797 
ATOM   4773  N3   DT A 232      15.154-310.172-127.921 
ATOM   4774  C4   DT A 232      15.365-309.884-129.254 
ATOM   4775  O4   DT A 232      14.412-309.757-130.026 
ATOM   4776  C5   DT A 232      16.757-309.758-129.617 
ATOM   4777  C7   DT A 232      17.074-309.446-131.050 
ATOM   4778  C6   DT A 232      17.723-309.916-128.699 
ATOM   4779  P    DC A 233      21.487-312.585-124.299 
ATOM   4780  OP1  DC A 233      22.577-312.008-123.481 
ATOM   4781  OP2  DC A 233      21.905-313.297-125.528 
ATOM   4782  O5'  DC A 233      20.591-313.554-123.396 
ATOM   4783  C5'  DC A 233      19.511-312.991-122.627 
ATOM   4784  C4'  DC A 233      18.278-313.865-122.747 
ATOM   4785  O4'  DC A 233      17.453-313.506-123.891 
ATOM   4786  C3'  DC A 233      18.538-315.360-122.934 
ATOM   4787  O3'  DC A 233      17.546-316.092-122.225 
ATOM   4788  C2'  DC A 233      18.343-315.602-124.431 
ATOM   4789  C1'  DC A 233      17.131-314.693-124.601 
ATOM   4790  N1   DC A 233      16.852-314.324-126.017 
ATOM   4791  C2   DC A 233      15.521-314.171-126.398 
ATOM   4792  O2   DC A 233      14.635-314.346-125.553 
ATOM   4793  N3   DC A 233      15.245-313.836-127.685 
ATOM   4794  C4   DC A 233      16.234-313.656-128.569 
ATOM   4795  N4   DC A 233      15.915-313.330-129.812 
ATOM   4796  C5   DC A 233      17.610-313.810-128.198 
ATOM   4797  C6   DC A 233      17.864-314.145-126.908 
ATOM   4798  P    DT A 234      17.974-317.422-121.443 
ATOM   4799  OP1  DT A 234      18.510-317.063-120.111 
ATOM   4800  OP2  DT A 234      18.861-318.238-122.301 
ATOM   4801  O5'  DT A 234      16.562-318.157-121.276 
ATOM   4802  C5'  DT A 234      15.368-317.360-121.175 
ATOM   4803  C4'  DT A 234      14.272-317.960-122.034 
ATOM   4804  O4'  DT A 234      14.307-317.467-123.404 
ATOM   4805  C3'  DT A 234      14.304-319.480-122.188 
ATOM   4806  O3'  DT A 234      12.968-319.969-122.212 
ATOM   4807  C2'  DT A 234      14.933-319.717-123.561 
ATOM   4808  C1'  DT A 234      14.216-318.579-124.282 
ATOM   4809  N1   DT A 234      14.847-318.198-125.577 
ATOM   4810  C2   DT A 234      14.008-317.789-126.584 
ATOM   4811  O2   DT A 234      12.797-317.728-126.456 
ATOM   4812  N3   DT A 234      14.629-317.445-127.770 
ATOM   4813  C4   DT A 234      15.985-317.476-128.023 
ATOM   4814  O4   DT A 234      16.423-317.145-129.127 
ATOM   4815  C5   DT A 234      16.783-317.920-126.906 
ATOM   4816  C7   DT A 234      18.270-317.984-127.096 
ATOM   4817  C6   DT A 234      16.205-318.261-125.741 
ATOM   4818  P    DG A 235      12.629-321.337-121.454 
ATOM   4819  OP1  DG A 235      12.391-321.063-120.018 
ATOM   4820  OP2  DG A 235      13.670-322.344-121.758 
ATOM   4821  O5'  DG A 235      11.255-321.757-122.157 
ATOM   4822  C5'  DG A 235      10.383-320.724-122.655 
ATOM   4823  C4'  DG A 235       9.859-321.105-124.025 
ATOM   4824  O4'  DG A 235      10.742-320.668-125.098 
ATOM   4825  C3'  DG A 235       9.684-322.602-124.279 
ATOM   4826  O3'  DG A 235       8.524-322.801-125.078 
ATOM   4827  C2'  DG A 235      10.911-323.002-125.098 
ATOM   4828  C1'  DG A 235      10.946-321.759-125.982 
ATOM   4829  N9   DG A 235      12.248-321.554-126.676 
ATOM   4830  C8   DG A 235      13.523-321.840-126.238 
ATOM   4831  N7   DG A 235      14.464-321.536-127.098 
ATOM   4832  C5   DG A 235      13.763-321.013-128.184 
ATOM   4833  C6   DG A 235      14.239-320.511-129.423 
ATOM   4834  O6   DG A 235      15.397-320.423-129.825 
ATOM   4835  N1   DG A 235      13.184-320.079-130.240 
ATOM   4836  C2   DG A 235      11.846-320.126-129.903 
ATOM   4837  N2   DG A 235      10.994-319.664-130.821 
ATOM   4838  N3   DG A 235      11.400-320.597-128.739 
ATOM   4839  C4   DG A 235      12.410-321.020-127.937 
ATOM   4840  P    DT A 236       7.569-324.048-124.762 
ATOM   4841  OP1  DT A 236       6.631-323.691-123.675 
ATOM   4842  OP2  DT A 236       8.391-325.257-124.539 
ATOM   4843  O5'  DT A 236       6.768-324.188-126.141 
ATOM   4844  C5'  DT A 236       6.533-323.011-126.934 
ATOM   4845  C4'  DT A 236       6.799-323.310-128.397 
ATOM   4846  O4'  DT A 236       8.192-323.096-128.763 
ATOM   4847  C3'  DT A 236       6.516-324.744-128.845 
ATOM   4848  O3'  DT A 236       5.983-324.718-130.163 
ATOM   4849  C2'  DT A 236       7.889-325.414-128.889 
ATOM   4850  C1'  DT A 236       8.644-324.230-129.488 
ATOM   4851  N1   DT A 236      10.123-324.321-129.331 
ATOM   4852  C2   DT A 236      10.892-323.809-130.348 
ATOM   4853  O2   DT A 236      10.416-323.298-131.346 
ATOM   4854  N3   DT A 236      12.257-323.912-130.168 
ATOM   4855  C4   DT A 236      12.901-324.470-129.082 
ATOM   4856  O4   DT A 236      14.132-324.505-129.032 
ATOM   4857  C5   DT A 236      12.009-324.979-128.067 
ATOM   4858  C7   DT A 236      12.627-325.604-126.850 
ATOM   4859  C6   DT A 236      10.677-324.893-128.216 
ATOM   4860  P    DA A 237       4.801-325.727-130.542 
ATOM   4861  OP1  DA A 237       3.503-325.153-130.120 
ATOM   4862  OP2  DA A 237       5.114-327.076-130.020 
ATOM   4863  O5'  DA A 237       4.891-325.735-132.140 
ATOM   4864  C5'  DA A 237       5.365-324.556-132.817 
ATOM   4865  C4'  DA A 237       6.336-324.944-133.914 
ATOM   4866  O4'  DA A 237       7.707-325.036-133.434 
ATOM   4867  C3'  DA A 237       6.085-326.298-134.577 
ATOM   4868  O3'  DA A 237       6.391-326.197-135.962 
ATOM   4869  C2'  DA A 237       7.096-327.241-133.924 
ATOM   4870  C1'  DA A 237       8.262-326.258-133.896 
ATOM   4871  N9   DA A 237       9.355-326.652-132.964 
ATOM   4872  C8   DA A 237       9.255-327.294-131.763 
ATOM   4873  N7   DA A 237      10.396-327.500-131.181 
ATOM   4874  C5   DA A 237      11.323-326.954-132.060 
ATOM   4875  C6   DA A 237      12.723-326.853-132.017 
ATOM   4876  N6   DA A 237      13.468-327.320-131.006 
ATOM   4877  N1   DA A 237      13.331-326.252-133.056 
ATOM   4878  C2   DA A 237      12.586-325.789-134.059 
ATOM   4879  N3   DA A 237      11.280-325.827-134.207 
ATOM   4880  C4   DA A 237      10.694-326.434-133.154 
ATOM   4881  P    DT A 238       5.454-326.947-137.021 
ATOM   4882  OP1  DT A 238       4.277-326.102-137.328 
ATOM   4883  OP2  DT A 238       5.163-328.316-136.544 
ATOM   4884  O5'  DT A 238       6.414-327.016-138.300 
ATOM   4885  C5'  DT A 238       7.396-325.981-138.493 
ATOM   4886  C4'  DT A 238       8.720-326.593-138.908 
ATOM   4887  O4'  DT A 238       9.546-326.957-137.765 
ATOM   4888  C3'  DT A 238       8.630-327.882-139.724 
ATOM   4889  O3'  DT A 238       9.667-327.884-140.697 
ATOM   4890  C2'  DT A 238       8.907-328.998-138.716 
ATOM   4891  C1'  DT A 238      10.021-328.280-137.960 
ATOM   4892  N1   DT A 238      10.313-328.868-136.623 
ATOM   4893  C2   DT A 238      11.621-328.843-136.201 
ATOM   4894  O2   DT A 238      12.524-328.367-136.867 
ATOM   4895  N3   DT A 238      11.853-329.398-134.958 
ATOM   4896  C4   DT A 238      10.910-329.962-134.123 
ATOM   4897  O4   DT A 238      11.239-330.428-133.030 
ATOM   4898  C5   DT A 238       9.568-329.942-134.653 
ATOM   4899  C7   DT A 238       8.478-330.537-133.808 
ATOM   4900  C6   DT A 238       9.312-329.409-135.859 
ATOM   4901  P    DA A 239       9.355-328.450-142.162 
ATOM   4902  OP1  DA A 239       8.732-327.387-142.982 
ATOM   4903  OP2  DA A 239       8.595-329.715-142.053 
ATOM   4904  O5'  DA A 239      10.829-328.753-142.704 
ATOM   4905  C5'  DA A 239      11.927-327.952-142.227 
ATOM   4906  C4'  DA A 239      13.114-328.838-141.905 
ATOM   4907  O4'  DA A 239      13.079-329.336-140.537 
ATOM   4908  C3'  DA A 239      13.250-330.102-142.754 
ATOM   4909  O3'  DA A 239      14.631-330.347-142.994 
ATOM   4910  C2'  DA A 239      12.705-331.223-141.870 
ATOM   4911  C1'  DA A 239      13.322-330.734-140.563 
ATOM   4912  N9   DA A 239      12.705-331.334-139.348 
ATOM   4913  C8   DA A 239      11.402-331.690-139.145 
ATOM   4914  N7   DA A 239      11.171-332.193-137.972 
ATOM   4915  C5   DA A 239      12.411-332.169-137.349 
ATOM   4916  C6   DA A 239      12.838-332.571-136.072 
ATOM   4917  N6   DA A 239      12.020-333.101-135.152 
ATOM   4918  N1   DA A 239      14.141-332.409-135.775 
ATOM   4919  C2   DA A 239      14.949-331.882-136.693 
ATOM   4920  N3   DA A 239      14.667-331.473-137.911 
ATOM   4921  C4   DA A 239      13.357-331.646-138.183 
ATOM   4922  P    DG A 240      15.086-330.874-144.436 
ATOM   4923  OP1  DG A 240      15.238-329.727-145.358 
ATOM   4924  OP2  DG A 240      14.172-331.949-144.882 
ATOM   4925  O5'  DG A 240      16.524-331.494-144.105 
ATOM   4926  C5'  DG A 240      17.299-330.927-143.032 
ATOM   4927  C4'  DG A 240      17.914-332.033-142.197 
ATOM   4928  O4'  DG A 240      17.031-332.476-141.126 
ATOM   4929  C3'  DG A 240      18.258-333.320-142.947 
ATOM   4930  O3'  DG A 240      19.463-333.855-142.413 
ATOM   4931  C2'  DG A 240      17.113-334.278-142.618 
ATOM   4932  C1'  DG A 240      16.979-333.894-141.147 
ATOM   4933  N9   DG A 240      15.690-334.319-140.532 
ATOM   4934  C8   DG A 240      14.437-334.396-141.101 
ATOM   4935  N7   DG A 240      13.504-334.812-140.280 
ATOM   4936  C5   DG A 240      14.186-335.027-139.084 
ATOM   4937  C6   DG A 240      13.707-335.482-137.827 
ATOM   4938  O6   DG A 240      12.564-335.794-137.507 
ATOM   4939  N1   DG A 240      14.740-335.557-136.883 
ATOM   4940  C2   DG A 240      16.061-335.234-137.121 
ATOM   4941  N2   DG A 240      16.895-335.373-136.086 
ATOM   4942  N3   DG A 240      16.510-334.807-138.299 
ATOM   4943  C4   DG A 240      15.521-334.729-139.227 
ATOM   4944  P    DT A 241      20.533-334.504-143.411 
ATOM   4945  OP1  DT A 241      21.385-333.439-143.986 
ATOM   4946  OP2  DT A 241      19.838-335.376-144.384 
ATOM   4947  O5'  DT A 241      21.397-335.402-142.407 
ATOM   4948  C5'  DT A 241      21.535-334.981-141.037 
ATOM   4949  C4'  DT A 241      21.359-336.168-140.110 
ATOM   4950  O4'  DT A 241      19.966-336.387-139.747 
ATOM   4951  C3'  DT A 241      21.812-337.518-140.665 
ATOM   4952  O3'  DT A 241      22.391-338.279-139.611 
ATOM   4953  C2'  DT A 241      20.522-338.207-141.109 
ATOM   4954  C1'  DT A 241      19.669-337.763-139.925 
ATOM   4955  N1   DT A 241      18.203-337.892-140.161 
ATOM   4956  C2   DT A 241      17.423-338.231-139.082 
ATOM   4957  O2   DT A 241      17.879-338.423-137.968 
ATOM   4958  N3   DT A 241      16.070-338.342-139.339 
ATOM   4959  C4   DT A 241      15.450-338.147-140.556 
ATOM   4960  O4   DT A 241      14.228-338.275-140.663 
ATOM   4961  C5   DT A 241      16.351-337.795-141.627 
ATOM   4962  C7   DT A 241      15.757-337.566-142.986 
ATOM   4963  C6   DT A 241      17.670-337.681-141.406 
ATOM   4964  P    DG A 242      23.689-339.164-139.915 
ATOM   4965  OP1  DG A 242      24.899-338.317-139.824 
ATOM   4966  OP2  DG A 242      23.503-339.897-141.186 
ATOM   4967  O5'  DG A 242      23.661-340.195-138.692 
ATOM   4968  C5'  DG A 242      23.091-339.776-137.438 
ATOM   4969  C4'  DG A 242      22.209-340.874-136.876 
ATOM   4970  O4'  DG A 242      20.838-340.787-137.358 
ATOM   4971  C3'  DG A 242      22.630-342.304-137.216 
ATOM   4972  O3'  DG A 242      22.369-343.140-136.095 
ATOM   4973  C2'  DG A 242      21.703-342.719-138.358 
ATOM   4974  C1'  DG A 242      20.437-342.075-137.801 
ATOM   4975  N9   DG A 242      19.357-341.901-138.812 
ATOM   4976  C8   DG A 242      19.461-341.616-140.157 
ATOM   4977  N7   DG A 242      18.308-341.528-140.774 
ATOM   4978  C5   DG A 242      17.374-341.772-139.768 
ATOM   4979  C6   DG A 242      15.957-341.811-139.826 
ATOM   4980  O6   DG A 242      15.222-341.634-140.794 
ATOM   4981  N1   DG A 242      15.400-342.095-138.572 
ATOM   4982  C2   DG A 242      16.119-342.312-137.412 
ATOM   4983  N2   DG A 242      15.401-342.568-136.316 
ATOM   4984  N3   DG A 242      17.449-342.275-137.358 
ATOM   4985  C4   DG A 242      18.004-342.001-138.567 
ATOM   4986  P    DT A 243      23.422-344.285-135.720 
ATOM   4987  OP1  DT A 243      24.512-343.708-134.901 
ATOM   4988  OP2  DT A 243      23.840-344.997-136.948 
ATOM   4989  O5'  DT A 243      22.525-345.254-134.816 
ATOM   4990  C5'  DT A 243      21.445-344.691-134.047 
ATOM   4991  C4'  DT A 243      20.213-345.565-134.167 
ATOM   4992  O4'  DT A 243      19.387-345.207-135.311 
ATOM   4993  C3'  DT A 243      20.472-347.060-134.354 
ATOM   4994  O3'  DT A 243      19.481-347.792-133.645 
ATOM   4995  C2'  DT A 243      20.278-347.302-135.851 
ATOM   4996  C1'  DT A 243      19.065-346.393-136.021 
ATOM   4997  N1   DT A 243      18.786-346.024-137.437 
ATOM   4998  C2   DT A 243      17.469-345.877-137.797 
ATOM   4999  O2   DT A 243      16.545-346.034-137.016 
ATOM   5000  N3   DT A 243      17.248-345.536-139.117 
ATOM   5001  C4   DT A 243      18.214-345.335-140.083 
ATOM   5002  O4   DT A 243      17.895-345.032-141.234 
ATOM   5003  C5   DT A 243      19.567-345.513-139.609 
ATOM   5004  C7   DT A 243      20.679-345.313-140.596 
ATOM   5005  C6   DT A 243      19.809-345.845-138.330 
ATOM   5006  P    DA A 244      19.908-349.122-132.863 
ATOM   5007  OP1  DA A 244      20.444-348.763-131.531 
ATOM   5008  OP2  DA A 244      20.795-349.938-133.721 
ATOM   5009  O5'  DA A 244      18.497-349.857-132.696 
ATOM   5010  C5'  DA A 244      17.302-349.060-132.595 
ATOM   5011  C4'  DA A 244      16.207-349.660-133.454 
ATOM   5012  O4'  DA A 244      16.241-349.167-134.824 
ATOM   5013  C3'  DA A 244      16.238-351.180-133.608 
ATOM   5014  O3'  DA A 244      14.903-351.669-133.632 
ATOM   5015  C2'  DA A 244      16.867-351.417-134.981 
ATOM   5016  C1'  DA A 244      16.150-350.279-135.702 
ATOM   5017  N9   DA A 244      16.781-349.899-136.997 
ATOM   5018  C8   DA A 244      18.106-349.902-137.328 
ATOM   5019  N7   DA A 244      18.343-349.516-138.543 
ATOM   5020  C5   DA A 244      17.085-349.235-139.057 
ATOM   5021  C6   DA A 244      16.656-348.776-140.313 
ATOM   5022  N6   DA A 244      17.490-348.508-141.328 
ATOM   5023  N1   DA A 244      15.332-348.604-140.490 
ATOM   5024  C2   DA A 244      14.509-348.872-139.478 
ATOM   5025  N3   DA A 244      14.792-349.302-138.269 
ATOM   5026  C4   DA A 244      16.122-349.467-138.118 
ATOM   5027  P    DT A 245      14.564-353.038-132.874 
ATOM   5028  OP1  DT A 245      14.325-352.763-131.438 
ATOM   5029  OP2  DT A 245      15.604-354.044-133.178 
ATOM   5030  O5'  DT A 245      13.189-353.457-133.577 
ATOM   5031  C5'  DT A 245      12.317-352.425-134.075 
ATOM   5032  C4'  DT A 245      11.793-352.805-135.445 
ATOM   5033  O4'  DT A 245      12.676-352.368-136.518 
ATOM   5034  C3'  DT A 245      11.619-354.302-135.699 
ATOM   5035  O3'  DT A 245      10.458-354.501-136.498 
ATOM   5036  C2'  DT A 245      12.846-354.702-136.518 
ATOM   5037  C1'  DT A 245      12.881-353.459-137.402 
ATOM   5038  N1   DT A 245      14.182-353.255-138.096 
ATOM   5039  C2   DT A 245      14.141-352.706-139.355 
ATOM   5040  O2   DT A 245      13.101-352.389-139.907 
ATOM   5041  N3   DT A 245      15.367-352.531-139.967 
ATOM   5042  C4   DT A 245      16.600-352.853-139.436 
ATOM   5043  O4   DT A 245      17.631-352.650-140.081 
ATOM   5044  C5   DT A 245      16.541-353.423-138.112 
ATOM   5045  C7   DT A 245      17.840-353.802-137.462 
ATOM   5046  C6   DT A 245      15.363-353.604-137.493 
ATOM   5047  P    DG A 246       9.504-355.748-136.182 
ATOM   5048  OP1  DG A 246       8.565-355.391-135.095 
ATOM   5049  OP2  DG A 246      10.325-356.957-135.959 
ATOM   5050  O5'  DG A 246       8.703-355.889-137.561 
ATOM   5051  C5'  DG A 246       8.468-354.711-138.354 
ATOM   5052  C4'  DG A 246       8.734-355.010-139.817 
ATOM   5053  O4'  DG A 246      10.127-354.797-140.183 
ATOM   5054  C3'  DG A 246       8.451-356.444-140.265 
ATOM   5055  O3'  DG A 246       7.917-356.418-141.583 
ATOM   5056  C2'  DG A 246       9.824-357.114-140.309 
ATOM   5057  C1'  DG A 246      10.579-355.930-140.908 
ATOM   5058  N9   DG A 246      12.057-356.021-140.751 
ATOM   5059  C8   DG A 246      12.791-356.555-139.715 
ATOM   5060  N7   DG A 246      14.090-356.478-139.886 
ATOM   5061  C5   DG A 246      14.224-355.850-141.123 
ATOM   5062  C6   DG A 246      15.392-355.492-141.844 
ATOM   5063  O6   DG A 246      16.569-355.658-141.534 
ATOM   5064  N1   DG A 246      15.074-354.871-143.060 
ATOM   5065  C2   DG A 246      13.793-354.628-143.518 
ATOM   5066  N2   DG A 246      13.702-354.023-144.705 
ATOM   5067  N3   DG A 246      12.698-354.963-142.841 
ATOM   5068  C4   DG A 246      12.990-355.567-141.659 
ATOM   5069  P    DC A 247       6.735-357.428-141.962 
ATOM   5070  OP1  DC A 247       5.438-356.853-141.540 
ATOM   5071  OP2  DC A 247       7.049-358.776-141.440 
ATOM   5072  O5'  DC A 247       6.826-357.435-143.560 
ATOM   5073  C5'  DC A 247       7.299-356.256-144.237 
ATOM   5074  C4'  DC A 247       8.270-356.644-145.335 
ATOM   5075  O4'  DC A 247       9.642-356.736-144.854 
ATOM   5076  C3'  DC A 247       8.020-357.998-145.997 
ATOM   5077  O3'  DC A 247       8.326-357.897-147.382 
ATOM   5078  C2'  DC A 247       9.031-358.941-145.344 
ATOM   5079  C1'  DC A 247      10.197-357.958-145.317 
ATOM   5080  N1   DC A 247      11.290-358.352-144.384 
ATOM   5081  C2   DC A 247      12.598-358.044-144.749 
ATOM   5082  O2   DC A 247      12.796-357.461-145.822 
ATOM   5083  N3   DC A 247      13.608-358.395-143.913 
ATOM   5084  C4   DC A 247      13.351-359.025-142.760 
ATOM   5085  N4   DC A 247      14.371-359.347-141.979 
ATOM   5086  C5   DC A 247      12.014-359.352-142.366 
ATOM   5087  C6   DC A 247      11.018-358.993-143.215 
ATOM   5088  P    DC A 248       7.388-358.647-148.441 
ATOM   5089  OP1  DC A 248       6.212-357.802-148.748 
ATOM   5090  OP2  DC A 248       7.097-360.016-147.964 
ATOM   5091  O5'  DC A 248       8.348-358.716-149.720 
ATOM   5092  C5'  DC A 248       9.331-357.681-149.913 
ATOM   5093  C4'  DC A 248      10.654-358.293-150.328 
ATOM   5094  O4'  DC A 248      11.481-358.657-149.185 
ATOM   5095  C3'  DC A 248      10.564-359.582-151.144 
ATOM   5096  O3'  DC A 248      11.602-359.585-152.117 
ATOM   5097  C2'  DC A 248      10.841-360.698-150.136 
ATOM   5098  C1'  DC A 248      11.956-359.980-149.380 
ATOM   5099  N1   DC A 248      12.248-360.569-148.044 
ATOM   5100  C2   DC A 248      13.568-360.551-147.600 
ATOM   5101  O2   DC A 248      14.435-360.052-148.328 
ATOM   5102  N3   DC A 248      13.856-361.083-146.385 
ATOM   5103  C4   DC A 248      12.887-361.614-145.626 
ATOM   5104  N4   DC A 248      13.219-362.121-144.448 
ATOM   5105  C5   DC A 248      11.524-361.643-146.064 
ATOM   5106  C6   DC A 248      11.257-361.107-147.282 
ATOM   5107  P    DG A 249      11.289-360.150-153.582 
ATOM   5108  OP1  DG A 249      10.666-359.087-154.402 
ATOM   5109  OP2  DG A 249      10.530-361.415-153.473 
ATOM   5110  O5'  DG A 249      12.764-360.454-154.124 
ATOM   5111  C5'  DG A 249      13.861-359.652-153.647 
ATOM   5112  C4'  DG A 249      15.048-360.538-153.325 
ATOM   5113  O4'  DG A 249      15.013-361.036-151.957 
ATOM   5114  C3'  DG A 249      15.185-361.802-154.174 
ATOM   5115  O3'  DG A 249      16.565-362.047-154.414 
ATOM   5116  C2'  DG A 249      14.639-362.923-153.290 
ATOM   5117  C1'  DG A 249      15.256-362.435-151.983 
ATOM   5118  N9   DG A 249      14.640-363.035-150.768 
ATOM   5119  C8   DG A 249      13.329-363.400-150.546 
ATOM   5120  N7   DG A 249      13.110-363.906-149.356 
ATOM   5121  C5   DG A 249      14.364-363.874-148.747 
ATOM   5122  C6   DG A 249      14.760-364.291-147.450 
ATOM   5123  O6   DG A 249      14.076-364.781-146.557 
ATOM   5124  N1   DG A 249      16.131-364.080-147.241 
ATOM   5125  C2   DG A 249      17.003-363.538-148.164 
ATOM   5126  N2   DG A 249      18.273-363.419-147.771 
ATOM   5127  N3   DG A 249      16.630-363.146-149.381 
ATOM   5128  C4   DG A 249      15.303-363.345-149.600 
ATOM   5129  P    DT A 250      17.020-362.574-155.856 
ATOM   5130  OP1  DT A 250      17.172-361.427-156.778 
ATOM   5131  OP2  DT A 250      16.107-363.649-156.302 
ATOM   5132  O5'  DT A 250      18.458-363.194-155.525 
ATOM   5133  C5'  DT A 250      19.234-362.628-154.452 
ATOM   5134  C4'  DT A 250      19.848-363.733-153.617 
ATOM   5135  O4'  DT A 250      18.966-364.176-152.547 
ATOM   5136  C3'  DT A 250      20.193-365.020-154.367 
ATOM   5137  O3'  DT A 250      21.397-365.555-153.833 
ATOM   5138  C2'  DT A 250      19.048-365.978-154.038 
ATOM   5139  C1'  DT A 250      18.913-365.594-152.567 
ATOM   5140  N1   DT A 250      17.625-366.019-151.952 
ATOM   5141  C2   DT A 250      17.656-366.395-150.631 
ATOM   5142  O2   DT A 250      18.676-366.392-149.965 
ATOM   5143  N3   DT A 250      16.443-366.783-150.096 
ATOM   5144  C4   DT A 250      15.232-366.825-150.756 
ATOM   5145  O4   DT A 250      14.211-367.190-150.171 
ATOM   5146  C5   DT A 250      15.300-366.412-152.139 
ATOM   5147  C7   DT A 250      14.026-366.428-152.931 
ATOM   5148  C6   DT A 250      16.467-366.030-152.684 
ATOM   5149  P    DT A 251      22.467-366.204-154.831 
ATOM   5150  OP1  DT A 251      23.320-365.139-155.406 
ATOM   5151  OP2  DT A 251      21.773-367.076-155.804 
ATOM   5152  O5'  DT A 251      23.331-367.102-153.827 
ATOM   5153  C5'  DT A 251      23.470-366.681-152.457 
ATOM   5154  C4'  DT A 251      23.294-367.868-151.530 
ATOM   5155  O4'  DT A 251      21.901-368.087-151.167 
ATOM   5156  C3'  DT A 251      23.747-369.218-152.085 
ATOM   5157  O3'  DT A 251      24.325-369.979-151.031 
ATOM   5158  C2'  DT A 251      22.456-369.907-152.529 
ATOM   5159  C1'  DT A 251      21.603-369.464-151.345 
ATOM   5160  N1   DT A 251      20.138-369.593-151.581 
ATOM   5161  C2   DT A 251      19.358-369.931-150.502 
ATOM   5162  O2   DT A 251      19.814-370.123-149.388 
ATOM   5163  N3   DT A 251      18.004-370.042-150.759 
ATOM   5164  C4   DT A 251      17.384-369.847-151.976 
ATOM   5165  O4   DT A 251      16.163-369.976-152.083 
ATOM   5166  C5   DT A 251      18.285-369.496-153.048 
ATOM   5167  C7   DT A 251      17.692-369.266-154.406 
ATOM   5168  C6   DT A 251      19.605-369.381-152.826 
ATOM   5169  P    DA A 252      25.623-370.865-151.335 
ATOM   5170  OP1  DA A 252      26.833-370.017-151.244 
ATOM   5171  OP2  DA A 252      25.437-371.598-152.606 
ATOM   5172  O5'  DA A 252      25.595-371.896-150.112 
ATOM   5173  C5'  DA A 252      25.025-371.476-148.858 
ATOM   5174  C4'  DA A 252      24.144-372.575-148.296 
ATOM   5175  O4'  DA A 252      22.772-372.488-148.778 
ATOM   5176  C3'  DA A 252      24.564-374.004-148.636 
ATOM   5177  O3'  DA A 252      24.303-374.840-147.515 
ATOM   5178  C2'  DA A 252      23.637-374.419-149.778 
ATOM   5179  C1'  DA A 252      22.371-373.775-149.221 
ATOM   5180  N9   DA A 252      21.292-373.601-150.232 
ATOM   5181  C8   DA A 252      21.413-373.318-151.562 
ATOM   5182  N7   DA A 252      20.280-373.228-152.186 
ATOM   5183  C5   DA A 252      19.335-373.470-151.198 
ATOM   5184  C6   DA A 252      17.931-373.515-151.220 
ATOM   5185  N6   DA A 252      17.202-373.309-152.326 
ATOM   5186  N1   DA A 252      17.301-373.782-150.061 
ATOM   5187  C2   DA A 252      18.032-373.985-148.965 
ATOM   5188  N3   DA A 252      19.339-373.968-148.824 
ATOM   5189  C4   DA A 252      19.945-373.700-149.998 
ATOM   5190  P    DA A 253      25.356-375.985-147.140 
ATOM   5191  OP1  DA A 253      26.446-375.408-146.321 
ATOM   5192  OP2  DA A 253      25.775-376.697-148.368 
ATOM   5193  O5'  DA A 253      24.460-376.954-146.236 
ATOM   5194  C5'  DA A 253      23.380-376.391-145.467 
ATOM   5195  C4'  DA A 253      22.147-377.266-145.587 
ATOM   5196  O4'  DA A 253      21.322-376.907-146.731 
ATOM   5197  C3'  DA A 253      22.407-378.760-145.775 
ATOM   5198  O3'  DA A 253      21.415-379.492-145.065 
ATOM   5199  C2'  DA A 253      22.212-379.003-147.271 
ATOM   5200  C1'  DA A 253      21.000-378.093-147.441 
ATOM   5201  N9   DA A 253      20.721-377.725-148.857 
ATOM   5202  C8   DA A 253      21.612-377.509-149.869 
ATOM   5203  N7   DA A 253      21.057-377.202-151.000 
ATOM   5204  C5   DA A 253      19.698-377.213-150.720 
ATOM   5205  C6   DA A 253      18.565-376.964-151.513 
ATOM   5206  N6   DA A 253      18.628-376.640-152.812 
ATOM   5207  N1   DA A 253      17.361-377.062-150.920 
ATOM   5208  C2   DA A 253      17.304-377.384-149.628 
ATOM   5209  N3   DA A 253      18.288-377.637-148.792 
ATOM   5210  C4   DA A 253      19.482-377.533-149.410 
ATOM   5211  P    DC A 254      21.843-380.822-144.283 
ATOM   5212  OP1  DC A 254      22.379-380.463-142.951 
ATOM   5213  OP2  DC A 254      22.730-381.638-145.141 
ATOM   5214  O5'  DC A 254      20.432-381.557-144.116 
ATOM   5215  C5'  DC A 254      19.237-380.760-144.015 
ATOM   5216  C4'  DC A 254      18.141-381.360-144.874 
ATOM   5217  O4'  DC A 254      18.176-380.868-146.244 
ATOM   5218  C3'  DC A 254      18.173-382.881-145.028 
ATOM   5219  O3'  DC A 254      16.837-383.370-145.052 
ATOM   5220  C2'  DC A 254      18.802-383.117-146.402 
ATOM   5221  C1'  DC A 254      18.085-381.979-147.122 
ATOM   5222  N1   DC A 254      18.716-381.599-148.417 
ATOM   5223  C2   DC A 254      17.879-381.181-149.449 
ATOM   5224  O2   DC A 254      16.660-381.143-149.249 
ATOM   5225  N3   DC A 254      18.435-380.831-150.637 
ATOM   5226  C4   DC A 254      19.761-380.886-150.813 
ATOM   5227  N4   DC A 254      20.255-380.534-151.990 
ATOM   5228  C5   DC A 254      20.639-381.313-149.764 
ATOM   5229  C6   DC A 254      20.064-381.659-148.585 
ATOM   5230  P    DA A 255      16.498-384.738-144.294 
ATOM   5231  OP1  DA A 255      16.260-384.464-142.858 
ATOM   5232  OP2  DA A 255      17.539-385.744-144.598 
ATOM   5233  O5'  DA A 255      15.124-385.157-144.997 
ATOM   5234  C5'  DA A 255      14.252-384.125-145.495 
ATOM   5235  C4'  DA A 255      13.728-384.505-146.865 
ATOM   5236  O4'  DA A 255      14.611-384.068-147.938 
ATOM   5237  C3'  DA A 255      13.553-386.002-147.119 
ATOM   5238  O3'  DA A 255      12.393-386.202-147.918 
ATOM   5239  C2'  DA A 255      14.780-386.402-147.938 
ATOM   5240  C1'  DA A 255      14.816-385.159-148.822 
ATOM   5241  N9   DA A 255      16.117-384.955-149.516 
ATOM   5242  C8   DA A 255      17.374-385.244-149.065 
ATOM   5243  N7   DA A 255      18.314-384.949-149.908 
ATOM   5244  C5   DA A 255      17.633-384.425-150.999 
ATOM   5245  C6   DA A 255      18.071-383.921-152.235 
ATOM   5246  N6   DA A 255      19.361-383.860-152.595 
ATOM   5247  N1   DA A 255      17.130-383.481-153.091 
ATOM   5248  C2   DA A 255      15.851-383.543-152.727 
ATOM   5249  N3   DA A 255      15.326-383.990-151.607 
ATOM   5250  C4   DA A 255      16.288-384.425-150.768 
ATOM   5251  P    DA A 256      11.438-387.448-147.602 
ATOM   5252  OP1  DA A 256      10.500-387.091-146.515 
ATOM   5253  OP2  DA A 256      12.260-388.658-147.379 
ATOM   5254  O5'  DA A 256      10.638-387.589-148.981 
ATOM   5255  C5'  DA A 256      10.402-386.411-149.774 
ATOM   5256  C4'  DA A 256      10.668-386.710-151.237 
ATOM   5257  O4'  DA A 256      12.062-386.497-151.603 
ATOM   5258  C3'  DA A 256      10.386-388.144-151.685 
ATOM   5259  O3'  DA A 256       9.852-388.118-153.003 
ATOM   5260  C2'  DA A 256      11.758-388.814-151.729 
ATOM   5261  C1'  DA A 256      12.513-387.630-152.328 
ATOM   5262  N9   DA A 256      13.992-387.721-152.171 
ATOM   5263  C8   DA A 256      14.703-388.254-151.135 
ATOM   5264  N7   DA A 256      15.989-388.186-151.291 
ATOM   5265  C5   DA A 256      16.143-387.561-152.521 
ATOM   5266  C6   DA A 256      17.279-387.193-153.261 
ATOM   5267  N6   DA A 256      18.535-387.413-152.848 
ATOM   5268  N1   DA A 256      17.076-386.588-154.447 
ATOM   5269  C2   DA A 256      15.826-386.372-154.852 
ATOM   5270  N3   DA A 256      14.695-386.669-154.252 
ATOM   5271  C4   DA A 256      14.925-387.273-153.068 
ATOM   5272  P    DC A 257       8.670-389.128-153.382 
ATOM   5273  OP1  DC A 257       7.372-388.553-152.960 
ATOM   5274  OP2  DC A 257       8.983-390.476-152.860 
ATOM   5275  O5'  DC A 257       8.760-389.136-154.980 
ATOM   5276  C5'  DC A 257       9.234-387.957-155.657 
ATOM   5277  C4'  DC A 257      10.205-388.344-156.755 
ATOM   5278  O4'  DC A 257      11.576-388.437-156.274 
ATOM   5279  C3'  DC A 257       9.954-389.699-157.417 
ATOM   5280  O3'  DC A 257      10.261-389.597-158.802 
ATOM   5281  C2'  DC A 257      10.965-390.642-156.765 
ATOM   5282  C1'  DC A 257      12.131-389.659-156.737 
ATOM   5283  N1   DC A 257      13.224-390.052-155.804 
ATOM   5284  C2   DC A 257      14.532-389.744-156.169 
ATOM   5285  O2   DC A 257      14.730-389.162-157.242 
ATOM   5286  N3   DC A 257      15.542-390.095-155.333 
ATOM   5287  C4   DC A 257      15.286-390.726-154.180 
ATOM   5288  N4   DC A 257      16.306-391.047-153.399 
ATOM   5289  C5   DC A 257      13.948-391.053-153.786 
ATOM   5290  C6   DC A 257      12.952-390.693-154.635 
ATOM   5291  P    DA A 258       9.323-390.347-159.861 
ATOM   5292  OP1  DA A 258       8.146-389.502-160.168 
ATOM   5293  OP2  DA A 258       9.032-391.716-159.384 
ATOM   5294  O5'  DA A 258      10.283-390.417-161.140 
ATOM   5295  C5'  DA A 258      11.265-389.381-161.333 
ATOM   5296  C4'  DA A 258      12.589-389.993-161.748 
ATOM   5297  O4'  DA A 258      13.415-390.357-160.605 
ATOM   5298  C3'  DA A 258      12.499-391.282-162.564 
ATOM   5299  O3'  DA A 258      13.536-391.285-163.537 
ATOM   5300  C2'  DA A 258      12.776-392.398-161.556 
ATOM   5301  C1'  DA A 258      13.890-391.681-160.800 
ATOM   5302  N9   DA A 258      14.182-392.269-159.464 
ATOM   5303  C8   DA A 258      13.313-392.843-158.581 
ATOM   5304  N7   DA A 258      13.875-393.268-157.491 
ATOM   5305  C5   DA A 258      15.215-392.952-157.662 
ATOM   5306  C6   DA A 258      16.345-393.144-156.849 
ATOM   5307  N6   DA A 258      16.298-393.729-155.644 
ATOM   5308  N1   DA A 258      17.529-392.712-157.322 
ATOM   5309  C2   DA A 258      17.569-392.131-158.520 
ATOM   5310  N3   DA A 258      16.588-391.898-159.363 
ATOM   5311  C4   DA A 258      15.414-392.341-158.866 
ATOM   5312  P    DA A 259      13.224-391.850-165.002 
ATOM   5313  OP1  DA A 259      12.601-390.787-165.822 
ATOM   5314  OP2  DA A 259      12.464-393.115-164.893 
ATOM   5315  O5'  DA A 259      14.698-392.154-165.544 
ATOM   5316  C5'  DA A 259      15.796-391.353-165.067 
ATOM   5317  C4'  DA A 259      16.983-392.238-164.745 
ATOM   5318  O4'  DA A 259      16.948-392.737-163.377 
ATOM   5319  C3'  DA A 259      17.119-393.502-165.594 
ATOM   5320  O3'  DA A 259      18.500-393.747-165.834 
ATOM   5321  C2'  DA A 259      16.574-394.624-164.710 
ATOM   5322  C1'  DA A 259      17.191-394.135-163.403 
ATOM   5323  N9   DA A 259      16.574-394.735-162.188 
ATOM   5324  C8   DA A 259      15.271-395.091-161.985 
ATOM   5325  N7   DA A 259      15.040-395.593-160.812 
ATOM   5326  C5   DA A 259      16.280-395.570-160.189 
ATOM   5327  C6   DA A 259      16.707-395.972-158.912 
ATOM   5328  N6   DA A 259      15.889-396.501-157.992 
ATOM   5329  N1   DA A 259      18.010-395.810-158.615 
ATOM   5330  C2   DA A 259      18.818-395.283-159.533 
ATOM   5331  N3   DA A 259      18.536-394.873-160.751 
ATOM   5332  C4   DA A 259      17.226-395.046-161.024 
ATOM   5333  P    DG A 260      18.955-394.275-167.276 
ATOM   5334  OP1  DG A 260      19.107-393.127-168.198 
ATOM   5335  OP2  DG A 260      18.041-395.349-167.722 
ATOM   5336  O5'  DG A 260      20.393-394.895-166.946 
ATOM   5337  C5'  DG A 260      21.168-394.328-165.872 
ATOM   5338  C4'  DG A 260      21.783-395.433-165.037 
ATOM   5339  O4'  DG A 260      20.900-395.876-163.967 
ATOM   5340  C3'  DG A 260      22.127-396.720-165.787 
ATOM   5341  O3'  DG A 260      23.332-397.255-165.253 
ATOM   5342  C2'  DG A 260      20.982-397.678-165.458 
ATOM   5343  C1'  DG A 260      20.848-397.294-163.987 
ATOM   5344  N9   DG A 260      19.559-397.719-163.372 
ATOM   5345  C8   DG A 260      18.306-397.796-163.941 
ATOM   5346  N7   DG A 260      17.373-398.213-163.120 
ATOM   5347  C5   DG A 260      18.055-398.427-161.924 
ATOM   5348  C6   DG A 260      17.576-398.883-160.667 
ATOM   5349  O6   DG A 260      16.433-399.194-160.347 
ATOM   5350  N1   DG A 260      18.609-398.958-159.723 
ATOM   5351  C2   DG A 260      19.931-398.635-159.961 
ATOM   5352  N2   DG A 260      20.764-398.773-158.926 
ATOM   5353  N3   DG A 260      20.379-398.207-161.139 
ATOM   5354  C4   DG A 260      19.390-398.129-162.067 
ATOM   5355  P    DC A 261      24.402-397.904-166.252 
ATOM   5356  OP1  DC A 261      25.254-396.840-166.826 
ATOM   5357  OP2  DC A 261      23.707-398.776-167.224 
ATOM   5358  O5'  DC A 261      25.266-398.802-165.247 
ATOM   5359  C5'  DC A 261      25.404-398.382-163.877 
ATOM   5360  C4'  DC A 261      25.228-399.568-162.950 
ATOM   5361  O4'  DC A 261      23.836-399.787-162.587 
ATOM   5362  C3'  DC A 261      25.681-400.918-163.505 
ATOM   5363  O3'  DC A 261      26.260-401.679-162.452 
ATOM   5364  C2'  DC A 261      24.391-401.607-163.949 
ATOM   5365  C1'  DC A 261      23.538-401.164-162.765 
ATOM   5366  N1   DC A 261      22.072-401.293-163.001 
ATOM   5367  C2   DC A 261      21.268-401.635-161.917 
ATOM   5368  O2   DC A 261      21.797-401.816-160.815 
ATOM   5369  N3   DC A 261      19.930-401.759-162.112 
ATOM   5370  C4   DC A 261      19.394-401.554-163.323 
ATOM   5371  N4   DC A 261      18.084-401.687-163.461 
ATOM   5372  C5   DC A 261      20.204-401.202-164.450 
ATOM   5373  C6   DC A 261      21.539-401.084-164.236 
ATOM   5374  P    DA A 262      27.558-402.565-162.755 
ATOM   5375  OP1  DA A 262      28.768-401.718-162.664 
ATOM   5376  OP2  DA A 262      27.372-403.298-164.026 
ATOM   5377  O5'  DA A 262      27.530-403.596-161.532 
ATOM   5378  C5'  DA A 262      26.960-403.176-160.278 
ATOM   5379  C4'  DA A 262      26.078-404.275-159.716 
ATOM   5380  O4'  DA A 262      24.707-404.188-160.198 
ATOM   5381  C3'  DA A 262      26.499-405.704-160.056 
ATOM   5382  O3'  DA A 262      26.238-406.540-158.935 
ATOM   5383  C2'  DA A 262      25.572-406.119-161.198 
ATOM   5384  C1'  DA A 262      24.306-405.475-160.641 
ATOM   5385  N9   DA A 262      23.226-405.301-161.652 
ATOM   5386  C8   DA A 262      23.348-405.018-162.982 
ATOM   5387  N7   DA A 262      22.214-404.929-163.606 
ATOM   5388  C5   DA A 262      21.269-405.170-162.618 
ATOM   5389  C6   DA A 262      19.866-405.216-162.640 
ATOM   5390  N6   DA A 262      19.136-405.009-163.746 
ATOM   5391  N1   DA A 262      19.236-405.482-161.481 
ATOM   5392  C2   DA A 262      19.966-405.685-160.385 
ATOM   5393  N3   DA A 262      21.274-405.668-160.244 
ATOM   5394  C4   DA A 262      21.879-405.400-161.418 
ATOM   5395  P    DT A 263      27.291-407.686-158.560 
ATOM   5396  OP1  DT A 263      28.381-407.108-157.741 
ATOM   5397  OP2  DT A 263      27.709-408.397-159.788 
ATOM   5398  O5'  DT A 263      26.394-408.655-157.656 
ATOM   5399  C5'  DT A 263      25.314-408.092-156.887 
ATOM   5400  C4'  DT A 263      24.082-408.966-157.007 
ATOM   5401  O4'  DT A 263      23.256-408.607-158.151 
ATOM   5402  C3'  DT A 263      24.341-410.460-157.195 
ATOM   5403  O3'  DT A 263      23.350-411.192-156.485 
ATOM   5404  C2'  DT A 263      24.147-410.703-158.691 
ATOM   5405  C1'  DT A 263      22.934-409.794-158.861 
ATOM   5406  N1   DT A 263      22.655-409.425-160.277 
ATOM   5407  C2   DT A 263      21.338-409.278-160.637 
ATOM   5408  O2   DT A 263      20.414-409.434-159.856 
ATOM   5409  N3   DT A 263      21.117-408.937-161.958 
ATOM   5410  C4   DT A 263      22.083-408.736-162.923 
ATOM   5411  O4   DT A 263      21.764-408.433-164.074 
ATOM   5412  C5   DT A 263      23.436-408.913-162.449 
ATOM   5413  C7   DT A 263      24.548-408.713-163.436 
ATOM   5414  C6   DT A 263      23.678-409.245-161.170 
ATOM   5415  P    DT A 264      23.777-412.522-155.703 
ATOM   5416  OP1  DT A 264      24.313-412.163-154.371 
ATOM   5417  OP2  DT A 264      24.664-413.339-156.561 
ATOM   5418  O5'  DT A 264      22.366-413.258-155.536 
ATOM   5419  C5'  DT A 264      21.171-412.461-155.435 
ATOM   5420  C4'  DT A 264      20.076-413.060-156.294 
ATOM   5421  O4'  DT A 264      20.110-412.568-157.664 
ATOM   5422  C3'  DT A 264      20.107-414.581-156.448 
ATOM   5423  O3'  DT A 264      18.772-415.070-156.472 
ATOM   5424  C2'  DT A 264      20.736-414.817-157.822 
ATOM   5425  C1'  DT A 264      20.019-413.680-158.542 
ATOM   5426  N1   DT A 264      20.650-413.299-159.837 
ATOM   5427  C2   DT A 264      19.812-412.889-160.844 
ATOM   5428  O2   DT A 264      18.601-412.828-160.716 
ATOM   5429  N3   DT A 264      20.432-412.546-162.030 
ATOM   5430  C4   DT A 264      21.788-412.577-162.284 
ATOM   5431  O4   DT A 264      22.227-412.245-163.387 
ATOM   5432  C5   DT A 264      22.586-413.021-161.166 
ATOM   5433  C7   DT A 264      24.073-413.085-161.356 
ATOM   5434  C6   DT A 264      22.009-413.361-160.001 
ATOM   5435  P    DC A 265      18.433-416.438-155.714 
ATOM   5436  OP1  DC A 265      18.194-416.164-154.278 
ATOM   5437  OP2  DC A 265      19.473-417.445-156.018 
ATOM   5438  O5'  DC A 265      17.058-416.857-156.417 
ATOM   5439  C5'  DC A 265      16.186-415.825-156.915 
ATOM   5440  C4'  DC A 265      15.662-416.206-158.285 
ATOM   5441  O4'  DC A 265      16.545-415.768-159.358 
ATOM   5442  C3'  DC A 265      15.488-417.703-158.539 
ATOM   5443  O3'  DC A 265      14.327-417.902-159.338 
ATOM   5444  C2'  DC A 265      16.715-418.103-159.358 
ATOM   5445  C1'  DC A 265      16.750-416.860-160.242 
ATOM   5446  N1   DC A 265      18.051-416.655-160.936 
ATOM   5447  C2   DC A 265      18.027-416.100-162.213 
ATOM   5448  O2   DC A 265      16.936-415.802-162.713 
ATOM   5449  N3   DC A 265      19.203-415.906-162.862 
ATOM   5450  C4   DC A 265      20.364-416.241-162.287 
ATOM   5451  N4   DC A 265      21.484-416.032-162.961 
ATOM   5452  C5   DC A 265      20.412-416.814-160.974 
ATOM   5453  C6   DC A 265      19.226-417.001-160.342 
ATOM   5454  P    DT A 266      13.373-419.148-159.022 
ATOM   5455  OP1  DT A 266      12.434-418.791-157.935 
ATOM   5456  OP2  DT A 266      14.194-420.358-158.799 
ATOM   5457  O5'  DT A 266      12.572-419.289-160.401 
ATOM   5458  C5'  DT A 266      12.337-418.111-161.195 
ATOM   5459  C4'  DT A 266      12.603-418.410-162.657 
ATOM   5460  O4'  DT A 266      13.996-418.197-163.023 
ATOM   5461  C3'  DT A 266      12.320-419.844-163.105 
ATOM   5462  O3'  DT A 266      11.786-419.818-164.423 
ATOM   5463  C2'  DT A 266      13.693-420.514-163.149 
ATOM   5464  C1'  DT A 266      14.448-419.331-163.748 
ATOM   5465  N1   DT A 266      15.926-419.421-163.591 
ATOM   5466  C2   DT A 266      16.695-418.910-164.608 
ATOM   5467  O2   DT A 266      16.219-418.398-165.606 
ATOM   5468  N3   DT A 266      18.061-419.013-164.428 
ATOM   5469  C4   DT A 266      18.705-419.570-163.342 
ATOM   5470  O4   DT A 266      19.935-419.606-163.292 
ATOM   5471  C5   DT A 266      17.812-420.080-162.327 
ATOM   5472  C7   DT A 266      18.431-420.704-161.110 
ATOM   5473  C6   DT A 266      16.481-419.993-162.476 
ATOM   5474  P    DA A 267      10.604-420.828-164.802 
ATOM   5475  OP1  DA A 267       9.307-420.253-164.380 
ATOM   5476  OP2  DA A 267      10.918-422.177-164.280 
ATOM   5477  O5'  DA A 267      10.695-420.836-166.400 
ATOM   5478  C5'  DA A 267      11.168-419.657-167.077 
ATOM   5479  C4'  DA A 267      12.139-420.044-168.175 
ATOM   5480  O4'  DA A 267      13.511-420.137-167.694 
ATOM   5481  C3'  DA A 267      11.889-421.399-168.837 
ATOM   5482  O3'  DA A 267      12.195-421.297-170.222 
ATOM   5483  C2'  DA A 267      12.900-422.342-168.185 
ATOM   5484  C1'  DA A 267      14.066-421.359-168.157 
ATOM   5485  N9   DA A 267      15.159-421.753-167.224 
ATOM   5486  C8   DA A 267      15.058-422.395-166.023 
ATOM   5487  N7   DA A 267      16.200-422.601-165.442 
ATOM   5488  C5   DA A 267      17.126-422.055-166.320 
ATOM   5489  C6   DA A 267      18.526-421.953-166.277 
ATOM   5490  N6   DA A 267      19.272-422.420-165.266 
ATOM   5491  N1   DA A 267      19.135-421.352-167.316 
ATOM   5492  C2   DA A 267      18.389-420.890-168.319 
ATOM   5493  N3   DA A 267      17.083-420.927-168.467 
ATOM   5494  C4   DA A 267      16.498-421.534-167.414 
ATOM   5495  P    DT A 268      11.257-422.047-171.281 
ATOM   5496  OP1  DT A 268      10.081-421.203-171.588 
ATOM   5497  OP2  DT A 268      10.966-423.417-170.804 
ATOM   5498  O5'  DT A 268      12.217-422.117-172.560 
ATOM   5499  C5'  DT A 268      13.200-421.081-172.753 
ATOM   5500  C4'  DT A 268      14.523-421.693-173.168 
ATOM   5501  O4'  DT A 268      15.350-422.058-172.025 
ATOM   5502  C3'  DT A 268      14.433-422.983-173.984 
ATOM   5503  O3'  DT A 268      15.471-422.985-174.957 
ATOM   5504  C2'  DT A 268      14.710-424.099-172.976 
ATOM   5505  C1'  DT A 268      15.825-423.381-172.220 
ATOM   5506  N1   DT A 268      16.117-423.969-170.884 
ATOM   5507  C2   DT A 268      17.424-423.944-170.461 
ATOM   5508  O2   DT A 268      18.327-423.467-171.127 
ATOM   5509  N3   DT A 268      17.657-424.499-169.218 
ATOM   5510  C4   DT A 268      16.714-425.062-168.383 
ATOM   5511  O4   DT A 268      17.043-425.529-167.290 
ATOM   5512  C5   DT A 268      15.371-425.043-168.914 
ATOM   5513  C7   DT A 268      14.282-425.637-168.068 
ATOM   5514  C6   DT A 268      15.116-424.510-170.119 
ATOM   5515  P    DT A 269      15.158-423.550-176.422 
ATOM   5516  OP1  DT A 269      14.535-422.487-177.242 
ATOM   5517  OP2  DT A 269      14.399-424.816-176.313 
ATOM   5518  O5'  DT A 269      16.633-423.854-176.964 
ATOM   5519  C5'  DT A 269      17.730-423.053-176.487 
ATOM   5520  C4'  DT A 269      18.917-423.939-176.165 
ATOM   5521  O4'  DT A 269      18.882-424.437-174.797 
ATOM   5522  C3'  DT A 269      19.054-425.202-177.014 
ATOM   5523  O3'  DT A 269      20.434-425.448-177.254 
ATOM   5524  C2'  DT A 269      18.508-426.324-176.130 
ATOM   5525  C1'  DT A 269      19.125-425.835-174.823 
ATOM   5526  N1   DT A 269      18.509-426.435-173.608 
ATOM   5527  C2   DT A 269      19.337-426.672-172.538 
ATOM   5528  O2   DT A 269      20.528-426.413-172.551 
ATOM   5529  N3   DT A 269      18.730-427.230-171.429 
ATOM   5530  C4   DT A 269      17.396-427.561-171.306 
ATOM   5531  O4   DT A 269      16.966-428.056-170.262 
ATOM   5532  C5   DT A 269      16.607-427.275-172.481 
ATOM   5533  C7   DT A 269      15.144-427.606-172.432 
ATOM   5534  C6   DT A 269      17.171-426.734-173.573 
ATOM   5535  P    DG A 270      20.889-425.975-178.696 
ATOM   5536  OP1  DG A 270      21.041-424.827-179.618 
ATOM   5537  OP2  DG A 270      19.976-427.050-179.142 
ATOM   5538  O5'  DG A 270      22.327-426.595-178.366 
ATOM   5539  C5'  DG A 270      23.103-426.028-177.293 
ATOM   5540  C4'  DG A 270      23.717-427.134-176.458 
ATOM   5541  O4'  DG A 270      22.835-427.576-175.387 
ATOM   5542  C3'  DG A 270      24.062-428.420-177.207 
ATOM   5543  O3'  DG A 270      25.266-428.956-176.673 
ATOM   5544  C2'  DG A 270      22.917-429.378-176.878 
ATOM   5545  C1'  DG A 270      22.782-428.995-175.407 
ATOM   5546  N9   DG A 270      21.494-429.419-174.792 
ATOM   5547  C8   DG A 270      20.241-429.496-175.361 
ATOM   5548  N7   DG A 270      19.307-429.913-174.540 
ATOM   5549  C5   DG A 270      19.990-430.128-173.344 
ATOM   5550  C6   DG A 270      19.511-430.583-172.087 
ATOM   5551  O6   DG A 270      18.367-430.895-171.767 
ATOM   5552  N1   DG A 270      20.544-430.658-171.143 
ATOM   5553  C2   DG A 270      21.865-430.335-171.381 
ATOM   5554  N2   DG A 270      22.698-430.474-170.346 
ATOM   5555  N3   DG A 270      22.314-429.907-172.560 
ATOM   5556  C4   DG A 270      21.324-429.829-173.487 
ATOM   5557  P    DA A 271      26.336-429.605-177.672 
ATOM   5558  OP1  DA A 271      27.189-428.540-178.246 
ATOM   5559  OP2  DA A 271      25.642-430.476-178.644 
ATOM   5560  O5'  DA A 271      27.201-430.503-176.667 
ATOM   5561  C5'  DA A 271      27.339-430.082-175.297 
ATOM   5562  C4'  DA A 271      27.163-431.268-174.370 
ATOM   5563  O4'  DA A 271      25.770-431.488-174.007 
ATOM   5564  C3'  DA A 271      27.616-432.619-174.925 
ATOM   5565  O3'  DA A 271      28.194-433.379-173.872 
ATOM   5566  C2'  DA A 271      26.326-433.307-175.369 
ATOM   5567  C1'  DA A 271      25.472-432.864-174.185 
ATOM   5568  N9   DA A 271      24.007-432.993-174.421 
ATOM   5569  C8   DA A 271      23.317-432.818-175.587 
ATOM   5570  N7   DA A 271      22.038-433.004-175.471 
ATOM   5571  C5   DA A 271      21.865-433.324-174.133 
ATOM   5572  C6   DA A 271      20.726-433.636-173.373 
ATOM   5573  N6   DA A 271      19.486-433.676-173.880 
ATOM   5574  N1   DA A 271      20.908-433.906-172.067 
ATOM   5575  C2   DA A 271      22.142-433.863-171.567 
ATOM   5576  N3   DA A 271      23.275-433.587-172.176 
ATOM   5577  C4   DA A 271      23.065-433.321-173.481 
ATOM   5578  P    DT A 272      29.492-434.265-174.175 
ATOM   5579  OP1  DT A 272      30.702-433.418-174.084 
ATOM   5580  OP2  DT A 272      29.306-434.998-175.447 
ATOM   5581  O5'  DT A 272      29.465-435.296-172.952 
ATOM   5582  C5'  DT A 272      28.894-434.876-171.698 
ATOM   5583  C4'  DT A 272      28.013-435.975-171.136 
ATOM   5584  O4'  DT A 272      26.641-435.888-171.619 
ATOM   5585  C3'  DT A 272      28.433-437.404-171.477 
ATOM   5586  O3'  DT A 272      28.172-438.241-170.355 
ATOM   5587  C2'  DT A 272      27.506-437.819-172.618 
ATOM   5588  C1'  DT A 272      26.240-437.175-172.061 
ATOM   5589  N1   DT A 272      25.161-437.002-173.072 
ATOM   5590  C2   DT A 272      23.866-437.140-172.635 
ATOM   5591  O2   DT A 272      23.580-437.394-171.478 
ATOM   5592  N3   DT A 272      22.892-436.973-173.602 
ATOM   5593  C4   DT A 272      23.103-436.685-174.934 
ATOM   5594  O4   DT A 272      22.150-436.558-175.706 
ATOM   5595  C5   DT A 272      24.495-436.559-175.297 
ATOM   5596  C7   DT A 272      24.812-436.247-176.730 
ATOM   5597  C6   DT A 272      25.461-436.717-174.379 
ATOM   5598  P    DA A 273      29.225-439.386-169.980 
ATOM   5599  OP1  DA A 273      30.315-438.808-169.161 
ATOM   5600  OP2  DA A 273      29.644-440.098-171.208 
ATOM   5601  O5'  DA A 273      28.329-440.355-169.076 
ATOM   5602  C5'  DA A 273      27.249-439.792-168.307 
ATOM   5603  C4'  DA A 273      26.016-440.666-168.427 
ATOM   5604  O4'  DA A 273      25.191-440.307-169.571 
ATOM   5605  C3'  DA A 273      26.276-442.160-168.615 
ATOM   5606  O3'  DA A 273      25.284-442.893-167.905 
ATOM   5607  C2'  DA A 273      26.081-442.403-170.111 
ATOM   5608  C1'  DA A 273      24.869-441.494-170.281 
ATOM   5609  N9   DA A 273      24.590-441.125-171.697 
ATOM   5610  C8   DA A 273      25.481-440.909-172.709 
ATOM   5611  N7   DA A 273      24.926-440.602-173.840 
ATOM   5612  C5   DA A 273      23.567-440.613-173.560 
ATOM   5613  C6   DA A 273      22.434-440.365-174.353 
ATOM   5614  N6   DA A 273      22.497-440.041-175.652 
ATOM   5615  N1   DA A 273      21.230-440.463-173.760 
ATOM   5616  C2   DA A 273      21.173-440.784-172.468 
ATOM   5617  N3   DA A 273      22.157-441.037-171.632 
ATOM   5618  C4   DA A 273      23.351-440.933-172.250 
ATOM   5619  P    DA A 274      25.712-444.222-167.123 
ATOM   5620  OP1  DA A 274      26.248-443.864-165.791 
ATOM   5621  OP2  DA A 274      26.599-445.039-167.982 
ATOM   5622  O5'  DA A 274      24.301-444.958-166.956 
ATOM   5623  C5'  DA A 274      23.106-444.161-166.855 
ATOM   5624  C4'  DA A 274      22.010-444.760-167.714 
ATOM   5625  O4'  DA A 274      22.045-444.268-169.084 
ATOM   5626  C3'  DA A 274      22.042-446.281-167.868 
ATOM   5627  O3'  DA A 274      20.706-446.770-167.892 
ATOM   5628  C2'  DA A 274      22.671-446.517-169.242 
ATOM   5629  C1'  DA A 274      21.954-445.380-169.962 
ATOM   5630  N9   DA A 274      22.585-444.999-171.257 
ATOM   5631  C8   DA A 274      23.910-445.002-171.588 
ATOM   5632  N7   DA A 274      24.147-444.616-172.803 
ATOM   5633  C5   DA A 274      22.889-444.335-173.318 
ATOM   5634  C6   DA A 274      22.460-443.877-174.574 
ATOM   5635  N6   DA A 274      23.293-443.609-175.588 
ATOM   5636  N1   DA A 274      21.136-443.705-174.751 
ATOM   5637  C2   DA A 274      20.313-443.973-173.738 
ATOM   5638  N3   DA A 274      20.595-444.403-172.529 
ATOM   5639  C4   DA A 274      21.926-444.568-172.378 
ATOM   5640  P    DG A 275      20.367-448.138-167.134 
ATOM   5641  OP1  DG A 275      20.129-447.864-165.698 
ATOM   5642  OP2  DG A 275      21.408-449.145-167.438 
ATOM   5643  O5'  DG A 275      18.993-448.557-167.837 
ATOM   5644  C5'  DG A 275      18.121-447.525-168.335 
ATOM   5645  C4'  DG A 275      17.597-447.906-169.705 
ATOM   5646  O4'  DG A 275      18.480-447.469-170.778 
ATOM   5647  C3'  DG A 275      17.422-449.403-169.959 
ATOM   5648  O3'  DG A 275      16.262-449.602-170.758 
ATOM   5649  C2'  DG A 275      18.649-449.803-170.778 
ATOM   5650  C1'  DG A 275      18.685-448.560-171.662 
ATOM   5651  N9   DG A 275      19.986-448.355-172.356 
ATOM   5652  C8   DG A 275      21.261-448.641-171.918 
ATOM   5653  N7   DG A 275      22.202-448.337-172.779 
ATOM   5654  C5   DG A 275      21.501-447.814-173.865 
ATOM   5655  C6   DG A 275      21.977-447.312-175.103 
ATOM   5656  O6   DG A 275      23.135-447.224-175.505 
ATOM   5657  N1   DG A 275      20.922-446.880-175.920 
ATOM   5658  C2   DG A 275      19.584-446.926-175.583 
ATOM   5659  N2   DG A 275      18.732-446.465-176.501 
ATOM   5660  N3   DG A 275      19.138-447.397-174.419 
ATOM   5661  C4   DG A 275      20.148-447.821-173.617 
ATOM   5662  P    DG A 276      15.307-450.848-170.442 
ATOM   5663  OP1  DG A 276      14.369-450.491-169.355 
ATOM   5664  OP2  DG A 276      16.129-452.058-170.219 
ATOM   5665  O5'  DG A 276      14.507-450.989-171.821 
ATOM   5666  C5'  DG A 276      14.271-449.812-172.615 
ATOM   5667  C4'  DG A 276      14.537-450.111-174.077 
ATOM   5668  O4'  DG A 276      15.931-449.897-174.443 
ATOM   5669  C3'  DG A 276      14.255-451.544-174.525 
ATOM   5670  O3'  DG A 276      13.721-451.518-175.843 
ATOM   5671  C2'  DG A 276      15.628-452.214-174.569 
ATOM   5672  C1'  DG A 276      16.382-451.031-175.168 
ATOM   5673  N9   DG A 276      17.861-451.122-175.011 
ATOM   5674  C8   DG A 276      18.595-451.656-173.975 
ATOM   5675  N7   DG A 276      19.893-451.579-174.146 
ATOM   5676  C5   DG A 276      20.027-450.950-175.383 
ATOM   5677  C6   DG A 276      21.196-450.592-176.105 
ATOM   5678  O6   DG A 276      22.372-450.759-175.794 
ATOM   5679  N1   DG A 276      20.877-449.971-177.320 
ATOM   5680  C2   DG A 276      19.597-449.728-177.778 
ATOM   5681  N2   DG A 276      19.505-449.123-178.965 
ATOM   5682  N3   DG A 276      18.501-450.064-177.101 
ATOM   5683  C4   DG A 276      18.794-450.667-175.919 
ATOM   5684  P    DT A 277      12.539-452.528-176.222 
ATOM   5685  OP1  DT A 277      11.241-451.954-175.800 
ATOM   5686  OP2  DT A 277      12.852-453.877-175.701 
ATOM   5687  O5'  DT A 277      12.630-452.536-177.820 
ATOM   5688  C5'  DT A 277      13.103-451.357-178.497 
ATOM   5689  C4'  DT A 277      14.074-451.745-179.595 
ATOM   5690  O4'  DT A 277      15.445-451.837-179.114 
ATOM   5691  C3'  DT A 277      13.823-453.099-180.257 
ATOM   5692  O3'  DT A 277      14.130-452.998-181.642 
ATOM   5693  C2'  DT A 277      14.834-454.042-179.605 
ATOM   5694  C1'  DT A 277      16.000-453.059-179.577 
ATOM   5695  N1   DT A 277      17.093-453.453-178.644 
ATOM   5696  C2   DT A 277      18.378-453.142-179.019 
ATOM   5697  O2   DT A 277      18.645-452.569-180.061 
ATOM   5698  N3   DT A 277      19.364-453.523-178.130 
ATOM   5699  C4   DT A 277      19.176-454.173-176.927 
ATOM   5700  O4   DT A 277      20.139-454.464-176.215 
ATOM   5701  C5   DT A 277      17.794-454.457-176.621 
ATOM   5702  C7   DT A 277      17.500-455.164-175.330 
ATOM   5703  C6   DT A 277      16.815-454.098-177.468 
ATOM   5704  P    DA A 278      13.192-453.747-182.701 
ATOM   5705  OP1  DA A 278      12.016-452.903-183.008 
ATOM   5706  OP2  DA A 278      12.901-455.117-182.224 
ATOM   5707  O5'  DA A 278      14.152-453.817-183.980 
ATOM   5708  C5'  DA A 278      15.134-452.781-184.173 
ATOM   5709  C4'  DA A 278      16.458-453.393-184.588 
ATOM   5710  O4'  DA A 278      17.284-453.758-183.445 
ATOM   5711  C3'  DA A 278      16.368-454.683-185.404 
ATOM   5712  O3'  DA A 278      17.405-454.685-186.377 
ATOM   5713  C2'  DA A 278      16.645-455.799-184.396 
ATOM   5714  C1'  DA A 278      17.759-455.081-183.640 
ATOM   5715  N9   DA A 278      18.051-455.669-182.304 
ATOM   5716  C8   DA A 278      17.182-456.244-181.421 
ATOM   5717  N7   DA A 278      17.744-456.668-180.331 
ATOM   5718  C5   DA A 278      19.084-456.352-180.502 
ATOM   5719  C6   DA A 278      20.214-456.544-179.689 
ATOM   5720  N6   DA A 278      20.167-457.129-178.484 
ATOM   5721  N1   DA A 278      21.398-456.112-180.162 
ATOM   5722  C2   DA A 278      21.438-455.531-181.360 
ATOM   5723  N3   DA A 278      20.457-455.299-182.203 
ATOM   5724  C4   DA A 278      19.283-455.741-181.707 
ATOM   5725  P    DA A 279      17.093-455.251-187.842 
ATOM   5726  OP1  DA A 279      16.470-454.187-188.662 
ATOM   5727  OP2  DA A 279      16.333-456.516-187.734 
ATOM   5728  O5'  DA A 279      18.567-455.554-188.384 
ATOM   5729  C5'  DA A 279      19.665-454.753-187.907 
ATOM   5730  C4'  DA A 279      20.852-455.639-187.585 
ATOM   5731  O4'  DA A 279      20.817-456.137-186.217 
ATOM   5732  C3'  DA A 279      20.988-456.903-188.434 
ATOM   5733  O3'  DA A 279      22.369-457.148-188.674 
ATOM   5734  C2'  DA A 279      20.443-458.024-187.550 
ATOM   5735  C1'  DA A 279      21.060-457.535-186.243 
ATOM   5736  N9   DA A 279      20.443-458.135-185.028 
ATOM   5737  C8   DA A 279      19.140-458.491-184.825 
ATOM   5738  N7   DA A 279      18.909-458.994-183.652 
ATOM   5739  C5   DA A 279      20.149-458.970-183.029 
ATOM   5740  C6   DA A 279      20.576-459.372-181.752 
ATOM   5741  N6   DA A 279      19.758-459.902-180.832 
ATOM   5742  N1   DA A 279      21.879-459.210-181.455 
ATOM   5743  C2   DA A 279      22.687-458.683-182.373 
ATOM   5744  N3   DA A 279      22.405-458.273-183.591 
ATOM   5745  C4   DA A 279      21.095-458.447-183.864 
ATOM   5746  P    DC A 280      22.824-457.675-190.116 
ATOM   5747  OP1  DC A 280      22.976-456.528-191.038 
ATOM   5748  OP2  DC A 280      21.911-458.750-190.562 
ATOM   5749  O5'  DC A 280      24.262-458.295-189.786 
ATOM   5750  C5'  DC A 280      25.037-457.728-188.713 
ATOM   5751  C4'  DC A 280      25.652-458.834-187.878 
ATOM   5752  O4'  DC A 280      24.769-459.277-186.807 
ATOM   5753  C3'  DC A 280      25.996-460.121-188.627 
ATOM   5754  O3'  DC A 280      27.201-460.656-188.093 
ATOM   5755  C2'  DC A 280      24.851-461.079-188.298 
ATOM   5756  C1'  DC A 280      24.717-460.695-186.827 
ATOM   5757  N1   DC A 280      23.428-461.119-186.212 
ATOM   5758  C2   DC A 280      23.443-461.504-184.874 
ATOM   5759  O2   DC A 280      24.514-461.476-184.257 
ATOM   5760  N3   DC A 280      22.279-461.895-184.295 
ATOM   5761  C4   DC A 280      21.139-461.911-184.998 
ATOM   5762  N4   DC A 280      20.030-462.300-184.388 
ATOM   5763  C5   DC A 280      21.102-461.520-186.376 
ATOM   5764  C6   DC A 280      22.276-461.132-186.936 
ATOM   5765  P    DA A 281      28.271-461.305-189.092 
ATOM   5766  OP1  DA A 281      29.123-460.240-189.666 
ATOM   5767  OP2  DA A 281      27.576-462.177-190.064 
ATOM   5768  O5'  DA A 281      29.135-462.203-188.087 
ATOM   5769  C5'  DA A 281      29.273-461.782-186.717 
ATOM   5770  C4'  DA A 281      29.097-462.969-185.790 
ATOM   5771  O4'  DA A 281      27.705-463.188-185.427 
ATOM   5772  C3'  DA A 281      29.550-464.319-186.345 
ATOM   5773  O3'  DA A 281      30.129-465.079-185.292 
ATOM   5774  C2'  DA A 281      28.260-465.008-186.789 
ATOM   5775  C1'  DA A 281      27.407-464.564-185.605 
ATOM   5776  N9   DA A 281      25.941-464.693-185.841 
ATOM   5777  C8   DA A 281      25.251-464.519-187.007 
ATOM   5778  N7   DA A 281      23.973-464.704-186.892 
ATOM   5779  C5   DA A 281      23.799-465.025-185.553 
ATOM   5780  C6   DA A 281      22.661-465.336-184.793 
ATOM   5781  N6   DA A 281      21.421-465.377-185.300 
ATOM   5782  N1   DA A 281      22.843-465.606-183.487 
ATOM   5783  C2   DA A 281      24.077-465.564-182.987 
ATOM   5784  N3   DA A 281      25.210-465.287-183.596 
ATOM   5785  C4   DA A 281      25.000-465.021-184.901 
ATOM   5786  P    DA A 282      31.427-465.965-185.595 
ATOM   5787  OP1  DA A 282      32.637-465.118-185.505 
ATOM   5788  OP2  DA A 282      31.241-466.698-186.867 
ATOM   5789  O5'  DA A 282      31.399-466.996-184.372 
ATOM   5790  C5'  DA A 282      30.829-466.577-183.118 
ATOM   5791  C4'  DA A 282      29.947-467.675-182.556 
ATOM   5792  O4'  DA A 282      28.576-467.588-183.039 
ATOM   5793  C3'  DA A 282      30.368-469.105-182.897 
ATOM   5794  O3'  DA A 282      30.107-469.941-181.775 
ATOM   5795  C2'  DA A 282      29.441-469.520-184.038 
ATOM   5796  C1'  DA A 282      28.175-468.876-183.481 
ATOM   5797  N9   DA A 282      27.095-468.702-184.493 
ATOM   5798  C8   DA A 282      27.217-468.419-185.822 
ATOM   5799  N7   DA A 282      26.083-468.329-186.446 
ATOM   5800  C5   DA A 282      25.138-468.570-185.458 
ATOM   5801  C6   DA A 282      23.735-468.616-185.480 
ATOM   5802  N6   DA A 282      23.005-468.410-186.586 
ATOM   5803  N1   DA A 282      23.105-468.883-184.321 
ATOM   5804  C2   DA A 282      23.836-469.086-183.225 
ATOM   5805  N3   DA A 282      25.143-469.068-183.084 
ATOM   5806  C4   DA A 282      25.748-468.800-184.258 
ATOM   5807  P    DG A 283      31.160-471.086-181.400 
ATOM   5808  OP1  DG A 283      32.250-470.508-180.581 
ATOM   5809  OP2  DG A 283      31.578-471.798-182.628 
ATOM   5810  O5'  DG A 283      30.263-472.055-180.496 
ATOM   5811  C5'  DG A 283      29.184-471.492-179.727 
ATOM   5812  C4'  DG A 283      27.951-472.366-179.847 
ATOM   5813  O4'  DG A 283      27.125-472.007-180.991 
ATOM   5814  C3'  DG A 283      28.211-473.861-180.035 
ATOM   5815  O3'  DG A 283      27.219-474.593-179.325 
ATOM   5816  C2'  DG A 283      28.016-474.103-181.531 
ATOM   5817  C1'  DG A 283      26.803-473.194-181.701 
ATOM   5818  N9   DG A 283      26.524-472.825-183.117 
ATOM   5819  C8   DG A 283      27.409-472.605-184.150 
ATOM   5820  N7   DG A 283      26.836-472.294-185.287 
ATOM   5821  C5   DG A 283      25.474-472.311-184.987 
ATOM   5822  C6   DG A 283      24.352-472.054-185.816 
ATOM   5823  O6   DG A 283      24.327-471.753-187.006 
ATOM   5824  N1   DG A 283      23.150-472.181-185.106 
ATOM   5825  C2   DG A 283      23.047-472.512-183.768 
ATOM   5826  N2   DG A 283      21.807-472.582-183.276 
ATOM   5827  N3   DG A 283      24.100-472.753-182.991 
ATOM   5828  C4   DG A 283      25.274-472.634-183.665 
ATOM   5829  P    DT A 284      27.646-475.923-178.544 
ATOM   5830  OP1  DT A 284      28.182-475.564-177.211 
ATOM   5831  OP2  DT A 284      28.533-476.739-179.402 
ATOM   5832  O5'  DT A 284      26.235-476.658-178.376 
ATOM   5833  C5'  DT A 284      25.040-475.861-178.276 
ATOM   5834  C4'  DT A 284      23.945-476.461-179.134 
ATOM   5835  O4'  DT A 284      23.979-475.968-180.504 
ATOM   5836  C3'  DT A 284      23.976-477.981-179.288 
ATOM   5837  O3'  DT A 284      22.641-478.470-179.312 
ATOM   5838  C2'  DT A 284      24.605-478.218-180.662 
ATOM   5839  C1'  DT A 284      23.888-477.080-181.382 
ATOM   5840  N1   DT A 284      24.519-476.699-182.677 
ATOM   5841  C2   DT A 284      23.681-476.290-183.684 
ATOM   5842  O2   DT A 284      22.470-476.229-183.556 
ATOM   5843  N3   DT A 284      24.301-475.946-184.871 
ATOM   5844  C4   DT A 284      25.657-475.977-185.124 
ATOM   5845  O4   DT A 284      26.096-475.646-186.227 
ATOM   5846  C5   DT A 284      26.455-476.421-184.006 
ATOM   5847  C7   DT A 284      27.942-476.485-184.196 
ATOM   5848  C6   DT A 284      25.878-476.762-182.841 
ATOM   5849  P    DC A 285      22.302-479.838-178.554 
ATOM   5850  OP1  DC A 285      22.063-479.564-177.118 
ATOM   5851  OP2  DC A 285      23.342-480.845-178.858 
ATOM   5852  O5'  DC A 285      20.927-480.258-179.257 
ATOM   5853  C5'  DC A 285      20.055-479.225-179.755 
ATOM   5854  C4'  DC A 285      19.531-479.606-181.125 
ATOM   5855  O4'  DC A 285      20.414-479.169-182.198 
ATOM   5856  C3'  DC A 285      19.357-481.103-181.379 
ATOM   5857  O3'  DC A 285      18.196-481.302-182.178 
ATOM   5858  C2'  DC A 285      20.584-481.503-182.198 
ATOM   5859  C1'  DC A 285      20.619-480.260-183.082 
ATOM   5860  N1   DC A 285      21.920-480.055-183.776 
ATOM   5861  C2   DC A 285      21.896-479.500-185.053 
ATOM   5862  O2   DC A 285      20.805-479.202-185.553 
ATOM   5863  N3   DC A 285      23.072-479.306-185.702 
ATOM   5864  C4   DC A 285      24.233-479.642-185.127 
ATOM   5865  N4   DC A 285      25.354-479.432-185.801 
ATOM   5866  C5   DC A 285      24.281-480.215-183.814 
ATOM   5867  C6   DC A 285      23.095-480.401-183.182 
ATOM   5868  P    DG A 286      17.242-482.548-181.862 
ATOM   5869  OP1  DG A 286      16.303-482.192-180.775 
ATOM   5870  OP2  DG A 286      18.063-483.758-181.640 
ATOM   5871  O5'  DG A 286      16.441-482.689-183.241 
ATOM   5872  C5'  DG A 286      16.206-481.512-184.035 
ATOM   5873  C4'  DG A 286      16.472-481.811-185.497 
ATOM   5874  O4'  DG A 286      17.865-481.597-185.863 
ATOM   5875  C3'  DG A 286      16.189-483.245-185.945 
ATOM   5876  O3'  DG A 286      15.655-483.219-187.264 
ATOM   5877  C2'  DG A 286      17.562-483.915-185.989 
ATOM   5878  C1'  DG A 286      18.317-482.731-186.588 
ATOM   5879  N9   DG A 286      19.795-482.822-186.431 
ATOM   5880  C8   DG A 286      20.529-483.356-185.395 
ATOM   5881  N7   DG A 286      21.828-483.279-185.566 
ATOM   5882  C5   DG A 286      21.962-482.650-186.803 
ATOM   5883  C6   DG A 286      23.131-482.292-187.525 
ATOM   5884  O6   DG A 286      24.307-482.459-187.214 
ATOM   5885  N1   DG A 286      22.812-481.672-188.740 
ATOM   5886  C2   DG A 286      21.532-481.428-189.198 
ATOM   5887  N2   DG A 286      21.440-480.823-190.385 
ATOM   5888  N3   DG A 286      20.436-481.764-188.521 
ATOM   5889  C4   DG A 286      20.728-482.367-187.339 
ATOM   5890  P    DA A 287      14.473-484.228-187.642 
ATOM   5891  OP1  DA A 287      13.176-483.654-187.220 
ATOM   5892  OP2  DA A 287      14.787-485.577-187.121 
ATOM   5893  O5'  DA A 287      14.564-484.236-189.240 
ATOM   5894  C5'  DA A 287      15.037-483.057-189.917 
ATOM   5895  C4'  DA A 287      16.008-483.445-191.015 
ATOM   5896  O4'  DA A 287      17.380-483.537-190.534 
ATOM   5897  C3'  DA A 287      15.758-484.799-191.677 
ATOM   5898  O3'  DA A 287      16.064-484.698-193.062 
ATOM   5899  C2'  DA A 287      16.769-485.742-191.025 
ATOM   5900  C1'  DA A 287      17.935-484.759-190.997 
ATOM   5901  N9   DA A 287      19.028-485.153-190.064 
ATOM   5902  C8   DA A 287      18.927-485.795-188.863 
ATOM   5903  N7   DA A 287      20.069-486.001-188.282 
ATOM   5904  C5   DA A 287      20.995-485.455-189.161 
ATOM   5905  C6   DA A 287      22.395-485.354-189.117 
ATOM   5906  N6   DA A 287      23.141-485.820-188.106 
ATOM   5907  N1   DA A 287      23.004-484.753-190.156 
ATOM   5908  C2   DA A 287      22.258-484.290-191.159 
ATOM   5909  N3   DA A 287      20.952-484.328-191.308 
ATOM   5910  C4   DA A 287      20.367-484.935-190.255 
ATOM   5911  P    DT A 288      15.126-485.448-194.122 
ATOM   5912  OP1  DT A 288      13.950-484.603-194.428 
ATOM   5913  OP2  DT A 288      14.835-486.817-193.644 
ATOM   5914  O5'  DT A 288      16.086-485.517-195.400 
ATOM   5915  C5'  DT A 288      17.069-484.482-195.593 
ATOM   5916  C4'  DT A 288      18.392-485.093-196.008 
ATOM   5917  O4'  DT A 288      19.219-485.458-194.866 
ATOM   5918  C3'  DT A 288      18.302-486.383-196.824 
ATOM   5919  O3'  DT A 288      19.340-486.385-197.797 
ATOM   5920  C2'  DT A 288      18.579-487.499-195.816 
ATOM   5921  C1'  DT A 288      19.694-486.781-195.060 
ATOM   5922  N1   DT A 288      19.986-487.369-193.724 
ATOM   5923  C2   DT A 288      21.293-487.344-193.301 
ATOM   5924  O2   DT A 288      22.196-486.868-193.967 
ATOM   5925  N3   DT A 288      21.526-487.899-192.058 
ATOM   5926  C4   DT A 288      20.583-488.463-191.223 
ATOM   5927  O4   DT A 288      20.912-488.929-190.130 
ATOM   5928  C5   DT A 288      19.240-488.443-191.754 
ATOM   5929  C7   DT A 288      18.151-489.038-190.908 
ATOM   5930  C6   DT A 288      18.985-487.910-192.959 
ATOM   5931  P    DG A 289      19.027-486.951-199.262 
ATOM   5932  OP1  DG A 289      18.404-485.888-200.082 
ATOM   5933  OP2  DG A 289      18.268-488.216-199.154 
ATOM   5934  O5'  DG A 289      20.502-487.254-199.804 
ATOM   5935  C5'  DG A 289      21.599-486.453-199.327 
ATOM   5936  C4'  DG A 289      22.786-487.339-199.005 
ATOM   5937  O4'  DG A 289      22.751-487.837-197.637 
ATOM   5938  C3'  DG A 289      22.923-488.603-199.854 
ATOM   5939  O3'  DG A 289      24.303-488.848-200.094 
ATOM   5940  C2'  DG A 289      22.377-489.724-198.970 
ATOM   5941  C1'  DG A 289      22.994-489.235-197.663 
ATOM   5942  N9   DG A 289      22.378-489.835-196.448 
ATOM   5943  C8   DG A 289      21.067-490.201-196.226 
ATOM   5944  N7   DG A 289      20.848-490.707-195.036 
ATOM   5945  C5   DG A 289      22.102-490.675-194.427 
ATOM   5946  C6   DG A 289      22.498-491.091-193.130 
ATOM   5947  O6   DG A 289      21.814-491.582-192.237 
ATOM   5948  N1   DG A 289      23.869-490.881-192.921 
ATOM   5949  C2   DG A 289      24.741-490.339-193.844 
ATOM   5950  N2   DG A 289      26.011-490.219-193.451 
ATOM   5951  N3   DG A 289      24.368-489.947-195.061 
ATOM   5952  C4   DG A 289      23.041-490.145-195.280 
ATOM   5953  P    DG A 290      24.759-489.375-201.536 
ATOM   5954  OP1  DG A 290      24.910-488.228-202.458 
ATOM   5955  OP2  DG A 290      23.845-490.450-201.982 
ATOM   5956  O5'  DG A 290      26.197-489.995-201.206 
ATOM   5957  C5'  DG A 290      26.972-489.428-200.133 
ATOM   5958  C4'  DG A 290      27.586-490.534-199.298 
ATOM   5959  O4'  DG A 290      26.704-490.977-198.227 
ATOM   5960  C3'  DG A 290      27.931-491.821-200.047 
ATOM   5961  O3'  DG A 290      29.135-492.356-199.513 
ATOM   5962  C2'  DG A 290      26.786-492.779-199.718 
ATOM   5963  C1'  DG A 290      26.651-492.395-198.247 
ATOM   5964  N9   DG A 290      25.363-492.820-197.633 
ATOM   5965  C8   DG A 290      24.110-492.897-198.201 
ATOM   5966  N7   DG A 290      23.176-493.313-197.380 
ATOM   5967  C5   DG A 290      23.859-493.528-196.184 
ATOM   5968  C6   DG A 290      23.380-493.983-194.928 
ATOM   5969  O6   DG A 290      22.236-494.295-194.607 
ATOM   5970  N1   DG A 290      24.413-494.058-193.983 
ATOM   5971  C2   DG A 290      25.734-493.735-194.221 
ATOM   5972  N2   DG A 290      26.567-493.874-193.186 
ATOM   5973  N3   DG A 290      26.183-493.308-195.400 
ATOM   5974  C4   DG A 290      25.193-493.230-196.327 
ATOM   5975  P    DA A 291      30.205-493.005-200.512 
ATOM   5976  OP1  DA A 291      31.058-491.940-201.086 
ATOM   5977  OP2  DA A 291      29.511-493.877-201.484 
ATOM   5978  O5'  DA A 291      31.070-493.903-199.507 
ATOM   5979  C5'  DA A 291      31.208-493.482-198.137 
ATOM   5980  C4'  DA A 291      31.032-494.669-197.210 
ATOM   5981  O4'  DA A 291      29.639-494.888-196.847 
ATOM   5982  C3'  DA A 291      31.485-496.019-197.765 
ATOM   5983  O3'  DA A 291      32.063-496.780-196.712 
ATOM   5984  C2'  DA A 291      30.195-496.708-198.209 
ATOM   5985  C1'  DA A 291      29.341-496.264-197.025 
ATOM   5986  N9   DA A 291      27.876-496.393-197.261 
ATOM   5987  C8   DA A 291      27.186-496.219-198.427 
ATOM   5988  N7   DA A 291      25.907-496.404-198.312 
ATOM   5989  C5   DA A 291      25.734-496.725-196.973 
ATOM   5990  C6   DA A 291      24.595-497.036-196.213 
ATOM   5991  N6   DA A 291      23.355-497.077-196.720 
ATOM   5992  N1   DA A 291      24.777-497.306-194.907 
ATOM   5993  C2   DA A 291      26.011-497.264-194.407 
ATOM   5994  N3   DA A 291      27.144-496.987-195.016 
ATOM   5995  C4   DA A 291      26.934-496.721-196.321 
ATOM   5996  P    DT A 292      33.361-497.665-197.015 
ATOM   5997  OP1  DT A 292      34.571-496.818-196.925 
ATOM   5998  OP2  DT A 292      33.175-498.398-198.287 
ATOM   5999  O5'  DT A 292      33.334-498.696-195.792 
ATOM   6000  C5'  DT A 292      32.764-498.277-194.538 
ATOM   6001  C4'  DT A 292      31.882-499.375-193.976 
ATOM   6002  O4'  DT A 292      30.510-499.288-194.459 
ATOM   6003  C3'  DT A 292      32.302-500.805-194.317 
ATOM   6004  O3'  DT A 292      32.041-501.641-193.195 
ATOM   6005  C2'  DT A 292      31.375-501.220-195.458 
ATOM   6006  C1'  DT A 292      30.109-500.576-194.901 
ATOM   6007  N1   DT A 292      29.030-500.402-195.913 
ATOM   6008  C2   DT A 292      27.735-500.541-195.475 
ATOM   6009  O2   DT A 292      27.449-500.794-194.318 
ATOM   6010  N3   DT A 292      26.761-500.373-196.442 
ATOM   6011  C4   DT A 292      26.973-500.086-197.774 
ATOM   6012  O4   DT A 292      26.019-499.958-198.546 
ATOM   6013  C5   DT A 292      28.364-499.959-198.137 
ATOM   6014  C7   DT A 292      28.681-499.647-199.571 
ATOM   6015  C6   DT A 292      29.330-500.117-197.219 
ATOM   6016  P    DT A 293      33.094-502.786-192.820 
ATOM   6017  OP1  DT A 293      34.184-502.209-192.001 
ATOM   6018  OP2  DT A 293      33.513-503.498-194.048 
ATOM   6019  O5'  DT A 293      32.198-503.755-191.916 
ATOM   6020  C5'  DT A 293      31.118-503.192-191.147 
ATOM   6021  C4'  DT A 293      29.885-504.066-191.267 
ATOM   6022  O4'  DT A 293      29.060-503.708-192.412 
ATOM   6023  C3'  DT A 293      30.145-505.561-191.455 
ATOM   6024  O3'  DT A 293      29.153-506.293-190.745 
ATOM   6025  C2'  DT A 293      29.950-505.803-192.951 
ATOM   6026  C1'  DT A 293      28.738-504.894-193.121 
ATOM   6027  N1   DT A 293      28.459-504.525-194.537 
ATOM   6028  C2   DT A 293      27.141-504.378-194.897 
ATOM   6029  O2   DT A 293      26.218-504.535-194.116 
ATOM   6030  N3   DT A 293      26.921-504.037-196.218 
ATOM   6031  C4   DT A 293      27.887-503.836-197.183 
ATOM   6032  O4   DT A 293      27.568-503.533-198.334 
ATOM   6033  C5   DT A 293      29.239-504.014-196.709 
ATOM   6034  C7   DT A 293      30.351-503.814-197.696 
ATOM   6035  C6   DT A 293      29.482-504.346-195.431 
ATOM   6036  P    DC A 294      29.581-507.623-189.964 
ATOM   6037  OP1  DC A 294      30.117-507.264-188.632 
ATOM   6038  OP2  DC A 294      30.468-508.439-190.822 
ATOM   6039  O5'  DC A 294      28.170-508.358-189.796 
ATOM   6040  C5'  DC A 294      26.975-507.561-189.696 
ATOM   6041  C4'  DC A 294      25.879-508.161-190.554 
ATOM   6042  O4'  DC A 294      25.914-507.668-191.924 
ATOM   6043  C3'  DC A 294      25.911-509.681-190.708 
ATOM   6044  O3'  DC A 294      24.575-510.171-190.732 
ATOM   6045  C2'  DC A 294      26.540-509.918-192.082 
ATOM   6046  C1'  DC A 294      25.823-508.780-192.802 
ATOM   6047  N1   DC A 294      26.454-508.400-194.097 
ATOM   6048  C2   DC A 294      25.617-507.982-195.129 
ATOM   6049  O2   DC A 294      24.398-507.944-194.929 
ATOM   6050  N3   DC A 294      26.173-507.632-196.317 
ATOM   6051  C4   DC A 294      27.499-507.687-196.493 
ATOM   6052  N4   DC A 294      27.993-507.335-197.670 
ATOM   6053  C5   DC A 294      28.377-508.114-195.445 
ATOM   6054  C6   DC A 294      27.802-508.460-194.265 
ATOM   6055  P    DC A 295      24.236-511.539-189.974 
ATOM   6056  OP1  DC A 295      23.998-511.264-188.538 
ATOM   6057  OP2  DC A 295      25.277-512.545-190.278 
ATOM   6058  O5'  DC A 295      22.862-511.958-190.677 
ATOM   6059  C5'  DC A 295      21.990-510.926-191.175 
ATOM   6060  C4'  DC A 295      21.466-511.306-192.545 
ATOM   6061  O4'  DC A 295      22.349-510.869-193.618 
ATOM   6062  C3'  DC A 295      21.291-512.803-192.799 
ATOM   6063  O3'  DC A 295      20.131-513.002-193.598 
ATOM   6064  C2'  DC A 295      22.518-513.203-193.618 
ATOM   6065  C1'  DC A 295      22.554-511.960-194.502 
ATOM   6066  N1   DC A 295      23.855-511.756-195.196 
ATOM   6067  C2   DC A 295      23.831-511.200-196.473 
ATOM   6068  O2   DC A 295      22.739-510.902-196.973 
ATOM   6069  N3   DC A 295      25.007-511.006-197.122 
ATOM   6070  C4   DC A 295      26.167-511.342-196.547 
ATOM   6071  N4   DC A 295      27.288-511.133-197.222 
ATOM   6072  C5   DC A 295      26.215-511.915-195.234 
ATOM   6073  C6   DC A 295      25.029-512.101-194.602 
ATOM   6074  P    DT A 296      19.176-514.249-193.282 
ATOM   6075  OP1  DT A 296      18.238-513.892-192.195 
ATOM   6076  OP2  DT A 296      19.998-515.458-193.060 
ATOM   6077  O5'  DT A 296      18.376-514.390-194.661 
ATOM   6078  C5'  DT A 296      18.140-513.212-195.455 
ATOM   6079  C4'  DT A 296      18.406-513.511-196.918 
ATOM   6080  O4'  DT A 296      19.800-513.298-197.283 
ATOM   6081  C3'  DT A 296      18.124-514.945-197.365 
ATOM   6082  O3'  DT A 296      17.590-514.919-198.684 
ATOM   6083  C2'  DT A 296      19.497-515.615-197.409 
ATOM   6084  C1'  DT A 296      20.251-514.431-198.008 
ATOM   6085  N1   DT A 296      21.730-514.522-197.851 
ATOM   6086  C2   DT A 296      22.499-514.011-198.868 
ATOM   6087  O2   DT A 296      22.023-513.499-199.867 
ATOM   6088  N3   DT A 296      23.865-514.114-198.688 
ATOM   6089  C4   DT A 296      24.508-514.671-197.602 
ATOM   6090  O4   DT A 296      25.739-514.706-197.553 
ATOM   6091  C5   DT A 296      23.616-515.181-196.587 
ATOM   6092  C7   DT A 296      24.235-515.805-195.370 
ATOM   6093  C6   DT A 296      22.284-515.094-196.737 
ATOM   6094  P    DC A 297      16.408-515.929-199.062 
ATOM   6095  OP1  DC A 297      15.111-515.354-198.640 
ATOM   6096  OP2  DC A 297      16.721-517.277-198.541 
ATOM   6097  O5'  DC A 297      16.499-515.936-200.660 
ATOM   6098  C5'  DC A 297      16.972-514.757-201.338 
ATOM   6099  C4'  DC A 297      17.943-515.145-202.435 
ATOM   6100  O4'  DC A 297      19.315-515.237-201.954 
ATOM   6101  C3'  DC A 297      17.692-516.499-203.097 
ATOM   6102  O3'  DC A 297      17.999-516.398-204.482 
ATOM   6103  C2'  DC A 297      18.703-517.443-202.445 
ATOM   6104  C1'  DC A 297      19.869-516.459-202.417 
ATOM   6105  N1   DC A 297      20.962-516.853-201.484 
ATOM   6106  C2   DC A 297      22.270-516.545-201.849 
ATOM   6107  O2   DC A 297      22.468-515.962-202.922 
ATOM   6108  N3   DC A 297      23.280-516.896-201.014 
ATOM   6109  C4   DC A 297      23.024-517.526-199.860 
ATOM   6110  N4   DC A 297      24.044-517.848-199.079 
ATOM   6111  C5   DC A 297      21.686-517.853-199.466 
ATOM   6112  C6   DC A 297      20.691-517.494-200.316 
ATOM   6113  P    DT A 298      17.061-517.148-205.542 
ATOM   6114  OP1  DT A 298      15.885-516.303-205.849 
ATOM   6115  OP2  DT A 298      16.770-518.517-205.064 
ATOM   6116  O5'  DT A 298      18.021-517.217-206.820 
ATOM   6117  C5'  DT A 298      19.003-516.182-207.013 
ATOM   6118  C4'  DT A 298      20.327-516.794-207.428 
ATOM   6119  O4'  DT A 298      21.153-517.158-206.286 
ATOM   6120  C3'  DT A 298      20.237-518.083-208.244 
ATOM   6121  O3'  DT A 298      21.274-518.086-209.217 
ATOM   6122  C2'  DT A 298      20.514-519.199-207.236 
ATOM   6123  C1'  DT A 298      21.628-518.481-206.480 
ATOM   6124  N1   DT A 298      21.920-519.070-205.144 
ATOM   6125  C2   DT A 298      23.228-519.044-204.721 
ATOM   6126  O2   DT A 298      24.131-518.568-205.388 
ATOM   6127  N3   DT A 298      23.461-519.599-203.478 
ATOM   6128  C4   DT A 298      22.517-520.163-202.644 
ATOM   6129  O4   DT A 298      22.846-520.629-201.550 
ATOM   6130  C5   DT A 298      21.175-520.143-203.174 
ATOM   6131  C7   DT A 298      20.085-520.738-202.328 
ATOM   6132  C6   DT A 298      20.919-519.611-204.379 
ATOM   6133  P    DC A 299      20.962-518.651-210.683 
ATOM   6134  OP1  DC A 299      20.339-517.588-211.502 
ATOM   6135  OP2  DC A 299      20.202-519.916-210.574 
ATOM   6136  O5'  DC A 299      22.436-518.955-211.224 
ATOM   6137  C5'  DC A 299      23.534-518.153-210.747 
ATOM   6138  C4'  DC A 299      24.721-519.039-210.425 
ATOM   6139  O4'  DC A 299      24.686-519.537-209.057 
ATOM   6140  C3'  DC A 299      24.857-520.303-211.274 
ATOM   6141  O3'  DC A 299      26.238-520.548-211.515 
ATOM   6142  C2'  DC A 299      24.312-521.424-210.390 
ATOM   6143  C1'  DC A 299      24.929-520.936-209.083 
ATOM   6144  N1   DC A 299      24.312-521.536-207.868 
ATOM   6145  C2   DC A 299      25.139-521.782-206.775 
ATOM   6146  O2   DC A 299      26.339-521.495-206.857 
ATOM   6147  N3   DC A 299      24.595-522.330-205.656 
ATOM   6148  C4   DC A 299      23.291-522.626-205.607
[truncated: 415,700 more chars]
