# Supplementary material for: Characterization of lncRNA-protein interactions associated with Prostate cancer and Androgen receptors by molecular docking simulations
Source: Biochem Biophys Rep. 2025 Mar 9;42:101959. doi: 10.1016/j.bbrep.2025.101959 (PMC11929892; doi:10.1016/j.bbrep.2025.101959)
Supplement: Multimedia component 26 [file mmc26.zip › bbrep_00101959_model_15.pdb]

REMARK Number:    15
REMARK Ligand:     lig_628dcb8434e2f.pdb
REMARK Contact:     0     0     0
REMARK Score:  -191.71
REMARK RMSD:    932.63
MODEL       15
ATOM      1  N   ALA A  24      30.357  -5.473 -24.875 
ATOM      2  CA  ALA A  24      30.515  -4.000 -24.871 
ATOM      3  CB  ALA A  24      29.364  -3.347 -25.653 
ATOM      4  C   ALA A  24      30.496  -3.471 -23.474 
ATOM      5  O   ALA A  24      31.409  -3.720 -22.690 
ATOM      6  N   GLN A  25      29.435  -2.716 -23.129 
ATOM      7  CA  GLN A  25      29.334  -2.167 -21.810 
ATOM      8  CB  GLN A  25      28.209  -1.135 -21.640 
ATOM      9  CG  GLN A  25      28.449   0.131 -22.464 
ATOM     10  CD  GLN A  25      27.291   1.085 -22.227 
ATOM     11  OE1 GLN A  25      26.895   1.324 -21.089 
ATOM     12  NE2 GLN A  25      26.734   1.652 -23.331 
ATOM     13  C   GLN A  25      29.084  -3.296 -20.876 
ATOM     14  O   GLN A  25      28.668  -4.376 -21.290 
ATOM     15  N   ASP A  26      29.382  -3.075 -19.584 
ATOM     16  CA  ASP A  26      29.211  -4.105 -18.606 
ATOM     17  CB  ASP A  26      30.274  -4.043 -17.495 
ATOM     18  CG  ASP A  26      30.054  -5.171 -16.494 
ATOM     19  OD1 ASP A  26      28.986  -5.191 -15.826 
ATOM     20  OD2 ASP A  26      30.966  -6.032 -16.381 
ATOM     21  C   ASP A  26      27.866  -3.939 -17.988 
ATOM     22  O   ASP A  26      27.612  -2.985 -17.253 
ATOM     23  N   ASN A  27      26.945  -4.872 -18.288 
ATOM     24  CA  ASN A  27      25.662  -4.773 -17.669 
ATOM     25  CB  ASN A  27      24.503  -4.752 -18.683 
ATOM     26  CG  ASN A  27      24.583  -3.452 -19.471 
ATOM     27  OD1 ASN A  27      24.658  -2.366 -18.897 
ATOM     28  ND2 ASN A  27      24.568  -3.560 -20.827 
ATOM     29  C   ASN A  27      25.467  -5.984 -16.812 
ATOM     30  O   ASN A  27      24.473  -6.696 -16.949 
ATOM     31  N   SER A  28      26.402  -6.226 -15.873 
ATOM     32  CA  SER A  28      26.317  -7.361 -15.002 
ATOM     33  CB  SER A  28      27.559  -7.517 -14.112 
ATOM     34  OG  SER A  28      28.707  -7.731 -14.919 
ATOM     35  C   SER A  28      25.149  -7.145 -14.100 
ATOM     36  O   SER A  28      24.492  -8.089 -13.668 
ATOM     37  N   ARG A  29      24.868  -5.864 -13.806 
ATOM     38  CA  ARG A  29      23.821  -5.471 -12.913 
ATOM     39  CB  ARG A  29      23.787  -3.948 -12.704 
ATOM     40  CG  ARG A  29      25.152  -3.369 -12.324 
ATOM     41  CD  ARG A  29      25.113  -1.897 -11.913 
ATOM     42  NE  ARG A  29      26.512  -1.383 -11.942 
ATOM     43  CZ  ARG A  29      27.390  -1.720 -10.952 
ATOM     44  NH1 ARG A  29      27.024  -2.618  -9.991 
ATOM     45  NH2 ARG A  29      28.642  -1.178 -10.929 
ATOM     46  C   ARG A  29      22.506  -5.884 -13.504 
ATOM     47  O   ARG A  29      21.579  -6.255 -12.784 
ATOM     48  N   TYR A  30      22.378  -5.784 -14.840 
ATOM     49  CA  TYR A  30      21.164  -6.163 -15.505 
ATOM     50  CB  TYR A  30      21.186  -5.817 -17.003 
ATOM     51  CG  TYR A  30      19.900  -6.271 -17.606 
ATOM     52  CD1 TYR A  30      18.727  -5.600 -17.348 
ATOM     53  CD2 TYR A  30      19.876  -7.357 -18.449 
ATOM     54  CE1 TYR A  30      17.543  -6.018 -17.911 
ATOM     55  CE2 TYR A  30      18.698  -7.778 -19.016 
ATOM     56  CZ  TYR A  30      17.529  -7.109 -18.746 
ATOM     57  OH  TYR A  30      16.316  -7.539 -19.327 
ATOM     58  C   TYR A  30      20.959  -7.638 -15.363 
ATOM     59  O   TYR A  30      19.855  -8.092 -15.068 
ATOM     60  N   THR A  31      22.033  -8.431 -15.551 
ATOM     61  CA  THR A  31      21.926  -9.861 -15.473 
ATOM     62  CB  THR A  31      23.230 -10.559 -15.736 
ATOM     63  OG1 THR A  31      23.715 -10.225 -17.028 
ATOM     64  CG2 THR A  31      23.003 -12.080 -15.628 
ATOM     65  C   THR A  31      21.490 -10.229 -14.091 
ATOM     66  O   THR A  31      20.646 -11.105 -13.907 
ATOM     67  N   HIS A  32      22.064  -9.557 -13.079 
ATOM     68  CA  HIS A  32      21.744  -9.842 -11.711 
ATOM     69  ND1 HIS A  32      22.771 -10.826  -8.882 
ATOM     70  CG  HIS A  32      22.450  -9.554  -9.301 
ATOM     71  CB  HIS A  32      22.623  -9.069 -10.710 
ATOM     72  NE2 HIS A  32      22.010  -9.743  -7.096 
ATOM     73  CD2 HIS A  32      21.986  -8.905  -8.198 
ATOM     74  CE1 HIS A  32      22.488 -10.885  -7.556 
ATOM     75  C   HIS A  32      20.311  -9.481 -11.477 
ATOM     76  O   HIS A  32      19.604 -10.145 -10.722 
ATOM     77  N   PHE A  33      19.841  -8.406 -12.133 
ATOM     78  CA  PHE A  33      18.494  -7.942 -11.975 
ATOM     79  CB  PHE A  33      18.233  -6.698 -12.850 
ATOM     80  CG  PHE A  33      16.831  -6.221 -12.683 
ATOM     81  CD1 PHE A  33      15.822  -6.729 -13.471 
ATOM     82  CD2 PHE A  33      16.525  -5.261 -11.749 
ATOM     83  CE1 PHE A  33      14.528  -6.288 -13.327 
ATOM     84  CE2 PHE A  33      15.232  -4.815 -11.599 
ATOM     85  CZ  PHE A  33      14.232  -5.330 -12.388 
ATOM     86  C   PHE A  33      17.577  -9.044 -12.410 
ATOM     87  O   PHE A  33      16.584  -9.337 -11.745 
ATOM     88  N   LEU A  34      17.891  -9.694 -13.546 
ATOM     89  CA  LEU A  34      17.052 -10.740 -14.056 
ATOM     90  CB  LEU A  34      17.509 -11.262 -15.429 
ATOM     91  CG  LEU A  34      17.352 -10.227 -16.561 
ATOM     92  CD1 LEU A  34      17.815 -10.799 -17.911 
ATOM     93  CD2 LEU A  34      15.914  -9.684 -16.622 
ATOM     94  C   LEU A  34      17.034 -11.895 -13.105 
ATOM     95  O   LEU A  34      15.977 -12.463 -12.835 
ATOM     96  N   THR A  35      18.201 -12.276 -12.555 
ATOM     97  CA  THR A  35      18.222 -13.429 -11.706 
ATOM     98  CB  THR A  35      19.611 -13.827 -11.277 
ATOM     99  OG1 THR A  35      19.582 -15.110 -10.672 
ATOM    100  CG2 THR A  35      20.183 -12.793 -10.291 
ATOM    101  C   THR A  35      17.370 -13.183 -10.496 
ATOM    102  O   THR A  35      16.600 -14.054 -10.093 
ATOM    103  N   GLN A  36      17.510 -12.004  -9.861 
ATOM    104  CA  GLN A  36      16.760 -11.714  -8.673 
ATOM    105  CB  GLN A  36      17.330 -10.515  -7.900 
ATOM    106  CG  GLN A  36      18.719 -10.776  -7.318 
ATOM    107  CD  GLN A  36      19.161  -9.521  -6.583 
ATOM    108  OE1 GLN A  36      18.999  -8.403  -7.076 
ATOM    109  NE2 GLN A  36      19.727  -9.702  -5.360 
ATOM    110  C   GLN A  36      15.306 -11.414  -8.928 
ATOM    111  O   GLN A  36      14.428 -11.820  -8.172 
ATOM    112  N   HIS A  37      15.041 -10.560  -9.926 
ATOM    113  CA  HIS A  37      13.739 -10.030 -10.232 
ATOM    114  ND1 HIS A  37      13.488  -7.875  -7.943 
ATOM    115  CG  HIS A  37      14.262  -7.931  -9.081 
ATOM    116  CB  HIS A  37      13.787  -8.508 -10.384 
ATOM    117  NE2 HIS A  37      15.483  -7.062  -7.395 
ATOM    118  CD2 HIS A  37      15.476  -7.429  -8.730 
ATOM    119  CE1 HIS A  37      14.268  -7.348  -6.966 
ATOM    120  C   HIS A  37      12.906 -10.649 -11.327 
ATOM    121  O   HIS A  37      11.752 -10.256 -11.466 
ATOM    122  N   TYR A  38      13.434 -11.530 -12.202 
ATOM    123  CA  TYR A  38      12.632 -11.883 -13.350 
ATOM    124  CB  TYR A  38      13.334 -11.414 -14.642 
ATOM    125  CG  TYR A  38      12.655 -11.872 -15.887 
ATOM    126  CD1 TYR A  38      11.465 -11.319 -16.304 
ATOM    127  CD2 TYR A  38      13.246 -12.841 -16.668 
ATOM    128  CE1 TYR A  38      10.868 -11.746 -17.467 
ATOM    129  CE2 TYR A  38      12.653 -13.271 -17.830 
ATOM    130  CZ  TYR A  38      11.459 -12.724 -18.231 
ATOM    131  OH  TYR A  38      10.848 -13.164 -19.425 
ATOM    132  C   TYR A  38      12.379 -13.364 -13.432 
ATOM    133  O   TYR A  38      13.285 -14.174 -13.250 
ATOM    134  N   ASP A  39      11.102 -13.741 -13.690 
ATOM    135  CA  ASP A  39      10.698 -15.112 -13.886 
ATOM    136  CB  ASP A  39      10.028 -15.729 -12.643 
ATOM    137  CG  ASP A  39       9.940 -17.238 -12.841 
ATOM    138  OD1 ASP A  39      10.562 -17.742 -13.815 
ATOM    139  OD2 ASP A  39       9.249 -17.904 -12.025 
ATOM    140  C   ASP A  39       9.669 -15.081 -14.984 
ATOM    141  O   ASP A  39       8.529 -14.682 -14.754 
ATOM    142  N   ALA A  40      10.037 -15.519 -16.207 
ATOM    143  CA  ALA A  40       9.168 -15.355 -17.343 
ATOM    144  CB  ALA A  40       9.809 -15.843 -18.652 
ATOM    145  C   ALA A  40       7.861 -16.082 -17.196 
ATOM    146  O   ALA A  40       6.812 -15.469 -17.390 
ATOM    147  N   LYS A  41       7.868 -17.386 -16.837 
ATOM    148  CA  LYS A  41       6.612 -18.091 -16.756 
ATOM    149  CB  LYS A  41       6.394 -19.072 -17.922 
ATOM    150  CG  LYS A  41       6.320 -18.394 -19.293 
ATOM    151  CD  LYS A  41       6.383 -19.380 -20.462 
ATOM    152  CE  LYS A  41       6.315 -18.723 -21.842 
ATOM    153  NZ  LYS A  41       6.395 -19.761 -22.893 
ATOM    154  C   LYS A  41       6.607 -18.900 -15.492 
ATOM    155  O   LYS A  41       6.979 -20.072 -15.469 
ATOM    156  N   PRO A  42       6.164 -18.261 -14.447 
ATOM    157  CA  PRO A  42       6.146 -18.766 -13.096 
ATOM    158  CD  PRO A  42       5.459 -16.998 -14.579 
ATOM    159  CB  PRO A  42       5.693 -17.583 -12.242 
ATOM    160  CG  PRO A  42       4.817 -16.760 -13.203 
ATOM    161  C   PRO A  42       5.350 -19.982 -12.740 
ATOM    162  O   PRO A  42       5.866 -20.776 -11.954 
ATOM    163  N   GLN A  43       4.106 -20.125 -13.253 
ATOM    164  CA  GLN A  43       3.233 -21.210 -12.882 
ATOM    165  CB  GLN A  43       3.921 -22.559 -12.575 
ATOM    166  CG  GLN A  43       2.969 -23.746 -12.437 
ATOM    167  CD  GLN A  43       2.653 -24.258 -13.835 
ATOM    168  OE1 GLN A  43       2.011 -23.577 -14.631 
ATOM    169  NE2 GLN A  43       3.125 -25.496 -14.144 
ATOM    170  C   GLN A  43       2.428 -20.772 -11.677 
ATOM    171  O   GLN A  43       1.781 -19.726 -11.696 
ATOM    172  N   GLY A  44       2.476 -21.564 -10.580 
ATOM    173  CA  GLY A  44       1.617 -21.423  -9.423 
ATOM    174  C   GLY A  44       1.682 -20.099  -8.711 
ATOM    175  O   GLY A  44       0.636 -19.515  -8.436 
ATOM    176  N   ARG A  45       2.881 -19.573  -8.391 
ATOM    177  CA  ARG A  45       2.966 -18.320  -7.681 
ATOM    178  CB  ARG A  45       2.277 -17.177  -8.444 
ATOM    179  CG  ARG A  45       2.951 -16.883  -9.786 
ATOM    180  CD  ARG A  45       2.084 -16.065 -10.743 
ATOM    181  NE  ARG A  45       2.134 -14.640 -10.313 
ATOM    182  CZ  ARG A  45       1.083 -13.819 -10.595 
ATOM    183  NH1 ARG A  45      -0.026 -14.325 -11.205 
ATOM    184  NH2 ARG A  45       1.132 -12.493 -10.270 
ATOM    185  C   ARG A  45       2.353 -18.422  -6.307 
ATOM    186  O   ARG A  45       1.777 -17.453  -5.809 
ATOM    187  N   ASP A  46       2.452 -19.607  -5.663 
ATOM    188  CA  ASP A  46       1.984 -19.790  -4.311 
ATOM    189  CB  ASP A  46       1.250 -21.127  -4.079 
ATOM    190  CG  ASP A  46       2.197 -22.277  -4.390 
ATOM    191  OD1 ASP A  46       3.256 -22.021  -5.022 
ATOM    192  OD2 ASP A  46       1.866 -23.431  -4.005 
ATOM    193  C   ASP A  46       3.161 -19.699  -3.376 
ATOM    194  O   ASP A  46       4.259 -19.317  -3.777 
ATOM    195  N   ASP A  47       2.954 -20.056  -2.089 
ATOM    196  CA  ASP A  47       3.986 -19.963  -1.086 
ATOM    197  CB  ASP A  47       3.505 -20.399   0.311 
ATOM    198  CG  ASP A  47       2.512 -19.366   0.829 
ATOM    199  OD1 ASP A  47       2.392 -18.285   0.192 
ATOM    200  OD2 ASP A  47       1.859 -19.643   1.870 
ATOM    201  C   ASP A  47       5.122 -20.868  -1.453 
ATOM    202  O   ASP A  47       6.290 -20.503  -1.321 
ATOM    203  N   ARG A  48       4.797 -22.077  -1.942 
ATOM    204  CA  ARG A  48       5.781 -23.061  -2.293 
ATOM    205  CB  ARG A  48       5.140 -24.351  -2.823 
ATOM    206  CG  ARG A  48       6.146 -25.430  -3.211 
ATOM    207  CD  ARG A  48       5.521 -26.560  -4.029 
ATOM    208  NE  ARG A  48       5.134 -25.982  -5.348 
ATOM    209  CZ  ARG A  48       4.541 -26.764  -6.297 
ATOM    210  NH1 ARG A  48       4.304 -28.084  -6.046 
ATOM    211  NH2 ARG A  48       4.179 -26.221  -7.497 
ATOM    212  C   ARG A  48       6.632 -22.511  -3.395 
ATOM    213  O   ARG A  48       7.843 -22.722  -3.421 
ATOM    214  N   TYR A  49       6.004 -21.778  -4.332 
ATOM    215  CA  TYR A  49       6.690 -21.207  -5.452 
ATOM    216  CB  TYR A  49       5.716 -20.385  -6.317 
ATOM    217  CG  TYR A  49       6.455 -19.484  -7.246 
ATOM    218  CD1 TYR A  49       6.995 -19.944  -8.423 
ATOM    219  CD2 TYR A  49       6.580 -18.149  -6.930 
ATOM    220  CE1 TYR A  49       7.662 -19.084  -9.266 
ATOM    221  CE2 TYR A  49       7.244 -17.287  -7.767 
ATOM    222  CZ  TYR A  49       7.787 -17.755  -8.938 
ATOM    223  OH  TYR A  49       8.468 -16.868  -9.798 
ATOM    224  C   TYR A  49       7.763 -20.299  -4.937 
ATOM    225  O   TYR A  49       8.907 -20.361  -5.387 
ATOM    226  N   CYS A  50       7.427 -19.442  -3.956 
ATOM    227  CA  CYS A  50       8.387 -18.513  -3.432 
ATOM    228  CB  CYS A  50       7.789 -17.543  -2.401 
ATOM    229  SG  CYS A  50       6.919 -16.168  -3.203 
ATOM    230  C   CYS A  50       9.521 -19.233  -2.772 
ATOM    231  O   CYS A  50      10.680 -18.874  -2.966 
ATOM    232  N   GLU A  51       9.232 -20.282  -1.984 
ATOM    233  CA  GLU A  51      10.291 -20.937  -1.274 
ATOM    234  CB  GLU A  51       9.814 -22.052  -0.328 
ATOM    235  CG  GLU A  51       9.046 -21.500   0.875 
ATOM    236  CD  GLU A  51       8.647 -22.660   1.776 
ATOM    237  OE1 GLU A  51       8.797 -23.834   1.341 
ATOM    238  OE2 GLU A  51       8.191 -22.384   2.918 
ATOM    239  C   GLU A  51      11.271 -21.539  -2.238 
ATOM    240  O   GLU A  51      12.477 -21.471  -2.014 
ATOM    241  N   SER A  52      10.782 -22.163  -3.323 
ATOM    242  CA  SER A  52      11.648 -22.819  -4.266 
ATOM    243  CB  SER A  52      10.871 -23.670  -5.287 
ATOM    244  OG  SER A  52      11.770 -24.296  -6.189 
ATOM    245  C   SER A  52      12.484 -21.840  -5.041 
ATOM    246  O   SER A  52      13.695 -22.015  -5.173 
ATOM    247  N   ILE A  53      11.853 -20.774  -5.572 
ATOM    248  CA  ILE A  53      12.510 -19.830  -6.436 
ATOM    249  CB  ILE A  53      11.569 -18.839  -7.063 
ATOM    250  CG1 ILE A  53      12.268 -18.100  -8.213 
ATOM    251  CG2 ILE A  53      11.022 -17.910  -5.967 
ATOM    252  CD1 ILE A  53      11.307 -17.285  -9.080 
ATOM    253  C   ILE A  53      13.564 -19.071  -5.697 
ATOM    254  O   ILE A  53      14.625 -18.777  -6.243 
ATOM    255  N   MET A  54      13.288 -18.724  -4.431 
ATOM    256  CA  MET A  54      14.208 -17.931  -3.681 
ATOM    257  CB  MET A  54      13.657 -17.630  -2.278 
ATOM    258  CG  MET A  54      14.129 -16.292  -1.716 
ATOM    259  SD  MET A  54      13.400 -14.851  -2.557 
ATOM    260  CE  MET A  54      13.965 -13.641  -1.327 
ATOM    261  C   MET A  54      15.482 -18.715  -3.574 
ATOM    262  O   MET A  54      16.577 -18.162  -3.661 
ATOM    263  N   ARG A  55      15.360 -20.040  -3.377 
ATOM    264  CA  ARG A  55      16.487 -20.926  -3.259 
ATOM    265  CB  ARG A  55      16.035 -22.353  -2.921 
ATOM    266  CG  ARG A  55      15.198 -22.413  -1.641 
ATOM    267  CD  ARG A  55      14.502 -23.757  -1.423 
ATOM    268  NE  ARG A  55      15.339 -24.566  -0.498 
ATOM    269  CZ  ARG A  55      15.110 -25.907  -0.399 
ATOM    270  NH1 ARG A  55      14.168 -26.490  -1.198 
ATOM    271  NH2 ARG A  55      15.823 -26.659   0.486 
ATOM    272  C   ARG A  55      17.249 -20.983  -4.555 
ATOM    273  O   ARG A  55      18.476 -20.907  -4.565 
ATOM    274  N   ARG A  56      16.538 -21.101  -5.694 
ATOM    275  CA  ARG A  56      17.186 -21.258  -6.971 
ATOM    276  CB  ARG A  56      16.203 -21.454  -8.140 
ATOM    277  CG  ARG A  56      15.409 -22.759  -8.083 
ATOM    278  CD  ARG A  56      14.767 -23.128  -9.423 
ATOM    279  NE  ARG A  56      13.877 -22.004  -9.821 
ATOM    280  CZ  ARG A  56      12.561 -22.008  -9.459 
ATOM    281  NH1 ARG A  56      12.047 -23.057  -8.752 
ATOM    282  NH2 ARG A  56      11.757 -20.960  -9.804 
ATOM    283  C   ARG A  56      17.993 -20.038  -7.297 
ATOM    284  O   ARG A  56      19.094 -20.132  -7.842 
ATOM    285  N   ARG A  57      17.434 -18.858  -6.981 
ATOM    286  CA  ARG A  57      17.989 -17.566  -7.272 
ATOM    287  CB  ARG A  57      16.981 -16.432  -7.028 
ATOM    288  CG  ARG A  57      15.720 -16.618  -7.872 
ATOM    289  CD  ARG A  57      16.007 -16.749  -9.368 
ATOM    290  NE  ARG A  57      14.774 -17.286 -10.009 
ATOM    291  CZ  ARG A  57      14.462 -16.937 -11.292 
ATOM    292  NH1 ARG A  57      15.255 -16.058 -11.970 
ATOM    293  NH2 ARG A  57      13.356 -17.462 -11.896 
ATOM    294  C   ARG A  57      19.215 -17.308  -6.446 
ATOM    295  O   ARG A  57      20.047 -16.489  -6.833 
ATOM    296  N   GLY A  58      19.345 -17.952  -5.266 
ATOM    297  CA  GLY A  58      20.518 -17.749  -4.452 
ATOM    298  C   GLY A  58      20.249 -16.676  -3.435 
ATOM    299  O   GLY A  58      21.171 -16.056  -2.910 
ATOM    300  N   LEU A  59      18.957 -16.404  -3.197 
ATOM    301  CA  LEU A  59      18.390 -15.442  -2.291 
ATOM    302  CB  LEU A  59      16.997 -14.993  -2.748 
ATOM    303  CG  LEU A  59      17.057 -14.335  -4.141 
ATOM    304  CD1 LEU A  59      15.690 -13.786  -4.573 
ATOM    305  CD2 LEU A  59      18.175 -13.282  -4.214 
ATOM    306  C   LEU A  59      18.342 -15.875  -0.842 
ATOM    307  O   LEU A  59      17.877 -15.107  -0.005 
ATOM    308  N   THR A  60      18.628 -17.158  -0.543 
ATOM    309  CA  THR A  60      18.521 -17.780   0.758 
ATOM    310  CB  THR A  60      18.422 -19.273   0.655 
ATOM    311  OG1 THR A  60      19.592 -19.810   0.057 
ATOM    312  CG2 THR A  60      17.192 -19.608  -0.204 
ATOM    313  C   THR A  60      19.582 -17.448   1.776 
ATOM    314  O   THR A  60      19.306 -17.592   2.964 
ATOM    315  N   SER A  61      20.833 -17.093   1.412 
ATOM    316  CA  SER A  61      21.758 -16.859   2.493 
ATOM    317  CB  SER A  61      22.957 -17.826   2.485 
ATOM    318  OG  SER A  61      22.517 -19.158   2.702 
ATOM    319  C   SER A  61      22.320 -15.475   2.407 
ATOM    320  O   SER A  61      23.186 -15.209   1.575 
ATOM    321  N   PRO A  62      21.889 -14.572   3.254 
ATOM    322  CA  PRO A  62      20.832 -14.844   4.197 
ATOM    323  CD  PRO A  62      22.847 -13.617   3.787 
ATOM    324  CB  PRO A  62      20.985 -13.822   5.320 
ATOM    325  CG  PRO A  62      22.467 -13.428   5.263 
ATOM    326  C   PRO A  62      19.514 -14.718   3.499 
ATOM    327  O   PRO A  62      19.488 -14.279   2.350 
ATOM    328  N   CYS A  63      18.409 -15.091   4.176 
ATOM    329  CA  CYS A  63      17.107 -15.029   3.577 
ATOM    330  CB  CYS A  63      15.980 -15.525   4.508 
ATOM    331  SG  CYS A  63      16.264 -17.191   5.180 
ATOM    332  C   CYS A  63      16.811 -13.590   3.286 
ATOM    333  O   CYS A  63      16.979 -12.728   4.148 
ATOM    334  N   LYS A  64      16.363 -13.286   2.050 
ATOM    335  CA  LYS A  64      16.024 -11.933   1.733 
ATOM    336  CB  LYS A  64      15.958 -11.675   0.217 
ATOM    337  CG  LYS A  64      15.947 -10.196  -0.175 
ATOM    338  CD  LYS A  64      16.188  -9.974  -1.671 
ATOM    339  CE  LYS A  64      16.192  -8.501  -2.084 
ATOM    340  NZ  LYS A  64      16.367  -8.389  -3.549 
ATOM    341  C   LYS A  64      14.671 -11.685   2.334 
ATOM    342  O   LYS A  64      13.782 -12.531   2.250 
ATOM    343  N   ASP A  65      14.485 -10.514   2.975 
ATOM    344  CA  ASP A  65      13.252 -10.245   3.660 
ATOM    345  CB  ASP A  65      13.310  -8.967   4.522 
ATOM    346  CG  ASP A  65      13.625  -7.757   3.647 
ATOM    347  OD1 ASP A  65      14.224  -7.939   2.553 
ATOM    348  OD2 ASP A  65      13.278  -6.626   4.077 
ATOM    349  C   ASP A  65      12.107 -10.144   2.699 
ATOM    350  O   ASP A  65      11.037 -10.700   2.946 
ATOM    351  N   ILE A  66      12.280  -9.419   1.579 
ATOM    352  CA  ILE A  66      11.198  -9.300   0.645 
ATOM    353  CB  ILE A  66      10.432  -8.019   0.848 
ATOM    354  CG1 ILE A  66       9.083  -8.013   0.109 
ATOM    355  CG2 ILE A  66      11.366  -6.859   0.468 
ATOM    356  CD1 ILE A  66       9.205  -8.016  -1.410 
ATOM    357  C   ILE A  66      11.805  -9.311  -0.725 
ATOM    358  O   ILE A  66      12.863  -8.720  -0.940 
ATOM    359  N   ASN A  67      11.179 -10.019  -1.688 
ATOM    360  CA  ASN A  67      11.720 -10.015  -3.017 
ATOM    361  CB  ASN A  67      12.741 -11.139  -3.259 
ATOM    362  CG  ASN A  67      13.477 -10.847  -4.558 
ATOM    363  OD1 ASN A  67      14.272  -9.911  -4.638 
ATOM    364  ND2 ASN A  67      13.214 -11.676  -5.603 
ATOM    365  C   ASN A  67      10.584 -10.205  -3.973 
ATOM    366  O   ASN A  67       9.740 -11.082  -3.786 
ATOM    367  N   THR A  68      10.556  -9.392  -5.048 
ATOM    368  CA  THR A  68       9.471  -9.467  -5.982 
ATOM    369  CB  THR A  68       8.762  -8.158  -6.145 
ATOM    370  OG1 THR A  68       8.269  -7.721  -4.886 
ATOM    371  CG2 THR A  68       7.598  -8.348  -7.130 
ATOM    372  C   THR A  68       9.996  -9.879  -7.324 
ATOM    373  O   THR A  68      11.059  -9.439  -7.762 
ATOM    374  N   PHE A  69       9.236 -10.761  -8.006 
ATOM    375  CA  PHE A  69       9.601 -11.241  -9.309 
ATOM    376  CB  PHE A  69       9.527 -12.774  -9.435 
ATOM    377  CG  PHE A  69      10.543 -13.384  -8.526 
ATOM    378  CD1 PHE A  69      11.831 -13.609  -8.956 
ATOM    379  CD2 PHE A  69      10.207 -13.734  -7.237 
ATOM    380  CE1 PHE A  69      12.768 -14.171  -8.120 
ATOM    381  CE2 PHE A  69      11.140 -14.295  -6.395 
ATOM    382  CZ  PHE A  69      12.423 -14.515  -6.835 
ATOM    383  C   PHE A  69       8.608 -10.690 -10.287 
ATOM    384  O   PHE A  69       7.415 -10.605 -10.001 
ATOM    385  N   ILE A  70       9.099 -10.300 -11.480 
ATOM    386  CA  ILE A  70       8.279  -9.766 -12.530 
ATOM    387  CB  ILE A  70       8.894  -8.585 -13.228 
ATOM    388  CG1 ILE A  70       9.137  -7.438 -12.235 
ATOM    389  CG2 ILE A  70       7.982  -8.201 -14.407 
ATOM    390  CD1 ILE A  70      10.026  -6.325 -12.786 
ATOM    391  C   ILE A  70       8.146 -10.852 -13.550 
ATOM    392  O   ILE A  70       9.106 -11.572 -13.824 
ATOM    393  N   HIS A  71       6.934 -11.011 -14.122 
ATOM    394  CA  HIS A  71       6.704 -12.056 -15.078 
ATOM    395  ND1 HIS A  71       6.623 -14.322 -12.875 
ATOM    396  CG  HIS A  71       5.646 -13.442 -13.288 
ATOM    397  CB  HIS A  71       5.509 -12.942 -14.696 
ATOM    398  NE2 HIS A  71       5.416 -13.823 -11.074 
ATOM    399  CD2 HIS A  71       4.918 -13.148 -12.176 
ATOM    400  CE1 HIS A  71       6.439 -14.514 -11.544 
ATOM    401  C   HIS A  71       6.415 -11.410 -16.399 
ATOM    402  O   HIS A  71       6.310 -10.188 -16.486 
ATOM    403  N   GLY A  72       6.286 -12.218 -17.476 
ATOM    404  CA  GLY A  72       6.017 -11.656 -18.772 
ATOM    405  C   GLY A  72       7.295 -11.593 -19.560 
ATOM    406  O   GLY A  72       8.294 -12.209 -19.193 
ATOM    407  N   ASN A  73       7.269 -10.867 -20.702 
ATOM    408  CA  ASN A  73       8.405 -10.782 -21.584 
ATOM    409  CB  ASN A  73       8.034 -10.508 -23.057 
ATOM    410  CG  ASN A  73       7.346  -9.151 -23.163 
ATOM    411  OD1 ASN A  73       7.968  -8.146 -23.502 
ATOM    412  ND2 ASN A  73       6.017  -9.119 -22.872 
ATOM    413  C   ASN A  73       9.371  -9.723 -21.133 
ATOM    414  O   ASN A  73       8.994  -8.716 -20.538 
ATOM    415  N   LYS A  74      10.668  -9.952 -21.434 
ATOM    416  CA  LYS A  74      11.764  -9.101 -21.052 
ATOM    417  CB  LYS A  74      13.152  -9.709 -21.329 
ATOM    418  CG  LYS A  74      13.502 -10.903 -20.438 
ATOM    419  CD  LYS A  74      14.866 -11.514 -20.762 
ATOM    420  CE  LYS A  74      14.989 -11.999 -22.206 
ATOM    421  NZ  LYS A  74      16.380 -12.427 -22.480 
ATOM    422  C   LYS A  74      11.726  -7.769 -21.741 
ATOM    423  O   LYS A  74      12.108  -6.759 -21.152 
ATOM    424  N   ARG A  75      11.268  -7.726 -23.005 
ATOM    425  CA  ARG A  75      11.336  -6.518 -23.783 
ATOM    426  CB  ARG A  75      10.706  -6.680 -25.174 
ATOM    427  CG  ARG A  75      11.275  -7.856 -25.964 
ATOM    428  CD  ARG A  75      10.777  -7.928 -27.407 
ATOM    429  NE  ARG A  75       9.288  -7.909 -27.372 
ATOM    430  CZ  ARG A  75       8.587  -9.047 -27.093 
ATOM    431  NH1 ARG A  75       9.247 -10.192 -26.754 
ATOM    432  NH2 ARG A  75       7.223  -9.036 -27.147 
ATOM    433  C   ARG A  75      10.568  -5.434 -23.096 
ATOM    434  O   ARG A  75      11.000  -4.283 -23.058 
ATOM    435  N   SER A  76       9.396  -5.775 -22.533 
ATOM    436  CA  SER A  76       8.562  -4.791 -21.905 
ATOM    437  CB  SER A  76       7.236  -5.385 -21.396 
ATOM    438  OG  SER A  76       6.471  -5.878 -22.487 
ATOM    439  C   SER A  76       9.281  -4.196 -20.730 
ATOM    440  O   SER A  76       9.132  -3.009 -20.441 
ATOM    441  N   ILE A  77      10.063  -5.017 -20.003 
ATOM    442  CA  ILE A  77      10.777  -4.552 -18.848 
ATOM    443  CB  ILE A  77      11.426  -5.664 -18.076 
ATOM    444  CG1 ILE A  77      10.357  -6.647 -17.572 
ATOM    445  CG2 ILE A  77      12.260  -5.039 -16.946 
ATOM    446  CD1 ILE A  77      10.932  -7.947 -17.010 
ATOM    447  C   ILE A  77      11.850  -3.586 -19.254 
ATOM    448  O   ILE A  77      12.029  -2.547 -18.626 
ATOM    449  N   LYS A  78      12.600  -3.902 -20.324 
ATOM    450  CA  LYS A  78      13.670  -3.048 -20.763 
ATOM    451  CB  LYS A  78      14.457  -3.613 -21.957 
ATOM    452  CG  LYS A  78      15.314  -4.836 -21.619 
ATOM    453  CD  LYS A  78      15.896  -5.526 -22.854 
ATOM    454  CE  LYS A  78      16.828  -6.696 -22.531 
ATOM    455  NZ  LYS A  78      16.037  -7.912 -22.246 
ATOM    456  C   LYS A  78      13.105  -1.727 -21.186 
ATOM    457  O   LYS A  78      13.736  -0.686 -21.012 
ATOM    458  N   ALA A  79      11.881  -1.748 -21.741 
ATOM    459  CA  ALA A  79      11.200  -0.603 -22.284 
ATOM    460  CB  ALA A  79       9.821  -0.951 -22.871 
ATOM    461  C   ALA A  79      10.987   0.445 -21.231 
ATOM    462  O   ALA A  79      10.878   1.630 -21.545 
ATOM    463  N   ILE A  80      10.868   0.044 -19.956 
ATOM    464  CA  ILE A  80      10.626   1.016 -18.927 
ATOM    465  CB  ILE A  80      10.255   0.446 -17.581 
ATOM    466  CG1 ILE A  80      11.316  -0.473 -16.984 
ATOM    467  CG2 ILE A  80       8.892  -0.240 -17.747 
ATOM    468  CD1 ILE A  80      10.900  -1.026 -15.623 
ATOM    469  C   ILE A  80      11.745   2.022 -18.874 
ATOM    470  O   ILE A  80      11.546   3.160 -18.452 
ATOM    471  N   CYS A  81      12.966   1.624 -19.275 
ATOM    472  CA  CYS A  81      14.117   2.486 -19.280 
ATOM    473  CB  CYS A  81      15.428   1.734 -19.567 
ATOM    474  SG  CYS A  81      15.754   0.459 -18.312 
ATOM    475  C   CYS A  81      13.959   3.596 -20.289 
ATOM    476  O   CYS A  81      14.689   4.586 -20.237 
ATOM    477  N   GLU A  82      13.062   3.434 -21.284 
ATOM    478  CA  GLU A  82      12.862   4.454 -22.277 
ATOM    479  CB  GLU A  82      12.970   3.920 -23.715 
ATOM    480  CG  GLU A  82      11.961   2.809 -24.013 
ATOM    481  CD  GLU A  82      12.156   2.352 -25.452 
ATOM    482  OE1 GLU A  82      12.213   3.228 -26.356 
ATOM    483  OE2 GLU A  82      12.249   1.114 -25.666 
ATOM    484  C   GLU A  82      11.484   5.028 -22.107 
ATOM    485  O   GLU A  82      10.696   4.562 -21.287 
ATOM    486  N   ASN A  83      11.173   6.085 -22.884 
ATOM    487  CA  ASN A  83       9.911   6.767 -22.808 
ATOM    488  CB  ASN A  83       9.851   8.042 -23.664 
ATOM    489  CG  ASN A  83      10.676   9.103 -22.944 
ATOM    490  OD1 ASN A  83      10.664   9.185 -21.715 
ATOM    491  ND2 ASN A  83      11.416   9.938 -23.723 
ATOM    492  C   ASN A  83       8.817   5.839 -23.229 
ATOM    493  O   ASN A  83       7.665   6.001 -22.831 
ATOM    494  N   LYS A  84       9.156   4.826 -24.043 
ATOM    495  CA  LYS A  84       8.180   3.925 -24.580 
ATOM    496  CB  LYS A  84       8.857   2.817 -25.416 
ATOM    497  CG  LYS A  84       7.921   1.834 -26.122 
ATOM    498  CD  LYS A  84       7.153   0.911 -25.178 
ATOM    499  CE  LYS A  84       6.396  -0.197 -25.909 
ATOM    500  NZ  LYS A  84       7.357  -1.190 -26.441 
ATOM    501  C   LYS A  84       7.386   3.298 -23.466 
ATOM    502  O   LYS A  84       6.161   3.232 -23.563 
ATOM    503  N   ASN A  85       8.029   2.807 -22.383 
ATOM    504  CA  ASN A  85       7.206   2.217 -21.358 
ATOM    505  CB  ASN A  85       7.343   0.680 -21.318 
ATOM    506  CG  ASN A  85       6.232   0.074 -20.468 
ATOM    507  OD1 ASN A  85       5.067   0.455 -20.576 
ATOM    508  ND2 ASN A  85       6.604  -0.897 -19.592 
ATOM    509  C   ASN A  85       7.600   2.737 -20.000 
ATOM    510  O   ASN A  85       7.516   2.004 -19.015 
ATOM    511  N   GLY A  86       7.987   4.025 -19.869 
ATOM    512  CA  GLY A  86       8.358   4.440 -18.541 
ATOM    513  C   GLY A  86       8.406   5.935 -18.432 
ATOM    514  O   GLY A  86       8.529   6.651 -19.426 
ATOM    515  N   ASN A  87       8.313   6.432 -17.176 
ATOM    516  CA  ASN A  87       8.388   7.834 -16.866 
ATOM    517  CB  ASN A  87       7.070   8.434 -16.338 
ATOM    518  CG  ASN A  87       6.033   8.383 -17.450 
ATOM    519  OD1 ASN A  87       5.564   7.312 -17.828 
ATOM    520  ND2 ASN A  87       5.650   9.574 -17.983 
ATOM    521  C   ASN A  87       9.381   7.966 -15.753 
ATOM    522  O   ASN A  87       9.660   7.005 -15.039 
ATOM    523  N   PRO A  88       9.943   9.130 -15.590 
ATOM    524  CA  PRO A  88      10.890   9.367 -14.542 
ATOM    525  CD  PRO A  88       9.915  10.189 -16.582 
ATOM    526  CB  PRO A  88      11.522  10.727 -14.851 
ATOM    527  CG  PRO A  88      10.555  11.384 -15.857 
ATOM    528  C   PRO A  88      10.168   9.304 -13.236 
ATOM    529  O   PRO A  88       9.050   9.812 -13.144 
ATOM    530  N   HIS A  89      10.804   8.706 -12.212 
ATOM    531  CA  HIS A  89      10.210   8.527 -10.923 
ATOM    532  ND1 HIS A  89       7.895   6.729  -9.424 
ATOM    533  CG  HIS A  89       9.268   6.743  -9.344 
ATOM    534  CB  HIS A  89      10.169   7.046 -10.506 
ATOM    535  NE2 HIS A  89       8.415   6.182  -7.333 
ATOM    536  CD2 HIS A  89       9.569   6.408  -8.061 
ATOM    537  CE1 HIS A  89       7.434   6.387  -8.195 
ATOM    538  C   HIS A  89      11.094   9.291 -10.006 
ATOM    539  O   HIS A  89      12.249   9.524 -10.348 
ATOM    540  N   ARG A  90      10.614   9.570  -8.777 
ATOM    541  CA  ARG A  90      11.134  10.633  -7.973 
ATOM    542  CB  ARG A  90      10.638  10.532  -6.524 
ATOM    543  CG  ARG A  90       9.118  10.621  -6.401 
ATOM    544  CD  ARG A  90       8.581  12.052  -6.436 
ATOM    545  NE  ARG A  90       7.099  11.972  -6.308 
ATOM    546  CZ  ARG A  90       6.398  13.027  -5.801 
ATOM    547  NH1 ARG A  90       7.050  14.164  -5.418 
ATOM    548  NH2 ARG A  90       5.043  12.938  -5.660 
ATOM    549  C   ARG A  90      12.627  10.723  -7.915 
ATOM    550  O   ARG A  90      13.186  11.625  -8.535 
ATOM    551  N   GLU A  91      13.353   9.801  -7.262 
ATOM    552  CA  GLU A  91      14.755  10.115  -7.224 
ATOM    553  CB  GLU A  91      15.367  10.061  -5.812 
ATOM    554  CG  GLU A  91      14.958  11.232  -4.914 
ATOM    555  CD  GLU A  91      13.537  11.000  -4.427 
ATOM    556  OE1 GLU A  91      13.280   9.918  -3.836 
ATOM    557  OE2 GLU A  91      12.688  11.907  -4.644 
ATOM    558  C   GLU A  91      15.504   9.143  -8.074 
ATOM    559  O   GLU A  91      15.859   8.056  -7.623 
ATOM    560  N   ASN A  92      15.780   9.542  -9.330 
ATOM    561  CA  ASN A  92      16.570   8.776 -10.253 
ATOM    562  CB  ASN A  92      18.015   8.583  -9.762 
ATOM    563  CG  ASN A  92      18.669   9.953  -9.678 
ATOM    564  OD1 ASN A  92      18.547  10.766 -10.593 
ATOM    565  ND2 ASN A  92      19.371  10.227  -8.547 
ATOM    566  C   ASN A  92      15.991   7.412 -10.460 
ATOM    567  O   ASN A  92      16.733   6.456 -10.678 
ATOM    568  N   LEU A  93      14.653   7.283 -10.421 
ATOM    569  CA  LEU A  93      14.046   5.998 -10.644 
ATOM    570  CB  LEU A  93      13.196   5.499  -9.462 
ATOM    571  CG  LEU A  93      14.013   5.127  -8.208 
ATOM    572  CD1 LEU A  93      13.097   4.644  -7.072 
ATOM    573  CD2 LEU A  93      15.107   4.099  -8.543 
ATOM    574  C   LEU A  93      13.141   6.137 -11.825 
ATOM    575  O   LEU A  93      12.979   7.226 -12.373 
ATOM    576  N   ARG A  94      12.563   5.007 -12.286 
ATOM    577  CA  ARG A  94      11.651   5.047 -13.395 
ATOM    578  CB  ARG A  94      12.264   4.533 -14.706 
ATOM    579  CG  ARG A  94      13.421   5.410 -15.185 
ATOM    580  CD  ARG A  94      13.981   5.008 -16.550 
ATOM    581  NE  ARG A  94      12.929   5.315 -17.557 
ATOM    582  CZ  ARG A  94      12.803   6.585 -18.040 
ATOM    583  NH1 ARG A  94      13.625   7.577 -17.590 
ATOM    584  NH2 ARG A  94      11.843   6.868 -18.966 
ATOM    585  C   ARG A  94      10.481   4.169 -13.054 
ATOM    586  O   ARG A  94      10.637   3.137 -12.403 
ATOM    587  N   ILE A  95       9.268   4.577 -13.488 
ATOM    588  CA  ILE A  95       8.059   3.839 -13.228 
ATOM    589  CB  ILE A  95       7.025   4.653 -12.501 
ATOM    590  CG1 ILE A  95       5.820   3.791 -12.084 
ATOM    591  CG2 ILE A  95       6.656   5.846 -13.397 
ATOM    592  CD1 ILE A  95       6.118   2.807 -10.956 
ATOM    593  C   ILE A  95       7.471   3.433 -14.552 
ATOM    594  O   ILE A  95       7.417   4.230 -15.487 
ATOM    595  N   SER A  96       7.017   2.167 -14.668 
ATOM    596  CA  SER A  96       6.520   1.669 -15.924 
ATOM    597  CB  SER A  96       6.521   0.132 -16.021 
ATOM    598  OG  SER A  96       5.638  -0.423 -15.057 
ATOM    599  C   SER A  96       5.122   2.137 -16.200 
ATOM    600  O   SER A  96       4.324   2.355 -15.289 
ATOM    601  N   LYS A  97       4.824   2.366 -17.497 
ATOM    602  CA  LYS A  97       3.513   2.735 -17.955 
ATOM    603  CB  LYS A  97       3.499   3.283 -19.390 
ATOM    604  CG  LYS A  97       4.096   4.687 -19.504 
ATOM    605  CD  LYS A  97       4.273   5.153 -20.949 
ATOM    606  CE  LYS A  97       4.718   6.611 -21.063 
ATOM    607  NZ  LYS A  97       6.152   6.728 -20.709 
ATOM    608  C   LYS A  97       2.610   1.543 -17.924 
ATOM    609  O   LYS A  97       1.429   1.655 -17.600 
ATOM    610  N   SER A  98       3.157   0.372 -18.304 
ATOM    611  CA  SER A  98       2.430  -0.864 -18.402 
ATOM    612  CB  SER A  98       3.113  -1.826 -19.387 
ATOM    613  OG  SER A  98       2.438  -3.069 -19.433 
ATOM    614  C   SER A  98       2.391  -1.529 -17.062 
ATOM    615  O   SER A  98       3.191  -1.233 -16.178 
ATOM    616  N   SER A  99       1.438  -2.468 -16.892 
ATOM    617  CA  SER A  99       1.316  -3.181 -15.654 
ATOM    618  CB  SER A  99      -0.138  -3.329 -15.182 
ATOM    619  OG  SER A  99      -0.171  -4.036 -13.953 
ATOM    620  C   SER A  99       1.866  -4.551 -15.901 
ATOM    621  O   SER A  99       1.756  -5.075 -17.006 
ATOM    622  N   PHE A 100       2.499  -5.160 -14.875 
ATOM    623  CA  PHE A 100       3.096  -6.452 -15.063 
ATOM    624  CB  PHE A 100       4.625  -6.462 -14.858 
ATOM    625  CG  PHE A 100       5.327  -5.637 -15.887 
ATOM    626  CD1 PHE A 100       5.439  -4.271 -15.743 
ATOM    627  CD2 PHE A 100       5.897  -6.234 -16.988 
ATOM    628  CE1 PHE A 100       6.097  -3.516 -16.687 
ATOM    629  CE2 PHE A 100       6.556  -5.484 -17.934 
ATOM    630  CZ  PHE A 100       6.657  -4.121 -17.787 
ATOM    631  C   PHE A 100       2.572  -7.384 -14.016 
ATOM    632  O   PHE A 100       2.195  -6.966 -12.922 
ATOM    633  N   GLN A 101       2.513  -8.691 -14.344 
ATOM    634  CA  GLN A 101       2.171  -9.658 -13.345 
ATOM    635  CB  GLN A 101       1.839 -11.052 -13.904 
ATOM    636  CG  GLN A 101       0.489 -11.131 -14.617 
ATOM    637  CD  GLN A 101      -0.593 -11.194 -13.547 
ATOM    638  OE1 GLN A 101      -0.366 -11.697 -12.449 
ATOM    639  NE2 GLN A 101      -1.804 -10.667 -13.873 
ATOM    640  C   GLN A 101       3.394  -9.793 -12.496 
ATOM    641  O   GLN A 101       4.508  -9.873 -13.015 
ATOM    642  N   VAL A 102       3.218  -9.802 -11.161 
ATOM    643  CA  VAL A 102       4.354  -9.886 -10.293 
ATOM    644  CB  VAL A 102       4.759  -8.562  -9.714 
ATOM    645  CG1 VAL A 102       5.195  -7.637 -10.861 
ATOM    646  CG2 VAL A 102       3.584  -8.007  -8.887 
ATOM    647  C   VAL A 102       4.011 -10.774  -9.139 
ATOM    648  O   VAL A 102       2.841 -11.025  -8.854 
ATOM    649  N   THR A 103       5.050 -11.314  -8.467 
ATOM    650  CA  THR A 103       4.829 -12.120  -7.304 
ATOM    651  CB  THR A 103       5.112 -13.577  -7.530 
ATOM    652  OG1 THR A 103       4.295 -14.080  -8.577 
ATOM    653  CG2 THR A 103       4.826 -14.343  -6.226 
ATOM    654  C   THR A 103       5.781 -11.637  -6.255 
ATOM    655  O   THR A 103       6.988 -11.574  -6.489 
ATOM    656  N   THR A 104       5.262 -11.297  -5.057 
ATOM    657  CA  THR A 104       6.109 -10.812  -4.005 
ATOM    658  CB  THR A 104       5.546  -9.614  -3.295 
ATOM    659  OG1 THR A 104       5.356  -8.546  -4.210 
ATOM    660  CG2 THR A 104       6.514  -9.193  -2.176 
ATOM    661  C   THR A 104       6.242 -11.896  -2.986 
ATOM    662  O   THR A 104       5.251 -12.502  -2.581 
ATOM    663  N   CYS A 105       7.490 -12.172  -2.555 
ATOM    664  CA  CYS A 105       7.738 -13.200  -1.586 
ATOM    665  CB  CYS A 105       8.849 -14.165  -2.029 
ATOM    666  SG  CYS A 105       8.448 -14.908  -3.639 
ATOM    667  C   CYS A 105       8.189 -12.511  -0.339 
ATOM    668  O   CYS A 105       9.178 -11.779  -0.349 
ATOM    669  N   LYS A 106       7.459 -12.730   0.774 
ATOM    670  CA  LYS A 106       7.781 -12.086   2.014 
ATOM    671  CB  LYS A 106       6.585 -11.338   2.628 
ATOM    672  CG  LYS A 106       6.127 -10.139   1.793 
ATOM    673  CD  LYS A 106       4.735  -9.634   2.178 
ATOM    674  CE  LYS A 106       4.309  -8.374   1.425 
ATOM    675  NZ  LYS A 106       5.014  -7.194   1.974 
ATOM    676  C   LYS A 106       8.204 -13.134   2.988 
ATOM    677  O   LYS A 106       7.514 -14.131   3.203 
ATOM    678  N   LEU A 107       9.370 -12.908   3.618 
ATOM    679  CA  LEU A 107       9.910 -13.866   4.533 
ATOM    680  CB  LEU A 107      11.381 -13.570   4.883 
ATOM    681  CG  LEU A 107      12.026 -14.570   5.857 
ATOM    682  CD1 LEU A 107      12.138 -15.973   5.238 
ATOM    683  CD2 LEU A 107      13.375 -14.044   6.370 
ATOM    684  C   LEU A 107       9.105 -13.824   5.787 
ATOM    685  O   LEU A 107       8.661 -12.764   6.225 
ATOM    686  N   HIS A 108       8.855 -15.005   6.380 
ATOM    687  CA  HIS A 108       8.191 -15.020   7.648 
ATOM    688  ND1 HIS A 108       6.503 -17.160   5.722 
ATOM    689  CG  HIS A 108       6.507 -16.861   7.063 
ATOM    690  CB  HIS A 108       6.725 -15.489   7.618 
ATOM    691  NE2 HIS A 108       6.076 -19.059   6.793 
ATOM    692  CD2 HIS A 108       6.247 -18.033   7.703 
ATOM    693  CE1 HIS A 108       6.239 -18.488   5.615 
ATOM    694  C   HIS A 108       8.993 -15.906   8.534 
ATOM    695  O   HIS A 108       9.644 -16.843   8.076 
ATOM    696  N   GLY A 109       8.958 -15.620   9.846 
ATOM    697  CA  GLY A 109       9.793 -16.334  10.759 
ATOM    698  C   GLY A 109      10.861 -15.362  11.144 
ATOM    699  O   GLY A 109      11.206 -14.465  10.376 
ATOM    700  N   GLY A 110      11.378 -15.513  12.376 
ATOM    701  CA  GLY A 110      12.344 -14.642  12.983 
ATOM    702  C   GLY A 110      13.717 -14.700  12.379 
ATOM    703  O   GLY A 110      14.419 -13.689  12.376 
ATOM    704  N   SER A 111      14.166 -15.876  11.892 
ATOM    705  CA  SER A 111      15.555 -15.993  11.521 
ATOM    706  CB  SER A 111      16.129 -17.404  11.740 
ATOM    707  OG  SER A 111      17.494 -17.439  11.353 
ATOM    708  C   SER A 111      15.827 -15.629  10.092 
ATOM    709  O   SER A 111      15.060 -15.888   9.167 
ATOM    710  N   PRO A 112      16.953 -14.967   9.967 
ATOM    711  CA  PRO A 112      17.492 -14.571   8.686 
ATOM    712  CD  PRO A 112      17.334 -14.031  11.015 
ATOM    713  CB  PRO A 112      18.504 -13.462   8.973 
ATOM    714  CG  PRO A 112      18.025 -12.860  10.301 
ATOM    715  C   PRO A 112      18.112 -15.709   7.930 
ATOM    716  O   PRO A 112      18.498 -15.507   6.778 
ATOM    717  N   TRP A 113      18.254 -16.900   8.543 
ATOM    718  CA  TRP A 113      18.952 -17.947   7.848 
ATOM    719  CB  TRP A 113      20.140 -18.493   8.653 
ATOM    720  CG  TRP A 113      21.239 -17.473   8.801 
ATOM    721  CD2 TRP A 113      22.171 -17.157   7.757 
ATOM    722  CD1 TRP A 113      21.549 -16.668   9.857 
ATOM    723  NE1 TRP A 113      22.625 -15.874   9.541 
ATOM    724  CE2 TRP A 113      23.017 -16.164   8.250 
ATOM    725  CE3 TRP A 113      22.310 -17.654   6.495 
ATOM    726  CZ2 TRP A 113      24.022 -15.652   7.480 
ATOM    727  CZ3 TRP A 113      23.322 -17.137   5.721 
ATOM    728  CH2 TRP A 113      24.162 -16.156   6.206 
ATOM    729  C   TRP A 113      18.019 -19.078   7.526 
ATOM    730  O   TRP A 113      16.980 -19.259   8.157 
ATOM    731  N   PRO A 114      18.387 -19.844   6.525 
ATOM    732  CA  PRO A 114      17.605 -20.941   6.018 
ATOM    733  CD  PRO A 114      19.726 -19.807   5.959 
ATOM    734  CB  PRO A 114      18.412 -21.510   4.849 
ATOM    735  CG  PRO A 114      19.865 -21.131   5.190 
ATOM    736  C   PRO A 114      17.349 -21.963   7.077 
ATOM    737  O   PRO A 114      18.132 -22.055   8.021 
ATOM    738  N   PRO A 115      16.287 -22.717   6.949 
ATOM    739  CA  PRO A 115      15.417 -22.592   5.810 
ATOM    740  CD  PRO A 115      16.308 -24.080   7.460 
ATOM    741  CB  PRO A 115      14.554 -23.850   5.796 
ATOM    742  CG  PRO A 115      15.436 -24.898   6.494 
ATOM    743  C   PRO A 115      14.624 -21.326   5.826 
ATOM    744  O   PRO A 115      14.324 -20.822   6.907 
ATOM    745  N   CYS A 116      14.262 -20.805   4.637 
ATOM    746  CA  CYS A 116      13.552 -19.559   4.576 
ATOM    747  CB  CYS A 116      14.136 -18.609   3.509 
ATOM    748  SG  CYS A 116      15.947 -18.432   3.606 
ATOM    749  C   CYS A 116      12.141 -19.851   4.153 
ATOM    750  O   CYS A 116      11.913 -20.416   3.083 
ATOM    751  N   GLN A 117      11.145 -19.461   4.980 
ATOM    752  CA  GLN A 117       9.776 -19.689   4.605 
ATOM    753  CB  GLN A 117       8.829 -20.057   5.761 
ATOM    754  CG  GLN A 117       9.262 -21.272   6.578 
ATOM    755  CD  GLN A 117       9.944 -20.724   7.818 
ATOM    756  OE1 GLN A 117      10.525 -19.641   7.791 
ATOM    757  NE2 GLN A 117       9.847 -21.480   8.943 
ATOM    758  C   GLN A 117       9.264 -18.399   4.045 
ATOM    759  O   GLN A 117       9.593 -17.322   4.542 
ATOM    760  N   TYR A 118       8.444 -18.476   2.979 
ATOM    761  CA  TYR A 118       7.961 -17.279   2.352 
ATOM    762  CB  TYR A 118       8.554 -17.047   0.952 
ATOM    763  CG  TYR A 118      10.003 -16.728   1.079 
ATOM    764  CD1 TYR A 118      10.406 -15.445   1.371 
ATOM    765  CD2 TYR A 118      10.958 -17.702   0.895 
ATOM    766  CE1 TYR A 118      11.740 -15.138   1.486 
ATOM    767  CE2 TYR A 118      12.294 -17.401   1.008 
ATOM    768  CZ  TYR A 118      12.686 -16.117   1.304 
ATOM    769  OH  TYR A 118      14.057 -15.806   1.420 
ATOM    770  C   TYR A 118       6.480 -17.356   2.150 
ATOM    771  O   TYR A 118       5.907 -18.436   2.018 
ATOM    772  N   ARG A 119       5.827 -16.174   2.139 
ATOM    773  CA  ARG A 119       4.427 -16.059   1.843 
ATOM    774  CB  ARG A 119       3.652 -15.202   2.858 
ATOM    775  CG  ARG A 119       3.673 -15.788   4.269 
ATOM    776  CD  ARG A 119       2.594 -16.840   4.518 
ATOM    777  NE  ARG A 119       2.885 -17.449   5.844 
ATOM    778  CZ  ARG A 119       1.863 -17.879   6.638 
ATOM    779  NH1 ARG A 119       0.571 -17.731   6.223 
ATOM    780  NH2 ARG A 119       2.135 -18.448   7.848 
ATOM    781  C   ARG A 119       4.365 -15.344   0.526 
ATOM    782  O   ARG A 119       5.061 -14.349   0.325 
ATOM    783  N   ALA A 120       3.524 -15.828  -0.411 
ATOM    784  CA  ALA A 120       3.516 -15.241  -1.722 
ATOM    785  CB  ALA A 120       3.540 -16.279  -2.857 
ATOM    786  C   ALA A 120       2.290 -14.411  -1.918 
ATOM    787  O   ALA A 120       1.191 -14.774  -1.498 
ATOM    788  N   THR A 121       2.473 -13.235  -2.553 
ATOM    789  CA  THR A 121       1.362 -12.387  -2.858 
ATOM    790  CB  THR A 121       1.414 -11.077  -2.132 
ATOM    791  OG1 THR A 121       1.493 -11.279  -0.729 
ATOM    792  CG2 THR A 121       0.136 -10.304  -2.467 
ATOM    793  C   THR A 121       1.454 -12.058  -4.319 
ATOM    794  O   THR A 121       2.368 -11.355  -4.746 
ATOM    795  N   ALA A 122       0.503 -12.561  -5.131 
ATOM    796  CA  ALA A 122       0.506 -12.258  -6.535 
ATOM    797  CB  ALA A 122      -0.363 -13.214  -7.372 
ATOM    798  C   ALA A 122      -0.051 -10.879  -6.695 
ATOM    799  O   ALA A 122      -0.797 -10.403  -5.841 
ATOM    800  N   GLY A 123       0.311 -10.190  -7.800 
ATOM    801  CA  GLY A 123      -0.202  -8.866  -8.009 
ATOM    802  C   GLY A 123      -0.066  -8.514  -9.455 
ATOM    803  O   GLY A 123       0.601  -9.210 -10.221 
ATOM    804  N   PHE A 124      -0.738  -7.418  -9.864 
ATOM    805  CA  PHE A 124      -0.677  -6.940 -11.215 
ATOM    806  CB  PHE A 124      -1.952  -7.333 -11.988 
ATOM    807  CG  PHE A 124      -1.880  -6.953 -13.427 
ATOM    808  CD1 PHE A 124      -1.110  -7.677 -14.309 
ATOM    809  CD2 PHE A 124      -2.620  -5.893 -13.902 
ATOM    810  CE1 PHE A 124      -1.058  -7.330 -15.640 
ATOM    811  CE2 PHE A 124      -2.573  -5.544 -15.231 
ATOM    812  CZ  PHE A 124      -1.789  -6.263 -16.103 
ATOM    813  C   PHE A 124      -0.614  -5.444 -11.112 
ATOM    814  O   PHE A 124      -1.586  -4.807 -10.707 
ATOM    815  N   ARG A 125       0.538  -4.838 -11.470 
ATOM    816  CA  ARG A 125       0.653  -3.408 -11.368 
ATOM    817  CB  ARG A 125       0.731  -2.905  -9.919 
ATOM    818  CG  ARG A 125       1.922  -3.477  -9.148 
ATOM    819  CD  ARG A 125       2.201  -2.737  -7.841 
ATOM    820  NE  ARG A 125       2.654  -1.368  -8.212 
ATOM    821  CZ  ARG A 125       2.539  -0.343  -7.320 
ATOM    822  NH1 ARG A 125       2.021  -0.575  -6.078 
ATOM    823  NH2 ARG A 125       2.940   0.912  -7.672 
ATOM    824  C   ARG A 125       1.930  -2.974 -12.029 
ATOM    825  O   ARG A 125       2.704  -3.796 -12.517 
ATOM    826  N   ASN A 126       2.164  -1.643 -12.058 
ATOM    827  CA  ASN A 126       3.348  -1.060 -12.631 
ATOM    828  CB  ASN A 126       3.319   0.475 -12.733 
ATOM    829  CG  ASN A 126       2.288   0.920 -13.750 
ATOM    830  OD1 ASN A 126       1.798   0.128 -14.551 
ATOM    831  ND2 ASN A 126       1.954   2.238 -13.724 
ATOM    832  C   ASN A 126       4.475  -1.326 -11.687 
ATOM    833  O   ASN A 126       4.252  -1.649 -10.522 
ATOM    834  N   VAL A 127       5.728  -1.187 -12.170 
ATOM    835  CA  VAL A 127       6.853  -1.442 -11.318 
ATOM    836  CB  VAL A 127       7.620  -2.670 -11.710 
ATOM    837  CG1 VAL A 127       6.692  -3.888 -11.560 
ATOM    838  CG2 VAL A 127       8.164  -2.479 -13.137 
ATOM    839  C   VAL A 127       7.801  -0.286 -11.389 
ATOM    840  O   VAL A 127       7.791   0.482 -12.349 
ATOM    841  N   VAL A 128       8.640  -0.129 -10.338 
ATOM    842  CA  VAL A 128       9.608   0.932 -10.290 
ATOM    843  CB  VAL A 128       9.558   1.739  -9.024 
ATOM    844  CG1 VAL A 128      10.684   2.788  -9.058 
ATOM    845  CG2 VAL A 128       8.156   2.343  -8.876 
ATOM    846  C   VAL A 128      10.968   0.306 -10.332 
ATOM    847  O   VAL A 128      11.242  -0.659  -9.620 
ATOM    848  N   VAL A 129      11.864   0.853 -11.180 
ATOM    849  CA  VAL A 129      13.192   0.316 -11.293 
ATOM    850  CB  VAL A 129      13.377  -0.597 -12.470 
ATOM    851  CG1 VAL A 129      12.475  -1.829 -12.285 
ATOM    852  CG2 VAL A 129      13.103   0.196 -13.761 
ATOM    853  C   VAL A 129      14.143   1.454 -11.487 
ATOM    854  O   VAL A 129      13.740   2.610 -11.599 
ATOM    855  N   ALA A 130      15.453   1.141 -11.469 
ATOM    856  CA  ALA A 130      16.471   2.102 -11.776 
ATOM    857  CB  ALA A 130      17.570   2.201 -10.704 
ATOM    858  C   ALA A 130      17.107   1.586 -13.029 
ATOM    859  O   ALA A 130      17.251   0.376 -13.195 
ATOM    860  N   CYS A 131      17.489   2.483 -13.964 
ATOM    861  CA  CYS A 131      18.044   1.992 -15.195 
ATOM    862  CB  CYS A 131      17.222   2.356 -16.450 
ATOM    863  SG  CYS A 131      15.649   1.450 -16.538 
ATOM    864  C   CYS A 131      19.424   2.528 -15.408 
ATOM    865  O   CYS A 131      19.772   3.615 -14.946 
ATOM    866  N   GLU A 132      20.255   1.724 -16.108 
ATOM    867  CA  GLU A 132      21.592   2.093 -16.475 
ATOM    868  CB  GLU A 132      22.653   1.496 -15.531 
ATOM    869  CG  GLU A 132      24.095   1.876 -15.875 
ATOM    870  CD  GLU A 132      25.017   1.153 -14.901 
ATOM    871  OE1 GLU A 132      24.867  -0.090 -14.759 
ATOM    872  OE2 GLU A 132      25.883   1.833 -14.288 
ATOM    873  C   GLU A 132      21.835   1.497 -17.828 
ATOM    874  O   GLU A 132      21.581   0.315 -18.054 
ATOM    875  N   ASN A 133      22.341   2.307 -18.771 
ATOM    876  CA  ASN A 133      22.633   1.807 -20.081 
ATOM    877  CB  ASN A 133      23.666   0.669 -20.045 
ATOM    878  CG  ASN A 133      24.142   0.395 -21.460 
ATOM    879  OD1 ASN A 133      23.716   1.047 -22.412 
ATOM    880  ND2 ASN A 133      25.042  -0.612 -21.602 
ATOM    881  C   ASN A 133      21.369   1.284 -20.700 
ATOM    882  O   ASN A 133      21.405   0.415 -21.569 
ATOM    883  N   GLY A 134      20.206   1.809 -20.274 
ATOM    884  CA  GLY A 134      18.973   1.431 -20.908 
ATOM    885  C   GLY A 134      18.488   0.100 -20.407 
ATOM    886  O   GLY A 134      17.601  -0.497 -21.016 
ATOM    887  N   LEU A 135      19.052  -0.410 -19.291 
ATOM    888  CA  LEU A 135      18.626  -1.689 -18.777 
ATOM    889  CB  LEU A 135      19.722  -2.763 -18.865 
ATOM    890  CG  LEU A 135      20.118  -3.122 -20.306 
ATOM    891  CD1 LEU A 135      21.217  -4.195 -20.327 
ATOM    892  CD2 LEU A 135      18.890  -3.538 -21.130 
ATOM    893  C   LEU A 135      18.301  -1.547 -17.317 
ATOM    894  O   LEU A 135      18.890  -0.715 -16.629 
ATOM    895  N   PRO A 136      17.352  -2.313 -16.825 
ATOM    896  CA  PRO A 136      17.021  -2.252 -15.420 
ATOM    897  CD  PRO A 136      16.196  -2.669 -17.633 
ATOM    898  CB  PRO A 136      15.657  -2.921 -15.271 
ATOM    899  CG  PRO A 136      15.011  -2.730 -16.653 
ATOM    900  C   PRO A 136      18.077  -2.865 -14.544 
ATOM    901  O   PRO A 136      18.366  -4.050 -14.698 
ATOM    902  N   VAL A 137      18.700  -2.052 -13.670 
ATOM    903  CA  VAL A 137      19.685  -2.428 -12.695 
ATOM    904  CB  VAL A 137      20.708  -1.352 -12.497 
ATOM    905  CG1 VAL A 137      21.444  -1.158 -13.835 
ATOM    906  CG2 VAL A 137      20.006  -0.082 -11.995 
ATOM    907  C   VAL A 137      19.111  -2.788 -11.354 
ATOM    908  O   VAL A 137      19.737  -3.522 -10.593 
ATOM    909  N   HIS A 138      17.948  -2.222 -10.978 
ATOM    910  CA  HIS A 138      17.482  -2.425  -9.634 
ATOM    911  ND1 HIS A 138      17.868  -2.477  -6.392 
ATOM    912  CG  HIS A 138      17.517  -1.474  -7.267 
ATOM    913  CB  HIS A 138      18.027  -1.352  -8.671 
ATOM    914  NE2 HIS A 138      16.458  -1.147  -5.302 
ATOM    915  CD2 HIS A 138      16.654  -0.671  -6.586 
ATOM    916  CE1 HIS A 138      17.208  -2.233  -5.232 
ATOM    917  C   HIS A 138      15.989  -2.347  -9.596 
ATOM    918  O   HIS A 138      15.368  -1.672 -10.416 
ATOM    919  N   LEU A 139      15.380  -3.059  -8.624 
ATOM    920  CA  LEU A 139      13.959  -3.022  -8.464 
ATOM    921  CB  LEU A 139      13.328  -4.424  -8.387 
ATOM    922  CG  LEU A 139      11.796  -4.427  -8.219 
ATOM    923  CD1 LEU A 139      11.097  -3.859  -9.466 
ATOM    924  CD2 LEU A 139      11.275  -5.821  -7.830 
ATOM    925  C   LEU A 139      13.692  -2.338  -7.155 
ATOM    926  O   LEU A 139      14.328  -2.642  -6.146 
ATOM    927  N   ASP A 140      12.744  -1.377  -7.146 
ATOM    928  CA  ASP A 140      12.392  -0.683  -5.938 
ATOM    929  CB  ASP A 140      11.787   0.709  -6.222 
ATOM    930  CG  ASP A 140      11.444   1.439  -4.927 
ATOM    931  OD1 ASP A 140      10.721   0.858  -4.076 
ATOM    932  OD2 ASP A 140      11.902   2.602  -4.774 
ATOM    933  C   ASP A 140      11.357  -1.523  -5.257 
ATOM    934  O   ASP A 140      10.230  -1.654  -5.728 
ATOM    935  N   GLN A 141      11.749  -2.130  -4.123 
ATOM    936  CA  GLN A 141      10.948  -3.011  -3.316 
ATOM    937  CB  GLN A 141      11.779  -3.783  -2.278 
ATOM    938  CG  GLN A 141      12.762  -4.776  -2.905 
ATOM    939  CD  GLN A 141      11.952  -5.908  -3.523 
ATOM    940  OE1 GLN A 141      12.497  -6.786  -4.190 
ATOM    941  NE2 GLN A 141      10.610  -5.884  -3.303 
ATOM    942  C   GLN A 141       9.851  -2.293  -2.576 
ATOM    943  O   GLN A 141       8.819  -2.893  -2.282 
ATOM    944  N   SER A 142      10.034  -0.997  -2.253 
ATOM    945  CA  SER A 142       9.150  -0.301  -1.351 
ATOM    946  CB  SER A 142       9.491   1.193  -1.188 
ATOM    947  OG  SER A 142       9.124   1.919  -2.352 
ATOM    948  C   SER A 142       7.710  -0.375  -1.771 
ATOM    949  O   SER A 142       6.824  -0.464  -0.923 
ATOM    950  N   ILE A 143       7.420  -0.350  -3.080 
ATOM    951  CA  ILE A 143       6.051  -0.356  -3.517 
ATOM    952  CB  ILE A 143       5.929  -0.210  -5.009 
ATOM    953  CG1 ILE A 143       6.581  -1.395  -5.742 
ATOM    954  CG2 ILE A 143       6.534   1.151  -5.388 
ATOM    955  CD1 ILE A 143       6.281  -1.418  -7.241 
ATOM    956  C   ILE A 143       5.389  -1.633  -3.085 
ATOM    957  O   ILE A 143       4.203  -1.660  -2.760 
ATOM    958  N   PHE A 144       6.139  -2.743  -3.129 
ATOM    959  CA  PHE A 144       5.663  -4.054  -2.785 
ATOM    960  CB  PHE A 144       6.569  -5.164  -3.332 
ATOM    961  CG  PHE A 144       6.507  -4.997  -4.812 
ATOM    962  CD1 PHE A 144       5.397  -5.403  -5.519 
ATOM    963  CD2 PHE A 144       7.560  -4.429  -5.496 
ATOM    964  CE1 PHE A 144       5.340  -5.244  -6.884 
ATOM    965  CE2 PHE A 144       7.507  -4.271  -6.860 
ATOM    966  CZ  PHE A 144       6.396  -4.677  -7.557 
ATOM    967  C   PHE A 144       5.482  -4.230  -1.309 
ATOM    968  O   PHE A 144       4.699  -5.077  -0.876 
ATOM    969  N   ARG A 145       6.264  -3.500  -0.495 
ATOM    970  CA  ARG A 145       6.177  -3.640   0.929 
ATOM    971  CB  ARG A 145       7.187  -2.736   1.646 
ATOM    972  CG  ARG A 145       8.616  -2.950   1.149 
ATOM    973  CD  ARG A 145       9.671  -2.223   1.979 
ATOM    974  NE  ARG A 145       9.994  -3.112   3.127 
ATOM    975  CZ  ARG A 145      10.901  -4.116   2.955 
ATOM    976  NH1 ARG A 145      11.537  -4.250   1.755 
ATOM    977  NH2 ARG A 145      11.162  -4.987   3.973 
ATOM    978  C   ARG A 145       4.810  -3.223   1.343 
ATOM    979  O   ARG A 145       4.160  -3.893   2.145 
ATOM    980  N   ARG A 146       4.339  -2.101   0.769 
ATOM    981  CA  ARG A 146       3.061  -1.554   1.109 
ATOM    982  CB  ARG A 146       2.944  -0.061   0.750 
ATOM    983  CG  ARG A 146       4.017   0.799   1.422 
ATOM    984  CD  ARG A 146       3.933   2.291   1.088 
ATOM    985  NE  ARG A 146       5.205   2.914   1.552 
ATOM    986  CZ  ARG A 146       6.283   2.930   0.714 
ATOM    987  NH1 ARG A 146       6.168   2.412  -0.544 
ATOM    988  NH2 ARG A 146       7.470   3.456   1.131 
ATOM    989  C   ARG A 146       2.016  -2.301   0.298 
ATOM    990  O   ARG A 146       1.257  -1.625  -0.446 
ATOM    991  OXT ARG A 146       1.959  -3.554   0.415 
TER
HEADER lig_15.pdb
ATOM      1  P    DC A   1      -8.688-265.606-639.059 
ATOM      2  OP1  DC A   1      -9.810-266.472-639.484 
ATOM      3  OP2  DC A   1      -9.060-264.369-638.339 
ATOM      4  O5'  DC A   1      -7.658-266.453-638.175 
ATOM      5  C5'  DC A   1      -6.627-267.209-638.838 
ATOM      6  C4'  DC A   1      -5.306-267.027-638.116 
ATOM      7  O4'  DC A   1      -4.564-265.872-638.599 
ATOM      8  C3'  DC A   1      -5.399-266.800-636.607 
ATOM      9  O3'  DC A   1      -4.308-267.459-635.974 
ATOM     10  C2'  DC A   1      -5.224-265.293-636.430 
ATOM     11  C1'  DC A   1      -4.129-265.117-637.478 
ATOM     12  N1   DC A   1      -3.939-263.706-637.915 
ATOM     13  C2   DC A   1      -2.648-263.293-638.232 
ATOM     14  O2   DC A   1      -1.721-264.106-638.138 
ATOM     15  N3   DC A   1      -2.453-262.010-638.632 
ATOM     16  C4   DC A   1      -3.484-261.159-638.721 
ATOM     17  N4   DC A   1      -3.242-259.919-639.117 
ATOM     18  C5   DC A   1      -4.819-261.564-638.400 
ATOM     19  C6   DC A   1      -4.993-262.850-638.002 
ATOM     20  P    DA A   2      -4.555-268.210-634.583 
ATOM     21  OP1  DA A   2      -5.087-269.567-634.840 
ATOM     22  OP2  DA A   2      -5.369-267.352-633.694 
ATOM     23  O5'  DA A   2      -3.065-268.315-634.011 
ATOM     24  C5'  DA A   2      -1.967-268.407-634.938 
ATOM     25  C4'  DA A   2      -0.836-267.499-634.493 
ATOM     26  O4'  DA A   2      -0.970-266.147-635.016 
ATOM     27  C3'  DA A   2      -0.699-267.299-632.984 
ATOM     28  O3'  DA A   2       0.683-267.222-632.653 
ATOM     29  C2'  DA A   2      -1.339-265.937-632.714 
ATOM     30  C1'  DA A   2      -0.781-265.233-633.947 
ATOM     31  N9   DA A   2      -1.491-263.969-634.288 
ATOM     32  C8   DA A   2      -2.816-263.674-634.141 
ATOM     33  N7   DA A   2      -3.135-262.479-634.531 
ATOM     34  C5   DA A   2      -1.933-261.939-634.970 
ATOM     35  C6   DA A   2      -1.598-260.686-635.509 
ATOM     36  N6   DA A   2      -2.490-259.704-635.708 
ATOM     37  N1   DA A   2      -0.310-260.478-635.838 
ATOM     38  C2   DA A   2       0.570-261.458-635.639 
ATOM     39  N3   DA A   2       0.376-262.661-635.146 
ATOM     40  C4   DA A   2      -0.921-262.843-634.824 
ATOM     41  P    DT A   3       1.200-267.928-631.312 
ATOM     42  OP1  DT A   3       1.450-269.363-631.572 
ATOM     43  OP2  DT A   3       0.272-267.622-630.201 
ATOM     44  O5'  DT A   3       2.590-267.173-631.074 
ATOM     45  C5'  DT A   3       3.323-266.684-632.214 
ATOM     46  C4'  DT A   3       3.844-265.288-631.935 
ATOM     47  O4'  DT A   3       2.884-264.255-632.297 
ATOM     48  C3'  DT A   3       4.180-264.983-630.476 
ATOM     49  O3'  DT A   3       5.330-264.147-630.434 
ATOM     50  C2'  DT A   3       2.982-264.186-629.960 
ATOM     51  C1'  DT A   3       2.777-263.344-631.214 
ATOM     52  N1   DT A   3       1.439-262.693-631.286 
ATOM     53  C2   DT A   3       1.378-261.451-631.871 
ATOM     54  O2   DT A   3       2.357-260.880-632.321 
ATOM     55  N3   DT A   3       0.122-260.879-631.920 
ATOM     56  C4   DT A   3      -1.049-261.433-631.444 
ATOM     57  O4   DT A   3      -2.116-260.824-631.544 
ATOM     58  C5   DT A   3      -0.883-262.737-630.847 
ATOM     59  C7   DT A   3      -2.109-263.411-630.303 
ATOM     60  C6   DT A   3       0.327-263.317-630.786 
ATOM     61  P    DG A   4       6.431-264.396-629.298 
ATOM     62  OP1  DG A   4       7.356-265.467-629.731 
ATOM     63  OP2  DG A   4       5.760-264.604-627.995 
ATOM     64  O5'  DG A   4       7.198-262.992-629.289 
ATOM     65  C5'  DG A   4       7.273-262.229-630.507 
ATOM     66  C4'  DG A   4       6.997-260.767-630.220 
ATOM     67  O4'  DG A   4       5.577-260.446-630.282 
ATOM     68  C3'  DG A   4       7.428-260.266-628.842 
ATOM     69  O3'  DG A   4       7.913-258.934-628.966 
ATOM     70  C2'  DG A   4       6.139-260.239-628.020 
ATOM     71  C1'  DG A   4       5.237-259.699-629.124 
ATOM     72  N9   DG A   4       3.783-259.894-628.859 
ATOM     73  C8   DG A   4       3.147-260.933-628.215 
ATOM     74  N7   DG A   4       1.845-260.801-628.147 
ATOM     75  C5   DG A   4       1.601-259.588-628.790 
ATOM     76  C6   DG A   4       0.377-258.912-629.030 
ATOM     77  O6   DG A   4      -0.763-259.248-628.720 
ATOM     78  N1   DG A   4       0.584-257.708-629.717 
ATOM     79  C2   DG A   4       1.813-257.221-630.119 
ATOM     80  N2   DG A   4       1.798-256.052-630.764 
ATOM     81  N3   DG A   4       2.960-257.857-629.894 
ATOM     82  C4   DG A   4       2.777-259.027-629.228 
ATOM     83  P    DA A   5       9.191-258.491-628.111 
ATOM     84  OP1  DA A   5      10.427-258.895-628.819 
ATOM     85  OP2  DA A   5       9.051-258.979-626.721 
ATOM     86  O5'  DA A   5       9.052-256.897-628.137 
ATOM     87  C5'  DA A   5       8.425-256.270-629.272 
ATOM     88  C4'  DA A   5       7.471-255.189-628.806 
ATOM     89  O4'  DA A   5       6.134-255.705-628.542 
ATOM     90  C3'  DA A   5       7.854-254.478-627.508 
ATOM     91  O3'  DA A   5       7.495-253.105-627.612 
ATOM     92  C2'  DA A   5       6.979-255.128-626.437 
ATOM     93  C1'  DA A   5       5.709-255.220-627.277 
ATOM     94  N9   DA A   5       4.699-256.169-626.734 
ATOM     95  C8   DA A   5       4.909-257.347-626.075 
ATOM     96  N7   DA A   5       3.818-257.953-625.723 
ATOM     97  C5   DA A   5       2.808-257.118-626.182 
ATOM     98  C6   DA A   5       1.407-257.203-626.120 
ATOM     99  N6   DA A   5       0.752-258.221-625.542 
ATOM    100  N1   DA A   5       0.702-256.201-626.675 
ATOM    101  C2   DA A   5       1.358-255.194-627.248 
ATOM    102  N3   DA A   5       2.655-255.007-627.366 
ATOM    103  C4   DA A   5       3.338-256.024-626.802 
ATOM    104  P    DA A   6       8.479-251.997-627.005 
ATOM    105  OP1  DA A   6       9.541-251.685-627.988 
ATOM    106  OP2  DA A   6       8.939-252.424-625.666 
ATOM    107  O5'  DA A   6       7.493-250.745-626.861 
ATOM    108  C5'  DA A   6       6.394-250.613-627.781 
ATOM    109  C4'  DA A   6       5.136-250.215-627.032 
ATOM    110  O4'  DA A   6       4.394-251.368-626.543 
ATOM    111  C3'  DA A   6       5.348-249.357-625.785 
ATOM    112  O3'  DA A   6       4.288-248.413-625.691 
ATOM    113  C2'  DA A   6       5.232-250.337-624.617 
ATOM    114  C1'  DA A   6       4.067-251.146-625.180 
ATOM    115  N9   DA A   6       3.886-252.471-624.525 
ATOM    116  C8   DA A   6       4.843-253.310-624.031 
ATOM    117  N7   DA A   6       4.369-254.401-623.514 
ATOM    118  C5   DA A   6       2.996-254.278-623.677 
ATOM    119  C6   DA A   6       1.921-255.116-623.334 
ATOM    120  N6   DA A   6       2.073-256.301-622.725 
ATOM    121  N1   DA A   6       0.682-254.690-623.639 
ATOM    122  C2   DA A   6       0.538-253.512-624.245 
ATOM    123  N3   DA A   6       1.459-252.650-624.612 
ATOM    124  C4   DA A   6       2.691-253.099-624.295 
ATOM    125  P    DG A   7       4.617-246.924-625.206 
ATOM    126  OP1  DG A   7       5.088-246.121-626.356 
ATOM    127  OP2  DG A   7       5.519-246.972-624.034 
ATOM    128  O5'  DG A   7       3.171-246.414-624.749 
ATOM    129  C5'  DG A   7       2.004-246.946-625.405 
ATOM    130  C4'  DG A   7       0.937-247.273-624.379 
ATOM    131  O4'  DG A   7       1.072-248.623-623.851 
ATOM    132  C3'  DG A   7       0.919-246.389-623.132 
ATOM    133  O3'  DG A   7      -0.431-246.180-622.736 
ATOM    134  C2'  DG A   7       1.617-247.222-622.057 
ATOM    135  C1'  DG A   7       0.989-248.560-622.435 
ATOM    136  N9   DG A   7       1.708-249.739-621.876 
ATOM    137  C8   DG A   7       3.058-249.912-621.659 
ATOM    138  N7   DG A   7       3.371-251.079-621.148 
ATOM    139  C5   DG A   7       2.142-251.723-621.018 
ATOM    140  C6   DG A   7       1.837-253.018-620.523 
ATOM    141  O6   DG A   7       2.601-253.876-620.090 
ATOM    142  N1   DG A   7       0.458-253.271-620.568 
ATOM    143  C2   DG A   7      -0.499-252.390-621.031 
ATOM    144  N2   DG A   7      -1.761-252.822-620.992 
ATOM    145  N3   DG A   7      -0.211-251.176-621.497 
ATOM    146  C4   DG A   7       1.121-250.914-621.459 
ATOM    147  P    DA A   8      -0.867-244.736-622.200 
ATOM    148  OP1  DA A   8      -1.179-243.854-623.348 
ATOM    149  OP2  DA A   8       0.149-244.231-621.251 
ATOM    150  O5'  DA A   8      -2.214-245.086-621.410 
ATOM    151  C5'  DA A   8      -3.015-246.197-621.853 
ATOM    152  C4'  DA A   8      -3.472-247.015-620.661 
ATOM    153  O4'  DA A   8      -2.512-248.046-620.293 
ATOM    154  C3'  DA A   8      -3.690-246.236-619.364 
ATOM    155  O3'  DA A   8      -4.809-246.786-618.679 
ATOM    156  C2'  DA A   8      -2.433-246.503-618.536 
ATOM    157  C1'  DA A   8      -2.298-247.980-618.892 
ATOM    158  N9   DA A   8      -0.951-248.545-618.602 
ATOM    159  C8   DA A   8       0.265-247.929-618.691 
ATOM    160  N7   DA A   8       1.264-248.690-618.368 
ATOM    161  C5   DA A   8       0.669-249.901-618.040 
ATOM    162  C6   DA A   8       1.197-251.130-617.612 
ATOM    163  N6   DA A   8       2.507-251.350-617.432 
ATOM    164  N1   DA A   8       0.326-252.128-617.372 
ATOM    165  C2   DA A   8      -0.974-251.903-617.553 
ATOM    166  N3   DA A   8      -1.580-250.805-617.948 
ATOM    167  C4   DA A   8      -0.686-249.822-618.179 
ATOM    168  P    DA A   9      -5.828-245.798-617.939 
ATOM    169  OP1  DA A   9      -6.814-245.281-618.914 
ATOM    170  OP2  DA A   9      -5.069-244.780-617.180 
ATOM    171  O5'  DA A   9      -6.552-246.797-616.919 
ATOM    172  C5'  DA A   9      -6.693-248.183-617.283 
ATOM    173  C4'  DA A   9      -6.354-249.067-616.099 
ATOM    174  O4'  DA A   9      -4.935-249.385-616.032 
ATOM    175  C3'  DA A   9      -6.667-248.483-614.722 
ATOM    176  O3'  DA A   9      -7.120-249.528-613.870 
ATOM    177  C2'  DA A   9      -5.321-247.981-614.200 
ATOM    178  C1'  DA A   9      -4.487-249.154-614.705 
ATOM    179  N9   DA A   9      -3.025-248.874-614.753 
ATOM    180  C8   DA A   9      -2.396-247.696-615.038 
ATOM    181  N7   DA A   9      -1.101-247.769-614.999 
ATOM    182  C5   DA A   9      -0.851-249.092-614.663 
ATOM    183  C6   DA A   9       0.340-249.811-614.464 
ATOM    184  N6   DA A   9       1.559-249.267-614.581 
ATOM    185  N1   DA A   9       0.230-251.112-614.138 
ATOM    186  C2   DA A   9      -0.984-251.646-614.024 
ATOM    187  N3   DA A   9      -2.160-251.079-614.185 
ATOM    188  C4   DA A   9      -2.023-249.777-614.510 
ATOM    189  P    DA A  10      -8.318-249.233-612.850 
ATOM    190  OP1  DA A  10      -9.613-249.384-613.549 
ATOM    191  OP2  DA A  10      -8.089-247.935-612.179 
ATOM    192  O5'  DA A  10      -8.133-250.423-611.795 
ATOM    193  C5'  DA A  10      -7.576-251.673-612.242 
ATOM    194  C4'  DA A  10      -6.558-252.175-611.238 
ATOM    195  O4'  DA A  10      -5.221-251.658-611.496 
ATOM    196  C3'  DA A  10      -6.822-251.802-609.779 
ATOM    197  O3'  DA A  10      -6.432-252.888-608.948 
ATOM    198  C2'  DA A  10      -5.890-250.622-609.506 
ATOM    199  C1'  DA A  10      -4.689-251.164-610.276 
ATOM    200  N9   DA A  10      -3.669-250.128-610.602 
ATOM    201  C8   DA A  10      -3.864-248.812-610.906 
ATOM    202  N7   DA A  10      -2.768-248.160-611.143 
ATOM    203  C5   DA A  10      -1.771-249.113-610.985 
ATOM    204  C6   DA A  10      -0.373-249.050-611.103 
ATOM    205  N6   DA A  10       0.293-247.932-611.422 
ATOM    206  N1   DA A  10       0.319-250.183-610.878 
ATOM    207  C2   DA A  10      -0.348-251.291-610.562 
ATOM    208  N3   DA A  10      -1.644-251.470-610.424 
ATOM    209  C4   DA A  10      -2.314-250.321-610.653 
ATOM    210  P    DG A  11      -7.335-253.257-607.679 
ATOM    211  OP1  DG A  11      -8.457-254.124-608.103 
ATOM    212  OP2  DG A  11      -7.707-252.020-606.958 
ATOM    213  O5'  DG A  11      -6.305-254.105-606.795 
ATOM    214  C5'  DG A  11      -5.274-254.861-607.457 
ATOM    215  C4'  DG A  11      -3.953-254.679-606.735 
ATOM    216  O4'  DG A  11      -3.210-253.523-607.219 
ATOM    217  C3'  DG A  11      -4.046-254.452-605.226 
ATOM    218  O3'  DG A  11      -2.955-255.110-604.594 
ATOM    219  C2'  DG A  11      -3.871-252.944-605.050 
ATOM    220  C1'  DG A  11      -2.776-252.769-606.097 
ATOM    221  N9   DG A  11      -2.586-251.358-606.535 
ATOM    222  C8   DG A  11      -3.522-250.357-606.681 
ATOM    223  N7   DG A  11      -3.024-249.215-607.087 
ATOM    224  C5   DG A  11      -1.661-249.477-607.219 
ATOM    225  C6   DG A  11      -0.602-248.624-607.627 
ATOM    226  O6   DG A  11      -0.649-247.443-607.962 
ATOM    227  N1   DG A  11       0.628-249.297-607.620 
ATOM    228  C2   DG A  11       0.811-250.619-607.266 
ATOM    229  N2   DG A  11       2.064-251.075-607.325 
ATOM    230  N3   DG A  11      -0.184-251.418-606.883 
ATOM    231  C4   DG A  11      -1.383-250.781-606.884 
ATOM    232  P    DA A  12      -3.202-255.862-603.202 
ATOM    233  OP1  DA A  12      -3.734-257.219-603.459 
ATOM    234  OP2  DA A  12      -4.016-255.003-602.313 
ATOM    235  O5'  DA A  12      -1.712-255.966-602.631 
ATOM    236  C5'  DA A  12      -0.613-256.058-603.557 
ATOM    237  C4'  DA A  12       0.517-255.151-603.112 
ATOM    238  O4'  DA A  12       0.383-253.798-603.635 
ATOM    239  C3'  DA A  12       0.654-254.950-601.603 
ATOM    240  O3'  DA A  12       2.036-254.874-601.272 
ATOM    241  C2'  DA A  12       0.014-253.589-601.334 
ATOM    242  C1'  DA A  12       0.572-252.884-602.566 
ATOM    243  N9   DA A  12      -0.138-251.620-602.907 
ATOM    244  C8   DA A  12      -1.463-251.326-602.761 
ATOM    245  N7   DA A  12      -1.782-250.130-603.151 
ATOM    246  C5   DA A  12      -0.580-249.590-603.589 
ATOM    247  C6   DA A  12      -0.245-248.338-604.129 
ATOM    248  N6   DA A  12      -1.137-247.356-604.327 
ATOM    249  N1   DA A  12       1.043-248.129-604.458 
ATOM    250  C2   DA A  12       1.923-249.109-604.259 
ATOM    251  N3   DA A  12       1.729-250.312-603.765 
ATOM    252  C4   DA A  12       0.432-250.495-603.443 
ATOM    253  P    DC A  13       2.553-255.579-599.932 
ATOM    254  OP1  DC A  13       2.803-257.015-600.192 
ATOM    255  OP2  DC A  13       1.625-255.273-598.820 
ATOM    256  O5'  DC A  13       3.943-254.825-599.694 
ATOM    257  C5'  DC A  13       4.676-254.336-600.833 
ATOM    258  C4'  DC A  13       5.197-252.939-600.554 
ATOM    259  O4'  DC A  13       4.237-251.907-600.916 
ATOM    260  C3'  DC A  13       5.534-252.634-599.095 
ATOM    261  O3'  DC A  13       6.683-251.798-599.053 
ATOM    262  C2'  DC A  13       4.335-251.838-598.579 
ATOM    263  C1'  DC A  13       4.130-250.995-599.833 
ATOM    264  N1   DC A  13       2.792-250.344-599.906 
ATOM    265  C2   DC A  13       2.713-249.086-600.496 
ATOM    266  O2   DC A  13       3.747-248.565-600.931 
ATOM    267  N3   DC A  13       1.502-248.475-600.571 
ATOM    268  C4   DC A  13       0.406-249.072-600.087 
ATOM    269  N4   DC A  13      -0.751-248.436-600.184 
ATOM    270  C5   DC A  13       0.466-250.367-599.476 
ATOM    271  C6   DC A  13       1.685-250.960-599.410 
ATOM    272  P    DG A  14       7.784-252.047-597.917 
ATOM    273  OP1  DG A  14       8.709-253.118-598.350 
ATOM    274  OP2  DG A  14       7.113-252.256-596.615 
ATOM    275  O5'  DG A  14       8.551-250.643-597.908 
ATOM    276  C5'  DG A  14       8.626-249.881-599.127 
ATOM    277  C4'  DG A  14       8.350-248.418-598.839 
ATOM    278  O4'  DG A  14       6.930-248.098-598.901 
ATOM    279  C3'  DG A  14       8.781-247.917-597.461 
ATOM    280  O3'  DG A  14       9.266-246.586-597.586 
ATOM    281  C2'  DG A  14       7.492-247.890-596.639 
ATOM    282  C1'  DG A  14       6.590-247.350-597.744 
ATOM    283  N9   DG A  14       5.136-247.545-597.479 
ATOM    284  C8   DG A  14       4.500-248.584-596.835 
ATOM    285  N7   DG A  14       3.198-248.452-596.766 
ATOM    286  C5   DG A  14       2.954-247.240-597.409 
ATOM    287  C6   DG A  14       1.730-246.563-597.649 
ATOM    288  O6   DG A  14       0.590-246.900-597.340 
ATOM    289  N1   DG A  14       1.937-245.359-598.336 
ATOM    290  C2   DG A  14       3.166-244.873-598.739 
ATOM    291  N2   DG A  14       3.151-243.703-599.383 
ATOM    292  N3   DG A  14       4.313-245.509-598.513 
ATOM    293  C4   DG A  14       4.130-246.678-597.847 
ATOM    294  P    DT A  15      10.544-246.142-596.730 
ATOM    295  OP1  DT A  15      11.780-246.546-597.439 
ATOM    296  OP2  DT A  15      10.404-246.630-595.340 
ATOM    297  O5'  DT A  15      10.405-244.549-596.756 
ATOM    298  C5'  DT A  15       9.778-243.922-597.891 
ATOM    299  C4'  DT A  15       8.824-242.841-597.425 
ATOM    300  O4'  DT A  15       7.487-243.356-597.161 
ATOM    301  C3'  DT A  15       9.207-242.129-596.128 
ATOM    302  O3'  DT A  15       8.848-240.757-596.232 
ATOM    303  C2'  DT A  15       8.332-242.780-595.056 
ATOM    304  C1'  DT A  15       7.062-242.872-595.897 
ATOM    305  N1   DT A  15       6.052-243.821-595.354 
ATOM    306  C2   DT A  15       4.729-243.492-595.525 
ATOM    307  O2   DT A  15       4.366-242.476-596.092 
ATOM    308  N3   DT A  15       3.821-244.396-595.008 
ATOM    309  C4   DT A  15       4.121-245.572-594.350 
ATOM    310  O4   DT A  15       3.220-246.301-593.931 
ATOM    311  C5   DT A  15       5.535-245.830-594.219 
ATOM    312  C7   DT A  15       5.947-247.090-593.515 
ATOM    313  C6   DT A  15       6.439-244.969-594.712 
ATOM    314  P    DG A  16       9.832-239.649-595.625 
ATOM    315  OP1  DG A  16      10.894-239.337-596.607 
ATOM    316  OP2  DG A  16      10.292-240.075-594.285 
ATOM    317  O5'  DG A  16       8.846-238.396-595.480 
ATOM    318  C5'  DG A  16       7.747-238.264-596.400 
ATOM    319  C4'  DG A  16       6.489-237.867-595.652 
ATOM    320  O4'  DG A  16       5.747-239.020-595.163 
ATOM    321  C3'  DG A  16       6.701-237.009-594.404 
ATOM    322  O3'  DG A  16       5.641-236.064-594.310 
ATOM    323  C2'  DG A  16       6.585-237.988-593.237 
ATOM    324  C1'  DG A  16       5.420-238.797-593.799 
ATOM    325  N9   DG A  16       5.239-240.123-593.144 
ATOM    326  C8   DG A  16       6.191-240.981-592.640 
ATOM    327  N7   DG A  16       5.697-242.081-592.121 
ATOM    328  C5   DG A  16       4.322-241.938-592.294 
ATOM    329  C6   DG A  16       3.260-242.809-591.933 
ATOM    330  O6   DG A  16       3.318-243.902-591.377 
ATOM    331  N1   DG A  16       2.015-242.275-592.294 
ATOM    332  C2   DG A  16       1.821-241.060-592.921 
ATOM    333  N2   DG A  16       0.553-240.731-593.181 
ATOM    334  N3   DG A  16       2.817-240.244-593.261 
ATOM    335  C4   DG A  16       4.031-240.748-592.917 
ATOM    336  P    DC A  17       5.970-234.576-593.825 
ATOM    337  OP1  DC A  17       6.441-233.772-594.975 
ATOM    338  OP2  DC A  17       6.872-234.623-592.653 
ATOM    339  O5'  DC A  17       4.524-234.065-593.369 
ATOM    340  C5'  DC A  17       3.357-234.597-594.024 
ATOM    341  C4'  DC A  17       2.290-234.924-592.999 
ATOM    342  O4'  DC A  17       2.425-236.275-592.470 
ATOM    343  C3'  DC A  17       2.272-234.041-591.752 
ATOM    344  O3'  DC A  17       0.923-233.832-591.355 
ATOM    345  C2'  DC A  17       2.970-234.874-590.676 
ATOM    346  C1'  DC A  17       2.342-236.212-591.054 
ATOM    347  N1   DC A  17       3.062-237.390-590.496 
ATOM    348  C2   DC A  17       2.304-238.498-590.125 
ATOM    349  O2   DC A  17       1.077-238.458-590.274 
ATOM    350  N3   DC A  17       2.941-239.582-589.613 
ATOM    351  C4   DC A  17       4.273-239.585-589.468 
ATOM    352  N4   DC A  17       4.848-240.667-588.964 
ATOM    353  C5   DC A  17       5.070-238.456-589.842 
ATOM    354  C6   DC A  17       4.414-237.383-590.352 
ATOM    355  P    DG A  18       0.486-232.387-590.820 
ATOM    356  OP1  DG A  18       0.174-231.506-591.967 
ATOM    357  OP2  DG A  18       1.502-231.882-589.870 
ATOM    358  O5'  DG A  18      -0.861-232.737-590.029 
ATOM    359  C5'  DG A  18      -1.662-233.849-590.472 
ATOM    360  C4'  DG A  18      -2.119-234.666-589.280 
ATOM    361  O4'  DG A  18      -1.159-235.698-588.913 
ATOM    362  C3'  DG A  18      -2.337-233.887-587.984 
ATOM    363  O3'  DG A  18      -3.456-234.438-587.298 
ATOM    364  C2'  DG A  18      -1.080-234.154-587.155 
ATOM    365  C1'  DG A  18      -0.945-235.632-587.511 
ATOM    366  N9   DG A  18       0.402-236.196-587.221 
ATOM    367  C8   DG A  18       1.638-235.591-587.305 
ATOM    368  N7   DG A  18       2.638-236.372-586.976 
ATOM    369  C5   DG A  18       2.022-237.579-586.651 
ATOM    370  C6   DG A  18       2.589-238.806-586.219 
ATOM    371  O6   DG A  18       3.770-239.085-586.033 
ATOM    372  N1   DG A  18       1.602-239.777-585.999 
ATOM    373  C2   DG A  18       0.246-239.587-586.174 
ATOM    374  N2   DG A  18      -0.533-240.639-585.911 
ATOM    375  N3   DG A  18      -0.285-238.435-586.579 
ATOM    376  C4   DG A  18       0.659-237.483-586.797 
ATOM    377  P    DG A  19      -4.475-233.450-586.558 
ATOM    378  OP1  DG A  19      -5.461-232.933-587.533 
ATOM    379  OP2  DG A  19      -3.716-232.431-585.800 
ATOM    380  O5'  DG A  19      -5.199-234.449-585.539 
ATOM    381  C5'  DG A  19      -5.340-235.835-585.902 
ATOM    382  C4'  DG A  19      -5.001-236.719-584.719 
ATOM    383  O4'  DG A  19      -3.582-237.036-584.652 
ATOM    384  C3'  DG A  19      -5.314-236.134-583.341 
ATOM    385  O3'  DG A  19      -5.767-237.180-582.490 
ATOM    386  C2'  DG A  19      -3.968-235.633-582.819 
ATOM    387  C1'  DG A  19      -3.133-236.806-583.325 
ATOM    388  N9   DG A  19      -1.672-236.526-583.372 
ATOM    389  C8   DG A  19      -1.020-235.345-583.657 
ATOM    390  N7   DG A  19       0.288-235.433-583.615 
ATOM    391  C5   DG A  19       0.519-236.766-583.276 
ATOM    392  C6   DG A  19       1.740-237.461-583.082 
ATOM    393  O6   DG A  19       2.889-237.037-583.171 
ATOM    394  N1   DG A  19       1.518-238.805-582.748 
ATOM    395  C2   DG A  19       0.278-239.398-582.620 
ATOM    396  N2   DG A  19       0.278-240.693-582.295 
ATOM    397  N3   DG A  19      -0.869-238.745-582.802 
ATOM    398  C4   DG A  19      -0.670-237.440-583.126 
ATOM    399  P    DA A  20      -6.965-236.885-581.469 
ATOM    400  OP1  DA A  20      -8.260-237.035-582.168 
ATOM    401  OP2  DA A  20      -6.736-235.586-580.798 
ATOM    402  O5'  DA A  20      -6.780-238.074-580.414 
ATOM    403  C5'  DA A  20      -6.223-239.324-580.862 
ATOM    404  C4'  DA A  20      -5.205-239.826-579.857 
ATOM    405  O4'  DA A  20      -3.868-239.309-580.115 
ATOM    406  C3'  DA A  20      -5.469-239.454-578.398 
ATOM    407  O3'  DA A  20      -5.079-240.539-577.568 
ATOM    408  C2'  DA A  20      -4.537-238.273-578.126 
ATOM    409  C1'  DA A  20      -3.336-238.815-578.896 
ATOM    410  N9   DA A  20      -2.316-237.780-579.221 
ATOM    411  C8   DA A  20      -2.511-236.463-579.525 
ATOM    412  N7   DA A  20      -1.415-235.812-579.762 
ATOM    413  C5   DA A  20      -0.418-236.764-579.605 
ATOM    414  C6   DA A  20       0.980-236.702-579.722 
ATOM    415  N6   DA A  20       1.646-235.583-580.041 
ATOM    416  N1   DA A  20       1.672-237.834-579.497 
ATOM    417  C2   DA A  20       1.005-238.943-579.181 
ATOM    418  N3   DA A  20      -0.291-239.122-579.043 
ATOM    419  C4   DA A  20      -0.960-237.973-579.272 
ATOM    420  P    DT A  21      -5.982-240.909-576.298 
ATOM    421  OP1  DT A  21      -7.104-241.775-576.723 
ATOM    422  OP2  DT A  21      -6.354-239.672-575.577 
ATOM    423  O5'  DT A  21      -4.952-241.757-575.414 
ATOM    424  C5'  DT A  21      -3.921-242.512-576.076 
ATOM    425  C4'  DT A  21      -2.600-242.330-575.354 
ATOM    426  O4'  DT A  21      -1.857-241.175-575.838 
ATOM    427  C3'  DT A  21      -2.693-242.103-573.846 
ATOM    428  O3'  DT A  21      -1.602-242.762-573.213 
ATOM    429  C2'  DT A  21      -2.518-240.596-573.669 
ATOM    430  C1'  DT A  21      -1.423-240.420-574.716 
ATOM    431  N1   DT A  21      -1.233-239.009-575.154 
ATOM    432  C2   DT A  21       0.047-238.617-575.463 
ATOM    433  O2   DT A  21       1.006-239.366-575.392 
ATOM    434  N3   DT A  21       0.185-237.302-575.864 
ATOM    435  C4   DT A  21      -0.827-236.371-575.978 
ATOM    436  O4   DT A  21      -0.581-235.221-576.348 
ATOM    437  C5   DT A  21      -2.135-236.876-575.633 
ATOM    438  C7   DT A  21      -3.294-235.928-575.730 
ATOM    439  C6   DT A  21      -2.298-238.150-575.240 
ATOM    440  P    DC A  22      -1.849-243.513-571.822 
ATOM    441  OP1  DC A  22      -2.381-244.870-572.079 
ATOM    442  OP2  DC A  22      -2.663-242.655-570.933 
ATOM    443  O5'  DC A  22      -0.359-243.618-571.250 
ATOM    444  C5'  DC A  22       0.740-243.710-572.176 
ATOM    445  C4'  DC A  22       1.870-242.802-571.731 
ATOM    446  O4'  DC A  22       1.736-241.450-572.255 
ATOM    447  C3'  DC A  22       2.007-242.602-570.222 
ATOM    448  O3'  DC A  22       3.389-242.525-569.891 
ATOM    449  C2'  DC A  22       1.367-241.240-569.953 
ATOM    450  C1'  DC A  22       1.925-240.536-571.186 
ATOM    451  N1   DC A  22       1.215-239.272-571.527 
ATOM    452  C2   DC A  22       1.966-238.231-572.066 
ATOM    453  O2   DC A  22       3.178-238.397-572.239 
ATOM    454  N3   DC A  22       1.337-237.069-572.383 
ATOM    455  C4   DC A  22       0.020-236.929-572.181 
ATOM    456  N4   DC A  22      -0.546-235.777-572.506 
ATOM    457  C5   DC A  22      -0.770-237.987-571.626 
ATOM    458  C6   DC A  22      -0.123-239.139-571.316 
ATOM    459  P    DC A  23       3.906-243.231-568.551 
ATOM    460  OP1  DC A  23       4.156-244.667-568.811 
ATOM    461  OP2  DC A  23       2.978-242.925-567.440 
ATOM    462  O5'  DC A  23       5.296-242.476-568.313 
ATOM    463  C5'  DC A  23       6.029-241.987-569.452 
ATOM    464  C4'  DC A  23       6.550-240.591-569.174 
ATOM    465  O4'  DC A  23       5.590-239.558-569.535 
ATOM    466  C3'  DC A  23       6.887-240.286-567.714 
ATOM    467  O3'  DC A  23       8.036-239.450-567.672 
ATOM    468  C2'  DC A  23       5.688-239.489-567.198 
ATOM    469  C1'  DC A  23       5.483-238.647-568.453 
ATOM    470  N1   DC A  23       4.145-237.996-568.525 
ATOM    471  C2   DC A  23       4.066-236.737-569.115 
ATOM    472  O2   DC A  23       5.100-236.217-569.550 
ATOM    473  N3   DC A  23       2.856-236.126-569.190 
ATOM    474  C4   DC A  23       1.759-236.724-568.707 
ATOM    475  N4   DC A  23       0.602-236.088-568.804 
ATOM    476  C5   DC A  23       1.819-238.018-568.096 
ATOM    477  C6   DC A  23       3.038-238.611-568.030 
ATOM    478  P    DT A  24       9.137-239.699-566.537 
ATOM    479  OP1  DT A  24      10.062-240.770-566.969 
ATOM    480  OP2  DT A  24       8.466-239.907-565.234 
ATOM    481  O5'  DT A  24       9.904-238.295-566.527 
ATOM    482  C5'  DT A  24       9.979-237.532-567.746 
ATOM    483  C4'  DT A  24       9.703-236.070-567.459 
ATOM    484  O4'  DT A  24       8.283-235.749-567.521 
ATOM    485  C3'  DT A  24      10.134-235.569-566.081 
ATOM    486  O3'  DT A  24      10.619-234.237-566.205 
ATOM    487  C2'  DT A  24       8.845-235.542-565.258 
ATOM    488  C1'  DT A  24       7.943-235.002-566.363 
ATOM    489  N1   DT A  24       6.489-235.197-566.098 
ATOM    490  C2   DT A  24       5.636-234.219-566.545 
ATOM    491  O2   DT A  24       6.018-233.223-567.136 
ATOM    492  N3   DT A  24       4.296-234.434-566.280 
ATOM    493  C4   DT A  24       3.756-235.519-565.622 
ATOM    494  O4   DT A  24       2.539-235.601-565.444 
ATOM    495  C5   DT A  24       4.731-236.492-565.191 
ATOM    496  C7   DT A  24       4.228-237.705-564.466 
ATOM    497  C6   DT A  24       6.040-236.308-565.435 
ATOM    498  P    DG A  25      11.897-233.794-565.349 
ATOM    499  OP1  DG A  25      13.133-234.198-566.058 
ATOM    500  OP2  DG A  25      11.757-234.282-563.960 
ATOM    501  O5'  DG A  25      11.758-232.200-565.376 
ATOM    502  C5'  DG A  25      11.131-231.573-566.511 
ATOM    503  C4'  DG A  25      10.177-230.492-566.044 
ATOM    504  O4'  DG A  25       8.840-231.008-565.781 
ATOM    505  C3'  DG A  25      10.560-229.781-564.747 
ATOM    506  O3'  DG A  25      10.201-228.408-564.851 
ATOM    507  C2'  DG A  25       9.685-230.431-563.676 
ATOM    508  C1'  DG A  25       8.415-230.523-564.516 
ATOM    509  N9   DG A  25       7.405-231.473-563.973 
ATOM    510  C8   DG A  25       7.598-232.662-563.306 
ATOM    511  N7   DG A  25       6.488-233.265-562.956 
ATOM    512  C5   DG A  25       5.487-232.414-563.424 
ATOM    513  C6   DG A  25       4.076-232.532-563.344 
ATOM    514  O6   DG A  25       3.405-233.426-562.835 
ATOM    515  N1   DG A  25       3.435-231.441-563.950 
ATOM    516  C2   DG A  25       4.076-230.377-564.554 
ATOM    517  N2   DG A  25       3.286-229.437-565.075 
ATOM    518  N3   DG A  25       5.402-230.268-564.629 
ATOM    519  C4   DG A  25       6.036-231.317-564.046 
ATOM    520  P    DC A  26      11.185-227.301-564.244 
ATOM    521  OP1  DC A  26      12.247-226.988-565.227 
ATOM    522  OP2  DC A  26      11.645-227.727-562.905 
ATOM    523  O5'  DC A  26      10.199-226.048-564.100 
ATOM    524  C5'  DC A  26       9.100-225.916-565.020 
ATOM    525  C4'  DC A  26       7.842-225.518-564.271 
ATOM    526  O4'  DC A  26       7.100-226.672-563.782 
ATOM    527  C3'  DC A  26       8.054-224.661-563.024 
ATOM    528  O3'  DC A  26       6.994-223.716-562.929 
ATOM    529  C2'  DC A  26       7.938-225.640-561.856 
ATOM    530  C1'  DC A  26       6.773-226.449-562.419 
ATOM    531  N1   DC A  26       6.592-227.774-561.763 
ATOM    532  C2   DC A  26       5.293-228.254-561.617 
ATOM    533  O2   DC A  26       4.354-227.567-562.033 
ATOM    534  N3   DC A  26       5.107-229.460-561.021 
ATOM    535  C4   DC A  26       6.153-230.174-560.584 
ATOM    536  N4   DC A  26       5.918-231.344-560.010 
ATOM    537  C5   DC A  26       7.496-229.698-560.725 
ATOM    538  C6   DC A  26       7.662-228.490-561.322 
ATOM    539  P    DT A  27       7.323-222.227-562.444 
ATOM    540  OP1  DT A  27       7.794-221.424-563.595 
ATOM    541  OP2  DT A  27       8.225-222.275-561.273 
ATOM    542  O5'  DT A  27       5.877-221.717-561.988 
ATOM    543  C5'  DT A  27       4.710-222.249-562.643 
ATOM    544  C4'  DT A  27       3.643-222.576-561.618 
ATOM    545  O4'  DT A  27       3.778-223.926-561.089 
ATOM    546  C3'  DT A  27       3.625-221.692-560.371 
ATOM    547  O3'  DT A  27       2.276-221.483-559.975 
ATOM    548  C2'  DT A  27       4.323-222.526-559.296 
ATOM    549  C1'  DT A  27       3.695-223.863-559.674 
ATOM    550  N1   DT A  27       4.415-225.042-559.115 
ATOM    551  C2   DT A  27       3.653-226.127-558.754 
ATOM    552  O2   DT A  27       2.440-226.155-558.873 
ATOM    553  N3   DT A  27       4.355-227.200-558.240 
ATOM    554  C4   DT A  27       5.721-227.275-558.061 
ATOM    555  O4   DT A  27       6.236-228.290-557.590 
ATOM    556  C5   DT A  27       6.434-226.088-558.469 
ATOM    557  C7   DT A  27       7.927-226.085-558.308 
ATOM    558  C6   DT A  27       5.778-225.030-558.972 
ATOM    559  P    DG A  28       1.839-220.039-559.439 
ATOM    560  OP1  DG A  28       1.527-219.157-560.587 
ATOM    561  OP2  DG A  28       2.855-219.534-558.490 
ATOM    562  O5'  DG A  28       0.492-220.389-558.648 
ATOM    563  C5'  DG A  28      -0.309-221.501-559.092 
ATOM    564  C4'  DG A  28      -0.766-222.318-557.900 
ATOM    565  O4'  DG A  28       0.194-223.349-557.532 
ATOM    566  C3'  DG A  28      -0.984-221.539-556.603 
ATOM    567  O3'  DG A  28      -2.102-222.089-555.917 
ATOM    568  C2'  DG A  28       0.273-221.806-555.775 
ATOM    569  C1'  DG A  28       0.408-223.283-556.130 
ATOM    570  N9   DG A  28       1.755-223.848-555.840 
ATOM    571  C8   DG A  28       2.991-223.243-555.924 
ATOM    572  N7   DG A  28       3.991-224.023-555.596 
ATOM    573  C5   DG A  28       3.375-225.231-555.270 
ATOM    574  C6   DG A  28       3.942-226.458-554.839 
ATOM    575  O6   DG A  28       5.123-226.737-554.652 
ATOM    576  N1   DG A  28       2.955-227.429-554.618 
ATOM    577  C2   DG A  28       1.599-227.239-554.793 
ATOM    578  N2   DG A  28       0.820-228.291-554.530 
ATOM    579  N3   DG A  28       1.068-226.087-555.199 
ATOM    580  C4   DG A  28       2.012-225.135-555.416 
ATOM    581  P    DG A  29      -3.122-221.101-555.177 
ATOM    582  OP1  DG A  29      -4.108-220.584-556.152 
ATOM    583  OP2  DG A  29      -2.363-220.083-554.419 
ATOM    584  O5'  DG A  29      -3.845-222.100-554.158 
ATOM    585  C5'  DG A  29      -3.987-223.486-554.522 
ATOM    586  C4'  DG A  29      -3.648-224.370-553.338 
ATOM    587  O4'  DG A  29      -2.229-224.688-553.271 
ATOM    588  C3'  DG A  29      -3.961-223.786-551.961 
ATOM    589  O3'  DG A  29      -4.414-224.831-551.109 
ATOM    590  C2'  DG A  29      -2.615-223.284-551.438 
ATOM    591  C1'  DG A  29      -1.780-224.457-551.944 
ATOM    592  N9   DG A  29      -0.319-224.177-551.992 
ATOM    593  C8   DG A  29       0.333-222.997-552.277 
ATOM    594  N7   DG A  29       1.641-223.085-552.234 
ATOM    595  C5   DG A  29       1.872-224.417-551.896 
ATOM    596  C6   DG A  29       3.093-225.112-551.702 
ATOM    597  O6   DG A  29       4.242-224.688-551.790 
ATOM    598  N1   DG A  29       2.871-226.456-551.368 
ATOM    599  C2   DG A  29       1.631-227.049-551.239 
ATOM    600  N2   DG A  29       1.631-228.345-550.914 
ATOM    601  N3   DG A  29       0.484-226.397-551.422 
ATOM    602  C4   DG A  29       0.683-225.092-551.746 
ATOM    603  P    DT A  30      -5.612-224.536-550.088 
ATOM    604  OP1  DT A  30      -6.907-224.687-550.787 
ATOM    605  OP2  DT A  30      -5.383-223.238-549.417 
ATOM    606  O5'  DT A  30      -5.427-225.726-549.033 
ATOM    607  C5'  DT A  30      -4.870-226.976-549.481 
ATOM    608  C4'  DT A  30      -3.852-227.478-548.476 
ATOM    609  O4'  DT A  30      -2.515-226.961-548.734 
ATOM    610  C3'  DT A  30      -4.116-227.105-547.018 
ATOM    611  O3'  DT A  30      -3.726-228.191-546.187 
ATOM    612  C2'  DT A  30      -3.184-225.925-546.745 
ATOM    613  C1'  DT A  30      -1.983-226.467-547.515 
ATOM    614  N1   DT A  30      -0.963-225.431-547.840 
ATOM    615  C2   DT A  30       0.353-225.828-547.840 
ATOM    616  O2   DT A  30       0.702-226.968-547.589 
ATOM    617  N3   DT A  30       1.270-224.840-548.146 
ATOM    618  C4   DT A  30       0.986-223.524-548.444 
ATOM    619  O4   DT A  30       1.894-222.730-548.702 
ATOM    620  C5   DT A  30      -0.422-223.203-548.419 
ATOM    621  C7   DT A  30      -0.818-221.790-548.732 
ATOM    622  C6   DT A  30      -1.334-224.144-548.125 
ATOM    623  P    DA A  31      -4.629-228.560-544.917 
ATOM    624  OP1  DA A  31      -5.751-229.427-545.342 
ATOM    625  OP2  DA A  31      -5.001-227.323-544.196 
ATOM    626  O5'  DA A  31      -3.599-229.408-544.033 
ATOM    627  C5'  DA A  31      -2.568-230.164-544.696 
ATOM    628  C4'  DA A  31      -1.247-229.982-543.974 
ATOM    629  O4'  DA A  31      -0.504-228.826-544.457 
ATOM    630  C3'  DA A  31      -1.340-229.755-542.465 
ATOM    631  O3'  DA A  31      -0.249-230.413-541.832 
ATOM    632  C2'  DA A  31      -1.165-228.247-542.288 
ATOM    633  C1'  DA A  31      -0.070-228.072-543.336 
ATOM    634  N9   DA A  31       0.120-226.661-543.773 
ATOM    635  C8   DA A  31      -0.822-225.682-543.913 
ATOM    636  N7   DA A  31      -0.341-224.546-544.314 
ATOM    637  C5   DA A  31       1.019-224.786-544.452 
ATOM    638  C6   DA A  31       2.089-223.971-544.851 
ATOM    639  N6   DA A  31       1.949-222.684-545.202 
ATOM    640  N1   DA A  31       3.315-224.527-544.877 
ATOM    641  C2   DA A  31       3.449-225.805-544.528 
ATOM    642  N3   DA A  31       2.527-226.660-544.140 
ATOM    643  C4   DA A  31       1.311-226.079-544.123 
ATOM    644  P    DG A  32      -0.496-231.165-540.441 
ATOM    645  OP1  DG A  32      -1.027-232.522-540.698 
ATOM    646  OP2  DG A  32      -1.310-230.306-539.552 
ATOM    647  O5'  DG A  32       0.994-231.270-539.869 
ATOM    648  C5'  DG A  32       2.093-231.361-540.796 
ATOM    649  C4'  DG A  32       3.223-230.454-540.351 
ATOM    650  O4'  DG A  32       3.089-229.101-540.874 
ATOM    651  C3'  DG A  32       3.360-230.253-538.842 
ATOM    652  O3'  DG A  32       4.742-230.177-538.511 
ATOM    653  C2'  DG A  32       2.720-228.892-538.572 
ATOM    654  C1'  DG A  32       3.278-228.187-539.805 
ATOM    655  N9   DG A  32       2.568-226.923-540.146 
ATOM    656  C8   DG A  32       1.234-226.608-540.005 
ATOM    657  N7   DG A  32       0.926-225.398-540.403 
ATOM    658  C5   DG A  32       2.142-224.874-540.838 
ATOM    659  C6   DG A  32       2.445-223.598-541.380 
ATOM    660  O6   DG A  32       1.690-222.652-541.592 
ATOM    661  N1   DG A  32       3.808-223.483-541.689 
ATOM    662  C2   DG A  32       4.753-224.472-541.498 
ATOM    663  N2   DG A  32       6.002-224.166-541.858 
ATOM    664  N3   DG A  32       4.468-225.669-540.990 
ATOM    665  C4   DG A  32       3.150-225.796-540.686 
ATOM    666  P    DG A  33       5.259-230.882-537.170 
ATOM    667  OP1  DG A  33       5.509-232.318-537.430 
ATOM    668  OP2  DG A  33       4.331-230.576-536.059 
ATOM    669  O5'  DG A  33       6.649-230.128-536.932 
ATOM    670  C5'  DG A  33       7.382-229.639-538.072 
ATOM    671  C4'  DG A  33       7.903-228.243-537.793 
ATOM    672  O4'  DG A  33       6.943-227.210-538.155 
ATOM    673  C3'  DG A  33       8.240-227.937-536.334 
ATOM    674  O3'  DG A  33       9.390-227.101-536.292 
ATOM    675  C2'  DG A  33       7.041-227.141-535.818 
ATOM    676  C1'  DG A  33       6.836-226.298-537.072 
ATOM    677  N9   DG A  33       5.498-225.648-537.144 
ATOM    678  C8   DG A  33       4.279-226.112-536.702 
ATOM    679  N7   DG A  33       3.283-225.288-536.918 
ATOM    680  C5   DG A  33       3.885-224.199-537.549 
ATOM    681  C6   DG A  33       3.316-222.990-538.027 
ATOM    682  O6   DG A  33       2.144-222.624-537.993 
ATOM    683  N1   DG A  33       4.288-222.158-538.601 
ATOM    684  C2   DG A  33       5.633-222.457-538.699 
ATOM    685  N2   DG A  33       6.398-221.530-539.282 
ATOM    686  N3   DG A  33       6.166-223.591-538.251 
ATOM    687  C4   DG A  33       5.237-224.409-537.691 
ATOM    688  P    DA A  34      10.490-227.350-535.156 
ATOM    689  OP1  DA A  34      11.415-228.421-535.589 
ATOM    690  OP2  DA A  34       9.819-227.559-533.853 
ATOM    691  O5'  DA A  34      11.257-225.947-535.147 
ATOM    692  C5'  DA A  34      11.332-225.184-536.365 
ATOM    693  C4'  DA A  34      11.056-223.721-536.078 
ATOM    694  O4'  DA A  34       9.636-223.401-536.140 
ATOM    695  C3'  DA A  34      11.487-223.220-534.700 
ATOM    696  O3'  DA A  34      11.972-221.889-534.824 
ATOM    697  C2'  DA A  34      10.198-223.193-533.878 
ATOM    698  C1'  DA A  34       9.296-222.653-534.982 
ATOM    699  N9   DA A  34       7.843-222.848-534.717 
ATOM    700  C8   DA A  34       7.229-223.887-534.076 
ATOM    701  N7   DA A  34       5.940-223.768-534.001 
ATOM    702  C5   DA A  34       5.676-222.564-534.638 
ATOM    703  C6   DA A  34       4.484-221.868-534.893 
ATOM    704  N6   DA A  34       3.275-222.309-534.517 
ATOM    705  N1   DA A  34       4.578-220.696-535.549 
ATOM    706  C2   DA A  34       5.782-220.263-535.920 
ATOM    707  N3   DA A  34       6.958-220.822-535.739 
ATOM    708  C4   DA A  34       6.836-221.993-535.079 
ATOM    709  P    DG A  35      13.250-221.446-533.969 
ATOM    710  OP1  DG A  35      14.486-221.849-534.677 
ATOM    711  OP2  DG A  35      13.110-221.933-532.579 
ATOM    712  O5'  DG A  35      13.111-219.852-533.995 
ATOM    713  C5'  DG A  35      12.484-219.225-535.130 
ATOM    714  C4'  DG A  35      11.530-218.144-534.664 
ATOM    715  O4'  DG A  35      10.193-218.659-534.400 
ATOM    716  C3'  DG A  35      11.913-217.432-533.366 
ATOM    717  O3'  DG A  35      11.554-216.060-533.470 
ATOM    718  C2'  DG A  35      11.038-218.083-532.295 
ATOM    719  C1'  DG A  35       9.768-218.175-533.135 
ATOM    720  N9   DG A  35       8.758-219.124-532.592 
ATOM    721  C8   DG A  35       8.951-220.314-531.925 
ATOM    722  N7   DG A  35       7.841-220.917-531.575 
ATOM    723  C5   DG A  35       6.840-220.066-532.043 
ATOM    724  C6   DG A  35       5.429-220.183-531.963 
ATOM    725  O6   DG A  35       4.758-221.078-531.454 
ATOM    726  N1   DG A  35       4.788-219.092-532.569 
ATOM    727  C2   DG A  35       5.429-218.029-533.173 
ATOM    728  N2   DG A  35       4.639-217.088-533.695 
ATOM    729  N3   DG A  35       6.755-217.920-533.249 
ATOM    730  C4   DG A  35       7.389-218.969-532.665 
ATOM    731  P    DA A  36      12.538-214.952-532.863 
ATOM    732  OP1  DA A  36      13.600-214.640-533.846 
ATOM    733  OP2  DA A  36      12.998-215.378-531.524 
ATOM    734  O5'  DA A  36      11.552-213.699-532.719 
ATOM    735  C5'  DA A  36      10.453-213.567-533.639 
ATOM    736  C4'  DA A  36       9.195-213.170-532.890 
ATOM    737  O4'  DA A  36       8.453-214.323-532.401 
ATOM    738  C3'  DA A  36       9.407-212.312-531.643 
ATOM    739  O3'  DA A  36       8.347-211.368-531.549 
ATOM    740  C2'  DA A  36       9.292-213.291-530.475 
ATOM    741  C1'  DA A  36       8.126-214.100-531.038 
ATOM    742  N9   DA A  36       7.945-215.426-530.383 
ATOM    743  C8   DA A  36       8.902-216.265-529.889 
ATOM    744  N7   DA A  36       8.428-217.356-529.372 
ATOM    745  C5   DA A  36       7.055-217.233-529.536 
ATOM    746  C6   DA A  36       5.981-218.071-529.192 
ATOM    747  N6   DA A  36       6.132-219.255-528.583 
ATOM    748  N1   DA A  36       4.741-217.645-529.497 
ATOM    749  C2   DA A  36       4.597-216.467-530.103 
ATOM    750  N3   DA A  36       5.518-215.604-530.470 
ATOM    751  C4   DA A  36       6.750-216.053-530.153 
ATOM    752  P    DA A  37       8.676-209.879-531.063 
ATOM    753  OP1  DA A  37       9.147-209.075-532.214 
ATOM    754  OP2  DA A  37       9.578-209.926-529.892 
ATOM    755  O5'  DA A  37       7.230-209.368-530.607 
ATOM    756  C5'  DA A  37       6.063-209.900-531.263 
ATOM    757  C4'  DA A  37       4.996-210.228-530.237 
ATOM    758  O4'  DA A  37       5.131-211.578-529.708 
ATOM    759  C3'  DA A  37       4.978-209.344-528.990 
ATOM    760  O3'  DA A  37       3.629-209.135-528.594 
ATOM    761  C2'  DA A  37       5.676-210.177-527.915 
ATOM    762  C1'  DA A  37       5.048-211.515-528.293 
ATOM    763  N9   DA A  37       5.768-212.693-527.734 
ATOM    764  C8   DA A  37       7.109-212.848-527.526 
ATOM    765  N7   DA A  37       7.432-213.998-527.021 
ATOM    766  C5   DA A  37       6.217-214.656-526.883 
ATOM    767  C6   DA A  37       5.881-215.931-526.399 
ATOM    768  N6   DA A  37       6.782-216.811-525.943 
ATOM    769  N1   DA A  37       4.578-216.269-526.402 
ATOM    770  C2   DA A  37       3.686-215.391-526.857 
ATOM    771  N3   DA A  37       3.881-214.179-527.331 
ATOM    772  C4   DA A  37       5.193-213.865-527.317 
ATOM    773  P    DC A  38       3.192-207.690-528.058 
ATOM    774  OP1  DC A  38       2.880-206.809-529.206 
ATOM    775  OP2  DC A  38       4.208-207.186-527.109 
ATOM    776  O5'  DC A  38       1.845-208.040-527.268 
ATOM    777  C5'  DC A  38       1.044-209.152-527.711 
ATOM    778  C4'  DC A  38       0.587-209.970-526.519 
ATOM    779  O4'  DC A  38       1.547-211.001-526.151 
ATOM    780  C3'  DC A  38       0.369-209.190-525.222 
ATOM    781  O3'  DC A  38      -0.749-209.741-524.537 
ATOM    782  C2'  DC A  38       1.626-209.457-524.394 
ATOM    783  C1'  DC A  38       1.761-210.935-524.750 
ATOM    784  N1   DC A  38       3.108-211.499-524.460 
ATOM    785  C2   DC A  38       3.180-212.825-524.039 
ATOM    786  O2   DC A  38       2.132-213.472-523.925 
ATOM    787  N3   DC A  38       4.399-213.359-523.769 
ATOM    788  C4   DC A  38       5.511-212.624-523.905 
ATOM    789  N4   DC A  38       6.676-213.191-523.628 
ATOM    790  C5   DC A  38       5.458-211.259-524.335 
ATOM    791  C6   DC A  38       4.231-210.744-524.600 
ATOM    792  P    DC A  39      -1.769-208.753-523.796 
ATOM    793  OP1  DC A  39      -2.755-208.236-524.772 
ATOM    794  OP2  DC A  39      -1.009-207.734-523.038 
ATOM    795  O5'  DC A  39      -2.492-209.752-522.777 
ATOM    796  C5'  DC A  39      -2.634-211.138-523.141 
ATOM    797  C4'  DC A  39      -2.295-212.022-521.957 
ATOM    798  O4'  DC A  39      -0.876-212.339-521.890 
ATOM    799  C3'  DC A  39      -2.608-211.437-520.580 
ATOM    800  O3'  DC A  39      -3.061-212.483-519.728 
ATOM    801  C2'  DC A  39      -1.261-210.936-520.058 
ATOM    802  C1'  DC A  39      -0.427-212.109-520.563 
ATOM    803  N1   DC A  39       1.034-211.829-520.611 
ATOM    804  C2   DC A  39       1.906-212.878-520.333 
ATOM    805  O2   DC A  39       1.436-213.989-520.062 
ATOM    806  N3   DC A  39       3.244-212.643-520.371 
ATOM    807  C4   DC A  39       3.713-211.425-520.669 
ATOM    808  N4   DC A  39       5.025-211.246-520.693 
ATOM    809  C5   DC A  39       2.833-210.332-520.957 
ATOM    810  C6   DC A  39       1.501-210.587-520.914 
ATOM    811  P    DT A  40      -4.259-212.188-518.708 
ATOM    812  OP1  DT A  40      -5.554-212.338-519.407 
ATOM    813  OP2  DT A  40      -4.030-210.889-518.037 
ATOM    814  O5'  DT A  40      -4.074-213.377-517.653 
ATOM    815  C5'  DT A  40      -3.517-214.627-518.100 
ATOM    816  C4'  DT A  40      -2.499-215.130-517.096 
ATOM    817  O4'  DT A  40      -1.162-214.612-517.354 
ATOM    818  C3'  DT A  40      -2.763-214.757-515.637 
ATOM    819  O3'  DT A  40      -2.373-215.842-514.806 
ATOM    820  C2'  DT A  40      -1.831-213.576-515.364 
ATOM    821  C1'  DT A  40      -0.630-214.118-516.134 
ATOM    822  N1   DT A  40       0.390-213.083-516.460 
ATOM    823  C2   DT A  40       1.706-213.479-516.459 
ATOM    824  O2   DT A  40       2.055-214.620-516.209 
ATOM    825  N3   DT A  40       2.623-212.492-516.765 
ATOM    826  C4   DT A  40       2.339-211.175-517.063 
ATOM    827  O4   DT A  40       3.247-210.381-517.321 
ATOM    828  C5   DT A  40       0.931-210.855-517.038 
ATOM    829  C7   DT A  40       0.535-209.442-517.351 
ATOM    830  C6   DT A  40       0.019-211.795-516.744 
ATOM    831  P    DA A  41      -3.276-216.212-513.537 
ATOM    832  OP1  DA A  41      -4.398-217.079-513.961 
ATOM    833  OP2  DA A  41      -3.648-214.975-512.816 
ATOM    834  O5'  DA A  41      -2.246-217.060-512.653 
ATOM    835  C5'  DA A  41      -1.214-217.815-513.315 
ATOM    836  C4'  DA A  41       0.106-217.633-512.593 
ATOM    837  O4'  DA A  41       0.849-216.478-513.076 
ATOM    838  C3'  DA A  41       0.013-217.406-511.084 
ATOM    839  O3'  DA A  41       1.104-218.065-510.452 
ATOM    840  C2'  DA A  41       0.188-215.899-510.908 
ATOM    841  C1'  DA A  41       1.283-215.724-511.955 
ATOM    842  N9   DA A  41       1.473-214.312-512.393 
ATOM    843  C8   DA A  41       0.531-213.333-512.532 
ATOM    844  N7   DA A  41       1.012-212.197-512.933 
ATOM    845  C5   DA A  41       2.372-212.438-513.071 
ATOM    846  C6   DA A  41       3.442-211.622-513.471 
ATOM    847  N6   DA A  41       3.302-210.336-513.821 
ATOM    848  N1   DA A  41       4.668-212.178-513.496 
ATOM    849  C2   DA A  41       4.802-213.457-513.147 
ATOM    850  N3   DA A  41       3.880-214.312-512.759 
ATOM    851  C4   DA A  41       2.664-213.731-512.742 
ATOM    852  P    DG A  42       0.857-218.816-509.060 
ATOM    853  OP1  DG A  42       0.326-220.173-509.318 
ATOM    854  OP2  DG A  42       0.043-217.958-508.171 
ATOM    855  O5'  DG A  42       2.347-218.921-508.489 
ATOM    856  C5'  DG A  42       3.446-219.013-509.415 
ATOM    857  C4'  DG A  42       4.576-218.105-508.970 
ATOM    858  O4'  DG A  42       4.442-216.753-509.493 
ATOM    859  C3'  DG A  42       4.713-217.905-507.461 
ATOM    860  O3'  DG A  42       6.095-217.828-507.130 
ATOM    861  C2'  DG A  42       4.073-216.544-507.192 
ATOM    862  C1'  DG A  42       4.631-215.839-508.424 
ATOM    863  N9   DG A  42       3.921-214.575-508.765 
ATOM    864  C8   DG A  42       2.587-214.260-508.624 
ATOM    865  N7   DG A  42       2.279-213.050-509.022 
ATOM    866  C5   DG A  42       3.495-212.525-509.458 
ATOM    867  C6   DG A  42       3.798-211.249-510.000 
ATOM    868  O6   DG A  42       3.043-210.304-510.211 
ATOM    869  N1   DG A  42       5.161-211.134-510.308 
ATOM    870  C2   DG A  42       6.106-212.123-510.118 
ATOM    871  N2   DG A  42       7.355-211.817-510.477 
ATOM    872  N3   DG A  42       5.821-213.321-509.610 
ATOM    873  C4   DG A  42       4.503-213.447-509.305 
ATOM    874  P    DA A  43       6.612-218.534-505.790 
ATOM    875  OP1  DA A  43       6.862-219.970-506.050 
ATOM    876  OP2  DA A  43       5.684-218.228-504.678 
ATOM    877  O5'  DA A  43       8.002-217.779-505.552 
ATOM    878  C5'  DA A  43       8.735-217.290-506.691 
ATOM    879  C4'  DA A  43       9.256-215.894-506.412 
ATOM    880  O4'  DA A  43       8.296-214.861-506.774 
ATOM    881  C3'  DA A  43       9.593-215.589-504.953 
ATOM    882  O3'  DA A  43      10.743-214.753-504.911 
ATOM    883  C2'  DA A  43       8.394-214.793-504.437 
ATOM    884  C1'  DA A  43       8.189-213.950-505.691 
ATOM    885  N9   DA A  43       6.851-213.299-505.764 
ATOM    886  C8   DA A  43       5.651-213.775-505.319 
ATOM    887  N7   DA A  43       4.657-212.969-505.527 
ATOM    888  C5   DA A  43       5.238-211.876-506.156 
ATOM    889  C6   DA A  43       4.708-210.669-506.641 
ATOM    890  N6   DA A  43       3.409-210.347-506.562 
ATOM    891  N1   DA A  43       5.564-209.801-507.211 
ATOM    892  C2   DA A  43       6.854-210.127-507.286 
ATOM    893  N3   DA A  43       7.461-211.218-506.872 
ATOM    894  C4   DA A  43       6.582-212.070-506.305 
ATOM    895  P    DG A  44      11.843-215.002-503.775 
ATOM    896  OP1  DG A  44      12.768-216.073-504.208 
ATOM    897  OP2  DG A  44      11.172-215.210-502.473 
ATOM    898  O5'  DG A  44      12.610-213.598-503.766 
ATOM    899  C5'  DG A  44      12.685-212.835-504.985 
ATOM    900  C4'  DG A  44      12.409-211.373-504.697 
ATOM    901  O4'  DG A  44      10.989-211.052-504.759 
ATOM    902  C3'  DG A  44      12.840-210.872-503.319 
ATOM    903  O3'  DG A  44      13.325-209.540-503.444 
ATOM    904  C2'  DG A  44      11.551-210.845-502.497 
ATOM    905  C1'  DG A  44      10.649-210.305-503.602 
ATOM    906  N9   DG A  44       9.196-210.500-503.337 
ATOM    907  C8   DG A  44       8.559-211.539-502.693 
ATOM    908  N7   DG A  44       7.257-211.407-502.624 
ATOM    909  C5   DG A  44       7.013-210.194-503.267 
ATOM    910  C6   DG A  44       5.789-209.518-503.507 
ATOM    911  O6   DG A  44       4.650-209.855-503.198 
ATOM    912  N1   DG A  44       5.996-208.314-504.194 
ATOM    913  C2   DG A  44       7.225-207.828-504.597 
ATOM    914  N2   DG A  44       7.210-206.658-505.241 
ATOM    915  N3   DG A  44       8.372-208.463-504.371 
ATOM    916  C4   DG A  44       8.189-209.633-503.705 
ATOM    917  P    DT A  45      14.603-209.097-502.588 
ATOM    918  OP1  DT A  45      15.839-209.501-503.297 
ATOM    919  OP2  DT A  45      14.463-209.585-501.198 
ATOM    920  O5'  DT A  45      14.464-207.503-502.614 
ATOM    921  C5'  DT A  45      13.837-206.877-503.749 
ATOM    922  C4'  DT A  45      12.883-205.795-503.283 
ATOM    923  O4'  DT A  45      11.547-206.311-503.019 
ATOM    924  C3'  DT A  45      13.266-205.084-501.985 
ATOM    925  O3'  DT A  45      12.907-203.711-502.090 
ATOM    926  C2'  DT A  45      12.391-205.734-500.914 
ATOM    927  C1'  DT A  45      11.121-205.826-501.755 
ATOM    928  N1   DT A  45      10.111-206.776-501.212 
ATOM    929  C2   DT A  45       8.788-206.447-501.383 
ATOM    930  O2   DT A  45       8.425-205.431-501.950 
ATOM    931  N3   DT A  45       7.880-207.351-500.865 
ATOM    932  C4   DT A  45       8.180-208.527-500.208 
ATOM    933  O4   DT A  45       7.279-209.256-499.789 
ATOM    934  C5   DT A  45       9.594-208.785-500.077 
ATOM    935  C7   DT A  45      10.006-210.044-499.373 
ATOM    936  C6   DT A  45      10.499-207.923-500.570 
ATOM    937  P    DT A  46      13.891-202.604-501.483 
ATOM    938  OP1  DT A  46      14.953-202.292-502.465 
ATOM    939  OP2  DT A  46      14.351-203.030-500.143 
ATOM    940  O5'  DT A  46      12.905-201.351-501.338 
ATOM    941  C5'  DT A  46      11.806-201.219-502.258 
ATOM    942  C4'  DT A  46      10.548-200.821-501.510 
ATOM    943  O4'  DT A  46       9.806-201.975-501.021 
ATOM    944  C3'  DT A  46      10.760-199.964-500.262 
ATOM    945  O3'  DT A  46       9.700-199.019-500.168 
ATOM    946  C2'  DT A  46      10.645-200.943-499.095 
ATOM    947  C1'  DT A  46       9.479-201.752-499.657 
ATOM    948  N1   DT A  46       9.298-203.077-499.002 
ATOM    949  C2   DT A  46       8.011-203.536-498.865 
ATOM    950  O2   DT A  46       7.039-202.911-499.252 
ATOM    951  N3   DT A  46       7.882-204.768-498.252 
ATOM    952  C4   DT A  46       8.910-205.558-497.778 
ATOM    953  O4   DT A  46       8.672-206.644-497.247 
ATOM    954  C5   DT A  46      10.225-204.991-497.968 
ATOM    955  C7   DT A  46      11.400-205.787-497.479 
ATOM    956  C6   DT A  46      10.378-203.795-498.560 
ATOM    957  P    DG A  47      10.029-197.530-499.683 
ATOM    958  OP1  DG A  47      10.501-196.727-500.833 
ATOM    959  OP2  DG A  47      10.931-197.578-498.511 
ATOM    960  O5'  DG A  47       8.583-197.020-499.226 
ATOM    961  C5'  DG A  47       7.416-197.552-499.882 
ATOM    962  C4'  DG A  47       6.350-197.879-498.857 
ATOM    963  O4'  DG A  47       6.484-199.229-498.328 
ATOM    964  C3'  DG A  47       6.331-196.995-497.610 
ATOM    965  O3'  DG A  47       4.982-196.786-497.213 
ATOM    966  C2'  DG A  47       7.029-197.829-496.534 
ATOM    967  C1'  DG A  47       6.401-199.166-496.912 
ATOM    968  N9   DG A  47       7.121-200.345-496.354 
ATOM    969  C8   DG A  47       8.470-200.519-496.136 
ATOM    970  N7   DG A  47       8.783-201.685-495.626 
ATOM    971  C5   DG A  47       7.554-202.329-495.496 
ATOM    972  C6   DG A  47       7.249-203.624-495.000 
ATOM    973  O6   DG A  47       8.014-204.482-494.567 
ATOM    974  N1   DG A  47       5.871-203.878-495.045 
ATOM    975  C2   DG A  47       4.914-202.996-495.509 
ATOM    976  N2   DG A  47       3.651-203.428-495.469 
ATOM    977  N3   DG A  47       5.201-201.783-495.974 
ATOM    978  C4   DG A  47       6.533-201.520-495.937 
ATOM    979  P    DG A  48       4.545-195.342-496.678 
ATOM    980  OP1  DG A  48       4.233-194.460-497.825 
ATOM    981  OP2  DG A  48       5.561-194.837-495.728 
ATOM    982  O5'  DG A  48       3.198-195.692-495.887 
ATOM    983  C5'  DG A  48       2.397-196.804-496.330 
ATOM    984  C4'  DG A  48       1.940-197.621-495.138 
ATOM    985  O4'  DG A  48       2.901-198.652-494.770 
ATOM    986  C3'  DG A  48       1.722-196.842-493.841 
ATOM    987  O3'  DG A  48       0.604-197.393-493.156 
ATOM    988  C2'  DG A  48       2.979-197.109-493.013 
ATOM    989  C1'  DG A  48       3.114-198.586-493.369 
ATOM    990  N9   DG A  48       4.461-199.151-493.079 
ATOM    991  C8   DG A  48       5.697-198.546-493.163 
ATOM    992  N7   DG A  48       6.697-199.326-492.834 
ATOM    993  C5   DG A  48       6.081-200.534-492.509 
ATOM    994  C6   DG A  48       6.649-201.761-492.077 
ATOM    995  O6   DG A  48       7.830-202.040-491.891 
ATOM    996  N1   DG A  48       5.661-202.732-491.857 
ATOM    997  C2   DG A  48       4.305-202.542-492.032 
ATOM    998  N2   DG A  48       3.526-203.594-491.769 
ATOM    999  N3   DG A  48       3.774-201.390-492.437 
ATOM   1000  C4   DG A  48       4.718-200.438-492.655 
ATOM   1001  P    DG A  49      -0.416-196.404-492.416 
ATOM   1002  OP1  DG A  49      -1.402-195.887-493.391 
ATOM   1003  OP2  DG A  49       0.344-195.386-491.658 
ATOM   1004  O5'  DG A  49      -1.139-197.404-491.397 
ATOM   1005  C5'  DG A  49      -1.281-198.789-491.760 
ATOM   1006  C4'  DG A  49      -0.942-199.673-490.577 
ATOM   1007  O4'  DG A  49       0.477-199.991-490.509 
ATOM   1008  C3'  DG A  49      -1.255-199.089-489.199 
ATOM   1009  O3'  DG A  49      -1.708-200.134-488.348 
ATOM   1010  C2'  DG A  49       0.092-198.587-488.677 
ATOM   1011  C1'  DG A  49       0.926-199.760-489.183 
ATOM   1012  N9   DG A  49       2.387-199.480-489.230 
ATOM   1013  C8   DG A  49       3.039-198.300-489.515 
ATOM   1014  N7   DG A  49       4.347-198.388-489.472 
ATOM   1015  C5   DG A  49       4.578-199.720-489.134 
ATOM   1016  C6   DG A  49       5.799-200.415-488.940 
ATOM   1017  O6   DG A  49       6.948-199.992-489.029 
ATOM   1018  N1   DG A  49       5.577-201.759-488.606 
ATOM   1019  C2   DG A  49       4.337-202.353-488.478 
ATOM   1020  N2   DG A  49       4.337-203.648-488.153 
ATOM   1021  N3   DG A  49       3.191-201.700-488.660 
ATOM   1022  C4   DG A  49       3.389-200.395-488.984 
ATOM   1023  P    DA A  50      -2.906-199.839-487.327 
ATOM   1024  OP1  DA A  50      -4.201-199.990-488.026 
ATOM   1025  OP2  DA A  50      -2.677-198.541-486.656 
ATOM   1026  O5'  DA A  50      -2.721-201.029-486.272 
ATOM   1027  C5'  DA A  50      -2.164-202.279-486.719 
ATOM   1028  C4'  DA A  50      -1.146-202.781-485.715 
ATOM   1029  O4'  DA A  50       0.191-202.264-485.973 
ATOM   1030  C3'  DA A  50      -1.410-202.408-484.256 
ATOM   1031  O3'  DA A  50      -1.020-203.494-483.425 
ATOM   1032  C2'  DA A  50      -0.478-201.228-483.984 
ATOM   1033  C1'  DA A  50       0.723-201.770-484.753 
ATOM   1034  N9   DA A  50       1.743-200.734-485.079 
ATOM   1035  C8   DA A  50       1.548-199.418-485.383 
ATOM   1036  N7   DA A  50       2.644-198.766-485.620 
ATOM   1037  C5   DA A  50       3.641-199.719-485.463 
ATOM   1038  C6   DA A  50       5.039-199.656-485.580 
ATOM   1039  N6   DA A  50       5.705-198.538-485.899 
ATOM   1040  N1   DA A  50       5.731-200.789-485.355 
ATOM   1041  C2   DA A  50       5.064-201.897-485.039 
ATOM   1042  N3   DA A  50       3.769-202.076-484.901 
ATOM   1043  C4   DA A  50       3.099-200.927-485.130 
ATOM   1044  P    DA A  51      -1.923-203.863-482.156 
ATOM   1045  OP1  DA A  51      -3.045-204.730-482.581 
ATOM   1046  OP2  DA A  51      -2.295-202.626-481.435 
ATOM   1047  O5'  DA A  51      -0.893-204.711-481.272 
ATOM   1048  C5'  DA A  51       0.139-205.467-481.934 
ATOM   1049  C4'  DA A  51       1.459-205.285-481.212 
ATOM   1050  O4'  DA A  51       2.202-204.129-481.696 
ATOM   1051  C3'  DA A  51       1.366-205.058-479.704 
ATOM   1052  O3'  DA A  51       2.457-205.716-479.071 
ATOM   1053  C2'  DA A  51       1.541-203.550-479.527 
ATOM   1054  C1'  DA A  51       2.636-203.375-480.574 
ATOM   1055  N9   DA A  51       2.826-201.964-481.012 
ATOM   1056  C8   DA A  51       1.884-200.985-481.151 
ATOM   1057  N7   DA A  51       2.365-199.849-481.552 
ATOM   1058  C5   DA A  51       3.725-200.089-481.691 
ATOM   1059  C6   DA A  51       4.795-199.274-482.090 
ATOM   1060  N6   DA A  51       4.655-197.988-482.441 
ATOM   1061  N1   DA A  51       6.021-199.830-482.115 
ATOM   1062  C2   DA A  51       6.155-201.108-481.766 
ATOM   1063  N3   DA A  51       5.233-201.963-481.378 
ATOM   1064  C4   DA A  51       4.017-201.382-481.361 
ATOM   1065  P    DG A  52       2.210-206.468-477.680 
ATOM   1066  OP1  DG A  52       1.679-207.825-477.937 
ATOM   1067  OP2  DG A  52       1.397-205.609-476.791 
ATOM   1068  O5'  DG A  52       3.700-206.573-477.108 
ATOM   1069  C5'  DG A  52       4.799-206.664-478.034 
ATOM   1070  C4'  DG A  52       5.929-205.757-477.589 
ATOM   1071  O4'  DG A  52       5.795-204.404-478.113 
ATOM   1072  C3'  DG A  52       6.066-205.556-476.080 
ATOM   1073  O3'  DG A  52       7.448-205.480-475.749 
ATOM   1074  C2'  DG A  52       5.426-204.195-475.811 
ATOM   1075  C1'  DG A  52       5.984-203.490-477.044 
ATOM   1076  N9   DG A  52       5.274-202.226-477.385 
ATOM   1077  C8   DG A  52       3.940-201.911-477.243 
ATOM   1078  N7   DG A  52       3.632-200.701-477.642 
ATOM   1079  C5   DG A  52       4.848-200.177-478.077 
ATOM   1080  C6   DG A  52       5.151-198.901-478.619 
ATOM   1081  O6   DG A  52       4.396-197.955-478.831 
ATOM   1082  N1   DG A  52       6.514-198.786-478.927 
ATOM   1083  C2   DG A  52       7.459-199.775-478.737 
ATOM   1084  N2   DG A  52       8.708-199.469-479.096 
ATOM   1085  N3   DG A  52       7.174-200.972-478.229 
ATOM   1086  C4   DG A  52       5.856-201.099-477.924 
ATOM   1087  P    DA A  53       7.965-206.185-474.409 
ATOM   1088  OP1  DA A  53       8.215-207.621-474.669 
ATOM   1089  OP2  DA A  53       7.037-205.880-473.298 
ATOM   1090  O5'  DA A  53       9.355-205.431-474.171 
ATOM   1091  C5'  DA A  53      10.088-204.942-475.310 
ATOM   1092  C4'  DA A  53      10.609-203.546-475.032 
ATOM   1093  O4'  DA A  53       9.649-202.513-475.393 
ATOM   1094  C3'  DA A  53      10.946-203.240-473.572 
ATOM   1095  O3'  DA A  53      12.096-202.404-473.530 
ATOM   1096  C2'  DA A  53       9.747-202.444-473.056 
ATOM   1097  C1'  DA A  53       9.542-201.601-474.310 
ATOM   1098  N9   DA A  53       8.204-200.951-474.383 
ATOM   1099  C8   DA A  53       7.004-201.426-473.939 
ATOM   1100  N7   DA A  53       6.010-200.620-474.146 
ATOM   1101  C5   DA A  53       6.591-199.528-474.775 
ATOM   1102  C6   DA A  53       6.061-198.321-475.260 
ATOM   1103  N6   DA A  53       4.762-197.998-475.181 
ATOM   1104  N1   DA A  53       6.918-197.453-475.830 
ATOM   1105  C2   DA A  53       8.207-197.778-475.906 
ATOM   1106  N3   DA A  53       8.814-198.869-475.491 
ATOM   1107  C4   DA A  53       7.935-199.721-474.924 
ATOM   1108  P    DC A  54      13.196-202.653-472.395 
ATOM   1109  OP1  DC A  54      14.121-203.724-472.827 
ATOM   1110  OP2  DC A  54      12.525-202.862-471.092 
ATOM   1111  O5'  DC A  54      13.963-201.250-472.385 
ATOM   1112  C5'  DC A  54      14.038-200.487-473.604 
ATOM   1113  C4'  DC A  54      13.762-199.024-473.317 
ATOM   1114  O4'  DC A  54      12.342-198.704-473.378 
ATOM   1115  C3'  DC A  54      14.193-198.523-471.939 
ATOM   1116  O3'  DC A  54      14.679-197.192-472.063 
ATOM   1117  C2'  DC A  54      12.904-198.496-471.116 
ATOM   1118  C1'  DC A  54      12.002-197.956-472.221 
ATOM   1119  N1   DC A  54      10.549-198.151-471.956 
ATOM   1120  C2   DC A  54       9.670-197.168-472.403 
ATOM   1121  O2   DC A  54      10.127-196.185-472.995 
ATOM   1122  N3   DC A  54       8.342-197.328-472.170 
ATOM   1123  C4   DC A  54       7.886-198.408-471.524 
ATOM   1124  N4   DC A  54       6.582-198.518-471.321 
ATOM   1125  C5   DC A  54       8.774-199.431-471.055 
ATOM   1126  C6   DC A  54      10.097-199.253-471.297 
ATOM   1127  P    DG A  55      15.956-196.749-471.207 
ATOM   1128  OP1  DG A  55      17.192-197.153-471.916 
ATOM   1129  OP2  DG A  55      15.816-197.236-469.818 
ATOM   1130  O5'  DG A  55      15.817-195.155-471.234 
ATOM   1131  C5'  DG A  55      15.191-194.528-472.369 
ATOM   1132  C4'  DG A  55      14.236-193.447-471.902 
ATOM   1133  O4'  DG A  55      12.900-193.962-471.638 
ATOM   1134  C3'  DG A  55      14.619-192.736-470.605 
ATOM   1135  O3'  DG A  55      14.260-191.363-470.709 
ATOM   1136  C2'  DG A  55      13.745-193.386-469.534 
ATOM   1137  C1'  DG A  55      12.474-193.478-470.374 
ATOM   1138  N9   DG A  55      11.464-194.427-469.831 
ATOM   1139  C8   DG A  55      11.657-195.617-469.164 
ATOM   1140  N7   DG A  55      10.547-196.220-468.814 
ATOM   1141  C5   DG A  55       9.547-195.369-469.282 
ATOM   1142  C6   DG A  55       8.135-195.486-469.202 
ATOM   1143  O6   DG A  55       7.464-196.381-468.693 
ATOM   1144  N1   DG A  55       7.495-194.395-469.808 
ATOM   1145  C2   DG A  55       8.135-193.332-470.412 
ATOM   1146  N2   DG A  55       7.345-192.391-470.933 
ATOM   1147  N3   DG A  55       9.461-193.223-470.487 
ATOM   1148  C4   DG A  55      10.096-194.272-469.904 
ATOM   1149  P    DT A  56      15.244-190.255-470.102 
ATOM   1150  OP1  DT A  56      16.306-189.943-471.085 
ATOM   1151  OP2  DT A  56      15.705-190.681-468.762 
ATOM   1152  O5'  DT A  56      14.258-189.003-469.958 
ATOM   1153  C5'  DT A  56      13.159-188.870-470.877 
ATOM   1154  C4'  DT A  56      11.901-188.473-470.129 
ATOM   1155  O4'  DT A  56      11.159-189.626-469.640 
ATOM   1156  C3'  DT A  56      12.113-187.615-468.882 
ATOM   1157  O3'  DT A  56      11.053-186.671-468.787 
ATOM   1158  C2'  DT A  56      11.998-188.594-467.714 
ATOM   1159  C1'  DT A  56      10.832-189.404-468.277 
ATOM   1160  N1   DT A  56      10.651-190.729-467.621 
ATOM   1161  C2   DT A  56       9.364-191.188-467.484 
ATOM   1162  O2   DT A  56       8.392-190.563-467.871 
ATOM   1163  N3   DT A  56       9.236-192.419-466.872 
ATOM   1164  C4   DT A  56      10.263-193.210-466.397 
ATOM   1165  O4   DT A  56      10.025-194.296-465.866 
ATOM   1166  C5   DT A  56      11.578-192.642-466.587 
ATOM   1167  C7   DT A  56      12.753-193.438-466.098 
ATOM   1168  C6   DT A  56      11.731-191.447-467.179 
ATOM   1169  P    DC A  57      11.382-185.182-468.302 
ATOM   1170  OP1  DC A  57      11.854-184.378-469.453 
ATOM   1171  OP2  DC A  57      12.284-185.229-467.131 
ATOM   1172  O5'  DC A  57       9.936-184.671-467.846 
ATOM   1173  C5'  DC A  57       8.769-185.203-468.501 
ATOM   1174  C4'  DC A  57       7.703-185.531-467.476 
ATOM   1175  O4'  DC A  57       7.837-186.881-466.947 
ATOM   1176  C3'  DC A  57       7.684-184.647-466.229 
ATOM   1177  O3'  DC A  57       6.335-184.438-465.833 
ATOM   1178  C2'  DC A  57       8.382-185.480-465.154 
ATOM   1179  C1'  DC A  57       7.754-186.818-465.532 
ATOM   1180  N1   DC A  57       8.474-187.996-464.973 
ATOM   1181  C2   DC A  57       7.716-189.105-464.602 
ATOM   1182  O2   DC A  57       6.490-189.065-464.751 
ATOM   1183  N3   DC A  57       8.354-190.188-464.090 
ATOM   1184  C4   DC A  57       9.685-190.192-463.945 
ATOM   1185  N4   DC A  57      10.260-191.273-463.441 
ATOM   1186  C5   DC A  57      10.482-189.062-464.320 
ATOM   1187  C6   DC A  57       9.827-187.989-464.829 
ATOM   1188  P    DA A  58       5.898-182.993-465.297 
ATOM   1189  OP1  DA A  58       5.586-182.112-466.445 
ATOM   1190  OP2  DA A  58       6.914-182.489-464.348 
ATOM   1191  O5'  DA A  58       4.551-183.343-464.506 
ATOM   1192  C5'  DA A  58       3.750-184.455-464.950 
ATOM   1193  C4'  DA A  58       3.293-185.273-463.758 
ATOM   1194  O4'  DA A  58       4.254-186.304-463.390 
ATOM   1195  C3'  DA A  58       3.075-184.493-462.461 
ATOM   1196  O3'  DA A  58       1.957-185.044-461.775 
ATOM   1197  C2'  DA A  58       4.332-184.760-461.632 
ATOM   1198  C1'  DA A  58       4.467-186.238-461.988 
ATOM   1199  N9   DA A  58       5.814-186.802-461.698 
ATOM   1200  C8   DA A  58       7.030-186.187-461.788 
ATOM   1201  N7   DA A  58       8.030-186.948-461.464 
ATOM   1202  C5   DA A  58       7.435-188.158-461.137 
ATOM   1203  C6   DA A  58       7.962-189.387-460.708 
ATOM   1204  N6   DA A  58       9.273-189.608-460.528 
ATOM   1205  N1   DA A  58       7.092-190.386-460.469 
ATOM   1206  C2   DA A  58       5.792-190.161-460.650 
ATOM   1207  N3   DA A  58       5.185-189.063-461.044 
ATOM   1208  C4   DA A  58       6.079-188.079-461.276 
ATOM   1209  P    DC A  59       0.937-184.056-461.035 
ATOM   1210  OP1  DC A  59      -0.049-183.539-462.010 
ATOM   1211  OP2  DC A  59       1.697-183.037-460.277 
ATOM   1212  O5'  DC A  59       0.214-185.055-460.016 
ATOM   1213  C5'  DC A  59       0.072-186.441-460.380 
ATOM   1214  C4'  DC A  59       0.411-187.325-459.196 
ATOM   1215  O4'  DC A  59       1.830-187.642-459.129 
ATOM   1216  C3'  DC A  59       0.099-186.740-457.819 
ATOM   1217  O3'  DC A  59      -0.355-187.786-456.967 
ATOM   1218  C2'  DC A  59       1.445-186.239-457.296 
ATOM   1219  C1'  DC A  59       2.279-187.412-457.802 
ATOM   1220  N1   DC A  59       3.740-187.132-457.850 
ATOM   1221  C2   DC A  59       4.612-188.181-457.572 
ATOM   1222  O2   DC A  59       4.142-189.292-457.301 
ATOM   1223  N3   DC A  59       5.950-187.946-457.609 
ATOM   1224  C4   DC A  59       6.419-186.728-457.907 
ATOM   1225  N4   DC A  59       7.731-186.549-457.931 
ATOM   1226  C5   DC A  59       5.539-185.635-458.195 
ATOM   1227  C6   DC A  59       4.207-185.890-458.153 
ATOM   1228  P    DT A  60      -1.553-187.491-455.946 
ATOM   1229  OP1  DT A  60      -2.848-187.641-456.645 
ATOM   1230  OP2  DT A  60      -1.324-186.193-455.275 
ATOM   1231  O5'  DT A  60      -1.368-188.680-454.891 
ATOM   1232  C5'  DT A  60      -0.811-189.930-455.339 
ATOM   1233  C4'  DT A  60       0.207-190.433-454.334 
ATOM   1234  O4'  DT A  60       1.544-189.915-454.592 
ATOM   1235  C3'  DT A  60      -0.057-190.060-452.876 
ATOM   1236  O3'  DT A  60       0.333-191.146-452.045 
ATOM   1237  C2'  DT A  60       0.875-188.879-452.603 
ATOM   1238  C1'  DT A  60       2.076-189.421-453.373 
ATOM   1239  N1   DT A  60       3.096-188.386-453.698 
ATOM   1240  C2   DT A  60       4.412-188.782-453.698 
ATOM   1241  O2   DT A  60       4.761-189.923-453.447 
ATOM   1242  N3   DT A  60       5.329-187.795-454.003 
ATOM   1243  C4   DT A  60       5.045-186.478-454.302 
ATOM   1244  O4   DT A  60       5.953-185.684-454.560 
ATOM   1245  C5   DT A  60       3.638-186.158-454.277 
ATOM   1246  C7   DT A  60       3.241-184.745-454.590 
ATOM   1247  C6   DT A  60       2.725-187.098-453.983 
ATOM   1248  P    DG A  61      -0.570-191.515-450.775 
ATOM   1249  OP1  DG A  61      -1.692-192.382-451.200 
ATOM   1250  OP2  DG A  61      -0.942-190.278-450.054 
ATOM   1251  O5'  DG A  61       0.460-192.363-449.891 
ATOM   1252  C5'  DG A  61       1.492-193.118-450.554 
ATOM   1253  C4'  DG A  61       2.812-192.936-449.832 
ATOM   1254  O4'  DG A  61       3.555-191.781-450.315 
ATOM   1255  C3'  DG A  61       2.719-192.710-448.323 
ATOM   1256  O3'  DG A  61       3.810-193.368-447.690 
ATOM   1257  C2'  DG A  61       2.894-191.202-448.146 
ATOM   1258  C1'  DG A  61       3.989-191.027-449.194 
ATOM   1259  N9   DG A  61       4.179-189.616-449.631 
ATOM   1260  C8   DG A  61       3.243-188.614-449.777 
ATOM   1261  N7   DG A  61       3.741-187.473-450.184 
ATOM   1262  C5   DG A  61       5.104-187.735-450.316 
ATOM   1263  C6   DG A  61       6.163-186.882-450.724 
ATOM   1264  O6   DG A  61       6.116-185.701-451.058 
ATOM   1265  N1   DG A  61       7.393-187.555-450.716 
ATOM   1266  C2   DG A  61       7.576-188.877-450.362 
ATOM   1267  N2   DG A  61       8.829-189.333-450.422 
ATOM   1268  N3   DG A  61       6.581-189.676-449.980 
ATOM   1269  C4   DG A  61       5.382-189.039-449.981 
ATOM   1270  P    DA A  62       3.563-194.119-446.299 
ATOM   1271  OP1  DA A  62       3.032-195.476-446.556 
ATOM   1272  OP2  DA A  62       2.750-193.261-445.410 
ATOM   1273  O5'  DA A  62       5.053-194.224-445.727 
ATOM   1274  C5'  DA A  62       6.152-194.316-446.654 
ATOM   1275  C4'  DA A  62       7.282-193.408-446.209 
ATOM   1276  O4'  DA A  62       7.148-192.056-446.732 
ATOM   1277  C3'  DA A  62       7.419-193.208-444.700 
ATOM   1278  O3'  DA A  62       8.801-193.132-444.369 
ATOM   1279  C2'  DA A  62       6.779-191.847-444.430 
ATOM   1280  C1'  DA A  62       7.337-191.142-445.663 
ATOM   1281  N9   DA A  62       6.627-189.878-446.004 
ATOM   1282  C8   DA A  62       5.302-189.583-445.857 
ATOM   1283  N7   DA A  62       4.983-188.388-446.247 
ATOM   1284  C5   DA A  62       6.185-187.848-446.686 
ATOM   1285  C6   DA A  62       6.520-186.596-447.225 
ATOM   1286  N6   DA A  62       5.629-185.613-447.424 
ATOM   1287  N1   DA A  62       7.808-186.387-447.554 
ATOM   1288  C2   DA A  62       8.689-187.367-447.355 
ATOM   1289  N3   DA A  62       8.494-188.570-446.861 
ATOM   1290  C4   DA A  62       7.197-188.752-446.540 
ATOM   1291  P    DT A  63       9.318-193.837-443.028 
ATOM   1292  OP1  DT A  63       9.568-195.273-443.288 
ATOM   1293  OP2  DT A  63       8.390-193.531-441.917 
ATOM   1294  O5'  DT A  63      10.708-193.082-442.790 
ATOM   1295  C5'  DT A  63      11.441-192.593-443.930 
ATOM   1296  C4'  DT A  63      11.962-191.197-443.651 
ATOM   1297  O4'  DT A  63      11.002-190.164-444.013 
ATOM   1298  C3'  DT A  63      12.299-190.892-442.192 
ATOM   1299  O3'  DT A  63      13.449-190.056-442.150 
ATOM   1300  C2'  DT A  63      11.100-190.096-441.676 
ATOM   1301  C1'  DT A  63      10.895-189.253-442.930 
ATOM   1302  N1   DT A  63       9.557-188.602-443.002 
ATOM   1303  C2   DT A  63       9.496-187.361-443.587 
ATOM   1304  O2   DT A  63      10.476-186.790-444.037 
ATOM   1305  N3   DT A  63       8.240-186.788-443.636 
ATOM   1306  C4   DT A  63       7.069-187.342-443.160 
ATOM   1307  O4   DT A  63       6.002-186.733-443.260 
ATOM   1308  C5   DT A  63       7.235-188.647-442.563 
ATOM   1309  C7   DT A  63       6.010-189.320-442.019 
ATOM   1310  C6   DT A  63       8.445-189.226-442.502 
ATOM   1311  P    DT A  64      14.549-190.305-441.014 
ATOM   1312  OP1  DT A  64      15.474-191.376-441.447 
ATOM   1313  OP2  DT A  64      13.879-190.513-439.711 
ATOM   1314  O5'  DT A  64      15.316-188.901-441.005 
ATOM   1315  C5'  DT A  64      15.391-188.138-442.223 
ATOM   1316  C4'  DT A  64      15.115-186.676-441.936 
ATOM   1317  O4'  DT A  64      13.695-186.355-441.998 
ATOM   1318  C3'  DT A  64      15.547-186.175-440.558 
ATOM   1319  O3'  DT A  64      16.032-184.843-440.682 
ATOM   1320  C2'  DT A  64      14.258-186.148-439.735 
ATOM   1321  C1'  DT A  64      13.355-185.608-440.840 
ATOM   1322  N1   DT A  64      11.902-185.803-440.575 
ATOM   1323  C2   DT A  64      11.048-184.825-441.022 
ATOM   1324  O2   DT A  64      11.430-183.830-441.613 
ATOM   1325  N3   DT A  64       9.708-185.040-440.757 
ATOM   1326  C4   DT A  64       9.168-186.125-440.099 
ATOM   1327  O4   DT A  64       7.951-186.207-439.921 
ATOM   1328  C5   DT A  64      10.143-187.098-439.668 
ATOM   1329  C7   DT A  64       9.640-188.312-438.943 
ATOM   1330  C6   DT A  64      11.452-186.914-439.912 
ATOM   1331  P    DA A  65      17.309-184.400-439.827 
ATOM   1332  OP1  DA A  65      18.545-184.804-440.535 
ATOM   1333  OP2  DA A  65      17.169-184.888-438.437 
ATOM   1334  O5'  DA A  65      17.170-182.807-439.853 
ATOM   1335  C5'  DA A  65      16.544-182.180-440.988 
ATOM   1336  C4'  DA A  65      15.589-181.099-440.521 
ATOM   1337  O4'  DA A  65      14.253-181.614-440.258 
ATOM   1338  C3'  DA A  65      15.972-180.387-439.224 
ATOM   1339  O3'  DA A  65      15.613-179.014-439.328 
ATOM   1340  C2'  DA A  65      15.098-181.037-438.153 
ATOM   1341  C1'  DA A  65      13.827-181.129-438.993 
ATOM   1342  N9   DA A  65      12.817-182.079-438.450 
ATOM   1343  C8   DA A  65      13.028-183.256-437.790 
ATOM   1344  N7   DA A  65      11.936-183.862-437.438 
ATOM   1345  C5   DA A  65      10.927-183.027-437.898 
ATOM   1346  C6   DA A  65       9.526-183.113-437.836 
ATOM   1347  N6   DA A  65       8.871-184.130-437.258 
ATOM   1348  N1   DA A  65       8.820-182.111-438.391 
ATOM   1349  C2   DA A  65       9.476-181.103-438.964 
ATOM   1350  N3   DA A  65      10.773-180.916-439.082 
ATOM   1351  C4   DA A  65      11.456-181.933-438.518 
ATOM   1352  P    DT A  66      16.597-177.907-438.721 
ATOM   1353  OP1  DT A  66      17.659-177.595-439.704 
ATOM   1354  OP2  DT A  66      17.058-178.333-437.382 
ATOM   1355  O5'  DT A  66      15.611-176.654-438.577 
ATOM   1356  C5'  DT A  66      14.512-176.522-439.497 
ATOM   1357  C4'  DT A  66      13.254-176.124-438.748 
ATOM   1358  O4'  DT A  66      12.512-177.278-438.259 
ATOM   1359  C3'  DT A  66      13.466-175.267-437.501 
ATOM   1360  O3'  DT A  66      12.406-174.322-437.406 
ATOM   1361  C2'  DT A  66      13.351-176.246-436.333 
ATOM   1362  C1'  DT A  66      12.186-177.055-436.896 
ATOM   1363  N1   DT A  66      12.004-178.381-436.241 
ATOM   1364  C2   DT A  66      10.717-178.839-436.104 
ATOM   1365  O2   DT A  66       9.745-178.214-436.491 
ATOM   1366  N3   DT A  66      10.589-180.071-435.491 
ATOM   1367  C4   DT A  66      11.616-180.861-435.017 
ATOM   1368  O4   DT A  66      11.378-181.947-434.485 
ATOM   1369  C5   DT A  66      12.931-180.294-435.206 
ATOM   1370  C7   DT A  66      14.106-181.090-434.718 
ATOM   1371  C6   DT A  66      13.084-179.098-435.798 
ATOM   1372  P    DG A  67      12.735-172.833-436.921 
ATOM   1373  OP1  DG A  67      13.207-172.030-438.072 
ATOM   1374  OP2  DG A  67      13.637-172.881-435.750 
ATOM   1375  O5'  DG A  67      11.289-172.323-436.465 
ATOM   1376  C5'  DG A  67      10.122-172.855-437.121 
ATOM   1377  C4'  DG A  67       9.056-173.182-436.095 
ATOM   1378  O4'  DG A  67       9.190-174.533-435.566 
ATOM   1379  C3'  DG A  67       9.037-172.298-434.848 
ATOM   1380  O3'  DG A  67       7.688-172.089-434.452 
ATOM   1381  C2'  DG A  67       9.735-173.132-433.773 
ATOM   1382  C1'  DG A  67       9.107-174.469-434.151 
ATOM   1383  N9   DG A  67       9.827-175.648-433.592 
ATOM   1384  C8   DG A  67      11.176-175.822-433.375 
ATOM   1385  N7   DG A  67      11.489-176.988-432.864 
ATOM   1386  C5   DG A  67      10.260-177.632-432.734 
ATOM   1387  C6   DG A  67       9.955-178.927-432.239 
ATOM   1388  O6   DG A  67      10.720-179.785-431.806 
ATOM   1389  N1   DG A  67       8.577-179.181-432.284 
ATOM   1390  C2   DG A  67       7.620-178.299-432.747 
ATOM   1391  N2   DG A  67       6.357-178.731-432.708 
ATOM   1392  N3   DG A  67       7.907-177.086-433.213 
ATOM   1393  C4   DG A  67       9.239-176.823-433.175 
ATOM   1394  P    DT A  68       7.251-170.645-433.916 
ATOM   1395  OP1  DT A  68       6.939-169.763-435.064 
ATOM   1396  OP2  DT A  68       8.267-170.140-432.967 
ATOM   1397  O5'  DT A  68       5.905-170.995-433.126 
ATOM   1398  C5'  DT A  68       5.103-172.107-433.569 
ATOM   1399  C4'  DT A  68       4.646-172.924-432.377 
ATOM   1400  O4'  DT A  68       5.607-173.956-432.009 
ATOM   1401  C3'  DT A  68       4.428-172.145-431.080 
ATOM   1402  O3'  DT A  68       3.310-172.696-430.395 
ATOM   1403  C2'  DT A  68       5.685-172.412-430.252 
ATOM   1404  C1'  DT A  68       5.820-173.889-430.607 
ATOM   1405  N1   DT A  68       7.167-174.454-430.318 
ATOM   1406  C2   DT A  68       7.221-175.763-429.904 
ATOM   1407  O2   DT A  68       6.228-176.458-429.770 
ATOM   1408  N3   DT A  68       8.486-176.252-429.643 
ATOM   1409  C4   DT A  68       9.673-175.557-429.760 
ATOM   1410  O4   DT A  68      10.747-176.102-429.499 
ATOM   1411  C5   DT A  68       9.514-174.191-430.201 
ATOM   1412  C7   DT A  68      10.757-173.362-430.354 
ATOM   1413  C6   DT A  68       8.296-173.690-430.461 
ATOM   1414  P    DC A  69       2.290-171.707-429.654 
ATOM   1415  OP1  DC A  69       1.304-171.190-430.630 
ATOM   1416  OP2  DC A  69       3.050-170.689-428.896 
ATOM   1417  O5'  DC A  69       1.567-172.707-428.635 
ATOM   1418  C5'  DC A  69       1.425-174.093-428.999 
ATOM   1419  C4'  DC A  69       1.764-174.977-427.815 
ATOM   1420  O4'  DC A  69       3.183-175.294-427.748 
ATOM   1421  C3'  DC A  69       1.452-174.392-426.438 
ATOM   1422  O3'  DC A  69       0.998-175.437-425.586 
ATOM   1423  C2'  DC A  69       2.798-173.890-425.916 
ATOM   1424  C1'  DC A  69       3.632-175.063-426.421 
ATOM   1425  N1   DC A  69       5.093-174.783-426.469 
ATOM   1426  C2   DC A  69       5.965-175.833-426.191 
ATOM   1427  O2   DC A  69       5.495-176.944-425.920 
ATOM   1428  N3   DC A  69       7.303-175.597-426.229 
ATOM   1429  C4   DC A  69       7.773-174.380-426.527 
ATOM   1430  N4   DC A  69       9.084-174.201-426.551 
ATOM   1431  C5   DC A  69       6.893-173.287-426.815 
ATOM   1432  C6   DC A  69       5.560-173.542-426.772 
ATOM   1433  P    DT A  70      -0.200-175.142-424.566 
ATOM   1434  OP1  DT A  70      -1.495-175.293-425.265 
ATOM   1435  OP2  DT A  70       0.029-173.844-423.895 
ATOM   1436  O5'  DT A  70      -0.015-176.332-423.511 
ATOM   1437  C5'  DT A  70       0.542-177.582-423.958 
ATOM   1438  C4'  DT A  70       1.560-178.084-422.954 
ATOM   1439  O4'  DT A  70       2.897-177.567-423.212 
ATOM   1440  C3'  DT A  70       1.296-177.711-421.495 
ATOM   1441  O3'  DT A  70       1.686-178.797-420.664 
ATOM   1442  C2'  DT A  70       2.228-176.531-421.222 
ATOM   1443  C1'  DT A  70       3.429-177.073-421.992 
ATOM   1444  N1   DT A  70       4.449-176.037-422.318 
ATOM   1445  C2   DT A  70       5.765-176.434-422.317 
ATOM   1446  O2   DT A  70       6.114-177.574-422.066 
ATOM   1447  N3   DT A  70       6.682-175.447-422.623 
ATOM   1448  C4   DT A  70       6.398-174.130-422.921 
ATOM   1449  O4   DT A  70       7.306-173.336-423.179 
ATOM   1450  C5   DT A  70       4.991-173.809-422.896 
ATOM   1451  C7   DT A  70       4.594-172.396-423.209 
ATOM   1452  C6   DT A  70       4.078-174.750-422.602 
ATOM   1453  P    DG A  71       0.783-179.166-419.395 
ATOM   1454  OP1  DG A  71      -0.339-180.033-419.819 
ATOM   1455  OP2  DG A  71       0.411-177.929-418.674 
ATOM   1456  O5'  DG A  71       1.813-180.014-418.511 
ATOM   1457  C5'  DG A  71       2.845-180.770-419.173 
ATOM   1458  C4'  DG A  71       4.165-180.588-418.451 
ATOM   1459  O4'  DG A  71       4.908-179.432-418.934 
ATOM   1460  C3'  DG A  71       4.072-180.361-416.942 
ATOM   1461  O3'  DG A  71       5.163-181.019-416.310 
ATOM   1462  C2'  DG A  71       4.247-178.853-416.766 
ATOM   1463  C1'  DG A  71       5.342-178.678-417.813 
ATOM   1464  N9   DG A  71       5.532-177.267-418.251 
ATOM   1465  C8   DG A  71       4.596-176.266-418.397 
ATOM   1466  N7   DG A  71       5.095-175.124-418.803 
ATOM   1467  C5   DG A  71       6.457-175.386-418.935 
ATOM   1468  C6   DG A  71       7.516-174.533-419.343 
ATOM   1469  O6   DG A  71       7.469-173.352-419.678 
ATOM   1470  N1   DG A  71       8.746-175.206-419.336 
ATOM   1471  C2   DG A  71       8.929-176.528-418.981 
ATOM   1472  N2   DG A  71      10.183-176.984-419.041 
ATOM   1473  N3   DG A  71       7.934-177.328-418.599 
ATOM   1474  C4   DG A  71       6.735-176.691-418.600 
ATOM   1475  P    DG A  72       4.916-181.771-414.918 
ATOM   1476  OP1  DG A  72       4.385-183.128-415.175 
ATOM   1477  OP2  DG A  72       4.103-180.913-414.029 
ATOM   1478  O5'  DG A  72       6.406-181.876-414.346 
ATOM   1479  C5'  DG A  72       7.505-181.967-415.273 
ATOM   1480  C4'  DG A  72       8.636-181.060-414.828 
ATOM   1481  O4'  DG A  72       8.501-179.707-415.351 
ATOM   1482  C3'  DG A  72       8.772-180.859-413.319 
ATOM   1483  O3'  DG A  72      10.154-180.783-412.988 
ATOM   1484  C2'  DG A  72       8.132-179.498-413.049 
ATOM   1485  C1'  DG A  72       8.690-178.793-414.282 
ATOM   1486  N9   DG A  72       7.980-177.529-414.623 
ATOM   1487  C8   DG A  72       6.646-177.214-414.482 
ATOM   1488  N7   DG A  72       6.338-176.004-414.880 
ATOM   1489  C5   DG A  72       7.554-175.480-415.316 
ATOM   1490  C6   DG A  72       7.858-174.204-415.858 
ATOM   1491  O6   DG A  72       7.102-173.258-416.069 
ATOM   1492  N1   DG A  72       9.220-174.089-416.166 
ATOM   1493  C2   DG A  72      10.165-175.078-415.976 
ATOM   1494  N2   DG A  72      11.414-174.772-416.335 
ATOM   1495  N3   DG A  72       9.880-176.275-415.468 
ATOM   1496  C4   DG A  72       8.562-176.402-415.163 
ATOM   1497  P    DT A  73      10.671-181.488-411.648 
ATOM   1498  OP1  DT A  73      10.921-182.924-411.908 
ATOM   1499  OP2  DT A  73       9.743-181.183-410.536 
ATOM   1500  O5'  DT A  73      12.061-180.734-411.410 
ATOM   1501  C5'  DT A  73      12.794-180.245-412.549 
ATOM   1502  C4'  DT A  73      13.315-178.849-412.270 
ATOM   1503  O4'  DT A  73      12.355-177.816-412.632 
ATOM   1504  C3'  DT A  73      13.652-178.543-410.811 
ATOM   1505  O3'  DT A  73      14.802-177.707-410.769 
ATOM   1506  C2'  DT A  73      12.454-177.747-410.295 
ATOM   1507  C1'  DT A  73      12.248-176.904-411.549 
ATOM   1508  N1   DT A  73      10.910-176.254-411.622 
ATOM   1509  C2   DT A  73      10.849-175.012-412.207 
ATOM   1510  O2   DT A  73      11.829-174.441-412.656 
ATOM   1511  N3   DT A  73       9.593-174.439-412.255 
ATOM   1512  C4   DT A  73       8.422-174.993-411.779 
ATOM   1513  O4   DT A  73       7.355-174.385-411.879 
ATOM   1514  C5   DT A  73       8.588-176.298-411.183 
ATOM   1515  C7   DT A  73       7.363-176.972-410.639 
ATOM   1516  C6   DT A  73       9.798-176.878-411.122 
ATOM   1517  P    DC A  74      15.902-177.956-409.633 
ATOM   1518  OP1  DC A  74      16.827-179.027-410.066 
ATOM   1519  OP2  DC A  74      15.232-178.165-408.331 
ATOM   1520  O5'  DC A  74      16.670-176.553-409.624 
ATOM   1521  C5'  DC A  74      16.744-175.790-410.843 
ATOM   1522  C4'  DC A  74      16.468-174.327-410.555 
ATOM   1523  O4'  DC A  74      15.048-174.007-410.617 
ATOM   1524  C3'  DC A  74      16.900-173.826-409.177 
ATOM   1525  O3'  DC A  74      17.385-172.495-409.302 
ATOM   1526  C2'  DC A  74      15.611-173.799-408.355 
ATOM   1527  C1'  DC A  74      14.708-173.259-409.460 
ATOM   1528  N1   DC A  74      13.255-173.455-409.194 
ATOM   1529  C2   DC A  74      12.376-172.471-409.641 
ATOM   1530  O2   DC A  74      12.833-171.488-410.234 
ATOM   1531  N3   DC A  74      11.048-172.631-409.408 
ATOM   1532  C4   DC A  74      10.592-173.711-408.762 
ATOM   1533  N4   DC A  74       9.288-173.821-408.560 
ATOM   1534  C5   DC A  74      11.480-174.734-408.294 
ATOM   1535  C6   DC A  74      12.804-174.556-408.536 
ATOM   1536  P    DA A  75      18.662-172.052-408.446 
ATOM   1537  OP1  DA A  75      19.898-172.456-409.155 
ATOM   1538  OP2  DA A  75      18.522-172.539-407.056 
ATOM   1539  O5'  DA A  75      18.523-170.458-408.472 
ATOM   1540  C5'  DA A  75      17.897-169.831-409.607 
ATOM   1541  C4'  DA A  75      16.942-168.750-409.141 
ATOM   1542  O4'  DA A  75      15.606-169.265-408.877 
ATOM   1543  C3'  DA A  75      17.326-168.039-407.843 
ATOM   1544  O3'  DA A  75      16.966-166.666-407.948 
ATOM   1545  C2'  DA A  75      16.451-168.689-406.772 
ATOM   1546  C1'  DA A  75      15.180-168.781-407.613 
ATOM   1547  N9   DA A  75      14.170-169.730-407.070 
ATOM   1548  C8   DA A  75      14.381-170.908-406.410 
ATOM   1549  N7   DA A  75      13.289-171.513-406.058 
ATOM   1550  C5   DA A  75      12.280-170.679-406.517 
ATOM   1551  C6   DA A  75      10.879-170.764-406.455 
ATOM   1552  N6   DA A  75      10.224-171.781-405.877 
ATOM   1553  N1   DA A  75      10.173-169.762-407.011 
ATOM   1554  C2   DA A  75      10.829-168.755-407.584 
ATOM   1555  N3   DA A  75      12.126-168.568-407.701 
ATOM   1556  C4   DA A  75      12.809-169.585-407.137 
ATOM   1557  P    DG A  76      17.950-165.558-407.341 
ATOM   1558  OP1  DG A  76      19.012-165.246-408.323 
ATOM   1559  OP2  DG A  76      18.411-165.984-406.001 
ATOM   1560  O5'  DG A  76      16.964-164.306-407.196 
ATOM   1561  C5'  DG A  76      15.865-164.173-408.116 
ATOM   1562  C4'  DG A  76      14.607-163.776-407.368 
ATOM   1563  O4'  DG A  76      13.865-164.929-406.879 
ATOM   1564  C3'  DG A  76      14.819-162.918-406.120 
ATOM   1565  O3'  DG A  76      13.760-161.974-406.026 
ATOM   1566  C2'  DG A  76      14.704-163.897-404.953 
ATOM   1567  C1'  DG A  76      13.539-164.707-405.515 
ATOM   1568  N9   DG A  76      13.358-166.032-404.860 
ATOM   1569  C8   DG A  76      14.310-166.891-404.356 
ATOM   1570  N7   DG A  76      13.816-167.990-403.837 
ATOM   1571  C5   DG A  76      12.440-167.848-404.010 
ATOM   1572  C6   DG A  76      11.378-168.718-403.649 
ATOM   1573  O6   DG A  76      11.436-169.811-403.093 
ATOM   1574  N1   DG A  76      10.133-168.184-404.010 
ATOM   1575  C2   DG A  76       9.939-166.969-404.637 
ATOM   1576  N2   DG A  76       8.672-166.640-404.897 
ATOM   1577  N3   DG A  76      10.935-166.154-404.977 
ATOM   1578  C4   DG A  76      12.150-166.657-404.633 
ATOM   1579  P    DT A  77      14.088-160.485-405.541 
ATOM   1580  OP1  DT A  77      14.560-159.681-406.691 
ATOM   1581  OP2  DT A  77      14.990-160.532-404.369 
ATOM   1582  O5'  DT A  77      12.642-159.975-405.084 
ATOM   1583  C5'  DT A  77      11.475-160.506-405.740 
ATOM   1584  C4'  DT A  77      10.409-160.834-404.715 
ATOM   1585  O4'  DT A  77      10.543-162.184-404.186 
ATOM   1586  C3'  DT A  77      10.391-159.950-403.468 
ATOM   1587  O3'  DT A  77       9.041-159.741-403.071 
ATOM   1588  C2'  DT A  77      11.088-160.783-402.392 
ATOM   1589  C1'  DT A  77      10.460-162.121-402.770 
ATOM   1590  N1   DT A  77      11.180-163.299-402.212 
ATOM   1591  C2   DT A  77      10.419-164.384-401.851 
ATOM   1592  O2   DT A  77       9.206-164.413-401.970 
ATOM   1593  N3   DT A  77      11.120-165.457-401.336 
ATOM   1594  C4   DT A  77      12.487-165.533-401.158 
ATOM   1595  O4   DT A  77      13.002-166.548-400.687 
ATOM   1596  C5   DT A  77      13.200-164.346-401.565 
ATOM   1597  C7   DT A  77      14.692-164.343-401.405 
ATOM   1598  C6   DT A  77      12.543-163.288-402.069 
ATOM   1599  P    DG A  78       8.604-158.296-402.536 
ATOM   1600  OP1  DG A  78       8.292-157.415-403.683 
ATOM   1601  OP2  DG A  78       9.620-157.792-401.586 
ATOM   1602  O5'  DG A  78       7.258-158.646-401.745 
ATOM   1603  C5'  DG A  78       6.456-159.758-402.188 
ATOM   1604  C4'  DG A  78       5.999-160.576-400.996 
ATOM   1605  O4'  DG A  78       6.960-161.607-400.628 
ATOM   1606  C3'  DG A  78       5.781-159.797-399.699 
ATOM   1607  O3'  DG A  78       4.663-160.347-399.014 
ATOM   1608  C2'  DG A  78       7.038-160.063-398.871 
ATOM   1609  C1'  DG A  78       7.173-161.541-399.227 
ATOM   1610  N9   DG A  78       8.521-162.105-398.937 
ATOM   1611  C8   DG A  78       9.756-161.500-399.021 
ATOM   1612  N7   DG A  78      10.757-162.281-398.692 
ATOM   1613  C5   DG A  78      10.141-163.489-398.367 
ATOM   1614  C6   DG A  78      10.708-164.716-397.935 
ATOM   1615  O6   DG A  78      11.889-164.995-397.748 
ATOM   1616  N1   DG A  78       9.721-165.687-397.715 
ATOM   1617  C2   DG A  78       8.364-165.496-397.890 
ATOM   1618  N2   DG A  78       7.585-166.549-397.627 
ATOM   1619  N3   DG A  78       7.833-164.344-398.295 
ATOM   1620  C4   DG A  78       8.777-163.392-398.513 
ATOM   1621  P    DA A  79       3.643-159.359-398.274 
ATOM   1622  OP1  DA A  79       2.657-158.842-399.249 
ATOM   1623  OP2  DA A  79       4.403-158.340-397.516 
ATOM   1624  O5'  DA A  79       2.920-160.358-397.255 
ATOM   1625  C5'  DA A  79       2.778-161.744-397.618 
ATOM   1626  C4'  DA A  79       3.117-162.628-396.434 
ATOM   1627  O4'  DA A  79       4.536-162.946-396.367 
ATOM   1628  C3'  DA A  79       2.805-162.043-395.057 
ATOM   1629  O3'  DA A  79       2.351-163.089-394.206 
ATOM   1630  C2'  DA A  79       4.151-161.542-394.535 
ATOM   1631  C1'  DA A  79       4.985-162.715-395.041 
ATOM   1632  N9   DA A  79       6.447-162.435-395.088 
ATOM   1633  C8   DA A  79       7.076-161.257-395.373 
ATOM   1634  N7   DA A  79       8.370-161.329-395.334 
ATOM   1635  C5   DA A  79       8.620-162.653-394.998 
ATOM   1636  C6   DA A  79       9.811-163.371-394.799 
ATOM   1637  N6   DA A  79      11.031-162.828-394.916 
ATOM   1638  N1   DA A  79       9.702-164.673-394.474 
ATOM   1639  C2   DA A  79       8.487-165.207-394.359 
ATOM   1640  N3   DA A  79       7.312-164.639-394.520 
ATOM   1641  C4   DA A  79       7.448-163.337-394.845 
ATOM   1642  P    DA A  80       1.153-162.794-393.185 
ATOM   1643  OP1  DA A  80      -0.142-162.944-393.884 
ATOM   1644  OP2  DA A  80       1.382-161.496-392.514 
ATOM   1645  O5'  DA A  80       1.338-163.983-392.130 
ATOM   1646  C5'  DA A  80       1.896-165.233-392.577 
ATOM   1647  C4'  DA A  80       2.913-165.736-391.573 
ATOM   1648  O4'  DA A  80       4.250-165.218-391.831 
ATOM   1649  C3'  DA A  80       2.649-165.363-390.114 
ATOM   1650  O3'  DA A  80       3.039-166.449-389.283 
ATOM   1651  C2'  DA A  80       3.581-164.182-389.841 
ATOM   1652  C1'  DA A  80       4.782-164.724-390.611 
ATOM   1653  N9   DA A  80       5.802-163.689-390.937 
ATOM   1654  C8   DA A  80       5.607-162.373-391.241 
ATOM   1655  N7   DA A  80       6.703-161.721-391.478 
ATOM   1656  C5   DA A  80       7.700-162.674-391.321 
ATOM   1657  C6   DA A  80       9.098-162.611-391.438 
ATOM   1658  N6   DA A  80       9.765-161.493-391.757 
ATOM   1659  N1   DA A  80       9.790-163.743-391.213 
ATOM   1660  C2   DA A  80       9.123-164.852-390.897 
ATOM   1661  N3   DA A  80       7.828-165.031-390.759 
ATOM   1662  C4   DA A  80       7.158-163.882-390.988 
ATOM   1663  P    DG A  81       2.136-166.818-388.014 
ATOM   1664  OP1  DG A  81       1.014-167.685-388.439 
ATOM   1665  OP2  DG A  81       1.764-165.581-387.293 
ATOM   1666  O5'  DG A  81       3.166-167.666-387.130 
ATOM   1667  C5'  DG A  81       4.198-168.421-387.792 
ATOM   1668  C4'  DG A  81       5.518-168.239-387.070 
ATOM   1669  O4'  DG A  81       6.261-167.084-387.554 
ATOM   1670  C3'  DG A  81       5.425-168.013-385.562 
ATOM   1671  O3'  DG A  81       6.516-168.671-384.929 
ATOM   1672  C2'  DG A  81       5.600-166.505-385.385 
ATOM   1673  C1'  DG A  81       6.695-166.330-386.432 
ATOM   1674  N9   DG A  81       6.885-164.919-386.870 
ATOM   1675  C8   DG A  81       5.949-163.918-387.016 
ATOM   1676  N7   DG A  81       6.448-162.776-387.422 
ATOM   1677  C5   DG A  81       7.810-163.038-387.554 
ATOM   1678  C6   DG A  81       8.869-162.185-387.962 
ATOM   1679  O6   DG A  81       8.822-161.004-388.297 
ATOM   1680  N1   DG A  81      10.099-162.858-387.955 
ATOM   1681  C2   DG A  81      10.282-164.180-387.601 
ATOM   1682  N2   DG A  81      11.536-164.636-387.660 
ATOM   1683  N3   DG A  81       9.287-164.979-387.219 
ATOM   1684  C4   DG A  81       8.088-164.342-387.220 
ATOM   1685  P    DA A  82       6.269-169.422-383.538 
ATOM   1686  OP1  DA A  82       5.738-170.779-383.795 
ATOM   1687  OP2  DA A  82       5.456-168.564-382.648 
ATOM   1688  O5'  DA A  82       7.759-169.527-382.966 
ATOM   1689  C5'  DA A  82       8.858-169.619-383.892 
ATOM   1690  C4'  DA A  82       9.989-168.712-383.447 
ATOM   1691  O4'  DA A  82       9.854-167.359-383.971 
ATOM   1692  C3'  DA A  82      10.126-168.511-381.938 
ATOM   1693  O3'  DA A  82      11.507-168.435-381.607 
ATOM   1694  C2'  DA A  82       9.485-167.150-381.669 
ATOM   1695  C1'  DA A  82      10.044-166.445-382.902 
ATOM   1696  N9   DA A  82       9.333-165.181-383.243 
ATOM   1697  C8   DA A  82       8.008-164.886-383.096 
ATOM   1698  N7   DA A  82       7.689-163.691-383.486 
ATOM   1699  C5   DA A  82       8.891-163.151-383.924 
ATOM   1700  C6   DA A  82       9.226-161.899-384.464 
ATOM   1701  N6   DA A  82       8.335-160.916-384.662 
ATOM   1702  N1   DA A  82      10.514-161.690-384.793 
ATOM   1703  C2   DA A  82      11.395-162.670-384.594 
ATOM   1704  N3   DA A  82      11.200-163.873-384.100 
ATOM   1705  C4   DA A  82       9.904-164.056-383.779 
ATOM   1706  P    DA A  83      12.024-169.140-380.267 
ATOM   1707  OP1  DA A  83      12.274-170.576-380.527 
ATOM   1708  OP2  DA A  83      11.096-168.834-379.156 
ATOM   1709  O5'  DA A  83      13.414-168.386-380.029 
ATOM   1710  C5'  DA A  83      14.147-167.896-381.168 
ATOM   1711  C4'  DA A  83      14.668-166.500-380.890 
ATOM   1712  O4'  DA A  83      13.708-165.467-381.251 
ATOM   1713  C3'  DA A  83      15.005-166.195-379.430 
ATOM   1714  O3'  DA A  83      16.155-165.359-379.388 
ATOM   1715  C2'  DA A  83      13.807-165.399-378.914 
ATOM   1716  C1'  DA A  83      13.602-164.556-380.168 
ATOM   1717  N9   DA A  83      12.263-163.905-380.241 
ATOM   1718  C8   DA A  83      11.063-164.381-379.797 
ATOM   1719  N7   DA A  83      10.070-163.575-380.004 
ATOM   1720  C5   DA A  83      10.650-162.483-380.633 
ATOM   1721  C6   DA A  83      10.120-161.275-381.118 
ATOM   1722  N6   DA A  83       8.821-160.953-381.039 
ATOM   1723  N1   DA A  83      10.977-160.407-381.688 
ATOM   1724  C2   DA A  83      12.267-160.733-381.764 
ATOM   1725  N3   DA A  83      12.873-161.824-381.349 
ATOM   1726  C4   DA A  83      11.994-162.676-380.782 
ATOM   1727  P    DT A  84      17.255-165.608-378.253 
ATOM   1728  OP1  DT A  84      18.180-166.679-378.685 
ATOM   1729  OP2  DT A  84      16.585-165.817-376.950 
ATOM   1730  O5'  DT A  84      18.023-164.204-378.243 
ATOM   1731  C5'  DT A  84      18.097-163.441-379.462 
ATOM   1732  C4'  DT A  84      17.821-161.979-379.175 
ATOM   1733  O4'  DT A  84      16.402-161.658-379.236 
ATOM   1734  C3'  DT A  84      18.253-161.478-377.797 
ATOM   1735  O3'  DT A  84      18.738-160.146-377.921 
ATOM   1736  C2'  DT A  84      16.964-161.451-376.974 
ATOM   1737  C1'  DT A  84      16.061-160.911-378.079 
ATOM   1738  N1   DT A  84      14.608-161.106-377.814 
ATOM   1739  C2   DT A  84      13.754-160.128-378.261 
ATOM   1740  O2   DT A  84      14.136-159.133-378.852 
ATOM   1741  N3   DT A  84      12.414-160.343-377.996 
ATOM   1742  C4   DT A  84      11.874-161.428-377.338 
ATOM   1743  O4   DT A  84      10.657-161.510-377.160 
ATOM   1744  C5   DT A  84      12.849-162.401-376.907 
ATOM   1745  C7   DT A  84      12.346-163.615-376.182 
ATOM   1746  C6   DT A  84      14.158-162.217-377.151 
ATOM   1747  P    DT A  85      20.015-159.703-377.065 
ATOM   1748  OP1  DT A  85      21.251-160.107-377.774 
ATOM   1749  OP2  DT A  85      19.875-160.191-375.676 
ATOM   1750  O5'  DT A  85      19.876-158.110-377.092 
ATOM   1751  C5'  DT A  85      19.250-157.483-378.227 
ATOM   1752  C4'  DT A  85      18.295-156.402-377.760 
ATOM   1753  O4'  DT A  85      16.959-156.917-377.496 
ATOM   1754  C3'  DT A  85      18.679-155.690-376.463 
ATOM   1755  O3'  DT A  85      18.319-154.317-376.567 
ATOM   1756  C2'  DT A  85      17.804-156.340-375.391 
ATOM   1757  C1'  DT A  85      16.533-156.432-376.232 
ATOM   1758  N1   DT A  85      15.523-157.382-375.689 
ATOM   1759  C2   DT A  85      14.200-157.053-375.860 
ATOM   1760  O2   DT A  85      13.837-156.037-376.427 
ATOM   1761  N3   DT A  85      13.292-157.957-375.343 
ATOM   1762  C4   DT A  85      13.592-159.133-374.685 
ATOM   1763  O4   DT A  85      12.691-159.862-374.266 
ATOM   1764  C5   DT A  85      15.006-159.391-374.555 
ATOM   1765  C7   DT A  85      15.418-160.651-373.851 
ATOM   1766  C6   DT A  85      15.911-158.530-375.048 
ATOM   1767  P    DT A  86      19.303-153.210-375.960 
ATOM   1768  OP1  DT A  86      20.365-152.898-376.943 
ATOM   1769  OP2  DT A  86      19.764-153.636-374.620 
ATOM   1770  O5'  DT A  86      18.317-151.957-375.816 
ATOM   1771  C5'  DT A  86      17.218-151.825-376.735 
ATOM   1772  C4'  DT A  86      15.960-151.428-375.987 
ATOM   1773  O4'  DT A  86      15.218-152.581-375.498 
ATOM   1774  C3'  DT A  86      16.172-150.570-374.740 
ATOM   1775  O3'  DT A  86      15.113-149.625-374.645 
ATOM   1776  C2'  DT A  86      16.057-151.549-373.572 
ATOM   1777  C1'  DT A  86      14.892-152.358-374.135 
ATOM   1778  N1   DT A  86      14.711-153.684-373.479 
ATOM   1779  C2   DT A  86      13.423-154.143-373.342 
ATOM   1780  O2   DT A  86      12.452-153.517-373.729 
ATOM   1781  N3   DT A  86      13.295-155.374-372.729 
ATOM   1782  C4   DT A  86      14.322-156.164-372.255 
ATOM   1783  O4   DT A  86      14.084-157.250-371.724 
ATOM   1784  C5   DT A  86      15.637-155.597-372.445 
ATOM   1785  C7   DT A  86      16.812-156.393-371.956 
ATOM   1786  C6   DT A  86      15.790-154.402-373.037 
ATOM   1787  P    DC A  87      15.441-148.136-374.160 
ATOM   1788  OP1  DC A  87      15.913-147.333-375.311 
ATOM   1789  OP2  DC A  87      16.344-148.184-372.989 
ATOM   1790  O5'  DC A  87      13.995-147.626-373.704 
ATOM   1791  C5'  DC A  87      12.829-148.158-374.359 
ATOM   1792  C4'  DC A  87      11.762-148.485-373.334 
ATOM   1793  O4'  DC A  87      11.896-149.836-372.805 
ATOM   1794  C3'  DC A  87      11.744-147.601-372.087 
ATOM   1795  O3'  DC A  87      10.394-147.392-371.691 
ATOM   1796  C2'  DC A  87      12.441-148.435-371.012 
ATOM   1797  C1'  DC A  87      11.813-149.772-371.389 
ATOM   1798  N1   DC A  87      12.533-150.951-370.831 
ATOM   1799  C2   DC A  87      11.775-152.059-370.460 
ATOM   1800  O2   DC A  87      10.549-152.019-370.609 
ATOM   1801  N3   DC A  87      12.413-153.143-369.948 
ATOM   1802  C4   DC A  87      13.744-153.146-369.803 
ATOM   1803  N4   DC A  87      14.319-154.228-369.299 
ATOM   1804  C5   DC A  87      14.541-152.017-370.178 
ATOM   1805  C6   DC A  87      13.886-150.943-370.687 
ATOM   1806  P    DC A  88       9.957-145.948-371.155 
ATOM   1807  OP1  DC A  88       9.645-145.066-372.303 
ATOM   1808  OP2  DC A  88      10.973-145.443-370.206 
ATOM   1809  O5'  DC A  88       8.611-146.298-370.364 
ATOM   1810  C5'  DC A  88       7.809-147.410-370.808 
ATOM   1811  C4'  DC A  88       7.352-148.227-369.615 
ATOM   1812  O4'  DC A  88       8.313-149.259-369.248 
ATOM   1813  C3'  DC A  88       7.134-147.448-368.319 
ATOM   1814  O3'  DC A  88       6.016-147.999-367.633 
ATOM   1815  C2'  DC A  88       8.391-147.715-367.490 
ATOM   1816  C1'  DC A  88       8.526-149.192-367.846 
ATOM   1817  N1   DC A  88       9.874-149.757-367.556 
ATOM   1818  C2   DC A  88       9.945-151.083-367.135 
ATOM   1819  O2   DC A  88       8.897-151.730-367.022 
ATOM   1820  N3   DC A  88      11.164-151.616-366.865 
ATOM   1821  C4   DC A  88      12.276-150.882-367.001 
ATOM   1822  N4   DC A  88      13.441-151.448-366.725 
ATOM   1823  C5   DC A  88      12.224-149.516-367.432 
ATOM   1824  C6   DC A  88      10.996-149.002-367.697 
ATOM   1825  P    DA A  89       4.996-147.011-366.893 
ATOM   1826  OP1  DA A  89       4.010-146.494-367.868 
ATOM   1827  OP2  DA A  89       5.756-145.992-366.135 
ATOM   1828  O5'  DA A  89       4.273-148.010-365.874 
ATOM   1829  C5'  DA A  89       4.131-149.396-366.238 
ATOM   1830  C4'  DA A  89       4.470-150.280-365.054 
ATOM   1831  O4'  DA A  89       5.889-150.597-364.987 
ATOM   1832  C3'  DA A  89       4.158-149.695-363.677 
ATOM   1833  O3'  DA A  89       3.704-150.740-362.825 
ATOM   1834  C2'  DA A  89       5.504-149.193-363.154 
ATOM   1835  C1'  DA A  89       6.338-150.366-363.660 
ATOM   1836  N9   DA A  89       7.800-150.086-363.707 
ATOM   1837  C8   DA A  89       8.429-148.908-363.993 
ATOM   1838  N7   DA A  89       9.723-148.981-363.953 
ATOM   1839  C5   DA A  89       9.973-150.304-363.617 
ATOM   1840  C6   DA A  89      11.164-151.023-363.418 
ATOM   1841  N6   DA A  89      12.384-150.479-363.535 
ATOM   1842  N1   DA A  89      11.055-152.324-363.093 
ATOM   1843  C2   DA A  89       9.840-152.859-362.979 
ATOM   1844  N3   DA A  89       8.665-152.291-363.140 
ATOM   1845  C4   DA A  89       8.801-150.989-363.464 
ATOM   1846  P    DG A  90       2.506-150.446-361.804 
ATOM   1847  OP1  DG A  90       1.211-150.596-362.503 
ATOM   1848  OP2  DG A  90       2.735-149.147-361.133 
ATOM   1849  O5'  DG A  90       2.691-151.635-360.749 
ATOM   1850  C5'  DG A  90       3.249-152.885-361.197 
ATOM   1851  C4'  DG A  90       4.266-153.387-360.192 
ATOM   1852  O4'  DG A  90       5.603-152.870-360.450 
ATOM   1853  C3'  DG A  90       4.002-153.014-358.734 
ATOM   1854  O3'  DG A  90       4.392-154.100-357.903 
ATOM   1855  C2'  DG A  90       4.934-151.834-358.461 
ATOM   1856  C1'  DG A  90       6.135-152.376-359.231 
ATOM   1857  N9   DG A  90       7.155-151.340-359.556 
ATOM   1858  C8   DG A  90       6.978-150.009-359.865 
ATOM   1859  N7   DG A  90       8.094-149.363-360.103 
ATOM   1860  C5   DG A  90       9.080-150.335-359.939 
ATOM   1861  C6   DG A  90      10.490-150.235-360.066 
ATOM   1862  O6   DG A  90      11.170-149.254-360.354 
ATOM   1863  N1   DG A  90      11.114-151.465-359.814 
ATOM   1864  C2   DG A  90      10.462-152.636-359.483 
ATOM   1865  N2   DG A  90      11.239-153.703-359.281 
ATOM   1866  N3   DG A  90       9.139-152.729-359.364 
ATOM   1867  C4   DG A  90       8.518-151.544-359.606 
ATOM   1868  P    DA A  91       3.489-154.469-356.633 
ATOM   1869  OP1  DA A  91       2.367-155.336-357.058 
ATOM   1870  OP2  DA A  91       3.117-153.232-355.912 
ATOM   1871  O5'  DA A  91       4.519-155.317-355.749 
ATOM   1872  C5'  DA A  91       5.551-156.073-356.412 
ATOM   1873  C4'  DA A  91       6.871-155.891-355.690 
ATOM   1874  O4'  DA A  91       7.614-154.735-356.173 
ATOM   1875  C3'  DA A  91       6.778-155.664-354.181 
ATOM   1876  O3'  DA A  91       7.869-156.323-353.548 
ATOM   1877  C2'  DA A  91       6.953-154.156-354.004 
ATOM   1878  C1'  DA A  91       8.048-153.981-355.052 
ATOM   1879  N9   DA A  91       8.239-152.570-355.489 
ATOM   1880  C8   DA A  91       7.296-151.591-355.629 
ATOM   1881  N7   DA A  91       7.777-150.455-356.030 
ATOM   1882  C5   DA A  91       9.137-150.695-356.168 
ATOM   1883  C6   DA A  91      10.208-149.880-356.567 
ATOM   1884  N6   DA A  91      10.067-148.594-356.918 
ATOM   1885  N1   DA A  91      11.433-150.436-356.593 
ATOM   1886  C2   DA A  91      11.567-151.715-356.244 
ATOM   1887  N3   DA A  91      10.646-152.570-355.856 
ATOM   1888  C4   DA A  91       9.429-151.988-355.838 
ATOM   1889  P    DA A  92       7.622-157.074-352.157 
ATOM   1890  OP1  DA A  92       7.091-158.431-352.414 
ATOM   1891  OP2  DA A  92       6.809-156.216-351.268 
ATOM   1892  O5'  DA A  92       9.112-157.179-351.585 
ATOM   1893  C5'  DA A  92      10.211-157.270-352.512 
ATOM   1894  C4'  DA A  92      11.342-156.363-352.067 
ATOM   1895  O4'  DA A  92      11.207-155.010-352.590 
ATOM   1896  C3'  DA A  92      11.479-156.162-350.558 
ATOM   1897  O3'  DA A  92      12.860-156.086-350.227 
ATOM   1898  C2'  DA A  92      10.838-154.801-350.288 
ATOM   1899  C1'  DA A  92      11.397-154.096-351.521 
ATOM   1900  N9   DA A  92      10.686-152.832-351.862 
ATOM   1901  C8   DA A  92       9.361-152.538-351.715 
ATOM   1902  N7   DA A  92       9.042-151.342-352.105 
ATOM   1903  C5   DA A  92      10.244-150.803-352.544 
ATOM   1904  C6   DA A  92      10.579-149.550-353.083 
ATOM   1905  N6   DA A  92       9.688-148.568-353.282 
ATOM   1906  N1   DA A  92      11.867-149.341-353.412 
ATOM   1907  C2   DA A  92      12.748-150.321-353.213 
ATOM   1908  N3   DA A  92      12.553-151.525-352.719 
ATOM   1909  C4   DA A  92      11.257-151.707-352.398 
ATOM   1910  P    DG A  93      13.377-156.791-348.886 
ATOM   1911  OP1  DG A  93      13.627-158.227-349.146 
ATOM   1912  OP2  DG A  93      12.449-156.486-347.775 
ATOM   1913  O5'  DG A  93      14.767-156.037-348.648 
ATOM   1914  C5'  DG A  93      15.501-155.548-349.788 
ATOM   1915  C4'  DG A  93      16.021-154.152-349.509 
ATOM   1916  O4'  DG A  93      15.061-153.119-349.871 
ATOM   1917  C3'  DG A  93      16.358-153.846-348.050 
ATOM   1918  O3'  DG A  93      17.508-153.011-348.008 
ATOM   1919  C2'  DG A  93      15.160-153.050-347.534 
ATOM   1920  C1'  DG A  93      14.955-152.207-348.788 
ATOM   1921  N9   DG A  93      13.616-151.557-348.860 
ATOM   1922  C8   DG A  93      12.397-152.021-348.418 
ATOM   1923  N7   DG A  93      11.401-151.197-348.634 
ATOM   1924  C5   DG A  93      12.003-150.108-349.265 
ATOM   1925  C6   DG A  93      11.434-148.900-349.743 
ATOM   1926  O6   DG A  93      10.263-148.534-349.709 
ATOM   1927  N1   DG A  93      12.406-148.068-350.317 
ATOM   1928  C2   DG A  93      13.751-148.366-350.415 
ATOM   1929  N2   DG A  93      14.516-147.439-350.998 
ATOM   1930  N3   DG A  93      14.284-149.500-349.967 
ATOM   1931  C4   DG A  93      13.355-150.319-349.407 
ATOM   1932  P    DA A  94      18.608-153.259-346.872 
ATOM   1933  OP1  DA A  94      19.533-154.330-347.305 
ATOM   1934  OP2  DA A  94      17.938-153.468-345.569 
ATOM   1935  O5'  DA A  94      19.376-151.856-346.863 
ATOM   1936  C5'  DA A  94      19.450-151.093-348.081 
ATOM   1937  C4'  DA A  94      19.174-149.631-347.794 
ATOM   1938  O4'  DA A  94      17.755-149.310-347.856 
ATOM   1939  C3'  DA A  94      19.606-149.130-346.416 
ATOM   1940  O3'  DA A  94      20.091-147.798-346.540 
ATOM   1941  C2'  DA A  94      18.317-149.102-345.593 
ATOM   1942  C1'  DA A  94      17.414-148.563-346.698 
ATOM   1943  N9   DA A  94      15.961-148.758-346.433 
ATOM   1944  C8   DA A  94      15.348-149.797-345.792 
ATOM   1945  N7   DA A  94      14.058-149.677-345.717 
ATOM   1946  C5   DA A  94      13.795-148.473-346.354 
ATOM   1947  C6   DA A  94      12.602-147.777-346.608 
ATOM   1948  N6   DA A  94      11.393-148.218-346.233 
ATOM   1949  N1   DA A  94      12.696-146.605-347.265 
ATOM   1950  C2   DA A  94      13.900-146.173-347.636 
ATOM   1951  N3   DA A  94      15.076-146.731-347.455 
ATOM   1952  C4   DA A  94      14.954-147.902-346.795 
ATOM   1953  P    DG A  95      21.368-147.355-345.685 
ATOM   1954  OP1  DG A  95      22.604-147.759-346.393 
ATOM   1955  OP2  DG A  95      21.228-147.842-344.295 
ATOM   1956  O5'  DG A  95      21.229-145.761-345.711 
ATOM   1957  C5'  DG A  95      20.603-145.134-346.846 
ATOM   1958  C4'  DG A  95      19.649-144.053-346.379 
ATOM   1959  O4'  DG A  95      18.312-144.568-346.116 
ATOM   1960  C3'  DG A  95      20.032-143.342-345.082 
ATOM   1961  O3'  DG A  95      19.672-141.969-345.186 
ATOM   1962  C2'  DG A  95      19.157-143.992-344.011 
ATOM   1963  C1'  DG A  95      17.886-144.084-344.851 
ATOM   1964  N9   DG A  95      16.876-145.033-344.308 
ATOM   1965  C8   DG A  95      17.069-146.223-343.641 
ATOM   1966  N7   DG A  95      15.959-146.826-343.291 
ATOM   1967  C5   DG A  95      14.959-145.975-343.759 
ATOM   1968  C6   DG A  95      13.547-146.092-343.679 
ATOM   1969  O6   DG A  95      12.877-146.987-343.170 
ATOM   1970  N1   DG A  95      12.907-145.002-344.285 
ATOM   1971  C2   DG A  95      13.547-143.938-344.889 
ATOM   1972  N2   DG A  95      12.757-142.997-345.410 
ATOM   1973  N3   DG A  95      14.873-143.829-344.965 
ATOM   1974  C4   DG A  95      15.508-144.878-344.381 
ATOM   1975  P    DG A  96      20.656-140.861-344.579 
ATOM   1976  OP1  DG A  96      21.718-140.549-345.562 
ATOM   1977  OP2  DG A  96      21.117-141.287-343.240 
ATOM   1978  O5'  DG A  96      19.670-139.609-344.435 
ATOM   1979  C5'  DG A  96      18.571-139.477-345.355 
ATOM   1980  C4'  DG A  96      17.314-139.079-344.606 
ATOM   1981  O4'  DG A  96      16.571-140.232-344.117 
ATOM   1982  C3'  DG A  96      17.525-138.221-343.359 
ATOM   1983  O3'  DG A  96      16.466-137.277-343.264 
ATOM   1984  C2'  DG A  96      17.410-139.200-342.191 
ATOM   1985  C1'  DG A  96      16.245-140.010-342.754 
ATOM   1986  N9   DG A  96      16.064-141.335-342.099 
ATOM   1987  C8   DG A  96      17.016-142.194-341.594 
ATOM   1988  N7   DG A  96      16.522-143.293-341.076 
ATOM   1989  C5   DG A  96      15.146-143.151-341.249 
ATOM   1990  C6   DG A  96      14.084-144.021-340.888 
ATOM   1991  O6   DG A  96      14.142-145.115-340.332 
ATOM   1992  N1   DG A  96      12.839-143.487-341.248 
ATOM   1993  C2   DG A  96      12.646-142.272-341.876 
ATOM   1994  N2   DG A  96      11.378-141.944-342.136 
ATOM   1995  N3   DG A  96      13.642-141.457-342.215 
ATOM   1996  C4   DG A  96      14.856-141.960-341.872 
ATOM   1997  P    DT A  97      16.794-135.788-342.779 
ATOM   1998  OP1  DT A  97      17.266-134.984-343.930 
ATOM   1999  OP2  DT A  97      17.697-135.835-341.608 
ATOM   2000  O5'  DT A  97      15.348-135.278-342.323 
ATOM   2001  C5'  DT A  97      14.182-135.809-342.979 
ATOM   2002  C4'  DT A  97      13.115-136.137-341.953 
ATOM   2003  O4'  DT A  97      13.249-137.487-341.424 
ATOM   2004  C3'  DT A  97      13.097-135.253-340.706 
ATOM   2005  O3'  DT A  97      11.747-135.044-340.310 
ATOM   2006  C2'  DT A  97      13.794-136.086-339.631 
ATOM   2007  C1'  DT A  97      13.166-137.424-340.009 
ATOM   2008  N1   DT A  97      13.886-138.602-339.450 
ATOM   2009  C2   DT A  97      13.125-139.687-339.089 
ATOM   2010  O2   DT A  97      11.912-139.716-339.209 
ATOM   2011  N3   DT A  97      13.826-140.760-338.575 
ATOM   2012  C4   DT A  97      15.193-140.836-338.397 
ATOM   2013  O4   DT A  97      15.708-141.851-337.926 
ATOM   2014  C5   DT A  97      15.906-139.649-338.804 
ATOM   2015  C7   DT A  97      17.398-139.646-338.644 
ATOM   2016  C6   DT A  97      15.249-138.591-339.307 
ATOM   2017  P    DT A  98      11.310-133.599-339.774 
ATOM   2018  OP1  DT A  98      10.998-132.718-340.922 
ATOM   2019  OP2  DT A  98      12.326-133.095-338.825 
ATOM   2020  O5'  DT A  98       9.964-133.950-338.984 
ATOM   2021  C5'  DT A  98       9.162-135.061-339.427 
ATOM   2022  C4'  DT A  98       8.705-135.879-338.235 
ATOM   2023  O4'  DT A  98       9.666-136.910-337.867 
ATOM   2024  C3'  DT A  98       8.487-135.100-336.938 
ATOM   2025  O3'  DT A  98       7.369-135.650-336.253 
ATOM   2026  C2'  DT A  98       9.744-135.366-336.110 
ATOM   2027  C1'  DT A  98       9.879-136.844-336.465 
ATOM   2028  N1   DT A  98      11.227-137.408-336.176 
ATOM   2029  C2   DT A  98      11.281-138.718-335.762 
ATOM   2030  O2   DT A  98      10.287-139.412-335.628 
ATOM   2031  N3   DT A  98      12.545-139.207-335.501 
ATOM   2032  C4   DT A  98      13.732-138.511-335.618 
ATOM   2033  O4   DT A  98      14.806-139.057-335.357 
ATOM   2034  C5   DT A  98      13.573-137.146-336.059 
ATOM   2035  C7   DT A  98      14.816-136.317-336.212 
ATOM   2036  C6   DT A  98      12.356-136.644-336.319 
ATOM   2037  P    DC A  99       6.349-134.662-335.512 
ATOM   2038  OP1  DC A  99       5.363-134.145-336.487 
ATOM   2039  OP2  DC A  99       7.109-133.643-334.754 
ATOM   2040  O5'  DC A  99       5.626-135.661-334.493 
ATOM   2041  C5'  DC A  99       5.484-137.047-334.857 
ATOM   2042  C4'  DC A  99       5.823-137.931-333.673 
ATOM   2043  O4'  DC A  99       7.242-138.249-333.606 
ATOM   2044  C3'  DC A  99       5.511-137.346-332.296 
ATOM   2045  O3'  DC A  99       5.057-138.392-331.444 
ATOM   2046  C2'  DC A  99       6.857-136.845-331.774 
ATOM   2047  C1'  DC A  99       7.691-138.018-332.279 
ATOM   2048  N1   DC A  99       9.153-137.738-332.327 
ATOM   2049  C2   DC A  99      10.024-138.787-332.049 
ATOM   2050  O2   DC A  99       9.554-139.898-331.778 
ATOM   2051  N3   DC A  99      11.362-138.552-332.087 
ATOM   2052  C4   DC A  99      11.832-137.335-332.385 
ATOM   2053  N4   DC A  99      13.144-137.155-332.409 
ATOM   2054  C5   DC A  99      10.952-136.241-332.673 
ATOM   2055  C6   DC A  99       9.619-136.496-332.630 
ATOM   2056  P    DC A 100       3.860-138.097-330.423 
ATOM   2057  OP1  DC A 100       2.564-138.248-331.123 
ATOM   2058  OP2  DC A 100       4.088-136.799-329.753 
ATOM   2059  O5'  DC A 100       4.044-139.286-329.369 
ATOM   2060  C5'  DC A 100       4.602-140.537-329.816 
ATOM   2061  C4'  DC A 100       5.619-141.039-328.812 
ATOM   2062  O4'  DC A 100       6.956-140.521-329.070 
ATOM   2063  C3'  DC A 100       5.355-140.666-327.353 
ATOM   2064  O3'  DC A 100       5.745-141.752-326.522 
ATOM   2065  C2'  DC A 100       6.287-139.486-327.080 
ATOM   2066  C1'  DC A 100       7.488-140.027-327.850 
ATOM   2067  N1   DC A 100       8.509-138.992-328.176 
ATOM   2068  C2   DC A 100       9.847-139.378-328.179 
ATOM   2069  O2   DC A 100      10.130-140.552-327.916 
ATOM   2070  N3   DC A 100      10.792-138.448-328.473 
ATOM   2071  C4   DC A 100      10.445-137.186-328.754 
ATOM   2072  N4   DC A 100      11.403-136.317-329.034 
ATOM   2073  C5   DC A 100       9.074-136.769-328.754 
ATOM   2074  C6   DC A 100       8.144-137.712-328.458 
ATOM   2075  P    DT A 101       4.842-142.121-325.253 
ATOM   2076  OP1  DT A 101       3.720-142.988-325.677 
ATOM   2077  OP2  DT A 101       4.471-140.884-324.532 
ATOM   2078  O5'  DT A 101       5.873-142.969-324.369 
ATOM   2079  C5'  DT A 101       6.904-143.724-325.031 
ATOM   2080  C4'  DT A 101       8.224-143.542-324.309 
ATOM   2081  O4'  DT A 101       8.967-142.387-324.792 
ATOM   2082  C3'  DT A 101       8.132-143.316-322.800 
ATOM   2083  O3'  DT A 101       9.222-143.974-322.168 
ATOM   2084  C2'  DT A 101       8.306-141.808-322.624 
ATOM   2085  C1'  DT A 101       9.401-141.633-323.671 
ATOM   2086  N1   DT A 101       9.592-140.222-324.109 
ATOM   2087  C2   DT A 101      10.871-139.829-324.417 
ATOM   2088  O2   DT A 101      11.830-140.579-324.346 
ATOM   2089  N3   DT A 101      11.010-138.514-324.818 
ATOM   2090  C4   DT A 101       9.997-137.584-324.933 
ATOM   2091  O4   DT A 101      10.243-136.434-325.303 
ATOM   2092  C5   DT A 101       8.690-138.088-324.588 
ATOM   2093  C7   DT A 101       7.531-137.140-324.685 
ATOM   2094  C6   DT A 101       8.527-139.362-324.194 
ATOM   2095  P    DC A 102       8.975-144.725-320.776 
ATOM   2096  OP1  DC A 102       8.444-146.082-321.033 
ATOM   2097  OP2  DC A 102       8.162-143.867-319.887 
ATOM   2098  O5'  DC A 102      10.465-144.830-320.204 
ATOM   2099  C5'  DC A 102      11.564-144.922-321.131 
ATOM   2100  C4'  DC A 102      12.695-144.015-320.686 
ATOM   2101  O4'  DC A 102      12.560-142.662-321.209 
ATOM   2102  C3'  DC A 102      12.832-143.814-319.177 
ATOM   2103  O3'  DC A 102      14.213-143.738-318.846 
ATOM   2104  C2'  DC A 102      12.191-142.453-318.907 
ATOM   2105  C1'  DC A 102      12.750-141.748-320.140 
ATOM   2106  N1   DC A 102      12.039-140.484-320.481 
ATOM   2107  C2   DC A 102      12.790-139.443-321.021 
ATOM   2108  O2   DC A 102      14.003-139.610-321.194 
ATOM   2109  N3   DC A 102      12.161-138.281-321.338 
ATOM   2110  C4   DC A 102      10.844-138.141-321.135 
ATOM   2111  N4   DC A 102      10.278-136.989-321.461 
ATOM   2112  C5   DC A 102      10.055-139.200-320.580 
ATOM   2113  C6   DC A 102      10.702-140.352-320.270 
ATOM   2114  P    DC A 103      14.730-144.443-317.506 
ATOM   2115  OP1  DC A 103      14.980-145.879-317.766 
ATOM   2116  OP2  DC A 103      13.802-144.137-316.394 
ATOM   2117  O5'  DC A 103      16.120-143.689-317.268 
ATOM   2118  C5'  DC A 103      16.854-143.200-318.407 
ATOM   2119  C4'  DC A 103      17.374-141.803-318.128 
ATOM   2120  O4'  DC A 103      16.414-140.770-318.490 
ATOM   2121  C3'  DC A 103      17.711-141.498-316.669 
ATOM   2122  O3'  DC A 103      18.861-140.662-316.627 
ATOM   2123  C2'  DC A 103      16.513-140.702-316.153 
ATOM   2124  C1'  DC A 103      16.308-139.859-317.407 
ATOM   2125  N1   DC A 103      14.969-139.208-317.480 
ATOM   2126  C2   DC A 103      14.891-137.950-318.069 
ATOM   2127  O2   DC A 103      15.925-137.429-318.505 
ATOM   2128  N3   DC A 103      13.680-137.338-318.145 
ATOM   2129  C4   DC A 103      12.584-137.936-317.661 
ATOM   2130  N4   DC A 103      11.426-137.300-317.758 
ATOM   2131  C5   DC A 103      12.643-139.231-317.050 
ATOM   2132  C6   DC A 103      13.862-139.824-316.984 
ATOM   2133  P    DC A 104      19.961-140.911-315.491 
ATOM   2134  OP1  DC A 104      20.886-141.982-315.924 
ATOM   2135  OP2  DC A 104      19.291-141.120-314.189 
ATOM   2136  O5'  DC A 104      20.729-139.507-315.482 
ATOM   2137  C5'  DC A 104      20.804-138.744-316.701 
ATOM   2138  C4'  DC A 104      20.527-137.282-316.413 
ATOM   2139  O4'  DC A 104      19.108-136.962-316.475 
ATOM   2140  C3'  DC A 104      20.959-136.781-315.035 
ATOM   2141  O3'  DC A 104      21.444-135.450-315.160 
ATOM   2142  C2'  DC A 104      19.670-136.754-314.213 
ATOM   2143  C1'  DC A 104      18.767-136.214-315.318 
ATOM   2144  N1   DC A 104      17.314-136.409-315.052 
ATOM   2145  C2   DC A 104      16.435-135.426-315.499 
ATOM   2146  O2   DC A 104      16.892-134.443-316.092 
ATOM   2147  N3   DC A 104      15.107-135.585-315.266 
ATOM   2148  C4   DC A 104      14.651-136.666-314.620 
ATOM   2149  N4   DC A 104      13.347-136.775-314.418 
ATOM   2150  C5   DC A 104      15.539-137.688-314.152 
ATOM   2151  C6   DC A 104      16.863-137.511-314.394 
ATOM   2152  P    DC A 105      22.721-135.006-314.304 
ATOM   2153  OP1  DC A 105      23.957-135.410-315.012 
ATOM   2154  OP2  DC A 105      22.581-135.494-312.914 
ATOM   2155  O5'  DC A 105      22.582-133.413-314.330 
ATOM   2156  C5'  DC A 105      21.956-132.786-315.465 
ATOM   2157  C4'  DC A 105      21.002-131.705-314.999 
ATOM   2158  O4'  DC A 105      19.665-132.220-314.735 
ATOM   2159  C3'  DC A 105      21.385-130.993-313.701 
ATOM   2160  O3'  DC A 105      21.025-129.620-313.806 
ATOM   2161  C2'  DC A 105      20.510-131.644-312.630 
ATOM   2162  C1'  DC A 105      19.239-131.735-313.471 
ATOM   2163  N1   DC A 105      18.230-132.685-312.928 
ATOM   2164  C2   DC A 105      16.884-132.367-313.093 
ATOM   2165  O2   DC A 105      16.586-131.318-313.678 
ATOM   2166  N3   DC A 105      15.947-133.219-312.604 
ATOM   2167  C4   DC A 105      16.310-134.344-311.976 
ATOM   2168  N4   DC A 105      15.358-135.143-311.517 
ATOM   2169  C5   DC A 105      17.688-134.690-311.795 
ATOM   2170  C6   DC A 105      18.609-133.825-312.290 
ATOM   2171  P    DG A 106      22.009-128.513-313.199 
ATOM   2172  OP1  DG A 106      23.071-128.201-314.181 
ATOM   2173  OP2  DG A 106      22.470-128.939-311.859 
ATOM   2174  O5'  DG A 106      21.023-127.260-313.054 
ATOM   2175  C5'  DG A 106      19.924-127.128-313.974 
ATOM   2176  C4'  DG A 106      18.667-126.731-313.226 
ATOM   2177  O4'  DG A 106      17.924-127.884-312.737 
ATOM   2178  C3'  DG A 106      18.878-125.873-311.978 
ATOM   2179  O3'  DG A 106      17.819-124.928-311.884 
ATOM   2180  C2'  DG A 106      18.763-126.852-310.810 
ATOM   2181  C1'  DG A 106      17.598-127.661-311.373 
ATOM   2182  N9   DG A 106      17.417-128.987-310.718 
ATOM   2183  C8   DG A 106      18.369-129.845-310.214 
ATOM   2184  N7   DG A 106      17.875-130.944-309.695 
ATOM   2185  C5   DG A 106      16.499-130.802-309.868 
ATOM   2186  C6   DG A 106      15.437-131.673-309.507 
ATOM   2187  O6   DG A 106      15.495-132.766-308.951 
ATOM   2188  N1   DG A 106      14.192-131.139-309.868 
ATOM   2189  C2   DG A 106      13.999-129.924-310.495 
ATOM   2190  N2   DG A 106      12.731-129.595-310.755 
ATOM   2191  N3   DG A 106      14.995-129.108-310.835 
ATOM   2192  C4   DG A 106      16.209-129.611-310.491 
ATOM   2193  P    DG A 107      18.147-123.439-311.399 
ATOM   2194  OP1  DG A 107      18.619-122.636-312.549 
ATOM   2195  OP2  DG A 107      19.050-123.487-310.227 
ATOM   2196  O5'  DG A 107      16.701-122.929-310.942 
ATOM   2197  C5'  DG A 107      15.535-123.461-311.598 
ATOM   2198  C4'  DG A 107      14.468-123.788-310.573 
ATOM   2199  O4'  DG A 107      14.602-125.139-310.044 
ATOM   2200  C3'  DG A 107      14.450-122.905-309.326 
ATOM   2201  O3'  DG A 107      13.100-122.695-308.929 
ATOM   2202  C2'  DG A 107      15.147-123.738-308.250 
ATOM   2203  C1'  DG A 107      14.519-125.075-308.628 
ATOM   2204  N9   DG A 107      15.239-126.254-308.070 
ATOM   2205  C8   DG A 107      16.589-126.428-307.852 
ATOM   2206  N7   DG A 107      16.902-127.594-307.342 
ATOM   2207  C5   DG A 107      15.672-128.238-307.212 
ATOM   2208  C6   DG A 107      15.367-129.533-306.716 
ATOM   2209  O6   DG A 107      16.132-130.392-306.283 
ATOM   2210  N1   DG A 107      13.989-129.787-306.761 
ATOM   2211  C2   DG A 107      13.032-128.905-307.225 
ATOM   2212  N2   DG A 107      11.769-129.337-307.185 
ATOM   2213  N3   DG A 107      13.320-127.692-307.690 
ATOM   2214  C4   DG A 107      14.652-127.430-307.653 
ATOM   2215  P    DG A 108      12.663-121.251-308.394 
ATOM   2216  OP1  DG A 108      12.352-120.369-309.541 
ATOM   2217  OP2  DG A 108      13.679-120.746-307.444 
ATOM   2218  O5'  DG A 108      11.317-121.601-307.603 
ATOM   2219  C5'  DG A 108      10.515-122.713-308.046 
ATOM   2220  C4'  DG A 108      10.058-123.530-306.854 
ATOM   2221  O4'  DG A 108      11.019-124.562-306.486 
ATOM   2222  C3'  DG A 108       9.840-122.751-305.557 
ATOM   2223  O3'  DG A 108       8.722-123.302-304.872 
ATOM   2224  C2'  DG A 108      11.097-123.018-304.729 
ATOM   2225  C1'  DG A 108      11.232-124.496-305.085 
ATOM   2226  N9   DG A 108      12.580-125.060-304.795 
ATOM   2227  C8   DG A 108      13.815-124.455-304.879 
ATOM   2228  N7   DG A 108      14.816-125.236-304.550 
ATOM   2229  C5   DG A 108      14.200-126.443-304.225 
ATOM   2230  C6   DG A 108      14.767-127.670-303.793 
ATOM   2231  O6   DG A 108      15.948-127.949-303.606 
ATOM   2232  N1   DG A 108      13.780-128.641-303.573 
ATOM   2233  C2   DG A 108      12.423-128.451-303.747 
ATOM   2234  N2   DG A 108      11.644-129.503-303.485 
ATOM   2235  N3   DG A 108      11.892-127.299-304.153 
ATOM   2236  C4   DG A 108      12.836-126.347-304.371 
ATOM   2237  P    DC A 109       7.702-122.314-304.132 
ATOM   2238  OP1  DC A 109       6.716-121.797-305.107 
ATOM   2239  OP2  DC A 109       8.462-121.295-303.374 
ATOM   2240  O5'  DC A 109       6.979-123.313-303.113 
ATOM   2241  C5'  DC A 109       6.837-124.699-303.476 
ATOM   2242  C4'  DC A 109       7.176-125.583-302.292 
ATOM   2243  O4'  DC A 109       8.595-125.900-302.225 
ATOM   2244  C3'  DC A 109       6.864-124.998-300.915 
ATOM   2245  O3'  DC A 109       6.410-126.043-300.064 
ATOM   2246  C2'  DC A 109       8.210-124.496-300.393 
ATOM   2247  C1'  DC A 109       9.044-125.669-300.899 
ATOM   2248  N1   DC A 109      10.506-125.389-300.946 
ATOM   2249  C2   DC A 109      11.378-126.439-300.668 
ATOM   2250  O2   DC A 109      10.907-127.550-300.397 
ATOM   2251  N3   DC A 109      12.715-126.203-300.706 
ATOM   2252  C4   DC A 109      13.185-124.986-301.004 
ATOM   2253  N4   DC A 109      14.497-124.807-301.028 
ATOM   2254  C5   DC A 109      12.305-123.893-301.292 
ATOM   2255  C6   DC A 109      10.972-124.148-301.249 
ATOM   2256  P    DA A 110       5.213-125.749-299.043 
ATOM   2257  OP1  DA A 110       3.917-125.899-299.742 
ATOM   2258  OP2  DA A 110       5.441-124.450-298.372 
ATOM   2259  O5'  DA A 110       5.397-126.938-297.988 
ATOM   2260  C5'  DA A 110       5.955-128.188-298.435 
ATOM   2261  C4'  DA A 110       6.972-128.690-297.431 
ATOM   2262  O4'  DA A 110       8.309-128.173-297.689 
ATOM   2263  C3'  DA A 110       6.708-128.317-295.972 
ATOM   2264  O3'  DA A 110       7.099-129.403-295.141 
ATOM   2265  C2'  DA A 110       7.640-127.137-295.699 
ATOM   2266  C1'  DA A 110       8.841-127.679-296.469 
ATOM   2267  N9   DA A 110       9.862-126.643-296.795 
ATOM   2268  C8   DA A 110       9.666-125.327-297.099 
ATOM   2269  N7   DA A 110      10.762-124.675-297.336 
ATOM   2270  C5   DA A 110      11.759-125.628-297.179 
ATOM   2271  C6   DA A 110      13.157-125.565-297.296 
ATOM   2272  N6   DA A 110      13.824-124.447-297.615 
ATOM   2273  N1   DA A 110      13.850-126.698-297.071 
ATOM   2274  C2   DA A 110      13.182-127.807-296.755 
ATOM   2275  N3   DA A 110      11.887-127.985-296.617 
ATOM   2276  C4   DA A 110      11.217-126.836-296.846 
ATOM   2277  P    DG A 111       6.195-129.772-293.872 
ATOM   2278  OP1  DG A 111       5.073-130.639-294.297 
ATOM   2279  OP2  DG A 111       5.824-128.535-293.151 
ATOM   2280  O5'  DG A 111       7.226-130.620-292.988 
ATOM   2281  C5'  DG A 111       8.257-131.376-293.650 
ATOM   2282  C4'  DG A 111       9.577-131.194-292.928 
ATOM   2283  O4'  DG A 111      10.320-130.038-293.412 
ATOM   2284  C3'  DG A 111       9.485-130.967-291.420 
ATOM   2285  O3'  DG A 111      10.576-131.626-290.787 
ATOM   2286  C2'  DG A 111       9.659-129.459-291.243 
ATOM   2287  C1'  DG A 111      10.754-129.284-292.290 
ATOM   2288  N9   DG A 111      10.945-127.873-292.728 
ATOM   2289  C8   DG A 111      10.009-126.872-292.874 
ATOM   2290  N7   DG A 111      10.507-125.730-293.280 
ATOM   2291  C5   DG A 111      11.869-125.992-293.412 
ATOM   2292  C6   DG A 111      12.929-125.140-293.820 
ATOM   2293  O6   DG A 111      12.881-123.959-294.155 
ATOM   2294  N1   DG A 111      14.158-125.812-293.813 
ATOM   2295  C2   DG A 111      14.341-127.134-293.459 
ATOM   2296  N2   DG A 111      15.595-127.590-293.518 
ATOM   2297  N3   DG A 111      13.346-127.934-293.077 
ATOM   2298  C4   DG A 111      12.147-127.297-293.078 
ATOM   2299  P    DA A 112      10.328-132.377-289.395 
ATOM   2300  OP1  DA A 112       9.797-133.734-289.653 
ATOM   2301  OP2  DA A 112       9.515-131.519-288.506 
ATOM   2302  O5'  DA A 112      11.818-132.482-288.824 
ATOM   2303  C5'  DA A 112      12.917-132.573-289.750 
ATOM   2304  C4'  DA A 112      14.048-131.666-289.305 
ATOM   2305  O4'  DA A 112      13.913-130.314-289.829 
ATOM   2306  C3'  DA A 112      14.185-131.465-287.796 
ATOM   2307  O3'  DA A 112      15.566-131.389-287.465 
ATOM   2308  C2'  DA A 112      13.545-130.104-287.527 
ATOM   2309  C1'  DA A 112      14.103-129.400-288.759 
ATOM   2310  N9   DA A 112      13.392-128.135-289.101 
ATOM   2311  C8   DA A 112      12.067-127.841-288.954 
ATOM   2312  N7   DA A 112      11.748-126.646-289.344 
ATOM   2313  C5   DA A 112      12.950-126.106-289.782 
ATOM   2314  C6   DA A 112      13.285-124.853-290.322 
ATOM   2315  N6   DA A 112      12.394-123.871-290.520 
ATOM   2316  N1   DA A 112      14.574-124.644-290.651 
ATOM   2317  C2   DA A 112      15.454-125.624-290.452 
ATOM   2318  N3   DA A 112      15.259-126.828-289.958 
ATOM   2319  C4   DA A 112      13.963-127.010-289.637 
ATOM   2320  P    DA A 113      16.083-132.094-286.125 
ATOM   2321  OP1  DA A 113      16.334-133.530-286.385 
ATOM   2322  OP2  DA A 113      15.155-131.789-285.014 
ATOM   2323  O5'  DA A 113      17.473-131.340-285.887 
ATOM   2324  C5'  DA A 113      18.207-130.851-287.026 
ATOM   2325  C4'  DA A 113      18.727-129.455-286.747 
ATOM   2326  O4'  DA A 113      17.767-128.422-287.109 
ATOM   2327  C3'  DA A 113      19.064-129.150-285.288 
ATOM   2328  O3'  DA A 113      20.214-128.314-285.246 
ATOM   2329  C2'  DA A 113      17.866-128.353-284.772 
ATOM   2330  C1'  DA A 113      17.661-127.511-286.026 
ATOM   2331  N9   DA A 113      16.322-126.860-286.099 
ATOM   2332  C8   DA A 113      15.122-127.336-285.655 
ATOM   2333  N7   DA A 113      14.129-126.529-285.862 
ATOM   2334  C5   DA A 113      14.709-125.437-286.491 
ATOM   2335  C6   DA A 113      14.179-124.230-286.976 
ATOM   2336  N6   DA A 113      12.880-123.908-286.897 
ATOM   2337  N1   DA A 113      15.036-123.362-287.546 
ATOM   2338  C2   DA A 113      16.326-123.687-287.622 
ATOM   2339  N3   DA A 113      16.932-124.778-287.207 
ATOM   2340  C4   DA A 113      16.053-125.630-286.640 
ATOM   2341  P    DG A 114      21.314-128.563-284.111 
ATOM   2342  OP1  DG A 114      22.239-129.634-284.543 
ATOM   2343  OP2  DG A 114      20.644-128.771-282.808 
ATOM   2344  O5'  DG A 114      22.082-127.159-284.101 
ATOM   2345  C5'  DG A 114      22.157-126.396-285.320 
ATOM   2346  C4'  DG A 114      21.880-124.934-285.033 
ATOM   2347  O4'  DG A 114      20.461-124.613-285.094 
ATOM   2348  C3'  DG A 114      22.312-124.433-283.655 
ATOM   2349  O3'  DG A 114      22.797-123.101-283.779 
ATOM   2350  C2'  DG A 114      21.023-124.405-282.832 
ATOM   2351  C1'  DG A 114      20.120-123.866-283.937 
ATOM   2352  N9   DG A 114      18.667-124.061-283.672 
ATOM   2353  C8   DG A 114      18.030-125.100-283.028 
ATOM   2354  N7   DG A 114      16.729-124.968-282.959 
ATOM   2355  C5   DG A 114      16.485-123.755-283.602 
ATOM   2356  C6   DG A 114      15.260-123.079-283.842 
ATOM   2357  O6   DG A 114      14.121-123.415-283.533 
ATOM   2358  N1   DG A 114      15.468-121.875-284.530 
ATOM   2359  C2   DG A 114      16.697-121.388-284.932 
ATOM   2360  N2   DG A 114      16.681-120.219-285.577 
ATOM   2361  N3   DG A 114      17.844-122.024-284.707 
ATOM   2362  C4   DG A 114      17.661-123.194-284.041 
ATOM   2363  P    DA A 115      24.074-122.658-282.923 
ATOM   2364  OP1  DA A 115      25.310-123.062-283.632 
ATOM   2365  OP2  DA A 115      23.934-123.145-281.534 
ATOM   2366  O5'  DA A 115      23.935-121.064-282.950 
ATOM   2367  C5'  DA A 115      23.309-120.437-284.085 
ATOM   2368  C4'  DA A 115      22.355-119.356-283.618 
ATOM   2369  O4'  DA A 115      21.018-119.871-283.354 
ATOM   2370  C3'  DA A 115      22.738-118.645-282.321 
ATOM   2371  O3'  DA A 115      22.378-117.272-282.425 
ATOM   2372  C2'  DA A 115      21.863-119.295-281.249 
ATOM   2373  C1'  DA A 115      20.593-119.387-282.090 
ATOM   2374  N9   DA A 115      19.583-120.336-281.547 
ATOM   2375  C8   DA A 115      19.793-121.514-280.887 
ATOM   2376  N7   DA A 115      18.701-122.120-280.535 
ATOM   2377  C5   DA A 115      17.692-121.285-280.994 
ATOM   2378  C6   DA A 115      16.291-121.370-280.933 
ATOM   2379  N6   DA A 115      15.636-122.387-280.355 
ATOM   2380  N1   DA A 115      15.586-120.368-281.488 
ATOM   2381  C2   DA A 115      16.241-119.361-282.061 
ATOM   2382  N3   DA A 115      17.538-119.174-282.179 
ATOM   2383  C4   DA A 115      18.221-120.191-281.614 
ATOM   2384  P    DA A 116      23.362-116.164-281.818 
ATOM   2385  OP1  DA A 116      24.424-115.852-282.801 
ATOM   2386  OP2  DA A 116      23.823-116.591-280.478 
ATOM   2387  O5'  DA A 116      22.376-114.912-281.674 
ATOM   2388  C5'  DA A 116      21.277-114.780-282.593 
ATOM   2389  C4'  DA A 116      20.020-114.382-281.845 
ATOM   2390  O4'  DA A 116      19.277-115.535-281.356 
ATOM   2391  C3'  DA A 116      20.231-113.524-280.598 
ATOM   2392  O3'  DA A 116      19.172-112.580-280.503 
ATOM   2393  C2'  DA A 116      20.116-114.503-279.430 
ATOM   2394  C1'  DA A 116      18.951-115.313-279.992 
ATOM   2395  N9   DA A 116      18.770-116.638-279.337 
ATOM   2396  C8   DA A 116      19.727-117.477-278.843 
ATOM   2397  N7   DA A 116      19.252-118.568-278.327 
ATOM   2398  C5   DA A 116      17.879-118.445-278.490 
ATOM   2399  C6   DA A 116      16.805-119.283-278.146 
ATOM   2400  N6   DA A 116      16.956-120.467-277.537 
ATOM   2401  N1   DA A 116      15.565-118.857-278.452 
ATOM   2402  C2   DA A 116      15.421-117.679-279.058 
ATOM   2403  N3   DA A 116      16.343-116.816-279.425 
ATOM   2404  C4   DA A 116      17.574-117.266-279.108 
ATOM   2405  P    DA A 117      19.500-111.091-280.018 
ATOM   2406  OP1  DA A 117      19.972-110.287-281.169 
ATOM   2407  OP2  DA A 117      20.403-111.138-278.847 
ATOM   2408  O5'  DA A 117      18.054-110.581-279.562 
ATOM   2409  C5'  DA A 117      16.888-111.113-280.217 
ATOM   2410  C4'  DA A 117      15.821-111.440-279.192 
ATOM   2411  O4'  DA A 117      15.955-112.790-278.663 
ATOM   2412  C3'  DA A 117      15.803-110.556-277.945 
ATOM   2413  O3'  DA A 117      14.453-110.347-277.548 
ATOM   2414  C2'  DA A 117      16.501-111.389-276.870 
ATOM   2415  C1'  DA A 117      15.872-112.727-277.247 
ATOM   2416  N9   DA A 117      16.592-113.906-276.689 
ATOM   2417  C8   DA A 117      17.933-114.060-276.481 
ATOM   2418  N7   DA A 117      18.256-115.210-275.975 
ATOM   2419  C5   DA A 117      17.042-115.868-275.838 
ATOM   2420  C6   DA A 117      16.705-117.143-275.354 
ATOM   2421  N6   DA A 117      17.607-118.024-274.897 
ATOM   2422  N1   DA A 117      15.402-117.482-275.356 
ATOM   2423  C2   DA A 117      14.510-116.603-275.812 
ATOM   2424  N3   DA A 117      14.706-115.392-276.285 
ATOM   2425  C4   DA A 117      16.018-115.077-276.272 
ATOM   2426  P    DT A 118      14.017-108.902-277.013 
ATOM   2427  OP1  DT A 118      13.705-108.021-278.160 
ATOM   2428  OP2  DT A 118      15.032-108.398-276.064 
ATOM   2429  O5'  DT A 118      12.670-109.253-276.222 
ATOM   2430  C5'  DT A 118      11.868-110.364-276.665 
ATOM   2431  C4'  DT A 118      11.411-111.182-275.473 
ATOM   2432  O4'  DT A 118      12.372-112.213-275.106 
ATOM   2433  C3'  DT A 118      11.193-110.403-274.177 
ATOM   2434  O3'  DT A 118      10.075-110.953-273.491 
ATOM   2435  C2'  DT A 118      12.450-110.669-273.348 
ATOM   2436  C1'  DT A 118      12.585-112.147-273.704 
ATOM   2437  N1   DT A 118      13.933-112.711-273.414 
ATOM   2438  C2   DT A 118      13.987-114.021-273.000 
ATOM   2439  O2   DT A 118      12.993-114.716-272.867 
ATOM   2440  N3   DT A 118      15.252-114.510-272.740 
ATOM   2441  C4   DT A 118      16.438-113.814-272.857 
ATOM   2442  O4   DT A 118      17.512-114.360-272.595 
ATOM   2443  C5   DT A 118      16.279-112.449-273.297 
ATOM   2444  C7   DT A 118      17.522-111.620-273.451 
ATOM   2445  C6   DT A 118      15.062-111.947-273.557 
ATOM   2446  P    DC A 119       9.055-109.965-272.751 
ATOM   2447  OP1  DC A 119       8.069-109.448-273.726 
ATOM   2448  OP2  DC A 119       9.815-108.947-271.993 
ATOM   2449  O5'  DC A 119       8.332-110.964-271.732 
ATOM   2450  C5'  DC A 119       8.190-112.350-272.096 
ATOM   2451  C4'  DC A 119       8.529-113.234-270.912 
ATOM   2452  O4'  DC A 119       9.949-113.552-270.845 
ATOM   2453  C3'  DC A 119       8.217-112.649-269.534 
ATOM   2454  O3'  DC A 119       7.763-113.695-268.683 
ATOM   2455  C2'  DC A 119       9.563-112.148-269.012 
ATOM   2456  C1'  DC A 119      10.397-113.321-269.518 
ATOM   2457  N1   DC A 119      11.859-113.041-269.565 
ATOM   2458  C2   DC A 119      12.731-114.091-269.288 
ATOM   2459  O2   DC A 119      12.260-115.201-269.016 
ATOM   2460  N3   DC A 119      14.068-113.855-269.325 
ATOM   2461  C4   DC A 119      14.538-112.638-269.623 
ATOM   2462  N4   DC A 119      15.850-112.458-269.647 
ATOM   2463  C5   DC A 119      13.658-111.544-269.911 
ATOM   2464  C6   DC A 119      12.325-111.799-269.869 
ATOM   2465  P    DA A 120       6.566-113.400-267.662 
ATOM   2466  OP1  DA A 120       5.270-113.551-268.361 
ATOM   2467  OP2  DA A 120       6.794-112.102-266.991 
ATOM   2468  O5'  DA A 120       6.750-114.590-266.607 
ATOM   2469  C5'  DA A 120       7.308-115.840-267.055 
ATOM   2470  C4'  DA A 120       8.325-116.342-266.050 
ATOM   2471  O4'  DA A 120       9.662-115.824-266.308 
ATOM   2472  C3'  DA A 120       8.061-115.969-264.592 
ATOM   2473  O3'  DA A 120       8.452-117.055-263.761 
ATOM   2474  C2'  DA A 120       8.994-114.789-264.319 
ATOM   2475  C1'  DA A 120      10.194-115.330-265.089 
ATOM   2476  N9   DA A 120      11.215-114.295-265.414 
ATOM   2477  C8   DA A 120      11.019-112.979-265.718 
ATOM   2478  N7   DA A 120      12.115-112.327-265.955 
ATOM   2479  C5   DA A 120      13.112-113.280-265.798 
ATOM   2480  C6   DA A 120      14.510-113.217-265.915 
ATOM   2481  N6   DA A 120      15.177-112.099-266.234 
ATOM   2482  N1   DA A 120      15.203-114.350-265.691 
ATOM   2483  C2   DA A 120      14.535-115.458-265.374 
ATOM   2484  N3   DA A 120      13.240-115.637-265.236 
ATOM   2485  C4   DA A 120      12.570-114.488-265.466 
ATOM   2486  P    DC A 121       7.548-117.424-262.491 
ATOM   2487  OP1  DC A 121       6.426-118.291-262.916 
ATOM   2488  OP2  DC A 121       7.177-116.187-261.770 
ATOM   2489  O5'  DC A 121       8.579-118.272-261.607 
ATOM   2490  C5'  DC A 121       9.610-119.028-262.270 
ATOM   2491  C4'  DC A 121      10.931-118.845-261.548 
ATOM   2492  O4'  DC A 121      11.673-117.690-262.031 
ATOM   2493  C3'  DC A 121      10.838-118.619-260.039 
ATOM   2494  O3'  DC A 121      11.929-119.277-259.406 
ATOM   2495  C2'  DC A 121      11.012-117.111-259.862 
ATOM   2496  C1'  DC A 121      12.107-116.936-260.910 
ATOM   2497  N1   DC A 121      12.298-115.525-261.347 
ATOM   2498  C2   DC A 121      13.589-115.111-261.664 
ATOM   2499  O2   DC A 121      14.515-115.924-261.570 
ATOM   2500  N3   DC A 121      13.784-113.829-262.064 
ATOM   2501  C4   DC A 121      12.753-112.978-262.153 
ATOM   2502  N4   DC A 121      12.995-111.737-262.548 
ATOM   2503  C5   DC A 121      11.417-113.382-261.832 
ATOM   2504  C6   DC A 121      11.243-114.668-261.433 
ATOM   2505  P    DC A 122      11.681-120.028-258.015 
ATOM   2506  OP1  DC A 122      11.150-121.386-258.272 
ATOM   2507  OP2  DC A 122      10.868-119.170-257.126 
ATOM   2508  O5'  DC A 122      13.171-120.133-257.443 
ATOM   2509  C5'  DC A 122      14.270-120.225-258.370 
ATOM   2510  C4'  DC A 122      15.401-119.318-257.925 
ATOM   2511  O4'  DC A 122      15.266-117.965-258.448 
ATOM   2512  C3'  DC A 122      15.538-119.117-256.416 
ATOM   2513  O3'  DC A 122      16.919-119.041-256.085 
ATOM   2514  C2'  DC A 122      14.898-117.756-256.146 
ATOM   2515  C1'  DC A 122      15.456-117.051-257.379 
ATOM   2516  N1   DC A 122      14.745-115.787-257.720 
ATOM   2517  C2   DC A 122      15.496-114.746-258.260 
ATOM   2518  O2   DC A 122      16.709-114.913-258.432 
ATOM   2519  N3   DC A 122      14.868-113.584-258.577 
ATOM   2520  C4   DC A 122      13.551-113.445-258.374 
ATOM   2521  N4   DC A 122      12.984-112.292-258.700 
ATOM   2522  C5   DC A 122      12.761-114.503-257.819 
ATOM   2523  C6   DC A 122      13.408-115.655-257.509 
ATOM   2524  P    DA A 123      17.436-119.746-254.744 
ATOM   2525  OP1  DA A 123      17.687-121.182-255.004 
ATOM   2526  OP2  DA A 123      16.508-119.440-253.633 
ATOM   2527  O5'  DA A 123      18.826-118.992-254.506 
ATOM   2528  C5'  DA A 123      19.560-118.503-255.646 
ATOM   2529  C4'  DA A 123      20.080-117.106-255.367 
ATOM   2530  O4'  DA A 123      19.120-116.074-255.729 
ATOM   2531  C3'  DA A 123      20.417-116.801-253.908 
ATOM   2532  O3'  DA A 123      21.567-115.965-253.866 
ATOM   2533  C2'  DA A 123      19.219-116.005-253.392 
ATOM   2534  C1'  DA A 123      19.014-115.162-254.646 
ATOM   2535  N9   DA A 123      17.675-114.511-254.718 
ATOM   2536  C8   DA A 123      16.475-114.987-254.274 
ATOM   2537  N7   DA A 123      15.482-114.181-254.482 
ATOM   2538  C5   DA A 123      16.062-113.089-255.111 
ATOM   2539  C6   DA A 123      15.532-111.881-255.595 
ATOM   2540  N6   DA A 123      14.233-111.559-255.516 
ATOM   2541  N1   DA A 123      16.389-111.013-256.165 
ATOM   2542  C2   DA A 123      17.679-111.339-256.241 
ATOM   2543  N3   DA A 123      18.285-112.430-255.826 
ATOM   2544  C4   DA A 123      17.406-113.282-255.259 
ATOM   2545  P    DT A 124      22.667-116.214-252.730 
ATOM   2546  OP1  DT A 124      23.592-117.285-253.162 
ATOM   2547  OP2  DT A 124      21.997-116.423-251.427 
ATOM   2548  O5'  DT A 124      23.435-114.810-252.721 
ATOM   2549  C5'  DT A 124      23.510-114.047-253.939 
ATOM   2550  C4'  DT A 124      23.233-112.585-253.652 
ATOM   2551  O4'  DT A 124      21.814-112.265-253.714 
ATOM   2552  C3'  DT A 124      23.665-112.084-252.274 
ATOM   2553  O3'  DT A 124      24.150-110.753-252.398 
ATOM   2554  C2'  DT A 124      22.376-112.057-251.451 
ATOM   2555  C1'  DT A 124      21.473-111.517-252.556 
ATOM   2556  N1   DT A 124      20.020-111.712-252.291 
ATOM   2557  C2   DT A 124      19.166-110.734-252.738 
ATOM   2558  O2   DT A 124      19.548-109.739-253.329 
ATOM   2559  N3   DT A 124      17.827-110.949-252.473 
ATOM   2560  C4   DT A 124      17.286-112.035-251.815 
ATOM   2561  O4   DT A 124      16.069-112.117-251.637 
ATOM   2562  C5   DT A 124      18.262-113.007-251.384 
ATOM   2563  C7   DT A 124      17.758-114.221-250.659 
ATOM   2564  C6   DT A 124      19.570-112.824-251.628 
ATOM   2565  P    DT A 125      25.427-110.309-251.543 
ATOM   2566  OP1  DT A 125      26.664-110.713-252.251 
ATOM   2567  OP2  DT A 125      25.288-110.797-250.153 
ATOM   2568  O5'  DT A 125      25.289-108.716-251.569 
ATOM   2569  C5'  DT A 125      24.662-108.089-252.704 
ATOM   2570  C4'  DT A 125      23.708-107.008-252.237 
ATOM   2571  O4'  DT A 125      22.371-107.523-251.974 
ATOM   2572  C3'  DT A 125      24.091-106.296-250.940 
ATOM   2573  O3'  DT A 125      23.731-104.923-251.044 
ATOM   2574  C2'  DT A 125      23.216-106.947-249.869 
ATOM   2575  C1'  DT A 125      21.946-107.038-250.709 
ATOM   2576  N1   DT A 125      20.936-107.988-250.166 
ATOM   2577  C2   DT A 125      19.612-107.659-250.338 
ATOM   2578  O2   DT A 125      19.249-106.643-250.904 
ATOM   2579  N3   DT A 125      18.704-108.563-249.820 
ATOM   2580  C4   DT A 125      19.004-109.739-249.163 
ATOM   2581  O4   DT A 125      18.103-110.468-248.743 
ATOM   2582  C5   DT A 125      20.418-109.997-249.032 
ATOM   2583  C7   DT A 125      20.831-111.257-248.328 
ATOM   2584  C6   DT A 125      21.323-109.136-249.525 
ATOM   2585  P    DC A 126      24.716-103.816-250.437 
ATOM   2586  OP1  DC A 126      25.777-103.504-251.420 
ATOM   2587  OP2  DC A 126      25.176-104.242-249.098 
ATOM   2588  O5'  DC A 126      23.729-102.563-250.293 
ATOM   2589  C5'  DC A 126      22.630-102.431-251.213 
ATOM   2590  C4'  DC A 126      21.373-102.034-250.464 
ATOM   2591  O4'  DC A 126      20.630-103.187-249.975 
ATOM   2592  C3'  DC A 126      21.584-101.176-249.217 
ATOM   2593  O3'  DC A 126      20.525-100.231-249.122 
ATOM   2594  C2'  DC A 126      21.469-102.155-248.049 
ATOM   2595  C1'  DC A 126      20.304-102.964-248.612 
ATOM   2596  N1   DC A 126      20.123-104.290-247.957 
ATOM   2597  C2   DC A 126      18.824-104.769-247.810 
ATOM   2598  O2   DC A 126      17.884-104.082-248.226 
ATOM   2599  N3   DC A 126      18.638-105.976-247.214 
ATOM   2600  C4   DC A 126      19.683-106.689-246.777 
ATOM   2601  N4   DC A 126      19.449-107.859-246.204 
ATOM   2602  C5   DC A 126      21.027-106.213-246.918 
ATOM   2603  C6   DC A 126      21.192-105.006-247.516 
ATOM   2604  P    DC A 127      20.853 -98.742-248.637 
ATOM   2605  OP1  DC A 127      21.325 -97.939-249.788 
ATOM   2606  OP2  DC A 127      21.756 -98.790-247.466 
ATOM   2607  O5'  DC A 127      19.407 -98.232-248.181 
ATOM   2608  C5'  DC A 127      18.241 -98.764-248.837 
ATOM   2609  C4'  DC A 127      17.174 -99.091-247.811 
ATOM   2610  O4'  DC A 127      17.309-100.442-247.282 
ATOM   2611  C3'  DC A 127      17.156 -98.208-246.564 
ATOM   2612  O3'  DC A 127      15.806 -97.998-246.168 
ATOM   2613  C2'  DC A 127      17.854 -99.041-245.489 
ATOM   2614  C1'  DC A 127      17.225-100.378-245.867 
ATOM   2615  N1   DC A 127      17.945-101.557-245.308 
ATOM   2616  C2   DC A 127      17.188-102.665-244.937 
ATOM   2617  O2   DC A 127      15.961-102.625-245.086 
ATOM   2618  N3   DC A 127      17.825-103.749-244.426 
ATOM   2619  C4   DC A 127      19.156-103.752-244.280 
ATOM   2620  N4   DC A 127      19.731-104.834-243.776 
ATOM   2621  C5   DC A 127      19.954-102.623-244.655 
ATOM   2622  C6   DC A 127      19.298-101.550-245.164 
ATOM   2623  P    DA A 128      15.370 -96.554-245.632 
ATOM   2624  OP1  DA A 128      15.058 -95.673-246.780 
ATOM   2625  OP2  DA A 128      16.385 -96.049-244.683 
ATOM   2626  O5'  DA A 128      14.023 -96.904-244.842 
ATOM   2627  C5'  DA A 128      13.221 -98.016-245.285 
ATOM   2628  C4'  DA A 128      12.764 -98.833-244.093 
ATOM   2629  O4'  DA A 128      13.725 -99.865-243.725 
ATOM   2630  C3'  DA A 128      12.546 -98.054-242.796 
ATOM   2631  O3'  DA A 128      11.428 -98.605-242.111 
ATOM   2632  C2'  DA A 128      13.803 -98.321-241.968 
ATOM   2633  C1'  DA A 128      13.939 -99.799-242.323 
ATOM   2634  N9   DA A 128      15.286-100.363-242.034 
ATOM   2635  C8   DA A 128      16.501 -99.747-242.123 
ATOM   2636  N7   DA A 128      17.501-100.509-241.800 
ATOM   2637  C5   DA A 128      16.906-101.719-241.472 
ATOM   2638  C6   DA A 128      17.434-102.948-241.043 
ATOM   2639  N6   DA A 128      18.744-103.169-240.864 
ATOM   2640  N1   DA A 128      16.563-103.946-240.804 
ATOM   2641  C2   DA A 128      15.263-103.722-240.985 
ATOM   2642  N3   DA A 128      14.657-102.624-241.379 
ATOM   2643  C4   DA A 128      15.550-101.640-241.611 
ATOM   2644  P    DG A 129      10.408 -97.617-241.370 
ATOM   2645  OP1  DG A 129       9.422 -97.100-242.345 
ATOM   2646  OP2  DG A 129      11.168 -96.598-240.612 
ATOM   2647  O5'  DG A 129       9.685 -98.616-240.351 
ATOM   2648  C5'  DG A 129       9.543-100.002-240.715 
ATOM   2649  C4'  DG A 129       9.882-100.886-239.531 
ATOM   2650  O4'  DG A 129      11.302-101.203-239.464 
ATOM   2651  C3'  DG A 129       9.570-100.301-238.154 
ATOM   2652  O3'  DG A 129       9.116-101.346-237.302 
ATOM   2653  C2'  DG A 129      10.916 -99.800-237.632 
ATOM   2654  C1'  DG A 129      11.750-100.973-238.137 
ATOM   2655  N9   DG A 129      13.212-100.692-238.185 
ATOM   2656  C8   DG A 129      13.864 -99.512-238.470 
ATOM   2657  N7   DG A 129      15.171 -99.600-238.427 
ATOM   2658  C5   DG A 129      15.402-100.933-238.089 
ATOM   2659  C6   DG A 129      16.624-101.628-237.895 
ATOM   2660  O6   DG A 129      17.772-101.204-237.983 
ATOM   2661  N1   DG A 129      16.401-102.971-237.561 
ATOM   2662  C2   DG A 129      15.162-103.565-237.432 
ATOM   2663  N2   DG A 129      15.162-104.860-237.107 
ATOM   2664  N3   DG A 129      14.015-102.912-237.615 
ATOM   2665  C4   DG A 129      14.214-101.607-237.939 
ATOM   2666  P    DC A 130       7.919-101.052-236.281 
ATOM   2667  OP1  DC A 130       6.623-101.202-236.981 
ATOM   2668  OP2  DC A 130       8.147 -99.753-235.611 
ATOM   2669  O5'  DC A 130       8.103-102.241-235.227 
ATOM   2670  C5'  DC A 130       8.661-103.491-235.674 
ATOM   2671  C4'  DC A 130       9.678-103.993-234.670 
ATOM   2672  O4'  DC A 130      11.015-103.476-234.928 
ATOM   2673  C3'  DC A 130       9.414-103.620-233.211 
ATOM   2674  O3'  DC A 130       9.805-104.706-232.380 
ATOM   2675  C2'  DC A 130      10.347-102.440-232.938 
ATOM   2676  C1'  DC A 130      11.547-102.982-233.708 
ATOM   2677  N1   DC A 130      12.568-101.947-234.034 
ATOM   2678  C2   DC A 130      13.906-102.333-234.037 
ATOM   2679  O2   DC A 130      14.189-103.507-233.774 
ATOM   2680  N3   DC A 130      14.852-101.403-234.331 
ATOM   2681  C4   DC A 130      14.504-100.141-234.612 
ATOM   2682  N4   DC A 130      15.462 -99.271-234.892 
ATOM   2683  C5   DC A 130      13.133 -99.723-234.612 
ATOM   2684  C6   DC A 130      12.203-100.667-234.316 
ATOM   2685  P    DT A 131       8.901-105.076-231.111 
ATOM   2686  OP1  DT A 131       7.779-105.942-231.535 
ATOM   2687  OP2  DT A 131       8.530-103.838-230.390 
ATOM   2688  O5'  DT A 131       9.932-105.923-230.227 
ATOM   2689  C5'  DT A 131      10.963-106.679-230.889 
ATOM   2690  C4'  DT A 131      12.284-106.497-230.167 
ATOM   2691  O4'  DT A 131      13.026-105.342-230.650 
ATOM   2692  C3'  DT A 131      12.191-106.270-228.658 
ATOM   2693  O3'  DT A 131      13.282-106.929-228.026 
ATOM   2694  C2'  DT A 131      12.365-104.762-228.481 
ATOM   2695  C1'  DT A 131      13.460-104.587-229.529 
ATOM   2696  N1   DT A 131      13.651-103.176-229.967 
ATOM   2697  C2   DT A 131      14.930-102.784-230.275 
ATOM   2698  O2   DT A 131      15.889-103.533-230.204 
ATOM   2699  N3   DT A 131      15.069-101.469-230.676 
ATOM   2700  C4   DT A 131      14.056-100.538-230.791 
ATOM   2701  O4   DT A 131      14.302 -99.388-231.161 
ATOM   2702  C5   DT A 131      12.749-101.043-230.446 
ATOM   2703  C7   DT A 131      11.590-100.095-230.543 
ATOM   2704  C6   DT A 131      12.586-102.317-230.052 
ATOM   2705  P    DG A 132      13.035-107.680-226.634 
ATOM   2706  OP1  DG A 132      12.503-109.037-226.891 
ATOM   2707  OP2  DG A 132      12.221-106.822-225.745 
ATOM   2708  O5'  DG A 132      14.525-107.785-226.062 
ATOM   2709  C5'  DG A 132      15.623-107.877-226.989 
ATOM   2710  C4'  DG A 132      16.754-106.969-226.544 
ATOM   2711  O4'  DG A 132      16.620-105.617-227.067 
ATOM   2712  C3'  DG A 132      16.891-106.768-225.035 
ATOM   2713  O3'  DG A 132      18.272-106.692-224.704 
ATOM   2714  C2'  DG A 132      16.251-105.407-224.765 
ATOM   2715  C1'  DG A 132      16.809-104.703-225.998 
ATOM   2716  N9   DG A 132      16.099-103.438-226.339 
ATOM   2717  C8   DG A 132      14.764-103.123-226.198 
ATOM   2718  N7   DG A 132      14.457-101.914-226.596 
ATOM   2719  C5   DG A 132      15.672-101.389-227.032 
ATOM   2720  C6   DG A 132      15.976-100.113-227.574 
ATOM   2721  O6   DG A 132      15.221 -99.168-227.785 
ATOM   2722  N1   DG A 132      17.339 -99.998-227.882 
ATOM   2723  C2   DG A 132      18.284-100.987-227.692 
ATOM   2724  N2   DG A 132      19.533-100.681-228.051 
ATOM   2725  N3   DG A 132      17.998-102.184-227.183 
ATOM   2726  C4   DG A 132      16.681-102.311-226.879 
ATOM   2727  P    DA A 133      18.789-107.398-223.364 
ATOM   2728  OP1  DA A 133      19.040-108.833-223.624 
ATOM   2729  OP2  DA A 133      17.861-107.092-222.252 
ATOM   2730  O5'  DA A 133      20.179-106.643-223.126 
ATOM   2731  C5'  DA A 133      20.913-106.154-224.265 
ATOM   2732  C4'  DA A 133      21.433-104.758-223.986 
ATOM   2733  O4'  DA A 133      20.473-103.725-224.348 
ATOM   2734  C3'  DA A 133      21.770-104.453-222.527 
ATOM   2735  O3'  DA A 133      22.920-103.617-222.485 
ATOM   2736  C2'  DA A 133      20.572-103.656-222.011 
ATOM   2737  C1'  DA A 133      20.367-102.814-223.265 
ATOM   2738  N9   DA A 133      19.028-102.163-223.338 
ATOM   2739  C8   DA A 133      17.828-102.639-222.893 
ATOM   2740  N7   DA A 133      16.835-101.832-223.101 
ATOM   2741  C5   DA A 133      17.415-100.740-223.730 
ATOM   2742  C6   DA A 133      16.885 -99.533-224.214 
ATOM   2743  N6   DA A 133      15.586 -99.211-224.136 
ATOM   2744  N1   DA A 133      17.742 -98.665-224.784 
ATOM   2745  C2   DA A 133      19.032 -98.990-224.860 
ATOM   2746  N3   DA A 133      19.638-100.081-224.445 
ATOM   2747  C4   DA A 133      18.759-100.933-223.879 
ATOM   2748  P    DT A 134      24.020-103.866-221.349 
ATOM   2749  OP1  DT A 134      24.946-104.937-221.782 
ATOM   2750  OP2  DT A 134      23.350-104.074-220.046 
ATOM   2751  O5'  DT A 134      24.788-102.462-221.340 
ATOM   2752  C5'  DT A 134      24.863-101.699-222.559 
ATOM   2753  C4'  DT A 134      24.586-100.237-222.271 
ATOM   2754  O4'  DT A 134      23.167 -99.916-222.333 
ATOM   2755  C3'  DT A 134      25.018 -99.736-220.893 
ATOM   2756  O3'  DT A 134      25.503 -98.404-221.018 
ATOM   2757  C2'  DT A 134      23.729 -99.709-220.071 
ATOM   2758  C1'  DT A 134      22.826 -99.169-221.176 
ATOM   2759  N1   DT A 134      21.373 -99.364-220.910 
ATOM   2760  C2   DT A 134      20.519 -98.385-221.357 
ATOM   2761  O2   DT A 134      20.901 -97.390-221.948 
ATOM   2762  N3   DT A 134      19.180 -98.600-221.093 
ATOM   2763  C4   DT A 134      18.639 -99.686-220.434 
ATOM   2764  O4   DT A 134      17.422 -99.768-220.256 
ATOM   2765  C5   DT A 134      19.615-100.659-220.003 
ATOM   2766  C7   DT A 134      19.112-101.872-219.278 
ATOM   2767  C6   DT A 134      20.923-100.475-220.247 
ATOM   2768  P    DG A 135      26.781 -97.961-220.162 
ATOM   2769  OP1  DG A 135      28.017 -98.365-220.870 
ATOM   2770  OP2  DG A 135      26.641 -98.449-218.772 
ATOM   2771  O5'  DG A 135      26.642 -96.367-220.188 
ATOM   2772  C5'  DG A 135      26.015 -95.740-221.323 
ATOM   2773  C4'  DG A 135      25.061 -94.659-220.857 
ATOM   2774  O4'  DG A 135      23.724 -95.175-220.593 
ATOM   2775  C3'  DG A 135      25.444 -93.948-219.559 
ATOM   2776  O3'  DG A 135      25.084 -92.575-219.663 
ATOM   2777  C2'  DG A 135      24.569 -94.598-218.488 
ATOM   2778  C1'  DG A 135      23.299 -94.690-219.328 
ATOM   2779  N9   DG A 135      22.289 -95.639-218.786 
ATOM   2780  C8   DG A 135      22.482 -96.829-218.118 
ATOM   2781  N7   DG A 135      21.371 -97.432-217.768 
ATOM   2782  C5   DG A 135      20.371 -96.581-218.237 
ATOM   2783  C6   DG A 135      18.960 -96.698-218.156 
ATOM   2784  O6   DG A 135      18.289 -97.593-217.647 
ATOM   2785  N1   DG A 135      18.319 -95.608-218.762 
ATOM   2786  C2   DG A 135      18.960 -94.544-219.367 
ATOM   2787  N2   DG A 135      18.169 -93.603-219.888 
ATOM   2788  N3   DG A 135      20.285 -94.435-219.442 
ATOM   2789  C4   DG A 135      20.920 -95.484-218.859 
ATOM   2790  P    DT A 136      26.069 -91.467-219.057 
ATOM   2791  OP1  DT A 136      27.130 -91.155-220.039 
ATOM   2792  OP2  DT A 136      26.529 -91.894-217.717 
ATOM   2793  O5'  DT A 136      25.082 -90.215-218.912 
ATOM   2794  C5'  DT A 136      23.983 -90.083-219.832 
ATOM   2795  C4'  DT A 136      22.726 -89.685-219.084 
ATOM   2796  O4'  DT A 136      21.983 -90.838-218.594 
ATOM   2797  C3'  DT A 136      22.937 -88.827-217.836 
ATOM   2798  O3'  DT A 136      21.878 -87.883-217.742 
ATOM   2799  C2'  DT A 136      22.822 -89.807-216.668 
ATOM   2800  C1'  DT A 136      21.657 -90.616-217.231 
ATOM   2801  N1   DT A 136      21.476 -91.941-216.576 
ATOM   2802  C2   DT A 136      20.188 -92.400-216.439 
ATOM   2803  O2   DT A 136      19.217 -91.775-216.826 
ATOM   2804  N3   DT A 136      20.060 -93.632-215.826 
ATOM   2805  C4   DT A 136      21.087 -94.422-215.352 
ATOM   2806  O4   DT A 136      20.849 -95.508-214.821 
ATOM   2807  C5   DT A 136      22.402 -93.854-215.541 
ATOM   2808  C7   DT A 136      23.577 -94.650-215.053 
ATOM   2809  C6   DT A 136      22.556 -92.659-216.133 
ATOM   2810  P    DC A 137      22.206 -86.394-217.257 
ATOM   2811  OP1  DC A 137      22.678 -85.590-218.407 
ATOM   2812  OP2  DC A 137      23.109 -86.441-216.085 
ATOM   2813  O5'  DC A 137      20.760 -85.884-216.800 
ATOM   2814  C5'  DC A 137      19.594 -86.416-217.456 
ATOM   2815  C4'  DC A 137      18.527 -86.743-216.431 
ATOM   2816  O4'  DC A 137      18.662 -88.093-215.902 
ATOM   2817  C3'  DC A 137      18.509 -85.859-215.184 
ATOM   2818  O3'  DC A 137      17.159 -85.650-214.787 
ATOM   2819  C2'  DC A 137      19.207 -86.692-214.108 
ATOM   2820  C1'  DC A 137      18.579 -88.030-214.486 
ATOM   2821  N1   DC A 137      19.298 -89.209-213.928 
ATOM   2822  C2   DC A 137      18.541 -90.317-213.557 
ATOM   2823  O2   DC A 137      17.314 -90.277-213.706 
ATOM   2824  N3   DC A 137      19.178 -91.400-213.045 
ATOM   2825  C4   DC A 137      20.509 -91.404-212.900 
ATOM   2826  N4   DC A 137      21.084 -92.485-212.396 
ATOM   2827  C5   DC A 137      21.307 -90.275-213.274 
ATOM   2828  C6   DC A 137      20.651 -89.201-213.783 
ATOM   2829  P    DA A 138      16.723 -84.206-214.252 
ATOM   2830  OP1  DA A 138      16.411 -83.324-215.399 
ATOM   2831  OP2  DA A 138      17.739 -83.701-213.302 
ATOM   2832  O5'  DA A 138      15.376 -84.556-213.461 
ATOM   2833  C5'  DA A 138      14.574 -85.667-213.904 
ATOM   2834  C4'  DA A 138      14.117 -86.485-212.712 
ATOM   2835  O4'  DA A 138      15.078 -87.516-212.344 
ATOM   2836  C3'  DA A 138      13.899 -85.706-211.415 
ATOM   2837  O3'  DA A 138      12.781 -86.256-210.730 
ATOM   2838  C2'  DA A 138      15.156 -85.972-210.587 
ATOM   2839  C1'  DA A 138      15.292 -87.450-210.943 
ATOM   2840  N9   DA A 138      16.639 -88.014-210.653 
ATOM   2841  C8   DA A 138      17.854 -87.399-210.742 
ATOM   2842  N7   DA A 138      18.854 -88.160-210.419 
ATOM   2843  C5   DA A 138      18.259 -89.370-210.091 
ATOM   2844  C6   DA A 138      18.787 -90.600-209.663 
ATOM   2845  N6   DA A 138      20.097 -90.820-209.483 
ATOM   2846  N1   DA A 138      17.916 -91.598-209.424 
ATOM   2847  C2   DA A 138      16.616 -91.373-209.605 
ATOM   2848  N3   DA A 138      16.010 -90.275-209.999 
ATOM   2849  C4   DA A 138      16.903 -89.292-210.231 
ATOM   2850  P    DC A 139      11.761 -85.268-209.990 
ATOM   2851  OP1  DC A 139      10.775 -84.751-210.965 
ATOM   2852  OP2  DC A 139      12.521 -84.250-209.232 
ATOM   2853  O5'  DC A 139      11.038 -86.267-208.971 
ATOM   2854  C5'  DC A 139      10.896 -87.653-209.334 
ATOM   2855  C4'  DC A 139      11.235 -88.537-208.150 
ATOM   2856  O4'  DC A 139      12.655 -88.855-208.083 
ATOM   2857  C3'  DC A 139      10.923 -87.952-206.773 
ATOM   2858  O3'  DC A 139      10.469 -88.998-205.922 
ATOM   2859  C2'  DC A 139      12.269 -87.451-206.251 
ATOM   2860  C1'  DC A 139      13.103 -88.624-206.757 
ATOM   2861  N1   DC A 139      14.565 -88.344-206.804 
ATOM   2862  C2   DC A 139      15.437 -89.394-206.526 
ATOM   2863  O2   DC A 139      14.966 -90.505-206.255 
ATOM   2864  N3   DC A 139      16.774 -89.158-206.564 
ATOM   2865  C4   DC A 139      17.244 -87.941-206.862 
ATOM   2866  N4   DC A 139      18.556 -87.761-206.886 
ATOM   2867  C5   DC A 139      16.364 -86.847-207.150 
ATOM   2868  C6   DC A 139      15.031 -87.102-207.107 
ATOM   2869  P    DC A 140       9.272 -88.703-204.901 
ATOM   2870  OP1  DC A 140       7.976 -88.854-205.600 
ATOM   2871  OP2  DC A 140       9.501 -87.405-204.230 
ATOM   2872  O5'  DC A 140       9.456 -89.893-203.846 
ATOM   2873  C5'  DC A 140      10.014 -91.143-204.293 
ATOM   2874  C4'  DC A 140      11.032 -91.645-203.289 
ATOM   2875  O4'  DC A 140      12.369 -91.127-203.547 
ATOM   2876  C3'  DC A 140      10.767 -91.272-201.830 
ATOM   2877  O3'  DC A 140      11.158 -92.358-200.999 
ATOM   2878  C2'  DC A 140      11.700 -90.092-201.557 
ATOM   2879  C1'  DC A 140      12.901 -90.634-202.327 
ATOM   2880  N1   DC A 140      13.921 -89.598-202.653 
ATOM   2881  C2   DC A 140      15.259 -89.984-202.657 
ATOM   2882  O2   DC A 140      15.542 -91.158-202.393 
ATOM   2883  N3   DC A 140      16.205 -89.055-202.950 
ATOM   2884  C4   DC A 140      15.857 -87.792-203.231 
ATOM   2885  N4   DC A 140      16.815 -86.923-203.511 
ATOM   2886  C5   DC A 140      14.486 -87.375-203.232 
ATOM   2887  C6   DC A 140      13.556 -88.318-202.935 
ATOM   2888  P    DC A 141      10.254 -92.727-199.730 
ATOM   2889  OP1  DC A 141       9.132 -93.594-200.155 
ATOM   2890  OP2  DC A 141       9.883 -91.490-199.009 
ATOM   2891  O5'  DC A 141      11.285 -93.575-198.846 
ATOM   2892  C5'  DC A 141      12.316 -94.331-199.508 
ATOM   2893  C4'  DC A 141      13.637 -94.148-198.786 
ATOM   2894  O4'  DC A 141      14.379 -92.993-199.270 
ATOM   2895  C3'  DC A 141      13.544 -93.922-197.278 
ATOM   2896  O3'  DC A 141      14.635 -94.580-196.645 
ATOM   2897  C2'  DC A 141      13.718 -92.414-197.101 
ATOM   2898  C1'  DC A 141      14.813 -92.239-198.148 
ATOM   2899  N1   DC A 141      15.004 -90.828-198.586 
ATOM   2900  C2   DC A 141      16.295 -90.414-198.902 
ATOM   2901  O2   DC A 141      17.222 -91.228-198.808 
ATOM   2902  N3   DC A 141      16.490 -89.132-199.302 
ATOM   2903  C4   DC A 141      15.459 -88.281-199.392 
ATOM   2904  N4   DC A 141      15.701 -87.040-199.787 
ATOM   2905  C5   DC A 141      14.123 -88.685-199.071 
ATOM   2906  C6   DC A 141      13.949 -89.971-198.672 
ATOM   2907  P    DC A 142      14.388 -95.332-195.253 
ATOM   2908  OP1  DC A 142      13.856 -96.689-195.511 
ATOM   2909  OP2  DC A 142      13.574 -94.473-194.364 
ATOM   2910  O5'  DC A 142      15.878 -95.436-194.682 
ATOM   2911  C5'  DC A 142      16.976 -95.528-195.608 
ATOM   2912  C4'  DC A 142      18.107 -94.621-195.163 
ATOM   2913  O4'  DC A 142      17.973 -93.268-195.686 
ATOM   2914  C3'  DC A 142      18.244 -94.420-193.654 
ATOM   2915  O3'  DC A 142      19.625 -94.344-193.323 
ATOM   2916  C2'  DC A 142      17.604 -93.059-193.385 
ATOM   2917  C1'  DC A 142      18.162 -92.354-194.617 
ATOM   2918  N1   DC A 142      17.452 -91.090-194.958 
ATOM   2919  C2   DC A 142      18.202 -90.049-195.498 
ATOM   2920  O2   DC A 142      19.415 -90.216-195.671 
ATOM   2921  N3   DC A 142      17.574 -88.888-195.815 
ATOM   2922  C4   DC A 142      16.257 -88.748-195.613 
ATOM   2923  N4   DC A 142      15.690 -87.595-195.938 
ATOM   2924  C5   DC A 142      15.467 -89.806-195.058 
ATOM   2925  C6   DC A 142      16.114 -90.958-194.747 
ATOM   2926  P    DA A 143      20.142 -95.049-191.983 
ATOM   2927  OP1  DA A 143      20.393 -96.485-192.243 
ATOM   2928  OP2  DA A 143      19.214 -94.743-190.872 
ATOM   2929  O5'  DA A 143      21.533 -94.295-191.745 
ATOM   2930  C5'  DA A 143      22.266 -93.806-192.884 
ATOM   2931  C4'  DA A 143      22.786 -92.409-192.605 
ATOM   2932  O4'  DA A 143      21.826 -91.377-192.967 
ATOM   2933  C3'  DA A 143      23.123 -92.104-191.146 
ATOM   2934  O3'  DA A 143      24.273 -91.268-191.104 
ATOM   2935  C2'  DA A 143      21.925 -91.308-190.630 
ATOM   2936  C1'  DA A 143      21.720 -90.465-191.884 
ATOM   2937  N9   DA A 143      20.382 -89.814-191.957 
ATOM   2938  C8   DA A 143      19.181 -90.290-191.513 
ATOM   2939  N7   DA A 143      18.188 -89.484-191.720 
ATOM   2940  C5   DA A 143      18.769 -88.392-192.349 
ATOM   2941  C6   DA A 143      18.238 -87.185-192.834 
ATOM   2942  N6   DA A 143      16.939 -86.862-192.755 
ATOM   2943  N1   DA A 143      19.095 -86.316-193.404 
ATOM   2944  C2   DA A 143      20.385 -86.642-193.480 
ATOM   2945  N3   DA A 143      20.991 -87.733-193.065 
ATOM   2946  C4   DA A 143      20.112 -88.585-192.498 
ATOM   2947  P    DG A 144      25.373 -91.517-189.968 
ATOM   2948  OP1  DG A 144      26.299 -92.588-190.401 
ATOM   2949  OP2  DG A 144      24.703 -91.726-188.666 
ATOM   2950  O5'  DG A 144      26.141 -90.113-189.959 
ATOM   2951  C5'  DG A 144      26.216 -89.350-191.178 
ATOM   2952  C4'  DG A 144      25.939 -87.888-190.891 
ATOM   2953  O4'  DG A 144      24.520 -87.568-190.952 
ATOM   2954  C3'  DG A 144      26.371 -87.387-189.513 
ATOM   2955  O3'  DG A 144      26.856 -86.056-189.637 
ATOM   2956  C2'  DG A 144      25.082 -87.360-188.690 
ATOM   2957  C1'  DG A 144      24.179 -86.820-189.795 
ATOM   2958  N9   DG A 144      22.726 -87.015-189.530 
ATOM   2959  C8   DG A 144      22.090 -88.054-188.886 
ATOM   2960  N7   DG A 144      20.788 -87.922-188.817 
ATOM   2961  C5   DG A 144      20.544 -86.709-189.460 
ATOM   2962  C6   DG A 144      19.319 -86.033-189.700 
ATOM   2963  O6   DG A 144      18.180 -86.370-189.391 
ATOM   2964  N1   DG A 144      19.527 -84.829-190.387 
ATOM   2965  C2   DG A 144      20.756 -84.343-190.790 
ATOM   2966  N2   DG A 144      20.741 -83.173-191.434 
ATOM   2967  N3   DG A 144      21.903 -84.979-190.564 
ATOM   2968  C4   DG A 144      21.720 -86.148-189.898 
ATOM   2969  P    DA A 145      28.134 -85.612-188.781 
ATOM   2970  OP1  DA A 145      29.370 -86.016-189.490 
ATOM   2971  OP2  DA A 145      27.994 -86.100-187.392 
ATOM   2972  O5'  DA A 145      27.995 -84.019-188.808 
ATOM   2973  C5'  DA A 145      27.368 -83.392-189.942 
ATOM   2974  C4'  DA A 145      26.414 -82.311-189.476 
ATOM   2975  O4'  DA A 145      25.077 -82.826-189.212 
ATOM   2976  C3'  DA A 145      26.797 -81.599-188.179 
ATOM   2977  O3'  DA A 145      26.437 -80.226-188.283 
ATOM   2978  C2'  DA A 145      25.922 -82.250-187.107 
ATOM   2979  C1'  DA A 145      24.652 -82.342-187.948 
ATOM   2980  N9   DA A 145      23.642 -83.291-187.405 
ATOM   2981  C8   DA A 145      23.852 -84.469-186.745 
ATOM   2982  N7   DA A 145      22.760 -85.074-186.393 
ATOM   2983  C5   DA A 145      21.751 -84.240-186.852 
ATOM   2984  C6   DA A 145      20.350 -84.325-186.790 
ATOM   2985  N6   DA A 145      19.695 -85.342-186.212 
ATOM   2986  N1   DA A 145      19.645 -83.323-187.346 
ATOM   2987  C2   DA A 145      20.300 -82.316-187.919 
ATOM   2988  N3   DA A 145      21.597 -82.128-188.037 
ATOM   2989  C4   DA A 145      22.280 -83.145-187.472 
ATOM   2990  P    DG A 146      27.422 -79.119-187.676 
ATOM   2991  OP1  DG A 146      28.483 -78.807-188.659 
ATOM   2992  OP2  DG A 146      27.882 -79.545-186.336 
ATOM   2993  O5'  DG A 146      26.436 -77.866-187.532 
ATOM   2994  C5'  DG A 146      25.336 -77.734-188.451 
ATOM   2995  C4'  DG A 146      24.079 -77.337-187.703 
ATOM   2996  O4'  DG A 146      23.336 -78.490-187.214 
ATOM   2997  C3'  DG A 146      24.291 -76.479-186.456 
ATOM   2998  O3'  DG A 146      23.231 -75.534-186.361 
ATOM   2999  C2'  DG A 146      24.175 -77.458-185.288 
ATOM   3000  C1'  DG A 146      23.010 -78.267-185.850 
ATOM   3001  N9   DG A 146      22.829 -79.593-185.195 
ATOM   3002  C8   DG A 146      23.781 -80.451-184.691 
ATOM   3003  N7   DG A 146      23.287 -81.551-184.172 
ATOM   3004  C5   DG A 146      21.911 -81.408-184.346 
ATOM   3005  C6   DG A 146      20.850 -82.279-183.984 
ATOM   3006  O6   DG A 146      20.908 -83.372-183.428 
ATOM   3007  N1   DG A 146      19.605 -81.745-184.345 
ATOM   3008  C2   DG A 146      19.411 -80.530-184.973 
ATOM   3009  N2   DG A 146      18.143 -80.201-185.232 
ATOM   3010  N3   DG A 146      20.407 -79.714-185.312 
ATOM   3011  C4   DG A 146      21.621 -80.218-184.968 
ATOM   3012  P    DA A 147      23.559 -74.046-185.876 
ATOM   3013  OP1  DA A 147      24.031 -73.242-187.027 
ATOM   3014  OP2  DA A 147      24.462 -74.093-184.704 
ATOM   3015  O5'  DA A 147      22.113 -73.535-185.420 
ATOM   3016  C5'  DA A 147      20.947 -74.067-186.075 
ATOM   3017  C4'  DA A 147      19.880 -74.394-185.050 
ATOM   3018  O4'  DA A 147      20.015 -75.745-184.521 
ATOM   3019  C3'  DA A 147      19.862 -73.511-183.803 
ATOM   3020  O3'  DA A 147      18.512 -73.301-183.406 
ATOM   3021  C2'  DA A 147      20.560 -74.344-182.728 
ATOM   3022  C1'  DA A 147      19.932 -75.682-183.105 
ATOM   3023  N9   DA A 147      20.651 -76.860-182.547 
ATOM   3024  C8   DA A 147      21.992 -77.014-182.339 
ATOM   3025  N7   DA A 147      22.315 -78.165-181.833 
ATOM   3026  C5   DA A 147      21.101 -78.823-181.696 
ATOM   3027  C6   DA A 147      20.765 -80.098-181.212 
ATOM   3028  N6   DA A 147      21.666 -80.978-180.755 
ATOM   3029  N1   DA A 147      19.462 -80.436-181.214 
ATOM   3030  C2   DA A 147      18.569 -79.558-181.670 
ATOM   3031  N3   DA A 147      18.765 -78.346-182.143 
ATOM   3032  C4   DA A 147      20.077 -78.032-182.130 
ATOM   3033  P    DG A 148      18.076 -71.857-182.871 
ATOM   3034  OP1  DG A 148      17.764 -70.976-184.018 
ATOM   3035  OP2  DG A 148      19.092 -71.352-181.922 
ATOM   3036  O5'  DG A 148      16.729 -72.207-182.080 
ATOM   3037  C5'  DG A 148      15.927 -73.319-182.523 
ATOM   3038  C4'  DG A 148      15.470 -74.136-181.331 
ATOM   3039  O4'  DG A 148      16.431 -75.168-180.964 
ATOM   3040  C3'  DG A 148      15.252 -73.357-180.035 
ATOM   3041  O3'  DG A 148      14.134 -73.908-179.349 
ATOM   3042  C2'  DG A 148      16.509 -73.624-179.206 
ATOM   3043  C1'  DG A 148      16.645 -75.102-179.562 
ATOM   3044  N9   DG A 148      17.992 -75.666-179.272 
ATOM   3045  C8   DG A 148      19.228 -75.061-179.356 
ATOM   3046  N7   DG A 148      20.228 -75.842-179.027 
ATOM   3047  C5   DG A 148      19.612 -77.049-178.702 
ATOM   3048  C6   DG A 148      20.179 -78.276-178.271 
ATOM   3049  O6   DG A 148      21.360 -78.555-178.084 
ATOM   3050  N1   DG A 148      19.192 -79.247-178.050 
ATOM   3051  C2   DG A 148      17.835 -79.057-178.225 
ATOM   3052  N2   DG A 148      17.056 -80.109-177.962 
ATOM   3053  N3   DG A 148      17.305 -77.905-178.630 
ATOM   3054  C4   DG A 148      18.248 -76.953-178.848 
ATOM   3055  P    DA A 149      13.114 -72.920-178.609 
ATOM   3056  OP1  DA A 149      12.128 -72.403-179.584 
ATOM   3057  OP2  DA A 149      13.874 -71.901-177.851 
ATOM   3058  O5'  DA A 149      12.391 -73.919-177.590 
ATOM   3059  C5'  DA A 149      12.250 -75.305-177.954 
ATOM   3060  C4'  DA A 149      12.588 -76.189-176.770 
ATOM   3061  O4'  DA A 149      14.008 -76.506-176.703 
ATOM   3062  C3'  DA A 149      12.276 -75.604-175.392 
ATOM   3063  O3'  DA A 149      11.822 -76.649-174.541 
ATOM   3064  C2'  DA A 149      13.622 -75.103-174.870 
ATOM   3065  C1'  DA A 149      14.456 -76.276-175.376 
ATOM   3066  N9   DA A 149      15.918 -75.995-175.423 
ATOM   3067  C8   DA A 149      16.547 -74.818-175.709 
ATOM   3068  N7   DA A 149      17.841 -74.890-175.669 
ATOM   3069  C5   DA A 149      18.091 -76.214-175.333 
ATOM   3070  C6   DA A 149      19.282 -76.932-175.134 
ATOM   3071  N6   DA A 149      20.502 -76.389-175.251 
ATOM   3072  N1   DA A 149      19.173 -78.234-174.809 
ATOM   3073  C2   DA A 149      17.958 -78.768-174.695 
ATOM   3074  N3   DA A 149      16.783 -78.200-174.856 
ATOM   3075  C4   DA A 149      16.920 -76.898-175.180 
ATOM   3076  P    DG A 150      10.625 -76.355-173.520 
ATOM   3077  OP1  DG A 150       9.329 -76.505-174.219 
ATOM   3078  OP2  DG A 150      10.854 -75.056-172.849 
ATOM   3079  O5'  DG A 150      10.809 -77.544-172.465 
ATOM   3080  C5'  DG A 150      11.367 -78.794-172.913 
ATOM   3081  C4'  DG A 150      12.385 -79.296-171.908 
ATOM   3082  O4'  DG A 150      13.722 -78.779-172.166 
ATOM   3083  C3'  DG A 150      12.120 -78.924-170.450 
ATOM   3084  O3'  DG A 150      12.511 -80.009-169.619 
ATOM   3085  C2'  DG A 150      13.053 -77.743-170.177 
ATOM   3086  C1'  DG A 150      14.254 -78.285-170.947 
ATOM   3087  N9   DG A 150      15.274 -77.250-171.272 
ATOM   3088  C8   DG A 150      15.096 -75.919-171.581 
ATOM   3089  N7   DG A 150      16.212 -75.273-171.819 
ATOM   3090  C5   DG A 150      17.198 -76.244-171.655 
ATOM   3091  C6   DG A 150      18.609 -76.145-171.782 
ATOM   3092  O6   DG A 150      19.288 -75.163-172.070 
ATOM   3093  N1   DG A 150      19.233 -77.374-171.530 
ATOM   3094  C2   DG A 150      18.580 -78.545-171.199 
ATOM   3095  N2   DG A 150      19.357 -79.613-170.997 
ATOM   3096  N3   DG A 150      17.257 -78.638-171.080 
ATOM   3097  C4   DG A 150      16.636 -77.454-171.322 
ATOM   3098  P    DT A 151      11.607 -80.379-168.349 
ATOM   3099  OP1  DT A 151      10.485 -81.245-168.774 
ATOM   3100  OP2  DT A 151      11.236 -79.142-167.628 
ATOM   3101  O5'  DT A 151      12.638 -81.226-167.465 
ATOM   3102  C5'  DT A 151      13.669 -81.982-168.128 
ATOM   3103  C4'  DT A 151      14.990 -81.800-167.406 
ATOM   3104  O4'  DT A 151      15.732 -80.645-167.889 
ATOM   3105  C3'  DT A 151      14.897 -81.573-165.897 
ATOM   3106  O3'  DT A 151      15.988 -82.232-165.264 
ATOM   3107  C2'  DT A 151      15.072 -80.066-165.720 
ATOM   3108  C1'  DT A 151      16.166 -79.890-166.768 
ATOM   3109  N1   DT A 151      16.357 -78.479-167.205 
ATOM   3110  C2   DT A 151      17.637 -78.087-167.514 
ATOM   3111  O2   DT A 151      18.595 -78.836-167.443 
ATOM   3112  N3   DT A 151      17.775 -76.772-167.915 
ATOM   3113  C4   DT A 151      16.763 -75.841-168.030 
ATOM   3114  O4   DT A 151      17.009 -74.691-168.399 
ATOM   3115  C5   DT A 151      15.455 -76.346-167.684 
ATOM   3116  C7   DT A 151      14.296 -75.398-167.782 
ATOM   3117  C6   DT A 151      15.292 -77.620-167.291 
ATOM   3118  P    DT A 152      15.741 -82.983-163.873 
ATOM   3119  OP1  DT A 152      15.209 -84.340-164.130 
ATOM   3120  OP2  DT A 152      14.927 -82.125-162.984 
ATOM   3121  O5'  DT A 152      17.231 -83.088-163.301 
ATOM   3122  C5'  DT A 152      18.329 -83.180-164.228 
ATOM   3123  C4'  DT A 152      19.460 -82.272-163.783 
ATOM   3124  O4'  DT A 152      19.326 -80.920-164.306 
ATOM   3125  C3'  DT A 152      19.597 -82.072-162.274 
ATOM   3126  O3'  DT A 152      20.978 -81.995-161.943 
ATOM   3127  C2'  DT A 152      18.957 -80.710-162.004 
ATOM   3128  C1'  DT A 152      19.515 -80.006-163.237 
ATOM   3129  N1   DT A 152      18.805 -78.742-163.578 
ATOM   3130  C2   DT A 152      19.560 -77.724-164.110 
ATOM   3131  O2   DT A 152      20.758 -77.820-164.306 
ATOM   3132  N3   DT A 152      18.866 -76.567-164.412 
ATOM   3133  C4   DT A 152      17.516 -76.352-164.231 
ATOM   3134  O4   DT A 152      17.007 -75.272-164.541 
ATOM   3135  C5   DT A 152      16.809 -77.477-163.668 
ATOM   3136  C7   DT A 152      15.334 -77.325-163.438 
ATOM   3137  C6   DT A 152      17.457 -78.613-163.364 
ATOM   3138  P    DC A 153      21.495 -82.701-160.602 
ATOM   3139  OP1  DC A 153      21.746 -84.136-160.862 
ATOM   3140  OP2  DC A 153      20.567 -82.395-159.491 
ATOM   3141  O5'  DC A 153      22.886 -81.946-160.364 
ATOM   3142  C5'  DC A 153      23.619 -81.457-161.504 
ATOM   3143  C4'  DC A 153      24.139 -80.061-161.225 
ATOM   3144  O4'  DC A 153      23.179 -79.028-161.586 
ATOM   3145  C3'  DC A 153      24.476 -79.756-159.766 
ATOM   3146  O3'  DC A 153      25.626 -78.920-159.723 
ATOM   3147  C2'  DC A 153      23.278 -78.959-159.250 
ATOM   3148  C1'  DC A 153      23.073 -78.117-160.504 
ATOM   3149  N1   DC A 153      21.735 -77.466-160.576 
ATOM   3150  C2   DC A 153      21.656 -76.207-161.166 
ATOM   3151  O2   DC A 153      22.690 -75.687-161.602 
ATOM   3152  N3   DC A 153      20.445 -75.596-161.241 
ATOM   3153  C4   DC A 153      19.349 -76.194-160.758 
ATOM   3154  N4   DC A 153      18.192 -75.558-160.855 
ATOM   3155  C5   DC A 153      19.408 -77.488-160.147 
ATOM   3156  C6   DC A 153      20.627 -78.081-160.081 
ATOM   3157  P    DC A 154      26.726 -79.169-158.588 
ATOM   3158  OP1  DC A 154      27.652 -80.240-159.020 
ATOM   3159  OP2  DC A 154      26.056 -79.377-157.285 
ATOM   3160  O5'  DC A 154      27.494 -77.765-158.579 
ATOM   3161  C5'  DC A 154      27.569 -77.002-159.797 
ATOM   3162  C4'  DC A 154      27.292 -75.540-159.510 
ATOM   3163  O4'  DC A 154      25.873 -75.219-159.572 
ATOM   3164  C3'  DC A 154      27.724 -75.039-158.132 
ATOM   3165  O3'  DC A 154      28.209 -73.707-158.256 
ATOM   3166  C2'  DC A 154      26.435 -75.012-157.309 
ATOM   3167  C1'  DC A 154      25.532 -74.472-158.414 
ATOM   3168  N1   DC A 154      24.079 -74.667-158.149 
ATOM   3169  C2   DC A 154      23.200 -73.684-158.596 
ATOM   3170  O2   DC A 154      23.657 -72.700-159.189 
ATOM   3171  N3   DC A 154      21.872 -73.843-158.363 
ATOM   3172  C4   DC A 154      21.417 -74.924-157.717 
ATOM   3173  N4   DC A 154      20.113 -75.033-157.514 
ATOM   3174  C5   DC A 154      22.304 -75.946-157.249 
ATOM   3175  C6   DC A 154      23.628 -75.769-157.491 
ATOM   3176  P    DA A 155      29.487 -73.264-157.401 
ATOM   3177  OP1  DA A 155      30.723 -73.668-158.109 
ATOM   3178  OP2  DA A 155      29.347 -73.752-156.011 
ATOM   3179  O5'  DA A 155      29.348 -71.670-157.427 
ATOM   3180  C5'  DA A 155      28.721 -71.043-158.562 
ATOM   3181  C4'  DA A 155      27.767 -69.962-158.095 
ATOM   3182  O4'  DA A 155      26.430 -70.478-157.832 
ATOM   3183  C3'  DA A 155      28.150 -69.251-156.798 
ATOM   3184  O3'  DA A 155      27.790 -67.878-156.902 
ATOM   3185  C2'  DA A 155      27.275 -69.901-155.727 
ATOM   3186  C1'  DA A 155      26.005 -69.993-156.567 
ATOM   3187  N9   DA A 155      24.995 -70.943-156.024 
ATOM   3188  C8   DA A 155      25.205 -72.120-155.364 
ATOM   3189  N7   DA A 155      24.114 -72.726-155.012 
ATOM   3190  C5   DA A 155      23.104 -71.891-155.471 
ATOM   3191  C6   DA A 155      21.703 -71.976-155.410 
ATOM   3192  N6   DA A 155      21.048 -72.994-154.832 
ATOM   3193  N1   DA A 155      20.998 -70.974-155.965 
ATOM   3194  C2   DA A 155      21.653 -69.967-156.538 
ATOM   3195  N3   DA A 155      22.950 -69.780-156.656 
ATOM   3196  C4   DA A 155      23.633 -70.797-156.092 
ATOM   3197  P    DA A 156      28.775 -66.770-156.295 
ATOM   3198  OP1  DA A 156      29.836 -66.458-157.278 
ATOM   3199  OP2  DA A 156      29.235 -67.197-154.956 
ATOM   3200  O5'  DA A 156      27.789 -65.518-156.151 
ATOM   3201  C5'  DA A 156      26.689 -65.386-157.071 
ATOM   3202  C4'  DA A 156      25.432 -64.988-156.322 
ATOM   3203  O4'  DA A 156      24.690 -66.141-155.833 
ATOM   3204  C3'  DA A 156      25.644 -64.130-155.075 
ATOM   3205  O3'  DA A 156      24.584 -63.186-154.980 
ATOM   3206  C2'  DA A 156      25.528 -65.110-153.907 
ATOM   3207  C1'  DA A 156      24.363 -65.919-154.470 
ATOM   3208  N9   DA A 156      24.182 -67.244-153.815 
ATOM   3209  C8   DA A 156      25.139 -68.083-153.320 
ATOM   3210  N7   DA A 156      24.664 -69.174-152.804 
ATOM   3211  C5   DA A 156      23.291 -69.051-152.967 
ATOM   3212  C6   DA A 156      22.217 -69.889-152.624 
ATOM   3213  N6   DA A 156      22.369 -71.074-152.014 
ATOM   3214  N1   DA A 156      20.977 -69.463-152.929 
ATOM   3215  C2   DA A 156      20.834 -68.285-153.535 
ATOM   3216  N3   DA A 156      21.755 -67.423-153.902 
ATOM   3217  C4   DA A 156      22.987 -67.872-153.585 
ATOM   3218  P    DC A 157      24.913 -61.697-154.495 
ATOM   3219  OP1  DC A 157      25.384 -60.894-155.646 
ATOM   3220  OP2  DC A 157      25.815 -61.745-153.324 
ATOM   3221  O5'  DC A 157      23.466 -61.187-154.039 
ATOM   3222  C5'  DC A 157      22.300 -61.719-154.695 
ATOM   3223  C4'  DC A 157      21.233 -62.046-153.669 
ATOM   3224  O4'  DC A 157      21.368 -63.396-153.140 
ATOM   3225  C3'  DC A 157      21.215 -61.162-152.422 
ATOM   3226  O3'  DC A 157      19.865 -60.953-152.026 
ATOM   3227  C2'  DC A 157      21.913 -61.995-151.347 
ATOM   3228  C1'  DC A 157      21.285 -63.333-151.725 
ATOM   3229  N1   DC A 157      22.004 -64.512-151.166 
ATOM   3230  C2   DC A 157      21.247 -65.620-150.795 
ATOM   3231  O2   DC A 157      20.020 -65.580-150.944 
ATOM   3232  N3   DC A 157      21.884 -66.703-150.283 
ATOM   3233  C4   DC A 157      23.215 -66.707-150.138 
ATOM   3234  N4   DC A 157      23.790 -67.788-149.634 
ATOM   3235  C5   DC A 157      24.013 -65.578-150.513 
ATOM   3236  C6   DC A 157      23.357 -64.504-151.022 
ATOM   3237  P    DA A 158      19.429 -59.509-151.490 
ATOM   3238  OP1  DA A 158      19.117 -58.627-152.638 
ATOM   3239  OP2  DA A 158      20.445 -59.004-150.541 
ATOM   3240  O5'  DA A 158      18.082 -59.859-150.700 
ATOM   3241  C5'  DA A 158      17.281 -60.971-151.143 
ATOM   3242  C4'  DA A 158      16.823 -61.788-149.951 
ATOM   3243  O4'  DA A 158      17.784 -62.819-149.583 
ATOM   3244  C3'  DA A 158      16.605 -61.009-148.654 
ATOM   3245  O3'  DA A 158      15.487 -61.559-147.969 
ATOM   3246  C2'  DA A 158      17.862 -61.276-147.826 
ATOM   3247  C1'  DA A 158      17.998 -62.753-148.181 
ATOM   3248  N9   DA A 158      19.345 -63.318-147.892 
ATOM   3249  C8   DA A 158      20.560 -62.702-147.981 
ATOM   3250  N7   DA A 158      21.560 -63.463-147.658 
ATOM   3251  C5   DA A 158      20.965 -64.674-147.330 
ATOM   3252  C6   DA A 158      21.493 -65.903-146.901 
ATOM   3253  N6   DA A 158      22.803 -66.123-146.722 
ATOM   3254  N1   DA A 158      20.622 -66.901-146.662 
ATOM   3255  C2   DA A 158      19.322 -66.676-146.843 
ATOM   3256  N3   DA A 158      18.716 -65.578-147.237 
ATOM   3257  C4   DA A 158      19.610 -64.595-147.469 
ATOM   3258  P    DC A 159      14.468 -60.571-147.228 
ATOM   3259  OP1  DC A 159      13.482 -60.054-148.203 
ATOM   3260  OP2  DC A 159      15.227 -59.553-146.470 
ATOM   3261  O5'  DC A 159      13.744 -61.570-146.209 
ATOM   3262  C5'  DC A 159      13.603 -62.956-146.573 
ATOM   3263  C4'  DC A 159      13.941 -63.840-145.389 
ATOM   3264  O4'  DC A 159      15.361 -64.158-145.322 
ATOM   3265  C3'  DC A 159      13.629 -63.256-144.012 
ATOM   3266  O3'  DC A 159      13.175 -64.301-143.160 
ATOM   3267  C2'  DC A 159      14.975 -62.754-143.490 
ATOM   3268  C1'  DC A 159      15.809 -63.927-143.995 
ATOM   3269  N1   DC A 159      17.271 -63.647-144.043 
ATOM   3270  C2   DC A 159      18.143 -64.697-143.765 
ATOM   3271  O2   DC A 159      17.672 -65.808-143.494 
ATOM   3272  N3   DC A 159      19.480 -64.461-143.803 
ATOM   3273  C4   DC A 159      19.950 -63.244-144.101 
ATOM   3274  N4   DC A 159      21.262 -63.064-144.125 
ATOM   3275  C5   DC A 159      19.070 -62.150-144.389 
ATOM   3276  C6   DC A 159      17.738 -62.405-144.346 
ATOM   3277  P    DA A 160      11.978 -64.006-142.139 
ATOM   3278  OP1  DA A 160      10.682 -64.157-142.839 
ATOM   3279  OP2  DA A 160      12.207 -62.708-141.469 
ATOM   3280  O5'  DA A 160      12.163 -65.196-141.085 
ATOM   3281  C5'  DA A 160      12.720 -66.446-141.532 
ATOM   3282  C4'  DA A 160      13.738 -66.948-140.528 
ATOM   3283  O4'  DA A 160      15.075 -66.431-140.786 
ATOM   3284  C3'  DA A 160      13.473 -66.575-139.069 
ATOM   3285  O3'  DA A 160      13.864 -67.661-138.238 
ATOM   3286  C2'  DA A 160      14.406 -65.395-138.796 
ATOM   3287  C1'  DA A 160      15.607 -65.937-139.566 
ATOM   3288  N9   DA A 160      16.627 -64.901-139.892 
ATOM   3289  C8   DA A 160      16.432 -63.585-140.196 
ATOM   3290  N7   DA A 160      17.528 -62.933-140.433 
ATOM   3291  C5   DA A 160      18.525 -63.886-140.275 
ATOM   3292  C6   DA A 160      19.922 -63.823-140.392 
ATOM   3293  N6   DA A 160      20.589 -62.705-140.712 
ATOM   3294  N1   DA A 160      20.615 -64.956-140.168 
ATOM   3295  C2   DA A 160      19.947 -66.064-139.851 
ATOM   3296  N3   DA A 160      18.652 -66.243-139.713 
ATOM   3297  C4   DA A 160      17.982 -65.094-139.943 
ATOM   3298  P    DC A 161      12.960 -68.030-136.969 
ATOM   3299  OP1  DC A 161      11.839 -68.897-137.393 
ATOM   3300  OP2  DC A 161      12.589 -66.793-136.248 
ATOM   3301  O5'  DC A 161      13.991 -68.878-136.085 
ATOM   3302  C5'  DC A 161      15.022 -69.634-136.747 
ATOM   3303  C4'  DC A 161      16.343 -69.452-136.025 
ATOM   3304  O4'  DC A 161      17.085 -68.296-136.508 
ATOM   3305  C3'  DC A 161      16.250 -69.225-134.516 
ATOM   3306  O3'  DC A 161      17.341 -69.883-133.884 
ATOM   3307  C2'  DC A 161      16.425 -67.717-134.339 
ATOM   3308  C1'  DC A 161      17.519 -67.542-135.387 
ATOM   3309  N1   DC A 161      17.710 -66.131-135.825 
ATOM   3310  C2   DC A 161      19.001 -65.717-136.141 
ATOM   3311  O2   DC A 161      19.928 -66.531-136.047 
ATOM   3312  N3   DC A 161      19.196 -64.435-136.541 
ATOM   3313  C4   DC A 161      18.165 -63.584-136.630 
ATOM   3314  N4   DC A 161      18.407 -62.343-137.026 
ATOM   3315  C5   DC A 161      16.829 -63.988-136.309 
ATOM   3316  C6   DC A 161      16.655 -65.274-135.911 
ATOM   3317  P    DA A 162      17.094 -70.635-132.492 
ATOM   3318  OP1  DA A 162      16.562 -71.992-132.749 
ATOM   3319  OP2  DA A 162      16.280 -69.776-131.603 
ATOM   3320  O5'  DA A 162      18.584 -70.739-131.920 
ATOM   3321  C5'  DA A 162      19.682 -70.831-132.847 
ATOM   3322  C4'  DA A 162      20.813 -69.924-132.402 
ATOM   3323  O4'  DA A 162      20.679 -68.571-132.925 
ATOM   3324  C3'  DA A 162      20.950 -69.723-130.893 
ATOM   3325  O3'  DA A 162      22.332 -69.647-130.562 
ATOM   3326  C2'  DA A 162      20.310 -68.362-130.623 
ATOM   3327  C1'  DA A 162      20.868 -67.657-131.856 
ATOM   3328  N9   DA A 162      20.158 -66.393-132.197 
ATOM   3329  C8   DA A 162      18.833 -66.099-132.050 
ATOM   3330  N7   DA A 162      18.514 -64.903-132.440 
ATOM   3331  C5   DA A 162      19.716 -64.364-132.879 
ATOM   3332  C6   DA A 162      20.051 -63.111-133.418 
ATOM   3333  N6   DA A 162      19.159 -62.129-133.617 
ATOM   3334  N1   DA A 162      21.339 -62.902-133.748 
ATOM   3335  C2   DA A 162      22.219 -63.882-133.548 
ATOM   3336  N3   DA A 162      22.024 -65.085-133.055 
ATOM   3337  C4   DA A 162      20.728 -65.268-132.733 
ATOM   3338  P    DT A 163      22.848 -70.352-129.222 
ATOM   3339  OP1  DT A 163      23.099 -71.788-129.481 
ATOM   3340  OP2  DT A 163      21.921 -70.046-128.110 
ATOM   3341  O5'  DT A 163      24.239 -69.598-128.984 
ATOM   3342  C5'  DT A 163      24.972 -69.109-130.123 
ATOM   3343  C4'  DT A 163      25.492 -67.712-129.844 
ATOM   3344  O4'  DT A 163      24.532 -66.680-130.206 
ATOM   3345  C3'  DT A 163      25.829 -67.407-128.385 
ATOM   3346  O3'  DT A 163      26.979 -66.571-128.343 
ATOM   3347  C2'  DT A 163      24.631 -66.611-127.869 
ATOM   3348  C1'  DT A 163      24.426 -65.768-129.123 
ATOM   3349  N1   DT A 163      23.088 -65.117-129.196 
ATOM   3350  C2   DT A 163      23.027 -63.876-129.780 
ATOM   3351  O2   DT A 163      24.006 -63.305-130.230 
ATOM   3352  N3   DT A 163      21.771 -63.303-129.829 
ATOM   3353  C4   DT A 163      20.600 -63.857-129.353 
ATOM   3354  O4   DT A 163      19.533 -63.249-129.453 
ATOM   3355  C5   DT A 163      20.765 -65.162-128.756 
ATOM   3356  C7   DT A 163      19.540 -65.836-128.213 
ATOM   3357  C6   DT A 163      21.975 -65.741-128.696 
ATOM   3358  P    DT A 164      28.079 -66.820-127.207 
ATOM   3359  OP1  DT A 164      29.005 -67.891-127.640 
ATOM   3360  OP2  DT A 164      27.409 -67.029-125.904 
ATOM   3361  O5'  DT A 164      28.847 -65.416-127.198 
ATOM   3362  C5'  DT A 164      28.922 -64.654-128.416 
ATOM   3363  C4'  DT A 164      28.645 -63.191-128.129 
ATOM   3364  O4'  DT A 164      27.226 -62.871-128.191 
ATOM   3365  C3'  DT A 164      29.077 -62.690-126.751 
ATOM   3366  O3'  DT A 164      29.562 -61.359-126.875 
ATOM   3367  C2'  DT A 164      27.788 -62.663-125.929 
ATOM   3368  C1'  DT A 164      26.885 -62.123-127.034 
ATOM   3369  N1   DT A 164      25.432 -62.318-126.768 
ATOM   3370  C2   DT A 164      24.578 -61.340-127.215 
ATOM   3371  O2   DT A 164      24.960 -60.345-127.806 
ATOM   3372  N3   DT A 164      23.239 -61.555-126.950 
ATOM   3373  C4   DT A 164      22.699 -62.641-126.292 
ATOM   3374  O4   DT A 164      21.481 -62.723-126.114 
ATOM   3375  C5   DT A 164      23.674 -63.614-125.861 
ATOM   3376  C7   DT A 164      23.171 -64.827-125.136 
ATOM   3377  C6   DT A 164      24.982 -63.430-126.105 
ATOM   3378  P    DA A 165      30.840 -60.916-126.020 
ATOM   3379  OP1  DA A 165      32.076 -61.319-126.728 
ATOM   3380  OP2  DA A 165      30.700 -61.403-124.630 
ATOM   3381  O5'  DA A 165      30.701 -59.322-126.046 
ATOM   3382  C5'  DA A 165      30.074 -58.695-127.181 
ATOM   3383  C4'  DA A 165      29.120 -57.614-126.715 
ATOM   3384  O4'  DA A 165      27.783 -58.129-126.451 
ATOM   3385  C3'  DA A 165      29.503 -56.902-125.417 
ATOM   3386  O3'  DA A 165      29.143 -55.530-125.521 
ATOM   3387  C2'  DA A 165      28.628 -57.553-124.346 
ATOM   3388  C1'  DA A 165      27.358 -57.645-125.186 
ATOM   3389  N9   DA A 165      26.348 -58.594-124.644 
ATOM   3390  C8   DA A 165      26.558 -59.772-123.984 
ATOM   3391  N7   DA A 165      25.467 -60.377-123.632 
ATOM   3392  C5   DA A 165      24.457 -59.543-124.091 
ATOM   3393  C6   DA A 165      23.056 -59.628-124.029 
ATOM   3394  N6   DA A 165      22.401 -60.645-123.451 
ATOM   3395  N1   DA A 165      22.351 -58.626-124.584 
ATOM   3396  C2   DA A 165      23.006 -57.619-125.157 
ATOM   3397  N3   DA A 165      24.303 -57.432-125.275 
ATOM   3398  C4   DA A 165      24.986 -58.448-124.711 
ATOM   3399  P    DT A 166      30.128 -54.422-124.915 
ATOM   3400  OP1  DT A 166      31.189 -54.110-125.897 
ATOM   3401  OP2  DT A 166      30.588 -54.848-123.575 
ATOM   3402  O5'  DT A 166      29.142 -53.169-124.770 
ATOM   3403  C5'  DT A 166      28.043 -53.037-125.690 
ATOM   3404  C4'  DT A 166      26.785 -52.640-124.942 
ATOM   3405  O4'  DT A 166      26.043 -53.793-124.452 
ATOM   3406  C3'  DT A 166      26.997 -51.782-123.694 
ATOM   3407  O3'  DT A 166      25.937 -50.837-123.600 
ATOM   3408  C2'  DT A 166      26.881 -52.761-122.526 
ATOM   3409  C1'  DT A 166      25.716 -53.570-123.089 
ATOM   3410  N1   DT A 166      25.535 -54.896-122.434 
ATOM   3411  C2   DT A 166      24.247 -55.355-122.297 
ATOM   3412  O2   DT A 166      23.276 -54.729-122.684 
ATOM   3413  N3   DT A 166      24.119 -56.586-121.684 
ATOM   3414  C4   DT A 166      25.147 -57.376-121.210 
ATOM   3415  O4   DT A 166      24.908 -58.462-120.679 
ATOM   3416  C5   DT A 166      26.461 -56.809-121.399 
ATOM   3417  C7   DT A 166      27.636 -57.605-120.911 
ATOM   3418  C6   DT A 166      26.615 -55.614-121.991 
ATOM   3419  P    DA A 167      26.266 -49.349-123.115 
ATOM   3420  OP1  DA A 167      26.737 -48.545-124.265 
ATOM   3421  OP2  DA A 167      27.168 -49.396-121.943 
ATOM   3422  O5'  DA A 167      24.819 -48.838-122.658 
ATOM   3423  C5'  DA A 167      23.653 -49.370-123.314 
ATOM   3424  C4'  DA A 167      22.586 -49.697-122.288 
ATOM   3425  O4'  DA A 167      22.721 -51.048-121.760 
ATOM   3426  C3'  DA A 167      22.568 -48.814-121.042 
ATOM   3427  O3'  DA A 167      21.218 -48.605-120.645 
ATOM   3428  C2'  DA A 167      23.266 -49.647-119.966 
ATOM   3429  C1'  DA A 167      22.638 -50.985-120.344 
ATOM   3430  N9   DA A 167      23.357 -52.163-119.786 
ATOM   3431  C8   DA A 167      24.698 -52.317-119.577 
ATOM   3432  N7   DA A 167      25.022 -53.468-119.072 
ATOM   3433  C5   DA A 167      23.807 -54.126-118.935 
ATOM   3434  C6   DA A 167      23.471 -55.401-118.451 
ATOM   3435  N6   DA A 167      24.372 -56.281-117.994 
ATOM   3436  N1   DA A 167      22.168 -55.739-118.453 
ATOM   3437  C2   DA A 167      21.276 -54.861-118.908 
ATOM   3438  N3   DA A 167      21.471 -53.649-119.382 
ATOM   3439  C4   DA A 167      22.783 -53.335-119.369 
ATOM   3440  P    DG A 168      20.782 -47.160-120.109 
ATOM   3441  OP1  DG A 168      20.470 -46.279-121.257 
ATOM   3442  OP2  DG A 168      21.798 -46.656-119.160 
ATOM   3443  O5'  DG A 168      19.435 -47.510-119.319 
ATOM   3444  C5'  DG A 168      18.634 -48.622-119.762 
ATOM   3445  C4'  DG A 168      18.176 -49.440-118.570 
ATOM   3446  O4'  DG A 168      19.137 -50.471-118.202 
ATOM   3447  C3'  DG A 168      17.958 -48.660-117.273 
ATOM   3448  O3'  DG A 168      16.840 -49.211-116.588 
ATOM   3449  C2'  DG A 168      19.216 -48.927-116.445 
ATOM   3450  C1'  DG A 168      19.351 -50.405-116.801 
ATOM   3451  N9   DG A 168      20.698 -50.969-116.511 
ATOM   3452  C8   DG A 168      21.934 -50.364-116.595 
ATOM   3453  N7   DG A 168      22.934 -51.145-116.266 
ATOM   3454  C5   DG A 168      22.318 -52.352-115.941 
ATOM   3455  C6   DG A 168      22.885 -53.579-115.509 
ATOM   3456  O6   DG A 168      24.066 -53.858-115.322 
ATOM   3457  N1   DG A 168      21.898 -54.550-115.289 
ATOM   3458  C2   DG A 168      20.541 -54.360-115.463 
ATOM   3459  N2   DG A 168      19.762 -55.413-115.201 
ATOM   3460  N3   DG A 168      20.011 -53.208-115.869 
ATOM   3461  C4   DG A 168      20.954 -52.256-116.086 
ATOM   3462  P    DA A 169      15.821 -48.223-115.848 
ATOM   3463  OP1  DA A 169      14.835 -47.706-116.823 
ATOM   3464  OP2  DA A 169      16.580 -47.204-115.089 
ATOM   3465  O5'  DA A 169      15.097 -49.222-114.829 
ATOM   3466  C5'  DA A 169      14.956 -50.608-115.192 
ATOM   3467  C4'  DA A 169      15.295 -51.492-114.008 
ATOM   3468  O4'  DA A 169      16.714 -51.809-113.941 
ATOM   3469  C3'  DA A 169      14.982 -50.907-112.631 
ATOM   3470  O3'  DA A 169      14.528 -51.953-111.780 
ATOM   3471  C2'  DA A 169      16.328 -50.406-112.109 
ATOM   3472  C1'  DA A 169      17.162 -51.579-112.615 
ATOM   3473  N9   DA A 169      18.624 -51.299-112.662 
ATOM   3474  C8   DA A 169      19.253 -50.121-112.947 
ATOM   3475  N7   DA A 169      20.548 -50.193-112.908 
ATOM   3476  C5   DA A 169      20.798 -51.517-112.572 
ATOM   3477  C6   DA A 169      21.988 -52.235-112.373 
ATOM   3478  N6   DA A 169      23.208 -51.692-112.490 
ATOM   3479  N1   DA A 169      21.879 -53.537-112.047 
ATOM   3480  C2   DA A 169      20.664 -54.071-111.933 
ATOM   3481  N3   DA A 169      19.489 -53.503-112.094 
ATOM   3482  C4   DA A 169      19.626 -52.201-112.419 
ATOM   3483  P    DT A 170      13.331 -51.658-110.759 
ATOM   3484  OP1  DT A 170      12.036 -51.808-111.458 
ATOM   3485  OP2  DT A 170      13.560 -50.359-110.088 
ATOM   3486  O5'  DT A 170      13.516 -52.847-109.704 
ATOM   3487  C5'  DT A 170      14.073 -54.097-110.151 
ATOM   3488  C4'  DT A 170      15.091 -54.600-109.147 
ATOM   3489  O4'  DT A 170      16.428 -54.082-109.405 
ATOM   3490  C3'  DT A 170      14.826 -54.227-107.688 
ATOM   3491  O3'  DT A 170      15.217 -55.312-106.857 
ATOM   3492  C2'  DT A 170      15.759 -53.046-107.415 
ATOM   3493  C1'  DT A 170      16.960 -53.588-108.185 
ATOM   3494  N1   DT A 170      17.980 -52.553-108.511 
ATOM   3495  C2   DT A 170      19.296 -52.949-108.511 
ATOM   3496  O2   DT A 170      19.644 -54.089-108.260 
ATOM   3497  N3   DT A 170      20.212 -51.962-108.816 
ATOM   3498  C4   DT A 170      19.929 -50.645-109.114 
ATOM   3499  O4   DT A 170      20.836 -49.851-109.372 
ATOM   3500  C5   DT A 170      18.521 -50.325-109.089 
ATOM   3501  C7   DT A 170      18.125 -48.912-109.402 
ATOM   3502  C6   DT A 170      17.608 -51.265-108.795 
ATOM   3503  P    DT A 171      14.313 -55.682-105.588 
ATOM   3504  OP1  DT A 171      13.192 -56.548-106.013 
ATOM   3505  OP2  DT A 171      13.942 -54.445-104.867 
ATOM   3506  O5'  DT A 171      15.344 -56.530-104.704 
ATOM   3507  C5'  DT A 171      16.375 -57.285-105.366 
ATOM   3508  C4'  DT A 171      17.696 -57.103-104.644 
ATOM   3509  O4'  DT A 171      18.438 -55.948-105.128 
ATOM   3510  C3'  DT A 171      17.603 -56.876-103.135 
ATOM   3511  O3'  DT A 171      18.694 -57.535-102.503 
ATOM   3512  C2'  DT A 171      17.778 -55.369-102.959 
ATOM   3513  C1'  DT A 171      18.873 -55.193-104.006 
ATOM   3514  N1   DT A 171      19.063 -53.782-104.444 
ATOM   3515  C2   DT A 171      20.343 -53.390-104.752 
ATOM   3516  O2   DT A 171      21.301 -54.139-104.682 
ATOM   3517  N3   DT A 171      20.481 -52.075-105.153 
ATOM   3518  C4   DT A 171      19.469 -51.145-105.268 
ATOM   3519  O4   DT A 171      19.715 -49.994-105.638 
ATOM   3520  C5   DT A 171      18.161 -51.649-104.923 
ATOM   3521  C7   DT A 171      17.002 -50.701-105.020 
ATOM   3522  C6   DT A 171      17.998 -52.923-104.530 
ATOM   3523  P    DA A 172      18.447 -58.286-101.111 
ATOM   3524  OP1  DA A 172      17.915 -59.643-101.369 
ATOM   3525  OP2  DA A 172      17.633 -57.428-100.222 
ATOM   3526  O5'  DA A 172      19.937 -58.391-100.540 
ATOM   3527  C5'  DA A 172      21.035 -58.483-101.466 
ATOM   3528  C4'  DA A 172      22.166 -57.575-101.021 
ATOM   3529  O4'  DA A 172      22.032 -56.223-101.544 
ATOM   3530  C3'  DA A 172      22.303 -57.375 -99.512 
ATOM   3531  O3'  DA A 172      23.685 -57.298 -99.181 
ATOM   3532  C2'  DA A 172      21.663 -56.014 -99.243 
ATOM   3533  C1'  DA A 172      22.221 -55.309-100.475 
ATOM   3534  N9   DA A 172      21.511 -54.045-100.816 
ATOM   3535  C8   DA A 172      20.186 -53.750-100.670 
ATOM   3536  N7   DA A 172      19.867 -52.555-101.060 
ATOM   3537  C5   DA A 172      21.069 -52.015-101.498 
ATOM   3538  C6   DA A 172      21.404 -50.762-102.038 
ATOM   3539  N6   DA A 172      20.512 -49.780-102.236 
ATOM   3540  N1   DA A 172      22.692 -50.554-102.367 
ATOM   3541  C2   DA A 172      23.572 -51.534-102.168 
ATOM   3542  N3   DA A 172      23.378 -52.737-101.674 
ATOM   3543  C4   DA A 172      22.081 -52.919-101.353 
ATOM   3544  P    DC A 173      24.202 -58.004 -97.841 
ATOM   3545  OP1  DC A 173      24.452 -59.440 -98.101 
ATOM   3546  OP2  DC A 173      23.274 -57.698 -96.729 
ATOM   3547  O5'  DC A 173      25.592 -57.249 -97.603 
ATOM   3548  C5'  DC A 173      26.325 -56.760 -98.742 
ATOM   3549  C4'  DC A 173      26.845 -55.364 -98.463 
ATOM   3550  O4'  DC A 173      25.886 -54.331 -98.825 
ATOM   3551  C3'  DC A 173      27.182 -55.059 -97.004 
ATOM   3552  O3'  DC A 173      28.332 -54.223 -96.962 
ATOM   3553  C2'  DC A 173      25.984 -54.262 -96.488 
ATOM   3554  C1'  DC A 173      25.779 -53.420 -97.742 
ATOM   3555  N1   DC A 173      24.441 -52.769 -97.815 
ATOM   3556  C2   DC A 173      24.362 -51.510 -98.405 
ATOM   3557  O2   DC A 173      25.396 -50.990 -98.840 
ATOM   3558  N3   DC A 173      23.151 -50.899 -98.480 
ATOM   3559  C4   DC A 173      22.055 -51.497 -97.997 
ATOM   3560  N4   DC A 173      20.898 -50.861 -98.093 
ATOM   3561  C5   DC A 173      22.114 -52.791 -97.385 
ATOM   3562  C6   DC A 173      23.333 -53.384 -97.320 
ATOM   3563  P    DT A 174      29.432 -54.472 -95.826 
ATOM   3564  OP1  DT A 174      30.358 -55.543 -96.259 
ATOM   3565  OP2  DT A 174      28.762 -54.680 -94.524 
ATOM   3566  O5'  DT A 174      30.200 -53.068 -95.817 
ATOM   3567  C5'  DT A 174      30.275 -52.305 -97.036 
ATOM   3568  C4'  DT A 174      29.999 -50.843 -96.749 
ATOM   3569  O4'  DT A 174      28.579 -50.522 -96.810 
ATOM   3570  C3'  DT A 174      30.430 -50.342 -95.370 
ATOM   3571  O3'  DT A 174      30.915 -49.010 -95.495 
ATOM   3572  C2'  DT A 174      29.141 -50.315 -94.548 
ATOM   3573  C1'  DT A 174      28.238 -49.775 -95.653 
ATOM   3574  N1   DT A 174      26.785 -49.970 -95.388 
ATOM   3575  C2   DT A 174      25.931 -48.992 -95.835 
ATOM   3576  O2   DT A 174      26.314 -47.996 -96.426 
ATOM   3577  N3   DT A 174      24.592 -49.206 -95.570 
ATOM   3578  C4   DT A 174      24.052 -50.292 -94.912 
ATOM   3579  O4   DT A 174      22.834 -50.374 -94.733 
ATOM   3580  C5   DT A 174      25.027 -51.265 -94.481 
ATOM   3581  C7   DT A 174      24.524 -52.478 -93.756 
ATOM   3582  C6   DT A 174      26.335 -51.081 -94.724 
ATOM   3583  P    DC A 175      32.193 -48.567 -94.639 
ATOM   3584  OP1  DC A 175      33.429 -48.971 -95.348 
ATOM   3585  OP2  DC A 175      32.053 -49.055 -93.250 
ATOM   3586  O5'  DC A 175      32.054 -46.973 -94.666 
ATOM   3587  C5'  DC A 175      31.427 -46.346 -95.800 
ATOM   3588  C4'  DC A 175      30.473 -45.265 -95.334 
ATOM   3589  O4'  DC A 175      29.136 -45.781 -95.070 
ATOM   3590  C3'  DC A 175      30.856 -44.554 -94.037 
ATOM   3591  O3'  DC A 175      30.497 -43.181 -94.141 
ATOM   3592  C2'  DC A 175      29.981 -45.204 -92.965 
ATOM   3593  C1'  DC A 175      28.711 -45.296 -93.806 
ATOM   3594  N1   DC A 175      27.701 -46.246 -93.263 
ATOM   3595  C2   DC A 175      26.355 -45.927 -93.428 
ATOM   3596  O2   DC A 175      26.058 -44.879 -94.014 
ATOM   3597  N3   DC A 175      25.419 -46.780 -92.939 
ATOM   3598  C4   DC A 175      25.781 -47.904 -92.311 
ATOM   3599  N4   DC A 175      24.829 -48.704 -91.852 
ATOM   3600  C5   DC A 175      27.160 -48.251 -92.130 
ATOM   3601  C6   DC A 175      28.080 -47.386 -92.625 
ATOM   3602  P    DA A 176      31.481 -42.074 -93.534 
ATOM   3603  OP1  DA A 176      32.543 -41.761 -94.517 
ATOM   3604  OP2  DA A 176      31.941 -42.500 -92.194 
ATOM   3605  O5'  DA A 176      30.495 -40.821 -93.389 
ATOM   3606  C5'  DA A 176      29.396 -40.689 -94.309 
ATOM   3607  C4'  DA A 176      28.138 -40.291 -93.561 
ATOM   3608  O4'  DA A 176      27.396 -41.445 -93.072 
ATOM   3609  C3'  DA A 176      28.350 -39.434 -92.314 
ATOM   3610  O3'  DA A 176      27.290 -38.489 -92.219 
ATOM   3611  C2'  DA A 176      28.234 -40.413 -91.146 
ATOM   3612  C1'  DA A 176      27.069 -41.222 -91.708 
ATOM   3613  N9   DA A 176      26.888 -42.547 -91.053 
ATOM   3614  C8   DA A 176      27.845 -43.386 -90.559 
ATOM   3615  N7   DA A 176      27.371 -44.477 -90.043 
ATOM   3616  C5   DA A 176      25.997 -44.354 -90.206 
ATOM   3617  C6   DA A 176      24.923 -45.192 -89.862 
ATOM   3618  N6   DA A 176      25.075 -46.377 -89.253 
ATOM   3619  N1   DA A 176      23.684 -44.766 -90.168 
ATOM   3620  C2   DA A 176      23.540 -43.588 -90.773 
ATOM   3621  N3   DA A 176      24.461 -42.726 -91.141 
ATOM   3622  C4   DA A 176      25.693 -43.175 -90.824 
ATOM   3623  P    DG A 177      27.619 -37.000 -91.734 
ATOM   3624  OP1  DG A 177      28.090 -36.197 -92.885 
ATOM   3625  OP2  DG A 177      28.521 -37.048 -90.562 
ATOM   3626  O5'  DG A 177      26.172 -36.490 -91.278 
ATOM   3627  C5'  DG A 177      25.006 -37.022 -91.933 
ATOM   3628  C4'  DG A 177      23.939 -37.349 -90.908 
ATOM   3629  O4'  DG A 177      24.074 -38.699 -90.379 
ATOM   3630  C3'  DG A 177      23.921 -36.465 -89.661 
ATOM   3631  O3'  DG A 177      22.571 -36.256 -89.264 
ATOM   3632  C2'  DG A 177      24.619 -37.299 -88.585 
ATOM   3633  C1'  DG A 177      23.991 -38.636 -88.963 
ATOM   3634  N9   DG A 177      24.710 -39.815 -88.405 
ATOM   3635  C8   DG A 177      26.060 -39.989 -88.187 
ATOM   3636  N7   DG A 177      26.373 -41.155 -87.677 
ATOM   3637  C5   DG A 177      25.144 -41.799 -87.547 
ATOM   3638  C6   DG A 177      24.839 -43.094 -87.051 
ATOM   3639  O6   DG A 177      25.603 -43.952 -86.618 
ATOM   3640  N1   DG A 177      23.460 -43.348 -87.096 
ATOM   3641  C2   DG A 177      22.503 -42.466 -87.560 
ATOM   3642  N2   DG A 177      21.241 -42.898 -87.521 
ATOM   3643  N3   DG A 177      22.791 -41.253 -88.025 
ATOM   3644  C4   DG A 177      24.123 -40.990 -87.988 
ATOM   3645  P    DA A 178      22.135 -34.812 -88.729 
ATOM   3646  OP1  DA A 178      21.823 -33.930 -89.876 
ATOM   3647  OP2  DA A 178      23.151 -34.307 -87.780 
ATOM   3648  O5'  DA A 178      20.788 -35.162 -87.938 
ATOM   3649  C5'  DA A 178      19.987 -36.274 -88.381 
ATOM   3650  C4'  DA A 178      19.530 -37.091 -87.189 
ATOM   3651  O4'  DA A 178      20.490 -38.122 -86.822 
ATOM   3652  C3'  DA A 178      19.311 -36.312 -85.893 
ATOM   3653  O3'  DA A 178      18.193 -36.862 -85.207 
ATOM   3654  C2'  DA A 178      20.569 -36.579 -85.064 
ATOM   3655  C1'  DA A 178      20.704 -38.056 -85.420 
ATOM   3656  N9   DA A 178      22.051 -38.621 -85.130 
ATOM   3657  C8   DA A 178      23.267 -38.005 -85.219 
ATOM   3658  N7   DA A 178      24.266 -38.766 -84.896 
ATOM   3659  C5   DA A 178      23.671 -39.977 -84.569 
ATOM   3660  C6   DA A 178      24.199 -41.206 -84.140 
ATOM   3661  N6   DA A 178      25.509 -41.426 -83.960 
ATOM   3662  N1   DA A 178      23.328 -42.204 -83.901 
ATOM   3663  C2   DA A 178      22.028 -41.979 -84.082 
ATOM   3664  N3   DA A 178      21.422 -40.881 -84.476 
ATOM   3665  C4   DA A 178      22.316 -39.898 -84.708 
ATOM   3666  P    DA A 179      17.174 -35.874 -84.467 
ATOM   3667  OP1  DA A 179      16.188 -35.357 -85.442 
ATOM   3668  OP2  DA A 179      17.933 -34.856 -83.709 
ATOM   3669  O5'  DA A 179      16.450 -36.873 -83.448 
ATOM   3670  C5'  DA A 179      16.309 -38.259 -83.812 
ATOM   3671  C4'  DA A 179      16.648 -39.143 -82.628 
ATOM   3672  O4'  DA A 179      18.067 -39.461 -82.561 
ATOM   3673  C3'  DA A 179      16.335 -38.559 -81.250 
ATOM   3674  O3'  DA A 179      15.882 -39.604 -80.399 
ATOM   3675  C2'  DA A 179      17.681 -38.057 -80.728 
ATOM   3676  C1'  DA A 179      18.515 -39.230 -81.234 
ATOM   3677  N9   DA A 179      19.977 -38.950 -81.281 
ATOM   3678  C8   DA A 179      20.606 -37.772 -81.567 
ATOM   3679  N7   DA A 179      21.901 -37.845 -81.527 
ATOM   3680  C5   DA A 179      22.151 -39.168 -81.191 
ATOM   3681  C6   DA A 179      23.341 -39.887 -80.992 
ATOM   3682  N6   DA A 179      24.561 -39.343 -81.109 
ATOM   3683  N1   DA A 179      23.232 -41.188 -80.667 
ATOM   3684  C2   DA A 179      22.018 -41.722 -80.553 
ATOM   3685  N3   DA A 179      20.842 -41.155 -80.713 
ATOM   3686  C4   DA A 179      20.979 -39.853 -81.038 
ATOM   3687  P    DG A 180      14.684 -39.309 -79.378 
ATOM   3688  OP1  DG A 180      13.389 -39.460 -80.077 
ATOM   3689  OP2  DG A 180      14.913 -38.011 -78.707 
ATOM   3690  O5'  DG A 180      14.869 -40.499 -78.323 
ATOM   3691  C5'  DG A 180      15.426 -41.749 -78.771 
ATOM   3692  C4'  DG A 180      16.444 -42.251 -77.766 
ATOM   3693  O4'  DG A 180      17.781 -41.734 -78.024 
ATOM   3694  C3'  DG A 180      16.179 -41.878 -76.308 
ATOM   3695  O3'  DG A 180      16.570 -42.964 -75.477 
ATOM   3696  C2'  DG A 180      17.112 -40.698 -76.035 
ATOM   3697  C1'  DG A 180      18.313 -41.240 -76.805 
ATOM   3698  N9   DG A 180      19.333 -40.204 -77.130 
ATOM   3699  C8   DG A 180      19.155 -38.873 -77.439 
ATOM   3700  N7   DG A 180      20.271 -38.227 -77.677 
ATOM   3701  C5   DG A 180      21.257 -39.199 -77.513 
ATOM   3702  C6   DG A 180      22.668 -39.099 -77.640 
ATOM   3703  O6   DG A 180      23.347 -38.118 -77.928 
ATOM   3704  N1   DG A 180      23.292 -40.329 -77.388 
ATOM   3705  C2   DG A 180      22.639 -41.500 -77.057 
ATOM   3706  N2   DG A 180      23.416 -42.567 -76.855 
ATOM   3707  N3   DG A 180      21.316 -41.592 -76.938 
ATOM   3708  C4   DG A 180      20.695 -40.408 -77.180 
ATOM   3709  P    DC A 181      15.667 -43.333 -74.207 
ATOM   3710  OP1  DC A 181      14.545 -44.200 -74.632 
ATOM   3711  OP2  DC A 181      15.295 -42.096 -73.486 
ATOM   3712  O5'  DC A 181      16.697 -44.181 -73.323 
ATOM   3713  C5'  DC A 181      17.728 -44.937 -73.986 
ATOM   3714  C4'  DC A 181      19.049 -44.755 -73.263 
ATOM   3715  O4'  DC A 181      19.791 -43.599 -73.747 
ATOM   3716  C3'  DC A 181      18.956 -44.528 -71.755 
ATOM   3717  O3'  DC A 181      20.047 -45.186 -71.122 
ATOM   3718  C2'  DC A 181      19.131 -43.020 -71.578 
ATOM   3719  C1'  DC A 181      20.226 -42.845 -72.626 
ATOM   3720  N1   DC A 181      20.416 -41.434 -73.063 
ATOM   3721  C2   DC A 181      21.707 -41.020 -73.379 
ATOM   3722  O2   DC A 181      22.634 -41.834 -73.285 
ATOM   3723  N3   DC A 181      21.902 -39.738 -73.780 
ATOM   3724  C4   DC A 181      20.871 -38.887 -73.869 
ATOM   3725  N4   DC A 181      21.113 -37.646 -74.264 
ATOM   3726  C5   DC A 181      19.536 -39.291 -73.548 
ATOM   3727  C6   DC A 181      19.362 -40.577 -73.149 
ATOM   3728  P    DA A 182      19.800 -45.938 -69.731 
ATOM   3729  OP1  DA A 182      19.268 -47.295 -69.988 
ATOM   3730  OP2  DA A 182      18.986 -45.079 -68.842 
ATOM   3731  O5'  DA A 182      21.290 -46.043 -69.159 
ATOM   3732  C5'  DA A 182      22.388 -46.134 -70.086 
ATOM   3733  C4'  DA A 182      23.519 -45.227 -69.641 
ATOM   3734  O4'  DA A 182      23.385 -43.874 -70.164 
ATOM   3735  C3'  DA A 182      23.656 -45.026 -68.132 
ATOM   3736  O3'  DA A 182      25.038 -44.950 -67.801 
ATOM   3737  C2'  DA A 182      23.016 -43.665 -67.862 
ATOM   3738  C1'  DA A 182      23.574 -42.960 -69.095 
ATOM   3739  N9   DA A 182      22.864 -41.696 -69.436 
ATOM   3740  C8   DA A 182      21.539 -41.402 -69.289 
ATOM   3741  N7   DA A 182      21.220 -40.206 -69.679 
ATOM   3742  C5   DA A 182      22.422 -39.667 -70.117 
ATOM   3743  C6   DA A 182      22.757 -38.414 -70.657 
ATOM   3744  N6   DA A 182      21.865 -37.432 -70.856 
ATOM   3745  N1   DA A 182      24.045 -38.205 -70.986 
ATOM   3746  C2   DA A 182      24.925 -39.185 -70.787 
ATOM   3747  N3   DA A 182      24.731 -40.388 -70.293 
ATOM   3748  C4   DA A 182      23.434 -40.571 -69.972 
ATOM   3749  P    DG A 183      25.555 -45.655 -66.460 
ATOM   3750  OP1  DG A 183      25.805 -47.091 -66.720 
ATOM   3751  OP2  DG A 183      24.627 -45.349 -65.349 
ATOM   3752  O5'  DG A 183      26.945 -44.901 -66.222 
ATOM   3753  C5'  DG A 183      27.678 -44.412 -67.362 
ATOM   3754  C4'  DG A 183      28.199 -43.016 -67.083 
ATOM   3755  O4'  DG A 183      27.239 -41.983 -67.444 
ATOM   3756  C3'  DG A 183      28.535 -42.710 -65.623 
ATOM   3757  O3'  DG A 183      29.685 -41.874 -65.581 
ATOM   3758  C2'  DG A 183      27.337 -41.914 -65.108 
ATOM   3759  C1'  DG A 183      27.132 -41.071 -66.362 
ATOM   3760  N9   DG A 183      25.794 -40.421 -66.434 
ATOM   3761  C8   DG A 183      24.575 -40.885 -65.991 
ATOM   3762  N7   DG A 183      23.578 -40.061 -66.208 
ATOM   3763  C5   DG A 183      24.181 -38.972 -66.839 
ATOM   3764  C6   DG A 183      23.612 -37.763 -67.317 
ATOM   3765  O6   DG A 183      22.440 -37.397 -67.282 
ATOM   3766  N1   DG A 183      24.584 -36.931 -67.891 
ATOM   3767  C2   DG A 183      25.929 -37.230 -67.989 
ATOM   3768  N2   DG A 183      26.694 -36.303 -68.572 
ATOM   3769  N3   DG A 183      26.462 -38.364 -67.541 
ATOM   3770  C4   DG A 183      25.533 -39.182 -66.981 
ATOM   3771  P    DA A 184      30.786 -42.123 -64.446 
ATOM   3772  OP1  DA A 184      31.711 -43.194 -64.878 
ATOM   3773  OP2  DA A 184      30.115 -42.332 -63.143 
ATOM   3774  O5'  DA A 184      31.553 -40.720 -64.436 
ATOM   3775  C5'  DA A 184      31.628 -39.957 -65.655 
ATOM   3776  C4'  DA A 184      31.352 -38.494 -65.368 
ATOM   3777  O4'  DA A 184      29.932 -38.174 -65.430 
ATOM   3778  C3'  DA A 184      31.783 -37.993 -63.990 
ATOM   3779  O3'  DA A 184      32.268 -36.662 -64.114 
ATOM   3780  C2'  DA A 184      30.494 -37.966 -63.167 
ATOM   3781  C1'  DA A 184      29.592 -37.426 -64.272 
ATOM   3782  N9   DA A 184      28.138 -37.621 -64.007 
ATOM   3783  C8   DA A 184      27.525 -38.660 -63.366 
ATOM   3784  N7   DA A 184      26.236 -38.541 -63.291 
ATOM   3785  C5   DA A 184      25.972 -37.337 -63.928 
ATOM   3786  C6   DA A 184      24.779 -36.641 -64.182 
ATOM   3787  N6   DA A 184      23.570 -37.082 -63.807 
ATOM   3788  N1   DA A 184      24.874 -35.469 -64.839 
ATOM   3789  C2   DA A 184      26.078 -35.036 -65.210 
ATOM   3790  N3   DA A 184      27.254 -35.595 -65.029 
ATOM   3791  C4   DA A 184      27.131 -36.766 -64.369 
ATOM   3792  P    DA A 185      33.546 -36.219 -63.258 
ATOM   3793  OP1  DA A 185      34.782 -36.622 -63.967 
ATOM   3794  OP2  DA A 185      33.406 -36.706 -61.869 
ATOM   3795  O5'  DA A 185      33.407 -34.625 -63.285 
ATOM   3796  C5'  DA A 185      32.780 -33.998 -64.420 
ATOM   3797  C4'  DA A 185      31.826 -32.917 -63.953 
ATOM   3798  O4'  DA A 185      30.489 -33.432 -63.690 
ATOM   3799  C3'  DA A 185      32.209 -32.205 -62.656 
ATOM   3800  O3'  DA A 185      31.850 -30.833 -62.760 
ATOM   3801  C2'  DA A 185      31.334 -32.856 -61.585 
ATOM   3802  C1'  DA A 185      30.064 -32.948 -62.425 
ATOM   3803  N9   DA A 185      29.054 -33.897 -61.882 
ATOM   3804  C8   DA A 185      29.264 -35.075 -61.222 
ATOM   3805  N7   DA A 185      28.173 -35.680 -60.870 
ATOM   3806  C5   DA A 185      27.163 -34.846 -61.329 
ATOM   3807  C6   DA A 185      25.762 -34.931 -61.268 
ATOM   3808  N6   DA A 185      25.107 -35.948 -60.690 
ATOM   3809  N1   DA A 185      25.057 -33.929 -61.823 
ATOM   3810  C2   DA A 185      25.713 -32.922 -62.396 
ATOM   3811  N3   DA A 185      27.010 -32.735 -62.514 
ATOM   3812  C4   DA A 185      27.693 -33.751 -61.950 
ATOM   3813  P    DC A 186      32.834 -29.725 -62.153 
ATOM   3814  OP1  DC A 186      33.896 -29.413 -63.136 
ATOM   3815  OP2  DC A 186      33.294 -30.151 -60.814 
ATOM   3816  O5'  DC A 186      31.848 -28.473 -62.009 
ATOM   3817  C5'  DC A 186      30.749 -28.340 -62.929 
ATOM   3818  C4'  DC A 186      29.491 -27.943 -62.180 
ATOM   3819  O4'  DC A 186      28.749 -29.096 -61.691 
ATOM   3820  C3'  DC A 186      29.703 -27.085 -60.933 
ATOM   3821  O3'  DC A 186      28.643 -26.141 -60.838 
ATOM   3822  C2'  DC A 186      29.587 -28.064 -59.765 
ATOM   3823  C1'  DC A 186      28.422 -28.873 -60.328 
ATOM   3824  N1   DC A 186      28.241 -30.199 -59.673 
ATOM   3825  C2   DC A 186      26.942 -30.678 -59.526 
ATOM   3826  O2   DC A 186      26.003 -29.991 -59.942 
ATOM   3827  N3   DC A 186      26.756 -31.885 -58.930 
ATOM   3828  C4   DC A 186      27.802 -32.598 -58.493 
ATOM   3829  N4   DC A 186      27.567 -33.768 -57.919 
ATOM   3830  C5   DC A 186      29.145 -32.123 -58.634 
ATOM   3831  C6   DC A 186      29.310 -30.915 -59.231 
ATOM   3832  P    DA A 187      28.972 -24.652 -60.353 
ATOM   3833  OP1  DA A 187      29.443 -23.848 -61.504 
ATOM   3834  OP2  DA A 187      29.874 -24.699 -59.182 
ATOM   3835  O5'  DA A 187      27.526 -24.141 -59.897 
ATOM   3836  C5'  DA A 187      26.359 -24.673 -60.553 
ATOM   3837  C4'  DA A 187      25.292 -25.001 -59.527 
ATOM   3838  O4'  DA A 187      25.427 -26.351 -58.998 
ATOM   3839  C3'  DA A 187      25.274 -24.117 -58.280 
ATOM   3840  O3'  DA A 187      23.924 -23.908 -57.884 
ATOM   3841  C2'  DA A 187      25.972 -24.950 -57.205 
ATOM   3842  C1'  DA A 187      25.344 -26.288 -57.583 
ATOM   3843  N9   DA A 187      26.063 -27.466 -57.024 
ATOM   3844  C8   DA A 187      27.405 -27.621 -56.816 
ATOM   3845  N7   DA A 187      27.728 -28.771 -56.310 
ATOM   3846  C5   DA A 187      26.513 -29.429 -56.173 
ATOM   3847  C6   DA A 187      26.177 -30.704 -55.689 
ATOM   3848  N6   DA A 187      27.078 -31.584 -55.232 
ATOM   3849  N1   DA A 187      24.874 -31.042 -55.691 
ATOM   3850  C2   DA A 187      23.982 -30.164 -56.147 
ATOM   3851  N3   DA A 187      24.177 -28.952 -56.620 
ATOM   3852  C4   DA A 187      25.489 -28.638 -56.607 
ATOM   3853  P    DG A 188      23.488 -22.463 -57.348 
ATOM   3854  OP1  DG A 188      23.176 -21.582 -58.496 
ATOM   3855  OP2  DG A 188      24.504 -21.959 -56.399 
ATOM   3856  O5'  DG A 188      22.141 -22.813 -56.558 
ATOM   3857  C5'  DG A 188      21.340 -23.925 -57.001 
ATOM   3858  C4'  DG A 188      20.883 -24.743 -55.809 
ATOM   3859  O4'  DG A 188      21.843 -25.774 -55.441 
ATOM   3860  C3'  DG A 188      20.665 -23.963 -54.512 
ATOM   3861  O3'  DG A 188      19.546 -24.514 -53.827 
ATOM   3862  C2'  DG A 188      21.922 -24.230 -53.684 
ATOM   3863  C1'  DG A 188      22.057 -25.708 -54.039 
ATOM   3864  N9   DG A 188      23.404 -26.272 -53.750 
ATOM   3865  C8   DG A 188      24.640 -25.667 -53.833 
ATOM   3866  N7   DG A 188      25.640 -26.448 -53.505 
ATOM   3867  C5   DG A 188      25.024 -27.656 -53.179 
ATOM   3868  C6   DG A 188      25.591 -28.882 -52.748 
ATOM   3869  O6   DG A 188      26.772 -29.161 -52.561 
ATOM   3870  N1   DG A 188      24.604 -29.854 -52.528 
ATOM   3871  C2   DG A 188      23.248 -29.663 -52.702 
ATOM   3872  N2   DG A 188      22.469 -30.716 -52.439 
ATOM   3873  N3   DG A 188      22.717 -28.511 -53.108 
ATOM   3874  C4   DG A 188      23.661 -27.559 -53.325 
ATOM   3875  P    DA A 189      18.527 -23.526 -53.086 
ATOM   3876  OP1  DA A 189      17.541 -23.009 -54.061 
ATOM   3877  OP2  DA A 189      19.286 -22.507 -52.328 
ATOM   3878  O5'  DA A 189      17.803 -24.525 -52.067 
ATOM   3879  C5'  DA A 189      17.662 -25.911 -52.431 
ATOM   3880  C4'  DA A 189      18.001 -26.795 -51.247 
ATOM   3881  O4'  DA A 189      19.420 -27.112 -51.180 
ATOM   3882  C3'  DA A 189      17.688 -26.210 -49.870 
ATOM   3883  O3'  DA A 189      17.235 -27.256 -49.018 
ATOM   3884  C2'  DA A 189      19.034 -25.709 -49.347 
ATOM   3885  C1'  DA A 189      19.868 -26.882 -49.853 
ATOM   3886  N9   DA A 189      21.330 -26.602 -49.901 
ATOM   3887  C8   DA A 189      21.959 -25.424 -50.186 
ATOM   3888  N7   DA A 189      23.254 -25.496 -50.146 
ATOM   3889  C5   DA A 189      23.504 -26.820 -49.811 
ATOM   3890  C6   DA A 189      24.695 -27.538 -49.612 
ATOM   3891  N6   DA A 189      25.914 -26.995 -49.728 
ATOM   3892  N1   DA A 189      24.585 -28.840 -49.286 
ATOM   3893  C2   DA A 189      23.371 -29.374 -49.172 
ATOM   3894  N3   DA A 189      22.195 -28.806 -49.333 
ATOM   3895  C4   DA A 189      22.332 -27.504 -49.658 
ATOM   3896  P    DG A 190      16.037 -26.961 -47.997 
ATOM   3897  OP1  DG A 190      14.742 -27.111 -48.696 
ATOM   3898  OP2  DG A 190      16.266 -25.662 -47.327 
ATOM   3899  O5'  DG A 190      16.222 -28.150 -46.943 
ATOM   3900  C5'  DG A 190      16.779 -29.400 -47.390 
ATOM   3901  C4'  DG A 190      17.797 -29.903 -46.385 
ATOM   3902  O4'  DG A 190      19.134 -29.385 -46.643 
ATOM   3903  C3'  DG A 190      17.533 -29.530 -44.927 
ATOM   3904  O3'  DG A 190      17.923 -30.616 -44.096 
ATOM   3905  C2'  DG A 190      18.465 -28.349 -44.654 
ATOM   3906  C1'  DG A 190      19.666 -28.891 -45.424 
ATOM   3907  N9   DG A 190      20.686 -27.856 -45.750 
ATOM   3908  C8   DG A 190      20.509 -26.525 -46.058 
ATOM   3909  N7   DG A 190      21.624 -25.879 -46.296 
ATOM   3910  C5   DG A 190      22.610 -26.850 -46.133 
ATOM   3911  C6   DG A 190      24.021 -26.751 -46.259 
ATOM   3912  O6   DG A 190      24.700 -25.769 -46.547 
ATOM   3913  N1   DG A 190      24.645 -27.980 -46.007 
ATOM   3914  C2   DG A 190      23.992 -29.151 -45.676 
ATOM   3915  N2   DG A 190      24.769 -30.219 -45.474 
ATOM   3916  N3   DG A 190      22.669 -29.244 -45.558 
ATOM   3917  C4   DG A 190      22.049 -28.060 -45.799 
ATOM   3918  P    DT A 191      17.020 -30.985 -42.827 
ATOM   3919  OP1  DT A 191      15.898 -31.852 -43.251 
ATOM   3920  OP2  DT A 191      16.648 -29.748 -42.106 
ATOM   3921  O5'  DT A 191      18.050 -31.833 -41.943 
ATOM   3922  C5'  DT A 191      19.081 -32.588 -42.605 
ATOM   3923  C4'  DT A 191      20.402 -32.406 -41.883 
ATOM   3924  O4'  DT A 191      21.145 -31.251 -42.366 
ATOM   3925  C3'  DT A 191      20.309 -32.179 -40.374 
ATOM   3926  O3'  DT A 191      21.400 -32.838 -39.742 
ATOM   3927  C2'  DT A 191      20.484 -30.672 -40.197 
ATOM   3928  C1'  DT A 191      21.579 -30.497 -41.245 
ATOM   3929  N1   DT A 191      21.769 -29.085 -41.683 
ATOM   3930  C2   DT A 191      23.049 -28.693 -41.991 
ATOM   3931  O2   DT A 191      24.007 -29.442 -41.920 
ATOM   3932  N3   DT A 191      23.187 -27.378 -42.392 
ATOM   3933  C4   DT A 191      22.175 -26.448 -42.507 
ATOM   3934  O4   DT A 191      22.421 -25.297 -42.876 
ATOM   3935  C5   DT A 191      20.867 -26.952 -42.161 
ATOM   3936  C7   DT A 191      19.708 -26.004 -42.259 
ATOM   3937  C6   DT A 191      20.704 -28.226 -41.768 
ATOM   3938  P    DG A 192      21.153 -33.589 -38.350 
ATOM   3939  OP1  DG A 192      20.621 -34.946 -38.607 
ATOM   3940  OP2  DG A 192      20.339 -32.731 -37.461 
ATOM   3941  O5'  DG A 192      22.643 -33.694 -37.778 
ATOM   3942  C5'  DG A 192      23.742 -33.786 -38.705 
ATOM   3943  C4'  DG A 192      24.872 -32.878 -38.260 
ATOM   3944  O4'  DG A 192      24.738 -31.526 -38.783 
ATOM   3945  C3'  DG A 192      25.009 -32.678 -36.751 
ATOM   3946  O3'  DG A 192      26.391 -32.602 -36.420 
ATOM   3947  C2'  DG A 192      24.369 -31.317 -36.481 
ATOM   3948  C1'  DG A 192      24.927 -30.612 -37.714 
ATOM   3949  N9   DG A 192      24.217 -29.348 -38.055 
ATOM   3950  C8   DG A 192      22.883 -29.033 -37.914 
ATOM   3951  N7   DG A 192      22.575 -27.823 -38.312 
ATOM   3952  C5   DG A 192      23.791 -27.298 -38.748 
ATOM   3953  C6   DG A 192      24.094 -26.022 -39.290 
ATOM   3954  O6   DG A 192      23.339 -25.077 -39.501 
ATOM   3955  N1   DG A 192      25.457 -25.907 -39.598 
ATOM   3956  C2   DG A 192      26.402 -26.896 -39.408 
ATOM   3957  N2   DG A 192      27.651 -26.590 -39.767 
ATOM   3958  N3   DG A 192      26.117 -28.094 -38.899 
ATOM   3959  C4   DG A 192      24.799 -28.220 -38.595 
ATOM   3960  P    DA A 193      26.908 -33.307 -35.080 
ATOM   3961  OP1  DA A 193      27.158 -34.743 -35.339 
ATOM   3962  OP2  DA A 193      25.980 -33.001 -33.968 
ATOM   3963  O5'  DA A 193      28.298 -32.552 -34.842 
ATOM   3964  C5'  DA A 193      29.031 -32.063 -35.981 
ATOM   3965  C4'  DA A 193      29.552 -30.667 -35.702 
ATOM   3966  O4'  DA A 193      28.592 -29.634 -36.064 
ATOM   3967  C3'  DA A 193      29.889 -30.362 -34.243 
ATOM   3968  O3'  DA A 193      31.038 -29.526 -34.201 
ATOM   3969  C2'  DA A 193      28.690 -29.566 -33.727 
ATOM   3970  C1'  DA A 193      28.485 -28.723 -34.981 
ATOM   3971  N9   DA A 193      27.147 -28.072 -35.054 
ATOM   3972  C8   DA A 193      25.947 -28.548 -34.609 
ATOM   3973  N7   DA A 193      24.953 -27.742 -34.817 
ATOM   3974  C5   DA A 193      25.534 -26.649 -35.446 
ATOM   3975  C6   DA A 193      25.004 -25.442 -35.930 
ATOM   3976  N6   DA A 193      23.705 -25.120 -35.852 
ATOM   3977  N1   DA A 193      25.860 -24.574 -36.500 
ATOM   3978  C2   DA A 193      27.150 -24.900 -36.576 
ATOM   3979  N3   DA A 193      27.757 -25.991 -36.161 
ATOM   3980  C4   DA A 193      26.878 -26.843 -35.595 
ATOM   3981  P    DT A 194      32.139 -29.775 -33.065 
ATOM   3982  OP1  DT A 194      33.064 -30.846 -33.498 
ATOM   3983  OP2  DT A 194      31.468 -29.983 -31.762 
ATOM   3984  O5'  DT A 194      32.906 -28.371 -33.056 
ATOM   3985  C5'  DT A 194      32.981 -27.608 -34.274 
ATOM   3986  C4'  DT A 194      32.705 -26.146 -33.987 
ATOM   3987  O4'  DT A 194      31.285 -25.825 -34.049 
ATOM   3988  C3'  DT A 194      33.136 -25.645 -32.609 
ATOM   3989  O3'  DT A 194      33.621 -24.313 -32.733 
ATOM   3990  C2'  DT A 194      31.847 -25.618 -31.787 
ATOM   3991  C1'  DT A 194      30.945 -25.078 -32.892 
ATOM   3992  N1   DT A 194      29.491 -25.273 -32.626 
ATOM   3993  C2   DT A 194      28.637 -24.295 -33.073 
ATOM   3994  O2   DT A 194      29.020 -23.300 -33.664 
ATOM   3995  N3   DT A 194      27.298 -24.510 -32.808 
ATOM   3996  C4   DT A 194      26.758 -25.595 -32.150 
ATOM   3997  O4   DT A 194      25.541 -25.677 -31.972 
ATOM   3998  C5   DT A 194      27.733 -26.568 -31.719 
ATOM   3999  C7   DT A 194      27.230 -27.782 -30.994 
ATOM   4000  C6   DT A 194      29.042 -26.384 -31.963 
ATOM   4001  P    DG A 195      34.899 -23.870 -31.878 
ATOM   4002  OP1  DG A 195      36.135 -24.274 -32.586 
ATOM   4003  OP2  DG A 195      34.759 -24.358 -30.488 
ATOM   4004  O5'  DG A 195      34.760 -22.276 -31.904 
ATOM   4005  C5'  DG A 195      34.133 -21.650 -33.039 
ATOM   4006  C4'  DG A 195      33.179 -20.568 -32.573 
ATOM   4007  O4'  DG A 195      31.842 -21.084 -32.309 
ATOM   4008  C3'  DG A 195      33.562 -19.857 -31.275 
ATOM   4009  O3'  DG A 195      33.203 -18.484 -31.379 
ATOM   4010  C2'  DG A 195      32.687 -20.507 -30.204 
ATOM   4011  C1'  DG A 195      31.417 -20.599 -31.044 
ATOM   4012  N9   DG A 195      30.407 -21.549 -30.501 
ATOM   4013  C8   DG A 195      30.600 -22.738 -29.834 
ATOM   4014  N7   DG A 195      29.489 -23.341 -29.484 
ATOM   4015  C5   DG A 195      28.489 -22.490 -29.952 
ATOM   4016  C6   DG A 195      27.078 -22.608 -29.872 
ATOM   4017  O6   DG A 195      26.407 -23.503 -29.363 
ATOM   4018  N1   DG A 195      26.437 -21.517 -30.478 
ATOM   4019  C2   DG A 195      27.078 -20.453 -31.083 
ATOM   4020  N2   DG A 195      26.288 -19.513 -31.604 
ATOM   4021  N3   DG A 195      28.403 -20.345 -31.158 
ATOM   4022  C4   DG A 195      29.038 -21.393 -30.575 
ATOM   4023  P    DA A 196      34.187 -17.377 -30.772 
ATOM   4024  OP1  DA A 196      35.249 -17.065 -31.755 
ATOM   4025  OP2  DA A 196      34.647 -17.803 -29.433 
ATOM   4026  O5'  DA A 196      33.201 -16.124 -30.628 
ATOM   4027  C5'  DA A 196      32.102 -15.992 -31.548 
ATOM   4028  C4'  DA A 196      30.844 -15.594 -30.799 
ATOM   4029  O4'  DA A 196      30.102 -16.748 -30.310 
ATOM   4030  C3'  DA A 196      31.056 -14.737 -29.552 
ATOM   4031  O3'  DA A 196      29.996 -13.792 -29.458 
ATOM   4032  C2'  DA A 196      30.940 -15.716 -28.384 
ATOM   4033  C1'  DA A 196      29.775 -16.525 -28.947 
ATOM   4034  N9   DA A 196      29.594 -17.850 -28.292 
ATOM   4035  C8   DA A 196      30.551 -18.689 -27.798 
ATOM   4036  N7   DA A 196      30.077 -19.780 -27.281 
ATOM   4037  C5   DA A 196      28.704 -19.657 -27.445 
ATOM   4038  C6   DA A 196      27.629 -20.495 -27.101 
ATOM   4039  N6   DA A 196      27.781 -21.680 -26.492 
ATOM   4040  N1   DA A 196      26.390 -20.069 -27.406 
ATOM   4041  C2   DA A 196      26.246 -18.891 -28.012 
ATOM   4042  N3   DA A 196      27.167 -18.029 -28.379 
ATOM   4043  C4   DA A 196      28.399 -18.478 -28.062 
ATOM   4044  P    DA A 197      30.325 -12.303 -28.973 
ATOM   4045  OP1  DA A 197      30.796 -11.500 -30.123 
ATOM   4046  OP2  DA A 197      31.227 -12.351 -27.801 
ATOM   4047  O5'  DA A 197      28.879 -11.793 -28.516 
ATOM   4048  C5'  DA A 197      27.712 -12.325 -29.172 
ATOM   4049  C4'  DA A 197      26.645 -12.652 -28.146 
ATOM   4050  O4'  DA A 197      26.780 -14.002 -27.618 
ATOM   4051  C3'  DA A 197      26.627 -11.768 -26.899 
ATOM   4052  O3'  DA A 197      25.278 -11.559 -26.503 
ATOM   4053  C2'  DA A 197      27.325 -12.602 -25.824 
ATOM   4054  C1'  DA A 197      26.697 -13.939 -26.202 
ATOM   4055  N9   DA A 197      27.417 -15.118 -25.643 
ATOM   4056  C8   DA A 197      28.758 -15.272 -25.435 
ATOM   4057  N7   DA A 197      29.081 -16.422 -24.930 
ATOM   4058  C5   DA A 197      27.866 -17.081 -24.793 
ATOM   4059  C6   DA A 197      27.530 -18.356 -24.309 
ATOM   4060  N6   DA A 197      28.431 -19.236 -23.852 
ATOM   4061  N1   DA A 197      26.227 -18.694 -24.311 
ATOM   4062  C2   DA A 197      25.335 -17.815 -24.766 
ATOM   4063  N3   DA A 197      25.530 -16.604 -25.240 
ATOM   4064  C4   DA A 197      26.842 -16.289 -25.226 
ATOM   4065  P    DC A 198      24.841 -10.115 -25.967 
ATOM   4066  OP1  DC A 198      24.529  -9.233 -27.115 
ATOM   4067  OP2  DC A 198      25.857  -9.610 -25.018 
ATOM   4068  O5'  DC A 198      23.494 -10.465 -25.177 
ATOM   4069  C5'  DC A 198      22.693 -11.577 -25.620 
ATOM   4070  C4'  DC A 198      22.236 -12.394 -24.428 
ATOM   4071  O4'  DC A 198      23.196 -13.426 -24.060 
ATOM   4072  C3'  DC A 198      22.018 -11.615 -23.131 
ATOM   4073  O3'  DC A 198      20.899 -12.166 -22.446 
ATOM   4074  C2'  DC A 198      23.275 -11.882 -22.303 
ATOM   4075  C1'  DC A 198      23.410 -13.359 -22.659 
ATOM   4076  N1   DC A 198      24.757 -13.924 -22.369 
ATOM   4077  C2   DC A 198      24.829 -15.250 -21.948 
ATOM   4078  O2   DC A 198      23.781 -15.897 -21.834 
ATOM   4079  N3   DC A 198      26.048 -15.783 -21.678 
ATOM   4080  C4   DC A 198      27.160 -15.049 -21.814 
ATOM   4081  N4   DC A 198      28.324 -15.615 -21.538 
ATOM   4082  C5   DC A 198      27.107 -13.683 -22.244 
ATOM   4083  C6   DC A 198      25.880 -13.168 -22.509 
ATOM   4084  P    DA A 199      19.880 -11.177 -21.706 
ATOM   4085  OP1  DA A 199      18.894 -10.660 -22.681 
ATOM   4086  OP2  DA A 199      20.639 -10.159 -20.947 
ATOM   4087  O5'  DA A 199      19.156 -12.176 -20.686 
ATOM   4088  C5'  DA A 199      19.015 -13.563 -21.050 
ATOM   4089  C4'  DA A 199      19.354 -14.446 -19.866 
ATOM   4090  O4'  DA A 199      20.773 -14.764 -19.799 
ATOM   4091  C3'  DA A 199      19.041 -13.862 -18.489 
ATOM   4092  O3'  DA A 199      18.588 -14.907 -17.638 
ATOM   4093  C2'  DA A 199      20.387 -13.360 -17.967 
ATOM   4094  C1'  DA A 199      21.222 -14.533 -18.473 
ATOM   4095  N9   DA A 199      22.683 -14.253 -18.520 
ATOM   4096  C8   DA A 199      23.312 -13.075 -18.805 
ATOM   4097  N7   DA A 199      24.607 -13.148 -18.766 
ATOM   4098  C5   DA A 199      24.857 -14.471 -18.430 
ATOM   4099  C6   DA A 199      26.048 -15.190 -18.231 
ATOM   4100  N6   DA A 199      27.267 -14.646 -18.348 
ATOM   4101  N1   DA A 199      25.938 -16.491 -17.905 
ATOM   4102  C2   DA A 199      24.724 -17.025 -17.791 
ATOM   4103  N3   DA A 199      23.548 -16.458 -17.952 
ATOM   4104  C4   DA A 199      23.685 -15.156 -18.277 
ATOM   4105  P    DA A 200      17.390 -14.612 -16.617 
ATOM   4106  OP1  DA A 200      16.095 -14.763 -17.316 
ATOM   4107  OP2  DA A 200      17.619 -13.314 -15.946 
ATOM   4108  O5'  DA A 200      17.575 -15.802 -15.562 
ATOM   4109  C5'  DA A 200      18.132 -17.052 -16.009 
ATOM   4110  C4'  DA A 200      19.150 -17.554 -15.005 
ATOM   4111  O4'  DA A 200      20.487 -17.037 -15.263 
ATOM   4112  C3'  DA A 200      18.886 -17.181 -13.546 
ATOM   4113  O3'  DA A 200      19.276 -18.267 -12.715 
ATOM   4114  C2'  DA A 200      19.818 -16.001 -13.273 
ATOM   4115  C1'  DA A 200      21.019 -16.543 -14.043 
ATOM   4116  N9   DA A 200      22.039 -15.507 -14.369 
ATOM   4117  C8   DA A 200      21.844 -14.191 -14.673 
ATOM   4118  N7   DA A 200      22.940 -13.539 -14.910 
ATOM   4119  C5   DA A 200      23.937 -14.492 -14.752 
ATOM   4120  C6   DA A 200      25.335 -14.429 -14.870 
ATOM   4121  N6   DA A 200      26.001 -13.311 -15.189 
ATOM   4122  N1   DA A 200      26.027 -15.562 -14.645 
ATOM   4123  C2   DA A 200      25.360 -16.670 -14.329 
ATOM   4124  N3   DA A 200      24.064 -16.849 -14.191 
ATOM   4125  C4   DA A 200      23.395 -15.700 -14.420 
ATOM   4126  P    DC A 201      18.373 -18.636 -11.446 
ATOM   4127  OP1  DC A 201      17.251 -19.503 -11.871 
ATOM   4128  OP2  DC A 201      18.001 -17.399 -10.725 
ATOM   4129  O5'  DC A 201      19.403 -19.484 -10.562 
ATOM   4130  C5'  DC A 201      20.434 -20.240 -11.224 
ATOM   4131  C4'  DC A 201      21.755 -20.058 -10.502 
ATOM   4132  O4'  DC A 201      22.498 -18.902 -10.986 
ATOM   4133  C3'  DC A 201      21.662 -19.831  -8.993 
ATOM   4134  O3'  DC A 201      22.753 -20.489  -8.361 
ATOM   4135  C2'  DC A 201      21.837 -18.323  -8.817 
ATOM   4136  C1'  DC A 201      22.932 -18.148  -9.864 
ATOM   4137  N1   DC A 201      23.122 -16.737 -10.302 
ATOM   4138  C2   DC A 201      24.414 -16.324 -10.618 
ATOM   4139  O2   DC A 201      25.340 -17.137 -10.524 
ATOM   4140  N3   DC A 201      24.608 -15.041 -11.018 
ATOM   4141  C4   DC A 201      23.577 -14.190 -11.108 
ATOM   4142  N4   DC A 201      23.819 -12.949 -11.503 
ATOM   4143  C5   DC A 201      22.242 -14.595 -10.786 
ATOM   4144  C6   DC A 201      22.068 -15.880 -10.388 
ATOM   4145  P    DT A 202      22.506 -21.241  -6.969 
ATOM   4146  OP1  DT A 202      21.974 -22.598  -7.227 
ATOM   4147  OP2  DT A 202      21.692 -20.382  -6.080 
ATOM   4148  O5'  DT A 202      23.996 -21.346  -6.398 
ATOM   4149  C5'  DT A 202      25.095 -21.437  -7.324 
ATOM   4150  C4'  DT A 202      26.225 -20.530  -6.879 
ATOM   4151  O4'  DT A 202      26.091 -19.177  -7.402 
ATOM   4152  C3'  DT A 202      26.362 -20.329  -5.370 
ATOM   4153  O3'  DT A 202      27.744 -20.253  -5.039 
ATOM   4154  C2'  DT A 202      25.722 -18.968  -5.101 
ATOM   4155  C1'  DT A 202      26.280 -18.263  -6.333 
ATOM   4156  N1   DT A 202      25.570 -16.999  -6.674 
ATOM   4157  C2   DT A 202      26.325 -15.982  -7.206 
ATOM   4158  O2   DT A 202      27.524 -16.078  -7.403 
ATOM   4159  N3   DT A 202      25.632 -14.825  -7.509 
ATOM   4160  C4   DT A 202      24.281 -14.610  -7.328 
ATOM   4161  O4   DT A 202      23.772 -13.529  -7.637 
ATOM   4162  C5   DT A 202      23.574 -15.735  -6.764 
ATOM   4163  C7   DT A 202      22.099 -15.583  -6.535 
ATOM   4164  C6   DT A 202      24.222 -16.871  -6.460 
ATOM   4165  P    DT A 203      28.261 -20.958  -3.699 
ATOM   4166  OP1  DT A 203      28.511 -22.394  -3.959 
ATOM   4167  OP2  DT A 203      27.333 -20.653  -2.587 
ATOM   4168  O5'  DT A 203      29.651 -20.204  -3.461 
ATOM   4169  C5'  DT A 203      30.384 -19.715  -4.600 
ATOM   4170  C4'  DT A 203      30.905 -18.319  -4.321 
ATOM   4171  O4'  DT A 203      29.945 -17.286  -4.683 
ATOM   4172  C3'  DT A 203      31.242 -18.013  -2.862 
ATOM   4173  O3'  DT A 203      32.391 -17.177  -2.820 
ATOM   4174  C2'  DT A 203      30.043 -17.217  -2.346 
ATOM   4175  C1'  DT A 203      29.838 -16.374  -3.600 
ATOM   4176  N1   DT A 203      28.500 -15.724  -3.673 
ATOM   4177  C2   DT A 203      28.439 -14.482  -4.258 
ATOM   4178  O2   DT A 203      29.418 -13.911  -4.707 
ATOM   4179  N3   DT A 203      27.183 -13.909  -4.306 
ATOM   4180  C4   DT A 203      26.012 -14.463  -3.830 
ATOM   4181  O4   DT A 203      24.945 -13.855  -3.930 
ATOM   4182  C5   DT A 203      26.178 -15.768  -3.234 
ATOM   4183  C7   DT A 203      24.952 -16.442  -2.690 
ATOM   4184  C6   DT A 203      27.388 -16.348  -3.173 
ATOM   4185  P    DC A 204      33.492 -17.426  -1.684 
ATOM   4186  OP1  DC A 204      34.417 -18.497  -2.117 
ATOM   4187  OP2  DC A 204      32.821 -17.635  -0.382 
ATOM   4188  O5'  DC A 204      34.259 -16.023  -1.675 
ATOM   4189  C5'  DC A 204      34.334 -15.260  -2.894 
ATOM   4190  C4'  DC A 204      34.058 -13.797  -2.607 
ATOM   4191  O4'  DC A 204      32.638 -13.477  -2.668 
ATOM   4192  C3'  DC A 204      34.489 -13.296  -1.228 
ATOM   4193  O3'  DC A 204      34.974 -11.965  -1.353 
ATOM   4194  C2'  DC A 204      33.200 -13.269  -0.406 
ATOM   4195  C1'  DC A 204      32.298 -12.729  -1.511 
ATOM   4196  N1   DC A 204      30.844 -12.924  -1.246 
ATOM   4197  C2   DC A 204      29.965 -11.941  -1.692 
ATOM   4198  O2   DC A 204      30.422 -10.958  -2.285 
ATOM   4199  N3   DC A 204      28.637 -12.101  -1.460 
ATOM   4200  C4   DC A 204      28.182 -13.181  -0.814 
ATOM   4201  N4   DC A 204      26.878 -13.291  -0.611 
ATOM   4202  C5   DC A 204      29.070 -14.204  -0.345 
ATOM   4203  C6   DC A 204      30.393 -14.026  -0.587 
ATOM   4204  P    DA A 205      36.252 -11.522  -0.497 
ATOM   4205  OP1  DA A 205      37.488 -11.926  -1.206 
ATOM   4206  OP2  DA A 205      36.112 -12.009   0.892 
ATOM   4207  O5'  DA A 205      36.113  -9.928  -0.523 
ATOM   4208  C5'  DA A 205      35.486  -9.301  -1.658 
ATOM   4209  C4'  DA A 205      34.532  -8.220  -1.192 
ATOM   4210  O4'  DA A 205      33.195  -8.735  -0.928 
ATOM   4211  C3'  DA A 205      34.915  -7.509   0.105 
ATOM   4212  O3'  DA A 205      34.556  -6.136   0.001 
ATOM   4213  C2'  DA A 205      34.040  -8.159   1.177 
ATOM   4214  C1'  DA A 205      32.770  -8.251   0.336 
ATOM   4215  N9   DA A 205      31.760  -9.200   0.879 
ATOM   4216  C8   DA A 205      31.970 -10.378   1.539 
ATOM   4217  N7   DA A 205      30.879 -10.983   1.891 
ATOM   4218  C5   DA A 205      29.870 -10.149   1.432 
ATOM   4219  C6   DA A 205      28.469 -10.234   1.494 
ATOM   4220  N6   DA A 205      27.813 -11.251   2.072 
ATOM   4221  N1   DA A 205      27.763  -9.232   0.938 
ATOM   4222  C2   DA A 205      28.419  -8.225   0.365 
ATOM   4223  N3   DA A 205      29.716  -8.038   0.248 
ATOM   4224  C4   DA A 205      30.399  -9.054   0.812 
ATOM   4225  P    DT A 206      35.540  -5.028   0.608 
ATOM   4226  OP1  DT A 206      36.602  -4.716  -0.375 
ATOM   4227  OP2  DT A 206      36.000  -5.454   1.948 
ATOM   4228  O5'  DT A 206      34.554  -3.776   0.753 
ATOM   4229  C5'  DT A 206      33.455  -3.643  -0.167 
ATOM   4230  C4'  DT A 206      32.197  -3.246   0.581 
ATOM   4231  O4'  DT A 206      31.455  -4.399   1.070 
ATOM   4232  C3'  DT A 206      32.409  -2.388   1.828 
ATOM   4233  O3'  DT A 206      31.349  -1.444   1.923 
ATOM   4234  C2'  DT A 206      32.293  -3.367   2.996 
ATOM   4235  C1'  DT A 206      31.128  -4.177   2.434 
ATOM   4236  N1   DT A 206      30.947  -5.502   3.089 
ATOM   4237  C2   DT A 206      29.660  -5.961   3.226 
ATOM   4238  O2   DT A 206      28.688  -5.336   2.839 
ATOM   4239  N3   DT A 206      29.531  -7.192   3.839 
ATOM   4240  C4   DT A 206      30.559  -7.983   4.313 
ATOM   4241  O4   DT A 206      30.321  -9.069   4.844 
ATOM   4242  C5   DT A 206      31.874  -7.415   4.123 
ATOM   4243  C7   DT A 206      33.049  -8.211   4.612 
ATOM   4244  C6   DT A 206      32.027  -6.220   3.531 
ATOM   4245  P    DC A 207      31.678   0.045   2.408 
ATOM   4246  OP1  DC A 207      32.149   0.849   1.257 
ATOM   4247  OP2  DC A 207      32.580  -0.002   3.580 
ATOM   4248  O5'  DC A 207      30.232   0.556   2.864 
ATOM   4249  C5'  DC A 207      29.065   0.024   2.209 
ATOM   4250  C4'  DC A 207      27.998  -0.304   3.234 
ATOM   4251  O4'  DC A 207      28.133  -1.654   3.763 
ATOM   4252  C3'  DC A 207      27.980   0.580   4.481 
ATOM   4253  O3'  DC A 207      26.631   0.789   4.878 
ATOM   4254  C2'  DC A 207      28.678  -0.253   5.557 
ATOM   4255  C1'  DC A 207      28.050  -1.591   5.179 
ATOM   4256  N1   DC A 207      28.770  -2.769   5.737 
ATOM   4257  C2   DC A 207      28.012  -3.878   6.108 
ATOM   4258  O2   DC A 207      26.785  -3.838   5.959 
ATOM   4259  N3   DC A 207      28.649  -4.961   6.620 
ATOM   4260  C4   DC A 207      29.981  -4.965   6.765 
ATOM   4261  N4   DC A 207      30.556  -6.046   7.269 
ATOM   4262  C5   DC A 207      30.778  -3.835   6.391 
ATOM   4263  C6   DC A 207      30.122  -2.762   5.881 
ATOM   4264  P    DA A 208      26.194   2.234   5.413 
ATOM   4265  OP1  DA A 208      25.882   3.115   4.266 
ATOM   4266  OP2  DA A 208      27.210   2.738   6.363 
ATOM   4267  O5'  DA A 208      24.847   1.884   6.204 
ATOM   4268  C5'  DA A 208      24.046   0.772   5.761 
ATOM   4269  C4'  DA A 208      23.589  -0.046   6.953 
ATOM   4270  O4'  DA A 208      24.549  -1.077   7.320 
ATOM   4271  C3'  DA A 208      23.371   0.734   8.249 
ATOM   4272  O3'  DA A 208      22.253   0.183   8.935 
ATOM   4273  C2'  DA A 208      24.628   0.467   9.078 
ATOM   4274  C1'  DA A 208      24.763  -1.011   8.722 
ATOM   4275  N9   DA A 208      26.110  -1.575   9.012 
ATOM   4276  C8   DA A 208      27.326  -0.960   8.923 
ATOM   4277  N7   DA A 208      28.325  -1.721   9.246 
ATOM   4278  C5   DA A 208      27.731  -2.931   9.573 
ATOM   4279  C6   DA A 208      28.258  -4.160  10.002 
ATOM   4280  N6   DA A 208      29.568  -4.381  10.182 
ATOM   4281  N1   DA A 208      27.387  -5.159  10.241 
ATOM   4282  C2   DA A 208      26.087  -4.934  10.060 
ATOM   4283  N3   DA A 208      25.481  -3.836   9.666 
ATOM   4284  C4   DA A 208      26.375  -2.852   9.434 
ATOM   4285  P    DA A 209      21.233   1.171   9.675 
ATOM   4286  OP1  DA A 209      20.247   1.688   8.700 
ATOM   4287  OP2  DA A 209      21.992   2.190  10.433 
ATOM   4288  O5'  DA A 209      20.510   0.172  10.694 
ATOM   4289  C5'  DA A 209      20.368  -1.214  10.330 
ATOM   4290  C4'  DA A 209      20.707  -2.098  11.514 
ATOM   4291  O4'  DA A 209      22.126  -2.415  11.581 
ATOM   4292  C3'  DA A 209      20.394  -1.513  12.892 
ATOM   4293  O3'  DA A 209      19.941  -2.559  13.743 
ATOM   4294  C2'  DA A 209      21.740  -1.012  13.414 
ATOM   4295  C1'  DA A 209      22.575  -2.185  12.908 
ATOM   4296  N9   DA A 209      24.036  -1.905  12.861 
ATOM   4297  C8   DA A 209      24.665  -0.727  12.576 
ATOM   4298  N7   DA A 209      25.960  -0.799  12.615 
ATOM   4299  C5   DA A 209      26.210  -2.123  12.951 
ATOM   4300  C6   DA A 209      27.401  -2.841  13.150 
ATOM   4301  N6   DA A 209      28.620  -2.298  13.033 
ATOM   4302  N1   DA A 209      27.291  -4.143  13.475 
ATOM   4303  C2   DA A 209      26.077  -4.677  13.589 
ATOM   4304  N3   DA A 209      24.901  -4.109  13.429 
ATOM   4305  C4   DA A 209      25.038  -2.807  13.104 
ATOM   4306  P    DG A 210      18.743  -2.264  14.764 
ATOM   4307  OP1  DG A 210      17.448  -2.414  14.065 
ATOM   4308  OP2  DG A 210      18.972  -0.966  15.435 
ATOM   4309  O5'  DG A 210      18.928  -3.453  15.819 
ATOM   4310  C5'  DG A 210      19.485  -4.703  15.371 
ATOM   4311  C4'  DG A 210      20.503  -5.206  16.376 
ATOM   4312  O4'  DG A 210      21.840  -4.688  16.118 
ATOM   4313  C3'  DG A 210      20.239  -4.833  17.834 
ATOM   4314  O3'  DG A 210      20.629  -5.919  18.665 
ATOM   4315  C2'  DG A 210      21.171  -3.652  18.107 
ATOM   4316  C1'  DG A 210      22.372  -4.194  17.337 
ATOM   4317  N9   DG A 210      23.392  -3.159  17.012 
ATOM   4318  C8   DG A 210      23.215  -1.828  16.703 
ATOM   4319  N7   DG A 210      24.330  -1.182  16.465 
ATOM   4320  C5   DG A 210      25.317  -2.153  16.629 
ATOM   4321  C6   DG A 210      26.727  -2.054  16.502 
ATOM   4322  O6   DG A 210      27.406  -1.072  16.214 
ATOM   4323  N1   DG A 210      27.351  -3.283  16.755 
ATOM   4324  C2   DG A 210      26.698  -4.454  17.085 
ATOM   4325  N2   DG A 210      27.475  -5.522  17.287 
ATOM   4326  N3   DG A 210      25.375  -4.547  17.204 
ATOM   4327  C4   DG A 210      24.755  -3.363  16.962 
ATOM   4328  P    DA A 211      19.726  -6.288  19.935 
ATOM   4329  OP1  DA A 211      18.604  -7.155  19.510 
ATOM   4330  OP2  DA A 211      19.354  -5.051  20.656 
ATOM   4331  O5'  DA A 211      20.756  -7.136  20.819 
ATOM   4332  C5'  DA A 211      21.787  -7.891  20.156 
ATOM   4333  C4'  DA A 211      23.108  -7.709  20.879 
ATOM   4334  O4'  DA A 211      23.851  -6.554  20.395 
ATOM   4335  C3'  DA A 211      23.015  -7.483  22.387 
ATOM   4336  O3'  DA A 211      24.106  -8.141  23.020 
ATOM   4337  C2'  DA A 211      23.190  -5.975  22.564 
ATOM   4338  C1'  DA A 211      24.285  -5.800  21.516 
ATOM   4339  N9   DA A 211      24.475  -4.389  21.079 
ATOM   4340  C8   DA A 211      23.533  -3.409  20.940 
ATOM   4341  N7   DA A 211      24.014  -2.273  20.538 
ATOM   4342  C5   DA A 211      25.374  -2.514  20.400 
ATOM   4343  C6   DA A 211      26.444  -1.698  20.001 
ATOM   4344  N6   DA A 211      26.304  -0.412  19.650 
ATOM   4345  N1   DA A 211      27.670  -2.254  19.975 
ATOM   4346  C2   DA A 211      27.804  -3.533  20.324 
ATOM   4347  N3   DA A 211      26.882  -4.388  20.712 
ATOM   4348  C4   DA A 211      25.666  -3.807  20.730 
ATOM   4349  P    DA A 212      23.859  -8.892  24.411 
ATOM   4350  OP1  DA A 212      23.328 -10.249  24.154 
ATOM   4351  OP2  DA A 212      23.045  -8.034  25.300 
ATOM   4352  O5'  DA A 212      25.349  -8.997  24.983 
ATOM   4353  C5'  DA A 212      26.448  -9.089  24.057 
ATOM   4354  C4'  DA A 212      27.578  -8.181  24.501 
ATOM   4355  O4'  DA A 212      27.444  -6.829  23.978 
ATOM   4356  C3'  DA A 212      27.715  -7.981  26.010 
ATOM   4357  O3'  DA A 212      29.097  -7.905  26.341 
ATOM   4358  C2'  DA A 212      27.075  -6.620  26.280 
ATOM   4359  C1'  DA A 212      27.633  -5.915  25.047 
ATOM   4360  N9   DA A 212      26.923  -4.651  24.706 
ATOM   4361  C8   DA A 212      25.598  -4.356  24.853 
ATOM   4362  N7   DA A 212      25.279  -3.161  24.463 
ATOM   4363  C5   DA A 212      26.481  -2.621  24.025 
ATOM   4364  C6   DA A 212      26.816  -1.369  23.485 
ATOM   4365  N6   DA A 212      25.924  -0.386  23.286 
ATOM   4366  N1   DA A 212      28.104  -1.160  23.156 
ATOM   4367  C2   DA A 212      28.984  -2.140  23.355 
ATOM   4368  N3   DA A 212      28.790  -3.343  23.849 
ATOM   4369  C4   DA A 212      27.493  -3.525  24.170 
ATOM   4370  P    DA A 213      29.614  -8.610  27.682 
ATOM   4371  OP1  DA A 213      29.864 -10.046  27.422 
ATOM   4372  OP2  DA A 213      28.686  -8.304  28.793 
ATOM   4373  O5'  DA A 213      31.004  -7.855  27.920 
ATOM   4374  C5'  DA A 213      31.737  -7.366  26.781 
ATOM   4375  C4'  DA A 213      32.258  -5.970  27.059 
ATOM   4376  O4'  DA A 213      31.298  -4.937  26.698 
ATOM   4377  C3'  DA A 213      32.595  -5.665  28.519 
ATOM   4378  O3'  DA A 213      33.745  -4.829  28.561 
ATOM   4379  C2'  DA A 213      31.396  -4.869  29.035 
ATOM   4380  C1'  DA A 213      31.191  -4.026  27.780 
ATOM   4381  N9   DA A 213      29.853  -3.375  27.708 
ATOM   4382  C8   DA A 213      28.653  -3.851  28.152 
ATOM   4383  N7   DA A 213      27.659  -3.045  27.944 
ATOM   4384  C5   DA A 213      28.240  -1.953  27.315 
ATOM   4385  C6   DA A 213      27.710  -0.745  26.831 
ATOM   4386  N6   DA A 213      26.411  -0.423  26.910 
ATOM   4387  N1   DA A 213      28.566   0.123  26.261 
ATOM   4388  C2   DA A 213      29.856  -0.203  26.185 
ATOM   4389  N3   DA A 213      30.463  -1.294  26.600 
ATOM   4390  C4   DA A 213      29.584  -2.146  27.167 
ATOM   4391  P    DT A 214      34.845  -5.078  29.696 
ATOM   4392  OP1  DT A 214      35.770  -6.149  29.264 
ATOM   4393  OP2  DT A 214      34.174  -5.286  30.999 
ATOM   4394  O5'  DT A 214      35.612  -3.674  29.706 
ATOM   4395  C5'  DT A 214      35.687  -2.911  28.487 
ATOM   4396  C4'  DT A 214      35.411  -1.449  28.774 
ATOM   4397  O4'  DT A 214      33.991  -1.128  28.712 
ATOM   4398  C3'  DT A 214      35.842  -0.948  30.152 
ATOM   4399  O3'  DT A 214      36.327   0.384  30.028 
ATOM   4400  C2'  DT A 214      34.553  -0.921  30.975 
ATOM   4401  C1'  DT A 214      33.651  -0.381  29.870 
ATOM   4402  N1   DT A 214      32.198  -0.576  30.135 
ATOM   4403  C2   DT A 214      31.344   0.402  29.688 
ATOM   4404  O2   DT A 214      31.726   1.397  29.097 
ATOM   4405  N3   DT A 214      30.004   0.187  29.953 
ATOM   4406  C4   DT A 214      29.464  -0.898  30.611 
ATOM   4407  O4   DT A 214      28.247  -0.980  30.789 
ATOM   4408  C5   DT A 214      30.439  -1.871  31.042 
ATOM   4409  C7   DT A 214      29.936  -3.085  31.767 
ATOM   4410  C6   DT A 214      31.748  -1.687  30.798 
ATOM   4411  P    DA A 215      37.605   0.827  30.884 
ATOM   4412  OP1  DA A 215      38.841   0.423  30.175 
ATOM   4413  OP2  DA A 215      37.465   0.339  32.273 
ATOM   4414  O5'  DA A 215      37.466   2.420  30.857 
ATOM   4415  C5'  DA A 215      36.839   3.047  29.722 
ATOM   4416  C4'  DA A 215      35.885   4.128  30.189 
ATOM   4417  O4'  DA A 215      34.548   3.613  30.452 
ATOM   4418  C3'  DA A 215      36.268   4.840  31.486 
ATOM   4419  O3'  DA A 215      35.909   6.213  31.382 
ATOM   4420  C2'  DA A 215      35.393   4.190  32.557 
ATOM   4421  C1'  DA A 215      34.123   4.098  31.717 
ATOM   4422  N9   DA A 215      33.113   3.148  32.260 
ATOM   4423  C8   DA A 215      33.323   1.971  32.920 
ATOM   4424  N7   DA A 215      32.232   1.365  33.272 
ATOM   4425  C5   DA A 215      31.223   2.200  32.813 
ATOM   4426  C6   DA A 215      29.822   2.114  32.874 
ATOM   4427  N6   DA A 215      29.167   1.097  33.452 
ATOM   4428  N1   DA A 215      29.116   3.116  32.319 
ATOM   4429  C2   DA A 215      29.772   4.124  31.746 
ATOM   4430  N3   DA A 215      31.069   4.311  31.628 
ATOM   4431  C4   DA A 215      31.752   3.294  32.192 
ATOM   4432  P    DT A 216      36.893   7.320  31.989 
ATOM   4433  OP1  DT A 216      37.955   7.632  31.006 
ATOM   4434  OP2  DT A 216      37.353   6.894  33.328 
ATOM   4435  O5'  DT A 216      35.907   8.573  32.133 
ATOM   4436  C5'  DT A 216      34.808   8.705  31.213 
ATOM   4437  C4'  DT A 216      33.550   9.103  31.962 
ATOM   4438  O4'  DT A 216      32.808   7.949  32.451 
ATOM   4439  C3'  DT A 216      33.762   9.960  33.209 
ATOM   4440  O3'  DT A 216      32.702  10.905  33.304 
ATOM   4441  C2'  DT A 216      33.647   8.981  34.377 
ATOM   4442  C1'  DT A 216      32.481   8.172  33.814 
ATOM   4443  N1   DT A 216      32.300   6.846  34.470 
ATOM   4444  C2   DT A 216      31.013   6.388  34.607 
ATOM   4445  O2   DT A 216      30.041   7.013  34.220 
ATOM   4446  N3   DT A 216      30.884   5.156  35.219 
ATOM   4447  C4   DT A 216      31.912   4.366  35.694 
ATOM   4448  O4   DT A 216      31.674   3.280  36.225 
ATOM   4449  C5   DT A 216      33.227   4.933  35.504 
ATOM   4450  C7   DT A 216      34.402   4.137  35.992 
ATOM   4451  C6   DT A 216      33.380   6.129  34.912 
ATOM   4452  P    DC A 217      33.031  12.394  33.789 
ATOM   4453  OP1  DC A 217      33.502  13.197  32.638 
ATOM   4454  OP2  DC A 217      33.933  12.346  34.960 
ATOM   4455  O5'  DC A 217      31.585  12.904  34.245 
ATOM   4456  C5'  DC A 217      30.418  12.372  33.589 
ATOM   4457  C4'  DC A 217      29.351  12.045  34.615 
ATOM   4458  O4'  DC A 217      29.486  10.694  35.144 
ATOM   4459  C3'  DC A 217      29.333  12.929  35.862 
ATOM   4460  O3'  DC A 217      27.984  13.138  36.258 
ATOM   4461  C2'  DC A 217      30.031  12.095  36.937 
ATOM   4462  C1'  DC A 217      29.403  10.758  36.559 
ATOM   4463  N1   DC A 217      30.123   9.579  37.118 
ATOM   4464  C2   DC A 217      29.365   8.471  37.489 
ATOM   4465  O2   DC A 217      28.138   8.511  37.340 
ATOM   4466  N3   DC A 217      30.003   7.387  38.001 
ATOM   4467  C4   DC A 217      31.334   7.384  38.146 
ATOM   4468  N4   DC A 217      31.909   6.302  38.650 
ATOM   4469  C5   DC A 217      32.131   8.513  37.771 
ATOM   4470  C6   DC A 217      31.475   9.587  37.262 
ATOM   4471  P    DT A 218      27.547  14.582  36.794 
ATOM   4472  OP1  DT A 218      27.235  15.464  35.646 
ATOM   4473  OP2  DT A 218      28.563  15.087  37.743 
ATOM   4474  O5'  DT A 218      26.200  14.232  37.584 
ATOM   4475  C5'  DT A 218      25.399  13.120  37.141 
ATOM   4476  C4'  DT A 218      24.942  12.303  38.333 
ATOM   4477  O4'  DT A 218      25.902  11.271  38.701 
ATOM   4478  C3'  DT A 218      24.724  13.082  39.630 
ATOM   4479  O3'  DT A 218      23.606  12.531  40.315 
ATOM   4480  C2'  DT A 218      25.981  12.815  40.458 
ATOM   4481  C1'  DT A 218      26.116  11.338  40.103 
ATOM   4482  N1   DT A 218      27.463  10.773  40.393 
ATOM   4483  C2   DT A 218      27.517   9.464  40.807 
ATOM   4484  O2   DT A 218      26.524   8.769  40.940 
ATOM   4485  N3   DT A 218      28.782   8.975  41.067 
ATOM   4486  C4   DT A 218      29.968   9.670  40.950 
ATOM   4487  O4   DT A 218      31.043   9.125  41.212 
ATOM   4488  C5   DT A 218      29.810  11.036  40.510 
ATOM   4489  C7   DT A 218      31.052  11.865  40.356 
ATOM   4490  C6   DT A 218      28.592  11.537  40.250 
ATOM   4491  P    DC A 219      22.586  13.520  41.056 
ATOM   4492  OP1  DC A 219      21.600  14.037  40.081 
ATOM   4493  OP2  DC A 219      23.346  14.538  41.814 
ATOM   4494  O5'  DC A 219      21.863  12.520  42.075 
ATOM   4495  C5'  DC A 219      21.721  11.134  41.711 
ATOM   4496  C4'  DC A 219      22.060  10.250  42.895 
ATOM   4497  O4'  DC A 219      23.479   9.933  42.962 
ATOM   4498  C3'  DC A 219      21.747  10.835  44.272 
ATOM   4499  O3'  DC A 219      21.294   9.790  45.124 
ATOM   4500  C2'  DC A 219      23.094  11.337  44.795 
ATOM   4501  C1'  DC A 219      23.928  10.164  44.289 
ATOM   4502  N1   DC A 219      25.389  10.444  44.241 
ATOM   4503  C2   DC A 219      26.261   9.394  44.519 
ATOM   4504  O2   DC A 219      25.791   8.283  44.790 
ATOM   4505  N3   DC A 219      27.599   9.630  44.482 
ATOM   4506  C4   DC A 219      28.068  10.847  44.183 
ATOM   4507  N4   DC A 219      29.380  11.026  44.159 
ATOM   4508  C5   DC A 219      27.188  11.940  43.895 
ATOM   4509  C6   DC A 219      25.856  11.685  43.938 
ATOM   4510  P    DA A 220      20.096  10.084  46.145 
ATOM   4511  OP1  DA A 220      18.801   9.934  45.446 
ATOM   4512  OP2  DA A 220      20.325  11.383  46.816 
ATOM   4513  O5'  DA A 220      20.281   8.895  47.199 
ATOM   4514  C5'  DA A 220      20.838   7.645  46.752 
ATOM   4515  C4'  DA A 220      21.856   7.143  47.757 
ATOM   4516  O4'  DA A 220      23.193   7.660  47.499 
ATOM   4517  C3'  DA A 220      21.592   7.516  49.215 
ATOM   4518  O3'  DA A 220      21.982   6.430  50.046 
ATOM   4519  C2'  DA A 220      22.524   8.696  49.488 
ATOM   4520  C1'  DA A 220      23.725   8.154  48.718 
ATOM   4521  N9   DA A 220      24.745   9.190  48.393 
ATOM   4522  C8   DA A 220      24.550  10.506  48.088 
ATOM   4523  N7   DA A 220      25.646  11.158  47.851 
ATOM   4524  C5   DA A 220      26.643  10.205  48.009 
ATOM   4525  C6   DA A 220      28.041  10.268  47.892 
ATOM   4526  N6   DA A 220      28.707  11.386  47.573 
ATOM   4527  N1   DA A 220      28.733   9.135  48.116 
ATOM   4528  C2   DA A 220      28.066   8.026  48.433 
ATOM   4529  N3   DA A 220      26.771   7.848  48.571 
ATOM   4530  C4   DA A 220      26.101   8.997  48.341 
ATOM   4531  P    DG A 221      21.079   6.061  51.316 
ATOM   4532  OP1  DG A 221      19.957   5.194  50.891 
ATOM   4533  OP2  DG A 221      20.707   7.298  52.036 
ATOM   4534  O5'  DG A 221      22.109   5.213  52.200 
ATOM   4535  C5'  DG A 221      23.141   4.457  51.537 
ATOM   4536  C4'  DG A 221      24.461   4.639  52.259 
ATOM   4537  O4'  DG A 221      25.204   5.795  51.776 
ATOM   4538  C3'  DG A 221      24.368   4.866  53.768 
ATOM   4539  O3'  DG A 221      25.459   4.208  54.401 
ATOM   4540  C2'  DG A 221      24.543   6.374  53.945 
ATOM   4541  C1'  DG A 221      25.638   6.549  52.897 
ATOM   4542  N9   DG A 221      25.828   7.960  52.460 
ATOM   4543  C8   DG A 221      24.892   8.961  52.314 
ATOM   4544  N7   DG A 221      25.390  10.103  51.907 
ATOM   4545  C5   DG A 221      26.753   9.841  51.775 
ATOM   4546  C6   DG A 221      27.812  10.693  51.367 
ATOM   4547  O6   DG A 221      27.765  11.875  51.032 
ATOM   4548  N1   DG A 221      29.042  10.021  51.374 
ATOM   4549  C2   DG A 221      29.225   8.699  51.729 
ATOM   4550  N2   DG A 221      30.478   8.243  51.669 
ATOM   4551  N3   DG A 221      28.230   7.899  52.111 
ATOM   4552  C4   DG A 221      27.031   8.536  52.110 
ATOM   4553  P    DG A 222      25.212   3.456  55.792 
ATOM   4554  OP1  DG A 222      24.681   2.099  55.535 
ATOM   4555  OP2  DG A 222      24.398   4.314  56.681 
ATOM   4556  O5'  DG A 222      26.702   3.351  56.364 
ATOM   4557  C5'  DG A 222      27.801   3.260  55.437 
ATOM   4558  C4'  DG A 222      28.931   4.167  55.882 
ATOM   4559  O4'  DG A 222      28.797   5.520  55.359 
ATOM   4560  C3'  DG A 222      29.068   4.368  57.391 
ATOM   4561  O3'  DG A 222      30.450   4.444  57.722 
ATOM   4562  C2'  DG A 222      28.428   5.729  57.661 
ATOM   4563  C1'  DG A 222      28.986   6.434  56.428 
ATOM   4564  N9   DG A 222      28.276   7.698  56.087 
ATOM   4565  C8   DG A 222      26.942   8.013  56.228 
ATOM   4566  N7   DG A 222      26.634   9.223  55.830 
ATOM   4567  C5   DG A 222      27.850   9.747  55.395 
ATOM   4568  C6   DG A 222      28.153  11.023  54.853 
ATOM   4569  O6   DG A 222      27.398  11.968  54.641 
ATOM   4570  N1   DG A 222      29.516  11.138  54.544 
ATOM   4571  C2   DG A 222      30.461  10.149  54.734 
ATOM   4572  N2   DG A 222      31.710  10.455  54.375 
ATOM   4573  N3   DG A 222      30.176   8.952  55.243 
ATOM   4574  C4   DG A 222      28.858   8.825  55.547 
ATOM   4575  P    DC A 223      30.967   3.739  59.063 
ATOM   4576  OP1  DC A 223      31.217   2.303  58.803 
ATOM   4577  OP2  DC A 223      30.039   4.044  60.174 
ATOM   4578  O5'  DC A 223      32.357   4.493  59.301 
ATOM   4579  C5'  DC A 223      33.090   4.982  58.161 
ATOM   4580  C4'  DC A 223      33.611   6.378  58.440 
ATOM   4581  O4'  DC A 223      32.651   7.411  58.078 
ATOM   4582  C3'  DC A 223      33.948   6.684  59.899 
ATOM   4583  O3'  DC A 223      35.098   7.519  59.941 
ATOM   4584  C2'  DC A 223      32.749   7.480  60.415 
ATOM   4585  C1'  DC A 223      32.544   8.323  59.161 
ATOM   4586  N1   DC A 223      31.206   8.973  59.089 
ATOM   4587  C2   DC A 223      31.128  10.232  58.499 
ATOM   4588  O2   DC A 223      32.161  10.753  58.063 
ATOM   4589  N3   DC A 223      29.917  10.843  58.423 
ATOM   4590  C4   DC A 223      28.820  10.246  58.907 
ATOM   4591  N4   DC A 223      27.663  10.881  58.810 
ATOM   4592  C5   DC A 223      28.880   8.951  59.518 
ATOM   4593  C6   DC A 223      30.099   8.358  59.584 
ATOM   4594  P    DT A 224      36.198   7.271  61.077 
ATOM   4595  OP1  DT A 224      37.123   6.200  60.644 
ATOM   4596  OP2  DT A 224      35.527   7.062  62.380 
ATOM   4597  O5'  DT A 224      36.965   8.674  61.086 
ATOM   4598  C5'  DT A 224      37.040   9.437  59.868 
ATOM   4599  C4'  DT A 224      36.764  10.900  60.155 
ATOM   4600  O4'  DT A 224      35.344  11.220  60.093 
ATOM   4601  C3'  DT A 224      37.195  11.401  61.533 
ATOM   4602  O3'  DT A 224      37.680  12.732  61.409 
ATOM   4603  C2'  DT A 224      35.906  11.428  62.355 
ATOM   4604  C1'  DT A 224      35.004  11.967  61.251 
ATOM   4605  N1   DT A 224      33.551  11.772  61.516 
ATOM   4606  C2   DT A 224      32.697  12.751  61.069 
ATOM   4607  O2   DT A 224      33.079  13.746  60.478 
ATOM   4608  N3   DT A 224      31.357  12.536  61.334 
ATOM   4609  C4   DT A 224      30.817  11.450  61.992 
ATOM   4610  O4   DT A 224      29.600  11.368  62.170 
ATOM   4611  C5   DT A 224      31.792  10.477  62.423 
ATOM   4612  C7   DT A 224      31.289   9.264  63.148 
ATOM   4613  C6   DT A 224      33.101  10.661  62.179 
ATOM   4614  P    DA A 225      38.958  13.175  62.264 
ATOM   4615  OP1  DA A 225      40.194  12.771  61.556 
ATOM   4616  OP2  DA A 225      38.818  12.688  63.654 
ATOM   4617  O5'  DA A 225      38.819  14.769  62.238 
ATOM   4618  C5'  DA A 225      38.192  15.396  61.103 
ATOM   4619  C4'  DA A 225      37.238  16.477  61.569 
ATOM   4620  O4'  DA A 225      35.902  15.962  61.833 
ATOM   4621  C3'  DA A 225      37.621  17.188  62.867 
ATOM   4622  O3'  DA A 225      37.262  18.561  62.763 
ATOM   4623  C2'  DA A 225      36.746  16.538  63.938 
ATOM   4624  C1'  DA A 225      35.476  16.446  63.098 
ATOM   4625  N9   DA A 225      34.466  15.497  63.641 
ATOM   4626  C8   DA A 225      34.676  14.319  64.300 
ATOM   4627  N7   DA A 225      33.585  13.713  64.652 
ATOM   4628  C5   DA A 225      32.576  14.548  64.193 
ATOM   4629  C6   DA A 225      31.175  14.463  64.255 
ATOM   4630  N6   DA A 225      30.520  13.446  64.833 
ATOM   4631  N1   DA A 225      30.469  15.465  63.700 
ATOM   4632  C2   DA A 225      31.125  16.472  63.127 
ATOM   4633  N3   DA A 225      32.422  16.659  63.009 
ATOM   4634  C4   DA A 225      33.105  15.642  63.573 
ATOM   4635  P    DA A 226      38.246  19.669  63.370 
ATOM   4636  OP1  DA A 226      39.308  19.981  62.387 
ATOM   4637  OP2  DA A 226      38.706  19.243  64.709 
ATOM   4638  O5'  DA A 226      37.260  20.921  63.514 
ATOM   4639  C5'  DA A 226      36.161  21.053  62.594 
ATOM   4640  C4'  DA A 226      34.903  21.451  63.343 
ATOM   4641  O4'  DA A 226      34.161  20.298  63.832 
ATOM   4642  C3'  DA A 226      35.115  22.309  64.590 
ATOM   4643  O3'  DA A 226      34.055  23.253  64.684 
ATOM   4644  C2'  DA A 226      35.000  21.330  65.758 
ATOM   4645  C1'  DA A 226      33.834  20.520  65.195 
ATOM   4646  N9   DA A 226      33.653  19.195  65.850 
ATOM   4647  C8   DA A 226      34.610  18.356  66.344 
ATOM   4648  N7   DA A 226      34.136  17.265  66.861 
ATOM   4649  C5   DA A 226      32.763  17.388  66.697 
ATOM   4650  C6   DA A 226      31.689  16.550  67.041 
ATOM   4651  N6   DA A 226      31.840  15.366  67.650 
ATOM   4652  N1   DA A 226      30.449  16.976  66.736 
ATOM   4653  C2   DA A 226      30.305  18.154  66.130 
ATOM   4654  N3   DA A 226      31.226  19.017  65.763 
ATOM   4655  C4   DA A 226      32.458  18.567  66.080 
ATOM   4656  P    DT A 227      34.384  24.742  65.169 
ATOM   4657  OP1  DT A 227      34.856  25.546  64.019 
ATOM   4658  OP2  DT A 227      35.286  24.695  66.341 
ATOM   4659  O5'  DT A 227      32.938  25.252  65.626 
ATOM   4660  C5'  DT A 227      31.771  24.721  64.970 
ATOM   4661  C4'  DT A 227      30.705  24.393  65.996 
ATOM   4662  O4'  DT A 227      30.839  23.043  66.524 
ATOM   4663  C3'  DT A 227      30.686  25.277  67.243 
ATOM   4664  O3'  DT A 227      29.337  25.486  67.639 
ATOM   4665  C2'  DT A 227      31.384  24.444  68.318 
ATOM   4666  C1'  DT A 227      30.756  23.106  67.940 
ATOM   4667  N1   DT A 227      31.476  21.928  68.499 
ATOM   4668  C2   DT A 227      30.715  20.843  68.859 
ATOM   4669  O2   DT A 227      29.501  20.814  68.740 
ATOM   4670  N3   DT A 227      31.416  19.770  69.374 
ATOM   4671  C4   DT A 227      32.782  19.694  69.552 
ATOM   4672  O4   DT A 227      33.298  18.679  70.023 
ATOM   4673  C5   DT A 227      33.496  20.881  69.145 
ATOM   4674  C7   DT A 227      34.988  20.884  69.305 
ATOM   4675  C6   DT A 227      32.839  21.939  68.642 
ATOM   4676  P    DG A 228      28.900  26.931  68.175 
ATOM   4677  OP1  DG A 228      28.588  27.812  67.027 
ATOM   4678  OP2  DG A 228      29.916  27.435  69.124 
ATOM   4679  O5'  DG A 228      27.553  26.581  68.965 
ATOM   4680  C5'  DG A 228      26.752  25.469  68.522 
ATOM   4681  C4'  DG A 228      26.295  24.651  69.714 
ATOM   4682  O4'  DG A 228      27.256  23.620  70.082 
ATOM   4683  C3'  DG A 228      26.077  25.430  71.011 
ATOM   4684  O3'  DG A 228      24.959  24.880  71.696 
ATOM   4685  C2'  DG A 228      27.334  25.164  71.839 
ATOM   4686  C1'  DG A 228      27.469  23.686  71.483 
ATOM   4687  N9   DG A 228      28.816  23.122  71.773 
ATOM   4688  C8   DG A 228      30.052  23.727  71.689 
ATOM   4689  N7   DG A 228      31.052  22.946  72.018 
ATOM   4690  C5   DG A 228      30.436  21.738  72.343 
ATOM   4691  C6   DG A 228      31.004  20.511  72.775 
ATOM   4692  O6   DG A 228      32.185  20.232  72.962 
ATOM   4693  N1   DG A 228      30.016  19.540  72.995 
ATOM   4694  C2   DG A 228      28.660  19.731  72.821 
ATOM   4695  N2   DG A 228      27.881  18.678  73.083 
ATOM   4696  N3   DG A 228      28.129  20.883  72.415 
ATOM   4697  C4   DG A 228      29.073  21.834  72.198 
ATOM   4698  P    DT A 229      23.939  25.868  72.436 
ATOM   4699  OP1  DT A 229      22.953  26.385  71.461 
ATOM   4700  OP2  DT A 229      24.699  26.887  73.195 
ATOM   4701  O5'  DT A 229      23.216  24.869  73.456 
ATOM   4702  C5'  DT A 229      23.074  23.483  73.092 
ATOM   4703  C4'  DT A 229      23.413  22.599  74.276 
ATOM   4704  O4'  DT A 229      24.832  22.281  74.343 
ATOM   4705  C3'  DT A 229      23.100  23.184  75.653 
ATOM   4706  O3'  DT A 229      22.647  22.138  76.505 
ATOM   4707  C2'  DT A 229      24.447  23.685  76.175 
ATOM   4708  C1'  DT A 229      25.281  22.512  75.670 
ATOM   4709  N1   DT A 229      26.742  22.792  75.622 
ATOM   4710  C2   DT A 229      27.589  21.746  75.898 
ATOM   4711  O2   DT A 229      27.193  20.627  76.173 
ATOM   4712  N3   DT A 229      28.938  22.044  75.845 
ATOM   4713  C4   DT A 229      29.494  23.271  75.546 
ATOM   4714  O4   DT A 229      30.717  23.418  75.529 
ATOM   4715  C5   DT A 229      28.525  24.306  75.271 
ATOM   4716  C7   DT A 229      29.046  25.673  74.937 
ATOM   4717  C6   DT A 229      27.208  24.045  75.316 
ATOM   4718  P    DC A 230      21.449  22.433  77.525 
ATOM   4719  OP1  DC A 230      20.154  22.283  76.826 
ATOM   4720  OP2  DC A 230      21.678  23.731  78.196 
ATOM   4721  O5'  DC A 230      21.634  21.244  78.580 
ATOM   4722  C5'  DC A 230      22.191  19.994  78.133 
ATOM   4723  C4'  DC A 230      23.209  19.491  79.137 
ATOM   4724  O4'  DC A 230      24.546  20.009  78.879 
ATOM   4725  C3'  DC A 230      22.945  19.864  80.596 
ATOM   4726  O3'  DC A 230      23.335  18.778  81.427 
ATOM   4727  C2'  DC A 230      23.877  21.045  80.869 
ATOM   4728  C1'  DC A 230      25.078  20.503  80.099 
ATOM   4729  N1   DC A 230      26.098  21.538  79.773 
ATOM   4730  C2   DC A 230      27.436  21.152  79.770 
ATOM   4731  O2   DC A 230      27.719  19.978  80.033 
ATOM   4732  N3   DC A 230      28.382  22.082  79.476 
ATOM   4733  C4   DC A 230      28.034  23.344  79.195 
ATOM   4734  N4   DC A 230      28.993  24.213  78.915 
ATOM   4735  C5   DC A 230      26.663  23.762  79.194 
ATOM   4736  C6   DC A 230      25.733  22.818  79.491 
ATOM   4737  P    DG A 231      22.432  18.409  82.696 
ATOM   4738  OP1  DG A 231      21.310  17.542  82.272 
ATOM   4739  OP2  DG A 231      22.060  19.646  83.417 
ATOM   4740  O5'  DG A 231      23.462  17.561  83.580 
ATOM   4741  C5'  DG A 231      24.494  16.806  82.918 
ATOM   4742  C4'  DG A 231      25.814  16.988  83.640 
ATOM   4743  O4'  DG A 231      26.557  18.143  83.156 
ATOM   4744  C3'  DG A 231      25.721  17.214  85.149 
ATOM   4745  O3'  DG A 231      26.812  16.556  85.781 
ATOM   4746  C2'  DG A 231      25.896  18.722  85.325 
ATOM   4747  C1'  DG A 231      26.991  18.897  84.278 
ATOM   4748  N9   DG A 231      27.181  20.308  83.840 
ATOM   4749  C8   DG A 231      26.245  21.309  83.694 
ATOM   4750  N7   DG A 231      26.743  22.451  83.288 
ATOM   4751  C5   DG A 231      28.106  22.189  83.156 
ATOM   4752  C6   DG A 231      29.165  23.042  82.748 
ATOM   4753  O6   DG A 231      29.118  24.223  82.413 
ATOM   4754  N1   DG A 231      30.395  22.369  82.755 
ATOM   4755  C2   DG A 231      30.578  21.047  83.109 
ATOM   4756  N2   DG A 231      31.831  20.591  83.050 
ATOM   4757  N3   DG A 231      29.583  20.248  83.492 
ATOM   4758  C4   DG A 231      28.384  20.885  83.491 
ATOM   4759  P    DT A 232      26.565  15.805  87.173 
ATOM   4760  OP1  DT A 232      26.034  14.448  86.915 
ATOM   4761  OP2  DT A 232      25.752  16.663  88.062 
ATOM   4762  O5'  DT A 232      28.055  15.700  87.744 
ATOM   4763  C5'  DT A 232      29.154  15.608  86.818 
ATOM   4764  C4'  DT A 232      30.284  16.515  87.263 
ATOM   4765  O4'  DT A 232      30.150  17.868  86.740 
ATOM   4766  C3'  DT A 232      30.421  16.716  88.772 
ATOM   4767  O3'  DT A 232      31.803  16.792  89.103 
ATOM   4768  C2'  DT A 232      29.781  18.077  89.041 
ATOM   4769  C1'  DT A 232      30.339  18.782  87.809 
ATOM   4770  N1   DT A 232      29.629  20.046  87.468 
ATOM   4771  C2   DT A 232      30.384  21.064  86.936 
ATOM   4772  O2   DT A 232      31.583  20.967  86.739 
ATOM   4773  N3   DT A 232      29.691  22.220  86.633 
ATOM   4774  C4   DT A 232      28.340  22.436  86.814 
ATOM   4775  O4   DT A 232      27.831  23.516  86.505 
ATOM   4776  C5   DT A 232      27.634  21.311  87.378 
ATOM   4777  C7   DT A 232      26.158  21.463  87.607 
ATOM   4778  C6   DT A 232      28.282  20.175  87.682 
ATOM   4779  P    DC A 233      32.320  16.087  90.443 
ATOM   4780  OP1  DC A 233      32.570  14.651  90.183 
ATOM   4781  OP2  DC A 233      31.392  16.393  91.555 
ATOM   4782  O5'  DC A 233      33.710  16.841  90.681 
ATOM   4783  C5'  DC A 233      34.443  17.331  89.542 
ATOM   4784  C4'  DC A 233      34.964  18.727  89.821 
ATOM   4785  O4'  DC A 233      34.004  19.760  89.459 
ATOM   4786  C3'  DC A 233      35.301  19.032  91.280 
ATOM   4787  O3'  DC A 233      36.451  19.868  91.322 
ATOM   4788  C2'  DC A 233      34.102  19.828  91.796 
ATOM   4789  C1'  DC A 233      33.897  20.671  90.542 
ATOM   4790  N1   DC A 233      32.559  21.322  90.469 
ATOM   4791  C2   DC A 233      32.481  22.580  89.879 
ATOM   4792  O2   DC A 233      33.515  23.101  89.444 
ATOM   4793  N3   DC A 233      31.270  23.192  89.804 
ATOM   4794  C4   DC A 233      30.174  22.594  90.288 
ATOM   4795  N4   DC A 233      29.016  23.230  90.191 
ATOM   4796  C5   DC A 233      30.233  21.299  90.899 
ATOM   4797  C6   DC A 233      31.452  20.706  90.965 
ATOM   4798  P    DT A 234      37.551  19.619  92.458 
ATOM   4799  OP1  DT A 234      38.476  18.548  92.025 
ATOM   4800  OP2  DT A 234      36.880  19.410  93.760 
ATOM   4801  O5'  DT A 234      38.318  21.023  92.467 
ATOM   4802  C5'  DT A 234      38.393  21.786  91.248 
ATOM   4803  C4'  DT A 234      38.117  23.248  91.535 
ATOM   4804  O4'  DT A 234      36.697  23.568  91.474 
ATOM   4805  C3'  DT A 234      38.548  23.749  92.914 
ATOM   4806  O3'  DT A 234      39.034  25.081  92.789 
ATOM   4807  C2'  DT A 234      37.259  23.776  93.736 
ATOM   4808  C1'  DT A 234      36.357  24.316  92.631 
ATOM   4809  N1   DT A 234      34.904  24.121  92.896 
ATOM   4810  C2   DT A 234      34.050  25.099  92.449 
ATOM   4811  O2   DT A 234      34.432  26.094  91.858 
ATOM   4812  N3   DT A 234      32.710  24.884  92.714 
ATOM   4813  C4   DT A 234      32.170  23.798  93.372 
ATOM   4814  O4   DT A 234      30.953  23.717  93.551 
ATOM   4815  C5   DT A 234      33.145  22.826  93.804 
ATOM   4816  C7   DT A 234      32.642  21.612  94.529 
ATOM   4817  C6   DT A 234      34.454  23.010  93.560 
ATOM   4818  P    DG A 235      40.311  25.524  93.645 
ATOM   4819  OP1  DG A 235      41.547  25.120  92.936 
ATOM   4820  OP2  DG A 235      40.171  25.036  95.035 
ATOM   4821  O5'  DG A 235      40.172  27.117  93.619 
ATOM   4822  C5'  DG A 235      39.546  27.744  92.484 
ATOM   4823  C4'  DG A 235      38.591  28.825  92.950 
ATOM   4824  O4'  DG A 235      37.255  28.310  93.214 
ATOM   4825  C3'  DG A 235      38.974  29.537  94.248 
ATOM   4826  O3'  DG A 235      38.615  30.910  94.143 
ATOM   4827  C2'  DG A 235      38.100  28.886  95.319 
ATOM   4828  C1'  DG A 235      36.829  28.795  94.478 
ATOM   4829  N9   DG A 235      35.819  27.845  95.021 
ATOM   4830  C8   DG A 235      36.012  26.655  95.689 
ATOM   4831  N7   DG A 235      34.902  26.052  96.038 
ATOM   4832  C5   DG A 235      33.902  26.903  95.570 
ATOM   4833  C6   DG A 235      32.490  26.786  95.650 
ATOM   4834  O6   DG A 235      31.819  25.891  96.159 
ATOM   4835  N1   DG A 235      31.850  27.877  95.044 
ATOM   4836  C2   DG A 235      32.490  28.940  94.440 
ATOM   4837  N2   DG A 235      31.700  29.881  93.919 
ATOM   4838  N3   DG A 235      33.816  29.049  94.365 
ATOM   4839  C4   DG A 235      34.451  28.000  94.948 
ATOM   4840  P    DT A 236      39.599  32.017  94.750 
ATOM   4841  OP1  DT A 236      40.661  32.329  93.768 
ATOM   4842  OP2  DT A 236      40.060  31.591  96.090 
ATOM   4843  O5'  DT A 236      38.613  33.270  94.895 
ATOM   4844  C5'  DT A 236      37.514  33.402  93.975 
ATOM   4845  C4'  DT A 236      36.256  33.799  94.723 
ATOM   4846  O4'  DT A 236      35.514  32.646  95.212 
ATOM   4847  C3'  DT A 236      36.468  34.657  95.970 
ATOM   4848  O3'  DT A 236      35.408  35.602  96.065 
ATOM   4849  C2'  DT A 236      36.353  33.678  97.138 
ATOM   4850  C1'  DT A 236      35.187  32.869  96.576 
ATOM   4851  N1   DT A 236      35.006  31.543  97.231 
ATOM   4852  C2   DT A 236      33.719  31.084  97.368 
ATOM   4853  O2   DT A 236      32.747  31.710  96.981 
ATOM   4854  N3   DT A 236      33.591  29.853  97.981 
ATOM   4855  C4   DT A 236      34.618  29.063  98.455 
ATOM   4856  O4   DT A 236      34.380  27.977  98.986 
ATOM   4857  C5   DT A 236      35.933  29.630  98.265 
ATOM   4858  C7   DT A 236      37.108  28.834  98.754 
ATOM   4859  C6   DT A 236      36.086  30.825  97.673 
ATOM   4860  P    DA A 237      35.737  37.091  96.550 
ATOM   4861  OP1  DA A 237      36.209  37.894  95.400 
ATOM   4862  OP2  DA A 237      36.639  37.043  97.722 
ATOM   4863  O5'  DA A 237      34.291  37.601  97.006 
ATOM   4864  C5'  DA A 237      33.124  37.069  96.351 
ATOM   4865  C4'  DA A 237      32.058  36.742  97.376 
ATOM   4866  O4'  DA A 237      32.192  35.391  97.905 
ATOM   4867  C3'  DA A 237      32.039  37.626  98.623 
ATOM   4868  O3'  DA A 237      30.690  37.835  99.020 
ATOM   4869  C2'  DA A 237      32.737  36.792  99.699 
ATOM   4870  C1'  DA A 237      32.109  35.455  99.321 
ATOM   4871  N9   DA A 237      32.829  34.276  99.879 
ATOM   4872  C8   DA A 237      34.170  34.122 100.088 
ATOM   4873  N7   DA A 237      34.493  32.971 100.593 
ATOM   4874  C5   DA A 237      33.278  32.313 100.730 
ATOM   4875  C6   DA A 237      32.942  31.038 101.214 
ATOM   4876  N6   DA A 237      33.843  30.158 101.671 
ATOM   4877  N1   DA A 237      31.639  30.700 101.212 
ATOM   4878  C2   DA A 237      30.747  31.579 100.756 
ATOM   4879  N3   DA A 237      30.942  32.790 100.283 
ATOM   4880  C4   DA A 237      32.254  33.104 100.296 
ATOM   4881  P    DT A 238      30.253  39.279  99.555 
ATOM   4882  OP1  DT A 238      29.941  40.161  98.408 
ATOM   4883  OP2  DT A 238      31.269  39.784 100.505 
ATOM   4884  O5'  DT A 238      28.906  38.929 100.346 
ATOM   4885  C5'  DT A 238      28.105  37.817  99.903 
ATOM   4886  C4'  DT A 238      27.648  37.000 101.095 
ATOM   4887  O4'  DT A 238      28.609  35.968 101.462 
ATOM   4888  C3'  DT A 238      27.430  37.779 102.391 
ATOM   4889  O3'  DT A 238      26.312  37.228 103.077 
ATOM   4890  C2'  DT A 238      28.687  37.512 103.220 
ATOM   4891  C1'  DT A 238      28.822  36.035 102.864 
ATOM   4892  N1   DT A 238      30.169  35.470 103.154 
ATOM   4893  C2   DT A 238      30.223  34.160 103.568 
ATOM   4894  O2   DT A 238      29.230  33.466 103.701 
ATOM   4895  N3   DT A 238      31.488  33.672 103.828 
ATOM   4896  C4   DT A 238      32.675  34.367 103.711 
ATOM   4897  O4   DT A 238      33.749  33.822 103.973 
ATOM   4898  C5   DT A 238      32.516  35.733 103.271 
ATOM   4899  C7   DT A 238      33.759  36.561 103.117 
ATOM   4900  C6   DT A 238      31.298  36.234 103.011 
ATOM   4901  P    DA A 239      25.292  38.216 103.817 
ATOM   4902  OP1  DA A 239      24.306  38.733 102.842 
ATOM   4903  OP2  DA A 239      26.052  39.235 104.575 
ATOM   4904  O5'  DA A 239      24.569  37.217 104.836 
ATOM   4905  C5'  DA A 239      24.427  35.831 104.473 
ATOM   4906  C4'  DA A 239      24.766  34.947 105.656 
ATOM   4907  O4'  DA A 239      26.185  34.630 105.723 
ATOM   4908  C3'  DA A 239      24.454  35.532 107.034 
ATOM   4909  O3'  DA A 239      24.000  34.487 107.885 
ATOM   4910  C2'  DA A 239      25.800  36.034 107.556 
ATOM   4911  C1'  DA A 239      26.634  34.861 107.050 
ATOM   4912  N9   DA A 239      28.095  35.141 107.003 
ATOM   4913  C8   DA A 239      28.725  36.319 106.718 
ATOM   4914  N7   DA A 239      30.019  36.246 106.757 
ATOM   4915  C5   DA A 239      30.269  34.923 107.093 
ATOM   4916  C6   DA A 239      31.460  34.204 107.292 
ATOM   4917  N6   DA A 239      32.679  34.748 107.175 
ATOM   4918  N1   DA A 239      31.350  32.903 107.617 
ATOM   4919  C2   DA A 239      30.136  32.368 107.731 
ATOM   4920  N3   DA A 239      28.960  32.936 107.571 
ATOM   4921  C4   DA A 239      29.097  34.238 107.246 
ATOM   4922  P    DG A 240      22.802  34.781 108.906 
ATOM   4923  OP1  DG A 240      21.507  34.631 108.207 
ATOM   4924  OP2  DG A 240      23.031  36.080 109.577 
ATOM   4925  O5'  DG A 240      22.987  33.592 109.961 
ATOM   4926  C5'  DG A 240      23.544  32.342 109.513 
ATOM   4927  C4'  DG A 240      24.562  31.840 110.518 
ATOM   4928  O4'  DG A 240      25.899  32.357 110.260 
ATOM   4929  C3'  DG A 240      24.298  32.213 111.976 
ATOM   4930  O3'  DG A 240      24.688  31.127 112.807 
ATOM   4931  C2'  DG A 240      25.230  33.393 112.249 
ATOM   4932  C1'  DG A 240      26.431  32.851 111.479 
ATOM   4933  N9   DG A 240      27.451  33.887 111.154 
ATOM   4934  C8   DG A 240      27.274  35.218 110.845 
ATOM   4935  N7   DG A 240      28.390  35.864 110.607 
ATOM   4936  C5   DG A 240      29.376  34.892 110.771 
ATOM   4937  C6   DG A 240      30.786  34.992 110.644 
ATOM   4938  O6   DG A 240      31.465  35.973 110.357 
ATOM   4939  N1   DG A 240      31.410  33.762 110.897 
ATOM   4940  C2   DG A 240      30.758  32.591 111.227 
ATOM   4941  N2   DG A 240      31.534  31.524 111.429 
ATOM   4942  N3   DG A 240      29.434  32.498 111.346 
ATOM   4943  C4   DG A 240      28.814  33.683 111.104 
ATOM   4944  P    DT A 241      23.785  30.758 114.077 
ATOM   4945  OP1  DT A 241      22.663  29.891 113.652 
ATOM   4946  OP2  DT A 241      23.413  31.995 114.798 
ATOM   4947  O5'  DT A 241      24.815  29.910 114.961 
ATOM   4948  C5'  DT A 241      25.847  29.154 114.299 
ATOM   4949  C4'  DT A 241      27.167  29.336 115.021 
ATOM   4950  O4'  DT A 241      27.910  30.492 114.537 
ATOM   4951  C3'  DT A 241      27.074  29.563 116.529 
ATOM   4952  O3'  DT A 241      28.165  28.904 117.162 
ATOM   4953  C2'  DT A 241      27.249  31.071 116.706 
ATOM   4954  C1'  DT A 241      28.344  31.246 115.659 
ATOM   4955  N1   DT A 241      28.534  32.657 115.221 
ATOM   4956  C2   DT A 241      29.814  33.049 114.912 
ATOM   4957  O2   DT A 241      30.773  32.300 114.983 
ATOM   4958  N3   DT A 241      29.952  34.364 114.511 
ATOM   4959  C4   DT A 241      28.940  35.295 114.397 
ATOM   4960  O4   DT A 241      29.186  36.445 114.027 
ATOM   4961  C5   DT A 241      27.632  34.790 114.742 
ATOM   4962  C7   DT A 241      26.474  35.738 114.645 
ATOM   4963  C6   DT A 241      27.470  33.516 115.135 
ATOM   4964  P    DG A 242      27.918  28.153 118.553 
ATOM   4965  OP1  DG A 242      27.387  26.796 118.296 
ATOM   4966  OP2  DG A 242      27.105  29.011 119.442 
ATOM   4967  O5'  DG A 242      29.408  28.048 119.125 
ATOM   4968  C5'  DG A 242      30.507  27.957 118.199 
ATOM   4969  C4'  DG A 242      31.637  28.864 118.644 
ATOM   4970  O4'  DG A 242      31.503  30.217 118.120 
ATOM   4971  C3'  DG A 242      31.774  29.065 120.153 
ATOM   4972  O3'  DG A 242      33.156  29.141 120.484 
ATOM   4973  C2'  DG A 242      31.134  30.426 120.422 
ATOM   4974  C1'  DG A 242      31.692  31.131 119.189 
ATOM   4975  N9   DG A 242      30.982  32.395 118.848 
ATOM   4976  C8   DG A 242      29.648  32.710 118.989 
ATOM   4977  N7   DG A 242      29.340  33.920 118.591 
ATOM   4978  C5   DG A 242      30.556  34.444 118.156 
ATOM   4979  C6   DG A 242      30.860  35.720 117.614 
ATOM   4980  O6   DG A 242      30.104  36.665 117.402 
ATOM   4981  N1   DG A 242      32.222  35.835 117.305 
ATOM   4982  C2   DG A 242      33.167  34.846 117.496 
ATOM   4983  N2   DG A 242      34.416  35.152 117.137 
ATOM   4984  N3   DG A 242      32.882  33.649 118.004 
ATOM   4985  C4   DG A 242      31.564  33.522 118.309 
ATOM   4986  P    DT A 243      33.673  28.436 121.824 
ATOM   4987  OP1  DT A 243      33.923  27.000 121.564 
ATOM   4988  OP2  DT A 243      32.745  28.741 122.935 
ATOM   4989  O5'  DT A 243      35.063  29.190 122.062 
ATOM   4990  C5'  DT A 243      35.796  29.679 120.923 
ATOM   4991  C4'  DT A 243      36.317  31.075 121.201 
ATOM   4992  O4'  DT A 243      35.357  32.108 120.840 
ATOM   4993  C3'  DT A 243      36.654  31.381 122.661 
ATOM   4994  O3'  DT A 243      37.804  32.216 122.703 
ATOM   4995  C2'  DT A 243      35.455  32.177 123.177 
ATOM   4996  C1'  DT A 243      35.250  33.020 121.922 
ATOM   4997  N1   DT A 243      33.912  33.670 121.850 
ATOM   4998  C2   DT A 243      33.851  34.912 121.265 
ATOM   4999  O2   DT A 243      34.831  35.483 120.815 
ATOM   5000  N3   DT A 243      32.595  35.485 121.216 
ATOM   5001  C4   DT A 243      31.424  34.931 121.692 
ATOM   5002  O4   DT A 243      30.357  35.539 121.593 
ATOM   5003  C5   DT A 243      31.590  33.626 122.289 
ATOM   5004  C7   DT A 243      30.365  32.952 122.833 
ATOM   5005  C6   DT A 243      32.800  33.046 122.350 
ATOM   5006  P    DA A 244      38.904  31.967 123.838 
ATOM   5007  OP1  DA A 244      39.829  30.897 123.406 
ATOM   5008  OP2  DA A 244      38.234  31.759 125.141 
ATOM   5009  O5'  DA A 244      39.671  33.371 123.848 
ATOM   5010  C5'  DA A 244      39.746  34.134 122.629 
ATOM   5011  C4'  DA A 244      39.470  35.596 122.916 
ATOM   5012  O4'  DA A 244      38.050  35.917 122.854 
ATOM   5013  C3'  DA A 244      39.902  36.097 124.294 
ATOM   5014  O3'  DA A 244      40.387  37.429 124.170 
ATOM   5015  C2'  DA A 244      38.613  36.125 125.117 
ATOM   5016  C1'  DA A 244      37.710  36.664 124.012 
ATOM   5017  N9   DA A 244      36.257  36.469 124.277 
ATOM   5018  C8   DA A 244      35.643  35.430 124.918 
ATOM   5019  N7   DA A 244      34.354  35.550 124.993 
ATOM   5020  C5   DA A 244      34.090  36.754 124.356 
ATOM   5021  C6   DA A 244      32.898  37.450 124.102 
ATOM   5022  N6   DA A 244      31.689  37.009 124.477 
ATOM   5023  N1   DA A 244      32.992  38.622 123.445 
ATOM   5024  C2   DA A 244      34.196  39.054 123.075 
ATOM   5025  N3   DA A 244      35.372  38.496 123.256 
ATOM   5026  C4   DA A 244      35.250  37.325 123.915 
ATOM   5027  P    DT A 245      41.664  37.872 125.026 
ATOM   5028  OP1  DT A 245      42.900  37.468 124.317 
ATOM   5029  OP2  DT A 245      41.524  37.385 126.415 
ATOM   5030  O5'  DT A 245      41.525  39.466 124.999 
ATOM   5031  C5'  DT A 245      40.899  40.093 123.864 
ATOM   5032  C4'  DT A 245      39.944  41.174 124.331 
ATOM   5033  O4'  DT A 245      38.608  40.659 124.594 
ATOM   5034  C3'  DT A 245      40.327  41.885 125.628 
ATOM   5035  O3'  DT A 245      39.968  43.258 125.524 
ATOM   5036  C2'  DT A 245      39.453  41.235 126.699 
ATOM   5037  C1'  DT A 245      38.182  41.143 125.859 
ATOM   5038  N1   DT A 245      37.172  40.194 126.402 
ATOM   5039  C2   DT A 245      35.849  40.523 126.231 
ATOM   5040  O2   DT A 245      35.486  41.538 125.664 
ATOM   5041  N3   DT A 245      34.941  39.619 126.748 
ATOM   5042  C4   DT A 245      35.241  38.443 127.405 
ATOM   5043  O4   DT A 245      34.340  37.713 127.825 
ATOM   5044  C5   DT A 245      36.655  38.185 127.536 
ATOM   5045  C7   DT A 245      37.067  36.925 128.240 
ATOM   5046  C6   DT A 245      37.560  39.046 127.043 
ATOM   5047  P    DG A 246      40.952  44.366 126.131 
ATOM   5048  OP1  DG A 246      42.014  44.678 125.148 
ATOM   5049  OP2  DG A 246      41.413  43.939 127.470 
ATOM   5050  O5'  DG A 246      39.966  45.618 126.275 
ATOM   5051  C5'  DG A 246      38.867  45.750 125.355 
ATOM   5052  C4'  DG A 246      37.609  46.148 126.104 
ATOM   5053  O4'  DG A 246      36.867  44.995 126.593 
ATOM   5054  C3'  DG A 246      37.821  47.006 127.351 
ATOM   5055  O3'  DG A 246      36.761  47.950 127.446 
ATOM   5056  C2'  DG A 246      37.706  46.027 128.519 
ATOM   5057  C1'  DG A 246      36.541  45.217 127.956 
ATOM   5058  N9   DG A 246      36.359  43.892 128.612 
ATOM   5059  C8   DG A 246      37.311  43.033 129.116 
ATOM   5060  N7   DG A 246      36.818  41.934 129.634 
ATOM   5061  C5   DG A 246      35.442  42.076 129.461 
ATOM   5062  C6   DG A 246      34.380  41.206 129.823 
ATOM   5063  O6   DG A 246      34.438  40.112 130.378 
ATOM   5064  N1   DG A 246      33.135  41.740 129.462 
ATOM   5065  C2   DG A 246      32.941  42.954 128.834 
ATOM   5066  N2   DG A 246      31.674  43.283 128.574 
ATOM   5067  N3   DG A 246      33.937  43.770 128.495 
ATOM   5068  C4   DG A 246      35.152  43.267 128.838 
ATOM   5069  P    DC A 247      37.090  49.439 127.931 
ATOM   5070  OP1  DC A 247      37.562  50.243 126.780 
ATOM   5071  OP2  DC A 247      37.992  49.392 129.102 
ATOM   5072  O5'  DC A 247      35.644  49.949 128.387 
ATOM   5073  C5'  DC A 247      34.477  49.418 127.731 
ATOM   5074  C4'  DC A 247      33.411  49.090 128.757 
ATOM   5075  O4'  DC A 247      33.545  47.740 129.286 
ATOM   5076  C3'  DC A 247      33.392  49.974 130.004 
ATOM   5077  O3'  DC A 247      32.043  50.183 130.400 
ATOM   5078  C2'  DC A 247      34.090  49.141 131.079 
ATOM   5079  C1'  DC A 247      33.462  47.803 130.701 
ATOM   5080  N1   DC A 247      34.182  46.625 131.260 
ATOM   5081  C2   DC A 247      33.424  45.516 131.631 
ATOM   5082  O2   DC A 247      32.198  45.556 131.482 
ATOM   5083  N3   DC A 247      34.062  44.433 132.143 
ATOM   5084  C4   DC A 247      35.393  44.429 132.288 
ATOM   5085  N4   DC A 247      35.968  43.348 132.792 
ATOM   5086  C5   DC A 247      36.190  45.558 131.913 
ATOM   5087  C6   DC A 247      35.535  46.632 131.404 
ATOM   5088  P    DC A 248      31.606  51.628 130.936 
ATOM   5089  OP1  DC A 248      31.294  52.509 129.788 
ATOM   5090  OP2  DC A 248      32.622  52.132 131.885 
ATOM   5091  O5'  DC A 248      30.260  51.277 131.727 
ATOM   5092  C5'  DC A 248      29.458  50.166 131.283 
ATOM   5093  C4'  DC A 248      29.001  49.348 132.475 
ATOM   5094  O4'  DC A 248      29.962  48.317 132.843 
ATOM   5095  C3'  DC A 248      28.783  50.127 133.772 
ATOM   5096  O3'  DC A 248      27.665  49.577 134.458 
ATOM   5097  C2'  DC A 248      30.040  49.861 134.600 
ATOM   5098  C1'  DC A 248      30.175  48.383 134.245 
ATOM   5099  N1   DC A 248      31.522  47.819 134.535 
ATOM   5100  C2   DC A 248      31.594  46.493 134.955 
ATOM   5101  O2   DC A 248      30.546  45.845 135.069 
ATOM   5102  N3   DC A 248      32.813  45.959 135.226 
ATOM   5103  C4   DC A 248      33.925  46.694 135.090 
ATOM   5104  N4   DC A 248      35.090  46.127 135.366 
ATOM   5105  C5   DC A 248      33.873  48.059 134.659 
ATOM   5106  C6   DC A 248      32.645  48.574 134.394 
ATOM   5107  P    DG A 249      26.645  50.565 135.198 
ATOM   5108  OP1  DG A 249      25.659  51.082 134.223 
ATOM   5109  OP2  DG A 249      27.405  51.583 135.956 
ATOM   5110  O5'  DG A 249      25.922  49.566 136.217 
ATOM   5111  C5'  DG A 249      25.780  48.180 135.853 
ATOM   5112  C4'  DG A 249      26.119  47.296 137.037 
ATOM   5113  O4'  DG A 249      27.538  46.978 137.104 
ATOM   5114  C3'  DG A 249      25.807  47.881 138.414 
ATOM   5115  O3'  DG A 249      25.353  46.835 139.266 
ATOM   5116  C2'  DG A 249      27.153  48.382 138.937 
ATOM   5117  C1'  DG A 249      27.987  47.209 138.431 
ATOM   5118  N9   DG A 249      29.448  47.489 138.383 
ATOM   5119  C8   DG A 249      30.100  48.670 138.098 
ATOM   5120  N7   DG A 249      31.408  48.582 138.141 
ATOM   5121  C5   DG A 249      31.639  47.249 138.479 
ATOM   5122  C6   DG A 249      32.860  46.554 138.673 
ATOM   5123  O6   DG A 249      34.009  46.978 138.585 
ATOM   5124  N1   DG A 249      32.638  45.210 139.007 
ATOM   5125  C2   DG A 249      31.398  44.617 139.136 
ATOM   5126  N2   DG A 249      31.398  43.322 139.461 
ATOM   5127  N3   DG A 249      30.252  45.270 138.953 
ATOM   5128  C4   DG A 249      30.450  46.574 138.629 
ATOM   5129  P    DT A 250      24.155  47.130 140.287 
ATOM   5130  OP1  DT A 250      22.860  46.979 139.588 
ATOM   5131  OP2  DT A 250      24.384  48.428 140.958 
ATOM   5132  O5'  DT A 250      24.340  45.941 141.342 
ATOM   5133  C5'  DT A 250      24.897  44.690 140.894 
ATOM   5134  C4'  DT A 250      25.915  44.188 141.899 
ATOM   5135  O4'  DT A 250      27.252  44.706 141.641 
ATOM   5136  C3'  DT A 250      25.651  44.561 143.357 
ATOM   5137  O3'  DT A 250      26.041  43.475 144.188 
ATOM   5138  C2'  DT A 250      26.583  45.741 143.630 
ATOM   5139  C1'  DT A 250      27.784  45.200 142.860 
ATOM   5140  N1   DT A 250      28.804  46.235 142.535 
ATOM   5141  C2   DT A 250      30.120  45.839 142.535 
ATOM   5142  O2   DT A 250      30.469  44.698 142.786 
ATOM   5143  N3   DT A 250      31.037  46.826 142.229 
ATOM   5144  C4   DT A 250      30.753  48.143 141.931 
ATOM   5145  O4   DT A 250      31.661  48.937 141.673 
ATOM   5146  C5   DT A 250      29.346  48.463 141.956 
ATOM   5147  C7   DT A 250      28.949  49.876 141.643 
ATOM   5148  C6   DT A 250      28.433  47.522 142.250 
ATOM   5149  P    DT A 251      25.138  43.106 145.458 
ATOM   5150  OP1  DT A 251      24.016  42.239 145.033 
ATOM   5151  OP2  DT A 251      24.766  44.343 146.178 
ATOM   5152  O5'  DT A 251      26.168  42.258 146.342 
ATOM   5153  C5'  DT A 251      27.200  41.502 145.679 
ATOM   5154  C4'  DT A 251      28.520  41.685 146.401 
ATOM   5155  O4'  DT A 251      29.263  42.840 145.918 
ATOM   5156  C3'  DT A 251      28.427  41.911 147.910 
ATOM   5157  O3'  DT A 251      29.518  41.253 148.543 
ATOM   5158  C2'  DT A 251      28.602  43.419 148.087 
ATOM   5159  C1'  DT A 251      29.697  43.594 147.039 
ATOM   5160  N1   DT A 251      29.887  45.005 146.602 
ATOM   5161  C2   DT A 251      31.167  45.398 146.293 
ATOM   5162  O2   DT A 251      32.126  44.648 146.364 
ATOM   5163  N3   DT A 251      31.305  46.713 145.892 
ATOM   5164  C4   DT A 251      30.293  47.643 145.777 
ATOM   5165  O4   DT A 251      30.539  48.793 145.408 
ATOM   5166  C5   DT A 251      28.985  47.139 146.123 
ATOM   5167  C7   DT A 251      27.827  48.087 146.025 
ATOM   5168  C6   DT A 251      28.823  45.865 146.516 
ATOM   5169  P    DA A 252      29.271  40.502 149.934 
ATOM   5170  OP1  DA A 252      28.740  39.145 149.677 
ATOM   5171  OP2  DA A 252      28.458  41.360 150.823 
ATOM   5172  O5'  DA A 252      30.761  40.397 150.506 
ATOM   5173  C5'  DA A 252      31.860  40.305 149.579 
ATOM   5174  C4'  DA A 252      32.991  41.212 150.024 
ATOM   5175  O4'  DA A 252      32.856  42.565 149.501 
ATOM   5176  C3'  DA A 252      33.127  41.413 151.533 
ATOM   5177  O3'  DA A 252      34.509  41.489 151.864 
ATOM   5178  C2'  DA A 252      32.487  42.774 151.803 
ATOM   5179  C1'  DA A 252      33.045  43.479 150.570 
ATOM   5180  N9   DA A 252      32.335  44.743 150.229 
ATOM   5181  C8   DA A 252      31.010  45.038 150.376 
ATOM   5182  N7   DA A 252      30.691  46.233 149.986 
ATOM   5183  C5   DA A 252      31.893  46.773 149.547 
ATOM   5184  C6   DA A 252      32.228  48.025 149.008 
ATOM   5185  N6   DA A 252      31.337  49.008 148.809 
ATOM   5186  N1   DA A 252      33.516  48.234 148.679 
ATOM   5187  C2   DA A 252      34.397  47.254 148.878 
ATOM   5188  N3   DA A 252      34.202  46.051 149.372 
ATOM   5189  C4   DA A 252      32.906  45.868 149.693 
ATOM   5190  P    DA A 253      35.026  40.784 153.205 
ATOM   5191  OP1  DA A 253      35.276  39.348 152.945 
ATOM   5192  OP2  DA A 253      34.098  41.090 154.316 
ATOM   5193  O5'  DA A 253      36.416  41.538 153.443 
ATOM   5194  C5'  DA A 253      37.149  42.027 152.303 
ATOM   5195  C4'  DA A 253      37.670  43.424 152.582 
ATOM   5196  O4'  DA A 253      36.710  44.457 152.220 
ATOM   5197  C3'  DA A 253      38.007  43.729 154.041 
ATOM   5198  O3'  DA A 253      39.157  44.565 154.083 
ATOM   5199  C2'  DA A 253      36.809  44.525 154.557 
ATOM   5200  C1'  DA A 253      36.603  45.368 153.303 
ATOM   5201  N9   DA A 253      35.265  46.019 153.231 
ATOM   5202  C8   DA A 253      34.065  45.543 153.675 
ATOM   5203  N7   DA A 253      33.072  46.349 153.467 
ATOM   5204  C5   DA A 253      33.652  47.441 152.838 
ATOM   5205  C6   DA A 253      33.122  48.649 152.354 
ATOM   5206  N6   DA A 253      31.823  48.971 152.432 
ATOM   5207  N1   DA A 253      33.979  49.517 151.784 
ATOM   5208  C2   DA A 253      35.268  49.191 151.708 
ATOM   5209  N3   DA A 253      35.875  48.100 152.123 
ATOM   5210  C4   DA A 253      34.996  47.248 152.690 
ATOM   5211  P    DC A 254      40.257  44.316 155.219 
ATOM   5212  OP1  DC A 254      41.182  43.245 154.786 
ATOM   5213  OP2  DC A 254      39.587  44.107 156.522 
ATOM   5214  O5'  DC A 254      41.025  45.720 155.228 
ATOM   5215  C5'  DC A 254      41.099  46.483 154.010 
ATOM   5216  C4'  DC A 254      40.823  47.945 154.297 
ATOM   5217  O4'  DC A 254      39.403  48.265 154.235 
ATOM   5218  C3'  DC A 254      41.255  48.446 155.675 
ATOM   5219  O3'  DC A 254      41.740  49.777 155.551 
ATOM   5220  C2'  DC A 254      39.966  48.473 156.497 
ATOM   5221  C1'  DC A 254      39.063  49.013 155.393 
ATOM   5222  N1   DC A 254      37.610  48.818 155.658 
ATOM   5223  C2   DC A 254      36.731  49.801 155.211 
ATOM   5224  O2   DC A 254      37.188  50.784 154.618 
ATOM   5225  N3   DC A 254      35.403  49.642 155.444 
ATOM   5226  C4   DC A 254      34.947  48.561 156.090 
ATOM   5227  N4   DC A 254      33.643  48.452 156.292 
ATOM   5228  C5   DC A 254      35.835  47.539 156.558 
ATOM   5229  C6   DC A 254      37.159  47.716 156.316 
ATOM   5230  P    DA A 255      43.017  50.221 156.406 
ATOM   5231  OP1  DA A 255      44.253  49.817 155.698 
ATOM   5232  OP2  DA A 255      42.877  49.733 157.796 
ATOM   5233  O5'  DA A 255      42.878  51.814 156.380 
ATOM   5234  C5'  DA A 255      42.252  52.441 155.245 
ATOM   5235  C4'  DA A 255      41.297  53.522 155.711 
ATOM   5236  O4'  DA A 255      39.961  53.007 155.975 
ATOM   5237  C3'  DA A 255      41.681  54.234 157.009 
ATOM   5238  O3'  DA A 255      41.321  55.607 156.905 
ATOM   5239  C2'  DA A 255      40.806  53.583 158.080 
ATOM   5240  C1'  DA A 255      39.535  53.492 157.240 
ATOM   5241  N9   DA A 255      38.525  52.542 157.783 
ATOM   5242  C8   DA A 255      38.736  51.364 158.442 
ATOM   5243  N7   DA A 255      37.644  50.759 158.794 
ATOM   5244  C5   DA A 255      36.635  51.593 158.335 
ATOM   5245  C6   DA A 255      35.234  51.508 158.397 
ATOM   5246  N6   DA A 255      34.579  50.491 158.975 
ATOM   5247  N1   DA A 255      34.528  52.510 157.842 
ATOM   5248  C2   DA A 255      35.184  53.517 157.269 
ATOM   5249  N3   DA A 255      36.481  53.705 157.151 
ATOM   5250  C4   DA A 255      37.164  52.688 157.715 
ATOM   5251  P    DA A 256      42.305  56.714 157.512 
ATOM   5252  OP1  DA A 256      43.367  57.026 156.529 
ATOM   5253  OP2  DA A 256      42.766  56.288 158.851 
ATOM   5254  O5'  DA A 256      41.319  57.967 157.656 
ATOM   5255  C5'  DA A 256      40.220  58.099 156.736 
ATOM   5256  C4'  DA A 256      38.962  58.496 157.485 
ATOM   5257  O4'  DA A 256      38.220  57.343 157.974 
ATOM   5258  C3'  DA A 256      39.174  59.354 158.732 
ATOM   5259  O3'  DA A 256      38.115  60.299 158.826 
ATOM   5260  C2'  DA A 256      39.059  58.375 159.900 
ATOM   5261  C1'  DA A 256      37.894  57.566 159.337 
ATOM   5262  N9   DA A 256      37.713  56.240 159.992 
ATOM   5263  C8   DA A 256      38.669  55.402 160.486 
ATOM   5264  N7   DA A 256      38.195  54.311 161.003 
ATOM   5265  C5   DA A 256      36.822  54.434 160.840 
ATOM   5266  C6   DA A 256      35.748  53.596 161.183 
ATOM   5267  N6   DA A 256      35.899  52.411 161.792 
ATOM   5268  N1   DA A 256      34.508  54.021 160.878 
ATOM   5269  C2   DA A 256      34.364  55.199 160.272 
ATOM   5270  N3   DA A 256      35.285  56.062 159.905 
ATOM   5271  C4   DA A 256      36.517  55.613 160.222 
ATOM   5272  P    DC A 257      38.443  61.788 159.312 
ATOM   5273  OP1  DC A 257      38.915  62.591 158.161 
ATOM   5274  OP2  DC A 257      39.345  61.740 160.483 
ATOM   5275  O5'  DC A 257      36.997  62.298 159.768 
ATOM   5276  C5'  DC A 257      35.830  61.766 159.112 
ATOM   5277  C4'  DC A 257      34.764  61.439 160.138 
ATOM   5278  O4'  DC A 257      34.898  60.088 160.666 
ATOM   5279  C3'  DC A 257      34.746  62.322 161.385 
ATOM   5280  O3'  DC A 257      33.396  62.532 161.781 
ATOM   5281  C2'  DC A 257      35.443  61.489 162.460 
ATOM   5282  C1'  DC A 257      34.815  60.152 162.082 
ATOM   5283  N1   DC A 257      35.535  58.973 162.641 
ATOM   5284  C2   DC A 257      34.777  57.865 163.012 
ATOM   5285  O2   DC A 257      33.551  57.905 162.863 
ATOM   5286  N3   DC A 257      35.415  56.781 163.523 
ATOM   5287  C4   DC A 257      36.746  56.778 163.668 
ATOM   5288  N4   DC A 257      37.321  55.696 164.172 
ATOM   5289  C5   DC A 257      37.543  57.907 163.294 
ATOM   5290  C6   DC A 257      36.888  58.981 162.785 
ATOM   5291  P    DA A 258      32.959  63.976 162.317 
ATOM   5292  OP1  DA A 258      32.647  64.858 161.169 
ATOM   5293  OP2  DA A 258      33.975  64.481 163.266 
ATOM   5294  O5'  DA A 258      31.613  63.626 163.107 
ATOM   5295  C5'  DA A 258      30.811  62.514 162.664 
ATOM   5296  C4'  DA A 258      30.354  61.697 163.856 
ATOM   5297  O4'  DA A 258      31.315  60.665 164.224 
ATOM   5298  C3'  DA A 258      30.136  62.476 165.153 
ATOM   5299  O3'  DA A 258      29.018  61.925 165.838 
ATOM   5300  C2'  DA A 258      31.393  62.209 165.981 
ATOM   5301  C1'  DA A 258      31.528  60.731 165.625 
ATOM   5302  N9   DA A 258      32.876  60.167 165.915 
ATOM   5303  C8   DA A 258      34.091  60.783 165.826 
ATOM   5304  N7   DA A 258      35.091  60.021 166.149 
ATOM   5305  C5   DA A 258      34.496  58.811 166.477 
ATOM   5306  C6   DA A 258      35.024  57.582 166.906 
ATOM   5307  N6   DA A 258      36.334  57.361 167.085 
ATOM   5308  N1   DA A 258      34.153  56.584 167.144 
ATOM   5309  C2   DA A 258      32.853  56.808 166.964 
ATOM   5310  N3   DA A 258      32.247  57.906 166.570 
ATOM   5311  C4   DA A 258      33.140  58.890 166.338 
ATOM   5312  P    DA A 259      27.998  62.913 166.579 
ATOM   5313  OP1  DA A 259      27.012  63.430 165.603 
ATOM   5314  OP2  DA A 259      28.758  63.932 167.337 
ATOM   5315  O5'  DA A 259      27.275  61.914 167.598 
ATOM   5316  C5'  DA A 259      27.133  60.528 167.234 
ATOM   5317  C4'  DA A 259      27.472  59.644 168.418 
ATOM   5318  O4'  DA A 259      28.891  59.327 168.485 
ATOM   5319  C3'  DA A 259      27.160  60.229 169.795 
ATOM   5320  O3'  DA A 259      26.706  59.184 170.647 
ATOM   5321  C2'  DA A 259      28.506  60.731 170.317 
ATOM   5322  C1'  DA A 259      29.340  59.557 169.812 
ATOM   5323  N9   DA A 259      30.802  59.838 169.764 
ATOM   5324  C8   DA A 259      31.431  61.016 169.479 
ATOM   5325  N7   DA A 259      32.725  60.943 169.518 
ATOM   5326  C5   DA A 259      32.975  59.619 169.854 
ATOM   5327  C6   DA A 259      34.166  58.901 170.053 
ATOM   5328  N6   DA A 259      35.386  59.445 169.936 
ATOM   5329  N1   DA A 259      34.057  57.599 170.379 
ATOM   5330  C2   DA A 259      32.842  57.065 170.493 
ATOM   5331  N3   DA A 259      31.667  57.633 170.332 
ATOM   5332  C4   DA A 259      31.803  58.935 170.007 
ATOM   5333  P    DG A 260      25.508  59.478 171.667 
ATOM   5334  OP1  DG A 260      24.213  59.328 170.968 
ATOM   5335  OP2  DG A 260      25.737  60.777 172.338 
ATOM   5336  O5'  DG A 260      25.693  58.289 172.722 
ATOM   5337  C5'  DG A 260      26.251  57.039 172.275 
ATOM   5338  C4'  DG A 260      27.268  56.537 173.279 
ATOM   5339  O4'  DG A 260      28.605  57.054 173.021 
ATOM   5340  C3'  DG A 260      27.004  56.910 174.738 
ATOM   5341  O3'  DG A 260      27.394  55.824 175.569 
ATOM   5342  C2'  DG A 260      27.936  58.090 175.011 
ATOM   5343  C1'  DG A 260      29.137  57.548 174.241 
ATOM   5344  N9   DG A 260      30.157  58.584 173.915 
ATOM   5345  C8   DG A 260      29.980  59.915 173.607 
ATOM   5346  N7   DG A 260      31.096  60.561 173.369 
ATOM   5347  C5   DG A 260      32.082  59.589 173.532 
ATOM   5348  C6   DG A 260      33.492  59.689 173.405 
ATOM   5349  O6   DG A 260      34.171  60.670 173.118 
ATOM   5350  N1   DG A 260      34.116  58.459 173.658 
ATOM   5351  C2   DG A 260      33.464  57.288 173.989 
ATOM   5352  N2   DG A 260      34.241  56.221 174.190 
ATOM   5353  N3   DG A 260      32.141  57.195 174.107 
ATOM   5354  C4   DG A 260      31.520  58.380 173.866 
ATOM   5355  P    DC A 261      26.491  55.455 176.838 
ATOM   5356  OP1  DC A 261      25.369  54.588 176.414 
ATOM   5357  OP2  DC A 261      26.119  56.692 177.559 
ATOM   5358  O5'  DC A 261      27.521  54.607 177.722 
ATOM   5359  C5'  DC A 261      28.553  53.851 177.060 
ATOM   5360  C4'  DC A 261      29.873  54.033 177.782 
ATOM   5361  O4'  DC A 261      30.616  55.188 177.299 
ATOM   5362  C3'  DC A 261      29.780  54.260 179.291 
ATOM   5363  O3'  DC A 261      30.871  53.601 179.923 
ATOM   5364  C2'  DC A 261      29.955  55.768 179.467 
ATOM   5365  C1'  DC A 261      31.050  55.943 178.420 
ATOM   5366  N1   DC A 261      31.240  57.354 177.982 
ATOM   5367  C2   DC A 261      32.532  57.767 177.666 
ATOM   5368  O2   DC A 261      33.458  56.954 177.760 
ATOM   5369  N3   DC A 261      32.726  59.050 177.266 
ATOM   5370  C4   DC A 261      31.696  59.901 177.176 
ATOM   5371  N4   DC A 261      31.938  61.141 176.781 
ATOM   5372  C5   DC A 261      30.360  59.496 177.498 
ATOM   5373  C6   DC A 261      30.186  58.210 177.896 
ATOM   5374  P    DA A 262      30.624  52.850 181.315 
ATOM   5375  OP1  DA A 262      30.093  51.493 181.057 
ATOM   5376  OP2  DA A 262      29.811  53.708 182.204 
ATOM   5377  O5'  DA A 262      32.114  52.745 181.887 
ATOM   5378  C5'  DA A 262      33.213  52.654 180.960 
ATOM   5379  C4'  DA A 262      34.344  53.561 181.405 
ATOM   5380  O4'  DA A 262      34.209  54.913 180.882 
ATOM   5381  C3'  DA A 262      34.481  53.762 182.914 
ATOM   5382  O3'  DA A 262      35.862  53.838 183.245 
ATOM   5383  C2'  DA A 262      33.840  55.123 183.183 
ATOM   5384  C1'  DA A 262      34.399  55.827 181.951 
ATOM   5385  N9   DA A 262      33.688  57.092 181.610 
ATOM   5386  C8   DA A 262      32.363  57.386 181.756 
ATOM   5387  N7   DA A 262      32.044  58.581 181.366 
ATOM   5388  C5   DA A 262      33.246  59.121 180.928 
ATOM   5389  C6   DA A 262      33.581  60.374 180.388 
ATOM   5390  N6   DA A 262      32.690  61.356 180.190 
ATOM   5391  N1   DA A 262      34.869  60.583 180.059 
ATOM   5392  C2   DA A 262      35.750  59.603 180.259 
ATOM   5393  N3   DA A 262      35.555  58.399 180.752 
ATOM   5394  C4   DA A 262      34.259  58.217 181.074 
ATOM   5395  P    DT A 263      36.379  53.133 184.585 
ATOM   5396  OP1  DT A 263      36.629  51.697 184.325 
ATOM   5397  OP2  DT A 263      35.451  53.438 185.697 
ATOM   5398  O5'  DT A 263      37.769  53.887 184.823 
ATOM   5399  C5'  DT A 263      38.502  54.376 183.684 
ATOM   5400  C4'  DT A 263      39.023  55.772 183.963 
ATOM   5401  O4'  DT A 263      38.063  56.805 183.601 
ATOM   5402  C3'  DT A 263      39.360  56.077 185.422 
ATOM   5403  O3'  DT A 263      40.510  56.913 185.464 
ATOM   5404  C2'  DT A 263      38.162  56.874 185.938 
ATOM   5405  C1'  DT A 263      37.957  57.716 184.684 
ATOM   5406  N1   DT A 263      36.618  58.367 184.611 
ATOM   5407  C2   DT A 263      36.557  59.609 184.026 
ATOM   5408  O2   DT A 263      37.537  60.180 183.577 
ATOM   5409  N3   DT A 263      35.301  60.181 183.978 
ATOM   5410  C4   DT A 263      34.130  59.627 184.454 
ATOM   5411  O4   DT A 263      33.063  60.236 184.354 
ATOM   5412  C5   DT A 263      34.296  58.323 185.050 
ATOM   5413  C7   DT A 263      33.071  57.649 185.594 
ATOM   5414  C6   DT A 263      35.506  57.743 185.111 
ATOM   5415  P    DT A 264      41.610  56.664 186.600 
ATOM   5416  OP1  DT A 264      42.535  55.593 186.167 
ATOM   5417  OP2  DT A 264      40.940  56.456 187.902 
ATOM   5418  O5'  DT A 264      42.378  58.068 186.609 
ATOM   5419  C5'  DT A 264      42.452  58.831 185.390 
ATOM   5420  C4'  DT A 264      42.176  60.293 185.677 
ATOM   5421  O4'  DT A 264      40.757  60.614 185.616 
ATOM   5422  C3'  DT A 264      42.608  60.794 187.056 
ATOM   5423  O3'  DT A 264      43.093  62.126 186.931 
ATOM   5424  C2'  DT A 264      41.319  60.822 187.878 
ATOM   5425  C1'  DT A 264      40.416  61.361 186.773 
ATOM   5426  N1   DT A 264      38.963  61.166 187.038 
ATOM   5427  C2   DT A 264      38.109  62.145 186.591 
ATOM   5428  O2   DT A 264      38.491  63.140 186.001 
ATOM   5429  N3   DT A 264      36.769  61.930 186.856 
ATOM   5430  C4   DT A 264      36.229  60.844 187.514 
ATOM   5431  O4   DT A 264      35.012  60.762 187.693 
ATOM   5432  C5   DT A 264      37.204  59.871 187.946 
ATOM   5433  C7   DT A 264      36.701  58.658 188.671 
ATOM   5434  C6   DT A 264      38.513  60.055 187.702 
ATOM   5435  P    DC A 265      44.370  62.569 187.787 
ATOM   5436  OP1  DC A 265      45.606  62.165 187.078 
ATOM   5437  OP2  DC A 265      44.230  62.081 189.177 
ATOM   5438  O5'  DC A 265      44.231  64.163 187.761 
ATOM   5439  C5'  DC A 265      43.605  64.790 186.626 
ATOM   5440  C4'  DC A 265      42.650  65.871 187.092 
ATOM   5441  O4'  DC A 265      41.314  65.356 187.356 
ATOM   5442  C3'  DC A 265      43.034  66.582 188.390 
ATOM   5443  O3'  DC A 265      42.674  67.955 188.285 
ATOM   5444  C2'  DC A 265      42.159  65.932 189.461 
ATOM   5445  C1'  DC A 265      40.888  65.840 188.620 
ATOM   5446  N1   DC A 265      39.878  64.891 189.163 
ATOM   5447  C2   DC A 265      38.532  65.209 188.998 
ATOM   5448  O2   DC A 265      38.235  66.257 188.412 
ATOM   5449  N3   DC A 265      37.596  64.356 189.487 
ATOM   5450  C4   DC A 265      37.959  63.232 190.115 
ATOM   5451  N4   DC A 265      37.007  62.432 190.574 
ATOM   5452  C5   DC A 265      39.337  62.885 190.296 
ATOM   5453  C6   DC A 265      40.258  63.750 189.801 
ATOM   5454  P    DT A 266      43.658  69.063 188.892 
ATOM   5455  OP1  DT A 266      44.720  69.375 187.910 
ATOM   5456  OP2  DT A 266      44.119  68.636 190.232 
ATOM   5457  O5'  DT A 266      42.672  70.315 189.037 
ATOM   5458  C5'  DT A 266      41.573  70.447 188.117 
ATOM   5459  C4'  DT A 266      40.315  70.845 188.865 
ATOM   5460  O4'  DT A 266      39.573  69.692 189.354 
ATOM   5461  C3'  DT A 266      40.527  71.703 190.113 
ATOM   5462  O3'  DT A 266      39.468  72.647 190.207 
ATOM   5463  C2'  DT A 266      40.412  70.724 191.280 
ATOM   5464  C1'  DT A 266      39.247  69.914 190.718 
ATOM   5465  N1   DT A 266      39.066  68.589 191.373 
ATOM   5466  C2   DT A 266      37.778  68.130 191.510 
ATOM   5467  O2   DT A 266      36.807  68.755 191.123 
ATOM   5468  N3   DT A 266      37.650  66.899 192.123 
ATOM   5469  C4   DT A 266      38.677  66.108 192.597 
ATOM   5470  O4   DT A 266      38.439  65.022 193.128 
ATOM   5471  C5   DT A 266      39.992  66.676 192.407 
ATOM   5472  C7   DT A 266      41.167  65.880 192.896 
ATOM   5473  C6   DT A 266      40.145  67.871 191.815 
ATOM   5474  P    DA A 267      39.796  74.136 190.692 
ATOM   5475  OP1  DA A 267      40.268  74.940 189.542 
ATOM   5476  OP2  DA A 267      40.699  74.089 191.864 
ATOM   5477  O5'  DA A 267      38.350  74.646 191.149 
ATOM   5478  C5'  DA A 267      37.184  74.114 190.493 
ATOM   5479  C4'  DA A 267      36.117  73.787 191.518 
ATOM   5480  O4'  DA A 267      36.251  72.437 192.047 
ATOM   5481  C3'  DA A 267      36.099  74.671 192.765 
ATOM   5482  O3'  DA A 267      34.749  74.880 193.162 
ATOM   5483  C2'  DA A 267      36.796  73.838 193.841 
ATOM   5484  C1'  DA A 267      36.168  72.500 193.463 
ATOM   5485  N9   DA A 267      36.888  71.321 194.021 
ATOM   5486  C8   DA A 267      38.229  71.167 194.230 
ATOM   5487  N7   DA A 267      38.552  70.017 194.735 
ATOM   5488  C5   DA A 267      37.337  69.359 194.872 
ATOM   5489  C6   DA A 267      37.001  68.084 195.356 
ATOM   5490  N6   DA A 267      37.902  67.203 195.813 
ATOM   5491  N1   DA A 267      35.698  67.745 195.354 
ATOM   5492  C2   DA A 267      34.806  68.624 194.898 
ATOM   5493  N3   DA A 267      35.002  69.835 194.425 
ATOM   5494  C4   DA A 267      36.313  70.150 194.438 
ATOM   5495  P    DT A 268      34.312  76.324 193.697 
ATOM   5496  OP1  DT A 268      34.000  77.206 192.550 
ATOM   5497  OP2  DT A 268      35.328  76.829 194.647 
ATOM   5498  O5'  DT A 268      32.966  75.974 194.488 
ATOM   5499  C5'  DT A 268      32.164  74.863 194.045 
ATOM   5500  C4'  DT A 268      31.707  74.045 195.237 
ATOM   5501  O4'  DT A 268      32.668  73.014 195.604 
ATOM   5502  C3'  DT A 268      31.489  74.824 196.534 
ATOM   5503  O3'  DT A 268      30.371  74.274 197.219 
ATOM   5504  C2'  DT A 268      32.746  74.558 197.362 
ATOM   5505  C1'  DT A 268      32.881  73.080 197.006 
ATOM   5506  N1   DT A 268      34.229  72.516 197.296 
ATOM   5507  C2   DT A 268      34.282  71.206 197.710 
ATOM   5508  O2   DT A 268      33.289  70.511 197.843 
ATOM   5509  N3   DT A 268      35.547  70.717 197.970 
ATOM   5510  C4   DT A 268      36.734  71.413 197.853 
ATOM   5511  O4   DT A 268      37.808  70.867 198.115 
ATOM   5512  C5   DT A 268      36.575  72.778 197.413 
ATOM   5513  C7   DT A 268      37.818  73.607 197.259 
ATOM   5514  C6   DT A 268      35.358  73.280 197.153 
ATOM   5515  P    DT A 269      29.351  75.262 197.959 
ATOM   5516  OP1  DT A 269      28.365  75.779 196.984 
ATOM   5517  OP2  DT A 269      30.111  76.280 198.717 
ATOM   5518  O5'  DT A 269      28.628  74.263 198.978 
ATOM   5519  C5'  DT A 269      28.486  72.877 198.615 
ATOM   5520  C4'  DT A 269      28.825  71.993 199.798 
ATOM   5521  O4'  DT A 269      30.244  71.675 199.865 
ATOM   5522  C3'  DT A 269      28.513  72.578 201.176 
ATOM   5523  O3'  DT A 269      28.059  71.532 202.027 
ATOM   5524  C2'  DT A 269      29.859  73.079 201.698 
ATOM   5525  C1'  DT A 269      30.693  71.906 201.192 
ATOM   5526  N1   DT A 269      32.155  72.186 201.145 
ATOM   5527  C2   DT A 269      33.002  71.140 201.421 
ATOM   5528  O2   DT A 269      32.605  70.021 201.696 
ATOM   5529  N3   DT A 269      34.350  71.438 201.368 
ATOM   5530  C4   DT A 269      34.906  72.665 201.069 
ATOM   5531  O4   DT A 269      36.130  72.811 201.052 
ATOM   5532  C5   DT A 269      33.937  73.700 200.794 
ATOM   5533  C7   DT A 269      34.458  75.067 200.459 
ATOM   5534  C6   DT A 269      32.621  73.438 200.838 
ATOM   5535  P    DG A 270      26.861  71.827 203.048 
ATOM   5536  OP1  DG A 270      25.566  71.676 202.349 
ATOM   5537  OP2  DG A 270      27.090  73.125 203.719 
ATOM   5538  O5'  DG A 270      27.046  70.637 204.103 
ATOM   5539  C5'  DG A 270      27.604  69.387 203.656 
ATOM   5540  C4'  DG A 270      28.621  68.885 204.660 
ATOM   5541  O4'  DG A 270      29.958  69.403 204.402 
ATOM   5542  C3'  DG A 270      28.357  69.258 206.119 
ATOM   5543  O3'  DG A 270      28.747  68.172 206.950 
ATOM   5544  C2'  DG A 270      29.289  70.438 206.391 
ATOM   5545  C1'  DG A 270      30.490  69.897 205.622 
ATOM   5546  N9   DG A 270      31.510  70.932 205.296 
ATOM   5547  C8   DG A 270      31.333  72.263 204.987 
ATOM   5548  N7   DG A 270      32.449  72.909 204.750 
ATOM   5549  C5   DG A 270      33.435  71.938 204.913 
ATOM   5550  C6   DG A 270      34.845  72.037 204.786 
ATOM   5551  O6   DG A 270      35.525  73.019 204.499 
ATOM   5552  N1   DG A 270      35.469  70.808 205.039 
ATOM   5553  C2   DG A 270      34.817  69.637 205.370 
ATOM   5554  N2   DG A 270      35.594  68.569 205.571 
ATOM   5555  N3   DG A 270      33.494  69.544 205.488 
ATOM   5556  C4   DG A 270      32.873  70.728 205.246 
ATOM   5557  P    DA A 271      27.844  67.803 208.219 
ATOM   5558  OP1  DA A 271      26.722  66.936 207.794 
ATOM   5559  OP2  DA A 271      27.472  69.040 208.940 
ATOM   5560  O5'  DA A 271      28.874  66.955 209.103 
ATOM   5561  C5'  DA A 271      29.906  66.199 208.441 
ATOM   5562  C4'  DA A 271      31.226  66.382 209.163 
ATOM   5563  O4'  DA A 271      31.969  67.537 208.679 
ATOM   5564  C3'  DA A 271      31.133  66.608 210.671 
ATOM   5565  O3'  DA A 271      32.224  65.950 211.304 
ATOM   5566  C2'  DA A 271      31.308  68.116 210.848 
ATOM   5567  C1'  DA A 271      32.403  68.291 209.801 
ATOM   5568  N9   DA A 271      32.594  69.702 209.363 
ATOM   5569  C8   DA A 271      31.651  70.682 209.224 
ATOM   5570  N7   DA A 271      32.132  71.818 208.823 
ATOM   5571  C5   DA A 271      33.492  71.577 208.684 
ATOM   5572  C6   DA A 271      34.563  72.392 208.285 
ATOM   5573  N6   DA A 271      34.422  73.679 207.934 
ATOM   5574  N1   DA A 271      35.788  71.836 208.260 
ATOM   5575  C2   DA A 271      35.922  70.558 208.608 
ATOM   5576  N3   DA A 271      35.001  69.703 208.997 
ATOM   5577  C4   DA A 271      33.784  70.284 209.014 
ATOM   5578  P    DT A 272      31.977  65.198 212.695 
ATOM   5579  OP1  DT A 272      31.446  63.841 212.438 
ATOM   5580  OP2  DT A 272      31.164  66.057 213.584 
ATOM   5581  O5'  DT A 272      33.467  65.094 213.267 
ATOM   5582  C5'  DT A 272      34.566  65.002 212.341 
ATOM   5583  C4'  DT A 272      35.697  65.909 212.786 
ATOM   5584  O4'  DT A 272      35.562  67.262 212.262 
ATOM   5585  C3'  DT A 272      35.834  66.110 214.295 
ATOM   5586  O3'  DT A 272      37.215  66.186 214.626 
ATOM   5587  C2'  DT A 272      35.193  67.471 214.564 
ATOM   5588  C1'  DT A 272      35.752  68.176 213.331 
ATOM   5589  N1   DT A 272      35.041  69.440 212.990 
ATOM   5590  C2   DT A 272      35.796  70.457 212.459 
ATOM   5591  O2   DT A 272      36.995  70.361 212.262 
ATOM   5592  N3   DT A 272      35.103  71.614 212.156 
ATOM   5593  C4   DT A 272      33.752  71.830 212.337 
ATOM   5594  O4   DT A 272      33.244  72.910 212.027 
ATOM   5595  C5   DT A 272      33.046  70.704 212.900 
ATOM   5596  C7   DT A 272      31.571  70.856 213.130 
ATOM   5597  C6   DT A 272      33.694  69.569 213.204 
ATOM   5598  P    DA A 273      37.732  65.481 215.966 
ATOM   5599  OP1  DA A 273      37.982  64.045 215.706 
ATOM   5600  OP2  DA A 273      36.804  65.787 217.077 
ATOM   5601  O5'  DA A 273      39.122  66.235 216.204 
ATOM   5602  C5'  DA A 273      39.856  66.724 215.065 
ATOM   5603  C4'  DA A 273      40.376  68.121 215.343 
ATOM   5604  O4'  DA A 273      39.416  69.153 214.982 
ATOM   5605  C3'  DA A 273      40.713  68.426 216.803 
ATOM   5606  O3'  DA A 273      41.863  69.262 216.845 
ATOM   5607  C2'  DA A 273      39.515  69.222 217.319 
ATOM   5608  C1'  DA A 273      39.310  70.065 216.064 
ATOM   5609  N9   DA A 273      37.971  70.716 215.992 
ATOM   5610  C8   DA A 273      36.771  70.240 216.436 
ATOM   5611  N7   DA A 273      35.778  71.046 216.229 
ATOM   5612  C5   DA A 273      36.358  72.138 215.600 
ATOM   5613  C6   DA A 273      35.828  73.346 215.115 
ATOM   5614  N6   DA A 273      34.529  73.668 215.194 
ATOM   5615  N1   DA A 273      36.685  74.214 214.545 
ATOM   5616  C2   DA A 273      37.975  73.888 214.469 
ATOM   5617  N3   DA A 273      38.581  72.797 214.884 
ATOM   5618  C4   DA A 273      37.702  71.945 215.451 
ATOM   5619  P    DA A 274      42.963  69.013 217.980 
ATOM   5620  OP1  DA A 274      43.888  67.942 217.548 
ATOM   5621  OP2  DA A 274      42.293  68.804 219.283 
ATOM   5622  O5'  DA A 274      43.731  70.417 217.990 
ATOM   5623  C5'  DA A 274      43.805  71.180 216.771 
ATOM   5624  C4'  DA A 274      43.529  72.642 217.058 
ATOM   5625  O4'  DA A 274      42.110  72.962 216.996 
ATOM   5626  C3'  DA A 274      43.961  73.143 218.436 
ATOM   5627  O3'  DA A 274      44.446  74.474 218.312 
ATOM   5628  C2'  DA A 274      42.672  73.170 219.259 
ATOM   5629  C1'  DA A 274      41.769  73.710 218.154 
ATOM   5630  N9   DA A 274      40.316  73.515 218.419 
ATOM   5631  C8   DA A 274      39.703  72.476 219.060 
ATOM   5632  N7   DA A 274      38.413  72.595 219.135 
ATOM   5633  C5   DA A 274      38.150  73.800 218.498 
ATOM   5634  C6   DA A 274      36.957  74.495 218.244 
ATOM   5635  N6   DA A 274      35.748  74.054 218.619 
ATOM   5636  N1   DA A 274      37.051  75.667 217.587 
ATOM   5637  C2   DA A 274      38.255  76.100 217.217 
ATOM   5638  N3   DA A 274      39.431  75.541 217.398 
ATOM   5639  C4   DA A 274      39.309  74.371 218.057 
ATOM   5640  P    DG A 275      45.723  74.918 219.168 
ATOM   5641  OP1  DG A 275      46.959  74.514 218.459 
ATOM   5642  OP2  DG A 275      45.583  74.430 220.557 
ATOM   5643  O5'  DG A 275      45.584  76.511 219.141 
ATOM   5644  C5'  DG A 275      44.958  77.138 218.006 
ATOM   5645  C4'  DG A 275      44.004  78.219 218.473 
ATOM   5646  O4'  DG A 275      42.667  77.704 218.736 
ATOM   5647  C3'  DG A 275      44.387  78.931 219.770 
ATOM   5648  O3'  DG A 275      44.027  80.304 219.666 
ATOM   5649  C2'  DG A 275      43.512  78.280 220.841 
ATOM   5650  C1'  DG A 275      42.241  78.188 220.001 
ATOM   5651  N9   DG A 275      41.231  77.239 220.544 
ATOM   5652  C8   DG A 275      41.424  76.049 221.211 
ATOM   5653  N7   DG A 275      40.314  75.446 221.561 
ATOM   5654  C5   DG A 275      39.314  76.297 221.093 
ATOM   5655  C6   DG A 275      37.902  76.180 221.173 
ATOM   5656  O6   DG A 275      37.232  75.285 221.682 
ATOM   5657  N1   DG A 275      37.262  77.271 220.567 
ATOM   5658  C2   DG A 275      37.902  78.334 219.963 
ATOM   5659  N2   DG A 275      37.112  79.275 219.442 
ATOM   5660  N3   DG A 275      39.228  78.443 219.888 
ATOM   5661  C4   DG A 275      39.863  77.394 220.471 
ATOM   5662  P    DG A 276      45.011  81.411 220.273 
ATOM   5663  OP1  DG A 276      46.073  81.723 219.290 
ATOM   5664  OP2  DG A 276      45.472  80.985 221.612 
ATOM   5665  O5'  DG A 276      44.025  82.664 220.417 
ATOM   5666  C5'  DG A 276      42.926  82.796 219.497 
ATOM   5667  C4'  DG A 276      41.669  83.193 220.246 
ATOM   5668  O4'  DG A 276      40.926  82.040 220.735 
ATOM   5669  C3'  DG A 276      41.880  84.051 221.493 
ATOM   5670  O3'  DG A 276      40.821  84.996 221.588 
ATOM   5671  C2'  DG A 276      41.765  83.072 222.661 
ATOM   5672  C1'  DG A 276      40.600  82.263 222.098 
ATOM   5673  N9   DG A 276      40.419  80.937 222.754 
ATOM   5674  C8   DG A 276      41.371  80.079 223.258 
ATOM   5675  N7   DG A 276      40.877  78.979 223.776 
ATOM   5676  C5   DG A 276      39.501  79.122 223.603 
ATOM   5677  C6   DG A 276      38.439  78.251 223.965 
ATOM   5678  O6   DG A 276      38.497  77.158 224.520 
ATOM   5679  N1   DG A 276      37.194  78.785 223.604 
ATOM   5680  C2   DG A 276      37.001  80.000 222.976 
ATOM   5681  N2   DG A 276      35.733  80.329 222.716 
ATOM   5682  N3   DG A 276      37.997  80.816 222.637 
ATOM   5683  C4   DG A 276      39.211  80.312 222.981 
ATOM   5684  P    DT A 277      41.149  86.485 222.073 
ATOM   5685  OP1  DT A 277      41.621  87.288 220.922 
ATOM   5686  OP2  DT A 277      42.052  86.437 223.244 
ATOM   5687  O5'  DT A 277      39.703  86.995 222.529 
ATOM   5688  C5'  DT A 277      38.537  86.463 221.874 
ATOM   5689  C4'  DT A 277      37.470  86.136 222.899 
ATOM   5690  O4'  DT A 277      37.604  84.785 223.428 
ATOM   5691  C3'  DT A 277      37.452  87.019 224.146 
ATOM   5692  O3'  DT A 277      36.102  87.229 224.542 
ATOM   5693  C2'  DT A 277      38.149  86.186 225.221 
ATOM   5694  C1'  DT A 277      37.521  84.848 224.843 
ATOM   5695  N1   DT A 277      38.241  83.670 225.402 
ATOM   5696  C2   DT A 277      37.480  82.585 225.763 
ATOM   5697  O2   DT A 277      36.267  82.556 225.644 
ATOM   5698  N3   DT A 277      38.181  81.512 226.277 
ATOM   5699  C4   DT A 277      39.548  81.437 226.456 
ATOM   5700  O4   DT A 277      40.063  80.421 226.927 
ATOM   5701  C5   DT A 277      40.261  82.624 226.048 
ATOM   5702  C7   DT A 277      41.753  82.626 226.209 
ATOM   5703  C6   DT A 277      39.604  83.682 225.545 
ATOM   5704  P    DA A 278      35.665  88.673 225.078 
ATOM   5705  OP1  DA A 278      35.353  89.554 223.930 
ATOM   5706  OP2  DA A 278      36.681  89.178 226.027 
ATOM   5707  O5'  DA A 278      34.319  88.323 225.869 
ATOM   5708  C5'  DA A 278      33.517  87.211 225.425 
ATOM   5709  C4'  DA A 278      33.060  86.394 226.617 
ATOM   5710  O4'  DA A 278      34.021  85.362 226.985 
ATOM   5711  C3'  DA A 278      32.842  87.173 227.914 
ATOM   5712  O3'  DA A 278      31.724  86.622 228.600 
ATOM   5713  C2'  DA A 278      34.099  86.906 228.743 
ATOM   5714  C1'  DA A 278      34.234  85.428 228.387 
ATOM   5715  N9   DA A 278      35.582  84.864 228.677 
ATOM   5716  C8   DA A 278      36.797  85.480 228.587 
ATOM   5717  N7   DA A 278      37.797  84.718 228.911 
ATOM   5718  C5   DA A 278      37.202  83.508 229.238 
ATOM   5719  C6   DA A 278      37.730  82.279 229.667 
ATOM   5720  N6   DA A 278      39.040  82.058 229.847 
ATOM   5721  N1   DA A 278      36.859  81.281 229.906 
ATOM   5722  C2   DA A 278      35.559  81.505 229.725 
ATOM   5723  N3   DA A 278      34.953  82.603 229.331 
ATOM   5724  C4   DA A 278      35.846  83.587 229.099 
ATOM   5725  P    DA A 279      30.704  87.610 229.340 
ATOM   5726  OP1  DA A 279      29.718  88.127 228.365 
ATOM   5727  OP2  DA A 279      31.464  88.629 230.098 
ATOM   5728  O5'  DA A 279      29.981  86.611 230.359 
ATOM   5729  C5'  DA A 279      29.839  85.225 229.995 
ATOM   5730  C4'  DA A 279      30.178  84.341 231.179 
ATOM   5731  O4'  DA A 279      31.597  84.024 231.246 
ATOM   5732  C3'  DA A 279      29.866  84.926 232.556 
ATOM   5733  O3'  DA A 279      29.412  83.881 233.408 
ATOM   5734  C2'  DA A 279      31.212  85.427 233.079 
ATOM   5735  C1'  DA A 279      32.046  84.254 232.573 
ATOM   5736  N9   DA A 279      33.508  84.535 232.525 
ATOM   5737  C8   DA A 279      34.137  85.713 232.240 
ATOM   5738  N7   DA A 279      35.431  85.640 232.280 
ATOM   5739  C5   DA A 279      35.681  84.316 232.616 
ATOM   5740  C6   DA A 279      36.872  83.598 232.815 
ATOM   5741  N6   DA A 279      38.092  84.141 232.698 
ATOM   5742  N1   DA A 279      36.763  82.296 233.140 
ATOM   5743  C2   DA A 279      35.548  81.762 233.254 
ATOM   5744  N3   DA A 279      34.373  82.330 233.093 
ATOM   5745  C4   DA A 279      34.509  83.632 232.769 
ATOM   5746  P    DC A 280      28.215  84.175 234.429 
ATOM   5747  OP1  DC A 280      26.919  84.025 233.730 
ATOM   5748  OP2  DC A 280      28.443  85.474 235.100 
ATOM   5749  O5'  DC A 280      28.399  82.986 235.484 
ATOM   5750  C5'  DC A 280      28.957  81.736 235.036 
ATOM   5751  C4'  DC A 280      29.974  81.234 236.041 
ATOM   5752  O4'  DC A 280      31.311  81.751 235.783 
ATOM   5753  C3'  DC A 280      29.710  81.607 237.499 
ATOM   5754  O3'  DC A 280      30.100  80.521 238.330 
ATOM   5755  C2'  DC A 280      30.642  82.787 237.772 
ATOM   5756  C1'  DC A 280      31.843  82.245 237.002 
ATOM   5757  N1   DC A 280      32.864  83.280 236.677 
ATOM   5758  C2   DC A 280      34.202  82.894 236.673 
ATOM   5759  O2   DC A 280      34.485  81.720 236.937 
ATOM   5760  N3   DC A 280      35.147  83.824 236.379 
ATOM   5761  C4   DC A 280      34.800  85.086 236.099 
ATOM   5762  N4   DC A 280      35.758  85.955 235.819 
ATOM   5763  C5   DC A 280      33.429  85.504 236.098 
ATOM   5764  C6   DC A 280      32.499  84.560 236.394 
ATOM   5765  P    DA A 281      29.197  80.151 239.600 
ATOM   5766  OP1  DA A 281      28.075  79.285 239.175 
ATOM   5767  OP2  DA A 281      28.826  81.389 240.320 
ATOM   5768  O5'  DA A 281      30.228  79.304 240.484 
ATOM   5769  C5'  DA A 281      31.259  78.548 239.821 
ATOM   5770  C4'  DA A 281      32.579  78.730 240.543 
ATOM   5771  O4'  DA A 281      33.322  79.885 240.060 
ATOM   5772  C3'  DA A 281      32.487  78.957 242.052 
ATOM   5773  O3'  DA A 281      33.577  78.298 242.685 
ATOM   5774  C2'  DA A 281      32.661  80.465 242.229 
ATOM   5775  C1'  DA A 281      33.756  80.640 241.181 
ATOM   5776  N9   DA A 281      33.947  82.051 240.744 
ATOM   5777  C8   DA A 281      33.005  83.030 240.604 
ATOM   5778  N7   DA A 281      33.485  84.166 240.203 
ATOM   5779  C5   DA A 281      34.845  83.925 240.065 
ATOM   5780  C6   DA A 281      35.916  84.741 239.666 
ATOM   5781  N6   DA A 281      35.775  86.027 239.315 
ATOM   5782  N1   DA A 281      37.141  84.185 239.640 
ATOM   5783  C2   DA A 281      37.275  82.906 239.989 
ATOM   5784  N3   DA A 281      36.354  82.051 240.377 
ATOM   5785  C4   DA A 281      35.137  82.633 240.394 
ATOM   5786  P    DA A 282      33.330  77.547 244.076 
ATOM   5787  OP1  DA A 282      32.799  76.190 243.819 
ATOM   5788  OP2  DA A 282      32.517  78.405 244.965 
ATOM   5789  O5'  DA A 282      34.820  77.442 244.648 
ATOM   5790  C5'  DA A 282      35.919  77.350 243.721 
ATOM   5791  C4'  DA A 282      37.050  78.258 244.166 
ATOM   5792  O4'  DA A 282      36.915  79.610 243.643 
ATOM   5793  C3'  DA A 282      37.187  78.459 245.675 
ATOM   5794  O3'  DA A 282      38.568  78.535 246.006 
ATOM   5795  C2'  DA A 282      36.546  79.820 245.945 
ATOM   5796  C1'  DA A 282      37.105  80.524 244.712 
ATOM   5797  N9   DA A 282      36.394  81.789 244.371 
ATOM   5798  C8   DA A 282      35.069  82.083 244.518 
ATOM   5799  N7   DA A 282      34.750  83.278 244.128 
ATOM   5800  C5   DA A 282      35.952  83.818 243.689 
ATOM   5801  C6   DA A 282      36.287  85.071 243.150 
ATOM   5802  N6   DA A 282      35.396  86.053 242.951 
ATOM   5803  N1   DA A 282      37.576  85.279 242.821 
ATOM   5804  C2   DA A 282      38.456  84.299 243.020 
ATOM   5805  N3   DA A 282      38.261  83.096 243.514 
ATOM   5806  C4   DA A 282      36.965  82.914 243.835 
ATOM   5807  P    DG A 283      39.085  77.829 247.347 
ATOM   5808  OP1  DG A 283      39.335  76.394 247.087 
ATOM   5809  OP2  DG A 283      38.157  78.135 248.458 
ATOM   5810  O5'  DG A 283      40.475  78.584 247.585 
ATOM   5811  C5'  DG A 283      41.209  79.073 246.445 
ATOM   5812  C4'  DG A 283      41.729  80.469 246.724 
ATOM   5813  O4'  DG A 283      40.769  81.502 246.362 
ATOM   5814  C3'  DG A 283      42.066  80.774 248.183 
ATOM   5815  O3'  DG A 283      43.216  81.610 248.225 
ATOM   5816  C2'  DG A 283      40.868  81.571 248.699 
ATOM   5817  C1'  DG A 283      40.663  82.413 247.445 
ATOM   5818  N9   DG A 283      39.324  83.064 247.373 
ATOM   5819  C8   DG A 283      38.105  82.600 247.815 
ATOM   5820  N7   DG A 283      37.109  83.424 247.599 
ATOM   5821  C5   DG A 283      37.711  84.513 246.968 
ATOM   5822  C6   DG A 283      37.142  85.721 246.490 
ATOM   5823  O6   DG A 283      35.971  86.087 246.524 
ATOM   5824  N1   DG A 283      38.114  86.553 245.916 
ATOM   5825  C2   DG A 283      39.460  86.254 245.818 
ATOM   5826  N2   DG A 283      40.224  87.182 245.235 
ATOM   5827  N3   DG A 283      39.993  85.121 246.266 
ATOM   5828  C4   DG A 283      39.063  84.302 246.826 
ATOM   5829  P    DT A 284      44.316  81.361 249.361 
ATOM   5830  OP1  DT A 284      45.241  80.290 248.928 
ATOM   5831  OP2  DT A 284      43.646  81.153 250.664 
ATOM   5832  O5'  DT A 284      45.084  82.765 249.370 
ATOM   5833  C5'  DT A 284      45.159  83.528 248.152 
ATOM   5834  C4'  DT A 284      44.882  84.990 248.439 
ATOM   5835  O4'  DT A 284      43.463  85.311 248.377 
ATOM   5836  C3'  DT A 284      45.314  85.491 249.817 
ATOM   5837  O3'  DT A 284      45.799  86.823 249.693 
ATOM   5838  C2'  DT A 284      44.025  85.518 250.639 
ATOM   5839  C1'  DT A 284      43.122  86.058 249.535 
ATOM   5840  N1   DT A 284      41.669  85.863 249.800 
ATOM   5841  C2   DT A 284      40.815  86.842 249.353 
ATOM   5842  O2   DT A 284      41.197  87.837 248.762 
ATOM   5843  N3   DT A 284      39.476  86.627 249.618 
ATOM   5844  C4   DT A 284      38.935  85.541 250.276 
ATOM   5845  O4   DT A 284      37.718  85.459 250.454 
ATOM   5846  C5   DT A 284      39.911  84.568 250.707 
ATOM   5847  C7   DT A 284      39.407  83.355 251.432 
ATOM   5848  C6   DT A 284      41.219  84.752 250.463 
ATOM   5849  P    DC A 285      47.076  87.266 250.548 
ATOM   5850  OP1  DC A 285      48.312  86.862 249.840 
ATOM   5851  OP2  DC A 285      46.936  86.778 251.938 
ATOM   5852  O5'  DC A 285      46.937  88.860 250.522 
ATOM   5853  C5'  DC A 285      46.311  89.487 249.387 
ATOM   5854  C4'  DC A 285      45.357  90.568 249.854 
ATOM   5855  O4'  DC A 285      44.020  90.052 250.117 
ATOM   5856  C3'  DC A 285      45.740  91.279 251.151 
ATOM   5857  O3'  DC A 285      45.380  92.652 251.047 
ATOM   5858  C2'  DC A 285      44.865  90.629 252.222 
ATOM   5859  C1'  DC A 285      43.594  90.537 251.382 
ATOM   5860  N1   DC A 285      42.585  89.588 251.925 
ATOM   5861  C2   DC A 285      41.239  89.906 251.760 
ATOM   5862  O2   DC A 285      40.941  90.954 251.174 
ATOM   5863  N3   DC A 285      40.302  89.053 252.248 
ATOM   5864  C4   DC A 285      40.665  87.929 252.876 
ATOM   5865  N4   DC A 285      39.713  87.129 253.335 
ATOM   5866  C5   DC A 285      42.043  87.582 253.058 
ATOM   5867  C6   DC A 285      42.964  88.447 252.562 
ATOM   5868  P    DG A 286      46.364  93.760 251.654 
ATOM   5869  OP1  DG A 286      47.426  94.072 250.671 
ATOM   5870  OP2  DG A 286      46.825  93.333 252.993 
ATOM   5871  O5'  DG A 286      45.378  95.012 251.798 
ATOM   5872  C5'  DG A 286      44.279  95.144 250.878 
ATOM   5873  C4'  DG A 286      43.022  95.542 251.627 
ATOM   5874  O4'  DG A 286      42.279  94.389 252.116 
ATOM   5875  C3'  DG A 286      43.233  96.400 252.874 
ATOM   5876  O3'  DG A 286      42.174  97.344 252.968 
ATOM   5877  C2'  DG A 286      43.118  95.420 254.042 
ATOM   5878  C1'  DG A 286      41.953  94.611 253.479 
ATOM   5879  N9   DG A 286      41.772  93.286 254.134 
ATOM   5880  C8   DG A 286      42.724  92.427 254.639 
ATOM   5881  N7   DG A 286      42.230  91.328 255.157 
ATOM   5882  C5   DG A 286      40.854  91.470 254.984 
ATOM   5883  C6   DG A 286      39.792  90.600 255.345 
ATOM   5884  O6   DG A 286      39.850  89.506 255.901 
ATOM   5885  N1   DG A 286      38.547  91.133 254.985 
ATOM   5886  C2   DG A 286      38.354  92.348 254.357 
ATOM   5887  N2   DG A 286      37.086  92.677 254.097 
ATOM   5888  N3   DG A 286      39.350  93.164 254.018 
ATOM   5889  C4   DG A 286      40.564  92.661 254.361 
ATOM   5890  P    DA A 287      42.502  98.833 253.454 
ATOM   5891  OP1  DA A 287      42.974  99.636 252.303 
ATOM   5892  OP2  DA A 287      43.405  98.785 254.625 
ATOM   5893  O5'  DA A 287      41.056  99.343 253.910 
ATOM   5894  C5'  DA A 287      39.890  98.811 253.254 
ATOM   5895  C4'  DA A 287      38.823  98.484 254.280 
ATOM   5896  O4'  DA A 287      38.957  97.134 254.809 
ATOM   5897  C3'  DA A 287      38.805  99.368 255.527 
ATOM   5898  O3'  DA A 287      37.455  99.577 255.923 
ATOM   5899  C2'  DA A 287      39.502  98.535 256.602 
ATOM   5900  C1'  DA A 287      38.874  97.197 256.224 
ATOM   5901  N9   DA A 287      39.594  96.018 256.783 
ATOM   5902  C8   DA A 287      40.935  95.864 256.991 
ATOM   5903  N7   DA A 287      41.258  94.714 257.496 
ATOM   5904  C5   DA A 287      40.043  94.055 257.634 
ATOM   5905  C6   DA A 287      39.707  92.781 258.117 
ATOM   5906  N6   DA A 287      40.609  91.900 258.574 
ATOM   5907  N1   DA A 287      38.404  92.442 258.115 
ATOM   5908  C2   DA A 287      37.512  93.321 257.660 
ATOM   5909  N3   DA A 287      37.708  94.532 257.186 
ATOM   5910  C4   DA A 287      39.019  94.847 257.200 
ATOM   5911  P    DT A 288      37.018 101.021 256.459 
ATOM   5912  OP1  DT A 288      36.707 101.903 255.311 
ATOM   5913  OP2  DT A 288      38.034 101.526 257.408 
ATOM   5914  O5'  DT A 288      35.672 100.671 257.249 
ATOM   5915  C5'  DT A 288      34.870  99.560 256.806 
ATOM   5916  C4'  DT A 288      34.413  98.742 257.998 
ATOM   5917  O4'  DT A 288      35.374  97.711 258.366 
ATOM   5918  C3'  DT A 288      34.195  99.521 259.295 
ATOM   5919  O3'  DT A 288      33.077  98.971 259.980 
ATOM   5920  C2'  DT A 288      35.452  99.255 260.123 
ATOM   5921  C1'  DT A 288      35.587  97.777 259.767 
ATOM   5922  N1   DT A 288      36.935  97.213 260.057 
ATOM   5923  C2   DT A 288      36.989  95.903 260.471 
ATOM   5924  O2   DT A 288      35.995  95.208 260.605 
ATOM   5925  N3   DT A 288      38.253  95.414 260.732 
ATOM   5926  C4   DT A 288      39.440  96.110 260.615 
ATOM   5927  O4   DT A 288      40.514  95.564 260.876 
ATOM   5928  C5   DT A 288      39.281  97.475 260.174 
ATOM   5929  C7   DT A 288      40.524  98.304 260.021 
ATOM   5930  C6   DT A 288      38.064  97.977 259.914 
ATOM   5931  P    DG A 289      32.057  99.959 260.721 
ATOM   5932  OP1  DG A 289      31.071 100.476 259.745 
ATOM   5933  OP2  DG A 289      32.817 100.977 261.479 
ATOM   5934  O5'  DG A 289      31.334  98.960 261.740 
ATOM   5935  C5'  DG A 289      31.192  97.574 261.376 
ATOM   5936  C4'  DG A 289      31.531  96.690 262.560 
ATOM   5937  O4'  DG A 289      32.950  96.372 262.627 
ATOM   5938  C3'  DG A 289      31.219  97.275 263.937 
ATOM   5939  O3'  DG A 289      30.765  96.229 264.789 
ATOM   5940  C2'  DG A 289      32.565  97.776 264.459 
ATOM   5941  C1'  DG A 289      33.399  96.603 263.954 
ATOM   5942  N9   DG A 289      34.861  96.883 263.906 
ATOM   5943  C8   DG A 289      35.513  98.063 263.621 
ATOM   5944  N7   DG A 289      36.820  97.976 263.664 
ATOM   5945  C5   DG A 289      37.051  96.643 264.002 
ATOM   5946  C6   DG A 289      38.273  95.948 264.196 
ATOM   5947  O6   DG A 289      39.421  96.372 264.108 
ATOM   5948  N1   DG A 289      38.050  94.604 264.530 
ATOM   5949  C2   DG A 289      36.810  94.011 264.659 
ATOM   5950  N2   DG A 289      36.811  92.716 264.983 
ATOM   5951  N3   DG A 289      35.664  94.664 264.476 
ATOM   5952  C4   DG A 289      35.862  95.968 264.152 
ATOM   5953  P    DG A 290      29.568  96.524 265.809 
ATOM   5954  OP1  DG A 290      28.272  96.373 265.110 
ATOM   5955  OP2  DG A 290      29.796  97.822 266.480 
ATOM   5956  O5'  DG A 290      29.752  95.334 266.864 
ATOM   5957  C5'  DG A 290      30.310  94.084 266.417 
ATOM   5958  C4'  DG A 290      31.327  93.582 267.421 
ATOM   5959  O4'  DG A 290      32.664  94.100 267.163 
ATOM   5960  C3'  DG A 290      31.063  93.955 268.880 
ATOM   5961  O3'  DG A 290      31.453  92.869 269.711 
ATOM   5962  C2'  DG A 290      31.995  95.135 269.153 
ATOM   5963  C1'  DG A 290      33.196  94.593 268.383 
ATOM   5964  N9   DG A 290      34.217  95.629 268.057 
ATOM   5965  C8   DG A 290      34.039  96.960 267.749 
ATOM   5966  N7   DG A 290      35.155  97.606 267.511 
ATOM   5967  C5   DG A 290      36.141  96.635 267.674 
ATOM   5968  C6   DG A 290      37.551  96.734 267.547 
ATOM   5969  O6   DG A 290      38.231  97.715 267.260 
ATOM   5970  N1   DG A 290      38.175  95.505 267.800 
ATOM   5971  C2   DG A 290      37.523  94.334 268.131 
ATOM   5972  N2   DG A 290      38.300  93.266 268.332 
ATOM   5973  N3   DG A 290      36.200  94.241 268.249 
ATOM   5974  C4   DG A 290      35.579  95.425 268.008 
ATOM   5975  P    DA A 291      30.550  92.500 270.980 
ATOM   5976  OP1  DA A 291      29.428  91.633 270.556 
ATOM   5977  OP2  DA A 291      30.179  93.737 271.701 
ATOM   5978  O5'  DA A 291      31.581  91.652 271.864 
ATOM   5979  C5'  DA A 291      32.612  90.896 271.202 
ATOM   5980  C4'  DA A 291      33.932  91.078 271.924 
ATOM   5981  O4'  DA A 291      34.675  92.234 271.441 
ATOM   5982  C3'  DA A 291      33.840  91.305 273.433 
ATOM   5983  O3'  DA A 291      34.931  90.647 274.065 
ATOM   5984  C2'  DA A 291      34.014  92.813 273.609 
ATOM   5985  C1'  DA A 291      35.109  92.988 272.562 
ATOM   5986  N9   DA A 291      35.300  94.399 272.124 
ATOM   5987  C8   DA A 291      34.358  95.379 271.985 
ATOM   5988  N7   DA A 291      34.838  96.515 271.584 
ATOM   5989  C5   DA A 291      36.198  96.274 271.446 
ATOM   5990  C6   DA A 291      37.269  97.089 271.046 
ATOM   5991  N6   DA A 291      37.129  98.376 270.696 
ATOM   5992  N1   DA A 291      38.494  96.533 271.021 
ATOM   5993  C2   DA A 291      38.628  95.255 271.370 
ATOM   5994  N3   DA A 291      37.707  94.400 271.758 
ATOM   5995  C4   DA A 291      36.490  94.981 271.775 
ATOM   5996  P    DT A 292      34.683  89.895 275.457 
ATOM   5997  OP1  DT A 292      34.152  88.538 275.200 
ATOM   5998  OP2  DT A 292      33.870  90.754 276.346 
ATOM   5999  O5'  DT A 292      36.173  89.791 276.029 
ATOM   6000  C5'  DT A 292      37.272  89.699 275.102 
ATOM   6001  C4'  DT A 292      38.403  90.606 275.547 
ATOM   6002  O4'  DT A 292      38.268  91.959 275.024 
ATOM   6003  C3'  DT A 292      38.540  90.807 277.056 
ATOM   6004  O3'  DT A 292      39.921  90.883 277.387 
ATOM   6005  C2'  DT A 292      37.900  92.168 277.326 
ATOM   6006  C1'  DT A 292      38.458  92.873 276.093 
ATOM   6007  N1   DT A 292      37.747  94.137 275.752 
ATOM   6008  C2   DT A 292      38.503  95.154 275.220 
ATOM   6009  O2   DT A 292      39.701  95.058 275.023 
ATOM   6010  N3   DT A 292      37.809  96.311 274.917 
ATOM   6011  C4   DT A 292      36.458  96.527 275.098 
ATOM   6012  O4   DT A 292      35.950  97.607 274.789 
ATOM   6013  C5   DT A 292      35.752  95.401 275.662 
ATOM   6014  C7   DT A 292      34.277  95.553 275.891 
ATOM   6015  C6   DT A 292      36.400  94.266 275.966 
ATOM   6016  P    DT A 293      40.438  90.178 278.727 
ATOM   6017  OP1  DT A 293      40.689  88.742 278.467 
ATOM   6018  OP2  DT A 293      39.510  90.484 279.839 
ATOM   6019  O5'  DT A 293      41.828  90.932 278.965 
ATOM   6020  C5'  DT A 293      42.562  91.421 277.826 
ATOM   6021  C4'  DT A 293      43.082  92.818 278.105 
ATOM   6022  O4'  DT A 293      42.122  93.850 277.743 
ATOM   6023  C3'  DT A 293      43.419  93.123 279.564 
ATOM   6024  O3'  DT A 293      44.569  93.959 279.606 
ATOM   6025  C2'  DT A 293      42.221  93.919 280.080 
ATOM   6026  C1'  DT A 293      42.016  94.762 278.826 
ATOM   6027  N1   DT A 293      40.677  95.413 278.753 
ATOM   6028  C2   DT A 293      40.617  96.654 278.168 
ATOM   6029  O2   DT A 293      41.596  97.225 277.719 
ATOM   6030  N3   DT A 293      39.360  97.227 278.120 
ATOM   6031  C4   DT A 293      38.189  96.673 278.596 
ATOM   6032  O4   DT A 293      37.122  97.281 278.496 
ATOM   6033  C5   DT A 293      38.355  95.368 279.192 
ATOM   6034  C7   DT A 293      37.130  94.694 279.736 
ATOM   6035  C6   DT A 293      39.565  94.789 279.253 
ATOM   6036  P    DC A 294      45.669  93.710 280.742 
ATOM   6037  OP1  DC A 294      46.594  92.639 280.309 
ATOM   6038  OP2  DC A 294      44.999  93.501 282.044 
ATOM   6039  O5'  DC A 294      46.437  95.114 280.751 
ATOM   6040  C5'  DC A 294      46.512  95.876 279.532 
ATOM   6041  C4'  DC A 294      46.235  97.339 279.820 
ATOM   6042  O4'  DC A 294      44.816  97.659 279.758 
ATOM   6043  C3'  DC A 294      46.667  97.840 281.198 
ATOM   6044  O3'  DC A 294      47.152  99.171 281.073 
ATOM   6045  C2'  DC A 294      45.378  97.867 282.020 
ATOM   6046  C1'  DC A 294      44.475  98.407 280.915 
ATOM   6047  N1   DC A 294      43.022  98.212 281.181 
ATOM   6048  C2   DC A 294      42.143  99.195 280.734 
ATOM   6049  O2   DC A 294      42.600 100.178 280.141 
ATOM   6050  N3   DC A 294      40.815  99.036 280.967 
ATOM   6051  C4   DC A 294      40.360  97.955 281.613 
ATOM   6052  N4   DC A 294      39.055  97.846 281.815 
ATOM   6053  C5   DC A 294      41.247  96.932 282.081 
ATOM   6054  C6   DC A 294      42.571  97.110 281.839 
ATOM   6055  P    DC A 295      48.429  99.615 281.929 
ATOM   6056  OP1  DC A 295      49.665  99.211 281.220 
ATOM   6057  OP2  DC A 295      48.289  99.127 283.319 
ATOM   6058  O5'  DC A 295      48.290 101.208 281.903 
ATOM   6059  C5'  DC A 295      47.664 101.835 280.768 
ATOM   6060  C4'  DC A 295      46.710 102.916 281.234 
ATOM   6061  O4'  DC A 295      45.373 102.401 281.498 
ATOM   6062  C3'  DC A 295      47.093 103.628 282.532 
ATOM   6063  O3'  DC A 295      46.733 105.001 282.427 
ATOM   6064  C2'  DC A 295      46.218 102.977 283.603 
ATOM   6065  C1'  DC A 295      44.948 102.885 282.762 
ATOM   6066  N1   DC A 295      43.938 101.936 283.305 
ATOM   6067  C2   DC A 295      42.592 102.254 283.140 
ATOM   6068  O2   DC A 295      42.294 103.303 282.555 
ATOM   6069  N3   DC A 295      41.655 101.402 283.629 
ATOM   6070  C4   DC A 295      42.018 100.277 284.257 
ATOM   6071  N4   DC A 295      41.066  99.478 284.716 
ATOM   6072  C5   DC A 295      43.396  99.931 284.438 
ATOM   6073  C6   DC A 295      44.317 100.796 283.943 
ATOM   6074  P    DT A 296      47.717 106.108 283.034 
ATOM   6075  OP1  DT A 296      48.779 106.420 282.052 
ATOM   6076  OP2  DT A 296      48.178 105.682 284.374 
ATOM   6077  O5'  DT A 296      46.731 107.361 283.179 
ATOM   6078  C5'  DT A 296      45.632 107.493 282.259 
ATOM   6079  C4'  DT A 296      44.375 107.890 283.007 
ATOM   6080  O4'  DT A 296      43.632 106.737 283.496 
ATOM   6081  C3'  DT A 296      44.586 108.748 284.255 
ATOM   6082  O3'  DT A 296      43.527 109.693 284.349 
ATOM   6083  C2'  DT A 296      44.471 107.769 285.422 
ATOM   6084  C1'  DT A 296      43.306 106.960 284.860 
ATOM   6085  N1   DT A 296      43.125 105.634 285.515 
ATOM   6086  C2   DT A 296      41.837 105.175 285.652 
ATOM   6087  O2   DT A 296      40.866 105.801 285.265 
ATOM   6088  N3   DT A 296      41.709 103.944 286.265 
ATOM   6089  C4   DT A 296      42.736 103.154 286.739 
ATOM   6090  O4   DT A 296      42.498 102.068 287.270 
ATOM   6091  C5   DT A 296      44.051 103.721 286.549 
ATOM   6092  C7   DT A 296      45.226 102.925 287.038 
ATOM   6093  C6   DT A 296      44.205 104.916 285.957 
ATOM   6094  P    DC A 297      43.855 111.181 284.834 
ATOM   6095  OP1  DC A 297      44.327 111.985 283.684 
ATOM   6096  OP2  DC A 297      44.758 111.134 286.006 
ATOM   6097  O5'  DC A 297      42.409 111.692 285.291 
ATOM   6098  C5'  DC A 297      41.243 111.160 284.635 
ATOM   6099  C4'  DC A 297      40.176 110.833 285.660 
ATOM   6100  O4'  DC A 297      40.310 109.482 286.189 
ATOM   6101  C3'  DC A 297      40.158 111.716 286.907 
ATOM   6102  O3'  DC A 297      38.808 111.926 287.304 
ATOM   6103  C2'  DC A 297      40.856 110.883 287.983 
ATOM   6104  C1'  DC A 297      40.227 109.545 287.605 
ATOM   6105  N1   DC A 297      40.947 108.367 288.163 
ATOM   6106  C2   DC A 297      40.190 107.259 288.534 
ATOM   6107  O2   DC A 297      38.963 107.299 288.385 
ATOM   6108  N3   DC A 297      40.827 106.175 289.046 
ATOM   6109  C4   DC A 297      42.158 106.172 289.191 
ATOM   6110  N4   DC A 297      42.733 105.090 289.695 
ATOM   6111  C5   DC A 297      42.956 107.301 288.817 
ATOM   6112  C6   DC A 297      42.300 108.374 288.307 
ATOM   6113  P    DT A 298      38.372 113.370 287.839 
ATOM   6114  OP1  DT A 298      38.060 114.251 286.692 
ATOM   6115  OP2  DT A 298      39.387 113.875 288.789 
ATOM   6116  O5'  DT A 298      37.025 113.020 288.630 
ATOM   6117  C5'  DT A 298      36.223 111.908 288.187 
ATOM   6118  C4'  DT A 298      35.766 111.091 289.379 
ATOM   6119  O4'  DT A 298      36.727 110.059 289.746 
ATOM   6120  C3'  DT A 298      35.548 111.870 290.676 
ATOM   6121  O3'  DT A 298      34.430 111.319 291.361 
ATOM   6122  C2'  DT A 298      36.805 111.603 291.504 
ATOM   6123  C1'  DT A 298      36.940 110.125 291.148 
ATOM   6124  N1   DT A 298      38.288 109.561 291.438 
ATOM   6125  C2   DT A 298      38.342 108.251 291.852 
ATOM   6126  O2   DT A 298      37.348 107.557 291.985 
ATOM   6127  N3   DT A 298      39.607 107.763 292.112 
ATOM   6128  C4   DT A 298      40.793 108.458 291.995 
ATOM   6129  O4   DT A 298      41.867 107.912 292.257 
ATOM   6130  C5   DT A 298      40.634 109.823 291.555 
ATOM   6131  C7   DT A 298      41.877 110.652 291.401 
ATOM   6132  C6   DT A 298      39.417 110.325 291.295 
ATOM   6133  P    DC A 299      33.410 112.307 292.101 
ATOM   6134  OP1  DC A 299      32.424 112.824 291.126 
ATOM   6135  OP2  DC A 299      34.170 113.326 292.859 
ATOM   6136  O5'  DC A 299      32.687 111.308 293.120 
ATOM   6137  C5'  DC A 299      32.545 109.922 292.757 
ATOM   6138  C4'  DC A 299      32.884 109.038 293.941 
ATOM   6139  O4'  DC A 299      34.304 108.721 294.008 
ATOM   6140  C3'  DC A 299      32.572 109.623 295.318 
ATOM   6141  O3'  DC A 299      32.118 108.578 296.169 
ATOM   6142  C2'  DC A 299      33.918 110.124 295.840 
ATOM   6143  C1'  DC A 299      34.752 108.951 295.334 
ATOM   6144  N1   DC A 299      36.214 109.232 295.287 
ATOM   6145  C2   DC A 299      37.086 108.182 295.564 
ATOM   6146  O2   DC A 299      36.615 107.071 295.836 
ATOM   6147  N3   DC A 299      38.423 108.418 295.527 
ATOM   6148  C4   DC A 299      38.893 109.635 295.229
[truncated: 415,700 more chars]
