# Supplementary material for: Characterization of lncRNA-protein interactions associated with Prostate cancer and Androgen receptors by molecular docking simulations
Source: Biochem Biophys Rep. 2025 Mar 9;42:101959. doi: 10.1016/j.bbrep.2025.101959 (PMC11929892; doi:10.1016/j.bbrep.2025.101959)
Supplement: Multimedia component 27 [file mmc27.zip › bbrep_00101959_model_16.pdb]

REMARK Number:    16
REMARK Ligand:     lig_628dcb8434e2f.pdb
REMARK Contact:     0     0     0
REMARK Score:  -190.58
REMARK RMSD:    775.47
MODEL       16
ATOM      1  N   ALA A  24      30.357  -5.473 -24.875 
ATOM      2  CA  ALA A  24      30.515  -4.000 -24.871 
ATOM      3  CB  ALA A  24      29.364  -3.347 -25.653 
ATOM      4  C   ALA A  24      30.496  -3.471 -23.474 
ATOM      5  O   ALA A  24      31.409  -3.720 -22.690 
ATOM      6  N   GLN A  25      29.435  -2.716 -23.129 
ATOM      7  CA  GLN A  25      29.334  -2.167 -21.810 
ATOM      8  CB  GLN A  25      28.209  -1.135 -21.640 
ATOM      9  CG  GLN A  25      28.449   0.131 -22.464 
ATOM     10  CD  GLN A  25      27.291   1.085 -22.227 
ATOM     11  OE1 GLN A  25      26.895   1.324 -21.089 
ATOM     12  NE2 GLN A  25      26.734   1.652 -23.331 
ATOM     13  C   GLN A  25      29.084  -3.296 -20.876 
ATOM     14  O   GLN A  25      28.668  -4.376 -21.290 
ATOM     15  N   ASP A  26      29.382  -3.075 -19.584 
ATOM     16  CA  ASP A  26      29.211  -4.105 -18.606 
ATOM     17  CB  ASP A  26      30.274  -4.043 -17.495 
ATOM     18  CG  ASP A  26      30.054  -5.171 -16.494 
ATOM     19  OD1 ASP A  26      28.986  -5.191 -15.826 
ATOM     20  OD2 ASP A  26      30.966  -6.032 -16.381 
ATOM     21  C   ASP A  26      27.866  -3.939 -17.988 
ATOM     22  O   ASP A  26      27.612  -2.985 -17.253 
ATOM     23  N   ASN A  27      26.945  -4.872 -18.288 
ATOM     24  CA  ASN A  27      25.662  -4.773 -17.669 
ATOM     25  CB  ASN A  27      24.503  -4.752 -18.683 
ATOM     26  CG  ASN A  27      24.583  -3.452 -19.471 
ATOM     27  OD1 ASN A  27      24.658  -2.366 -18.897 
ATOM     28  ND2 ASN A  27      24.568  -3.560 -20.827 
ATOM     29  C   ASN A  27      25.467  -5.984 -16.812 
ATOM     30  O   ASN A  27      24.473  -6.696 -16.949 
ATOM     31  N   SER A  28      26.402  -6.226 -15.873 
ATOM     32  CA  SER A  28      26.317  -7.361 -15.002 
ATOM     33  CB  SER A  28      27.559  -7.517 -14.112 
ATOM     34  OG  SER A  28      28.707  -7.731 -14.919 
ATOM     35  C   SER A  28      25.149  -7.145 -14.100 
ATOM     36  O   SER A  28      24.492  -8.089 -13.668 
ATOM     37  N   ARG A  29      24.868  -5.864 -13.806 
ATOM     38  CA  ARG A  29      23.821  -5.471 -12.913 
ATOM     39  CB  ARG A  29      23.787  -3.948 -12.704 
ATOM     40  CG  ARG A  29      25.152  -3.369 -12.324 
ATOM     41  CD  ARG A  29      25.113  -1.897 -11.913 
ATOM     42  NE  ARG A  29      26.512  -1.383 -11.942 
ATOM     43  CZ  ARG A  29      27.390  -1.720 -10.952 
ATOM     44  NH1 ARG A  29      27.024  -2.618  -9.991 
ATOM     45  NH2 ARG A  29      28.642  -1.178 -10.929 
ATOM     46  C   ARG A  29      22.506  -5.884 -13.504 
ATOM     47  O   ARG A  29      21.579  -6.255 -12.784 
ATOM     48  N   TYR A  30      22.378  -5.784 -14.840 
ATOM     49  CA  TYR A  30      21.164  -6.163 -15.505 
ATOM     50  CB  TYR A  30      21.186  -5.817 -17.003 
ATOM     51  CG  TYR A  30      19.900  -6.271 -17.606 
ATOM     52  CD1 TYR A  30      18.727  -5.600 -17.348 
ATOM     53  CD2 TYR A  30      19.876  -7.357 -18.449 
ATOM     54  CE1 TYR A  30      17.543  -6.018 -17.911 
ATOM     55  CE2 TYR A  30      18.698  -7.778 -19.016 
ATOM     56  CZ  TYR A  30      17.529  -7.109 -18.746 
ATOM     57  OH  TYR A  30      16.316  -7.539 -19.327 
ATOM     58  C   TYR A  30      20.959  -7.638 -15.363 
ATOM     59  O   TYR A  30      19.855  -8.092 -15.068 
ATOM     60  N   THR A  31      22.033  -8.431 -15.551 
ATOM     61  CA  THR A  31      21.926  -9.861 -15.473 
ATOM     62  CB  THR A  31      23.230 -10.559 -15.736 
ATOM     63  OG1 THR A  31      23.715 -10.225 -17.028 
ATOM     64  CG2 THR A  31      23.003 -12.080 -15.628 
ATOM     65  C   THR A  31      21.490 -10.229 -14.091 
ATOM     66  O   THR A  31      20.646 -11.105 -13.907 
ATOM     67  N   HIS A  32      22.064  -9.557 -13.079 
ATOM     68  CA  HIS A  32      21.744  -9.842 -11.711 
ATOM     69  ND1 HIS A  32      22.771 -10.826  -8.882 
ATOM     70  CG  HIS A  32      22.450  -9.554  -9.301 
ATOM     71  CB  HIS A  32      22.623  -9.069 -10.710 
ATOM     72  NE2 HIS A  32      22.010  -9.743  -7.096 
ATOM     73  CD2 HIS A  32      21.986  -8.905  -8.198 
ATOM     74  CE1 HIS A  32      22.488 -10.885  -7.556 
ATOM     75  C   HIS A  32      20.311  -9.481 -11.477 
ATOM     76  O   HIS A  32      19.604 -10.145 -10.722 
ATOM     77  N   PHE A  33      19.841  -8.406 -12.133 
ATOM     78  CA  PHE A  33      18.494  -7.942 -11.975 
ATOM     79  CB  PHE A  33      18.233  -6.698 -12.850 
ATOM     80  CG  PHE A  33      16.831  -6.221 -12.683 
ATOM     81  CD1 PHE A  33      15.822  -6.729 -13.471 
ATOM     82  CD2 PHE A  33      16.525  -5.261 -11.749 
ATOM     83  CE1 PHE A  33      14.528  -6.288 -13.327 
ATOM     84  CE2 PHE A  33      15.232  -4.815 -11.599 
ATOM     85  CZ  PHE A  33      14.232  -5.330 -12.388 
ATOM     86  C   PHE A  33      17.577  -9.044 -12.410 
ATOM     87  O   PHE A  33      16.584  -9.337 -11.745 
ATOM     88  N   LEU A  34      17.891  -9.694 -13.546 
ATOM     89  CA  LEU A  34      17.052 -10.740 -14.056 
ATOM     90  CB  LEU A  34      17.509 -11.262 -15.429 
ATOM     91  CG  LEU A  34      17.352 -10.227 -16.561 
ATOM     92  CD1 LEU A  34      17.815 -10.799 -17.911 
ATOM     93  CD2 LEU A  34      15.914  -9.684 -16.622 
ATOM     94  C   LEU A  34      17.034 -11.895 -13.105 
ATOM     95  O   LEU A  34      15.977 -12.463 -12.835 
ATOM     96  N   THR A  35      18.201 -12.276 -12.555 
ATOM     97  CA  THR A  35      18.222 -13.429 -11.706 
ATOM     98  CB  THR A  35      19.611 -13.827 -11.277 
ATOM     99  OG1 THR A  35      19.582 -15.110 -10.672 
ATOM    100  CG2 THR A  35      20.183 -12.793 -10.291 
ATOM    101  C   THR A  35      17.370 -13.183 -10.496 
ATOM    102  O   THR A  35      16.600 -14.054 -10.093 
ATOM    103  N   GLN A  36      17.510 -12.004  -9.861 
ATOM    104  CA  GLN A  36      16.760 -11.714  -8.673 
ATOM    105  CB  GLN A  36      17.330 -10.515  -7.900 
ATOM    106  CG  GLN A  36      18.719 -10.776  -7.318 
ATOM    107  CD  GLN A  36      19.161  -9.521  -6.583 
ATOM    108  OE1 GLN A  36      18.999  -8.403  -7.076 
ATOM    109  NE2 GLN A  36      19.727  -9.702  -5.360 
ATOM    110  C   GLN A  36      15.306 -11.414  -8.928 
ATOM    111  O   GLN A  36      14.428 -11.820  -8.172 
ATOM    112  N   HIS A  37      15.041 -10.560  -9.926 
ATOM    113  CA  HIS A  37      13.739 -10.030 -10.232 
ATOM    114  ND1 HIS A  37      13.488  -7.875  -7.943 
ATOM    115  CG  HIS A  37      14.262  -7.931  -9.081 
ATOM    116  CB  HIS A  37      13.787  -8.508 -10.384 
ATOM    117  NE2 HIS A  37      15.483  -7.062  -7.395 
ATOM    118  CD2 HIS A  37      15.476  -7.429  -8.730 
ATOM    119  CE1 HIS A  37      14.268  -7.348  -6.966 
ATOM    120  C   HIS A  37      12.906 -10.649 -11.327 
ATOM    121  O   HIS A  37      11.752 -10.256 -11.466 
ATOM    122  N   TYR A  38      13.434 -11.530 -12.202 
ATOM    123  CA  TYR A  38      12.632 -11.883 -13.350 
ATOM    124  CB  TYR A  38      13.334 -11.414 -14.642 
ATOM    125  CG  TYR A  38      12.655 -11.872 -15.887 
ATOM    126  CD1 TYR A  38      11.465 -11.319 -16.304 
ATOM    127  CD2 TYR A  38      13.246 -12.841 -16.668 
ATOM    128  CE1 TYR A  38      10.868 -11.746 -17.467 
ATOM    129  CE2 TYR A  38      12.653 -13.271 -17.830 
ATOM    130  CZ  TYR A  38      11.459 -12.724 -18.231 
ATOM    131  OH  TYR A  38      10.848 -13.164 -19.425 
ATOM    132  C   TYR A  38      12.379 -13.364 -13.432 
ATOM    133  O   TYR A  38      13.285 -14.174 -13.250 
ATOM    134  N   ASP A  39      11.102 -13.741 -13.690 
ATOM    135  CA  ASP A  39      10.698 -15.112 -13.886 
ATOM    136  CB  ASP A  39      10.028 -15.729 -12.643 
ATOM    137  CG  ASP A  39       9.940 -17.238 -12.841 
ATOM    138  OD1 ASP A  39      10.562 -17.742 -13.815 
ATOM    139  OD2 ASP A  39       9.249 -17.904 -12.025 
ATOM    140  C   ASP A  39       9.669 -15.081 -14.984 
ATOM    141  O   ASP A  39       8.529 -14.682 -14.754 
ATOM    142  N   ALA A  40      10.037 -15.519 -16.207 
ATOM    143  CA  ALA A  40       9.168 -15.355 -17.343 
ATOM    144  CB  ALA A  40       9.809 -15.843 -18.652 
ATOM    145  C   ALA A  40       7.861 -16.082 -17.196 
ATOM    146  O   ALA A  40       6.812 -15.469 -17.390 
ATOM    147  N   LYS A  41       7.868 -17.386 -16.837 
ATOM    148  CA  LYS A  41       6.612 -18.091 -16.756 
ATOM    149  CB  LYS A  41       6.394 -19.072 -17.922 
ATOM    150  CG  LYS A  41       6.320 -18.394 -19.293 
ATOM    151  CD  LYS A  41       6.383 -19.380 -20.462 
ATOM    152  CE  LYS A  41       6.315 -18.723 -21.842 
ATOM    153  NZ  LYS A  41       6.395 -19.761 -22.893 
ATOM    154  C   LYS A  41       6.607 -18.900 -15.492 
ATOM    155  O   LYS A  41       6.979 -20.072 -15.469 
ATOM    156  N   PRO A  42       6.164 -18.261 -14.447 
ATOM    157  CA  PRO A  42       6.146 -18.766 -13.096 
ATOM    158  CD  PRO A  42       5.459 -16.998 -14.579 
ATOM    159  CB  PRO A  42       5.693 -17.583 -12.242 
ATOM    160  CG  PRO A  42       4.817 -16.760 -13.203 
ATOM    161  C   PRO A  42       5.350 -19.982 -12.740 
ATOM    162  O   PRO A  42       5.866 -20.776 -11.954 
ATOM    163  N   GLN A  43       4.106 -20.125 -13.253 
ATOM    164  CA  GLN A  43       3.233 -21.210 -12.882 
ATOM    165  CB  GLN A  43       3.921 -22.559 -12.575 
ATOM    166  CG  GLN A  43       2.969 -23.746 -12.437 
ATOM    167  CD  GLN A  43       2.653 -24.258 -13.835 
ATOM    168  OE1 GLN A  43       2.011 -23.577 -14.631 
ATOM    169  NE2 GLN A  43       3.125 -25.496 -14.144 
ATOM    170  C   GLN A  43       2.428 -20.772 -11.677 
ATOM    171  O   GLN A  43       1.781 -19.726 -11.696 
ATOM    172  N   GLY A  44       2.476 -21.564 -10.580 
ATOM    173  CA  GLY A  44       1.617 -21.423  -9.423 
ATOM    174  C   GLY A  44       1.682 -20.099  -8.711 
ATOM    175  O   GLY A  44       0.636 -19.515  -8.436 
ATOM    176  N   ARG A  45       2.881 -19.573  -8.391 
ATOM    177  CA  ARG A  45       2.966 -18.320  -7.681 
ATOM    178  CB  ARG A  45       2.277 -17.177  -8.444 
ATOM    179  CG  ARG A  45       2.951 -16.883  -9.786 
ATOM    180  CD  ARG A  45       2.084 -16.065 -10.743 
ATOM    181  NE  ARG A  45       2.134 -14.640 -10.313 
ATOM    182  CZ  ARG A  45       1.083 -13.819 -10.595 
ATOM    183  NH1 ARG A  45      -0.026 -14.325 -11.205 
ATOM    184  NH2 ARG A  45       1.132 -12.493 -10.270 
ATOM    185  C   ARG A  45       2.353 -18.422  -6.307 
ATOM    186  O   ARG A  45       1.777 -17.453  -5.809 
ATOM    187  N   ASP A  46       2.452 -19.607  -5.663 
ATOM    188  CA  ASP A  46       1.984 -19.790  -4.311 
ATOM    189  CB  ASP A  46       1.250 -21.127  -4.079 
ATOM    190  CG  ASP A  46       2.197 -22.277  -4.390 
ATOM    191  OD1 ASP A  46       3.256 -22.021  -5.022 
ATOM    192  OD2 ASP A  46       1.866 -23.431  -4.005 
ATOM    193  C   ASP A  46       3.161 -19.699  -3.376 
ATOM    194  O   ASP A  46       4.259 -19.317  -3.777 
ATOM    195  N   ASP A  47       2.954 -20.056  -2.089 
ATOM    196  CA  ASP A  47       3.986 -19.963  -1.086 
ATOM    197  CB  ASP A  47       3.505 -20.399   0.311 
ATOM    198  CG  ASP A  47       2.512 -19.366   0.829 
ATOM    199  OD1 ASP A  47       2.392 -18.285   0.192 
ATOM    200  OD2 ASP A  47       1.859 -19.643   1.870 
ATOM    201  C   ASP A  47       5.122 -20.868  -1.453 
ATOM    202  O   ASP A  47       6.290 -20.503  -1.321 
ATOM    203  N   ARG A  48       4.797 -22.077  -1.942 
ATOM    204  CA  ARG A  48       5.781 -23.061  -2.293 
ATOM    205  CB  ARG A  48       5.140 -24.351  -2.823 
ATOM    206  CG  ARG A  48       6.146 -25.430  -3.211 
ATOM    207  CD  ARG A  48       5.521 -26.560  -4.029 
ATOM    208  NE  ARG A  48       5.134 -25.982  -5.348 
ATOM    209  CZ  ARG A  48       4.541 -26.764  -6.297 
ATOM    210  NH1 ARG A  48       4.304 -28.084  -6.046 
ATOM    211  NH2 ARG A  48       4.179 -26.221  -7.497 
ATOM    212  C   ARG A  48       6.632 -22.511  -3.395 
ATOM    213  O   ARG A  48       7.843 -22.722  -3.421 
ATOM    214  N   TYR A  49       6.004 -21.778  -4.332 
ATOM    215  CA  TYR A  49       6.690 -21.207  -5.452 
ATOM    216  CB  TYR A  49       5.716 -20.385  -6.317 
ATOM    217  CG  TYR A  49       6.455 -19.484  -7.246 
ATOM    218  CD1 TYR A  49       6.995 -19.944  -8.423 
ATOM    219  CD2 TYR A  49       6.580 -18.149  -6.930 
ATOM    220  CE1 TYR A  49       7.662 -19.084  -9.266 
ATOM    221  CE2 TYR A  49       7.244 -17.287  -7.767 
ATOM    222  CZ  TYR A  49       7.787 -17.755  -8.938 
ATOM    223  OH  TYR A  49       8.468 -16.868  -9.798 
ATOM    224  C   TYR A  49       7.763 -20.299  -4.937 
ATOM    225  O   TYR A  49       8.907 -20.361  -5.387 
ATOM    226  N   CYS A  50       7.427 -19.442  -3.956 
ATOM    227  CA  CYS A  50       8.387 -18.513  -3.432 
ATOM    228  CB  CYS A  50       7.789 -17.543  -2.401 
ATOM    229  SG  CYS A  50       6.919 -16.168  -3.203 
ATOM    230  C   CYS A  50       9.521 -19.233  -2.772 
ATOM    231  O   CYS A  50      10.680 -18.874  -2.966 
ATOM    232  N   GLU A  51       9.232 -20.282  -1.984 
ATOM    233  CA  GLU A  51      10.291 -20.937  -1.274 
ATOM    234  CB  GLU A  51       9.814 -22.052  -0.328 
ATOM    235  CG  GLU A  51       9.046 -21.500   0.875 
ATOM    236  CD  GLU A  51       8.647 -22.660   1.776 
ATOM    237  OE1 GLU A  51       8.797 -23.834   1.341 
ATOM    238  OE2 GLU A  51       8.191 -22.384   2.918 
ATOM    239  C   GLU A  51      11.271 -21.539  -2.238 
ATOM    240  O   GLU A  51      12.477 -21.471  -2.014 
ATOM    241  N   SER A  52      10.782 -22.163  -3.323 
ATOM    242  CA  SER A  52      11.648 -22.819  -4.266 
ATOM    243  CB  SER A  52      10.871 -23.670  -5.287 
ATOM    244  OG  SER A  52      11.770 -24.296  -6.189 
ATOM    245  C   SER A  52      12.484 -21.840  -5.041 
ATOM    246  O   SER A  52      13.695 -22.015  -5.173 
ATOM    247  N   ILE A  53      11.853 -20.774  -5.572 
ATOM    248  CA  ILE A  53      12.510 -19.830  -6.436 
ATOM    249  CB  ILE A  53      11.569 -18.839  -7.063 
ATOM    250  CG1 ILE A  53      12.268 -18.100  -8.213 
ATOM    251  CG2 ILE A  53      11.022 -17.910  -5.967 
ATOM    252  CD1 ILE A  53      11.307 -17.285  -9.080 
ATOM    253  C   ILE A  53      13.564 -19.071  -5.697 
ATOM    254  O   ILE A  53      14.625 -18.777  -6.243 
ATOM    255  N   MET A  54      13.288 -18.724  -4.431 
ATOM    256  CA  MET A  54      14.208 -17.931  -3.681 
ATOM    257  CB  MET A  54      13.657 -17.630  -2.278 
ATOM    258  CG  MET A  54      14.129 -16.292  -1.716 
ATOM    259  SD  MET A  54      13.400 -14.851  -2.557 
ATOM    260  CE  MET A  54      13.965 -13.641  -1.327 
ATOM    261  C   MET A  54      15.482 -18.715  -3.574 
ATOM    262  O   MET A  54      16.577 -18.162  -3.661 
ATOM    263  N   ARG A  55      15.360 -20.040  -3.377 
ATOM    264  CA  ARG A  55      16.487 -20.926  -3.259 
ATOM    265  CB  ARG A  55      16.035 -22.353  -2.921 
ATOM    266  CG  ARG A  55      15.198 -22.413  -1.641 
ATOM    267  CD  ARG A  55      14.502 -23.757  -1.423 
ATOM    268  NE  ARG A  55      15.339 -24.566  -0.498 
ATOM    269  CZ  ARG A  55      15.110 -25.907  -0.399 
ATOM    270  NH1 ARG A  55      14.168 -26.490  -1.198 
ATOM    271  NH2 ARG A  55      15.823 -26.659   0.486 
ATOM    272  C   ARG A  55      17.249 -20.983  -4.555 
ATOM    273  O   ARG A  55      18.476 -20.907  -4.565 
ATOM    274  N   ARG A  56      16.538 -21.101  -5.694 
ATOM    275  CA  ARG A  56      17.186 -21.258  -6.971 
ATOM    276  CB  ARG A  56      16.203 -21.454  -8.140 
ATOM    277  CG  ARG A  56      15.409 -22.759  -8.083 
ATOM    278  CD  ARG A  56      14.767 -23.128  -9.423 
ATOM    279  NE  ARG A  56      13.877 -22.004  -9.821 
ATOM    280  CZ  ARG A  56      12.561 -22.008  -9.459 
ATOM    281  NH1 ARG A  56      12.047 -23.057  -8.752 
ATOM    282  NH2 ARG A  56      11.757 -20.960  -9.804 
ATOM    283  C   ARG A  56      17.993 -20.038  -7.297 
ATOM    284  O   ARG A  56      19.094 -20.132  -7.842 
ATOM    285  N   ARG A  57      17.434 -18.858  -6.981 
ATOM    286  CA  ARG A  57      17.989 -17.566  -7.272 
ATOM    287  CB  ARG A  57      16.981 -16.432  -7.028 
ATOM    288  CG  ARG A  57      15.720 -16.618  -7.872 
ATOM    289  CD  ARG A  57      16.007 -16.749  -9.368 
ATOM    290  NE  ARG A  57      14.774 -17.286 -10.009 
ATOM    291  CZ  ARG A  57      14.462 -16.937 -11.292 
ATOM    292  NH1 ARG A  57      15.255 -16.058 -11.970 
ATOM    293  NH2 ARG A  57      13.356 -17.462 -11.896 
ATOM    294  C   ARG A  57      19.215 -17.308  -6.446 
ATOM    295  O   ARG A  57      20.047 -16.489  -6.833 
ATOM    296  N   GLY A  58      19.345 -17.952  -5.266 
ATOM    297  CA  GLY A  58      20.518 -17.749  -4.452 
ATOM    298  C   GLY A  58      20.249 -16.676  -3.435 
ATOM    299  O   GLY A  58      21.171 -16.056  -2.910 
ATOM    300  N   LEU A  59      18.957 -16.404  -3.197 
ATOM    301  CA  LEU A  59      18.390 -15.442  -2.291 
ATOM    302  CB  LEU A  59      16.997 -14.993  -2.748 
ATOM    303  CG  LEU A  59      17.057 -14.335  -4.141 
ATOM    304  CD1 LEU A  59      15.690 -13.786  -4.573 
ATOM    305  CD2 LEU A  59      18.175 -13.282  -4.214 
ATOM    306  C   LEU A  59      18.342 -15.875  -0.842 
ATOM    307  O   LEU A  59      17.877 -15.107  -0.005 
ATOM    308  N   THR A  60      18.628 -17.158  -0.543 
ATOM    309  CA  THR A  60      18.521 -17.780   0.758 
ATOM    310  CB  THR A  60      18.422 -19.273   0.655 
ATOM    311  OG1 THR A  60      19.592 -19.810   0.057 
ATOM    312  CG2 THR A  60      17.192 -19.608  -0.204 
ATOM    313  C   THR A  60      19.582 -17.448   1.776 
ATOM    314  O   THR A  60      19.306 -17.592   2.964 
ATOM    315  N   SER A  61      20.833 -17.093   1.412 
ATOM    316  CA  SER A  61      21.758 -16.859   2.493 
ATOM    317  CB  SER A  61      22.957 -17.826   2.485 
ATOM    318  OG  SER A  61      22.517 -19.158   2.702 
ATOM    319  C   SER A  61      22.320 -15.475   2.407 
ATOM    320  O   SER A  61      23.186 -15.209   1.575 
ATOM    321  N   PRO A  62      21.889 -14.572   3.254 
ATOM    322  CA  PRO A  62      20.832 -14.844   4.197 
ATOM    323  CD  PRO A  62      22.847 -13.617   3.787 
ATOM    324  CB  PRO A  62      20.985 -13.822   5.320 
ATOM    325  CG  PRO A  62      22.467 -13.428   5.263 
ATOM    326  C   PRO A  62      19.514 -14.718   3.499 
ATOM    327  O   PRO A  62      19.488 -14.279   2.350 
ATOM    328  N   CYS A  63      18.409 -15.091   4.176 
ATOM    329  CA  CYS A  63      17.107 -15.029   3.577 
ATOM    330  CB  CYS A  63      15.980 -15.525   4.508 
ATOM    331  SG  CYS A  63      16.264 -17.191   5.180 
ATOM    332  C   CYS A  63      16.811 -13.590   3.286 
ATOM    333  O   CYS A  63      16.979 -12.728   4.148 
ATOM    334  N   LYS A  64      16.363 -13.286   2.050 
ATOM    335  CA  LYS A  64      16.024 -11.933   1.733 
ATOM    336  CB  LYS A  64      15.958 -11.675   0.217 
ATOM    337  CG  LYS A  64      15.947 -10.196  -0.175 
ATOM    338  CD  LYS A  64      16.188  -9.974  -1.671 
ATOM    339  CE  LYS A  64      16.192  -8.501  -2.084 
ATOM    340  NZ  LYS A  64      16.367  -8.389  -3.549 
ATOM    341  C   LYS A  64      14.671 -11.685   2.334 
ATOM    342  O   LYS A  64      13.782 -12.531   2.250 
ATOM    343  N   ASP A  65      14.485 -10.514   2.975 
ATOM    344  CA  ASP A  65      13.252 -10.245   3.660 
ATOM    345  CB  ASP A  65      13.310  -8.967   4.522 
ATOM    346  CG  ASP A  65      13.625  -7.757   3.647 
ATOM    347  OD1 ASP A  65      14.224  -7.939   2.553 
ATOM    348  OD2 ASP A  65      13.278  -6.626   4.077 
ATOM    349  C   ASP A  65      12.107 -10.144   2.699 
ATOM    350  O   ASP A  65      11.037 -10.700   2.946 
ATOM    351  N   ILE A  66      12.280  -9.419   1.579 
ATOM    352  CA  ILE A  66      11.198  -9.300   0.645 
ATOM    353  CB  ILE A  66      10.432  -8.019   0.848 
ATOM    354  CG1 ILE A  66       9.083  -8.013   0.109 
ATOM    355  CG2 ILE A  66      11.366  -6.859   0.468 
ATOM    356  CD1 ILE A  66       9.205  -8.016  -1.410 
ATOM    357  C   ILE A  66      11.805  -9.311  -0.725 
ATOM    358  O   ILE A  66      12.863  -8.720  -0.940 
ATOM    359  N   ASN A  67      11.179 -10.019  -1.688 
ATOM    360  CA  ASN A  67      11.720 -10.015  -3.017 
ATOM    361  CB  ASN A  67      12.741 -11.139  -3.259 
ATOM    362  CG  ASN A  67      13.477 -10.847  -4.558 
ATOM    363  OD1 ASN A  67      14.272  -9.911  -4.638 
ATOM    364  ND2 ASN A  67      13.214 -11.676  -5.603 
ATOM    365  C   ASN A  67      10.584 -10.205  -3.973 
ATOM    366  O   ASN A  67       9.740 -11.082  -3.786 
ATOM    367  N   THR A  68      10.556  -9.392  -5.048 
ATOM    368  CA  THR A  68       9.471  -9.467  -5.982 
ATOM    369  CB  THR A  68       8.762  -8.158  -6.145 
ATOM    370  OG1 THR A  68       8.269  -7.721  -4.886 
ATOM    371  CG2 THR A  68       7.598  -8.348  -7.130 
ATOM    372  C   THR A  68       9.996  -9.879  -7.324 
ATOM    373  O   THR A  68      11.059  -9.439  -7.762 
ATOM    374  N   PHE A  69       9.236 -10.761  -8.006 
ATOM    375  CA  PHE A  69       9.601 -11.241  -9.309 
ATOM    376  CB  PHE A  69       9.527 -12.774  -9.435 
ATOM    377  CG  PHE A  69      10.543 -13.384  -8.526 
ATOM    378  CD1 PHE A  69      11.831 -13.609  -8.956 
ATOM    379  CD2 PHE A  69      10.207 -13.734  -7.237 
ATOM    380  CE1 PHE A  69      12.768 -14.171  -8.120 
ATOM    381  CE2 PHE A  69      11.140 -14.295  -6.395 
ATOM    382  CZ  PHE A  69      12.423 -14.515  -6.835 
ATOM    383  C   PHE A  69       8.608 -10.690 -10.287 
ATOM    384  O   PHE A  69       7.415 -10.605 -10.001 
ATOM    385  N   ILE A  70       9.099 -10.300 -11.480 
ATOM    386  CA  ILE A  70       8.279  -9.766 -12.530 
ATOM    387  CB  ILE A  70       8.894  -8.585 -13.228 
ATOM    388  CG1 ILE A  70       9.137  -7.438 -12.235 
ATOM    389  CG2 ILE A  70       7.982  -8.201 -14.407 
ATOM    390  CD1 ILE A  70      10.026  -6.325 -12.786 
ATOM    391  C   ILE A  70       8.146 -10.852 -13.550 
ATOM    392  O   ILE A  70       9.106 -11.572 -13.824 
ATOM    393  N   HIS A  71       6.934 -11.011 -14.122 
ATOM    394  CA  HIS A  71       6.704 -12.056 -15.078 
ATOM    395  ND1 HIS A  71       6.623 -14.322 -12.875 
ATOM    396  CG  HIS A  71       5.646 -13.442 -13.288 
ATOM    397  CB  HIS A  71       5.509 -12.942 -14.696 
ATOM    398  NE2 HIS A  71       5.416 -13.823 -11.074 
ATOM    399  CD2 HIS A  71       4.918 -13.148 -12.176 
ATOM    400  CE1 HIS A  71       6.439 -14.514 -11.544 
ATOM    401  C   HIS A  71       6.415 -11.410 -16.399 
ATOM    402  O   HIS A  71       6.310 -10.188 -16.486 
ATOM    403  N   GLY A  72       6.286 -12.218 -17.476 
ATOM    404  CA  GLY A  72       6.017 -11.656 -18.772 
ATOM    405  C   GLY A  72       7.295 -11.593 -19.560 
ATOM    406  O   GLY A  72       8.294 -12.209 -19.193 
ATOM    407  N   ASN A  73       7.269 -10.867 -20.702 
ATOM    408  CA  ASN A  73       8.405 -10.782 -21.584 
ATOM    409  CB  ASN A  73       8.034 -10.508 -23.057 
ATOM    410  CG  ASN A  73       7.346  -9.151 -23.163 
ATOM    411  OD1 ASN A  73       7.968  -8.146 -23.502 
ATOM    412  ND2 ASN A  73       6.017  -9.119 -22.872 
ATOM    413  C   ASN A  73       9.371  -9.723 -21.133 
ATOM    414  O   ASN A  73       8.994  -8.716 -20.538 
ATOM    415  N   LYS A  74      10.668  -9.952 -21.434 
ATOM    416  CA  LYS A  74      11.764  -9.101 -21.052 
ATOM    417  CB  LYS A  74      13.152  -9.709 -21.329 
ATOM    418  CG  LYS A  74      13.502 -10.903 -20.438 
ATOM    419  CD  LYS A  74      14.866 -11.514 -20.762 
ATOM    420  CE  LYS A  74      14.989 -11.999 -22.206 
ATOM    421  NZ  LYS A  74      16.380 -12.427 -22.480 
ATOM    422  C   LYS A  74      11.726  -7.769 -21.741 
ATOM    423  O   LYS A  74      12.108  -6.759 -21.152 
ATOM    424  N   ARG A  75      11.268  -7.726 -23.005 
ATOM    425  CA  ARG A  75      11.336  -6.518 -23.783 
ATOM    426  CB  ARG A  75      10.706  -6.680 -25.174 
ATOM    427  CG  ARG A  75      11.275  -7.856 -25.964 
ATOM    428  CD  ARG A  75      10.777  -7.928 -27.407 
ATOM    429  NE  ARG A  75       9.288  -7.909 -27.372 
ATOM    430  CZ  ARG A  75       8.587  -9.047 -27.093 
ATOM    431  NH1 ARG A  75       9.247 -10.192 -26.754 
ATOM    432  NH2 ARG A  75       7.223  -9.036 -27.147 
ATOM    433  C   ARG A  75      10.568  -5.434 -23.096 
ATOM    434  O   ARG A  75      11.000  -4.283 -23.058 
ATOM    435  N   SER A  76       9.396  -5.775 -22.533 
ATOM    436  CA  SER A  76       8.562  -4.791 -21.905 
ATOM    437  CB  SER A  76       7.236  -5.385 -21.396 
ATOM    438  OG  SER A  76       6.471  -5.878 -22.487 
ATOM    439  C   SER A  76       9.281  -4.196 -20.730 
ATOM    440  O   SER A  76       9.132  -3.009 -20.441 
ATOM    441  N   ILE A  77      10.063  -5.017 -20.003 
ATOM    442  CA  ILE A  77      10.777  -4.552 -18.848 
ATOM    443  CB  ILE A  77      11.426  -5.664 -18.076 
ATOM    444  CG1 ILE A  77      10.357  -6.647 -17.572 
ATOM    445  CG2 ILE A  77      12.260  -5.039 -16.946 
ATOM    446  CD1 ILE A  77      10.932  -7.947 -17.010 
ATOM    447  C   ILE A  77      11.850  -3.586 -19.254 
ATOM    448  O   ILE A  77      12.029  -2.547 -18.626 
ATOM    449  N   LYS A  78      12.600  -3.902 -20.324 
ATOM    450  CA  LYS A  78      13.670  -3.048 -20.763 
ATOM    451  CB  LYS A  78      14.457  -3.613 -21.957 
ATOM    452  CG  LYS A  78      15.314  -4.836 -21.619 
ATOM    453  CD  LYS A  78      15.896  -5.526 -22.854 
ATOM    454  CE  LYS A  78      16.828  -6.696 -22.531 
ATOM    455  NZ  LYS A  78      16.037  -7.912 -22.246 
ATOM    456  C   LYS A  78      13.105  -1.727 -21.186 
ATOM    457  O   LYS A  78      13.736  -0.686 -21.012 
ATOM    458  N   ALA A  79      11.881  -1.748 -21.741 
ATOM    459  CA  ALA A  79      11.200  -0.603 -22.284 
ATOM    460  CB  ALA A  79       9.821  -0.951 -22.871 
ATOM    461  C   ALA A  79      10.987   0.445 -21.231 
ATOM    462  O   ALA A  79      10.878   1.630 -21.545 
ATOM    463  N   ILE A  80      10.868   0.044 -19.956 
ATOM    464  CA  ILE A  80      10.626   1.016 -18.927 
ATOM    465  CB  ILE A  80      10.255   0.446 -17.581 
ATOM    466  CG1 ILE A  80      11.316  -0.473 -16.984 
ATOM    467  CG2 ILE A  80       8.892  -0.240 -17.747 
ATOM    468  CD1 ILE A  80      10.900  -1.026 -15.623 
ATOM    469  C   ILE A  80      11.745   2.022 -18.874 
ATOM    470  O   ILE A  80      11.546   3.160 -18.452 
ATOM    471  N   CYS A  81      12.966   1.624 -19.275 
ATOM    472  CA  CYS A  81      14.117   2.486 -19.280 
ATOM    473  CB  CYS A  81      15.428   1.734 -19.567 
ATOM    474  SG  CYS A  81      15.754   0.459 -18.312 
ATOM    475  C   CYS A  81      13.959   3.596 -20.289 
ATOM    476  O   CYS A  81      14.689   4.586 -20.237 
ATOM    477  N   GLU A  82      13.062   3.434 -21.284 
ATOM    478  CA  GLU A  82      12.862   4.454 -22.277 
ATOM    479  CB  GLU A  82      12.970   3.920 -23.715 
ATOM    480  CG  GLU A  82      11.961   2.809 -24.013 
ATOM    481  CD  GLU A  82      12.156   2.352 -25.452 
ATOM    482  OE1 GLU A  82      12.213   3.228 -26.356 
ATOM    483  OE2 GLU A  82      12.249   1.114 -25.666 
ATOM    484  C   GLU A  82      11.484   5.028 -22.107 
ATOM    485  O   GLU A  82      10.696   4.562 -21.287 
ATOM    486  N   ASN A  83      11.173   6.085 -22.884 
ATOM    487  CA  ASN A  83       9.911   6.767 -22.808 
ATOM    488  CB  ASN A  83       9.851   8.042 -23.664 
ATOM    489  CG  ASN A  83      10.676   9.103 -22.944 
ATOM    490  OD1 ASN A  83      10.664   9.185 -21.715 
ATOM    491  ND2 ASN A  83      11.416   9.938 -23.723 
ATOM    492  C   ASN A  83       8.817   5.839 -23.229 
ATOM    493  O   ASN A  83       7.665   6.001 -22.831 
ATOM    494  N   LYS A  84       9.156   4.826 -24.043 
ATOM    495  CA  LYS A  84       8.180   3.925 -24.580 
ATOM    496  CB  LYS A  84       8.857   2.817 -25.416 
ATOM    497  CG  LYS A  84       7.921   1.834 -26.122 
ATOM    498  CD  LYS A  84       7.153   0.911 -25.178 
ATOM    499  CE  LYS A  84       6.396  -0.197 -25.909 
ATOM    500  NZ  LYS A  84       7.357  -1.190 -26.441 
ATOM    501  C   LYS A  84       7.386   3.298 -23.466 
ATOM    502  O   LYS A  84       6.161   3.232 -23.563 
ATOM    503  N   ASN A  85       8.029   2.807 -22.383 
ATOM    504  CA  ASN A  85       7.206   2.217 -21.358 
ATOM    505  CB  ASN A  85       7.343   0.680 -21.318 
ATOM    506  CG  ASN A  85       6.232   0.074 -20.468 
ATOM    507  OD1 ASN A  85       5.067   0.455 -20.576 
ATOM    508  ND2 ASN A  85       6.604  -0.897 -19.592 
ATOM    509  C   ASN A  85       7.600   2.737 -20.000 
ATOM    510  O   ASN A  85       7.516   2.004 -19.015 
ATOM    511  N   GLY A  86       7.987   4.025 -19.869 
ATOM    512  CA  GLY A  86       8.358   4.440 -18.541 
ATOM    513  C   GLY A  86       8.406   5.935 -18.432 
ATOM    514  O   GLY A  86       8.529   6.651 -19.426 
ATOM    515  N   ASN A  87       8.313   6.432 -17.176 
ATOM    516  CA  ASN A  87       8.388   7.834 -16.866 
ATOM    517  CB  ASN A  87       7.070   8.434 -16.338 
ATOM    518  CG  ASN A  87       6.033   8.383 -17.450 
ATOM    519  OD1 ASN A  87       5.564   7.312 -17.828 
ATOM    520  ND2 ASN A  87       5.650   9.574 -17.983 
ATOM    521  C   ASN A  87       9.381   7.966 -15.753 
ATOM    522  O   ASN A  87       9.660   7.005 -15.039 
ATOM    523  N   PRO A  88       9.943   9.130 -15.590 
ATOM    524  CA  PRO A  88      10.890   9.367 -14.542 
ATOM    525  CD  PRO A  88       9.915  10.189 -16.582 
ATOM    526  CB  PRO A  88      11.522  10.727 -14.851 
ATOM    527  CG  PRO A  88      10.555  11.384 -15.857 
ATOM    528  C   PRO A  88      10.168   9.304 -13.236 
ATOM    529  O   PRO A  88       9.050   9.812 -13.144 
ATOM    530  N   HIS A  89      10.804   8.706 -12.212 
ATOM    531  CA  HIS A  89      10.210   8.527 -10.923 
ATOM    532  ND1 HIS A  89       7.895   6.729  -9.424 
ATOM    533  CG  HIS A  89       9.268   6.743  -9.344 
ATOM    534  CB  HIS A  89      10.169   7.046 -10.506 
ATOM    535  NE2 HIS A  89       8.415   6.182  -7.333 
ATOM    536  CD2 HIS A  89       9.569   6.408  -8.061 
ATOM    537  CE1 HIS A  89       7.434   6.387  -8.195 
ATOM    538  C   HIS A  89      11.094   9.291 -10.006 
ATOM    539  O   HIS A  89      12.249   9.524 -10.348 
ATOM    540  N   ARG A  90      10.614   9.570  -8.777 
ATOM    541  CA  ARG A  90      11.134  10.633  -7.973 
ATOM    542  CB  ARG A  90      10.638  10.532  -6.524 
ATOM    543  CG  ARG A  90       9.118  10.621  -6.401 
ATOM    544  CD  ARG A  90       8.581  12.052  -6.436 
ATOM    545  NE  ARG A  90       7.099  11.972  -6.308 
ATOM    546  CZ  ARG A  90       6.398  13.027  -5.801 
ATOM    547  NH1 ARG A  90       7.050  14.164  -5.418 
ATOM    548  NH2 ARG A  90       5.043  12.938  -5.660 
ATOM    549  C   ARG A  90      12.627  10.723  -7.915 
ATOM    550  O   ARG A  90      13.186  11.625  -8.535 
ATOM    551  N   GLU A  91      13.353   9.801  -7.262 
ATOM    552  CA  GLU A  91      14.755  10.115  -7.224 
ATOM    553  CB  GLU A  91      15.367  10.061  -5.812 
ATOM    554  CG  GLU A  91      14.958  11.232  -4.914 
ATOM    555  CD  GLU A  91      13.537  11.000  -4.427 
ATOM    556  OE1 GLU A  91      13.280   9.918  -3.836 
ATOM    557  OE2 GLU A  91      12.688  11.907  -4.644 
ATOM    558  C   GLU A  91      15.504   9.143  -8.074 
ATOM    559  O   GLU A  91      15.859   8.056  -7.623 
ATOM    560  N   ASN A  92      15.780   9.542  -9.330 
ATOM    561  CA  ASN A  92      16.570   8.776 -10.253 
ATOM    562  CB  ASN A  92      18.015   8.583  -9.762 
ATOM    563  CG  ASN A  92      18.669   9.953  -9.678 
ATOM    564  OD1 ASN A  92      18.547  10.766 -10.593 
ATOM    565  ND2 ASN A  92      19.371  10.227  -8.547 
ATOM    566  C   ASN A  92      15.991   7.412 -10.460 
ATOM    567  O   ASN A  92      16.733   6.456 -10.678 
ATOM    568  N   LEU A  93      14.653   7.283 -10.421 
ATOM    569  CA  LEU A  93      14.046   5.998 -10.644 
ATOM    570  CB  LEU A  93      13.196   5.499  -9.462 
ATOM    571  CG  LEU A  93      14.013   5.127  -8.208 
ATOM    572  CD1 LEU A  93      13.097   4.644  -7.072 
ATOM    573  CD2 LEU A  93      15.107   4.099  -8.543 
ATOM    574  C   LEU A  93      13.141   6.137 -11.825 
ATOM    575  O   LEU A  93      12.979   7.226 -12.373 
ATOM    576  N   ARG A  94      12.563   5.007 -12.286 
ATOM    577  CA  ARG A  94      11.651   5.047 -13.395 
ATOM    578  CB  ARG A  94      12.264   4.533 -14.706 
ATOM    579  CG  ARG A  94      13.421   5.410 -15.185 
ATOM    580  CD  ARG A  94      13.981   5.008 -16.550 
ATOM    581  NE  ARG A  94      12.929   5.315 -17.557 
ATOM    582  CZ  ARG A  94      12.803   6.585 -18.040 
ATOM    583  NH1 ARG A  94      13.625   7.577 -17.590 
ATOM    584  NH2 ARG A  94      11.843   6.868 -18.966 
ATOM    585  C   ARG A  94      10.481   4.169 -13.054 
ATOM    586  O   ARG A  94      10.637   3.137 -12.403 
ATOM    587  N   ILE A  95       9.268   4.577 -13.488 
ATOM    588  CA  ILE A  95       8.059   3.839 -13.228 
ATOM    589  CB  ILE A  95       7.025   4.653 -12.501 
ATOM    590  CG1 ILE A  95       5.820   3.791 -12.084 
ATOM    591  CG2 ILE A  95       6.656   5.846 -13.397 
ATOM    592  CD1 ILE A  95       6.118   2.807 -10.956 
ATOM    593  C   ILE A  95       7.471   3.433 -14.552 
ATOM    594  O   ILE A  95       7.417   4.230 -15.487 
ATOM    595  N   SER A  96       7.017   2.167 -14.668 
ATOM    596  CA  SER A  96       6.520   1.669 -15.924 
ATOM    597  CB  SER A  96       6.521   0.132 -16.021 
ATOM    598  OG  SER A  96       5.638  -0.423 -15.057 
ATOM    599  C   SER A  96       5.122   2.137 -16.200 
ATOM    600  O   SER A  96       4.324   2.355 -15.289 
ATOM    601  N   LYS A  97       4.824   2.366 -17.497 
ATOM    602  CA  LYS A  97       3.513   2.735 -17.955 
ATOM    603  CB  LYS A  97       3.499   3.283 -19.390 
ATOM    604  CG  LYS A  97       4.096   4.687 -19.504 
ATOM    605  CD  LYS A  97       4.273   5.153 -20.949 
ATOM    606  CE  LYS A  97       4.718   6.611 -21.063 
ATOM    607  NZ  LYS A  97       6.152   6.728 -20.709 
ATOM    608  C   LYS A  97       2.610   1.543 -17.924 
ATOM    609  O   LYS A  97       1.429   1.655 -17.600 
ATOM    610  N   SER A  98       3.157   0.372 -18.304 
ATOM    611  CA  SER A  98       2.430  -0.864 -18.402 
ATOM    612  CB  SER A  98       3.113  -1.826 -19.387 
ATOM    613  OG  SER A  98       2.438  -3.069 -19.433 
ATOM    614  C   SER A  98       2.391  -1.529 -17.062 
ATOM    615  O   SER A  98       3.191  -1.233 -16.178 
ATOM    616  N   SER A  99       1.438  -2.468 -16.892 
ATOM    617  CA  SER A  99       1.316  -3.181 -15.654 
ATOM    618  CB  SER A  99      -0.138  -3.329 -15.182 
ATOM    619  OG  SER A  99      -0.171  -4.036 -13.953 
ATOM    620  C   SER A  99       1.866  -4.551 -15.901 
ATOM    621  O   SER A  99       1.756  -5.075 -17.006 
ATOM    622  N   PHE A 100       2.499  -5.160 -14.875 
ATOM    623  CA  PHE A 100       3.096  -6.452 -15.063 
ATOM    624  CB  PHE A 100       4.625  -6.462 -14.858 
ATOM    625  CG  PHE A 100       5.327  -5.637 -15.887 
ATOM    626  CD1 PHE A 100       5.439  -4.271 -15.743 
ATOM    627  CD2 PHE A 100       5.897  -6.234 -16.988 
ATOM    628  CE1 PHE A 100       6.097  -3.516 -16.687 
ATOM    629  CE2 PHE A 100       6.556  -5.484 -17.934 
ATOM    630  CZ  PHE A 100       6.657  -4.121 -17.787 
ATOM    631  C   PHE A 100       2.572  -7.384 -14.016 
ATOM    632  O   PHE A 100       2.195  -6.966 -12.922 
ATOM    633  N   GLN A 101       2.513  -8.691 -14.344 
ATOM    634  CA  GLN A 101       2.171  -9.658 -13.345 
ATOM    635  CB  GLN A 101       1.839 -11.052 -13.904 
ATOM    636  CG  GLN A 101       0.489 -11.131 -14.617 
ATOM    637  CD  GLN A 101      -0.593 -11.194 -13.547 
ATOM    638  OE1 GLN A 101      -0.366 -11.697 -12.449 
ATOM    639  NE2 GLN A 101      -1.804 -10.667 -13.873 
ATOM    640  C   GLN A 101       3.394  -9.793 -12.496 
ATOM    641  O   GLN A 101       4.508  -9.873 -13.015 
ATOM    642  N   VAL A 102       3.218  -9.802 -11.161 
ATOM    643  CA  VAL A 102       4.354  -9.886 -10.293 
ATOM    644  CB  VAL A 102       4.759  -8.562  -9.714 
ATOM    645  CG1 VAL A 102       5.195  -7.637 -10.861 
ATOM    646  CG2 VAL A 102       3.584  -8.007  -8.887 
ATOM    647  C   VAL A 102       4.011 -10.774  -9.139 
ATOM    648  O   VAL A 102       2.841 -11.025  -8.854 
ATOM    649  N   THR A 103       5.050 -11.314  -8.467 
ATOM    650  CA  THR A 103       4.829 -12.120  -7.304 
ATOM    651  CB  THR A 103       5.112 -13.577  -7.530 
ATOM    652  OG1 THR A 103       4.295 -14.080  -8.577 
ATOM    653  CG2 THR A 103       4.826 -14.343  -6.226 
ATOM    654  C   THR A 103       5.781 -11.637  -6.255 
ATOM    655  O   THR A 103       6.988 -11.574  -6.489 
ATOM    656  N   THR A 104       5.262 -11.297  -5.057 
ATOM    657  CA  THR A 104       6.109 -10.812  -4.005 
ATOM    658  CB  THR A 104       5.546  -9.614  -3.295 
ATOM    659  OG1 THR A 104       5.356  -8.546  -4.210 
ATOM    660  CG2 THR A 104       6.514  -9.193  -2.176 
ATOM    661  C   THR A 104       6.242 -11.896  -2.986 
ATOM    662  O   THR A 104       5.251 -12.502  -2.581 
ATOM    663  N   CYS A 105       7.490 -12.172  -2.555 
ATOM    664  CA  CYS A 105       7.738 -13.200  -1.586 
ATOM    665  CB  CYS A 105       8.849 -14.165  -2.029 
ATOM    666  SG  CYS A 105       8.448 -14.908  -3.639 
ATOM    667  C   CYS A 105       8.189 -12.511  -0.339 
ATOM    668  O   CYS A 105       9.178 -11.779  -0.349 
ATOM    669  N   LYS A 106       7.459 -12.730   0.774 
ATOM    670  CA  LYS A 106       7.781 -12.086   2.014 
ATOM    671  CB  LYS A 106       6.585 -11.338   2.628 
ATOM    672  CG  LYS A 106       6.127 -10.139   1.793 
ATOM    673  CD  LYS A 106       4.735  -9.634   2.178 
ATOM    674  CE  LYS A 106       4.309  -8.374   1.425 
ATOM    675  NZ  LYS A 106       5.014  -7.194   1.974 
ATOM    676  C   LYS A 106       8.204 -13.134   2.988 
ATOM    677  O   LYS A 106       7.514 -14.131   3.203 
ATOM    678  N   LEU A 107       9.370 -12.908   3.618 
ATOM    679  CA  LEU A 107       9.910 -13.866   4.533 
ATOM    680  CB  LEU A 107      11.381 -13.570   4.883 
ATOM    681  CG  LEU A 107      12.026 -14.570   5.857 
ATOM    682  CD1 LEU A 107      12.138 -15.973   5.238 
ATOM    683  CD2 LEU A 107      13.375 -14.044   6.370 
ATOM    684  C   LEU A 107       9.105 -13.824   5.787 
ATOM    685  O   LEU A 107       8.661 -12.764   6.225 
ATOM    686  N   HIS A 108       8.855 -15.005   6.380 
ATOM    687  CA  HIS A 108       8.191 -15.020   7.648 
ATOM    688  ND1 HIS A 108       6.503 -17.160   5.722 
ATOM    689  CG  HIS A 108       6.507 -16.861   7.063 
ATOM    690  CB  HIS A 108       6.725 -15.489   7.618 
ATOM    691  NE2 HIS A 108       6.076 -19.059   6.793 
ATOM    692  CD2 HIS A 108       6.247 -18.033   7.703 
ATOM    693  CE1 HIS A 108       6.239 -18.488   5.615 
ATOM    694  C   HIS A 108       8.993 -15.906   8.534 
ATOM    695  O   HIS A 108       9.644 -16.843   8.076 
ATOM    696  N   GLY A 109       8.958 -15.620   9.846 
ATOM    697  CA  GLY A 109       9.793 -16.334  10.759 
ATOM    698  C   GLY A 109      10.861 -15.362  11.144 
ATOM    699  O   GLY A 109      11.206 -14.465  10.376 
ATOM    700  N   GLY A 110      11.378 -15.513  12.376 
ATOM    701  CA  GLY A 110      12.344 -14.642  12.983 
ATOM    702  C   GLY A 110      13.717 -14.700  12.379 
ATOM    703  O   GLY A 110      14.419 -13.689  12.376 
ATOM    704  N   SER A 111      14.166 -15.876  11.892 
ATOM    705  CA  SER A 111      15.555 -15.993  11.521 
ATOM    706  CB  SER A 111      16.129 -17.404  11.740 
ATOM    707  OG  SER A 111      17.494 -17.439  11.353 
ATOM    708  C   SER A 111      15.827 -15.629  10.092 
ATOM    709  O   SER A 111      15.060 -15.888   9.167 
ATOM    710  N   PRO A 112      16.953 -14.967   9.967 
ATOM    711  CA  PRO A 112      17.492 -14.571   8.686 
ATOM    712  CD  PRO A 112      17.334 -14.031  11.015 
ATOM    713  CB  PRO A 112      18.504 -13.462   8.973 
ATOM    714  CG  PRO A 112      18.025 -12.860  10.301 
ATOM    715  C   PRO A 112      18.112 -15.709   7.930 
ATOM    716  O   PRO A 112      18.498 -15.507   6.778 
ATOM    717  N   TRP A 113      18.254 -16.900   8.543 
ATOM    718  CA  TRP A 113      18.952 -17.947   7.848 
ATOM    719  CB  TRP A 113      20.140 -18.493   8.653 
ATOM    720  CG  TRP A 113      21.239 -17.473   8.801 
ATOM    721  CD2 TRP A 113      22.171 -17.157   7.757 
ATOM    722  CD1 TRP A 113      21.549 -16.668   9.857 
ATOM    723  NE1 TRP A 113      22.625 -15.874   9.541 
ATOM    724  CE2 TRP A 113      23.017 -16.164   8.250 
ATOM    725  CE3 TRP A 113      22.310 -17.654   6.495 
ATOM    726  CZ2 TRP A 113      24.022 -15.652   7.480 
ATOM    727  CZ3 TRP A 113      23.322 -17.137   5.721 
ATOM    728  CH2 TRP A 113      24.162 -16.156   6.206 
ATOM    729  C   TRP A 113      18.019 -19.078   7.526 
ATOM    730  O   TRP A 113      16.980 -19.259   8.157 
ATOM    731  N   PRO A 114      18.387 -19.844   6.525 
ATOM    732  CA  PRO A 114      17.605 -20.941   6.018 
ATOM    733  CD  PRO A 114      19.726 -19.807   5.959 
ATOM    734  CB  PRO A 114      18.412 -21.510   4.849 
ATOM    735  CG  PRO A 114      19.865 -21.131   5.190 
ATOM    736  C   PRO A 114      17.349 -21.963   7.077 
ATOM    737  O   PRO A 114      18.132 -22.055   8.021 
ATOM    738  N   PRO A 115      16.287 -22.717   6.949 
ATOM    739  CA  PRO A 115      15.417 -22.592   5.810 
ATOM    740  CD  PRO A 115      16.308 -24.080   7.460 
ATOM    741  CB  PRO A 115      14.554 -23.850   5.796 
ATOM    742  CG  PRO A 115      15.436 -24.898   6.494 
ATOM    743  C   PRO A 115      14.624 -21.326   5.826 
ATOM    744  O   PRO A 115      14.324 -20.822   6.907 
ATOM    745  N   CYS A 116      14.262 -20.805   4.637 
ATOM    746  CA  CYS A 116      13.552 -19.559   4.576 
ATOM    747  CB  CYS A 116      14.136 -18.609   3.509 
ATOM    748  SG  CYS A 116      15.947 -18.432   3.606 
ATOM    749  C   CYS A 116      12.141 -19.851   4.153 
ATOM    750  O   CYS A 116      11.913 -20.416   3.083 
ATOM    751  N   GLN A 117      11.145 -19.461   4.980 
ATOM    752  CA  GLN A 117       9.776 -19.689   4.605 
ATOM    753  CB  GLN A 117       8.829 -20.057   5.761 
ATOM    754  CG  GLN A 117       9.262 -21.272   6.578 
ATOM    755  CD  GLN A 117       9.944 -20.724   7.818 
ATOM    756  OE1 GLN A 117      10.525 -19.641   7.791 
ATOM    757  NE2 GLN A 117       9.847 -21.480   8.943 
ATOM    758  C   GLN A 117       9.264 -18.399   4.045 
ATOM    759  O   GLN A 117       9.593 -17.322   4.542 
ATOM    760  N   TYR A 118       8.444 -18.476   2.979 
ATOM    761  CA  TYR A 118       7.961 -17.279   2.352 
ATOM    762  CB  TYR A 118       8.554 -17.047   0.952 
ATOM    763  CG  TYR A 118      10.003 -16.728   1.079 
ATOM    764  CD1 TYR A 118      10.406 -15.445   1.371 
ATOM    765  CD2 TYR A 118      10.958 -17.702   0.895 
ATOM    766  CE1 TYR A 118      11.740 -15.138   1.486 
ATOM    767  CE2 TYR A 118      12.294 -17.401   1.008 
ATOM    768  CZ  TYR A 118      12.686 -16.117   1.304 
ATOM    769  OH  TYR A 118      14.057 -15.806   1.420 
ATOM    770  C   TYR A 118       6.480 -17.356   2.150 
ATOM    771  O   TYR A 118       5.907 -18.436   2.018 
ATOM    772  N   ARG A 119       5.827 -16.174   2.139 
ATOM    773  CA  ARG A 119       4.427 -16.059   1.843 
ATOM    774  CB  ARG A 119       3.652 -15.202   2.858 
ATOM    775  CG  ARG A 119       3.673 -15.788   4.269 
ATOM    776  CD  ARG A 119       2.594 -16.840   4.518 
ATOM    777  NE  ARG A 119       2.885 -17.449   5.844 
ATOM    778  CZ  ARG A 119       1.863 -17.879   6.638 
ATOM    779  NH1 ARG A 119       0.571 -17.731   6.223 
ATOM    780  NH2 ARG A 119       2.135 -18.448   7.848 
ATOM    781  C   ARG A 119       4.365 -15.344   0.526 
ATOM    782  O   ARG A 119       5.061 -14.349   0.325 
ATOM    783  N   ALA A 120       3.524 -15.828  -0.411 
ATOM    784  CA  ALA A 120       3.516 -15.241  -1.722 
ATOM    785  CB  ALA A 120       3.540 -16.279  -2.857 
ATOM    786  C   ALA A 120       2.290 -14.411  -1.918 
ATOM    787  O   ALA A 120       1.191 -14.774  -1.498 
ATOM    788  N   THR A 121       2.473 -13.235  -2.553 
ATOM    789  CA  THR A 121       1.362 -12.387  -2.858 
ATOM    790  CB  THR A 121       1.414 -11.077  -2.132 
ATOM    791  OG1 THR A 121       1.493 -11.279  -0.729 
ATOM    792  CG2 THR A 121       0.136 -10.304  -2.467 
ATOM    793  C   THR A 121       1.454 -12.058  -4.319 
ATOM    794  O   THR A 121       2.368 -11.355  -4.746 
ATOM    795  N   ALA A 122       0.503 -12.561  -5.131 
ATOM    796  CA  ALA A 122       0.506 -12.258  -6.535 
ATOM    797  CB  ALA A 122      -0.363 -13.214  -7.372 
ATOM    798  C   ALA A 122      -0.051 -10.879  -6.695 
ATOM    799  O   ALA A 122      -0.797 -10.403  -5.841 
ATOM    800  N   GLY A 123       0.311 -10.190  -7.800 
ATOM    801  CA  GLY A 123      -0.202  -8.866  -8.009 
ATOM    802  C   GLY A 123      -0.066  -8.514  -9.455 
ATOM    803  O   GLY A 123       0.601  -9.210 -10.221 
ATOM    804  N   PHE A 124      -0.738  -7.418  -9.864 
ATOM    805  CA  PHE A 124      -0.677  -6.940 -11.215 
ATOM    806  CB  PHE A 124      -1.952  -7.333 -11.988 
ATOM    807  CG  PHE A 124      -1.880  -6.953 -13.427 
ATOM    808  CD1 PHE A 124      -1.110  -7.677 -14.309 
ATOM    809  CD2 PHE A 124      -2.620  -5.893 -13.902 
ATOM    810  CE1 PHE A 124      -1.058  -7.330 -15.640 
ATOM    811  CE2 PHE A 124      -2.573  -5.544 -15.231 
ATOM    812  CZ  PHE A 124      -1.789  -6.263 -16.103 
ATOM    813  C   PHE A 124      -0.614  -5.444 -11.112 
ATOM    814  O   PHE A 124      -1.586  -4.807 -10.707 
ATOM    815  N   ARG A 125       0.538  -4.838 -11.470 
ATOM    816  CA  ARG A 125       0.653  -3.408 -11.368 
ATOM    817  CB  ARG A 125       0.731  -2.905  -9.919 
ATOM    818  CG  ARG A 125       1.922  -3.477  -9.148 
ATOM    819  CD  ARG A 125       2.201  -2.737  -7.841 
ATOM    820  NE  ARG A 125       2.654  -1.368  -8.212 
ATOM    821  CZ  ARG A 125       2.539  -0.343  -7.320 
ATOM    822  NH1 ARG A 125       2.021  -0.575  -6.078 
ATOM    823  NH2 ARG A 125       2.940   0.912  -7.672 
ATOM    824  C   ARG A 125       1.930  -2.974 -12.029 
ATOM    825  O   ARG A 125       2.704  -3.796 -12.517 
ATOM    826  N   ASN A 126       2.164  -1.643 -12.058 
ATOM    827  CA  ASN A 126       3.348  -1.060 -12.631 
ATOM    828  CB  ASN A 126       3.319   0.475 -12.733 
ATOM    829  CG  ASN A 126       2.288   0.920 -13.750 
ATOM    830  OD1 ASN A 126       1.798   0.128 -14.551 
ATOM    831  ND2 ASN A 126       1.954   2.238 -13.724 
ATOM    832  C   ASN A 126       4.475  -1.326 -11.687 
ATOM    833  O   ASN A 126       4.252  -1.649 -10.522 
ATOM    834  N   VAL A 127       5.728  -1.187 -12.170 
ATOM    835  CA  VAL A 127       6.853  -1.442 -11.318 
ATOM    836  CB  VAL A 127       7.620  -2.670 -11.710 
ATOM    837  CG1 VAL A 127       6.692  -3.888 -11.560 
ATOM    838  CG2 VAL A 127       8.164  -2.479 -13.137 
ATOM    839  C   VAL A 127       7.801  -0.286 -11.389 
ATOM    840  O   VAL A 127       7.791   0.482 -12.349 
ATOM    841  N   VAL A 128       8.640  -0.129 -10.338 
ATOM    842  CA  VAL A 128       9.608   0.932 -10.290 
ATOM    843  CB  VAL A 128       9.558   1.739  -9.024 
ATOM    844  CG1 VAL A 128      10.684   2.788  -9.058 
ATOM    845  CG2 VAL A 128       8.156   2.343  -8.876 
ATOM    846  C   VAL A 128      10.968   0.306 -10.332 
ATOM    847  O   VAL A 128      11.242  -0.659  -9.620 
ATOM    848  N   VAL A 129      11.864   0.853 -11.180 
ATOM    849  CA  VAL A 129      13.192   0.316 -11.293 
ATOM    850  CB  VAL A 129      13.377  -0.597 -12.470 
ATOM    851  CG1 VAL A 129      12.475  -1.829 -12.285 
ATOM    852  CG2 VAL A 129      13.103   0.196 -13.761 
ATOM    853  C   VAL A 129      14.143   1.454 -11.487 
ATOM    854  O   VAL A 129      13.740   2.610 -11.599 
ATOM    855  N   ALA A 130      15.453   1.141 -11.469 
ATOM    856  CA  ALA A 130      16.471   2.102 -11.776 
ATOM    857  CB  ALA A 130      17.570   2.201 -10.704 
ATOM    858  C   ALA A 130      17.107   1.586 -13.029 
ATOM    859  O   ALA A 130      17.251   0.376 -13.195 
ATOM    860  N   CYS A 131      17.489   2.483 -13.964 
ATOM    861  CA  CYS A 131      18.044   1.992 -15.195 
ATOM    862  CB  CYS A 131      17.222   2.356 -16.450 
ATOM    863  SG  CYS A 131      15.649   1.450 -16.538 
ATOM    864  C   CYS A 131      19.424   2.528 -15.408 
ATOM    865  O   CYS A 131      19.772   3.615 -14.946 
ATOM    866  N   GLU A 132      20.255   1.724 -16.108 
ATOM    867  CA  GLU A 132      21.592   2.093 -16.475 
ATOM    868  CB  GLU A 132      22.653   1.496 -15.531 
ATOM    869  CG  GLU A 132      24.095   1.876 -15.875 
ATOM    870  CD  GLU A 132      25.017   1.153 -14.901 
ATOM    871  OE1 GLU A 132      24.867  -0.090 -14.759 
ATOM    872  OE2 GLU A 132      25.883   1.833 -14.288 
ATOM    873  C   GLU A 132      21.835   1.497 -17.828 
ATOM    874  O   GLU A 132      21.581   0.315 -18.054 
ATOM    875  N   ASN A 133      22.341   2.307 -18.771 
ATOM    876  CA  ASN A 133      22.633   1.807 -20.081 
ATOM    877  CB  ASN A 133      23.666   0.669 -20.045 
ATOM    878  CG  ASN A 133      24.142   0.395 -21.460 
ATOM    879  OD1 ASN A 133      23.716   1.047 -22.412 
ATOM    880  ND2 ASN A 133      25.042  -0.612 -21.602 
ATOM    881  C   ASN A 133      21.369   1.284 -20.700 
ATOM    882  O   ASN A 133      21.405   0.415 -21.569 
ATOM    883  N   GLY A 134      20.206   1.809 -20.274 
ATOM    884  CA  GLY A 134      18.973   1.431 -20.908 
ATOM    885  C   GLY A 134      18.488   0.100 -20.407 
ATOM    886  O   GLY A 134      17.601  -0.497 -21.016 
ATOM    887  N   LEU A 135      19.052  -0.410 -19.291 
ATOM    888  CA  LEU A 135      18.626  -1.689 -18.777 
ATOM    889  CB  LEU A 135      19.722  -2.763 -18.865 
ATOM    890  CG  LEU A 135      20.118  -3.122 -20.306 
ATOM    891  CD1 LEU A 135      21.217  -4.195 -20.327 
ATOM    892  CD2 LEU A 135      18.890  -3.538 -21.130 
ATOM    893  C   LEU A 135      18.301  -1.547 -17.317 
ATOM    894  O   LEU A 135      18.890  -0.715 -16.629 
ATOM    895  N   PRO A 136      17.352  -2.313 -16.825 
ATOM    896  CA  PRO A 136      17.021  -2.252 -15.420 
ATOM    897  CD  PRO A 136      16.196  -2.669 -17.633 
ATOM    898  CB  PRO A 136      15.657  -2.921 -15.271 
ATOM    899  CG  PRO A 136      15.011  -2.730 -16.653 
ATOM    900  C   PRO A 136      18.077  -2.865 -14.544 
ATOM    901  O   PRO A 136      18.366  -4.050 -14.698 
ATOM    902  N   VAL A 137      18.700  -2.052 -13.670 
ATOM    903  CA  VAL A 137      19.685  -2.428 -12.695 
ATOM    904  CB  VAL A 137      20.708  -1.352 -12.497 
ATOM    905  CG1 VAL A 137      21.444  -1.158 -13.835 
ATOM    906  CG2 VAL A 137      20.006  -0.082 -11.995 
ATOM    907  C   VAL A 137      19.111  -2.788 -11.354 
ATOM    908  O   VAL A 137      19.737  -3.522 -10.593 
ATOM    909  N   HIS A 138      17.948  -2.222 -10.978 
ATOM    910  CA  HIS A 138      17.482  -2.425  -9.634 
ATOM    911  ND1 HIS A 138      17.868  -2.477  -6.392 
ATOM    912  CG  HIS A 138      17.517  -1.474  -7.267 
ATOM    913  CB  HIS A 138      18.027  -1.352  -8.671 
ATOM    914  NE2 HIS A 138      16.458  -1.147  -5.302 
ATOM    915  CD2 HIS A 138      16.654  -0.671  -6.586 
ATOM    916  CE1 HIS A 138      17.208  -2.233  -5.232 
ATOM    917  C   HIS A 138      15.989  -2.347  -9.596 
ATOM    918  O   HIS A 138      15.368  -1.672 -10.416 
ATOM    919  N   LEU A 139      15.380  -3.059  -8.624 
ATOM    920  CA  LEU A 139      13.959  -3.022  -8.464 
ATOM    921  CB  LEU A 139      13.328  -4.424  -8.387 
ATOM    922  CG  LEU A 139      11.796  -4.427  -8.219 
ATOM    923  CD1 LEU A 139      11.097  -3.859  -9.466 
ATOM    924  CD2 LEU A 139      11.275  -5.821  -7.830 
ATOM    925  C   LEU A 139      13.692  -2.338  -7.155 
ATOM    926  O   LEU A 139      14.328  -2.642  -6.146 
ATOM    927  N   ASP A 140      12.744  -1.377  -7.146 
ATOM    928  CA  ASP A 140      12.392  -0.683  -5.938 
ATOM    929  CB  ASP A 140      11.787   0.709  -6.222 
ATOM    930  CG  ASP A 140      11.444   1.439  -4.927 
ATOM    931  OD1 ASP A 140      10.721   0.858  -4.076 
ATOM    932  OD2 ASP A 140      11.902   2.602  -4.774 
ATOM    933  C   ASP A 140      11.357  -1.523  -5.257 
ATOM    934  O   ASP A 140      10.230  -1.654  -5.728 
ATOM    935  N   GLN A 141      11.749  -2.130  -4.123 
ATOM    936  CA  GLN A 141      10.948  -3.011  -3.316 
ATOM    937  CB  GLN A 141      11.779  -3.783  -2.278 
ATOM    938  CG  GLN A 141      12.762  -4.776  -2.905 
ATOM    939  CD  GLN A 141      11.952  -5.908  -3.523 
ATOM    940  OE1 GLN A 141      12.497  -6.786  -4.190 
ATOM    941  NE2 GLN A 141      10.610  -5.884  -3.303 
ATOM    942  C   GLN A 141       9.851  -2.293  -2.576 
ATOM    943  O   GLN A 141       8.819  -2.893  -2.282 
ATOM    944  N   SER A 142      10.034  -0.997  -2.253 
ATOM    945  CA  SER A 142       9.150  -0.301  -1.351 
ATOM    946  CB  SER A 142       9.491   1.193  -1.188 
ATOM    947  OG  SER A 142       9.124   1.919  -2.352 
ATOM    948  C   SER A 142       7.710  -0.375  -1.771 
ATOM    949  O   SER A 142       6.824  -0.464  -0.923 
ATOM    950  N   ILE A 143       7.420  -0.350  -3.080 
ATOM    951  CA  ILE A 143       6.051  -0.356  -3.517 
ATOM    952  CB  ILE A 143       5.929  -0.210  -5.009 
ATOM    953  CG1 ILE A 143       6.581  -1.395  -5.742 
ATOM    954  CG2 ILE A 143       6.534   1.151  -5.388 
ATOM    955  CD1 ILE A 143       6.281  -1.418  -7.241 
ATOM    956  C   ILE A 143       5.389  -1.633  -3.085 
ATOM    957  O   ILE A 143       4.203  -1.660  -2.760 
ATOM    958  N   PHE A 144       6.139  -2.743  -3.129 
ATOM    959  CA  PHE A 144       5.663  -4.054  -2.785 
ATOM    960  CB  PHE A 144       6.569  -5.164  -3.332 
ATOM    961  CG  PHE A 144       6.507  -4.997  -4.812 
ATOM    962  CD1 PHE A 144       5.397  -5.403  -5.519 
ATOM    963  CD2 PHE A 144       7.560  -4.429  -5.496 
ATOM    964  CE1 PHE A 144       5.340  -5.244  -6.884 
ATOM    965  CE2 PHE A 144       7.507  -4.271  -6.860 
ATOM    966  CZ  PHE A 144       6.396  -4.677  -7.557 
ATOM    967  C   PHE A 144       5.482  -4.230  -1.309 
ATOM    968  O   PHE A 144       4.699  -5.077  -0.876 
ATOM    969  N   ARG A 145       6.264  -3.500  -0.495 
ATOM    970  CA  ARG A 145       6.177  -3.640   0.929 
ATOM    971  CB  ARG A 145       7.187  -2.736   1.646 
ATOM    972  CG  ARG A 145       8.616  -2.950   1.149 
ATOM    973  CD  ARG A 145       9.671  -2.223   1.979 
ATOM    974  NE  ARG A 145       9.994  -3.112   3.127 
ATOM    975  CZ  ARG A 145      10.901  -4.116   2.955 
ATOM    976  NH1 ARG A 145      11.537  -4.250   1.755 
ATOM    977  NH2 ARG A 145      11.162  -4.987   3.973 
ATOM    978  C   ARG A 145       4.810  -3.223   1.343 
ATOM    979  O   ARG A 145       4.160  -3.893   2.145 
ATOM    980  N   ARG A 146       4.339  -2.101   0.769 
ATOM    981  CA  ARG A 146       3.061  -1.554   1.109 
ATOM    982  CB  ARG A 146       2.944  -0.061   0.750 
ATOM    983  CG  ARG A 146       4.017   0.799   1.422 
ATOM    984  CD  ARG A 146       3.933   2.291   1.088 
ATOM    985  NE  ARG A 146       5.205   2.914   1.552 
ATOM    986  CZ  ARG A 146       6.283   2.930   0.714 
ATOM    987  NH1 ARG A 146       6.168   2.412  -0.544 
ATOM    988  NH2 ARG A 146       7.470   3.456   1.131 
ATOM    989  C   ARG A 146       2.016  -2.301   0.298 
ATOM    990  O   ARG A 146       1.257  -1.625  -0.446 
ATOM    991  OXT ARG A 146       1.959  -3.554   0.415 
TER
HEADER lig_16.pdb
ATOM      1  P    DC A   1     -39.326-434.568-232.139 
ATOM      2  OP1  DC A   1     -38.531-435.730-231.683 
ATOM      3  OP2  DC A   1     -40.014-433.797-231.081 
ATOM      4  O5'  DC A   1     -38.401-433.589-233.003 
ATOM      5  C5'  DC A   1     -38.241-433.841-234.411 
ATOM      6  C4'  DC A   1     -38.347-432.542-235.186 
ATOM      7  O4'  DC A   1     -39.720-432.223-235.551 
ATOM      8  C3'  DC A   1     -37.859-431.291-234.456 
ATOM      9  O3'  DC A   1     -37.223-430.430-235.392 
ATOM     10  C2'  DC A   1     -39.134-430.611-233.958 
ATOM     11  C1'  DC A   1     -39.970-430.868-235.208 
ATOM     12  N1   DC A   1     -41.435-430.710-234.991 
ATOM     13  C2   DC A   1     -42.196-430.202-236.041 
ATOM     14  O2   DC A   1     -41.630-429.908-237.100 
ATOM     15  N3   DC A   1     -43.534-430.050-235.863 
ATOM     16  C4   DC A   1     -44.110-430.381-234.700 
ATOM     17  N4   DC A   1     -45.417-430.213-234.576 
ATOM     18  C5   DC A   1     -43.345-430.904-233.607 
ATOM     19  C6   DC A   1     -42.010-431.049-233.804 
ATOM     20  P    DA A   2     -35.901-429.642-234.951 
ATOM     21  OP1  DA A   2     -34.722-430.520-235.119 
ATOM     22  OP2  DA A   2     -36.095-429.066-233.602 
ATOM     23  O5'  DA A   2     -35.856-428.467-236.035 
ATOM     24  C5'  DA A   2     -36.407-428.703-237.344 
ATOM     25  C4'  DA A   2     -37.231-427.508-237.784 
ATOM     26  O4'  DA A   2     -38.617-427.599-237.348 
ATOM     27  C3'  DA A   2     -36.766-426.151-237.258 
ATOM     28  O3'  DA A   2     -36.964-425.172-238.271 
ATOM     29  C2'  DA A   2     -37.708-425.844-236.094 
ATOM     30  C1'  DA A   2     -38.981-426.361-236.756 
ATOM     31  N9   DA A   2     -40.094-426.615-235.800 
ATOM     32  C8   DA A   2     -40.020-427.066-234.513 
ATOM     33  N7   DA A   2     -41.173-427.186-233.931 
ATOM     34  C5   DA A   2     -42.081-426.785-234.903 
ATOM     35  C6   DA A   2     -43.482-426.685-234.907 
ATOM     36  N6   DA A   2     -44.249-426.997-233.852 
ATOM     37  N1   DA A   2     -44.069-426.251-236.038 
ATOM     38  C2   DA A   2     -43.301-425.943-237.082 
ATOM     39  N3   DA A   2     -41.992-425.996-237.195 
ATOM     40  C4   DA A   2     -41.430-426.433-236.050 
ATOM     41  P    DT A   3     -35.859-424.033-238.476 
ATOM     42  OP1  DT A   3     -34.769-424.548-239.335 
ATOM     43  OP2  DT A   3     -35.448-423.497-237.159 
ATOM     44  O5'  DT A   3     -36.693-422.923-239.271 
ATOM     45  C5'  DT A   3     -37.771-423.341-240.129 
ATOM     46  C4'  DT A   3     -38.973-422.439-239.928 
ATOM     47  O4'  DT A   3     -39.843-422.903-238.857 
ATOM     48  C3'  DT A   3     -38.662-420.992-239.549 
ATOM     49  O3'  DT A   3     -39.606-420.137-240.183 
ATOM     50  C2'  DT A   3     -38.889-420.929-238.039 
ATOM     51  C1'  DT A   3     -40.139-421.802-238.012 
ATOM     52  N1   DT A   3     -40.471-422.333-236.660 
ATOM     53  C2   DT A   3     -41.803-422.469-236.351 
ATOM     54  O2   DT A   3     -42.697-422.179-237.127 
ATOM     55  N3   DT A   3     -42.072-422.963-235.089 
ATOM     56  C4   DT A   3     -41.142-423.322-234.135 
ATOM     57  O4   DT A   3     -41.503-423.752-233.038 
ATOM     58  C5   DT A   3     -39.771-423.142-234.552 
ATOM     59  C7   DT A   3     -38.695-423.508-233.572 
ATOM     60  C6   DT A   3     -39.481-422.664-235.773 
ATOM     61  P    DG A   4     -39.107-418.739-240.782 
ATOM     62  OP1  DG A   4     -38.548-418.951-242.136 
ATOM     63  OP2  DG A   4     -38.214-418.072-239.808 
ATOM     64  O5'  DG A   4     -40.484-417.931-240.888 
ATOM     65  C5'  DG A   4     -41.705-418.660-241.115 
ATOM     66  C4'  DG A   4     -42.801-418.127-240.213 
ATOM     67  O4'  DG A   4     -42.823-418.788-238.915 
ATOM     68  C3'  DG A   4     -42.716-416.640-239.869 
ATOM     69  O3'  DG A   4     -44.032-416.104-239.814 
ATOM     70  C2'  DG A   4     -42.117-416.603-238.462 
ATOM     71  C1'  DG A   4     -42.896-417.791-237.907 
ATOM     72  N9   DG A   4     -42.316-418.355-236.656 
ATOM     73  C8   DG A   4     -40.995-418.456-236.276 
ATOM     74  N7   DG A   4     -40.818-419.008-235.101 
ATOM     75  C5   DG A   4     -42.113-419.292-234.670 
ATOM     76  C6   DG A   4     -42.564-419.894-233.467 
ATOM     77  O6   DG A   4     -41.904-420.309-232.519 
ATOM     78  N1   DG A   4     -43.962-419.992-233.438 
ATOM     79  C2   DG A   4     -44.812-419.565-234.439 
ATOM     80  N2   DG A   4     -46.117-419.749-234.219 
ATOM     81  N3   DG A   4     -44.388-419.000-235.567 
ATOM     82  C4   DG A   4     -43.034-418.897-235.612 
ATOM     83  P    DA A   5     -44.298-414.639-240.402 
ATOM     84  OP1  DA A   5     -44.507-414.723-241.866 
ATOM     85  OP2  DA A   5     -43.229-413.722-239.951 
ATOM     86  O5'  DA A   5     -45.675-414.255-239.683 
ATOM     87  C5'  DA A   5     -46.599-415.305-239.339 
ATOM     88  C4'  DA A   5     -47.145-415.076-237.944 
ATOM     89  O4'  DA A   5     -46.310-415.680-236.914 
ATOM     90  C3'  DA A   5     -47.270-413.617-237.508 
ATOM     91  O3'  DA A   5     -48.444-413.471-236.717 
ATOM     92  C2'  DA A   5     -46.052-413.372-236.618 
ATOM     93  C1'  DA A   5     -46.088-414.716-235.896 
ATOM     94  N9   DA A   5     -44.815-415.058-235.204 
ATOM     95  C8   DA A   5     -43.536-414.767-235.587 
ATOM     96  N7   DA A   5     -42.632-415.203-234.766 
ATOM     97  C5   DA A   5     -43.361-415.830-233.766 
ATOM     98  C6   DA A   5     -42.978-416.501-232.592 
ATOM     99  N6   DA A   5     -41.702-416.659-232.213 
ATOM    100  N1   DA A   5     -43.958-417.006-231.820 
ATOM    101  C2   DA A   5     -45.223-416.847-232.202 
ATOM    102  N3   DA A   5     -45.700-416.243-233.269 
ATOM    103  C4   DA A   5     -44.699-415.746-234.024 
ATOM    104  P    DA A   6     -49.342-412.157-236.896 
ATOM    105  OP1  DA A   6     -50.263-412.338-238.040 
ATOM    106  OP2  DA A   6     -48.469-410.964-236.947 
ATOM    107  O5'  DA A   6     -50.174-412.156-235.529 
ATOM    108  C5'  DA A   6     -50.476-413.413-234.895 
ATOM    109  C4'  DA A   6     -50.239-413.309-233.400 
ATOM    110  O4'  DA A   6     -48.866-413.623-233.033 
ATOM    111  C3'  DA A   6     -50.480-411.932-232.783 
ATOM    112  O3'  DA A   6     -51.051-412.100-231.491 
ATOM    113  C2'  DA A   6     -49.084-411.329-232.624 
ATOM    114  C1'  DA A   6     -48.392-412.608-232.162 
ATOM    115  N9   DA A   6     -46.907-412.559-232.272 
ATOM    116  C8   DA A   6     -46.148-411.931-233.216 
ATOM    117  N7   DA A   6     -44.870-412.071-233.041 
ATOM    118  C5   DA A   6     -44.774-412.850-231.896 
ATOM    119  C6   DA A   6     -43.674-413.353-231.182 
ATOM    120  N6   DA A   6     -42.399-413.135-231.536 
ATOM    121  N1   DA A   6     -43.931-414.091-230.087 
ATOM    122  C2   DA A   6     -45.200-414.306-229.740 
ATOM    123  N3   DA A   6     -46.302-413.890-230.324 
ATOM    124  C4   DA A   6     -46.017-413.153-231.418 
ATOM    125  P    DG A   7     -52.204-411.098-231.015 
ATOM    126  OP1  DG A   7     -53.510-411.562-231.536 
ATOM    127  OP2  DG A   7     -51.825-409.709-231.357 
ATOM    128  O5'  DG A   7     -52.157-411.292-229.428 
ATOM    129  C5'  DG A   7     -51.748-412.565-228.893 
ATOM    130  C4'  DG A   7     -50.793-412.357-227.734 
ATOM    131  O4'  DG A   7     -49.406-412.262-228.167 
ATOM    132  C3'  DG A   7     -51.011-411.086-226.912 
ATOM    133  O3'  DG A   7     -50.747-411.372-225.544 
ATOM    134  C2'  DG A   7     -49.947-410.112-227.418 
ATOM    135  C1'  DG A   7     -48.819-411.130-227.543 
ATOM    136  N9   DG A   7     -47.686-410.669-228.394 
ATOM    137  C8   DG A   7     -47.710-409.872-229.518 
ATOM    138  N7   DG A   7     -46.527-409.649-230.039 
ATOM    139  C5   DG A   7     -45.660-410.346-229.199 
ATOM    140  C6   DG A   7     -44.247-410.479-229.253 
ATOM    141  O6   DG A   7     -43.459-410.002-230.066 
ATOM    142  N1   DG A   7     -43.768-411.276-228.204 
ATOM    143  C2   DG A   7     -44.552-411.867-227.231 
ATOM    144  N2   DG A   7     -43.903-412.591-226.316 
ATOM    145  N3   DG A   7     -45.876-411.742-227.183 
ATOM    146  C4   DG A   7     -46.356-410.971-228.192 
ATOM    147  P    DA A   8     -51.685-410.722-224.421 
ATOM    148  OP1  DA A   8     -52.900-411.549-224.249 
ATOM    149  OP2  DA A   8     -51.910-409.293-224.730 
ATOM    150  O5'  DA A   8     -50.758-410.851-223.123 
ATOM    151  C5'  DA A   8     -49.821-411.942-223.039 
ATOM    152  C4'  DA A   8     -48.488-411.441-222.520 
ATOM    153  O4'  DA A   8     -47.617-410.971-223.589 
ATOM    154  C3'  DA A   8     -48.551-410.260-221.551 
ATOM    155  O3'  DA A   8     -47.542-410.422-220.562 
ATOM    156  C2'  DA A   8     -48.205-409.040-222.405 
ATOM    157  C1'  DA A   8     -47.098-409.703-223.219 
ATOM    158  N9   DA A   8     -46.747-408.966-224.464 
ATOM    159  C8   DA A   8     -47.569-408.251-225.288 
ATOM    160  N7   DA A   8     -46.962-407.718-226.303 
ATOM    161  C5   DA A   8     -45.639-408.107-226.142 
ATOM    162  C6   DA A   8     -44.482-407.862-226.899 
ATOM    163  N6   DA A   8     -44.473-407.130-228.022 
ATOM    164  N1   DA A   8     -43.328-408.397-226.457 
ATOM    165  C2   DA A   8     -43.343-409.124-225.341 
ATOM    166  N3   DA A   8     -44.355-409.419-224.556 
ATOM    167  C4   DA A   8     -45.497-408.871-225.020 
ATOM    168  P    DA A   9     -47.873-410.031-219.045 
ATOM    169  OP1  DA A   9     -48.558-411.161-218.379 
ATOM    170  OP2  DA A   9     -48.581-408.732-219.012 
ATOM    171  O5'  DA A   9     -46.404-409.857-218.436 
ATOM    172  C5'  DA A   9     -45.325-410.637-218.985 
ATOM    173  C4'  DA A   9     -44.097-409.767-219.166 
ATOM    174  O4'  DA A   9     -44.075-409.102-220.461 
ATOM    175  C3'  DA A   9     -43.936-408.626-218.163 
ATOM    176  O3'  DA A   9     -42.555-408.469-217.862 
ATOM    177  C2'  DA A   9     -44.414-407.382-218.911 
ATOM    178  C1'  DA A   9     -43.780-407.729-220.255 
ATOM    179  N9   DA A   9     -44.340-406.958-221.399 
ATOM    180  C8   DA A   9     -45.622-406.526-221.585 
ATOM    181  N7   DA A   9     -45.802-405.873-222.690 
ATOM    182  C5   DA A   9     -44.547-405.869-223.283 
ATOM    183  C6   DA A   9     -44.070-405.329-224.490 
ATOM    184  N6   DA A   9     -44.842-404.656-225.355 
ATOM    185  N1   DA A   9     -42.766-405.506-224.775 
ATOM    186  C2   DA A   9     -42.005-406.176-223.912 
ATOM    187  N3   DA A   9     -42.336-406.722-222.762 
ATOM    188  C4   DA A   9     -43.645-406.531-222.500 
ATOM    189  P    DA A  10     -42.120-408.144-216.356 
ATOM    190  OP1  DA A  10     -42.037-409.403-215.582 
ATOM    191  OP2  DA A  10     -43.004-407.097-215.799 
ATOM    192  O5'  DA A  10     -40.651-407.547-216.573 
ATOM    193  C5'  DA A  10     -39.868-408.007-217.691 
ATOM    194  C4'  DA A  10     -39.190-406.833-218.366 
ATOM    195  O4'  DA A  10     -40.025-406.224-219.393 
ATOM    196  C3'  DA A  10     -38.817-405.664-217.454 
ATOM    197  O3'  DA A  10     -37.579-405.117-217.889 
ATOM    198  C2'  DA A  10     -39.916-404.627-217.686 
ATOM    199  C1'  DA A  10     -40.024-404.819-219.196 
ATOM    200  N9   DA A  10     -41.278-404.269-219.782 
ATOM    201  C8   DA A  10     -42.524-404.221-219.226 
ATOM    202  N7   DA A  10     -43.419-403.675-219.990 
ATOM    203  C5   DA A  10     -42.717-403.335-221.138 
ATOM    204  C6   DA A  10     -43.105-402.718-222.338 
ATOM    205  N6   DA A  10     -44.357-402.313-222.591 
ATOM    206  N1   DA A  10     -42.155-402.528-223.273 
ATOM    207  C2   DA A  10     -40.912-402.932-223.016 
ATOM    208  N3   DA A  10     -40.434-403.517-221.940 
ATOM    209  C4   DA A  10     -41.405-403.694-221.019 
ATOM    210  P    DG A  11     -36.514-404.641-216.793 
ATOM    211  OP1  DG A  11     -35.718-405.803-216.337 
ATOM    212  OP2  DG A  11     -37.201-403.869-215.734 
ATOM    213  O5'  DG A  11     -35.589-403.661-217.657 
ATOM    214  C5'  DG A  11     -35.429-403.914-219.065 
ATOM    215  C4'  DG A  11     -35.534-402.614-219.840 
ATOM    216  O4'  DG A  11     -36.907-402.295-220.205 
ATOM    217  C3'  DG A  11     -35.046-401.364-219.110 
ATOM    218  O3'  DG A  11     -34.410-400.502-220.046 
ATOM    219  C2'  DG A  11     -36.321-400.683-218.612 
ATOM    220  C1'  DG A  11     -37.158-400.941-219.862 
ATOM    221  N9   DG A  11     -38.623-400.782-219.645 
ATOM    222  C8   DG A  11     -39.374-401.068-218.525 
ATOM    223  N7   DG A  11     -40.652-400.811-218.660 
ATOM    224  C5   DG A  11     -40.755-400.320-219.960 
ATOM    225  C6   DG A  11     -41.894-399.872-220.680 
ATOM    226  O6   DG A  11     -43.065-399.816-220.312 
ATOM    227  N1   DG A  11     -41.550-399.455-221.973 
ATOM    228  C2   DG A  11     -40.275-399.470-222.502 
ATOM    229  N2   DG A  11     -40.155-399.031-223.758 
ATOM    230  N3   DG A  11     -39.207-399.891-221.826 
ATOM    231  C4   DG A  11     -39.523-400.298-220.570 
ATOM    232  P    DA A  12     -33.088-399.715-219.605 
ATOM    233  OP1  DA A  12     -31.909-400.593-219.773 
ATOM    234  OP2  DA A  12     -33.282-399.139-218.256 
ATOM    235  O5'  DA A  12     -33.044-398.540-220.689 
ATOM    236  C5'  DA A  12     -33.594-398.776-221.998 
ATOM    237  C4'  DA A  12     -34.418-397.581-222.438 
ATOM    238  O4'  DA A  12     -35.805-397.671-222.002 
ATOM    239  C3'  DA A  12     -33.953-396.223-221.912 
ATOM    240  O3'  DA A  12     -34.151-395.244-222.925 
ATOM    241  C2'  DA A  12     -34.895-395.916-220.748 
ATOM    242  C1'  DA A  12     -36.169-396.433-221.410 
ATOM    243  N9   DA A  12     -37.282-396.688-220.454 
ATOM    244  C8   DA A  12     -37.208-397.139-219.167 
ATOM    245  N7   DA A  12     -38.361-397.259-218.585 
ATOM    246  C5   DA A  12     -39.268-396.858-219.557 
ATOM    247  C6   DA A  12     -40.669-396.758-219.561 
ATOM    248  N6   DA A  12     -41.436-397.070-218.506 
ATOM    249  N1   DA A  12     -41.256-396.324-220.692 
ATOM    250  C2   DA A  12     -40.488-396.016-221.736 
ATOM    251  N3   DA A  12     -39.179-396.069-221.849 
ATOM    252  C4   DA A  12     -38.617-396.506-220.704 
ATOM    253  P    DC A  13     -33.046-394.105-223.130 
ATOM    254  OP1  DC A  13     -31.956-394.621-223.989 
ATOM    255  OP2  DC A  13     -32.635-393.569-221.813 
ATOM    256  O5'  DC A  13     -33.880-392.996-223.925 
ATOM    257  C5'  DC A  13     -34.959-393.414-224.783 
ATOM    258  C4'  DC A  13     -36.160-392.512-224.582 
ATOM    259  O4'  DC A  13     -37.030-392.976-223.511 
ATOM    260  C3'  DC A  13     -35.850-391.064-224.203 
ATOM    261  O3'  DC A  13     -36.793-390.209-224.837 
ATOM    262  C2'  DC A  13     -36.077-391.002-222.693 
ATOM    263  C1'  DC A  13     -37.327-391.875-222.666 
ATOM    264  N1   DC A  13     -37.658-392.405-221.314 
ATOM    265  C2   DC A  13     -39.003-392.550-220.985 
ATOM    266  O2   DC A  13     -39.859-392.236-221.821 
ATOM    267  N3   DC A  13     -39.328-393.031-219.757 
ATOM    268  C4   DC A  13     -38.371-393.359-218.880 
ATOM    269  N4   DC A  13     -38.737-393.824-217.695 
ATOM    270  C5   DC A  13     -36.981-393.218-219.198 
ATOM    271  C6   DC A  13     -36.679-392.735-220.429 
ATOM    272  P    DG A  14     -36.294-388.811-225.436 
ATOM    273  OP1  DG A  14     -35.736-389.023-226.790 
ATOM    274  OP2  DG A  14     -35.401-388.145-224.462 
ATOM    275  O5'  DG A  14     -37.672-388.004-225.542 
ATOM    276  C5'  DG A  14     -38.892-388.732-225.769 
ATOM    277  C4'  DG A  14     -39.988-388.200-224.867 
ATOM    278  O4'  DG A  14     -40.010-388.860-223.569 
ATOM    279  C3'  DG A  14     -39.903-386.713-224.523 
ATOM    280  O3'  DG A  14     -41.220-386.177-224.468 
ATOM    281  C2'  DG A  14     -39.304-386.675-223.116 
ATOM    282  C1'  DG A  14     -40.083-387.863-222.561 
ATOM    283  N9   DG A  14     -39.503-388.428-221.310 
ATOM    284  C8   DG A  14     -38.182-388.529-220.930 
ATOM    285  N7   DG A  14     -38.005-389.080-219.755 
ATOM    286  C5   DG A  14     -39.301-389.364-219.324 
ATOM    287  C6   DG A  14     -39.752-389.967-218.121 
ATOM    288  O6   DG A  14     -39.091-390.381-217.173 
ATOM    289  N1   DG A  14     -41.150-390.065-218.092 
ATOM    290  C2   DG A  14     -42.000-389.637-219.093 
ATOM    291  N2   DG A  14     -43.304-389.822-218.873 
ATOM    292  N3   DG A  14     -41.575-389.073-220.221 
ATOM    293  C4   DG A  14     -40.222-388.970-220.266 
ATOM    294  P    DT A  15     -41.485-384.712-225.056 
ATOM    295  OP1  DT A  15     -41.694-384.796-226.520 
ATOM    296  OP2  DT A  15     -40.416-383.794-224.605 
ATOM    297  O5'  DT A  15     -42.862-384.328-224.337 
ATOM    298  C5'  DT A  15     -43.786-385.377-223.993 
ATOM    299  C4'  DT A  15     -44.333-385.149-222.598 
ATOM    300  O4'  DT A  15     -43.497-385.752-221.568 
ATOM    301  C3'  DT A  15     -44.458-383.689-222.162 
ATOM    302  O3'  DT A  15     -45.632-383.544-221.371 
ATOM    303  C2'  DT A  15     -43.240-383.445-221.272 
ATOM    304  C1'  DT A  15     -43.276-384.788-220.550 
ATOM    305  N1   DT A  15     -42.003-385.131-219.858 
ATOM    306  C2   DT A  15     -42.100-385.830-218.679 
ATOM    307  O2   DT A  15     -43.165-386.170-218.195 
ATOM    308  N3   DT A  15     -40.898-386.129-218.066 
ATOM    309  C4   DT A  15     -39.640-385.795-218.524 
ATOM    310  O4   DT A  15     -38.636-386.118-217.886 
ATOM    311  C5   DT A  15     -39.641-385.062-219.768 
ATOM    312  C7   DT A  15     -38.311-384.659-220.335 
ATOM    313  C6   DT A  15     -40.794-384.758-220.385 
ATOM    314  P    DG A  16     -46.529-382.230-221.550 
ATOM    315  OP1  DG A  16     -47.450-382.410-222.694 
ATOM    316  OP2  DG A  16     -45.657-381.036-221.600 
ATOM    317  O5'  DG A  16     -47.362-382.229-220.183 
ATOM    318  C5'  DG A  16     -47.663-383.485-219.549 
ATOM    319  C4'  DG A  16     -47.427-383.382-218.054 
ATOM    320  O4'  DG A  16     -46.053-383.696-217.687 
ATOM    321  C3'  DG A  16     -47.667-382.005-217.437 
ATOM    322  O3'  DG A  16     -48.238-382.173-216.145 
ATOM    323  C2'  DG A  16     -46.272-381.402-217.278 
ATOM    324  C1'  DG A  16     -45.579-382.681-216.815 
ATOM    325  N9   DG A  16     -44.094-382.632-216.926 
ATOM    326  C8   DG A  16     -43.312-382.004-217.870 
ATOM    327  N7   DG A  16     -42.023-382.154-217.681 
ATOM    328  C5   DG A  16     -41.947-382.936-216.530 
ATOM    329  C6   DG A  16     -40.813-383.429-215.832 
ATOM    330  O6   DG A  16     -39.623-383.273-216.092 
ATOM    331  N1   DG A  16     -41.189-384.183-214.711 
ATOM    332  C2   DG A  16     -42.489-384.428-214.317 
ATOM    333  N2   DG A  16     -42.637-385.172-213.218 
ATOM    334  N3   DG A  16     -43.553-383.967-214.972 
ATOM    335  C4   DG A  16     -43.205-383.233-216.061 
ATOM    336  P    DC A  17     -49.391-381.170-215.669 
ATOM    337  OP1  DC A  17     -50.697-381.634-216.190 
ATOM    338  OP2  DC A  17     -49.013-379.781-216.010 
ATOM    339  O5'  DC A  17     -49.344-381.365-214.082 
ATOM    340  C5'  DC A  17     -48.935-382.638-213.547 
ATOM    341  C4'  DC A  17     -47.981-382.430-212.388 
ATOM    342  O4'  DC A  17     -46.594-382.334-212.821 
ATOM    343  C3'  DC A  17     -48.198-381.159-211.566 
ATOM    344  O3'  DC A  17     -47.934-381.444-210.198 
ATOM    345  C2'  DC A  17     -47.135-380.184-212.072 
ATOM    346  C1'  DC A  17     -46.006-381.203-212.197 
ATOM    347  N1   DC A  17     -44.874-380.741-213.047 
ATOM    348  C2   DC A  17     -43.589-381.146-212.694 
ATOM    349  O2   DC A  17     -43.443-381.865-211.699 
ATOM    350  N3   DC A  17     -42.543-380.735-213.456 
ATOM    351  C4   DC A  17     -42.744-379.956-214.527 
ATOM    352  N4   DC A  17     -41.691-379.582-215.239 
ATOM    353  C5   DC A  17     -44.057-379.528-214.907 
ATOM    354  C6   DC A  17     -45.089-379.949-214.133 
ATOM    355  P    DG A  18     -48.872-380.794-209.075 
ATOM    356  OP1  DG A  18     -50.087-381.622-208.903 
ATOM    357  OP2  DG A  18     -49.098-379.365-209.384 
ATOM    358  O5'  DG A  18     -47.946-380.924-207.777 
ATOM    359  C5'  DG A  18     -47.009-382.014-207.692 
ATOM    360  C4'  DG A  18     -45.675-381.514-207.174 
ATOM    361  O4'  DG A  18     -44.804-381.044-208.243 
ATOM    362  C3'  DG A  18     -45.739-380.333-206.205 
ATOM    363  O3'  DG A  18     -44.730-380.494-205.216 
ATOM    364  C2'  DG A  18     -45.392-379.113-207.059 
ATOM    365  C1'  DG A  18     -44.285-379.776-207.873 
ATOM    366  N9   DG A  18     -43.935-379.038-209.118 
ATOM    367  C8   DG A  18     -44.749-378.312-209.961 
ATOM    368  N7   DG A  18     -44.122-377.780-210.982 
ATOM    369  C5   DG A  18     -42.799-378.181-210.803 
ATOM    370  C6   DG A  18     -41.650-377.913-211.591 
ATOM    371  O6   DG A  18     -41.561-377.257-212.625 
ATOM    372  N1   DG A  18     -40.505-378.513-211.048 
ATOM    373  C2   DG A  18     -40.476-379.273-209.895 
ATOM    374  N2   DG A  18     -39.283-379.760-209.543 
ATOM    375  N3   DG A  18     -41.556-379.524-209.157 
ATOM    376  C4   DG A  18     -42.673-378.948-209.670 
ATOM    377  P    DG A  19     -45.061-380.103-203.699 
ATOM    378  OP1  DG A  19     -45.746-381.234-203.033 
ATOM    379  OP2  DG A  19     -45.769-378.804-203.666 
ATOM    380  O5'  DG A  19     -43.591-379.930-203.090 
ATOM    381  C5'  DG A  19     -42.512-380.710-203.638 
ATOM    382  C4'  DG A  19     -41.284-379.840-203.820 
ATOM    383  O4'  DG A  19     -41.263-379.175-205.115 
ATOM    384  C3'  DG A  19     -41.123-378.698-202.817 
ATOM    385  O3'  DG A  19     -39.742-378.542-202.516 
ATOM    386  C2'  DG A  19     -41.601-377.454-203.565 
ATOM    387  C1'  DG A  19     -40.968-377.802-204.909 
ATOM    388  N9   DG A  19     -41.527-377.030-206.053 
ATOM    389  C8   DG A  19     -42.816-376.587-206.257 
ATOM    390  N7   DG A  19     -42.983-375.928-207.378 
ATOM    391  C5   DG A  19     -41.715-375.935-207.958 
ATOM    392  C6   DG A  19     -41.268-375.377-209.183 
ATOM    393  O6   DG A  19     -41.908-374.752-210.023 
ATOM    394  N1   DG A  19     -39.901-375.616-209.386 
ATOM    395  C2   DG A  19     -39.076-376.304-208.519 
ATOM    396  N2   DG A  19     -37.800-376.425-208.894 
ATOM    397  N3   DG A  19     -39.497-376.828-207.369 
ATOM    398  C4   DG A  19     -40.820-376.605-207.157 
ATOM    399  P    DA A  20     -39.307-378.217-201.010 
ATOM    400  OP1  DA A  20     -39.224-379.475-200.236 
ATOM    401  OP2  DA A  20     -40.191-377.169-200.453 
ATOM    402  O5'  DA A  20     -37.838-377.620-201.227 
ATOM    403  C5'  DA A  20     -37.056-378.080-202.345 
ATOM    404  C4'  DA A  20     -36.377-376.905-203.020 
ATOM    405  O4'  DA A  20     -37.212-376.297-204.047 
ATOM    406  C3'  DA A  20     -36.005-375.737-202.108 
ATOM    407  O3'  DA A  20     -34.767-375.189-202.543 
ATOM    408  C2'  DA A  20     -37.103-374.699-202.340 
ATOM    409  C1'  DA A  20     -37.212-374.891-203.850 
ATOM    410  N9   DA A  20     -38.466-374.341-204.436 
ATOM    411  C8   DA A  20     -39.711-374.294-203.880 
ATOM    412  N7   DA A  20     -40.606-373.748-204.644 
ATOM    413  C5   DA A  20     -39.905-373.408-205.792 
ATOM    414  C6   DA A  20     -40.292-372.790-206.991 
ATOM    415  N6   DA A  20     -41.545-372.386-207.245 
ATOM    416  N1   DA A  20     -39.342-372.601-207.927 
ATOM    417  C2   DA A  20     -38.099-373.005-207.670 
ATOM    418  N3   DA A  20     -37.621-373.589-206.593 
ATOM    419  C4   DA A  20     -38.592-373.767-205.673 
ATOM    420  P    DT A  21     -33.701-374.714-201.447 
ATOM    421  OP1  DT A  21     -32.905-375.876-200.991 
ATOM    422  OP2  DT A  21     -34.389-373.942-200.388 
ATOM    423  O5'  DT A  21     -32.776-373.734-202.311 
ATOM    424  C5'  DT A  21     -32.616-373.986-203.719 
ATOM    425  C4'  DT A  21     -32.721-372.687-204.494 
ATOM    426  O4'  DT A  21     -34.094-372.368-204.858 
ATOM    427  C3'  DT A  21     -32.233-371.436-203.764 
ATOM    428  O3'  DT A  21     -31.598-370.575-204.700 
ATOM    429  C2'  DT A  21     -33.508-370.756-203.266 
ATOM    430  C1'  DT A  21     -34.345-371.013-204.516 
ATOM    431  N1   DT A  21     -35.810-370.855-204.299 
ATOM    432  C2   DT A  21     -36.547-370.353-205.344 
ATOM    433  O2   DT A  21     -36.053-370.043-206.414 
ATOM    434  N3   DT A  21     -37.902-370.219-205.106 
ATOM    435  C4   DT A  21     -38.562-370.539-203.938 
ATOM    436  O4   DT A  21     -39.780-370.375-203.843 
ATOM    437  C5   DT A  21     -37.705-371.058-202.898 
ATOM    438  C7   DT A  21     -38.344-371.430-201.593 
ATOM    439  C6   DT A  21     -36.385-371.198-203.102 
ATOM    440  P    DC A  22     -30.276-369.787-204.259 
ATOM    441  OP1  DC A  22     -29.097-370.666-204.427 
ATOM    442  OP2  DC A  22     -30.469-369.211-202.910 
ATOM    443  O5'  DC A  22     -30.231-368.612-205.343 
ATOM    444  C5'  DC A  22     -30.782-368.849-206.652 
ATOM    445  C4'  DC A  22     -31.605-367.654-207.092 
ATOM    446  O4'  DC A  22     -32.992-367.744-206.656 
ATOM    447  C3'  DC A  22     -31.141-366.296-206.566 
ATOM    448  O3'  DC A  22     -31.339-365.317-207.579 
ATOM    449  C2'  DC A  22     -32.083-365.989-205.402 
ATOM    450  C1'  DC A  22     -33.356-366.506-206.064 
ATOM    451  N1   DC A  22     -34.469-366.760-205.107 
ATOM    452  C2   DC A  22     -35.768-366.517-205.544 
ATOM    453  O2   DC A  22     -35.943-366.105-206.696 
ATOM    454  N3   DC A  22     -36.797-366.741-204.686 
ATOM    455  C4   DC A  22     -36.565-367.189-203.445 
ATOM    456  N4   DC A  22     -37.602-367.393-202.647 
ATOM    457  C5   DC A  22     -35.236-367.445-202.977 
ATOM    458  C6   DC A  22     -34.222-367.213-203.849 
ATOM    459  P    DC A  23     -30.234-364.178-207.784 
ATOM    460  OP1  DC A  23     -29.144-364.693-208.643 
ATOM    461  OP2  DC A  23     -29.823-363.642-206.467 
ATOM    462  O5'  DC A  23     -31.067-363.068-208.579 
ATOM    463  C5'  DC A  23     -32.146-363.487-209.437 
ATOM    464  C4'  DC A  23     -33.348-362.584-209.236 
ATOM    465  O4'  DC A  23     -34.217-363.049-208.165 
ATOM    466  C3'  DC A  23     -33.037-361.137-208.857 
ATOM    467  O3'  DC A  23     -33.980-360.282-209.491 
ATOM    468  C2'  DC A  23     -33.264-361.075-207.346 
ATOM    469  C1'  DC A  23     -34.514-361.947-207.320 
ATOM    470  N1   DC A  23     -34.846-362.478-205.967 
ATOM    471  C2   DC A  23     -36.191-362.622-205.639 
ATOM    472  O2   DC A  23     -37.046-362.308-206.475 
ATOM    473  N3   DC A  23     -36.515-363.103-204.411 
ATOM    474  C4   DC A  23     -35.558-363.432-203.534 
ATOM    475  N4   DC A  23     -35.924-363.897-202.349 
ATOM    476  C5   DC A  23     -34.168-363.290-203.851 
ATOM    477  C6   DC A  23     -33.866-362.808-205.083 
ATOM    478  P    DT A  24     -33.482-358.884-210.090 
ATOM    479  OP1  DT A  24     -32.923-359.096-211.444 
ATOM    480  OP2  DT A  24     -32.588-358.217-209.116 
ATOM    481  O5'  DT A  24     -34.859-358.076-210.196 
ATOM    482  C5'  DT A  24     -36.080-358.805-210.423 
ATOM    483  C4'  DT A  24     -37.175-358.273-209.521 
ATOM    484  O4'  DT A  24     -37.197-358.933-208.223 
ATOM    485  C3'  DT A  24     -37.090-356.786-209.177 
ATOM    486  O3'  DT A  24     -38.407-356.249-209.122 
ATOM    487  C2'  DT A  24     -36.491-356.748-207.770 
ATOM    488  C1'  DT A  24     -37.270-357.936-207.215 
ATOM    489  N1   DT A  24     -36.690-358.500-205.964 
ATOM    490  C2   DT A  24     -37.571-358.997-205.035 
ATOM    491  O2   DT A  24     -38.779-358.992-205.197 
ATOM    492  N3   DT A  24     -36.997-359.511-203.888 
ATOM    493  C4   DT A  24     -35.648-359.567-203.602 
ATOM    494  O4   DT A  24     -35.253-360.051-202.539 
ATOM    495  C5   DT A  24     -34.803-359.021-204.637 
ATOM    496  C7   DT A  24     -33.321-359.042-204.406 
ATOM    497  C6   DT A  24     -35.335-358.514-205.762 
ATOM    498  P    DG A  25     -38.673-354.785-209.710 
ATOM    499  OP1  DG A  25     -38.882-354.868-211.174 
ATOM    500  OP2  DG A  25     -37.604-353.867-209.259 
ATOM    501  O5'  DG A  25     -40.049-354.400-208.991 
ATOM    502  C5'  DG A  25     -40.973-355.450-208.647 
ATOM    503  C4'  DG A  25     -41.520-355.222-207.252 
ATOM    504  O4'  DG A  25     -40.684-355.825-206.222 
ATOM    505  C3'  DG A  25     -41.645-353.762-206.816 
ATOM    506  O3'  DG A  25     -42.819-353.616-206.025 
ATOM    507  C2'  DG A  25     -40.427-353.517-205.926 
ATOM    508  C1'  DG A  25     -40.463-354.861-205.204 
ATOM    509  N9   DG A  25     -39.190-355.203-204.512 
ATOM    510  C8   DG A  25     -37.894-354.918-204.882 
ATOM    511  N7   DG A  25     -36.989-355.365-204.045 
ATOM    512  C5   DG A  25     -37.738-355.990-203.049 
ATOM    513  C6   DG A  25     -37.317-356.661-201.873 
ATOM    514  O6   DG A  25     -36.174-356.846-201.459 
ATOM    515  N1   DG A  25     -38.409-357.148-201.140 
ATOM    516  C2   DG A  25     -39.735-357.005-201.499 
ATOM    517  N2   DG A  25     -40.629-357.542-200.666 
ATOM    518  N3   DG A  25     -40.130-356.375-202.605 
ATOM    519  C4   DG A  25     -39.083-355.897-203.325 
ATOM    520  P    DC A  26     -43.716-352.302-206.204 
ATOM    521  OP1  DC A  26     -44.637-352.483-207.348 
ATOM    522  OP2  DC A  26     -42.844-351.109-206.254 
ATOM    523  O5'  DC A  26     -44.549-352.302-204.837 
ATOM    524  C5'  DC A  26     -44.850-353.558-204.203 
ATOM    525  C4'  DC A  26     -44.614-353.455-202.708 
ATOM    526  O4'  DC A  26     -43.240-353.769-202.341 
ATOM    527  C3'  DC A  26     -44.855-352.077-202.091 
ATOM    528  O3'  DC A  26     -45.425-352.245-200.799 
ATOM    529  C2'  DC A  26     -43.459-351.475-201.932 
ATOM    530  C1'  DC A  26     -42.766-352.753-201.469 
ATOM    531  N1   DC A  26     -41.282-352.704-201.580 
ATOM    532  C2   DC A  26     -40.537-353.373-200.612 
ATOM    533  O2   DC A  26     -41.132-353.974-199.711 
ATOM    534  N3   DC A  26     -39.181-353.340-200.695 
ATOM    535  C4   DC A  26     -38.575-352.677-201.688 
ATOM    536  N4   DC A  26     -37.251-352.674-201.724 
ATOM    537  C5   DC A  26     -39.323-351.982-202.692 
ATOM    538  C6   DC A  26     -40.676-352.027-202.592 
ATOM    539  P    DT A  27     -46.578-351.243-200.323 
ATOM    540  OP1  DT A  27     -47.884-351.707-200.844 
ATOM    541  OP2  DT A  27     -46.200-349.854-200.664 
ATOM    542  O5'  DT A  27     -46.532-351.438-198.736 
ATOM    543  C5'  DT A  27     -46.122-352.710-198.201 
ATOM    544  C4'  DT A  27     -45.168-352.502-197.042 
ATOM    545  O4'  DT A  27     -43.781-352.407-197.475 
ATOM    546  C3'  DT A  27     -45.385-351.232-196.220 
ATOM    547  O3'  DT A  27     -45.122-351.517-194.852 
ATOM    548  C2'  DT A  27     -44.322-350.257-196.726 
ATOM    549  C1'  DT A  27     -43.194-351.275-196.851 
ATOM    550  N1   DT A  27     -42.061-350.814-197.701 
ATOM    551  C2   DT A  27     -40.800-351.221-197.340 
ATOM    552  O2   DT A  27     -40.584-351.930-196.372 
ATOM    553  N3   DT A  27     -39.776-350.773-198.151 
ATOM    554  C4   DT A  27     -39.906-349.971-199.267 
ATOM    555  O4   DT A  27     -38.914-349.634-199.915 
ATOM    556  C5   DT A  27     -41.267-349.595-199.566 
ATOM    557  C7   DT A  27     -41.499-348.722-200.765 
ATOM    558  C6   DT A  27     -42.282-350.016-198.794 
ATOM    559  P    DG A  28     -46.059-350.867-193.729 
ATOM    560  OP1  DG A  28     -47.275-351.694-193.557 
ATOM    561  OP2  DG A  28     -46.285-349.438-194.038 
ATOM    562  O5'  DG A  28     -45.133-350.996-192.430 
ATOM    563  C5'  DG A  28     -44.196-352.087-192.346 
ATOM    564  C4'  DG A  28     -42.862-351.586-191.828 
ATOM    565  O4'  DG A  28     -41.991-351.117-192.897 
ATOM    566  C3'  DG A  28     -42.926-350.406-190.859 
ATOM    567  O3'  DG A  28     -41.917-350.567-189.870 
ATOM    568  C2'  DG A  28     -42.579-349.185-191.713 
ATOM    569  C1'  DG A  28     -41.472-349.848-192.527 
ATOM    570  N9   DG A  28     -41.122-349.111-193.772 
ATOM    571  C8   DG A  28     -41.936-348.385-194.615 
ATOM    572  N7   DG A  28     -41.310-347.852-195.636 
ATOM    573  C5   DG A  28     -39.986-348.253-195.457 
ATOM    574  C6   DG A  28     -38.837-347.985-196.245 
ATOM    575  O6   DG A  28     -38.748-347.329-197.279 
ATOM    576  N1   DG A  28     -37.692-348.586-195.702 
ATOM    577  C2   DG A  28     -37.663-349.346-194.549 
ATOM    578  N2   DG A  28     -36.470-349.832-194.197 
ATOM    579  N3   DG A  28     -38.743-349.597-193.811 
ATOM    580  C4   DG A  28     -39.861-349.021-194.324 
ATOM    581  P    DG A  29     -42.248-350.176-188.353 
ATOM    582  OP1  DG A  29     -42.933-351.306-187.687 
ATOM    583  OP2  DG A  29     -42.956-348.877-188.319 
ATOM    584  O5'  DG A  29     -40.779-350.002-187.744 
ATOM    585  C5'  DG A  29     -39.700-350.782-188.292 
ATOM    586  C4'  DG A  29     -38.472-349.912-188.474 
ATOM    587  O4'  DG A  29     -38.450-349.247-189.769 
ATOM    588  C3'  DG A  29     -38.311-348.771-187.471 
ATOM    589  O3'  DG A  29     -36.929-348.614-187.170 
ATOM    590  C2'  DG A  29     -38.789-347.527-188.219 
ATOM    591  C1'  DG A  29     -38.155-347.874-189.562 
ATOM    592  N9   DG A  29     -38.715-347.103-190.707 
ATOM    593  C8   DG A  29     -40.004-346.659-190.911 
ATOM    594  N7   DG A  29     -40.171-346.001-192.032 
ATOM    595  C5   DG A  29     -38.903-346.008-192.612 
ATOM    596  C6   DG A  29     -38.455-345.450-193.837 
ATOM    597  O6   DG A  29     -39.096-344.825-194.677 
ATOM    598  N1   DG A  29     -37.088-345.689-194.040 
ATOM    599  C2   DG A  29     -36.263-346.377-193.173 
ATOM    600  N2   DG A  29     -34.988-346.498-193.548 
ATOM    601  N3   DG A  29     -36.684-346.901-192.023 
ATOM    602  C4   DG A  29     -38.008-346.677-191.811 
ATOM    603  P    DT A  30     -36.495-348.289-185.664 
ATOM    604  OP1  DT A  30     -36.412-349.548-184.890 
ATOM    605  OP2  DT A  30     -37.379-347.242-185.107 
ATOM    606  O5'  DT A  30     -35.026-347.692-185.881 
ATOM    607  C5'  DT A  30     -34.243-348.153-186.999 
ATOM    608  C4'  DT A  30     -33.564-346.978-187.674 
ATOM    609  O4'  DT A  30     -34.400-346.369-188.701 
ATOM    610  C3'  DT A  30     -33.192-345.809-186.762 
ATOM    611  O3'  DT A  30     -31.954-345.262-187.197 
ATOM    612  C2'  DT A  30     -34.291-344.772-186.994 
ATOM    613  C1'  DT A  30     -34.399-344.964-188.504 
ATOM    614  N1   DT A  30     -35.653-344.414-189.090 
ATOM    615  C2   DT A  30     -35.571-343.878-190.352 
ATOM    616  O2   DT A  30     -34.534-343.840-190.990 
ATOM    617  N3   DT A  30     -36.753-343.377-190.862 
ATOM    618  C4   DT A  30     -37.979-343.368-190.229 
ATOM    619  O4   DT A  30     -38.970-342.891-190.787 
ATOM    620  C5   DT A  30     -37.965-343.952-188.908 
ATOM    621  C7   DT A  30     -39.259-343.983-188.149 
ATOM    622  C6   DT A  30     -36.829-344.446-188.388 
ATOM    623  P    DA A  31     -30.888-344.786-186.101 
ATOM    624  OP1  DA A  31     -30.093-345.948-185.645 
ATOM    625  OP2  DA A  31     -31.576-344.015-185.042 
ATOM    626  O5'  DA A  31     -29.963-343.806-186.965 
ATOM    627  C5'  DA A  31     -29.803-344.059-188.373 
ATOM    628  C4'  DA A  31     -29.909-342.760-189.148 
ATOM    629  O4'  DA A  31     -31.282-342.440-189.512 
ATOM    630  C3'  DA A  31     -29.421-341.509-188.417 
ATOM    631  O3'  DA A  31     -28.785-340.647-189.354 
ATOM    632  C2'  DA A  31     -30.696-340.829-187.920 
ATOM    633  C1'  DA A  31     -31.532-341.086-189.170 
ATOM    634  N9   DA A  31     -32.997-340.927-188.953 
ATOM    635  C8   DA A  31     -33.726-341.217-187.834 
ATOM    636  N7   DA A  31     -34.993-340.967-187.954 
ATOM    637  C5   DA A  31     -35.117-340.475-189.246 
ATOM    638  C6   DA A  31     -36.221-340.026-189.987 
ATOM    639  N6   DA A  31     -37.473-339.998-189.506 
ATOM    640  N1   DA A  31     -35.993-339.603-191.244 
ATOM    641  C2   DA A  31     -34.748-339.633-191.717 
ATOM    642  N3   DA A  31     -33.644-340.030-191.122 
ATOM    643  C4   DA A  31     -33.900-340.447-189.865 
ATOM    644  P    DG A  32     -27.463-339.860-188.913 
ATOM    645  OP1  DG A  32     -26.284-340.738-189.081 
ATOM    646  OP2  DG A  32     -27.657-339.284-187.564 
ATOM    647  O5'  DG A  32     -27.418-338.685-189.997 
ATOM    648  C5'  DG A  32     -27.969-338.921-191.306 
ATOM    649  C4'  DG A  32     -28.793-337.726-191.746 
ATOM    650  O4'  DG A  32     -30.179-337.816-191.309 
ATOM    651  C3'  DG A  32     -28.328-336.369-191.219 
ATOM    652  O3'  DG A  32     -28.526-335.390-192.232 
ATOM    653  C2'  DG A  32     -29.270-336.061-190.056 
ATOM    654  C1'  DG A  32     -30.543-336.579-190.718 
ATOM    655  N9   DG A  32     -31.656-336.833-189.761 
ATOM    656  C8   DG A  32     -31.601-337.287-188.461 
ATOM    657  N7   DG A  32     -32.773-337.404-187.887 
ATOM    658  C5   DG A  32     -33.668-336.998-188.875 
ATOM    659  C6   DG A  32     -35.084-336.909-188.844 
ATOM    660  O6   DG A  32     -35.852-337.175-187.923 
ATOM    661  N1   DG A  32     -35.595-336.449-190.066 
ATOM    662  C2   DG A  32     -34.837-336.118-191.172 
ATOM    663  N2   DG A  32     -35.514-335.699-192.243 
ATOM    664  N3   DG A  32     -33.508-336.203-191.200 
ATOM    665  C4   DG A  32     -32.997-336.647-190.022 
ATOM    666  P    DG A  33     -27.421-334.250-192.438 
ATOM    667  OP1  DG A  33     -26.331-334.766-193.297 
ATOM    668  OP2  DG A  33     -27.010-333.715-191.121 
ATOM    669  O5'  DG A  33     -28.255-333.141-193.233 
ATOM    670  C5'  DG A  33     -29.333-333.559-194.090 
ATOM    671  C4'  DG A  33     -30.535-332.657-193.890 
ATOM    672  O4'  DG A  33     -31.405-333.121-192.819 
ATOM    673  C3'  DG A  33     -30.224-331.209-193.511 
ATOM    674  O3'  DG A  33     -31.168-330.355-194.145 
ATOM    675  C2'  DG A  33     -30.451-331.147-192.000 
ATOM    676  C1'  DG A  33     -31.701-332.020-191.974 
ATOM    677  N9   DG A  33     -32.033-332.550-190.621 
ATOM    678  C8   DG A  33     -31.186-332.934-189.605 
ATOM    679  N7   DG A  33     -31.802-333.360-188.529 
ATOM    680  C5   DG A  33     -33.154-333.250-188.856 
ATOM    681  C6   DG A  33     -34.307-333.562-188.090 
ATOM    682  O6   DG A  33     -34.376-334.007-186.948 
ATOM    683  N1   DG A  33     -35.483-333.299-188.806 
ATOM    684  C2   DG A  33     -35.536-332.799-190.094 
ATOM    685  N2   DG A  33     -36.759-332.618-190.602 
ATOM    686  N3   DG A  33     -34.454-332.507-190.811 
ATOM    687  C4   DG A  33     -33.304-332.757-190.131 
ATOM    688  P    DA A  34     -30.669-328.956-194.744 
ATOM    689  OP1  DA A  34     -30.110-329.168-196.098 
ATOM    690  OP2  DA A  34     -29.776-328.290-193.770 
ATOM    691  O5'  DA A  34     -32.046-328.149-194.850 
ATOM    692  C5'  DA A  34     -33.267-328.878-195.077 
ATOM    693  C4'  DA A  34     -34.363-328.345-194.175 
ATOM    694  O4'  DA A  34     -34.385-329.005-192.877 
ATOM    695  C3'  DA A  34     -34.278-326.858-193.831 
ATOM    696  O3'  DA A  34     -35.594-326.322-193.776 
ATOM    697  C2'  DA A  34     -33.679-326.820-192.424 
ATOM    698  C1'  DA A  34     -34.458-328.009-191.869 
ATOM    699  N9   DA A  34     -33.878-328.573-190.618 
ATOM    700  C8   DA A  34     -32.563-328.665-190.259 
ATOM    701  N7   DA A  34     -32.374-329.209-189.097 
ATOM    702  C5   DA A  34     -33.656-329.500-188.650 
ATOM    703  C6   DA A  34     -34.137-330.093-187.472 
ATOM    704  N6   DA A  34     -33.342-330.519-186.480 
ATOM    705  N1   DA A  34     -35.471-330.232-187.348 
ATOM    706  C2   DA A  34     -36.255-329.806-188.337 
ATOM    707  N3   DA A  34     -35.923-329.241-189.476 
ATOM    708  C4   DA A  34     -34.583-329.113-189.575 
ATOM    709  P    DG A  35     -35.860-324.857-194.364 
ATOM    710  OP1  DG A  35     -36.069-324.941-195.828 
ATOM    711  OP2  DG A  35     -34.791-323.940-193.913 
ATOM    712  O5'  DG A  35     -37.237-324.473-193.645 
ATOM    713  C5'  DG A  35     -38.161-325.522-193.301 
ATOM    714  C4'  DG A  35     -38.707-325.294-191.906 
ATOM    715  O4'  DG A  35     -37.872-325.897-190.876 
ATOM    716  C3'  DG A  35     -38.833-323.834-191.470 
ATOM    717  O3'  DG A  35     -40.006-323.689-190.679 
ATOM    718  C2'  DG A  35     -37.614-323.590-190.580 
ATOM    719  C1'  DG A  35     -37.650-324.934-189.858 
ATOM    720  N9   DG A  35     -36.377-325.276-189.166 
ATOM    721  C8   DG A  35     -35.081-324.991-189.536 
ATOM    722  N7   DG A  35     -34.176-325.437-188.699 
ATOM    723  C5   DG A  35     -34.926-326.062-187.703 
ATOM    724  C6   DG A  35     -34.504-326.733-186.527 
ATOM    725  O6   DG A  35     -33.362-326.919-186.113 
ATOM    726  N1   DG A  35     -35.596-327.221-185.794 
ATOM    727  C2   DG A  35     -36.922-327.078-186.153 
ATOM    728  N2   DG A  35     -37.816-327.615-185.320 
ATOM    729  N3   DG A  35     -37.317-326.448-187.259 
ATOM    730  C4   DG A  35     -36.270-325.970-187.979 
ATOM    731  P    DA A  36     -40.904-322.375-190.858 
ATOM    732  OP1  DA A  36     -41.825-322.555-192.002 
ATOM    733  OP2  DA A  36     -40.031-321.182-190.908 
ATOM    734  O5'  DA A  36     -41.736-322.374-189.491 
ATOM    735  C5'  DA A  36     -42.038-323.631-188.857 
ATOM    736  C4'  DA A  36     -41.801-323.527-187.362 
ATOM    737  O4'  DA A  36     -40.428-323.841-186.995 
ATOM    738  C3'  DA A  36     -42.042-322.150-186.745 
ATOM    739  O3'  DA A  36     -42.613-322.318-185.453 
ATOM    740  C2'  DA A  36     -40.647-321.547-186.586 
ATOM    741  C1'  DA A  36     -39.954-322.826-186.123 
ATOM    742  N9   DA A  36     -38.469-322.777-186.234 
ATOM    743  C8   DA A  36     -37.710-322.149-187.178 
ATOM    744  N7   DA A  36     -36.432-322.289-187.003 
ATOM    745  C5   DA A  36     -36.336-323.068-185.858 
ATOM    746  C6   DA A  36     -35.236-323.571-185.144 
ATOM    747  N6   DA A  36     -33.961-323.352-185.498 
ATOM    748  N1   DA A  36     -35.493-324.309-184.048 
ATOM    749  C2   DA A  36     -36.762-324.523-183.702 
ATOM    750  N3   DA A  36     -37.864-324.108-184.286 
ATOM    751  C4   DA A  36     -37.579-323.371-185.379 
ATOM    752  P    DA A  37     -43.766-321.316-184.977 
ATOM    753  OP1  DA A  37     -45.072-321.780-185.498 
ATOM    754  OP2  DA A  37     -43.388-319.927-185.318 
ATOM    755  O5'  DA A  37     -43.719-321.510-183.390 
ATOM    756  C5'  DA A  37     -43.310-322.783-182.854 
ATOM    757  C4'  DA A  37     -42.355-322.575-181.696 
ATOM    758  O4'  DA A  37     -40.968-322.479-182.129 
ATOM    759  C3'  DA A  37     -42.573-321.304-180.874 
ATOM    760  O3'  DA A  37     -42.309-321.589-179.506 
ATOM    761  C2'  DA A  37     -41.509-320.329-181.380 
ATOM    762  C1'  DA A  37     -40.381-321.348-181.505 
ATOM    763  N9   DA A  37     -39.248-320.887-182.355 
ATOM    764  C8   DA A  37     -39.291-320.096-183.469 
ATOM    765  N7   DA A  37     -38.127-319.867-183.993 
ATOM    766  C5   DA A  37     -37.247-320.555-183.169 
ATOM    767  C6   DA A  37     -35.851-320.707-183.193 
ATOM    768  N6   DA A  37     -35.061-320.149-184.121 
ATOM    769  N1   DA A  37     -35.294-321.457-182.224 
ATOM    770  C2   DA A  37     -36.084-322.010-181.304 
ATOM    771  N3   DA A  37     -37.392-321.938-181.182 
ATOM    772  C4   DA A  37     -37.924-321.181-182.164 
ATOM    773  P    DC A  38     -43.247-320.939-178.383 
ATOM    774  OP1  DC A  38     -44.462-321.767-178.211 
ATOM    775  OP2  DC A  38     -43.472-319.510-178.691 
ATOM    776  O5'  DC A  38     -42.320-321.069-177.084 
ATOM    777  C5'  DC A  38     -41.383-322.160-177.000 
ATOM    778  C4'  DC A  38     -40.050-321.659-176.482 
ATOM    779  O4'  DC A  38     -39.179-321.189-177.551 
ATOM    780  C3'  DC A  38     -40.113-320.478-175.513 
ATOM    781  O3'  DC A  38     -39.104-320.639-174.524 
ATOM    782  C2'  DC A  38     -39.767-319.258-176.367 
ATOM    783  C1'  DC A  38     -38.660-319.921-177.181 
ATOM    784  N1   DC A  38     -38.309-319.184-178.426 
ATOM    785  C2   DC A  38     -36.978-319.200-178.838 
ATOM    786  O2   DC A  38     -36.152-319.821-178.159 
ATOM    787  N3   DC A  38     -36.638-318.533-179.970 
ATOM    788  C4   DC A  38     -37.564-317.872-180.678 
ATOM    789  N4   DC A  38     -37.180-317.237-181.775 
ATOM    790  C5   DC A  38     -38.937-317.842-180.271 
ATOM    791  C6   DC A  38     -39.257-318.515-179.136 
ATOM    792  P    DC A  39     -39.435-320.248-173.007 
ATOM    793  OP1  DC A  39     -40.120-321.379-172.341 
ATOM    794  OP2  DC A  39     -40.143-318.949-172.973 
ATOM    795  O5'  DC A  39     -37.966-320.075-172.398 
ATOM    796  C5'  DC A  39     -36.887-320.855-172.946 
ATOM    797  C4'  DC A  39     -35.659-319.985-173.128 
ATOM    798  O4'  DC A  39     -35.637-319.320-174.423 
ATOM    799  C3'  DC A  39     -35.498-318.844-172.124 
ATOM    800  O3'  DC A  39     -34.117-318.687-171.824 
ATOM    801  C2'  DC A  39     -35.976-317.600-172.873 
ATOM    802  C1'  DC A  39     -35.342-317.947-174.216 
ATOM    803  N1   DC A  39     -35.902-317.176-175.361 
ATOM    804  C2   DC A  39     -35.037-316.829-176.395 
ATOM    805  O2   DC A  39     -33.851-317.173-176.323 
ATOM    806  N3   DC A  39     -35.529-316.124-177.448 
ATOM    807  C4   DC A  39     -36.819-315.771-177.489 
ATOM    808  N4   DC A  39     -37.250-315.085-178.537 
ATOM    809  C5   DC A  39     -37.725-316.117-176.435 
ATOM    810  C6   DC A  39     -37.215-316.821-175.392 
ATOM    811  P    DT A  40     -33.682-318.362-170.318 
ATOM    812  OP1  DT A  40     -33.599-319.620-169.544 
ATOM    813  OP2  DT A  40     -34.566-317.315-169.761 
ATOM    814  O5'  DT A  40     -32.213-317.765-170.535 
ATOM    815  C5'  DT A  40     -31.430-318.225-171.652 
ATOM    816  C4'  DT A  40     -30.752-317.050-172.328 
ATOM    817  O4'  DT A  40     -31.587-316.442-173.355 
ATOM    818  C3'  DT A  40     -30.379-315.882-171.416 
ATOM    819  O3'  DT A  40     -29.141-315.334-171.851 
ATOM    820  C2'  DT A  40     -31.478-314.844-171.648 
ATOM    821  C1'  DT A  40     -31.586-315.037-173.158 
ATOM    822  N1   DT A  40     -32.840-314.486-173.744 
ATOM    823  C2   DT A  40     -32.758-313.950-175.006 
ATOM    824  O2   DT A  40     -31.721-313.912-175.644 
ATOM    825  N3   DT A  40     -33.941-313.449-175.516 
ATOM    826  C4   DT A  40     -35.167-313.441-174.883 
ATOM    827  O4   DT A  40     -36.157-312.964-175.441 
ATOM    828  C5   DT A  40     -35.152-314.025-173.562 
ATOM    829  C7   DT A  40     -36.446-314.056-172.803 
ATOM    830  C6   DT A  40     -34.017-314.519-173.042 
ATOM    831  P    DA A  41     -28.076-314.859-170.755 
ATOM    832  OP1  DA A  41     -27.280-316.021-170.299 
ATOM    833  OP2  DA A  41     -28.763-314.087-169.696 
ATOM    834  O5'  DA A  41     -27.151-313.879-171.619 
ATOM    835  C5'  DA A  41     -26.991-314.131-173.027 
ATOM    836  C4'  DA A  41     -27.096-312.832-173.802 
ATOM    837  O4'  DA A  41     -28.469-312.513-174.166 
ATOM    838  C3'  DA A  41     -26.608-311.581-173.071 
ATOM    839  O3'  DA A  41     -25.972-310.720-174.008 
ATOM    840  C2'  DA A  41     -27.883-310.901-172.574 
ATOM    841  C1'  DA A  41     -28.720-311.158-173.823 
ATOM    842  N9   DA A  41     -30.185-311.000-173.607 
ATOM    843  C8   DA A  41     -30.913-311.290-172.488 
ATOM    844  N7   DA A  41     -32.180-311.039-172.608 
ATOM    845  C5   DA A  41     -32.304-310.548-173.900 
ATOM    846  C6   DA A  41     -33.409-310.098-174.640 
ATOM    847  N6   DA A  41     -34.660-310.070-174.160 
ATOM    848  N1   DA A  41     -33.181-309.676-175.898 
ATOM    849  C2   DA A  41     -31.936-309.706-176.371 
ATOM    850  N3   DA A  41     -30.831-310.102-175.776 
ATOM    851  C4   DA A  41     -31.087-310.519-174.519 
ATOM    852  P    DG A  42     -24.651-309.933-173.567 
ATOM    853  OP1  DG A  42     -23.471-310.811-173.735 
ATOM    854  OP2  DG A  42     -24.844-309.357-172.218 
ATOM    855  O5'  DG A  42     -24.606-308.757-174.651 
ATOM    856  C5'  DG A  42     -25.156-308.994-175.960 
ATOM    857  C4'  DG A  42     -25.980-307.799-176.400 
ATOM    858  O4'  DG A  42     -27.367-307.889-175.963 
ATOM    859  C3'  DG A  42     -25.516-306.441-175.873 
ATOM    860  O3'  DG A  42     -25.714-305.462-176.886 
ATOM    861  C2'  DG A  42     -26.457-306.134-174.710 
ATOM    862  C1'  DG A  42     -27.731-306.651-175.372 
ATOM    863  N9   DG A  42     -28.844-306.905-174.415 
ATOM    864  C8   DG A  42     -28.788-307.359-173.115 
ATOM    865  N7   DG A  42     -29.960-307.476-172.541 
ATOM    866  C5   DG A  42     -30.856-307.071-173.529 
ATOM    867  C6   DG A  42     -32.271-306.981-173.498 
ATOM    868  O6   DG A  42     -33.039-307.247-172.577 
ATOM    869  N1   DG A  42     -32.783-306.521-174.720 
ATOM    870  C2   DG A  42     -32.024-306.191-175.826 
ATOM    871  N2   DG A  42     -32.701-305.772-176.897 
ATOM    872  N3   DG A  42     -30.695-306.276-175.854 
ATOM    873  C4   DG A  42     -30.185-306.720-174.676 
ATOM    874  P    DA A  43     -24.608-304.323-177.091 
ATOM    875  OP1  DA A  43     -23.519-304.838-177.951 
ATOM    876  OP2  DA A  43     -24.197-303.787-175.775 
ATOM    877  O5'  DA A  43     -25.442-303.213-177.886 
ATOM    878  C5'  DA A  43     -26.521-303.632-178.744 
ATOM    879  C4'  DA A  43     -27.722-302.730-178.544 
ATOM    880  O4'  DA A  43     -28.592-303.194-177.473 
ATOM    881  C3'  DA A  43     -27.412-301.282-178.165 
ATOM    882  O3'  DA A  43     -28.355-300.427-178.799 
ATOM    883  C2'  DA A  43     -27.639-301.220-176.654 
ATOM    884  C1'  DA A  43     -28.889-302.093-176.628 
ATOM    885  N9   DA A  43     -29.220-302.623-175.275 
ATOM    886  C8   DA A  43     -28.367-302.999-174.278 
ATOM    887  N7   DA A  43     -28.963-303.422-173.208 
ATOM    888  C5   DA A  43     -30.313-303.320-173.515 
ATOM    889  C6   DA A  43     -31.476-303.619-172.785 
ATOM    890  N6   DA A  43     -31.461-304.104-171.536 
ATOM    891  N1   DA A  43     -32.659-303.399-173.389 
ATOM    892  C2   DA A  43     -32.667-302.917-174.631 
ATOM    893  N3   DA A  43     -31.652-302.602-175.406 
ATOM    894  C4   DA A  43     -30.480-302.831-174.779 
ATOM    895  P    DG A  44     -27.856-299.029-179.398 
ATOM    896  OP1  DG A  44     -27.298-299.241-180.752 
ATOM    897  OP2  DG A  44     -26.963-298.363-178.424 
ATOM    898  O5'  DG A  44     -29.234-298.222-179.504 
ATOM    899  C5'  DG A  44     -30.454-298.950-179.730 
ATOM    900  C4'  DG A  44     -31.550-298.418-178.829 
ATOM    901  O4'  DG A  44     -31.572-299.078-177.530 
ATOM    902  C3'  DG A  44     -31.465-296.931-178.485 
ATOM    903  O3'  DG A  44     -32.782-296.394-178.430 
ATOM    904  C2'  DG A  44     -30.866-296.893-177.078 
ATOM    905  C1'  DG A  44     -31.645-298.081-176.523 
ATOM    906  N9   DG A  44     -31.065-298.645-175.272 
ATOM    907  C8   DG A  44     -29.744-298.746-174.892 
ATOM    908  N7   DG A  44     -29.567-299.298-173.717 
ATOM    909  C5   DG A  44     -30.863-299.582-173.286 
ATOM    910  C6   DG A  44     -31.314-300.185-172.083 
ATOM    911  O6   DG A  44     -30.653-300.599-171.135 
ATOM    912  N1   DG A  44     -32.712-300.283-172.053 
ATOM    913  C2   DG A  44     -33.562-299.855-173.055 
ATOM    914  N2   DG A  44     -34.866-300.039-172.835 
ATOM    915  N3   DG A  44     -33.137-299.291-174.183 
ATOM    916  C4   DG A  44     -31.784-299.187-174.228 
ATOM    917  P    DT A  45     -33.047-294.930-179.018 
ATOM    918  OP1  DT A  45     -33.256-295.013-180.482 
ATOM    919  OP2  DT A  45     -31.979-294.012-178.566 
ATOM    920  O5'  DT A  45     -34.424-294.546-178.299 
ATOM    921  C5'  DT A  45     -35.348-295.595-177.954 
ATOM    922  C4'  DT A  45     -35.895-295.367-176.560 
ATOM    923  O4'  DT A  45     -35.059-295.970-175.530 
ATOM    924  C3'  DT A  45     -36.020-293.907-176.124 
ATOM    925  O3'  DT A  45     -37.194-293.762-175.333 
ATOM    926  C2'  DT A  45     -34.802-293.663-175.234 
ATOM    927  C1'  DT A  45     -34.838-295.006-174.512 
ATOM    928  N1   DT A  45     -33.565-295.349-173.820 
ATOM    929  C2   DT A  45     -33.662-296.048-172.641 
ATOM    930  O2   DT A  45     -34.727-296.388-172.157 
ATOM    931  N3   DT A  45     -32.460-296.347-172.027 
ATOM    932  C4   DT A  45     -31.202-296.012-172.486 
ATOM    933  O4   DT A  45     -30.198-296.336-171.848 
ATOM    934  C5   DT A  45     -31.203-295.280-173.729 
ATOM    935  C7   DT A  45     -29.873-294.877-174.297 
ATOM    936  C6   DT A  45     -32.356-294.975-174.347 
ATOM    937  P    DT A  46     -38.091-292.448-175.512 
ATOM    938  OP1  DT A  46     -39.012-292.628-176.656 
ATOM    939  OP2  DT A  46     -37.219-291.254-175.562 
ATOM    940  O5'  DT A  46     -38.924-292.447-174.145 
ATOM    941  C5'  DT A  46     -39.225-293.703-173.511 
ATOM    942  C4'  DT A  46     -38.989-293.600-172.016 
ATOM    943  O4'  DT A  46     -37.615-293.914-171.649 
ATOM    944  C3'  DT A  46     -39.229-292.222-171.399 
ATOM    945  O3'  DT A  46     -39.800-292.390-170.106 
ATOM    946  C2'  DT A  46     -37.834-291.620-171.240 
ATOM    947  C1'  DT A  46     -37.141-292.899-170.777 
ATOM    948  N1   DT A  46     -35.656-292.850-170.888 
ATOM    949  C2   DT A  46     -34.936-293.514-169.925 
ATOM    950  O2   DT A  46     -35.458-294.126-169.010 
ATOM    951  N3   DT A  46     -33.563-293.446-170.060 
ATOM    952  C4   DT A  46     -32.869-292.784-171.053 
ATOM    953  O4   DT A  46     -31.637-292.793-171.070 
ATOM    954  C5   DT A  46     -33.713-292.116-172.016 
ATOM    955  C7   DT A  46     -33.037-291.372-173.131 
ATOM    956  C6   DT A  46     -35.050-292.166-171.909 
ATOM    957  P    DG A  47     -40.953-291.388-169.631 
ATOM    958  OP1  DG A  47     -42.259-291.852-170.152 
ATOM    959  OP2  DG A  47     -40.575-289.999-169.972 
ATOM    960  O5'  DG A  47     -40.906-291.583-168.044 
ATOM    961  C5'  DG A  47     -40.497-292.855-167.508 
ATOM    962  C4'  DG A  47     -39.543-292.647-166.349 
ATOM    963  O4'  DG A  47     -38.156-292.552-166.783 
ATOM    964  C3'  DG A  47     -39.760-291.377-165.528 
ATOM    965  O3'  DG A  47     -39.496-291.662-164.160 
ATOM    966  C2'  DG A  47     -38.697-290.402-166.034 
ATOM    967  C1'  DG A  47     -37.568-291.421-166.159 
ATOM    968  N9   DG A  47     -36.436-290.959-167.009 
ATOM    969  C8   DG A  47     -36.459-290.163-168.134 
ATOM    970  N7   DG A  47     -35.276-289.939-168.654 
ATOM    971  C5   DG A  47     -34.409-290.636-167.815 
ATOM    972  C6   DG A  47     -32.996-290.769-167.869 
ATOM    973  O6   DG A  47     -32.209-290.292-168.681 
ATOM    974  N1   DG A  47     -32.518-291.567-166.819 
ATOM    975  C2   DG A  47     -33.301-292.158-165.847 
ATOM    976  N2   DG A  47     -32.652-292.882-164.932 
ATOM    977  N3   DG A  47     -34.625-292.032-165.798 
ATOM    978  C4   DG A  47     -35.106-291.262-166.808 
ATOM    979  P    DG A  48     -40.434-291.012-163.037 
ATOM    980  OP1  DG A  48     -41.649-291.840-162.865 
ATOM    981  OP2  DG A  48     -40.660-289.583-163.345 
ATOM    982  O5'  DG A  48     -39.508-291.141-161.738 
ATOM    983  C5'  DG A  48     -38.571-292.232-161.654 
ATOM    984  C4'  DG A  48     -37.237-291.732-161.136 
ATOM    985  O4'  DG A  48     -36.366-291.262-162.205 
ATOM    986  C3'  DG A  48     -37.301-290.551-160.167 
ATOM    987  O3'  DG A  48     -36.292-290.712-159.178 
ATOM    988  C2'  DG A  48     -36.954-289.330-161.020 
ATOM    989  C1'  DG A  48     -35.847-289.994-161.835 
ATOM    990  N9   DG A  48     -35.497-289.256-163.080 
ATOM    991  C8   DG A  48     -36.311-288.530-163.922 
ATOM    992  N7   DG A  48     -35.684-287.998-164.943 
ATOM    993  C5   DG A  48     -34.361-288.398-164.765 
ATOM    994  C6   DG A  48     -33.212-288.131-165.553 
ATOM    995  O6   DG A  48     -33.123-287.475-166.587 
ATOM    996  N1   DG A  48     -32.067-288.731-165.010 
ATOM    997  C2   DG A  48     -32.038-289.491-163.857 
ATOM    998  N2   DG A  48     -30.845-289.977-163.504 
ATOM    999  N3   DG A  48     -33.118-289.742-163.118 
ATOM   1000  C4   DG A  48     -34.235-289.166-163.631 
ATOM   1001  P    DG A  49     -36.623-290.321-157.661 
ATOM   1002  OP1  DG A  49     -37.308-291.452-156.995 
ATOM   1003  OP2  DG A  49     -37.331-289.022-157.627 
ATOM   1004  O5'  DG A  49     -35.153-290.148-157.052 
ATOM   1005  C5'  DG A  49     -34.074-290.928-157.600 
ATOM   1006  C4'  DG A  49     -32.846-290.058-157.782 
ATOM   1007  O4'  DG A  49     -32.825-289.392-159.077 
ATOM   1008  C3'  DG A  49     -32.686-288.916-156.778 
ATOM   1009  O3'  DG A  49     -31.304-288.759-156.478 
ATOM   1010  C2'  DG A  49     -33.164-287.672-157.527 
ATOM   1011  C1'  DG A  49     -32.530-288.019-158.870 
ATOM   1012  N9   DG A  49     -33.089-287.248-160.014 
ATOM   1013  C8   DG A  49     -34.378-286.805-160.219 
ATOM   1014  N7   DG A  49     -34.545-286.146-161.340 
ATOM   1015  C5   DG A  49     -33.278-286.153-161.920 
ATOM   1016  C6   DG A  49     -32.830-285.595-163.145 
ATOM   1017  O6   DG A  49     -33.470-284.970-163.985 
ATOM   1018  N1   DG A  49     -31.463-285.834-163.348 
ATOM   1019  C2   DG A  49     -30.638-286.522-162.481 
ATOM   1020  N2   DG A  49     -29.362-286.643-162.856 
ATOM   1021  N3   DG A  49     -31.059-287.046-161.331 
ATOM   1022  C4   DG A  49     -32.382-286.823-161.119 
ATOM   1023  P    DA A  50     -30.869-288.435-154.971 
ATOM   1024  OP1  DA A  50     -30.786-289.693-154.197 
ATOM   1025  OP2  DA A  50     -31.753-287.387-154.415 
ATOM   1026  O5'  DA A  50     -29.400-287.838-155.189 
ATOM   1027  C5'  DA A  50     -28.618-288.298-156.306 
ATOM   1028  C4'  DA A  50     -27.939-287.123-156.982 
ATOM   1029  O4'  DA A  50     -28.774-286.515-158.009 
ATOM   1030  C3'  DA A  50     -27.567-285.955-156.070 
ATOM   1031  O3'  DA A  50     -26.329-285.407-156.505 
ATOM   1032  C2'  DA A  50     -28.665-284.917-156.302 
ATOM   1033  C1'  DA A  50     -28.774-285.109-157.812 
ATOM   1034  N9   DA A  50     -30.028-284.559-158.397 
ATOM   1035  C8   DA A  50     -31.273-284.512-157.841 
ATOM   1036  N7   DA A  50     -32.168-283.966-158.605 
ATOM   1037  C5   DA A  50     -31.467-283.626-159.754 
ATOM   1038  C6   DA A  50     -31.854-283.008-160.953 
ATOM   1039  N6   DA A  50     -33.107-282.604-161.207 
ATOM   1040  N1   DA A  50     -30.904-282.818-161.888 
ATOM   1041  C2   DA A  50     -29.661-283.223-161.632 
ATOM   1042  N3   DA A  50     -29.183-283.807-160.555 
ATOM   1043  C4   DA A  50     -30.154-283.985-159.635 
ATOM   1044  P    DA A  51     -25.263-284.931-155.408 
ATOM   1045  OP1  DA A  51     -24.467-286.093-154.953 
ATOM   1046  OP2  DA A  51     -25.951-284.160-154.350 
ATOM   1047  O5'  DA A  51     -24.338-283.952-156.273 
ATOM   1048  C5'  DA A  51     -24.178-284.204-157.681 
ATOM   1049  C4'  DA A  51     -24.283-282.905-158.456 
ATOM   1050  O4'  DA A  51     -25.656-282.586-158.820 
ATOM   1051  C3'  DA A  51     -23.796-281.654-157.725 
ATOM   1052  O3'  DA A  51     -23.160-280.792-158.662 
ATOM   1053  C2'  DA A  51     -25.070-280.974-157.228 
ATOM   1054  C1'  DA A  51     -25.907-281.231-158.477 
ATOM   1055  N9   DA A  51     -27.372-281.073-158.261 
ATOM   1056  C8   DA A  51     -28.100-281.362-157.142 
ATOM   1057  N7   DA A  51     -29.367-281.112-157.262 
ATOM   1058  C5   DA A  51     -29.491-280.621-158.554 
ATOM   1059  C6   DA A  51     -30.596-280.171-159.294 
ATOM   1060  N6   DA A  51     -31.847-280.143-158.814 
ATOM   1061  N1   DA A  51     -30.368-279.748-160.552 
ATOM   1062  C2   DA A  51     -29.123-279.778-161.025 
ATOM   1063  N3   DA A  51     -28.019-280.175-160.429 
ATOM   1064  C4   DA A  51     -28.275-280.592-159.173 
ATOM   1065  P    DG A  52     -21.838-280.005-158.221 
ATOM   1066  OP1  DG A  52     -20.659-280.883-158.389 
ATOM   1067  OP2  DG A  52     -22.031-279.429-156.872 
ATOM   1068  O5'  DG A  52     -21.793-278.830-159.304 
ATOM   1069  C5'  DG A  52     -22.344-279.066-160.614 
ATOM   1070  C4'  DG A  52     -23.167-277.871-161.054 
ATOM   1071  O4'  DG A  52     -24.554-277.961-160.617 
ATOM   1072  C3'  DG A  52     -22.703-276.514-160.527 
ATOM   1073  O3'  DG A  52     -22.901-275.535-161.540 
ATOM   1074  C2'  DG A  52     -23.645-276.207-159.364 
ATOM   1075  C1'  DG A  52     -24.918-276.724-160.026 
ATOM   1076  N9   DG A  52     -26.031-276.978-159.069 
ATOM   1077  C8   DG A  52     -25.976-277.432-157.769 
ATOM   1078  N7   DG A  52     -27.147-277.549-157.195 
ATOM   1079  C5   DG A  52     -28.043-277.143-158.182 
ATOM   1080  C6   DG A  52     -29.459-277.054-158.152 
ATOM   1081  O6   DG A  52     -30.227-277.320-157.231 
ATOM   1082  N1   DG A  52     -29.970-276.594-159.374 
ATOM   1083  C2   DG A  52     -29.211-276.264-160.480 
ATOM   1084  N2   DG A  52     -29.889-275.845-161.551 
ATOM   1085  N3   DG A  52     -27.883-276.348-160.508 
ATOM   1086  C4   DG A  52     -27.372-276.793-159.330 
ATOM   1087  P    DA A  53     -21.796-274.396-161.745 
ATOM   1088  OP1  DA A  53     -20.706-274.911-162.605 
ATOM   1089  OP2  DA A  53     -21.385-273.860-160.429 
ATOM   1090  O5'  DA A  53     -22.629-273.286-162.540 
ATOM   1091  C5'  DA A  53     -23.708-273.704-163.398 
ATOM   1092  C4'  DA A  53     -24.910-272.802-163.198 
ATOM   1093  O4'  DA A  53     -25.779-273.266-162.126 
ATOM   1094  C3'  DA A  53     -24.599-271.355-162.818 
ATOM   1095  O3'  DA A  53     -25.542-270.500-163.453 
ATOM   1096  C2'  DA A  53     -24.826-271.292-161.308 
ATOM   1097  C1'  DA A  53     -26.076-272.165-161.281 
ATOM   1098  N9   DA A  53     -26.408-272.696-159.929 
ATOM   1099  C8   DA A  53     -25.554-273.072-158.932 
ATOM   1100  N7   DA A  53     -26.151-273.494-157.862 
ATOM   1101  C5   DA A  53     -27.500-273.393-158.169 
ATOM   1102  C6   DA A  53     -28.663-273.691-157.439 
ATOM   1103  N6   DA A  53     -28.649-274.177-156.190 
ATOM   1104  N1   DA A  53     -29.846-273.471-158.043 
ATOM   1105  C2   DA A  53     -29.855-272.989-159.285 
ATOM   1106  N3   DA A  53     -28.840-272.675-160.060 
ATOM   1107  C4   DA A  53     -27.667-272.904-159.433 
ATOM   1108  P    DC A  54     -25.044-269.102-164.052 
ATOM   1109  OP1  DC A  54     -24.485-269.314-165.406 
ATOM   1110  OP2  DC A  54     -24.150-268.435-163.078 
ATOM   1111  O5'  DC A  54     -26.421-268.294-164.158 
ATOM   1112  C5'  DC A  54     -27.642-269.023-164.384 
ATOM   1113  C4'  DC A  54     -28.737-268.490-163.483 
ATOM   1114  O4'  DC A  54     -28.759-269.151-162.184 
ATOM   1115  C3'  DC A  54     -28.652-267.003-163.139 
ATOM   1116  O3'  DC A  54     -29.969-266.467-163.084 
ATOM   1117  C2'  DC A  54     -28.053-266.966-161.732 
ATOM   1118  C1'  DC A  54     -28.832-268.154-161.177 
ATOM   1119  N1   DC A  54     -28.252-268.718-159.926 
ATOM   1120  C2   DC A  54     -29.132-269.226-158.974 
ATOM   1121  O2   DC A  54     -30.346-269.189-159.204 
ATOM   1122  N3   DC A  54     -28.623-269.744-157.827 
ATOM   1123  C4   DC A  54     -27.301-269.765-157.615 
ATOM   1124  N4   DC A  54     -26.854-270.281-156.480 
ATOM   1125  C5   DC A  54     -26.379-269.247-158.581 
ATOM   1126  C6   DC A  54     -26.907-268.734-159.721 
ATOM   1127  P    DG A  55     -30.235-265.002-163.672 
ATOM   1128  OP1  DG A  55     -30.444-265.086-165.135 
ATOM   1129  OP2  DG A  55     -29.166-264.085-163.220 
ATOM   1130  O5'  DG A  55     -31.611-264.618-162.953 
ATOM   1131  C5'  DG A  55     -32.535-265.668-162.608 
ATOM   1132  C4'  DG A  55     -33.082-265.439-161.213 
ATOM   1133  O4'  DG A  55     -32.246-266.042-160.184 
ATOM   1134  C3'  DG A  55     -33.207-263.980-160.778 
ATOM   1135  O3'  DG A  55     -34.381-263.834-159.987 
ATOM   1136  C2'  DG A  55     -31.989-263.735-159.888 
ATOM   1137  C1'  DG A  55     -32.025-265.079-159.166 
ATOM   1138  N9   DG A  55     -30.752-265.421-158.474 
ATOM   1139  C8   DG A  55     -29.456-265.136-158.843 
ATOM   1140  N7   DG A  55     -28.551-265.583-158.006 
ATOM   1141  C5   DG A  55     -29.300-266.208-157.011 
ATOM   1142  C6   DG A  55     -28.879-266.879-155.834 
ATOM   1143  O6   DG A  55     -27.737-267.064-155.421 
ATOM   1144  N1   DG A  55     -29.971-267.366-155.102 
ATOM   1145  C2   DG A  55     -31.297-267.223-155.461 
ATOM   1146  N2   DG A  55     -32.191-267.760-154.628 
ATOM   1147  N3   DG A  55     -31.692-266.593-156.566 
ATOM   1148  C4   DG A  55     -30.645-266.115-157.286 
ATOM   1149  P    DT A  56     -35.278-262.520-160.166 
ATOM   1150  OP1  DT A  56     -36.199-262.701-161.310 
ATOM   1151  OP2  DT A  56     -34.406-261.327-160.216 
ATOM   1152  O5'  DT A  56     -36.111-262.519-158.799 
ATOM   1153  C5'  DT A  56     -36.412-263.776-158.164 
ATOM   1154  C4'  DT A  56     -36.176-263.672-156.670 
ATOM   1155  O4'  DT A  56     -34.802-263.986-156.303 
ATOM   1156  C3'  DT A  56     -36.417-262.295-156.053 
ATOM   1157  O3'  DT A  56     -36.987-262.463-154.760 
ATOM   1158  C2'  DT A  56     -35.021-261.692-155.894 
ATOM   1159  C1'  DT A  56     -34.328-262.971-155.431 
ATOM   1160  N1   DT A  56     -32.844-262.922-155.542 
ATOM   1161  C2   DT A  56     -32.123-263.587-154.579 
ATOM   1162  O2   DT A  56     -32.645-264.199-153.664 
ATOM   1163  N3   DT A  56     -30.750-263.519-154.714 
ATOM   1164  C4   DT A  56     -30.056-262.857-155.707 
ATOM   1165  O4   DT A  56     -28.824-262.866-155.724 
ATOM   1166  C5   DT A  56     -30.900-262.189-156.670 
ATOM   1167  C7   DT A  56     -30.225-261.444-157.785 
ATOM   1168  C6   DT A  56     -32.238-262.239-156.563 
ATOM   1169  P    DC A  57     -38.140-261.461-154.285 
ATOM   1170  OP1  DC A  57     -39.446-261.925-154.806 
ATOM   1171  OP2  DC A  57     -37.762-260.072-154.626 
ATOM   1172  O5'  DC A  57     -38.094-261.655-152.697 
ATOM   1173  C5'  DC A  57     -37.684-262.928-152.162 
ATOM   1174  C4'  DC A  57     -36.730-262.720-151.003 
ATOM   1175  O4'  DC A  57     -35.343-262.625-151.437 
ATOM   1176  C3'  DC A  57     -36.948-261.449-150.182 
ATOM   1177  O3'  DC A  57     -36.684-261.735-148.814 
ATOM   1178  C2'  DC A  57     -35.884-260.474-150.688 
ATOM   1179  C1'  DC A  57     -34.756-261.493-150.813 
ATOM   1180  N1   DC A  57     -33.623-261.032-151.663 
ATOM   1181  C2   DC A  57     -32.338-261.436-151.310 
ATOM   1182  O2   DC A  57     -32.192-262.155-150.315 
ATOM   1183  N3   DC A  57     -31.293-261.025-152.072 
ATOM   1184  C4   DC A  57     -31.493-260.246-153.143 
ATOM   1185  N4   DC A  57     -30.441-259.872-153.854 
ATOM   1186  C5   DC A  57     -32.806-259.819-153.523 
ATOM   1187  C6   DC A  57     -33.838-260.240-152.748 
ATOM   1188  P    DA A  58     -37.621-261.085-147.691 
ATOM   1189  OP1  DA A  58     -38.837-261.912-147.519 
ATOM   1190  OP2  DA A  58     -37.847-259.656-147.999 
ATOM   1191  O5'  DA A  58     -36.695-261.214-146.392 
ATOM   1192  C5'  DA A  58     -35.758-262.305-146.308 
ATOM   1193  C4'  DA A  58     -34.424-261.804-145.790 
ATOM   1194  O4'  DA A  58     -33.553-261.334-146.859 
ATOM   1195  C3'  DA A  58     -34.488-260.623-144.821 
ATOM   1196  O3'  DA A  58     -33.479-260.785-143.832 
ATOM   1197  C2'  DA A  58     -34.141-259.403-145.674 
ATOM   1198  C1'  DA A  58     -33.034-260.066-146.489 
ATOM   1199  N9   DA A  58     -32.684-259.329-147.734 
ATOM   1200  C8   DA A  58     -33.506-258.614-148.557 
ATOM   1201  N7   DA A  58     -32.899-258.081-149.572 
ATOM   1202  C5   DA A  58     -31.576-258.470-149.412 
ATOM   1203  C6   DA A  58     -30.418-258.225-150.168 
ATOM   1204  N6   DA A  58     -30.409-257.493-151.292 
ATOM   1205  N1   DA A  58     -29.265-258.760-149.727 
ATOM   1206  C2   DA A  58     -29.280-259.487-148.611 
ATOM   1207  N3   DA A  58     -30.292-259.782-147.825 
ATOM   1208  C4   DA A  58     -31.434-259.234-148.289 
ATOM   1209  P    DC A  59     -33.810-260.394-142.315 
ATOM   1210  OP1  DC A  59     -34.495-261.524-141.649 
ATOM   1211  OP2  DC A  59     -34.518-259.095-142.281 
ATOM   1212  O5'  DC A  59     -32.341-260.220-141.706 
ATOM   1213  C5'  DC A  59     -31.262-261.000-142.254 
ATOM   1214  C4'  DC A  59     -30.034-260.130-142.436 
ATOM   1215  O4'  DC A  59     -30.012-259.465-143.731 
ATOM   1216  C3'  DC A  59     -29.873-258.989-141.432 
ATOM   1217  O3'  DC A  59     -28.491-258.832-141.132 
ATOM   1218  C2'  DC A  59     -30.351-257.745-142.181 
ATOM   1219  C1'  DC A  59     -29.717-258.092-143.524 
ATOM   1220  N1   DC A  59     -30.277-257.321-144.668 
ATOM   1221  C2   DC A  59     -29.412-256.974-145.703 
ATOM   1222  O2   DC A  59     -28.226-257.318-145.631 
ATOM   1223  N3   DC A  59     -29.903-256.270-146.756 
ATOM   1224  C4   DC A  59     -31.194-255.916-146.797 
ATOM   1225  N4   DC A  59     -31.625-255.231-147.844 
ATOM   1226  C5   DC A  59     -32.100-256.263-145.742 
ATOM   1227  C6   DC A  59     -31.590-256.966-144.699 
ATOM   1228  P    DT A  60     -28.057-258.507-139.625 
ATOM   1229  OP1  DT A  60     -27.974-259.766-138.851 
ATOM   1230  OP2  DT A  60     -28.941-257.460-139.069 
ATOM   1231  O5'  DT A  60     -26.588-257.910-139.843 
ATOM   1232  C5'  DT A  60     -25.805-258.370-140.960 
ATOM   1233  C4'  DT A  60     -25.126-257.196-141.636 
ATOM   1234  O4'  DT A  60     -25.962-256.587-142.663 
ATOM   1235  C3'  DT A  60     -24.754-256.027-140.724 
ATOM   1236  O3'  DT A  60     -23.516-255.479-141.159 
ATOM   1237  C2'  DT A  60     -25.853-254.990-140.956 
ATOM   1238  C1'  DT A  60     -25.961-255.182-142.466 
ATOM   1239  N1   DT A  60     -27.215-254.632-143.051 
ATOM   1240  C2   DT A  60     -27.133-254.096-144.314 
ATOM   1241  O2   DT A  60     -26.096-254.058-144.952 
ATOM   1242  N3   DT A  60     -28.315-253.595-144.823 
ATOM   1243  C4   DT A  60     -29.541-253.586-144.191 
ATOM   1244  O4   DT A  60     -30.532-253.109-144.749 
ATOM   1245  C5   DT A  60     -29.527-254.170-142.870 
ATOM   1246  C7   DT A  60     -30.821-254.201-142.111 
ATOM   1247  C6   DT A  60     -28.391-254.664-142.350 
ATOM   1248  P    DG A  61     -22.450-255.004-140.062 
ATOM   1249  OP1  DG A  61     -21.655-256.166-139.607 
ATOM   1250  OP2  DG A  61     -23.138-254.232-139.004 
ATOM   1251  O5'  DG A  61     -21.525-254.024-140.927 
ATOM   1252  C5'  DG A  61     -21.365-254.277-142.335 
ATOM   1253  C4'  DG A  61     -21.471-252.978-143.110 
ATOM   1254  O4'  DG A  61     -22.844-252.658-143.474 
ATOM   1255  C3'  DG A  61     -20.983-251.727-142.379 
ATOM   1256  O3'  DG A  61     -20.347-250.865-143.316 
ATOM   1257  C2'  DG A  61     -22.258-251.046-141.882 
ATOM   1258  C1'  DG A  61     -23.094-251.304-143.131 
ATOM   1259  N9   DG A  61     -24.559-251.145-142.915 
ATOM   1260  C8   DG A  61     -25.311-251.431-141.795 
ATOM   1261  N7   DG A  61     -26.589-251.174-141.930 
ATOM   1262  C5   DG A  61     -26.692-250.683-143.230 
ATOM   1263  C6   DG A  61     -27.831-250.235-143.950 
ATOM   1264  O6   DG A  61     -29.002-250.179-143.582 
ATOM   1265  N1   DG A  61     -27.487-249.818-145.243 
ATOM   1266  C2   DG A  61     -26.211-249.833-145.772 
ATOM   1267  N2   DG A  61     -26.091-249.394-147.027 
ATOM   1268  N3   DG A  61     -25.144-250.254-145.096 
ATOM   1269  C4   DG A  61     -25.460-250.661-143.839 
ATOM   1270  P    DA A  62     -19.025-250.078-142.874 
ATOM   1271  OP1  DA A  62     -17.846-250.956-143.043 
ATOM   1272  OP2  DA A  62     -19.219-249.502-141.526 
ATOM   1273  O5'  DA A  62     -18.980-248.903-143.958 
ATOM   1274  C5'  DA A  62     -19.531-249.139-145.268 
ATOM   1275  C4'  DA A  62     -20.355-247.944-145.708 
ATOM   1276  O4'  DA A  62     -21.741-248.034-145.271 
ATOM   1277  C3'  DA A  62     -19.890-246.586-145.181 
ATOM   1278  O3'  DA A  62     -20.088-245.607-146.194 
ATOM   1279  C2'  DA A  62     -20.832-246.279-144.018 
ATOM   1280  C1'  DA A  62     -22.105-246.796-144.680 
ATOM   1281  N9   DA A  62     -23.218-247.051-143.723 
ATOM   1282  C8   DA A  62     -23.144-247.502-142.437 
ATOM   1283  N7   DA A  62     -24.297-247.622-141.855 
ATOM   1284  C5   DA A  62     -25.205-247.221-142.827 
ATOM   1285  C6   DA A  62     -26.606-247.121-142.831 
ATOM   1286  N6   DA A  62     -27.373-247.433-141.776 
ATOM   1287  N1   DA A  62     -27.193-246.687-143.961 
ATOM   1288  C2   DA A  62     -26.425-246.379-145.006 
ATOM   1289  N3   DA A  62     -25.116-246.432-145.118 
ATOM   1290  C4   DA A  62     -24.554-246.869-143.974 
ATOM   1291  P    DT A  63     -18.983-244.468-146.399 
ATOM   1292  OP1  DT A  63     -17.893-244.984-147.259 
ATOM   1293  OP2  DT A  63     -18.572-243.932-145.083 
ATOM   1294  O5'  DT A  63     -19.817-243.359-147.194 
ATOM   1295  C5'  DT A  63     -20.895-243.777-148.052 
ATOM   1296  C4'  DT A  63     -22.097-242.875-147.852 
ATOM   1297  O4'  DT A  63     -22.967-243.339-146.780 
ATOM   1298  C3'  DT A  63     -21.786-241.427-147.472 
ATOM   1299  O3'  DT A  63     -22.730-240.572-148.107 
ATOM   1300  C2'  DT A  63     -22.013-241.365-145.962 
ATOM   1301  C1'  DT A  63     -23.263-242.238-145.935 
ATOM   1302  N1   DT A  63     -23.595-242.768-144.583 
ATOM   1303  C2   DT A  63     -24.927-242.905-144.274 
ATOM   1304  O2   DT A  63     -25.821-242.615-145.050 
ATOM   1305  N3   DT A  63     -25.196-243.398-143.012 
ATOM   1306  C4   DT A  63     -24.266-243.757-142.058 
ATOM   1307  O4   DT A  63     -24.627-244.188-140.962 
ATOM   1308  C5   DT A  63     -22.895-243.577-142.475 
ATOM   1309  C7   DT A  63     -21.819-243.944-141.496 
ATOM   1310  C6   DT A  63     -22.605-243.099-143.696 
ATOM   1311  P    DT A  64     -22.231-239.174-148.706 
ATOM   1312  OP1  DT A  64     -21.672-239.386-150.060 
ATOM   1313  OP2  DT A  64     -21.338-238.508-147.732 
ATOM   1314  O5'  DT A  64     -23.608-238.367-148.812 
ATOM   1315  C5'  DT A  64     -24.829-239.095-149.038 
ATOM   1316  C4'  DT A  64     -25.925-238.563-148.136 
ATOM   1317  O4'  DT A  64     -25.947-239.223-146.838 
ATOM   1318  C3'  DT A  64     -25.840-237.076-147.793 
ATOM   1319  O3'  DT A  64     -27.156-236.539-147.738 
ATOM   1320  C2'  DT A  64     -25.241-237.038-146.386 
ATOM   1321  C1'  DT A  64     -26.020-238.226-145.831 
ATOM   1322  N1   DT A  64     -25.440-238.790-144.579 
ATOM   1323  C2   DT A  64     -26.321-239.288-143.651 
ATOM   1324  O2   DT A  64     -27.529-239.283-143.813 
ATOM   1325  N3   DT A  64     -25.746-239.801-142.503 
ATOM   1326  C4   DT A  64     -24.398-239.857-142.217 
ATOM   1327  O4   DT A  64     -24.002-240.341-141.155 
ATOM   1328  C5   DT A  64     -23.553-239.311-143.252 
ATOM   1329  C7   DT A  64     -22.070-239.332-143.022 
ATOM   1330  C6   DT A  64     -24.084-238.805-144.378 
ATOM   1331  P    DA A  65     -27.422-235.075-148.326 
ATOM   1332  OP1  DA A  65     -27.631-235.159-149.789 
ATOM   1333  OP2  DA A  65     -26.353-234.157-147.874 
ATOM   1334  O5'  DA A  65     -28.799-234.691-147.607 
ATOM   1335  C5'  DA A  65     -29.723-235.740-147.262 
ATOM   1336  C4'  DA A  65     -30.269-235.512-145.867 
ATOM   1337  O4'  DA A  65     -29.434-236.115-144.838 
ATOM   1338  C3'  DA A  65     -30.395-234.052-145.432 
ATOM   1339  O3'  DA A  65     -31.568-233.907-144.641 
ATOM   1340  C2'  DA A  65     -29.176-233.808-144.542 
ATOM   1341  C1'  DA A  65     -29.212-235.151-143.819 
ATOM   1342  N9   DA A  65     -27.939-235.494-143.128 
ATOM   1343  C8   DA A  65     -26.660-235.203-143.510 
ATOM   1344  N7   DA A  65     -25.756-235.639-142.689 
ATOM   1345  C5   DA A  65     -26.485-236.266-141.689 
ATOM   1346  C6   DA A  65     -26.102-236.937-140.516 
ATOM   1347  N6   DA A  65     -24.826-237.095-140.137 
ATOM   1348  N1   DA A  65     -27.082-237.442-139.744 
ATOM   1349  C2   DA A  65     -28.347-237.283-140.126 
ATOM   1350  N3   DA A  65     -28.824-236.678-141.193 
ATOM   1351  C4   DA A  65     -27.823-236.182-141.948 
ATOM   1352  P    DT A  66     -32.466-232.593-144.819 
ATOM   1353  OP1  DT A  66     -33.387-232.773-145.964 
ATOM   1354  OP2  DT A  66     -31.593-231.399-144.870 
ATOM   1355  O5'  DT A  66     -33.299-232.592-143.452 
ATOM   1356  C5'  DT A  66     -33.600-233.848-142.818 
ATOM   1357  C4'  DT A  66     -33.363-233.745-141.324 
ATOM   1358  O4'  DT A  66     -31.990-234.059-140.957 
ATOM   1359  C3'  DT A  66     -33.604-232.368-140.707 
ATOM   1360  O3'  DT A  66     -34.175-232.536-139.414 
ATOM   1361  C2'  DT A  66     -32.209-231.765-140.548 
ATOM   1362  C1'  DT A  66     -31.516-233.044-140.085 
ATOM   1363  N1   DT A  66     -30.031-232.995-140.195 
ATOM   1364  C2   DT A  66     -29.310-233.660-139.233 
ATOM   1365  O2   DT A  66     -29.833-234.272-138.318 
ATOM   1366  N3   DT A  66     -27.937-233.591-139.368 
ATOM   1367  C4   DT A  66     -27.243-232.930-140.361 
ATOM   1368  O4   DT A  66     -26.011-232.939-140.378 
ATOM   1369  C5   DT A  66     -28.088-232.262-141.324 
ATOM   1370  C7   DT A  66     -27.412-231.517-142.439 
ATOM   1371  C6   DT A  66     -29.425-232.312-141.217 
ATOM   1372  P    DG A  67     -35.328-231.533-138.939 
ATOM   1373  OP1  DG A  67     -36.634-231.997-139.459 
ATOM   1374  OP2  DG A  67     -34.950-230.144-139.280 
ATOM   1375  O5'  DG A  67     -35.281-231.728-137.351 
ATOM   1376  C5'  DG A  67     -34.872-233.001-136.816 
ATOM   1377  C4'  DG A  67     -33.917-232.793-135.657 
ATOM   1378  O4'  DG A  67     -32.530-232.697-136.091 
ATOM   1379  C3'  DG A  67     -34.135-231.522-134.836 
ATOM   1380  O3'  DG A  67     -33.871-231.807-133.468 
ATOM   1381  C2'  DG A  67     -33.071-230.547-135.342 
ATOM   1382  C1'  DG A  67     -31.943-231.566-135.467 
ATOM   1383  N9   DG A  67     -30.810-231.104-136.317 
ATOM   1384  C8   DG A  67     -30.834-230.308-137.441 
ATOM   1385  N7   DG A  67     -29.651-230.084-137.962 
ATOM   1386  C5   DG A  67     -28.784-230.781-137.123 
ATOM   1387  C6   DG A  67     -27.371-230.915-137.177 
ATOM   1388  O6   DG A  67     -26.583-230.438-137.989 
ATOM   1389  N1   DG A  67     -26.892-231.712-136.127 
ATOM   1390  C2   DG A  67     -27.676-232.303-135.155 
ATOM   1391  N2   DG A  67     -27.027-233.027-134.240 
ATOM   1392  N3   DG A  67     -29.000-232.177-135.106 
ATOM   1393  C4   DG A  67     -29.480-231.407-136.116 
ATOM   1394  P    DT A  68     -34.809-231.157-132.345 
ATOM   1395  OP1  DT A  68     -36.024-231.985-132.173 
ATOM   1396  OP2  DT A  68     -35.034-229.728-132.653 
ATOM   1397  O5'  DT A  68     -33.882-231.287-131.046 
ATOM   1398  C5'  DT A  68     -32.945-232.377-130.962 
ATOM   1399  C4'  DT A  68     -31.612-231.877-130.444 
ATOM   1400  O4'  DT A  68     -30.741-231.407-131.513 
ATOM   1401  C3'  DT A  68     -31.675-230.696-129.475 
ATOM   1402  O3'  DT A  68     -30.666-230.857-128.486 
ATOM   1403  C2'  DT A  68     -31.329-229.476-130.328 
ATOM   1404  C1'  DT A  68     -30.222-230.139-131.143 
ATOM   1405  N1   DT A  68     -29.871-229.401-132.388 
ATOM   1406  C2   DT A  68     -28.554-229.427-132.781 
ATOM   1407  O2   DT A  68     -27.688-230.019-132.159 
ATOM   1408  N3   DT A  68     -28.266-228.732-133.938 
ATOM   1409  C4   DT A  68     -29.164-228.031-134.717 
ATOM   1410  O4   DT A  68     -28.788-227.446-135.735 
ATOM   1411  C5   DT A  68     -30.521-228.061-134.224 
ATOM   1412  C7   DT A  68     -31.563-227.322-135.013 
ATOM   1413  C6   DT A  68     -30.829-228.729-133.101 
ATOM   1414  P    DC A  69     -30.998-230.466-126.969 
ATOM   1415  OP1  DC A  69     -31.682-231.597-126.303 
ATOM   1416  OP2  DC A  69     -31.705-229.167-126.935 
ATOM   1417  O5'  DC A  69     -29.528-230.293-126.360 
ATOM   1418  C5'  DC A  69     -28.449-231.073-126.908 
ATOM   1419  C4'  DC A  69     -27.221-230.203-127.090 
ATOM   1420  O4'  DC A  69     -27.199-229.538-128.385 
ATOM   1421  C3'  DC A  69     -27.060-229.061-126.086 
ATOM   1422  O3'  DC A  69     -25.679-228.904-125.786 
ATOM   1423  C2'  DC A  69     -27.538-227.817-126.835 
ATOM   1424  C1'  DC A  69     -26.904-228.165-128.178 
ATOM   1425  N1   DC A  69     -27.464-227.393-129.322 
ATOM   1426  C2   DC A  69     -26.599-227.047-130.357 
ATOM   1427  O2   DC A  69     -25.413-227.390-130.284 
ATOM   1428  N3   DC A  69     -27.091-226.342-131.410 
ATOM   1429  C4   DC A  69     -28.381-225.989-131.451 
ATOM   1430  N4   DC A  69     -28.812-225.303-132.498 
ATOM   1431  C5   DC A  69     -29.287-226.335-130.396 
ATOM   1432  C6   DC A  69     -28.777-227.039-129.353 
ATOM   1433  P    DT A  70     -25.244-228.580-124.279 
ATOM   1434  OP1  DT A  70     -25.161-229.838-123.505 
ATOM   1435  OP2  DT A  70     -26.128-227.532-123.723 
ATOM   1436  O5'  DT A  70     -23.775-227.983-124.497 
ATOM   1437  C5'  DT A  70     -22.992-228.443-125.614 
ATOM   1438  C4'  DT A  70     -22.314-227.268-126.290 
ATOM   1439  O4'  DT A  70     -23.149-226.660-127.317 
ATOM   1440  C3'  DT A  70     -21.942-226.100-125.378 
ATOM   1441  O3'  DT A  70     -20.703-225.552-125.813 
ATOM   1442  C2'  DT A  70     -23.040-225.062-125.610 
ATOM   1443  C1'  DT A  70     -23.148-225.254-127.119 
ATOM   1444  N1   DT A  70     -24.403-224.704-127.705 
ATOM   1445  C2   DT A  70     -24.320-224.168-128.968 
ATOM   1446  O2   DT A  70     -23.283-224.130-129.606 
ATOM   1447  N3   DT A  70     -25.503-223.667-129.477 
ATOM   1448  C4   DT A  70     -26.729-223.659-128.845 
ATOM   1449  O4   DT A  70     -27.719-223.181-129.403 
ATOM   1450  C5   DT A  70     -26.714-224.243-127.524 
ATOM   1451  C7   DT A  70     -28.008-224.274-126.765 
ATOM   1452  C6   DT A  70     -25.579-224.737-127.004 
ATOM   1453  P    DG A  71     -19.638-225.077-124.716 
ATOM   1454  OP1  DG A  71     -18.842-226.239-124.261 
ATOM   1455  OP2  DG A  71     -20.325-224.305-123.658 
ATOM   1456  O5'  DG A  71     -18.713-224.097-125.580 
ATOM   1457  C5'  DG A  71     -18.553-224.349-126.989 
ATOM   1458  C4'  DG A  71     -18.658-223.050-127.763 
ATOM   1459  O4'  DG A  71     -20.031-222.731-128.128 
ATOM   1460  C3'  DG A  71     -18.170-221.799-127.033 
ATOM   1461  O3'  DG A  71     -17.534-220.938-127.970 
ATOM   1462  C2'  DG A  71     -19.445-221.119-126.536 
ATOM   1463  C1'  DG A  71     -20.282-221.376-127.785 
ATOM   1464  N9   DG A  71     -21.747-221.218-127.569 
ATOM   1465  C8   DG A  71     -22.498-221.504-126.449 
ATOM   1466  N7   DG A  71     -23.776-221.247-126.584 
ATOM   1467  C5   DG A  71     -23.879-220.755-127.884 
ATOM   1468  C6   DG A  71     -25.018-220.307-128.604 
ATOM   1469  O6   DG A  71     -26.189-220.252-128.236 
ATOM   1470  N1   DG A  71     -24.674-219.891-129.897 
ATOM   1471  C2   DG A  71     -23.399-219.905-130.426 
ATOM   1472  N2   DG A  71     -23.279-219.467-131.681 
ATOM   1473  N3   DG A  71     -22.331-220.326-129.750 
ATOM   1474  C4   DG A  71     -22.647-220.733-128.493 
ATOM   1475  P    DG A  72     -16.213-220.150-127.528 
ATOM   1476  OP1  DG A  72     -15.033-221.029-127.697 
ATOM   1477  OP2  DG A  72     -16.406-219.574-126.179 
ATOM   1478  O5'  DG A  72     -16.168-218.975-128.612 
ATOM   1479  C5'  DG A  72     -16.718-219.212-129.922 
ATOM   1480  C4'  DG A  72     -17.542-218.017-130.362 
ATOM   1481  O4'  DG A  72     -18.929-218.107-129.925 
ATOM   1482  C3'  DG A  72     -17.078-216.659-129.835 
ATOM   1483  O3'  DG A  72     -17.276-215.680-130.848 
ATOM   1484  C2'  DG A  72     -18.019-216.352-128.672 
ATOM   1485  C1'  DG A  72     -19.293-216.869-129.334 
ATOM   1486  N9   DG A  72     -20.406-217.123-128.377 
ATOM   1487  C8   DG A  72     -20.350-217.577-127.077 
ATOM   1488  N7   DG A  72     -21.522-217.694-126.502 
ATOM   1489  C5   DG A  72     -22.418-217.288-127.490 
ATOM   1490  C6   DG A  72     -23.834-217.199-127.460 
ATOM   1491  O6   DG A  72     -24.601-217.465-126.539 
ATOM   1492  N1   DG A  72     -24.345-216.739-128.681 
ATOM   1493  C2   DG A  72     -23.586-216.409-129.788 
ATOM   1494  N2   DG A  72     -24.263-215.990-130.859 
ATOM   1495  N3   DG A  72     -22.257-216.493-129.816 
ATOM   1496  C4   DG A  72     -21.747-216.938-128.638 
ATOM   1497  P    DT A  73     -16.170-214.541-131.053 
ATOM   1498  OP1  DT A  73     -15.081-215.056-131.913 
ATOM   1499  OP2  DT A  73     -15.759-214.005-129.736 
ATOM   1500  O5'  DT A  73     -17.004-213.431-131.848 
ATOM   1501  C5'  DT A  73     -18.083-213.849-132.706 
ATOM   1502  C4'  DT A  73     -19.284-212.947-132.505 
ATOM   1503  O4'  DT A  73     -20.154-213.412-131.434 
ATOM   1504  C3'  DT A  73     -18.974-211.500-132.126 
ATOM   1505  O3'  DT A  73     -19.917-210.645-132.761 
ATOM   1506  C2'  DT A  73     -19.201-211.438-130.616 
ATOM   1507  C1'  DT A  73     -20.451-212.310-130.589 
ATOM   1508  N1   DT A  73     -20.782-212.841-129.237 
ATOM   1509  C2   DT A  73     -22.114-212.978-128.928 
ATOM   1510  O2   DT A  73     -23.009-212.687-129.704 
ATOM   1511  N3   DT A  73     -22.383-213.471-127.666 
ATOM   1512  C4   DT A  73     -21.453-213.830-126.712 
ATOM   1513  O4   DT A  73     -21.815-214.260-125.616 
ATOM   1514  C5   DT A  73     -20.082-213.650-127.129 
ATOM   1515  C7   DT A  73     -19.006-214.017-126.150 
ATOM   1516  C6   DT A  73     -19.792-213.172-128.350 
ATOM   1517  P    DC A  74     -19.418-209.247-133.360 
ATOM   1518  OP1  DC A  74     -18.860-209.459-134.714 
ATOM   1519  OP2  DC A  74     -18.525-208.580-132.386 
ATOM   1520  O5'  DC A  74     -20.796-208.439-133.465 
ATOM   1521  C5'  DC A  74     -22.016-209.168-133.692 
ATOM   1522  C4'  DC A  74     -23.112-208.636-132.790 
ATOM   1523  O4'  DC A  74     -23.134-209.296-131.492 
ATOM   1524  C3'  DC A  74     -23.027-207.149-132.447 
ATOM   1525  O3'  DC A  74     -24.344-206.612-132.392 
ATOM   1526  C2'  DC A  74     -22.428-207.111-131.040 
ATOM   1527  C1'  DC A  74     -23.207-208.299-130.485 
ATOM   1528  N1   DC A  74     -22.627-208.863-129.233 
ATOM   1529  C2   DC A  74     -23.507-209.371-128.281 
ATOM   1530  O2   DC A  74     -24.721-209.334-128.512 
ATOM   1531  N3   DC A  74     -22.998-209.889-127.134 
ATOM   1532  C4   DC A  74     -21.676-209.911-126.923 
ATOM   1533  N4   DC A  74     -21.229-210.426-125.788 
ATOM   1534  C5   DC A  74     -20.754-209.392-127.889 
ATOM   1535  C6   DC A  74     -21.282-208.879-129.029 
ATOM   1536  P    DA A  75     -24.609-205.148-132.980 
ATOM   1537  OP1  DA A  75     -24.818-205.231-134.443 
ATOM   1538  OP2  DA A  75     -23.541-204.230-132.528 
ATOM   1539  O5'  DA A  75     -25.986-204.763-132.261 
ATOM   1540  C5'  DA A  75     -26.910-205.813-131.916 
ATOM   1541  C4'  DA A  75     -27.457-205.585-130.521 
ATOM   1542  O4'  DA A  75     -26.621-206.188-129.492 
ATOM   1543  C3'  DA A  75     -27.582-204.125-130.086 
ATOM   1544  O3'  DA A  75     -28.756-203.979-129.295 
ATOM   1545  C2'  DA A  75     -26.364-203.880-129.196 
ATOM   1546  C1'  DA A  75     -26.400-205.224-128.473 
ATOM   1547  N9   DA A  75     -25.127-205.566-127.782 
ATOM   1548  C8   DA A  75     -23.848-205.275-128.164 
ATOM   1549  N7   DA A  75     -22.943-205.711-127.343 
ATOM   1550  C5   DA A  75     -23.673-206.338-126.343 
ATOM   1551  C6   DA A  75     -23.289-207.010-125.170 
ATOM   1552  N6   DA A  75     -22.013-207.167-124.791 
ATOM   1553  N1   DA A  75     -24.269-207.514-124.398 
ATOM   1554  C2   DA A  75     -25.535-207.355-124.779 
ATOM   1555  N3   DA A  75     -26.011-206.751-125.847 
ATOM   1556  C4   DA A  75     -25.010-206.255-126.602 
ATOM   1557  P    DG A  76     -29.653-202.665-129.473 
ATOM   1558  OP1  DG A  76     -30.574-202.846-130.618 
ATOM   1559  OP2  DG A  76     -28.781-201.472-129.524 
ATOM   1560  O5'  DG A  76     -30.486-202.665-128.106 
ATOM   1561  C5'  DG A  76     -30.787-203.921-127.472 
ATOM   1562  C4'  DG A  76     -30.551-203.818-125.978 
ATOM   1563  O4'  DG A  76     -29.177-204.132-125.611 
ATOM   1564  C3'  DG A  76     -30.791-202.440-125.361 
ATOM   1565  O3'  DG A  76     -31.362-202.608-124.068 
ATOM   1566  C2'  DG A  76     -29.396-201.838-125.201 
ATOM   1567  C1'  DG A  76     -28.703-203.116-124.739 
ATOM   1568  N9   DG A  76     -27.218-203.067-124.849 
ATOM   1569  C8   DG A  76     -26.436-202.439-125.794 
ATOM   1570  N7   DG A  76     -25.147-202.590-125.604 
ATOM   1571  C5   DG A  76     -25.071-203.372-124.453 
ATOM   1572  C6   DG A  76     -23.937-203.865-123.756 
ATOM   1573  O6   DG A  76     -22.747-203.709-124.016 
ATOM   1574  N1   DG A  76     -24.313-204.618-122.635 
ATOM   1575  C2   DG A  76     -25.613-204.864-122.240 
ATOM   1576  N2   DG A  76     -25.761-205.608-121.141 
ATOM   1577  N3   DG A  76     -26.677-204.402-122.895 
ATOM   1578  C4   DG A  76     -26.329-203.669-123.985 
ATOM   1579  P    DT A  77     -32.515-201.606-123.593 
ATOM   1580  OP1  DT A  77     -33.821-202.070-124.113 
ATOM   1581  OP2  DT A  77     -32.137-200.217-123.934 
ATOM   1582  O5'  DT A  77     -32.468-201.801-122.005 
ATOM   1583  C5'  DT A  77     -32.059-203.073-121.470 
ATOM   1584  C4'  DT A  77     -31.105-202.865-120.311 
ATOM   1585  O4'  DT A  77     -29.718-202.770-120.745 
ATOM   1586  C3'  DT A  77     -31.322-201.595-119.490 
ATOM   1587  O3'  DT A  77     -31.058-201.880-118.122 
ATOM   1588  C2'  DT A  77     -30.259-200.620-119.996 
ATOM   1589  C1'  DT A  77     -29.130-201.638-120.120 
ATOM   1590  N1   DT A  77     -27.998-201.177-120.971 
ATOM   1591  C2   DT A  77     -26.737-201.584-120.610 
ATOM   1592  O2   DT A  77     -26.521-202.293-119.641 
ATOM   1593  N3   DT A  77     -25.712-201.136-121.421 
ATOM   1594  C4   DT A  77     -25.843-200.334-122.536 
ATOM   1595  O4   DT A  77     -24.850-199.997-123.184 
ATOM   1596  C5   DT A  77     -27.204-199.958-122.836 
ATOM   1597  C7   DT A  77     -27.435-199.085-124.034 
ATOM   1598  C6   DT A  77     -28.219-200.379-122.063 
ATOM   1599  P    DG A  78     -31.996-201.230-116.999 
ATOM   1600  OP1  DG A  78     -33.211-202.057-116.827 
ATOM   1601  OP2  DG A  78     -32.222-199.801-117.307 
ATOM   1602  O5'  DG A  78     -31.070-201.359-115.700 
ATOM   1603  C5'  DG A  78     -30.133-202.450-115.616 
ATOM   1604  C4'  DG A  78     -28.799-201.949-115.097 
ATOM   1605  O4'  DG A  78     -27.928-201.480-116.166 
ATOM   1606  C3'  DG A  78     -28.863-200.769-114.129 
ATOM   1607  O3'  DG A  78     -27.854-200.930-113.140 
ATOM   1608  C2'  DG A  78     -28.516-199.548-114.982 
ATOM   1609  C1'  DG A  78     -27.409-200.211-115.797 
ATOM   1610  N9   DG A  78     -27.059-199.474-117.042 
ATOM   1611  C8   DG A  78     -27.873-198.748-117.884 
ATOM   1612  N7   DG A  78     -27.246-198.215-118.905 
ATOM   1613  C5   DG A  78     -25.923-198.616-118.727 
ATOM   1614  C6   DG A  78     -24.774-198.348-119.515 
ATOM   1615  O6   DG A  78     -24.685-197.692-120.548 
ATOM   1616  N1   DG A  78     -23.629-198.949-118.971 
ATOM   1617  C2   DG A  78     -23.600-199.709-117.818 
ATOM   1618  N2   DG A  78     -22.407-200.195-117.466 
ATOM   1619  N3   DG A  78     -24.680-199.960-117.080 
ATOM   1620  C4   DG A  78     -25.797-199.384-117.593 
ATOM   1621  P    DA A  79     -28.185-200.539-111.622 
ATOM   1622  OP1  DA A  79     -28.870-201.669-110.957 
ATOM   1623  OP2  DA A  79     -28.893-199.240-111.589 
ATOM   1624  O5'  DA A  79     -26.715-200.365-111.014 
ATOM   1625  C5'  DA A  79     -25.636-201.145-111.562 
ATOM   1626  C4'  DA A  79     -24.408-200.275-111.744 
ATOM   1627  O4'  DA A  79     -24.387-199.610-113.039 
ATOM   1628  C3'  DA A  79     -24.248-199.134-110.740 
ATOM   1629  O3'  DA A  79     -22.866-198.977-110.439 
ATOM   1630  C2'  DA A  79     -24.726-197.890-111.489 
ATOM   1631  C1'  DA A  79     -24.092-198.237-112.832 
ATOM   1632  N9   DA A  79     -24.651-197.466-113.976 
ATOM   1633  C8   DA A  79     -25.934-197.035-114.162 
ATOM   1634  N7   DA A  79     -26.113-196.381-115.268 
ATOM   1635  C5   DA A  79     -24.858-196.377-115.861 
ATOM   1636  C6   DA A  79     -24.382-195.837-117.067 
ATOM   1637  N6   DA A  79     -25.153-195.165-117.932 
ATOM   1638  N1   DA A  79     -23.078-196.014-117.353 
ATOM   1639  C2   DA A  79     -22.316-196.684-116.489 
ATOM   1640  N3   DA A  79     -22.647-197.230-115.340 
ATOM   1641  C4   DA A  79     -23.956-197.039-115.077 
ATOM   1642  P    DA A  80     -22.431-198.652-108.933 
ATOM   1643  OP1  DA A  80     -22.348-199.911-108.159 
ATOM   1644  OP2  DA A  80     -23.315-197.605-108.377 
ATOM   1645  O5'  DA A  80     -20.962-198.055-109.150 
ATOM   1646  C5'  DA A  80     -20.180-198.516-110.268 
ATOM   1647  C4'  DA A  80     -19.501-197.341-110.944 
ATOM   1648  O4'  DA A  80     -20.336-196.732-111.970 
ATOM   1649  C3'  DA A  80     -19.129-196.172-110.031 
ATOM   1650  O3'  DA A  80     -17.891-195.625-110.466 
ATOM   1651  C2'  DA A  80     -20.227-195.135-110.263 
ATOM   1652  C1'  DA A  80     -20.336-195.327-111.773 
ATOM   1653  N9   DA A  80     -21.590-194.777-112.359 
ATOM   1654  C8   DA A  80     -22.836-194.729-111.803 
ATOM   1655  N7   DA A  80     -23.730-194.184-112.567 
ATOM   1656  C5   DA A  80     -23.029-193.844-113.715 
ATOM   1657  C6   DA A  80     -23.416-193.226-114.915 
ATOM   1658  N6   DA A  80     -24.669-192.821-115.168 
ATOM   1659  N1   DA A  80     -22.466-193.036-115.850 
ATOM   1660  C2   DA A  80     -21.223-193.440-115.593 
ATOM   1661  N3   DA A  80     -20.745-194.025-114.517 
ATOM   1662  C4   DA A  80     -21.716-194.202-113.597 
ATOM   1663  P    DG A  81     -16.825-195.149-109.370 
ATOM   1664  OP1  DG A  81     -16.030-196.311-108.915 
ATOM   1665  OP2  DG A  81     -17.513-194.378-108.312 
ATOM   1666  O5'  DG A  81     -15.900-194.169-110.234 
ATOM   1667  C5'  DG A  81     -15.740-194.422-111.643 
ATOM   1668  C4'  DG A  81     -15.845-193.123-112.417 
ATOM   1669  O4'  DG A  81     -17.218-192.803-112.782 
ATOM   1670  C3'  DG A  81     -15.358-191.872-111.687 
ATOM   1671  O3'  DG A  81     -14.722-191.010-112.624 
ATOM   1672  C2'  DG A  81     -16.632-191.192-111.190 
ATOM   1673  C1'  DG A  81     -17.469-191.449-112.439 
ATOM   1674  N9   DG A  81     -18.934-191.290-112.222 
ATOM   1675  C8   DG A  81     -19.685-191.576-111.103 
ATOM   1676  N7   DG A  81     -20.963-191.319-111.237 
ATOM   1677  C5   DG A  81     -21.067-190.828-112.538 
ATOM   1678  C6   DG A  81     -22.206-190.380-113.257 
ATOM   1679  O6   DG A  81     -23.376-190.324-112.890 
ATOM   1680  N1   DG A  81     -21.862-189.963-114.551 
ATOM   1681  C2   DG A  81     -20.586-189.978-115.080 
ATOM   1682  N2   DG A  81     -20.466-189.539-116.335 
ATOM   1683  N3   DG A  81     -19.518-190.399-114.403 
ATOM   1684  C4   DG A  81     -19.834-190.806-113.147 
ATOM   1685  P    DA A  82     -13.400-190.223-112.182 
ATOM   1686  OP1  DA A  82     -12.221-191.101-112.351 
ATOM   1687  OP2  DA A  82     -13.593-189.647-110.833 
ATOM   1688  O5'  DA A  82     -13.355-189.048-113.266 
ATOM   1689  C5'  DA A  82     -13.906-189.284-114.576 
ATOM   1690  C4'  DA A  82     -14.729-188.089-115.016 
ATOM   1691  O4'  DA A  82     -16.116-188.179-114.579 
ATOM   1692  C3'  DA A  82     -14.265-186.732-114.489 
ATOM   1693  O3'  DA A  82     -14.463-185.753-115.502 
ATOM   1694  C2'  DA A  82     -15.207-186.424-113.326 
ATOM   1695  C1'  DA A  82     -16.480-186.942-113.988 
ATOM   1696  N9   DA A  82     -17.593-187.196-113.031 
ATOM   1697  C8   DA A  82     -17.519-187.647-111.745 
ATOM   1698  N7   DA A  82     -18.672-187.767-111.163 
ATOM   1699  C5   DA A  82     -19.580-187.366-112.134 
ATOM   1700  C6   DA A  82     -20.980-187.266-112.139 
ATOM   1701  N6   DA A  82     -21.747-187.578-111.084 
ATOM   1702  N1   DA A  82     -21.567-186.832-113.269 
ATOM   1703  C2   DA A  82     -20.800-186.524-114.314 
ATOM   1704  N3   DA A  82     -19.491-186.577-114.426 
ATOM   1705  C4   DA A  82     -18.928-187.014-113.281 
ATOM   1706  P    DA A  83     -13.358-184.613-115.707 
ATOM   1707  OP1  DA A  83     -12.268-185.129-116.567 
ATOM   1708  OP2  DA A  83     -12.947-184.078-114.390 
ATOM   1709  O5'  DA A  83     -14.191-183.504-116.502 
ATOM   1710  C5'  DA A  83     -15.270-183.922-117.360 
ATOM   1711  C4'  DA A  83     -16.472-183.020-117.159 
ATOM   1712  O4'  DA A  83     -17.342-183.484-116.088 
ATOM   1713  C3'  DA A  83     -16.161-181.572-116.780 
ATOM   1714  O3'  DA A  83     -17.104-180.717-117.415 
ATOM   1715  C2'  DA A  83     -16.388-181.510-115.270 
ATOM   1716  C1'  DA A  83     -17.638-182.383-115.243 
ATOM   1717  N9   DA A  83     -17.970-182.913-113.891 
ATOM   1718  C8   DA A  83     -17.116-183.289-112.894 
ATOM   1719  N7   DA A  83     -17.713-183.712-111.824 
ATOM   1720  C5   DA A  83     -19.062-183.611-112.131 
ATOM   1721  C6   DA A  83     -20.225-183.909-111.401 
ATOM   1722  N6   DA A  83     -20.211-184.395-110.152 
ATOM   1723  N1   DA A  83     -21.408-183.689-112.005 
ATOM   1724  C2   DA A  83     -21.417-183.207-113.247 
ATOM   1725  N3   DA A  83     -20.402-182.893-114.022 
ATOM   1726  C4   DA A  83     -19.229-183.122-113.395 
ATOM   1727  P    DT A  84     -16.606-179.319-118.013 
ATOM   1728  OP1  DT A  84     -16.047-179.531-119.367 
ATOM   1729  OP2  DT A  84     -15.713-178.653-117.040 
ATOM   1730  O5'  DT A  84     -17.983-178.512-118.119 
ATOM   1731  C5'  DT A  84     -19.204-179.241-118.346 
ATOM   1732  C4'  DT A  84     -20.299-178.708-117.444 
ATOM   1733  O4'  DT A  84     -20.321-179.368-116.146 
ATOM   1734  C3'  DT A  84     -20.215-177.221-117.100 
ATOM   1735  O3'  DT A  84     -21.531-176.685-117.046 
ATOM   1736  C2'  DT A  84     -19.615-177.183-115.694 
ATOM   1737  C1'  DT A  84     -20.394-178.372-115.139 
ATOM   1738  N1   DT A  84     -19.814-178.936-113.887 
ATOM   1739  C2   DT A  84     -20.695-179.433-112.959 
ATOM   1740  O2   DT A  84     -21.903-179.428-113.121 
ATOM   1741  N3   DT A  84     -20.121-179.947-111.811 
ATOM   1742  C4   DT A  84     -18.772-180.002-111.525 
ATOM   1743  O4   DT A  84     -18.377-180.486-110.462 
ATOM   1744  C5   DT A  84     -17.927-179.456-112.560 
ATOM   1745  C7   DT A  84     -16.445-179.477-112.330 
ATOM   1746  C6   DT A  84     -18.459-178.950-113.686 
ATOM   1747  P    DT A  85     -21.797-175.220-117.634 
ATOM   1748  OP1  DT A  85     -22.006-175.304-119.097 
ATOM   1749  OP2  DT A  85     -20.728-174.303-117.182 
ATOM   1750  O5'  DT A  85     -23.173-174.836-116.915 
ATOM   1751  C5'  DT A  85     -24.097-175.885-116.570 
ATOM   1752  C4'  DT A  85     -24.644-175.657-115.175 
ATOM   1753  O4'  DT A  85     -23.808-176.260-114.146 
ATOM   1754  C3'  DT A  85     -24.769-174.197-114.740 
ATOM   1755  O3'  DT A  85     -25.943-174.052-113.949 
ATOM   1756  C2'  DT A  85     -23.551-173.953-113.850 
ATOM   1757  C1'  DT A  85     -23.587-175.297-113.127 
ATOM   1758  N1   DT A  85     -22.314-175.639-112.436 
ATOM   1759  C2   DT A  85     -22.411-176.338-111.257 
ATOM   1760  O2   DT A  85     -23.477-176.678-110.773 
ATOM   1761  N3   DT A  85     -21.209-176.637-110.643 
ATOM   1762  C4   DT A  85     -19.951-176.303-111.101 
ATOM   1763  O4   DT A  85     -18.947-176.626-110.464 
ATOM   1764  C5   DT A  85     -19.952-175.570-112.345 
ATOM   1765  C7   DT A  85     -18.623-175.167-112.913 
ATOM   1766  C6   DT A  85     -21.105-175.266-112.963 
ATOM   1767  P    DT A  86     -26.841-172.738-114.127 
ATOM   1768  OP1  DT A  86     -27.761-172.918-115.272 
ATOM   1769  OP2  DT A  86     -25.968-171.545-114.178 
ATOM   1770  O5'  DT A  86     -27.673-172.737-112.760 
ATOM   1771  C5'  DT A  86     -27.974-173.994-112.126 
ATOM   1772  C4'  DT A  86     -27.738-173.890-110.632 
ATOM   1773  O4'  DT A  86     -26.364-174.204-110.264 
ATOM   1774  C3'  DT A  86     -27.979-172.513-110.014 
ATOM   1775  O3'  DT A  86     -28.549-172.681-108.722 
ATOM   1776  C2'  DT A  86     -26.583-171.910-109.855 
ATOM   1777  C1'  DT A  86     -25.890-173.189-109.393 
ATOM   1778  N1   DT A  86     -24.406-173.140-109.503 
ATOM   1779  C2   DT A  86     -23.685-173.805-108.541 
ATOM   1780  O2   DT A  86     -24.207-174.417-107.626 
ATOM   1781  N3   DT A  86     -22.312-173.736-108.676 
ATOM   1782  C4   DT A  86     -21.618-173.075-109.669 
ATOM   1783  O4   DT A  86     -20.386-173.084-109.685 
ATOM   1784  C5   DT A  86     -22.462-172.407-110.632 
ATOM   1785  C7   DT A  86     -21.787-171.662-111.746 
ATOM   1786  C6   DT A  86     -23.800-172.457-110.525 
ATOM   1787  P    DC A  87     -29.702-171.679-108.247 
ATOM   1788  OP1  DC A  87     -31.008-172.142-108.767 
ATOM   1789  OP2  DC A  87     -29.324-170.289-108.588 
ATOM   1790  O5'  DC A  87     -29.656-171.873-106.659 
ATOM   1791  C5'  DC A  87     -29.246-173.146-106.124 
ATOM   1792  C4'  DC A  87     -28.292-172.938-104.965 
ATOM   1793  O4'  DC A  87     -26.905-172.842-105.399 
ATOM   1794  C3'  DC A  87     -28.510-171.667-104.144 
ATOM   1795  O3'  DC A  87     -28.246-171.952-102.776 
ATOM   1796  C2'  DC A  87     -27.446-170.692-104.650 
ATOM   1797  C1'  DC A  87     -26.318-171.711-104.774 
ATOM   1798  N1   DC A  87     -25.185-171.249-105.625 
ATOM   1799  C2   DC A  87     -23.900-171.654-105.272 
ATOM   1800  O2   DC A  87     -23.754-172.373-104.277 
ATOM   1801  N3   DC A  87     -22.855-171.243-106.034 
ATOM   1802  C4   DC A  87     -23.055-170.464-107.105 
ATOM   1803  N4   DC A  87     -22.003-170.090-107.816 
ATOM   1804  C5   DC A  87     -24.368-170.036-107.485 
ATOM   1805  C6   DC A  87     -25.400-170.457-106.710 
ATOM   1806  P    DC A  88     -29.183-171.302-101.653 
ATOM   1807  OP1  DC A  88     -30.399-172.130-101.481 
ATOM   1808  OP2  DC A  88     -29.409-169.874-101.961 
ATOM   1809  O5'  DC A  88     -28.257-171.432-100.354 
ATOM   1810  C5'  DC A  88     -27.320-172.523-100.270 
ATOM   1811  C4'  DC A  88     -25.986-172.022 -99.751 
ATOM   1812  O4'  DC A  88     -25.116-171.552-100.820 
ATOM   1813  C3'  DC A  88     -26.050-170.841 -98.783 
ATOM   1814  O3'  DC A  88     -25.041-171.002 -97.794 
ATOM   1815  C2'  DC A  88     -25.703-169.621 -99.636 
ATOM   1816  C1'  DC A  88     -24.596-170.284-100.450 
ATOM   1817  N1   DC A  88     -24.246-169.546-101.696 
ATOM   1818  C2   DC A  88     -22.915-169.563-102.107 
ATOM   1819  O2   DC A  88     -22.089-170.184-101.429 
ATOM   1820  N3   DC A  88     -22.574-168.896-103.240 
ATOM   1821  C4   DC A  88     -23.500-168.235-103.947 
ATOM   1822  N4   DC A  88     -23.117-167.600-105.045 
ATOM   1823  C5   DC A  88     -24.874-168.205-103.541 
ATOM   1824  C6   DC A  88     -25.194-168.878-102.406 
ATOM   1825  P    DA A  89     -25.372-170.611 -96.276 
ATOM   1826  OP1  DA A  89     -26.057-171.742 -95.611 
ATOM   1827  OP2  DA A  89     -26.080-169.312 -96.243 
ATOM   1828  O5'  DA A  89     -23.903-170.438 -95.668 
ATOM   1829  C5'  DA A  89     -22.824-171.218 -96.216 
ATOM   1830  C4'  DA A  89     -21.596-170.348 -96.398 
ATOM   1831  O4'  DA A  89     -21.574-169.683 -97.693 
ATOM   1832  C3'  DA A  89     -21.435-169.207 -95.394 
ATOM   1833  O3'  DA A  89     -20.053-169.050 -95.093 
ATOM   1834  C2'  DA A  89     -21.913-167.963 -96.142 
ATOM   1835  C1'  DA A  89     -21.279-168.310 -97.486 
ATOM   1836  N9   DA A  89     -21.839-167.539 -98.630 
ATOM   1837  C8   DA A  89     -23.121-167.107 -98.816 
ATOM   1838  N7   DA A  89     -23.301-166.453 -99.922 
ATOM   1839  C5   DA A  89     -22.045-166.450-100.515 
ATOM   1840  C6   DA A  89     -21.569-165.910-101.721 
ATOM   1841  N6   DA A  89     -22.341-165.237-102.586 
ATOM   1842  N1   DA A  89     -20.265-166.087-102.006 
ATOM   1843  C2   DA A  89     -19.504-166.757-101.143 
ATOM   1844  N3   DA A  89     -19.834-167.303 -99.994 
ATOM   1845  C4   DA A  89     -21.144-167.112 -99.731 
ATOM   1846  P    DG A  90     -19.619-168.725 -93.587 
ATOM   1847  OP1  DG A  90     -19.536-169.983 -92.813 
ATOM   1848  OP2  DG A  90     -20.503-167.678 -93.031 
ATOM   1849  O5'  DG A  90     -18.150-168.128 -93.804 
ATOM   1850  C5'  DG A  90     -17.367-168.588 -94.922 
ATOM   1851  C4'  DG A  90     -16.688-167.413 -95.598 
ATOM   1852  O4'  DG A  90     -17.524-166.805 -96.624 
ATOM   1853  C3'  DG A  90     -16.316-166.245 -94.685 
ATOM   1854  O3'  DG A  90     -15.078-165.697 -95.120 
ATOM   1855  C2'  DG A  90     -17.415-165.207 -94.917 
ATOM   1856  C1'  DG A  90     -17.523-165.400 -96.427 
ATOM   1857  N9   DG A  90     -18.777-164.849 -97.013 
ATOM   1858  C8   DG A  90     -20.041-164.792 -96.468 
ATOM   1859  N7   DG A  90     -20.936-164.239 -97.251 
ATOM   1860  C5   DG A  90     -20.213-163.905 -98.395 
ATOM   1861  C6   DG A  90     -20.639-163.278 -99.595 
ATOM   1862  O6   DG A  90     -21.761-162.882 -99.900 
ATOM   1863  N1   DG A  90     -19.578-163.129-100.499 
ATOM   1864  C2   DG A  90     -18.277-163.532-100.274 
ATOM   1865  N2   DG A  90     -17.411-163.300-101.263 
ATOM   1866  N3   DG A  90     -17.878-164.121 -99.148 
ATOM   1867  C4   DG A  90     -18.895-164.273 -98.260 
ATOM   1868  P    DA A  91     -14.012-165.222 -94.024 
ATOM   1869  OP1  DA A  91     -13.217-166.384 -93.569 
ATOM   1870  OP2  DA A  91     -14.700-164.450 -92.966 
ATOM   1871  O5'  DA A  91     -13.087-164.242 -94.888 
ATOM   1872  C5'  DA A  91     -12.927-164.494 -96.297 
ATOM   1873  C4'  DA A  91     -13.033-163.195 -97.071 
ATOM   1874  O4'  DA A  91     -14.406-162.876 -97.436 
ATOM   1875  C3'  DA A  91     -12.545-161.944 -96.341 
ATOM   1876  O3'  DA A  91     -11.909-161.083 -97.278 
ATOM   1877  C2'  DA A  91     -13.820-161.264 -95.844 
ATOM   1878  C1'  DA A  91     -14.656-161.521 -97.093 
ATOM   1879  N9   DA A  91     -16.121-161.363 -96.876 
ATOM   1880  C8   DA A  91     -16.850-161.653 -95.758 
ATOM   1881  N7   DA A  91     -18.117-161.402 -95.878 
ATOM   1882  C5   DA A  91     -18.241-160.911 -97.170 
ATOM   1883  C6   DA A  91     -19.345-160.461 -97.910 
ATOM   1884  N6   DA A  91     -20.597-160.433 -97.430 
ATOM   1885  N1   DA A  91     -19.117-160.039 -99.167 
ATOM   1886  C2   DA A  91     -17.872-160.069 -99.640 
ATOM   1887  N3   DA A  91     -16.768-160.465 -99.045 
ATOM   1888  C4   DA A  91     -17.024-160.882 -97.789 
ATOM   1889  P    DA A  92     -10.587-160.296 -96.836 
ATOM   1890  OP1  DA A  92      -9.408-161.174 -97.005 
ATOM   1891  OP2  DA A  92     -10.781-159.720 -95.487 
ATOM   1892  O5'  DA A  92     -10.542-159.120 -97.920 
ATOM   1893  C5'  DA A  92     -11.093-159.357 -99.230 
ATOM   1894  C4'  DA A  92     -11.917-158.162 -99.669 
ATOM   1895  O4'  DA A  92     -13.303-158.252 -99.233 
ATOM   1896  C3'  DA A  92     -11.452-156.804 -99.143 
ATOM   1897  O3'  DA A  92     -11.650-155.825-100.156 
ATOM   1898  C2'  DA A  92     -12.394-156.497 -97.979 
ATOM   1899  C1'  DA A  92     -13.667-157.014 -98.642 
ATOM   1900  N9   DA A  92     -14.780-157.268 -97.685 
ATOM   1901  C8   DA A  92     -14.706-157.719 -96.399 
ATOM   1902  N7   DA A  92     -15.860-157.840 -95.817 
ATOM   1903  C5   DA A  92     -16.767-157.439 -96.788 
ATOM   1904  C6   DA A  92     -18.168-157.339 -96.793 
ATOM   1905  N6   DA A  92     -18.935-157.651 -95.738 
ATOM   1906  N1   DA A  92     -18.755-156.905 -97.923 
ATOM   1907  C2   DA A  92     -17.987-156.597 -98.968 
ATOM   1908  N3   DA A  92     -16.678-156.650 -99.080 
ATOM   1909  C4   DA A  92     -16.116-157.087 -97.935 
ATOM   1910  P    DG A  93     -10.545-154.686-100.361 
ATOM   1911  OP1  DG A  93      -9.455-155.201-101.221 
ATOM   1912  OP2  DG A  93     -10.134-154.150 -99.044 
ATOM   1913  O5'  DG A  93     -11.379-153.576-101.156 
ATOM   1914  C5'  DG A  93     -12.457-153.995-102.014 
ATOM   1915  C4'  DG A  93     -13.659-153.093-101.813 
ATOM   1916  O4'  DG A  93     -14.529-153.557-100.742 
ATOM   1917  C3'  DG A  93     -13.348-151.645-101.434 
ATOM   1918  O3'  DG A  93     -14.292-150.790-102.068 
ATOM   1919  C2'  DG A  93     -13.575-151.583 -99.924 
ATOM   1920  C1'  DG A  93     -14.825-152.456 -99.897 
ATOM   1921  N9   DG A  93     -15.157-152.986 -98.545 
ATOM   1922  C8   DG A  93     -14.310-153.369 -97.528 
ATOM   1923  N7   DG A  93     -14.926-153.795 -96.452 
ATOM   1924  C5   DG A  93     -16.278-153.686 -96.779 
ATOM   1925  C6   DG A  93     -17.431-153.998 -96.014 
ATOM   1926  O6   DG A  93     -17.500-154.443 -94.872 
ATOM   1927  N1   DG A  93     -18.607-153.734 -96.730 
ATOM   1928  C2   DG A  93     -18.660-153.235 -98.017 
ATOM   1929  N2   DG A  93     -19.883-153.054 -98.525 
ATOM   1930  N3   DG A  93     -17.578-152.943 -98.734 
ATOM   1931  C4   DG A  93     -16.429-153.192 -98.054 
ATOM   1932  P    DA A  94     -13.793-149.392-102.667 
ATOM   1933  OP1  DA A  94     -13.234-149.604-104.021 
ATOM   1934  OP2  DA A  94     -12.900-148.726-101.694 
ATOM   1935  O5'  DA A  94     -15.170-148.585-102.773 
ATOM   1936  C5'  DA A  94     -16.391-149.313-103.000 
ATOM   1937  C4'  DA A  94     -17.487-148.781-102.098 
ATOM   1938  O4'  DA A  94     -17.509-149.441-100.800 
ATOM   1939  C3'  DA A  94     -17.402-147.294-101.754 
ATOM   1940  O3'  DA A  94     -18.718-146.757-101.699 
ATOM   1941  C2'  DA A  94     -16.803-147.256-100.348 
ATOM   1942  C1'  DA A  94     -17.582-148.444 -99.792 
ATOM   1943  N9   DA A  94     -17.002-149.008 -98.541 
ATOM   1944  C8   DA A  94     -15.687-149.101 -98.182 
ATOM   1945  N7   DA A  94     -15.498-149.644 -97.020 
ATOM   1946  C5   DA A  94     -16.780-149.935 -96.574 
ATOM   1947  C6   DA A  94     -17.261-150.528 -95.395 
ATOM   1948  N6   DA A  94     -16.466-150.955 -94.403 
ATOM   1949  N1   DA A  94     -18.595-150.667 -95.271 
ATOM   1950  C2   DA A  94     -19.379-150.242 -96.261 
ATOM   1951  N3   DA A  94     -19.047-149.677 -97.400 
ATOM   1952  C4   DA A  94     -17.707-149.549 -97.499 
ATOM   1953  P    DG A  95     -18.984-145.293-102.287 
ATOM   1954  OP1  DG A  95     -19.193-145.376-103.751 
ATOM   1955  OP2  DG A  95     -17.915-144.375-101.836 
ATOM   1956  O5'  DG A  95     -20.361-144.908-101.569 
ATOM   1957  C5'  DG A  95     -21.285-145.958-101.224 
ATOM   1958  C4'  DG A  95     -21.831-145.730 -99.829 
ATOM   1959  O4'  DG A  95     -20.996-146.333 -98.800 
ATOM   1960  C3'  DG A  95     -21.957-144.270 -99.394 
ATOM   1961  O3'  DG A  95     -23.130-144.124 -98.603 
ATOM   1962  C2'  DG A  95     -20.738-144.026 -98.504 
ATOM   1963  C1'  DG A  95     -20.774-145.369 -97.781 
ATOM   1964  N9   DG A  95     -19.501-145.712 -97.090 
ATOM   1965  C8   DG A  95     -18.205-145.426 -97.459 
ATOM   1966  N7   DG A  95     -17.300-145.873 -96.622 
ATOM   1967  C5   DG A  95     -18.050-146.498 -95.627 
ATOM   1968  C6   DG A  95     -17.628-147.169 -94.450 
ATOM   1969  O6   DG A  95     -16.486-147.354 -94.037 
ATOM   1970  N1   DG A  95     -18.721-147.656 -93.718 
ATOM   1971  C2   DG A  95     -20.046-147.513 -94.077 
ATOM   1972  N2   DG A  95     -20.940-148.050 -93.244 
ATOM   1973  N3   DG A  95     -20.441-146.883 -95.182 
ATOM   1974  C4   DG A  95     -19.394-146.405 -95.902 
ATOM   1975  P    DG A  96     -24.028-142.811 -98.781 
ATOM   1976  OP1  DG A  96     -24.949-142.991 -99.926 
ATOM   1977  OP2  DG A  96     -23.155-141.617 -98.832 
ATOM   1978  O5'  DG A  96     -24.861-142.810 -97.414 
ATOM   1979  C5'  DG A  96     -25.162-144.066 -96.780 
ATOM   1980  C4'  DG A  96     -24.925-143.963 -95.286 
ATOM   1981  O4'  DG A  96     -23.552-144.277 -94.918 
ATOM   1982  C3'  DG A  96     -25.166-142.585 -94.668 
ATOM   1983  O3'  DG A  96     -25.737-142.753 -93.376 
ATOM   1984  C2'  DG A  96     -23.771-141.983 -94.509 
ATOM   1985  C1'  DG A  96     -23.078-143.262 -94.047 
ATOM   1986  N9   DG A  96     -21.593-143.213 -94.157 
ATOM   1987  C8   DG A  96     -20.811-142.584 -95.101 
ATOM   1988  N7   DG A  96     -19.522-142.735 -94.912 
ATOM   1989  C5   DG A  96     -19.446-143.517 -93.761 
ATOM   1990  C6   DG A  96     -18.312-144.010 -93.063 
ATOM   1991  O6   DG A  96     -17.122-143.854 -93.324 
ATOM   1992  N1   DG A  96     -18.687-144.763 -91.943 
ATOM   1993  C2   DG A  96     -19.988-145.009 -91.548 
ATOM   1994  N2   DG A  96     -20.135-145.753 -90.449 
ATOM   1995  N3   DG A  96     -21.051-144.548 -92.203 
ATOM   1996  C4   DG A  96     -20.704-143.814 -93.292 
ATOM   1997  P    DT A  97     -26.890-141.751 -92.901 
ATOM   1998  OP1  DT A  97     -28.196-142.215 -93.421 
ATOM   1999  OP2  DT A  97     -26.512-140.362 -93.242 
ATOM   2000  O5'  DT A  97     -26.843-141.946 -91.313 
ATOM   2001  C5'  DT A  97     -26.434-143.218 -90.778 
ATOM   2002  C4'  DT A  97     -25.480-143.010 -89.619 
ATOM   2003  O4'  DT A  97     -24.092-142.915 -90.053 
ATOM   2004  C3'  DT A  97     -25.697-141.740 -88.798 
ATOM   2005  O3'  DT A  97     -25.433-142.025 -87.430 
ATOM   2006  C2'  DT A  97     -24.633-140.765 -89.304 
ATOM   2007  C1'  DT A  97     -23.505-141.784 -89.428 
ATOM   2008  N1   DT A  97     -22.372-141.322 -90.279 
ATOM   2009  C2   DT A  97     -21.112-141.730 -89.918 
ATOM   2010  O2   DT A  97     -20.895-142.438 -88.949 
ATOM   2011  N3   DT A  97     -20.087-141.281 -90.728 
ATOM   2012  C4   DT A  97     -20.217-140.479 -91.844 
ATOM   2013  O4   DT A  97     -19.225-140.142 -92.492 
ATOM   2014  C5   DT A  97     -21.578-140.103 -92.143 
ATOM   2015  C7   DT A  97     -21.810-139.230 -93.342 
ATOM   2016  C6   DT A  97     -22.594-140.525 -91.371 
ATOM   2017  P    DT A  98     -26.371-141.375 -86.307 
ATOM   2018  OP1  DT A  98     -27.586-142.203 -86.135 
ATOM   2019  OP2  DT A  98     -26.596-139.946 -86.615 
ATOM   2020  O5'  DT A  98     -25.444-141.504 -85.008 
ATOM   2021  C5'  DT A  98     -24.507-142.595 -84.924 
ATOM   2022  C4'  DT A  98     -23.174-142.094 -84.405 
ATOM   2023  O4'  DT A  98     -22.303-141.625 -85.474 
ATOM   2024  C3'  DT A  98     -23.238-140.914 -83.437 
ATOM   2025  O3'  DT A  98     -22.228-141.075 -82.447 
ATOM   2026  C2'  DT A  98     -22.891-139.693 -84.290 
ATOM   2027  C1'  DT A  98     -21.784-140.357 -85.104 
ATOM   2028  N1   DT A  98     -21.433-139.619 -86.350 
ATOM   2029  C2   DT A  98     -20.116-139.645 -86.743 
ATOM   2030  O2   DT A  98     -19.251-140.237 -86.121 
ATOM   2031  N3   DT A  98     -19.828-138.950 -87.900 
ATOM   2032  C4   DT A  98     -20.727-138.249 -88.679 
ATOM   2033  O4   DT A  98     -20.350-137.664 -89.697 
ATOM   2034  C5   DT A  98     -22.083-138.279 -88.186 
ATOM   2035  C7   DT A  98     -23.125-137.540 -88.975 
ATOM   2036  C6   DT A  98     -22.391-138.947 -87.063 
ATOM   2037  P    DC A  99     -22.560-140.684 -80.930 
ATOM   2038  OP1  DC A  99     -23.244-141.815 -80.265 
ATOM   2039  OP2  DC A  99     -23.267-139.385 -80.897 
ATOM   2040  O5'  DC A  99     -21.090-140.511 -80.322 
ATOM   2041  C5'  DC A  99     -20.011-141.290 -80.870 
ATOM   2042  C4'  DC A  99     -18.783-140.421 -81.052 
ATOM   2043  O4'  DC A  99     -18.761-139.755 -82.347 
ATOM   2044  C3'  DC A  99     -18.622-139.279 -80.048 
ATOM   2045  O3'  DC A  99     -17.241-139.122 -79.747 
ATOM   2046  C2'  DC A  99     -19.100-138.035 -80.796 
ATOM   2047  C1'  DC A  99     -18.466-138.382 -82.140 
ATOM   2048  N1   DC A  99     -19.026-137.611 -83.284 
ATOM   2049  C2   DC A  99     -18.161-137.264 -84.319 
ATOM   2050  O2   DC A  99     -16.976-137.608 -84.246 
ATOM   2051  N3   DC A  99     -18.653-136.560 -85.372 
ATOM   2052  C4   DC A  99     -19.943-136.207 -85.413 
ATOM   2053  N4   DC A  99     -20.374-135.521 -86.460 
ATOM   2054  C5   DC A  99     -20.849-136.553 -84.358 
ATOM   2055  C6   DC A  99     -20.339-137.256 -83.315 
ATOM   2056  P    DC A 100     -16.806-138.798 -78.241 
ATOM   2057  OP1  DC A 100     -16.723-140.056 -77.467 
ATOM   2058  OP2  DC A 100     -17.690-137.750 -77.685 
ATOM   2059  O5'  DC A 100     -15.337-138.201 -78.458 
ATOM   2060  C5'  DC A 100     -14.554-138.661 -79.576 
ATOM   2061  C4'  DC A 100     -13.876-137.486 -80.252 
ATOM   2062  O4'  DC A 100     -14.711-136.878 -81.278 
ATOM   2063  C3'  DC A 100     -13.504-136.318 -79.339 
ATOM   2064  O3'  DC A 100     -12.265-135.770 -79.774 
ATOM   2065  C2'  DC A 100     -14.602-135.280 -79.571 
ATOM   2066  C1'  DC A 100     -14.710-135.472 -81.081 
ATOM   2067  N1   DC A 100     -15.965-134.922 -81.667 
ATOM   2068  C2   DC A 100     -15.898-134.375 -82.946 
ATOM   2069  O2   DC A 100     -14.812-134.369 -83.537 
ATOM   2070  N3   DC A 100     -17.030-133.867 -83.498 
ATOM   2071  C4   DC A 100     -18.188-133.893 -82.825 
ATOM   2072  N4   DC A 100     -19.264-133.385 -83.405 
ATOM   2073  C5   DC A 100     -18.278-134.450 -81.508 
ATOM   2074  C6   DC A 100     -17.135-134.952 -80.974 
ATOM   2075  P    DT A 101     -11.200-135.294 -78.678 
ATOM   2076  OP1  DT A 101     -10.404-136.456 -78.223 
ATOM   2077  OP2  DT A 101     -11.887-134.523 -77.620 
ATOM   2078  O5'  DT A 101     -10.275-134.314 -79.542 
ATOM   2079  C5'  DT A 101     -10.115-134.567 -80.951 
ATOM   2080  C4'  DT A 101     -10.220-133.268 -81.725 
ATOM   2081  O4'  DT A 101     -11.593-132.948 -82.090 
ATOM   2082  C3'  DT A 101      -9.732-132.017 -80.995 
ATOM   2083  O3'  DT A 101      -9.096-131.155 -81.932 
ATOM   2084  C2'  DT A 101     -11.007-131.337 -80.498 
ATOM   2085  C1'  DT A 101     -11.844-131.594 -81.747 
ATOM   2086  N1   DT A 101     -13.309-131.436 -81.530 
ATOM   2087  C2   DT A 101     -14.046-130.934 -82.575 
ATOM   2088  O2   DT A 101     -13.552-130.623 -83.646 
ATOM   2089  N3   DT A 101     -15.400-130.800 -82.338 
ATOM   2090  C4   DT A 101     -16.061-131.120 -81.169 
ATOM   2091  O4   DT A 101     -17.279-130.956 -81.074 
ATOM   2092  C5   DT A 101     -15.204-131.638 -80.130 
ATOM   2093  C7   DT A 101     -15.843-132.011 -78.824 
ATOM   2094  C6   DT A 101     -13.884-131.779 -80.334 
ATOM   2095  P    DC A 102      -7.775-130.368 -81.490 
ATOM   2096  OP1  DC A 102      -6.595-131.246 -81.659 
ATOM   2097  OP2  DC A 102      -7.968-129.792 -80.141 
ATOM   2098  O5'  DC A 102      -7.730-129.193 -82.574 
ATOM   2099  C5'  DC A 102      -8.280-129.429 -83.884 
ATOM   2100  C4'  DC A 102      -9.104-128.234 -84.323 
ATOM   2101  O4'  DC A 102     -10.491-128.324 -83.887 
ATOM   2102  C3'  DC A 102      -8.640-126.877 -83.797 
ATOM   2103  O3'  DC A 102      -8.838-125.898 -84.810 
ATOM   2104  C2'  DC A 102      -9.581-126.570 -82.633 
ATOM   2105  C1'  DC A 102     -10.855-127.087 -83.296 
ATOM   2106  N1   DC A 102     -11.968-127.341 -82.339 
ATOM   2107  C2   DC A 102     -13.267-127.098 -82.775 
ATOM   2108  O2   DC A 102     -13.442-126.685 -83.928 
ATOM   2109  N3   DC A 102     -14.296-127.322 -81.918 
ATOM   2110  C4   DC A 102     -14.064-127.770 -80.676 
ATOM   2111  N4   DC A 102     -15.101-127.973 -79.878 
ATOM   2112  C5   DC A 102     -12.735-128.025 -80.208 
ATOM   2113  C6   DC A 102     -11.721-127.794 -81.080 
ATOM   2114  P    DC A 103      -7.732-124.759 -85.015 
ATOM   2115  OP1  DC A 103      -6.643-125.274 -85.875 
ATOM   2116  OP2  DC A 103      -7.321-124.223 -83.698 
ATOM   2117  O5'  DC A 103      -8.566-123.649 -85.810 
ATOM   2118  C5'  DC A 103      -9.645-124.067 -86.668 
ATOM   2119  C4'  DC A 103     -10.847-123.165 -86.467 
ATOM   2120  O4'  DC A 103     -11.716-123.629 -85.396 
ATOM   2121  C3'  DC A 103     -10.536-121.718 -86.088 
ATOM   2122  O3'  DC A 103     -11.479-120.863 -86.722 
ATOM   2123  C2'  DC A 103     -10.763-121.655 -84.578 
ATOM   2124  C1'  DC A 103     -12.013-122.528 -84.551 
ATOM   2125  N1   DC A 103     -12.344-123.059 -83.199 
ATOM   2126  C2   DC A 103     -13.690-123.203 -82.871 
ATOM   2127  O2   DC A 103     -14.545-122.889 -83.707 
ATOM   2128  N3   DC A 103     -14.014-123.684 -81.642 
ATOM   2129  C4   DC A 103     -13.057-124.013 -80.765 
ATOM   2130  N4   DC A 103     -13.423-124.478 -79.580 
ATOM   2131  C5   DC A 103     -11.667-123.871 -81.083 
ATOM   2132  C6   DC A 103     -11.365-123.388 -82.315 
ATOM   2133  P    DC A 104     -10.980-119.465 -87.321 
ATOM   2134  OP1  DC A 104     -10.422-119.677 -88.675 
ATOM   2135  OP2  DC A 104     -10.087-118.798 -86.348 
ATOM   2136  O5'  DC A 104     -12.358-118.657 -87.427 
ATOM   2137  C5'  DC A 104     -13.578-119.386 -87.654 
ATOM   2138  C4'  DC A 104     -14.674-118.853 -86.752 
ATOM   2139  O4'  DC A 104     -14.696-119.514 -85.454 
ATOM   2140  C3'  DC A 104     -14.589-117.366 -86.408 
ATOM   2141  O3'  DC A 104     -15.906-116.830 -86.353 
ATOM   2142  C2'  DC A 104     -13.990-117.329 -85.002 
ATOM   2143  C1'  DC A 104     -14.769-118.517 -84.446 
ATOM   2144  N1   DC A 104     -14.189-119.081 -83.195 
ATOM   2145  C2   DC A 104     -15.069-119.589 -82.243 
ATOM   2146  O2   DC A 104     -16.283-119.552 -82.474 
ATOM   2147  N3   DC A 104     -14.560-120.107 -81.096 
ATOM   2148  C4   DC A 104     -13.238-120.128 -80.884 
ATOM   2149  N4   DC A 104     -12.791-120.644 -79.750 
ATOM   2150  C5   DC A 104     -12.316-119.610 -81.851 
ATOM   2151  C6   DC A 104     -12.844-119.097 -82.990 
ATOM   2152  P    DC A 105     -16.171-115.365 -86.941 
ATOM   2153  OP1  DC A 105     -16.380-115.449 -88.405 
ATOM   2154  OP2  DC A 105     -15.103-114.448 -86.490 
ATOM   2155  O5'  DC A 105     -17.548-114.981 -86.223 
ATOM   2156  C5'  DC A 105     -18.472-116.031 -85.878 
ATOM   2157  C4'  DC A 105     -19.019-115.802 -84.483 
ATOM   2158  O4'  DC A 105     -18.183-116.405 -83.454 
ATOM   2159  C3'  DC A 105     -19.144-114.343 -84.048 
ATOM   2160  O3'  DC A 105     -20.318-114.197 -83.257 
ATOM   2161  C2'  DC A 105     -17.926-114.098 -83.158 
ATOM   2162  C1'  DC A 105     -17.962-115.442 -82.435 
ATOM   2163  N1   DC A 105     -16.689-115.784 -81.744 
ATOM   2164  C2   DC A 105     -16.769-116.493 -80.547 
ATOM   2165  O2   DC A 105     -17.885-116.806 -80.113 
ATOM   2166  N3   DC A 105     -15.620-116.814 -79.901 
ATOM   2167  C4   DC A 105     -14.432-116.457 -80.403 
ATOM   2168  N4   DC A 105     -13.339-116.794 -79.735 
ATOM   2169  C5   DC A 105     -14.326-115.727 -81.632 
ATOM   2170  C6   DC A 105     -15.486-115.416 -82.263 
ATOM   2171  P    DG A 106     -21.215-112.883 -83.435 
ATOM   2172  OP1  DG A 106     -22.136-113.064 -84.580 
ATOM   2173  OP2  DG A 106     -20.343-111.690 -83.486 
ATOM   2174  O5'  DG A 106     -22.048-112.882 -82.068 
ATOM   2175  C5'  DG A 106     -22.349-114.139 -81.434 
ATOM   2176  C4'  DG A 106     -22.113-114.035 -79.940 
ATOM   2177  O4'  DG A 106     -20.739-114.349 -79.572 
ATOM   2178  C3'  DG A 106     -22.353-112.658 -79.322 
ATOM   2179  O3'  DG A 106     -22.924-112.826 -78.030 
ATOM   2180  C2'  DG A 106     -20.958-112.055 -79.163 
ATOM   2181  C1'  DG A 106     -20.265-113.334 -78.701 
ATOM   2182  N9   DG A 106     -18.780-113.285 -78.811 
ATOM   2183  C8   DG A 106     -17.998-112.657 -79.755 
ATOM   2184  N7   DG A 106     -16.709-112.807 -79.566 
ATOM   2185  C5   DG A 106     -16.633-113.590 -78.415 
ATOM   2186  C6   DG A 106     -15.499-114.082 -77.717 
ATOM   2187  O6   DG A 106     -14.309-113.926 -77.978 
ATOM   2188  N1   DG A 106     -15.875-114.836 -76.597 
ATOM   2189  C2   DG A 106     -17.175-115.082 -76.202 
ATOM   2190  N2   DG A 106     -17.323-115.825 -75.103 
ATOM   2191  N3   DG A 106     -18.239-114.620 -76.857 
ATOM   2192  C4   DG A 106     -17.891-113.887 -77.946 
ATOM   2193  P    DG A 107     -24.077-111.824 -77.554 
ATOM   2194  OP1  DG A 107     -25.383-112.288 -78.075 
ATOM   2195  OP2  DG A 107     -23.699-110.435 -77.896 
ATOM   2196  O5'  DG A 107     -24.030-112.018 -75.967 
ATOM   2197  C5'  DG A 107     -23.621-113.291 -75.432 
ATOM   2198  C4'  DG A 107     -22.667-113.083 -74.273 
ATOM   2199  O4'  DG A 107     -21.280-112.987 -74.707 
ATOM   2200  C3'  DG A 107     -22.884-111.812 -73.452 
ATOM   2201  O3'  DG A 107     -22.620-112.098 -72.084 
ATOM   2202  C2'  DG A 107     -21.821-110.837 -73.958 
ATOM   2203  C1'  DG A 107     -20.692-111.856 -74.082 
ATOM   2204  N9   DG A 107     -19.560-111.395 -74.933 
ATOM   2205  C8   DG A 107     -19.583-110.598 -76.057 
ATOM   2206  N7   DG A 107     -18.401-110.375 -76.578 
ATOM   2207  C5   DG A 107     -17.533-111.072 -75.739 
ATOM   2208  C6   DG A 107     -16.121-111.205 -75.792 
ATOM   2209  O6   DG A 107     -15.333-110.728 -76.605 
ATOM   2210  N1   DG A 107     -15.642-112.002 -74.743 
ATOM   2211  C2   DG A 107     -16.425-112.593 -73.770 
ATOM   2212  N2   DG A 107     -15.776-113.317 -72.855 
ATOM   2213  N3   DG A 107     -17.749-112.468 -73.722 
ATOM   2214  C4   DG A 107     -18.230-111.697 -74.732 
ATOM   2215  P    DG A 108     -23.558-111.448 -70.960 
ATOM   2216  OP1  DG A 108     -24.773-112.275 -70.789 
ATOM   2217  OP2  DG A 108     -23.784-110.019 -71.269 
ATOM   2218  O5'  DG A 108     -22.632-111.577 -69.662 
ATOM   2219  C5'  DG A 108     -21.695-112.668 -69.578 
ATOM   2220  C4'  DG A 108     -20.361-112.167 -69.059 
ATOM   2221  O4'  DG A 108     -19.490-111.697 -70.128 
ATOM   2222  C3'  DG A 108     -20.425-110.986 -68.091 
ATOM   2223  O3'  DG A 108     -19.416-111.148 -67.101 
ATOM   2224  C2'  DG A 108     -20.078-109.766 -68.944 
ATOM   2225  C1'  DG A 108     -18.971-110.429 -69.758 
ATOM   2226  N9   DG A 108     -18.621-109.692 -71.004 
ATOM   2227  C8   DG A 108     -19.435-108.965 -71.846 
ATOM   2228  N7   DG A 108     -18.808-108.433 -72.867 
ATOM   2229  C5   DG A 108     -17.485-108.834 -72.688 
ATOM   2230  C6   DG A 108     -16.336-108.566 -73.476 
ATOM   2231  O6   DG A 108     -16.247-107.910 -74.510 
ATOM   2232  N1   DG A 108     -15.191-109.167 -72.933 
ATOM   2233  C2   DG A 108     -15.162-109.926 -71.780 
ATOM   2234  N2   DG A 108     -13.969-110.413 -71.428 
ATOM   2235  N3   DG A 108     -16.242-110.177 -71.042 
ATOM   2236  C4   DG A 108     -17.359-109.602 -71.555 
ATOM   2237  P    DC A 109     -19.747-110.757 -65.584 
ATOM   2238  OP1  DC A 109     -20.432-111.887 -64.919 
ATOM   2239  OP2  DC A 109     -20.455-109.458 -65.551 
ATOM   2240  O5'  DC A 109     -18.277-110.583 -64.975 
ATOM   2241  C5'  DC A 109     -17.198-111.363 -65.524 
ATOM   2242  C4'  DC A 109     -15.970-110.493 -65.706 
ATOM   2243  O4'  DC A 109     -15.949-109.828 -67.000 
ATOM   2244  C3'  DC A 109     -15.810-109.352 -64.702 
ATOM   2245  O3'  DC A 109     -14.428-109.195 -64.401 
ATOM   2246  C2'  DC A 109     -16.288-108.108 -65.450 
ATOM   2247  C1'  DC A 109     -15.654-108.455 -66.794 
ATOM   2248  N1   DC A 109     -16.213-107.684 -67.938 
ATOM   2249  C2   DC A 109     -15.348-107.337 -68.973 
ATOM   2250  O2   DC A 109     -14.163-107.681 -68.900 
ATOM   2251  N3   DC A 109     -15.840-106.633 -70.026 
ATOM   2252  C4   DC A 109     -17.130-106.279 -70.067 
ATOM   2253  N4   DC A 109     -17.561-105.593 -71.114 
ATOM   2254  C5   DC A 109     -18.036-106.626 -69.012 
ATOM   2255  C6   DC A 109     -17.527-107.329 -67.969 
ATOM   2256  P    DA A 110     -13.993-108.870 -62.895 
ATOM   2257  OP1  DA A 110     -13.910-110.129 -62.121 
ATOM   2258  OP2  DA A 110     -14.878-107.823 -62.339 
ATOM   2259  O5'  DA A 110     -12.524-108.273 -63.112 
ATOM   2260  C5'  DA A 110     -11.742-108.733 -64.230 
ATOM   2261  C4'  DA A 110     -11.063-107.559 -64.906 
ATOM   2262  O4'  DA A 110     -11.898-106.950 -65.932 
ATOM   2263  C3'  DA A 110     -10.691-106.390 -63.993 
ATOM   2264  O3'  DA A 110      -9.453-105.842 -64.428 
ATOM   2265  C2'  DA A 110     -11.789-105.353 -64.225 
ATOM   2266  C1'  DA A 110     -11.898-105.545 -65.735 
ATOM   2267  N9   DA A 110     -13.152-104.995 -66.321 
ATOM   2268  C8   DA A 110     -14.398-104.947 -65.765 
ATOM   2269  N7   DA A 110     -15.292-104.401 -66.529 
ATOM   2270  C5   DA A 110     -14.591-104.061 -67.677 
ATOM   2271  C6   DA A 110     -14.978-103.444 -68.877 
ATOM   2272  N6   DA A 110     -16.231-103.039 -69.130 
ATOM   2273  N1   DA A 110     -14.028-103.254 -69.812 
ATOM   2274  C2   DA A 110     -12.785-103.658 -69.555 
ATOM   2275  N3   DA A 110     -12.307-104.243 -68.479 
ATOM   2276  C4   DA A 110     -13.279-104.420 -67.558 
ATOM   2277  P    DG A 111      -8.387-105.367 -63.332 
ATOM   2278  OP1  DG A 111      -7.592-106.529 -62.877 
ATOM   2279  OP2  DG A 111      -9.075-104.595 -62.274 
ATOM   2280  O5'  DG A 111      -7.462-104.387 -64.196 
ATOM   2281  C5'  DG A 111      -7.302-104.640 -65.605 
ATOM   2282  C4'  DG A 111      -7.407-103.341 -66.379 
ATOM   2283  O4'  DG A 111      -8.780-103.021 -66.744 
ATOM   2284  C3'  DG A 111      -6.920-102.090 -65.649 
ATOM   2285  O3'  DG A 111      -6.284-101.228 -66.585 
ATOM   2286  C2'  DG A 111      -8.194-101.409 -65.152 
ATOM   2287  C1'  DG A 111      -9.031-101.667 -66.401 
ATOM   2288  N9   DG A 111     -10.496-101.508 -66.184 
ATOM   2289  C8   DG A 111     -11.247-101.794 -65.065 
ATOM   2290  N7   DG A 111     -12.525-101.537 -65.199 
ATOM   2291  C5   DG A 111     -12.629-101.046 -66.499 
ATOM   2292  C6   DG A 111     -13.768-100.598 -67.219 
ATOM   2293  O6   DG A 111     -14.938-100.542 -66.851 
ATOM   2294  N1   DG A 111     -13.424-100.181 -68.513 
ATOM   2295  C2   DG A 111     -12.148-100.196 -69.042 
ATOM   2296  N2   DG A 111     -12.028 -99.757 -70.297 
ATOM   2297  N3   DG A 111     -11.080-100.617 -68.365 
ATOM   2298  C4   DG A 111     -11.396-101.024 -67.109 
ATOM   2299  P    DA A 112      -4.962-100.441 -66.144 
ATOM   2300  OP1  DA A 112      -3.783-101.319 -66.312 
ATOM   2301  OP2  DA A 112      -5.155 -99.865 -64.795 
ATOM   2302  O5'  DA A 112      -4.917 -99.266 -67.228 
ATOM   2303  C5'  DA A 112      -5.468 -99.502 -68.538 
ATOM   2304  C4'  DA A 112      -6.291 -98.307 -68.977 
ATOM   2305  O4'  DA A 112      -7.678 -98.397 -68.541 
ATOM   2306  C3'  DA A 112      -5.827 -96.949 -68.451 
ATOM   2307  O3'  DA A 112      -6.025 -95.970 -69.464 
ATOM   2308  C2'  DA A 112      -6.769 -96.642 -67.287 
ATOM   2309  C1'  DA A 112      -8.042 -97.159 -67.950 
ATOM   2310  N9   DA A 112      -9.155 -97.414 -66.993 
ATOM   2311  C8   DA A 112      -9.081 -97.865 -65.706 
ATOM   2312  N7   DA A 112     -10.234 -97.985 -65.125 
ATOM   2313  C5   DA A 112     -11.142 -97.584 -66.096 
ATOM   2314  C6   DA A 112     -12.542 -97.484 -66.100 
ATOM   2315  N6   DA A 112     -13.310 -97.796 -65.045 
ATOM   2316  N1   DA A 112     -13.130 -97.050 -67.231 
ATOM   2317  C2   DA A 112     -12.362 -96.742 -68.275 
ATOM   2318  N3   DA A 112     -11.053 -96.795 -68.388 
ATOM   2319  C4   DA A 112     -10.490 -97.232 -67.243 
ATOM   2320  P    DA A 113      -4.920 -94.831 -69.669 
ATOM   2321  OP1  DA A 113      -3.830 -95.347 -70.529 
ATOM   2322  OP2  DA A 113      -4.509 -94.295 -68.352 
ATOM   2323  O5'  DA A 113      -5.753 -93.722 -70.464 
ATOM   2324  C5'  DA A 113      -6.832 -94.140 -71.322 
ATOM   2325  C4'  DA A 113      -8.034 -93.238 -71.121 
ATOM   2326  O4'  DA A 113      -8.904 -93.702 -70.050 
ATOM   2327  C3'  DA A 113      -7.723 -91.790 -70.742 
ATOM   2328  O3'  DA A 113      -8.666 -90.935 -71.376 
ATOM   2329  C2'  DA A 113      -7.950 -91.728 -69.232 
ATOM   2330  C1'  DA A 113      -9.200 -92.601 -69.205 
ATOM   2331  N9   DA A 113      -9.532 -93.131 -67.853 
ATOM   2332  C8   DA A 113      -8.678 -93.507 -66.856 
ATOM   2333  N7   DA A 113      -9.275 -93.930 -65.786 
ATOM   2334  C5   DA A 113     -10.624 -93.829 -66.092 
ATOM   2335  C6   DA A 113     -11.787 -94.127 -65.363 
ATOM   2336  N6   DA A 113     -11.773 -94.612 -64.113 
ATOM   2337  N1   DA A 113     -12.970 -93.907 -65.966 
ATOM   2338  C2   DA A 113     -12.979 -93.425 -67.209 
ATOM   2339  N3   DA A 113     -11.964 -93.110 -67.984 
ATOM   2340  C4   DA A 113     -10.791 -93.339 -67.356 
ATOM   2341  P    DG A 114      -8.168 -89.537 -71.975 
ATOM   2342  OP1  DG A 114      -7.609 -89.749 -73.329 
ATOM   2343  OP2  DG A 114      -7.275 -88.871 -71.002 
ATOM   2344  O5'  DG A 114      -9.545 -88.730 -72.081 
ATOM   2345  C5'  DG A 114     -10.766 -89.458 -72.308 
ATOM   2346  C4'  DG A 114     -11.861 -88.926 -71.406 
ATOM   2347  O4'  DG A 114     -11.883 -89.586 -70.108 
ATOM   2348  C3'  DG A 114     -11.777 -87.439 -71.062 
ATOM   2349  O3'  DG A 114     -13.093 -86.902 -71.007 
ATOM   2350  C2'  DG A 114     -11.177 -87.401 -69.656 
ATOM   2351  C1'  DG A 114     -11.956 -88.589 -69.100 
ATOM   2352  N9   DG A 114     -11.376 -89.153 -67.849 
ATOM   2353  C8   DG A 114     -10.055 -89.255 -67.469 
ATOM   2354  N7   DG A 114      -9.879 -89.806 -66.294 
ATOM   2355  C5   DG A 114     -11.174 -90.090 -65.864 
ATOM   2356  C6   DG A 114     -11.625 -90.693 -64.660 
ATOM   2357  O6   DG A 114     -10.965 -91.107 -63.712 
ATOM   2358  N1   DG A 114     -13.023 -90.791 -64.631 
ATOM   2359  C2   DG A 114     -13.873 -90.363 -65.633 
ATOM   2360  N2   DG A 114     -15.178 -90.548 -65.412 
ATOM   2361  N3   DG A 114     -13.448 -89.799 -66.760 
ATOM   2362  C4   DG A 114     -12.095 -89.696 -66.805 
ATOM   2363  P    DA A 115     -13.359 -85.438 -71.595 
ATOM   2364  OP1  DA A 115     -13.568 -85.522 -73.059 
ATOM   2365  OP2  DA A 115     -12.290 -84.520 -71.144 
ATOM   2366  O5'  DA A 115     -14.735 -85.054 -70.876 
ATOM   2367  C5'  DA A 115     -15.659 -86.103 -70.532 
ATOM   2368  C4'  DA A 115     -16.206 -85.875 -69.137 
ATOM   2369  O4'  DA A 115     -15.370 -86.478 -68.108 
ATOM   2370  C3'  DA A 115     -16.331 -84.415 -68.702 
ATOM   2371  O3'  DA A 115     -17.505 -84.270 -67.910 
ATOM   2372  C2'  DA A 115     -15.113 -84.171 -67.812 
ATOM   2373  C1'  DA A 115     -15.149 -85.514 -67.089 
ATOM   2374  N9   DA A 115     -13.876 -85.857 -66.398 
ATOM   2375  C8   DA A 115     -12.597 -85.566 -66.780 
ATOM   2376  N7   DA A 115     -11.693 -86.002 -65.959 
ATOM   2377  C5   DA A 115     -12.422 -86.629 -64.959 
ATOM   2378  C6   DA A 115     -12.039 -87.300 -63.786 
ATOM   2379  N6   DA A 115     -10.762 -87.458 -63.406 
ATOM   2380  N1   DA A 115     -13.018 -87.805 -63.014 
ATOM   2381  C2   DA A 115     -14.284 -87.646 -63.395 
ATOM   2382  N3   DA A 115     -14.760 -87.041 -64.462 
ATOM   2383  C4   DA A 115     -13.759 -86.545 -65.218 
ATOM   2384  P    DA A 116     -18.403 -82.956 -68.089 
ATOM   2385  OP1  DA A 116     -19.323 -83.136 -69.234 
ATOM   2386  OP2  DA A 116     -17.530 -81.762 -68.140 
ATOM   2387  O5'  DA A 116     -19.235 -82.955 -66.722 
ATOM   2388  C5'  DA A 116     -19.537 -84.211 -66.088 
ATOM   2389  C4'  DA A 116     -19.300 -84.108 -64.594 
ATOM   2390  O4'  DA A 116     -17.927 -84.422 -64.226 
ATOM   2391  C3'  DA A 116     -19.541 -82.731 -63.976 
ATOM   2392  O3'  DA A 116     -20.111 -82.899 -62.684 
ATOM   2393  C2'  DA A 116     -18.145 -82.128 -63.817 
ATOM   2394  C1'  DA A 116     -17.452 -83.407 -63.355 
ATOM   2395  N9   DA A 116     -15.968 -83.358 -63.465 
ATOM   2396  C8   DA A 116     -15.208 -82.729 -64.410 
ATOM   2397  N7   DA A 116     -13.931 -82.869 -64.234 
ATOM   2398  C5   DA A 116     -13.835 -83.648 -63.089 
ATOM   2399  C6   DA A 116     -12.734 -84.152 -62.375 
ATOM   2400  N6   DA A 116     -11.460 -83.933 -62.729 
ATOM   2401  N1   DA A 116     -12.992 -84.890 -61.280 
ATOM   2402  C2   DA A 116     -14.261 -85.104 -60.933 
ATOM   2403  N3   DA A 116     -15.363 -84.689 -61.518 
ATOM   2404  C4   DA A 116     -15.077 -83.952 -62.611 
ATOM   2405  P    DA A 117     -21.264 -81.896 -62.208 
ATOM   2406  OP1  DA A 117     -22.570 -82.360 -62.729 
ATOM   2407  OP2  DA A 117     -20.886 -80.507 -62.550 
ATOM   2408  O5'  DA A 117     -21.218 -82.091 -60.621 
ATOM   2409  C5'  DA A 117     -20.808 -83.364 -60.086 
ATOM   2410  C4'  DA A 117     -19.854 -83.156 -58.927 
ATOM   2411  O4'  DA A 117     -18.467 -83.060 -59.361 
ATOM   2412  C3'  DA A 117     -20.072 -81.885 -58.106 
ATOM   2413  O3'  DA A 117     -19.808 -82.170 -56.738 
ATOM   2414  C2'  DA A 117     -19.008 -80.910 -58.612 
ATOM   2415  C1'  DA A 117     -17.880 -81.929 -58.736 
ATOM   2416  N9   DA A 117     -16.747 -81.467 -59.587 
ATOM   2417  C8   DA A 117     -16.790 -80.677 -60.700 
ATOM   2418  N7   DA A 117     -15.626 -80.447 -61.225 
ATOM   2419  C5   DA A 117     -14.745 -81.135 -60.401 
ATOM   2420  C6   DA A 117     -13.350 -81.288 -60.425 
ATOM   2421  N6   DA A 117     -12.559 -80.730 -61.352 
ATOM   2422  N1   DA A 117     -12.793 -82.038 -59.455 
ATOM   2423  C2   DA A 117     -13.583 -82.591 -58.536 
ATOM   2424  N3   DA A 117     -14.890 -82.519 -58.413 
ATOM   2425  C4   DA A 117     -15.423 -81.762 -59.395 
ATOM   2426  P    DT A 118     -20.745 -81.520 -55.614 
ATOM   2427  OP1  DT A 118     -21.961 -82.348 -55.443 
ATOM   2428  OP2  DT A 118     -20.971 -80.091 -55.923 
ATOM   2429  O5'  DT A 118     -19.819 -81.650 -54.316 
ATOM   2430  C5'  DT A 118     -18.882 -82.740 -54.232 
ATOM   2431  C4'  DT A 118     -17.548 -82.240 -53.713 
ATOM   2432  O4'  DT A 118     -16.678 -81.770 -54.782 
ATOM   2433  C3'  DT A 118     -17.612 -81.059 -52.745 
ATOM   2434  O3'  DT A 118     -16.603 -81.220 -51.755 
ATOM   2435  C2'  DT A 118     -17.266 -79.839 -53.598 
ATOM   2436  C1'  DT A 118     -16.158 -80.502 -54.412 
ATOM   2437  N1   DT A 118     -15.808 -79.764 -55.658 
ATOM   2438  C2   DT A 118     -14.491 -79.790 -56.050 
ATOM   2439  O2   DT A 118     -13.625 -80.382 -55.428 
ATOM   2440  N3   DT A 118     -14.203 -79.095 -57.208 
ATOM   2441  C4   DT A 118     -15.101 -78.394 -57.987 
ATOM   2442  O4   DT A 118     -14.724 -77.809 -59.005 
ATOM   2443  C5   DT A 118     -16.457 -78.424 -57.494 
ATOM   2444  C7   DT A 118     -17.500 -77.685 -58.282 
ATOM   2445  C6   DT A 118     -16.766 -79.092 -56.371 
ATOM   2446  P    DC A 119     -16.934 -80.829 -50.238 
ATOM   2447  OP1  DC A 119     -17.619 -81.960 -49.573 
ATOM   2448  OP2  DC A 119     -17.642 -79.530 -50.205 
ATOM   2449  O5'  DC A 119     -15.465 -80.656 -49.629 
ATOM   2450  C5'  DC A 119     -14.386 -81.436 -50.178 
ATOM   2451  C4'  DC A 119     -13.158 -80.566 -50.360 
ATOM   2452  O4'  DC A 119     -13.136 -79.900 -51.654 
ATOM   2453  C3'  DC A 119     -12.997 -79.424 -49.356 
ATOM   2454  O3'  DC A 119     -11.615 -79.267 -49.055 
ATOM   2455  C2'  DC A 119     -13.475 -78.180 -50.104 
ATOM   2456  C1'  DC A 119     -12.841 -78.528 -51.448 
ATOM   2457  N1   DC A 119     -13.401 -77.756 -52.592 
ATOM   2458  C2   DC A 119     -12.536 -77.410 -53.627 
ATOM   2459  O2   DC A 119     -11.350 -77.753 -53.554 
ATOM   2460  N3   DC A 119     -13.027 -76.705 -54.679 
ATOM   2461  C4   DC A 119     -14.318 -76.352 -54.720 
ATOM   2462  N4   DC A 119     -14.749 -75.666 -55.768 
ATOM   2463  C5   DC A 119     -15.224 -76.698 -53.666 
ATOM   2464  C6   DC A 119     -14.714 -77.402 -52.623 
ATOM   2465  P    DA A 120     -11.181 -78.943 -47.549 
ATOM   2466  OP1  DA A 120     -11.098 -80.201 -46.775 
ATOM   2467  OP2  DA A 120     -12.065 -77.895 -46.993 
ATOM   2468  O5'  DA A 120      -9.712 -78.346 -47.766 
ATOM   2469  C5'  DA A 120      -8.929 -78.806 -48.884 
ATOM   2470  C4'  DA A 120      -8.250 -77.631 -49.559 
ATOM   2471  O4'  DA A 120      -9.086 -77.023 -50.586 
ATOM   2472  C3'  DA A 120      -7.878 -76.463 -48.647 
ATOM   2473  O3'  DA A 120      -6.640 -75.915 -49.082 
ATOM   2474  C2'  DA A 120      -8.977 -75.425 -48.879 
ATOM   2475  C1'  DA A 120      -9.085 -75.617 -50.389 
ATOM   2476  N9   DA A 120     -10.339 -75.067 -50.975 
ATOM   2477  C8   DA A 120     -11.585 -75.020 -50.419 
ATOM   2478  N7   DA A 120     -12.480 -74.474 -51.183 
ATOM   2479  C5   DA A 120     -11.778 -74.134 -52.331 
ATOM   2480  C6   DA A 120     -12.166 -73.516 -53.531 
ATOM   2481  N6   DA A 120     -13.418 -73.112 -53.784 
ATOM   2482  N1   DA A 120     -11.216 -73.327 -54.466 
ATOM   2483  C2   DA A 120      -9.972 -73.731 -54.209 
ATOM   2484  N3   DA A 120      -9.495 -74.315 -53.133 
ATOM   2485  C4   DA A 120     -10.466 -74.493 -52.212 
ATOM   2486  P    DC A 121      -5.574 -75.439 -47.986 
ATOM   2487  OP1  DC A 121      -4.779 -76.602 -47.530 
ATOM   2488  OP2  DC A 121      -6.262 -74.668 -46.928 
ATOM   2489  O5'  DC A 121      -4.650 -74.460 -48.850 
ATOM   2490  C5'  DC A 121      -4.489 -74.712 -50.259 
ATOM   2491  C4'  DC A 121      -4.595 -73.413 -51.033 
ATOM   2492  O4'  DC A 121      -5.968 -73.094 -51.398 
ATOM   2493  C3'  DC A 121      -4.107 -72.162 -50.303 
ATOM   2494  O3'  DC A 121      -3.471 -71.301 -51.239 
ATOM   2495  C2'  DC A 121      -5.382 -71.482 -49.806 
ATOM   2496  C1'  DC A 121      -6.218 -71.739 -51.055 
ATOM   2497  N1   DC A 121      -7.684 -71.581 -50.838 
ATOM   2498  C2   DC A 121      -8.444 -71.074 -51.888 
ATOM   2499  O2   DC A 121      -7.878 -70.779 -52.947 
ATOM   2500  N3   DC A 121      -9.782 -70.921 -51.710 
ATOM   2501  C4   DC A 121     -10.358 -71.252 -50.547 
ATOM   2502  N4   DC A 121     -11.665 -71.084 -50.423 
ATOM   2503  C5   DC A 121      -9.593 -71.775 -49.454 
ATOM   2504  C6   DC A 121      -8.258 -71.920 -49.652 
ATOM   2505  P    DC A 122      -2.149 -70.513 -50.798 
ATOM   2506  OP1  DC A 122      -0.970 -71.392 -50.966 
ATOM   2507  OP2  DC A 122      -2.343 -69.937 -49.449 
ATOM   2508  O5'  DC A 122      -2.104 -69.338 -51.882 
ATOM   2509  C5'  DC A 122      -2.655 -69.575 -53.191 
ATOM   2510  C4'  DC A 122      -3.479 -68.380 -53.631 
ATOM   2511  O4'  DC A 122      -4.865 -68.470 -53.195 
ATOM   2512  C3'  DC A 122      -3.014 -67.022 -53.105 
ATOM   2513  O3'  DC A 122      -3.212 -66.043 -54.118 
ATOM   2514  C2'  DC A 122      -3.956 -66.715 -51.941 
ATOM   2515  C1'  DC A 122      -5.229 -67.232 -52.604 
ATOM   2516  N1   DC A 122      -6.342 -67.486 -51.647 
ATOM   2517  C2   DC A 122      -7.642 -67.243 -52.083 
ATOM   2518  O2   DC A 122      -7.817 -66.831 -53.236 
ATOM   2519  N3   DC A 122      -8.671 -67.467 -51.226 
ATOM   2520  C4   DC A 122      -8.439 -67.915 -49.984 
ATOM   2521  N4   DC A 122      -9.476 -68.118 -49.186 
ATOM   2522  C5   DC A 122      -7.110 -68.171 -49.516 
ATOM   2523  C6   DC A 122      -6.096 -67.939 -50.388 
ATOM   2524  P    DA A 123      -2.107 -64.904 -54.323 
ATOM   2525  OP1  DA A 123      -1.017 -65.419 -55.182 
ATOM   2526  OP2  DA A 123      -1.696 -64.368 -53.006 
ATOM   2527  O5'  DA A 123      -2.941 -63.794 -55.118 
ATOM   2528  C5'  DA A 123      -4.019 -64.212 -55.976 
ATOM   2529  C4'  DA A 123      -5.221 -63.310 -55.775 
ATOM   2530  O4'  DA A 123      -6.091 -63.775 -54.704 
ATOM   2531  C3'  DA A 123      -4.910 -61.863 -55.396 
ATOM   2532  O3'  DA A 123      -5.854 -61.008 -56.030 
ATOM   2533  C2'  DA A 123      -5.137 -61.800 -53.886 
ATOM   2534  C1'  DA A 123      -6.387 -62.673 -53.859 
ATOM   2535  N9   DA A 123      -6.719 -63.204 -52.507 
ATOM   2536  C8   DA A 123      -5.865 -63.580 -51.510 
ATOM   2537  N7   DA A 123      -6.462 -64.002 -50.440 
ATOM   2538  C5   DA A 123      -7.812 -63.901 -50.746 
ATOM   2539  C6   DA A 123      -8.974 -64.200 -50.017 
ATOM   2540  N6   DA A 123      -8.960 -64.685 -48.767 
ATOM   2541  N1   DA A 123     -10.158 -63.980 -50.620 
ATOM   2542  C2   DA A 123     -10.166 -63.498 -51.862 
ATOM   2543  N3   DA A 123      -9.151 -63.183 -52.638 
ATOM   2544  C4   DA A 123      -7.979 -63.412 -52.010 
ATOM   2545  P    DT A 124      -5.355 -59.610 -56.629 
ATOM   2546  OP1  DT A 124      -4.796 -59.822 -57.983 
ATOM   2547  OP2  DT A 124      -4.462 -58.943 -55.656 
ATOM   2548  O5'  DT A 124      -6.732 -58.802 -56.735 
ATOM   2549  C5'  DT A 124      -7.953 -59.531 -56.962 
ATOM   2550  C4'  DT A 124      -9.049 -58.999 -56.060 
ATOM   2551  O4'  DT A 124      -9.071 -59.659 -54.762 
ATOM   2552  C3'  DT A 124      -8.964 -57.512 -55.716 
ATOM   2553  O3'  DT A 124     -10.280 -56.975 -55.661 
ATOM   2554  C2'  DT A 124      -8.365 -57.474 -54.310 
ATOM   2555  C1'  DT A 124      -9.144 -58.662 -53.754 
ATOM   2556  N1   DT A 124      -8.564 -59.226 -52.503 
ATOM   2557  C2   DT A 124      -9.445 -59.723 -51.574 
ATOM   2558  O2   DT A 124     -10.653 -59.718 -51.736 
ATOM   2559  N3   DT A 124      -8.870 -60.237 -50.427 
ATOM   2560  C4   DT A 124      -7.522 -60.293 -50.141 
ATOM   2561  O4   DT A 124      -7.126 -60.777 -49.078 
ATOM   2562  C5   DT A 124      -6.677 -59.747 -51.176 
ATOM   2563  C7   DT A 124      -5.194 -59.767 -50.945 
ATOM   2564  C6   DT A 124      -7.209 -59.240 -52.301 
ATOM   2565  P    DT A 125     -10.546 -55.511 -56.249 
ATOM   2566  OP1  DT A 125     -10.755 -55.594 -57.713 
ATOM   2567  OP2  DT A 125      -9.477 -54.593 -55.798 
ATOM   2568  O5'  DT A 125     -11.923 -55.126 -55.530 
ATOM   2569  C5'  DT A 125     -12.847 -56.176 -55.186 
ATOM   2570  C4'  DT A 125     -13.393 -55.948 -53.791 
ATOM   2571  O4'  DT A 125     -12.558 -56.551 -52.762 
ATOM   2572  C3'  DT A 125     -13.519 -54.488 -53.356 
ATOM   2573  O3'  DT A 125     -14.692 -54.342 -52.564 
ATOM   2574  C2'  DT A 125     -12.300 -54.243 -52.465 
ATOM   2575  C1'  DT A 125     -12.336 -55.587 -51.743 
ATOM   2576  N1   DT A 125     -11.063 -55.929 -51.051 
ATOM   2577  C2   DT A 125     -11.161 -56.629 -49.872 
ATOM   2578  O2   DT A 125     -12.226 -56.968 -49.388 
ATOM   2579  N3   DT A 125      -9.959 -56.928 -49.259 
ATOM   2580  C4   DT A 125      -8.701 -56.593 -49.717 
ATOM   2581  O4   DT A 125      -7.696 -56.917 -49.079 
ATOM   2582  C5   DT A 125      -8.702 -55.861 -50.961 
ATOM   2583  C7   DT A 125      -7.372 -55.458 -51.529 
ATOM   2584  C6   DT A 125      -9.854 -55.556 -51.579 
ATOM   2585  P    DC A 126     -15.590 -53.028 -52.743 
ATOM   2586  OP1  DC A 126     -16.511 -53.209 -53.888 
ATOM   2587  OP2  DC A 126     -14.718 -51.835 -52.794 
ATOM   2588  O5'  DC A 126     -16.423 -53.028 -51.376 
ATOM   2589  C5'  DC A 126     -16.724 -54.284 -50.742 
ATOM   2590  C4'  DC A 126     -16.487 -54.181 -49.248 
ATOM   2591  O4'  DC A 126     -15.114 -54.495 -48.880 
ATOM   2592  C3'  DC A 126     -16.728 -52.803 -48.630 
ATOM   2593  O3'  DC A 126     -17.299 -52.971 -47.338 
ATOM   2594  C2'  DC A 126     -15.333 -52.201 -48.471 
ATOM   2595  C1'  DC A 126     -14.640 -53.479 -48.009 
ATOM   2596  N1   DC A 126     -13.155 -53.430 -48.119 
ATOM   2597  C2   DC A 126     -12.410 -54.099 -47.151 
ATOM   2598  O2   DC A 126     -13.006 -54.700 -46.250 
ATOM   2599  N3   DC A 126     -11.055 -54.066 -47.234 
ATOM   2600  C4   DC A 126     -10.448 -53.403 -48.227 
ATOM   2601  N4   DC A 126      -9.124 -53.400 -48.263 
ATOM   2602  C5   DC A 126     -11.196 -52.708 -49.231 
ATOM   2603  C6   DC A 126     -12.549 -52.753 -49.131 
ATOM   2604  P    DC A 127     -18.452 -51.969 -46.862 
ATOM   2605  OP1  DC A 127     -19.758 -52.433 -47.383 
ATOM   2606  OP2  DC A 127     -18.074 -50.580 -47.204 
ATOM   2607  O5'  DC A 127     -18.405 -52.164 -45.275 
ATOM   2608  C5'  DC A 127     -17.996 -53.436 -44.740 
ATOM   2609  C4'  DC A 127     -17.042 -53.228 -43.581 
ATOM   2610  O4'  DC A 127     -15.654 -53.133 -44.015 
ATOM   2611  C3'  DC A 127     -17.259 -51.958 -42.760 
ATOM   2612  O3'  DC A 127     -16.995 -52.243 -41.392 
ATOM   2613  C2'  DC A 127     -16.195 -50.983 -43.266 
ATOM   2614  C1'  DC A 127     -15.067 -52.001 -43.390 
ATOM   2615  N1   DC A 127     -13.935 -51.540 -44.241 
ATOM   2616  C2   DC A 127     -12.649 -51.944 -43.888 
ATOM   2617  O2   DC A 127     -12.504 -52.663 -42.892 
ATOM   2618  N3   DC A 127     -11.604 -51.533 -44.650 
ATOM   2619  C4   DC A 127     -11.805 -50.755 -45.720 
ATOM   2620  N4   DC A 127     -10.752 -50.380 -46.432 
ATOM   2621  C5   DC A 127     -13.118 -50.327 -46.101 
ATOM   2622  C6   DC A 127     -14.149 -50.748 -45.326 
ATOM   2623  P    DA A 128     -17.933 -51.593 -40.268 
ATOM   2624  OP1  DA A 128     -19.148 -52.420 -40.097 
ATOM   2625  OP2  DA A 128     -18.158 -50.164 -40.577 
ATOM   2626  O5'  DA A 128     -17.006 -51.722 -38.970 
ATOM   2627  C5'  DA A 128     -16.069 -52.813 -38.886 
ATOM   2628  C4'  DA A 128     -14.736 -52.312 -38.367 
ATOM   2629  O4'  DA A 128     -13.865 -51.843 -39.436 
ATOM   2630  C3'  DA A 128     -14.800 -51.132 -37.399 
ATOM   2631  O3'  DA A 128     -13.790 -51.293 -36.409 
ATOM   2632  C2'  DA A 128     -14.453 -49.911 -38.252 
ATOM   2633  C1'  DA A 128     -13.346 -50.574 -39.066 
ATOM   2634  N9   DA A 128     -12.995 -49.837 -40.311 
ATOM   2635  C8   DA A 128     -13.817 -49.122 -41.135 
ATOM   2636  N7   DA A 128     -13.210 -48.589 -42.150 
ATOM   2637  C5   DA A 128     -11.888 -48.978 -41.989 
ATOM   2638  C6   DA A 128     -10.730 -48.733 -42.746 
ATOM   2639  N6   DA A 128     -10.721 -48.001 -43.869 
ATOM   2640  N1   DA A 128      -9.576 -49.268 -42.304 
ATOM   2641  C2   DA A 128      -9.591 -49.995 -41.188 
ATOM   2642  N3   DA A 128     -10.603 -50.290 -40.403 
ATOM   2643  C4   DA A 128     -11.745 -49.742 -40.867 
ATOM   2644  P    DG A 129     -14.122 -50.902 -34.892 
ATOM   2645  OP1  DG A 129     -14.806 -52.032 -34.227 
ATOM   2646  OP2  DG A 129     -14.829 -49.603 -34.859 
ATOM   2647  O5'  DG A 129     -12.652 -50.728 -34.283 
ATOM   2648  C5'  DG A 129     -11.573 -51.508 -34.832 
ATOM   2649  C4'  DG A 129     -10.345 -50.638 -35.014 
ATOM   2650  O4'  DG A 129     -10.323 -49.973 -36.308 
ATOM   2651  C3'  DG A 129     -10.184 -49.497 -34.010 
ATOM   2652  O3'  DG A 129      -8.803 -49.340 -33.709 
ATOM   2653  C2'  DG A 129     -10.662 -48.253 -34.758 
ATOM   2654  C1'  DG A 129     -10.028 -48.600 -36.102 
ATOM   2655  N9   DG A 129     -10.588 -47.829 -37.246 
ATOM   2656  C8   DG A 129     -11.877 -47.385 -37.450 
ATOM   2657  N7   DG A 129     -12.044 -46.727 -38.571 
ATOM   2658  C5   DG A 129     -10.776 -46.734 -39.151 
ATOM   2659  C6   DG A 129     -10.329 -46.176 -40.376 
ATOM   2660  O6   DG A 129     -10.969 -45.551 -41.217 
ATOM   2661  N1   DG A 129      -8.962 -46.415 -40.579 
ATOM   2662  C2   DG A 129      -8.137 -47.103 -39.712 
ATOM   2663  N2   DG A 129      -6.861 -47.224 -40.087 
ATOM   2664  N3   DG A 129      -8.558 -47.627 -38.562 
ATOM   2665  C4   DG A 129      -9.881 -47.403 -38.350 
ATOM   2666  P    DC A 130      -8.368 -49.015 -32.203 
ATOM   2667  OP1  DC A 130      -8.285 -50.274 -31.429 
ATOM   2668  OP2  DC A 130      -9.252 -47.968 -31.647 
ATOM   2669  O5'  DC A 130      -6.899 -48.418 -32.420 
ATOM   2670  C5'  DC A 130      -6.116 -48.879 -33.538 
ATOM   2671  C4'  DC A 130      -5.438 -47.704 -34.213 
ATOM   2672  O4'  DC A 130      -6.273 -47.095 -35.240 
ATOM   2673  C3'  DC A 130      -5.066 -46.535 -33.301 
ATOM   2674  O3'  DC A 130      -3.827 -45.988 -33.736 
ATOM   2675  C2'  DC A 130      -6.164 -45.498 -33.533 
ATOM   2676  C1'  DC A 130      -6.272 -45.690 -35.043 
ATOM   2677  N1   DC A 130      -7.527 -45.140 -35.629 
ATOM   2678  C2   DC A 130      -7.460 -44.593 -36.908 
ATOM   2679  O2   DC A 130      -6.374 -44.587 -37.499 
ATOM   2680  N3   DC A 130      -8.592 -44.085 -37.460 
ATOM   2681  C4   DC A 130      -9.750 -44.110 -36.787 
ATOM   2682  N4   DC A 130     -10.826 -43.603 -37.367 
ATOM   2683  C5   DC A 130      -9.840 -44.668 -35.470 
ATOM   2684  C6   DC A 130      -8.697 -45.170 -34.936 
ATOM   2685  P    DT A 131      -2.762 -45.512 -32.640 
ATOM   2686  OP1  DT A 131      -1.966 -46.674 -32.184 
ATOM   2687  OP2  DT A 131      -3.449 -44.741 -31.582 
ATOM   2688  O5'  DT A 131      -1.837 -44.532 -33.504 
ATOM   2689  C5'  DT A 131      -1.677 -44.785 -34.913 
ATOM   2690  C4'  DT A 131      -1.782 -43.486 -35.687 
ATOM   2691  O4'  DT A 131      -3.155 -43.166 -36.052 
ATOM   2692  C3'  DT A 131      -1.294 -42.235 -34.957 
ATOM   2693  O3'  DT A 131      -0.658 -41.373 -35.893 
ATOM   2694  C2'  DT A 131      -2.569 -41.555 -34.460 
ATOM   2695  C1'  DT A 131      -3.406 -41.812 -35.709 
ATOM   2696  N1   DT A 131      -4.871 -41.653 -35.492 
ATOM   2697  C2   DT A 131      -5.608 -41.152 -36.537 
ATOM   2698  O2   DT A 131      -5.114 -40.841 -37.608 
ATOM   2699  N3   DT A 131      -6.962 -41.018 -36.300 
ATOM   2700  C4   DT A 131      -7.623 -41.337 -35.131 
ATOM   2701  O4   DT A 131      -8.841 -41.174 -35.036 
ATOM   2702  C5   DT A 131      -6.766 -41.856 -34.092 
ATOM   2703  C7   DT A 131      -7.405 -42.229 -32.786 
ATOM   2704  C6   DT A 131      -5.446 -41.996 -34.296 
ATOM   2705  P    DG A 132       0.663 -40.586 -35.452 
ATOM   2706  OP1  DG A 132       1.843 -41.464 -35.620 
ATOM   2707  OP2  DG A 132       0.470 -40.010 -34.103 
ATOM   2708  O5'  DG A 132       0.708 -39.411 -36.536 
ATOM   2709  C5'  DG A 132       0.158 -39.647 -37.845 
ATOM   2710  C4'  DG A 132      -0.666 -38.452 -38.285 
ATOM   2711  O4'  DG A 132      -2.053 -38.542 -37.849 
ATOM   2712  C3'  DG A 132      -0.202 -37.095 -37.759 
ATOM   2713  O3'  DG A 132      -0.400 -36.115 -38.772 
ATOM   2714  C2'  DG A 132      -1.143 -36.787 -36.595 
ATOM   2715  C1'  DG A 132      -2.417 -37.305 -37.258 
ATOM   2716  N9   DG A 132      -3.530 -37.559 -36.301 
ATOM   2717  C8   DG A 132      -3.474 -38.013 -35.001 
ATOM   2718  N7   DG A 132      -4.646 -38.130 -34.426 
ATOM   2719  C5   DG A 132      -5.542 -37.724 -35.414 
ATOM   2720  C6   DG A 132      -6.958 -37.635 -35.384 
ATOM   2721  O6   DG A 132      -7.726 -37.901 -34.463 
ATOM   2722  N1   DG A 132      -7.469 -37.175 -36.605 
ATOM   2723  C2   DG A 132      -6.710 -36.844 -37.711 
ATOM   2724  N2   DG A 132      -7.388 -36.425 -38.783 
ATOM   2725  N3   DG A 132      -5.381 -36.929 -37.739 
ATOM   2726  C4   DG A 132      -4.871 -37.373 -36.562 
ATOM   2727  P    DA A 133       0.706 -34.976 -38.977 
ATOM   2728  OP1  DA A 133       1.795 -35.492 -39.836 
ATOM   2729  OP2  DA A 133       1.117 -34.441 -37.660 
ATOM   2730  O5'  DA A 133      -0.128 -33.867 -39.772 
ATOM   2731  C5'  DA A 133      -1.207 -34.285 -40.630 
ATOM   2732  C4'  DA A 133      -2.409 -33.383 -40.429 
ATOM   2733  O4'  DA A 133      -3.278 -33.847 -39.358 
ATOM   2734  C3'  DA A 133      -2.098 -31.935 -40.050 
ATOM   2735  O3'  DA A 133      -3.041 -31.080 -40.684 
ATOM   2736  C2'  DA A 133      -2.325 -31.873 -38.540 
ATOM   2737  C1'  DA A 133      -3.575 -32.746 -38.513 
ATOM   2738  N9   DA A 133      -3.906 -33.276 -37.161 
ATOM   2739  C8   DA A 133      -3.053 -33.652 -36.164 
ATOM   2740  N7   DA A 133      -3.649 -34.075 -35.093 
ATOM   2741  C5   DA A 133      -4.999 -33.974 -35.400 
ATOM   2742  C6   DA A 133      -6.162 -34.272 -34.671 
ATOM   2743  N6   DA A 133      -6.148 -34.758 -33.421 
ATOM   2744  N1   DA A 133      -7.345 -34.052 -35.274 
ATOM   2745  C2   DA A 133      -7.353 -33.570 -36.516 
ATOM   2746  N3   DA A 133      -6.338 -33.256 -37.292 
ATOM   2747  C4   DA A 133      -5.166 -33.485 -36.664 
ATOM   2748  P    DT A 134      -2.542 -29.682 -41.283 
ATOM   2749  OP1  DT A 134      -1.984 -29.894 -42.637 
ATOM   2750  OP2  DT A 134      -1.649 -29.016 -40.309 
ATOM   2751  O5'  DT A 134      -3.920 -28.875 -41.389 
ATOM   2752  C5'  DT A 134      -5.140 -29.604 -41.616 
ATOM   2753  C4'  DT A 134      -6.236 -29.071 -40.714 
ATOM   2754  O4'  DT A 134      -6.258 -29.731 -39.416 
ATOM   2755  C3'  DT A 134      -6.151 -27.584 -40.370 
ATOM   2756  O3'  DT A 134      -7.468 -27.048 -40.315 
ATOM   2757  C2'  DT A 134      -5.552 -27.546 -38.964 
ATOM   2758  C1'  DT A 134      -6.331 -28.735 -38.408 
ATOM   2759  N1   DT A 134      -5.751 -29.299 -37.157 
ATOM   2760  C2   DT A 134      -6.632 -29.796 -36.228 
ATOM   2761  O2   DT A 134      -7.840 -29.791 -36.390 
ATOM   2762  N3   DT A 134      -6.058 -30.310 -35.081 
ATOM   2763  C4   DT A 134      -4.709 -30.365 -34.795 
ATOM   2764  O4   DT A 134      -4.314 -30.849 -33.732 
ATOM   2765  C5   DT A 134      -3.864 -29.819 -35.830 
ATOM   2766  C7   DT A 134      -2.382 -29.840 -35.599 
ATOM   2767  C6   DT A 134      -4.396 -29.313 -36.955 
ATOM   2768  P    DG A 135      -7.734 -25.583 -40.903 
ATOM   2769  OP1  DG A 135      -7.942 -25.667 -42.367 
ATOM   2770  OP2  DG A 135      -6.665 -24.666 -40.452 
ATOM   2771  O5'  DG A 135      -9.110 -25.199 -40.184 
ATOM   2772  C5'  DG A 135     -10.034 -26.248 -39.840 
ATOM   2773  C4'  DG A 135     -10.581 -26.020 -38.445 
ATOM   2774  O4'  DG A 135      -9.745 -26.623 -37.415 
ATOM   2775  C3'  DG A 135     -10.706 -24.560 -38.010 
ATOM   2776  O3'  DG A 135     -11.880 -24.415 -37.218 
ATOM   2777  C2'  DG A 135      -9.488 -24.316 -37.119 
ATOM   2778  C1'  DG A 135      -9.524 -25.660 -36.397 
ATOM   2779  N9   DG A 135      -8.251 -26.002 -35.705 
ATOM   2780  C8   DG A 135      -6.954 -25.717 -36.075 
ATOM   2781  N7   DG A 135      -6.049 -26.163 -35.238 
ATOM   2782  C5   DG A 135      -6.799 -26.788 -34.242 
ATOM   2783  C6   DG A 135      -6.377 -27.459 -33.066 
ATOM   2784  O6   DG A 135      -5.235 -27.645 -32.652 
ATOM   2785  N1   DG A 135      -7.470 -27.947 -32.334 
ATOM   2786  C2   DG A 135      -8.795 -27.804 -32.693 
ATOM   2787  N2   DG A 135      -9.689 -28.341 -31.860 
ATOM   2788  N3   DG A 135      -9.190 -27.174 -33.798 
ATOM   2789  C4   DG A 135      -8.143 -26.695 -34.518 
ATOM   2790  P    DT A 136     -12.777 -23.101 -37.397 
ATOM   2791  OP1  DT A 136     -13.698 -23.281 -38.541 
ATOM   2792  OP2  DT A 136     -11.905 -21.908 -37.448 
ATOM   2793  O5'  DT A 136     -13.610 -23.100 -36.030 
ATOM   2794  C5'  DT A 136     -13.911 -24.357 -35.396 
ATOM   2795  C4'  DT A 136     -13.675 -24.253 -33.901 
ATOM   2796  O4'  DT A 136     -12.301 -24.567 -33.534 
ATOM   2797  C3'  DT A 136     -13.915 -22.876 -33.284 
ATOM   2798  O3'  DT A 136     -14.486 -23.044 -31.992 
ATOM   2799  C2'  DT A 136     -12.520 -22.273 -33.125 
ATOM   2800  C1'  DT A 136     -11.827 -23.552 -32.663 
ATOM   2801  N1   DT A 136     -10.342 -23.503 -32.773 
ATOM   2802  C2   DT A 136      -9.622 -24.168 -31.811 
ATOM   2803  O2   DT A 136     -10.144 -24.780 -30.896 
ATOM   2804  N3   DT A 136      -8.249 -24.099 -31.945 
ATOM   2805  C4   DT A 136      -7.555 -23.438 -32.938 
ATOM   2806  O4   DT A 136      -6.323 -23.447 -32.955 
ATOM   2807  C5   DT A 136      -8.399 -22.770 -33.902 
ATOM   2808  C7   DT A 136      -7.724 -22.025 -35.016 
ATOM   2809  C6   DT A 136      -9.736 -22.820 -33.794 
ATOM   2810  P    DC A 137     -15.639 -22.042 -31.516 
ATOM   2811  OP1  DC A 137     -16.945 -22.505 -32.037 
ATOM   2812  OP2  DC A 137     -15.261 -20.652 -31.858 
ATOM   2813  O5'  DC A 137     -15.592 -22.236 -29.929 
ATOM   2814  C5'  DC A 137     -15.183 -23.509 -29.394 
ATOM   2815  C4'  DC A 137     -14.229 -23.301 -28.235 
ATOM   2816  O4'  DC A 137     -12.842 -23.205 -28.668 
ATOM   2817  C3'  DC A 137     -14.446 -22.030 -27.413 
ATOM   2818  O3'  DC A 137     -14.182 -22.315 -26.045 
ATOM   2819  C2'  DC A 137     -13.383 -21.055 -27.920 
ATOM   2820  C1'  DC A 137     -12.254 -22.074 -28.044 
ATOM   2821  N1   DC A 137     -11.122 -21.612 -28.895 
ATOM   2822  C2   DC A 137      -9.837 -22.017 -28.541 
ATOM   2823  O2   DC A 137      -9.691 -22.736 -27.546 
ATOM   2824  N3   DC A 137      -8.792 -21.606 -29.304 
ATOM   2825  C4   DC A 137      -8.992 -20.827 -30.374 
ATOM   2826  N4   DC A 137      -7.940 -20.453 -31.086 
ATOM   2827  C5   DC A 137     -10.305 -20.399 -30.754 
ATOM   2828  C6   DC A 137     -11.337 -20.820 -29.980 
ATOM   2829  P    DA A 138     -15.120 -21.665 -24.922 
ATOM   2830  OP1  DA A 138     -16.335 -22.493 -24.750 
ATOM   2831  OP2  DA A 138     -15.346 -20.236 -25.231 
ATOM   2832  O5'  DA A 138     -14.194 -21.795 -23.624 
ATOM   2833  C5'  DA A 138     -13.257 -22.886 -23.540 
ATOM   2834  C4'  DA A 138     -11.923 -22.385 -23.021 
ATOM   2835  O4'  DA A 138     -11.052 -21.915 -24.090 
ATOM   2836  C3'  DA A 138     -11.987 -21.204 -22.052 
ATOM   2837  O3'  DA A 138     -10.978 -21.365 -21.063 
ATOM   2838  C2'  DA A 138     -11.640 -19.984 -22.906 
ATOM   2839  C1'  DA A 138     -10.533 -20.647 -23.720 
ATOM   2840  N9   DA A 138     -10.183 -19.909 -24.965 
ATOM   2841  C8   DA A 138     -11.005 -19.195 -25.789 
ATOM   2842  N7   DA A 138     -10.397 -18.661 -26.804 
ATOM   2843  C5   DA A 138      -9.075 -19.051 -26.643 
ATOM   2844  C6   DA A 138      -7.917 -18.805 -27.400 
ATOM   2845  N6   DA A 138      -7.908 -18.073 -28.523 
ATOM   2846  N1   DA A 138      -6.764 -19.341 -26.958 
ATOM   2847  C2   DA A 138      -6.779 -20.067 -25.842 
ATOM   2848  N3   DA A 138      -7.791 -20.362 -25.057 
ATOM   2849  C4   DA A 138      -8.933 -19.814 -25.521 
ATOM   2850  P    DC A 139     -11.309 -20.974 -19.546 
ATOM   2851  OP1  DC A 139     -11.994 -22.105 -18.880 
ATOM   2852  OP2  DC A 139     -12.017 -19.675 -19.513 
ATOM   2853  O5'  DC A 139      -9.840 -20.801 -18.937 
ATOM   2854  C5'  DC A 139      -8.760 -21.581 -19.486 
ATOM   2855  C4'  DC A 139      -7.532 -20.711 -19.667 
ATOM   2856  O4'  DC A 139      -7.511 -20.046 -20.962 
ATOM   2857  C3'  DC A 139      -7.372 -19.570 -18.664 
ATOM   2858  O3'  DC A 139      -5.990 -19.413 -18.363 
ATOM   2859  C2'  DC A 139      -7.850 -18.326 -19.412 
ATOM   2860  C1'  DC A 139      -7.216 -18.673 -20.756 
ATOM   2861  N1   DC A 139      -7.775 -17.902 -21.900 
ATOM   2862  C2   DC A 139      -6.911 -17.555 -22.934 
ATOM   2863  O2   DC A 139      -5.725 -17.899 -22.862 
ATOM   2864  N3   DC A 139      -7.402 -16.850 -23.987 
ATOM   2865  C4   DC A 139      -8.692 -16.497 -24.028 
ATOM   2866  N4   DC A 139      -9.123 -15.811 -25.076 
ATOM   2867  C5   DC A 139      -9.598 -16.843 -22.974 
ATOM   2868  C6   DC A 139      -9.089 -17.547 -21.931 
ATOM   2869  P    DC A 140      -5.555 -19.088 -16.857 
ATOM   2870  OP1  DC A 140      -5.472 -20.346 -16.083 
ATOM   2871  OP2  DC A 140      -6.440 -18.041 -16.301 
ATOM   2872  O5'  DC A 140      -4.086 -18.491 -17.074 
ATOM   2873  C5'  DC A 140      -3.304 -18.951 -18.192 
ATOM   2874  C4'  DC A 140      -2.625 -17.776 -18.867 
ATOM   2875  O4'  DC A 140      -3.460 -17.168 -19.894 
ATOM   2876  C3'  DC A 140      -2.253 -16.608 -17.955 
ATOM   2877  O3'  DC A 140      -1.015 -16.060 -18.390 
ATOM   2878  C2'  DC A 140      -3.351 -15.570 -18.187 
ATOM   2879  C1'  DC A 140      -3.460 -15.763 -19.697 
ATOM   2880  N1   DC A 140      -4.714 -15.212 -20.283 
ATOM   2881  C2   DC A 140      -4.647 -14.665 -21.562 
ATOM   2882  O2   DC A 140      -3.561 -14.660 -22.153 
ATOM   2883  N3   DC A 140      -5.780 -14.158 -22.114 
ATOM   2884  C4   DC A 140      -6.937 -14.183 -21.441 
ATOM   2885  N4   DC A 140      -8.014 -13.676 -22.021 
ATOM   2886  C5   DC A 140      -7.027 -14.741 -20.123 
ATOM   2887  C6   DC A 140      -5.884 -15.242 -19.589 
ATOM   2888  P    DC A 141       0.051 -15.585 -17.294 
ATOM   2889  OP1  DC A 141       0.846 -16.747 -16.838 
ATOM   2890  OP2  DC A 141      -0.637 -14.813 -16.236 
ATOM   2891  O5'  DC A 141       0.976 -14.605 -18.158 
ATOM   2892  C5'  DC A 141       1.136 -14.857 -19.566 
ATOM   2893  C4'  DC A 141       1.031 -13.558 -20.341 
ATOM   2894  O4'  DC A 141      -0.342 -13.239 -20.706 
ATOM   2895  C3'  DC A 141       1.518 -12.307 -19.611 
ATOM   2896  O3'  DC A 141       2.154 -11.446 -20.547 
ATOM   2897  C2'  DC A 141       0.243 -11.627 -19.113 
ATOM   2898  C1'  DC A 141      -0.593 -11.884 -20.363 
ATOM   2899  N1   DC A 141      -2.058 -11.726 -20.146 
ATOM   2900  C2   DC A 141      -2.819 -11.219 -21.196 
ATOM   2901  O2   DC A 141      -2.253 -10.924 -22.255 
ATOM   2902  N3   DC A 141      -4.156 -11.066 -21.018 
ATOM   2903  C4   DC A 141      -4.732 -11.397 -19.855 
ATOM   2904  N4   DC A 141      -6.040 -11.230 -19.731 
ATOM   2905  C5   DC A 141      -3.968 -11.920 -18.762 
ATOM   2906  C6   DC A 141      -2.633 -12.065 -18.959 
ATOM   2907  P    DC A 142       3.476 -10.659 -20.106 
ATOM   2908  OP1  DC A 142       4.655 -11.537 -20.274 
ATOM   2909  OP2  DC A 142       3.283 -10.083 -18.757 
ATOM   2910  O5'  DC A 142       3.521  -9.483 -21.190 
ATOM   2911  C5'  DC A 142       2.970  -9.720 -22.499 
ATOM   2912  C4'  DC A 142       2.147  -8.525 -22.939 
ATOM   2913  O4'  DC A 142       0.760  -8.615 -22.503 
ATOM   2914  C3'  DC A 142       2.611  -7.167 -22.413 
ATOM   2915  O3'  DC A 142       2.413  -6.188 -23.426 
ATOM   2916  C2'  DC A 142       1.669  -6.860 -21.249 
ATOM   2917  C1'  DC A 142       0.396  -7.377 -21.911 
ATOM   2918  N1   DC A 142      -0.717  -7.631 -20.955 
ATOM   2919  C2   DC A 142      -2.017  -7.388 -21.391 
ATOM   2920  O2   DC A 142      -2.191  -6.976 -22.543 
ATOM   2921  N3   DC A 142      -3.046  -7.613 -20.533 
ATOM   2922  C4   DC A 142      -2.813  -8.060 -19.292 
ATOM   2923  N4   DC A 142      -3.851  -8.264 -18.494 
ATOM   2924  C5   DC A 142      -1.484  -8.316 -18.824 
ATOM   2925  C6   DC A 142      -0.470  -8.085 -19.696 
ATOM   2926  P    DA A 143       3.518  -5.049 -23.631 
ATOM   2927  OP1  DA A 143       4.608  -5.564 -24.490 
ATOM   2928  OP2  DA A 143       3.929  -4.513 -22.314 
ATOM   2929  O5'  DA A 143       2.685  -3.939 -24.426 
ATOM   2930  C5'  DA A 143       1.606  -4.358 -25.284 
ATOM   2931  C4'  DA A 143       0.404  -3.456 -25.083 
ATOM   2932  O4'  DA A 143      -0.466  -3.920 -24.012 
ATOM   2933  C3'  DA A 143       0.715  -2.008 -24.704 
ATOM   2934  O3'  DA A 143      -0.228  -1.153 -25.338 
ATOM   2935  C2'  DA A 143       0.488  -1.946 -23.194 
ATOM   2936  C1'  DA A 143      -0.762  -2.819 -23.167 
ATOM   2937  N9   DA A 143      -1.094  -3.349 -21.815 
ATOM   2938  C8   DA A 143      -0.240  -3.725 -20.818 
ATOM   2939  N7   DA A 143      -0.837  -4.148 -19.747 
ATOM   2940  C5   DA A 143      -2.186  -4.046 -20.054 
ATOM   2941  C6   DA A 143      -3.349  -4.345 -19.325 
ATOM   2942  N6   DA A 143      -3.335  -4.830 -18.075 
ATOM   2943  N1   DA A 143      -4.532  -4.125 -19.928 
ATOM   2944  C2   DA A 143      -4.541  -3.643 -21.170 
ATOM   2945  N3   DA A 143      -3.526  -3.328 -21.946 
ATOM   2946  C4   DA A 143      -2.354  -3.557 -21.318 
ATOM   2947  P    DG A 144       0.270   0.245 -25.937 
ATOM   2948  OP1  DG A 144       0.829   0.033 -27.291 
ATOM   2949  OP2  DG A 144       1.163   0.911 -24.963 
ATOM   2950  O5'  DG A 144      -1.107   1.052 -26.043 
ATOM   2951  C5'  DG A 144      -2.328   0.324 -26.270 
ATOM   2952  C4'  DG A 144      -3.423   0.856 -25.368 
ATOM   2953  O4'  DG A 144      -3.445   0.196 -24.070 
ATOM   2954  C3'  DG A 144      -3.339   2.343 -25.024 
ATOM   2955  O3'  DG A 144      -4.655   2.880 -24.969 
ATOM   2956  C2'  DG A 144      -2.739   2.381 -23.617 
ATOM   2957  C1'  DG A 144      -3.518   1.193 -23.062 
ATOM   2958  N9   DG A 144      -2.938   0.629 -21.811 
ATOM   2959  C8   DG A 144      -1.617   0.528 -21.431 
ATOM   2960  N7   DG A 144      -1.441  -0.024 -20.256 
ATOM   2961  C5   DG A 144      -2.736  -0.308 -19.825 
ATOM   2962  C6   DG A 144      -3.187  -0.911 -18.622 
ATOM   2963  O6   DG A 144      -2.527  -1.325 -17.674 
ATOM   2964  N1   DG A 144      -4.585  -1.009 -18.593 
ATOM   2965  C2   DG A 144      -5.435  -0.581 -19.594 
ATOM   2966  N2   DG A 144      -6.740  -0.765 -19.374 
ATOM   2967  N3   DG A 144      -5.011  -0.017 -20.722 
ATOM   2968  C4   DG A 144      -3.657   0.087 -20.767 
ATOM   2969  P    DA A 145      -4.921   4.344 -25.557 
ATOM   2970  OP1  DA A 145      -5.130   4.261 -27.021 
ATOM   2971  OP2  DA A 145      -3.852   5.262 -25.106 
ATOM   2972  O5'  DA A 145      -6.298   4.729 -24.838 
ATOM   2973  C5'  DA A 145      -7.221   3.679 -24.494 
ATOM   2974  C4'  DA A 145      -7.768   3.907 -23.099 
ATOM   2975  O4'  DA A 145      -6.932   3.304 -22.069 
ATOM   2976  C3'  DA A 145      -7.893   5.367 -22.663 
ATOM   2977  O3'  DA A 145      -9.067   5.513 -21.872 
ATOM   2978  C2'  DA A 145      -6.675   5.611 -21.773 
ATOM   2979  C1'  DA A 145      -6.711   4.268 -21.051 
ATOM   2980  N9   DA A 145      -5.438   3.925 -20.359 
ATOM   2981  C8   DA A 145      -4.159   4.217 -20.742 
ATOM   2982  N7   DA A 145      -3.255   3.781 -19.921 
ATOM   2983  C5   DA A 145      -3.984   3.154 -18.920 
ATOM   2984  C6   DA A 145      -3.601   2.482 -17.747 
ATOM   2985  N6   DA A 145      -2.324   2.325 -17.368 
ATOM   2986  N1   DA A 145      -4.580   1.978 -16.975 
ATOM   2987  C2   DA A 145      -5.846   2.137 -17.357 
ATOM   2988  N3   DA A 145      -6.322   2.741 -18.424 
ATOM   2989  C4   DA A 145      -5.321   3.237 -19.179 
ATOM   2990  P    DG A 146      -9.965   6.826 -22.051 
ATOM   2991  OP1  DG A 146     -10.885   6.646 -23.195 
ATOM   2992  OP2  DG A 146      -9.092   8.020 -22.101 
ATOM   2993  O5'  DG A 146     -10.797   6.827 -20.684 
ATOM   2994  C5'  DG A 146     -11.099   5.571 -20.050 
ATOM   2995  C4'  DG A 146     -10.862   5.674 -18.555 
ATOM   2996  O4'  DG A 146      -9.489   5.360 -18.188 
ATOM   2997  C3'  DG A 146     -11.103   7.052 -17.938 
ATOM   2998  O3'  DG A 146     -11.674   6.884 -16.646 
ATOM   2999  C2'  DG A 146      -9.707   7.654 -17.779 
ATOM   3000  C1'  DG A 146      -9.014   6.375 -17.317 
ATOM   3001  N9   DG A 146      -7.530   6.424 -17.427 
ATOM   3002  C8   DG A 146      -6.748   7.053 -18.371 
ATOM   3003  N7   DG A 146      -5.458   6.902 -18.182 
ATOM   3004  C5   DG A 146      -5.383   6.120 -17.031 
ATOM   3005  C6   DG A 146      -4.249   5.627 -16.333 
ATOM   3006  O6   DG A 146      -3.059   5.783 -16.593 
ATOM   3007  N1   DG A 146      -4.624   4.874 -15.212 
ATOM   3008  C2   DG A 146      -5.925   4.628 -14.818 
ATOM   3009  N2   DG A 146      -6.072   3.884 -13.719 
ATOM   3010  N3   DG A 146      -6.988   5.089 -15.473 
ATOM   3011  C4   DG A 146      -6.641   5.823 -16.562 
ATOM   3012  P    DA A 147     -12.826   7.886 -16.170 
ATOM   3013  OP1  DA A 147     -14.132   7.422 -16.691 
ATOM   3014  OP2  DA A 147     -12.448   9.275 -16.511 
ATOM   3015  O5'  DA A 147     -12.780   7.691 -14.583 
ATOM   3016  C5'  DA A 147     -12.370   6.419 -14.048 
ATOM   3017  C4'  DA A 147     -11.416   6.627 -12.889 
ATOM   3018  O4'  DA A 147     -10.029   6.722 -13.322 
ATOM   3019  C3'  DA A 147     -11.634   7.897 -12.067 
ATOM   3020  O3'  DA A 147     -11.370   7.612 -10.699 
ATOM   3021  C2'  DA A 147     -10.570   8.872 -12.573 
ATOM   3022  C1'  DA A 147      -9.442   7.853 -12.698 
ATOM   3023  N9   DA A 147      -8.309   8.315 -13.548 
ATOM   3024  C8   DA A 147      -8.352   9.105 -14.662 
ATOM   3025  N7   DA A 147      -7.188   9.335 -15.187 
ATOM   3026  C5   DA A 147      -6.308   8.647 -14.362 
ATOM   3027  C6   DA A 147      -4.912   8.494 -14.387 
ATOM   3028  N6   DA A 147      -4.121   9.052 -15.314 
ATOM   3029  N1   DA A 147      -4.355   7.744 -13.417 
ATOM   3030  C2   DA A 147      -5.145   7.191 -12.498 
ATOM   3031  N3   DA A 147      -6.452   7.264 -12.375 
ATOM   3032  C4   DA A 147      -6.985   8.020 -13.357 
ATOM   3033  P    DG A 148     -12.308   8.262  -9.576 
ATOM   3034  OP1  DG A 148     -13.523   7.434  -9.404 
ATOM   3035  OP2  DG A 148     -12.533   9.691  -9.885 
ATOM   3036  O5'  DG A 148     -11.381   8.133  -8.278 
ATOM   3037  C5'  DG A 148     -10.444   7.042  -8.194 
ATOM   3038  C4'  DG A 148      -9.111   7.543  -7.675 
ATOM   3039  O4'  DG A 148      -8.240   8.012  -8.744 
ATOM   3040  C3'  DG A 148      -9.174   8.723  -6.706 
ATOM   3041  O3'  DG A 148      -8.165   8.562  -5.717 
ATOM   3042  C2'  DG A 148      -8.828   9.944  -7.560 
ATOM   3043  C1'  DG A 148      -7.720   9.280  -8.374 
ATOM   3044  N9   DG A 148      -7.370  10.018  -9.619 
ATOM   3045  C8   DG A 148      -8.184  10.744 -10.462 
ATOM   3046  N7   DG A 148      -7.558  11.276 -11.483 
ATOM   3047  C5   DG A 148      -6.234  10.876 -11.304 
ATOM   3048  C6   DG A 148      -5.085  11.143 -12.092 
ATOM   3049  O6   DG A 148      -4.996  11.799 -13.126 
ATOM   3050  N1   DG A 148      -3.941  10.543 -11.549 
ATOM   3051  C2   DG A 148      -3.911   9.783 -10.396 
ATOM   3052  N2   DG A 148      -2.719   9.297 -10.044 
ATOM   3053  N3   DG A 148      -4.991   9.532  -9.658 
ATOM   3054  C4   DG A 148      -6.109  10.108 -10.171 
ATOM   3055  P    DA A 149      -8.496   8.953  -4.200 
ATOM   3056  OP1  DA A 149      -9.181   7.822  -3.534 
ATOM   3057  OP2  DA A 149      -9.204  10.252  -4.167 
ATOM   3058  O5'  DA A 149      -7.027   9.126  -3.591 
ATOM   3059  C5'  DA A 149      -5.948   8.347  -4.139 
ATOM   3060  C4'  DA A 149      -4.720   9.216  -4.321 
ATOM   3061  O4'  DA A 149      -4.698   9.882  -5.616 
ATOM   3062  C3'  DA A 149      -4.559  10.358  -3.318 
ATOM   3063  O3'  DA A 149      -3.177  10.515  -3.017 
ATOM   3064  C2'  DA A 149      -5.037  11.602  -4.066 
ATOM   3065  C1'  DA A 149      -4.403  11.255  -5.410 
ATOM   3066  N9   DA A 149      -4.963  12.026  -6.554 
ATOM   3067  C8   DA A 149      -6.245  12.457  -6.740 
ATOM   3068  N7   DA A 149      -6.425  13.111  -7.845 
ATOM   3069  C5   DA A 149      -5.169  13.114  -8.438 
ATOM   3070  C6   DA A 149      -4.693  13.654  -9.645 
ATOM   3071  N6   DA A 149      -5.465  14.327 -10.510 
ATOM   3072  N1   DA A 149      -3.389  13.477  -9.930 
ATOM   3073  C2   DA A 149      -2.628  12.808  -9.067 
ATOM   3074  N3   DA A 149      -2.959  12.262  -7.917 
ATOM   3075  C4   DA A 149      -4.268  12.453  -7.655 
ATOM   3076  P    DG A 150      -2.743  10.839  -1.511 
ATOM   3077  OP1  DG A 150      -2.660   9.581  -0.737 
ATOM   3078  OP2  DG A 150      -3.627  11.887  -0.954 
ATOM   3079  O5'  DG A 150      -1.274  11.436  -1.728 
ATOM   3080  C5'  DG A 150      -0.491  10.976  -2.846 
ATOM   3081  C4'  DG A 150       0.188  12.151  -3.521 
ATOM   3082  O4'  DG A 150      -0.648  12.759  -4.548 
ATOM   3083  C3'  DG A 150       0.560  13.319  -2.609 
ATOM   3084  O3'  DG A 150       1.798  13.867  -3.044 
ATOM   3085  C2'  DG A 150      -0.539  14.357  -2.841 
ATOM   3086  C1'  DG A 150      -0.647  14.165  -4.351 
ATOM   3087  N9   DG A 150      -1.901  14.715  -4.937 
ATOM   3088  C8   DG A 150      -3.165  14.772  -4.392 
ATOM   3089  N7   DG A 150      -4.060  15.325  -5.175 
ATOM   3090  C5   DG A 150      -3.337  15.659  -6.319 
ATOM   3091  C6   DG A 150      -3.763  16.286  -7.519 
ATOM   3092  O6   DG A 150      -4.885  16.682  -7.823 
ATOM   3093  N1   DG A 150      -2.702  16.436  -8.423 
ATOM   3094  C2   DG A 150      -1.401  16.032  -8.197 
ATOM   3095  N2   DG A 150      -0.535  16.264  -9.187 
ATOM   3096  N3   DG A 150      -1.002  15.443  -7.072 
ATOM   3097  C4   DG A 150      -2.019  15.291  -6.184 
ATOM   3098  P    DT A 151       2.864  14.343  -1.948 
ATOM   3099  OP1  DT A 151       3.659  13.181  -1.492 
ATOM   3100  OP2  DT A 151       2.176  15.114  -0.889 
ATOM   3101  O5'  DT A 151       3.788  15.323  -2.812 
ATOM   3102  C5'  DT A 151       3.949  15.070  -4.220 
ATOM   3103  C4'  DT A 151       3.843  16.369  -4.995 
ATOM   3104  O4'  DT A 151       2.470  16.689  -5.359 
ATOM   3105  C3'  DT A 151       4.331  17.620  -4.265 
ATOM   3106  O3'  DT A 151       4.967  18.482  -5.201 
ATOM   3107  C2'  DT A 151       3.056  18.300  -3.767 
ATOM   3108  C1'  DT A 151       2.220  18.043  -5.017 
ATOM   3109  N1   DT A 151       0.754  18.201  -4.800 
ATOM   3110  C2   DT A 151       0.018  18.703  -5.845 
ATOM   3111  O2   DT A 151       0.511  19.014  -6.915 
ATOM   3112  N3   DT A 151      -1.337  18.837  -5.607 
ATOM   3113  C4   DT A 151      -1.997  18.517  -4.439 
ATOM   3114  O4   DT A 151      -3.216  18.681  -4.344 
ATOM   3115  C5   DT A 151      -1.141  17.999  -3.399 
ATOM   3116  C7   DT A 151      -1.780  17.626  -2.094 
ATOM   3117  C6   DT A 151       0.180  17.858  -3.603 
ATOM   3118  P    DT A 152       6.289  19.269  -4.760 
ATOM   3119  OP1  DT A 152       7.468  18.391  -4.928 
ATOM   3120  OP2  DT A 152       6.095  19.845  -3.411 
ATOM   3121  O5'  DT A 152       6.334  20.444  -5.844 
ATOM   3122  C5'  DT A 152       5.783  20.208  -7.153 
ATOM   3123  C4'  DT A 152       4.959  21.403  -7.593 
ATOM   3124  O4'  DT A 152       3.573  21.313  -7.157 
ATOM   3125  C3'  DT A 152       5.424  22.760  -7.067 
ATOM   3126  O3'  DT A 152       5.226  23.739  -8.080 
ATOM   3127  C2'  DT A 152       4.482  23.067  -5.903 
ATOM   3128  C1'  DT A 152       3.209  22.550  -6.565 
ATOM   3129  N1   DT A 152       2.096  22.296  -5.608 
ATOM   3130  C2   DT A 152       0.819  22.541  -6.055 
ATOM   3131  O2   DT A 152       0.576  22.948  -7.177 
ATOM   3132  N3   DT A 152      -0.186  22.295  -5.139 
ATOM   3133  C4   DT A 152      -0.023  21.835  -3.848 
ATOM   3134  O4   DT A 152      -1.002  21.652  -3.120 
ATOM   3135  C5   DT A 152       1.352  21.608  -3.473 
ATOM   3136  C7   DT A 152       1.617  21.107  -2.083 
ATOM   3137  C6   DT A 152       2.349  21.839  -4.341 
ATOM   3138  P    DC A 153       6.331  24.878  -8.285 
ATOM   3139  OP1  DC A 153       7.421  24.363  -9.144 
ATOM   3140  OP2  DC A 153       6.742  25.414  -6.968 
ATOM   3141  O5'  DC A 153       5.497  25.988  -9.080 
ATOM   3142  C5'  DC A 153       4.419  25.570  -9.938 
ATOM   3143  C4'  DC A 153       3.217  26.472  -9.737 
ATOM   3144  O4'  DC A 153       2.347  26.008  -8.666 
ATOM   3145  C3'  DC A 153       3.528  27.919  -9.358 
ATOM   3146  O3'  DC A 153       2.584  28.774  -9.992 
ATOM   3147  C2'  DC A 153       3.301  27.982  -7.848 
ATOM   3148  C1'  DC A 153       2.051  27.109  -7.821 
ATOM   3149  N1   DC A 153       1.719  26.579  -6.468 
ATOM   3150  C2   DC A 153       0.374  26.434  -6.140 
ATOM   3151  O2   DC A 153      -0.482  26.748  -6.976 
ATOM   3152  N3   DC A 153       0.050  25.953  -4.912 
ATOM   3153  C4   DC A 153       1.006  25.624  -4.035 
ATOM   3154  N4   DC A 153       0.640  25.159  -2.850 
ATOM   3155  C5   DC A 153       2.396  25.766  -4.352 
ATOM   3156  C6   DC A 153       2.699  26.249  -5.584 
ATOM   3157  P    DC A 154       3.083  30.172 -10.591 
ATOM   3158  OP1  DC A 154       3.642  29.960 -11.945 
ATOM   3159  OP2  DC A 154       3.976  30.839  -9.617 
ATOM   3160  O5'  DC A 154       1.706  30.980 -10.697 
ATOM   3161  C5'  DC A 154       0.485  30.251 -10.924 
ATOM   3162  C4'  DC A 154      -0.611  30.784 -10.022 
ATOM   3163  O4'  DC A 154      -0.633  30.124  -8.724 
ATOM   3164  C3'  DC A 154      -0.526  32.271  -9.678 
ATOM   3165  O3'  DC A 154      -1.842  32.807  -9.623 
ATOM   3166  C2'  DC A 154       0.073  32.308  -8.271 
ATOM   3167  C1'  DC A 154      -0.706  31.120  -7.716 
ATOM   3168  N1   DC A 154      -0.126  30.556  -6.465 
ATOM   3169  C2   DC A 154      -1.006  30.048  -5.513 
ATOM   3170  O2   DC A 154      -2.220  30.085  -5.743 
ATOM   3171  N3   DC A 154      -0.497  29.530  -4.366 
ATOM   3172  C4   DC A 154       0.825  29.509  -4.154 
ATOM   3173  N4   DC A 154       1.272  28.993  -3.019 
ATOM   3174  C5   DC A 154       1.748  30.027  -5.120 
ATOM   3175  C6   DC A 154       1.219  30.540  -6.260 
ATOM   3176  P    DA A 155      -2.108  34.272 -10.211 
ATOM   3177  OP1  DA A 155      -2.317  34.188 -11.675 
ATOM   3178  OP2  DA A 155      -1.039  35.189  -9.760 
ATOM   3179  O5'  DA A 155      -3.485  34.656  -9.492 
ATOM   3180  C5'  DA A 155      -4.409  33.606  -9.148 
ATOM   3181  C4'  DA A 155      -4.955  33.835  -7.753 
ATOM   3182  O4'  DA A 155      -4.120  33.232  -6.723 
ATOM   3183  C3'  DA A 155      -5.081  35.294  -7.317 
ATOM   3184  O3'  DA A 155      -6.254  35.440  -6.526 
ATOM   3185  C2'  DA A 155      -3.862  35.539  -6.427 
ATOM   3186  C1'  DA A 155      -3.898  34.195  -5.705 
ATOM   3187  N9   DA A 155      -2.625  33.853  -5.013 
ATOM   3188  C8   DA A 155      -1.346  34.144  -5.395 
ATOM   3189  N7   DA A 155      -0.442  33.708  -4.575 
ATOM   3190  C5   DA A 155      -1.172  33.081  -3.574 
ATOM   3191  C6   DA A 155      -0.788  32.410  -2.401 
ATOM   3192  N6   DA A 155       0.488  32.252  -2.022 
ATOM   3193  N1   DA A 155      -1.768  31.905  -1.629 
ATOM   3194  C2   DA A 155      -3.033  32.064  -2.011 
ATOM   3195  N3   DA A 155      -3.510  32.668  -3.078 
ATOM   3196  C4   DA A 155      -2.509  33.165  -3.833 
ATOM   3197  P    DA A 156      -7.152  36.754  -6.705 
ATOM   3198  OP1  DA A 156      -8.073  36.573  -7.849 
ATOM   3199  OP2  DA A 156      -6.280  37.947  -6.755 
ATOM   3200  O5'  DA A 156      -7.985  36.755  -5.338 
ATOM   3201  C5'  DA A 156      -8.286  35.498  -4.704 
ATOM   3202  C4'  DA A 156      -8.049  35.602  -3.209 
ATOM   3203  O4'  DA A 156      -6.676  35.288  -2.842 
ATOM   3204  C3'  DA A 156      -8.290  36.979  -2.592 
ATOM   3205  O3'  DA A 156      -8.861  36.811  -1.300 
ATOM   3206  C2'  DA A 156      -6.895  37.582  -2.433 
ATOM   3207  C1'  DA A 156      -6.202  36.303  -1.970 
ATOM   3208  N9   DA A 156      -4.717  36.352  -2.081 
ATOM   3209  C8   DA A 156      -3.958  36.980  -3.025 
ATOM   3210  N7   DA A 156      -2.680  36.840  -2.850 
ATOM   3211  C5   DA A 156      -2.584  36.061  -1.705 
ATOM   3212  C6   DA A 156      -1.484  35.558  -0.991 
ATOM   3213  N6   DA A 156      -0.209  35.776  -1.345 
ATOM   3214  N1   DA A 156      -1.742  34.820   0.105 
ATOM   3215  C2   DA A 156      -3.010  34.606   0.451 
ATOM   3216  N3   DA A 156      -4.112  35.021  -0.133 
ATOM   3217  C4   DA A 156      -3.827  35.758  -1.226 
ATOM   3218  P    DC A 157     -10.014  37.813  -0.824 
ATOM   3219  OP1  DC A 157     -11.320  37.349  -1.345 
ATOM   3220  OP2  DC A 157      -9.636  39.202  -1.165 
ATOM   3221  O5'  DC A 157      -9.967  37.619   0.763 
ATOM   3222  C5'  DC A 157      -9.558  36.346   1.298 
ATOM   3223  C4'  DC A 157      -8.604  36.554   2.457 
ATOM   3224  O4'  DC A 157      -7.216  36.650   2.024 
ATOM   3225  C3'  DC A 157      -8.821  37.825   3.279 
ATOM   3226  O3'  DC A 157      -8.557  37.539   4.647 
ATOM   3227  C2'  DC A 157      -7.757  38.800   2.773 
ATOM   3228  C1'  DC A 157      -6.629  37.781   2.648 
ATOM   3229  N1   DC A 157      -5.497  38.242   1.798 
ATOM   3230  C2   DC A 157      -4.211  37.838   2.151 
ATOM   3231  O2   DC A 157      -4.066  37.119   3.146 
ATOM   3232  N3   DC A 157      -3.166  38.249   1.389 
ATOM   3233  C4   DC A 157      -3.367  39.028   0.318 
ATOM   3234  N4   DC A 157      -2.314  39.402  -0.394 
ATOM   3235  C5   DC A 157      -4.680  39.455  -0.062 
ATOM   3236  C6   DC A 157      -5.711  39.034   0.713 
ATOM   3237  P    DA A 158      -9.495  38.189   5.770 
ATOM   3238  OP1  DA A 158     -10.710  37.362   5.942 
ATOM   3239  OP2  DA A 158      -9.720  39.618   5.461 
ATOM   3240  O5'  DA A 158      -8.568  38.060   7.068 
ATOM   3241  C5'  DA A 158      -7.631  36.969   7.153 
ATOM   3242  C4'  DA A 158      -6.298  37.470   7.671 
ATOM   3243  O4'  DA A 158      -5.427  37.940   6.602 
ATOM   3244  C3'  DA A 158      -6.362  38.651   8.640 
ATOM   3245  O3'  DA A 158      -5.352  38.489   9.629 
ATOM   3246  C2'  DA A 158      -6.015  39.871   7.786 
ATOM   3247  C1'  DA A 158      -4.908  39.208   6.972 
ATOM   3248  N9   DA A 158      -4.557  39.945   5.727 
ATOM   3249  C8   DA A 158      -5.379  40.660   4.904 
ATOM   3250  N7   DA A 158      -4.772  41.194   3.889 
ATOM   3251  C5   DA A 158      -3.450  40.804   4.049 
ATOM   3252  C6   DA A 158      -2.292  41.050   3.293 
ATOM   3253  N6   DA A 158      -2.283  41.781   2.169 
ATOM   3254  N1   DA A 158      -1.138  40.514   3.734 
ATOM   3255  C2   DA A 158      -1.153  39.787   4.850 
ATOM   3256  N3   DA A 158      -2.165  39.492   5.635 
ATOM   3257  C4   DA A 158      -3.307  40.040   5.172 
ATOM   3258  P    DC A 159      -5.684  38.880  11.146 
ATOM   3259  OP1  DC A 159      -6.368  37.750  11.812 
ATOM   3260  OP2  DC A 159      -6.391  40.179  11.180 
ATOM   3261  O5'  DC A 159      -4.214  39.054  11.755 
ATOM   3262  C5'  DC A 159      -3.135  38.274  11.207 
ATOM   3263  C4'  DC A 159      -1.907  39.144  11.025 
ATOM   3264  O4'  DC A 159      -1.885  39.809   9.730 
ATOM   3265  C3'  DC A 159      -1.746  40.285  12.028 
ATOM   3266  O3'  DC A 159      -0.365  40.442  12.329 
ATOM   3267  C2'  DC A 159      -2.224  41.529  11.280 
ATOM   3268  C1'  DC A 159      -1.590  41.182   9.937 
ATOM   3269  N1   DC A 159      -2.150  41.953   8.792 
ATOM   3270  C2   DC A 159      -1.285  42.300   7.758 
ATOM   3271  O2   DC A 159      -0.100  41.956   7.830 
ATOM   3272  N3   DC A 159      -1.777  43.004   6.705 
ATOM   3273  C4   DC A 159      -3.067  43.358   6.664 
ATOM   3274  N4   DC A 159      -3.498  44.044   5.616 
ATOM   3275  C5   DC A 159      -3.973  43.011   7.718 
ATOM   3276  C6   DC A 159      -3.463  42.308   8.761 
ATOM   3277  P    DA A 160       0.070  40.767  13.835 
ATOM   3278  OP1  DA A 160       0.153  39.508  14.609 
ATOM   3279  OP2  DA A 160      -0.814  41.814  14.392 
ATOM   3280  O5'  DA A 160       1.539  41.364  13.618 
ATOM   3281  C5'  DA A 160       2.322  40.904  12.500 
ATOM   3282  C4'  DA A 160       3.000  42.078  11.825 
ATOM   3283  O4'  DA A 160       2.165  42.687  10.798 
ATOM   3284  C3'  DA A 160       3.372  43.247  12.737 
ATOM   3285  O3'  DA A 160       4.611  43.795  12.302 
ATOM   3286  C2'  DA A 160       2.274  44.284  12.505 
ATOM   3287  C1'  DA A 160       2.166  44.092  10.995 
ATOM   3288  N9   DA A 160       0.911  44.642  10.409 
ATOM   3289  C8   DA A 160      -0.334  44.690  10.965 
ATOM   3290  N7   DA A 160      -1.229  45.236  10.201 
ATOM   3291  C5   DA A 160      -0.527  45.576   9.053 
ATOM   3292  C6   DA A 160      -0.915  46.193   7.854 
ATOM   3293  N6   DA A 160      -2.168  46.598   7.600 
ATOM   3294  N1   DA A 160       0.035  46.383   6.918 
ATOM   3295  C2   DA A 160       1.278  45.979   7.175 
ATOM   3296  N3   DA A 160       1.756  45.394   8.252 
ATOM   3297  C4   DA A 160       0.785  45.217   9.172 
ATOM   3298  P    DC A 161       5.676  44.270  13.398 
ATOM   3299  OP1  DC A 161       6.472  43.108  13.854 
ATOM   3300  OP2  DC A 161       4.989  45.042  14.457 
ATOM   3301  O5'  DC A 161       6.601  45.250  12.534 
ATOM   3302  C5'  DC A 161       6.761  44.997  11.126 
ATOM   3303  C4'  DC A 161       6.656  46.297  10.351 
ATOM   3304  O4'  DC A 161       5.283  46.616   9.987 
ATOM   3305  C3'  DC A 161       7.144  47.547  11.082 
ATOM   3306  O3'  DC A 161       7.780  48.409  10.145 
ATOM   3307  C2'  DC A 161       5.869  48.228  11.579 
ATOM   3308  C1'  DC A 161       5.032  47.970  10.329 
ATOM   3309  N1   DC A 161       3.567  48.129  10.546 
ATOM   3310  C2   DC A 161       2.806  48.636   9.496 
ATOM   3311  O2   DC A 161       3.372  48.931   8.437 
ATOM   3312  N3   DC A 161       1.469  48.789   9.674 
ATOM   3313  C4   DC A 161       0.893  48.457  10.837 
ATOM   3314  N4   DC A 161      -0.415  48.625  10.961 
ATOM   3315  C5   DC A 161       1.657  47.935  11.930 
ATOM   3316  C6   DC A 161       2.992  47.790  11.733 
ATOM   3317  P    DA A 162       9.101  49.196  10.586 
ATOM   3318  OP1  DA A 162      10.281  48.318  10.418 
ATOM   3319  OP2  DA A 162       8.908  49.772  11.935 
ATOM   3320  O5'  DA A 162       9.146  50.371   9.502 
ATOM   3321  C5'  DA A 162       8.596  50.135   8.193 
ATOM   3322  C4'  DA A 162       7.772  51.330   7.753 
ATOM   3323  O4'  DA A 162       6.385  51.240   8.190 
ATOM   3324  C3'  DA A 162       8.236  52.688   8.280 
ATOM   3325  O3'  DA A 162       8.038  53.667   7.266 
ATOM   3326  C2'  DA A 162       7.295  52.995   9.443 
ATOM   3327  C1'  DA A 162       6.021  52.478   8.781 
ATOM   3328  N9   DA A 162       4.908  52.223   9.738 
ATOM   3329  C8   DA A 162       4.982  51.772  11.024 
ATOM   3330  N7   DA A 162       3.829  51.652  11.606 
ATOM   3331  C5   DA A 162       2.922  52.053  10.634 
ATOM   3332  C6   DA A 162       1.521  52.153  10.630 
ATOM   3333  N6   DA A 162       0.754  51.841  11.685 
ATOM   3334  N1   DA A 162       0.934  52.587   9.499 
ATOM   3335  C2   DA A 162       1.702  52.895   8.455 
ATOM   3336  N3   DA A 162       3.011  52.842   8.342 
ATOM   3337  C4   DA A 162       3.573  52.405   9.487 
ATOM   3338  P    DT A 163       9.144  54.806   7.061 
ATOM   3339  OP1  DT A 163      10.233  54.290   6.202 
ATOM   3340  OP2  DT A 163       9.555  55.342   8.378 
ATOM   3341  O5'  DT A 163       8.310  55.915   6.266 
ATOM   3342  C5'  DT A 163       7.231  55.497   5.408 
ATOM   3343  C4'  DT A 163       6.029  56.399   5.609 
ATOM   3344  O4'  DT A 163       5.160  55.935   6.680 
ATOM   3345  C3'  DT A 163       6.340  57.847   5.988 
ATOM   3346  O3'  DT A 163       5.397  58.702   5.354 
ATOM   3347  C2'  DT A 163       6.113  57.909   7.499 
ATOM   3348  C1'  DT A 163       4.863  57.036   7.525 
ATOM   3349  N1   DT A 163       4.532  56.506   8.878 
ATOM   3350  C2   DT A 163       3.200  56.369   9.186 
ATOM   3351  O2   DT A 163       2.305  56.659   8.410 
ATOM   3352  N3   DT A 163       2.930  55.876  10.448 
ATOM   3353  C4   DT A 163       3.861  55.517  11.402 
ATOM   3354  O4   DT A 163       3.499  55.086  12.499 
ATOM   3355  C5   DT A 163       5.232  55.697  10.985 
ATOM   3356  C7   DT A 163       6.308  55.330  11.965 
ATOM   3357  C6   DT A 163       5.522  56.175   9.764 
ATOM   3358  P    DT A 164       5.896  60.100   4.755 
ATOM   3359  OP1  DT A 164       6.454  59.888   3.401 
ATOM   3360  OP2  DT A 164       6.789  60.766   5.729 
ATOM   3361  O5'  DT A 164       4.518  60.907   4.649 
ATOM   3362  C5'  DT A 164       3.297  60.179   4.422 
ATOM   3363  C4'  DT A 164       2.202  60.711   5.324 
ATOM   3364  O4'  DT A 164       2.180  60.051   6.622 
ATOM   3365  C3'  DT A 164       2.287  62.198   5.668 
ATOM   3366  O3'  DT A 164       0.970  62.735   5.723 
ATOM   3367  C2'  DT A 164       2.886  62.236   7.075 
ATOM   3368  C1'  DT A 164       2.107  61.048   7.630 
ATOM   3369  N1   DT A 164       2.687  60.484   8.881 
ATOM   3370  C2   DT A 164       1.806  59.986   9.810 
ATOM   3371  O2   DT A 164       0.598  59.991   9.648 
ATOM   3372  N3   DT A 164       2.380  59.473  10.957 
ATOM   3373  C4   DT A 164       3.729  59.417  11.243 
ATOM   3374  O4   DT A 164       4.124  58.933  12.306 
ATOM   3375  C5   DT A 164       4.574  59.963  10.208 
ATOM   3376  C7   DT A 164       6.056  59.942  10.439 
ATOM   3377  C6   DT A 164       4.042  60.469   9.083 
ATOM   3378  P    DA A 165       0.704  64.199   5.135 
ATOM   3379  OP1  DA A 165       0.496  64.115   3.671 
ATOM   3380  OP2  DA A 165       1.773  65.117   5.586 
ATOM   3381  O5'  DA A 165      -0.672  64.583   5.854 
ATOM   3382  C5'  DA A 165      -1.596  63.534   6.198 
ATOM   3383  C4'  DA A 165      -2.143  63.762   7.593 
ATOM   3384  O4'  DA A 165      -1.307  63.159   8.623 
ATOM   3385  C3'  DA A 165      -2.268  65.222   8.029 
ATOM   3386  O3'  DA A 165      -3.442  65.367   8.820 
ATOM   3387  C2'  DA A 165      -1.050  65.466   8.919 
ATOM   3388  C1'  DA A 165      -1.086  64.123   9.641 
ATOM   3389  N9   DA A 165       0.187  63.780  10.333 
ATOM   3390  C8   DA A 165       1.466  64.071   9.951 
ATOM   3391  N7   DA A 165       2.371  63.635  10.772 
ATOM   3392  C5   DA A 165       1.641  63.008  11.772 
ATOM   3393  C6   DA A 165       2.025  62.337  12.945 
ATOM   3394  N6   DA A 165       3.301  62.179  13.324 
ATOM   3395  N1   DA A 165       1.045  61.832  13.717 
ATOM   3396  C2   DA A 165      -0.221  61.991  13.335 
ATOM   3397  N3   DA A 165      -0.697  62.596  12.268 
ATOM   3398  C4   DA A 165       0.304  63.092  11.513 
ATOM   3399  P    DT A 166      -4.339  66.681   8.641 
ATOM   3400  OP1  DT A 166      -5.260  66.501   7.497 
ATOM   3401  OP2  DT A 166      -3.467  67.875   8.591 
ATOM   3402  O5'  DT A 166      -5.172  66.682  10.008 
ATOM   3403  C5'  DT A 166      -5.473  65.426  10.642 
ATOM   3404  C4'  DT A 166      -5.237  65.529  12.137 
ATOM   3405  O4'  DT A 166      -3.863  65.215  12.504 
ATOM   3406  C3'  DT A 166      -5.478  66.906  12.754 
ATOM   3407  O3'  DT A 166      -6.048  66.738  14.046 
ATOM   3408  C2'  DT A 166      -4.082  67.509  12.913 
ATOM   3409  C1'  DT A 166      -3.389  66.230  13.376 
ATOM   3410  N1   DT A 166      -1.904  66.279  13.265 
ATOM   3411  C2   DT A 166      -1.184  65.614  14.227 
ATOM   3412  O2   DT A 166      -1.706  65.002  15.143 
ATOM   3413  N3   DT A 166       0.189  65.683  14.093 
ATOM   3414  C4   DT A 166       0.883  66.344  13.100 
ATOM   3415  O4   DT A 166       2.115  66.335  13.083 
ATOM   3416  C5   DT A 166       0.039  67.012  12.137 
ATOM   3417  C7   DT A 166       0.714  67.757  11.022 
ATOM   3418  C6   DT A 166      -1.298  66.962  12.244 
ATOM   3419  P    DA A 167      -7.201  67.741  14.522 
ATOM   3420  OP1  DA A 167      -8.507  67.277  14.001 
ATOM   3421  OP2  DA A 167      -6.823  69.130  14.181 
ATOM   3422  O5'  DA A 167      -7.154  67.546  16.109 
ATOM   3423  C5'  DA A 167      -6.745  66.273  16.644 
ATOM   3424  C4'  DA A 167      -5.791  66.481  17.803 
ATOM   3425  O4'  DA A 167      -4.404  66.577  17.370 
ATOM   3426  C3'  DA A 167      -6.008  67.752  18.625 
ATOM   3427  O3'  DA A 167      -5.744  67.467  19.993 
ATOM   3428  C2'  DA A 167      -4.945  68.727  18.119 
ATOM   3429  C1'  DA A 167      -3.816  67.708  17.994 
ATOM   3430  N9   DA A 167      -2.684  68.170  17.144 
ATOM   3431  C8   DA A 167      -2.727  68.960  16.030 
ATOM   3432  N7   DA A 167      -1.563  69.190  15.506 
ATOM   3433  C5   DA A 167      -0.682  68.502  16.330 
ATOM   3434  C6   DA A 167       0.714  68.349  16.306 
ATOM   3435  N6   DA A 167       1.504  68.907  15.378 
ATOM   3436  N1   DA A 167       1.270  67.599  17.275 
ATOM   3437  C2   DA A 167       0.480  67.046  18.195 
ATOM   3438  N3   DA A 167      -0.827  67.118  18.317 
ATOM   3439  C4   DA A 167      -1.360  67.875  17.335 
ATOM   3440  P    DG A 168      -6.682  68.117  21.116 
ATOM   3441  OP1  DG A 168      -7.897  67.289  21.288 
ATOM   3442  OP2  DG A 168      -6.908  69.546  20.808 
ATOM   3443  O5'  DG A 168      -5.756  67.987  22.415 
ATOM   3444  C5'  DG A 168      -4.819  66.897  22.499 
ATOM   3445  C4'  DG A 168      -3.485  67.397  23.017 
ATOM   3446  O4'  DG A 168      -2.614  67.867  21.948 
ATOM   3447  C3'  DG A 168      -3.549  68.578  23.986 
ATOM   3448  O3'  DG A 168      -2.540  68.417  24.975 
ATOM   3449  C2'  DG A 168      -3.202  69.798  23.132 
ATOM   3450  C1'  DG A 168      -2.095  69.135  22.318 
ATOM   3451  N9   DG A 168      -1.745  69.873  21.073 
ATOM   3452  C8   DG A 168      -2.559  70.599  20.231 
ATOM   3453  N7   DG A 168      -1.933  71.131  19.210 
ATOM   3454  C5   DG A 168      -0.609  70.730  19.388 
ATOM   3455  C6   DG A 168       0.540  70.998  18.600 
ATOM   3456  O6   DG A 168       0.629  71.654  17.566 
ATOM   3457  N1   DG A 168       1.685  70.398  19.143 
ATOM   3458  C2   DG A 168       1.714  69.638  20.296 
ATOM   3459  N2   DG A 168       2.907  69.151  20.648 
ATOM   3460  N3   DG A 168       0.634  69.387  21.034 
ATOM   3461  C4   DG A 168      -0.483  69.963  20.521 
ATOM   3462  P    DA A 169      -2.871  68.808  26.492 
ATOM   3463  OP1  DA A 169      -3.556  67.677  27.158 
ATOM   3464  OP2  DA A 169      -3.579  70.107  26.526 
ATOM   3465  O5'  DA A 169      -1.402  68.981  27.101 
ATOM   3466  C5'  DA A 169      -0.322  68.201  26.553 
ATOM   3467  C4'  DA A 169       0.906  69.071  26.371 
ATOM   3468  O4'  DA A 169       0.927  69.737  25.076 
ATOM   3469  C3'  DA A 169       1.066  70.213  27.375 
ATOM   3470  O3'  DA A 169       2.448  70.370  27.675 
ATOM   3471  C2'  DA A 169       0.588  71.457  26.626 
ATOM   3472  C1'  DA A 169       1.222  71.109  25.283 
ATOM   3473  N9   DA A 169       0.663  71.881  24.138 
ATOM   3474  C8   DA A 169      -0.620  72.312  23.952 
ATOM   3475  N7   DA A 169      -0.799  72.966  22.847 
ATOM   3476  C5   DA A 169       0.456  72.969  22.254 
ATOM   3477  C6   DA A 169       0.932  73.509  21.047 
ATOM   3478  N6   DA A 169       0.160  74.182  20.183 
ATOM   3479  N1   DA A 169       2.236  73.332  20.762 
ATOM   3480  C2   DA A 169       2.998  72.662  21.625 
ATOM   3481  N3   DA A 169       2.667  72.116  22.775 
ATOM   3482  C4   DA A 169       1.358  72.308  23.038 
ATOM   3483  P    DT A 170       2.883  70.694  29.181 
ATOM   3484  OP1  DT A 170       2.965  69.436  29.955 
ATOM   3485  OP2  DT A 170       1.998  71.742  29.738 
ATOM   3486  O5'  DT A 170       4.352  71.291  28.964 
ATOM   3487  C5'  DT A 170       5.134  70.831  27.847 
ATOM   3488  C4'  DT A 170       5.813  72.006  27.171 
ATOM   3489  O4'  DT A 170       4.978  72.614  26.144 
ATOM   3490  C3'  DT A 170       6.185  73.174  28.083 
ATOM   3491  O3'  DT A 170       7.423  73.722  27.648 
ATOM   3492  C2'  DT A 170       5.087  74.212  27.851 
ATOM   3493  C1'  DT A 170       4.978  74.020  26.341 
ATOM   3494  N1   DT A 170       3.724  74.570  25.755 
ATOM   3495  C2   DT A 170       3.806  75.106  24.493 
ATOM   3496  O2   DT A 170       4.844  75.144  23.855 
ATOM   3497  N3   DT A 170       2.624  75.607  23.983 
ATOM   3498  C4   DT A 170       1.398  75.615  24.616 
ATOM   3499  O4   DT A 170       0.407  76.093  24.058 
ATOM   3500  C5   DT A 170       1.412  75.031  25.937 
ATOM   3501  C7   DT A 170       0.118  75.000  26.696 
ATOM   3502  C6   DT A 170       2.548  74.537  26.457 
ATOM   3503  P    DT A 171       8.489  74.198  28.744 
ATOM   3504  OP1  DT A 171       9.284  73.035  29.200 
ATOM   3505  OP2  DT A 171       7.801  74.969  29.803 
ATOM   3506  O5'  DT A 171       9.414  75.177  27.880 
ATOM   3507  C5'  DT A 171       9.574  74.925  26.472 
ATOM   3508  C4'  DT A 171       9.469  76.224  25.697 
ATOM   3509  O4'  DT A 171       8.096  76.543  25.333 
ATOM   3510  C3'  DT A 171       9.956  77.475  26.428 
ATOM   3511  O3'  DT A 171      10.592  78.336  25.491 
ATOM   3512  C2'  DT A 171       8.681  78.155  26.925 
ATOM   3513  C1'  DT A 171       7.845  77.898  25.676 
ATOM   3514  N1   DT A 171       6.380  78.056  25.892 
ATOM   3515  C2   DT A 171       5.643  78.558  24.847 
ATOM   3516  O2   DT A 171       6.136  78.868  23.777 
ATOM   3517  N3   DT A 171       4.288  78.692  25.085 
ATOM   3518  C4   DT A 171       3.628  78.372  26.253 
ATOM   3519  O4   DT A 171       2.410  78.536  26.348 
ATOM   3520  C5   DT A 171       4.485  77.853  27.293 
ATOM   3521  C7   DT A 171       3.846  77.481  28.598 
ATOM   3522  C6   DT A 171       5.805  77.713  27.089 
ATOM   3523  P    DA A 172      11.914  79.124  25.932 
ATOM   3524  OP1  DA A 172      13.093  78.245  25.764 
ATOM   3525  OP2  DA A 172      11.721  79.700  27.281 
ATOM   3526  O5'  DA A 172      11.959  80.299  24.848 
ATOM   3527  C5'  DA A 172      11.408  80.062  23.539 
ATOM   3528  C4'  DA A 172      10.585  81.257  23.099 
ATOM   3529  O4'  DA A 172       9.198  81.167  23.536 
ATOM   3530  C3'  DA A 172      11.049  82.615  23.626 
ATOM   3531  O3'  DA A 172      10.851  83.594  22.613 
ATOM   3532  C2'  DA A 172      10.107  82.922  24.789 
ATOM   3533  C1'  DA A 172       8.834  82.405  24.127 
ATOM   3534  N9   DA A 172       7.721  82.151  25.084 
ATOM   3535  C8   DA A 172       7.795  81.700  26.370 
ATOM   3536  N7   DA A 172       6.642  81.580  26.952 
ATOM   3537  C5   DA A 172       5.734  81.980  25.980 
ATOM   3538  C6   DA A 172       4.334  82.080  25.976 
ATOM   3539  N6   DA A 172       3.566  81.768  27.031 
ATOM   3540  N1   DA A 172       3.746  82.515  24.845 
ATOM   3541  C2   DA A 172       4.514  82.822  23.801 
ATOM   3542  N3   DA A 172       5.823  82.770  23.688 
ATOM   3543  C4   DA A 172       6.386  82.333  24.833 
ATOM   3544  P    DC A 173      11.956  84.733  22.407 
ATOM   3545  OP1  DC A 173      13.046  84.218  21.548 
ATOM   3546  OP2  DC A 173      12.367  85.269  23.724 
ATOM   3547  O5'  DC A 173      11.123  85.843  21.612 
ATOM   3548  C5'  DC A 173      10.044  85.425  20.755 
ATOM   3549  C4'  DC A 173       8.842  86.327  20.955 
ATOM   3550  O4'  DC A 173       7.972  85.862  22.026 
ATOM   3551  C3'  DC A 173       9.153  87.774  21.334 
ATOM   3552  O3'  DC A 173       8.210  88.629  20.700 
ATOM   3553  C2'  DC A 173       8.926  87.837  22.845 
ATOM   3554  C1'  DC A 173       7.676  86.964  22.871 
ATOM   3555  N1   DC A 173       7.344  86.433  24.224 
ATOM   3556  C2   DC A 173       5.999  86.289  24.552 
ATOM   3557  O2   DC A 173       5.144  86.603  23.716 
ATOM   3558  N3   DC A 173       5.675  85.808  25.780 
ATOM   3559  C4   DC A 173       6.632  85.479  26.658 
ATOM   3560  N4   DC A 173       6.266  85.014  27.842 
ATOM   3561  C5   DC A 173       8.022  85.621  26.340 
ATOM   3562  C6   DC A 173       8.324  86.103  25.108 
ATOM   3563  P    DT A 174       8.708  90.027  20.101 
ATOM   3564  OP1  DT A 174       9.267  89.815  18.747 
ATOM   3565  OP2  DT A 174       9.601  90.694  21.075 
ATOM   3566  O5'  DT A 174       7.331  90.835  19.995 
ATOM   3567  C5'  DT A 174       6.110  90.106  19.768 
ATOM   3568  C4'  DT A 174       5.015  90.638  20.670 
ATOM   3569  O4'  DT A 174       4.993  89.978  21.969 
ATOM   3570  C3'  DT A 174       5.099  92.125  21.014 
ATOM   3571  O3'  DT A 174       3.783  92.662  21.069 
ATOM   3572  C2'  DT A 174       5.699  92.163  22.421 
ATOM   3573  C1'  DT A 174       4.920  90.975  22.976 
ATOM   3574  N1   DT A 174       5.500  90.411  24.227 
ATOM   3575  C2   DT A 174       4.619  89.914  25.156 
ATOM   3576  O2   DT A 174       3.411  89.919  24.994 
ATOM   3577  N3   DT A 174       5.193  89.400  26.304 
ATOM   3578  C4   DT A 174       6.542  89.344  26.589 
ATOM   3579  O4   DT A 174       6.937  88.860  27.652 
ATOM   3580  C5   DT A 174       7.386  89.890  25.554 
ATOM   3581  C7   DT A 174       8.869  89.870  25.785 
ATOM   3582  C6   DT A 174       6.855  90.397  24.429 
ATOM   3583  P    DC A 175       3.517  94.126  20.481 
ATOM   3584  OP1  DC A 175       3.308  94.043  19.017 
ATOM   3585  OP2  DC A 175       4.586  95.044  20.933 
ATOM   3586  O5'  DC A 175       2.140  94.511  21.200 
ATOM   3587  C5'  DC A 175       1.217  93.461  21.544 
ATOM   3588  C4'  DC A 175       0.670  93.689  22.939 
ATOM   3589  O4'  DC A 175       1.506  93.086  23.969 
ATOM   3590  C3'  DC A 175       0.545  95.149  23.375 
ATOM   3591  O3'  DC A 175      -0.629  95.295  24.166 
ATOM   3592  C2'  DC A 175       1.763  95.394  24.265 
ATOM   3593  C1'  DC A 175       1.727  94.050  24.987 
ATOM   3594  N1   DC A 175       3.000  93.708  25.679 
ATOM   3595  C2   DC A 175       2.920  92.999  26.875 
ATOM   3596  O2   DC A 175       1.804  92.686  27.309 
ATOM   3597  N3   DC A 175       4.069  92.678  27.522 
ATOM   3598  C4   DC A 175       5.257  93.035  27.020 
ATOM   3599  N4   DC A 175       6.350  92.698  27.688 
ATOM   3600  C5   DC A 175       5.363  93.764  25.791 
ATOM   3601  C6   DC A 175       4.202  94.076  25.160 
ATOM   3602  P    DA A 176      -1.527  96.609  23.987 
ATOM   3603  OP1  DA A 176      -2.447  96.428  22.843 
ATOM   3604  OP2  DA A 176      -0.654  97.802  23.937 
ATOM   3605  O5'  DA A 176      -2.359  96.609  25.354 
ATOM   3606  C5'  DA A 176      -2.661  95.353  25.988 
ATOM   3607  C4'  DA A 176      -2.424  95.456  27.483 
ATOM   3608  O4'  DA A 176      -1.051  95.142  27.850 
ATOM   3609  C3'  DA A 176      -2.665  96.834  28.100 
ATOM   3610  O3'  DA A 176      -3.236  96.666  29.392 
ATOM   3611  C2'  DA A 176      -1.269  97.436  28.259 
ATOM   3612  C1'  DA A 176      -0.577  96.158  28.722 
ATOM   3613  N9   DA A 176       0.908  96.207  28.611 
ATOM   3614  C8   DA A 176       1.667  96.835  27.667 
ATOM   3615  N7   DA A 176       2.945  96.695  27.842 
ATOM   3616  C5   DA A 176       3.041  95.916  28.987 
ATOM   3617  C6   DA A 176       4.142  95.413  29.701 
ATOM   3618  N6   DA A 176       5.416  95.631  29.347 
ATOM   3619  N1   DA A 176       3.884  94.674  30.797 
ATOM   3620  C2   DA A 176       2.615  94.460  31.143 
ATOM   3621  N3   DA A 176       1.513  94.876  30.559 
ATOM   3622  C4   DA A 176       1.799  95.613  29.466 
ATOM   3623  P    DG A 177      -4.388  97.668  29.868 
ATOM   3624  OP1  DG A 177      -5.694  97.204  29.347 
ATOM   3625  OP2  DG A 177      -4.010  99.057  29.527 
ATOM   3626  O5'  DG A 177      -4.342  97.473  31.455 
ATOM   3627  C5'  DG A 177      -3.932  96.201  31.991 
ATOM   3628  C4'  DG A 177      -2.978  96.409  33.150 
ATOM   3629  O4'  DG A 177      -1.591  96.504  32.716 
ATOM   3630  C3'  DG A 177      -3.196  97.679  33.971 
ATOM   3631  O3'  DG A 177      -2.932  97.394  35.339 
ATOM   3632  C2'  DG A 177      -2.132  98.654  33.465 
ATOM   3633  C1'  DG A 177      -1.004  97.636  33.340 
ATOM   3634  N9   DG A 177       0.129  98.097  32.490 
ATOM   3635  C8   DG A 177       0.106  98.894  31.365 
ATOM   3636  N7   DG A 177       1.288  99.117  30.845 
ATOM   3637  C5   DG A 177       2.156  98.420  31.684 
ATOM   3638  C6   DG A 177       3.568  98.287  31.630 
ATOM   3639  O6   DG A 177       4.356  98.764  30.818 
ATOM   3640  N1   DG A 177       4.047  97.490  32.680 
ATOM   3641  C2   DG A 177       3.264  96.899  33.652 
ATOM   3642  N2   DG A 177       3.912  96.175  34.567 
ATOM   3643  N3   DG A 177       1.939  97.024  33.701 
ATOM   3644  C4   DG A 177       1.459  97.795  32.691 
ATOM   3645  P    DA A 178      -3.870  98.044  36.462 
ATOM   3646  OP1  DA A 178      -5.085  97.217  36.634 
ATOM   3647  OP2  DA A 178      -4.095  99.473  36.154 
ATOM   3648  O5'  DA A 178      -2.943  97.915  37.761 
ATOM   3649  C5'  DA A 178      -2.006  96.824  37.845 
ATOM   3650  C4'  DA A 178      -0.673  97.325  38.363 
ATOM   3651  O4'  DA A 178       0.198  97.795  37.294 
ATOM   3652  C3'  DA A 178      -0.736  98.505  39.332 
ATOM   3653  O3'  DA A 178       0.273  98.344  40.321 
ATOM   3654  C2'  DA A 178      -0.390  99.726  38.479 
ATOM   3655  C1'  DA A 178       0.717  99.063  37.664 
ATOM   3656  N9   DA A 178       1.068  99.800  36.419 
ATOM   3657  C8   DA A 178       0.246 100.515  35.596 
ATOM   3658  N7   DA A 178       0.853 101.048  34.581 
ATOM   3659  C5   DA A 178       2.176 100.659  34.741 
ATOM   3660  C6   DA A 178       3.334 100.904  33.985 
ATOM   3661  N6   DA A 178       3.342 101.636  32.861 
ATOM   3662  N1   DA A 178       4.487 100.369  34.426 
ATOM   3663  C2   DA A 178       4.472  99.642  35.542 
ATOM   3664  N3   DA A 178       3.460  99.347  36.327 
ATOM   3665  C4   DA A 178       2.318  99.895  35.864 
ATOM   3666  P    DA A 179      -0.058  98.735  41.838 
ATOM   3667  OP1  DA A 179      -0.743  97.605  42.504 
ATOM   3668  OP2  DA A 179      -0.766 100.034  41.872 
ATOM   3669  O5'  DA A 179       1.411  98.909  42.447 
ATOM   3670  C5'  DA A 179       2.490  98.129  41.899 
ATOM   3671  C4'  DA A 179       3.718  98.999  41.717 
ATOM   3672  O4'  DA A 179       3.740  99.664  40.422 
ATOM   3673  C3'  DA A 179       3.879 100.140  42.721 
ATOM   3674  O3'  DA A 179       5.261 100.297  43.021 
ATOM   3675  C2'  DA A 179       3.401 101.384  41.972 
ATOM   3676  C1'  DA A 179       4.035 101.037  40.629 
ATOM   3677  N9   DA A 179       3.475 101.808  39.485 
ATOM   3678  C8   DA A 179       2.193 102.239  39.299 
ATOM   3679  N7   DA A 179       2.013 102.893  38.193 
ATOM   3680  C5   DA A 179       3.269 102.897  37.600 
ATOM   3681  C6   DA A 179       3.745 103.437  36.393 
ATOM   3682  N6   DA A 179       2.973 104.109  35.529 
ATOM   3683  N1   DA A 179       5.049 103.260  36.108 
ATOM   3684  C2   DA A 179       5.810 102.590  36.971 
ATOM   3685  N3   DA A 179       5.479 102.044  38.121 
ATOM   3686  C4   DA A 179       4.170 102.235  38.384 
ATOM   3687  P    DG A 180       5.695 100.622  44.528 
ATOM   3688  OP1  DG A 180       5.778  99.363  45.302 
ATOM   3689  OP2  DG A 180       4.811 101.669  45.084 
ATOM   3690  O5'  DG A 180       7.164 101.219  44.310 
ATOM   3691  C5'  DG A 180       7.947 100.759  43.193 
ATOM   3692  C4'  DG A 180       8.626 101.933  42.517 
ATOM   3693  O4'  DG A 180       7.790 102.542  41.490 
ATOM   3694  C3'  DG A 180       8.998 103.102  43.429 
ATOM   3695  O3'  DG A 180      10.236 103.649  42.994 
ATOM   3696  C2'  DG A 180       7.899 104.139  43.197 
ATOM   3697  C1'  DG A 180       7.791 103.947  41.687 
ATOM   3698  N9   DG A 180       6.537 104.497  41.101 
ATOM   3699  C8   DG A 180       5.273 104.554  41.646 
ATOM   3700  N7   DG A 180       4.378 105.108  40.863 
ATOM   3701  C5   DG A 180       5.101 105.441  39.719 
ATOM   3702  C6   DG A 180       4.675 106.068  38.520 
ATOM   3703  O6   DG A 180       3.553 106.464  38.215 
ATOM   3704  N1   DG A 180       5.736 106.218  37.616 
ATOM   3705  C2   DG A 180       7.037 105.814  37.841 
ATOM   3706  N2   DG A 180       7.903 106.047  36.851 
ATOM   3707  N3   DG A 180       7.436 105.225  38.967 
ATOM   3708  C4   DG A 180       6.419 105.073  39.855 
ATOM   3709  P    DC A 181      11.302 104.125  44.091 
ATOM   3710  OP1  DC A 181      12.097 102.963  44.546 
ATOM   3711  OP2  DC A 181      10.614 104.896  45.149 
ATOM   3712  O5'  DC A 181      12.226 105.105  43.226 
ATOM   3713  C5'  DC A 181      12.387 104.852  41.818 
ATOM   3714  C4'  DC A 181      12.281 106.151  41.043 
ATOM   3715  O4'  DC A 181      10.908 106.471  40.679 
ATOM   3716  C3'  DC A 181      12.769 107.402  41.774 
ATOM   3717  O3'  DC A 181      13.405 108.264  40.837 
ATOM   3718  C2'  DC A 181      11.494 108.083  42.271 
ATOM   3719  C1'  DC A 181      10.658 107.825  41.022 
ATOM   3720  N1   DC A 181       9.192 107.984  41.238 
ATOM   3721  C2   DC A 181       8.431 108.491  40.188 
ATOM   3722  O2   DC A 181       8.998 108.785  39.130 
ATOM   3723  N3   DC A 181       7.094 108.644  40.366 
ATOM   3724  C4   DC A 181       6.518 108.312  41.530 
ATOM   3725  N4   DC A 181       5.210 108.480  41.653 
ATOM   3726  C5   DC A 181       7.282 107.790  42.622 
ATOM   3727  C6   DC A 181       8.618 107.645  42.425 
ATOM   3728  P    DA A 182      14.727 109.051  41.278 
ATOM   3729  OP1  DA A 182      15.906 108.173  41.110 
ATOM   3730  OP2  DA A 182      14.533 109.627  42.627 
ATOM   3731  O5'  DA A 182      14.772 110.226  40.195 
ATOM   3732  C5'  DA A 182      14.221 109.990  38.885 
ATOM   3733  C4'  DA A 182      13.397 111.185  38.445 
ATOM   3734  O4'  DA A 182      12.011 111.095  38.882 
ATOM   3735  C3'  DA A 182      13.862 112.542  38.972 
ATOM   3736  O3'  DA A 182      13.664 113.522  37.959 
ATOM   3737  C2'  DA A 182      12.920 112.850  40.135 
ATOM   3738  C1'  DA A 182      11.647 112.332  39.473 
ATOM   3739  N9   DA A 182      10.534 112.078  40.430 
ATOM   3740  C8   DA A 182      10.607 111.627  41.716 
ATOM   3741  N7   DA A 182       9.454 111.507  42.298 
ATOM   3742  C5   DA A 182       8.547 111.908  41.326 
ATOM   3743  C6   DA A 182       7.146 112.008  41.322 
ATOM   3744  N6   DA A 182       6.379 111.696  42.377 
ATOM   3745  N1   DA A 182       6.559 112.442  40.191 
ATOM   3746  C2   DA A 182       7.327 112.750  39.147 
ATOM   3747  N3   DA A 182       8.636 112.697  39.035 
ATOM   3748  C4   DA A 182       9.198 112.260  40.179 
ATOM   3749  P    DG A 183      14.769 114.661  37.754 
ATOM   3750  OP1  DG A 183      15.859 114.145  36.894 
ATOM   3751  OP2  DG A 183      15.180 115.196  39.070 
ATOM   3752  O5'  DG A 183      13.935 115.770  36.959 
ATOM   3753  C5'  DG A 183      12.857 115.352  36.101 
ATOM   3754  C4'  DG A 183      11.655 116.254  36.301 
ATOM   3755  O4'  DG A 183      10.785 115.790  37.372 
ATOM   3756  C3'  DG A 183      11.965 117.702  36.680 
ATOM   3757  O3'  DG A 183      11.022 118.557  36.046 
ATOM   3758  C2'  DG A 183      11.739 117.764  38.191 
ATOM   3759  C1'  DG A 183      10.489 116.891  38.217 
ATOM   3760  N9   DG A 183      10.157 116.361  39.570 
ATOM   3761  C8   DG A 183      11.004 115.978  40.586 
ATOM   3762  N7   DG A 183      10.388 115.551  41.663 
ATOM   3763  C5   DG A 183       9.036 115.661  41.335 
ATOM   3764  C6   DG A 183       7.883 115.349  42.101 
ATOM   3765  O6   DG A 183       7.814 114.904  43.243 
ATOM   3766  N1   DG A 183       6.706 115.612  41.385 
ATOM   3767  C2   DG A 183       6.654 116.112  40.097 
ATOM   3768  N2   DG A 183       5.431 116.293  39.589 
ATOM   3769  N3   DG A 183       7.736 116.404  39.380 
ATOM   3770  C4   DG A 183       8.885 116.154  40.061 
ATOM   3771  P    DA A 184      11.521 119.955  35.447 
ATOM   3772  OP1  DA A 184      12.080 119.743  34.093 
ATOM   3773  OP2  DA A 184      12.414 120.621  36.421 
ATOM   3774  O5'  DA A 184      10.144 120.762  35.341 
ATOM   3775  C5'  DA A 184       8.923 120.033  35.115 
ATOM   3776  C4'  DA A 184       7.827 120.566  36.016 
ATOM   3777  O4'  DA A 184       7.805 119.906  37.315 
ATOM   3778  C3'  DA A 184       7.912 122.053  36.360 
ATOM   3779  O3'  DA A 184       6.596 122.589  36.415 
ATOM   3780  C2'  DA A 184       8.511 122.091  37.767 
ATOM   3781  C1'  DA A 184       7.732 120.902  38.322 
ATOM   3782  N9   DA A 184       8.312 120.338  39.573 
ATOM   3783  C8   DA A 184       9.627 120.246  39.932 
ATOM   3784  N7   DA A 184       9.816 119.702  41.095 
ATOM   3785  C5   DA A 184       8.534 119.411  41.541 
ATOM   3786  C6   DA A 184       8.053 118.818  42.719 
ATOM   3787  N6   DA A 184       8.848 118.392  43.711 
ATOM   3788  N1   DA A 184       6.719 118.679  42.843 
ATOM   3789  C2   DA A 184       5.935 119.105  41.854 
ATOM   3790  N3   DA A 184       6.267 119.670  40.715 
ATOM   3791  C4   DA A 184       7.607 119.798  40.616 
ATOM   3792  P    DA A 185       6.330 124.054  35.827 
ATOM   3793  OP1  DA A 185       6.121 123.970  34.364 
ATOM   3794  OP2  DA A 185       7.399 124.971  36.279 
ATOM   3795  O5'  DA A 185       4.953 124.438  36.546 
ATOM   3796  C5'  DA A 185       4.029 123.389  36.891 
ATOM   3797  C4'  DA A 185       3.482 123.617  38.285 
ATOM   3798  O4'  DA A 185       4.318 123.014  39.315 
ATOM   3799  C3'  DA A 185       3.357 125.077  38.721 
ATOM   3800  O3'  DA A 185       2.184 125.222  39.512 
ATOM   3801  C2'  DA A 185       4.575 125.321  39.611 
ATOM   3802  C1'  DA A 185       4.540 123.977  40.333 
ATOM   3803  N9   DA A 185       5.813 123.635  41.025 
ATOM   3804  C8   DA A 185       7.091 123.926  40.643 
ATOM   3805  N7   DA A 185       7.996 123.490  41.464 
ATOM   3806  C5   DA A 185       7.266 122.863  42.464 
ATOM   3807  C6   DA A 185       7.650 122.192  43.637 
ATOM   3808  N6   DA A 185       8.926 122.034  44.016 
ATOM   3809  N1   DA A 185       6.670 121.687  44.409 
ATOM   3810  C2   DA A 185       5.405 121.846  44.027 
ATOM   3811  N3   DA A 185       4.928 122.451  42.960 
ATOM   3812  C4   DA A 185       5.929 122.947  42.205 
ATOM   3813  P    DC A 186       1.286 126.536  39.333 
ATOM   3814  OP1  DC A 186       0.365 126.356  38.189 
ATOM   3815  OP2  DC A 186       2.158 127.729  39.283 
ATOM   3816  O5'  DC A 186       0.453 126.537  40.700 
ATOM   3817  C5'  DC A 186       0.152 125.280  41.334 
ATOM   3818  C4'  DC A 186       0.389 125.384  42.829 
ATOM   3819  O4'  DC A 186       1.762 125.070  43.196 
ATOM   3820  C3'  DC A 186       0.148 126.761  43.446 
ATOM   3821  O3'  DC A 186      -0.423 126.593  44.739 
ATOM   3822  C2'  DC A 186       1.543 127.364  43.605 
ATOM   3823  C1'  DC A 186       2.236 126.085  44.068 
ATOM   3824  N1   DC A 186       3.721 126.134  43.957 
ATOM   3825  C2   DC A 186       4.466 125.465  44.925 
ATOM   3826  O2   DC A 186       3.870 124.864  45.826 
ATOM   3827  N3   DC A 186       5.821 125.499  44.842 
ATOM   3828  C4   DC A 186       6.428 126.162  43.850 
ATOM   3829  N4   DC A 186       7.751 126.164  43.813 
ATOM   3830  C5   DC A 186       5.680 126.856  42.845 
ATOM   3831  C6   DC A 186       4.327 126.812  42.945 
ATOM   3832  P    DA A 187      -1.576 127.596  45.214 
ATOM   3833  OP1  DA A 187      -2.882 127.132  44.693 
ATOM   3834  OP2  DA A 187      -1.198 128.985  44.873 
ATOM   3835  O5'  DA A 187      -1.529 127.401  46.802 
ATOM   3836  C5'  DA A 187      -1.120 126.128  47.337 
ATOM   3837  C4'  DA A 187      -0.166 126.336  48.496 
ATOM   3838  O4'  DA A 187       1.222 126.432  48.062 
ATOM   3839  C3'  DA A 187      -0.383 127.607  49.317 
ATOM   3840  O3'  DA A 187      -0.119 127.322  50.685 
ATOM   3841  C2'  DA A 187       0.681 128.582  48.811 
ATOM   3842  C1'  DA A 187       1.809 127.563  48.686 
ATOM   3843  N9   DA A 187       2.941 128.025  47.836 
ATOM   3844  C8   DA A 187       2.899 128.815  46.723 
ATOM   3845  N7   DA A 187       4.063 129.045  46.198 
ATOM   3846  C5   DA A 187       4.943 128.356  47.022 
ATOM   3847  C6   DA A 187       6.339 128.204  46.998 
ATOM   3848  N6   DA A 187       7.129 128.762  46.070 
ATOM   3849  N1   DA A 187       6.896 127.454  47.967 
ATOM   3850  C2   DA A 187       6.106 126.901  48.887 
ATOM   3851  N3   DA A 187       4.798 126.973  49.009 
ATOM   3852  C4   DA A 187       4.265 127.730  48.027 
ATOM   3853  P    DG A 188      -1.057 127.972  51.808 
ATOM   3854  OP1  DG A 188      -2.272 127.144  51.980 
ATOM   3855  OP2  DG A 188      -1.282 129.401  51.500 
ATOM   3856  O5'  DG A 188      -0.130 127.842  53.107 
ATOM   3857  C5'  DG A 188       0.806 126.751  53.191 
ATOM   3858  C4'  DG A 188       2.140 127.252  53.709 
ATOM   3859  O4'  DG A 188       3.011 127.722  52.640 
ATOM   3860  C3'  DG A 188       2.076 128.433  54.678 
ATOM   3861  O3'  DG A 188       3.086 128.272  55.667 
ATOM   3862  C2'  DG A 188       2.423 129.653  53.825 
ATOM   3863  C1'  DG A 188       3.530 128.990  53.010 
ATOM   3864  N9   DG A 188       3.881 129.728  51.765 
ATOM   3865  C8   DG A 188       3.066 130.454  50.923 
ATOM   3866  N7   DG A 188       3.693 130.986  49.902 
ATOM   3867  C5   DG A 188       5.016 130.585  50.080 
ATOM   3868  C6   DG A 188       6.165 130.853  49.292 
ATOM   3869  O6   DG A 188       6.254 131.509  48.258 
ATOM   3870  N1   DG A 188       7.310 130.253  49.835 
ATOM   3871  C2   DG A 188       7.339 129.493  50.988 
ATOM   3872  N2   DG A 188       8.532 129.006  51.341 
ATOM   3873  N3   DG A 188       6.260 129.242  51.727 
ATOM   3874  C4   DG A 188       5.142 129.817  51.214 
ATOM   3875  P    DA A 189       2.754 128.663  57.184 
ATOM   3876  OP1  DA A 189       2.070 127.532  57.850 
ATOM   3877  OP2  DA A 189       2.047 129.962  57.218 
ATOM   3878  O5'  DA A 189       4.224 128.836  57.793 
ATOM   3879  C5'  DA A 189       5.303 128.056  57.245 
ATOM   3880  C4'  DA A 189       6.531 128.926  57.063 
ATOM   3881  O4'  DA A 189       6.553 129.591  55.768 
ATOM   3882  C3'  DA A 189       6.692 130.067  58.067 
ATOM   3883  O3'  DA A 189       8.073 130.224  58.367 
ATOM   3884  C2'  DA A 189       6.214 131.311  57.318 
ATOM   3885  C1'  DA A 189       6.848 130.964  55.975 
ATOM   3886  N9   DA A 189       6.288 131.736  54.831 
ATOM   3887  C8   DA A 189       5.006 132.167  54.645 
ATOM   3888  N7   DA A 189       4.826 132.821  53.539 
ATOM   3889  C5   DA A 189       6.081 132.824  52.946 
ATOM   3890  C6   DA A 189       6.558 133.364  51.739 
ATOM   3891  N6   DA A 189       5.786 134.037  50.875 
ATOM   3892  N1   DA A 189       7.861 133.187  51.454 
ATOM   3893  C2   DA A 189       8.623 132.517  52.317 
ATOM   3894  N3   DA A 189       8.292 131.971  53.467 
ATOM   3895  C4   DA A 189       6.983 132.163  53.730 
ATOM   3896  P    DG A 190       8.508 130.549  59.874 
ATOM   3897  OP1  DG A 190       8.591 129.291  60.648 
ATOM   3898  OP2  DG A 190       7.624 131.596  60.430 
ATOM   3899  O5'  DG A 190       9.977 131.146  59.656 
ATOM   3900  C5'  DG A 190      10.760 130.686  58.539 
ATOM   3901  C4'  DG A 190      11.438 131.861  57.863 
ATOM   3902  O4'  DG A 190      10.603 132.469  56.836 
ATOM   3903  C3'  DG A 190      11.810 133.029  58.775 
ATOM   3904  O3'  DG A 190      13.049 133.577  58.340 
ATOM   3905  C2'  DG A 190      10.712 134.067  58.543 
ATOM   3906  C1'  DG A 190      10.604 133.874  57.033 
ATOM   3907  N9   DG A 190       9.349 134.425  56.448 
ATOM   3908  C8   DG A 190       8.085 134.482  56.993 
ATOM   3909  N7   DG A 190       7.191 135.035  56.209 
ATOM   3910  C5   DG A 190       7.914 135.369  55.065 
ATOM   3911  C6   DG A 190       7.487 135.996  53.866 
ATOM   3912  O6   DG A 190       6.366 136.392  53.561 
ATOM   3913  N1   DG A 190       8.548 136.145  52.962 
ATOM   3914  C2   DG A 190       9.849 135.742  53.187 
ATOM   3915  N2   DG A 190      10.715 135.974  52.197 
ATOM   3916  N3   DG A 190      10.249 135.153  54.313 
ATOM   3917  C4   DG A 190       9.232 135.001  55.201 
ATOM   3918  P    DT A 191      14.114 134.052  59.437 
ATOM   3919  OP1  DT A 191      14.910 132.890  59.892 
ATOM   3920  OP2  DT A 191      13.427 134.824  60.495 
ATOM   3921  O5'  DT A 191      15.039 135.032  58.572 
ATOM   3922  C5'  DT A 191      15.199 134.780  57.164 
ATOM   3923  C4'  DT A 191      15.094 136.079  56.389 
ATOM   3924  O4'  DT A 191      13.721 136.398  56.025 
ATOM   3925  C3'  DT A 191      15.582 137.330  57.120 
ATOM   3926  O3'  DT A 191      16.218 138.191  56.183 
ATOM   3927  C2'  DT A 191      14.307 138.010  57.617 
ATOM   3928  C1'  DT A 191      13.470 137.753  56.368 
ATOM   3929  N1   DT A 191      12.005 137.911  56.584 
ATOM   3930  C2   DT A 191      11.268 138.412  55.539 
ATOM   3931  O2   DT A 191      11.762 138.723  54.469 
ATOM   3932  N3   DT A 191       9.914 138.546  55.777 
ATOM   3933  C4   DT A 191       9.253 138.227  56.945 
ATOM   3934  O4   DT A 191       8.035 138.391  57.041 
ATOM   3935  C5   DT A 191      10.110 137.708  57.985 
ATOM   3936  C7   DT A 191       9.471 137.336  59.290 
ATOM   3937  C6   DT A 191      11.430 137.568  57.781 
ATOM   3938  P    DG A 192      17.539 138.979  56.624 
ATOM   3939  OP1  DG A 192      18.719 138.100  56.456 
ATOM   3940  OP2  DG A 192      17.346 139.554  57.973 
ATOM   3941  O5'  DG A 192      17.584 140.154  55.541 
ATOM   3942  C5'  DG A 192      17.034 139.917  54.231 
ATOM   3943  C4'  DG A 192      16.210 141.112  53.791 
ATOM   3944  O4'  DG A 192      14.823 141.022  54.228 
ATOM   3945  C3'  DG A 192      16.674 142.470  54.318 
ATOM   3946  O3'  DG A 192      16.476 143.449  53.305 
ATOM   3947  C2'  DG A 192      15.733 142.777  55.481 
ATOM   3948  C1'  DG A 192      14.459 142.260  54.819 
ATOM   3949  N9   DG A 192      13.346 142.006  55.776 
ATOM   3950  C8   DG A 192      13.402 141.552  57.076 
ATOM   3951  N7   DG A 192      12.230 141.435  57.650 
ATOM   3952  C5   DG A 192      11.334 141.840  56.663 
ATOM   3953  C6   DG A 192       9.918 141.930  56.693 
ATOM   3954  O6   DG A 192       9.150 141.664  57.614 
ATOM   3955  N1   DG A 192       9.407 142.390  55.471 
ATOM   3956  C2   DG A 192      10.166 142.720  54.365 
ATOM   3957  N2   DG A 192       9.488 143.139  53.294 
ATOM   3958  N3   DG A 192      11.495 142.636  54.337 
ATOM   3959  C4   DG A 192      12.005 142.191  55.515 
ATOM   3960  P    DA A 193      17.582 144.588  53.100 
ATOM   3961  OP1  DA A 193      18.671 144.073  52.240 
ATOM   3962  OP2  DA A 193      17.992 145.124  54.416 
ATOM   3963  O5'  DA A 193      16.748 145.698  52.305 
ATOM   3964  C5'  DA A 193      15.669 145.279  51.447 
ATOM   3965  C4'  DA A 193      14.467 146.181  51.647 
ATOM   3966  O4'  DA A 193      13.598 145.717  52.719 
ATOM   3967  C3'  DA A 193      14.778 147.629  52.027 
ATOM   3968  O3'  DA A 193      13.835 148.484  51.392 
ATOM   3969  C2'  DA A 193      14.551 147.691  53.537 
ATOM   3970  C1'  DA A 193      13.301 146.818  53.564 
ATOM   3971  N9   DA A 193      12.970 146.288  54.916 
ATOM   3972  C8   DA A 193      13.823 145.912  55.913 
ATOM   3973  N7   DA A 193      13.226 145.489  56.983 
ATOM   3974  C5   DA A 193      11.877 145.591  56.676 
ATOM   3975  C6   DA A 193      10.714 145.292  57.406 
ATOM   3976  N6   DA A 193      10.728 144.807  58.655 
ATOM   3977  N1   DA A 193       9.531 145.512  56.802 
ATOM   3978  C2   DA A 193       9.523 145.994  55.560 
ATOM   3979  N3   DA A 193      10.538 146.309  54.785 
ATOM   3980  C4   DA A 193      11.710 146.080  55.412 
ATOM   3981  P    DT A 194      14.334 149.882  50.793 
ATOM   3982  OP1  DT A 194      14.892 149.670  49.439 
ATOM   3983  OP2  DT A 194      15.227 150.548  51.767 
ATOM   3984  O5'  DT A 194      12.956 150.689  50.687 
ATOM   3985  C5'  DT A 194      11.735 149.961  50.461 
ATOM   3986  C4'  DT A 194      10.640 150.493  51.363 
ATOM   3987  O4'  DT A 194      10.618 149.833  52.661 
ATOM   3988  C3'  DT A 194      10.725 151.980  51.706 
ATOM   3989  O3'  DT A 194       9.408 152.517  51.761 
ATOM   3990  C2'  DT A 194      11.324 152.018  53.113 
ATOM   3991  C1'  DT A 194      10.545 150.830  53.668 
ATOM   3992  N1   DT A 194      11.125 150.266  54.919 
ATOM   3993  C2   DT A 194      10.244 149.769  55.848 
ATOM   3994  O2   DT A 194       9.036 149.773  55.686 
ATOM   3995  N3   DT A 194      10.818 149.255  56.996 
ATOM   3996  C4   DT A 194      12.167 149.199  57.282 
ATOM   3997  O4   DT A 194      12.562 148.715  58.344 
ATOM   3998  C5   DT A 194      13.012 149.745  56.246 
ATOM   3999  C7   DT A 194      14.494 149.724  56.477 
ATOM   4000  C6   DT A 194      12.480 150.251  55.121 
ATOM   4001  P    DG A 195       9.142 153.981  51.173 
ATOM   4002  OP1  DG A 195       8.934 153.898  49.710 
ATOM   4003  OP2  DG A 195      10.211 154.899  51.625 
ATOM   4004  O5'  DG A 195       7.766 154.366  51.892 
ATOM   4005  C5'  DG A 195       6.842 153.316  52.237 
ATOM   4006  C4'  DG A 195       6.295 153.544  53.632 
ATOM   4007  O4'  DG A 195       7.131 152.941  54.661 
ATOM   4008  C3'  DG A 195       6.170 155.004  54.067 
ATOM   4009  O3'  DG A 195       4.996 155.150  54.858 
ATOM   4010  C2'  DG A 195       7.388 155.248  54.957 
ATOM   4011  C1'  DG A 195       7.352 153.905  55.679 
ATOM   4012  N9   DG A 195       8.625 153.562  56.371 
ATOM   4013  C8   DG A 195       9.922 153.848  56.002 
ATOM   4014  N7   DG A 195      10.827 153.401  56.839 
ATOM   4015  C5   DG A 195      10.077 152.776  57.834 
ATOM   4016  C6   DG A 195      10.499 152.105  59.011 
ATOM   4017  O6   DG A 195      11.641 151.920  59.424 
ATOM   4018  N1   DG A 195       9.406 151.618  59.743 
ATOM   4019  C2   DG A 195       8.080 151.761  59.384 
ATOM   4020  N2   DG A 195       7.187 151.224  60.217 
ATOM   4021  N3   DG A 195       7.685 152.391  58.279 
ATOM   4022  C4   DG A 195       8.732 152.869  57.559 
ATOM   4023  P    DA A 196       4.099 156.463  54.679 
ATOM   4024  OP1  DA A 196       3.178 156.283  53.535 
ATOM   4025  OP2  DA A 196       4.971 157.657  54.629 
ATOM   4026  O5'  DA A 196       3.266 156.464  56.047 
ATOM   4027  C5'  DA A 196       2.965 155.208  56.681 
ATOM   4028  C4'  DA A 196       3.201 155.311  58.175 
ATOM   4029  O4'  DA A 196       4.575 154.997  58.542 
ATOM   4030  C3'  DA A 196       2.960 156.689  58.792 
ATOM   4031  O3'  DA A 196       2.390 156.521  60.085 
ATOM   4032  C2'  DA A 196       4.356 157.291  58.951 
ATOM   4033  C1'  DA A 196       5.049 156.012  59.414 
ATOM   4034  N9   DA A 196       6.533 156.061  59.304 
ATOM   4035  C8   DA A 196       7.293 156.690  58.359 
ATOM   4036  N7   DA A 196       8.570 156.550  58.534 
ATOM   4037  C5   DA A 196       8.667 155.771  59.679 
ATOM   4038  C6   DA A 196       9.767 155.268  60.393 
ATOM   4039  N6   DA A 196      11.041 155.486  60.039 
ATOM   4040  N1   DA A 196       9.509 154.529  61.489 
ATOM   4041  C2   DA A 196       8.240 154.315  61.835 
ATOM   4042  N3   DA A 196       7.139 154.731  61.251 
ATOM   4043  C4   DA A 196       7.424 155.467  60.158 
ATOM   4044  P    DA A 197       1.237 157.523  60.560 
ATOM   4045  OP1  DA A 197      -0.069 157.059  60.040 
ATOM   4046  OP2  DA A 197       1.615 158.912  60.219 
ATOM   4047  O5'  DA A 197       1.283 157.328  62.148 
ATOM   4048  C5'  DA A 197       1.693 156.056  62.683 
ATOM   4049  C4'  DA A 197       2.647 156.264  63.842 
ATOM   4050  O4'  DA A 197       4.034 156.359  63.408 
ATOM   4051  C3'  DA A 197       2.430 157.534  64.663 
ATOM   4052  O3'  DA A 197       2.694 157.249  66.031 
ATOM   4053  C2'  DA A 197       3.493 158.509  64.157 
ATOM   4054  C1'  DA A 197       4.622 157.490  64.032 
ATOM   4055  N9   DA A 197       5.754 157.952  63.182 
ATOM   4056  C8   DA A 197       5.711 158.742  62.069 
ATOM   4057  N7   DA A 197       6.875 158.972  61.544 
ATOM   4058  C5   DA A 197       7.756 158.284  62.368 
ATOM   4059  C6   DA A 197       9.152 158.131  62.344 
ATOM   4060  N6   DA A 197       9.942 158.689  61.416 
ATOM   4061  N1   DA A 197       9.708 157.381  63.313 
ATOM   4062  C2   DA A 197       8.918 156.828  64.233 
ATOM   4063  N3   DA A 197       7.611 156.901  64.355 
ATOM   4064  C4   DA A 197       7.078 157.657  63.374 
ATOM   4065  P    DC A 198       1.756 157.899  67.154 
ATOM   4066  OP1  DC A 198       0.541 157.071  67.326 
ATOM   4067  OP2  DC A 198       1.530 159.328  66.846 
ATOM   4068  O5'  DC A 198       2.682 157.770  68.453 
ATOM   4069  C5'  DC A 198       3.619 156.679  68.537 
ATOM   4070  C4'  DC A 198       4.953 157.180  69.055 
ATOM   4071  O4'  DC A 198       5.824 157.649  67.986 
ATOM   4072  C3'  DC A 198       4.889 158.360  70.024 
ATOM   4073  O3'  DC A 198       5.898 158.199  71.013 
ATOM   4074  C2'  DC A 198       5.236 159.581  69.171 
ATOM   4075  C1'  DC A 198       6.343 158.917  68.356 
ATOM   4076  N1   DC A 198       6.693 159.655  67.111 
ATOM   4077  C2   DC A 198       8.024 159.638  66.699 
ATOM   4078  O2   DC A 198       8.851 159.018  67.378 
ATOM   4079  N3   DC A 198       8.365 160.305  65.567 
ATOM   4080  C4   DC A 198       7.439 160.966  64.859 
ATOM   4081  N4   DC A 198       7.822 161.601  63.762 
ATOM   4082  C5   DC A 198       6.066 160.996  65.266 
ATOM   4083  C6   DC A 198       5.746 160.324  66.401 
ATOM   4084  P    DA A 199       5.567 158.590  72.530 
ATOM   4085  OP1  DA A 199       4.882 157.460  73.196 
ATOM   4086  OP2  DA A 199       4.859 159.889  72.564 
ATOM   4087  O5'  DA A 199       7.036 158.763  73.139 
ATOM   4088  C5'  DA A 199       8.116 157.984  72.591 
ATOM   4089  C4'  DA A 199       9.344 158.853  72.409 
ATOM   4090  O4'  DA A 199       9.365 159.519  71.114 
ATOM   4091  C3'  DA A 199       9.504 159.995  73.413 
ATOM   4092  O3'  DA A 199      10.886 160.152  73.713 
ATOM   4093  C2'  DA A 199       9.026 161.239  72.664 
ATOM   4094  C1'  DA A 199       9.660 160.892  71.321 
ATOM   4095  N9   DA A 199       9.100 161.663  70.177 
ATOM   4096  C8   DA A 199       7.818 162.094  69.991 
ATOM   4097  N7   DA A 199       7.639 162.748  68.885 
ATOM   4098  C5   DA A 199       8.894 162.751  68.292 
ATOM   4099  C6   DA A 199       9.370 163.291  67.086 
ATOM   4100  N6   DA A 199       8.598 163.964  66.221 
ATOM   4101  N1   DA A 199      10.674 163.114  66.800 
ATOM   4102  C2   DA A 199      11.436 162.445  67.663 
ATOM   4103  N3   DA A 199      11.105 161.899  68.813 
ATOM   4104  C4   DA A 199       9.795 162.090  69.076 
ATOM   4105  P    DA A 200      11.321 160.476  75.220 
ATOM   4106  OP1  DA A 200      11.403 159.218  75.994 
ATOM   4107  OP2  DA A 200      10.436 161.524  75.776 
ATOM   4108  O5'  DA A 200      12.790 161.073  75.002 
ATOM   4109  C5'  DA A 200      13.572 160.613  73.885 
ATOM   4110  C4'  DA A 200      14.251 161.788  73.209 
ATOM   4111  O4'  DA A 200      13.416 162.396  72.182 
ATOM   4112  C3'  DA A 200      14.623 162.956  74.121 
ATOM   4113  O3'  DA A 200      15.861 163.504  73.686 
ATOM   4114  C2'  DA A 200      13.525 163.994  73.889 
ATOM   4115  C1'  DA A 200      13.416 163.802  72.380 
ATOM   4116  N9   DA A 200      12.162 164.352  71.794 
ATOM   4117  C8   DA A 200      10.916 164.399  72.350 
ATOM   4118  N7   DA A 200      10.021 164.945  71.586 
ATOM   4119  C5   DA A 200      10.723 165.285  70.438 
ATOM   4120  C6   DA A 200      10.336 165.903  69.238 
ATOM   4121  N6   DA A 200       9.083 166.307  68.984 
ATOM   4122  N1   DA A 200      11.286 166.093  68.303 
ATOM   4123  C2   DA A 200      12.529 165.689  68.559 
ATOM   4124  N3   DA A 200      13.006 165.104  69.636 
ATOM   4125  C4   DA A 200      12.035 164.926  70.556 
ATOM   4126  P    DC A 201      16.927 163.980  74.783 
ATOM   4127  OP1  DC A 201      17.722 162.818  75.238 
ATOM   4128  OP2  DC A 201      16.239 164.751  75.841 
ATOM   4129  O5'  DC A 201      17.852 164.960  73.919 
ATOM   4130  C5'  DC A 201      18.012 164.707  72.510 
ATOM   4131  C4'  DC A 201      17.907 166.006  71.736 
ATOM   4132  O4'  DC A 201      16.534 166.326  71.371 
ATOM   4133  C3'  DC A 201      18.394 167.257  72.466 
ATOM   4134  O3'  DC A 201      19.030 168.119  71.529 
ATOM   4135  C2'  DC A 201      17.119 167.937  72.963 
ATOM   4136  C1'  DC A 201      16.283 167.680  71.714 
ATOM   4137  N1   DC A 201      14.818 167.838  71.930 
ATOM   4138  C2   DC A 201      14.057 168.346  70.881 
ATOM   4139  O2   DC A 201      14.623 168.640  69.822 
ATOM   4140  N3   DC A 201      12.720 168.499  71.059 
ATOM   4141  C4   DC A 201      12.143 168.167  72.222 
ATOM   4142  N4   DC A 201      10.836 168.335  72.345 
ATOM   4143  C5   DC A 201      12.908 167.644  73.314 
ATOM   4144  C6   DC A 201      14.243 167.499  73.117 
ATOM   4145  P    DT A 202      20.352 168.906  71.971 
ATOM   4146  OP1  DT A 202      21.531 168.028  71.802 
ATOM   4147  OP2  DT A 202      20.159 169.482  73.320 
ATOM   4148  O5'  DT A 202      20.397 170.081  70.887 
ATOM   4149  C5'  DT A 202      19.846 169.845  69.577 
ATOM   4150  C4'  DT A 202      19.023 171.040  69.137 
ATOM   4151  O4'  DT A 202      17.636 170.950  69.574 
ATOM   4152  C3'  DT A 202      19.487 172.397  69.664 
ATOM   4153  O3'  DT A 202      19.289 173.376  68.651 
ATOM   4154  C2'  DT A 202      18.545 172.704  70.827 
ATOM   4155  C1'  DT A 202      17.272 172.187  70.165 
ATOM   4156  N1   DT A 202      16.159 171.933  71.122 
ATOM   4157  C2   DT A 202      14.883 172.178  70.676 
ATOM   4158  O2   DT A 202      14.639 172.585  69.553 
ATOM   4159  N3   DT A 202      13.877 171.932  71.592 
ATOM   4160  C4   DT A 202      14.040 171.472  72.882 
ATOM   4161  O4   DT A 202      13.062 171.289  73.610 
ATOM   4162  C5   DT A 202      15.415 171.245  73.258 
ATOM   4163  C7   DT A 202      15.681 170.744  74.647 
ATOM   4164  C6   DT A 202      16.412 171.476  72.389 
ATOM   4165  P    DT A 203      20.394 174.515  68.446 
ATOM   4166  OP1  DT A 203      21.484 174.000  67.586 
ATOM   4167  OP2  DT A 203      20.805 175.051  69.762 
ATOM   4168  O5'  DT A 203      19.561 175.625  67.651 
ATOM   4169  C5'  DT A 203      18.482 175.207  66.793 
ATOM   4170  C4'  DT A 203      17.280 176.109  66.993 
ATOM   4171  O4'  DT A 203      16.410 175.645  68.065 
ATOM   4172  C3'  DT A 203      17.591 177.556  67.373 
ATOM   4173  O3'  DT A 203      16.648 178.411  66.738 
ATOM   4174  C2'  DT A 203      17.364 177.619  68.883 
ATOM   4175  C1'  DT A 203      16.114 176.746  68.910 
ATOM   4176  N1   DT A 203      15.782 176.216  70.262 
ATOM   4177  C2   DT A 203      14.451 176.079  70.571 
ATOM   4178  O2   DT A 203      13.556 176.369  69.795 
ATOM   4179  N3   DT A 203      14.181 175.585  71.833 
ATOM   4180  C4   DT A 203      15.111 175.226  72.787 
ATOM   4181  O4   DT A 203      14.750 174.796  73.883 
ATOM   4182  C5   DT A 203      16.482 175.406  72.370 
ATOM   4183  C7   DT A 203      17.558 175.040  73.349 
ATOM   4184  C6   DT A 203      16.772 175.884  71.149 
ATOM   4185  P    DC A 204      17.146 179.809  66.139 
ATOM   4186  OP1  DC A 204      17.705 179.598  64.785 
ATOM   4187  OP2  DC A 204      18.039 180.476  67.113 
ATOM   4188  O5'  DC A 204      15.769 180.617  66.033 
ATOM   4189  C5'  DC A 204      14.548 179.888  65.807 
ATOM   4190  C4'  DC A 204      13.453 180.421  66.709 
ATOM   4191  O4'  DC A 204      13.431 179.760  68.007 
ATOM   4192  C3'  DC A 204      13.537 181.908  67.052 
ATOM   4193  O3'  DC A 204      12.221 182.444  67.107 
ATOM   4194  C2'  DC A 204      14.137 181.945  68.459 
ATOM   4195  C1'  DC A 204      13.358 180.757  69.014 
ATOM   4196  N1   DC A 204      13.938 180.193  70.266 
ATOM   4197  C2   DC A 204      13.057 179.685  71.218 
ATOM   4198  O2   DC A 204      11.844 179.722  70.987 
ATOM   4199  N3   DC A 204      13.567 179.167  72.365 
ATOM   4200  C4   DC A 204      14.889 179.146  72.576 
ATOM   4201  N4   DC A 204      15.336 178.630  73.711 
ATOM   4202  C5   DC A 204      15.811 179.664  71.610 
ATOM   4203  C6   DC A 204      15.282 180.177  70.470 
ATOM   4204  P    DA A 205      11.955 183.909  66.519 
ATOM   4205  OP1  DA A 205      11.746 183.825  65.056 
ATOM   4206  OP2  DA A 205      13.024 184.826  66.971 
ATOM   4207  O5'  DA A 205      10.578 184.293  67.238 
ATOM   4208  C5'  DA A 205       9.655 183.243  67.583 
ATOM   4209  C4'  DA A 205       9.108 183.472  68.978 
ATOM   4210  O4'  DA A 205       9.944 182.869  70.007 
ATOM   4211  C3'  DA A 205       8.983 184.931  69.413 
ATOM   4212  O3'  DA A 205       7.809 185.077  70.204 
ATOM   4213  C2'  DA A 205      10.201 185.176  70.303 
ATOM   4214  C1'  DA A 205      10.165 183.832  71.026 
ATOM   4215  N9   DA A 205      11.438 183.490  71.717 
ATOM   4216  C8   DA A 205      12.717 183.781  71.335 
ATOM   4217  N7   DA A 205      13.621 183.345  72.156 
ATOM   4218  C5   DA A 205      12.892 182.718  73.156 
ATOM   4219  C6   DA A 205      13.275 182.047  74.329 
ATOM   4220  N6   DA A 205      14.552 181.889  74.708 
ATOM   4221  N1   DA A 205      12.296 181.542  75.101 
ATOM   4222  C2   DA A 205      11.030 181.701  74.720 
ATOM   4223  N3   DA A 205      10.554 182.305  73.652 
ATOM   4224  C4   DA A 205      11.555 182.802  72.897 
ATOM   4225  P    DT A 206       6.911 186.391  70.026 
ATOM   4226  OP1  DT A 206       5.990 186.211  68.881 
ATOM   4227  OP2  DT A 206       7.784 187.584  69.975 
ATOM   4228  O5'  DT A 206       6.079 186.392  71.393 
ATOM   4229  C5'  DT A 206       5.777 185.135  72.027 
ATOM   4230  C4'  DT A 206       6.014 185.239  73.521 
ATOM   4231  O4'  DT A 206       7.387 184.925  73.888 
ATOM   4232  C3'  DT A 206       5.773 186.616  74.138 
ATOM   4233  O3'  DT A 206       5.202 186.448  75.431 
ATOM   4234  C2'  DT A 206       7.169 187.219  74.298 
ATOM   4235  C1'  DT A 206       7.861 185.940  74.760 
ATOM   4236  N1   DT A 206       9.346 185.989  74.650 
ATOM   4237  C2   DT A 206      10.067 185.324  75.612 
ATOM   4238  O2   DT A 206       9.544 184.712  76.527 
ATOM   4239  N3   DT A 206      11.440 185.393  75.477 
ATOM   4240  C4   DT A 206      12.134 186.054  74.484 
ATOM   4241  O4   DT A 206      13.366 186.045  74.467 
ATOM   4242  C5   DT A 206      11.290 186.722  73.521 
ATOM   4243  C7   DT A 206      11.965 187.467  72.406 
ATOM   4244  C6   DT A 206       9.952 186.672  73.628 
ATOM   4245  P    DC A 207       4.050 187.450  75.906 
ATOM   4246  OP1  DC A 207       2.744 186.986  75.386 
ATOM   4247  OP2  DC A 207       4.428 188.839  75.565 
ATOM   4248  O5'  DC A 207       4.096 187.256  77.494 
ATOM   4249  C5'  DC A 207       4.506 185.983  78.029 
ATOM   4250  C4'  DC A 207       5.460 186.191  79.188 
ATOM   4251  O4'  DC A 207       6.847 186.286  78.754 
ATOM   4252  C3'  DC A 207       5.242 187.462  80.009 
ATOM   4253  O3'  DC A 207       5.506 187.176  81.377 
ATOM   4254  C2'  DC A 207       6.306 188.437  79.503 
ATOM   4255  C1'  DC A 207       7.434 187.418  79.378 
ATOM   4256  N1   DC A 207       8.567 187.879  78.528 
ATOM   4257  C2   DC A 207       9.852 187.475  78.881 
ATOM   4258  O2   DC A 207       9.998 186.756  79.876 
ATOM   4259  N3   DC A 207      10.897 187.886  78.119 
ATOM   4260  C4   DC A 207      10.697 188.665  77.048 
ATOM   4261  N4   DC A 207      11.749 189.039  76.337 
ATOM   4262  C5   DC A 207       9.384 189.092  76.668 
ATOM   4263  C6   DC A 207       8.352 188.671  77.443 
ATOM   4264  P    DA A 208       4.568 187.826  82.500 
ATOM   4265  OP1  DA A 208       3.353 186.999  82.672 
ATOM   4266  OP2  DA A 208       4.343 189.255  82.192 
ATOM   4267  O5'  DA A 208       5.495 187.697  83.799 
ATOM   4268  C5'  DA A 208       6.432 186.606  83.883 
ATOM   4269  C4'  DA A 208       7.765 187.107  84.402 
ATOM   4270  O4'  DA A 208       8.636 187.577  83.333 
ATOM   4271  C3'  DA A 208       7.702 188.288  85.370 
ATOM   4272  O3'  DA A 208       8.711 188.126  86.359 
ATOM   4273  C2'  DA A 208       8.048 189.508  84.517 
ATOM   4274  C1'  DA A 208       9.155 188.845  83.702 
ATOM   4275  N9   DA A 208       9.506 189.582  82.457 
ATOM   4276  C8   DA A 208       8.684 190.297  81.634 
ATOM   4277  N7   DA A 208       9.291 190.831  80.619 
ATOM   4278  C5   DA A 208      10.614 190.441  80.779 
ATOM   4279  C6   DA A 208      11.772 190.687  80.023 
ATOM   4280  N6   DA A 208      11.780 191.418  78.900 
ATOM   4281  N1   DA A 208      12.925 190.151  80.465 
ATOM   4282  C2   DA A 208      12.910 189.424  81.580 
ATOM   4283  N3   DA A 208      11.898 189.129  82.366 
ATOM   4284  C4   DA A 208      10.756 189.677  81.902 
ATOM   4285  P    DA A 209       8.380 188.518  87.876 
ATOM   4286  OP1  DA A 209       7.695 187.387  88.542 
ATOM   4287  OP2  DA A 209       7.672 189.816  87.910 
ATOM   4288  O5'  DA A 209       9.849 188.691  88.485 
ATOM   4289  C5'  DA A 209      10.928 187.911  87.937 
ATOM   4290  C4'  DA A 209      12.156 188.781  87.755 
ATOM   4291  O4'  DA A 209      12.178 189.446  86.460 
ATOM   4292  C3'  DA A 209      12.317 189.922  88.759 
ATOM   4293  O3'  DA A 209      13.699 190.079  89.060 
ATOM   4294  C2'  DA A 209      11.839 191.166  88.010 
ATOM   4295  C1'  DA A 209      12.473 190.819  86.667 
ATOM   4296  N9   DA A 209      11.913 191.590  85.523 
ATOM   4297  C8   DA A 209      10.631 192.022  85.337 
ATOM   4298  N7   DA A 209      10.451 192.675  84.231 
ATOM   4299  C5   DA A 209      11.707 192.679  83.638 
ATOM   4300  C6   DA A 209      12.183 193.219  82.432 
ATOM   4301  N6   DA A 209      11.411 193.892  81.567 
ATOM   4302  N1   DA A 209      13.487 193.042  82.146 
ATOM   4303  C2   DA A 209      14.248 192.372  83.010 
ATOM   4304  N3   DA A 209      13.917 191.826  84.159 
ATOM   4305  C4   DA A 209      12.608 192.017  84.422 
ATOM   4306  P    DG A 210      14.133 190.404  90.566 
ATOM   4307  OP1  DG A 210      14.216 189.145  91.340 
ATOM   4308  OP2  DG A 210      13.249 191.451  91.122 
ATOM   4309  O5'  DG A 210      15.602 191.001  90.349 
ATOM   4310  C5'  DG A 210      16.385 190.541  89.231 
ATOM   4311  C4'  DG A 210      17.063 191.715  88.555 
ATOM   4312  O4'  DG A 210      16.228 192.324  87.528 
ATOM   4313  C3'  DG A 210      17.436 192.884  89.468 
ATOM   4314  O3'  DG A 210      18.674 193.432  89.033 
ATOM   4315  C2'  DG A 210      16.337 193.921  89.236 
ATOM   4316  C1'  DG A 210      16.229 193.729  87.726 
ATOM   4317  N9   DG A 210      14.975 194.280  87.140 
ATOM   4318  C8   DG A 210      13.710 194.337  87.685 
ATOM   4319  N7   DG A 210      12.816 194.890  86.902 
ATOM   4320  C5   DG A 210      13.539 195.223  85.758 
ATOM   4321  C6   DG A 210      13.113 195.851  84.558 
ATOM   4322  O6   DG A 210      11.991 196.246  84.253 
ATOM   4323  N1   DG A 210      14.174 196.000  83.654 
ATOM   4324  C2   DG A 210      15.475 195.597  83.879 
ATOM   4325  N2   DG A 210      16.341 195.829  82.889 
ATOM   4326  N3   DG A 210      15.874 195.008  85.005 
ATOM   4327  C4   DG A 210      14.857 194.856  85.893 
ATOM   4328  P    DA A 211      19.740 193.907  90.129 
ATOM   4329  OP1  DA A 211      20.535 192.745  90.584 
ATOM   4330  OP2  DA A 211      19.052 194.679  91.187 
ATOM   4331  O5'  DA A 211      20.664 194.887  89.265 
ATOM   4332  C5'  DA A 211      20.825 194.634  87.856 
ATOM   4333  C4'  DA A 211      20.719 195.934  87.082 
ATOM   4334  O4'  DA A 211      19.346 196.253  86.717 
ATOM   4335  C3'  DA A 211      21.207 197.185  87.812 
ATOM   4336  O3'  DA A 211      21.843 198.046  86.875 
ATOM   4337  C2'  DA A 211      19.932 197.865  88.309 
ATOM   4338  C1'  DA A 211      19.096 197.607  87.060 
ATOM   4339  N9   DA A 211      17.630 197.766  87.277 
ATOM   4340  C8   DA A 211      16.902 197.476  88.395 
ATOM   4341  N7   DA A 211      15.635 197.727  88.275 
ATOM   4342  C5   DA A 211      15.511 198.218  86.983 
ATOM   4343  C6   DA A 211      14.406 198.668  86.243 
ATOM   4344  N6   DA A 211      13.155 198.696  86.723 
ATOM   4345  N1   DA A 211      14.635 199.090  84.985 
ATOM   4346  C2   DA A 211      15.880 199.060  84.513 
ATOM   4347  N3   DA A 211      16.984 198.664  85.108 
ATOM   4348  C4   DA A 211      16.728 198.246  86.364 
ATOM   4349  P    DA A 212      23.165 198.833  87.317 
ATOM   4350  OP1  DA A 212      24.344 197.955  87.148 
ATOM   4351  OP2  DA A 212      22.971 199.409  88.666 
ATOM   4352  O5'  DA A 212      23.209 200.009  86.233 
ATOM   4353  C5'  DA A 212      22.659 199.772  84.923 
ATOM   4354  C4'  DA A 212      21.835 200.967  84.483 
ATOM   4355  O4'  DA A 212      20.449 200.877  84.920 
ATOM   4356  C3'  DA A 212      22.300 202.325  85.010 
ATOM   4357  O3'  DA A 212      22.102 203.304  83.997 
ATOM   4358  C2'  DA A 212      21.358 202.632  86.173 
ATOM   4359  C1'  DA A 212      20.084 202.115  85.511 
ATOM   4360  N9   DA A 212      18.972 201.861  86.468 
ATOM   4361  C8   DA A 212      19.045 201.409  87.754 
ATOM   4362  N7   DA A 212      17.892 201.289  88.336 
ATOM   4363  C5   DA A 212      16.985 201.690  87.365 
ATOM   4364  C6   DA A 212      15.584 201.790  87.360 
ATOM   4365  N6   DA A 212      14.817 201.478  88.415 
ATOM   4366  N1   DA A 212      14.997 202.224  86.230 
ATOM   4367  C2   DA A 212      15.765 202.532  85.185 
ATOM   4368  N3   DA A 212      17.074 202.479  85.073 
ATOM   4369  C4   DA A 212      17.636 202.042  86.217 
ATOM   4370  P    DA A 213      23.207 204.443  83.792 
ATOM   4371  OP1  DA A 213      24.297 203.928  82.932 
ATOM   4372  OP2  DA A 213      23.618 204.979  85.109 
ATOM   4373  O5'  DA A 213      22.373 205.553  82.997 
ATOM   4374  C5'  DA A 213      21.295 205.134  82.139 
ATOM   4375  C4'  DA A 213      20.093 206.036  82.340 
ATOM   4376  O4'  DA A 213      19.223 205.572  83.411 
ATOM   4377  C3'  DA A 213      20.403 207.484  82.719 
ATOM   4378  O3'  DA A 213      19.460 208.339  82.084 
ATOM   4379  C2'  DA A 213      20.177 207.546  84.229 
ATOM   4380  C1'  DA A 213      18.927 206.673  84.256 
ATOM   4381  N9   DA A 213      18.595 206.143  85.608 
ATOM   4382  C8   DA A 213      19.449 205.767  86.605 
ATOM   4383  N7   DA A 213      18.852 205.344  87.675 
ATOM   4384  C5   DA A 213      17.502 205.446  87.368 
ATOM   4385  C6   DA A 213      16.339 205.147  88.098 
ATOM   4386  N6   DA A 213      16.354 204.662  89.347 
ATOM   4387  N1   DA A 213      15.156 205.367  87.494 
ATOM   4388  C2   DA A 213      15.148 205.849  86.252 
ATOM   4389  N3   DA A 213      16.163 206.164  85.477 
ATOM   4390  C4   DA A 213      17.335 205.935  86.104 
ATOM   4391  P    DT A 214      19.959 209.737  81.485 
ATOM   4392  OP1  DT A 214      20.518 209.525  80.132 
ATOM   4393  OP2  DT A 214      20.852 210.403  82.459 
ATOM   4394  O5'  DT A 214      18.582 210.544  81.380 
ATOM   4395  C5'  DT A 214      17.361 209.816  81.153 
ATOM   4396  C4'  DT A 214      16.265 210.348  82.055 
ATOM   4397  O4'  DT A 214      16.243 209.688  83.353 
ATOM   4398  C3'  DT A 214      16.350 211.835  82.399 
ATOM   4399  O3'  DT A 214      15.034 212.372  82.453 
ATOM   4400  C2'  DT A 214      16.949 211.873  83.805 
ATOM   4401  C1'  DT A 214      16.170 210.685  84.360 
ATOM   4402  N1   DT A 214      16.750 210.121  85.612 
ATOM   4403  C2   DT A 214      15.869 209.623  86.540 
ATOM   4404  O2   DT A 214      14.661 209.628  86.378 
ATOM   4405  N3   DT A 214      16.444 209.110  87.688 
ATOM   4406  C4   DT A 214      17.792 209.054  87.974 
ATOM   4407  O4   DT A 214      18.187 208.570  89.037 
ATOM   4408  C5   DT A 214      18.637 209.600  86.939 
ATOM   4409  C7   DT A 214      20.119 209.579  87.169 
ATOM   4410  C6   DT A 214      18.105 210.106  85.813 
ATOM   4411  P    DA A 215      14.768 213.836  81.865 
ATOM   4412  OP1  DA A 215      14.559 213.752  80.402 
ATOM   4413  OP2  DA A 215      15.837 214.754  82.317 
ATOM   4414  O5'  DA A 215      13.391 214.220  82.584 
ATOM   4415  C5'  DA A 215      12.467 213.171  82.929 
ATOM   4416  C4'  DA A 215      11.920 213.399  84.324 
ATOM   4417  O4'  DA A 215      12.756 212.796  85.353 
ATOM   4418  C3'  DA A 215      11.795 214.859  84.759 
ATOM   4419  O3'  DA A 215      10.622 215.004  85.550 
ATOM   4420  C2'  DA A 215      13.013 215.103  85.649 
ATOM   4421  C1'  DA A 215      12.977 213.760  86.372 
ATOM   4422  N9   DA A 215      14.251 213.417  87.063 
ATOM   4423  C8   DA A 215      15.529 213.708  86.681 
ATOM   4424  N7   DA A 215      16.434 213.272  87.502 
ATOM   4425  C5   DA A 215      15.704 212.645  88.502 
ATOM   4426  C6   DA A 215      16.088 211.974  89.675 
ATOM   4427  N6   DA A 215      17.364 211.816  90.054 
ATOM   4428  N1   DA A 215      15.108 211.469  90.447 
ATOM   4429  C2   DA A 215      13.843 211.628  90.066 
ATOM   4430  N3   DA A 215      13.366 212.233  88.998 
ATOM   4431  C4   DA A 215      14.367 212.729  88.243 
ATOM   4432  P    DT A 216       9.724 216.318  85.372 
ATOM   4433  OP1  DT A 216       8.803 216.138  84.227 
ATOM   4434  OP2  DT A 216      10.596 217.512  85.321 
ATOM   4435  O5'  DT A 216       8.891 216.319  86.739 
ATOM   4436  C5'  DT A 216       8.590 215.063  87.373 
ATOM   4437  C4'  DT A 216       8.827 215.166  88.867 
ATOM   4438  O4'  DT A 216      10.200 214.852  89.234 
ATOM   4439  C3'  DT A 216       8.586 216.543  89.485 
ATOM   4440  O3'  DT A 216       8.015 216.375  90.777 
ATOM   4441  C2'  DT A 216       9.981 217.146  89.644 
ATOM   4442  C1'  DT A 216      10.674 215.867  90.106 
ATOM   4443  N1   DT A 216      12.159 215.916  89.996 
ATOM   4444  C2   DT A 216      12.879 215.251  90.958 
ATOM   4445  O2   DT A 216      12.357 214.640  91.873 
ATOM   4446  N3   DT A 216      14.252 215.320  90.823 
ATOM   4447  C4   DT A 216      14.946 215.982  89.830 
ATOM   4448  O4   DT A 216      16.179 215.972  89.814 
ATOM   4449  C5   DT A 216      14.102 216.649  88.867 
ATOM   4450  C7   DT A 216      14.778 217.394  87.753 
ATOM   4451  C6   DT A 216      12.765 216.599  88.974 
ATOM   4452  P    DC A 217       6.862 217.378  91.252 
ATOM   4453  OP1  DC A 217       5.556 216.914  90.732 
ATOM   4454  OP2  DC A 217       7.240 218.767  90.911 
ATOM   4455  O5'  DC A 217       6.909 217.183  92.840 
ATOM   4456  C5'  DC A 217       7.318 215.910  93.375 
ATOM   4457  C4'  DC A 217       8.272 216.119  94.534 
ATOM   4458  O4'  DC A 217       9.659 216.214  94.100 
ATOM   4459  C3'  DC A 217       8.055 217.389  95.355 
ATOM   4460  O3'  DC A 217       8.319 217.104  96.723 
ATOM   4461  C2'  DC A 217       9.119 218.364  94.849 
ATOM   4462  C1'  DC A 217      10.247 217.345  94.725 
ATOM   4463  N1   DC A 217      11.379 217.807  93.874 
ATOM   4464  C2   DC A 217      12.664 217.402  94.227 
ATOM   4465  O2   DC A 217      12.810 216.683  95.222 
ATOM   4466  N3   DC A 217      13.710 217.813  93.465 
ATOM   4467  C4   DC A 217      13.509 218.592  92.394 
ATOM   4468  N4   DC A 217      14.562 218.966  91.683 
ATOM   4469  C5   DC A 217      12.196 219.020  92.014 
ATOM   4470  C6   DC A 217      11.165 218.599  92.789 
ATOM   4471  P    DT A 218       7.381 217.754  97.846 
ATOM   4472  OP1  DT A 218       6.166 216.926  98.018 
ATOM   4473  OP2  DT A 218       7.156 219.183  97.538 
ATOM   4474  O5'  DT A 218       8.308 217.624  99.145 
ATOM   4475  C5'  DT A 218       9.244 216.534  99.229 
ATOM   4476  C4'  DT A 218      10.578 217.034  99.748 
ATOM   4477  O4'  DT A 218      11.449 217.504  98.679 
ATOM   4478  C3'  DT A 218      10.514 218.215 100.716 
ATOM   4479  O3'  DT A 218      11.524 218.054 101.705 
ATOM   4480  C2'  DT A 218      10.861 219.435  99.863 
ATOM   4481  C1'  DT A 218      11.968 218.772  99.049 
ATOM   4482  N1   DT A 218      12.319 219.510  97.803 
ATOM   4483  C2   DT A 218      13.636 219.484  97.410 
ATOM   4484  O2   DT A 218      14.501 218.892  98.032 
ATOM   4485  N3   DT A 218      13.923 220.179  96.253 
ATOM   4486  C4   DT A 218      13.025 220.880  95.474 
ATOM   4487  O4   DT A 218      13.402 221.465  94.456 
ATOM   4488  C5   DT A 218      11.669 220.850  95.967 
ATOM   4489  C7   DT A 218      10.627 221.589  95.178 
ATOM   4490  C6   DT A 218      11.361 220.182  97.090 
ATOM   4491  P    DC A 219      11.192 218.445 103.223 
ATOM   4492  OP1  DC A 219      10.507 217.314 103.888 
ATOM   4493  OP2  DC A 219      10.485 219.744 103.256 
ATOM   4494  O5'  DC A 219      12.662 218.618 103.831 
ATOM   4495  C5'  DC A 219      13.741 217.838 103.283 
ATOM   4496  C4'  DC A 219      14.969 218.708 103.101 
ATOM   4497  O4'  DC A 219      14.991 219.374 101.806 
ATOM   4498  C3'  DC A 219      15.130 219.850 104.105 
ATOM   4499  O3'  DC A 219      16.511 220.007 104.406 
ATOM   4500  C2'  DC A 219      14.652 221.094 103.357 
ATOM   4501  C1'  DC A 219      15.286 220.746 102.013 
ATOM   4502  N1   DC A 219      14.726 221.518 100.869 
ATOM   4503  C2   DC A 219      15.591 221.864  99.834 
ATOM   4504  O2   DC A 219      16.776 221.521  99.907 
ATOM   4505  N3   DC A 219      15.099 222.569  98.781 
ATOM   4506  C4   DC A 219      13.809 222.922  98.740 
ATOM   4507  N4   DC A 219      13.378 223.608  97.693 
ATOM   4508  C5   DC A 219      12.903 222.576  99.795 
ATOM   4509  C6   DC A 219      13.413 221.872 100.838 
ATOM   4510  P    DA A 220      16.946 220.331 105.912 
ATOM   4511  OP1  DA A 220      17.029 219.073 106.686 
ATOM   4512  OP2  DA A 220      16.062 221.379 106.468 
ATOM   4513  O5'  DA A 220      18.415 220.928 105.695 
ATOM   4514  C5'  DA A 220      19.198 220.468 104.577 
ATOM   4515  C4'  DA A 220      19.876 221.643 103.901 
ATOM   4516  O4'  DA A 220      19.041 222.251 102.875 
ATOM   4517  C3'  DA A 220      20.248 222.811 104.814 
ATOM   4518  O3'  DA A 220      21.486 223.359 104.379 
ATOM   4519  C2'  DA A 220      19.150 223.849 104.582 
ATOM   4520  C1'  DA A 220      19.042 223.657 103.072 
ATOM   4521  N9   DA A 220      17.787 224.207 102.486 
ATOM   4522  C8   DA A 220      16.542 224.254 103.042 
ATOM   4523  N7   DA A 220      15.647 224.800 102.278 
ATOM   4524  C5   DA A 220      16.349 225.140 101.130 
ATOM   4525  C6   DA A 220      15.961 225.758  99.930 
ATOM   4526  N6   DA A 220      14.708 226.162  99.677 
ATOM   4527  N1   DA A 220      16.911 225.947  98.995 
ATOM   4528  C2   DA A 220      18.154 225.543  99.252 
ATOM   4529  N3   DA A 220      18.632 224.959 100.328 
ATOM   4530  C4   DA A 220      17.661 224.781 101.248 
ATOM   4531  P    DG A 221      22.552 223.835 105.475 
ATOM   4532  OP1  DG A 221      23.348 222.673 105.930 
ATOM   4533  OP2  DG A 221      21.865 224.606 106.533 
ATOM   4534  O5'  DG A 221      23.477 224.814 104.611 
ATOM   4535  C5'  DG A 221      23.637 224.562 103.202 
ATOM   4536  C4'  DG A 221      23.532 225.861 102.428 
ATOM   4537  O4'  DG A 221      22.159 226.180 102.063 
ATOM   4538  C3'  DG A 221      24.020 227.112 103.158 
ATOM   4539  O3'  DG A 221      24.655 227.973 102.221 
ATOM   4540  C2'  DG A 221      22.745 227.792 103.655 
ATOM   4541  C1'  DG A 221      21.908 227.535 102.406 
ATOM   4542  N9   DG A 221      20.443 227.693 102.623 
ATOM   4543  C8   DG A 221      19.692 227.407 103.742 
ATOM   4544  N7   DG A 221      18.414 227.664 103.608 
ATOM   4545  C5   DG A 221      18.311 228.156 102.307 
ATOM   4546  C6   DG A 221      17.172 228.604 101.588 
ATOM   4547  O6   DG A 221      16.001 228.659 101.955 
ATOM   4548  N1   DG A 221      17.516 229.020 100.294 
ATOM   4549  C2   DG A 221      18.791 229.006  99.765 
ATOM   4550  N2   DG A 221      18.911 229.444  98.510 
ATOM   4551  N3   DG A 221      19.859 228.585 100.442 
ATOM   4552  C4   DG A 221      19.543 228.178 101.698 
ATOM   4553  P    DG A 222      25.977 228.761 102.663 
ATOM   4554  OP1  DG A 222      27.157 227.883 102.494 
ATOM   4555  OP2  DG A 222      25.784 229.337 104.012 
ATOM   4556  O5'  DG A 222      26.022 229.936 101.579 
ATOM   4557  C5'  DG A 222      25.472 229.699 100.269 
ATOM   4558  C4'  DG A 222      24.648 230.894  99.830 
ATOM   4559  O4'  DG A 222      23.261 230.804 100.266 
ATOM   4560  C3'  DG A 222      25.112 232.252 100.356 
ATOM   4561  O3'  DG A 222      24.914 233.231  99.343 
ATOM   4562  C2'  DG A 222      24.171 232.559 101.520 
ATOM   4563  C1'  DG A 222      22.897 232.042 100.857 
ATOM   4564  N9   DG A 222      21.784 231.788 101.814 
ATOM   4565  C8   DG A 222      21.840 231.334 103.114 
ATOM   4566  N7   DG A 222      20.668 231.217 103.689 
ATOM   4567  C5   DG A 222      19.772 231.623 102.701 
ATOM   4568  C6   DG A 222      18.356 231.712 102.731 
ATOM   4569  O6   DG A 222      17.588 231.446 103.652 
ATOM   4570  N1   DG A 222      17.845 232.172 101.510 
ATOM   4571  C2   DG A 222      18.604 232.502 100.403 
ATOM   4572  N2   DG A 222      17.926 232.921  99.332 
ATOM   4573  N3   DG A 222      19.933 232.418 100.375 
ATOM   4574  C4   DG A 222      20.443 231.973 101.553 
ATOM   4575  P    DC A 223      26.020 234.370  99.138 
ATOM   4576  OP1  DC A 223      27.109 233.855  98.278 
ATOM   4577  OP2  DC A 223      26.430 234.906 100.455 
ATOM   4578  O5'  DC A 223      25.186 235.480  98.343 
ATOM   4579  C5'  DC A 223      24.107 235.062  97.485 
ATOM   4580  C4'  DC A 223      22.905 235.964  97.686 
ATOM   4581  O4'  DC A 223      22.036 235.499  98.757 
ATOM   4582  C3'  DC A 223      23.216 237.411  98.065 
ATOM   4583  O3'  DC A 223      22.273 238.266  97.430 
ATOM   4584  C2'  DC A 223      22.989 237.474  99.575 
ATOM   4585  C1'  DC A 223      21.739 236.601  99.602 
ATOM   4586  N1   DC A 223      21.408 236.070 100.954 
ATOM   4587  C2   DC A 223      20.062 235.926 101.282 
ATOM   4588  O2   DC A 223      19.207 236.240 100.446 
ATOM   4589  N3   DC A 223      19.738 235.445 102.511 
ATOM   4590  C4   DC A 223      20.695 235.116 103.388 
ATOM   4591  N4   DC A 223      20.329 234.651 104.573 
ATOM   4592  C5   DC A 223      22.085 235.258 103.070 
ATOM   4593  C6   DC A 223      22.387 235.740 101.838 
ATOM   4594  P    DT A 224      22.771 239.664  96.832 
ATOM   4595  OP1  DT A 224      23.330 239.452  95.478 
ATOM   4596  OP2  DT A 224      23.665 240.331  97.805 
ATOM   4597  O5'  DT A 224      21.394 240.472  96.726 
ATOM   4598  C5'  DT A 224      20.173 239.743  96.499 
ATOM   4599  C4'  DT A 224      19.078 240.276  97.401 
ATOM   4600  O4'  DT A 224      19.056 239.615  98.699 
ATOM   4601  C3'  DT A 224      19.163 241.762  97.745 
ATOM   4602  O3'  DT A 224      17.846 242.299  97.799 
ATOM   4603  C2'  DT A 224      19.762 241.800  99.151 
ATOM   4604  C1'  DT A 224      18.983 240.612  99.707 
ATOM   4605  N1   DT A 224      19.563 240.048 100.958 
ATOM   4606  C2   DT A 224      18.682 239.551 101.886 
ATOM   4607  O2   DT A 224      17.474 239.556 101.724 
ATOM   4608  N3   DT A 224      19.256 239.037 103.034 
ATOM   4609  C4   DT A 224      20.605 238.981 103.320 
ATOM   4610  O4   DT A 224      21.000 238.497 104.383 
ATOM   4611  C5   DT A 224      21.450 239.527 102.285 
ATOM   4612  C7   DT A 224      22.932 239.507 102.515 
ATOM   4613  C6   DT A 224      20.918 240.034 101.159 
ATOM   4614  P    DA A 225      17.580 243.763  97.212 
ATOM   4615  OP1  DA A 225      17.372 243.680  95.748 
ATOM   4616  OP2  DA A 225      18.649 244.681  97.663 
ATOM   4617  O5'  DA A 225      16.204 244.148  97.930 
ATOM   4618  C5'  DA A 225      15.280 243.098  98.275 
ATOM   4619  C4'  DA A 225      14.733 243.326  99.670 
ATOM   4620  O4'  DA A 225      15.569 242.723 100.699 
ATOM   4621  C3'  DA A 225      14.608 244.786 100.105 
ATOM   4622  O3'  DA A 225      13.434 244.932 100.896 
ATOM   4623  C2'  DA A 225      15.826 245.031 100.995 
ATOM   4624  C1'  DA A 225      15.790 243.687 101.718 
ATOM   4625  N9   DA A 225      17.063 243.345 102.409 
ATOM   4626  C8   DA A 225      18.342 243.636 102.027 
ATOM   4627  N7   DA A 225      19.247 243.200 102.848 
ATOM   4628  C5   DA A 225      18.517 242.573 103.848 
ATOM   4629  C6   DA A 225      18.900 241.901 105.021 
ATOM   4630  N6   DA A 225      20.177 241.744 105.400 
ATOM   4631  N1   DA A 225      17.921 241.397 105.793 
ATOM   4632  C2   DA A 225      16.655 241.556 105.412 
ATOM   4633  N3   DA A 225      16.179 242.160 104.345 
ATOM   4634  C4   DA A 225      17.180 242.656 103.589 
ATOM   4635  P    DA A 226      12.537 246.246 100.718 
ATOM   4636  OP1  DA A 226      11.616 246.065  99.573 
ATOM   4637  OP2  DA A 226      13.409 247.439 100.667 
ATOM   4638  O5'  DA A 226      11.704 246.246 102.085 
ATOM   4639  C5'  DA A 226      11.403 244.990 102.719 
ATOM   4640  C4'  DA A 226      11.639 245.094 104.213 
ATOM   4641  O4'  DA A 226      13.013 244.779 104.581 
ATOM   4642  C3'  DA A 226      11.398 246.471 104.831 
ATOM   4643  O3'  DA A 226      10.828 246.303 106.123 
ATOM   4644  C2'  DA A 226      12.794 247.073 104.990 
ATOM   4645  C1'  DA A 226      13.487 245.795 105.452 
ATOM   4646  N9   DA A 226      14.971 245.844 105.342 
ATOM   4647  C8   DA A 226      15.731 246.472 104.397 
ATOM   4648  N7   DA A 226      17.008 246.332 104.573 
ATOM   4649  C5   DA A 226      17.104 245.553 105.718 
ATOM   4650  C6   DA A 226      18.205 245.050 106.432 
ATOM   4651  N6   DA A 226      19.479 245.268 106.077 
ATOM   4652  N1   DA A 226      17.947 244.311 107.527 
ATOM   4653  C2   DA A 226      16.678 244.097 107.874 
ATOM   4654  N3   DA A 226      15.577 244.513 107.289 
ATOM   4655  C4   DA A 226      15.862 245.250 106.196 
ATOM   4656  P    DT A 227       9.675 247.305 106.598 
ATOM   4657  OP1  DT A 227       8.369 246.841 106.078 
ATOM   4658  OP2  DT A 227      10.053 248.694 106.257 
ATOM   4659  O5'  DT A 227       9.721 247.110 108.186 
ATOM   4660  C5'  DT A 227      10.131 245.838 108.721 
ATOM   4661  C4'  DT A 227      11.085 246.046 109.880 
ATOM   4662  O4'  DT A 227      12.472 246.141 109.446 
ATOM   4663  C3'  DT A 227      10.868 247.316 110.701 
ATOM   4664  O3'  DT A 227      11.132 247.031 112.069 
ATOM   4665  C2'  DT A 227      11.931 248.291 110.195 
ATOM   4666  C1'  DT A 227      13.060 247.273 110.071 
ATOM   4667  N1   DT A 227      14.192 247.734 109.220 
ATOM   4668  C2   DT A 227      15.453 247.327 109.581 
ATOM   4669  O2   DT A 227      15.669 246.618 110.550 
ATOM   4670  N3   DT A 227      16.477 247.775 108.770 
ATOM   4671  C4   DT A 227      16.347 248.577 107.655 
ATOM   4672  O4   DT A 227      17.340 248.914 107.007 
ATOM   4673  C5   DT A 227      14.986 248.953 107.356 
ATOM   4674  C7   DT A 227      14.755 249.826 106.157 
ATOM   4675  C6   DT A 227      13.971 248.532 108.128 
ATOM   4676  P    DG A 228      10.194 247.681 113.192 
ATOM   4677  OP1  DG A 228       8.978 246.854 113.364 
ATOM   4678  OP2  DG A 228       9.968 249.110 112.884 
ATOM   4679  O5'  DG A 228      11.120 247.552 114.491 
ATOM   4680  C5'  DG A 228      12.057 246.461 114.575 
ATOM   4681  C4'  DG A 228      13.391 246.962 115.094 
ATOM   4682  O4'  DG A 228      14.262 247.432 114.025 
ATOM   4683  C3'  DG A 228      13.327 248.142 116.062 
ATOM   4684  O3'  DG A 228      14.336 247.981 117.052 
ATOM   4685  C2'  DG A 228      13.674 249.363 115.209 
ATOM   4686  C1'  DG A 228      14.781 248.700 114.395 
ATOM   4687  N9   DG A 228      15.131 249.437 113.149 
ATOM   4688  C8   DG A 228      14.317 250.163 112.307 
ATOM   4689  N7   DG A 228      14.943 250.696 111.286 
ATOM   4690  C5   DG A 228      16.267 250.295 111.465 
ATOM   4691  C6   DG A 228      17.416 250.563 110.677 
ATOM   4692  O6   DG A 228      17.505 251.219 109.643 
ATOM   4693  N1   DG A 228      18.561 249.962 111.220 
ATOM   4694  C2   DG A 228      18.590 249.202 112.373 
ATOM   4695  N2   DG A 228      19.783 248.716 112.725 
ATOM   4696  N3   DG A 228      17.510 248.951 113.111 
ATOM   4697  C4   DG A 228      16.393 249.527 112.598 
ATOM   4698  P    DT A 229      14.005 248.372 118.569 
ATOM   4699  OP1  DT A 229      13.320 247.242 119.234 
ATOM   4700  OP2  DT A 229      13.297 249.671 118.602 
ATOM   4701  O5'  DT A 229      15.474 248.546 119.177 
ATOM   4702  C5'  DT A 229      16.553 247.766 118.629 
ATOM   4703  C4'  DT A 229      17.782 248.636 118.447 
ATOM   4704  O4'  DT A 229      17.803 249.301 117.152 
ATOM   4705  C3'  DT A 229      17.942 249.777 119.451 
ATOM   4706  O3'  DT A 229      19.324 249.934 119.752 
ATOM   4707  C2'  DT A 229      17.464 251.021 118.703 
ATOM   4708  C1'  DT A 229      18.098 250.674 117.359 
ATOM   4709  N1   DT A 229      17.538 251.445 116.215 
ATOM   4710  C2   DT A 229      18.405 251.779 115.202 
ATOM   4711  O2   DT A 229      19.584 251.473 115.210 
ATOM   4712  N3   DT A 229      17.850 252.495 114.158 
ATOM   4713  C4   DT A 229      16.533 252.893 114.048 
ATOM   4714  O4   DT A 229      16.152 253.531 113.065 
ATOM   4715  C5   DT A 229      15.701 252.496 115.160 
ATOM   4716  C7   DT A 229      14.254 252.890 115.119 
ATOM   4717  C6   DT A 229      16.215 251.800 116.187 
ATOM   4718  P    DC A 230      19.759 250.259 121.258 
ATOM   4719  OP1  DC A 230      19.841 249.000 122.032 
ATOM   4720  OP2  DC A 230      18.874 251.306 121.814 
ATOM   4721  O5'  DC A 230      21.228 250.856 121.041 
ATOM   4722  C5'  DC A 230      22.010 250.396 119.923 
ATOM   4723  C4'  DC A 230      22.689 251.570 119.247 
ATOM   4724  O4'  DC A 230      21.854 252.179 118.221 
ATOM   4725  C3'  DC A 230      23.061 252.739 120.160 
ATOM   4726  O3'  DC A 230      24.299 253.286 119.725 
ATOM   4727  C2'  DC A 230      21.963 253.776 119.928 
ATOM   4728  C1'  DC A 230      21.854 253.584 118.418 
ATOM   4729  N1   DC A 230      20.600 254.134 117.832 
ATOM   4730  C2   DC A 230      20.667 254.681 116.553 
ATOM   4731  O2   DC A 230      21.753 254.687 115.962 
ATOM   4732  N3   DC A 230      19.534 255.189 116.001 
ATOM   4733  C4   DC A 230      18.377 255.164 116.674 
ATOM   4734  N4   DC A 230      17.300 255.671 116.094 
ATOM   4735  C5   DC A 230      18.287 254.606 117.991 
ATOM   4736  C6   DC A 230      19.430 254.104 118.525 
ATOM   4737  P    DG A 231      25.365 253.762 120.821 
ATOM   4738  OP1  DG A 231      26.160 252.600 121.276 
ATOM   4739  OP2  DG A 231      24.677 254.533 121.879 
ATOM   4740  O5'  DG A 231      26.290 254.742 119.957 
ATOM   4741  C5'  DG A 231      26.450 254.489 118.548 
ATOM   4742  C4'  DG A 231      26.345 255.788 117.774 
ATOM   4743  O4'  DG A 231      24.972 256.108 117.409 
ATOM   4744  C3'  DG A 231      26.832 257.039 118.504 
ATOM   4745  O3'  DG A 231      27.468 257.901 117.567 
ATOM   4746  C2'  DG A 231      25.557 257.720 119.001 
ATOM   4747  C1'  DG A 231      24.721 257.462 117.752 
ATOM   4748  N9   DG A 231      23.256 257.621 117.969 
ATOM   4749  C8   DG A 231      22.504 257.335 119.088 
ATOM   4750  N7   DG A 231      21.226 257.592 118.954 
ATOM   4751  C5   DG A 231      21.123 258.083 117.653 
ATOM   4752  C6   DG A 231      19.984 258.531 116.934 
ATOM   4753  O6   DG A 231      18.814 258.587 117.302 
ATOM   4754  N1   DG A 231      20.328 258.948 115.640 
ATOM   4755  C2   DG A 231      21.604 258.933 115.111 
ATOM   4756  N2   DG A 231      21.724 259.372 113.856 
ATOM   4757  N3   DG A 231      22.671 258.512 115.788 
ATOM   4758  C4   DG A 231      22.355 258.105 117.044 
ATOM   4759  P    DT A 232      28.790 258.688 118.009 
ATOM   4760  OP1  DT A 232      29.969 257.810 117.840 
ATOM   4761  OP2  DT A 232      28.597 259.264 119.358 
ATOM   4762  O5'  DT A 232      28.835 259.863 116.925 
ATOM   4763  C5'  DT A 232      28.284 259.627 115.615 
ATOM   4764  C4'  DT A 232      27.461 260.822 115.176 
ATOM   4765  O4'  DT A 232      26.074 260.732 115.612 
ATOM   4766  C3'  DT A 232      27.925 262.180 115.702 
ATOM   4767  O3'  DT A 232      27.727 263.159 114.689 
ATOM   4768  C2'  DT A 232      26.983 262.487 116.866 
ATOM   4769  C1'  DT A 232      25.710 261.969 116.203 
ATOM   4770  N1   DT A 232      24.597 261.715 117.160 
ATOM   4771  C2   DT A 232      23.321 261.960 116.714 
ATOM   4772  O2   DT A 232      23.077 262.367 115.592 
ATOM   4773  N3   DT A 232      22.315 261.714 117.630 
ATOM   4774  C4   DT A 232      22.478 261.254 118.920 
ATOM   4775  O4   DT A 232      21.500 261.071 119.648 
ATOM   4776  C5   DT A 232      23.853 261.027 119.296 
ATOM   4777  C7   DT A 232      24.119 260.526 120.686 
ATOM   4778  C6   DT A 232      24.850 261.258 118.427 
ATOM   4779  P    DC A 233      28.832 264.298 114.484 
ATOM   4780  OP1  DC A 233      29.922 263.782 113.624 
ATOM   4781  OP2  DC A 233      29.243 264.833 115.801 
ATOM   4782  O5'  DC A 233      27.999 265.407 113.689 
ATOM   4783  C5'  DC A 233      26.920 264.989 112.831 
ATOM   4784  C4'  DC A 233      25.718 265.891 113.032 
ATOM   4785  O4'  DC A 233      24.848 265.427 114.103 
ATOM   4786  C3'  DC A 233      26.029 267.339 113.411 
ATOM   4787  O3'  DC A 233      25.086 268.194 112.777 
ATOM   4788  C2'  DC A 233      25.802 267.401 114.921 
ATOM   4789  C1'  DC A 233      24.552 266.528 114.948 
ATOM   4790  N1   DC A 233      24.220 265.998 116.300 
ATOM   4791  C2   DC A 233      22.875 265.853 116.628 
ATOM   4792  O2   DC A 233      22.020 266.167 115.792 
ATOM   4793  N3   DC A 233      22.551 265.372 117.857 
ATOM   4794  C4   DC A 233      23.507 265.043 118.734 
ATOM   4795  N4   DC A 233      23.142 264.579 119.919 
ATOM   4796  C5   DC A 233      24.898 265.185 118.416 
ATOM   4797  C6   DC A 233      25.200 265.668 117.184 
ATOM   4798  P    DT A 234      25.584 269.592 112.178 
ATOM   4799  OP1  DT A 234      26.143 269.380 110.824 
ATOM   4800  OP2  DT A 234      26.477 270.258 113.151 
ATOM   4801  O5'  DT A 234      24.207 270.399 112.072 
ATOM   4802  C5'  DT A 234      22.986 269.670 111.845 
ATOM   4803  C4'  DT A 234      21.891 270.203 112.747 
ATOM   4804  O4'  DT A 234      21.869 269.543 114.045 
ATOM   4805  C3'  DT A 234      21.975 271.690 113.091 
ATOM   4806  O3'  DT A 234      20.659 272.226 113.146 
ATOM   4807  C2'  DT A 234      22.575 271.728 114.497 
ATOM   4808  C1'  DT A 234      21.796 270.539 115.053 
ATOM   4809  N1   DT A 234      22.376 269.975 116.304 
ATOM   4810  C2   DT A 234      21.494 269.478 117.233 
ATOM   4811  O2   DT A 234      20.287 269.483 117.070 
ATOM   4812  N3   DT A 234      22.069 268.964 118.380 
ATOM   4813  C4   DT A 234      23.418 268.909 118.666 
ATOM   4814  O4   DT A 234      23.813 268.425 119.729 
ATOM   4815  C5   DT A 234      24.262 269.455 117.631 
ATOM   4816  C7   DT A 234      25.745 269.434 117.862 
ATOM   4817  C6   DT A 234      23.731 269.961 116.505 
ATOM   4818  P    DG A 235      20.393 273.691 112.558 
ATOM   4819  OP1  DG A 235      20.184 273.607 111.094 
ATOM   4820  OP2  DG A 235      21.462 274.608 113.009 
ATOM   4821  O5'  DG A 235      19.016 274.075 113.276 
ATOM   4822  C5'  DG A 235      18.093 273.026 113.621 
ATOM   4823  C4'  DG A 235      17.546 273.254 115.016 
ATOM   4824  O4'  DG A 235      18.382 272.651 116.045 
ATOM   4825  C3'  DG A 235      17.421 274.714 115.451 
ATOM   4826  O3'  DG A 235      16.247 274.859 116.242 
ATOM   4827  C2'  DG A 235      18.639 274.958 116.341 
ATOM   4828  C1'  DG A 235      18.603 273.614 117.064 
ATOM   4829  N9   DG A 235      19.876 273.272 117.755 
ATOM   4830  C8   DG A 235      21.172 273.557 117.386 
ATOM   4831  N7   DG A 235      22.077 273.111 118.223 
ATOM   4832  C5   DG A 235      21.327 272.486 119.218 
ATOM   4833  C6   DG A 235      21.749 271.815 120.395 
ATOM   4834  O6   DG A 235      22.891 271.629 120.808 
ATOM   4835  N1   DG A 235      20.657 271.328 121.127 
ATOM   4836  C2   DG A 235      19.331 271.470 120.768 
ATOM   4837  N2   DG A 235      18.437 270.933 121.601 
ATOM   4838  N3   DG A 235      18.936 272.100 119.663 
ATOM   4839  C4   DG A 235      19.983 272.579 118.943 
ATOM   4840  P    DT A 236      15.349 276.173 116.064 
ATOM   4841  OP1  DT A 236      14.428 275.993 114.919 
ATOM   4842  OP2  DT A 236      16.222 277.366 116.013 
ATOM   4843  O5'  DT A 236      14.517 276.174 117.431 
ATOM   4844  C5'  DT A 236      14.215 274.917 118.065 
ATOM   4845  C4'  DT A 236      14.452 275.021 119.559 
ATOM   4846  O4'  DT A 236      15.825 274.707 119.927 
ATOM   4847  C3'  DT A 236      14.211 276.398 120.177 
ATOM   4848  O3'  DT A 236      13.640 276.230 121.469 
ATOM   4849  C2'  DT A 236      15.607 277.001 120.336 
ATOM   4850  C1'  DT A 236      16.299 275.722 120.798 
ATOM   4851  N1   DT A 236      17.784 275.771 120.688 
ATOM   4852  C2   DT A 236      18.505 275.106 121.650 
ATOM   4853  O2   DT A 236      17.982 274.494 122.565 
ATOM   4854  N3   DT A 236      19.878 275.175 121.515 
ATOM   4855  C4   DT A 236      20.572 275.836 120.522 
ATOM   4856  O4   DT A 236      21.804 275.827 120.506 
ATOM   4857  C5   DT A 236      19.728 276.504 119.559 
ATOM   4858  C7   DT A 236      20.403 277.249 118.445 
ATOM   4859  C6   DT A 236      18.390 276.454 119.667 
ATOM   4860  P    DA A 237      12.488 277.233 121.945 
ATOM   4861  OP1  DA A 237      11.181 276.769 121.424 
ATOM   4862  OP2  DA A 237      12.866 278.622 121.603 
ATOM   4863  O5'  DA A 237      12.534 277.038 123.532 
ATOM   4864  C5'  DA A 237      12.944 275.765 124.067 
ATOM   4865  C4'  DA A 237      13.898 275.973 125.226 
ATOM   4866  O4'  DA A 237      15.285 276.069 124.792 
ATOM   4867  C3'  DA A 237      13.680 277.244 126.047 
ATOM   4868  O3'  DA A 237      13.944 276.959 127.415 
ATOM   4869  C2'  DA A 237      14.744 278.219 125.541 
ATOM   4870  C1'  DA A 237      15.872 277.200 125.417 
ATOM   4871  N9   DA A 237      17.005 277.662 124.566 
ATOM   4872  C8   DA A 237      16.962 278.452 123.453 
ATOM   4873  N7   DA A 237      18.126 278.682 122.928 
ATOM   4874  C5   DA A 237      19.006 277.993 123.752 
ATOM   4875  C6   DA A 237      20.402 277.841 123.728 
ATOM   4876  N6   DA A 237      21.193 278.399 122.801 
ATOM   4877  N1   DA A 237      20.959 277.091 124.697 
ATOM   4878  C2   DA A 237      20.169 276.538 125.617 
ATOM   4879  N3   DA A 237      18.862 276.610 125.740 
ATOM   4880  C4   DA A 237      18.329 277.367 124.758 
ATOM   4881  P    DT A 238      13.006 277.609 128.539 
ATOM   4882  OP1  DT A 238      11.791 276.781 128.710 
ATOM   4883  OP2  DT A 238      12.781 279.038 128.230 
ATOM   4884  O5'  DT A 238      13.933 277.479 129.837 
ATOM   4885  C5'  DT A 238      14.870 276.388 129.921 
ATOM   4886  C4'  DT A 238      16.203 276.889 130.440 
ATOM   4887  O4'  DT A 238      17.074 277.359 129.371 
ATOM   4888  C3'  DT A 238      16.140 278.070 131.408 
ATOM   4889  O3'  DT A 238      17.149 277.909 132.398 
ATOM   4890  C2'  DT A 238      16.486 279.290 130.555 
ATOM   4891  C1'  DT A 238      17.593 278.627 129.741 
ATOM   4892  N1   DT A 238      17.944 279.365 128.495 
ATOM   4893  C2   DT A 238      19.261 279.339 128.102 
ATOM   4894  O2   DT A 238      20.127 278.747 128.725 
ATOM   4895  N3   DT A 238      19.549 280.034 126.945 
ATOM   4896  C4   DT A 238      18.651 280.735 126.166 
ATOM   4897  O4   DT A 238      19.027 281.320 125.148 
ATOM   4898  C5   DT A 238      17.294 280.704 126.659 
ATOM   4899  C7   DT A 238      16.252 281.444 125.871 
ATOM   4900  C6   DT A 238      16.986 280.037 127.782 
ATOM   4901  P    DA A 239      16.818 278.300 133.915 
ATOM   4902  OP1  DA A 239      16.133 277.169 134.580 
ATOM   4903  OP2  DA A 239      16.110 279.599 133.948 
ATOM   4904  O5'  DA A 239      18.287 278.473 134.524 
ATOM   4905  C5'  DA A 239      19.366 277.693 133.975 
ATOM   4906  C4'  DA A 239      20.594 278.563 133.793 
ATOM   4907  O4'  DA A 239      20.616 279.228 132.498 
ATOM   4908  C3'  DA A 239      20.755 279.704 134.797 
ATOM   4909  O3'  DA A 239      22.137 279.861 135.098 
ATOM   4910  C2'  DA A 239      20.277 280.949 134.049 
ATOM   4911  C1'  DA A 239      20.911 280.601 132.705 
ATOM   4912  N9   DA A 239      20.351 281.372 131.561 
ATOM   4913  C8   DA A 239      19.069 281.804 131.375 
ATOM   4914  N7   DA A 239      18.889 282.458 130.269 
ATOM   4915  C5   DA A 239      20.145 282.461 129.676 
ATOM   4916  C6   DA A 239      20.621 283.001 128.470 
ATOM   4917  N6   DA A 239      19.849 283.674 127.605 
ATOM   4918  N1   DA A 239      21.925 282.824 128.185 
ATOM   4919  C2   DA A 239      22.686 282.154 129.048 
ATOM   4920  N3   DA A 239      22.355 281.608 130.198 
ATOM   4921  C4   DA A 239      21.046 281.799 130.460 
ATOM   4922  P    DG A 240      22.571 280.186 136.604 
ATOM   4923  OP1  DG A 240      22.654 278.928 137.378 
ATOM   4924  OP2  DG A 240      21.687 281.233 137.160 
ATOM   4925  O5'  DG A 240      24.040 280.783 136.387 
ATOM   4926  C5'  DG A 240      24.823 280.323 135.269 
ATOM   4927  C4'  DG A 240      25.501 281.498 134.593 
ATOM   4928  O4'  DG A 240      24.666 282.106 133.567 
ATOM   4929  C3'  DG A 240      25.874 282.666 135.506 
ATOM   4930  O3'  DG A 240      27.112 283.214 135.071 
ATOM   4931  C2'  DG A 240      24.775 283.704 135.274 
ATOM   4932  C1'  DG A 240      24.667 283.511 133.764 
ATOM   4933  N9   DG A 240      23.413 284.062 133.178 
ATOM   4934  C8   DG A 240      22.148 284.119 133.723 
ATOM   4935  N7   DG A 240      21.254 284.672 132.940 
ATOM   4936  C5   DG A 240      21.977 285.006 131.796 
ATOM   4937  C6   DG A 240      21.551 285.633 130.596 
ATOM   4938  O6   DG A 240      20.429 286.029 130.291 
ATOM   4939  N1   DG A 240      22.611 285.782 129.692 
ATOM   4940  C2   DG A 240      23.913 285.379 129.918 
ATOM   4941  N2   DG A 240      24.779 285.611 128.928 
ATOM   4942  N3   DG A 240      24.312 284.790 131.043 
ATOM   4943  C4   DG A 240      23.295 284.638 131.931 
ATOM   4944  P    DT A 241      28.178 283.689 136.167 
ATOM   4945  OP1  DT A 241      28.973 282.527 136.622 
ATOM   4946  OP2  DT A 241      27.490 284.461 137.225 
ATOM   4947  O5'  DT A 241      29.102 284.669 135.303 
ATOM   4948  C5'  DT A 241      29.263 284.417 133.894 
ATOM   4949  C4'  DT A 241      29.157 285.716 133.120 
ATOM   4950  O4'  DT A 241      27.784 286.035 132.755 
ATOM   4951  C3'  DT A 241      29.645 286.967 133.850 
ATOM   4952  O3'  DT A 241      30.281 287.828 132.913 
ATOM   4953  C2'  DT A 241      28.370 287.647 134.347 
ATOM   4954  C1'  DT A 241      27.534 287.390 133.098 
ATOM   4955  N1   DT A 241      26.068 287.548 133.315 
ATOM   4956  C2   DT A 241      25.332 288.049 132.270 
ATOM   4957  O2   DT A 241      25.825 288.360 131.199 
ATOM   4958  N3   DT A 241      23.977 288.184 132.507 
ATOM   4959  C4   DT A 241      23.317 287.864 133.676 
ATOM   4960  O4   DT A 241      22.098 288.028 133.771 
ATOM   4961  C5   DT A 241      24.173 287.345 134.715 
ATOM   4962  C7   DT A 241      23.534 286.973 136.021 
ATOM   4963  C6   DT A 241      25.494 287.205 134.511 
ATOM   4964  P    DG A 242      31.603 288.616 133.355 
ATOM   4965  OP1  DG A 242      32.782 287.737 133.187 
ATOM   4966  OP2  DG A 242      31.409 289.191 134.704 
ATOM   4967  O5'  DG A 242      31.647 289.791 132.271 
ATOM   4968  C5'  DG A 242      31.097 289.554 130.961 
ATOM   4969  C4'  DG A 242      30.273 290.749 130.522 
ATOM   4970  O4'  DG A 242      28.887 290.659 130.958 
ATOM   4971  C3'  DG A 242      30.738 292.107 131.048 
ATOM   4972  O3'  DG A 242      30.540 293.086 130.035 
ATOM   4973  C2'  DG A 242      29.796 292.414 132.212 
ATOM   4974  C1'  DG A 242      28.522 291.897 131.549 
ATOM   4975  N9   DG A 242      27.410 291.643 132.506 
ATOM   4976  C8   DG A 242      27.465 291.189 133.806 
ATOM   4977  N7   DG A 242      26.293 291.072 134.381 
ATOM   4978  C5   DG A 242      25.398 291.477 133.393 
ATOM   4979  C6   DG A 242      23.982 291.567 133.423 
ATOM   4980  O6   DG A 242      23.214 291.301 134.344 
ATOM   4981  N1   DG A 242      23.471 292.027 132.202 
ATOM   4982  C2   DG A 242      24.229 292.357 131.096 
ATOM   4983  N2   DG A 242      23.552 292.776 130.024 
ATOM   4984  N3   DG A 242      25.558 292.273 131.067 
ATOM   4985  C4   DG A 242      26.069 291.828 132.245 
ATOM   4986  P    DT A 243      31.645 294.225 129.830 
ATOM   4987  OP1  DT A 243      32.735 293.710 128.970 
ATOM   4988  OP2  DT A 243      32.056 294.761 131.147 
ATOM   4989  O5'  DT A 243      30.811 295.335 129.035 
ATOM   4990  C5'  DT A 243      29.732 294.916 128.177 
ATOM   4991  C4'  DT A 243      28.531 295.818 128.378 
ATOM   4992  O4'  DT A 243      27.661 295.354 129.449 
ATOM   4993  C3'  DT A 243      28.841 297.266 128.757 
ATOM   4994  O3'  DT A 243      27.898 298.121 128.123 
ATOM   4995  C2'  DT A 243      28.615 297.328 130.267 
ATOM   4996  C1'  DT A 243      27.365 296.455 130.294 
ATOM   4997  N1   DT A 243      27.033 295.925 131.646 
ATOM   4998  C2   DT A 243      25.701 295.788 131.955 
ATOM   4999  O2   DT A 243      24.806 296.079 131.179 
ATOM   5000  N3   DT A 243      25.432 295.295 133.217 
ATOM   5001  C4   DT A 243      26.362 294.936 134.171 
ATOM   5002  O4   DT A 243      26.000 294.506 135.268 
ATOM   5003  C5   DT A 243      27.733 295.116 133.754 
ATOM   5004  C7   DT A 243      28.809 294.749 134.733 
ATOM   5005  C6   DT A 243      28.023 295.594 132.533 
ATOM   5006  P    DA A 244      28.397 299.519 127.524 
ATOM   5007  OP1  DA A 244      28.955 299.307 126.170 
ATOM   5008  OP2  DA A 244      29.290 300.185 128.497 
ATOM   5009  O5'  DA A 244      27.020 300.326 127.418 
ATOM   5010  C5'  DA A 244      25.799 299.598 127.191 
ATOM   5011  C4'  DA A 244      24.703 300.130 128.093 
ATOM   5012  O4'  DA A 244      24.681 299.470 129.391 
ATOM   5013  C3'  DA A 244      24.788 301.617 128.437 
ATOM   5014  O3'  DA A 244      23.472 302.154 128.492 
ATOM   5015  C2'  DA A 244      25.387 301.655 129.843 
ATOM   5016  C1'  DA A 244      24.608 300.467 130.399 
ATOM   5017  N9   DA A 244      25.188 299.903 131.650 
ATOM   5018  C8   DA A 244      26.503 299.810 132.009 
ATOM   5019  N7   DA A 244      26.691 299.267 133.171 
ATOM   5020  C5   DA A 244      25.410 298.976 133.617 
ATOM   5021  C6   DA A 244      24.929 298.383 134.796 
ATOM   5022  N6   DA A 244      25.724 297.956 135.788 
ATOM   5023  N1   DA A 244      23.595 298.244 134.920 
ATOM   5024  C2   DA A 244      22.811 298.669 133.931 
ATOM   5025  N3   DA A 244      23.143 299.234 132.791 
ATOM   5026  C4   DA A 244      24.483 299.362 132.693 
ATOM   5027  P    DT A 245      23.206 303.618 127.904 
ATOM   5028  OP1  DT A 245      22.997 303.535 126.440 
ATOM   5029  OP2  DT A 245      24.275 304.536 128.355 
ATOM   5030  O5'  DT A 245      21.829 304.003 128.623 
ATOM   5031  C5'  DT A 245      20.905 302.953 128.967 
ATOM   5032  C4'  DT A 245      20.358 303.181 130.362 
ATOM   5033  O4'  DT A 245      21.194 302.578 131.391 
ATOM   5034  C3'  DT A 245      20.233 304.641 130.797 
ATOM   5035  O3'  DT A 245      19.060 304.787 131.589 
ATOM   5036  C2'  DT A 245      21.451 304.885 131.687 
ATOM   5037  C1'  DT A 245      21.415 303.542 132.410 
ATOM   5038  N1   DT A 245      22.689 303.199 133.101 
ATOM   5039  C2   DT A 245      22.591 302.500 134.281 
ATOM   5040  O2   DT A 245      21.526 302.160 134.765 
ATOM   5041  N3   DT A 245      23.793 302.201 134.894 
ATOM   5042  C4   DT A 245      25.051 302.536 134.436 
ATOM   5043  O4   DT A 245      26.055 302.212 135.074 
ATOM   5044  C5   DT A 245      25.050 303.268 133.192 
ATOM   5045  C7   DT A 245      26.380 303.671 132.624 
ATOM   5046  C6   DT A 245      23.898 303.573 132.574 
ATOM   5047  P    DG A 246      18.162 306.100 131.410 
ATOM   5048  OP1  DG A 246      17.241 305.920 130.265 
ATOM   5049  OP2  DG A 246      19.034 307.294 131.359 
ATOM   5050  O5'  DG A 246      17.329 306.101 132.777 
ATOM   5051  C5'  DG A 246      17.028 304.845 133.411 
ATOM   5052  C4'  DG A 246      17.265 304.948 134.905 
ATOM   5053  O4'  DG A 246      18.638 304.634 135.273 
ATOM   5054  C3'  DG A 246      17.024 306.326 135.523 
ATOM   5055  O3'  DG A 246      16.453 306.158 136.815 
ATOM   5056  C2'  DG A 246      18.419 306.928 135.682 
ATOM   5057  C1'  DG A 246      19.112 305.649 136.144 
ATOM   5058  N9   DG A 246      20.597 305.698 136.034 
ATOM   5059  C8   DG A 246      21.379 306.327 135.090 
ATOM   5060  N7   DG A 246      22.668 306.176 135.279 
ATOM   5061  C5   DG A 246      22.744 305.394 136.430 
ATOM   5062  C6   DG A 246      23.878 304.901 137.128 
ATOM   5063  O6   DG A 246      25.068 305.057 136.867 
ATOM   5064  N1   DG A 246      23.503 304.148 138.248 
ATOM   5065  C2   DG A 246      22.202 303.902 138.643 
ATOM   5066  N2   DG A 246      22.054 303.158 139.742 
ATOM   5067  N3   DG A 246      21.139 304.363 137.988 
ATOM   5068  C4   DG A 246      21.486 305.097 136.899 
ATOM   5069  P    DC A 247      15.300 307.160 137.291 
ATOM   5070  OP1  DC A 247      13.994 306.696 136.770 
ATOM   5071  OP2  DC A 247      15.678 308.549 136.949 
ATOM   5072  O5'  DC A 247      15.347 306.965 138.878 
ATOM   5073  C5'  DC A 247      15.756 305.693 139.413 
ATOM   5074  C4'  DC A 247      16.710 305.901 140.572 
ATOM   5075  O4'  DC A 247      18.097 305.996 140.138 
ATOM   5076  C3'  DC A 247      16.493 307.171 141.393 
ATOM   5077  O3'  DC A 247      16.757 306.886 142.761 
ATOM   5078  C2'  DC A 247      17.557 308.146 140.887 
ATOM   5079  C1'  DC A 247      18.685 307.127 140.763 
ATOM   5080  N1   DC A 247      19.817 307.589 139.912 
ATOM   5081  C2   DC A 247      21.102 307.185 140.265 
ATOM   5082  O2   DC A 247      21.248 306.465 141.261 
ATOM   5083  N3   DC A 247      22.148 307.596 139.503 
ATOM   5084  C4   DC A 247      21.947 308.374 138.433 
ATOM   5085  N4   DC A 247      23.000 308.749 137.721 
ATOM   5086  C5   DC A 247      20.634 308.802 138.052 
ATOM   5087  C6   DC A 247      19.603 308.381 138.827 
ATOM   5088  P    DC A 248      15.819 307.536 143.885 
ATOM   5089  OP1  DC A 248      14.604 306.708 144.056 
ATOM   5090  OP2  DC A 248      15.593 308.965 143.576 
ATOM   5091  O5'  DC A 248      16.746 307.407 145.183 
ATOM   5092  C5'  DC A 248      17.682 306.316 145.267 
ATOM   5093  C4'  DC A 248      19.016 306.817 145.786 
ATOM   5094  O4'  DC A 248      19.887 307.286 144.717 
ATOM   5095  C3'  DC A 248      18.952 307.997 146.754 
ATOM   5096  O3'  DC A 248      19.962 307.836 147.744 
ATOM   5097  C2'  DC A 248      19.299 309.218 145.901 
ATOM   5098  C1'  DC A 248      20.406 308.554 145.087 
ATOM   5099  N1   DC A 248      20.757 309.292 143.841 
ATOM   5100  C2   DC A 248      22.087 309.275 143.430 
ATOM   5101  O2   DC A 248      22.914 308.655 144.109 
ATOM   5102  N3   DC A 248      22.428 309.942 142.297 
ATOM   5103  C4   DC A 248      21.502 310.603 141.590 
ATOM   5104  N4   DC A 248      21.885 311.238 140.492 
ATOM   5105  C5   DC A 248      20.129 310.633 141.997 
ATOM   5106  C6   DC A 248      19.809 309.961 143.131 
ATOM   5107  P    DG A 249      19.630 308.227 149.261 
ATOM   5108  OP1  DG A 249      18.945 307.097 149.926 
ATOM   5109  OP2  DG A 249      18.923 309.526 149.294 
ATOM   5110  O5'  DG A 249      21.100 308.400 149.870 
ATOM   5111  C5'  DG A 249      22.179 307.621 149.321 
ATOM   5112  C4'  DG A 249      23.407 308.490 149.139 
ATOM   5113  O4'  DG A 249      23.429 309.156 147.845 
ATOM   5114  C3'  DG A 249      23.568 309.632 150.143 
ATOM   5115  O3'  DG A 249      24.949 309.789 150.444 
ATOM   5116  C2'  DG A 249      23.090 310.876 149.395 
ATOM   5117  C1'  DG A 249      23.724 310.529 148.051 
ATOM   5118  N9   DG A 249      23.164 311.300 146.907 
ATOM   5119  C8   DG A 249      21.875 311.743 146.703 
ATOM   5120  N7   DG A 249      21.708 312.402 145.581 
ATOM   5121  C5   DG A 249      22.976 312.395 145.002 
ATOM   5122  C6   DG A 249      23.423 312.953 143.777 
ATOM   5123  O6   DG A 249      22.783 313.578 142.936 
ATOM   5124  N1   DG A 249      24.790 312.714 143.574 
ATOM   5125  C2   DG A 249      25.615 312.026 144.441 
ATOM   5126  N2   DG A 249      26.891 311.905 144.065 
ATOM   5127  N3   DG A 249      25.194 311.502 145.591 
ATOM   5128  C4   DG A 249      23.871 311.725 145.802 
ATOM   5129  P    DT A 250      25.384 310.113 151.950 
ATOM   5130  OP1  DT A 250      25.467 308.855 152.724 
ATOM   5131  OP2  DT A 250      24.500 311.161 152.506 
ATOM   5132  O5'  DT A 250      26.853 310.710 151.733 
ATOM   5133  C5'  DT A 250      27.636 310.250 150.615 
ATOM   5134  C4'  DT A 250      28.314 311.425 149.939 
ATOM   5135  O4'  DT A 250      27.479 312.033 148.913 
ATOM   5136  C3'  DT A 250      28.686 312.594 150.852 
ATOM   5137  O3'  DT A 250      29.924 313.141 150.417 
ATOM   5138  C2'  DT A 250      27.588 313.631 150.620 
ATOM   5139  C1'  DT A 250      27.480 313.439 149.110 
ATOM   5140  N1   DT A 250      26.225 313.989 148.524 
ATOM   5141  C2   DT A 250      26.307 314.525 147.261 
ATOM   5142  O2   DT A 250      27.345 314.563 146.623 
ATOM   5143  N3   DT A 250      25.125 315.026 146.752 
ATOM   5144  C4   DT A 250      23.899 315.034 147.385 
ATOM   5145  O4   DT A 250      22.909 315.512 146.827 
ATOM   5146  C5   DT A 250      23.913 314.451 148.705 
ATOM   5147  C7   DT A 250      22.620 314.420 149.465 
ATOM   5148  C6   DT A 250      25.049 313.957 149.225 
ATOM   5149  P    DT A 251      30.990 313.617 151.513 
ATOM   5150  OP1  DT A 251      31.786 312.455 151.969 
ATOM   5151  OP2  DT A 251      30.302 314.388 152.571 
ATOM   5152  O5'  DT A 251      31.915 314.597 150.649 
ATOM   5153  C5'  DT A 251      32.075 314.344 149.240 
ATOM   5154  C4'  DT A 251      31.970 315.643 148.466 
ATOM   5155  O4'  DT A 251      30.597 315.963 148.101 
ATOM   5156  C3'  DT A 251      32.458 316.894 149.196 
ATOM   5157  O3'  DT A 251      33.093 317.756 148.260 
ATOM   5158  C2'  DT A 251      31.183 317.574 149.693 
ATOM   5159  C1'  DT A 251      30.346 317.317 148.444 
ATOM   5160  N1   DT A 251      28.881 317.475 148.661 
ATOM   5161  C2   DT A 251      28.144 317.977 147.616 
ATOM   5162  O2   DT A 251      28.638 318.288 146.545 
ATOM   5163  N3   DT A 251      26.790 318.111 147.853 
ATOM   5164  C4   DT A 251      26.129 317.791 149.022 
ATOM   5165  O4   DT A 251      24.911 317.955 149.117 
ATOM   5166  C5   DT A 251      26.986 317.273 150.061 
ATOM   5167  C7   DT A 251      26.347 316.900 151.367 
ATOM   5168  C6   DT A 251      28.306 317.132 149.857 
ATOM   5169  P    DA A 252      34.415 318.543 148.701 
ATOM   5170  OP1  DA A 252      35.595 317.665 148.533 
ATOM   5171  OP2  DA A 252      34.222 319.119 150.050 
ATOM   5172  O5'  DA A 252      34.460 319.718 147.617 
ATOM   5173  C5'  DA A 252      33.910 319.482 146.307 
ATOM   5174  C4'  DA A 252      33.086 320.677 145.868 
ATOM   5175  O4'  DA A 252      31.699 320.587 146.304 
ATOM   5176  C3'  DA A 252      33.550 322.034 146.394 
ATOM   5177  O3'  DA A 252      33.352 323.013 145.381 
ATOM   5178  C2'  DA A 252      32.609 322.342 147.558 
ATOM   5179  C1'  DA A 252      31.335 321.824 146.895 
ATOM   5180  N9   DA A 252      30.222 321.570 147.852 
ATOM   5181  C8   DA A 252      30.296 321.119 149.139 
ATOM   5182  N7   DA A 252      29.143 320.999 149.720 
ATOM   5183  C5   DA A 252      28.236 321.400 148.749 
ATOM   5184  C6   DA A 252      26.835 321.500 148.745 
ATOM   5185  N6   DA A 252      26.068 321.188 149.800 
ATOM   5186  N1   DA A 252      26.248 321.934 147.614 
ATOM   5187  C2   DA A 252      27.015 322.242 146.570 
ATOM   5188  N3   DA A 252      28.325 322.189 146.457 
ATOM   5189  C4   DA A 252      28.887 321.752 147.602 
ATOM   5190  P    DA A 253      34.458 324.152 145.176 
ATOM   5191  OP1  DA A 253      35.547 323.637 144.317 
ATOM   5192  OP2  DA A 253      34.868 324.688 146.493 
ATOM   5193  O5'  DA A 253      33.624 325.262 144.381 
ATOM   5194  C5'  DA A 253      32.545 324.844 143.523 
ATOM   5195  C4'  DA A 253      31.343 325.746 143.724 
ATOM   5196  O4'  DA A 253      30.474 325.282 144.795 
ATOM   5197  C3'  DA A 253      31.654 327.193 144.103 
ATOM   5198  O3'  DA A 253      30.711 328.048 143.469 
ATOM   5199  C2'  DA A 253      31.427 327.256 145.613 
ATOM   5200  C1'  DA A 253      30.177 326.383 145.640 
ATOM   5201  N9   DA A 253      29.845 325.853 146.992 
ATOM   5202  C8   DA A 253      30.699 325.477 147.989 
ATOM   5203  N7   DA A 253      30.102 325.054 149.059 
ATOM   5204  C5   DA A 253      28.753 325.155 148.753 
ATOM   5205  C6   DA A 253      27.590 324.857 149.482 
ATOM   5206  N6   DA A 253      27.604 324.371 150.732 
ATOM   5207  N1   DA A 253      26.407 325.077 148.879 
ATOM   5208  C2   DA A 253      26.398 325.559 147.636 
ATOM   5209  N3   DA A 253      27.414 325.873 146.861 
ATOM   5210  C4   DA A 253      28.586 325.644 147.489 
ATOM   5211  P    DC A 254      31.209 329.446 142.870 
ATOM   5212  OP1  DC A 254      31.768 329.235 141.516 
ATOM   5213  OP2  DC A 254      32.103 330.113 143.843 
ATOM   5214  O5'  DC A 254      29.832 330.254 142.764 
ATOM   5215  C5'  DC A 254      28.611 329.525 142.537 
ATOM   5216  C4'  DC A 254      27.516 330.058 143.439 
ATOM   5217  O4'  DC A 254      27.494 329.398 144.737 
ATOM   5218  C3'  DC A 254      27.601 331.545 143.783 
ATOM   5219  O3'  DC A 254      26.284 332.081 143.838 
ATOM   5220  C2'  DC A 254      28.200 331.583 145.189 
ATOM   5221  C1'  DC A 254      27.421 330.394 145.745 
ATOM   5222  N1   DC A 254      28.001 329.830 146.996 
ATOM   5223  C2   DC A 254      27.121 329.322 147.948 
ATOM   5224  O2   DC A 254      25.907 329.359 147.717 
ATOM   5225  N3   DC A 254      27.630 328.804 149.095 
ATOM   5226  C4   DC A 254      28.952 328.783 149.307 
ATOM   5227  N4   DC A 254      29.399 328.267 150.441 
ATOM   5228  C5   DC A 254      29.874 329.301 148.340 
ATOM   5229  C6   DC A 254      29.346 329.814 147.201 
ATOM   5230  P    DA A 255      26.018 333.546 143.250 
ATOM   5231  OP1  DA A 255      25.809 333.462 141.786 
ATOM   5232  OP2  DA A 255      27.087 334.463 143.701 
ATOM   5233  O5'  DA A 255      24.642 333.930 143.969 
ATOM   5234  C5'  DA A 255      23.718 332.880 144.313 
ATOM   5235  C4'  DA A 255      23.171 333.109 145.708 
ATOM   5236  O4'  DA A 255      24.007 332.506 146.737 
ATOM   5237  C3'  DA A 255      23.046 334.568 146.143 
ATOM   5238  O3'  DA A 255      21.872 334.714 146.935 
ATOM   5239  C2'  DA A 255      24.264 334.813 147.034 
ATOM   5240  C1'  DA A 255      24.228 333.469 147.756 
ATOM   5241  N9   DA A 255      25.501 333.127 148.448 
ATOM   5242  C8   DA A 255      26.780 333.418 148.065 
ATOM   5243  N7   DA A 255      27.685 332.982 148.886 
ATOM   5244  C5   DA A 255      26.955 332.355 149.886 
ATOM   5245  C6   DA A 255      27.338 331.684 151.059 
ATOM   5246  N6   DA A 255      28.615 331.526 151.439 
ATOM   5247  N1   DA A 255      26.359 331.179 151.831 
ATOM   5248  C2   DA A 255      25.093 331.338 151.450 
ATOM   5249  N3   DA A 255      24.617 331.942 150.383 
ATOM   5250  C4   DA A 255      25.618 332.439 149.627 
ATOM   5251  P    DA A 256      20.975 336.028 146.756 
ATOM   5252  OP1  DA A 256      20.054 335.848 145.611 
ATOM   5253  OP2  DA A 256      21.847 337.221 146.705 
ATOM   5254  O5'  DA A 256      20.142 336.029 148.123 
ATOM   5255  C5'  DA A 256      19.841 334.772 148.757 
ATOM   5256  C4'  DA A 256      20.077 334.876 150.251 
ATOM   5257  O4'  DA A 256      21.451 334.562 150.619 
ATOM   5258  C3'  DA A 256      19.836 336.253 150.869 
ATOM   5259  O3'  DA A 256      19.266 336.085 152.161 
ATOM   5260  C2'  DA A 256      21.232 336.856 151.028 
ATOM   5261  C1'  DA A 256      21.925 335.577 151.490 
ATOM   5262  N9   DA A 256      23.409 335.626 151.380 
ATOM   5263  C8   DA A 256      24.169 336.254 150.435 
ATOM   5264  N7   DA A 256      25.446 336.114 150.611 
ATOM   5265  C5   DA A 256      25.542 335.335 151.756 
ATOM   5266  C6   DA A 256      26.643 334.832 152.470 
ATOM   5267  N6   DA A 256      27.917 335.050 152.116 
ATOM   5268  N1   DA A 256      26.385 334.094 153.565 
ATOM   5269  C2   DA A 256      25.116 333.880 153.912 
ATOM   5270  N3   DA A 256      24.015 334.295 153.328 
ATOM   5271  C4   DA A 256      24.300 335.032 152.234 
ATOM   5272  P    DC A 257      18.113 337.087 152.637 
ATOM   5273  OP1  DC A 257      16.807 336.623 152.116 
ATOM   5274  OP2  DC A 257      18.491 338.476 152.295 
ATOM   5275  O5'  DC A 257      18.159 336.893 154.224 
ATOM   5276  C5'  DC A 257      18.569 335.620 154.759 
ATOM   5277  C4'  DC A 257      19.523 335.828 155.918 
ATOM   5278  O4'  DC A 257      20.910 335.924 155.484 
ATOM   5279  C3'  DC A 257      19.306 337.099 156.739 
ATOM   5280  O3'  DC A 257      19.570 336.813 158.107 
ATOM   5281  C2'  DC A 257      20.369 338.074 156.233 
ATOM   5282  C1'  DC A 257      21.498 337.055 156.109 
ATOM   5283  N1   DC A 257      22.630 337.516 155.258 
ATOM   5284  C2   DC A 257      23.915 337.112 155.611 
ATOM   5285  O2   DC A 257      24.061 336.393 156.607 
ATOM   5286  N3   DC A 257      24.960 337.523 154.849 
ATOM   5287  C4   DC A 257      24.760 338.302 153.779 
ATOM   5288  N4   DC A 257      25.812 338.676 153.067 
ATOM   5289  C5   DC A 257      23.447 338.729 153.398 
ATOM   5290  C6   DC A 257      22.415 338.308 154.173 
ATOM   5291  P    DA A 258      18.632 337.463 159.231 
ATOM   5292  OP1  DA A 258      17.416 336.636 159.402 
ATOM   5293  OP2  DA A 258      18.406 338.892 158.922 
ATOM   5294  O5'  DA A 258      19.558 337.334 160.529 
ATOM   5295  C5'  DA A 258      20.495 336.243 160.613 
ATOM   5296  C4'  DA A 258      21.829 336.744 161.132 
ATOM   5297  O4'  DA A 258      22.700 337.214 160.063 
ATOM   5298  C3'  DA A 258      21.765 337.925 162.100 
ATOM   5299  O3'  DA A 258      22.774 337.763 163.090 
ATOM   5300  C2'  DA A 258      22.112 339.145 161.247 
ATOM   5301  C1'  DA A 258      23.219 338.482 160.433 
ATOM   5302  N9   DA A 258      23.569 339.219 159.188 
ATOM   5303  C8   DA A 258      22.747 339.934 158.364 
ATOM   5304  N7   DA A 258      23.355 340.468 157.349 
ATOM   5305  C5   DA A 258      24.677 340.078 157.510 
ATOM   5306  C6   DA A 258      25.835 340.324 156.753 
ATOM   5307  N6   DA A 258      25.844 341.055 155.630 
ATOM   5308  N1   DA A 258      26.988 339.788 157.195 
ATOM   5309  C2   DA A 258      26.973 339.061 158.311 
ATOM   5310  N3   DA A 258      25.961 338.766 159.096 
ATOM   5311  C4   DA A 258      24.819 339.314 158.632 
ATOM   5312  P    DA A 259      22.443 338.155 164.607 
ATOM   5313  OP1  DA A 259      21.758 337.024 165.272 
ATOM   5314  OP2  DA A 259      21.735 339.453 164.640 
ATOM   5315  O5'  DA A 259      23.912 338.328 165.216 
ATOM   5316  C5'  DA A 259      24.991 337.548 164.667 
ATOM   5317  C4'  DA A 259      26.220 338.418 164.485 
ATOM   5318  O4'  DA A 259      26.241 339.083 163.191 
ATOM   5319  C3'  DA A 259      26.380 339.559 165.489 
ATOM   5320  O3'  DA A 259      27.762 339.716 165.790 
ATOM   5321  C2'  DA A 259      25.902 340.803 164.741 
ATOM   5322  C1'  DA A 259      26.536 340.456 163.397 
ATOM   5323  N9   DA A 259      25.976 341.227 162.253 
ATOM   5324  C8   DA A 259      24.694 341.659 162.067 
ATOM   5325  N7   DA A 259      24.515 342.312 160.961 
ATOM   5326  C5   DA A 259      25.770 342.316 160.368 
ATOM   5327  C6   DA A 259      26.246 342.856 159.162 
ATOM   5328  N6   DA A 259      25.474 343.529 158.297 
ATOM   5329  N1   DA A 259      27.550 342.679 158.877 
ATOM   5330  C2   DA A 259      28.312 342.009 159.740 
ATOM   5331  N3   DA A 259      27.981 341.463 160.890 
ATOM   5332  C4   DA A 259      26.671 341.654 161.152 
ATOM   5333  P    DG A 260      28.197 340.041 167.296 
ATOM   5334  OP1  DG A 260      28.279 338.782 168.070 
ATOM   5335  OP2  DG A 260      27.312 341.088 167.852 
ATOM   5336  O5'  DG A 260      29.666 340.638 167.079 
ATOM   5337  C5'  DG A 260      30.448 340.178 165.961 
ATOM   5338  C4'  DG A 260      31.127 341.352 165.286 
ATOM   5339  O4'  DG A 260      30.292 341.961 164.259 
ATOM   5340  C3'  DG A 260      31.499 342.521 166.198 
ATOM   5341  O3'  DG A 260      32.737 343.069 165.763 
ATOM   5342  C2'  DG A 260      30.401 343.558 165.966 
ATOM   5343  C1'  DG A 260      30.292 343.366 164.456 
ATOM   5344  N9   DG A 260      29.038 343.917 163.870 
ATOM   5345  C8   DG A 260      27.774 343.974 164.415 
ATOM   5346  N7   DG A 260      26.880 344.527 163.632 
ATOM   5347  C5   DG A 260      27.603 344.861 162.488 
ATOM   5348  C6   DG A 260      27.176 345.488 161.288 
ATOM   5349  O6   DG A 260      26.054 345.883 160.984 
ATOM   5350  N1   DG A 260      28.237 345.637 160.384 
ATOM   5351  C2   DG A 260      29.538 345.234 160.610 
ATOM   5352  N2   DG A 260      30.404 345.466 159.620 
ATOM   5353  N3   DG A 260      29.937 344.645 161.735 
ATOM   5354  C4   DG A 260      28.920 344.493 162.623 
ATOM   5355  P    DC A 261      33.803 343.544 166.859 
ATOM   5356  OP1  DC A 261      34.598 342.382 167.315 
ATOM   5357  OP2  DC A 261      33.115 344.316 167.917 
ATOM   5358  O5'  DC A 261      34.728 344.524 165.995 
ATOM   5359  C5'  DC A 261      34.888 344.271 164.586 
ATOM   5360  C4'  DC A 261      34.782 345.571 163.812 
ATOM   5361  O4'  DC A 261      33.409 345.890 163.447 
ATOM   5362  C3'  DC A 261      35.270 346.822 164.542 
ATOM   5363  O3'  DC A 261      35.906 347.683 163.606 
ATOM   5364  C2'  DC A 261      33.995 347.502 165.039 
ATOM   5365  C1'  DC A 261      33.159 347.244 163.790 
ATOM   5366  N1   DC A 261      31.694 347.403 164.007 
ATOM   5367  C2   DC A 261      30.933 347.910 162.957 
ATOM   5368  O2   DC A 261      31.499 348.205 161.898 
ATOM   5369  N3   DC A 261      29.596 348.063 163.135 
ATOM   5370  C4   DC A 261      29.019 347.732 164.298 
ATOM   5371  N4   DC A 261      27.712 347.899 164.422 
ATOM   5372  C5   DC A 261      29.784 347.209 165.391 
ATOM   5373  C6   DC A 261      31.119 347.064 165.193 
ATOM   5374  P    DA A 262      37.228 348.470 164.047 
ATOM   5375  OP1  DA A 262      38.407 347.592 163.879 
ATOM   5376  OP2  DA A 262      37.035 349.046 165.396 
ATOM   5377  O5'  DA A 262      37.273 349.646 162.963 
ATOM   5378  C5'  DA A 262      36.722 349.409 161.654 
ATOM   5379  C4'  DA A 262      35.899 350.604 161.214 
ATOM   5380  O4'  DA A 262      34.512 350.514 161.650 
ATOM   5381  C3'  DA A 262      36.363 351.962 161.740 
ATOM   5382  O3'  DA A 262      36.165 352.941 160.727 
ATOM   5383  C2'  DA A 262      35.421 352.269 162.904 
ATOM   5384  C1'  DA A 262      34.148 351.752 162.241 
ATOM   5385  N9   DA A 262      33.035 351.497 163.198 
ATOM   5386  C8   DA A 262      33.109 351.046 164.485 
ATOM   5387  N7   DA A 262      31.956 350.926 165.067 
ATOM   5388  C5   DA A 262      31.048 351.327 164.095 
ATOM   5389  C6   DA A 262      29.647 351.427 164.091 
ATOM   5390  N6   DA A 262      28.880 351.115 165.146 
ATOM   5391  N1   DA A 262      29.060 351.861 162.960 
ATOM   5392  C2   DA A 262      29.828 352.169 161.916 
ATOM   5393  N3   DA A 262      31.137 352.116 161.803 
ATOM   5394  C4   DA A 262      31.700 351.679 162.948 
ATOM   5395  P    DT A 263      37.270 354.080 160.522 
ATOM   5396  OP1  DT A 263      38.360 353.565 159.663 
ATOM   5397  OP2  DT A 263      37.681 354.616 161.839 
ATOM   5398  O5'  DT A 263      36.437 355.190 159.727 
ATOM   5399  C5'  DT A 263      35.358 354.771 158.869 
ATOM   5400  C4'  DT A 263      34.156 355.673 159.070 
ATOM   5401  O4'  DT A 263      33.286 355.209 160.141 
ATOM   5402  C3'  DT A 263      34.467 357.121 159.449 
ATOM   5403  O3'  DT A 263      33.523 357.976 158.815 
ATOM   5404  C2'  DT A 263      34.240 357.183 160.959 
ATOM   5405  C1'  DT A 263      32.990 356.310 160.986 
ATOM   5406  N1   DT A 263      32.658 355.780 162.338 
ATOM   5407  C2   DT A 263      31.326 355.643 162.647 
ATOM   5408  O2   DT A 263      30.432 355.933 161.871 
ATOM   5409  N3   DT A 263      31.057 355.150 163.909 
ATOM   5410  C4   DT A 263      31.987 354.791 164.863 
ATOM   5411  O4   DT A 263      31.626 354.361 165.960 
ATOM   5412  C5   DT A 263      33.358 354.971 164.446 
ATOM   5413  C7   DT A 263      34.434 354.604 165.425 
ATOM   5414  C6   DT A 263      33.648 355.449 163.225 
ATOM   5415  P    DT A 264      34.022 359.374 158.216 
ATOM   5416  OP1  DT A 264      34.581 359.162 156.862 
ATOM   5417  OP2  DT A 264      34.915 360.040 159.189 
ATOM   5418  O5'  DT A 264      32.645 360.181 158.110 
ATOM   5419  C5'  DT A 264      31.424 359.453 157.883 
ATOM   5420  C4'  DT A 264      30.328 359.985 158.785 
ATOM   5421  O4'  DT A 264      30.307 359.325 160.083 
ATOM   5422  C3'  DT A 264      30.413 361.472 159.129 
ATOM   5423  O3'  DT A 264      29.097 362.009 159.184 
ATOM   5424  C2'  DT A 264      31.012 361.510 160.535 
ATOM   5425  C1'  DT A 264      30.234 360.322 161.091 
ATOM   5426  N1   DT A 264      30.814 359.758 162.342 
ATOM   5427  C2   DT A 264      29.932 359.260 163.271 
ATOM   5428  O2   DT A 264      28.725 359.265 163.109 
ATOM   5429  N3   DT A 264      30.507 358.747 164.418 
ATOM   5430  C4   DT A 264      31.856 358.691 164.704 
ATOM   5431  O4   DT A 264      32.251 358.207 165.767 
ATOM   5432  C5   DT A 264      32.700 359.237 163.669 
ATOM   5433  C7   DT A 264      34.183 359.216 163.900 
ATOM   5434  C6   DT A 264      32.169 359.743 162.544 
ATOM   5435  P    DC A 265      28.831 363.473 158.596 
ATOM   5436  OP1  DC A 265      28.622 363.389 157.132 
ATOM   5437  OP2  DC A 265      29.900 364.391 159.047 
ATOM   5438  O5'  DC A 265      27.454 363.857 159.315 
ATOM   5439  C5'  DC A 265      26.531 362.808 159.659 
ATOM   5440  C4'  DC A 265      25.984 363.036 161.054 
ATOM   5441  O4'  DC A 265      26.820 362.433 162.084 
ATOM   5442  C3'  DC A 265      25.859 364.496 161.489 
ATOM   5443  O3'  DC A 265      24.685 364.641 162.281 
ATOM   5444  C2'  DC A 265      27.077 364.740 162.380 
ATOM   5445  C1'  DC A 265      27.041 363.397 163.102 
ATOM   5446  N1   DC A 265      28.314 363.054 163.794 
ATOM   5447  C2   DC A 265      28.233 362.346 164.990 
ATOM   5448  O2   DC A 265      27.118 362.033 165.424 
ATOM   5449  N3   DC A 265      29.383 362.025 165.637 
ATOM   5450  C4   DC A 265      30.571 362.381 165.134 
ATOM   5451  N4   DC A 265      31.664 362.044 165.803 
ATOM   5452  C5   DC A 265      30.677 363.111 163.905 
ATOM   5453  C6   DC A 265      29.516 363.423 163.275 
ATOM   5454  P    DT A 266      23.787 365.955 162.102 
ATOM   5455  OP1  DT A 266      22.866 365.775 160.957 
ATOM   5456  OP2  DT A 266      24.660 367.149 162.051 
ATOM   5457  O5'  DT A 266      22.955 365.956 163.469 
ATOM   5458  C5'  DT A 266      22.653 364.700 164.103 
ATOM   5459  C4'  DT A 266      22.890 364.803 165.598 
ATOM   5460  O4'  DT A 266      24.263 364.489 165.965 
ATOM   5461  C3'  DT A 266      22.649 366.180 166.215 
ATOM   5462  O3'  DT A 266      22.078 366.012 167.507 
ATOM   5463  C2'  DT A 266      24.045 366.783 166.374 
ATOM   5464  C1'  DT A 266      24.737 365.504 166.836 
ATOM   5465  N1   DT A 266      26.222 365.553 166.726 
ATOM   5466  C2   DT A 266      26.943 364.888 167.688 
ATOM   5467  O2   DT A 266      26.420 364.277 168.603 
ATOM   5468  N3   DT A 266      28.316 364.957 167.554 
ATOM   5469  C4   DT A 266      29.010 365.619 166.561 
ATOM   5470  O4   DT A 266      30.242 365.609 166.544 
ATOM   5471  C5   DT A 266      28.166 366.286 165.597 
ATOM   5472  C7   DT A 266      28.841 367.031 164.483 
ATOM   5473  C6   DT A 266      26.828 366.236 165.705 
ATOM   5474  P    DA A 267      20.926 367.015 167.983 
ATOM   5475  OP1  DA A 267      19.619 366.551 167.462 
ATOM   5476  OP2  DA A 267      21.304 368.404 167.641 
ATOM   5477  O5'  DA A 267      20.972 366.820 169.570 
ATOM   5478  C5'  DA A 267      21.382 365.547 170.105 
ATOM   5479  C4'  DA A 267      22.336 365.756 171.264 
ATOM   5480  O4'  DA A 267      23.723 365.851 170.831 
ATOM   5481  C3'  DA A 267      22.118 367.026 172.085 
ATOM   5482  O3'  DA A 267      22.382 366.741 173.454 
ATOM   5483  C2'  DA A 267      23.182 368.001 171.579 
ATOM   5484  C1'  DA A 267      24.310 366.982 171.455 
ATOM   5485  N9   DA A 267      25.443 367.444 170.604 
ATOM   5486  C8   DA A 267      25.400 368.234 169.491 
ATOM   5487  N7   DA A 267      26.564 368.464 168.966 
ATOM   5488  C5   DA A 267      27.444 367.776 169.791 
ATOM   5489  C6   DA A 267      28.840 367.623 169.766 
ATOM   5490  N6   DA A 267      29.631 368.181 168.839 
ATOM   5491  N1   DA A 267      29.397 366.873 170.736 
ATOM   5492  C2   DA A 267      28.607 366.320 171.655 
ATOM   5493  N3   DA A 267      27.300 366.392 171.778 
ATOM   5494  C4   DA A 267      26.767 367.149 170.796 
ATOM   5495  P    DT A 268      21.444 367.391 174.577 
ATOM   5496  OP1  DT A 268      20.229 366.563 174.749 
ATOM   5497  OP2  DT A 268      21.219 368.820 174.268 
ATOM   5498  O5'  DT A 268      22.371 367.262 175.875 
ATOM   5499  C5'  DT A 268      23.308 366.171 175.959 
ATOM   5500  C4'  DT A 268      24.641 366.671 176.478 
ATOM   5501  O4'  DT A 268      25.512 367.141 175.409 
ATOM   5502  C3'  DT A 268      24.578 367.852 177.447 
ATOM   5503  O3'  DT A 268      25.587 367.691 178.436 
ATOM   5504  C2'  DT A 268      24.924 369.072 176.593 
ATOM   5505  C1'  DT A 268      26.031 368.409 175.779 
ATOM   5506  N1   DT A 268      26.382 369.147 174.534 
ATOM   5507  C2   DT A 268      27.699 369.121 174.141 
ATOM   5508  O2   DT A 268      28.565 368.529 174.763 
ATOM   5509  N3   DT A 268      27.987 369.816 172.983 
ATOM   5510  C4   DT A 268      27.089 370.517 172.204 
ATOM   5511  O4   DT A 268      27.465 371.102 171.186 
ATOM   5512  C5   DT A 268      25.732 370.487 172.697 
ATOM   5513  C7   DT A 268      24.690 371.226 171.909 
ATOM   5514  C6   DT A 268      25.424 369.819 173.820 
ATOM   5515  P    DT A 269      25.256 368.082 179.953 
ATOM   5516  OP1  DT A 269      24.571 366.951 180.618 
ATOM   5517  OP2  DT A 269      24.548 369.381 179.986 
ATOM   5518  O5'  DT A 269      26.725 368.255 180.562 
ATOM   5519  C5'  DT A 269      27.804 367.475 180.013 
ATOM   5520  C4'  DT A 269      29.032 368.345 179.831 
ATOM   5521  O4'  DT A 269      29.054 369.011 178.537 
ATOM   5522  C3'  DT A 269      29.193 369.487 180.835 
ATOM   5523  O3'  DT A 269      30.575 369.644 181.136 
ATOM   5524  C2'  DT A 269      28.715 370.731 180.087 
ATOM   5525  C1'  DT A 269      29.349 370.383 178.743 
ATOM   5526  N1   DT A 269      28.789 371.155 177.599 
ATOM   5527  C2   DT A 269      29.656 371.489 176.586 
ATOM   5528  O2   DT A 269      30.834 371.182 176.594 
ATOM   5529  N3   DT A 269      29.100 372.205 175.542 
ATOM   5530  C4   DT A 269      27.784 372.603 175.432 
ATOM   5531  O4   DT A 269      27.402 373.241 174.449 
ATOM   5532  C5   DT A 269      26.952 372.206 176.544 
ATOM   5533  C7   DT A 269      25.505 372.599 176.503 
ATOM   5534  C6   DT A 269      27.465 371.510 177.571 
ATOM   5535  P    DG A 270      31.009 369.968 182.642 
ATOM   5536  OP1  DG A 270      31.092 368.710 183.416 
ATOM   5537  OP2  DG A 270      30.125 371.016 183.198 
ATOM   5538  O5'  DG A 270      32.478 370.565 182.425 
ATOM   5539  C5'  DG A 270      33.261 370.105 181.307 
ATOM   5540  C4'  DG A 270      33.939 371.280 180.632 
ATOM   5541  O4'  DG A 270      33.104 371.888 179.605 
ATOM   5542  C3'  DG A 270      34.312 372.448 181.544 
ATOM   5543  O3'  DG A 270      35.550 372.996 181.109 
ATOM   5544  C2'  DG A 270      33.213 373.486 181.312 
ATOM   5545  C1'  DG A 270      33.105 373.294 179.802 
ATOM   5546  N9   DG A 270      31.851 373.844 179.216 
ATOM   5547  C8   DG A 270      30.586 373.901 179.761 
ATOM   5548  N7   DG A 270      29.692 374.454 178.978 
ATOM   5549  C5   DG A 270      30.415 374.788 177.834 
ATOM   5550  C6   DG A 270      29.989 375.415 176.634 
ATOM   5551  O6   DG A 270      28.867 375.811 176.330 
ATOM   5552  N1   DG A 270      31.049 375.565 175.730 
ATOM   5553  C2   DG A 270      32.351 375.161 175.956 
ATOM   5554  N2   DG A 270      33.217 375.393 174.966 
ATOM   5555  N3   DG A 270      32.750 374.572 177.081 
ATOM   5556  C4   DG A 270      31.733 374.420 177.969 
ATOM   5557  P    DA A 271      36.615 373.472 182.205 
ATOM   5558  OP1  DA A 271      37.411 372.310 182.661 
ATOM   5559  OP2  DA A 271      35.928 374.243 183.263 
ATOM   5560  O5'  DA A 271      37.540 374.451 181.341 
ATOM   5561  C5'  DA A 271      37.701 374.199 179.933 
ATOM   5562  C4'  DA A 271      37.595 375.498 179.158 
ATOM   5563  O4'  DA A 271      36.222 375.817 178.793 
ATOM   5564  C3'  DA A 271      38.083 376.749 179.888 
ATOM   5565  O3'  DA A 271      38.719 377.610 178.952 
ATOM   5566  C2'  DA A 271      36.808 377.429 180.386 
ATOM   5567  C1'  DA A 271      35.972 377.172 179.136 
ATOM   5568  N9   DA A 271      34.506 377.330 179.353 
ATOM   5569  C8   DA A 271      33.778 377.040 180.472 
ATOM   5570  N7   DA A 271      32.511 377.291 180.352 
ATOM   5571  C5   DA A 271      32.387 377.782 179.060 
ATOM   5572  C6   DA A 271      31.282 378.232 178.319 
ATOM   5573  N6   DA A 271      30.031 378.260 178.800 
ATOM   5574  N1   DA A 271      31.511 378.655 177.062 
ATOM   5575  C2   DA A 271      32.756 378.624 176.589 
ATOM   5576  N3   DA A 271      33.860 378.228 177.184 
ATOM   5577  C4   DA A 271      33.604 377.811 178.440 
ATOM   5578  P    DT A 272      40.041 378.398 179.393 
ATOM   5579  OP1  DT A 272      41.220 377.520 179.225 
ATOM   5580  OP2  DT A 272      39.847 378.974 180.742 
ATOM   5581  O5'  DT A 272      40.085 379.573 178.309 
ATOM   5582  C5'  DT A 272      39.535 379.336 177.000 
ATOM   5583  C4'  DT A 272      38.711 380.531 176.560 
ATOM   5584  O4'  DT A 272      37.325 380.441 176.996 
ATOM   5585  C3'  DT A 272      39.176 381.889 177.086 
ATOM   5586  O3'  DT A 272      38.978 382.868 176.073 
ATOM   5587  C2'  DT A 272      38.234 382.196 178.250 
ATOM   5588  C1'  DT A 272      36.960 381.679 177.588 
ATOM   5589  N1   DT A 272      35.848 381.425 178.544 
ATOM   5590  C2   DT A 272      34.571 381.670 178.098 
ATOM   5591  O2   DT A 272      34.327 382.077 176.976 
ATOM   5592  N3   DT A 272      33.566 381.423 179.014 
ATOM   5593  C4   DT A 272      33.729 380.964 180.305 
ATOM   5594  O4   DT A 272      32.750 380.781 181.032 
ATOM   5595  C5   DT A 272      35.104 380.737 180.680 
ATOM   5596  C7   DT A 272      35.369 380.236 182.070 
ATOM   5597  C6   DT A 272      36.101 380.968 179.811 
ATOM   5598  P    DA A 273      40.083 384.007 175.868 
ATOM   5599  OP1  DA A 273      41.173 383.492 175.009 
ATOM   5600  OP2  DA A 273      40.494 384.543 177.185 
ATOM   5601  O5'  DA A 273      39.249 385.117 175.073 
ATOM   5602  C5'  DA A 273      38.170 384.699 174.215 
ATOM   5603  C4'  DA A 273      36.969 385.601 174.416 
ATOM   5604  O4'  DA A 273      36.099 385.136 175.487 
ATOM   5605  C3'  DA A 273      37.279 387.048 174.795 
ATOM   5606  O3'  DA A 273      36.336 387.903 174.161 
ATOM   5607  C2'  DA A 273      37.053 387.111 176.305 
ATOM   5608  C1'  DA A 273      35.803 386.238 176.332 
ATOM   5609  N9   DA A 273      35.471 385.707 177.684 
ATOM   5610  C8   DA A 273      36.325 385.331 178.681 
ATOM   5611  N7   DA A 273      35.728 384.909 179.752 
ATOM   5612  C5   DA A 273      34.378 385.010 179.445 
ATOM   5613  C6   DA A 273      33.215 384.711 180.174 
ATOM   5614  N6   DA A 273      33.230 384.226 181.424 
ATOM   5615  N1   DA A 273      32.032 384.931 179.571 
ATOM   5616  C2   DA A 273      32.024 385.413 178.329 
ATOM   5617  N3   DA A 273      33.039 385.728 177.553 
ATOM   5618  C4   DA A 273      34.211 385.499 178.181 
ATOM   5619  P    DA A 274      36.835 389.301 173.562 
ATOM   5620  OP1  DA A 274      37.393 389.089 172.208 
ATOM   5621  OP2  DA A 274      37.728 389.968 174.536 
ATOM   5622  O5'  DA A 274      35.458 390.109 173.456 
ATOM   5623  C5'  DA A 274      34.237 389.380 173.229 
ATOM   5624  C4'  DA A 274      33.141 389.913 174.131 
ATOM   5625  O4'  DA A 274      33.119 389.252 175.429 
ATOM   5626  C3'  DA A 274      33.226 391.399 174.475 
ATOM   5627  O3'  DA A 274      31.910 391.936 174.530 
ATOM   5628  C2'  DA A 274      33.825 391.437 175.882 
ATOM   5629  C1'  DA A 274      33.046 390.249 176.437 
ATOM   5630  N9   DA A 274      33.626 389.685 177.688 
ATOM   5631  C8   DA A 274      34.941 389.593 178.047 
ATOM   5632  N7   DA A 274      35.129 389.049 179.209 
ATOM   5633  C5   DA A 274      33.848 388.758 179.656 
ATOM   5634  C6   DA A 274      33.367 388.165 180.834 
ATOM   5635  N6   DA A 274      34.162 387.738 181.826 
ATOM   5636  N1   DA A 274      32.033 388.026 180.958 
ATOM   5637  C2   DA A 274      31.249 388.451 179.969 
ATOM   5638  N3   DA A 274      31.581 389.017 178.830 
ATOM   5639  C4   DA A 274      32.921 389.144 178.731 
ATOM   5640  P    DG A 275      31.644 393.400 173.942 
ATOM   5641  OP1  DG A 275      31.435 393.317 172.478 
ATOM   5642  OP2  DG A 275      32.713 394.318 174.393 
ATOM   5643  O5'  DG A 275      30.267 393.785 174.661 
ATOM   5644  C5'  DG A 275      29.343 392.735 175.005 
ATOM   5645  C4'  DG A 275      28.796 392.963 176.400 
ATOM   5646  O4'  DG A 275      29.632 392.360 177.430 
ATOM   5647  C3'  DG A 275      28.671 394.423 176.836 
ATOM   5648  O3'  DG A 275      27.498 394.569 177.627 
ATOM   5649  C2'  DG A 275      29.889 394.668 177.726 
ATOM   5650  C1'  DG A 275      29.853 393.324 178.448 
ATOM   5651  N9   DG A 275      31.126 392.982 179.140 
ATOM   5652  C8   DG A 275      32.423 393.267 178.770 
ATOM   5653  N7   DG A 275      33.328 392.820 179.607 
ATOM   5654  C5   DG A 275      32.578 392.195 180.603 
ATOM   5655  C6   DG A 275      33.000 391.524 181.779 
ATOM   5656  O6   DG A 275      34.142 391.339 182.193 
ATOM   5657  N1   DG A 275      31.907 391.037 182.512 
ATOM   5658  C2   DG A 275      30.582 391.180 182.152 
ATOM   5659  N2   DG A 275      29.688 390.643 182.985 
ATOM   5660  N3   DG A 275      30.187 391.810 181.047 
ATOM   5661  C4   DG A 275      31.234 392.288 180.327 
ATOM   5662  P    DG A 276      26.600 395.883 177.448 
ATOM   5663  OP1  DG A 276      25.679 395.702 176.304 
ATOM   5664  OP2  DG A 276      27.472 397.076 177.397 
ATOM   5665  O5'  DG A 276      25.767 395.884 178.815 
ATOM   5666  C5'  DG A 276      25.466 394.627 179.449 
ATOM   5667  C4'  DG A 276      25.702 394.730 180.944 
ATOM   5668  O4'  DG A 276      27.076 394.416 181.311 
ATOM   5669  C3'  DG A 276      25.462 396.108 181.561 
ATOM   5670  O3'  DG A 276      24.891 395.940 182.853 
ATOM   5671  C2'  DG A 276      26.857 396.710 181.720 
ATOM   5672  C1'  DG A 276      27.550 395.432 182.182 
ATOM   5673  N9   DG A 276      29.035 395.481 182.072 
ATOM   5674  C8   DG A 276      29.817 396.109 181.128 
ATOM   5675  N7   DG A 276      31.106 395.958 181.317 
ATOM   5676  C5   DG A 276      31.182 395.176 182.468 
ATOM   5677  C6   DG A 276      32.316 394.684 183.166 
ATOM   5678  O6   DG A 276      33.506 394.839 182.906 
ATOM   5679  N1   DG A 276      31.940 393.930 184.287 
ATOM   5680  C2   DG A 276      30.640 393.684 184.681 
ATOM   5681  N2   DG A 276      30.492 392.940 185.780 
ATOM   5682  N3   DG A 276      29.577 394.146 184.026 
ATOM   5683  C4   DG A 276      29.924 394.879 182.937 
ATOM   5684  P    DT A 277      23.738 396.942 183.329 
ATOM   5685  OP1  DT A 277      22.432 396.478 182.808 
ATOM   5686  OP2  DT A 277      24.116 398.331 182.987 
ATOM   5687  O5'  DT A 277      23.785 396.747 184.916 
ATOM   5688  C5'  DT A 277      24.194 395.475 185.451 
ATOM   5689  C4'  DT A 277      25.148 395.683 186.610 
ATOM   5690  O4'  DT A 277      26.535 395.778 186.177 
ATOM   5691  C3'  DT A 277      24.931 396.954 187.432 
ATOM   5692  O3'  DT A 277      25.195 396.668 188.800 
ATOM   5693  C2'  DT A 277      25.995 397.928 186.926 
ATOM   5694  C1'  DT A 277      27.123 396.910 186.801 
ATOM   5695  N1   DT A 277      28.255 397.371 185.950 
ATOM   5696  C2   DT A 277      29.516 396.964 186.312 
ATOM   5697  O2   DT A 277      29.732 396.255 187.280 
ATOM   5698  N3   DT A 277      30.541 397.412 185.501 
ATOM   5699  C4   DT A 277      30.410 398.214 184.385 
ATOM   5700  O4   DT A 277      31.403 398.551 183.737 
ATOM   5701  C5   DT A 277      29.049 398.590 184.086 
ATOM   5702  C7   DT A 277      28.818 399.463 182.887 
ATOM   5703  C6   DT A 277      28.034 398.169 184.858 
ATOM   5704  P    DA A 278      24.257 397.318 189.923 
ATOM   5705  OP1  DA A 278      23.042 396.491 190.095 
ATOM   5706  OP2  DA A 278      24.031 398.747 189.614 
ATOM   5707  O5'  DA A 278      25.183 397.189 191.221 
ATOM   5708  C5'  DA A 278      26.120 396.098 191.305 
ATOM   5709  C4'  DA A 278      27.454 396.599 191.824 
ATOM   5710  O4'  DA A 278      28.325 397.069 190.755 
ATOM   5711  C3'  DA A 278      27.390 397.779 192.793 
ATOM   5712  O3'  DA A 278      28.399 397.618 193.782 
ATOM   5713  C2'  DA A 278      27.737 399.000 191.939 
ATOM   5714  C1'  DA A 278      28.844 398.337 191.125 
ATOM   5715  N9   DA A 278      29.195 399.074 189.880 
ATOM   5716  C8   DA A 278      28.373 399.789 189.056 
ATOM   5717  N7   DA A 278      28.980 400.322 188.041 
ATOM   5718  C5   DA A 278      30.302 399.933 188.202 
ATOM   5719  C6   DA A 278      31.460 400.178 187.445 
ATOM   5720  N6   DA A 278      31.469 400.910 186.322 
ATOM   5721  N1   DA A 278      32.614 399.643 187.887 
ATOM   5722  C2   DA A 278      32.598 398.916 189.003 
ATOM   5723  N3   DA A 278      31.587 398.621 189.788 
ATOM   5724  C4   DA A 278      30.444 399.169 189.324 
ATOM   5725  P    DA A 279      28.068 398.009 195.299 
ATOM   5726  OP1  DA A 279      27.383 396.879 195.965 
ATOM   5727  OP2  DA A 279      27.361 399.308 195.332 
ATOM   5728  O5'  DA A 279      29.538 398.183 195.908 
ATOM   5729  C5'  DA A 279      30.617 397.403 195.359 
ATOM   5730  C4'  DA A 279      31.845 398.273 195.178 
ATOM   5731  O4'  DA A 279      31.867 398.938 193.883 
ATOM   5732  C3'  DA A 279      32.006 399.414 196.181 
ATOM   5733  O3'  DA A 279      33.387 399.571 196.482 
ATOM   5734  C2'  DA A 279      31.528 400.658 195.433 
ATOM   5735  C1'  DA A 279      32.162 400.311 194.089 
ATOM   5736  N9   DA A 279      31.602 401.082 192.945 
ATOM   5737  C8   DA A 279      30.320 401.513 192.759 
ATOM   5738  N7   DA A 279      30.140 402.167 191.654 
ATOM   5739  C5   DA A 279      31.395 402.171 191.061 
ATOM   5740  C6   DA A 279      31.872 402.711 189.854 
ATOM   5741  N6   DA A 279      31.100 403.383 188.989 
ATOM   5742  N1   DA A 279      33.175 402.534 189.569 
ATOM   5743  C2   DA A 279      33.937 401.864 190.432 
ATOM   5744  N3   DA A 279      33.606 401.318 191.582 
ATOM   5745  C4   DA A 279      32.297 401.509 191.844 
ATOM   5746  P    DC A 280      33.822 399.896 197.988 
ATOM   5747  OP1  DC A 280      33.905 398.637 198.762 
ATOM   5748  OP2  DC A 280      32.938 400.943 198.545 
ATOM   5749  O5'  DC A 280      35.291 400.493 197.771 
ATOM   5750  C5'  DC A 280      36.073 400.033 196.653 
ATOM   5751  C4'  DC A 280      36.752 401.207 195.978 
ATOM   5752  O4'  DC A 280      35.917 401.816 194.951 
ATOM   5753  C3'  DC A 280      37.124 402.376 196.890 
ATOM   5754  O3'  DC A 280      38.362 402.923 196.455 
ATOM   5755  C2'  DC A 280      36.026 403.413 196.658 
ATOM   5756  C1'  DC A 280      35.917 403.221 195.148 
ATOM   5757  N1   DC A 280      34.663 403.771 194.562 
ATOM   5758  C2   DC A 280      34.730 404.318 193.283 
ATOM   5759  O2   DC A 280      35.816 404.324 192.693 
ATOM   5760  N3   DC A 280      33.597 404.826 192.731 
ATOM   5761  C4   DC A 280      32.440 404.801 193.404 
ATOM   5762  N4   DC A 280      31.364 405.308 192.824 
ATOM   5763  C5   DC A 280      32.350 404.243 194.722 
ATOM   5764  C6   DC A 280      33.493 403.741 195.256 
ATOM   5765  P    DA A 281      39.428 403.399 197.551 
ATOM   5766  OP1  DA A 281      40.224 402.237 198.007 
ATOM   5767  OP2  DA A 281      38.740 404.170 198.609 
ATOM   5768  O5'  DA A 281      40.353 404.379 196.687 
ATOM   5769  C5'  DA A 281      40.513 404.126 195.279 
ATOM   5770  C4'  DA A 281      40.408 405.425 194.504 
ATOM   5771  O4'  DA A 281      39.035 405.745 194.139 
ATOM   5772  C3'  DA A 281      40.896 406.676 195.234 
ATOM   5773  O3'  DA A 281      41.531 407.538 194.298 
ATOM   5774  C2'  DA A 281      39.621 407.357 195.732 
ATOM   5775  C1'  DA A 281      38.784 407.099 194.482 
ATOM   5776  N9   DA A 281      37.319 407.258 194.699 
ATOM   5777  C8   DA A 281      36.591 406.968 195.818 
ATOM   5778  N7   DA A 281      35.324 407.218 195.698 
ATOM   5779  C5   DA A 281      35.200 407.710 194.406 
ATOM   5780  C6   DA A 281      34.095 408.160 193.665 
ATOM   5781  N6   DA A 281      32.844 408.187 194.146 
ATOM   5782  N1   DA A 281      34.323 408.582 192.408 
ATOM   5783  C2   DA A 281      35.568 408.552 191.935 
ATOM   5784  N3   DA A 281      36.672 408.155 192.530 
ATOM   5785  C4   DA A 281      36.416 407.738 193.786 
ATOM   5786  P    DA A 282      42.853 408.325 194.739 
ATOM   5787  OP1  DA A 282      44.032 407.447 194.571 
ATOM   5788  OP2  DA A 282      42.660 408.901 196.088 
ATOM   5789  O5'  DA A 282      42.898 409.500 193.655 
ATOM   5790  C5'  DA A 282      42.348 409.264 192.346 
ATOM   5791  C4'  DA A 282      41.524 410.459 191.906 
ATOM   5792  O4'  DA A 282      40.137 410.369 192.342 
ATOM   5793  C3'  DA A 282      41.988 411.817 192.432 
ATOM   5794  O3'  DA A 282      41.790 412.796 191.419 
ATOM   5795  C2'  DA A 282      41.047 412.124 193.596 
ATOM   5796  C1'  DA A 282      39.773 411.606 192.934 
ATOM   5797  N9   DA A 282      38.660 411.352 193.891 
ATOM   5798  C8   DA A 282      38.734 410.901 195.177 
ATOM   5799  N7   DA A 282      37.581 410.781 195.759 
ATOM   5800  C5   DA A 282      36.674 411.182 194.787 
ATOM   5801  C6   DA A 282      35.273 411.282 194.783 
ATOM   5802  N6   DA A 282      34.506 410.970 195.838 
ATOM   5803  N1   DA A 282      34.686 411.716 193.652 
ATOM   5804  C2   DA A 282      35.453 412.024 192.608 
ATOM   5805  N3   DA A 282      36.763 411.971 192.495 
ATOM   5806  C4   DA A 282      37.325 411.534 193.640 
ATOM   5807  P    DG A 283      42.895 413.935 191.214 
ATOM   5808  OP1  DG A 283      43.985 413.419 190.355 
ATOM   5809  OP2  DG A 283      43.306 414.470 192.531 
ATOM   5810  O5'  DG A 283      42.062 415.044 190.419 
ATOM   5811  C5'  DG A 283      40.983 414.626 189.561 
ATOM   5812  C4'  DG A 283      39.781 415.528 189.762 
ATOM   5813  O4'  DG A 283      38.912 415.064 190.833 
ATOM   5814  C3'  DG A 283      40.092 416.976 190.141 
ATOM   5815  O3'  DG A 283      39.149 417.831 189.507 
ATOM   5816  C2'  DG A 283      39.865 417.038 191.651 
ATOM   5817  C1'  DG A 283      38.615 416.165 191.678 
ATOM   5818  N9   DG A 283      38.283 415.635 193.031 
ATOM   5819  C8   DG A 283      39.130 415.252 194.047 
ATOM   5820  N7   DG A 283      38.514 414.825 195.123 
ATOM   5821  C5   DG A 283      37.163 414.935 194.796 
ATOM   5822  C6   DG A 283      36.009 414.623 195.561 
ATOM   5823  O6   DG A 283      35.940 414.178 196.704 
ATOM   5824  N1   DG A 283      34.833 414.886 194.845 
ATOM   5825  C2   DG A 283      34.780 415.386 193.558 
ATOM   5826  N2   DG A 283      33.558 415.567 193.050 
ATOM   5827  N3   DG A 283      35.862 415.678 192.841 
ATOM   5828  C4   DG A 283      37.012 415.428 193.521 
ATOM   5829  P    DT A 284      39.647 419.229 188.908 
ATOM   5830  OP1  DT A 284      40.206 419.017 187.554 
ATOM   5831  OP2  DT A 284      40.541 419.895 189.882 
ATOM   5832  O5'  DT A 284      38.270 420.036 188.802 
ATOM   5833  C5'  DT A 284      37.049 419.307 188.575 
ATOM   5834  C4'  DT A 284      35.954 419.840 189.477 
ATOM   5835  O4'  DT A 284      35.932 419.180 190.775 
ATOM   5836  C3'  DT A 284      36.039 421.327 189.821 
ATOM   5837  O3'  DT A 284      34.722 421.863 189.876 
ATOM   5838  C2'  DT A 284      36.638 421.365 191.228 
ATOM   5839  C1'  DT A 284      35.859 420.177 191.783 
ATOM   5840  N1   DT A 284      36.439 419.612 193.034 
ATOM   5841  C2   DT A 284      35.558 419.115 193.963 
ATOM   5842  O2   DT A 284      34.350 419.120 193.801 
ATOM   5843  N3   DT A 284      36.132 418.601 195.110 
ATOM   5844  C4   DT A 284      37.481 418.546 195.396 
ATOM   5845  O4   DT A 284      37.876 418.062 196.459 
ATOM   5846  C5   DT A 284      38.326 419.092 194.361 
ATOM   5847  C7   DT A 284      39.808 419.071 194.592 
ATOM   5848  C6   DT A 284      37.794 419.598 193.236 
ATOM   5849  P    DC A 285      34.456 423.328 189.288 
ATOM   5850  OP1  DC A 285      34.247 423.244 187.824 
ATOM   5851  OP2  DC A 285      35.525 424.245 189.739 
ATOM   5852  O5'  DC A 285      33.080 423.712 190.007 
ATOM   5853  C5'  DC A 285      32.156 422.663 190.351 
ATOM   5854  C4'  DC A 285      31.609 422.891 191.746 
ATOM   5855  O4'  DC A 285      32.445 422.288 192.776 
ATOM   5856  C3'  DC A 285      31.484 424.351 192.182 
ATOM   5857  O3'  DC A 285      30.310 424.496 192.973 
ATOM   5858  C2'  DC A 285      32.702 424.595 193.072 
ATOM   5859  C1'  DC A 285      32.666 423.251 193.794 
ATOM   5860  N1   DC A 285      33.939 422.909 194.486 
ATOM   5861  C2   DC A 285      33.859 422.200 195.682 
ATOM   5862  O2   DC A 285      32.743 421.888 196.116 
ATOM   5863  N3   DC A 285      35.008 421.879 196.329 
ATOM   5864  C4   DC A 285      36.196 422.236 195.826 
ATOM   5865  N4   DC A 285      37.289 421.899 196.495 
ATOM   5866  C5   DC A 285      36.302 422.966 194.597 
ATOM   5867  C6   DC A 285      35.142 423.278 193.967 
ATOM   5868  P    DG A 286      29.413 425.810 192.794 
ATOM   5869  OP1  DG A 286      28.492 425.630 191.650 
ATOM   5870  OP2  DG A 286      30.285 427.003 192.744 
ATOM   5871  O5'  DG A 286      28.580 425.811 194.161 
ATOM   5872  C5'  DG A 286      28.279 424.554 194.795 
ATOM   5873  C4'  DG A 286      28.515 424.658 196.290 
ATOM   5874  O4'  DG A 286      29.889 424.344 196.657 
ATOM   5875  C3'  DG A 286      28.274 426.035 196.907 
ATOM   5876  O3'  DG A 286      27.704 425.867 198.199 
ATOM   5877  C2'  DG A 286      29.670 426.638 197.066 
ATOM   5878  C1'  DG A 286      30.363 425.359 197.529 
ATOM   5879  N9   DG A 286      31.847 425.408 197.418 
ATOM   5880  C8   DG A 286      32.629 426.036 196.474 
ATOM   5881  N7   DG A 286      33.919 425.886 196.663 
ATOM   5882  C5   DG A 286      33.995 425.103 197.814 
ATOM   5883  C6   DG A 286      35.129 424.611 198.512 
ATOM   5884  O6   DG A 286      36.319 424.767 198.252 
ATOM   5885  N1   DG A 286      34.753 423.857 199.633 
ATOM   5886  C2   DG A 286      33.452 423.611 200.027 
ATOM   5887  N2   DG A 286      33.305 422.868 201.126 
ATOM   5888  N3   DG A 286      32.389 424.073 199.372 
ATOM   5889  C4   DG A 286      32.737 424.807 198.283 
ATOM   5890  P    DA A 287      26.551 426.870 198.675 
ATOM   5891  OP1  DA A 287      25.245 426.406 198.154 
ATOM   5892  OP2  DA A 287      26.929 428.259 198.334 
ATOM   5893  O5'  DA A 287      26.597 426.675 200.262 
ATOM   5894  C5'  DA A 287      27.007 425.402 200.797 
ATOM   5895  C4'  DA A 287      27.961 425.610 201.956 
ATOM   5896  O4'  DA A 287      29.348 425.706 201.523 
ATOM   5897  C3'  DA A 287      27.744 426.881 202.778 
ATOM   5898  O3'  DA A 287      28.008 426.596 204.146 
ATOM   5899  C2'  DA A 287      28.807 427.856 202.272 
ATOM   5900  C1'  DA A 287      29.936 426.837 202.147 
ATOM   5901  N9   DA A 287      31.068 427.299 201.297 
ATOM   5902  C8   DA A 287      31.025 428.089 200.183 
ATOM   5903  N7   DA A 287      32.189 428.319 199.658 
ATOM   5904  C5   DA A 287      33.070 427.630 200.483 
ATOM   5905  C6   DA A 287      34.466 427.478 200.458 
ATOM   5906  N6   DA A 287      35.256 428.036 199.531 
ATOM   5907  N1   DA A 287      35.022 426.728 201.428 
ATOM   5908  C2   DA A 287      34.232 426.175 202.347 
ATOM   5909  N3   DA A 287      32.925 426.247 202.470 
ATOM   5910  C4   DA A 287      32.392 427.004 201.488 
ATOM   5911  P    DT A 288      27.070 427.246 205.269 
ATOM   5912  OP1  DT A 288      25.854 426.418 205.441 
ATOM   5913  OP2  DT A 288      26.844 428.675 204.960 
ATOM   5914  O5'  DT A 288      27.996 427.116 206.567 
ATOM   5915  C5'  DT A 288      28.933 426.025 206.652 
ATOM   5916  C4'  DT A 288      30.267 426.526 207.170 
ATOM   5917  O4'  DT A 288      31.138 426.996 206.101 
ATOM   5918  C3'  DT A 288      30.203 427.707 208.139 
ATOM   5919  O3'  DT A 288      31.212 427.546 209.128 
ATOM   5920  C2'  DT A 288      30.550 428.927 207.285 
ATOM   5921  C1'  DT A 288      31.657 428.264 206.471 
ATOM   5922  N1   DT A 288      32.007 429.002 205.226 
ATOM   5923  C2   DT A 288      33.324 428.976 204.833 
ATOM   5924  O2   DT A 288      34.190 428.384 205.455 
ATOM   5925  N3   DT A 288      33.612 429.671 203.675 
ATOM   5926  C4   DT A 288      32.714 430.372 202.897 
ATOM   5927  O4   DT A 288      33.091 430.957 201.878 
ATOM   5928  C5   DT A 288      31.358 430.341 203.389 
ATOM   5929  C7   DT A 288      30.315 431.081 202.601 
ATOM   5930  C6   DT A 288      31.049 429.674 204.512 
ATOM   5931  P    DG A 289      30.881 427.937 210.645 
ATOM   5932  OP1  DG A 289      30.196 426.806 211.311 
ATOM   5933  OP2  DG A 289      30.173 429.236 210.678 
ATOM   5934  O5'  DG A 289      32.350 428.110 211.254 
ATOM   5935  C5'  DG A 289      33.429 427.330 210.706 
ATOM   5936  C4'  DG A 289      34.657 428.200 210.524 
ATOM   5937  O4'  DG A 289      34.679 428.865 209.229 
ATOM   5938  C3'  DG A 289      34.818 429.342 211.527 
ATOM   5939  O3'  DG A 289      36.200 429.498 211.828 
ATOM   5940  C2'  DG A 289      34.340 430.586 210.779 
ATOM   5941  C1'  DG A 289      34.974 430.238 209.435 
ATOM   5942  N9   DG A 289      34.414 431.010 208.291 
ATOM   5943  C8   DG A 289      33.126 431.453 208.087 
ATOM   5944  N7   DG A 289      32.958 432.111 206.966 
ATOM   5945  C5   DG A 289      34.226 432.105 206.386 
ATOM   5946  C6   DG A 289      34.674 432.663 205.161 
ATOM   5947  O6   DG A 289      34.033 433.288 204.321 
ATOM   5948  N1   DG A 289      36.041 432.424 204.958 
ATOM   5949  C2   DG A 289      36.866 431.736 205.825 
ATOM   5950  N2   DG A 289      38.141 431.615 205.450 
ATOM   5951  N3   DG A 289      36.445 431.212 206.975 
ATOM   5952  C4   DG A 289      35.121 431.435 207.187 
ATOM   5953  P    DG A 290      36.635 429.823 213.334 
ATOM   5954  OP1  DG A 290      36.717 428.565 214.108 
ATOM   5955  OP2  DG A 290      35.750 430.870 213.891 
ATOM   5956  O5'  DG A 290      38.103 430.420 213.117 
ATOM   5957  C5'  DG A 290      38.886 429.960 211.999 
ATOM   5958  C4'  DG A 290      39.565 431.135 211.324 
ATOM   5959  O4'  DG A 290      38.730 431.743 210.297 
ATOM   5960  C3'  DG A 290      39.937 432.303 212.236 
ATOM   5961  O3'  DG A 290      41.175 432.851 211.801 
ATOM   5962  C2'  DG A 290      38.839 433.341 212.004 
ATOM   5963  C1'  DG A 290      38.730 433.148 210.494 
ATOM   5964  N9   DG A 290      37.476 433.699 209.908 
ATOM   5965  C8   DG A 290      36.212 433.756 210.453 
ATOM   5966  N7   DG A 290      35.318 434.309 209.670 
ATOM   5967  C5   DG A 290      36.041 434.643 208.526 
ATOM   5968  C6   DG A 290      35.614 435.270 207.326 
ATOM   5969  O6   DG A 290      34.492 435.666 207.022 
ATOM   5970  N1   DG A 290      36.675 435.419 206.423 
ATOM   5971  C2   DG A 290      37.976 435.016 206.648 
ATOM   5972  N2   DG A 290      38.842 435.248 205.658 
ATOM   5973  N3   DG A 290      38.375 434.427 207.773 
ATOM   5974  C4   DG A 290      37.358 434.275 208.661 
ATOM   5975  P    DA A 291      42.241 433.326 212.897 
ATOM   5976  OP1  DA A 291      43.036 432.164 213.353 
ATOM   5977  OP2  DA A 291      41.553 434.098 213.956 
ATOM   5978  O5'  DA A 291      43.166 434.306 212.033 
ATOM   5979  C5'  DA A 291      43.326 434.054 210.625 
ATOM   5980  C4'  DA A 291      43.220 435.353 209.850 
ATOM   5981  O4'  DA A 291      41.847 435.672 209.486 
ATOM   5982  C3'  DA A 291      43.708 436.604 210.581 
ATOM   5983  O3'  DA A 291      44.344 437.465 209.644 
ATOM   5984  C2'  DA A 291      42.433 437.284 211.078 
ATOM   5985  C1'  DA A 291      41.597 437.027 209.828 
ATOM   5986  N9   DA A 291      40.132 437.185 210.045 
ATOM   5987  C8   DA A 291      39.403 436.895 211.164 
ATOM   5988  N7   DA A 291      38.136 437.146 211.044 
ATOM   5989  C5   DA A 291      38.012 437.637 209.752 
ATOM   5990  C6   DA A 291      36.908 438.087 209.011 
ATOM   5991  N6   DA A 291      35.656 438.115 209.492 
ATOM   5992  N1   DA A 291      37.136 438.510 207.754 
ATOM   5993  C2   DA A 291      38.381 438.479 207.281 
ATOM   5994  N3   DA A 291      39.485 438.083 207.876 
ATOM   5995  C4   DA A 291      39.229 437.666 209.133 
ATOM   5996  P    DT A 292      45.666 438.253 210.085 
ATOM   5997  OP1  DT A 292      46.845 437.374 209.917 
ATOM   5998  OP2  DT A 292      45.472 438.829 211.434 
ATOM   5999  O5'  DT A 292      45.711 439.428 209.001 
ATOM   6000  C5'  DT A 292      45.160 439.191 207.692 
ATOM   6001  C4'  DT A 292      44.337 440.386 207.252 
ATOM   6002  O4'  DT A 292      42.950 440.296 207.688 
ATOM   6003  C3'  DT A 292      44.801 441.744 207.778 
ATOM   6004  O3'  DT A 292      44.603 442.723 206.765 
ATOM   6005  C2'  DT A 292      43.859 442.051 208.942 
ATOM   6006  C1'  DT A 292      42.586 441.534 208.280 
ATOM   6007  N1   DT A 292      41.473 441.280 209.237 
ATOM   6008  C2   DT A 292      40.197 441.525 208.790 
ATOM   6009  O2   DT A 292      39.953 441.931 207.668 
ATOM   6010  N3   DT A 292      39.191 441.278 209.706 
ATOM   6011  C4   DT A 292      39.354 440.819 210.997 
ATOM   6012  O4   DT A 292      38.376 440.636 211.725 
ATOM   6013  C5   DT A 292      40.729 440.592 211.372 
ATOM   6014  C7   DT A 292      40.995 440.091 212.762 
ATOM   6015  C6   DT A 292      41.726 440.823 210.504 
ATOM   6016  P    DT A 293      45.708 443.862 206.560 
ATOM   6017  OP1  DT A 293      46.798 443.347 205.701 
ATOM   6018  OP2  DT A 293      46.119 444.398 207.877 
ATOM   6019  O5'  DT A 293      44.875 444.972 205.765 
ATOM   6020  C5'  DT A 293      43.796 444.553 204.907 
ATOM   6021  C4'  DT A 293      42.594 445.455 205.108 
ATOM   6022  O4'  DT A 293      41.724 444.991 206.179 
ATOM   6023  C3'  DT A 293      42.905 446.903 205.487 
ATOM   6024  O3'  DT A 293      41.961 447.758 204.853 
ATOM   6025  C2'  DT A 293      42.678 446.965 206.998 
ATOM   6026  C1'  DT A 293      41.428 446.092 207.024 
ATOM   6027  N1   DT A 293      41.096 445.562 208.377 
ATOM   6028  C2   DT A 293      39.764 445.425 208.685 
ATOM   6029  O2   DT A 293      38.870 445.716 207.909 
ATOM   6030  N3   DT A 293      39.495 444.932 209.947 
ATOM   6031  C4   DT A 293      40.425 444.573 210.901 
ATOM   6032  O4   DT A 293      40.064 444.143 211.998 
ATOM   6033  C5   DT A 293      41.796 444.753 210.484 
ATOM   6034  C7   DT A 293      42.872 444.386 211.464 
ATOM   6035  C6   DT A 293      42.086 445.231 209.263 
ATOM   6036  P    DC A 294      42.460 449.156 204.254 
ATOM   6037  OP1  DC A 294      43.019 448.944 202.900 
ATOM   6038  OP2  DC A 294      43.353 449.822 205.228 
ATOM   6039  O5'  DC A 294      41.083 449.963 204.148 
ATOM   6040  C5'  DC A 294      39.862 449.235 203.921 
ATOM   6041  C4'  DC A 294      38.766 449.767 204.823 
ATOM   6042  O4'  DC A 294      38.744 449.107 206.121 
ATOM   6043  C3'  DC A 294      38.851 451.254 205.167 
ATOM   6044  O3'  DC A 294      37.535 451.791 205.222 
ATOM   6045  C2'  DC A 294      39.450 451.292 206.574 
ATOM   6046  C1'  DC A 294      38.672 450.104 207.129 
ATOM   6047  N1   DC A 294      39.251 449.540 208.380 
ATOM   6048  C2   DC A 294      38.371 449.032 209.332 
ATOM   6049  O2   DC A 294      37.158 449.069 209.102 
ATOM   6050  N3   DC A 294      38.881 448.514 210.479 
ATOM   6051  C4   DC A 294      40.203 448.492 210.691 
ATOM   6052  N4   DC A 294      40.650 447.977 211.826 
ATOM   6053  C5   DC A 294      41.125 449.010 209.725 
ATOM   6054  C6   DC A 294      40.596 449.524 208.585 
ATOM   6055  P    DC A 295      37.269 453.255 204.634 
ATOM   6056  OP1  DC A 295      37.060 453.172 203.170 
ATOM   6057  OP2  DC A 295      38.338 454.173 205.085 
ATOM   6058  O5'  DC A 295      35.892 453.640 205.353 
ATOM   6059  C5'  DC A 295      34.968 452.590 205.697 
ATOM   6060  C4'  DC A 295      34.422 452.818 207.092 
ATOM   6061  O4'  DC A 295      35.257 452.215 208.122 
ATOM   6062  C3'  DC A 295      34.297 454.278 207.528 
ATOM   6063  O3'  DC A 295      33.123 454.424 208.319 
ATOM   6064  C2'  DC A 295      35.515 454.522 208.418 
ATOM   6065  C1'  DC A 295      35.479 453.179 209.140 
ATOM   6066  N1   DC A 295      36.752 452.836 209.832 
ATOM   6067  C2   DC A 295      36.671 452.128 211.028 
ATOM   6068  O2   DC A 295      35.556 451.815 211.462 
ATOM   6069  N3   DC A 295      37.821 451.807 211.675 
ATOM   6070  C4   DC A 295      39.009 452.164 211.172 
ATOM   6071  N4   DC A 295      40.102 451.826 211.841 
ATOM   6072  C5   DC A 295      39.114 452.893 209.944 
ATOM   6073  C6   DC A 295      37.954 453.205 209.313 
ATOM   6074  P    DT A 296      32.225 455.737 208.140 
ATOM   6075  OP1  DT A 296      31.304 455.557 206.996 
ATOM   6076  OP2  DT A 296      33.098 456.931 208.090 
ATOM   6077  O5'  DT A 296      31.393 455.738 209.507 
ATOM   6078  C5'  DT A 296      31.091 454.482 210.141 
ATOM   6079  C4'  DT A 296      31.328 454.585 211.636 
ATOM   6080  O4'  DT A 296      32.701 454.271 212.003 
ATOM   6081  C3'  DT A 296      31.087 455.963 212.253 
ATOM   6082  O3'  DT A 296      30.516 455.795 213.545 
ATOM   6083  C2'  DT A 296      32.483 456.565 212.412 
ATOM   6084  C1'  DT A 296      33.175 455.286 212.875 
ATOM   6085  N1   DT A 296      34.660 455.335 212.764 
ATOM   6086  C2   DT A 296      35.381 454.671 213.726 
ATOM   6087  O2   DT A 296      34.858 454.059 214.641 
ATOM   6088  N3   DT A 296      36.754 454.739 213.592 
ATOM   6089  C4   DT A 296      37.448 455.401 212.599 
ATOM   6090  O4   DT A 296      38.680 455.392 212.582 
ATOM   6091  C5   DT A 296      36.604 456.069 211.636 
ATOM   6092  C7   DT A 296      37.279 456.814 210.521 
ATOM   6093  C6   DT A 296      35.266 456.019 211.743 
ATOM   6094  P    DC A 297      29.363 456.797 214.021 
ATOM   6095  OP1  DC A 297      28.057 456.333 213.500 
ATOM   6096  OP2  DC A 297      29.742 458.186 213.680 
ATOM   6097  O5'  DC A 297      29.410 456.602 215.608 
ATOM   6098  C5'  DC A 297      29.820 455.330 216.143 
ATOM   6099  C4'  DC A 297      30.774 455.538 217.302 
ATOM   6100  O4'  DC A 297      32.161 455.633 216.869 
ATOM   6101  C3'  DC A 297      30.556 456.808 218.124 
ATOM   6102  O3'  DC A 297      30.820 456.523 219.492 
ATOM   6103  C2'  DC A 297      31.620 457.783 217.618 
ATOM   6104  C1'  DC A 297      32.748 456.764 217.493 
ATOM   6105  N1   DC A 297      33.881 457.226 216.643 
ATOM   6106  C2   DC A 297      35.166 456.822 216.996 
ATOM   6107  O2   DC A 297      35.312 456.102 217.991 
ATOM   6108  N3   DC A 297      36.211 457.233 216.234 
ATOM   6109  C4   DC A 297      36.011 458.011 215.163 
ATOM   6110  N4   DC A 297      37.063 458.385 214.451 
ATOM   6111  C5   DC A 297      34.698 458.439 214.783 
ATOM   6112  C6   DC A 297      33.666 458.018 215.558 
ATOM   6113  P    DT A 298      29.882 457.173 220.615 
ATOM   6114  OP1  DT A 298      28.667 456.345 220.787 
ATOM   6115  OP2  DT A 298      29.657 458.602 220.306 
ATOM   6116  O5'  DT A 298      30.809 457.044 221.914 
ATOM   6117  C5'  DT A 298      31.746 455.953 221.998 
ATOM   6118  C4'  DT A 298      33.079 456.454 222.516 
ATOM   6119  O4'  DT A 298      33.950 456.923 221.447 
ATOM   6120  C3'  DT A 298      33.016 457.634 223.485 
ATOM   6121  O3'  DT A 298      34.025 457.473 224.474 
ATOM   6122  C2'  DT A 298      33.362 458.855 222.631 
ATOM   6123  C1'  DT A 298      34.469 458.191 221.817 
ATOM   6124  N1   DT A 298      34.820 458.929 220.572 
ATOM   6125  C2   DT A 298      36.137 458.903 220.179 
ATOM   6126  O2   DT A 298      37.003 458.311 220.801 
ATOM   6127  N3   DT A 298      36.425 459.598 219.021 
ATOM   6128  C4   DT A 298      35.527 460.299 218.243 
ATOM   6129  O4   DT A 298      35.903 460.884 217.224 
ATOM   6130  C5   DT A 298      34.170 460.269 218.735 
ATOM   6131  C7   DT A 298      33.128 461.008 217.947 
ATOM   6132  C6   DT A 298      33.862 459.601 219.858 
ATOM   6133  P    DC A 299      33.694 457.864 225.991 
ATOM   6134  OP1  DC A 299      33.009 456.734 226.657 
ATOM   6135  OP2  DC A 299      32.986 459.163 226.025 
ATOM   6136  O5'  DC A 299      35.163 458.038 226.600 
ATOM   6137  C5'  DC A 299      36.242 457.258 226.052 
ATOM   6138  C4'  DC A 299      37.470 458.127 225.870 
ATOM   6139  O4'  DC A 299      37.492 458.793 224.575 
ATOM   6140  C3'  DC A 299      37.631 459.269 226.873 
ATOM   6141  O3'  DC A 299      39.012 459.426 227.174 
ATOM   6142  C2'  DC A 299      37.153 460.513 226.125 
ATOM   6143  C1'  DC A 299      37.787 460.166 224.782 
ATOM   6144  N1   DC A 299      37.227 460.937 223.637 
ATOM   6145  C2   DC A 299      38.092 461.284 222.603 
ATOM   6146  O2   DC A 299      39.278 460.940 222.675 
ATOM   6147  N3   DC A 299      37.600 461.988 221.550 
ATOM   6148  C4   DC A 299      36.310 462.341 221.509
[truncated: 415,700 more chars]
