# Supplementary material for: Characterization of lncRNA-protein interactions associated with Prostate cancer and Androgen receptors by molecular docking simulations
Source: Biochem Biophys Rep. 2025 Mar 9;42:101959. doi: 10.1016/j.bbrep.2025.101959 (PMC11929892; doi:10.1016/j.bbrep.2025.101959)
Supplement: Multimedia component 28 [file mmc28.zip › bbrep_00101959_model_17.pdb]

REMARK Number:    17
REMARK Ligand:     lig_628dcb8434e2f.pdb
REMARK Contact:     0     0     0
REMARK Score:  -182.97
REMARK RMSD:    692.05
MODEL       17
ATOM      1  N   ALA A  24      30.357  -5.473 -24.875 
ATOM      2  CA  ALA A  24      30.515  -4.000 -24.871 
ATOM      3  CB  ALA A  24      29.364  -3.347 -25.653 
ATOM      4  C   ALA A  24      30.496  -3.471 -23.474 
ATOM      5  O   ALA A  24      31.409  -3.720 -22.690 
ATOM      6  N   GLN A  25      29.435  -2.716 -23.129 
ATOM      7  CA  GLN A  25      29.334  -2.167 -21.810 
ATOM      8  CB  GLN A  25      28.209  -1.135 -21.640 
ATOM      9  CG  GLN A  25      28.449   0.131 -22.464 
ATOM     10  CD  GLN A  25      27.291   1.085 -22.227 
ATOM     11  OE1 GLN A  25      26.895   1.324 -21.089 
ATOM     12  NE2 GLN A  25      26.734   1.652 -23.331 
ATOM     13  C   GLN A  25      29.084  -3.296 -20.876 
ATOM     14  O   GLN A  25      28.668  -4.376 -21.290 
ATOM     15  N   ASP A  26      29.382  -3.075 -19.584 
ATOM     16  CA  ASP A  26      29.211  -4.105 -18.606 
ATOM     17  CB  ASP A  26      30.274  -4.043 -17.495 
ATOM     18  CG  ASP A  26      30.054  -5.171 -16.494 
ATOM     19  OD1 ASP A  26      28.986  -5.191 -15.826 
ATOM     20  OD2 ASP A  26      30.966  -6.032 -16.381 
ATOM     21  C   ASP A  26      27.866  -3.939 -17.988 
ATOM     22  O   ASP A  26      27.612  -2.985 -17.253 
ATOM     23  N   ASN A  27      26.945  -4.872 -18.288 
ATOM     24  CA  ASN A  27      25.662  -4.773 -17.669 
ATOM     25  CB  ASN A  27      24.503  -4.752 -18.683 
ATOM     26  CG  ASN A  27      24.583  -3.452 -19.471 
ATOM     27  OD1 ASN A  27      24.658  -2.366 -18.897 
ATOM     28  ND2 ASN A  27      24.568  -3.560 -20.827 
ATOM     29  C   ASN A  27      25.467  -5.984 -16.812 
ATOM     30  O   ASN A  27      24.473  -6.696 -16.949 
ATOM     31  N   SER A  28      26.402  -6.226 -15.873 
ATOM     32  CA  SER A  28      26.317  -7.361 -15.002 
ATOM     33  CB  SER A  28      27.559  -7.517 -14.112 
ATOM     34  OG  SER A  28      28.707  -7.731 -14.919 
ATOM     35  C   SER A  28      25.149  -7.145 -14.100 
ATOM     36  O   SER A  28      24.492  -8.089 -13.668 
ATOM     37  N   ARG A  29      24.868  -5.864 -13.806 
ATOM     38  CA  ARG A  29      23.821  -5.471 -12.913 
ATOM     39  CB  ARG A  29      23.787  -3.948 -12.704 
ATOM     40  CG  ARG A  29      25.152  -3.369 -12.324 
ATOM     41  CD  ARG A  29      25.113  -1.897 -11.913 
ATOM     42  NE  ARG A  29      26.512  -1.383 -11.942 
ATOM     43  CZ  ARG A  29      27.390  -1.720 -10.952 
ATOM     44  NH1 ARG A  29      27.024  -2.618  -9.991 
ATOM     45  NH2 ARG A  29      28.642  -1.178 -10.929 
ATOM     46  C   ARG A  29      22.506  -5.884 -13.504 
ATOM     47  O   ARG A  29      21.579  -6.255 -12.784 
ATOM     48  N   TYR A  30      22.378  -5.784 -14.840 
ATOM     49  CA  TYR A  30      21.164  -6.163 -15.505 
ATOM     50  CB  TYR A  30      21.186  -5.817 -17.003 
ATOM     51  CG  TYR A  30      19.900  -6.271 -17.606 
ATOM     52  CD1 TYR A  30      18.727  -5.600 -17.348 
ATOM     53  CD2 TYR A  30      19.876  -7.357 -18.449 
ATOM     54  CE1 TYR A  30      17.543  -6.018 -17.911 
ATOM     55  CE2 TYR A  30      18.698  -7.778 -19.016 
ATOM     56  CZ  TYR A  30      17.529  -7.109 -18.746 
ATOM     57  OH  TYR A  30      16.316  -7.539 -19.327 
ATOM     58  C   TYR A  30      20.959  -7.638 -15.363 
ATOM     59  O   TYR A  30      19.855  -8.092 -15.068 
ATOM     60  N   THR A  31      22.033  -8.431 -15.551 
ATOM     61  CA  THR A  31      21.926  -9.861 -15.473 
ATOM     62  CB  THR A  31      23.230 -10.559 -15.736 
ATOM     63  OG1 THR A  31      23.715 -10.225 -17.028 
ATOM     64  CG2 THR A  31      23.003 -12.080 -15.628 
ATOM     65  C   THR A  31      21.490 -10.229 -14.091 
ATOM     66  O   THR A  31      20.646 -11.105 -13.907 
ATOM     67  N   HIS A  32      22.064  -9.557 -13.079 
ATOM     68  CA  HIS A  32      21.744  -9.842 -11.711 
ATOM     69  ND1 HIS A  32      22.771 -10.826  -8.882 
ATOM     70  CG  HIS A  32      22.450  -9.554  -9.301 
ATOM     71  CB  HIS A  32      22.623  -9.069 -10.710 
ATOM     72  NE2 HIS A  32      22.010  -9.743  -7.096 
ATOM     73  CD2 HIS A  32      21.986  -8.905  -8.198 
ATOM     74  CE1 HIS A  32      22.488 -10.885  -7.556 
ATOM     75  C   HIS A  32      20.311  -9.481 -11.477 
ATOM     76  O   HIS A  32      19.604 -10.145 -10.722 
ATOM     77  N   PHE A  33      19.841  -8.406 -12.133 
ATOM     78  CA  PHE A  33      18.494  -7.942 -11.975 
ATOM     79  CB  PHE A  33      18.233  -6.698 -12.850 
ATOM     80  CG  PHE A  33      16.831  -6.221 -12.683 
ATOM     81  CD1 PHE A  33      15.822  -6.729 -13.471 
ATOM     82  CD2 PHE A  33      16.525  -5.261 -11.749 
ATOM     83  CE1 PHE A  33      14.528  -6.288 -13.327 
ATOM     84  CE2 PHE A  33      15.232  -4.815 -11.599 
ATOM     85  CZ  PHE A  33      14.232  -5.330 -12.388 
ATOM     86  C   PHE A  33      17.577  -9.044 -12.410 
ATOM     87  O   PHE A  33      16.584  -9.337 -11.745 
ATOM     88  N   LEU A  34      17.891  -9.694 -13.546 
ATOM     89  CA  LEU A  34      17.052 -10.740 -14.056 
ATOM     90  CB  LEU A  34      17.509 -11.262 -15.429 
ATOM     91  CG  LEU A  34      17.352 -10.227 -16.561 
ATOM     92  CD1 LEU A  34      17.815 -10.799 -17.911 
ATOM     93  CD2 LEU A  34      15.914  -9.684 -16.622 
ATOM     94  C   LEU A  34      17.034 -11.895 -13.105 
ATOM     95  O   LEU A  34      15.977 -12.463 -12.835 
ATOM     96  N   THR A  35      18.201 -12.276 -12.555 
ATOM     97  CA  THR A  35      18.222 -13.429 -11.706 
ATOM     98  CB  THR A  35      19.611 -13.827 -11.277 
ATOM     99  OG1 THR A  35      19.582 -15.110 -10.672 
ATOM    100  CG2 THR A  35      20.183 -12.793 -10.291 
ATOM    101  C   THR A  35      17.370 -13.183 -10.496 
ATOM    102  O   THR A  35      16.600 -14.054 -10.093 
ATOM    103  N   GLN A  36      17.510 -12.004  -9.861 
ATOM    104  CA  GLN A  36      16.760 -11.714  -8.673 
ATOM    105  CB  GLN A  36      17.330 -10.515  -7.900 
ATOM    106  CG  GLN A  36      18.719 -10.776  -7.318 
ATOM    107  CD  GLN A  36      19.161  -9.521  -6.583 
ATOM    108  OE1 GLN A  36      18.999  -8.403  -7.076 
ATOM    109  NE2 GLN A  36      19.727  -9.702  -5.360 
ATOM    110  C   GLN A  36      15.306 -11.414  -8.928 
ATOM    111  O   GLN A  36      14.428 -11.820  -8.172 
ATOM    112  N   HIS A  37      15.041 -10.560  -9.926 
ATOM    113  CA  HIS A  37      13.739 -10.030 -10.232 
ATOM    114  ND1 HIS A  37      13.488  -7.875  -7.943 
ATOM    115  CG  HIS A  37      14.262  -7.931  -9.081 
ATOM    116  CB  HIS A  37      13.787  -8.508 -10.384 
ATOM    117  NE2 HIS A  37      15.483  -7.062  -7.395 
ATOM    118  CD2 HIS A  37      15.476  -7.429  -8.730 
ATOM    119  CE1 HIS A  37      14.268  -7.348  -6.966 
ATOM    120  C   HIS A  37      12.906 -10.649 -11.327 
ATOM    121  O   HIS A  37      11.752 -10.256 -11.466 
ATOM    122  N   TYR A  38      13.434 -11.530 -12.202 
ATOM    123  CA  TYR A  38      12.632 -11.883 -13.350 
ATOM    124  CB  TYR A  38      13.334 -11.414 -14.642 
ATOM    125  CG  TYR A  38      12.655 -11.872 -15.887 
ATOM    126  CD1 TYR A  38      11.465 -11.319 -16.304 
ATOM    127  CD2 TYR A  38      13.246 -12.841 -16.668 
ATOM    128  CE1 TYR A  38      10.868 -11.746 -17.467 
ATOM    129  CE2 TYR A  38      12.653 -13.271 -17.830 
ATOM    130  CZ  TYR A  38      11.459 -12.724 -18.231 
ATOM    131  OH  TYR A  38      10.848 -13.164 -19.425 
ATOM    132  C   TYR A  38      12.379 -13.364 -13.432 
ATOM    133  O   TYR A  38      13.285 -14.174 -13.250 
ATOM    134  N   ASP A  39      11.102 -13.741 -13.690 
ATOM    135  CA  ASP A  39      10.698 -15.112 -13.886 
ATOM    136  CB  ASP A  39      10.028 -15.729 -12.643 
ATOM    137  CG  ASP A  39       9.940 -17.238 -12.841 
ATOM    138  OD1 ASP A  39      10.562 -17.742 -13.815 
ATOM    139  OD2 ASP A  39       9.249 -17.904 -12.025 
ATOM    140  C   ASP A  39       9.669 -15.081 -14.984 
ATOM    141  O   ASP A  39       8.529 -14.682 -14.754 
ATOM    142  N   ALA A  40      10.037 -15.519 -16.207 
ATOM    143  CA  ALA A  40       9.168 -15.355 -17.343 
ATOM    144  CB  ALA A  40       9.809 -15.843 -18.652 
ATOM    145  C   ALA A  40       7.861 -16.082 -17.196 
ATOM    146  O   ALA A  40       6.812 -15.469 -17.390 
ATOM    147  N   LYS A  41       7.868 -17.386 -16.837 
ATOM    148  CA  LYS A  41       6.612 -18.091 -16.756 
ATOM    149  CB  LYS A  41       6.394 -19.072 -17.922 
ATOM    150  CG  LYS A  41       6.320 -18.394 -19.293 
ATOM    151  CD  LYS A  41       6.383 -19.380 -20.462 
ATOM    152  CE  LYS A  41       6.315 -18.723 -21.842 
ATOM    153  NZ  LYS A  41       6.395 -19.761 -22.893 
ATOM    154  C   LYS A  41       6.607 -18.900 -15.492 
ATOM    155  O   LYS A  41       6.979 -20.072 -15.469 
ATOM    156  N   PRO A  42       6.164 -18.261 -14.447 
ATOM    157  CA  PRO A  42       6.146 -18.766 -13.096 
ATOM    158  CD  PRO A  42       5.459 -16.998 -14.579 
ATOM    159  CB  PRO A  42       5.693 -17.583 -12.242 
ATOM    160  CG  PRO A  42       4.817 -16.760 -13.203 
ATOM    161  C   PRO A  42       5.350 -19.982 -12.740 
ATOM    162  O   PRO A  42       5.866 -20.776 -11.954 
ATOM    163  N   GLN A  43       4.106 -20.125 -13.253 
ATOM    164  CA  GLN A  43       3.233 -21.210 -12.882 
ATOM    165  CB  GLN A  43       3.921 -22.559 -12.575 
ATOM    166  CG  GLN A  43       2.969 -23.746 -12.437 
ATOM    167  CD  GLN A  43       2.653 -24.258 -13.835 
ATOM    168  OE1 GLN A  43       2.011 -23.577 -14.631 
ATOM    169  NE2 GLN A  43       3.125 -25.496 -14.144 
ATOM    170  C   GLN A  43       2.428 -20.772 -11.677 
ATOM    171  O   GLN A  43       1.781 -19.726 -11.696 
ATOM    172  N   GLY A  44       2.476 -21.564 -10.580 
ATOM    173  CA  GLY A  44       1.617 -21.423  -9.423 
ATOM    174  C   GLY A  44       1.682 -20.099  -8.711 
ATOM    175  O   GLY A  44       0.636 -19.515  -8.436 
ATOM    176  N   ARG A  45       2.881 -19.573  -8.391 
ATOM    177  CA  ARG A  45       2.966 -18.320  -7.681 
ATOM    178  CB  ARG A  45       2.277 -17.177  -8.444 
ATOM    179  CG  ARG A  45       2.951 -16.883  -9.786 
ATOM    180  CD  ARG A  45       2.084 -16.065 -10.743 
ATOM    181  NE  ARG A  45       2.134 -14.640 -10.313 
ATOM    182  CZ  ARG A  45       1.083 -13.819 -10.595 
ATOM    183  NH1 ARG A  45      -0.026 -14.325 -11.205 
ATOM    184  NH2 ARG A  45       1.132 -12.493 -10.270 
ATOM    185  C   ARG A  45       2.353 -18.422  -6.307 
ATOM    186  O   ARG A  45       1.777 -17.453  -5.809 
ATOM    187  N   ASP A  46       2.452 -19.607  -5.663 
ATOM    188  CA  ASP A  46       1.984 -19.790  -4.311 
ATOM    189  CB  ASP A  46       1.250 -21.127  -4.079 
ATOM    190  CG  ASP A  46       2.197 -22.277  -4.390 
ATOM    191  OD1 ASP A  46       3.256 -22.021  -5.022 
ATOM    192  OD2 ASP A  46       1.866 -23.431  -4.005 
ATOM    193  C   ASP A  46       3.161 -19.699  -3.376 
ATOM    194  O   ASP A  46       4.259 -19.317  -3.777 
ATOM    195  N   ASP A  47       2.954 -20.056  -2.089 
ATOM    196  CA  ASP A  47       3.986 -19.963  -1.086 
ATOM    197  CB  ASP A  47       3.505 -20.399   0.311 
ATOM    198  CG  ASP A  47       2.512 -19.366   0.829 
ATOM    199  OD1 ASP A  47       2.392 -18.285   0.192 
ATOM    200  OD2 ASP A  47       1.859 -19.643   1.870 
ATOM    201  C   ASP A  47       5.122 -20.868  -1.453 
ATOM    202  O   ASP A  47       6.290 -20.503  -1.321 
ATOM    203  N   ARG A  48       4.797 -22.077  -1.942 
ATOM    204  CA  ARG A  48       5.781 -23.061  -2.293 
ATOM    205  CB  ARG A  48       5.140 -24.351  -2.823 
ATOM    206  CG  ARG A  48       6.146 -25.430  -3.211 
ATOM    207  CD  ARG A  48       5.521 -26.560  -4.029 
ATOM    208  NE  ARG A  48       5.134 -25.982  -5.348 
ATOM    209  CZ  ARG A  48       4.541 -26.764  -6.297 
ATOM    210  NH1 ARG A  48       4.304 -28.084  -6.046 
ATOM    211  NH2 ARG A  48       4.179 -26.221  -7.497 
ATOM    212  C   ARG A  48       6.632 -22.511  -3.395 
ATOM    213  O   ARG A  48       7.843 -22.722  -3.421 
ATOM    214  N   TYR A  49       6.004 -21.778  -4.332 
ATOM    215  CA  TYR A  49       6.690 -21.207  -5.452 
ATOM    216  CB  TYR A  49       5.716 -20.385  -6.317 
ATOM    217  CG  TYR A  49       6.455 -19.484  -7.246 
ATOM    218  CD1 TYR A  49       6.995 -19.944  -8.423 
ATOM    219  CD2 TYR A  49       6.580 -18.149  -6.930 
ATOM    220  CE1 TYR A  49       7.662 -19.084  -9.266 
ATOM    221  CE2 TYR A  49       7.244 -17.287  -7.767 
ATOM    222  CZ  TYR A  49       7.787 -17.755  -8.938 
ATOM    223  OH  TYR A  49       8.468 -16.868  -9.798 
ATOM    224  C   TYR A  49       7.763 -20.299  -4.937 
ATOM    225  O   TYR A  49       8.907 -20.361  -5.387 
ATOM    226  N   CYS A  50       7.427 -19.442  -3.956 
ATOM    227  CA  CYS A  50       8.387 -18.513  -3.432 
ATOM    228  CB  CYS A  50       7.789 -17.543  -2.401 
ATOM    229  SG  CYS A  50       6.919 -16.168  -3.203 
ATOM    230  C   CYS A  50       9.521 -19.233  -2.772 
ATOM    231  O   CYS A  50      10.680 -18.874  -2.966 
ATOM    232  N   GLU A  51       9.232 -20.282  -1.984 
ATOM    233  CA  GLU A  51      10.291 -20.937  -1.274 
ATOM    234  CB  GLU A  51       9.814 -22.052  -0.328 
ATOM    235  CG  GLU A  51       9.046 -21.500   0.875 
ATOM    236  CD  GLU A  51       8.647 -22.660   1.776 
ATOM    237  OE1 GLU A  51       8.797 -23.834   1.341 
ATOM    238  OE2 GLU A  51       8.191 -22.384   2.918 
ATOM    239  C   GLU A  51      11.271 -21.539  -2.238 
ATOM    240  O   GLU A  51      12.477 -21.471  -2.014 
ATOM    241  N   SER A  52      10.782 -22.163  -3.323 
ATOM    242  CA  SER A  52      11.648 -22.819  -4.266 
ATOM    243  CB  SER A  52      10.871 -23.670  -5.287 
ATOM    244  OG  SER A  52      11.770 -24.296  -6.189 
ATOM    245  C   SER A  52      12.484 -21.840  -5.041 
ATOM    246  O   SER A  52      13.695 -22.015  -5.173 
ATOM    247  N   ILE A  53      11.853 -20.774  -5.572 
ATOM    248  CA  ILE A  53      12.510 -19.830  -6.436 
ATOM    249  CB  ILE A  53      11.569 -18.839  -7.063 
ATOM    250  CG1 ILE A  53      12.268 -18.100  -8.213 
ATOM    251  CG2 ILE A  53      11.022 -17.910  -5.967 
ATOM    252  CD1 ILE A  53      11.307 -17.285  -9.080 
ATOM    253  C   ILE A  53      13.564 -19.071  -5.697 
ATOM    254  O   ILE A  53      14.625 -18.777  -6.243 
ATOM    255  N   MET A  54      13.288 -18.724  -4.431 
ATOM    256  CA  MET A  54      14.208 -17.931  -3.681 
ATOM    257  CB  MET A  54      13.657 -17.630  -2.278 
ATOM    258  CG  MET A  54      14.129 -16.292  -1.716 
ATOM    259  SD  MET A  54      13.400 -14.851  -2.557 
ATOM    260  CE  MET A  54      13.965 -13.641  -1.327 
ATOM    261  C   MET A  54      15.482 -18.715  -3.574 
ATOM    262  O   MET A  54      16.577 -18.162  -3.661 
ATOM    263  N   ARG A  55      15.360 -20.040  -3.377 
ATOM    264  CA  ARG A  55      16.487 -20.926  -3.259 
ATOM    265  CB  ARG A  55      16.035 -22.353  -2.921 
ATOM    266  CG  ARG A  55      15.198 -22.413  -1.641 
ATOM    267  CD  ARG A  55      14.502 -23.757  -1.423 
ATOM    268  NE  ARG A  55      15.339 -24.566  -0.498 
ATOM    269  CZ  ARG A  55      15.110 -25.907  -0.399 
ATOM    270  NH1 ARG A  55      14.168 -26.490  -1.198 
ATOM    271  NH2 ARG A  55      15.823 -26.659   0.486 
ATOM    272  C   ARG A  55      17.249 -20.983  -4.555 
ATOM    273  O   ARG A  55      18.476 -20.907  -4.565 
ATOM    274  N   ARG A  56      16.538 -21.101  -5.694 
ATOM    275  CA  ARG A  56      17.186 -21.258  -6.971 
ATOM    276  CB  ARG A  56      16.203 -21.454  -8.140 
ATOM    277  CG  ARG A  56      15.409 -22.759  -8.083 
ATOM    278  CD  ARG A  56      14.767 -23.128  -9.423 
ATOM    279  NE  ARG A  56      13.877 -22.004  -9.821 
ATOM    280  CZ  ARG A  56      12.561 -22.008  -9.459 
ATOM    281  NH1 ARG A  56      12.047 -23.057  -8.752 
ATOM    282  NH2 ARG A  56      11.757 -20.960  -9.804 
ATOM    283  C   ARG A  56      17.993 -20.038  -7.297 
ATOM    284  O   ARG A  56      19.094 -20.132  -7.842 
ATOM    285  N   ARG A  57      17.434 -18.858  -6.981 
ATOM    286  CA  ARG A  57      17.989 -17.566  -7.272 
ATOM    287  CB  ARG A  57      16.981 -16.432  -7.028 
ATOM    288  CG  ARG A  57      15.720 -16.618  -7.872 
ATOM    289  CD  ARG A  57      16.007 -16.749  -9.368 
ATOM    290  NE  ARG A  57      14.774 -17.286 -10.009 
ATOM    291  CZ  ARG A  57      14.462 -16.937 -11.292 
ATOM    292  NH1 ARG A  57      15.255 -16.058 -11.970 
ATOM    293  NH2 ARG A  57      13.356 -17.462 -11.896 
ATOM    294  C   ARG A  57      19.215 -17.308  -6.446 
ATOM    295  O   ARG A  57      20.047 -16.489  -6.833 
ATOM    296  N   GLY A  58      19.345 -17.952  -5.266 
ATOM    297  CA  GLY A  58      20.518 -17.749  -4.452 
ATOM    298  C   GLY A  58      20.249 -16.676  -3.435 
ATOM    299  O   GLY A  58      21.171 -16.056  -2.910 
ATOM    300  N   LEU A  59      18.957 -16.404  -3.197 
ATOM    301  CA  LEU A  59      18.390 -15.442  -2.291 
ATOM    302  CB  LEU A  59      16.997 -14.993  -2.748 
ATOM    303  CG  LEU A  59      17.057 -14.335  -4.141 
ATOM    304  CD1 LEU A  59      15.690 -13.786  -4.573 
ATOM    305  CD2 LEU A  59      18.175 -13.282  -4.214 
ATOM    306  C   LEU A  59      18.342 -15.875  -0.842 
ATOM    307  O   LEU A  59      17.877 -15.107  -0.005 
ATOM    308  N   THR A  60      18.628 -17.158  -0.543 
ATOM    309  CA  THR A  60      18.521 -17.780   0.758 
ATOM    310  CB  THR A  60      18.422 -19.273   0.655 
ATOM    311  OG1 THR A  60      19.592 -19.810   0.057 
ATOM    312  CG2 THR A  60      17.192 -19.608  -0.204 
ATOM    313  C   THR A  60      19.582 -17.448   1.776 
ATOM    314  O   THR A  60      19.306 -17.592   2.964 
ATOM    315  N   SER A  61      20.833 -17.093   1.412 
ATOM    316  CA  SER A  61      21.758 -16.859   2.493 
ATOM    317  CB  SER A  61      22.957 -17.826   2.485 
ATOM    318  OG  SER A  61      22.517 -19.158   2.702 
ATOM    319  C   SER A  61      22.320 -15.475   2.407 
ATOM    320  O   SER A  61      23.186 -15.209   1.575 
ATOM    321  N   PRO A  62      21.889 -14.572   3.254 
ATOM    322  CA  PRO A  62      20.832 -14.844   4.197 
ATOM    323  CD  PRO A  62      22.847 -13.617   3.787 
ATOM    324  CB  PRO A  62      20.985 -13.822   5.320 
ATOM    325  CG  PRO A  62      22.467 -13.428   5.263 
ATOM    326  C   PRO A  62      19.514 -14.718   3.499 
ATOM    327  O   PRO A  62      19.488 -14.279   2.350 
ATOM    328  N   CYS A  63      18.409 -15.091   4.176 
ATOM    329  CA  CYS A  63      17.107 -15.029   3.577 
ATOM    330  CB  CYS A  63      15.980 -15.525   4.508 
ATOM    331  SG  CYS A  63      16.264 -17.191   5.180 
ATOM    332  C   CYS A  63      16.811 -13.590   3.286 
ATOM    333  O   CYS A  63      16.979 -12.728   4.148 
ATOM    334  N   LYS A  64      16.363 -13.286   2.050 
ATOM    335  CA  LYS A  64      16.024 -11.933   1.733 
ATOM    336  CB  LYS A  64      15.958 -11.675   0.217 
ATOM    337  CG  LYS A  64      15.947 -10.196  -0.175 
ATOM    338  CD  LYS A  64      16.188  -9.974  -1.671 
ATOM    339  CE  LYS A  64      16.192  -8.501  -2.084 
ATOM    340  NZ  LYS A  64      16.367  -8.389  -3.549 
ATOM    341  C   LYS A  64      14.671 -11.685   2.334 
ATOM    342  O   LYS A  64      13.782 -12.531   2.250 
ATOM    343  N   ASP A  65      14.485 -10.514   2.975 
ATOM    344  CA  ASP A  65      13.252 -10.245   3.660 
ATOM    345  CB  ASP A  65      13.310  -8.967   4.522 
ATOM    346  CG  ASP A  65      13.625  -7.757   3.647 
ATOM    347  OD1 ASP A  65      14.224  -7.939   2.553 
ATOM    348  OD2 ASP A  65      13.278  -6.626   4.077 
ATOM    349  C   ASP A  65      12.107 -10.144   2.699 
ATOM    350  O   ASP A  65      11.037 -10.700   2.946 
ATOM    351  N   ILE A  66      12.280  -9.419   1.579 
ATOM    352  CA  ILE A  66      11.198  -9.300   0.645 
ATOM    353  CB  ILE A  66      10.432  -8.019   0.848 
ATOM    354  CG1 ILE A  66       9.083  -8.013   0.109 
ATOM    355  CG2 ILE A  66      11.366  -6.859   0.468 
ATOM    356  CD1 ILE A  66       9.205  -8.016  -1.410 
ATOM    357  C   ILE A  66      11.805  -9.311  -0.725 
ATOM    358  O   ILE A  66      12.863  -8.720  -0.940 
ATOM    359  N   ASN A  67      11.179 -10.019  -1.688 
ATOM    360  CA  ASN A  67      11.720 -10.015  -3.017 
ATOM    361  CB  ASN A  67      12.741 -11.139  -3.259 
ATOM    362  CG  ASN A  67      13.477 -10.847  -4.558 
ATOM    363  OD1 ASN A  67      14.272  -9.911  -4.638 
ATOM    364  ND2 ASN A  67      13.214 -11.676  -5.603 
ATOM    365  C   ASN A  67      10.584 -10.205  -3.973 
ATOM    366  O   ASN A  67       9.740 -11.082  -3.786 
ATOM    367  N   THR A  68      10.556  -9.392  -5.048 
ATOM    368  CA  THR A  68       9.471  -9.467  -5.982 
ATOM    369  CB  THR A  68       8.762  -8.158  -6.145 
ATOM    370  OG1 THR A  68       8.269  -7.721  -4.886 
ATOM    371  CG2 THR A  68       7.598  -8.348  -7.130 
ATOM    372  C   THR A  68       9.996  -9.879  -7.324 
ATOM    373  O   THR A  68      11.059  -9.439  -7.762 
ATOM    374  N   PHE A  69       9.236 -10.761  -8.006 
ATOM    375  CA  PHE A  69       9.601 -11.241  -9.309 
ATOM    376  CB  PHE A  69       9.527 -12.774  -9.435 
ATOM    377  CG  PHE A  69      10.543 -13.384  -8.526 
ATOM    378  CD1 PHE A  69      11.831 -13.609  -8.956 
ATOM    379  CD2 PHE A  69      10.207 -13.734  -7.237 
ATOM    380  CE1 PHE A  69      12.768 -14.171  -8.120 
ATOM    381  CE2 PHE A  69      11.140 -14.295  -6.395 
ATOM    382  CZ  PHE A  69      12.423 -14.515  -6.835 
ATOM    383  C   PHE A  69       8.608 -10.690 -10.287 
ATOM    384  O   PHE A  69       7.415 -10.605 -10.001 
ATOM    385  N   ILE A  70       9.099 -10.300 -11.480 
ATOM    386  CA  ILE A  70       8.279  -9.766 -12.530 
ATOM    387  CB  ILE A  70       8.894  -8.585 -13.228 
ATOM    388  CG1 ILE A  70       9.137  -7.438 -12.235 
ATOM    389  CG2 ILE A  70       7.982  -8.201 -14.407 
ATOM    390  CD1 ILE A  70      10.026  -6.325 -12.786 
ATOM    391  C   ILE A  70       8.146 -10.852 -13.550 
ATOM    392  O   ILE A  70       9.106 -11.572 -13.824 
ATOM    393  N   HIS A  71       6.934 -11.011 -14.122 
ATOM    394  CA  HIS A  71       6.704 -12.056 -15.078 
ATOM    395  ND1 HIS A  71       6.623 -14.322 -12.875 
ATOM    396  CG  HIS A  71       5.646 -13.442 -13.288 
ATOM    397  CB  HIS A  71       5.509 -12.942 -14.696 
ATOM    398  NE2 HIS A  71       5.416 -13.823 -11.074 
ATOM    399  CD2 HIS A  71       4.918 -13.148 -12.176 
ATOM    400  CE1 HIS A  71       6.439 -14.514 -11.544 
ATOM    401  C   HIS A  71       6.415 -11.410 -16.399 
ATOM    402  O   HIS A  71       6.310 -10.188 -16.486 
ATOM    403  N   GLY A  72       6.286 -12.218 -17.476 
ATOM    404  CA  GLY A  72       6.017 -11.656 -18.772 
ATOM    405  C   GLY A  72       7.295 -11.593 -19.560 
ATOM    406  O   GLY A  72       8.294 -12.209 -19.193 
ATOM    407  N   ASN A  73       7.269 -10.867 -20.702 
ATOM    408  CA  ASN A  73       8.405 -10.782 -21.584 
ATOM    409  CB  ASN A  73       8.034 -10.508 -23.057 
ATOM    410  CG  ASN A  73       7.346  -9.151 -23.163 
ATOM    411  OD1 ASN A  73       7.968  -8.146 -23.502 
ATOM    412  ND2 ASN A  73       6.017  -9.119 -22.872 
ATOM    413  C   ASN A  73       9.371  -9.723 -21.133 
ATOM    414  O   ASN A  73       8.994  -8.716 -20.538 
ATOM    415  N   LYS A  74      10.668  -9.952 -21.434 
ATOM    416  CA  LYS A  74      11.764  -9.101 -21.052 
ATOM    417  CB  LYS A  74      13.152  -9.709 -21.329 
ATOM    418  CG  LYS A  74      13.502 -10.903 -20.438 
ATOM    419  CD  LYS A  74      14.866 -11.514 -20.762 
ATOM    420  CE  LYS A  74      14.989 -11.999 -22.206 
ATOM    421  NZ  LYS A  74      16.380 -12.427 -22.480 
ATOM    422  C   LYS A  74      11.726  -7.769 -21.741 
ATOM    423  O   LYS A  74      12.108  -6.759 -21.152 
ATOM    424  N   ARG A  75      11.268  -7.726 -23.005 
ATOM    425  CA  ARG A  75      11.336  -6.518 -23.783 
ATOM    426  CB  ARG A  75      10.706  -6.680 -25.174 
ATOM    427  CG  ARG A  75      11.275  -7.856 -25.964 
ATOM    428  CD  ARG A  75      10.777  -7.928 -27.407 
ATOM    429  NE  ARG A  75       9.288  -7.909 -27.372 
ATOM    430  CZ  ARG A  75       8.587  -9.047 -27.093 
ATOM    431  NH1 ARG A  75       9.247 -10.192 -26.754 
ATOM    432  NH2 ARG A  75       7.223  -9.036 -27.147 
ATOM    433  C   ARG A  75      10.568  -5.434 -23.096 
ATOM    434  O   ARG A  75      11.000  -4.283 -23.058 
ATOM    435  N   SER A  76       9.396  -5.775 -22.533 
ATOM    436  CA  SER A  76       8.562  -4.791 -21.905 
ATOM    437  CB  SER A  76       7.236  -5.385 -21.396 
ATOM    438  OG  SER A  76       6.471  -5.878 -22.487 
ATOM    439  C   SER A  76       9.281  -4.196 -20.730 
ATOM    440  O   SER A  76       9.132  -3.009 -20.441 
ATOM    441  N   ILE A  77      10.063  -5.017 -20.003 
ATOM    442  CA  ILE A  77      10.777  -4.552 -18.848 
ATOM    443  CB  ILE A  77      11.426  -5.664 -18.076 
ATOM    444  CG1 ILE A  77      10.357  -6.647 -17.572 
ATOM    445  CG2 ILE A  77      12.260  -5.039 -16.946 
ATOM    446  CD1 ILE A  77      10.932  -7.947 -17.010 
ATOM    447  C   ILE A  77      11.850  -3.586 -19.254 
ATOM    448  O   ILE A  77      12.029  -2.547 -18.626 
ATOM    449  N   LYS A  78      12.600  -3.902 -20.324 
ATOM    450  CA  LYS A  78      13.670  -3.048 -20.763 
ATOM    451  CB  LYS A  78      14.457  -3.613 -21.957 
ATOM    452  CG  LYS A  78      15.314  -4.836 -21.619 
ATOM    453  CD  LYS A  78      15.896  -5.526 -22.854 
ATOM    454  CE  LYS A  78      16.828  -6.696 -22.531 
ATOM    455  NZ  LYS A  78      16.037  -7.912 -22.246 
ATOM    456  C   LYS A  78      13.105  -1.727 -21.186 
ATOM    457  O   LYS A  78      13.736  -0.686 -21.012 
ATOM    458  N   ALA A  79      11.881  -1.748 -21.741 
ATOM    459  CA  ALA A  79      11.200  -0.603 -22.284 
ATOM    460  CB  ALA A  79       9.821  -0.951 -22.871 
ATOM    461  C   ALA A  79      10.987   0.445 -21.231 
ATOM    462  O   ALA A  79      10.878   1.630 -21.545 
ATOM    463  N   ILE A  80      10.868   0.044 -19.956 
ATOM    464  CA  ILE A  80      10.626   1.016 -18.927 
ATOM    465  CB  ILE A  80      10.255   0.446 -17.581 
ATOM    466  CG1 ILE A  80      11.316  -0.473 -16.984 
ATOM    467  CG2 ILE A  80       8.892  -0.240 -17.747 
ATOM    468  CD1 ILE A  80      10.900  -1.026 -15.623 
ATOM    469  C   ILE A  80      11.745   2.022 -18.874 
ATOM    470  O   ILE A  80      11.546   3.160 -18.452 
ATOM    471  N   CYS A  81      12.966   1.624 -19.275 
ATOM    472  CA  CYS A  81      14.117   2.486 -19.280 
ATOM    473  CB  CYS A  81      15.428   1.734 -19.567 
ATOM    474  SG  CYS A  81      15.754   0.459 -18.312 
ATOM    475  C   CYS A  81      13.959   3.596 -20.289 
ATOM    476  O   CYS A  81      14.689   4.586 -20.237 
ATOM    477  N   GLU A  82      13.062   3.434 -21.284 
ATOM    478  CA  GLU A  82      12.862   4.454 -22.277 
ATOM    479  CB  GLU A  82      12.970   3.920 -23.715 
ATOM    480  CG  GLU A  82      11.961   2.809 -24.013 
ATOM    481  CD  GLU A  82      12.156   2.352 -25.452 
ATOM    482  OE1 GLU A  82      12.213   3.228 -26.356 
ATOM    483  OE2 GLU A  82      12.249   1.114 -25.666 
ATOM    484  C   GLU A  82      11.484   5.028 -22.107 
ATOM    485  O   GLU A  82      10.696   4.562 -21.287 
ATOM    486  N   ASN A  83      11.173   6.085 -22.884 
ATOM    487  CA  ASN A  83       9.911   6.767 -22.808 
ATOM    488  CB  ASN A  83       9.851   8.042 -23.664 
ATOM    489  CG  ASN A  83      10.676   9.103 -22.944 
ATOM    490  OD1 ASN A  83      10.664   9.185 -21.715 
ATOM    491  ND2 ASN A  83      11.416   9.938 -23.723 
ATOM    492  C   ASN A  83       8.817   5.839 -23.229 
ATOM    493  O   ASN A  83       7.665   6.001 -22.831 
ATOM    494  N   LYS A  84       9.156   4.826 -24.043 
ATOM    495  CA  LYS A  84       8.180   3.925 -24.580 
ATOM    496  CB  LYS A  84       8.857   2.817 -25.416 
ATOM    497  CG  LYS A  84       7.921   1.834 -26.122 
ATOM    498  CD  LYS A  84       7.153   0.911 -25.178 
ATOM    499  CE  LYS A  84       6.396  -0.197 -25.909 
ATOM    500  NZ  LYS A  84       7.357  -1.190 -26.441 
ATOM    501  C   LYS A  84       7.386   3.298 -23.466 
ATOM    502  O   LYS A  84       6.161   3.232 -23.563 
ATOM    503  N   ASN A  85       8.029   2.807 -22.383 
ATOM    504  CA  ASN A  85       7.206   2.217 -21.358 
ATOM    505  CB  ASN A  85       7.343   0.680 -21.318 
ATOM    506  CG  ASN A  85       6.232   0.074 -20.468 
ATOM    507  OD1 ASN A  85       5.067   0.455 -20.576 
ATOM    508  ND2 ASN A  85       6.604  -0.897 -19.592 
ATOM    509  C   ASN A  85       7.600   2.737 -20.000 
ATOM    510  O   ASN A  85       7.516   2.004 -19.015 
ATOM    511  N   GLY A  86       7.987   4.025 -19.869 
ATOM    512  CA  GLY A  86       8.358   4.440 -18.541 
ATOM    513  C   GLY A  86       8.406   5.935 -18.432 
ATOM    514  O   GLY A  86       8.529   6.651 -19.426 
ATOM    515  N   ASN A  87       8.313   6.432 -17.176 
ATOM    516  CA  ASN A  87       8.388   7.834 -16.866 
ATOM    517  CB  ASN A  87       7.070   8.434 -16.338 
ATOM    518  CG  ASN A  87       6.033   8.383 -17.450 
ATOM    519  OD1 ASN A  87       5.564   7.312 -17.828 
ATOM    520  ND2 ASN A  87       5.650   9.574 -17.983 
ATOM    521  C   ASN A  87       9.381   7.966 -15.753 
ATOM    522  O   ASN A  87       9.660   7.005 -15.039 
ATOM    523  N   PRO A  88       9.943   9.130 -15.590 
ATOM    524  CA  PRO A  88      10.890   9.367 -14.542 
ATOM    525  CD  PRO A  88       9.915  10.189 -16.582 
ATOM    526  CB  PRO A  88      11.522  10.727 -14.851 
ATOM    527  CG  PRO A  88      10.555  11.384 -15.857 
ATOM    528  C   PRO A  88      10.168   9.304 -13.236 
ATOM    529  O   PRO A  88       9.050   9.812 -13.144 
ATOM    530  N   HIS A  89      10.804   8.706 -12.212 
ATOM    531  CA  HIS A  89      10.210   8.527 -10.923 
ATOM    532  ND1 HIS A  89       7.895   6.729  -9.424 
ATOM    533  CG  HIS A  89       9.268   6.743  -9.344 
ATOM    534  CB  HIS A  89      10.169   7.046 -10.506 
ATOM    535  NE2 HIS A  89       8.415   6.182  -7.333 
ATOM    536  CD2 HIS A  89       9.569   6.408  -8.061 
ATOM    537  CE1 HIS A  89       7.434   6.387  -8.195 
ATOM    538  C   HIS A  89      11.094   9.291 -10.006 
ATOM    539  O   HIS A  89      12.249   9.524 -10.348 
ATOM    540  N   ARG A  90      10.614   9.570  -8.777 
ATOM    541  CA  ARG A  90      11.134  10.633  -7.973 
ATOM    542  CB  ARG A  90      10.638  10.532  -6.524 
ATOM    543  CG  ARG A  90       9.118  10.621  -6.401 
ATOM    544  CD  ARG A  90       8.581  12.052  -6.436 
ATOM    545  NE  ARG A  90       7.099  11.972  -6.308 
ATOM    546  CZ  ARG A  90       6.398  13.027  -5.801 
ATOM    547  NH1 ARG A  90       7.050  14.164  -5.418 
ATOM    548  NH2 ARG A  90       5.043  12.938  -5.660 
ATOM    549  C   ARG A  90      12.627  10.723  -7.915 
ATOM    550  O   ARG A  90      13.186  11.625  -8.535 
ATOM    551  N   GLU A  91      13.353   9.801  -7.262 
ATOM    552  CA  GLU A  91      14.755  10.115  -7.224 
ATOM    553  CB  GLU A  91      15.367  10.061  -5.812 
ATOM    554  CG  GLU A  91      14.958  11.232  -4.914 
ATOM    555  CD  GLU A  91      13.537  11.000  -4.427 
ATOM    556  OE1 GLU A  91      13.280   9.918  -3.836 
ATOM    557  OE2 GLU A  91      12.688  11.907  -4.644 
ATOM    558  C   GLU A  91      15.504   9.143  -8.074 
ATOM    559  O   GLU A  91      15.859   8.056  -7.623 
ATOM    560  N   ASN A  92      15.780   9.542  -9.330 
ATOM    561  CA  ASN A  92      16.570   8.776 -10.253 
ATOM    562  CB  ASN A  92      18.015   8.583  -9.762 
ATOM    563  CG  ASN A  92      18.669   9.953  -9.678 
ATOM    564  OD1 ASN A  92      18.547  10.766 -10.593 
ATOM    565  ND2 ASN A  92      19.371  10.227  -8.547 
ATOM    566  C   ASN A  92      15.991   7.412 -10.460 
ATOM    567  O   ASN A  92      16.733   6.456 -10.678 
ATOM    568  N   LEU A  93      14.653   7.283 -10.421 
ATOM    569  CA  LEU A  93      14.046   5.998 -10.644 
ATOM    570  CB  LEU A  93      13.196   5.499  -9.462 
ATOM    571  CG  LEU A  93      14.013   5.127  -8.208 
ATOM    572  CD1 LEU A  93      13.097   4.644  -7.072 
ATOM    573  CD2 LEU A  93      15.107   4.099  -8.543 
ATOM    574  C   LEU A  93      13.141   6.137 -11.825 
ATOM    575  O   LEU A  93      12.979   7.226 -12.373 
ATOM    576  N   ARG A  94      12.563   5.007 -12.286 
ATOM    577  CA  ARG A  94      11.651   5.047 -13.395 
ATOM    578  CB  ARG A  94      12.264   4.533 -14.706 
ATOM    579  CG  ARG A  94      13.421   5.410 -15.185 
ATOM    580  CD  ARG A  94      13.981   5.008 -16.550 
ATOM    581  NE  ARG A  94      12.929   5.315 -17.557 
ATOM    582  CZ  ARG A  94      12.803   6.585 -18.040 
ATOM    583  NH1 ARG A  94      13.625   7.577 -17.590 
ATOM    584  NH2 ARG A  94      11.843   6.868 -18.966 
ATOM    585  C   ARG A  94      10.481   4.169 -13.054 
ATOM    586  O   ARG A  94      10.637   3.137 -12.403 
ATOM    587  N   ILE A  95       9.268   4.577 -13.488 
ATOM    588  CA  ILE A  95       8.059   3.839 -13.228 
ATOM    589  CB  ILE A  95       7.025   4.653 -12.501 
ATOM    590  CG1 ILE A  95       5.820   3.791 -12.084 
ATOM    591  CG2 ILE A  95       6.656   5.846 -13.397 
ATOM    592  CD1 ILE A  95       6.118   2.807 -10.956 
ATOM    593  C   ILE A  95       7.471   3.433 -14.552 
ATOM    594  O   ILE A  95       7.417   4.230 -15.487 
ATOM    595  N   SER A  96       7.017   2.167 -14.668 
ATOM    596  CA  SER A  96       6.520   1.669 -15.924 
ATOM    597  CB  SER A  96       6.521   0.132 -16.021 
ATOM    598  OG  SER A  96       5.638  -0.423 -15.057 
ATOM    599  C   SER A  96       5.122   2.137 -16.200 
ATOM    600  O   SER A  96       4.324   2.355 -15.289 
ATOM    601  N   LYS A  97       4.824   2.366 -17.497 
ATOM    602  CA  LYS A  97       3.513   2.735 -17.955 
ATOM    603  CB  LYS A  97       3.499   3.283 -19.390 
ATOM    604  CG  LYS A  97       4.096   4.687 -19.504 
ATOM    605  CD  LYS A  97       4.273   5.153 -20.949 
ATOM    606  CE  LYS A  97       4.718   6.611 -21.063 
ATOM    607  NZ  LYS A  97       6.152   6.728 -20.709 
ATOM    608  C   LYS A  97       2.610   1.543 -17.924 
ATOM    609  O   LYS A  97       1.429   1.655 -17.600 
ATOM    610  N   SER A  98       3.157   0.372 -18.304 
ATOM    611  CA  SER A  98       2.430  -0.864 -18.402 
ATOM    612  CB  SER A  98       3.113  -1.826 -19.387 
ATOM    613  OG  SER A  98       2.438  -3.069 -19.433 
ATOM    614  C   SER A  98       2.391  -1.529 -17.062 
ATOM    615  O   SER A  98       3.191  -1.233 -16.178 
ATOM    616  N   SER A  99       1.438  -2.468 -16.892 
ATOM    617  CA  SER A  99       1.316  -3.181 -15.654 
ATOM    618  CB  SER A  99      -0.138  -3.329 -15.182 
ATOM    619  OG  SER A  99      -0.171  -4.036 -13.953 
ATOM    620  C   SER A  99       1.866  -4.551 -15.901 
ATOM    621  O   SER A  99       1.756  -5.075 -17.006 
ATOM    622  N   PHE A 100       2.499  -5.160 -14.875 
ATOM    623  CA  PHE A 100       3.096  -6.452 -15.063 
ATOM    624  CB  PHE A 100       4.625  -6.462 -14.858 
ATOM    625  CG  PHE A 100       5.327  -5.637 -15.887 
ATOM    626  CD1 PHE A 100       5.439  -4.271 -15.743 
ATOM    627  CD2 PHE A 100       5.897  -6.234 -16.988 
ATOM    628  CE1 PHE A 100       6.097  -3.516 -16.687 
ATOM    629  CE2 PHE A 100       6.556  -5.484 -17.934 
ATOM    630  CZ  PHE A 100       6.657  -4.121 -17.787 
ATOM    631  C   PHE A 100       2.572  -7.384 -14.016 
ATOM    632  O   PHE A 100       2.195  -6.966 -12.922 
ATOM    633  N   GLN A 101       2.513  -8.691 -14.344 
ATOM    634  CA  GLN A 101       2.171  -9.658 -13.345 
ATOM    635  CB  GLN A 101       1.839 -11.052 -13.904 
ATOM    636  CG  GLN A 101       0.489 -11.131 -14.617 
ATOM    637  CD  GLN A 101      -0.593 -11.194 -13.547 
ATOM    638  OE1 GLN A 101      -0.366 -11.697 -12.449 
ATOM    639  NE2 GLN A 101      -1.804 -10.667 -13.873 
ATOM    640  C   GLN A 101       3.394  -9.793 -12.496 
ATOM    641  O   GLN A 101       4.508  -9.873 -13.015 
ATOM    642  N   VAL A 102       3.218  -9.802 -11.161 
ATOM    643  CA  VAL A 102       4.354  -9.886 -10.293 
ATOM    644  CB  VAL A 102       4.759  -8.562  -9.714 
ATOM    645  CG1 VAL A 102       5.195  -7.637 -10.861 
ATOM    646  CG2 VAL A 102       3.584  -8.007  -8.887 
ATOM    647  C   VAL A 102       4.011 -10.774  -9.139 
ATOM    648  O   VAL A 102       2.841 -11.025  -8.854 
ATOM    649  N   THR A 103       5.050 -11.314  -8.467 
ATOM    650  CA  THR A 103       4.829 -12.120  -7.304 
ATOM    651  CB  THR A 103       5.112 -13.577  -7.530 
ATOM    652  OG1 THR A 103       4.295 -14.080  -8.577 
ATOM    653  CG2 THR A 103       4.826 -14.343  -6.226 
ATOM    654  C   THR A 103       5.781 -11.637  -6.255 
ATOM    655  O   THR A 103       6.988 -11.574  -6.489 
ATOM    656  N   THR A 104       5.262 -11.297  -5.057 
ATOM    657  CA  THR A 104       6.109 -10.812  -4.005 
ATOM    658  CB  THR A 104       5.546  -9.614  -3.295 
ATOM    659  OG1 THR A 104       5.356  -8.546  -4.210 
ATOM    660  CG2 THR A 104       6.514  -9.193  -2.176 
ATOM    661  C   THR A 104       6.242 -11.896  -2.986 
ATOM    662  O   THR A 104       5.251 -12.502  -2.581 
ATOM    663  N   CYS A 105       7.490 -12.172  -2.555 
ATOM    664  CA  CYS A 105       7.738 -13.200  -1.586 
ATOM    665  CB  CYS A 105       8.849 -14.165  -2.029 
ATOM    666  SG  CYS A 105       8.448 -14.908  -3.639 
ATOM    667  C   CYS A 105       8.189 -12.511  -0.339 
ATOM    668  O   CYS A 105       9.178 -11.779  -0.349 
ATOM    669  N   LYS A 106       7.459 -12.730   0.774 
ATOM    670  CA  LYS A 106       7.781 -12.086   2.014 
ATOM    671  CB  LYS A 106       6.585 -11.338   2.628 
ATOM    672  CG  LYS A 106       6.127 -10.139   1.793 
ATOM    673  CD  LYS A 106       4.735  -9.634   2.178 
ATOM    674  CE  LYS A 106       4.309  -8.374   1.425 
ATOM    675  NZ  LYS A 106       5.014  -7.194   1.974 
ATOM    676  C   LYS A 106       8.204 -13.134   2.988 
ATOM    677  O   LYS A 106       7.514 -14.131   3.203 
ATOM    678  N   LEU A 107       9.370 -12.908   3.618 
ATOM    679  CA  LEU A 107       9.910 -13.866   4.533 
ATOM    680  CB  LEU A 107      11.381 -13.570   4.883 
ATOM    681  CG  LEU A 107      12.026 -14.570   5.857 
ATOM    682  CD1 LEU A 107      12.138 -15.973   5.238 
ATOM    683  CD2 LEU A 107      13.375 -14.044   6.370 
ATOM    684  C   LEU A 107       9.105 -13.824   5.787 
ATOM    685  O   LEU A 107       8.661 -12.764   6.225 
ATOM    686  N   HIS A 108       8.855 -15.005   6.380 
ATOM    687  CA  HIS A 108       8.191 -15.020   7.648 
ATOM    688  ND1 HIS A 108       6.503 -17.160   5.722 
ATOM    689  CG  HIS A 108       6.507 -16.861   7.063 
ATOM    690  CB  HIS A 108       6.725 -15.489   7.618 
ATOM    691  NE2 HIS A 108       6.076 -19.059   6.793 
ATOM    692  CD2 HIS A 108       6.247 -18.033   7.703 
ATOM    693  CE1 HIS A 108       6.239 -18.488   5.615 
ATOM    694  C   HIS A 108       8.993 -15.906   8.534 
ATOM    695  O   HIS A 108       9.644 -16.843   8.076 
ATOM    696  N   GLY A 109       8.958 -15.620   9.846 
ATOM    697  CA  GLY A 109       9.793 -16.334  10.759 
ATOM    698  C   GLY A 109      10.861 -15.362  11.144 
ATOM    699  O   GLY A 109      11.206 -14.465  10.376 
ATOM    700  N   GLY A 110      11.378 -15.513  12.376 
ATOM    701  CA  GLY A 110      12.344 -14.642  12.983 
ATOM    702  C   GLY A 110      13.717 -14.700  12.379 
ATOM    703  O   GLY A 110      14.419 -13.689  12.376 
ATOM    704  N   SER A 111      14.166 -15.876  11.892 
ATOM    705  CA  SER A 111      15.555 -15.993  11.521 
ATOM    706  CB  SER A 111      16.129 -17.404  11.740 
ATOM    707  OG  SER A 111      17.494 -17.439  11.353 
ATOM    708  C   SER A 111      15.827 -15.629  10.092 
ATOM    709  O   SER A 111      15.060 -15.888   9.167 
ATOM    710  N   PRO A 112      16.953 -14.967   9.967 
ATOM    711  CA  PRO A 112      17.492 -14.571   8.686 
ATOM    712  CD  PRO A 112      17.334 -14.031  11.015 
ATOM    713  CB  PRO A 112      18.504 -13.462   8.973 
ATOM    714  CG  PRO A 112      18.025 -12.860  10.301 
ATOM    715  C   PRO A 112      18.112 -15.709   7.930 
ATOM    716  O   PRO A 112      18.498 -15.507   6.778 
ATOM    717  N   TRP A 113      18.254 -16.900   8.543 
ATOM    718  CA  TRP A 113      18.952 -17.947   7.848 
ATOM    719  CB  TRP A 113      20.140 -18.493   8.653 
ATOM    720  CG  TRP A 113      21.239 -17.473   8.801 
ATOM    721  CD2 TRP A 113      22.171 -17.157   7.757 
ATOM    722  CD1 TRP A 113      21.549 -16.668   9.857 
ATOM    723  NE1 TRP A 113      22.625 -15.874   9.541 
ATOM    724  CE2 TRP A 113      23.017 -16.164   8.250 
ATOM    725  CE3 TRP A 113      22.310 -17.654   6.495 
ATOM    726  CZ2 TRP A 113      24.022 -15.652   7.480 
ATOM    727  CZ3 TRP A 113      23.322 -17.137   5.721 
ATOM    728  CH2 TRP A 113      24.162 -16.156   6.206 
ATOM    729  C   TRP A 113      18.019 -19.078   7.526 
ATOM    730  O   TRP A 113      16.980 -19.259   8.157 
ATOM    731  N   PRO A 114      18.387 -19.844   6.525 
ATOM    732  CA  PRO A 114      17.605 -20.941   6.018 
ATOM    733  CD  PRO A 114      19.726 -19.807   5.959 
ATOM    734  CB  PRO A 114      18.412 -21.510   4.849 
ATOM    735  CG  PRO A 114      19.865 -21.131   5.190 
ATOM    736  C   PRO A 114      17.349 -21.963   7.077 
ATOM    737  O   PRO A 114      18.132 -22.055   8.021 
ATOM    738  N   PRO A 115      16.287 -22.717   6.949 
ATOM    739  CA  PRO A 115      15.417 -22.592   5.810 
ATOM    740  CD  PRO A 115      16.308 -24.080   7.460 
ATOM    741  CB  PRO A 115      14.554 -23.850   5.796 
ATOM    742  CG  PRO A 115      15.436 -24.898   6.494 
ATOM    743  C   PRO A 115      14.624 -21.326   5.826 
ATOM    744  O   PRO A 115      14.324 -20.822   6.907 
ATOM    745  N   CYS A 116      14.262 -20.805   4.637 
ATOM    746  CA  CYS A 116      13.552 -19.559   4.576 
ATOM    747  CB  CYS A 116      14.136 -18.609   3.509 
ATOM    748  SG  CYS A 116      15.947 -18.432   3.606 
ATOM    749  C   CYS A 116      12.141 -19.851   4.153 
ATOM    750  O   CYS A 116      11.913 -20.416   3.083 
ATOM    751  N   GLN A 117      11.145 -19.461   4.980 
ATOM    752  CA  GLN A 117       9.776 -19.689   4.605 
ATOM    753  CB  GLN A 117       8.829 -20.057   5.761 
ATOM    754  CG  GLN A 117       9.262 -21.272   6.578 
ATOM    755  CD  GLN A 117       9.944 -20.724   7.818 
ATOM    756  OE1 GLN A 117      10.525 -19.641   7.791 
ATOM    757  NE2 GLN A 117       9.847 -21.480   8.943 
ATOM    758  C   GLN A 117       9.264 -18.399   4.045 
ATOM    759  O   GLN A 117       9.593 -17.322   4.542 
ATOM    760  N   TYR A 118       8.444 -18.476   2.979 
ATOM    761  CA  TYR A 118       7.961 -17.279   2.352 
ATOM    762  CB  TYR A 118       8.554 -17.047   0.952 
ATOM    763  CG  TYR A 118      10.003 -16.728   1.079 
ATOM    764  CD1 TYR A 118      10.406 -15.445   1.371 
ATOM    765  CD2 TYR A 118      10.958 -17.702   0.895 
ATOM    766  CE1 TYR A 118      11.740 -15.138   1.486 
ATOM    767  CE2 TYR A 118      12.294 -17.401   1.008 
ATOM    768  CZ  TYR A 118      12.686 -16.117   1.304 
ATOM    769  OH  TYR A 118      14.057 -15.806   1.420 
ATOM    770  C   TYR A 118       6.480 -17.356   2.150 
ATOM    771  O   TYR A 118       5.907 -18.436   2.018 
ATOM    772  N   ARG A 119       5.827 -16.174   2.139 
ATOM    773  CA  ARG A 119       4.427 -16.059   1.843 
ATOM    774  CB  ARG A 119       3.652 -15.202   2.858 
ATOM    775  CG  ARG A 119       3.673 -15.788   4.269 
ATOM    776  CD  ARG A 119       2.594 -16.840   4.518 
ATOM    777  NE  ARG A 119       2.885 -17.449   5.844 
ATOM    778  CZ  ARG A 119       1.863 -17.879   6.638 
ATOM    779  NH1 ARG A 119       0.571 -17.731   6.223 
ATOM    780  NH2 ARG A 119       2.135 -18.448   7.848 
ATOM    781  C   ARG A 119       4.365 -15.344   0.526 
ATOM    782  O   ARG A 119       5.061 -14.349   0.325 
ATOM    783  N   ALA A 120       3.524 -15.828  -0.411 
ATOM    784  CA  ALA A 120       3.516 -15.241  -1.722 
ATOM    785  CB  ALA A 120       3.540 -16.279  -2.857 
ATOM    786  C   ALA A 120       2.290 -14.411  -1.918 
ATOM    787  O   ALA A 120       1.191 -14.774  -1.498 
ATOM    788  N   THR A 121       2.473 -13.235  -2.553 
ATOM    789  CA  THR A 121       1.362 -12.387  -2.858 
ATOM    790  CB  THR A 121       1.414 -11.077  -2.132 
ATOM    791  OG1 THR A 121       1.493 -11.279  -0.729 
ATOM    792  CG2 THR A 121       0.136 -10.304  -2.467 
ATOM    793  C   THR A 121       1.454 -12.058  -4.319 
ATOM    794  O   THR A 121       2.368 -11.355  -4.746 
ATOM    795  N   ALA A 122       0.503 -12.561  -5.131 
ATOM    796  CA  ALA A 122       0.506 -12.258  -6.535 
ATOM    797  CB  ALA A 122      -0.363 -13.214  -7.372 
ATOM    798  C   ALA A 122      -0.051 -10.879  -6.695 
ATOM    799  O   ALA A 122      -0.797 -10.403  -5.841 
ATOM    800  N   GLY A 123       0.311 -10.190  -7.800 
ATOM    801  CA  GLY A 123      -0.202  -8.866  -8.009 
ATOM    802  C   GLY A 123      -0.066  -8.514  -9.455 
ATOM    803  O   GLY A 123       0.601  -9.210 -10.221 
ATOM    804  N   PHE A 124      -0.738  -7.418  -9.864 
ATOM    805  CA  PHE A 124      -0.677  -6.940 -11.215 
ATOM    806  CB  PHE A 124      -1.952  -7.333 -11.988 
ATOM    807  CG  PHE A 124      -1.880  -6.953 -13.427 
ATOM    808  CD1 PHE A 124      -1.110  -7.677 -14.309 
ATOM    809  CD2 PHE A 124      -2.620  -5.893 -13.902 
ATOM    810  CE1 PHE A 124      -1.058  -7.330 -15.640 
ATOM    811  CE2 PHE A 124      -2.573  -5.544 -15.231 
ATOM    812  CZ  PHE A 124      -1.789  -6.263 -16.103 
ATOM    813  C   PHE A 124      -0.614  -5.444 -11.112 
ATOM    814  O   PHE A 124      -1.586  -4.807 -10.707 
ATOM    815  N   ARG A 125       0.538  -4.838 -11.470 
ATOM    816  CA  ARG A 125       0.653  -3.408 -11.368 
ATOM    817  CB  ARG A 125       0.731  -2.905  -9.919 
ATOM    818  CG  ARG A 125       1.922  -3.477  -9.148 
ATOM    819  CD  ARG A 125       2.201  -2.737  -7.841 
ATOM    820  NE  ARG A 125       2.654  -1.368  -8.212 
ATOM    821  CZ  ARG A 125       2.539  -0.343  -7.320 
ATOM    822  NH1 ARG A 125       2.021  -0.575  -6.078 
ATOM    823  NH2 ARG A 125       2.940   0.912  -7.672 
ATOM    824  C   ARG A 125       1.930  -2.974 -12.029 
ATOM    825  O   ARG A 125       2.704  -3.796 -12.517 
ATOM    826  N   ASN A 126       2.164  -1.643 -12.058 
ATOM    827  CA  ASN A 126       3.348  -1.060 -12.631 
ATOM    828  CB  ASN A 126       3.319   0.475 -12.733 
ATOM    829  CG  ASN A 126       2.288   0.920 -13.750 
ATOM    830  OD1 ASN A 126       1.798   0.128 -14.551 
ATOM    831  ND2 ASN A 126       1.954   2.238 -13.724 
ATOM    832  C   ASN A 126       4.475  -1.326 -11.687 
ATOM    833  O   ASN A 126       4.252  -1.649 -10.522 
ATOM    834  N   VAL A 127       5.728  -1.187 -12.170 
ATOM    835  CA  VAL A 127       6.853  -1.442 -11.318 
ATOM    836  CB  VAL A 127       7.620  -2.670 -11.710 
ATOM    837  CG1 VAL A 127       6.692  -3.888 -11.560 
ATOM    838  CG2 VAL A 127       8.164  -2.479 -13.137 
ATOM    839  C   VAL A 127       7.801  -0.286 -11.389 
ATOM    840  O   VAL A 127       7.791   0.482 -12.349 
ATOM    841  N   VAL A 128       8.640  -0.129 -10.338 
ATOM    842  CA  VAL A 128       9.608   0.932 -10.290 
ATOM    843  CB  VAL A 128       9.558   1.739  -9.024 
ATOM    844  CG1 VAL A 128      10.684   2.788  -9.058 
ATOM    845  CG2 VAL A 128       8.156   2.343  -8.876 
ATOM    846  C   VAL A 128      10.968   0.306 -10.332 
ATOM    847  O   VAL A 128      11.242  -0.659  -9.620 
ATOM    848  N   VAL A 129      11.864   0.853 -11.180 
ATOM    849  CA  VAL A 129      13.192   0.316 -11.293 
ATOM    850  CB  VAL A 129      13.377  -0.597 -12.470 
ATOM    851  CG1 VAL A 129      12.475  -1.829 -12.285 
ATOM    852  CG2 VAL A 129      13.103   0.196 -13.761 
ATOM    853  C   VAL A 129      14.143   1.454 -11.487 
ATOM    854  O   VAL A 129      13.740   2.610 -11.599 
ATOM    855  N   ALA A 130      15.453   1.141 -11.469 
ATOM    856  CA  ALA A 130      16.471   2.102 -11.776 
ATOM    857  CB  ALA A 130      17.570   2.201 -10.704 
ATOM    858  C   ALA A 130      17.107   1.586 -13.029 
ATOM    859  O   ALA A 130      17.251   0.376 -13.195 
ATOM    860  N   CYS A 131      17.489   2.483 -13.964 
ATOM    861  CA  CYS A 131      18.044   1.992 -15.195 
ATOM    862  CB  CYS A 131      17.222   2.356 -16.450 
ATOM    863  SG  CYS A 131      15.649   1.450 -16.538 
ATOM    864  C   CYS A 131      19.424   2.528 -15.408 
ATOM    865  O   CYS A 131      19.772   3.615 -14.946 
ATOM    866  N   GLU A 132      20.255   1.724 -16.108 
ATOM    867  CA  GLU A 132      21.592   2.093 -16.475 
ATOM    868  CB  GLU A 132      22.653   1.496 -15.531 
ATOM    869  CG  GLU A 132      24.095   1.876 -15.875 
ATOM    870  CD  GLU A 132      25.017   1.153 -14.901 
ATOM    871  OE1 GLU A 132      24.867  -0.090 -14.759 
ATOM    872  OE2 GLU A 132      25.883   1.833 -14.288 
ATOM    873  C   GLU A 132      21.835   1.497 -17.828 
ATOM    874  O   GLU A 132      21.581   0.315 -18.054 
ATOM    875  N   ASN A 133      22.341   2.307 -18.771 
ATOM    876  CA  ASN A 133      22.633   1.807 -20.081 
ATOM    877  CB  ASN A 133      23.666   0.669 -20.045 
ATOM    878  CG  ASN A 133      24.142   0.395 -21.460 
ATOM    879  OD1 ASN A 133      23.716   1.047 -22.412 
ATOM    880  ND2 ASN A 133      25.042  -0.612 -21.602 
ATOM    881  C   ASN A 133      21.369   1.284 -20.700 
ATOM    882  O   ASN A 133      21.405   0.415 -21.569 
ATOM    883  N   GLY A 134      20.206   1.809 -20.274 
ATOM    884  CA  GLY A 134      18.973   1.431 -20.908 
ATOM    885  C   GLY A 134      18.488   0.100 -20.407 
ATOM    886  O   GLY A 134      17.601  -0.497 -21.016 
ATOM    887  N   LEU A 135      19.052  -0.410 -19.291 
ATOM    888  CA  LEU A 135      18.626  -1.689 -18.777 
ATOM    889  CB  LEU A 135      19.722  -2.763 -18.865 
ATOM    890  CG  LEU A 135      20.118  -3.122 -20.306 
ATOM    891  CD1 LEU A 135      21.217  -4.195 -20.327 
ATOM    892  CD2 LEU A 135      18.890  -3.538 -21.130 
ATOM    893  C   LEU A 135      18.301  -1.547 -17.317 
ATOM    894  O   LEU A 135      18.890  -0.715 -16.629 
ATOM    895  N   PRO A 136      17.352  -2.313 -16.825 
ATOM    896  CA  PRO A 136      17.021  -2.252 -15.420 
ATOM    897  CD  PRO A 136      16.196  -2.669 -17.633 
ATOM    898  CB  PRO A 136      15.657  -2.921 -15.271 
ATOM    899  CG  PRO A 136      15.011  -2.730 -16.653 
ATOM    900  C   PRO A 136      18.077  -2.865 -14.544 
ATOM    901  O   PRO A 136      18.366  -4.050 -14.698 
ATOM    902  N   VAL A 137      18.700  -2.052 -13.670 
ATOM    903  CA  VAL A 137      19.685  -2.428 -12.695 
ATOM    904  CB  VAL A 137      20.708  -1.352 -12.497 
ATOM    905  CG1 VAL A 137      21.444  -1.158 -13.835 
ATOM    906  CG2 VAL A 137      20.006  -0.082 -11.995 
ATOM    907  C   VAL A 137      19.111  -2.788 -11.354 
ATOM    908  O   VAL A 137      19.737  -3.522 -10.593 
ATOM    909  N   HIS A 138      17.948  -2.222 -10.978 
ATOM    910  CA  HIS A 138      17.482  -2.425  -9.634 
ATOM    911  ND1 HIS A 138      17.868  -2.477  -6.392 
ATOM    912  CG  HIS A 138      17.517  -1.474  -7.267 
ATOM    913  CB  HIS A 138      18.027  -1.352  -8.671 
ATOM    914  NE2 HIS A 138      16.458  -1.147  -5.302 
ATOM    915  CD2 HIS A 138      16.654  -0.671  -6.586 
ATOM    916  CE1 HIS A 138      17.208  -2.233  -5.232 
ATOM    917  C   HIS A 138      15.989  -2.347  -9.596 
ATOM    918  O   HIS A 138      15.368  -1.672 -10.416 
ATOM    919  N   LEU A 139      15.380  -3.059  -8.624 
ATOM    920  CA  LEU A 139      13.959  -3.022  -8.464 
ATOM    921  CB  LEU A 139      13.328  -4.424  -8.387 
ATOM    922  CG  LEU A 139      11.796  -4.427  -8.219 
ATOM    923  CD1 LEU A 139      11.097  -3.859  -9.466 
ATOM    924  CD2 LEU A 139      11.275  -5.821  -7.830 
ATOM    925  C   LEU A 139      13.692  -2.338  -7.155 
ATOM    926  O   LEU A 139      14.328  -2.642  -6.146 
ATOM    927  N   ASP A 140      12.744  -1.377  -7.146 
ATOM    928  CA  ASP A 140      12.392  -0.683  -5.938 
ATOM    929  CB  ASP A 140      11.787   0.709  -6.222 
ATOM    930  CG  ASP A 140      11.444   1.439  -4.927 
ATOM    931  OD1 ASP A 140      10.721   0.858  -4.076 
ATOM    932  OD2 ASP A 140      11.902   2.602  -4.774 
ATOM    933  C   ASP A 140      11.357  -1.523  -5.257 
ATOM    934  O   ASP A 140      10.230  -1.654  -5.728 
ATOM    935  N   GLN A 141      11.749  -2.130  -4.123 
ATOM    936  CA  GLN A 141      10.948  -3.011  -3.316 
ATOM    937  CB  GLN A 141      11.779  -3.783  -2.278 
ATOM    938  CG  GLN A 141      12.762  -4.776  -2.905 
ATOM    939  CD  GLN A 141      11.952  -5.908  -3.523 
ATOM    940  OE1 GLN A 141      12.497  -6.786  -4.190 
ATOM    941  NE2 GLN A 141      10.610  -5.884  -3.303 
ATOM    942  C   GLN A 141       9.851  -2.293  -2.576 
ATOM    943  O   GLN A 141       8.819  -2.893  -2.282 
ATOM    944  N   SER A 142      10.034  -0.997  -2.253 
ATOM    945  CA  SER A 142       9.150  -0.301  -1.351 
ATOM    946  CB  SER A 142       9.491   1.193  -1.188 
ATOM    947  OG  SER A 142       9.124   1.919  -2.352 
ATOM    948  C   SER A 142       7.710  -0.375  -1.771 
ATOM    949  O   SER A 142       6.824  -0.464  -0.923 
ATOM    950  N   ILE A 143       7.420  -0.350  -3.080 
ATOM    951  CA  ILE A 143       6.051  -0.356  -3.517 
ATOM    952  CB  ILE A 143       5.929  -0.210  -5.009 
ATOM    953  CG1 ILE A 143       6.581  -1.395  -5.742 
ATOM    954  CG2 ILE A 143       6.534   1.151  -5.388 
ATOM    955  CD1 ILE A 143       6.281  -1.418  -7.241 
ATOM    956  C   ILE A 143       5.389  -1.633  -3.085 
ATOM    957  O   ILE A 143       4.203  -1.660  -2.760 
ATOM    958  N   PHE A 144       6.139  -2.743  -3.129 
ATOM    959  CA  PHE A 144       5.663  -4.054  -2.785 
ATOM    960  CB  PHE A 144       6.569  -5.164  -3.332 
ATOM    961  CG  PHE A 144       6.507  -4.997  -4.812 
ATOM    962  CD1 PHE A 144       5.397  -5.403  -5.519 
ATOM    963  CD2 PHE A 144       7.560  -4.429  -5.496 
ATOM    964  CE1 PHE A 144       5.340  -5.244  -6.884 
ATOM    965  CE2 PHE A 144       7.507  -4.271  -6.860 
ATOM    966  CZ  PHE A 144       6.396  -4.677  -7.557 
ATOM    967  C   PHE A 144       5.482  -4.230  -1.309 
ATOM    968  O   PHE A 144       4.699  -5.077  -0.876 
ATOM    969  N   ARG A 145       6.264  -3.500  -0.495 
ATOM    970  CA  ARG A 145       6.177  -3.640   0.929 
ATOM    971  CB  ARG A 145       7.187  -2.736   1.646 
ATOM    972  CG  ARG A 145       8.616  -2.950   1.149 
ATOM    973  CD  ARG A 145       9.671  -2.223   1.979 
ATOM    974  NE  ARG A 145       9.994  -3.112   3.127 
ATOM    975  CZ  ARG A 145      10.901  -4.116   2.955 
ATOM    976  NH1 ARG A 145      11.537  -4.250   1.755 
ATOM    977  NH2 ARG A 145      11.162  -4.987   3.973 
ATOM    978  C   ARG A 145       4.810  -3.223   1.343 
ATOM    979  O   ARG A 145       4.160  -3.893   2.145 
ATOM    980  N   ARG A 146       4.339  -2.101   0.769 
ATOM    981  CA  ARG A 146       3.061  -1.554   1.109 
ATOM    982  CB  ARG A 146       2.944  -0.061   0.750 
ATOM    983  CG  ARG A 146       4.017   0.799   1.422 
ATOM    984  CD  ARG A 146       3.933   2.291   1.088 
ATOM    985  NE  ARG A 146       5.205   2.914   1.552 
ATOM    986  CZ  ARG A 146       6.283   2.930   0.714 
ATOM    987  NH1 ARG A 146       6.168   2.412  -0.544 
ATOM    988  NH2 ARG A 146       7.470   3.456   1.131 
ATOM    989  C   ARG A 146       2.016  -2.301   0.298 
ATOM    990  O   ARG A 146       1.257  -1.625  -0.446 
ATOM    991  OXT ARG A 146       1.959  -3.554   0.415 
TER
HEADER lig_17.pdb
ATOM      1  P    DC A   1      39.416 -96.573-217.001 
ATOM      2  OP1  DC A   1      40.559 -96.321-217.907 
ATOM      3  OP2  DC A   1      39.759 -96.980-215.621 
ATOM      4  O5'  DC A   1      38.467 -95.284-216.961 
ATOM      5  C5'  DC A   1      37.446 -95.138-217.965 
ATOM      6  C4'  DC A   1      36.151 -94.680-217.323 
ATOM      7  O4'  DC A   1      35.333 -95.795-216.866 
ATOM      8  C3'  DC A   1      36.298 -93.798-216.084 
ATOM      9  O3'  DC A   1      35.269 -92.817-216.092 
ATOM     10  C2'  DC A   1      36.059 -94.743-214.906 
ATOM     11  C1'  DC A   1      34.912 -95.526-215.538 
ATOM     12  N1   DC A   1      34.635 -96.827-214.868 
ATOM     13  C2   DC A   1      33.313 -97.259-214.810 
ATOM     14  O2   DC A   1      32.432 -96.552-215.311 
ATOM     15  N3   DC A   1      33.040 -98.443-214.203 
ATOM     16  C4   DC A   1      34.023 -99.181-213.671 
ATOM     17  N4   DC A   1      33.705-100.327-213.090 
ATOM     18  C5   DC A   1      35.390 -98.754-213.720 
ATOM     19  C6   DC A   1      35.643 -97.568-214.330 
ATOM     20  P    DA A   2      35.612 -91.327-215.617 
ATOM     21  OP1  DA A   2      36.196 -90.570-216.746 
ATOM     22  OP2  DA A   2      36.421 -91.375-214.380 
ATOM     23  O5'  DA A   2      34.155 -90.758-215.284 
ATOM     24  C5'  DA A   2      33.023 -91.266-216.015 
ATOM     25  C4'  DA A   2      31.870 -91.532-215.066 
ATOM     26  O4'  DA A   2      31.916 -92.872-214.498 
ATOM     27  C3'  DA A   2      31.789 -90.616-213.845 
ATOM     28  O3'  DA A   2      30.421 -90.351-213.558 
ATOM     29  C2'  DA A   2      32.374 -91.444-212.701 
ATOM     30  C1'  DA A   2      31.730 -92.770-213.095 
ATOM     31  N9   DA A   2      32.363 -93.957-212.456 
ATOM     32  C8   DA A   2      33.677 -94.152-212.143 
ATOM     33  N7   DA A   2      33.921 -95.299-211.588 
ATOM     34  C5   DA A   2      32.677 -95.912-211.529 
ATOM     35  C6   DA A   2      32.259 -97.162-211.043 
ATOM     36  N6   DA A   2      33.092 -98.060-210.499 
ATOM     37  N1   DA A   2      30.949 -97.457-211.137 
ATOM     38  C2   DA A   2      30.126 -96.560-211.679 
ATOM     39  N3   DA A   2      30.400 -95.368-212.164 
ATOM     40  C4   DA A   2      31.716 -95.098-212.057 
ATOM     41  P    DT A   3      29.998 -88.880-213.089 
ATOM     42  OP1  DT A   3      29.806 -88.018-214.277 
ATOM     43  OP2  DT A   3      30.957 -88.386-212.077 
ATOM     44  O5'  DT A   3      28.585 -89.164-212.396 
ATOM     45  C5'  DT A   3      27.780 -90.259-212.874 
ATOM     46  C4'  DT A   3      27.205 -91.030-211.702 
ATOM     47  O4'  DT A   3      28.098 -92.083-211.239 
ATOM     48  C3'  DT A   3      26.918 -90.212-210.444 
ATOM     49  O3'  DT A   3      25.732 -90.706-209.834 
ATOM     50  C2'  DT A   3      28.098 -90.500-209.516 
ATOM     51  C1'  DT A   3      28.207 -91.989-209.827 
ATOM     52  N1   DT A   3      29.508 -92.591-209.422 
ATOM     53  C2   DT A   3      29.484 -93.890-208.976 
ATOM     54  O2   DT A   3      28.459 -94.548-208.902 
ATOM     55  N3   DT A   3      30.708 -94.415-208.608 
ATOM     56  C4   DT A   3      31.923 -93.764-208.650 
ATOM     57  O4   DT A   3      32.955 -94.338-208.295 
ATOM     58  C5   DT A   3      31.847 -92.404-209.133 
ATOM     59  C7   DT A   3      33.126 -91.623-209.210 
ATOM     60  C6   DT A   3      30.670 -91.869-209.496 
ATOM     61  P    DG A   4      24.695 -89.666-209.196 
ATOM     62  OP1  DG A   4      23.805 -89.141-210.255 
ATOM     63  OP2  DG A   4      25.431 -88.654-208.405 
ATOM     64  O5'  DG A   4      23.862 -90.614-208.212 
ATOM     65  C5'  DG A   4      23.698 -92.003-208.554 
ATOM     66  C4'  DG A   4      23.916 -92.867-207.328 
ATOM     67  O4'  DG A   4      25.314 -93.231-207.146 
ATOM     68  C3'  DG A   4      23.521 -92.238-205.992 
ATOM     69  O3'  DG A   4      22.967 -93.246-205.154 
ATOM     70  C2'  DG A   4      24.842 -91.769-205.380 
ATOM     71  C1'  DG A   4      25.668 -92.983-205.794 
ATOM     72  N9   DG A   4      27.139 -92.753-205.736 
ATOM     73  C8   DG A   4      27.852 -91.603-205.997 
ATOM     74  N7   DG A   4      29.148 -91.734-205.853 
ATOM     75  C5   DG A   4      29.305 -93.065-205.468 
ATOM     76  C6   DG A   4      30.484 -93.795-205.166 
ATOM     77  O6   DG A   4      31.651 -93.412-205.176 
ATOM     78  N1   DG A   4      30.189 -95.121-204.819 
ATOM     79  C2   DG A   4      28.922 -95.669-204.772 
ATOM     80  N2   DG A   4      28.853 -96.955-204.419 
ATOM     81  N3   DG A   4      27.818 -94.983-205.056 
ATOM     82  C4   DG A   4      28.086 -93.695-205.394 
ATOM     83  P    DA A   5      21.708 -92.885-204.235 
ATOM     84  OP1  DA A   5      20.463 -93.009-205.027 
ATOM     85  OP2  DA A   5      21.932 -91.578-203.578 
ATOM     86  O5'  DA A   5      21.769 -94.052-203.142 
ATOM     87  C5'  DA A   5      22.315 -95.331-203.517 
ATOM     88  C4'  DA A   5      23.235 -95.841-202.427 
ATOM     89  O4'  DA A   5      24.605 -95.376-202.594 
ATOM     90  C3'  DA A   5      22.875 -95.423-201.002 
ATOM     91  O3'  DA A   5      23.163 -96.501-200.118 
ATOM     92  C2'  DA A   5      23.826 -94.269-200.685 
ATOM     93  C1'  DA A   5      25.062 -94.870-201.348 
ATOM     94  N9   DA A   5      26.139 -93.879-201.619 
ATOM     95  C8   DA A   5      26.014 -92.564-201.967 
ATOM     96  N7   DA A   5      27.148 -91.956-202.134 
ATOM     97  C5   DA A   5      28.095 -92.938-201.879 
ATOM     98  C6   DA A   5      29.500 -92.925-201.891 
ATOM     99  N6   DA A   5      30.228 -91.838-202.184 
ATOM    100  N1   DA A   5      30.131 -94.074-201.589 
ATOM    101  C2   DA A   5      29.404 -95.151-201.299 
ATOM    102  N3   DA A   5      28.095 -95.283-201.256 
ATOM    103  C4   DA A   5      27.487 -94.118-201.562 
ATOM    104  P    DA A   6      22.154 -96.807-198.914 
ATOM    105  OP1  DA A   6      21.037 -97.645-199.403 
ATOM    106  OP2  DA A   6      21.773 -95.540-198.251 
ATOM    107  O5'  DA A   6      23.084 -97.666-197.934 
ATOM    108  C5'  DA A   6      24.135 -98.472-198.499 
ATOM    109  C4'  DA A   6      25.403 -98.317-197.682 
ATOM    110  O4'  DA A   6      26.220 -97.200-198.134 
ATOM    111  C3'  DA A   6      25.205 -98.049-196.191 
ATOM    112  O3'  DA A   6      26.221 -98.728-195.462 
ATOM    113  C2'  DA A   6      25.418 -96.544-196.036 
ATOM    114  C1'  DA A   6      26.595 -96.432-197.000 
ATOM    115  N9   DA A   6      26.868 -95.039-197.454 
ATOM    116  C8   DA A   6      25.975 -94.034-197.687 
ATOM    117  N7   DA A   6      26.523 -92.925-198.076 
ATOM    118  C5   DA A   6      27.880 -93.215-198.104 
ATOM    119  C6   DA A   6      29.007 -92.446-198.439 
ATOM    120  N6   DA A   6      28.940 -91.165-198.829 
ATOM    121  N1   DA A   6      30.211 -93.044-198.359 
ATOM    122  C2   DA A   6      30.271 -94.317-197.971 
ATOM    123  N3   DA A   6      29.294 -95.130-197.636 
ATOM    124  C4   DA A   6      28.101 -94.508-197.724 
ATOM    125  P    DG A   7      25.842 -99.434-194.077 
ATOM    126  OP1  DG A   7      25.283-100.779-194.343 
ATOM    127  OP2  DG A   7      24.995 -98.526-193.272 
ATOM    128  O5'  DG A   7      27.280 -99.575-193.391 
ATOM    129  C5'  DG A   7      28.442 -99.726-194.229 
ATOM    130  C4'  DG A   7      29.566 -98.848-193.719 
ATOM    131  O4'  DG A   7      29.520 -97.505-194.282 
ATOM    132  C3'  DG A   7      29.596 -98.614-192.209 
ATOM    133  O3'  DG A   7      30.950 -98.575-191.776 
ATOM    134  C2'  DG A   7      28.987 -97.224-192.020 
ATOM    135  C1'  DG A   7      29.662 -96.571-193.222 
ATOM    136  N9   DG A   7      29.024 -95.293-193.645 
ATOM    137  C8   DG A   7      27.695 -94.929-193.614 
ATOM    138  N7   DG A   7      27.461 -93.719-194.062 
ATOM    139  C5   DG A   7      28.725 -93.248-194.415 
ATOM    140  C6   DG A   7      29.113 -91.997-194.961 
ATOM    141  O6   DG A   7      28.410 -91.032-195.251 
ATOM    142  N1   DG A   7      30.499 -91.936-195.167 
ATOM    143  C2   DG A   7      31.391 -92.951-194.883 
ATOM    144  N2   DG A   7      32.674 -92.697-195.152 
ATOM    145  N3   DG A   7      31.026 -94.124-194.371 
ATOM    146  C4   DG A   7      29.685 -94.200-194.164 
ATOM    147  P    DA A   8      31.340 -99.264-190.384 
ATOM    148  OP1  DA A   8      31.559-100.713-190.591 
ATOM    149  OP2  DA A   8      30.343 -98.898-189.354 
ATOM    150  O5'  DA A   8      32.735 -98.550-190.058 
ATOM    151  C5'  DA A   8      33.569 -98.115-191.148 
ATOM    152  C4'  DA A   8      34.116 -96.731-190.863 
ATOM    153  O4'  DA A   8      33.223 -95.675-191.320 
ATOM    154  C3'  DA A   8      34.353 -96.400-189.389 
ATOM    155  O3'  DA A   8      35.525 -95.602-189.279 
ATOM    156  C2'  DA A   8      33.147 -95.552-188.984 
ATOM    157  C1'  DA A   8      33.068 -94.733-190.270 
ATOM    158  N9   DA A   8      31.763 -94.041-190.459 
ATOM    159  C8   DA A   8      30.517 -94.464-190.097 
ATOM    160  N7   DA A   8      29.570 -93.630-190.398 
ATOM    161  C5   DA A   8      30.236 -92.575-191.005 
ATOM    162  C6   DA A   8      29.787 -91.363-191.556 
ATOM    163  N6   DA A   8      28.498 -90.995-191.584 
ATOM    164  N1   DA A   8      30.715 -90.539-192.079 
ATOM    165  C2   DA A   8      31.993 -90.910-192.049 
ATOM    166  N3   DA A   8      32.528 -92.009-191.564 
ATOM    167  C4   DA A   8      31.579 -92.816-191.047 
ATOM    168  P    DA A   9      36.527 -95.860-188.057 
ATOM    169  OP1  DA A   9      37.443 -96.972-188.393 
ATOM    170  OP2  DA A   9      35.753 -96.012-186.805 
ATOM    171  O5'  DA A   9      37.341 -94.483-188.021 
ATOM    172  C5'  DA A   9      37.533 -93.754-189.248 
ATOM    173  C4'  DA A   9      37.289 -92.276-189.016 
ATOM    174  O4'  DA A   9      35.891 -91.910-189.193 
ATOM    175  C3'  DA A   9      37.632 -91.756-187.620 
ATOM    176  O3'  DA A   9      38.173 -90.445-187.738 
ATOM    177  C2'  DA A   9      36.288 -91.664-186.900 
ATOM    178  C1'  DA A   9      35.490 -91.123-188.082 
ATOM    179  N9   DA A   9      34.016 -91.261-187.924 
ATOM    180  C8   DA A   9      33.319 -92.262-187.309 
ATOM    181  N7   DA A   9      32.032 -92.098-187.334 
ATOM    182  C5   DA A   9      31.861 -90.902-188.017 
ATOM    183  C6   DA A   9      30.716 -90.172-188.378 
ATOM    184  N6   DA A   9      29.468 -90.563-188.086 
ATOM    185  N1   DA A   9      30.902 -89.022-189.052 
ATOM    186  C2   DA A   9      32.145 -88.639-189.339 
ATOM    187  N3   DA A   9      33.283 -89.233-189.056 
ATOM    188  C4   DA A   9      33.070 -90.382-188.382 
ATOM    189  P    DA A  10      39.398 -90.023-186.797 
ATOM    190  OP1  DA A  10      40.667 -90.486-187.400 
ATOM    191  OP2  DA A  10      39.136 -90.470-185.412 
ATOM    192  O5'  DA A  10      39.317 -88.426-186.871 
ATOM    193  C5'  DA A  10      38.801 -87.807-188.064 
ATOM    194  C4'  DA A  10      37.853 -86.683-187.697 
ATOM    195  O4'  DA A  10      36.483 -87.146-187.524 
ATOM    196  C3'  DA A  10      38.163 -85.952-186.391 
ATOM    197  O3'  DA A  10      37.861 -84.572-186.553 
ATOM    198  C2'  DA A  10      37.187 -86.546-185.374 
ATOM    199  C1'  DA A  10      35.981 -86.617-186.307 
ATOM    200  N9   DA A  10      34.899 -87.518-185.821 
ATOM    201  C8   DA A  10      35.018 -88.683-185.121 
ATOM    202  N7   DA A  10      33.882 -89.244-184.839 
ATOM    203  C5   DA A  10      32.940 -88.388-185.393 
ATOM    204  C6   DA A  10      31.537 -88.424-185.436 
ATOM    205  N6   DA A  10      30.804 -89.402-184.887 
ATOM    206  N1   DA A  10      30.910 -87.412-186.067 
ATOM    207  C2   DA A  10      31.644 -86.442-186.611 
ATOM    208  N3   DA A  10      32.951 -86.303-186.634 
ATOM    209  C4   DA A  10      33.554 -87.328-185.996 
ATOM    210  P    DG A  11      38.836 -83.483-185.898 
ATOM    211  OP1  DG A  11      39.979 -83.231-186.804 
ATOM    212  OP2  DG A  11      39.178 -83.891-184.518 
ATOM    213  O5'  DG A  11      37.887 -82.195-185.858 
ATOM    214  C5'  DG A  11      36.865 -82.048-186.862 
ATOM    215  C4'  DG A  11      35.570 -81.591-186.220 
ATOM    216  O4'  DG A  11      34.752 -82.705-185.763 
ATOM    217  C3'  DG A  11      35.717 -80.709-184.981 
ATOM    218  O3'  DG A  11      34.688 -79.727-184.989 
ATOM    219  C2'  DG A  11      35.478 -81.653-183.803 
ATOM    220  C1'  DG A  11      34.332 -82.437-184.435 
ATOM    221  N9   DG A  11      34.055 -83.738-183.765 
ATOM    222  C8   DG A  11      34.934 -84.616-183.170 
ATOM    223  N7   DG A  11      34.364 -85.684-182.666 
ATOM    224  C5   DG A  11      33.011 -85.499-182.947 
ATOM    225  C6   DG A  11      31.896 -86.325-182.647 
ATOM    226  O6   DG A  11      31.872 -87.406-182.064 
ATOM    227  N1   DG A  11      30.701 -85.759-183.114 
ATOM    228  C2   DG A  11      30.598 -84.555-183.782 
ATOM    229  N2   DG A  11      29.366 -84.189-184.146 
ATOM    230  N3   DG A  11      31.646 -83.782-184.063 
ATOM    231  C4   DG A  11      32.812 -84.316-183.617 
ATOM    232  P    DA A  12      35.031 -78.238-184.514 
ATOM    233  OP1  DA A  12      35.616 -77.480-185.643 
ATOM    234  OP2  DA A  12      35.840 -78.286-183.277 
ATOM    235  O5'  DA A  12      33.574 -77.668-184.181 
ATOM    236  C5'  DA A  12      32.442 -78.176-184.912 
ATOM    237  C4'  DA A  12      31.289 -78.442-183.963 
ATOM    238  O4'  DA A  12      31.336 -79.783-183.395 
ATOM    239  C3'  DA A  12      31.209 -77.527-182.742 
ATOM    240  O3'  DA A  12      29.841 -77.262-182.455 
ATOM    241  C2'  DA A  12      31.794 -78.355-181.598 
ATOM    242  C1'  DA A  12      31.149 -79.680-181.992 
ATOM    243  N9   DA A  12      31.782 -80.868-181.353 
ATOM    244  C8   DA A  12      33.097 -81.062-181.040 
ATOM    245  N7   DA A  12      33.340 -82.209-180.485 
ATOM    246  C5   DA A  12      32.096 -82.823-180.426 
ATOM    247  C6   DA A  12      31.678 -84.072-179.940 
ATOM    248  N6   DA A  12      32.512 -84.971-179.396 
ATOM    249  N1   DA A  12      30.368 -84.367-180.034 
ATOM    250  C2   DA A  12      29.546 -83.470-180.576 
ATOM    251  N3   DA A  12      29.819 -82.279-181.061 
ATOM    252  C4   DA A  12      31.136 -82.009-180.955 
ATOM    253  P    DC A  13      29.417 -75.791-181.986 
ATOM    254  OP1  DC A  13      29.225 -74.929-183.174 
ATOM    255  OP2  DC A  13      30.377 -75.297-180.974 
ATOM    256  O5'  DC A  13      28.004 -76.075-181.293 
ATOM    257  C5'  DC A  13      27.199 -77.170-181.771 
ATOM    258  C4'  DC A  13      26.624 -77.941-180.599 
ATOM    259  O4'  DC A  13      27.517 -78.994-180.136 
ATOM    260  C3'  DC A  13      26.337 -77.122-179.341 
ATOM    261  O3'  DC A  13      25.151 -77.616-178.731 
ATOM    262  C2'  DC A  13      27.517 -77.410-178.413 
ATOM    263  C1'  DC A  13      27.626 -78.899-178.724 
ATOM    264  N1   DC A  13      28.927 -79.502-178.319 
ATOM    265  C2   DC A  13      28.919 -80.818-177.864 
ATOM    266  O2   DC A  13      27.844 -81.426-177.816 
ATOM    267  N3   DC A  13      30.095 -81.386-177.489 
ATOM    268  C4   DC A  13      31.239 -80.693-177.557 
ATOM    269  N4   DC A  13      32.359 -81.290-177.180 
ATOM    270  C5   DC A  13      31.269 -79.338-178.021 
ATOM    271  C6   DC A  13      30.084 -78.789-178.390 
ATOM    272  P    DG A  14      24.115 -76.577-178.093 
ATOM    273  OP1  DG A  14      23.224 -76.052-179.152 
ATOM    274  OP2  DG A  14      24.850 -75.565-177.303 
ATOM    275  O5'  DG A  14      23.281 -77.525-177.109 
ATOM    276  C5'  DG A  14      23.117 -78.914-177.451 
ATOM    277  C4'  DG A  14      23.335 -79.778-176.225 
ATOM    278  O4'  DG A  14      24.733 -80.142-176.043 
ATOM    279  C3'  DG A  14      22.940 -79.149-174.889 
ATOM    280  O3'  DG A  14      22.386 -80.157-174.051 
ATOM    281  C2'  DG A  14      24.261 -78.680-174.277 
ATOM    282  C1'  DG A  14      25.087 -79.893-174.691 
ATOM    283  N9   DG A  14      26.559 -79.663-174.633 
ATOM    284  C8   DG A  14      27.272 -78.513-174.894 
ATOM    285  N7   DG A  14      28.567 -78.644-174.750 
ATOM    286  C5   DG A  14      28.725 -79.975-174.365 
ATOM    287  C6   DG A  14      29.903 -80.705-174.063 
ATOM    288  O6   DG A  14      31.070 -80.323-174.073 
ATOM    289  N1   DG A  14      29.608 -82.031-173.716 
ATOM    290  C2   DG A  14      28.341 -82.579-173.669 
ATOM    291  N2   DG A  14      28.272 -83.866-173.316 
ATOM    292  N3   DG A  14      27.237 -81.893-173.953 
ATOM    293  C4   DG A  14      27.505 -80.605-174.291 
ATOM    294  P    DT A  15      21.127 -79.795-173.132 
ATOM    295  OP1  DT A  15      19.883 -79.919-173.924 
ATOM    296  OP2  DT A  15      21.351 -78.489-172.475 
ATOM    297  O5'  DT A  15      21.188 -80.963-172.039 
ATOM    298  C5'  DT A  15      21.734 -82.241-172.414 
ATOM    299  C4'  DT A  15      22.654 -82.752-171.324 
ATOM    300  O4'  DT A  15      24.025 -82.287-171.491 
ATOM    301  C3'  DT A  15      22.294 -82.333-169.899 
ATOM    302  O3'  DT A  15      22.582 -83.411-169.015 
ATOM    303  C2'  DT A  15      23.245 -81.180-169.582 
ATOM    304  C1'  DT A  15      24.481 -81.781-170.245 
ATOM    305  N1   DT A  15      25.558 -80.790-170.516 
ATOM    306  C2   DT A  15      26.855 -81.230-170.406 
ATOM    307  O2   DT A  15      27.144 -82.374-170.103 
ATOM    308  N3   DT A  15      27.827 -80.282-170.663 
ATOM    309  C4   DT A  15      27.613 -78.964-171.012 
ATOM    310  O4   DT A  15      28.565 -78.209-171.218 
ATOM    311  C5   DT A  15      26.220 -78.597-171.102 
ATOM    312  C7   DT A  15      25.900 -77.179-171.476 
ATOM    313  C6   DT A  15      25.254 -79.497-170.857 
ATOM    314  P    DG A  16      21.573 -83.717-167.811 
ATOM    315  OP1  DG A  16      20.456 -84.556-168.300 
ATOM    316  OP2  DG A  16      21.193 -82.451-167.148 
ATOM    317  O5'  DG A  16      22.503 -84.577-166.831 
ATOM    318  C5'  DG A  16      23.554 -85.383-167.396 
ATOM    319  C4'  DG A  16      24.822 -85.228-166.579 
ATOM    320  O4'  DG A  16      25.640 -84.111-167.031 
ATOM    321  C3'  DG A  16      24.624 -84.960-165.088 
ATOM    322  O3'  DG A  16      25.640 -85.638-164.359 
ATOM    323  C2'  DG A  16      24.837 -83.454-164.933 
ATOM    324  C1'  DG A  16      26.014 -83.342-165.898 
ATOM    325  N9   DG A  16      26.287 -81.950-166.351 
ATOM    326  C8   DG A  16      25.400 -80.923-166.591 
ATOM    327  N7   DG A  16      25.969 -79.808-166.984 
ATOM    328  C5   DG A  16      27.327 -80.120-167.006 
ATOM    329  C6   DG A  16      28.444 -79.314-167.351 
ATOM    330  O6   DG A  16      28.463 -78.142-167.715 
ATOM    331  N1   DG A  16      29.645 -80.028-167.234 
ATOM    332  C2   DG A  16      29.753 -81.346-166.837 
ATOM    333  N2   DG A  16      30.991 -81.844-166.791 
ATOM    334  N3   DG A  16      28.705 -82.101-166.514 
ATOM    335  C4   DG A  16      27.532 -81.424-166.621 
ATOM    336  P    DC A  17      25.261 -86.344-162.974 
ATOM    337  OP1  DC A  17      24.702 -87.689-163.240 
ATOM    338  OP2  DC A  17      24.414 -85.437-162.169 
ATOM    339  O5'  DC A  17      26.700 -86.486-162.288 
ATOM    340  C5'  DC A  17      27.861 -86.637-163.126 
ATOM    341  C4'  DC A  17      28.986 -85.759-162.616 
ATOM    342  O4'  DC A  17      28.939 -84.416-163.179 
ATOM    343  C3'  DC A  17      29.015 -85.524-161.106 
ATOM    344  O3'  DC A  17      30.369 -85.486-160.673 
ATOM    345  C2'  DC A  17      28.406 -84.135-160.918 
ATOM    346  C1'  DC A  17      29.081 -83.482-162.119 
ATOM    347  N1   DC A  17      28.444 -82.203-162.542 
ATOM    348  C2   DC A  17      29.269 -81.201-163.047 
ATOM    349  O2   DC A  17      30.485 -81.413-163.123 
ATOM    350  N3   DC A  17      28.707 -80.029-163.437 
ATOM    351  C4   DC A  17      27.386 -79.839-163.339 
ATOM    352  N4   DC A  17      26.886 -78.678-163.733 
ATOM    353  C5   DC A  17      26.519 -80.856-162.822 
ATOM    354  C6   DC A  17      27.100 -82.021-162.437 
ATOM    355  P    DG A  18      30.759 -86.174-159.281 
ATOM    356  OP1  DG A  18      30.978 -87.624-159.488 
ATOM    357  OP2  DG A  18      29.762 -85.809-158.251 
ATOM    358  O5'  DG A  18      32.154 -85.461-158.955 
ATOM    359  C5'  DG A  18      32.988 -85.026-160.046 
ATOM    360  C4'  DG A  18      33.535 -83.642-159.760 
ATOM    361  O4'  DG A  18      32.642 -82.586-160.217 
ATOM    362  C3'  DG A  18      33.772 -83.311-158.286 
ATOM    363  O3'  DG A  18      34.944 -82.513-158.176 
ATOM    364  C2'  DG A  18      32.566 -82.462-157.881 
ATOM    365  C1'  DG A  18      32.487 -81.644-159.167 
ATOM    366  N9   DG A  18      31.182 -80.951-159.356 
ATOM    367  C8   DG A  18      29.916 -81.362-158.997 
ATOM    368  N7   DG A  18      28.970 -80.510-159.308 
ATOM    369  C5   DG A  18      29.657 -79.460-159.915 
ATOM    370  C6   DG A  18      29.169 -78.245-160.463 
ATOM    371  O6   DG A  18      28.012 -77.839-160.526 
ATOM    372  N1   DG A  18      30.210 -77.461-160.979 
ATOM    373  C2   DG A  18      31.547 -77.807-160.968 
ATOM    374  N2   DG A  18      32.387 -76.922-161.512 
ATOM    375  N3   DG A  18      32.004 -78.948-160.455 
ATOM    376  C4   DG A  18      31.007 -79.719-159.949 
ATOM    377  P    DG A  19      35.946 -82.770-156.954 
ATOM    378  OP1  DG A  19      36.863 -83.883-157.290 
ATOM    379  OP2  DG A  19      35.172 -82.922-155.702 
ATOM    380  O5'  DG A  19      36.760 -81.394-156.918 
ATOM    381  C5'  DG A  19      36.952 -80.664-158.145 
ATOM    382  C4'  DG A  19      36.708 -79.186-157.913 
ATOM    383  O4'  DG A  19      35.310 -78.821-158.090 
ATOM    384  C3'  DG A  19      37.052 -78.667-156.517 
ATOM    385  O3'  DG A  19      37.592 -77.356-156.635 
ATOM    386  C2'  DG A  19      35.707 -78.575-155.797 
ATOM    387  C1'  DG A  19      34.909 -78.033-156.979 
ATOM    388  N9   DG A  19      33.435 -78.172-156.821 
ATOM    389  C8   DG A  19      32.715 -79.172-156.204 
ATOM    390  N7   DG A  19      31.417 -78.995-156.238 
ATOM    391  C5   DG A  19      31.265 -77.792-156.925 
ATOM    392  C6   DG A  19      30.088 -77.080-157.274 
ATOM    393  O6   DG A  19      28.917 -77.370-157.044 
ATOM    394  N1   DG A  19      30.389 -75.901-157.971 
ATOM    395  C2   DG A  19      31.660 -75.467-158.289 
ATOM    396  N2   DG A  19      31.737 -74.315-158.959 
ATOM    397  N3   DG A  19      32.765 -76.136-157.962 
ATOM    398  C4   DG A  19      32.490 -77.282-157.285 
ATOM    399  P    DA A  20      38.817 -76.934-155.694 
ATOM    400  OP1  DA A  20      40.086 -77.397-156.297 
ATOM    401  OP2  DA A  20      38.555 -77.381-154.309 
ATOM    402  O5'  DA A  20      38.736 -75.337-155.768 
ATOM    403  C5'  DA A  20      38.220 -74.718-156.961 
ATOM    404  C4'  DA A  20      37.273 -73.594-156.594 
ATOM    405  O4'  DA A  20      35.902 -74.057-156.421 
ATOM    406  C3'  DA A  20      37.582 -72.863-155.288 
ATOM    407  O3'  DA A  20      37.281 -71.483-155.450 
ATOM    408  C2'  DA A  20      36.606 -73.457-154.271 
ATOM    409  C1'  DA A  20      35.401 -73.527-155.204 
ATOM    410  N9   DA A  20      34.319 -74.428-154.718 
ATOM    411  C8   DA A  20      34.437 -75.594-154.018 
ATOM    412  N7   DA A  20      33.301 -76.154-153.736 
ATOM    413  C5   DA A  20      32.359 -75.298-154.290 
ATOM    414  C6   DA A  20      30.956 -75.334-154.333 
ATOM    415  N6   DA A  20      30.223 -76.313-153.784 
ATOM    416  N1   DA A  20      30.329 -74.323-154.964 
ATOM    417  C2   DA A  20      31.063 -73.353-155.508 
ATOM    418  N3   DA A  20      32.370 -73.213-155.531 
ATOM    419  C4   DA A  20      32.973 -74.238-154.893 
ATOM    420  P    DT A  21      38.255 -70.394-154.795 
ATOM    421  OP1  DT A  21      39.398 -70.142-155.701 
ATOM    422  OP2  DT A  21      38.597 -70.801-153.415 
ATOM    423  O5'  DT A  21      37.306 -69.106-154.755 
ATOM    424  C5'  DT A  21      36.284 -68.959-155.759 
ATOM    425  C4'  DT A  21      34.989 -68.501-155.117 
ATOM    426  O4'  DT A  21      34.171 -69.616-154.660 
ATOM    427  C3'  DT A  21      35.137 -67.620-153.878 
ATOM    428  O3'  DT A  21      34.107 -66.638-153.886 
ATOM    429  C2'  DT A  21      34.897 -68.564-152.700 
ATOM    430  C1'  DT A  21      33.751 -69.347-153.332 
ATOM    431  N1   DT A  21      33.474 -70.649-152.662 
ATOM    432  C2   DT A  21      32.164 -71.061-152.613 
ATOM    433  O2   DT A  21      31.247 -70.414-153.087 
ATOM    434  N3   DT A  21      31.946 -72.272-151.984 
ATOM    435  C4   DT A  21      32.906 -73.083-151.415 
ATOM    436  O4   DT A  21      32.589 -74.147-150.879 
ATOM    437  C5   DT A  21      34.250 -72.566-151.516 
ATOM    438  C7   DT A  21      35.357 -73.388-150.922 
ATOM    439  C6   DT A  21      34.491 -71.392-152.122 
ATOM    440  P    DC A  22      34.450 -65.148-153.411 
ATOM    441  OP1  DC A  22      35.035 -64.391-154.540 
ATOM    442  OP2  DC A  22      35.259 -65.196-152.174 
ATOM    443  O5'  DC A  22      32.993 -64.579-153.078 
ATOM    444  C5'  DC A  22      31.861 -65.087-153.809 
ATOM    445  C4'  DC A  22      30.709 -65.353-152.860 
ATOM    446  O4'  DC A  22      30.755 -66.693-152.292 
ATOM    447  C3'  DC A  22      30.628 -64.438-151.639 
ATOM    448  O3'  DC A  22      29.260 -64.172-151.352 
ATOM    449  C2'  DC A  22      31.213 -65.265-150.495 
ATOM    450  C1'  DC A  22      30.568 -66.591-150.889 
ATOM    451  N1   DC A  22      31.201 -67.779-150.250 
ATOM    452  C2   DC A  22      30.379 -68.850-149.913 
ATOM    453  O2   DC A  22      29.169 -68.772-150.156 
ATOM    454  N3   DC A  22      30.936 -69.942-149.329 
ATOM    455  C4   DC A  22      32.253 -69.987-149.083 
ATOM    456  N4   DC A  22      32.748 -71.074-148.512 
ATOM    457  C5   DC A  22      33.116 -68.895-149.421 
ATOM    458  C6   DC A  22      32.539 -67.813-150.004 
ATOM    459  P    DC A  23      28.836 -62.702-150.884 
ATOM    460  OP1  DC A  23      28.644 -61.839-152.071 
ATOM    461  OP2  DC A  23      29.796 -62.207-149.871 
ATOM    462  O5'  DC A  23      27.423 -62.986-150.190 
ATOM    463  C5'  DC A  23      26.618 -64.081-150.668 
ATOM    464  C4'  DC A  23      26.044 -64.852-149.496 
ATOM    465  O4'  DC A  23      26.936 -65.904-149.033 
ATOM    466  C3'  DC A  23      25.756 -64.033-148.238 
ATOM    467  O3'  DC A  23      24.570 -64.527-147.628 
ATOM    468  C2'  DC A  23      26.936 -64.321-147.310 
ATOM    469  C1'  DC A  23      27.046 -65.810-147.621 
ATOM    470  N1   DC A  23      28.347 -66.413-147.216 
ATOM    471  C2   DC A  23      28.339 -67.728-146.761 
ATOM    472  O2   DC A  23      27.263 -68.337-146.713 
ATOM    473  N3   DC A  23      29.514 -68.296-146.386 
ATOM    474  C4   DC A  23      30.658 -67.604-146.454 
ATOM    475  N4   DC A  23      31.778 -68.201-146.077 
ATOM    476  C5   DC A  23      30.688 -66.248-146.918 
ATOM    477  C6   DC A  23      29.503 -65.699-147.287 
ATOM    478  P    DT A  24      23.534 -63.487-146.990 
ATOM    479  OP1  DT A  24      22.643 -62.962-148.049 
ATOM    480  OP2  DT A  24      24.269 -62.475-146.200 
ATOM    481  O5'  DT A  24      22.701 -64.435-146.006 
ATOM    482  C5'  DT A  24      22.536 -65.824-146.348 
ATOM    483  C4'  DT A  24      22.754 -66.688-145.122 
ATOM    484  O4'  DT A  24      24.153 -67.052-144.940 
ATOM    485  C3'  DT A  24      22.359 -66.060-143.786 
ATOM    486  O3'  DT A  24      21.806 -67.067-142.948 
ATOM    487  C2'  DT A  24      23.680 -65.590-143.174 
ATOM    488  C1'  DT A  24      24.507 -66.804-143.588 
ATOM    489  N1   DT A  24      25.978 -66.574-143.530 
ATOM    490  C2   DT A  24      26.763 -67.640-143.167 
ATOM    491  O2   DT A  24      26.308 -68.738-142.897 
ATOM    492  N3   DT A  24      28.122 -67.389-143.123 
ATOM    493  C4   DT A  24      28.742 -66.189-143.407 
ATOM    494  O4   DT A  24      29.968 -66.086-143.334 
ATOM    495  C5   DT A  24      27.834 -65.130-143.779 
ATOM    496  C7   DT A  24      28.426 -63.791-144.104 
ATOM    497  C6   DT A  24      26.509 -65.347-143.828 
ATOM    498  P    DG A  25      20.547 -66.706-142.029 
ATOM    499  OP1  DG A  25      19.302 -66.830-142.821 
ATOM    500  OP2  DG A  25      20.770 -65.400-141.372 
ATOM    501  O5'  DG A  25      20.607 -67.873-140.936 
ATOM    502  C5'  DG A  25      21.153 -69.152-141.311 
ATOM    503  C4'  DG A  25      22.074 -69.663-140.221 
ATOM    504  O4'  DG A  25      23.444 -69.197-140.388 
ATOM    505  C3'  DG A  25      21.713 -69.244-138.796 
ATOM    506  O3'  DG A  25      22.002 -70.322-137.913 
ATOM    507  C2'  DG A  25      22.664 -68.090-138.479 
ATOM    508  C1'  DG A  25      23.900 -68.692-139.143 
ATOM    509  N9   DG A  25      24.977 -67.700-139.413 
ATOM    510  C8   DG A  25      24.871 -66.372-139.764 
ATOM    511  N7   DG A  25      26.023 -65.770-139.931 
ATOM    512  C5   DG A  25      26.960 -66.769-139.671 
ATOM    513  C6   DG A  25      28.378 -66.721-139.692 
ATOM    514  O6   DG A  25      29.112 -65.770-139.949 
ATOM    515  N1   DG A  25      28.938 -67.964-139.364 
ATOM    516  C2   DG A  25      28.221 -69.104-139.058 
ATOM    517  N2   DG A  25      28.942 -70.190-138.774 
ATOM    518  N3   DG A  25      26.890 -69.148-139.039 
ATOM    519  C4   DG A  25      26.332 -67.951-139.354 
ATOM    520  P    DC A  26      20.993 -70.628-136.708 
ATOM    521  OP1  DC A  26      19.875 -71.466-137.197 
ATOM    522  OP2  DC A  26      20.612 -69.361-136.046 
ATOM    523  O5'  DC A  26      21.922 -71.488-135.729 
ATOM    524  C5'  DC A  26      22.973 -72.293-136.293 
ATOM    525  C4'  DC A  26      24.241 -72.138-135.476 
ATOM    526  O4'  DC A  26      25.059 -71.021-135.928 
ATOM    527  C3'  DC A  26      24.043 -71.870-133.985 
ATOM    528  O3'  DC A  26      25.059 -72.549-133.256 
ATOM    529  C2'  DC A  26      24.256 -70.365-133.830 
ATOM    530  C1'  DC A  26      25.433 -70.253-134.795 
ATOM    531  N1   DC A  26      25.706 -68.861-135.248 
ATOM    532  C2   DC A  26      27.032 -68.500-135.474 
ATOM    533  O2   DC A  26      27.918 -69.342-135.291 
ATOM    534  N3   DC A  26      27.301 -67.234-135.888 
ATOM    535  C4   DC A  26      26.312 -66.353-136.075 
ATOM    536  N4   DC A  26      26.627 -65.131-136.478 
ATOM    537  C5   DC A  26      24.942 -66.704-135.847 
ATOM    538  C6   DC A  26      24.693 -67.972-135.434 
ATOM    539  P    DT A  27      24.681 -73.255-131.871 
ATOM    540  OP1  DT A  27      24.121 -74.600-132.137 
ATOM    541  OP2  DT A  27      23.833 -72.348-131.066 
ATOM    542  O5'  DT A  27      26.119 -73.396-131.185 
ATOM    543  C5'  DT A  27      27.280 -73.548-132.023 
ATOM    544  C4'  DT A  27      28.405 -72.669-131.513 
ATOM    545  O4'  DT A  27      28.359 -71.327-132.076 
ATOM    546  C3'  DT A  27      28.435 -72.435-130.003 
ATOM    547  O3'  DT A  27      29.789 -72.396-129.570 
ATOM    548  C2'  DT A  27      27.825 -71.045-129.815 
ATOM    549  C1'  DT A  27      28.500 -70.392-131.016 
ATOM    550  N1   DT A  27      27.863 -69.114-131.439 
ATOM    551  C2   DT A  27      28.690 -68.136-131.935 
ATOM    552  O2   DT A  27      29.897 -68.277-132.038 
ATOM    553  N3   DT A  27      28.064 -66.965-132.316 
ATOM    554  C4   DT A  27      26.712 -66.699-132.244 
ATOM    555  O4   DT A  27      26.267 -65.611-132.616 
ATOM    556  C5   DT A  27      25.926 -67.785-131.710 
ATOM    557  C7   DT A  27      24.443 -67.579-131.597 
ATOM    558  C6   DT A  27      26.508 -68.935-131.332 
ATOM    559  P    DG A  28      30.178 -73.085-128.178 
ATOM    560  OP1  DG A  28      30.397 -74.534-128.385 
ATOM    561  OP2  DG A  28      29.181 -72.720-127.148 
ATOM    562  O5'  DG A  28      31.573 -72.372-127.852 
ATOM    563  C5'  DG A  28      32.407 -71.937-128.943 
ATOM    564  C4'  DG A  28      32.954 -70.552-128.657 
ATOM    565  O4'  DG A  28      32.061 -69.496-129.115 
ATOM    566  C3'  DG A  28      33.191 -70.222-127.183 
ATOM    567  O3'  DG A  28      34.363 -69.423-127.073 
ATOM    568  C2'  DG A  28      31.985 -69.373-126.779 
ATOM    569  C1'  DG A  28      31.906 -68.555-128.064 
ATOM    570  N9   DG A  28      30.601 -67.862-128.253 
ATOM    571  C8   DG A  28      29.336 -68.273-127.894 
ATOM    572  N7   DG A  28      28.389 -67.421-128.205 
ATOM    573  C5   DG A  28      29.076 -66.371-128.812 
ATOM    574  C6   DG A  28      28.588 -65.156-129.360 
ATOM    575  O6   DG A  28      27.431 -64.750-129.423 
ATOM    576  N1   DG A  28      29.629 -64.372-129.876 
ATOM    577  C2   DG A  28      30.966 -64.718-129.866 
ATOM    578  N2   DG A  28      31.806 -63.832-130.409 
ATOM    579  N3   DG A  28      31.423 -65.858-129.352 
ATOM    580  C4   DG A  28      30.426 -66.629-128.847 
ATOM    581  P    DG A  29      35.365 -69.681-125.851 
ATOM    582  OP1  DG A  29      36.282 -70.793-126.187 
ATOM    583  OP2  DG A  29      34.591 -69.833-124.599 
ATOM    584  O5'  DG A  29      36.179 -68.304-125.815 
ATOM    585  C5'  DG A  29      36.372 -67.575-127.042 
ATOM    586  C4'  DG A  29      36.127 -66.097-126.810 
ATOM    587  O4'  DG A  29      34.729 -65.731-126.987 
ATOM    588  C3'  DG A  29      36.471 -65.577-125.414 
ATOM    589  O3'  DG A  29      37.011 -64.266-125.532 
ATOM    590  C2'  DG A  29      35.126 -65.485-124.694 
ATOM    591  C1'  DG A  29      34.328 -64.944-125.876 
ATOM    592  N9   DG A  29      32.854 -65.083-125.718 
ATOM    593  C8   DG A  29      32.134 -66.083-125.101 
ATOM    594  N7   DG A  29      30.836 -65.906-125.135 
ATOM    595  C5   DG A  29      30.684 -64.702-125.822 
ATOM    596  C6   DG A  29      29.507 -63.991-126.171 
ATOM    597  O6   DG A  29      28.336 -64.281-125.941 
ATOM    598  N1   DG A  29      29.808 -62.812-126.868 
ATOM    599  C2   DG A  29      31.080 -62.378-127.186 
ATOM    600  N2   DG A  29      31.156 -61.226-127.856 
ATOM    601  N3   DG A  29      32.184 -63.047-126.859 
ATOM    602  C4   DG A  29      31.909 -64.192-126.182 
ATOM    603  P    DT A  30      38.236 -63.844-124.591 
ATOM    604  OP1  DT A  30      39.506 -64.307-125.194 
ATOM    605  OP2  DT A  30      37.974 -64.292-123.206 
ATOM    606  O5'  DT A  30      38.155 -62.248-124.665 
ATOM    607  C5'  DT A  30      37.639 -61.629-125.858 
ATOM    608  C4'  DT A  30      36.692 -60.505-125.491 
ATOM    609  O4'  DT A  30      35.321 -60.968-125.318 
ATOM    610  C3'  DT A  30      37.001 -59.774-124.185 
ATOM    611  O3'  DT A  30      36.700 -58.393-124.347 
ATOM    612  C2'  DT A  30      36.026 -60.368-123.168 
ATOM    613  C1'  DT A  30      34.820 -60.438-124.101 
ATOM    614  N1   DT A  30      33.738 -61.339-123.615 
ATOM    615  C2   DT A  30      32.444 -60.970-123.894 
ATOM    616  O2   DT A  30      32.162 -59.957-124.510 
ATOM    617  N3   DT A  30      31.468 -61.829-123.427 
ATOM    618  C4   DT A  30      31.675 -62.997-122.722 
ATOM    619  O4   DT A  30      30.720 -63.686-122.356 
ATOM    620  C5   DT A  30      33.065 -63.300-122.478 
ATOM    621  C7   DT A  30      33.379 -64.554-121.716 
ATOM    622  C6   DT A  30      34.034 -62.482-122.920 
ATOM    623  P    DA A  31      37.674 -57.305-123.692 
ATOM    624  OP1  DA A  31      38.817 -57.053-124.598 
ATOM    625  OP2  DA A  31      38.017 -57.712-122.312 
ATOM    626  O5'  DA A  31      36.725 -56.016-123.652 
ATOM    627  C5'  DA A  31      35.704 -55.870-124.656 
ATOM    628  C4'  DA A  31      34.408 -55.412-124.014 
ATOM    629  O4'  DA A  31      33.591 -56.527-123.557 
ATOM    630  C3'  DA A  31      34.556 -54.530-122.775 
ATOM    631  O3'  DA A  31      33.526 -53.549-122.783 
ATOM    632  C2'  DA A  31      34.316 -55.475-121.597 
ATOM    633  C1'  DA A  31      33.170 -56.258-122.229 
ATOM    634  N9   DA A  31      32.893 -57.559-121.559 
ATOM    635  C8   DA A  31      33.780 -58.418-120.974 
ATOM    636  N7   DA A  31      33.228 -59.478-120.471 
ATOM    637  C5   DA A  31      31.877 -59.314-120.741 
ATOM    638  C6   DA A  31      30.752 -60.106-120.461 
ATOM    639  N6   DA A  31      30.814 -61.279-119.816 
ATOM    640  N1   DA A  31      29.554 -59.647-120.870 
ATOM    641  C2   DA A  31      29.498 -58.481-121.512 
ATOM    642  N3   DA A  31      30.475 -57.659-121.827 
ATOM    643  C4   DA A  31      31.662 -58.141-121.407 
ATOM    644  P    DG A  32      33.870 -52.059-122.308 
ATOM    645  OP1  DG A  32      34.454 -51.302-123.438 
ATOM    646  OP2  DG A  32      34.679 -52.107-121.071 
ATOM    647  O5'  DG A  32      32.413 -51.490-121.975 
ATOM    648  C5'  DG A  32      31.280 -51.997-122.706 
ATOM    649  C4'  DG A  32      30.128 -52.264-121.757 
ATOM    650  O4'  DG A  32      30.174 -53.604-121.189 
ATOM    651  C3'  DG A  32      30.047 -51.348-120.536 
ATOM    652  O3'  DG A  32      28.679 -51.083-120.249 
ATOM    653  C2'  DG A  32      30.632 -52.176-119.392 
ATOM    654  C1'  DG A  32      29.987 -53.502-119.786 
ATOM    655  N9   DG A  32      30.621 -54.689-119.147 
ATOM    656  C8   DG A  32      31.943 -54.903-118.823 
ATOM    657  N7   DG A  32      32.174 -56.065-118.265 
ATOM    658  C5   DG A  32      30.917 -56.665-118.214 
ATOM    659  C6   DG A  32      30.529 -57.935-117.714 
ATOM    660  O6   DG A  32      31.228 -58.807-117.204 
ATOM    661  N1   DG A  32      29.151 -58.143-117.858 
ATOM    662  C2   DG A  32      28.263 -57.242-118.413 
ATOM    663  N2   DG A  32      26.986 -57.630-118.460 
ATOM    664  N3   DG A  32      28.628 -56.051-118.883 
ATOM    665  C4   DG A  32      29.962 -55.833-118.750 
ATOM    666  P    DG A  33      28.255 -49.612-119.781 
ATOM    667  OP1  DG A  33      28.063 -48.750-120.969 
ATOM    668  OP2  DG A  33      29.215 -49.118-118.768 
ATOM    669  O5'  DG A  33      26.842 -49.896-119.087 
ATOM    670  C5'  DG A  33      26.037 -50.991-119.565 
ATOM    671  C4'  DG A  33      25.463 -51.762-118.393 
ATOM    672  O4'  DG A  33      26.355 -52.815-117.930 
ATOM    673  C3'  DG A  33      25.175 -50.944-117.135 
ATOM    674  O3'  DG A  33      23.989 -51.438-116.525 
ATOM    675  C2'  DG A  33      26.355 -51.232-116.207 
ATOM    676  C1'  DG A  33      26.465 -52.721-116.518 
ATOM    677  N9   DG A  33      27.766 -53.323-116.113 
ATOM    678  C8   DG A  33      29.024 -52.762-116.116 
ATOM    679  N7   DG A  33      29.969 -53.567-115.695 
ATOM    680  C5   DG A  33      29.288 -54.746-115.390 
ATOM    681  C6   DG A  33      29.777 -55.980-114.888 
ATOM    682  O6   DG A  33      30.930 -56.293-114.606 
ATOM    683  N1   DG A  33      28.742 -56.911-114.722 
ATOM    684  C2   DG A  33      27.410 -56.678-115.004 
ATOM    685  N2   DG A  33      26.577 -57.698-114.777 
ATOM    686  N3   DG A  33      26.952 -55.521-115.475 
ATOM    687  C4   DG A  33      27.943 -54.606-115.642 
ATOM    688  P    DA A  34      22.953 -50.398-115.887 
ATOM    689  OP1  DA A  34      22.062 -49.873-116.946 
ATOM    690  OP2  DA A  34      23.689 -49.386-115.097 
ATOM    691  O5'  DA A  34      22.120 -51.346-114.903 
ATOM    692  C5'  DA A  34      21.955 -52.735-115.245 
ATOM    693  C4'  DA A  34      22.173 -53.599-114.019 
ATOM    694  O4'  DA A  34      23.572 -53.963-113.837 
ATOM    695  C3'  DA A  34      21.778 -52.970-112.683 
ATOM    696  O3'  DA A  34      21.225 -53.978-111.845 
ATOM    697  C2'  DA A  34      23.099 -52.501-112.071 
ATOM    698  C1'  DA A  34      23.926 -53.714-112.485 
ATOM    699  N9   DA A  34      25.397 -53.485-112.427 
ATOM    700  C8   DA A  34      26.087 -52.335-112.691 
ATOM    701  N7   DA A  34      27.371 -52.452-112.551 
ATOM    702  C5   DA A  34      27.548 -53.774-112.167 
ATOM    703  C6   DA A  34      28.694 -54.526-111.861 
ATOM    704  N6   DA A  34      29.938 -54.028-111.897 
ATOM    705  N1   DA A  34      28.515 -55.815-111.515 
ATOM    706  C2   DA A  34      27.276 -56.304-111.482 
ATOM    707  N3   DA A  34      26.138 -55.702-111.745 
ATOM    708  C4   DA A  34      26.345 -54.414-112.088 
ATOM    709  P    DG A  35      19.966 -53.617-110.926 
ATOM    710  OP1  DG A  35      18.721 -53.741-111.718 
ATOM    711  OP2  DG A  35      20.189 -52.310-110.269 
ATOM    712  O5'  DG A  35      20.027 -54.784-109.833 
ATOM    713  C5'  DG A  35      20.572 -56.063-110.208 
ATOM    714  C4'  DG A  35      21.493 -56.573-109.118 
ATOM    715  O4'  DG A  35      22.863 -56.108-109.285 
ATOM    716  C3'  DG A  35      21.133 -56.155-107.693 
ATOM    717  O3'  DG A  35      21.421 -57.233-106.809 
ATOM    718  C2'  DG A  35      22.084 -55.001-107.376 
ATOM    719  C1'  DG A  35      23.319 -55.602-108.040 
ATOM    720  N9   DG A  35      24.396 -54.611-108.310 
ATOM    721  C8   DG A  35      24.290 -53.283-108.661 
ATOM    722  N7   DG A  35      25.442 -52.680-108.828 
ATOM    723  C5   DG A  35      26.379 -53.680-108.568 
ATOM    724  C6   DG A  35      27.797 -53.631-108.589 
ATOM    725  O6   DG A  35      28.531 -52.681-108.846 
ATOM    726  N1   DG A  35      28.357 -54.875-108.261 
ATOM    727  C2   DG A  35      27.640 -56.014-107.955 
ATOM    728  N2   DG A  35      28.361 -57.101-107.671 
ATOM    729  N3   DG A  35      26.309 -56.059-107.936 
ATOM    730  C4   DG A  35      25.751 -54.861-108.251 
ATOM    731  P    DA A  36      20.412 -57.539-105.605 
ATOM    732  OP1  DA A  36      19.294 -58.377-106.094 
ATOM    733  OP2  DA A  36      20.031 -56.272-104.943 
ATOM    734  O5'  DA A  36      21.342 -58.398-104.626 
ATOM    735  C5'  DA A  36      22.392 -59.204-105.190 
ATOM    736  C4'  DA A  36      23.661 -59.049-104.373 
ATOM    737  O4'  DA A  36      24.478 -57.932-104.825 
ATOM    738  C3'  DA A  36      23.462 -58.781-102.882 
ATOM    739  O3'  DA A  36      24.478 -59.460-102.153 
ATOM    740  C2'  DA A  36      23.675 -57.276-102.727 
ATOM    741  C1'  DA A  36      24.852 -57.164-103.692 
ATOM    742  N9   DA A  36      25.125 -55.771-104.146 
ATOM    743  C8   DA A  36      24.232 -54.766-104.378 
ATOM    744  N7   DA A  36      24.781 -53.657-104.767 
ATOM    745  C5   DA A  36      26.138 -53.947-104.796 
ATOM    746  C6   DA A  36      27.265 -53.178-105.131 
ATOM    747  N6   DA A  36      27.198 -51.897-105.520 
ATOM    748  N1   DA A  36      28.469 -53.776-105.050 
ATOM    749  C2   DA A  36      28.529 -55.049-104.663 
ATOM    750  N3   DA A  36      27.552 -55.862-104.327 
ATOM    751  C4   DA A  36      26.359 -55.240-104.415 
ATOM    752  P    DA A  37      24.100 -60.166-100.768 
ATOM    753  OP1  DA A  37      23.540 -61.511-101.034 
ATOM    754  OP2  DA A  37      23.252 -59.258 -99.963 
ATOM    755  O5'  DA A  37      25.538 -60.307-100.082 
ATOM    756  C5'  DA A  37      26.699 -60.458-100.920 
ATOM    757  C4'  DA A  37      27.824 -59.580-100.410 
ATOM    758  O4'  DA A  37      27.778 -58.237-100.973 
ATOM    759  C3'  DA A  37      27.854 -59.346 -98.900 
ATOM    760  O3'  DA A  37      29.208 -59.307 -98.467 
ATOM    761  C2'  DA A  37      27.244 -57.956 -98.712 
ATOM    762  C1'  DA A  37      27.919 -57.303 -99.914 
ATOM    763  N9   DA A  37      27.282 -56.025-100.336 
ATOM    764  C8   DA A  37      25.960 -55.682-100.298 
ATOM    765  N7   DA A  37      25.715 -54.487-100.738 
ATOM    766  C5   DA A  37      26.965 -53.999-101.096 
ATOM    767  C6   DA A  37      27.383 -52.772-101.637 
ATOM    768  N6   DA A  37      26.546 -51.766-101.925 
ATOM    769  N1   DA A  37      28.699 -52.616-101.871 
ATOM    770  C2   DA A  37      29.527 -53.620-101.583 
ATOM    771  N3   DA A  37      29.253 -54.803-101.079 
ATOM    772  C4   DA A  37      27.930 -54.934-100.853 
ATOM    773  P    DC A  38      29.597 -59.996 -97.075 
ATOM    774  OP1  DC A  38      29.816 -61.445 -97.282 
ATOM    775  OP2  DC A  38      28.600 -59.630 -96.045 
ATOM    776  O5'  DC A  38      30.992 -59.282 -96.749 
ATOM    777  C5'  DC A  38      31.826 -58.847 -97.840 
ATOM    778  C4'  DC A  38      32.374 -57.463 -97.554 
ATOM    779  O4'  DC A  38      31.481 -56.407 -98.012 
ATOM    780  C3'  DC A  38      32.610 -57.132 -96.080 
ATOM    781  O3'  DC A  38      33.782 -56.334 -95.970 
ATOM    782  C2'  DC A  38      31.404 -56.284 -95.676 
ATOM    783  C1'  DC A  38      31.325 -55.465 -96.961 
ATOM    784  N1   DC A  38      30.021 -54.773 -97.150 
ATOM    785  C2   DC A  38      30.031 -53.527 -97.773 
ATOM    786  O2   DC A  38      31.113 -53.052 -98.140 
ATOM    787  N3   DC A  38      28.852 -52.878 -97.954 
ATOM    788  C4   DC A  38      27.701 -53.426 -97.542 
ATOM    789  N4   DC A  38      26.578 -52.753 -97.742 
ATOM    790  C5   DC A  38      27.669 -54.706 -96.899 
ATOM    791  C6   DC A  38      28.858 -55.338 -96.727 
ATOM    792  P    DC A  39      34.784 -56.592 -94.748 
ATOM    793  OP1  DC A  39      35.701 -57.704 -95.084 
ATOM    794  OP2  DC A  39      34.010 -56.744 -93.496 
ATOM    795  O5'  DC A  39      35.599 -55.215 -94.712 
ATOM    796  C5'  DC A  39      35.791 -54.486 -95.939 
ATOM    797  C4'  DC A  39      35.547 -53.008 -95.707 
ATOM    798  O4'  DC A  39      34.149 -52.642 -95.884 
ATOM    799  C3'  DC A  39      35.890 -52.488 -94.311 
ATOM    800  O3'  DC A  39      36.430 -51.177 -94.429 
ATOM    801  C2'  DC A  39      34.545 -52.396 -93.591 
ATOM    802  C1'  DC A  39      33.747 -51.855 -94.773 
ATOM    803  N1   DC A  39      32.273 -51.993 -94.615 
ATOM    804  C2   DC A  39      31.466 -50.993 -95.150 
ATOM    805  O2   DC A  39      32.001 -50.040 -95.729 
ATOM    806  N3   DC A  39      30.118 -51.101 -95.016 
ATOM    807  C4   DC A  39      29.578 -52.148 -94.382 
ATOM    808  N4   DC A  39      28.259 -52.208 -94.277 
ATOM    809  C5   DC A  39      30.391 -53.188 -93.824 
ATOM    810  C6   DC A  39      31.735 -53.062 -93.968 
ATOM    811  P    DT A  40      37.655 -50.755 -93.489 
ATOM    812  OP1  DT A  40      38.925 -51.218 -94.091 
ATOM    813  OP2  DT A  40      37.394 -51.202 -92.103 
ATOM    814  O5'  DT A  40      37.574 -49.158 -93.562 
ATOM    815  C5'  DT A  40      37.059 -48.539 -94.755 
ATOM    816  C4'  DT A  40      36.111 -47.415 -94.388 
ATOM    817  O4'  DT A  40      34.741 -47.878 -94.215 
ATOM    818  C3'  DT A  40      36.420 -46.684 -93.082 
ATOM    819  O3'  DT A  40      36.119 -45.304 -93.244 
ATOM    820  C2'  DT A  40      35.445 -47.278 -92.065 
ATOM    821  C1'  DT A  40      34.239 -47.349 -92.998 
ATOM    822  N1   DT A  40      33.157 -48.250 -92.512 
ATOM    823  C2   DT A  40      31.863 -47.881 -92.791 
ATOM    824  O2   DT A  40      31.581 -46.868 -93.407 
ATOM    825  N3   DT A  40      30.888 -48.740 -92.324 
ATOM    826  C4   DT A  40      31.094 -49.908 -91.620 
ATOM    827  O4   DT A  40      30.139 -50.596 -91.253 
ATOM    828  C5   DT A  40      32.484 -50.211 -91.375 
ATOM    829  C7   DT A  40      32.798 -51.465 -90.613 
ATOM    830  C6   DT A  40      33.453 -49.392 -91.817 
ATOM    831  P    DA A  41      37.093 -44.215 -92.589 
ATOM    832  OP1  DA A  41      38.236 -43.963 -93.495 
ATOM    833  OP2  DA A  41      37.436 -44.623 -91.209 
ATOM    834  O5'  DA A  41      36.144 -42.927 -92.549 
ATOM    835  C5'  DA A  41      35.123 -42.780 -93.553 
ATOM    836  C4'  DA A  41      33.828 -42.323 -92.912 
ATOM    837  O4'  DA A  41      33.010 -43.437 -92.454 
ATOM    838  C3'  DA A  41      33.975 -41.441 -91.672 
ATOM    839  O3'  DA A  41      32.945 -40.459 -91.680 
ATOM    840  C2'  DA A  41      33.736 -42.385 -90.494 
ATOM    841  C1'  DA A  41      32.589 -43.169 -91.126 
ATOM    842  N9   DA A  41      32.312 -44.470 -90.456 
ATOM    843  C8   DA A  41      33.199 -45.329 -89.871 
ATOM    844  N7   DA A  41      32.647 -46.389 -89.368 
ATOM    845  C5   DA A  41      31.296 -46.225 -89.638 
ATOM    846  C6   DA A  41      30.171 -47.017 -89.358 
ATOM    847  N6   DA A  41      30.234 -48.190 -88.713 
ATOM    848  N1   DA A  41      28.973 -46.557 -89.767 
ATOM    849  C2   DA A  41      28.917 -45.391 -90.409 
ATOM    850  N3   DA A  41      29.894 -44.569 -90.724 
ATOM    851  C4   DA A  41      31.081 -45.052 -90.304 
ATOM    852  P    DG A  42      33.289 -38.970 -91.205 
ATOM    853  OP1  DG A  42      33.873 -38.212 -92.335 
ATOM    854  OP2  DG A  42      34.098 -39.018 -89.968 
ATOM    855  O5'  DG A  42      31.832 -38.400 -90.872 
ATOM    856  C5'  DG A  42      30.700 -38.908 -91.603 
ATOM    857  C4'  DG A  42      29.547 -39.174 -90.654 
ATOM    858  O4'  DG A  42      29.593 -40.515 -90.086 
ATOM    859  C3'  DG A  42      29.466 -38.259 -89.433 
ATOM    860  O3'  DG A  42      28.098 -37.994 -89.146 
ATOM    861  C2'  DG A  42      30.051 -39.087 -88.289 
ATOM    862  C1'  DG A  42      29.407 -40.412 -88.683 
ATOM    863  N9   DG A  42      30.040 -41.600 -88.044 
ATOM    864  C8   DG A  42      31.362 -41.813 -87.720 
ATOM    865  N7   DG A  42      31.594 -42.976 -87.162 
ATOM    866  C5   DG A  42      30.336 -43.575 -87.111 
ATOM    867  C6   DG A  42      29.948 -44.845 -86.611 
ATOM    868  O6   DG A  42      30.647 -45.718 -86.101 
ATOM    869  N1   DG A  42      28.570 -45.054 -86.755 
ATOM    870  C2   DG A  42      27.682 -44.153 -87.310 
ATOM    871  N2   DG A  42      26.406 -44.541 -87.357 
ATOM    872  N3   DG A  42      28.047 -42.961 -87.780 
ATOM    873  C4   DG A  42      29.381 -42.744 -87.647 
ATOM    874  P    DA A  43      27.675 -36.523 -88.678 
ATOM    875  OP1  DA A  43      27.483 -35.661 -89.866 
ATOM    876  OP2  DA A  43      28.634 -36.029 -87.665 
ATOM    877  O5'  DA A  43      26.261 -36.807 -87.984 
ATOM    878  C5'  DA A  43      25.457 -37.902 -88.462 
ATOM    879  C4'  DA A  43      24.882 -38.673 -87.290 
ATOM    880  O4'  DA A  43      25.775 -39.726 -86.827 
ATOM    881  C3'  DA A  43      24.595 -37.854 -86.032 
ATOM    882  O3'  DA A  43      23.409 -38.348 -85.422 
ATOM    883  C2'  DA A  43      25.774 -38.142 -85.104 
ATOM    884  C1'  DA A  43      25.884 -39.631 -85.415 
ATOM    885  N9   DA A  43      27.185 -40.234 -85.010 
ATOM    886  C8   DA A  43      28.425 -39.662 -85.020 
ATOM    887  N7   DA A  43      29.368 -40.448 -84.605 
ATOM    888  C5   DA A  43      28.709 -41.629 -84.296 
ATOM    889  C6   DA A  43      29.159 -42.864 -83.800 
ATOM    890  N6   DA A  43      30.443 -43.124 -83.516 
ATOM    891  N1   DA A  43      28.238 -43.826 -83.606 
ATOM    892  C2   DA A  43      26.963 -43.563 -83.890 
ATOM    893  N3   DA A  43      26.428 -42.454 -84.355 
ATOM    894  C4   DA A  43      27.371 -41.507 -84.540 
ATOM    895  P    DG A  44      22.372 -37.309 -84.784 
ATOM    896  OP1  DG A  44      21.482 -36.784 -85.843 
ATOM    897  OP2  DG A  44      23.108 -36.297 -83.994 
ATOM    898  O5'  DG A  44      21.539 -38.257 -83.800 
ATOM    899  C5'  DG A  44      21.375 -39.645 -84.142 
ATOM    900  C4'  DG A  44      21.593 -40.510 -82.916 
ATOM    901  O4'  DG A  44      22.991 -40.874 -82.734 
ATOM    902  C3'  DG A  44      21.198 -39.881 -81.580 
ATOM    903  O3'  DG A  44      20.644 -40.889 -80.742 
ATOM    904  C2'  DG A  44      22.518 -39.412 -80.968 
ATOM    905  C1'  DG A  44      23.345 -40.625 -81.382 
ATOM    906  N9   DG A  44      24.816 -40.395 -81.324 
ATOM    907  C8   DG A  44      25.529 -39.245 -81.586 
ATOM    908  N7   DG A  44      26.825 -39.376 -81.441 
ATOM    909  C5   DG A  44      26.982 -40.707 -81.056 
ATOM    910  C6   DG A  44      28.161 -41.437 -80.754 
ATOM    911  O6   DG A  44      29.328 -41.055 -80.764 
ATOM    912  N1   DG A  44      27.866 -42.763 -80.408 
ATOM    913  C2   DG A  44      26.599 -43.311 -80.360 
ATOM    914  N2   DG A  44      26.530 -44.598 -80.007 
ATOM    915  N3   DG A  44      25.495 -42.625 -80.644 
ATOM    916  C4   DG A  44      25.762 -41.337 -80.982 
ATOM    917  P    DT A  45      19.385 -40.527 -79.823 
ATOM    918  OP1  DT A  45      18.140 -40.651 -80.615 
ATOM    919  OP2  DT A  45      19.609 -39.221 -79.166 
ATOM    920  O5'  DT A  45      19.446 -41.695 -78.730 
ATOM    921  C5'  DT A  45      19.992 -42.973 -79.105 
ATOM    922  C4'  DT A  45      20.912 -43.484 -78.015 
ATOM    923  O4'  DT A  45      22.282 -43.019 -78.182 
ATOM    924  C3'  DT A  45      20.552 -43.065 -76.590 
ATOM    925  O3'  DT A  45      20.840 -44.143 -75.707 
ATOM    926  C2'  DT A  45      21.503 -41.912 -76.273 
ATOM    927  C1'  DT A  45      22.738 -42.513 -76.937 
ATOM    928  N1   DT A  45      23.815 -41.522 -77.207 
ATOM    929  C2   DT A  45      25.113 -41.962 -77.097 
ATOM    930  O2   DT A  45      25.402 -43.106 -76.794 
ATOM    931  N3   DT A  45      26.085 -41.014 -77.354 
ATOM    932  C4   DT A  45      25.871 -39.696 -77.703 
ATOM    933  O4   DT A  45      26.823 -38.941 -77.909 
ATOM    934  C5   DT A  45      24.478 -39.329 -77.793 
ATOM    935  C7   DT A  45      24.158 -37.911 -78.168 
ATOM    936  C6   DT A  45      23.512 -40.229 -77.548 
ATOM    937  P    DT A  46      19.831 -44.449 -74.502 
ATOM    938  OP1  DT A  46      18.714 -45.288 -74.991 
ATOM    939  OP2  DT A  46      19.450 -43.183 -73.840 
ATOM    940  O5'  DT A  46      20.761 -45.309 -73.523 
ATOM    941  C5'  DT A  46      21.811 -46.115 -74.087 
ATOM    942  C4'  DT A  46      23.080 -45.960 -73.270 
ATOM    943  O4'  DT A  46      23.897 -44.843 -73.722 
ATOM    944  C3'  DT A  46      22.881 -45.692 -71.779 
ATOM    945  O3'  DT A  46      23.897 -46.370 -71.050 
ATOM    946  C2'  DT A  46      23.094 -44.186 -71.624 
ATOM    947  C1'  DT A  46      24.272 -44.074 -72.589 
ATOM    948  N1   DT A  46      24.545 -42.682 -73.043 
ATOM    949  C2   DT A  46      25.857 -42.342 -73.261 
ATOM    950  O2   DT A  46      26.780 -43.121 -73.100 
ATOM    951  N3   DT A  46      26.071 -41.043 -73.680 
ATOM    952  C4   DT A  46      25.105 -40.081 -73.893 
ATOM    953  O4   DT A  46      25.418 -38.950 -74.269 
ATOM    954  C5   DT A  46      23.757 -40.534 -73.637 
ATOM    955  C7   DT A  46      22.644 -39.548 -73.844 
ATOM    956  C6   DT A  46      23.521 -41.791 -73.228 
ATOM    957  P    DG A  47      23.519 -47.076 -69.665 
ATOM    958  OP1  DG A  47      22.960 -48.421 -69.931 
ATOM    959  OP2  DG A  47      22.672 -46.169 -68.860 
ATOM    960  O5'  DG A  47      24.957 -47.218 -68.979 
ATOM    961  C5'  DG A  47      26.118 -47.369 -69.817 
ATOM    962  C4'  DG A  47      27.243 -46.491 -69.307 
ATOM    963  O4'  DG A  47      27.197 -45.148 -69.870 
ATOM    964  C3'  DG A  47      27.273 -46.256 -67.797 
ATOM    965  O3'  DG A  47      28.627 -46.218 -67.364 
ATOM    966  C2'  DG A  47      26.664 -44.867 -67.609 
ATOM    967  C1'  DG A  47      27.338 -44.214 -68.811 
ATOM    968  N9   DG A  47      26.701 -42.935 -69.234 
ATOM    969  C8   DG A  47      25.372 -42.572 -69.202 
ATOM    970  N7   DG A  47      25.138 -41.362 -69.650 
ATOM    971  C5   DG A  47      26.402 -40.891 -70.003 
ATOM    972  C6   DG A  47      26.790 -39.639 -70.549 
ATOM    973  O6   DG A  47      26.087 -38.675 -70.839 
ATOM    974  N1   DG A  47      28.176 -39.579 -70.755 
ATOM    975  C2   DG A  47      29.068 -40.594 -70.471 
ATOM    976  N2   DG A  47      30.351 -40.339 -70.741 
ATOM    977  N3   DG A  47      28.702 -41.767 -69.959 
ATOM    978  C4   DG A  47      27.362 -41.842 -69.753 
ATOM    979  P    DG A  48      29.016 -46.906 -65.972 
ATOM    980  OP1  DG A  48      29.235 -48.356 -66.179 
ATOM    981  OP2  DG A  48      28.020 -46.541 -64.942 
ATOM    982  O5'  DG A  48      30.412 -46.193 -65.646 
ATOM    983  C5'  DG A  48      31.246 -45.758 -66.737 
ATOM    984  C4'  DG A  48      31.793 -44.374 -66.451 
ATOM    985  O4'  DG A  48      30.900 -43.318 -66.909 
ATOM    986  C3'  DG A  48      32.029 -44.043 -64.977 
ATOM    987  O3'  DG A  48      33.201 -43.245 -64.867 
ATOM    988  C2'  DG A  48      30.824 -43.194 -64.573 
ATOM    989  C1'  DG A  48      30.744 -42.376 -65.858 
ATOM    990  N9   DG A  48      29.440 -41.683 -66.047 
ATOM    991  C8   DG A  48      28.174 -42.094 -65.688 
ATOM    992  N7   DG A  48      27.227 -41.242 -65.999 
ATOM    993  C5   DG A  48      27.915 -40.192 -66.606 
ATOM    994  C6   DG A  48      27.426 -38.977 -67.154 
ATOM    995  O6   DG A  48      26.269 -38.571 -67.217 
ATOM    996  N1   DG A  48      28.468 -38.193 -67.671 
ATOM    997  C2   DG A  48      29.805 -38.539 -67.660 
ATOM    998  N2   DG A  48      30.644 -37.654 -68.203 
ATOM    999  N3   DG A  48      30.261 -39.680 -67.146 
ATOM   1000  C4   DG A  48      29.264 -40.451 -66.641 
ATOM   1001  P    DG A  49      34.204 -43.502 -63.645 
ATOM   1002  OP1  DG A  49      35.120 -44.615 -63.981 
ATOM   1003  OP2  DG A  49      33.429 -43.654 -62.393 
ATOM   1004  O5'  DG A  49      35.018 -42.125 -63.609 
ATOM   1005  C5'  DG A  49      35.210 -41.396 -64.836 
ATOM   1006  C4'  DG A  49      34.966 -39.918 -64.604 
ATOM   1007  O4'  DG A  49      33.568 -39.553 -64.781 
ATOM   1008  C3'  DG A  49      35.309 -39.399 -63.208 
ATOM   1009  O3'  DG A  49      35.849 -38.088 -63.326 
ATOM   1010  C2'  DG A  49      33.965 -39.307 -62.488 
ATOM   1011  C1'  DG A  49      33.167 -38.765 -63.670 
ATOM   1012  N9   DG A  49      31.693 -38.904 -63.512 
ATOM   1013  C8   DG A  49      30.973 -39.904 -62.895 
ATOM   1014  N7   DG A  49      29.674 -39.727 -62.929 
ATOM   1015  C5   DG A  49      29.522 -38.524 -63.616 
ATOM   1016  C6   DG A  49      28.345 -37.812 -63.965 
ATOM   1017  O6   DG A  49      27.175 -38.102 -63.735 
ATOM   1018  N1   DG A  49      28.647 -36.633 -64.662 
ATOM   1019  C2   DG A  49      29.918 -36.199 -64.980 
ATOM   1020  N2   DG A  49      29.994 -35.047 -65.650 
ATOM   1021  N3   DG A  49      31.023 -36.868 -64.653 
ATOM   1022  C4   DG A  49      30.748 -38.014 -63.976 
ATOM   1023  P    DA A  50      37.075 -37.666 -62.386 
ATOM   1024  OP1  DA A  50      38.344 -38.129 -62.989 
ATOM   1025  OP2  DA A  50      36.813 -38.113 -61.000 
ATOM   1026  O5'  DA A  50      36.993 -36.069 -62.459 
ATOM   1027  C5'  DA A  50      36.478 -35.450 -63.652 
ATOM   1028  C4'  DA A  50      35.530 -34.326 -63.285 
ATOM   1029  O4'  DA A  50      34.160 -34.789 -63.112 
ATOM   1030  C3'  DA A  50      35.839 -33.595 -61.979 
ATOM   1031  O3'  DA A  50      35.538 -32.215 -62.141 
ATOM   1032  C2'  DA A  50      34.864 -34.189 -60.962 
ATOM   1033  C1'  DA A  50      33.658 -34.259 -61.895 
ATOM   1034  N9   DA A  50      32.576 -35.160 -61.409 
ATOM   1035  C8   DA A  50      32.694 -36.326 -60.709 
ATOM   1036  N7   DA A  50      31.559 -36.886 -60.427 
ATOM   1037  C5   DA A  50      30.617 -36.030 -60.981 
ATOM   1038  C6   DA A  50      29.214 -36.066 -61.024 
ATOM   1039  N6   DA A  50      28.481 -37.045 -60.475 
ATOM   1040  N1   DA A  50      28.587 -35.055 -61.655 
ATOM   1041  C2   DA A  50      29.320 -34.085 -62.199 
ATOM   1042  N3   DA A  50      30.627 -33.945 -62.222 
ATOM   1043  C4   DA A  50      31.231 -34.970 -61.584 
ATOM   1044  P    DA A  51      36.513 -31.126 -61.486 
ATOM   1045  OP1  DA A  51      37.655 -30.874 -62.392 
ATOM   1046  OP2  DA A  51      36.855 -31.533 -60.106 
ATOM   1047  O5'  DA A  51      35.564 -29.838 -61.446 
ATOM   1048  C5'  DA A  51      34.542 -29.691 -62.450 
ATOM   1049  C4'  DA A  51      33.247 -29.233 -61.809 
ATOM   1050  O4'  DA A  51      32.429 -30.348 -61.351 
ATOM   1051  C3'  DA A  51      33.394 -28.352 -60.569 
ATOM   1052  O3'  DA A  51      32.365 -27.370 -60.577 
ATOM   1053  C2'  DA A  51      33.155 -29.296 -59.391 
ATOM   1054  C1'  DA A  51      32.008 -30.079 -60.023 
ATOM   1055  N9   DA A  51      31.731 -31.381 -59.353 
ATOM   1056  C8   DA A  51      32.618 -32.239 -58.768 
ATOM   1057  N7   DA A  51      32.066 -33.300 -58.265 
ATOM   1058  C5   DA A  51      30.715 -33.136 -58.535 
ATOM   1059  C6   DA A  51      29.590 -33.927 -58.255 
ATOM   1060  N6   DA A  51      29.653 -35.100 -57.610 
ATOM   1061  N1   DA A  51      28.393 -33.468 -58.664 
ATOM   1062  C2   DA A  51      28.336 -32.302 -59.306 
ATOM   1063  N3   DA A  51      29.313 -31.480 -59.621 
ATOM   1064  C4   DA A  51      30.500 -31.963 -59.201 
ATOM   1065  P    DG A  52      32.708 -25.880 -60.102 
ATOM   1066  OP1  DG A  52      33.292 -25.123 -61.232 
ATOM   1067  OP2  DG A  52      33.517 -25.928 -58.865 
ATOM   1068  O5'  DG A  52      31.251 -25.311 -59.769 
ATOM   1069  C5'  DG A  52      30.119 -25.819 -60.500 
ATOM   1070  C4'  DG A  52      28.966 -26.085 -59.551 
ATOM   1071  O4'  DG A  52      29.012 -27.425 -58.983 
ATOM   1072  C3'  DG A  52      28.885 -25.170 -58.330 
ATOM   1073  O3'  DG A  52      27.517 -24.904 -58.043 
ATOM   1074  C2'  DG A  52      29.470 -25.997 -57.186 
ATOM   1075  C1'  DG A  52      28.826 -27.323 -57.580 
ATOM   1076  N9   DG A  52      29.459 -28.511 -56.941 
ATOM   1077  C8   DG A  52      30.781 -28.724 -56.617 
ATOM   1078  N7   DG A  52      31.013 -29.887 -56.059 
ATOM   1079  C5   DG A  52      29.755 -30.486 -56.008 
ATOM   1080  C6   DG A  52      29.368 -31.756 -55.508 
ATOM   1081  O6   DG A  52      30.066 -32.628 -54.998 
ATOM   1082  N1   DG A  52      27.989 -31.965 -55.652 
ATOM   1083  C2   DG A  52      27.101 -31.064 -56.207 
ATOM   1084  N2   DG A  52      25.825 -31.451 -56.254 
ATOM   1085  N3   DG A  52      27.466 -29.872 -56.677 
ATOM   1086  C4   DG A  52      28.800 -29.655 -56.544 
ATOM   1087  P    DA A  53      27.094 -23.434 -57.575 
ATOM   1088  OP1  DA A  53      26.902 -22.571 -58.763 
ATOM   1089  OP2  DA A  53      28.053 -22.939 -56.562 
ATOM   1090  O5'  DA A  53      25.681 -23.718 -56.882 
ATOM   1091  C5'  DA A  53      24.876 -24.813 -57.359 
ATOM   1092  C4'  DA A  53      24.301 -25.584 -56.187 
ATOM   1093  O4'  DA A  53      25.194 -26.636 -55.724 
ATOM   1094  C3'  DA A  53      24.014 -24.765 -54.929 
ATOM   1095  O3'  DA A  53      22.828 -25.259 -54.319 
ATOM   1096  C2'  DA A  53      25.194 -25.053 -54.001 
ATOM   1097  C1'  DA A  53      25.303 -26.542 -54.312 
ATOM   1098  N9   DA A  53      26.604 -27.145 -53.907 
ATOM   1099  C8   DA A  53      27.844 -26.573 -53.917 
ATOM   1100  N7   DA A  53      28.788 -27.358 -53.502 
ATOM   1101  C5   DA A  53      28.128 -28.540 -53.193 
ATOM   1102  C6   DA A  53      28.578 -29.775 -52.697 
ATOM   1103  N6   DA A  53      29.862 -30.035 -52.413 
ATOM   1104  N1   DA A  53      27.657 -30.737 -52.503 
ATOM   1105  C2   DA A  53      26.382 -30.473 -52.787 
ATOM   1106  N3   DA A  53      25.847 -29.365 -53.252 
ATOM   1107  C4   DA A  53      26.790 -28.418 -53.437 
ATOM   1108  P    DC A  54      21.791 -24.219 -53.681 
ATOM   1109  OP1  DC A  54      20.901 -23.694 -54.740 
ATOM   1110  OP2  DC A  54      22.527 -23.207 -52.891 
ATOM   1111  O5'  DC A  54      20.958 -25.167 -52.697 
ATOM   1112  C5'  DC A  54      20.794 -26.556 -53.039 
ATOM   1113  C4'  DC A  54      21.012 -27.420 -51.813 
ATOM   1114  O4'  DC A  54      22.410 -27.784 -51.631 
ATOM   1115  C3'  DC A  54      20.617 -26.792 -50.477 
ATOM   1116  O3'  DC A  54      20.063 -27.799 -49.639 
ATOM   1117  C2'  DC A  54      21.938 -26.322 -49.865 
ATOM   1118  C1'  DC A  54      22.764 -27.536 -50.279 
ATOM   1119  N1   DC A  54      24.235 -27.306 -50.221 
ATOM   1120  C2   DC A  54      25.046 -28.377 -49.854 
ATOM   1121  O2   DC A  54      24.517 -29.463 -49.595 
ATOM   1122  N3   DC A  54      26.389 -28.187 -49.795 
ATOM   1123  C4   DC A  54      26.923 -26.994 -50.084 
ATOM   1124  N4   DC A  54      28.239 -26.860 -50.012 
ATOM   1125  C5   DC A  54      26.107 -25.879 -50.463 
ATOM   1126  C6   DC A  54      24.767 -26.089 -50.516 
ATOM   1127  P    DG A  55      18.804 -27.438 -48.720 
ATOM   1128  OP1  DG A  55      17.559 -27.562 -49.512 
ATOM   1129  OP2  DG A  55      19.028 -26.132 -48.063 
ATOM   1130  O5'  DG A  55      18.865 -28.605 -47.627 
ATOM   1131  C5'  DG A  55      19.411 -29.884 -48.002 
ATOM   1132  C4'  DG A  55      20.331 -30.395 -46.912 
ATOM   1133  O4'  DG A  55      21.701 -29.929 -47.079 
ATOM   1134  C3'  DG A  55      19.971 -29.976 -45.487 
ATOM   1135  O3'  DG A  55      20.259 -31.054 -44.604 
ATOM   1136  C2'  DG A  55      20.922 -28.822 -45.170 
ATOM   1137  C1'  DG A  55      22.158 -29.424 -45.834 
ATOM   1138  N9   DG A  55      23.235 -28.432 -46.104 
ATOM   1139  C8   DG A  55      23.128 -27.104 -46.455 
ATOM   1140  N7   DG A  55      24.281 -26.502 -46.622 
ATOM   1141  C5   DG A  55      25.218 -27.501 -46.362 
ATOM   1142  C6   DG A  55      26.635 -27.453 -46.383 
ATOM   1143  O6   DG A  55      27.370 -26.502 -46.640 
ATOM   1144  N1   DG A  55      27.195 -28.696 -46.056 
ATOM   1145  C2   DG A  55      26.479 -29.836 -45.749 
ATOM   1146  N2   DG A  55      27.199 -30.922 -45.465 
ATOM   1147  N3   DG A  55      25.148 -29.880 -45.730 
ATOM   1148  C4   DG A  55      24.590 -28.683 -46.045 
ATOM   1149  P    DT A  56      19.250 -31.360 -43.399 
ATOM   1150  OP1  DT A  56      18.133 -32.198 -43.888 
ATOM   1151  OP2  DT A  56      18.869 -30.093 -42.737 
ATOM   1152  O5'  DT A  56      20.180 -32.219 -42.420 
ATOM   1153  C5'  DT A  56      21.231 -33.025 -42.984 
ATOM   1154  C4'  DT A  56      22.499 -32.870 -42.168 
ATOM   1155  O4'  DT A  56      23.316 -31.753 -42.619 
ATOM   1156  C3'  DT A  56      22.301 -32.602 -40.676 
ATOM   1157  O3'  DT A  56      23.317 -33.281 -39.947 
ATOM   1158  C2'  DT A  56      22.514 -31.097 -40.521 
ATOM   1159  C1'  DT A  56      23.691 -30.985 -41.486 
ATOM   1160  N1   DT A  56      23.964 -29.593 -41.940 
ATOM   1161  C2   DT A  56      25.277 -29.252 -42.158 
ATOM   1162  O2   DT A  56      26.199 -30.032 -41.997 
ATOM   1163  N3   DT A  56      25.491 -27.954 -42.577 
ATOM   1164  C4   DT A  56      24.524 -26.992 -42.790 
ATOM   1165  O4   DT A  56      24.837 -25.861 -43.166 
ATOM   1166  C5   DT A  56      23.177 -27.444 -42.534 
ATOM   1167  C7   DT A  56      22.063 -26.459 -42.742 
ATOM   1168  C6   DT A  56      22.940 -28.701 -42.125 
ATOM   1169  P    DC A  57      22.938 -33.987 -38.562 
ATOM   1170  OP1  DC A  57      22.379 -35.332 -38.828 
ATOM   1171  OP2  DC A  57      22.091 -33.079 -37.757 
ATOM   1172  O5'  DC A  57      24.376 -34.128 -37.876 
ATOM   1173  C5'  DC A  57      25.538 -34.280 -38.714 
ATOM   1174  C4'  DC A  57      26.662 -33.401 -38.204 
ATOM   1175  O4'  DC A  57      26.616 -32.059 -38.767 
ATOM   1176  C3'  DC A  57      26.692 -33.167 -36.694 
ATOM   1177  O3'  DC A  57      28.046 -33.128 -36.261 
ATOM   1178  C2'  DC A  57      26.083 -31.777 -36.506 
ATOM   1179  C1'  DC A  57      26.758 -31.124 -37.708 
ATOM   1180  N1   DC A  57      26.120 -29.846 -38.131 
ATOM   1181  C2   DC A  57      26.946 -28.844 -38.635 
ATOM   1182  O2   DC A  57      28.162 -29.056 -38.711 
ATOM   1183  N3   DC A  57      26.384 -27.672 -39.025 
ATOM   1184  C4   DC A  57      25.062 -27.482 -38.927 
ATOM   1185  N4   DC A  57      24.562 -26.320 -39.321 
ATOM   1186  C5   DC A  57      24.196 -28.498 -38.410 
ATOM   1187  C6   DC A  57      24.776 -29.663 -38.025 
ATOM   1188  P    DA A  58      28.436 -33.817 -34.869 
ATOM   1189  OP1  DA A  58      28.655 -35.266 -35.076 
ATOM   1190  OP2  DA A  58      27.439 -33.452 -33.839 
ATOM   1191  O5'  DA A  58      29.831 -33.104 -34.543 
ATOM   1192  C5'  DA A  58      30.665 -32.669 -35.634 
ATOM   1193  C4'  DA A  58      31.212 -31.284 -35.348 
ATOM   1194  O4'  DA A  58      30.319 -30.228 -35.806 
ATOM   1195  C3'  DA A  58      31.449 -30.953 -33.875 
ATOM   1196  O3'  DA A  58      32.621 -30.155 -33.764 
ATOM   1197  C2'  DA A  58      30.243 -30.105 -33.470 
ATOM   1198  C1'  DA A  58      30.164 -29.287 -34.755 
ATOM   1199  N9   DA A  58      28.859 -28.594 -34.944 
ATOM   1200  C8   DA A  58      27.613 -29.018 -34.582 
ATOM   1201  N7   DA A  58      26.666 -28.183 -34.883 
ATOM   1202  C5   DA A  58      27.332 -27.128 -35.491 
ATOM   1203  C6   DA A  58      26.883 -25.916 -36.042 
ATOM   1204  N6   DA A  58      25.594 -25.549 -36.070 
ATOM   1205  N1   DA A  58      27.811 -25.093 -36.564 
ATOM   1206  C2   DA A  58      29.089 -25.464 -36.534 
ATOM   1207  N3   DA A  58      29.624 -26.562 -36.050 
ATOM   1208  C4   DA A  58      28.675 -27.369 -35.532 
ATOM   1209  P    DC A  59      33.623 -30.413 -32.542 
ATOM   1210  OP1  DC A  59      34.539 -31.525 -32.878 
ATOM   1211  OP2  DC A  59      32.849 -30.565 -31.290 
ATOM   1212  O5'  DC A  59      34.437 -29.036 -32.506 
ATOM   1213  C5'  DC A  59      34.629 -28.307 -33.733 
ATOM   1214  C4'  DC A  59      34.385 -26.829 -33.501 
ATOM   1215  O4'  DC A  59      32.987 -26.463 -33.678 
ATOM   1216  C3'  DC A  59      34.728 -26.309 -32.106 
ATOM   1217  O3'  DC A  59      35.269 -24.998 -32.223 
ATOM   1218  C2'  DC A  59      33.384 -26.217 -31.385 
ATOM   1219  C1'  DC A  59      32.586 -25.676 -32.567 
ATOM   1220  N1   DC A  59      31.112 -25.815 -32.409 
ATOM   1221  C2   DC A  59      30.304 -24.814 -32.944 
ATOM   1222  O2   DC A  59      30.839 -23.861 -33.523 
ATOM   1223  N3   DC A  59      28.957 -24.922 -32.810 
ATOM   1224  C4   DC A  59      28.416 -25.970 -32.176 
ATOM   1225  N4   DC A  59      27.098 -26.030 -32.072 
ATOM   1226  C5   DC A  59      29.229 -27.009 -31.618 
ATOM   1227  C6   DC A  59      30.573 -26.883 -31.762 
ATOM   1228  P    DT A  60      36.494 -24.576 -31.283 
ATOM   1229  OP1  DT A  60      37.763 -25.039 -31.886 
ATOM   1230  OP2  DT A  60      36.232 -25.024 -29.897 
ATOM   1231  O5'  DT A  60      36.413 -22.980 -31.356 
ATOM   1232  C5'  DT A  60      35.897 -22.361 -32.550 
ATOM   1233  C4'  DT A  60      34.949 -21.237 -32.182 
ATOM   1234  O4'  DT A  60      33.579 -21.700 -32.009 
ATOM   1235  C3'  DT A  60      35.259 -20.506 -30.876 
ATOM   1236  O3'  DT A  60      34.957 -19.125 -31.038 
ATOM   1237  C2'  DT A  60      34.283 -21.100 -29.859 
ATOM   1238  C1'  DT A  60      33.077 -21.170 -30.792 
ATOM   1239  N1   DT A  60      31.995 -22.071 -30.306 
ATOM   1240  C2   DT A  60      30.701 -21.702 -30.585 
ATOM   1241  O2   DT A  60      30.419 -20.689 -31.201 
ATOM   1242  N3   DT A  60      29.726 -22.561 -30.118 
ATOM   1243  C4   DT A  60      29.932 -23.729 -29.414 
ATOM   1244  O4   DT A  60      28.977 -24.418 -29.047 
ATOM   1245  C5   DT A  60      31.323 -24.032 -29.169 
ATOM   1246  C7   DT A  60      31.637 -25.286 -28.407 
ATOM   1247  C6   DT A  60      32.292 -23.214 -29.611 
ATOM   1248  P    DG A  61      35.932 -18.037 -30.383 
ATOM   1249  OP1  DG A  61      37.075 -17.785 -31.289 
ATOM   1250  OP2  DG A  61      36.274 -18.444 -29.003 
ATOM   1251  O5'  DG A  61      34.983 -16.748 -30.343 
ATOM   1252  C5'  DG A  61      33.961 -16.602 -31.347 
ATOM   1253  C4'  DG A  61      32.666 -16.144 -30.706 
ATOM   1254  O4'  DG A  61      31.848 -17.259 -30.248 
ATOM   1255  C3'  DG A  61      32.813 -15.262 -29.466 
ATOM   1256  O3'  DG A  61      31.784 -14.281 -29.474 
ATOM   1257  C2'  DG A  61      32.574 -16.207 -28.288 
ATOM   1258  C1'  DG A  61      31.428 -16.990 -28.920 
ATOM   1259  N9   DG A  61      31.151 -18.291 -28.250 
ATOM   1260  C8   DG A  61      32.030 -19.170 -27.655 
ATOM   1261  N7   DG A  61      31.460 -20.237 -27.151 
ATOM   1262  C5   DG A  61      30.107 -20.053 -27.432 
ATOM   1263  C6   DG A  61      28.992 -20.878 -27.133 
ATOM   1264  O6   DG A  61      28.968 -21.959 -26.549 
ATOM   1265  N1   DG A  61      27.797 -20.312 -27.599 
ATOM   1266  C2   DG A  61      27.694 -19.108 -28.267 
ATOM   1267  N2   DG A  61      26.462 -18.742 -28.631 
ATOM   1268  N3   DG A  61      28.742 -18.335 -28.548 
ATOM   1269  C4   DG A  61      29.908 -18.869 -28.102 
ATOM   1270  P    DA A  62      32.127 -12.791 -28.999 
ATOM   1271  OP1  DA A  62      32.712 -12.034 -30.129 
ATOM   1272  OP2  DA A  62      32.936 -12.839 -27.762 
ATOM   1273  O5'  DA A  62      30.670 -12.222 -28.666 
ATOM   1274  C5'  DA A  62      29.538 -12.729 -29.397 
ATOM   1275  C4'  DA A  62      28.385 -12.996 -28.448 
ATOM   1276  O4'  DA A  62      28.432 -14.336 -27.880 
ATOM   1277  C3'  DA A  62      28.305 -12.080 -27.227 
ATOM   1278  O3'  DA A  62      26.937 -11.815 -26.940 
ATOM   1279  C2'  DA A  62      28.890 -12.908 -26.083 
ATOM   1280  C1'  DA A  62      28.245 -14.234 -26.477 
ATOM   1281  N9   DA A  62      28.878 -15.421 -25.838 
ATOM   1282  C8   DA A  62      30.193 -15.616 -25.525 
ATOM   1283  N7   DA A  62      30.436 -16.763 -24.970 
ATOM   1284  C5   DA A  62      29.192 -17.376 -24.911 
ATOM   1285  C6   DA A  62      28.774 -18.626 -24.426 
ATOM   1286  N6   DA A  62      29.608 -19.524 -23.881 
ATOM   1287  N1   DA A  62      27.464 -18.921 -24.519 
ATOM   1288  C2   DA A  62      26.642 -18.024 -25.062 
ATOM   1289  N3   DA A  62      26.915 -16.832 -25.546 
ATOM   1290  C4   DA A  62      28.232 -16.562 -25.440 
ATOM   1291  P    DT A  63      26.513 -10.344 -26.472 
ATOM   1292  OP1  DT A  63      26.321  -9.482 -27.660 
ATOM   1293  OP2  DT A  63      27.473  -9.850 -25.460 
ATOM   1294  O5'  DT A  63      25.100 -10.628 -25.779 
ATOM   1295  C5'  DT A  63      24.295 -11.723 -26.256 
ATOM   1296  C4'  DT A  63      23.720 -12.494 -25.084 
ATOM   1297  O4'  DT A  63      24.613 -13.547 -24.621 
ATOM   1298  C3'  DT A  63      23.433 -11.676 -23.826 
ATOM   1299  O3'  DT A  63      22.247 -12.170 -23.216 
ATOM   1300  C2'  DT A  63      24.613 -11.964 -22.898 
ATOM   1301  C1'  DT A  63      24.722 -13.453 -23.209 
ATOM   1302  N1   DT A  63      26.023 -14.055 -22.804 
ATOM   1303  C2   DT A  63      25.999 -15.354 -22.358 
ATOM   1304  O2   DT A  63      24.975 -16.012 -22.285 
ATOM   1305  N3   DT A  63      27.223 -15.879 -21.990 
ATOM   1306  C4   DT A  63      28.439 -15.228 -22.033 
ATOM   1307  O4   DT A  63      29.470 -15.801 -21.677 
ATOM   1308  C5   DT A  63      28.362 -13.868 -22.515 
ATOM   1309  C7   DT A  63      29.641 -13.087 -22.592 
ATOM   1310  C6   DT A  63      27.185 -13.333 -22.878 
ATOM   1311  P    DT A  64      21.211 -11.130 -22.578 
ATOM   1312  OP1  DT A  64      20.320 -10.605 -23.637 
ATOM   1313  OP2  DT A  64      21.946 -10.118 -21.788 
ATOM   1314  O5'  DT A  64      20.377 -12.078 -21.594 
ATOM   1315  C5'  DT A  64      20.213 -13.467 -21.936 
ATOM   1316  C4'  DT A  64      20.431 -14.331 -20.710 
ATOM   1317  O4'  DT A  64      21.829 -14.695 -20.528 
ATOM   1318  C3'  DT A  64      20.036 -13.702 -19.374 
ATOM   1319  O3'  DT A  64      19.482 -14.710 -18.536 
ATOM   1320  C2'  DT A  64      21.357 -13.233 -18.762 
ATOM   1321  C1'  DT A  64      22.184 -14.446 -19.176 
ATOM   1322  N1   DT A  64      23.655 -14.217 -19.118 
ATOM   1323  C2   DT A  64      24.440 -15.283 -18.755 
ATOM   1324  O2   DT A  64      23.985 -16.381 -18.486 
ATOM   1325  N3   DT A  64      25.799 -15.032 -18.712 
ATOM   1326  C4   DT A  64      26.419 -13.832 -18.995 
ATOM   1327  O4   DT A  64      27.645 -13.728 -18.922 
ATOM   1328  C5   DT A  64      25.511 -12.773 -19.367 
ATOM   1329  C7   DT A  64      26.103 -11.433 -19.692 
ATOM   1330  C6   DT A  64      24.186 -12.989 -19.417 
ATOM   1331  P    DA A  65      18.223 -14.349 -17.617 
ATOM   1332  OP1  DA A  65      16.979 -14.473 -18.409 
ATOM   1333  OP2  DA A  65      18.447 -13.042 -16.960 
ATOM   1334  O5'  DA A  65      18.284 -15.516 -16.524 
ATOM   1335  C5'  DA A  65      18.830 -16.795 -16.899 
ATOM   1336  C4'  DA A  65      19.750 -17.305 -15.809 
ATOM   1337  O4'  DA A  65      21.121 -16.840 -15.976 
ATOM   1338  C3'  DA A  65      19.390 -16.887 -14.384 
ATOM   1339  O3'  DA A  65      19.678 -17.965 -13.501 
ATOM   1340  C2'  DA A  65      20.341 -15.733 -14.067 
ATOM   1341  C1'  DA A  65      21.577 -16.334 -14.731 
ATOM   1342  N9   DA A  65      22.654 -15.343 -15.001 
ATOM   1343  C8   DA A  65      22.529 -14.028 -15.349 
ATOM   1344  N7   DA A  65      23.663 -13.420 -15.517 
ATOM   1345  C5   DA A  65      24.610 -14.402 -15.262 
ATOM   1346  C6   DA A  65      26.015 -14.389 -15.273 
ATOM   1347  N6   DA A  65      26.743 -13.302 -15.566 
ATOM   1348  N1   DA A  65      26.647 -15.538 -14.971 
ATOM   1349  C2   DA A  65      25.919 -16.615 -14.681 
ATOM   1350  N3   DA A  65      24.611 -16.746 -14.638 
ATOM   1351  C4   DA A  65      24.003 -15.582 -14.944 
ATOM   1352  P    DT A  66      18.669 -18.271 -12.296 
ATOM   1353  OP1  DT A  66      17.552 -19.109 -12.785 
ATOM   1354  OP2  DT A  66      18.289 -17.004 -11.634 
ATOM   1355  O5'  DT A  66      19.599 -19.130 -11.317 
ATOM   1356  C5'  DT A  66      20.650 -19.936 -11.881 
ATOM   1357  C4'  DT A  66      21.918 -19.781 -11.065 
ATOM   1358  O4'  DT A  66      22.736 -18.664 -11.516 
ATOM   1359  C3'  DT A  66      21.720 -19.513  -9.573 
ATOM   1360  O3'  DT A  66      22.736 -20.192  -8.844 
ATOM   1361  C2'  DT A  66      21.933 -18.008  -9.418 
ATOM   1362  C1'  DT A  66      23.110 -17.896 -10.383 
ATOM   1363  N1   DT A  66      23.383 -16.503 -10.837 
ATOM   1364  C2   DT A  66      24.696 -16.163 -11.055 
ATOM   1365  O2   DT A  66      25.618 -16.943 -10.894 
ATOM   1366  N3   DT A  66      24.910 -14.864 -11.474 
ATOM   1367  C4   DT A  66      23.943 -13.903 -11.687 
ATOM   1368  O4   DT A  66      24.256 -12.771 -12.063 
ATOM   1369  C5   DT A  66      22.596 -14.355 -11.431 
ATOM   1370  C7   DT A  66      21.483 -13.370 -11.639 
ATOM   1371  C6   DT A  66      22.359 -15.612 -11.023 
ATOM   1372  P    DG A  67      22.357 -20.898  -7.459 
ATOM   1373  OP1  DG A  67      21.798 -22.243  -7.725 
ATOM   1374  OP2  DG A  67      21.510 -19.990  -6.655 
ATOM   1375  O5'  DG A  67      23.796 -21.039  -6.773 
ATOM   1376  C5'  DG A  67      24.957 -21.190  -7.611 
ATOM   1377  C4'  DG A  67      26.082 -20.312  -7.101 
ATOM   1378  O4'  DG A  67      26.035 -18.969  -7.664 
ATOM   1379  C3'  DG A  67      26.111 -20.078  -5.591 
ATOM   1380  O3'  DG A  67      27.465 -20.039  -5.158 
ATOM   1381  C2'  DG A  67      25.502 -18.688  -5.403 
ATOM   1382  C1'  DG A  67      26.177 -18.035  -6.605 
ATOM   1383  N9   DG A  67      25.540 -16.757  -7.028 
ATOM   1384  C8   DG A  67      24.211 -16.393  -6.996 
ATOM   1385  N7   DG A  67      23.977 -15.183  -7.444 
ATOM   1386  C5   DG A  67      25.240 -14.712  -7.797 
ATOM   1387  C6   DG A  67      25.628 -13.461  -8.344 
ATOM   1388  O6   DG A  67      24.925 -12.496  -8.634 
ATOM   1389  N1   DG A  67      27.014 -13.400  -8.549 
ATOM   1390  C2   DG A  67      27.907 -14.415  -8.265 
ATOM   1391  N2   DG A  67      29.189 -14.161  -8.535 
ATOM   1392  N3   DG A  67      27.541 -15.588  -7.753 
ATOM   1393  C4   DG A  67      26.201 -15.664  -7.547 
ATOM   1394  P    DT A  68      27.855 -20.728  -3.766 
ATOM   1395  OP1  DT A  68      28.074 -22.177  -3.973 
ATOM   1396  OP2  DT A  68      26.858 -20.362  -2.736 
ATOM   1397  O5'  DT A  68      29.250 -20.014  -3.440 
ATOM   1398  C5'  DT A  68      30.084 -19.579  -4.531 
ATOM   1399  C4'  DT A  68      30.631 -18.195  -4.245 
ATOM   1400  O4'  DT A  68      29.738 -17.139  -4.703 
ATOM   1401  C3'  DT A  68      30.868 -17.864  -2.772 
ATOM   1402  O3'  DT A  68      32.040 -17.066  -2.661 
ATOM   1403  C2'  DT A  68      29.662 -17.015  -2.367 
ATOM   1404  C1'  DT A  68      29.583 -16.197  -3.652 
ATOM   1405  N1   DT A  68      28.278 -15.505  -3.841 
ATOM   1406  C2   DT A  68      28.305 -14.276  -4.457 
ATOM   1407  O2   DT A  68      29.336 -13.751  -4.844 
ATOM   1408  N3   DT A  68      27.078 -13.664  -4.614 
ATOM   1409  C4   DT A  68      25.856 -14.166  -4.217 
ATOM   1410  O4   DT A  68      24.821 -13.523  -4.412 
ATOM   1411  C5   DT A  68      25.929 -15.459  -3.580 
ATOM   1412  C7   DT A  68      24.642 -16.078  -3.115 
ATOM   1413  C6   DT A  68      27.109 -16.077  -3.414 
ATOM   1414  P    DC A  69      33.042 -17.324  -1.439 
ATOM   1415  OP1  DC A  69      33.959 -18.436  -1.775 
ATOM   1416  OP2  DC A  69      32.268 -17.476  -0.187 
ATOM   1417  O5'  DC A  69      33.856 -15.947  -1.403 
ATOM   1418  C5'  DC A  69      34.048 -15.218  -2.630 
ATOM   1419  C4'  DC A  69      33.804 -13.740  -2.398 
ATOM   1420  O4'  DC A  69      32.406 -13.374  -2.575 
ATOM   1421  C3'  DC A  69      34.148 -13.220  -1.003 
ATOM   1422  O3'  DC A  69      34.688 -11.909  -1.120 
ATOM   1423  C2'  DC A  69      32.803 -13.128  -0.282 
ATOM   1424  C1'  DC A  69      32.005 -12.587  -1.464 
ATOM   1425  N1   DC A  69      30.531 -12.725  -1.306 
ATOM   1426  C2   DC A  69      29.724 -11.725  -1.841 
ATOM   1427  O2   DC A  69      30.258 -10.772  -2.420 
ATOM   1428  N3   DC A  69      28.376 -11.833  -1.707 
ATOM   1429  C4   DC A  69      27.836 -12.880  -1.073 
ATOM   1430  N4   DC A  69      26.517 -12.940  -0.969 
ATOM   1431  C5   DC A  69      28.649 -13.920  -0.515 
ATOM   1432  C6   DC A  69      29.992 -13.794  -0.659 
ATOM   1433  P    DT A  70      35.913 -11.487  -0.180 
ATOM   1434  OP1  DT A  70      37.182 -11.950  -0.783 
ATOM   1435  OP2  DT A  70      35.651 -11.934   1.206 
ATOM   1436  O5'  DT A  70      35.832  -9.890  -0.253 
ATOM   1437  C5'  DT A  70      35.316  -9.271  -1.447 
ATOM   1438  C4'  DT A  70      34.369  -8.147  -1.079 
ATOM   1439  O4'  DT A  70      32.998  -8.610  -0.906 
ATOM   1440  C3'  DT A  70      34.678  -7.416   0.227 
ATOM   1441  O3'  DT A  70      34.377  -6.036   0.065 
ATOM   1442  C2'  DT A  70      33.702  -8.010   1.243 
ATOM   1443  C1'  DT A  70      32.497  -8.081   0.311 
ATOM   1444  N1   DT A  70      31.415  -8.982   0.797 
ATOM   1445  C2   DT A  70      30.121  -8.613   0.518 
ATOM   1446  O2   DT A  70      29.838  -7.600  -0.098 
ATOM   1447  N3   DT A  70      29.145  -9.472   0.985 
ATOM   1448  C4   DT A  70      29.351 -10.640   1.689 
ATOM   1449  O4   DT A  70      28.397 -11.328   2.056 
ATOM   1450  C5   DT A  70      30.742 -10.943   1.934 
ATOM   1451  C7   DT A  70      31.056 -12.197   2.696 
ATOM   1452  C6   DT A  70      31.711 -10.124   1.492 
ATOM   1453  P    DG A  71      35.351  -4.947   0.720 
ATOM   1454  OP1  DG A  71      36.494  -4.695  -0.186 
ATOM   1455  OP2  DG A  71      35.693  -5.355   2.100 
ATOM   1456  O5'  DG A  71      34.402  -3.659   0.760 
ATOM   1457  C5'  DG A  71      33.380  -3.512  -0.244 
ATOM   1458  C4'  DG A  71      32.085  -3.055   0.397 
ATOM   1459  O4'  DG A  71      31.267  -4.169   0.855 
ATOM   1460  C3'  DG A  71      32.233  -2.173   1.637 
ATOM   1461  O3'  DG A  71      31.203  -1.191   1.629 
ATOM   1462  C2'  DG A  71      31.993  -3.117   2.815 
ATOM   1463  C1'  DG A  71      30.847  -3.900   2.183 
ATOM   1464  N9   DG A  71      30.570  -5.202   2.853 
ATOM   1465  C8   DG A  71      31.449  -6.080   3.448 
ATOM   1466  N7   DG A  71      30.879  -7.147   3.952 
ATOM   1467  C5   DG A  71      29.527  -6.963   3.671 
ATOM   1468  C6   DG A  71      28.411  -7.789   3.970 
ATOM   1469  O6   DG A  71      28.387  -8.870   4.554 
ATOM   1470  N1   DG A  71      27.216  -7.223   3.504 
ATOM   1471  C2   DG A  71      27.113  -6.019   2.836 
ATOM   1472  N2   DG A  71      25.881  -5.653   2.472 
ATOM   1473  N3   DG A  71      28.161  -5.246   2.555 
ATOM   1474  C4   DG A  71      29.327  -5.780   3.001 
ATOM   1475  P    DG A  72      31.546   0.298   2.104 
ATOM   1476  OP1  DG A  72      32.131   1.056   0.974 
ATOM   1477  OP2  DG A  72      32.356   0.250   3.341 
ATOM   1478  O5'  DG A  72      30.089   0.868   2.437 
ATOM   1479  C5'  DG A  72      28.957   0.360   1.706 
ATOM   1480  C4'  DG A  72      27.805   0.094   2.655 
ATOM   1481  O4'  DG A  72      27.851  -1.247   3.223 
ATOM   1482  C3'  DG A  72      27.724   1.009   3.876 
ATOM   1483  O3'  DG A  72      26.356   1.274   4.163 
ATOM   1484  C2'  DG A  72      28.309   0.181   5.020 
ATOM   1485  C1'  DG A  72      27.664  -1.144   4.626 
ATOM   1486  N9   DG A  72      28.297  -2.332   5.265 
ATOM   1487  C8   DG A  72      29.620  -2.545   5.589 
ATOM   1488  N7   DG A  72      29.851  -3.708   6.147 
ATOM   1489  C5   DG A  72      28.594  -4.307   6.198 
ATOM   1490  C6   DG A  72      28.206  -5.577   6.698 
ATOM   1491  O6   DG A  72      28.905  -6.450   7.207 
ATOM   1492  N1   DG A  72      26.827  -5.786   6.554 
ATOM   1493  C2   DG A  72      25.940  -4.885   5.999 
ATOM   1494  N2   DG A  72      24.663  -5.273   5.952 
ATOM   1495  N3   DG A  72      26.304  -3.693   5.529 
ATOM   1496  C4   DG A  72      27.639  -3.476   5.662 
ATOM   1497  P    DT A  73      25.932   2.745   4.631 
ATOM   1498  OP1  DT A  73      25.740   3.607   3.443 
ATOM   1499  OP2  DT A  73      26.892   3.239   5.643 
ATOM   1500  O5'  DT A  73      24.519   2.461   5.324 
ATOM   1501  C5'  DT A  73      23.714   1.366   4.847 
ATOM   1502  C4'  DT A  73      23.140   0.595   6.019 
ATOM   1503  O4'  DT A  73      24.032  -0.458   6.482 
ATOM   1504  C3'  DT A  73      22.852   1.414   7.277 
ATOM   1505  O3'  DT A  73      21.666   0.920   7.887 
ATOM   1506  C2'  DT A  73      24.032   1.126   8.205 
ATOM   1507  C1'  DT A  73      24.142  -0.363   7.894 
ATOM   1508  N1   DT A  73      25.443  -0.966   8.299 
ATOM   1509  C2   DT A  73      25.418  -2.265   8.745 
ATOM   1510  O2   DT A  73      24.394  -2.923   8.818 
ATOM   1511  N3   DT A  73      26.642  -2.790   9.113 
ATOM   1512  C4   DT A  73      27.858  -2.138   9.070 
ATOM   1513  O4   DT A  73      28.889  -2.712   9.426 
ATOM   1514  C5   DT A  73      27.781  -0.779   8.588 
ATOM   1515  C7   DT A  73      29.060   0.002   8.511 
ATOM   1516  C6   DT A  73      26.604  -0.244   8.225 
ATOM   1517  P    DC A  74      20.630   1.959   8.525 
ATOM   1518  OP1  DC A  74      19.739   2.484   7.466 
ATOM   1519  OP2  DC A  74      21.365   2.971   9.315 
ATOM   1520  O5'  DC A  74      19.797   1.011   9.509 
ATOM   1521  C5'  DC A  74      19.632  -0.377   9.167 
ATOM   1522  C4'  DC A  74      19.850  -1.242  10.393 
ATOM   1523  O4'  DC A  74      21.249  -1.606  10.575 
ATOM   1524  C3'  DC A  74      19.455  -0.613  11.729 
ATOM   1525  O3'  DC A  74      18.902  -1.621  12.567 
ATOM   1526  C2'  DC A  74      20.776  -0.144  12.341 
ATOM   1527  C1'  DC A  74      21.603  -1.357  11.927 
ATOM   1528  N1   DC A  74      23.074  -1.127  11.985 
ATOM   1529  C2   DC A  74      23.884  -2.198  12.352 
ATOM   1530  O2   DC A  74      23.355  -3.285  12.611 
ATOM   1531  N3   DC A  74      25.227  -2.009  12.411 
ATOM   1532  C4   DC A  74      25.762  -0.815  12.122 
ATOM   1533  N4   DC A  74      27.077  -0.681  12.194 
ATOM   1534  C5   DC A  74      24.945   0.299  11.743 
ATOM   1535  C6   DC A  74      23.606   0.090  11.690 
ATOM   1536  P    DA A  75      17.643  -1.259  13.486 
ATOM   1537  OP1  DA A  75      16.398  -1.383  12.694 
ATOM   1538  OP2  DA A  75      17.866   0.047  14.143 
ATOM   1539  O5'  DA A  75      17.703  -2.427  14.579 
ATOM   1540  C5'  DA A  75      18.249  -3.705  14.204 
ATOM   1541  C4'  DA A  75      19.170  -4.216  15.294 
ATOM   1542  O4'  DA A  75      20.540  -3.751  15.127 
ATOM   1543  C3'  DA A  75      18.809  -3.797  16.719 
ATOM   1544  O3'  DA A  75      19.098  -4.875  17.602 
ATOM   1545  C2'  DA A  75      19.760  -2.644  17.036 
ATOM   1546  C1'  DA A  75      20.996  -3.245  16.372 
ATOM   1547  N9   DA A  75      22.073  -2.254  16.102 
ATOM   1548  C8   DA A  75      21.949  -0.938  15.754 
ATOM   1549  N7   DA A  75      23.082  -0.331  15.586 
ATOM   1550  C5   DA A  75      24.029  -1.313  15.841 
ATOM   1551  C6   DA A  75      25.434  -1.300  15.830 
ATOM   1552  N6   DA A  75      26.162  -0.213  15.537 
ATOM   1553  N1   DA A  75      26.066  -2.449  16.132 
ATOM   1554  C2   DA A  75      25.338  -3.525  16.422 
ATOM   1555  N3   DA A  75      24.030  -3.657  16.465 
ATOM   1556  C4   DA A  75      23.422  -2.493  16.159 
ATOM   1557  P    DG A  76      18.089  -5.181  18.807 
ATOM   1558  OP1  DG A  76      16.971  -6.020  18.318 
ATOM   1559  OP2  DG A  76      17.708  -3.915  19.469 
ATOM   1560  O5'  DG A  76      19.019  -6.041  19.786 
ATOM   1561  C5'  DG A  76      20.069  -6.847  19.222 
ATOM   1562  C4'  DG A  76      21.337  -6.692  20.038 
ATOM   1563  O4'  DG A  76      22.155  -5.575  19.587 
ATOM   1564  C3'  DG A  76      21.139  -6.424  21.530 
ATOM   1565  O3'  DG A  76      22.155  -7.102  22.259 
ATOM   1566  C2'  DG A  76      21.352  -4.918  21.685 
ATOM   1567  C1'  DG A  76      22.529  -4.806  20.720 
ATOM   1568  N9   DG A  76      22.802  -3.414  20.266 
ATOM   1569  C8   DG A  76      21.915  -2.387  20.027 
ATOM   1570  N7   DG A  76      22.484  -1.272  19.634 
ATOM   1571  C5   DG A  76      23.842  -1.584  19.612 
ATOM   1572  C6   DG A  76      24.959  -0.778  19.267 
ATOM   1573  O6   DG A  76      24.978   0.394  18.903 
ATOM   1574  N1   DG A  76      26.160  -1.492  19.383 
ATOM   1575  C2   DG A  76      26.268  -2.810  19.781 
ATOM   1576  N2   DG A  76      27.506  -3.308  19.827 
ATOM   1577  N3   DG A  76      25.220  -3.565  20.104 
ATOM   1578  C4   DG A  76      24.047  -2.888  19.996 
ATOM   1579  P    DT A  77      21.777  -7.808  23.644 
ATOM   1580  OP1  DT A  77      21.217  -9.153  23.378 
ATOM   1581  OP2  DT A  77      20.929  -6.901  24.448 
ATOM   1582  O5'  DT A  77      23.215  -7.950  24.330 
ATOM   1583  C5'  DT A  77      24.376  -8.101  23.492 
ATOM   1584  C4'  DT A  77      25.501  -7.222  24.002 
ATOM   1585  O4'  DT A  77      25.455  -5.880  23.439 
ATOM   1586  C3'  DT A  77      25.531  -6.988  25.512 
ATOM   1587  O3'  DT A  77      26.885  -6.949  25.945 
ATOM   1588  C2'  DT A  77      24.921  -5.599  25.700 
ATOM   1589  C1'  DT A  77      25.596  -4.946  24.498 
ATOM   1590  N1   DT A  77      24.959  -3.667  24.075 
ATOM   1591  C2   DT A  77      25.786  -2.689  23.579 
ATOM   1592  O2   DT A  77      26.993  -2.831  23.477 
ATOM   1593  N3   DT A  77      25.160  -1.518  23.199 
ATOM   1594  C4   DT A  77      23.808  -1.252  23.271 
ATOM   1595  O4   DT A  77      23.364  -0.164  22.899 
ATOM   1596  C5   DT A  77      23.022  -2.338  23.804 
ATOM   1597  C7   DT A  77      21.539  -2.132  23.918 
ATOM   1598  C6   DT A  77      23.604  -3.488  24.183 
ATOM   1599  P    DG A  78      27.274  -7.638  27.337 
ATOM   1600  OP1  DG A  78      27.493  -9.088  27.130 
ATOM   1601  OP2  DG A  78      26.277  -7.273  28.367 
ATOM   1602  O5'  DG A  78      28.669  -6.925  27.663 
ATOM   1603  C5'  DG A  78      29.503  -6.490  26.572 
ATOM   1604  C4'  DG A  78      30.050  -5.106  26.858 
ATOM   1605  O4'  DG A  78      29.157  -4.050  26.400 
ATOM   1606  C3'  DG A  78      30.287  -4.775  28.331 
ATOM   1607  O3'  DG A  78      31.459  -3.977  28.442 
ATOM   1608  C2'  DG A  78      29.081  -3.926  28.736 
ATOM   1609  C1'  DG A  78      29.002  -3.108  27.451 
ATOM   1610  N9   DG A  78      27.697  -2.415  27.262 
ATOM   1611  C8   DG A  78      26.432  -2.826  27.621 
ATOM   1612  N7   DG A  78      25.485  -1.974  27.310 
ATOM   1613  C5   DG A  78      26.172  -0.924  26.702 
ATOM   1614  C6   DG A  78      25.684   0.291  26.155 
ATOM   1615  O6   DG A  78      24.527   0.697  26.092 
ATOM   1616  N1   DG A  78      26.725   1.075  25.638 
ATOM   1617  C2   DG A  78      28.062   0.729  25.649 
ATOM   1618  N2   DG A  78      28.902   1.614  25.106 
ATOM   1619  N3   DG A  78      28.519  -0.412  26.163 
ATOM   1620  C4   DG A  78      27.522  -1.183  26.668 
ATOM   1621  P    DA A  79      32.461  -4.234  29.664 
ATOM   1622  OP1  DA A  79      33.378  -5.347  29.327 
ATOM   1623  OP2  DA A  79      31.687  -4.386  30.915 
ATOM   1624  O5'  DA A  79      33.275  -2.857  29.700 
ATOM   1625  C5'  DA A  79      33.468  -2.128  28.473 
ATOM   1626  C4'  DA A  79      33.223  -0.650  28.705 
ATOM   1627  O4'  DA A  79      31.825  -0.285  28.528 
ATOM   1628  C3'  DA A  79      33.567  -0.131  30.100 
ATOM   1629  O3'  DA A  79      34.107   1.180  29.983 
ATOM   1630  C2'  DA A  79      32.222  -0.039  30.821 
ATOM   1631  C1'  DA A  79      31.424   0.503  29.639 
ATOM   1632  N9   DA A  79      29.950   0.364  29.797 
ATOM   1633  C8   DA A  79      29.253  -0.636  30.412 
ATOM   1634  N7   DA A  79      27.967  -0.473  30.386 
ATOM   1635  C5   DA A  79      27.796   0.724  29.704 
ATOM   1636  C6   DA A  79      26.651   1.453  29.343 
ATOM   1637  N6   DA A  79      25.402   1.062  29.635 
ATOM   1638  N1   DA A  79      26.836   2.604  28.669 
ATOM   1639  C2   DA A  79      28.079   2.986  28.381 
ATOM   1640  N3   DA A  79      29.218   2.392  28.665 
ATOM   1641  C4   DA A  79      29.005   1.244  29.339 
ATOM   1642  P    DA A  80      35.332   1.602  30.923 
ATOM   1643  OP1  DA A  80      36.602   1.139  30.320 
ATOM   1644  OP2  DA A  80      35.071   1.155  32.309 
ATOM   1645  O5'  DA A  80      35.251   3.199  30.850 
ATOM   1646  C5'  DA A  80      34.735   3.818  29.656 
ATOM   1647  C4'  DA A  80      33.788   4.942  30.024 
ATOM   1648  O4'  DA A  80      32.417   4.479  30.196 
ATOM   1649  C3'  DA A  80      34.097   5.673  31.330 
ATOM   1650  O3'  DA A  80      33.796   7.053  31.168 
ATOM   1651  C2'  DA A  80      33.122   5.079  32.346 
ATOM   1652  C1'  DA A  80      31.916   5.009  31.414 
ATOM   1653  N9   DA A  80      30.834   4.108  31.900 
ATOM   1654  C8   DA A  80      30.952   2.942  32.600 
ATOM   1655  N7   DA A  80      29.817   2.382  32.882 
ATOM   1656  C5   DA A  80      28.874   3.238  32.328 
ATOM   1657  C6   DA A  80      27.472   3.202  32.284 
ATOM   1658  N6   DA A  80      26.738   2.223  32.833 
ATOM   1659  N1   DA A  80      26.845   4.213  31.654 
ATOM   1660  C2   DA A  80      27.578   5.183  31.110 
ATOM   1661  N3   DA A  80      28.885   5.323  31.087 
ATOM   1662  C4   DA A  80      29.488   4.298  31.725 
ATOM   1663  P    DG A  81      34.770   8.142  31.823 
ATOM   1664  OP1  DG A  81      35.913   8.394  30.917 
ATOM   1665  OP2  DG A  81      35.113   7.735  33.203 
ATOM   1666  O5'  DG A  81      33.821   9.430  31.863 
ATOM   1667  C5'  DG A  81      32.800   9.577  30.859 
ATOM   1668  C4'  DG A  81      31.504  10.035  31.500 
ATOM   1669  O4'  DG A  81      30.687   8.920  31.957 
ATOM   1670  C3'  DG A  81      31.652  10.916  32.740 
ATOM   1671  O3'  DG A  81      30.622  11.898  32.732 
ATOM   1672  C2'  DG A  81      31.412   9.972  33.918 
ATOM   1673  C1'  DG A  81      30.266   9.189  33.286 
ATOM   1674  N9   DG A  81      29.989   7.887  33.956 
ATOM   1675  C8   DG A  81      30.869   7.009  34.551 
ATOM   1676  N7   DG A  81      30.299   5.942  35.055 
ATOM   1677  C5   DG A  81      28.946   6.126  34.774 
ATOM   1678  C6   DG A  81      27.830   5.301  35.073 
ATOM   1679  O6   DG A  81      27.806   4.220  35.657 
ATOM   1680  N1   DG A  81      26.636   5.866  34.607 
ATOM   1681  C2   DG A  81      26.532   7.071  33.939 
ATOM   1682  N2   DG A  81      25.301   7.437  33.575 
ATOM   1683  N3   DG A  81      27.580   7.844  33.658 
ATOM   1684  C4   DG A  81      28.746   7.310  34.104 
ATOM   1685  P    DA A  82      30.966  13.388  33.206 
ATOM   1686  OP1  DA A  82      31.550  14.145  32.077 
ATOM   1687  OP2  DA A  82      31.775  13.340  34.444 
ATOM   1688  O5'  DA A  82      29.509  13.957  33.540 
ATOM   1689  C5'  DA A  82      28.376  13.449  32.809 
ATOM   1690  C4'  DA A  82      27.224  13.183  33.758 
ATOM   1691  O4'  DA A  82      27.270  11.843  34.326 
ATOM   1692  C3'  DA A  82      27.143  14.098  34.979 
ATOM   1693  O3'  DA A  82      25.775  14.364  35.266 
ATOM   1694  C2'  DA A  82      27.728  13.271  36.123 
ATOM   1695  C1'  DA A  82      27.083  11.945  35.729 
ATOM   1696  N9   DA A  82      27.717  10.757  36.368 
ATOM   1697  C8   DA A  82      29.031  10.563  36.681 
ATOM   1698  N7   DA A  82      29.275   9.416  37.236 
ATOM   1699  C5   DA A  82      28.030   8.803  37.295 
ATOM   1700  C6   DA A  82      27.612   7.553  37.780 
ATOM   1701  N6   DA A  82      28.446   6.654  38.325 
ATOM   1702  N1   DA A  82      26.302   7.258  37.687 
ATOM   1703  C2   DA A  82      25.480   8.155  37.144 
ATOM   1704  N3   DA A  82      25.754   9.347  36.660 
ATOM   1705  C4   DA A  82      27.070   9.617  36.766 
ATOM   1706  P    DA A  83      25.351  15.834  35.734 
ATOM   1707  OP1  DA A  83      25.159  16.697  34.546 
ATOM   1708  OP2  DA A  83      26.311  16.329  36.746 
ATOM   1709  O5'  DA A  83      23.938  15.550  36.427 
ATOM   1710  C5'  DA A  83      23.133  14.455  35.950 
ATOM   1711  C4'  DA A  83      22.559  13.684  37.122 
ATOM   1712  O4'  DA A  83      23.451  12.632  37.585 
ATOM   1713  C3'  DA A  83      22.271  14.503  38.380 
ATOM   1714  O3'  DA A  83      21.085  14.009  38.990 
ATOM   1715  C2'  DA A  83      23.451  14.215  39.308 
ATOM   1716  C1'  DA A  83      23.561  12.726  38.997 
ATOM   1717  N9   DA A  83      24.862  12.123  39.402 
ATOM   1718  C8   DA A  83      26.102  12.695  39.391 
ATOM   1719  N7   DA A  83      27.045  11.910  39.807 
ATOM   1720  C5   DA A  83      26.386  10.728  40.116 
ATOM   1721  C6   DA A  83      26.836   9.493  40.612 
ATOM   1722  N6   DA A  83      28.120   9.233  40.896 
ATOM   1723  N1   DA A  83      25.914   8.531  40.806 
ATOM   1724  C2   DA A  83      24.640   8.795  40.522 
ATOM   1725  N3   DA A  83      24.105   9.903  40.057 
ATOM   1726  C4   DA A  83      25.048  10.850  39.872 
ATOM   1727  P    DT A  84      20.049  15.049  39.628 
ATOM   1728  OP1  DT A  84      19.158  15.574  38.569 
ATOM   1729  OP2  DT A  84      20.785  16.061  40.418 
ATOM   1730  O5'  DT A  84      19.216  14.101  40.612 
ATOM   1731  C5'  DT A  84      19.051  12.712  40.270 
ATOM   1732  C4'  DT A  84      19.269  11.848  41.496 
ATOM   1733  O4'  DT A  84      20.668  11.484  41.678 
ATOM   1734  C3'  DT A  84      18.874  12.476  42.832 
ATOM   1735  O3'  DT A  84      18.321  11.469  43.670 
ATOM   1736  C2'  DT A  84      20.195  12.946  43.443 
ATOM   1737  C1'  DT A  84      21.022  11.732  43.030 
ATOM   1738  N1   DT A  84      22.493  11.962  43.088 
ATOM   1739  C2   DT A  84      23.279  10.896  43.451 
ATOM   1740  O2   DT A  84      22.824   9.798  43.720 
ATOM   1741  N3   DT A  84      24.637  11.147  43.494 
ATOM   1742  C4   DT A  84      25.257  12.347  43.211 
ATOM   1743  O4   DT A  84      26.483  12.450  43.284 
ATOM   1744  C5   DT A  84      24.349  13.406  42.839 
ATOM   1745  C7   DT A  84      24.941  14.745  42.514 
ATOM   1746  C6   DT A  84      23.024  13.189  42.789 
ATOM   1747  P    DT A  85      17.062  11.830  44.589 
ATOM   1748  OP1  DT A  85      15.817  11.706  43.797 
ATOM   1749  OP2  DT A  85      17.285  13.137  45.246 
ATOM   1750  O5'  DT A  85      17.123  10.663  45.682 
ATOM   1751  C5'  DT A  85      17.668   9.384  45.306 
ATOM   1752  C4'  DT A  85      18.589   8.873  46.397 
ATOM   1753  O4'  DT A  85      19.959   9.339  46.230 
ATOM   1754  C3'  DT A  85      18.229   9.292  47.822 
ATOM   1755  O3'  DT A  85      18.517   8.214  48.705 
ATOM   1756  C2'  DT A  85      19.180  10.446  48.139 
ATOM   1757  C1'  DT A  85      20.415   9.844  47.475 
ATOM   1758  N1   DT A  85      21.492  10.836  47.205 
ATOM   1759  C2   DT A  85      22.789  10.395  47.315 
ATOM   1760  O2   DT A  85      23.078   9.251  47.617 
ATOM   1761  N3   DT A  85      23.762  11.343  47.058 
ATOM   1762  C4   DT A  85      23.548  12.661  46.708 
ATOM   1763  O4   DT A  85      24.500  13.417  46.503 
ATOM   1764  C5   DT A  85      22.155  13.029  46.619 
ATOM   1765  C7   DT A  85      21.834  14.446  46.244 
ATOM   1766  C6   DT A  85      21.189  12.128  46.864 
ATOM   1767  P    DT A  86      17.508   7.908  49.910 
ATOM   1768  OP1  DT A  86      16.391   7.070  49.421 
ATOM   1769  OP2  DT A  86      17.127   9.175  50.572 
ATOM   1770  O5'  DT A  86      18.438   7.049  50.889 
ATOM   1771  C5'  DT A  86      19.488   6.243  50.325 
ATOM   1772  C4'  DT A  86      20.757   6.398  51.141 
ATOM   1773  O4'  DT A  86      21.574   7.515  50.690 
ATOM   1774  C3'  DT A  86      20.558   6.666  52.633 
ATOM   1775  O3'  DT A  86      21.574   5.987  53.362 
ATOM   1776  C2'  DT A  86      20.771   8.171  52.788 
ATOM   1777  C1'  DT A  86      21.948   8.283  51.823 
ATOM   1778  N1   DT A  86      22.221   9.675  51.369 
ATOM   1779  C2   DT A  86      23.534  10.016  51.151 
ATOM   1780  O2   DT A  86      24.457   9.236  51.312 
ATOM   1781  N3   DT A  86      23.748  11.314  50.732 
ATOM   1782  C4   DT A  86      22.782  12.276  50.519 
ATOM   1783  O4   DT A  86      23.095  13.407  50.143 
ATOM   1784  C5   DT A  86      21.434  11.824  50.775 
ATOM   1785  C7   DT A  86      20.321  12.809  50.567 
ATOM   1786  C6   DT A  86      21.198  10.567  51.183 
ATOM   1787  P    DC A  87      21.196   5.281  54.747 
ATOM   1788  OP1  DC A  87      20.636   3.936  54.481 
ATOM   1789  OP2  DC A  87      20.348   6.189  55.551 
ATOM   1790  O5'  DC A  87      22.634   5.140  55.433 
ATOM   1791  C5'  DC A  87      23.795   4.988  54.595 
ATOM   1792  C4'  DC A  87      24.920   5.867  55.105 
ATOM   1793  O4'  DC A  87      24.874   7.209  54.542 
ATOM   1794  C3'  DC A  87      24.950   6.101  56.615 
ATOM   1795  O3'  DC A  87      26.304   6.140  57.048 
ATOM   1796  C2'  DC A  87      24.340   7.491  56.803 
ATOM   1797  C1'  DC A  87      25.015   8.144  55.601 
ATOM   1798  N1   DC A  87      24.378   9.422  55.178 
ATOM   1799  C2   DC A  87      25.203  10.424  54.673 
ATOM   1800  O2   DC A  87      26.419  10.212  54.598 
ATOM   1801  N3   DC A  87      24.642  11.596  54.283 
ATOM   1802  C4   DC A  87      23.320  11.786  54.382 
ATOM   1803  N4   DC A  87      22.820  12.948  53.988 
ATOM   1804  C5   DC A  87      22.453  10.770  54.899 
ATOM   1805  C6   DC A  87      23.034   9.605  55.284 
ATOM   1806  P    DC A  88      26.693   5.451  58.440 
ATOM   1807  OP1  DC A  88      26.912   4.002  58.233 
ATOM   1808  OP2  DC A  88      25.696   5.816  59.470 
ATOM   1809  O5'  DC A  88      28.088   6.164  58.766 
ATOM   1810  C5'  DC A  88      28.922   6.599  57.675 
ATOM   1811  C4'  DC A  88      29.470   7.984  57.961 
ATOM   1812  O4'  DC A  88      28.577   9.040  57.503 
ATOM   1813  C3'  DC A  88      29.706   8.315  59.434 
ATOM   1814  O3'  DC A  88      30.878   9.113  59.545 
ATOM   1815  C2'  DC A  88      28.500   9.163  59.839 
ATOM   1816  C1'  DC A  88      28.421   9.981  58.554 
ATOM   1817  N1   DC A  88      27.117  10.674  58.365 
ATOM   1818  C2   DC A  88      27.127  11.920  57.742 
ATOM   1819  O2   DC A  88      28.209  12.394  57.375 
ATOM   1820  N3   DC A  88      25.948  12.569  57.561 
ATOM   1821  C4   DC A  88      24.797  12.021  57.973 
ATOM   1822  N4   DC A  88      23.674  12.694  57.773 
ATOM   1823  C5   DC A  88      24.765  10.741  58.616 
ATOM   1824  C6   DC A  88      25.954  10.109  58.788 
ATOM   1825  P    DA A  89      31.880   8.855  60.767 
ATOM   1826  OP1  DA A  89      32.797   7.743  60.430 
ATOM   1827  OP2  DA A  89      31.106   8.703  62.018 
ATOM   1828  O5'  DA A  89      32.695  10.232  60.803 
ATOM   1829  C5'  DA A  89      32.887  10.961  59.576 
ATOM   1830  C4'  DA A  89      32.643  12.439  59.808 
ATOM   1831  O4'  DA A  89      31.245  12.805  59.631 
ATOM   1832  C3'  DA A  89      32.986  12.959  61.203 
ATOM   1833  O3'  DA A  89      33.526  14.270  61.086 
ATOM   1834  C2'  DA A  89      31.641  13.051  61.924 
ATOM   1835  C1'  DA A  89      30.844  13.592  60.742 
ATOM   1836  N9   DA A  89      29.369  13.453  60.900 
ATOM   1837  C8   DA A  89      28.672  12.453  61.515 
ATOM   1838  N7   DA A  89      27.386  12.616  61.489 
ATOM   1839  C5   DA A  89      27.215  13.813  60.807 
ATOM   1840  C6   DA A  89      26.070  14.542  60.446 
ATOM   1841  N6   DA A  89      24.821  14.151  60.738 
ATOM   1842  N1   DA A  89      26.256  15.693  59.772 
ATOM   1843  C2   DA A  89      27.498  16.076  59.484 
ATOM   1844  N3   DA A  89      28.637  15.482  59.768 
ATOM   1845  C4   DA A  89      28.424  14.333  60.442 
ATOM   1846  P    DG A  90      34.751  14.692  62.026 
ATOM   1847  OP1  DG A  90      36.021  14.229  61.423 
ATOM   1848  OP2  DG A  90      34.490  14.244  63.412 
ATOM   1849  O5'  DG A  90      34.670  16.288  61.953 
ATOM   1850  C5'  DG A  90      34.155  16.907  60.759 
ATOM   1851  C4'  DG A  90      33.207  18.031  61.127 
ATOM   1852  O4'  DG A  90      31.837  17.568  61.299 
ATOM   1853  C3'  DG A  90      33.516  18.762  62.433 
ATOM   1854  O3'  DG A  90      33.215  20.143  62.271 
ATOM   1855  C2'  DG A  90      32.541  18.168  63.449 
ATOM   1856  C1'  DG A  90      31.335  18.098  62.517 
ATOM   1857  N9   DG A  90      30.253  17.197  63.003 
ATOM   1858  C8   DG A  90      30.353  16.019  63.710 
ATOM   1859  N7   DG A  90      29.198  15.463  63.987 
ATOM   1860  C5   DG A  90      28.267  16.336  63.425 
ATOM   1861  C6   DG A  90      26.850  16.268  63.400 
ATOM   1862  O6   DG A  90      26.112  15.410  63.876 
ATOM   1863  N1   DG A  90      26.297  17.364  62.722 
ATOM   1864  C2   DG A  90      27.019  18.389  62.144 
ATOM   1865  N2   DG A  90      26.304  19.343  61.543 
ATOM   1866  N3   DG A  90      28.349  18.452  62.168 
ATOM   1867  C4   DG A  90      28.901  17.397  62.822 
ATOM   1868  P    DA A  91      34.189  21.231  62.926 
ATOM   1869  OP1  DA A  91      35.332  21.483  62.020 
ATOM   1870  OP2  DA A  91      34.532  20.824  64.306 
ATOM   1871  O5'  DA A  91      33.240  22.520  62.966 
ATOM   1872  C5'  DA A  91      32.219  22.666  61.962 
ATOM   1873  C4'  DA A  91      30.924  23.124  62.603 
ATOM   1874  O4'  DA A  91      30.106  22.009  63.060 
ATOM   1875  C3'  DA A  91      31.071  24.006  63.843 
ATOM   1876  O3'  DA A  91      30.041  24.987  63.835 
ATOM   1877  C2'  DA A  91      30.832  23.061  65.021 
ATOM   1878  C1'  DA A  91      29.685  22.278  64.389 
ATOM   1879  N9   DA A  91      29.408  20.977  65.059 
ATOM   1880  C8   DA A  91      30.295  20.118  65.644 
ATOM   1881  N7   DA A  91      29.743  19.058  66.147 
ATOM   1882  C5   DA A  91      28.392  19.222  65.877 
ATOM   1883  C6   DA A  91      27.267  18.430  66.157 
ATOM   1884  N6   DA A  91      27.330  17.257  66.802 
ATOM   1885  N1   DA A  91      26.069  18.889  65.748 
ATOM   1886  C2   DA A  91      26.013  20.055  65.106 
ATOM   1887  N3   DA A  91      26.990  20.877  64.790 
ATOM   1888  C4   DA A  91      28.177  20.395  65.211 
ATOM   1889  P    DA A  92      30.385  26.477  64.309 
ATOM   1890  OP1  DA A  92      30.969  27.234  63.180 
ATOM   1891  OP2  DA A  92      31.194  26.429  65.547 
ATOM   1892  O5'  DA A  92      28.928  27.046  64.643 
ATOM   1893  C5'  DA A  92      27.796  26.539  63.912 
ATOM   1894  C4'  DA A  92      26.643  26.272  64.861 
ATOM   1895  O4'  DA A  92      26.689  24.932  65.429 
ATOM   1896  C3'  DA A  92      26.562  27.188  66.082 
ATOM   1897  O3'  DA A  92      25.194  27.453  66.369 
ATOM   1898  C2'  DA A  92      27.147  26.360  67.226 
ATOM   1899  C1'  DA A  92      26.503  25.034  66.832 
ATOM   1900  N9   DA A  92      27.136  23.847  67.471 
ATOM   1901  C8   DA A  92      28.450  23.652  67.784 
ATOM   1902  N7   DA A  92      28.694  22.505  68.339 
ATOM   1903  C5   DA A  92      27.450  21.892  68.398 
ATOM   1904  C6   DA A  92      27.032  20.642  68.883 
ATOM   1905  N6   DA A  92      27.865  19.744  69.428 
ATOM   1906  N1   DA A  92      25.722  20.348  68.790 
ATOM   1907  C2   DA A  92      24.899  21.244  68.247 
ATOM   1908  N3   DA A  92      25.173  22.436  67.763 
ATOM   1909  C4   DA A  92      26.489  22.706  67.869 
ATOM   1910  P    DG A  93      24.771  28.924  66.837 
ATOM   1911  OP1  DG A  93      24.579  29.786  65.649 
ATOM   1912  OP2  DG A  93      25.730  29.418  67.849 
ATOM   1913  O5'  DG A  93      23.357  28.640  67.530 
ATOM   1914  C5'  DG A  93      22.553  27.545  67.053 
ATOM   1915  C4'  DG A  93      21.978  26.774  68.225 
ATOM   1916  O4'  DG A  93      22.871  25.721  68.688 
ATOM   1917  C3'  DG A  93      21.691  27.592  69.483 
ATOM   1918  O3'  DG A  93      20.505  27.098  70.093 
ATOM   1919  C2'  DG A  93      22.870  27.304  70.411 
ATOM   1920  C1'  DG A  93      22.980  25.816  70.100 
ATOM   1921  N9   DG A  93      24.281  25.213  70.505 
ATOM   1922  C8   DG A  93      25.539  25.774  70.501 
ATOM   1923  N7   DG A  93      26.484  24.969  70.923 
ATOM   1924  C5   DG A  93      25.803  23.790  71.228 
ATOM   1925  C6   DG A  93      26.292  22.556  71.729 
ATOM   1926  O6   DG A  93      27.445  22.243  72.012 
ATOM   1927  N1   DG A  93      25.257  21.625  71.896 
ATOM   1928  C2   DG A  93      23.925  21.858  71.614 
ATOM   1929  N2   DG A  93      23.092  20.838  71.841 
ATOM   1930  N3   DG A  93      23.467  23.015  71.143 
ATOM   1931  C4   DG A  93      24.458  23.930  70.976 
ATOM   1932  P    DA A  94      19.468  28.138  70.731 
ATOM   1933  OP1  DA A  94      18.578  28.663  69.672 
ATOM   1934  OP2  DA A  94      20.204  29.150  71.521 
ATOM   1935  O5'  DA A  94      18.635  27.190  71.714 
ATOM   1936  C5'  DA A  94      18.471  25.801  71.373 
ATOM   1937  C4'  DA A  94      18.689  24.937  72.599 
ATOM   1938  O4'  DA A  94      20.087  24.573  72.781 
ATOM   1939  C3'  DA A  94      18.294  25.566  73.935 
ATOM   1940  O3'  DA A  94      17.740  24.558  74.773 
ATOM   1941  C2'  DA A  94      19.614  26.035  74.546 
ATOM   1942  C1'  DA A  94      20.441  24.822  74.133 
ATOM   1943  N9   DA A  94      21.912  25.051  74.191 
ATOM   1944  C8   DA A  94      22.602  26.201  73.927 
ATOM   1945  N7   DA A  94      23.886  26.084  74.067 
ATOM   1946  C5   DA A  94      24.064  24.762  74.451 
ATOM   1947  C6   DA A  94      25.209  24.010  74.756 
ATOM   1948  N6   DA A  94      26.453  24.508  74.721 
ATOM   1949  N1   DA A  94      25.030  22.721  75.103 
ATOM   1950  C2   DA A  94      23.791  22.232  75.135 
ATOM   1951  N3   DA A  94      22.653  22.834  74.873 
ATOM   1952  C4   DA A  94      22.860  24.122  74.530 
ATOM   1953  P    DG A  95      16.481  24.919  75.692 
ATOM   1954  OP1  DG A  95      15.236  24.795  74.900 
ATOM   1955  OP2  DG A  95      16.705  26.226  76.349 
ATOM   1956  O5'  DG A  95      16.542  23.752  76.785 
ATOM   1957  C5'  DG A  95      17.088  22.473  76.409 
ATOM   1958  C4'  DG A  95      18.008  21.963  77.500 
ATOM   1959  O4'  DG A  95      19.378  22.428  77.333 
ATOM   1960  C3'  DG A  95      17.648  22.381  78.925 
ATOM   1961  O3'  DG A  95      17.936  21.303  79.808 
ATOM   1962  C2'  DG A  95      18.599  23.535  79.242 
ATOM   1963  C1'  DG A  95      19.834  22.934  78.578 
ATOM   1964  N9   DG A  95      20.911  23.925  78.308 
ATOM   1965  C8   DG A  95      20.805  25.253  77.957 
ATOM   1966  N7   DG A  95      21.958  25.856  77.790 
ATOM   1967  C5   DG A  95      22.894  24.857  78.050 
ATOM   1968  C6   DG A  95      24.312  24.905  78.029 
ATOM   1969  O6   DG A  95      25.046  25.855  77.771 
ATOM   1970  N1   DG A  95      24.872  23.661  78.356 
ATOM   1971  C2   DG A  95      24.155  22.522  78.663 
ATOM   1972  N2   DG A  95      24.876  21.435  78.947 
ATOM   1973  N3   DG A  95      22.824  22.477  78.682 
ATOM   1974  C4   DG A  95      22.267  23.675  78.367 
ATOM   1975  P    DG A  96      16.927  20.997  81.013 
ATOM   1976  OP1  DG A  96      15.810  20.159  80.524 
ATOM   1977  OP2  DG A  96      16.546  22.264  81.675 
ATOM   1978  O5'  DG A  96      17.857  20.138  81.992 
ATOM   1979  C5'  DG A  96      18.907  19.332  81.428 
ATOM   1980  C4'  DG A  96      20.176  19.487  82.244 
ATOM   1981  O4'  DG A  96      20.993  20.604  81.793 
ATOM   1982  C3'  DG A  96      19.977  19.755  83.736 
ATOM   1983  O3'  DG A  96      20.993  19.076  84.465 
ATOM   1984  C2'  DG A  96      20.190  21.261  83.891 
ATOM   1985  C1'  DG A  96      21.368  21.372  82.926 
ATOM   1986  N9   DG A  96      21.641  22.765  82.472 
ATOM   1987  C8   DG A  96      20.754  23.791  82.233 
ATOM   1988  N7   DG A  96      21.322  24.906  81.840 
ATOM   1989  C5   DG A  96      22.681  24.595  81.818 
ATOM   1990  C6   DG A  96      23.798  25.400  81.473 
ATOM   1991  O6   DG A  96      23.817  26.573  81.109 
ATOM   1992  N1   DG A  96      24.999  24.687  81.589 
ATOM   1993  C2   DG A  96      25.106  23.368  81.987 
ATOM   1994  N2   DG A  96      26.344  22.870  82.033 
ATOM   1995  N3   DG A  96      24.058  22.613  82.310 
ATOM   1996  C4   DG A  96      22.886  23.291  82.202 
ATOM   1997  P    DT A  97      20.615  18.370  85.850 
ATOM   1998  OP1  DT A  97      20.056  17.025  85.584 
ATOM   1999  OP2  DT A  97      19.768  19.278  86.654 
ATOM   2000  O5'  DT A  97      22.053  18.229  86.536 
ATOM   2001  C5'  DT A  97      23.214  18.078  85.698 
ATOM   2002  C4'  DT A  97      24.339  18.956  86.208 
ATOM   2003  O4'  DT A  97      24.293  20.299  85.645 
ATOM   2004  C3'  DT A  97      24.369  19.190  87.718 
ATOM   2005  O3'  DT A  97      25.723  19.229  88.151 
ATOM   2006  C2'  DT A  97      23.760  20.580  87.906 
ATOM   2007  C1'  DT A  97      24.434  21.233  86.704 
ATOM   2008  N1   DT A  97      23.797  22.511  86.281 
ATOM   2009  C2   DT A  97      24.625  23.489  85.785 
ATOM   2010  O2   DT A  97      25.831  23.348  85.683 
ATOM   2011  N3   DT A  97      23.999  24.660  85.405 
ATOM   2012  C4   DT A  97      22.647  24.927  85.477 
ATOM   2013  O4   DT A  97      22.202  26.014  85.105 
ATOM   2014  C5   DT A  97      21.860  23.840  86.010 
ATOM   2015  C7   DT A  97      20.377  24.047  86.124 
ATOM   2016  C6   DT A  97      22.443  22.691  86.389 
ATOM   2017  P    DT A  98      26.112  18.540  89.543 
ATOM   2018  OP1  DT A  98      26.331  17.091  89.336 
ATOM   2019  OP2  DT A  98      25.116  18.906  90.573 
ATOM   2020  O5'  DT A  98      27.508  19.254  89.869 
ATOM   2021  C5'  DT A  98      28.342  19.689  88.778 
ATOM   2022  C4'  DT A  98      28.889  21.073  89.064 
ATOM   2023  O4'  DT A  98      27.996  22.129  88.606 
ATOM   2024  C3'  DT A  98      29.125  21.404  90.537 
ATOM   2025  O3'  DT A  98      30.297  22.202  90.648 
ATOM   2026  C2'  DT A  98      27.920  22.253  90.942 
ATOM   2027  C1'  DT A  98      27.840  23.071  89.657 
ATOM   2028  N1   DT A  98      26.536  23.763  89.468 
ATOM   2029  C2   DT A  98      26.563  24.992  88.852 
ATOM   2030  O2   DT A  98      27.594  25.517  88.465 
ATOM   2031  N3   DT A  98      25.336  25.604  88.695 
ATOM   2032  C4   DT A  98      24.113  25.102  89.092 
ATOM   2033  O4   DT A  98      23.079  25.745  88.897 
ATOM   2034  C5   DT A  98      24.187  23.809  89.729 
ATOM   2035  C7   DT A  98      22.900  23.190  90.194 
ATOM   2036  C6   DT A  98      25.366  23.191  89.895 
ATOM   2037  P    DC A  99      31.300  21.944  91.870 
ATOM   2038  OP1  DC A  99      32.216  20.832  91.533 
ATOM   2039  OP2  DC A  99      30.525  21.793  93.121 
ATOM   2040  O5'  DC A  99      32.114  23.321  91.905 
ATOM   2041  C5'  DC A  99      32.306  24.050  90.679 
ATOM   2042  C4'  DC A  99      32.062  25.528  90.911 
ATOM   2043  O4'  DC A  99      30.664  25.894  90.734 
ATOM   2044  C3'  DC A  99      32.405  26.048  92.306 
ATOM   2045  O3'  DC A  99      32.945  27.359  92.189 
ATOM   2046  C2'  DC A  99      31.061  26.140  93.027 
ATOM   2047  C1'  DC A  99      30.263  26.681  91.845 
ATOM   2048  N1   DC A  99      28.789  26.543  92.002 
ATOM   2049  C2   DC A  99      27.981  27.543  91.468 
ATOM   2050  O2   DC A  99      28.516  28.496  90.889 
ATOM   2051  N3   DC A  99      26.633  27.435  91.602 
ATOM   2052  C4   DC A  99      26.093  26.388  92.236 
ATOM   2053  N4   DC A  99      24.774  26.328  92.340 
ATOM   2054  C5   DC A  99      26.906  25.348  92.793 
ATOM   2055  C6   DC A  99      28.250  25.474  92.650 
ATOM   2056  P    DC A 100      34.171  27.781  93.129 
ATOM   2057  OP1  DC A 100      35.440  27.318  92.526 
ATOM   2058  OP2  DC A 100      33.909  27.334  94.515 
ATOM   2059  O5'  DC A 100      34.089  29.378  93.056 
ATOM   2060  C5'  DC A 100      33.574  29.997  91.862 
ATOM   2061  C4'  DC A 100      32.626  31.121  92.230 
ATOM   2062  O4'  DC A 100      31.256  30.658  92.402 
ATOM   2063  C3'  DC A 100      32.935  31.852  93.536 
ATOM   2064  O3'  DC A 100      32.634  33.232  93.374 
ATOM   2065  C2'  DC A 100      31.960  31.258  94.552 
ATOM   2066  C1'  DC A 100      30.754  31.188  93.620 
ATOM   2067  N1   DC A 100      29.672  30.286  94.106 
ATOM   2068  C2   DC A 100      28.355  30.647  93.831 
ATOM   2069  O2   DC A 100      28.141  31.688  93.201 
ATOM   2070  N3   DC A 100      27.354  29.839  94.266 
ATOM   2071  C4   DC A 100      27.628  28.718  94.946 
ATOM   2072  N4   DC A 100      26.618  27.964  95.349 
ATOM   2073  C5   DC A 100      28.976  28.330  95.240 
ATOM   2074  C6   DC A 100      29.962  29.151  94.796 
ATOM   2075  P    DT A 101      33.609  34.321  94.029 
ATOM   2076  OP1  DT A 101      34.751  34.573  93.123 
ATOM   2077  OP2  DT A 101      33.951  33.913  95.409 
ATOM   2078  O5'  DT A 101      32.660  35.609  94.069 
ATOM   2079  C5'  DT A 101      31.638  35.756  93.065 
ATOM   2080  C4'  DT A 101      30.343  36.213  93.706 
ATOM   2081  O4'  DT A 101      29.525  35.099  94.163 
ATOM   2082  C3'  DT A 101      30.490  37.095  94.946 
ATOM   2083  O3'  DT A 101      29.461  38.077  94.938 
ATOM   2084  C2'  DT A 101      30.251  36.151  96.124 
ATOM   2085  C1'  DT A 101      29.104  35.368  95.492 
ATOM   2086  N1   DT A 101      28.827  34.066  96.162 
ATOM   2087  C2   DT A 101      27.518  33.654  96.211 
ATOM   2088  O2   DT A 101      26.600  34.301  95.737 
ATOM   2089  N3   DT A 101      27.299  32.443  96.840 
ATOM   2090  C4   DT A 101      28.260  31.632  97.409 
ATOM   2091  O4   DT A 101      27.943  30.568  97.945 
ATOM   2092  C5   DT A 101      29.604  32.148  97.308 
ATOM   2093  C7   DT A 101      30.710  31.327  97.902 
ATOM   2094  C6   DT A 101      29.845  33.323  96.702 
ATOM   2095  P    DC A 102      29.804  39.566  95.412 
ATOM   2096  OP1  DC A 102      30.388  40.324  94.283 
ATOM   2097  OP2  DC A 102      30.613  39.518  96.650 
ATOM   2098  O5'  DC A 102      28.347  40.136  95.746 
ATOM   2099  C5'  DC A 102      27.215  39.628  95.015 
ATOM   2100  C4'  DC A 102      26.062  39.362  95.964 
ATOM   2101  O4'  DC A 102      26.108  38.021  96.532 
ATOM   2102  C3'  DC A 102      25.981  40.277  97.185 
ATOM   2103  O3'  DC A 102      24.613  40.542  97.472 
ATOM   2104  C2'  DC A 102      26.566  39.449  98.329 
ATOM   2105  C1'  DC A 102      25.922  38.124  97.935 
ATOM   2106  N1   DC A 102      26.555  36.936  98.573 
ATOM   2107  C2   DC A 102      25.732  35.865  98.910 
ATOM   2108  O2   DC A 102      24.523  35.942  98.667 
ATOM   2109  N3   DC A 102      26.290  34.772  99.494 
ATOM   2110  C4   DC A 102      27.606  34.728  99.740 
ATOM   2111  N4   DC A 102      28.102  33.641 100.312 
ATOM   2112  C5   DC A 102      28.469  35.820  99.402 
ATOM   2113  C6   DC A 102      27.892  36.902  98.820 
ATOM   2114  P    DC A 103      24.190  42.013  97.940 
ATOM   2115  OP1  DC A 103      23.998  42.875  96.752 
ATOM   2116  OP2  DC A 103      25.149  42.507  98.952 
ATOM   2117  O5'  DC A 103      22.777  41.729  98.633 
ATOM   2118  C5'  DC A 103      21.972  40.634  98.156 
ATOM   2119  C4'  DC A 103      21.397  39.863  99.328 
ATOM   2120  O4'  DC A 103      22.290  38.810  99.791 
ATOM   2121  C3'  DC A 103      21.110  40.682 100.586 
ATOM   2122  O3'  DC A 103      19.924  40.188 101.196 
ATOM   2123  C2'  DC A 103      22.290  40.394 101.514 
ATOM   2124  C1'  DC A 103      22.399  38.905 101.203 
ATOM   2125  N1   DC A 103      23.700  38.302 101.608 
ATOM   2126  C2   DC A 103      23.692  36.986 102.062 
ATOM   2127  O2   DC A 103      22.617  36.378 102.111 
ATOM   2128  N3   DC A 103      24.868  36.418 102.437 
ATOM   2129  C4   DC A 103      26.012  37.111 102.370 
ATOM   2130  N4   DC A 103      27.132  36.514 102.747 
ATOM   2131  C5   DC A 103      26.041  38.466 101.906 
ATOM   2132  C6   DC A 103      24.856  39.015 101.536 
ATOM   2133  P    DC A 104      18.887  41.227 101.834 
ATOM   2134  OP1  DC A 104      17.997  41.752 100.775 
ATOM   2135  OP2  DC A 104      19.623  42.239 102.624 
ATOM   2136  O5'  DC A 104      18.054  40.279 102.817 
ATOM   2137  C5'  DC A 104      17.890  38.891 102.475 
ATOM   2138  C4'  DC A 104      18.108  38.026 103.701 
ATOM   2139  O4'  DC A 104      19.506  37.662 103.884 
ATOM   2140  C3'  DC A 104      17.713  38.655 105.038 
ATOM   2141  O3'  DC A 104      17.159  37.647 105.876 
ATOM   2142  C2'  DC A 104      19.034  39.124 105.649 
ATOM   2143  C1'  DC A 104      19.860  37.911 105.236 
ATOM   2144  N1   DC A 104      21.331  38.141 105.293 
ATOM   2145  C2   DC A 104      22.142  37.070 105.661 
ATOM   2146  O2   DC A 104      21.613  35.983 105.920 
ATOM   2147  N3   DC A 104      23.485  37.259 105.720 
ATOM   2148  C4   DC A 104      24.019  38.453 105.431 
ATOM   2149  N4   DC A 104      25.335  38.587 105.503 
ATOM   2150  C5   DC A 104      23.203  39.567 105.051 
ATOM   2151  C6   DC A 104      21.863  39.358 104.999 
ATOM   2152  P    DC A 105      15.900  38.009 106.795 
ATOM   2153  OP1  DC A 105      14.655  37.885 106.003 
ATOM   2154  OP2  DC A 105      16.124  39.315 107.452 
ATOM   2155  O5'  DC A 105      15.961  36.841 107.887 
ATOM   2156  C5'  DC A 105      16.507  35.563 107.512 
ATOM   2157  C4'  DC A 105      17.427  35.052 108.603 
ATOM   2158  O4'  DC A 105      18.797  35.517 108.436 
ATOM   2159  C3'  DC A 105      17.067  35.471 110.028 
ATOM   2160  O3'  DC A 105      17.355  34.393 110.911 
ATOM   2161  C2'  DC A 105      18.018  36.624 110.345 
ATOM   2162  C1'  DC A 105      19.254  36.023 109.681 
ATOM   2163  N1   DC A 105      20.331  37.014 109.411 
ATOM   2164  C2   DC A 105      21.651  36.585 109.518 
ATOM   2165  O2   DC A 105      21.872  35.408 109.829 
ATOM   2166  N3   DC A 105      22.648  37.474 109.276 
ATOM   2167  C4   DC A 105      22.368  38.739 108.941 
ATOM   2168  N4   DC A 105      23.376  39.568 108.715 
ATOM   2169  C5   DC A 105      21.017  39.202 108.827 
ATOM   2170  C6   DC A 105      20.035  38.299 109.072 
ATOM   2171  P    DG A 106      16.346  34.087 112.116 
ATOM   2172  OP1  DG A 106      15.229  33.248 111.627 
ATOM   2173  OP2  DG A 106      15.965  35.353 112.778 
ATOM   2174  O5'  DG A 106      17.276  33.227 113.095 
ATOM   2175  C5'  DG A 106      18.327  32.421 112.531 
ATOM   2176  C4'  DG A 106      19.595  32.576 113.347 
ATOM   2177  O4'  DG A 106      20.413  33.693 112.896 
ATOM   2178  C3'  DG A 106      19.397  32.844 114.839 
ATOM   2179  O3'  DG A 106      20.413  32.166 115.568 
ATOM   2180  C2'  DG A 106      19.610  34.350 114.994 
ATOM   2181  C1'  DG A 106      20.787  34.462 114.029 
ATOM   2182  N9   DG A 106      21.060  35.854 113.575 
ATOM   2183  C8   DG A 106      20.173  36.881 113.336 
ATOM   2184  N7   DG A 106      20.741  37.996 112.943 
ATOM   2185  C5   DG A 106      22.100  37.684 112.921 
ATOM   2186  C6   DG A 106      23.217  38.490 112.576 
ATOM   2187  O6   DG A 106      23.236  39.662 112.212 
ATOM   2188  N1   DG A 106      24.418  37.776 112.692 
ATOM   2189  C2   DG A 106      24.525  36.458 113.090 
ATOM   2190  N2   DG A 106      25.763  35.960 113.136 
ATOM   2191  N3   DG A 106      23.478  35.703 113.413 
ATOM   2192  C4   DG A 106      22.305  36.380 113.305 
ATOM   2193  P    DG A 107      20.034  31.460 116.953 
ATOM   2194  OP1  DG A 107      19.475  30.115 116.687 
ATOM   2195  OP2  DG A 107      19.187  32.367 117.757 
ATOM   2196  O5'  DG A 107      21.473  31.318 117.639 
ATOM   2197  C5'  DG A 107      22.634  31.167 116.801 
ATOM   2198  C4'  DG A 107      23.758  32.046 117.311 
ATOM   2199  O4'  DG A 107      23.712  33.388 116.748 
ATOM   2200  C3'  DG A 107      23.788  32.280 118.821 
ATOM   2201  O3'  DG A 107      25.142  32.319 119.254 
ATOM   2202  C2'  DG A 107      23.179  33.669 119.009 
ATOM   2203  C1'  DG A 107      23.854  34.323 117.807 
ATOM   2204  N9   DG A 107      23.216  35.601 117.384 
ATOM   2205  C8   DG A 107      21.887  35.964 117.416 
ATOM   2206  N7   DG A 107      21.654  37.174 116.968 
ATOM   2207  C5   DG A 107      22.917  37.645 116.615 
ATOM   2208  C6   DG A 107      23.305  38.897 116.068 
ATOM   2209  O6   DG A 107      22.602  39.861 115.778 
ATOM   2210  N1   DG A 107      24.691  38.957 115.863 
ATOM   2211  C2   DG A 107      25.583  37.942 116.147 
ATOM   2212  N2   DG A 107      26.866  38.197 115.877 
ATOM   2213  N3   DG A 107      25.218  36.769 116.659 
ATOM   2214  C4   DG A 107      23.877  36.694 116.865 
ATOM   2215  P    DG A 108      25.532  31.630 120.646 
ATOM   2216  OP1  DG A 108      25.751  30.181 120.439 
ATOM   2217  OP2  DG A 108      24.535  31.995 121.676 
ATOM   2218  O5'  DG A 108      26.927  32.343 120.972 
ATOM   2219  C5'  DG A 108      27.761  32.778 119.881 
ATOM   2220  C4'  DG A 108      28.308  34.162 120.167 
ATOM   2221  O4'  DG A 108      27.415  35.218 119.709 
ATOM   2222  C3'  DG A 108      28.545  34.493 121.640 
ATOM   2223  O3'  DG A 108      29.717  35.292 121.751 
ATOM   2224  C2'  DG A 108      27.339  35.342 122.045 
ATOM   2225  C1'  DG A 108      27.260  36.160 120.760 
ATOM   2226  N9   DG A 108      25.955  36.853 120.571 
ATOM   2227  C8   DG A 108      24.689  36.442 120.930 
ATOM   2228  N7   DG A 108      23.743  37.294 120.618 
ATOM   2229  C5   DG A 108      24.430  38.344 120.011 
ATOM   2230  C6   DG A 108      23.942  39.559 119.464 
ATOM   2231  O6   DG A 108      22.785  39.965 119.401 
ATOM   2232  N1   DG A 108      24.983  40.343 118.947 
ATOM   2233  C2   DG A 108      26.320  39.997 118.958 
ATOM   2234  N2   DG A 108      27.159  40.882 118.415 
ATOM   2235  N3   DG A 108      26.777  38.856 119.472 
ATOM   2236  C4   DG A 108      25.780  38.085 119.977 
ATOM   2237  P    DC A 109      30.719  35.034 122.973 
ATOM   2238  OP1  DC A 109      31.635  33.922 122.636 
ATOM   2239  OP2  DC A 109      29.945  34.882 124.224 
ATOM   2240  O5'  DC A 109      31.533  36.411 123.008 
ATOM   2241  C5'  DC A 109      31.725  37.140 121.782 
ATOM   2242  C4'  DC A 109      31.481  38.618 122.013 
ATOM   2243  O4'  DC A 109      30.083  38.983 121.837 
ATOM   2244  C3'  DC A 109      31.824  39.137 123.409 
ATOM   2245  O3'  DC A 109      32.365  40.448 123.292 
ATOM   2246  C2'  DC A 109      30.480  39.229 124.130 
ATOM   2247  C1'  DC A 109      29.682  39.771 122.948 
ATOM   2248  N1   DC A 109      28.208  39.632 123.105 
ATOM   2249  C2   DC A 109      27.400  40.633 122.571 
ATOM   2250  O2   DC A 109      27.935  41.586 121.992 
ATOM   2251  N3   DC A 109      26.053  40.525 122.705 
ATOM   2252  C4   DC A 109      25.512  39.477 123.339 
ATOM   2253  N4   DC A 109      24.194  39.417 123.443 
ATOM   2254  C5   DC A 109      26.325  38.437 123.896 
ATOM   2255  C6   DC A 109      27.669  38.563 123.752 
ATOM   2256  P    DA A 110      33.590  40.870 124.232 
ATOM   2257  OP1  DA A 110      34.859  40.407 123.629 
ATOM   2258  OP2  DA A 110      33.328  40.423 125.618 
ATOM   2259  O5'  DA A 110      33.509  42.467 124.159 
ATOM   2260  C5'  DA A 110      32.993  43.086 122.965 
ATOM   2261  C4'  DA A 110      32.045  44.210 123.333 
ATOM   2262  O4'  DA A 110      30.675  43.747 123.505 
ATOM   2263  C3'  DA A 110      32.355  44.941 124.639 
ATOM   2264  O3'  DA A 110      32.053  46.321 124.477 
ATOM   2265  C2'  DA A 110      31.379  44.347 125.655 
ATOM   2266  C1'  DA A 110      30.173  44.277 124.723 
ATOM   2267  N9   DA A 110      29.091  43.376 125.209 
ATOM   2268  C8   DA A 110      29.210  42.210 125.909 
ATOM   2269  N7   DA A 110      28.074  41.650 126.191 
ATOM   2270  C5   DA A 110      27.132  42.506 125.637 
ATOM   2271  C6   DA A 110      25.729  42.470 125.593 
ATOM   2272  N6   DA A 110      24.996  41.491 126.142 
ATOM   2273  N1   DA A 110      25.102  43.481 124.963 
ATOM   2274  C2   DA A 110      25.836  44.451 124.419 
ATOM   2275  N3   DA A 110      27.143  44.591 124.396 
ATOM   2276  C4   DA A 110      27.746  43.566 125.034 
ATOM   2277  P    DG A 111      33.028  47.410 125.132 
ATOM   2278  OP1  DG A 111      34.171  47.662 124.226 
ATOM   2279  OP2  DG A 111      33.370  47.003 126.512 
ATOM   2280  O5'  DG A 111      32.079  48.698 125.172 
ATOM   2281  C5'  DG A 111      31.057  48.845 124.168 
ATOM   2282  C4'  DG A 111      29.762  49.303 124.809 
ATOM   2283  O4'  DG A 111      28.944  48.188 125.266 
ATOM   2284  C3'  DG A 111      29.909  50.184 126.049 
ATOM   2285  O3'  DG A 111      28.880  51.166 126.041 
ATOM   2286  C2'  DG A 111      29.670  49.240 127.227 
ATOM   2287  C1'  DG A 111      28.524  48.457 126.595 
ATOM   2288  N9   DG A 111      28.247  47.155 127.264 
ATOM   2289  C8   DG A 111      29.126  46.277 127.860 
ATOM   2290  N7   DG A 111      28.556  45.210 128.364 
ATOM   2291  C5   DG A 111      27.203  45.394 128.083 
ATOM   2292  C6   DG A 111      26.088  44.569 128.382 
ATOM   2293  O6   DG A 111      26.064  43.488 128.966 
ATOM   2294  N1   DG A 111      24.893  45.134 127.916 
ATOM   2295  C2   DG A 111      24.790  46.339 127.248 
ATOM   2296  N2   DG A 111      23.558  46.705 126.884 
ATOM   2297  N3   DG A 111      25.838  47.112 126.967 
ATOM   2298  C4   DG A 111      27.004  46.578 127.413 
ATOM   2299  P    DA A 112      29.223  52.656 126.515 
ATOM   2300  OP1  DA A 112      29.808  53.413 125.386 
ATOM   2301  OP2  DA A 112      30.032  52.608 127.753 
ATOM   2302  O5'  DA A 112      27.766  53.225 126.849 
ATOM   2303  C5'  DA A 112      26.634  52.717 126.118 
ATOM   2304  C4'  DA A 112      25.481  52.451 127.067 
ATOM   2305  O4'  DA A 112      25.528  51.111 127.635 
ATOM   2306  C3'  DA A 112      25.401  53.366 128.288 
ATOM   2307  O3'  DA A 112      24.033  53.632 128.575 
ATOM   2308  C2'  DA A 112      25.986  52.539 129.432 
ATOM   2309  C1'  DA A 112      25.341  51.213 129.038 
ATOM   2310  N9   DA A 112      25.974  50.026 129.676 
ATOM   2311  C8   DA A 112      27.289  49.831 129.990 
ATOM   2312  N7   DA A 112      27.532  48.684 130.545 
ATOM   2313  C5   DA A 112      26.288  48.071 130.604 
ATOM   2314  C6   DA A 112      25.870  46.821 131.089 
ATOM   2315  N6   DA A 112      26.704  45.922 131.634 
ATOM   2316  N1   DA A 112      24.560  46.526 130.996 
ATOM   2317  C2   DA A 112      23.738  47.423 130.453 
ATOM   2318  N3   DA A 112      24.011  48.615 129.969 
ATOM   2319  C4   DA A 112      25.328  48.885 130.075 
ATOM   2320  P    DA A 113      23.609  55.102 129.043 
ATOM   2321  OP1  DA A 113      23.417  55.965 127.855 
ATOM   2322  OP2  DA A 113      24.569  55.597 130.055 
ATOM   2323  O5'  DA A 113      22.196  54.818 129.736 
ATOM   2324  C5'  DA A 113      21.391  53.723 129.259 
ATOM   2325  C4'  DA A 113      20.816  52.952 130.431 
ATOM   2326  O4'  DA A 113      21.709  51.900 130.894 
ATOM   2327  C3'  DA A 113      20.529  53.771 131.689 
ATOM   2328  O3'  DA A 113      19.343  53.277 132.299 
ATOM   2329  C2'  DA A 113      21.709  53.483 132.617 
ATOM   2330  C1'  DA A 113      21.818  51.994 132.306 
ATOM   2331  N9   DA A 113      23.119  51.391 132.711 
ATOM   2332  C8   DA A 113      24.359  51.963 132.700 
ATOM   2333  N7   DA A 113      25.303  51.178 133.116 
ATOM   2334  C5   DA A 113      24.644  49.996 133.425 
ATOM   2335  C6   DA A 113      25.093  48.761 133.920 
ATOM   2336  N6   DA A 113      26.378  48.501 134.205 
ATOM   2337  N1   DA A 113      24.172  47.799 134.115 
ATOM   2338  C2   DA A 113      22.897  48.063 133.831 
ATOM   2339  N3   DA A 113      22.363  49.171 133.366 
ATOM   2340  C4   DA A 113      23.305  50.118 133.180 
ATOM   2341  P    DG A 114      18.307  54.317 132.937 
ATOM   2342  OP1  DG A 114      17.416  54.842 131.878 
ATOM   2343  OP2  DG A 114      19.042  55.329 133.727 
ATOM   2344  O5'  DG A 114      17.473  53.369 133.920 
ATOM   2345  C5'  DG A 114      17.309  51.980 133.578 
ATOM   2346  C4'  DG A 114      17.527  51.116 134.804 
ATOM   2347  O4'  DG A 114      18.925  50.752 134.987 
ATOM   2348  C3'  DG A 114      17.132  51.744 136.141 
ATOM   2349  O3'  DG A 114      16.579  50.737 136.979 
ATOM   2350  C2'  DG A 114      18.453  52.214 136.752 
ATOM   2351  C1'  DG A 114      19.280  51.000 136.339 
ATOM   2352  N9   DG A 114      20.751  51.230 136.396 
ATOM   2353  C8   DG A 114      21.464  52.380 136.135 
ATOM   2354  N7   DG A 114      22.759  52.249 136.280 
ATOM   2355  C5   DG A 114      22.917  50.918 136.665 
ATOM   2356  C6   DG A 114      24.095  50.188 136.967 
ATOM   2357  O6   DG A 114      25.262  50.570 136.957 
ATOM   2358  N1   DG A 114      23.800  48.862 137.313 
ATOM   2359  C2   DG A 114      22.533  48.314 137.361 
ATOM   2360  N2   DG A 114      22.464  47.028 137.714 
ATOM   2361  N3   DG A 114      21.429  49.000 137.076 
ATOM   2362  C4   DG A 114      21.697  50.288 136.739 
ATOM   2363  P    DA A 115      15.319  51.098 137.898 
ATOM   2364  OP1  DA A 115      14.075  50.974 137.105 
ATOM   2365  OP2  DA A 115      15.543  52.405 138.555 
ATOM   2366  O5'  DA A 115      15.380  49.931 138.990 
ATOM   2367  C5'  DA A 115      15.926  48.652 138.615 
ATOM   2368  C4'  DA A 115      16.846  48.141 139.706 
ATOM   2369  O4'  DA A 115      18.217  48.607 139.539 
ATOM   2370  C3'  DA A 115      16.486  48.560 141.131 
ATOM   2371  O3'  DA A 115      16.774  47.482 142.014 
ATOM   2372  C2'  DA A 115      17.437  49.714 141.448 
ATOM   2373  C1'  DA A 115      18.673  49.112 140.784 
ATOM   2374  N9   DA A 115      19.750  50.104 140.514 
ATOM   2375  C8   DA A 115      19.625  51.419 140.165 
ATOM   2376  N7   DA A 115      20.759  52.026 139.998 
ATOM   2377  C5   DA A 115      21.706  51.045 140.253 
ATOM   2378  C6   DA A 115      23.111  51.058 140.242 
ATOM   2379  N6   DA A 115      23.839  52.145 139.948 
ATOM   2380  N1   DA A 115      23.743  49.909 140.544 
ATOM   2381  C2   DA A 115      23.015  48.832 140.833 
ATOM   2382  N3   DA A 115      21.707  48.700 140.876 
ATOM   2383  C4   DA A 115      21.099  49.864 140.570 
ATOM   2384  P    DA A 116      15.765  47.176 143.219 
ATOM   2385  OP1  DA A 116      14.648  46.338 142.730 
ATOM   2386  OP2  DA A 116      15.385  48.443 143.881 
ATOM   2387  O5'  DA A 116      16.695  46.317 144.198 
ATOM   2388  C5'  DA A 116      17.746  45.511 143.633 
ATOM   2389  C4'  DA A 116      19.014  45.666 144.450 
ATOM   2390  O4'  DA A 116      19.832  46.783 143.999 
ATOM   2391  C3'  DA A 116      18.816  45.934 145.942 
ATOM   2392  O3'  DA A 116      19.832  45.255 146.671 
ATOM   2393  C2'  DA A 116      19.029  47.439 146.097 
ATOM   2394  C1'  DA A 116      20.206  47.551 145.132 
ATOM   2395  N9   DA A 116      20.479  48.943 144.678 
ATOM   2396  C8   DA A 116      19.586  49.949 144.445 
ATOM   2397  N7   DA A 116      20.134  51.058 144.056 
ATOM   2398  C5   DA A 116      21.492  50.767 144.028 
ATOM   2399  C6   DA A 116      22.619  51.536 143.693 
ATOM   2400  N6   DA A 116      22.551  52.817 143.304 
ATOM   2401  N1   DA A 116      23.822  50.939 143.774 
ATOM   2402  C2   DA A 116      23.883  49.665 144.161 
ATOM   2403  N3   DA A 116      22.906  48.853 144.497 
ATOM   2404  C4   DA A 116      21.712  49.474 144.408 
ATOM   2405  P    DA A 117      19.453  44.549 148.056 
ATOM   2406  OP1  DA A 117      18.894  43.204 147.790 
ATOM   2407  OP2  DA A 117      18.606  45.457 148.860 
ATOM   2408  O5'  DA A 117      20.892  44.408 148.742 
ATOM   2409  C5'  DA A 117      22.053  44.256 147.904 
ATOM   2410  C4'  DA A 117      23.178  45.135 148.414 
ATOM   2411  O4'  DA A 117      23.131  46.478 147.851 
ATOM   2412  C3'  DA A 117      23.207  45.369 149.924 
ATOM   2413  O3'  DA A 117      24.561  45.408 150.357 
ATOM   2414  C2'  DA A 117      22.598  46.759 150.112 
ATOM   2415  C1'  DA A 117      23.273  47.412 148.910 
ATOM   2416  N9   DA A 117      22.636  48.690 148.487 
ATOM   2417  C8   DA A 117      21.314  49.032 148.526 
ATOM   2418  N7   DA A 117      21.069  50.228 148.085 
ATOM   2419  C5   DA A 117      22.319  50.715 147.728 
ATOM   2420  C6   DA A 117      22.736  51.942 147.187 
ATOM   2421  N6   DA A 117      21.899  52.948 146.898 
ATOM   2422  N1   DA A 117      24.053  52.098 146.952 
ATOM   2423  C2   DA A 117      24.881  51.095 147.240 
ATOM   2424  N3   DA A 117      24.607  49.912 147.745 
ATOM   2425  C4   DA A 117      23.284  49.781 147.971 
ATOM   2426  P    DT A 118      24.951  44.719 151.749 
ATOM   2427  OP1  DT A 118      25.170  43.270 151.542 
ATOM   2428  OP2  DT A 118      23.954  45.084 152.779 
ATOM   2429  O5'  DT A 118      26.346  45.432 152.075 
ATOM   2430  C5'  DT A 118      27.180  45.867 150.984 
ATOM   2431  C4'  DT A 118      27.727  47.252 151.270 
ATOM   2432  O4'  DT A 118      26.834  48.308 150.812 
ATOM   2433  C3'  DT A 118      27.964  47.583 152.743 
ATOM   2434  O3'  DT A 118      29.136  48.381 152.854 
ATOM   2435  C2'  DT A 118      26.758  48.431 153.148 
ATOM   2436  C1'  DT A 118      26.679  49.249 151.863 
ATOM   2437  N1   DT A 118      25.374  49.942 151.674 
ATOM   2438  C2   DT A 118      25.401  51.171 151.057 
ATOM   2439  O2   DT A 118      26.432  51.696 150.671 
ATOM   2440  N3   DT A 118      24.174  51.783 150.900 
ATOM   2441  C4   DT A 118      22.952  51.281 151.298 
ATOM   2442  O4   DT A 118      21.917  51.923 151.103 
ATOM   2443  C5   DT A 118      23.025  49.988 151.935 
ATOM   2444  C7   DT A 118      21.738  49.369 152.400 
ATOM   2445  C6   DT A 118      24.205  49.369 152.101 
ATOM   2446  P    DC A 119      30.138  48.123 154.076 
ATOM   2447  OP1  DC A 119      31.055  47.011 153.739 
ATOM   2448  OP2  DC A 119      29.364  47.971 155.327 
ATOM   2449  O5'  DC A 119      30.952  49.500 154.111 
ATOM   2450  C5'  DC A 119      31.144  50.229 152.885 
ATOM   2451  C4'  DC A 119      30.900  51.707 153.116 
ATOM   2452  O4'  DC A 119      29.502  52.073 152.940 
ATOM   2453  C3'  DC A 119      31.244  52.227 154.512 
ATOM   2454  O3'  DC A 119      31.784  53.538 154.395 
ATOM   2455  C2'  DC A 119      29.899  52.319 155.233 
ATOM   2456  C1'  DC A 119      29.101  52.860 154.051 
ATOM   2457  N1   DC A 119      27.627  52.721 154.208 
ATOM   2458  C2   DC A 119      26.820  53.722 153.674 
ATOM   2459  O2   DC A 119      27.354  54.675 153.095 
ATOM   2460  N3   DC A 119      25.472  53.614 153.808 
ATOM   2461  C4   DC A 119      24.932  52.566 154.442 
ATOM   2462  N4   DC A 119      23.613  52.506 154.546 
ATOM   2463  C5   DC A 119      25.745  51.527 154.999 
ATOM   2464  C6   DC A 119      27.088  51.653 154.855 
ATOM   2465  P    DA A 120      33.009  53.960 155.335 
ATOM   2466  OP1  DA A 120      34.279  53.497 154.732 
ATOM   2467  OP2  DA A 120      32.747  53.512 156.721 
ATOM   2468  O5'  DA A 120      32.928  55.556 155.262 
ATOM   2469  C5'  DA A 120      32.412  56.175 154.068 
ATOM   2470  C4'  DA A 120      31.465  57.299 154.436 
ATOM   2471  O4'  DA A 120      30.094  56.836 154.608 
ATOM   2472  C3'  DA A 120      31.774  58.030 155.742 
ATOM   2473  O3'  DA A 120      31.473  59.411 155.580 
ATOM   2474  C2'  DA A 120      30.798  57.436 156.758 
ATOM   2475  C1'  DA A 120      29.593  57.366 155.826 
ATOM   2476  N9   DA A 120      28.511  56.465 156.312 
ATOM   2477  C8   DA A 120      28.629  55.299 157.012 
ATOM   2478  N7   DA A 120      27.493  54.739 157.294 
ATOM   2479  C5   DA A 120      26.551  55.595 156.740 
ATOM   2480  C6   DA A 120      25.148  55.559 156.696 
ATOM   2481  N6   DA A 120      24.415  54.580 157.245 
ATOM   2482  N1   DA A 120      24.522  56.570 156.066 
ATOM   2483  C2   DA A 120      25.255  57.540 155.522 
ATOM   2484  N3   DA A 120      26.562  57.680 155.499 
ATOM   2485  C4   DA A 120      27.165  56.655 156.137 
ATOM   2486  P    DC A 121      32.447  60.499 156.235 
ATOM   2487  OP1  DC A 121      33.590  60.751 155.329 
ATOM   2488  OP2  DC A 121      32.790  60.092 157.615 
ATOM   2489  O5'  DC A 121      31.498  61.788 156.275 
ATOM   2490  C5'  DC A 121      30.476  61.934 155.271 
ATOM   2491  C4'  DC A 121      29.181  62.392 155.912 
ATOM   2492  O4'  DC A 121      28.363  61.277 156.369 
ATOM   2493  C3'  DC A 121      29.329  63.274 157.152 
ATOM   2494  O3'  DC A 121      28.299  64.255 157.144 
ATOM   2495  C2'  DC A 121      29.089  62.329 158.329 
ATOM   2496  C1'  DC A 121      27.943  61.546 157.698 
ATOM   2497  N1   DC A 121      27.666  60.245 158.367 
ATOM   2498  C2   DC A 121      26.343  59.813 158.426 
ATOM   2499  O2   DC A 121      25.462  60.520 157.924 
ATOM   2500  N3   DC A 121      26.070  58.629 159.033 
ATOM   2501  C4   DC A 121      27.054  57.892 159.565 
ATOM   2502  N4   DC A 121      26.736  56.745 160.145 
ATOM   2503  C5   DC A 121      28.420  58.318 159.516 
ATOM   2504  C6   DC A 121      28.673  59.504 158.905 
ATOM   2505  P    DC A 122      28.642  65.745 157.618 
ATOM   2506  OP1  DC A 122      29.227  66.502 156.489 
ATOM   2507  OP2  DC A 122      29.452  65.697 158.856 
ATOM   2508  O5'  DC A 122      27.185  66.314 157.952 
ATOM   2509  C5'  DC A 122      26.053  65.807 157.221 
ATOM   2510  C4'  DC A 122      24.901  65.540 158.170 
ATOM   2511  O4'  DC A 122      24.947  64.200 158.738 
ATOM   2512  C3'  DC A 122      24.820  66.456 159.391 
ATOM   2513  O3'  DC A 122      23.452  66.721 159.678 
ATOM   2514  C2'  DC A 122      25.405  65.628 160.535 
ATOM   2515  C1'  DC A 122      24.760  64.302 160.141 
ATOM   2516  N1   DC A 122      25.393  63.115 160.779 
ATOM   2517  C2   DC A 122      24.571  62.043 161.116 
ATOM   2518  O2   DC A 122      23.361  62.121 160.873 
ATOM   2519  N3   DC A 122      25.128  60.951 161.700 
ATOM   2520  C4   DC A 122      26.445  60.907 161.946 
ATOM   2521  N4   DC A 122      26.940  59.819 162.517 
ATOM   2522  C5   DC A 122      27.308  61.999 161.608 
ATOM   2523  C6   DC A 122      26.731  63.080 161.026 
ATOM   2524  P    DA A 123      23.028  68.192 160.146 
ATOM   2525  OP1  DA A 123      22.836  69.054 158.958 
ATOM   2526  OP2  DA A 123      23.988  68.686 161.158 
ATOM   2527  O5'  DA A 123      21.615  67.908 160.839 
ATOM   2528  C5'  DA A 123      20.810  66.813 160.362 
ATOM   2529  C4'  DA A 123      20.236  66.042 161.534 
ATOM   2530  O4'  DA A 123      21.128  64.989 161.997 
ATOM   2531  C3'  DA A 123      19.948  66.860 162.792 
ATOM   2532  O3'  DA A 123      18.762  66.366 163.402 
ATOM   2533  C2'  DA A 123      21.128  66.572 163.720 
ATOM   2534  C1'  DA A 123      21.238  65.084 163.409 
ATOM   2535  N9   DA A 123      22.539  64.481 163.813 
ATOM   2536  C8   DA A 123      23.779  65.053 163.803 
ATOM   2537  N7   DA A 123      24.722  64.267 164.219 
ATOM   2538  C5   DA A 123      24.063  63.086 164.528 
ATOM   2539  C6   DA A 123      24.513  61.851 165.023 
ATOM   2540  N6   DA A 123      25.797  61.591 165.308 
ATOM   2541  N1   DA A 123      23.591  60.889 165.218 
ATOM   2542  C2   DA A 123      22.316  61.152 164.933 
ATOM   2543  N3   DA A 123      21.782  62.261 164.469 
ATOM   2544  C4   DA A 123      22.725  63.207 164.283 
ATOM   2545  P    DT A 124      17.726  67.406 164.040 
ATOM   2546  OP1  DT A 124      16.835  67.931 162.981 
ATOM   2547  OP2  DT A 124      18.461  68.418 164.830 
ATOM   2548  O5'  DT A 124      16.893  66.458 165.023 
ATOM   2549  C5'  DT A 124      16.728  65.069 164.681 
ATOM   2550  C4'  DT A 124      16.946  64.205 165.907 
ATOM   2551  O4'  DT A 124      18.345  63.841 166.090 
ATOM   2552  C3'  DT A 124      16.551  64.834 167.244 
ATOM   2553  O3'  DT A 124      15.998  63.826 168.082 
ATOM   2554  C2'  DT A 124      17.872  65.303 167.855 
ATOM   2555  C1'  DT A 124      18.699  64.090 167.442 
ATOM   2556  N1   DT A 124      20.170  64.319 167.499 
ATOM   2557  C2   DT A 124      20.955  63.253 167.863 
ATOM   2558  O2   DT A 124      20.500  62.155 168.132 
ATOM   2559  N3   DT A 124      22.314  63.504 167.906 
ATOM   2560  C4   DT A 124      22.934  64.704 167.622 
ATOM   2561  O4   DT A 124      24.160  64.808 167.696 
ATOM   2562  C5   DT A 124      22.026  65.763 167.251 
ATOM   2563  C7   DT A 124      22.618  67.103 166.926 
ATOM   2564  C6   DT A 124      20.701  65.547 167.201 
ATOM   2565  P    DT A 125      14.739  64.187 169.001 
ATOM   2566  OP1  DT A 125      13.494  64.063 168.208 
ATOM   2567  OP2  DT A 125      14.962  65.494 169.658 
ATOM   2568  O5'  DT A 125      14.799  63.020 170.093 
ATOM   2569  C5'  DT A 125      15.345  61.741 169.718 
ATOM   2570  C4'  DT A 125      16.266  61.231 170.809 
ATOM   2571  O4'  DT A 125      17.636  61.696 170.642 
ATOM   2572  C3'  DT A 125      15.905  61.649 172.234 
ATOM   2573  O3'  DT A 125      16.194  60.571 173.117 
ATOM   2574  C2'  DT A 125      16.856  62.803 172.551 
ATOM   2575  C1'  DT A 125      18.092  62.202 171.887 
ATOM   2576  N1   DT A 125      19.169  63.193 171.617 
ATOM   2577  C2   DT A 125      20.466  62.753 171.727 
ATOM   2578  O2   DT A 125      20.755  61.608 172.029 
ATOM   2579  N3   DT A 125      21.439  63.701 171.470 
ATOM   2580  C4   DT A 125      21.224  65.019 171.120 
ATOM   2581  O4   DT A 125      22.177  65.774 170.915 
ATOM   2582  C5   DT A 125      19.831  65.386 171.031 
ATOM   2583  C7   DT A 125      19.511  66.804 170.656 
ATOM   2584  C6   DT A 125      18.866  64.486 171.276 
ATOM   2585  P    DC A 126      15.185  60.265 174.322 
ATOM   2586  OP1  DC A 126      14.067  59.427 173.832 
ATOM   2587  OP2  DC A 126      14.804  61.532 174.984 
ATOM   2588  O5'  DC A 126      16.115  59.406 175.301 
ATOM   2589  C5'  DC A 126      17.165  58.600 174.736 
ATOM   2590  C4'  DC A 126      18.433  58.755 175.553 
ATOM   2591  O4'  DC A 126      19.251  59.872 175.102 
ATOM   2592  C3'  DC A 126      18.235  59.023 177.045 
ATOM   2593  O3'  DC A 126      19.251  58.345 177.774 
ATOM   2594  C2'  DC A 126      18.448  60.529 177.200 
ATOM   2595  C1'  DC A 126      19.625  60.640 176.235 
ATOM   2596  N1   DC A 126      19.898  62.033 175.781 
ATOM   2597  C2   DC A 126      21.224  62.393 175.555 
ATOM   2598  O2   DC A 126      22.110  61.552 175.738 
ATOM   2599  N3   DC A 126      21.493  63.659 175.142 
ATOM   2600  C4   DC A 126      20.504  64.541 174.955 
ATOM   2601  N4   DC A 126      20.819  65.762 174.551 
ATOM   2602  C5   DC A 126      19.134  64.190 175.182 
ATOM   2603  C6   DC A 126      18.885  62.921 175.596 
ATOM   2604  P    DC A 127      18.873  57.638 179.159 
ATOM   2605  OP1  DC A 127      18.313  56.294 178.893 
ATOM   2606  OP2  DC A 127      18.025  58.546 179.963 
ATOM   2607  O5'  DC A 127      20.311  57.497 179.845 
ATOM   2608  C5'  DC A 127      21.472  57.346 179.007 
ATOM   2609  C4'  DC A 127      22.597  58.224 179.517 
ATOM   2610  O4'  DC A 127      22.551  59.567 178.954 
ATOM   2611  C3'  DC A 127      22.627  58.458 181.027 
ATOM   2612  O3'  DC A 127      23.981  58.497 181.460 
ATOM   2613  C2'  DC A 127      22.017  59.848 181.215 
ATOM   2614  C1'  DC A 127      22.692  60.501 180.013 
ATOM   2615  N1   DC A 127      22.055  61.779 179.590 
ATOM   2616  C2   DC A 127      22.880  62.781 179.085 
ATOM   2617  O2   DC A 127      24.096  62.569 179.009 
ATOM   2618  N3   DC A 127      22.319  63.954 178.695 
ATOM   2619  C4   DC A 127      20.997  64.144 178.794 
ATOM   2620  N4   DC A 127      20.497  65.305 178.400 
ATOM   2621  C5   DC A 127      20.130  63.127 179.311 
ATOM   2622  C6   DC A 127      20.711  61.962 179.696 
ATOM   2623  P    DA A 128      24.370  57.808 182.852 
ATOM   2624  OP1  DA A 128      24.589  56.359 182.645 
ATOM   2625  OP2  DA A 128      23.373  58.174 183.882 
ATOM   2626  O5'  DA A 128      25.765  58.522 183.178 
ATOM   2627  C5'  DA A 128      26.599  58.957 182.087 
ATOM   2628  C4'  DA A 128      27.146  60.341 182.373 
ATOM   2629  O4'  DA A 128      26.253  61.397 181.915 
ATOM   2630  C3'  DA A 128      27.383  60.672 183.846 
ATOM   2631  O3'  DA A 128      28.555  61.470 183.956 
ATOM   2632  C2'  DA A 128      26.177  61.521 184.251 
ATOM   2633  C1'  DA A 128      26.098  62.339 182.966 
ATOM   2634  N9   DA A 128      24.793  63.031 182.777 
ATOM   2635  C8   DA A 128      23.547  62.608 183.139 
ATOM   2636  N7   DA A 128      22.600  63.442 182.838 
ATOM   2637  C5   DA A 128      23.266  64.497 182.230 
ATOM   2638  C6   DA A 128      22.817  65.709 181.679 
ATOM   2639  N6   DA A 128      21.528  66.077 181.651 
ATOM   2640  N1   DA A 128      23.745  66.533 181.157 
ATOM   2641  C2   DA A 128      25.024  66.162 181.187 
ATOM   2642  N3   DA A 128      25.558  65.063 181.671 
ATOM   2643  C4   DA A 128      24.609  64.256 182.189 
ATOM   2644  P    DG A 129      29.557  61.212 185.179 
ATOM   2645  OP1  DG A 129      30.474  60.100 184.842 
ATOM   2646  OP2  DG A 129      28.783  61.061 186.430 
ATOM   2647  O5'  DG A 129      30.371  62.589 185.214 
ATOM   2648  C5'  DG A 129      30.564  63.318 183.988 
ATOM   2649  C4'  DG A 129      30.319  64.796 184.219 
ATOM   2650  O4'  DG A 129      28.921  65.162 184.043 
ATOM   2651  C3'  DG A 129      30.663  65.316 185.615 
ATOM   2652  O3'  DG A 129      31.203  66.627 185.498 
ATOM   2653  C2'  DG A 129      29.318  65.408 186.336 
ATOM   2654  C1'  DG A 129      28.520  65.949 185.154 
ATOM   2655  N9   DG A 129      27.046  65.811 185.311 
ATOM   2656  C8   DG A 129      26.326  64.810 185.928 
ATOM   2657  N7   DG A 129      25.028  64.988 185.895 
ATOM   2658  C5   DG A 129      24.876  66.191 185.207 
ATOM   2659  C6   DG A 129      23.699  66.902 184.859 
ATOM   2660  O6   DG A 129      22.528  66.612 185.088 
ATOM   2661  N1   DG A 129      24.000  68.082 184.162 
ATOM   2662  C2   DG A 129      25.272  68.515 183.844 
ATOM   2663  N2   DG A 129      25.348  69.668 183.174 
ATOM   2664  N3   DG A 129      26.376  67.847 184.171 
ATOM   2665  C4   DG A 129      26.101  66.701 184.847 
ATOM   2666  P    DC A 130      32.428  67.049 186.438 
ATOM   2667  OP1  DC A 130      33.698  66.586 185.835 
ATOM   2668  OP2  DC A 130      32.167  66.602 187.824 
ATOM   2669  O5'  DC A 130      32.347  68.646 186.365 
ATOM   2670  C5'  DC A 130      31.831  69.265 185.171 
ATOM   2671  C4'  DC A 130      30.884  70.389 185.539 
ATOM   2672  O4'  DC A 130      29.513  69.926 185.711 
ATOM   2673  C3'  DC A 130      31.193  71.120 186.845 
ATOM   2674  O3'  DC A 130      30.892  72.500 186.683 
ATOM   2675  C2'  DC A 130      30.218  70.526 187.861 
ATOM   2676  C1'  DC A 130      29.012  70.456 186.929 
ATOM   2677  N1   DC A 130      27.930  69.554 187.415 
ATOM   2678  C2   DC A 130      26.613  69.915 187.140 
ATOM   2679  O2   DC A 130      26.398  70.956 186.510 
ATOM   2680  N3   DC A 130      25.612  69.107 187.575 
ATOM   2681  C4   DC A 130      25.886  67.986 188.255 
ATOM   2682  N4   DC A 130      24.875  67.232 188.657 
ATOM   2683  C5   DC A 130      27.234  67.598 188.548 
ATOM   2684  C6   DC A 130      28.220  68.419 188.105 
ATOM   2685  P    DT A 131      31.866  73.589 187.338 
ATOM   2686  OP1  DT A 131      33.009  73.841 186.432 
ATOM   2687  OP2  DT A 131      32.209  73.181 188.718 
ATOM   2688  O5'  DT A 131      30.917  74.877 187.378 
ATOM   2689  C5'  DT A 131      29.896  75.024 186.374 
ATOM   2690  C4'  DT A 131      28.600  75.481 187.015 
ATOM   2691  O4'  DT A 131      27.783  74.367 187.472 
ATOM   2692  C3'  DT A 131      28.748  76.363 188.255 
ATOM   2693  O3'  DT A 131      27.718  77.345 188.247 
ATOM   2694  C2'  DT A 131      28.508  75.419 189.432 
ATOM   2695  C1'  DT A 131      27.362  74.636 188.801 
ATOM   2696  N1   DT A 131      27.085  73.334 189.470 
ATOM   2697  C2   DT A 131      25.776  72.922 189.520 
ATOM   2698  O2   DT A 131      24.858  73.569 189.046 
ATOM   2699  N3   DT A 131      25.557  71.711 190.149 
ATOM   2700  C4   DT A 131      26.517  70.900 190.718 
ATOM   2701  O4   DT A 131      26.200  69.836 191.254 
ATOM   2702  C5   DT A 131      27.861  71.416 190.616 
ATOM   2703  C7   DT A 131      28.968  70.595 191.211 
ATOM   2704  C6   DT A 131      28.102  72.591 190.011 
ATOM   2705  P    DG A 132      28.062  78.834 188.721 
ATOM   2706  OP1  DG A 132      28.646  79.592 187.592 
ATOM   2707  OP2  DG A 132      28.871  78.786 189.959 
ATOM   2708  O5'  DG A 132      26.605  79.404 189.055 
ATOM   2709  C5'  DG A 132      25.472  78.896 188.324 
ATOM   2710  C4'  DG A 132      24.320  78.630 189.272 
ATOM   2711  O4'  DG A 132      24.366  77.289 189.841 
ATOM   2712  C3'  DG A 132      24.239  79.545 190.494 
ATOM   2713  O3'  DG A 132      22.871  79.810 190.781 
ATOM   2714  C2'  DG A 132      24.824  78.717 191.638 
ATOM   2715  C1'  DG A 132      24.180  77.392 191.244 
ATOM   2716  N9   DG A 132      24.813  76.204 191.882 
ATOM   2717  C8   DG A 132      26.135  75.991 192.206 
ATOM   2718  N7   DG A 132      26.366  74.828 192.765 
ATOM   2719  C5   DG A 132      25.109  74.229 192.816 
ATOM   2720  C6   DG A 132      24.721  72.959 193.316 
ATOM   2721  O6   DG A 132      25.420  72.086 193.825 
ATOM   2722  N1   DG A 132      23.343  72.750 193.172 
ATOM   2723  C2   DG A 132      22.455  73.651 192.617 
ATOM   2724  N2   DG A 132      21.178  73.263 192.569 
ATOM   2725  N3   DG A 132      22.820  74.843 192.147 
ATOM   2726  C4   DG A 132      24.154  75.060 192.280 
ATOM   2727  P    DA A 133      22.447  81.281 191.249 
ATOM   2728  OP1  DA A 133      22.255  82.143 190.061 
ATOM   2729  OP2  DA A 133      23.407  81.775 192.261 
ATOM   2730  O5'  DA A 133      21.034  80.997 191.942 
ATOM   2731  C5'  DA A 133      20.229  79.902 191.465 
ATOM   2732  C4'  DA A 133      19.655  79.131 192.637 
ATOM   2733  O4'  DA A 133      20.547  78.078 193.100 
ATOM   2734  C3'  DA A 133      19.367  79.950 193.895 
ATOM   2735  O3'  DA A 133      18.181  79.456 194.505 
ATOM   2736  C2'  DA A 133      20.547  79.662 194.823 
ATOM   2737  C1'  DA A 133      20.657  78.173 194.512 
ATOM   2738  N9   DA A 133      21.958  77.570 194.916 
ATOM   2739  C8   DA A 133      23.198  78.142 194.906 
ATOM   2740  N7   DA A 133      24.141  77.356 195.322 
ATOM   2741  C5   DA A 133      23.482  76.175 195.631 
ATOM   2742  C6   DA A 133      23.932  74.940 196.126 
ATOM   2743  N6   DA A 133      25.216  74.680 196.411 
ATOM   2744  N1   DA A 133      23.010  73.978 196.321 
ATOM   2745  C2   DA A 133      21.736  74.242 196.036 
ATOM   2746  N3   DA A 133      21.201  75.350 195.572 
ATOM   2747  C4   DA A 133      22.144  76.297 195.386 
ATOM   2748  P    DT A 134      17.145  80.495 195.143 
ATOM   2749  OP1  DT A 134      16.254  81.020 194.084 
ATOM   2750  OP2  DT A 134      17.881  81.507 195.933 
ATOM   2751  O5'  DT A 134      16.312  79.547 196.126 
ATOM   2752  C5'  DT A 134      16.147  78.159 195.784 
ATOM   2753  C4'  DT A 134      16.365  77.294 197.010 
ATOM   2754  O4'  DT A 134      17.764  76.930 197.193 
ATOM   2755  C3'  DT A 134      15.970  77.923 198.347 
ATOM   2756  O3'  DT A 134      15.417  76.915 199.185 
ATOM   2757  C2'  DT A 134      17.291  78.392 198.958 
ATOM   2758  C1'  DT A 134      18.118  77.179 198.545 
ATOM   2759  N1   DT A 134      19.589  77.409 198.602 
ATOM   2760  C2   DT A 134      20.375  76.343 198.966 
ATOM   2761  O2   DT A 134      19.920  75.244 199.235 
ATOM   2762  N3   DT A 134      21.733  76.594 199.009 
ATOM   2763  C4   DT A 134      22.353  77.793 198.725 
ATOM   2764  O4   DT A 134      23.579  77.897 198.799 
ATOM   2765  C5   DT A 134      21.445  78.852 198.354 
ATOM   2766  C7   DT A 134      22.037  80.192 198.029 
ATOM   2767  C6   DT A 134      20.120  78.636 198.304 
ATOM   2768  P    DG A 135      14.158  77.277 200.104 
ATOM   2769  OP1  DG A 135      12.913  77.153 199.311 
ATOM   2770  OP2  DG A 135      14.381  78.583 200.761 
ATOM   2771  O5'  DG A 135      14.219  76.109 201.196 
ATOM   2772  C5'  DG A 135      14.764  74.831 200.821 
ATOM   2773  C4'  DG A 135      15.685  74.320 201.912 
ATOM   2774  O4'  DG A 135      17.055  74.785 201.745 
ATOM   2775  C3'  DG A 135      15.325  74.739 203.337 
ATOM   2776  O3'  DG A 135      15.613  73.661 204.220 
ATOM   2777  C2'  DG A 135      16.276  75.893 203.654 
ATOM   2778  C1'  DG A 135      17.511  75.291 202.990 
ATOM   2779  N9   DG A 135      18.588  76.283 202.720 
ATOM   2780  C8   DG A 135      18.482  77.611 202.368 
ATOM   2781  N7   DG A 135      19.634  78.213 202.201 
ATOM   2782  C5   DG A 135      20.571  77.214 202.462 
ATOM   2783  C6   DG A 135      21.989  77.262 202.441 
ATOM   2784  O6   DG A 135      22.723  78.213 202.183 
ATOM   2785  N1   DG A 135      22.549  76.019 202.768 
ATOM   2786  C2   DG A 135      21.832  74.879 203.075 
ATOM   2787  N2   DG A 135      22.553  73.792 203.359 
ATOM   2788  N3   DG A 135      20.501  74.835 203.094 
ATOM   2789  C4   DG A 135      19.943  76.032 202.779 
ATOM   2790  P    DT A 136      14.604  73.355 205.425 
ATOM   2791  OP1  DT A 136      13.487  72.516 204.935 
ATOM   2792  OP2  DT A 136      14.223  74.621 206.087 
ATOM   2793  O5'  DT A 136      15.534  72.495 206.404 
ATOM   2794  C5'  DT A 136      16.584  71.689 205.839 
ATOM   2795  C4'  DT A 136      17.853  71.844 206.656 
ATOM   2796  O4'  DT A 136      18.670  72.961 206.205 
ATOM   2797  C3'  DT A 136      17.654  72.112 208.148 
ATOM   2798  O3'  DT A 136      18.670  71.434 208.877 
ATOM   2799  C2'  DT A 136      17.867  73.618 208.303 
ATOM   2800  C1'  DT A 136      19.044  73.730 207.338 
ATOM   2801  N1   DT A 136      19.317  75.122 206.884 
ATOM   2802  C2   DT A 136      20.630  75.462 206.666 
ATOM   2803  O2   DT A 136      21.553  74.683 206.826 
ATOM   2804  N3   DT A 136      20.844  76.761 206.247 
ATOM   2805  C4   DT A 136      19.878  77.723 206.033 
ATOM   2806  O4   DT A 136      20.191  78.854 205.658 
ATOM   2807  C5   DT A 136      18.530  77.270 206.290 
ATOM   2808  C7   DT A 136      17.417  78.256 206.082 
ATOM   2809  C6   DT A 136      18.294  76.013 206.698 
ATOM   2810  P    DC A 137      18.292  70.728 210.262 
ATOM   2811  OP1  DC A 137      17.732  69.383 209.996 
ATOM   2812  OP2  DC A 137      17.444  71.635 211.066 
ATOM   2813  O5'  DC A 137      19.730  70.586 210.948 
ATOM   2814  C5'  DC A 137      20.891  70.435 210.110 
ATOM   2815  C4'  DC A 137      22.016  71.314 210.620 
ATOM   2816  O4'  DC A 137      21.970  72.656 210.057 
ATOM   2817  C3'  DC A 137      22.046  71.548 212.130 
ATOM   2818  O3'  DC A 137      23.400  71.587 212.563 
ATOM   2819  C2'  DC A 137      21.436  72.937 212.318 
ATOM   2820  C1'  DC A 137      22.111  73.591 211.116 
ATOM   2821  N1   DC A 137      21.474  74.869 210.693 
ATOM   2822  C2   DC A 137      22.299  75.871 210.188 
ATOM   2823  O2   DC A 137      23.515  75.659 210.112 
ATOM   2824  N3   DC A 137      21.738  77.043 209.798 
ATOM   2825  C4   DC A 137      20.416  77.233 209.897 
ATOM   2826  N4   DC A 137      19.916  78.394 209.503 
ATOM   2827  C5   DC A 137      19.549  76.216 210.414 
ATOM   2828  C6   DC A 137      20.130  75.051 210.799 
ATOM   2829  P    DA A 138      23.789  70.898 213.955 
ATOM   2830  OP1  DA A 138      24.008  69.449 213.747 
ATOM   2831  OP2  DA A 138      22.792  71.263 214.985 
ATOM   2832  O5'  DA A 138      25.184  71.611 214.281 
ATOM   2833  C5'  DA A 138      26.018  72.046 213.190 
ATOM   2834  C4'  DA A 138      26.566  73.431 213.476 
ATOM   2835  O4'  DA A 138      25.673  74.486 213.018 
ATOM   2836  C3'  DA A 138      26.802  73.761 214.949 
ATOM   2837  O3'  DA A 138      27.974  74.560 215.059 
ATOM   2838  C2'  DA A 138      25.597  74.610 215.354 
ATOM   2839  C1'  DA A 138      25.517  75.428 214.069 
ATOM   2840  N9   DA A 138      24.213  76.121 213.880 
ATOM   2841  C8   DA A 138      22.966  75.697 214.242 
ATOM   2842  N7   DA A 138      22.019  76.531 213.940 
ATOM   2843  C5   DA A 138      22.685  77.587 213.333 
ATOM   2844  C6   DA A 138      22.237  78.798 212.782 
ATOM   2845  N6   DA A 138      20.948  79.166 212.754 
ATOM   2846  N1   DA A 138      23.164  79.622 212.260 
ATOM   2847  C2   DA A 138      24.443  79.251 212.290 
ATOM   2848  N3   DA A 138      24.977  78.153 212.774 
ATOM   2849  C4   DA A 138      24.028  77.345 213.291 
ATOM   2850  P    DC A 139      28.976  74.302 216.281 
ATOM   2851  OP1  DC A 139      29.893  73.190 215.945 
ATOM   2852  OP2  DC A 139      28.202  74.150 217.533 
ATOM   2853  O5'  DC A 139      29.791  75.679 216.317 
ATOM   2854  C5'  DC A 139      29.983  76.408 215.091 
ATOM   2855  C4'  DC A 139      29.739  77.886 215.322 
ATOM   2856  O4'  DC A 139      28.341  78.251 215.146 
ATOM   2857  C3'  DC A 139      30.082  78.406 216.718 
ATOM   2858  O3'  DC A 139      30.622  79.716 216.601 
ATOM   2859  C2'  DC A 139      28.737  78.497 217.439 
ATOM   2860  C1'  DC A 139      27.940  79.039 216.257 
ATOM   2861  N1   DC A 139      26.465  78.900 216.414 
ATOM   2862  C2   DC A 139      25.658  79.901 215.880 
ATOM   2863  O2   DC A 139      26.193  80.854 215.301 
ATOM   2864  N3   DC A 139      24.310  79.793 216.014 
ATOM   2865  C4   DC A 139      23.770  78.745 216.647 
ATOM   2866  N4   DC A 139      22.451  78.685 216.752 
ATOM   2867  C5   DC A 139      24.583  77.705 217.205 
ATOM   2868  C6   DC A 139      25.927  77.831 217.061 
ATOM   2869  P    DC A 140      31.847  80.138 217.541 
ATOM   2870  OP1  DC A 140      33.117  79.676 216.938 
ATOM   2871  OP2  DC A 140      31.586  79.691 218.927 
ATOM   2872  O5'  DC A 140      31.766  81.735 217.468 
ATOM   2873  C5'  DC A 140      31.251  82.354 216.274 
ATOM   2874  C4'  DC A 140      30.303  83.478 216.642 
ATOM   2875  O4'  DC A 140      28.933  83.015 216.814 
ATOM   2876  C3'  DC A 140      30.612  84.209 217.948 
ATOM   2877  O3'  DC A 140      30.311  85.589 217.786 
ATOM   2878  C2'  DC A 140      29.637  83.615 218.964 
ATOM   2879  C1'  DC A 140      28.431  83.545 218.032 
ATOM   2880  N1   DC A 140      27.349  82.644 218.518 
ATOM   2881  C2   DC A 140      26.032  83.004 218.243 
ATOM   2882  O2   DC A 140      25.818  84.046 217.612 
ATOM   2883  N3   DC A 140      25.031  82.196 218.678 
ATOM   2884  C4   DC A 140      25.305  81.075 219.358 
ATOM   2885  N4   DC A 140      24.295  80.321 219.760 
ATOM   2886  C5   DC A 140      26.653  80.687 219.651 
ATOM   2887  C6   DC A 140      27.639  81.508 219.208 
ATOM   2888  P    DC A 141      31.285  86.678 218.441 
ATOM   2889  OP1  DC A 141      32.428  86.930 217.535 
ATOM   2890  OP2  DC A 141      31.628  86.271 219.821 
ATOM   2891  O5'  DC A 141      30.336  87.966 218.481 
ATOM   2892  C5'  DC A 141      29.315  88.113 217.477 
ATOM   2893  C4'  DC A 141      28.020  88.571 218.118 
ATOM   2894  O4'  DC A 141      27.202  87.456 218.575 
ATOM   2895  C3'  DC A 141      28.167  89.452 219.358 
ATOM   2896  O3'  DC A 141      27.137  90.434 219.350 
ATOM   2897  C2'  DC A 141      27.928  88.508 220.535 
ATOM   2898  C1'  DC A 141      26.781  87.725 219.904 
ATOM   2899  N1   DC A 141      26.504  86.423 220.573 
ATOM   2900  C2   DC A 141      25.182  85.991 220.632 
ATOM   2901  O2   DC A 141      24.301  86.698 220.130 
ATOM   2902  N3   DC A 141      24.908  84.808 221.239 
ATOM   2903  C4   DC A 141      25.892  84.070 221.770 
ATOM   2904  N4   DC A 141      25.574  82.924 222.351 
ATOM   2905  C5   DC A 141      27.259  84.497 221.722 
ATOM   2906  C6   DC A 141      27.511  85.682 221.111 
ATOM   2907  P    DC A 142      27.481  91.924 219.824 
ATOM   2908  OP1  DC A 142      28.065  92.681 218.695 
ATOM   2909  OP2  DC A 142      28.290  91.876 221.062 
ATOM   2910  O5'  DC A 142      26.024  92.493 220.158 
ATOM   2911  C5'  DC A 142      24.892  91.985 219.427 
ATOM   2912  C4'  DC A 142      23.739  91.719 220.375 
ATOM   2913  O4'  DC A 142      23.785  90.379 220.944 
ATOM   2914  C3'  DC A 142      23.658  92.634 221.597 
ATOM   2915  O3'  DC A 142      22.290  92.900 221.884 
ATOM   2916  C2'  DC A 142      24.243  91.807 222.741 
ATOM   2917  C1'  DC A 142      23.599  90.481 222.347 
ATOM   2918  N1   DC A 142      24.232  89.294 222.985 
ATOM   2919  C2   DC A 142      23.409  88.222 223.322 
ATOM   2920  O2   DC A 142      22.199  88.300 223.079 
ATOM   2921  N3   DC A 142      23.967  87.130 223.906 
ATOM   2922  C4   DC A 142      25.283  87.086 224.152 
ATOM   2923  N4   DC A 142      25.779  85.998 224.723 
ATOM   2924  C5   DC A 142      26.146  88.177 223.814 
ATOM   2925  C6   DC A 142      25.569  89.259 223.232 
ATOM   2926  P    DA A 143      21.867  94.370 222.352 
ATOM   2927  OP1  DA A 143      21.675  95.233 221.164 
ATOM   2928  OP2  DA A 143      22.826  94.865 223.364 
ATOM   2929  O5'  DA A 143      20.453  94.086 223.045 
ATOM   2930  C5'  DA A 143      19.649  92.991 222.568 
ATOM   2931  C4'  DA A 143      19.074  92.220 223.740 
ATOM   2932  O4'  DA A 143      19.967  91.168 224.203 
ATOM   2933  C3'  DA A 143      18.787  93.039 224.998 
ATOM   2934  O3'  DA A 143      17.601  92.545 225.608 
ATOM   2935  C2'  DA A 143      19.966  92.751 225.926 
ATOM   2936  C1'  DA A 143      20.076  91.262 225.615 
ATOM   2937  N9   DA A 143      21.377  90.659 226.019 
ATOM   2938  C8   DA A 143      22.617  91.231 226.009 
ATOM   2939  N7   DA A 143      23.560  90.446 226.425 
ATOM   2940  C5   DA A 143      22.901  89.264 226.734 
ATOM   2941  C6   DA A 143      23.351  88.029 227.229 
ATOM   2942  N6   DA A 143      24.635  87.769 227.514 
ATOM   2943  N1   DA A 143      22.430  87.067 227.424 
ATOM   2944  C2   DA A 143      21.155  87.331 227.139 
ATOM   2945  N3   DA A 143      20.620  88.439 226.675 
ATOM   2946  C4   DA A 143      21.563  89.386 226.489 
ATOM   2947  P    DG A 144      16.564  93.585 226.246 
ATOM   2948  OP1  DG A 144      15.674  94.110 225.187 
ATOM   2949  OP2  DG A 144      17.300  94.597 227.036 
ATOM   2950  O5'  DG A 144      15.731  92.637 227.229 
ATOM   2951  C5'  DG A 144      15.567  91.248 226.887 
ATOM   2952  C4'  DG A 144      15.785  90.384 228.113 
ATOM   2953  O4'  DG A 144      17.183  90.020 228.296 
ATOM   2954  C3'  DG A 144      15.390  91.012 229.450 
ATOM   2955  O3'  DG A 144      14.836  90.005 230.288 
ATOM   2956  C2'  DG A 144      16.710  91.482 230.061 
ATOM   2957  C1'  DG A 144      17.537  90.268 229.648 
ATOM   2958  N9   DG A 144      19.008  90.498 229.705 
ATOM   2959  C8   DG A 144      19.721  91.648 229.444 
ATOM   2960  N7   DG A 144      21.017  91.517 229.589 
ATOM   2961  C5   DG A 144      21.174  90.186 229.974 
ATOM   2962  C6   DG A 144      22.353  89.456 230.276 
ATOM   2963  O6   DG A 144      23.520  89.838 230.266 
ATOM   2964  N1   DG A 144      22.058  88.130 230.622 
ATOM   2965  C2   DG A 144      20.791  87.582 230.670 
ATOM   2966  N2   DG A 144      20.722  86.296 231.023 
ATOM   2967  N3   DG A 144      19.687  88.268 230.385 
ATOM   2968  C4   DG A 144      19.954  89.556 230.048 
ATOM   2969  P    DA A 145      13.577  90.366 231.207 
ATOM   2970  OP1  DA A 145      12.332  90.242 230.414 
ATOM   2971  OP2  DA A 145      13.801  91.673 231.864 
ATOM   2972  O5'  DA A 145      13.638  89.199 232.299 
ATOM   2973  C5'  DA A 145      14.184  87.920 231.924 
ATOM   2974  C4'  DA A 145      15.104  87.409 233.015 
ATOM   2975  O4'  DA A 145      16.474  87.875 232.848 
ATOM   2976  C3'  DA A 145      14.744  87.828 234.440 
ATOM   2977  O3'  DA A 145      15.032  86.750 235.323 
ATOM   2978  C2'  DA A 145      15.695  88.982 234.757 
ATOM   2979  C1'  DA A 145      16.930  88.380 234.093 
ATOM   2980  N9   DA A 145      18.007  89.372 233.823 
ATOM   2981  C8   DA A 145      17.883  90.687 233.474 
ATOM   2982  N7   DA A 145      19.017  91.294 233.307 
ATOM   2983  C5   DA A 145      19.964  90.313 233.562 
ATOM   2984  C6   DA A 145      21.369  90.326 233.550 
ATOM   2985  N6   DA A 145      22.096  91.413 233.257 
ATOM   2986  N1   DA A 145      22.000  89.177 233.853 
ATOM   2987  C2   DA A 145      21.273  88.100 234.142 
ATOM   2988  N3   DA A 145      19.964  87.968 234.185 
ATOM   2989  C4   DA A 145      19.356  89.132 233.879 
ATOM   2990  P    DG A 146      14.023  86.444 236.528 
ATOM   2991  OP1  DG A 146      12.906  85.606 236.038 
ATOM   2992  OP2  DG A 146      13.642  87.711 237.190 
ATOM   2993  O5'  DG A 146      14.953  85.585 237.507 
ATOM   2994  C5'  DG A 146      16.003  84.779 236.942 
ATOM   2995  C4'  DG A 146      17.272  84.934 237.759 
ATOM   2996  O4'  DG A 146      18.089  86.051 237.308 
ATOM   2997  C3'  DG A 146      17.073  85.202 239.251 
ATOM   2998  O3'  DG A 146      18.089  84.523 239.980 
ATOM   2999  C2'  DG A 146      17.286  86.707 239.406 
ATOM   3000  C1'  DG A 146      18.464  86.819 238.441 
ATOM   3001  N9   DG A 146      18.737  88.211 237.987 
ATOM   3002  C8   DG A 146      17.850  89.238 237.748 
ATOM   3003  N7   DG A 146      18.418  90.353 237.354 
ATOM   3004  C5   DG A 146      19.777  90.042 237.333 
ATOM   3005  C6   DG A 146      20.894  90.847 236.988 
ATOM   3006  O6   DG A 146      20.913  92.020 236.624 
ATOM   3007  N1   DG A 146      22.095  90.134 237.104 
ATOM   3008  C2   DG A 146      22.202  88.815 237.501 
ATOM   3009  N2   DG A 146      23.440  88.317 237.548 
ATOM   3010  N3   DG A 146      21.154  88.060 237.825 
ATOM   3011  C4   DG A 146      19.982  88.738 237.717 
ATOM   3012  P    DA A 147      17.711  83.817 241.365 
ATOM   3013  OP1  DA A 147      17.152  82.472 241.099 
ATOM   3014  OP2  DA A 147      16.864  84.725 242.169 
ATOM   3015  O5'  DA A 147      19.149  83.676 242.051 
ATOM   3016  C5'  DA A 147      20.310  83.524 241.213 
ATOM   3017  C4'  DA A 147      21.435  84.403 241.723 
ATOM   3018  O4'  DA A 147      21.389  85.746 241.160 
ATOM   3019  C3'  DA A 147      21.465  84.637 243.233 
ATOM   3020  O3'  DA A 147      22.819  84.676 243.666 
ATOM   3021  C2'  DA A 147      20.856  86.027 243.421 
ATOM   3022  C1'  DA A 147      21.530  86.680 242.219 
ATOM   3023  N9   DA A 147      20.893  87.958 241.796 
ATOM   3024  C8   DA A 147      19.571  88.300 241.835 
ATOM   3025  N7   DA A 147      19.326  89.496 241.394 
ATOM   3026  C5   DA A 147      20.576  89.984 241.037 
ATOM   3027  C6   DA A 147      20.994  91.210 240.496 
ATOM   3028  N6   DA A 147      20.157  92.216 240.207 
ATOM   3029  N1   DA A 147      22.311  91.366 240.261 
ATOM   3030  C2   DA A 147      23.139  90.363 240.549 
ATOM   3031  N3   DA A 147      22.865  89.180 241.054 
ATOM   3032  C4   DA A 147      21.541  89.049 241.280 
ATOM   3033  P    DG A 148      23.208  83.987 245.058 
ATOM   3034  OP1  DG A 148      23.427  82.538 244.850 
ATOM   3035  OP2  DG A 148      22.212  84.353 246.088 
ATOM   3036  O5'  DG A 148      24.604  84.700 245.384 
ATOM   3037  C5'  DG A 148      25.438  85.135 244.293 
ATOM   3038  C4'  DG A 148      25.985  86.520 244.579 
ATOM   3039  O4'  DG A 148      25.092  87.576 244.121 
ATOM   3040  C3'  DG A 148      26.221  86.851 246.052 
ATOM   3041  O3'  DG A 148      27.393  87.649 246.162 
ATOM   3042  C2'  DG A 148      25.016  87.699 246.457 
ATOM   3043  C1'  DG A 148      24.936  88.518 245.172 
ATOM   3044  N9   DG A 148      23.632  89.210 244.983 
ATOM   3045  C8   DG A 148      22.366  88.799 245.341 
ATOM   3046  N7   DG A 148      21.419  89.651 245.030 
ATOM   3047  C5   DG A 148      22.107  90.701 244.423 
ATOM   3048  C6   DG A 148      21.618  91.916 243.876 
ATOM   3049  O6   DG A 148      20.461  92.322 243.812 
ATOM   3050  N1   DG A 148      22.660  92.700 243.359 
ATOM   3051  C2   DG A 148      23.997  92.354 243.370 
ATOM   3052  N2   DG A 148      24.836  93.240 242.827 
ATOM   3053  N3   DG A 148      24.453  91.214 243.884 
ATOM   3054  C4   DG A 148      23.456  90.443 244.389 
ATOM   3055  P    DA A 149      28.396  87.391 247.384 
ATOM   3056  OP1  DA A 149      29.312  86.279 247.048 
ATOM   3057  OP2  DA A 149      27.621  87.239 248.636 
ATOM   3058  O5'  DA A 149      29.210  88.768 247.420 
ATOM   3059  C5'  DA A 149      29.402  89.497 246.194 
ATOM   3060  C4'  DA A 149      29.158  90.975 246.425 
ATOM   3061  O4'  DA A 149      27.760  91.341 246.249 
ATOM   3062  C3'  DA A 149      29.501  91.495 247.821 
ATOM   3063  O3'  DA A 149      30.041  92.806 247.704 
ATOM   3064  C2'  DA A 149      28.157  91.587 248.542 
ATOM   3065  C1'  DA A 149      27.359  92.128 247.360 
ATOM   3066  N9   DA A 149      25.885  91.989 247.517 
ATOM   3067  C8   DA A 149      25.188  90.989 248.132 
ATOM   3068  N7   DA A 149      23.901  91.152 248.107 
ATOM   3069  C5   DA A 149      23.730  92.349 247.424 
ATOM   3070  C6   DA A 149      22.585  93.079 247.064 
ATOM   3071  N6   DA A 149      21.337  92.688 247.356 
ATOM   3072  N1   DA A 149      22.771  94.229 246.390 
ATOM   3073  C2   DA A 149      24.014  94.612 246.102 
ATOM   3074  N3   DA A 149      25.152  94.018 246.385 
ATOM   3075  C4   DA A 149      24.939  92.869 247.060 
ATOM   3076  P    DG A 150      31.267  93.228 248.644 
ATOM   3077  OP1  DG A 150      32.536  92.765 248.041 
ATOM   3078  OP2  DG A 150      31.005  92.780 250.030 
ATOM   3079  O5'  DG A 150      31.185  94.824 248.571 
ATOM   3080  C5'  DG A 150      30.670  95.443 247.377 
ATOM   3081  C4'  DG A 150      29.722  96.567 247.745 
ATOM   3082  O4'  DG A 150      28.352  96.104 247.917 
ATOM   3083  C3'  DG A 150      30.031  97.298 249.051 
ATOM   3084  O3'  DG A 150      29.730  98.679 248.889 
ATOM   3085  C2'  DG A 150      29.056  96.704 250.067 
ATOM   3086  C1'  DG A 150      27.850  96.634 249.135 
ATOM   3087  N9   DG A 150      26.768  95.733 249.621 
ATOM   3088  C8   DG A 150      26.868  94.555 250.328 
ATOM   3089  N7   DG A 150      25.713  94.000 250.605 
ATOM   3090  C5   DG A 150      24.783  94.872 250.042 
ATOM   3091  C6   DG A 150      23.365  94.804 250.017 
ATOM   3092  O6   DG A 150      22.627  93.946 250.494 
ATOM   3093  N1   DG A 150      22.813  95.900 249.340 
ATOM   3094  C2   DG A 150      23.534  96.925 248.762 
ATOM   3095  N2   DG A 150      22.819  97.879 248.161 
ATOM   3096  N3   DG A 150      24.864  96.988 248.786 
ATOM   3097  C4   DG A 150      25.416  95.933 249.440 
ATOM   3098  P    DT A 151      30.705  99.767 249.544 
ATOM   3099  OP1  DT A 151      31.847 100.019 248.638 
ATOM   3100  OP2  DT A 151      31.047  99.360 250.924 
ATOM   3101  O5'  DT A 151      29.756 101.056 249.584 
ATOM   3102  C5'  DT A 151      28.734 101.202 248.580 
ATOM   3103  C4'  DT A 151      27.439 101.660 249.221 
ATOM   3104  O4'  DT A 151      26.621 100.545 249.678 
ATOM   3105  C3'  DT A 151      27.586 102.542 250.461 
ATOM   3106  O3'  DT A 151      26.557 103.523 250.453 
ATOM   3107  C2'  DT A 151      27.347 101.597 251.638 
ATOM   3108  C1'  DT A 151      26.200 100.814 251.007 
ATOM   3109  N1   DT A 151      25.923  99.513 251.676 
ATOM   3110  C2   DT A 151      24.614  99.100 251.726 
ATOM   3111  O2   DT A 151      23.697  99.748 251.252 
ATOM   3112  N3   DT A 151      24.395  97.890 252.355 
ATOM   3113  C4   DT A 151      25.356  97.079 252.923 
ATOM   3114  O4   DT A 151      25.039  96.015 253.460 
ATOM   3115  C5   DT A 151      26.700  97.595 252.822 
ATOM   3116  C7   DT A 151      27.806  96.774 253.417 
ATOM   3117  C6   DT A 151      26.941  98.769 252.217 
ATOM   3118  P    DT A 152      26.900 105.013 250.927 
ATOM   3119  OP1  DT A 152      27.484 105.770 249.798 
ATOM   3120  OP2  DT A 152      27.709 104.965 252.165 
ATOM   3121  O5'  DT A 152      25.443 105.582 251.260 
ATOM   3122  C5'  DT A 152      24.311 105.075 250.530 
ATOM   3123  C4'  DT A 152      23.158 104.808 251.478 
ATOM   3124  O4'  DT A 152      23.204 103.468 252.047 
ATOM   3125  C3'  DT A 152      23.077 105.724 252.700 
ATOM   3126  O3'  DT A 152      21.710 105.989 252.987 
ATOM   3127  C2'  DT A 152      23.662 104.896 253.844 
ATOM   3128  C1'  DT A 152      23.018 103.570 253.450 
ATOM   3129  N1   DT A 152      23.651 102.383 254.088 
ATOM   3130  C2   DT A 152      22.825 101.334 254.414 
ATOM   3131  O2   DT A 152      21.625 101.344 254.203 
ATOM   3132  N3   DT A 152      23.449 100.251 255.006 
ATOM   3133  C4   DT A 152      24.794 100.135 255.289 
ATOM   3134  O4   DT A 152      25.236  99.114 255.821 
ATOM   3135  C5   DT A 152      25.577 101.287 254.910 
ATOM   3136  C7   DT A 152      27.052 101.242 255.184 
ATOM   3137  C6   DT A 152      24.999 102.352 254.335 
ATOM   3138  P    DC A 153      21.286 107.460 253.455 
ATOM   3139  OP1  DC A 153      21.094 108.322 252.267 
ATOM   3140  OP2  DC A 153      22.245 107.954 254.467 
ATOM   3141  O5'  DC A 153      19.873 107.176 254.148 
ATOM   3142  C5'  DC A 153      19.068 106.081 253.671 
ATOM   3143  C4'  DC A 153      18.493 105.310 254.843 
ATOM   3144  O4'  DC A 153      19.386 104.257 255.306 
ATOM   3145  C3'  DC A 153      18.206 106.129 256.101 
ATOM   3146  O3'  DC A 153      17.020 105.634 256.711 
ATOM   3147  C2'  DC A 153      19.386 105.840 257.029 
ATOM   3148  C1'  DC A 153      19.495 104.352 256.718 
ATOM   3149  N1   DC A 153      20.796 103.749 257.122 
ATOM   3150  C2   DC A 153      20.788 102.433 257.577 
ATOM   3151  O2   DC A 153      19.713 101.825 257.625 
ATOM   3152  N3   DC A 153      21.964 101.865 257.952 
ATOM   3153  C4   DC A 153      23.108 102.558 257.885 
ATOM   3154  N4   DC A 153      24.228 101.961 258.261 
ATOM   3155  C5   DC A 153      23.137 103.913 257.420 
ATOM   3156  C6   DC A 153      21.952 104.462 257.051 
ATOM   3157  P    DC A 154      15.983 106.674 257.349 
ATOM   3158  OP1  DC A 154      15.093 107.199 256.290 
ATOM   3159  OP2  DC A 154      16.719 107.686 258.139 
ATOM   3160  O5'  DC A 154      15.150 105.726 258.332 
ATOM   3161  C5'  DC A 154      14.986 104.337 257.990 
ATOM   3162  C4'  DC A 154      15.204 103.473 259.216 
ATOM   3163  O4'  DC A 154      16.602 103.109 259.399 
ATOM   3164  C3'  DC A 154      14.809 104.102 260.552 
ATOM   3165  O3'  DC A 154      14.255 103.094 261.391 
ATOM   3166  C2'  DC A 154      16.130 104.571 261.164 
ATOM   3167  C1'  DC A 154      16.956 103.358 260.751 
ATOM   3168  N1   DC A 154      18.427 103.587 260.808 
ATOM   3169  C2   DC A 154      19.238 102.516 261.175 
ATOM   3170  O2   DC A 154      18.709 101.430 261.435 
ATOM   3171  N3   DC A 154      20.581 102.706 261.235 
ATOM   3172  C4   DC A 154      21.115 103.899 260.945 
ATOM   3173  N4   DC A 154      22.431 104.034 261.018 
ATOM   3174  C5   DC A 154      20.299 105.014 260.566 
ATOM   3175  C6   DC A 154      18.959 104.804 260.513 
ATOM   3176  P    DA A 155      12.996 103.455 262.310 
ATOM   3177  OP1  DA A 155      11.751 103.331 261.517 
ATOM   3178  OP2  DA A 155      13.220 104.762 262.966 
ATOM   3179  O5'  DA A 155      13.057 102.288 263.402 
ATOM   3180  C5'  DA A 155      13.603 101.009 263.027 
ATOM   3181  C4'  DA A 155      14.523 100.499 264.118 
ATOM   3182  O4'  DA A 155      15.893 100.964 263.951 
ATOM   3183  C3'  DA A 155      14.163 100.917 265.543 
ATOM   3184  O3'  DA A 155      14.451  99.840 266.426 
ATOM   3185  C2'  DA A 155      15.114 102.071 265.859 
ATOM   3186  C1'  DA A 155      16.350 101.470 265.196 
ATOM   3187  N9   DA A 155      17.427 102.461 264.926 
ATOM   3188  C8   DA A 155      17.302 103.776 264.577 
ATOM   3189  N7   DA A 155      18.436 104.384 264.410 
ATOM   3190  C5   DA A 155      19.383 103.402 264.665 
ATOM   3191  C6   DA A 155      20.788 103.415 264.653 
ATOM   3192  N6   DA A 155      21.516 104.502 264.360 
ATOM   3193  N1   DA A 155      21.419 102.266 264.956 
ATOM   3194  C2   DA A 155      20.692 101.189 265.245 
ATOM   3195  N3   DA A 155      19.383 101.058 265.288 
ATOM   3196  C4   DA A 155      18.775 102.222 264.982 
ATOM   3197  P    DA A 156      13.442  99.533 267.631 
ATOM   3198  OP1  DA A 156      12.325  98.695 267.141 
ATOM   3199  OP2  DA A 156      13.061 100.800 268.293 
ATOM   3200  O5'  DA A 156      14.372  98.674 268.610 
ATOM   3201  C5'  DA A 156      15.423  97.868 268.045 
ATOM   3202  C4'  DA A 156      16.691  98.023 268.862 
ATOM   3203  O4'  DA A 156      17.509  99.140 268.411 
ATOM   3204  C3'  DA A 156      16.493  98.291 270.354 
ATOM   3205  O3'  DA A 156      17.509  97.613 271.083 
ATOM   3206  C2'  DA A 156      16.706  99.797 270.509 
ATOM   3207  C1'  DA A 156      17.883  99.908 269.544 
ATOM   3208  N9   DA A 156      18.156 101.301 269.090 
ATOM   3209  C8   DA A 156      17.263 102.307 268.857 
ATOM   3210  N7   DA A 156      17.811 103.416 268.468 
ATOM   3211  C5   DA A 156      19.168 103.125 268.440 
ATOM   3212  C6   DA A 156      20.295 103.894 268.105 
ATOM   3213  N6   DA A 156      20.228 105.175 267.715 
ATOM   3214  N1   DA A 156      21.499 103.296 268.186 
ATOM   3215  C2   DA A 156      21.559 102.023 268.573 
ATOM   3216  N3   DA A 156      20.583 101.210 268.909 
ATOM   3217  C4   DA A 156      19.389 101.832 268.820 
ATOM   3218  P    DC A 157      17.130  96.906 272.468 
ATOM   3219  OP1  DC A 157      16.571  95.562 272.202 
ATOM   3220  OP2  DC A 157      16.283  97.814 273.272 
ATOM   3221  O5'  DC A 157      18.569  96.765 273.154 
ATOM   3222  C5'  DC A 157      19.730  96.614 272.316 
ATOM   3223  C4'  DC A 157      20.854  97.492 272.825 
ATOM   3224  O4'  DC A 157      20.808  98.835 272.263 
ATOM   3225  C3'  DC A 157      20.884  97.727 274.336 
ATOM   3226  O3'  DC A 157      22.238  97.765 274.769 
ATOM   3227  C2'  DC A 157      20.275  99.116 274.524 
ATOM   3228  C1'  DC A 157      20.950  99.769 273.322 
ATOM   3229  N1   DC A 157      20.312 101.048 272.899 
ATOM   3230  C2   DC A 157      21.138 102.049 272.394 
ATOM   3231  O2   DC A 157      22.354 101.838 272.318 
ATOM   3232  N3   DC A 157      20.576 103.222 272.004 
ATOM   3233  C4   DC A 157      19.254 103.412 272.103 
ATOM   3234  N4   DC A 157      18.754 104.573 271.709 
ATOM   3235  C5   DC A 157      18.388 102.395 272.620 
ATOM   3236  C6   DC A 157      18.968 101.230 273.004 
ATOM   3237  P    DA A 158      22.628  97.076 276.161 
ATOM   3238  OP1  DA A 158      22.847  95.627 275.953 
ATOM   3239  OP2  DA A 158      21.631  97.442 277.191 
ATOM   3240  O5'  DA A 158      24.023  97.790 276.487 
ATOM   3241  C5'  DA A 158      24.857  98.225 275.396 
ATOM   3242  C4'  DA A 158      25.404  99.609 275.682 
ATOM   3243  O4'  DA A 158      24.511 100.665 275.224 
ATOM   3244  C3'  DA A 158      25.641  99.940 277.155 
ATOM   3245  O3'  DA A 158      26.813 100.738 277.265 
ATOM   3246  C2'  DA A 158      24.435 100.789 277.560 
ATOM   3247  C1'  DA A 158      24.356 101.607 276.275 
ATOM   3248  N9   DA A 158      23.051 102.299 276.086 
ATOM   3249  C8   DA A 158      21.805 101.876 276.448 
ATOM   3250  N7   DA A 158      20.858 102.710 276.146 
ATOM   3251  C5   DA A 158      21.524 103.765 275.539 
ATOM   3252  C6   DA A 158      21.075 104.977 274.988 
ATOM   3253  N6   DA A 158      19.786 105.345 274.960 
ATOM   3254  N1   DA A 158      22.003 105.801 274.466 
ATOM   3255  C2   DA A 158      23.281 105.430 274.496 
ATOM   3256  N3   DA A 158      23.816 104.331 274.980 
ATOM   3257  C4   DA A 158      22.867 103.524 275.497 
ATOM   3258  P    DC A 159      27.815 100.480 278.487 
ATOM   3259  OP1  DC A 159      28.731  99.368 278.151 
ATOM   3260  OP2  DC A 159      27.041 100.329 279.739 
ATOM   3261  O5'  DC A 159      28.629 101.857 278.523 
ATOM   3262  C5'  DC A 159      28.821 102.586 277.297 
ATOM   3263  C4'  DC A 159      28.577 104.064 277.528 
ATOM   3264  O4'  DC A 159      27.179 104.430 277.352 
ATOM   3265  C3'  DC A 159      28.921 104.584 278.924 
ATOM   3266  O3'  DC A 159      29.461 105.895 278.807 
ATOM   3267  C2'  DC A 159      27.576 104.676 279.645 
ATOM   3268  C1'  DC A 159      26.778 105.217 278.463 
ATOM   3269  N1   DC A 159      25.304 105.079 278.620 
ATOM   3270  C2   DC A 159      24.496 106.079 278.085 
ATOM   3271  O2   DC A 159      25.031 107.032 277.507 
ATOM   3272  N3   DC A 159      23.149 105.971 278.220 
ATOM   3273  C4   DC A 159      22.608 104.924 278.853 
ATOM   3274  N4   DC A 159      21.290 104.864 278.958 
ATOM   3275  C5   DC A 159      23.421 103.884 279.411 
ATOM   3276  C6   DC A 159      24.765 104.010 279.267 
ATOM   3277  P    DA A 160      30.686 106.317 279.747 
ATOM   3278  OP1  DA A 160      31.955 105.854 279.144 
ATOM   3279  OP2  DA A 160      30.424 105.870 281.133 
ATOM   3280  O5'  DA A 160      30.605 107.914 279.674 
ATOM   3281  C5'  DA A 160      30.089 108.533 278.480 
ATOM   3282  C4'  DA A 160      29.141 109.657 278.848 
ATOM   3283  O4'  DA A 160      27.771 109.194 279.020 
ATOM   3284  C3'  DA A 160      29.451 110.388 280.154 
ATOM   3285  O3'  DA A 160      29.149 111.768 279.992 
ATOM   3286  C2'  DA A 160      28.475 109.794 281.170 
ATOM   3287  C1'  DA A 160      27.269 109.724 280.238 
ATOM   3288  N9   DA A 160      26.187 108.822 280.723 
ATOM   3289  C8   DA A 160      26.306 107.657 281.424 
ATOM   3290  N7   DA A 160      25.170 107.097 281.705 
ATOM   3291  C5   DA A 160      24.228 107.952 281.152 
ATOM   3292  C6   DA A 160      22.825 107.916 281.108 
ATOM   3293  N6   DA A 160      22.092 106.938 281.657 
ATOM   3294  N1   DA A 160      22.198 108.928 280.478 
ATOM   3295  C2   DA A 160      22.932 109.898 279.934 
ATOM   3296  N3   DA A 160      24.239 110.038 279.911 
ATOM   3297  C4   DA A 160      24.842 109.013 280.549 
ATOM   3298  P    DC A 161      30.124 112.857 280.647 
ATOM   3299  OP1  DC A 161      31.267 113.109 279.740 
ATOM   3300  OP2  DC A 161      30.466 112.449 282.027 
ATOM   3301  O5'  DC A 161      29.175 114.145 280.687 
ATOM   3302  C5'  DC A 161      28.153 114.292 279.683 
ATOM   3303  C4'  DC A 161      26.858 114.749 280.324 
ATOM   3304  O4'  DC A 161      26.040 113.635 280.781 
ATOM   3305  C3'  DC A 161      27.005 115.631 281.564 
ATOM   3306  O3'  DC A 161      25.976 116.613 281.556 
ATOM   3307  C2'  DC A 161      26.766 114.687 282.741 
ATOM   3308  C1'  DC A 161      25.620 113.904 282.110 
ATOM   3309  N1   DC A 161      25.343 112.602 282.779 
ATOM   3310  C2   DC A 161      24.020 112.170 282.838 
ATOM   3311  O2   DC A 161      23.139 112.877 282.336 
ATOM   3312  N3   DC A 161      23.747 110.987 283.445 
ATOM   3313  C4   DC A 161      24.731 110.249 283.976 
ATOM   3314  N4   DC A 161      24.412 109.102 284.557 
ATOM   3315  C5   DC A 161      26.097 110.675 283.928 
ATOM   3316  C6   DC A 161      26.350 111.861 283.317 
ATOM   3317  P    DA A 162      26.319 118.102 282.030 
ATOM   3318  OP1  DA A 162      26.904 118.860 280.901 
ATOM   3319  OP2  DA A 162      27.128 118.054 283.268 
ATOM   3320  O5'  DA A 162      24.862 118.672 282.363 
ATOM   3321  C5'  DA A 162      23.730 118.164 281.633 
ATOM   3322  C4'  DA A 162      22.577 117.898 282.581 
ATOM   3323  O4'  DA A 162      22.624 116.557 283.150 
ATOM   3324  C3'  DA A 162      22.497 118.813 283.803 
ATOM   3325  O3'  DA A 162      21.129 119.078 284.090 
ATOM   3326  C2'  DA A 162      23.082 117.986 284.947 
ATOM   3327  C1'  DA A 162      22.437 116.660 284.553 
ATOM   3328  N9   DA A 162      23.070 115.472 285.191 
ATOM   3329  C8   DA A 162      24.385 115.278 285.505 
ATOM   3330  N7   DA A 162      24.628 114.131 286.059 
ATOM   3331  C5   DA A 162      23.384 113.517 286.118 
ATOM   3332  C6   DA A 162      22.966 112.268 286.604 
ATOM   3333  N6   DA A 162      23.800 111.369 287.149 
ATOM   3334  N1   DA A 162      21.656 111.973 286.511 
ATOM   3335  C2   DA A 162      20.834 112.870 285.968 
ATOM   3336  N3   DA A 162      21.107 114.061 285.484 
ATOM   3337  C4   DA A 162      22.424 114.331 285.590 
ATOM   3338  P    DT A 163      20.705 120.549 284.558 
ATOM   3339  OP1  DT A 163      20.513 121.411 283.370 
ATOM   3340  OP2  DT A 163      21.665 121.043 285.570 
ATOM   3341  O5'  DT A 163      19.292 120.265 285.251 
ATOM   3342  C5'  DT A 163      18.487 119.170 284.773 
ATOM   3343  C4'  DT A 163      17.913 118.399 285.946 
ATOM   3344  O4'  DT A 163      18.805 117.346 286.409 
ATOM   3345  C3'  DT A 163      17.625 119.218 287.204 
ATOM   3346  O3'  DT A 163      16.439 118.724 287.814 
ATOM   3347  C2'  DT A 163      18.805 118.930 288.132 
ATOM   3348  C1'  DT A 163      18.914 117.441 287.820 
ATOM   3349  N1   DT A 163      20.215 116.838 288.225 
ATOM   3350  C2   DT A 163      20.191 115.539 288.672 
ATOM   3351  O2   DT A 163      19.167 114.881 288.745 
ATOM   3352  N3   DT A 163      21.415 115.014 289.039 
ATOM   3353  C4   DT A 163      22.631 115.666 288.997 
ATOM   3354  O4   DT A 163      23.662 115.092 289.352 
ATOM   3355  C5   DT A 163      22.554 117.025 288.515 
ATOM   3356  C7   DT A 163      23.833 117.806 288.438 
ATOM   3357  C6   DT A 163      21.377 117.560 288.151 
ATOM   3358  P    DT A 164      15.403 119.763 288.452 
ATOM   3359  OP1  DT A 164      14.512 120.288 287.393 
ATOM   3360  OP2  DT A 164      16.138 120.775 289.242 
ATOM   3361  O5'  DT A 164      14.569 118.815 289.435 
ATOM   3362  C5'  DT A 164      14.405 117.427 289.093 
ATOM   3363  C4'  DT A 164      14.623 116.563 290.319 
ATOM   3364  O4'  DT A 164      16.021 116.198 290.502 
ATOM   3365  C3'  DT A 164      14.228 117.191 291.655 
ATOM   3366  O3'  DT A 164      13.675 116.183 292.493 
ATOM   3367  C2'  DT A 164      15.549 117.660 292.267 
ATOM   3368  C1'  DT A 164      16.376 116.447 291.854 
ATOM   3369  N1   DT A 164      17.847 116.677 291.911 
ATOM   3370  C2   DT A 164      18.632 115.611 292.275 
ATOM   3371  O2   DT A 164      18.177 114.512 292.544 
ATOM   3372  N3   DT A 164      19.991 115.862 292.318 
ATOM   3373  C4   DT A 164      20.611 117.061 292.034 
ATOM   3374  O4   DT A 164      21.837 117.165 292.108 
ATOM   3375  C5   DT A 164      19.703 118.120 291.663 
ATOM   3376  C7   DT A 164      20.295 119.460 291.338 
ATOM   3377  C6   DT A 164      18.378 117.904 291.613 
ATOM   3378  P    DA A 165      12.415 116.545 293.413 
ATOM   3379  OP1  DA A 165      11.171 116.421 292.620 
ATOM   3380  OP2  DA A 165      12.639 117.851 294.069 
ATOM   3381  O5'  DA A 165      12.476 115.377 294.505 
ATOM   3382  C5'  DA A 165      13.022 114.099 294.130 
ATOM   3383  C4'  DA A 165      13.942 113.588 295.221 
ATOM   3384  O4'  DA A 165      15.313 114.053 295.054 
ATOM   3385  C3'  DA A 165      13.582 114.007 296.646 
ATOM   3386  O3'  DA A 165      13.870 112.929 297.529 
ATOM   3387  C2'  DA A 165      14.533 115.161 296.962 
ATOM   3388  C1'  DA A 165      15.769 114.559 296.299 
ATOM   3389  N9   DA A 165      16.846 115.551 296.029 
ATOM   3390  C8   DA A 165      16.721 116.866 295.680 
ATOM   3391  N7   DA A 165      17.855 117.473 295.513 
ATOM   3392  C5   DA A 165      18.802 116.491 295.768 
ATOM   3393  C6   DA A 165      20.207 116.504 295.756 
ATOM   3394  N6   DA A 165      20.935 117.592 295.463 
ATOM   3395  N1   DA A 165      20.839 115.355 296.059 
ATOM   3396  C2   DA A 165      20.111 114.279 296.348 
ATOM   3397  N3   DA A 165      18.803 114.147 296.391 
ATOM   3398  C4   DA A 165      18.195 115.311 296.085 
ATOM   3399  P    DT A 166      12.861 112.623 298.734 
ATOM   3400  OP1  DT A 166      11.744 111.784 298.244 
ATOM   3401  OP2  DT A 166      12.481 113.889 299.396 
ATOM   3402  O5'  DT A 166      13.791 111.763 299.713 
ATOM   3403  C5'  DT A 166      14.842 110.957 299.148 
ATOM   3404  C4'  DT A 166      16.110 111.112 299.965 
ATOM   3405  O4'  DT A 166      16.928 112.229 299.514 
ATOM   3406  C3'  DT A 166      15.912 111.380 301.457 
ATOM   3407  O3'  DT A 166      16.928 110.702 302.186 
ATOM   3408  C2'  DT A 166      16.125 112.886 301.612 
ATOM   3409  C1'  DT A 166      17.302 112.998 300.647 
ATOM   3410  N1   DT A 166      17.575 114.390 300.193 
ATOM   3411  C2   DT A 166      18.888 114.730 299.975 
ATOM   3412  O2   DT A 166      19.810 113.951 300.135 
ATOM   3413  N3   DT A 166      19.102 116.029 299.556 
ATOM   3414  C4   DT A 166      18.135 116.991 299.342 
ATOM   3415  O4   DT A 166      18.448 118.122 298.966 
ATOM   3416  C5   DT A 166      16.788 116.538 299.599 
ATOM   3417  C7   DT A 166      15.675 117.524 299.391 
ATOM   3418  C6   DT A 166      16.551 115.281 300.007 
ATOM   3419  P    DA A 167      16.549 109.996 303.571 
ATOM   3420  OP1  DA A 167      15.990 108.651 303.305 
ATOM   3421  OP2  DA A 167      15.702 110.903 304.375 
ATOM   3422  O5'  DA A 167      17.988 109.854 304.257 
ATOM   3423  C5'  DA A 167      19.149 109.703 303.419 
ATOM   3424  C4'  DA A 167      20.274 110.582 303.928 
ATOM   3425  O4'  DA A 167      20.227 111.924 303.366 
ATOM   3426  C3'  DA A 167      20.303 110.816 305.439 
ATOM   3427  O3'  DA A 167      21.657 110.855 305.872 
ATOM   3428  C2'  DA A 167      19.694 112.205 305.627 
ATOM   3429  C1'  DA A 167      20.369 112.859 304.425 
ATOM   3430  N9   DA A 167      19.732 114.137 304.002 
ATOM   3431  C8   DA A 167      18.410 114.479 304.041 
ATOM   3432  N7   DA A 167      18.165 115.675 303.600 
ATOM   3433  C5   DA A 167      19.415 116.162 303.243 
ATOM   3434  C6   DA A 167      19.832 117.389 302.701 
ATOM   3435  N6   DA A 167      18.995 118.395 302.413 
ATOM   3436  N1   DA A 167      21.149 117.545 302.467 
ATOM   3437  C2   DA A 167      21.977 116.542 302.755 
ATOM   3438  N3   DA A 167      21.703 115.359 303.260 
ATOM   3439  C4   DA A 167      20.380 115.228 303.486 
ATOM   3440  P    DG A 168      22.047 110.166 307.264 
ATOM   3441  OP1  DG A 168      22.266 108.717 307.056 
ATOM   3442  OP2  DG A 168      21.050 110.531 308.294 
ATOM   3443  O5'  DG A 168      23.442 110.879 307.590 
ATOM   3444  C5'  DG A 168      24.276 111.314 306.499 
ATOM   3445  C4'  DG A 168      24.823 112.699 306.785 
ATOM   3446  O4'  DG A 168      23.930 113.754 306.327 
ATOM   3447  C3'  DG A 168      25.060 113.029 308.258 
ATOM   3448  O3'  DG A 168      26.232 113.828 308.368 
ATOM   3449  C2'  DG A 168      23.854 113.878 308.663 
ATOM   3450  C1'  DG A 168      23.775 114.696 307.377 
ATOM   3451  N9   DG A 168      22.470 115.389 307.189 
ATOM   3452  C8   DG A 168      21.204 114.978 307.547 
ATOM   3453  N7   DG A 168      20.258 115.830 307.236 
ATOM   3454  C5   DG A 168      20.945 116.880 306.629 
ATOM   3455  C6   DG A 168      20.457 118.095 306.082 
ATOM   3456  O6   DG A 168      19.300 118.501 306.018 
ATOM   3457  N1   DG A 168      21.498 118.879 305.565 
ATOM   3458  C2   DG A 168      22.835 118.533 305.576 
ATOM   3459  N2   DG A 168      23.675 119.418 305.032 
ATOM   3460  N3   DG A 168      23.292 117.392 306.089 
ATOM   3461  C4   DG A 168      22.295 116.622 306.595 
ATOM   3462  P    DA A 169      27.234 113.570 309.590 
ATOM   3463  OP1  DA A 169      28.151 112.458 309.254 
ATOM   3464  OP2  DA A 169      26.460 113.418 310.842 
ATOM   3465  O5'  DA A 169      28.048 114.947 309.626 
ATOM   3466  C5'  DA A 169      28.240 115.676 308.400 
ATOM   3467  C4'  DA A 169      27.996 117.154 308.631 
ATOM   3468  O4'  DA A 169      26.598 117.520 308.455 
ATOM   3469  C3'  DA A 169      28.340 117.674 310.027 
ATOM   3470  O3'  DA A 169      28.880 118.984 309.910 
ATOM   3471  C2'  DA A 169      26.995 117.765 310.748 
ATOM   3472  C1'  DA A 169      26.197 118.307 309.565 
ATOM   3473  N9   DA A 169      24.723 118.168 309.723 
ATOM   3474  C8   DA A 169      24.026 117.168 310.338 
ATOM   3475  N7   DA A 169      22.740 117.331 310.313 
ATOM   3476  C5   DA A 169      22.568 118.528 309.630 
ATOM   3477  C6   DA A 169      21.423 119.257 309.269 
ATOM   3478  N6   DA A 169      20.175 118.866 309.562 
ATOM   3479  N1   DA A 169      21.609 120.408 308.596 
ATOM   3480  C2   DA A 169      22.852 120.790 308.308 
ATOM   3481  N3   DA A 169      23.991 120.196 308.591 
ATOM   3482  C4   DA A 169      23.777 119.048 309.266 
ATOM   3483  P    DT A 170      30.105 119.406 310.850 
ATOM   3484  OP1  DT A 170      31.375 118.944 310.247 
ATOM   3485  OP2  DT A 170      29.843 118.959 312.236 
ATOM   3486  O5'  DT A 170      30.024 121.003 310.777 
ATOM   3487  C5'  DT A 170      29.508 121.622 309.583 
ATOM   3488  C4'  DT A 170      28.561 122.746 309.951 
ATOM   3489  O4'  DT A 170      27.190 122.283 310.123 
ATOM   3490  C3'  DT A 170      28.870 123.477 311.257 
ATOM   3491  O3'  DT A 170      28.569 124.857 311.095 
ATOM   3492  C2'  DT A 170      27.894 122.883 312.273 
ATOM   3493  C1'  DT A 170      26.689 122.813 311.341 
ATOM   3494  N1   DT A 170      25.607 121.912 311.826 
ATOM   3495  C2   DT A 170      24.313 122.281 311.547 
ATOM   3496  O2   DT A 170      24.030 123.294 310.931 
ATOM   3497  N3   DT A 170      23.337 121.422 312.014 
ATOM   3498  C4   DT A 170      23.543 120.254 312.719 
ATOM   3499  O4   DT A 170      22.589 119.565 313.085 
ATOM   3500  C5   DT A 170      24.934 119.951 312.964 
ATOM   3501  C7   DT A 170      25.248 118.696 313.725 
ATOM   3502  C6   DT A 170      25.903 120.769 312.521 
ATOM   3503  P    DT A 171      29.543 125.946 311.750 
ATOM   3504  OP1  DT A 171      30.686 126.198 310.843 
ATOM   3505  OP2  DT A 171      29.886 125.539 313.130 
ATOM   3506  O5'  DT A 171      28.594 127.234 311.790 
ATOM   3507  C5'  DT A 171      27.572 127.381 310.786 
ATOM   3508  C4'  DT A 171      26.277 127.839 311.427 
ATOM   3509  O4'  DT A 171      25.460 126.724 311.884 
ATOM   3510  C3'  DT A 171      26.425 128.720 312.667 
ATOM   3511  O3'  DT A 171      25.395 129.702 312.659 
ATOM   3512  C2'  DT A 171      26.185 127.776 313.844 
ATOM   3513  C1'  DT A 171      25.039 126.993 313.213 
ATOM   3514  N1   DT A 171      24.762 125.691 313.882 
ATOM   3515  C2   DT A 171      23.452 125.279 313.932 
ATOM   3516  O2   DT A 171      22.535 125.926 313.458 
ATOM   3517  N3   DT A 171      23.234 124.068 314.561 
ATOM   3518  C4   DT A 171      24.194 123.257 315.129 
ATOM   3519  O4   DT A 171      23.877 122.193 315.666 
ATOM   3520  C5   DT A 171      25.538 123.774 315.028 
ATOM   3521  C7   DT A 171      26.645 122.953 315.622 
ATOM   3522  C6   DT A 171      25.779 124.948 314.422 
ATOM   3523  P    DA A 172      25.738 131.192 313.133 
ATOM   3524  OP1  DA A 172      26.323 131.949 312.004 
ATOM   3525  OP2  DA A 172      26.548 131.144 314.371 
ATOM   3526  O5'  DA A 172      24.281 131.761 313.466 
ATOM   3527  C5'  DA A 172      23.149 131.253 312.736 
ATOM   3528  C4'  DA A 172      21.997 130.987 313.684 
ATOM   3529  O4'  DA A 172      22.043 129.647 314.253 
ATOM   3530  C3'  DA A 172      21.916 131.902 314.906 
ATOM   3531  O3'  DA A 172      20.548 132.168 315.193 
ATOM   3532  C2'  DA A 172      22.501 131.075 316.049 
ATOM   3533  C1'  DA A 172      21.856 129.749 315.656 
ATOM   3534  N9   DA A 172      22.489 128.562 316.294 
ATOM   3535  C8   DA A 172      23.804 128.367 316.608 
ATOM   3536  N7   DA A 172      24.048 127.220 317.162 
ATOM   3537  C5   DA A 172      22.803 126.607 317.221 
ATOM   3538  C6   DA A 172      22.385 125.357 317.707 
ATOM   3539  N6   DA A 172      23.219 124.459 318.252 
ATOM   3540  N1   DA A 172      21.075 125.062 317.614 
ATOM   3541  C2   DA A 172      20.253 125.959 317.071 
ATOM   3542  N3   DA A 172      20.526 127.151 316.587 
ATOM   3543  C4   DA A 172      21.843 127.421 316.693 
ATOM   3544  P    DC A 173      20.124 133.638 315.661 
ATOM   3545  OP1  DC A 173      19.932 134.501 314.473 
ATOM   3546  OP2  DC A 173      21.084 134.133 316.673 
ATOM   3547  O5'  DC A 173      18.711 133.354 316.354 
ATOM   3548  C5'  DC A 173      17.906 132.259 315.876 
ATOM   3549  C4'  DC A 173      17.332 131.488 317.048 
ATOM   3550  O4'  DC A 173      18.224 130.436 317.511 
ATOM   3551  C3'  DC A 173      17.044 132.307 318.307 
ATOM   3552  O3'  DC A 173      15.858 131.813 318.917 
ATOM   3553  C2'  DC A 173      18.224 132.019 319.235 
ATOM   3554  C1'  DC A 173      18.334 130.530 318.923 
ATOM   3555  N1   DC A 173      19.635 129.928 319.328 
ATOM   3556  C2   DC A 173      19.627 128.612 319.783 
ATOM   3557  O2   DC A 173      18.551 128.003 319.831 
ATOM   3558  N3   DC A 173      20.802 128.044 320.158 
ATOM   3559  C4   DC A 173      21.946 128.736 320.091 
ATOM   3560  N4   DC A 173      23.066 128.139 320.467 
ATOM   3561  C5   DC A 173      21.976 130.092 319.626 
ATOM   3562  C6   DC A 173      20.791 130.641 319.257 
ATOM   3563  P    DT A 174      14.822 132.853 319.555 
ATOM   3564  OP1  DT A 174      13.931 133.378 318.496 
ATOM   3565  OP2  DT A 174      15.557 133.865 320.345 
ATOM   3566  O5'  DT A 174      13.989 131.905 320.538 
ATOM   3567  C5'  DT A 174      13.824 130.516 320.196 
ATOM   3568  C4'  DT A 174      14.042 129.652 321.422 
ATOM   3569  O4'  DT A 174      15.441 129.288 321.605 
ATOM   3570  C3'  DT A 174      13.647 130.280 322.758 
ATOM   3571  O3'  DT A 174      13.094 129.273 323.596 
ATOM   3572  C2'  DT A 174      14.968 130.750 323.370 
ATOM   3573  C1'  DT A 174      15.795 129.536 322.957 
ATOM   3574  N1   DT A 174      17.266 129.766 323.014 
ATOM   3575  C2   DT A 174      18.051 128.700 323.378 
ATOM   3576  O2   DT A 174      17.596 127.602 323.647 
ATOM   3577  N3   DT A 174      19.410 128.951 323.421 
ATOM   3578  C4   DT A 174      20.030 130.151 323.137 
ATOM   3579  O4   DT A 174      21.256 130.254 323.211 
ATOM   3580  C5   DT A 174      19.122 131.210 322.766 
ATOM   3581  C7   DT A 174      19.714 132.550 322.441 
ATOM   3582  C6   DT A 174      17.797 130.993 322.716 
ATOM   3583  P    DC A 175      11.835 129.634 324.516 
ATOM   3584  OP1  DC A 175      10.590 129.510 323.723 
ATOM   3585  OP2  DC A 175      12.058 130.941 325.172 
ATOM   3586  O5'  DC A 175      11.895 128.467 325.608 
ATOM   3587  C5'  DC A 175      12.441 127.188 325.233 
ATOM   3588  C4'  DC A 175      13.362 126.677 326.323 
ATOM   3589  O4'  DC A 175      14.732 127.143 326.157 
ATOM   3590  C3'  DC A 175      13.001 127.096 327.749 
ATOM   3591  O3'  DC A 175      13.290 126.018 328.632 
ATOM   3592  C2'  DC A 175      13.952 128.250 328.065 
ATOM   3593  C1'  DC A 175      15.188 127.648 327.402 
ATOM   3594  N1   DC A 175      16.265 128.640 327.132 
ATOM   3595  C2   DC A 175      17.586 128.210 327.238 
ATOM   3596  O2   DC A 175      17.806 127.034 327.550 
ATOM   3597  N3   DC A 175      18.582 129.099 326.997 
ATOM   3598  C4   DC A 175      18.302 130.364 326.662 
ATOM   3599  N4   DC A 175      19.310 131.194 326.436 
ATOM   3600  C5   DC A 175      16.951 130.828 326.547 
ATOM   3601  C6   DC A 175      15.969 129.924 326.793 
ATOM   3602  P    DA A 176      12.281 125.712 329.837 
ATOM   3603  OP1  DA A 176      11.163 124.874 329.347 
ATOM   3604  OP2  DA A 176      11.900 126.979 330.499 
ATOM   3605  O5'  DA A 176      13.211 124.853 330.816 
ATOM   3606  C5'  DA A 176      14.261 124.047 330.251 
ATOM   3607  C4'  DA A 176      15.529 124.202 331.068 
ATOM   3608  O4'  DA A 176      16.347 125.319 330.617 
ATOM   3609  C3'  DA A 176      15.331 124.470 332.560 
ATOM   3610  O3'  DA A 176      16.347 123.791 333.289 
ATOM   3611  C2'  DA A 176      15.544 125.975 332.715 
ATOM   3612  C1'  DA A 176      16.721 126.087 331.750 
ATOM   3613  N9   DA A 176      16.994 127.479 331.296 
ATOM   3614  C8   DA A 176      16.101 128.485 331.063 
ATOM   3615  N7   DA A 176      16.650 129.594 330.674 
ATOM   3616  C5   DA A 176      18.007 129.304 330.646 
ATOM   3617  C6   DA A 176      19.134 130.072 330.311 
ATOM   3618  N6   DA A 176      19.066 131.353 329.921 
ATOM   3619  N1   DA A 176      20.337 129.475 330.392 
ATOM   3620  C2   DA A 176      20.398 128.202 330.779 
ATOM   3621  N3   DA A 176      19.421 127.389 331.115 
ATOM   3622  C4   DA A 176      18.227 128.010 331.026 
ATOM   3623  P    DG A 177      15.969 123.085 334.673 
ATOM   3624  OP1  DG A 177      15.409 121.740 334.408 
ATOM   3625  OP2  DG A 177      15.121 123.993 335.478 
ATOM   3626  O5'  DG A 177      17.407 122.944 335.360 
ATOM   3627  C5'  DG A 177      18.568 122.792 334.522 
ATOM   3628  C4'  DG A 177      19.693 123.671 335.031 
ATOM   3629  O4'  DG A 177      19.647 125.014 334.469 
ATOM   3630  C3'  DG A 177      19.723 123.905 336.542 
ATOM   3631  O3'  DG A 177      21.077 123.944 336.975 
ATOM   3632  C2'  DG A 177      19.113 125.295 336.730 
ATOM   3633  C1'  DG A 177      19.788 125.948 335.528 
ATOM   3634  N9   DG A 177      19.151 127.226 335.105 
ATOM   3635  C8   DG A 177      17.822 127.590 335.137 
ATOM   3636  N7   DG A 177      17.588 128.799 334.688 
ATOM   3637  C5   DG A 177      18.851 129.271 334.336 
ATOM   3638  C6   DG A 177      19.240 130.522 333.789 
ATOM   3639  O6   DG A 177      18.537 131.487 333.499 
ATOM   3640  N1   DG A 177      20.625 130.583 333.583 
ATOM   3641  C2   DG A 177      21.518 129.568 333.868 
ATOM   3642  N2   DG A 177      22.800 129.822 333.598 
ATOM   3643  N3   DG A 177      21.152 128.394 334.379 
ATOM   3644  C4   DG A 177      19.812 128.319 334.586 
ATOM   3645  P    DA A 178      21.466 123.255 338.367 
ATOM   3646  OP1  DA A 178      21.685 121.806 338.159 
ATOM   3647  OP2  DA A 178      20.469 123.621 339.397 
ATOM   3648  O5'  DA A 178      22.861 123.968 338.693 
ATOM   3649  C5'  DA A 178      23.695 124.403 337.602 
ATOM   3650  C4'  DA A 178      24.243 125.788 337.888 
ATOM   3651  O4'  DA A 178      23.349 126.844 337.430 
ATOM   3652  C3'  DA A 178      24.479 126.119 339.361 
ATOM   3653  O3'  DA A 178      25.651 126.917 339.471 
ATOM   3654  C2'  DA A 178      23.273 126.967 339.766 
ATOM   3655  C1'  DA A 178      23.194 127.786 338.480 
ATOM   3656  N9   DA A 178      21.889 128.478 338.292 
ATOM   3657  C8   DA A 178      20.643 128.055 338.654 
ATOM   3658  N7   DA A 178      19.696 128.889 338.352 
ATOM   3659  C5   DA A 178      20.362 129.944 337.745 
ATOM   3660  C6   DA A 178      19.913 131.156 337.194 
ATOM   3661  N6   DA A 178      18.624 131.523 337.166 
ATOM   3662  N1   DA A 178      20.841 131.980 336.671 
ATOM   3663  C2   DA A 178      22.120 131.609 336.702 
ATOM   3664  N3   DA A 178      22.654 130.510 337.186 
ATOM   3665  C4   DA A 178      21.705 129.703 337.703 
ATOM   3666  P    DA A 179      26.653 126.659 340.693 
ATOM   3667  OP1  DA A 179      27.570 125.547 340.357 
ATOM   3668  OP2  DA A 179      25.879 126.507 341.945 
ATOM   3669  O5'  DA A 179      27.467 128.036 340.729 
ATOM   3670  C5'  DA A 179      27.660 128.765 339.503 
ATOM   3671  C4'  DA A 179      27.415 130.243 339.734 
ATOM   3672  O4'  DA A 179      26.017 130.609 339.558 
ATOM   3673  C3'  DA A 179      27.759 130.763 341.130 
ATOM   3674  O3'  DA A 179      28.299 132.074 341.013 
ATOM   3675  C2'  DA A 179      26.414 130.855 341.851 
ATOM   3676  C1'  DA A 179      25.616 131.396 340.668 
ATOM   3677  N9   DA A 179      24.142 131.257 340.826 
ATOM   3678  C8   DA A 179      23.445 130.257 341.441 
ATOM   3679  N7   DA A 179      22.159 130.420 341.416 
ATOM   3680  C5   DA A 179      21.988 131.617 340.733 
ATOM   3681  C6   DA A 179      20.843 132.347 340.372 
ATOM   3682  N6   DA A 179      19.594 131.956 340.664 
ATOM   3683  N1   DA A 179      21.029 133.497 339.699 
ATOM   3684  C2   DA A 179      22.271 133.880 339.411 
ATOM   3685  N3   DA A 179      23.410 133.286 339.694 
ATOM   3686  C4   DA A 179      23.197 132.137 340.369 
ATOM   3687  P    DG A 180      29.524 132.496 341.953 
ATOM   3688  OP1  DG A 180      30.794 132.033 341.350 
ATOM   3689  OP2  DG A 180      29.263 132.048 343.339 
ATOM   3690  O5'  DG A 180      29.443 134.092 341.880 
ATOM   3691  C5'  DG A 180      28.927 134.711 340.686 
ATOM   3692  C4'  DG A 180      27.980 135.835 341.054 
ATOM   3693  O4'  DG A 180      26.609 135.372 341.226 
ATOM   3694  C3'  DG A 180      28.289 136.566 342.360 
ATOM   3695  O3'  DG A 180      27.988 137.947 342.198 
ATOM   3696  C2'  DG A 180      27.314 135.973 343.376 
ATOM   3697  C1'  DG A 180      26.108 135.902 342.444 
ATOM   3698  N9   DG A 180      25.026 135.001 342.929 
ATOM   3699  C8   DG A 180      25.125 133.823 343.637 
ATOM   3700  N7   DG A 180      23.970 133.268 343.914 
ATOM   3701  C5   DG A 180      23.040 134.140 343.351 
ATOM   3702  C6   DG A 180      21.623 134.072 343.326 
ATOM   3703  O6   DG A 180      20.885 133.214 343.803 
ATOM   3704  N1   DG A 180      21.070 135.168 342.649 
ATOM   3705  C2   DG A 180      21.792 136.193 342.071 
ATOM   3706  N2   DG A 180      21.077 137.147 341.470 
ATOM   3707  N3   DG A 180      23.122 136.256 342.094 
ATOM   3708  C4   DG A 180      23.674 135.201 342.749 
ATOM   3709  P    DC A 181      28.962 139.035 342.852 
ATOM   3710  OP1  DC A 181      30.105 139.287 341.946 
ATOM   3711  OP2  DC A 181      29.305 138.628 344.233 
ATOM   3712  O5'  DC A 181      28.013 140.324 342.893 
ATOM   3713  C5'  DC A 181      26.992 140.470 341.888 
ATOM   3714  C4'  DC A 181      25.696 140.928 342.530 
ATOM   3715  O4'  DC A 181      24.879 139.813 342.987 
ATOM   3716  C3'  DC A 181      25.844 141.810 343.770 
ATOM   3717  O3'  DC A 181      24.814 142.792 343.762 
ATOM   3718  C2'  DC A 181      25.604 140.865 344.947 
ATOM   3719  C1'  DC A 181      24.458 140.082 344.316 
ATOM   3720  N1   DC A 181      24.181 138.781 344.985 
ATOM   3721  C2   DC A 181      22.859 138.349 345.044 
ATOM   3722  O2   DC A 181      21.977 139.056 344.542 
ATOM   3723  N3   DC A 181      22.585 137.165 345.651 
ATOM   3724  C4   DC A 181      23.569 136.428 346.182 
ATOM   3725  N4   DC A 181      23.251 135.281 346.763 
ATOM   3726  C5   DC A 181      24.935 136.854 346.134 
ATOM   3727  C6   DC A 181      25.188 138.040 345.523 
ATOM   3728  P    DA A 182      25.158 144.281 344.236 
ATOM   3729  OP1  DA A 182      25.742 145.038 343.107 
ATOM   3730  OP2  DA A 182      25.967 144.233 345.474 
ATOM   3731  O5'  DA A 182      23.701 144.851 344.569 
ATOM   3732  C5'  DA A 182      22.568 144.343 343.839 
ATOM   3733  C4'  DA A 182      21.416 144.076 344.787 
ATOM   3734  O4'  DA A 182      21.462 142.736 345.355 
ATOM   3735  C3'  DA A 182      21.335 144.992 346.009 
ATOM   3736  O3'  DA A 182      19.967 145.257 346.296 
ATOM   3737  C2'  DA A 182      21.920 144.164 347.152 
ATOM   3738  C1'  DA A 182      21.276 142.839 346.759 
ATOM   3739  N9   DA A 182      21.909 141.651 347.397 
ATOM   3740  C8   DA A 182      23.223 141.456 347.711 
ATOM   3741  N7   DA A 182      23.467 140.309 348.265 
ATOM   3742  C5   DA A 182      22.222 139.696 348.324 
ATOM   3743  C6   DA A 182      21.804 138.446 348.810 
ATOM   3744  N6   DA A 182      22.638 137.548 349.355 
ATOM   3745  N1   DA A 182      20.494 138.152 348.716 
ATOM   3746  C2   DA A 182      19.672 139.048 348.174 
ATOM   3747  N3   DA A 182      19.946 140.240 347.690 
ATOM   3748  C4   DA A 182      21.262 140.510 347.796 
ATOM   3749  P    DG A 183      19.543 146.728 346.764 
ATOM   3750  OP1  DG A 183      19.351 147.590 345.576 
ATOM   3751  OP2  DG A 183      20.503 147.222 347.776 
ATOM   3752  O5'  DG A 183      18.130 146.444 347.457 
ATOM   3753  C5'  DG A 183      17.325 145.349 346.979 
ATOM   3754  C4'  DG A 183      16.751 144.578 348.151 
ATOM   3755  O4'  DG A 183      17.643 143.525 348.614 
ATOM   3756  C3'  DG A 183      16.463 145.397 349.410 
ATOM   3757  O3'  DG A 183      15.278 144.902 350.020 
ATOM   3758  C2'  DG A 183      17.643 145.108 350.338 
ATOM   3759  C1'  DG A 183      17.753 143.620 350.026 
ATOM   3760  N9   DG A 183      19.054 143.017 350.431 
ATOM   3761  C8   DG A 183      20.312 143.578 350.428 
ATOM   3762  N7   DG A 183      21.257 142.773 350.850 
ATOM   3763  C5   DG A 183      20.576 141.595 351.155 
ATOM   3764  C6   DG A 183      21.065 140.361 351.656 
ATOM   3765  O6   DG A 183      22.218 140.047 351.939 
ATOM   3766  N1   DG A 183      20.030 139.429 351.823 
ATOM   3767  C2   DG A 183      18.698 139.662 351.540 
ATOM   3768  N2   DG A 183      17.865 138.642 351.767 
ATOM   3769  N3   DG A 183      18.240 140.819 351.070 
ATOM   3770  C4   DG A 183      19.231 141.734 350.903 
ATOM   3771  P    DA A 184      14.241 145.942 350.658 
ATOM   3772  OP1  DA A 184      13.350 146.467 349.599 
ATOM   3773  OP2  DA A 184      14.977 146.954 351.448 
ATOM   3774  O5'  DA A 184      13.408 144.994 351.641 
ATOM   3775  C5'  DA A 184      13.243 143.605 351.299 
ATOM   3776  C4'  DA A 184      13.461 142.741 352.525 
ATOM   3777  O4'  DA A 184      14.860 142.377 352.708 
ATOM   3778  C3'  DA A 184      13.066 143.370 353.861 
ATOM   3779  O3'  DA A 184      12.513 142.362 354.699 
ATOM   3780  C2'  DA A 184      14.387 143.839 354.473 
ATOM   3781  C1'  DA A 184      15.214 142.626 354.060 
ATOM   3782  N9   DA A 184      16.685 142.855 354.117 
ATOM   3783  C8   DA A 184      17.375 144.005 353.854 
ATOM   3784  N7   DA A 184      18.659 143.888 353.994 
ATOM   3785  C5   DA A 184      18.836 142.566 354.378 
ATOM   3786  C6   DA A 184      19.982 141.814 354.683 
ATOM   3787  N6   DA A 184      21.226 142.312 354.648 
ATOM   3788  N1   DA A 184      19.803 140.525 355.029 
ATOM   3789  C2   DA A 184      18.564 140.036 355.062 
ATOM   3790  N3   DA A 184      17.426 140.638 354.799 
ATOM   3791  C4   DA A 184      17.633 141.926 354.457 
ATOM   3792  P    DA A 185      11.254 142.723 355.619 
ATOM   3793  OP1  DA A 185      10.009 142.599 354.826 
ATOM   3794  OP2  DA A 185      11.477 144.030 356.275 
ATOM   3795  O5'  DA A 185      11.315 141.556 356.711 
ATOM   3796  C5'  DA A 185      11.860 140.277 356.336 
ATOM   3797  C4'  DA A 185      12.781 139.767 357.426 
ATOM   3798  O4'  DA A 185      14.151 140.232 357.259 
ATOM   3799  C3'  DA A 185      12.421 140.185 358.852 
ATOM   3800  O3'  DA A 185      12.709 139.108 359.735 
ATOM   3801  C2'  DA A 185      13.372 141.339 359.168 
ATOM   3802  C1'  DA A 185      14.607 140.738 358.505 
ATOM   3803  N9   DA A 185      15.684 141.729 358.235 
ATOM   3804  C8   DA A 185      15.560 143.044 357.886 
ATOM   3805  N7   DA A 185      16.694 143.652 357.719 
ATOM   3806  C5   DA A 185      17.641 142.670 357.974 
ATOM   3807  C6   DA A 185      19.045 142.683 357.962 
ATOM   3808  N6   DA A 185      19.773 143.770 357.669 
ATOM   3809  N1   DA A 185      19.677 141.534 358.264 
ATOM   3810  C2   DA A 185      18.949 140.457 358.554 
ATOM   3811  N3   DA A 185      17.641 140.326 358.597 
ATOM   3812  C4   DA A 185      17.033 141.490 358.291 
ATOM   3813  P    DC A 186      11.700 138.801 360.940 
ATOM   3814  OP1  DC A 186      10.583 137.963 360.450 
ATOM   3815  OP2  DC A 186      11.319 140.068 361.602 
ATOM   3816  O5'  DC A 186      12.630 137.942 361.919 
ATOM   3817  C5'  DC A 186      13.680 137.136 361.354 
ATOM   3818  C4'  DC A 186      14.949 137.291 362.171 
ATOM   3819  O4'  DC A 186      15.766 138.408 361.719 
ATOM   3820  C3'  DC A 186      14.750 137.559 363.663 
ATOM   3821  O3'  DC A 186      15.766 136.881 364.391 
ATOM   3822  C2'  DC A 186      14.963 139.065 363.818 
ATOM   3823  C1'  DC A 186      16.140 139.176 362.853 
ATOM   3824  N1   DC A 186      16.413 140.569 362.399 
ATOM   3825  C2   DC A 186      17.739 140.929 362.173 
ATOM   3826  O2   DC A 186      18.626 140.088 362.356 
ATOM   3827  N3   DC A 186      18.009 142.195 361.760 
ATOM   3828  C4   DC A 186      17.019 143.077 361.573 
ATOM   3829  N4   DC A 186      17.334 144.298 361.169 
ATOM   3830  C5   DC A 186      15.649 142.726 361.800 
ATOM   3831  C6   DC A 186      15.400 141.457 362.213 
ATOM   3832  P    DA A 187      15.388 136.174 365.776 
ATOM   3833  OP1  DA A 187      14.828 134.830 365.511 
ATOM   3834  OP2  DA A 187      14.540 137.082 366.581 
ATOM   3835  O5'  DA A 187      16.826 136.033 366.463 
ATOM   3836  C5'  DA A 187      17.987 135.882 365.625 
ATOM   3837  C4'  DA A 187      19.112 136.760 366.134 
ATOM   3838  O4'  DA A 187      19.066 138.103 365.572 
ATOM   3839  C3'  DA A 187      19.142 136.995 367.645 
ATOM   3840  O3'  DA A 187      20.496 137.033 368.078 
ATOM   3841  C2'  DA A 187      18.532 138.384 367.833 
ATOM   3842  C1'  DA A 187      19.207 139.037 366.631 
ATOM   3843  N9   DA A 187      18.570 140.316 366.208 
ATOM   3844  C8   DA A 187      17.248 140.658 366.247 
ATOM   3845  N7   DA A 187      17.003 141.853 365.806 
ATOM   3846  C5   DA A 187      18.253 142.341 365.448 
ATOM   3847  C6   DA A 187      18.671 143.568 364.907 
ATOM   3848  N6   DA A 187      17.834 144.574 364.619 
ATOM   3849  N1   DA A 187      19.987 143.724 364.673 
ATOM   3850  C2   DA A 187      20.815 142.720 364.961 
ATOM   3851  N3   DA A 187      20.542 141.537 365.466 
ATOM   3852  C4   DA A 187      19.218 141.407 365.692 
ATOM   3853  P    DG A 188      20.885 136.344 369.470 
ATOM   3854  OP1  DG A 188      21.104 134.895 369.262 
ATOM   3855  OP2  DG A 188      19.888 136.710 370.500 
ATOM   3856  O5'  DG A 188      22.280 137.058 369.796 
ATOM   3857  C5'  DG A 188      23.114 137.493 368.705 
ATOM   3858  C4'  DG A 188      23.662 138.877 368.991 
ATOM   3859  O4'  DG A 188      22.769 139.933 368.533 
ATOM   3860  C3'  DG A 188      23.898 139.208 370.464 
ATOM   3861  O3'  DG A 188      25.070 140.006 370.574 
ATOM   3862  C2'  DG A 188      22.693 140.057 370.869 
ATOM   3863  C1'  DG A 188      22.613 140.875 369.583 
ATOM   3864  N9   DG A 188      21.309 141.568 369.395 
ATOM   3865  C8   DG A 188      20.043 141.156 369.753 
ATOM   3866  N7   DG A 188      19.096 142.008 369.442 
ATOM   3867  C5   DG A 188      19.783 143.059 368.835 
ATOM   3868  C6   DG A 188      19.295 144.273 368.288 
ATOM   3869  O6   DG A 188      18.138 144.679 368.224 
ATOM   3870  N1   DG A 188      20.337 145.057 367.771 
ATOM   3871  C2   DG A 188      21.674 144.712 367.782 
ATOM   3872  N2   DG A 188      22.513 145.597 367.238 
ATOM   3873  N3   DG A 188      22.130 143.571 368.295 
ATOM   3874  C4   DG A 188      21.133 142.800 368.801 
ATOM   3875  P    DA A 189      26.072 139.748 371.796 
ATOM   3876  OP1  DA A 189      26.989 138.636 371.460 
ATOM   3877  OP2  DA A 189      25.298 139.597 373.048 
ATOM   3878  O5'  DA A 189      26.887 141.125 371.832 
ATOM   3879  C5'  DA A 189      27.079 141.854 370.605 
ATOM   3880  C4'  DA A 189      26.835 143.332 370.837 
ATOM   3881  O4'  DA A 189      25.437 143.698 370.660 
ATOM   3882  C3'  DA A 189      27.178 143.852 372.233 
ATOM   3883  O3'  DA A 189      27.718 145.163 372.116 
ATOM   3884  C2'  DA A 189      25.833 143.944 372.954 
ATOM   3885  C1'  DA A 189      25.036 144.485 371.771 
ATOM   3886  N9   DA A 189      23.561 144.347 371.929 
ATOM   3887  C8   DA A 189      22.864 143.347 372.544 
ATOM   3888  N7   DA A 189      21.578 143.510 372.519 
ATOM   3889  C5   DA A 189      21.407 144.706 371.836 
ATOM   3890  C6   DA A 189      20.262 145.436 371.475 
ATOM   3891  N6   DA A 189      19.013 145.045 371.767 
ATOM   3892  N1   DA A 189      20.448 146.586 370.802 
ATOM   3893  C2   DA A 189      21.690 146.969 370.514 
ATOM   3894  N3   DA A 189      22.829 146.375 370.797 
ATOM   3895  C4   DA A 189      22.616 145.227 371.472 
ATOM   3896  P    DG A 190      28.943 145.585 373.056 
ATOM   3897  OP1  DG A 190      30.213 145.122 372.453 
ATOM   3898  OP2  DG A 190      28.682 145.138 374.442 
ATOM   3899  O5'  DG A 190      28.862 147.182 372.983 
ATOM   3900  C5'  DG A 190      28.347 147.801 371.789 
ATOM   3901  C4'  DG A 190      27.399 148.925 372.157 
ATOM   3902  O4'  DG A 190      26.029 148.462 372.329 
ATOM   3903  C3'  DG A 190      27.708 149.656 373.463 
ATOM   3904  O3'  DG A 190      27.407 151.036 373.301 
ATOM   3905  C2'  DG A 190      26.733 149.062 374.479 
ATOM   3906  C1'  DG A 190      25.527 148.992 373.546 
ATOM   3907  N9   DG A 190      24.445 148.090 374.032 
ATOM   3908  C8   DG A 190      24.545 146.912 374.740 
ATOM   3909  N7   DG A 190      23.390 146.357 375.017 
ATOM   3910  C5   DG A 190      22.460 147.229 374.454 
ATOM   3911  C6   DG A 190      21.042 147.161 374.429 
ATOM   3912  O6   DG A 190      20.304 146.303 374.906 
ATOM   3913  N1   DG A 190      20.489 148.257 373.752 
ATOM   3914  C2   DG A 190      21.211 149.283 373.174 
ATOM   3915  N2   DG A 190      20.496 150.237 372.573 
ATOM   3916  N3   DG A 190      22.541 149.346 373.197 
ATOM   3917  C4   DG A 190      23.093 148.290 373.852 
ATOM   3918  P    DT A 191      28.381 152.125 373.955 
ATOM   3919  OP1  DT A 191      29.524 152.377 373.049 
ATOM   3920  OP2  DT A 191      28.724 151.717 375.336 
ATOM   3921  O5'  DT A 191      27.432 153.413 373.996 
ATOM   3922  C5'  DT A 191      26.411 153.560 372.991 
ATOM   3923  C4'  DT A 191      25.116 154.017 373.633 
ATOM   3924  O4'  DT A 191      24.298 152.903 374.090 
ATOM   3925  C3'  DT A 191      25.263 154.899 374.873 
ATOM   3926  O3'  DT A 191      24.233 155.881 374.865 
ATOM   3927  C2'  DT A 191      25.024 153.955 376.050 
ATOM   3928  C1'  DT A 191      23.877 153.172 375.419 
ATOM   3929  N1   DT A 191      23.600 151.870 376.088 
ATOM   3930  C2   DT A 191      22.291 151.458 376.138 
ATOM   3931  O2   DT A 191      21.373 152.105 375.664 
ATOM   3932  N3   DT A 191      22.072 150.247 376.767 
ATOM   3933  C4   DT A 191      23.032 149.436 377.335 
ATOM   3934  O4   DT A 191      22.716 148.372 377.872 
ATOM   3935  C5   DT A 191      24.377 149.952 377.234 
ATOM   3936  C7   DT A 191      25.483 149.131 377.828 
ATOM   3937  C6   DT A 191      24.618 151.127 376.628 
ATOM   3938  P    DG A 192      24.577 157.370 375.339 
ATOM   3939  OP1  DG A 192      25.161 158.128 374.210 
ATOM   3940  OP2  DG A 192      25.386 157.322 376.577 
ATOM   3941  O5'  DG A 192      23.120 157.940 375.672 
ATOM   3942  C5'  DG A 192      21.988 157.432 374.941 
ATOM   3943  C4'  DG A 192      20.835 157.166 375.890 
ATOM   3944  O4'  DG A 192      20.881 155.826 376.458 
ATOM   3945  C3'  DG A 192      20.754 158.081 377.112 
ATOM   3946  O3'  DG A 192      19.386 158.346 377.399 
ATOM   3947  C2'  DG A 192      21.339 157.254 378.255 
ATOM   3948  C1'  DG A 192      20.695 155.928 377.862 
ATOM   3949  N9   DG A 192      21.328 154.740 378.500 
ATOM   3950  C8   DG A 192      22.650 154.527 378.824 
ATOM   3951  N7   DG A 192      22.882 153.364 379.383 
ATOM   3952  C5   DG A 192      21.624 152.765 379.434 
ATOM   3953  C6   DG A 192      21.236 151.495 379.934 
ATOM   3954  O6   DG A 192      21.935 150.622 380.443 
ATOM   3955  N1   DG A 192      19.858 151.286 379.790 
ATOM   3956  C2   DG A 192      18.970 152.187 379.234 
ATOM   3957  N2   DG A 192      17.694 151.799 379.187 
ATOM   3958  N3   DG A 192      19.335 153.379 378.765 
ATOM   3959  C4   DG A 192      20.669 153.596 378.898 
ATOM   3960  P    DA A 193      18.963 159.817 377.867 
ATOM   3961  OP1  DA A 193      18.771 160.680 376.679 
ATOM   3962  OP2  DA A 193      19.922 160.311 378.879 
ATOM   3963  O5'  DA A 193      17.549 159.533 378.560 
ATOM   3964  C5'  DA A 193      16.745 158.438 378.082 
ATOM   3965  C4'  DA A 193      16.170 157.667 379.254 
ATOM   3966  O4'  DA A 193      17.063 156.614 379.717 
ATOM   3967  C3'  DA A 193      15.883 158.486 380.513 
ATOM   3968  O3'  DA A 193      14.697 157.992 381.123 
ATOM   3969  C2'  DA A 193      17.063 158.198 381.440 
ATOM   3970  C1'  DA A 193      17.172 156.709 381.129 
ATOM   3971  N9   DA A 193      18.473 156.106 381.534 
ATOM   3972  C8   DA A 193      19.713 156.678 381.524 
ATOM   3973  N7   DA A 193      20.656 155.892 381.940 
ATOM   3974  C5   DA A 193      19.997 154.711 382.249 
ATOM   3975  C6   DA A 193      20.447 153.476 382.744 
ATOM   3976  N6   DA A 193      21.731 153.216 383.028 
ATOM   3977  N1   DA A 193      19.526 152.514 382.939 
ATOM   3978  C2   DA A 193      18.251 152.778 382.654 
ATOM   3979  N3   DA A 193      17.716 153.886 382.190 
ATOM   3980  C4   DA A 193      18.659 154.833 382.004 
ATOM   3981  P    DT A 194      13.660 159.031 381.761 
ATOM   3982  OP1  DT A 194      12.770 159.556 380.702 
ATOM   3983  OP2  DT A 194      14.396 160.043 382.551 
ATOM   3984  O5'  DT A 194      12.827 158.083 382.744 
ATOM   3985  C5'  DT A 194      12.663 156.695 382.402 
ATOM   3986  C4'  DT A 194      12.881 155.831 383.628 
ATOM   3987  O4'  DT A 194      14.279 155.466 383.811 
ATOM   3988  C3'  DT A 194      12.486 156.459 384.964 
ATOM   3989  O3'  DT A 194      11.932 155.452 385.802 
ATOM   3990  C2'  DT A 194      13.806 156.928 385.576 
ATOM   3991  C1'  DT A 194      14.633 155.715 385.162 
ATOM   3992  N1   DT A 194      16.104 155.945 385.220 
ATOM   3993  C2   DT A 194      16.890 154.879 385.584 
ATOM   3994  O2   DT A 194      16.435 153.780 385.853 
ATOM   3995  N3   DT A 194      18.248 155.130 385.627 
ATOM   3996  C4   DT A 194      18.868 156.329 385.343 
ATOM   3997  O4   DT A 194      20.095 156.433 385.417 
ATOM   3998  C5   DT A 194      17.961 157.388 384.972 
ATOM   3999  C7   DT A 194      18.553 158.728 384.647 
ATOM   4000  C6   DT A 194      16.635 157.172 384.922 
ATOM   4001  P    DG A 195      10.673 155.813 386.722 
ATOM   4002  OP1  DG A 195       9.428 155.689 385.929 
ATOM   4003  OP2  DG A 195      10.897 157.119 387.378 
ATOM   4004  O5'  DG A 195      10.734 154.645 387.814 
ATOM   4005  C5'  DG A 195      11.280 153.367 387.439 
ATOM   4006  C4'  DG A 195      12.200 152.856 388.529 
ATOM   4007  O4'  DG A 195      13.570 153.321 388.362 
ATOM   4008  C3'  DG A 195      11.840 153.275 389.955 
ATOM   4009  O3'  DG A 195      12.128 152.197 390.838 
ATOM   4010  C2'  DG A 195      12.791 154.429 390.271 
ATOM   4011  C1'  DG A 195      14.026 153.827 389.608 
ATOM   4012  N9   DG A 195      15.104 154.819 389.338 
ATOM   4013  C8   DG A 195      14.997 156.147 388.986 
ATOM   4014  N7   DG A 195      16.150 156.749 388.819 
ATOM   4015  C5   DG A 195      17.086 155.750 389.079 
ATOM   4016  C6   DG A 195      18.504 155.798 389.058 
ATOM   4017  O6   DG A 195      19.238 156.749 388.801 
ATOM   4018  N1   DG A 195      19.064 154.555 389.386 
ATOM   4019  C2   DG A 195      18.348 153.415 389.693 
ATOM   4020  N2   DG A 195      19.068 152.328 389.977 
ATOM   4021  N3   DG A 195      17.016 153.371 389.711 
ATOM   4022  C4   DG A 195      16.459 154.568 389.397 
ATOM   4023  P    DA A 196      11.119 151.891 392.043 
ATOM   4024  OP1  DA A 196      10.002 151.053 391.553 
ATOM   4025  OP2  DA A 196      10.738 153.158 392.705 
ATOM   4026  O5'  DA A 196      12.049 151.031 393.022 
ATOM   4027  C5'  DA A 196      13.099 150.226 392.457 
ATOM   4028  C4'  DA A 196      14.368 150.380 393.274 
ATOM   4029  O4'  DA A 196      15.185 151.498 392.822 
ATOM   4030  C3'  DA A 196      14.169 150.648 394.766 
ATOM   4031  O3'  DA A 196      15.185 149.970 395.494 
ATOM   4032  C2'  DA A 196      14.382 152.154 394.921 
ATOM   4033  C1'  DA A 196      15.560 152.266 393.956 
ATOM   4034  N9   DA A 196      15.833 153.658 393.502 
ATOM   4035  C8   DA A 196      14.940 154.664 393.269 
ATOM   4036  N7   DA A 196      15.488 155.773 392.880 
ATOM   4037  C5   DA A 196      16.845 155.482 392.852 
ATOM   4038  C6   DA A 196      17.972 156.251 392.517 
ATOM   4039  N6   DA A 196      17.905 157.532 392.127 
ATOM   4040  N1   DA A 196      19.176 155.654 392.598 
ATOM   4041  C2   DA A 196      19.236 154.380 392.985 
ATOM   4042  N3   DA A 196      18.259 153.567 393.321 
ATOM   4043  C4   DA A 196      17.066 154.189 393.232 
ATOM   4044  P    DA A 197      14.807 149.264 396.879 
ATOM   4045  OP1  DA A 197      14.248 147.919 396.614 
ATOM   4046  OP2  DA A 197      13.960 150.171 397.684 
ATOM   4047  O5'  DA A 197      16.245 149.122 397.566 
ATOM   4048  C5'  DA A 197      17.406 148.971 396.728 
ATOM   4049  C4'  DA A 197      18.531 149.850 397.237 
ATOM   4050  O4'  DA A 197      18.485 151.192 396.675 
ATOM   4051  C3'  DA A 197      18.561 150.084 398.747 
ATOM   4052  O3'  DA A 197      19.915 150.123 399.181 
ATOM   4053  C2'  DA A 197      17.952 151.473 398.936 
ATOM   4054  C1'  DA A 197      18.626 152.127 397.734 
ATOM   4055  N9   DA A 197      17.989 153.405 397.311 
ATOM   4056  C8   DA A 197      16.667 153.747 397.349 
ATOM   4057  N7   DA A 197      16.422 154.943 396.909 
ATOM   4058  C5   DA A 197      17.672 155.430 396.551 
ATOM   4059  C6   DA A 197      18.090 156.657 396.010 
ATOM   4060  N6   DA A 197      17.253 157.663 395.722 
ATOM   4061  N1   DA A 197      19.407 156.813 395.776 
ATOM   4062  C2   DA A 197      20.235 155.810 396.064 
ATOM   4063  N3   DA A 197      19.961 154.627 396.569 
ATOM   4064  C4   DA A 197      18.637 154.496 396.795 
ATOM   4065  P    DC A 198      20.304 149.434 400.573 
ATOM   4066  OP1  DC A 198      20.523 147.985 400.365 
ATOM   4067  OP2  DC A 198      19.308 149.799 401.603 
ATOM   4068  O5'  DC A 198      21.700 150.147 400.899 
ATOM   4069  C5'  DC A 198      22.534 150.582 399.808 
ATOM   4070  C4'  DC A 198      23.081 151.967 400.094 
ATOM   4071  O4'  DC A 198      22.188 153.022 399.636 
ATOM   4072  C3'  DC A 198      23.317 152.297 401.567 
ATOM   4073  O3'  DC A 198      24.489 153.096 401.677 
ATOM   4074  C2'  DC A 198      22.112 153.146 401.972 
ATOM   4075  C1'  DC A 198      22.032 153.964 400.686 
ATOM   4076  N1   DC A 198      20.728 154.657 400.497 
ATOM   4077  C2   DC A 198      20.738 155.903 399.875 
ATOM   4078  O2   DC A 198      21.820 156.377 399.508 
ATOM   4079  N3   DC A 198      19.560 156.552 399.693 
ATOM   4080  C4   DC A 198      18.409 156.003 400.106 
ATOM   4081  N4   DC A 198      17.286 156.676 399.906 
ATOM   4082  C5   DC A 198      18.376 154.724 400.749 
ATOM   4083  C6   DC A 198      19.565 154.092 400.921 
ATOM   4084  P    DA A 199      25.492 152.838 402.899 
ATOM   4085  OP1  DA A 199      26.408 151.726 402.563 
ATOM   4086  OP2  DA A 199      24.717 152.686 404.151 
ATOM   4087  O5'  DA A 199      26.306 154.215 402.935 
ATOM   4088  C5'  DA A 199      26.498 154.944 401.708 
ATOM   4089  C4'  DA A 199      26.254 156.422 401.940 
ATOM   4090  O4'  DA A 199      24.856 156.788 401.763 
ATOM   4091  C3'  DA A 199      26.597 156.942 403.336 
ATOM   4092  O3'  DA A 199      27.137 158.252 403.219 
ATOM   4093  C2'  DA A 199      25.253 157.034 404.057 
ATOM   4094  C1'  DA A 199      24.455 157.575 402.874 
ATOM   4095  N9   DA A 199      22.981 157.436 403.032 
ATOM   4096  C8   DA A 199      22.284 156.436 403.647 
ATOM   4097  N7   DA A 199      20.997 156.599 403.622 
ATOM   4098  C5   DA A 199      20.826 157.796 402.939 
ATOM   4099  C6   DA A 199      19.681 158.525 402.578 
ATOM   4100  N6   DA A 199      18.433 158.134 402.870 
ATOM   4101  N1   DA A 199      19.867 159.676 401.905 
ATOM   4102  C2   DA A 199      21.110 160.058 401.617 
ATOM   4103  N3   DA A 199      22.248 159.464 401.900 
ATOM   4104  C4   DA A 199      22.035 158.316 402.575 
ATOM   4105  P    DA A 200      28.363 158.674 404.159 
ATOM   4106  OP1  DA A 200      29.632 158.212 403.556 
ATOM   4107  OP2  DA A 200      28.101 158.227 405.544 
ATOM   4108  O5'  DA A 200      28.281 160.271 404.086 
ATOM   4109  C5'  DA A 200      27.766 160.890 402.892 
ATOM   4110  C4'  DA A 200      26.818 162.014 403.259 
ATOM   4111  O4'  DA A 200      25.448 161.551 403.432 
ATOM   4112  C3'  DA A 200      27.127 162.745 404.566 
ATOM   4113  O3'  DA A 200      26.826 164.125 404.404 
ATOM   4114  C2'  DA A 200      26.152 162.151 405.582 
ATOM   4115  C1'  DA A 200      24.946 162.081 404.649 
ATOM   4116  N9   DA A 200      23.864 161.180 405.135 
ATOM   4117  C8   DA A 200      23.982 160.014 405.835 
ATOM   4118  N7   DA A 200      22.847 159.454 406.117 
ATOM   4119  C5   DA A 200      21.905 160.310 405.564 
ATOM   4120  C6   DA A 200      20.502 160.274 405.520 
ATOM   4121  N6   DA A 200      19.769 159.295 406.069 
ATOM   4122  N1   DA A 200      19.875 161.285 404.890 
ATOM   4123  C2   DA A 200      20.608 162.255 404.345 
ATOM   4124  N3   DA A 200      21.915 162.395 404.323 
ATOM   4125  C4   DA A 200      22.519 161.370 404.961 
ATOM   4126  P    DC A 201      27.801 165.214 405.058 
ATOM   4127  OP1  DC A 201      28.943 165.466 404.152 
ATOM   4128  OP2  DC A 201      28.143 164.807 406.439 
ATOM   4129  O5'  DC A 201      26.852 166.503 405.099 
ATOM   4130  C5'  DC A 201      25.830 166.649 404.094 
ATOM   4131  C4'  DC A 201      24.535 167.107 404.736 
ATOM   4132  O4'  DC A 201      23.717 165.992 405.193 
ATOM   4133  C3'  DC A 201      24.682 167.988 405.976 
ATOM   4134  O3'  DC A 201      23.653 168.970 405.968 
ATOM   4135  C2'  DC A 201      24.443 167.044 407.153 
ATOM   4136  C1'  DC A 201      23.296 166.261 406.522 
ATOM   4137  N1   DC A 201      23.019 164.959 407.191 
ATOM   4138  C2   DC A 201      21.697 164.527 407.250 
ATOM   4139  O2   DC A 201      20.816 165.234 406.748 
ATOM   4140  N3   DC A 201      21.424 163.344 407.856 
ATOM   4141  C4   DC A 201      22.407 162.606 408.388 
ATOM   4142  N4   DC A 201      22.089 161.460 408.969 
ATOM   4143  C5   DC A 201      23.774 163.033 408.340 
ATOM   4144  C6   DC A 201      24.027 164.218 407.729 
ATOM   4145  P    DT A 202      23.996 170.460 406.442 
ATOM   4146  OP1  DT A 202      24.580 171.217 405.313 
ATOM   4147  OP2  DT A 202      24.805 170.412 407.680 
ATOM   4148  O5'  DT A 202      22.539 171.029 406.775 
ATOM   4149  C5'  DT A 202      21.407 170.521 406.044 
ATOM   4150  C4'  DT A 202      20.254 170.255 406.993 
ATOM   4151  O4'  DT A 202      20.300 168.915 407.561 
ATOM   4152  C3'  DT A 202      20.173 171.170 408.215 
ATOM   4153  O3'  DT A 202      18.806 171.436 408.502 
ATOM   4154  C2'  DT A 202      20.758 170.343 409.358 
ATOM   4155  C1'  DT A 202      20.114 169.017 408.965 
ATOM   4156  N1   DT A 202      20.747 167.830 409.603 
ATOM   4157  C2   DT A 202      19.921 166.781 409.929 
ATOM   4158  O2   DT A 202      18.721 166.791 409.718 
ATOM   4159  N3   DT A 202      20.545 165.698 410.520 
ATOM   4160  C4   DT A 202      21.890 165.582 410.804 
ATOM   4161  O4   DT A 202      22.332 164.561 411.336 
ATOM   4162  C5   DT A 202      22.673 166.733 410.425 
ATOM   4163  C7   DT A 202      24.148 166.689 410.699 
ATOM   4164  C6   DT A 202      22.095 167.799 409.849 
ATOM   4165  P    DT A 203      18.382 172.906 408.970 
ATOM   4166  OP1  DT A 203      18.190 173.769 407.782 
ATOM   4167  OP2  DT A 203      19.341 173.401 409.982 
ATOM   4168  O5'  DT A 203      16.969 172.622 409.663 
ATOM   4169  C5'  DT A 203      16.164 171.527 409.185 
ATOM   4170  C4'  DT A 203      15.589 170.756 410.357 
ATOM   4171  O4'  DT A 203      16.482 169.704 410.820 
ATOM   4172  C3'  DT A 203      15.302 171.575 411.616 
ATOM   4173  O3'  DT A 203      14.116 171.081 412.226 
ATOM   4174  C2'  DT A 203      16.482 171.287 412.543 
ATOM   4175  C1'  DT A 203      16.591 169.798 412.232 
ATOM   4176  N1   DT A 203      17.892 169.196 412.637 
ATOM   4177  C2   DT A 203      17.868 167.897 413.084 
ATOM   4178  O2   DT A 203      16.844 167.239 413.157 
ATOM   4179  N3   DT A 203      19.092 167.372 413.451 
ATOM   4180  C4   DT A 203      20.307 168.023 413.409 
ATOM   4181  O4   DT A 203      21.339 167.449 413.764 
ATOM   4182  C5   DT A 203      20.231 169.382 412.927 
ATOM   4183  C7   DT A 203      21.510 170.163 412.850 
ATOM   4184  C6   DT A 203      19.054 169.918 412.563 
ATOM   4185  P    DC A 204      13.079 172.121 412.864 
ATOM   4186  OP1  DC A 204      12.189 172.646 411.805 
ATOM   4187  OP2  DC A 204      13.815 173.133 413.654 
ATOM   4188  O5'  DC A 204      12.246 171.173 413.847 
ATOM   4189  C5'  DC A 204      12.082 169.784 413.505 
ATOM   4190  C4'  DC A 204      12.300 168.920 414.731 
ATOM   4191  O4'  DC A 204      13.698 168.556 414.914 
ATOM   4192  C3'  DC A 204      11.905 169.548 416.067 
ATOM   4193  O3'  DC A 204      11.351 168.541 416.905 
ATOM   4194  C2'  DC A 204      13.226 170.018 416.679 
ATOM   4195  C1'  DC A 204      14.052 168.804 416.265 
ATOM   4196  N1   DC A 204      15.523 169.034 416.323 
ATOM   4197  C2   DC A 204      16.334 167.963 416.690 
ATOM   4198  O2   DC A 204      15.805 166.877 416.950 
ATOM   4199  N3   DC A 204      17.677 168.153 416.749 
ATOM   4200  C4   DC A 204      18.211 169.346 416.460 
ATOM   4201  N4   DC A 204      19.527 169.480 416.532 
ATOM   4202  C5   DC A 204      17.395 170.461 416.081 
ATOM   4203  C6   DC A 204      16.055 170.251 416.028 
ATOM   4204  P    DA A 205      10.092 168.902 417.825 
ATOM   4205  OP1  DA A 205       8.847 168.778 417.032 
ATOM   4206  OP2  DA A 205      10.316 170.209 418.481 
ATOM   4207  O5'  DA A 205      10.153 167.735 418.917 
ATOM   4208  C5'  DA A 205      10.699 166.456 418.542 
ATOM   4209  C4'  DA A 205      11.619 165.945 419.632 
ATOM   4210  O4'  DA A 205      12.989 166.411 419.465 
ATOM   4211  C3'  DA A 205      11.259 166.364 421.058 
ATOM   4212  O3'  DA A 205      11.547 165.286 421.941 
ATOM   4213  C2'  DA A 205      12.210 167.518 421.374 
ATOM   4214  C1'  DA A 205      13.446 166.916 420.711 
ATOM   4215  N9   DA A 205      14.523 167.908 420.441 
ATOM   4216  C8   DA A 205      14.398 169.223 420.092 
ATOM   4217  N7   DA A 205      15.532 169.830 419.925 
ATOM   4218  C5   DA A 205      16.479 168.849 420.180 
ATOM   4219  C6   DA A 205      17.884 168.862 420.168 
ATOM   4220  N6   DA A 205      18.612 169.949 419.875 
ATOM   4221  N1   DA A 205      18.515 167.713 420.470 
ATOM   4222  C2   DA A 205      17.788 166.636 420.760 
ATOM   4223  N3   DA A 205      16.479 166.504 420.803 
ATOM   4224  C4   DA A 205      15.871 167.669 420.497 
ATOM   4225  P    DT A 206      10.538 164.980 423.146 
ATOM   4226  OP1  DT A 206       9.421 164.142 422.656 
ATOM   4227  OP2  DT A 206      10.157 166.247 423.808 
ATOM   4228  O5'  DT A 206      11.468 164.121 424.125 
ATOM   4229  C5'  DT A 206      12.519 163.315 423.560 
ATOM   4230  C4'  DT A 206      13.787 163.470 424.377 
ATOM   4231  O4'  DT A 206      14.605 164.587 423.925 
ATOM   4232  C3'  DT A 206      13.589 163.738 425.869 
ATOM   4233  O3'  DT A 206      14.605 163.059 426.597 
ATOM   4234  C2'  DT A 206      13.802 165.243 426.023 
ATOM   4235  C1'  DT A 206      14.979 165.355 425.059 
ATOM   4236  N1   DT A 206      15.252 166.747 424.605 
ATOM   4237  C2   DT A 206      16.565 167.088 424.386 
ATOM   4238  O2   DT A 206      17.487 166.308 424.547 
ATOM   4239  N3   DT A 206      16.779 168.386 423.968 
ATOM   4240  C4   DT A 206      15.812 169.348 423.754 
ATOM   4241  O4   DT A 206      16.125 170.479 423.378 
ATOM   4242  C5   DT A 206      14.465 168.896 424.011 
ATOM   4243  C7   DT A 206      13.351 169.881 423.803 
ATOM   4244  C6   DT A 206      14.228 167.639 424.419 
ATOM   4245  P    DC A 207      14.226 162.353 427.982 
ATOM   4246  OP1  DC A 207      13.667 161.008 427.716 
ATOM   4247  OP2  DC A 207      13.379 163.261 428.787 
ATOM   4248  O5'  DC A 207      15.665 162.212 428.669 
ATOM   4249  C5'  DC A 207      16.826 162.060 427.831 
ATOM   4250  C4'  DC A 207      17.951 162.939 428.340 
ATOM   4251  O4'  DC A 207      17.904 164.282 427.778 
ATOM   4252  C3'  DC A 207      17.980 163.173 429.850 
ATOM   4253  O3'  DC A 207      19.334 163.212 430.284 
ATOM   4254  C2'  DC A 207      17.371 164.563 430.039 
ATOM   4255  C1'  DC A 207      18.046 165.216 428.837 
ATOM   4256  N1   DC A 207      17.408 166.494 428.414 
ATOM   4257  C2   DC A 207      18.234 167.496 427.909 
ATOM   4258  O2   DC A 207      19.450 167.284 427.833 
ATOM   4259  N3   DC A 207      17.672 168.668 427.519 
ATOM   4260  C4   DC A 207      16.350 168.858 427.617 
ATOM   4261  N4   DC A 207      15.850 170.020 427.223 
ATOM   4262  C5   DC A 207      15.484 167.842 428.134 
ATOM   4263  C6   DC A 207      16.064 166.677 428.519 
ATOM   4264  P    DA A 208      19.724 162.523 431.676 
ATOM   4265  OP1  DA A 208      19.943 161.074 431.468 
ATOM   4266  OP2  DA A 208      18.727 162.889 432.706 
ATOM   4267  O5'  DA A 208      21.119 163.236 432.002 
ATOM   4268  C5'  DA A 208      21.953 163.671 430.911 
ATOM   4269  C4'  DA A 208      22.500 165.056 431.197 
ATOM   4270  O4'  DA A 208      21.607 166.112 430.739 
ATOM   4271  C3'  DA A 208      22.737 165.387 432.670 
ATOM   4272  O3'  DA A 208      23.909 166.185 432.780 
ATOM   4273  C2'  DA A 208      21.531 166.235 433.075 
ATOM   4274  C1'  DA A 208      21.452 167.054 431.789 
ATOM   4275  N9   DA A 208      20.147 167.746 431.600 
ATOM   4276  C8   DA A 208      18.901 167.323 431.963 
ATOM   4277  N7   DA A 208      17.954 168.157 431.661 
ATOM   4278  C5   DA A 208      18.620 169.212 431.054 
ATOM   4279  C6   DA A 208      18.171 170.424 430.503 
ATOM   4280  N6   DA A 208      16.882 170.791 430.475 
ATOM   4281  N1   DA A 208      19.099 171.248 429.980 
ATOM   4282  C2   DA A 208      20.377 170.877 430.011 
ATOM   4283  N3   DA A 208      20.912 169.778 430.495 
ATOM   4284  C4   DA A 208      19.963 168.971 431.012 
ATOM   4285  P    DA A 209      24.911 165.927 434.002 
ATOM   4286  OP1  DA A 209      25.827 164.815 433.666 
ATOM   4287  OP2  DA A 209      24.137 165.775 435.254 
ATOM   4288  O5'  DA A 209      25.725 167.304 434.038 
ATOM   4289  C5'  DA A 209      25.917 168.033 432.811 
ATOM   4290  C4'  DA A 209      25.673 169.511 433.043 
ATOM   4291  O4'  DA A 209      24.275 169.877 432.866 
ATOM   4292  C3'  DA A 209      26.017 170.031 434.439 
ATOM   4293  O3'  DA A 209      26.557 171.342 434.322 
ATOM   4294  C2'  DA A 209      24.672 170.123 435.160 
ATOM   4295  C1'  DA A 209      23.874 170.664 433.977 
ATOM   4296  N9   DA A 209      22.400 170.525 434.135 
ATOM   4297  C8   DA A 209      21.703 169.525 434.750 
ATOM   4298  N7   DA A 209      20.416 169.688 434.725 
ATOM   4299  C5   DA A 209      20.245 170.885 434.042 
ATOM   4300  C6   DA A 209      19.100 171.615 433.681 
ATOM   4301  N6   DA A 209      17.852 171.224 433.973 
ATOM   4302  N1   DA A 209      19.286 172.765 433.008 
ATOM   4303  C2   DA A 209      20.529 173.148 432.720 
ATOM   4304  N3   DA A 209      21.667 172.554 433.003 
ATOM   4305  C4   DA A 209      21.454 171.405 433.678 
ATOM   4306  P    DG A 210      27.782 171.764 435.262 
ATOM   4307  OP1  DG A 210      29.051 171.301 434.659 
ATOM   4308  OP2  DG A 210      27.520 171.316 436.647 
ATOM   4309  O5'  DG A 210      27.701 173.360 435.188 
ATOM   4310  C5'  DG A 210      27.185 173.979 433.995 
ATOM   4311  C4'  DG A 210      26.237 175.104 434.362 
ATOM   4312  O4'  DG A 210      24.867 174.641 434.535 
ATOM   4313  C3'  DG A 210      26.547 175.834 435.669 
ATOM   4314  O3'  DG A 210      26.245 177.215 435.507 
ATOM   4315  C2'  DG A 210      25.571 175.241 436.685 
ATOM   4316  C1'  DG A 210      24.365 175.170 435.752 
ATOM   4317  N9   DG A 210      23.283 174.269 436.238 
ATOM   4318  C8   DG A 210      23.383 173.091 436.945 
ATOM   4319  N7   DG A 210      22.228 172.536 437.223 
ATOM   4320  C5   DG A 210      21.298 173.408 436.660 
ATOM   4321  C6   DG A 210      19.880 173.340 436.635 
ATOM   4322  O6   DG A 210      19.143 172.482 437.112 
ATOM   4323  N1   DG A 210      19.328 174.436 435.958 
ATOM   4324  C2   DG A 210      20.050 175.461 435.380 
ATOM   4325  N2   DG A 210      19.335 176.415 434.778 
ATOM   4326  N3   DG A 210      21.380 175.524 435.403 
ATOM   4327  C4   DG A 210      21.931 174.469 436.057 
ATOM   4328  P    DA A 211      27.220 178.303 436.161 
ATOM   4329  OP1  DA A 211      28.363 178.555 435.255 
ATOM   4330  OP2  DA A 211      27.562 177.896 437.542 
ATOM   4331  O5'  DA A 211      26.271 179.592 436.202 
ATOM   4332  C5'  DA A 211      25.249 179.738 435.197 
ATOM   4333  C4'  DA A 211      23.954 180.196 435.839 
ATOM   4334  O4'  DA A 211      23.136 179.081 436.296 
ATOM   4335  C3'  DA A 211      24.101 181.078 437.079 
ATOM   4336  O3'  DA A 211      23.072 182.060 437.071 
ATOM   4337  C2'  DA A 211      23.862 180.133 438.256 
ATOM   4338  C1'  DA A 211      22.716 179.350 437.625 
ATOM   4339  N9   DA A 211      22.439 178.049 438.294 
ATOM   4340  C8   DA A 211      23.325 177.190 438.879 
ATOM   4341  N7   DA A 211      22.774 176.130 439.383 
ATOM   4342  C5   DA A 211      21.422 176.294 439.112 
ATOM   4343  C6   DA A 211      20.297 175.502 439.392 
ATOM   4344  N6   DA A 211      20.360 174.329 440.038 
ATOM   4345  N1   DA A 211      19.100 175.962 438.983 
ATOM   4346  C2   DA A 211      19.043 177.128 438.342 
ATOM   4347  N3   DA A 211      20.021 177.949 438.026 
ATOM   4348  C4   DA A 211      21.207 177.467 438.447 
ATOM   4349  P    DA A 212      23.415 183.549 437.545 
ATOM   4350  OP1  DA A 212      24.000 184.306 436.416 
ATOM   4351  OP2  DA A 212      24.224 183.501 438.783 
ATOM   4352  O5'  DA A 212      21.958 184.119 437.878 
ATOM   4353  C5'  DA A 212      20.826 183.611 437.147 
ATOM   4354  C4'  DA A 212      19.673 183.344 438.096 
ATOM   4355  O4'  DA A 212      19.720 182.004 438.664 
ATOM   4356  C3'  DA A 212      19.593 184.260 439.318 
ATOM   4357  O3'  DA A 212      18.225 184.525 439.605 
ATOM   4358  C2'  DA A 212      20.178 183.432 440.461 
ATOM   4359  C1'  DA A 212      19.533 182.107 440.068 
ATOM   4360  N9   DA A 212      20.166 180.919 440.706 
ATOM   4361  C8   DA A 212      21.481 180.724 441.020 
ATOM   4362  N7   DA A 212      21.724 179.577 441.574 
ATOM   4363  C5   DA A 212      20.480 178.964 441.633 
ATOM   4364  C6   DA A 212      20.062 177.714 442.119 
ATOM   4365  N6   DA A 212      20.896 176.816 442.663 
ATOM   4366  N1   DA A 212      18.752 177.420 442.025 
ATOM   4367  C2   DA A 212      17.930 178.316 441.483 
ATOM   4368  N3   DA A 212      18.203 179.508 440.998 
ATOM   4369  C4   DA A 212      19.520 179.778 441.105 
ATOM   4370  P    DA A 213      17.801 185.996 440.073 
ATOM   4371  OP1  DA A 213      17.609 186.858 438.885 
ATOM   4372  OP2  DA A 213      18.761 186.490 441.085 
ATOM   4373  O5'  DA A 213      16.388 185.712 440.766 
ATOM   4374  C5'  DA A 213      15.583 184.617 440.288 
ATOM   4375  C4'  DA A 213      15.009 183.846 441.460 
ATOM   4376  O4'  DA A 213      15.901 182.793 441.923 
ATOM   4377  C3'  DA A 213      14.721 184.665 442.719 
ATOM   4378  O3'  DA A 213      13.535 184.170 443.329 
ATOM   4379  C2'  DA A 213      15.901 184.376 443.646 
ATOM   4380  C1'  DA A 213      16.010 182.888 443.335 
ATOM   4381  N9   DA A 213      17.312 182.285 443.740 
ATOM   4382  C8   DA A 213      18.551 182.857 443.730 
ATOM   4383  N7   DA A 213      19.495 182.071 444.145 
ATOM   4384  C5   DA A 213      18.836 180.890 444.455 
ATOM   4385  C6   DA A 213      19.285 179.655 444.950 
ATOM   4386  N6   DA A 213      20.570 179.395 445.234 
ATOM   4387  N1   DA A 213      18.364 178.693 445.145 
ATOM   4388  C2   DA A 213      17.089 178.956 444.860 
ATOM   4389  N3   DA A 213      16.555 180.065 444.396 
ATOM   4390  C4   DA A 213      17.497 181.012 444.210 
ATOM   4391  P    DT A 214      12.499 185.210 443.967 
ATOM   4392  OP1  DT A 214      11.608 185.735 442.908 
ATOM   4393  OP2  DT A 214      13.234 186.222 444.757 
ATOM   4394  O5'  DT A 214      11.665 184.262 444.950 
ATOM   4395  C5'  DT A 214      11.501 182.873 444.608 
ATOM   4396  C4'  DT A 214      11.719 182.009 445.834 
ATOM   4397  O4'  DT A 214      13.117 181.645 446.017 
ATOM   4398  C3'  DT A 214      11.324 182.638 447.170 
ATOM   4399  O3'  DT A 214      10.771 181.630 448.008 
ATOM   4400  C2'  DT A 214      12.645 183.107 447.782 
ATOM   4401  C1'  DT A 214      13.472 181.894 447.368 
ATOM   4402  N1   DT A 214      14.943 182.123 447.426 
ATOM   4403  C2   DT A 214      15.728 181.057 447.790 
ATOM   4404  O2   DT A 214      15.273 179.959 448.059 
ATOM   4405  N3   DT A 214      17.087 181.309 447.833 
ATOM   4406  C4   DT A 214      17.707 182.508 447.549 
ATOM   4407  O4   DT A 214      18.933 182.612 447.623 
ATOM   4408  C5   DT A 214      16.799 183.567 447.178 
ATOM   4409  C7   DT A 214      17.391 184.907 446.853 
ATOM   4410  C6   DT A 214      15.474 183.351 447.128 
ATOM   4411  P    DA A 215       9.512 181.991 448.928 
ATOM   4412  OP1  DA A 215       8.267 181.867 448.135 
ATOM   4413  OP2  DA A 215       9.735 183.298 449.584 
ATOM   4414  O5'  DA A 215       9.572 180.824 450.020 
ATOM   4415  C5'  DA A 215      10.118 179.545 449.645 
ATOM   4416  C4'  DA A 215      11.039 179.035 450.735 
ATOM   4417  O4'  DA A 215      12.409 179.500 450.568 
ATOM   4418  C3'  DA A 215      10.678 179.453 452.161 
ATOM   4419  O3'  DA A 215      10.966 178.376 453.044 
ATOM   4420  C2'  DA A 215      11.629 180.607 452.477 
ATOM   4421  C1'  DA A 215      12.865 180.006 451.814 
ATOM   4422  N9   DA A 215      13.942 180.997 451.544 
ATOM   4423  C8   DA A 215      13.818 182.312 451.195 
ATOM   4424  N7   DA A 215      14.951 182.920 451.028 
ATOM   4425  C5   DA A 215      15.898 181.938 451.283 
ATOM   4426  C6   DA A 215      17.303 181.951 451.271 
ATOM   4427  N6   DA A 215      18.031 183.038 450.978 
ATOM   4428  N1   DA A 215      17.935 180.802 451.573 
ATOM   4429  C2   DA A 215      17.207 179.725 451.863 
ATOM   4430  N3   DA A 215      15.899 179.594 451.906 
ATOM   4431  C4   DA A 215      15.291 180.758 451.600 
ATOM   4432  P    DT A 216       9.957 178.069 454.249 
ATOM   4433  OP1  DT A 216       8.840 177.231 453.759 
ATOM   4434  OP2  DT A 216       9.577 179.336 454.911 
ATOM   4435  O5'  DT A 216      10.887 177.210 455.228 
ATOM   4436  C5'  DT A 216      11.938 176.404 454.663 
ATOM   4437  C4'  DT A 216      13.206 176.559 455.480 
ATOM   4438  O4'  DT A 216      14.024 177.676 455.028 
ATOM   4439  C3'  DT A 216      13.008 176.827 456.972 
ATOM   4440  O3'  DT A 216      14.024 176.149 457.700 
ATOM   4441  C2'  DT A 216      13.221 178.333 457.126 
ATOM   4442  C1'  DT A 216      14.398 178.444 456.162 
ATOM   4443  N1   DT A 216      14.671 179.837 455.708 
ATOM   4444  C2   DT A 216      15.984 180.177 455.489 
ATOM   4445  O2   DT A 216      16.906 179.397 455.650 
ATOM   4446  N3   DT A 216      16.198 181.476 455.070 
ATOM   4447  C4   DT A 216      15.231 182.438 454.857 
ATOM   4448  O4   DT A 216      15.544 183.569 454.481 
ATOM   4449  C5   DT A 216      13.884 181.985 455.114 
ATOM   4450  C7   DT A 216      12.771 182.970 454.906 
ATOM   4451  C6   DT A 216      13.647 180.728 455.522 
ATOM   4452  P    DC A 217      13.645 175.442 459.085 
ATOM   4453  OP1  DC A 217      13.086 174.098 458.819 
ATOM   4454  OP2  DC A 217      12.798 176.350 459.890 
ATOM   4455  O5'  DC A 217      15.084 175.301 459.772 
ATOM   4456  C5'  DC A 217      16.245 175.150 458.934 
ATOM   4457  C4'  DC A 217      17.370 176.028 459.443 
ATOM   4458  O4'  DC A 217      17.323 177.371 458.881 
ATOM   4459  C3'  DC A 217      17.399 176.263 460.953 
ATOM   4460  O3'  DC A 217      18.753 176.301 461.387 
ATOM   4461  C2'  DC A 217      16.790 177.652 461.142 
ATOM   4462  C1'  DC A 217      17.465 178.305 459.940 
ATOM   4463  N1   DC A 217      16.828 179.584 459.517 
ATOM   4464  C2   DC A 217      17.653 180.585 459.012 
ATOM   4465  O2   DC A 217      18.869 180.374 458.936 
ATOM   4466  N3   DC A 217      17.091 181.758 458.622 
ATOM   4467  C4   DC A 217      15.770 181.948 458.720 
ATOM   4468  N4   DC A 217      15.270 183.109 458.326 
ATOM   4469  C5   DC A 217      14.903 180.931 459.237 
ATOM   4470  C6   DC A 217      15.484 179.766 459.622 
ATOM   4471  P    DT A 218      19.143 175.613 462.779 
ATOM   4472  OP1  DT A 218      19.362 174.163 462.571 
ATOM   4473  OP2  DT A 218      18.146 175.978 463.809 
ATOM   4474  O5'  DT A 218      20.538 176.326 463.105 
ATOM   4475  C5'  DT A 218      21.372 176.761 462.014 
ATOM   4476  C4'  DT A 218      21.919 178.145 462.300 
ATOM   4477  O4'  DT A 218      21.026 179.201 461.842 
ATOM   4478  C3'  DT A 218      22.156 178.476 463.773 
ATOM   4479  O3'  DT A 218      23.328 179.274 463.883 
ATOM   4480  C2'  DT A 218      20.950 179.325 464.178 
ATOM   4481  C1'  DT A 218      20.871 180.143 462.892 
ATOM   4482  N1   DT A 218      19.566 180.836 462.703 
ATOM   4483  C2   DT A 218      19.593 182.064 462.087 
ATOM   4484  O2   DT A 218      20.624 182.589 461.701 
ATOM   4485  N3   DT A 218      18.366 182.677 461.930 
ATOM   4486  C4   DT A 218      17.144 182.175 462.328 
ATOM   4487  O4   DT A 218      16.109 182.817 462.133 
ATOM   4488  C5   DT A 218      17.217 180.881 462.965 
ATOM   4489  C7   DT A 218      15.930 180.262 463.429 
ATOM   4490  C6   DT A 218      18.397 180.263 463.131 
ATOM   4491  P    DC A 219      24.330 179.016 465.105 
ATOM   4492  OP1  DC A 219      25.247 177.904 464.769 
ATOM   4493  OP2  DC A 219      23.556 178.865 466.357 
ATOM   4494  O5'  DC A 219      25.144 180.393 465.141 
ATOM   4495  C5'  DC A 219      25.336 181.122 463.914 
ATOM   4496  C4'  DC A 219      25.092 182.601 464.146 
ATOM   4497  O4'  DC A 219      23.694 182.966 463.969 
ATOM   4498  C3'  DC A 219      25.436 183.120 465.542 
ATOM   4499  O3'  DC A 219      25.976 184.431 465.425 
ATOM   4500  C2'  DC A 219      24.091 183.212 466.263 
ATOM   4501  C1'  DC A 219      23.293 183.753 465.080 
ATOM   4502  N1   DC A 219      21.819 183.615 465.238 
ATOM   4503  C2   DC A 219      21.012 184.615 464.703 
ATOM   4504  O2   DC A 219      21.546 185.568 464.124 
ATOM   4505  N3   DC A 219      19.664 184.507 464.837 
ATOM   4506  C4   DC A 219      19.124 183.460 465.471 
ATOM   4507  N4   DC A 219      17.805 183.400 465.576 
ATOM   4508  C5   DC A 219      19.937 182.420 466.029 
ATOM   4509  C6   DC A 219      21.281 182.546 465.885 
ATOM   4510  P    DA A 220      27.201 184.853 466.365 
ATOM   4511  OP1  DA A 220      28.471 184.390 465.762 
ATOM   4512  OP2  DA A 220      26.939 184.406 467.750 
ATOM   4513  O5'  DA A 220      27.120 186.450 466.291 
ATOM   4514  C5'  DA A 220      26.604 187.069 465.098 
ATOM   4515  C4'  DA A 220      25.657 188.193 465.465 
ATOM   4516  O4'  DA A 220      24.286 187.730 465.638 
ATOM   4517  C3'  DA A 220      25.966 188.924 466.772 
ATOM   4518  O3'  DA A 220      25.665 190.304 466.609 
ATOM   4519  C2'  DA A 220      24.990 188.330 467.788 
ATOM   4520  C1'  DA A 220      23.785 188.260 466.855 
ATOM   4521  N9   DA A 220      22.703 187.358 467.341 
ATOM   4522  C8   DA A 220      22.821 186.193 468.041 
ATOM   4523  N7   DA A 220      21.685 185.633 468.323 
ATOM   4524  C5   DA A 220      20.743 186.488 467.770 
ATOM   4525  C6   DA A 220      19.340 186.452 467.726 
ATOM   4526  N6   DA A 220      18.607 185.474 468.275 
ATOM   4527  N1   DA A 220      18.714 187.464 467.096 
ATOM   4528  C2   DA A 220      19.447 188.434 466.551 
ATOM   4529  N3   DA A 220      20.754 188.574 466.529 
ATOM   4530  C4   DA A 220      21.357 187.549 467.167 
ATOM   4531  P    DG A 221      26.639 191.393 467.264 
ATOM   4532  OP1  DG A 221      27.782 191.645 466.358 
ATOM   4533  OP2  DG A 221      26.982 190.985 468.644 
ATOM   4534  O5'  DG A 221      25.690 192.681 467.305 
ATOM   4535  C5'  DG A 221      24.668 192.828 466.300 
ATOM   4536  C4'  DG A 221      23.373 193.285 466.942 
ATOM   4537  O4'  DG A 221      22.556 192.171 467.399 
ATOM   4538  C3'  DG A 221      23.521 194.167 468.182 
ATOM   4539  O3'  DG A 221      22.491 195.149 468.174 
ATOM   4540  C2'  DG A 221      23.281 193.223 469.359 
ATOM   4541  C1'  DG A 221      22.135 192.440 468.728 
ATOM   4542  N9   DG A 221      21.858 191.138 469.397 
ATOM   4543  C8   DG A 221      22.737 190.260 469.993 
ATOM   4544  N7   DG A 221      22.168 189.193 470.496 
ATOM   4545  C5   DG A 221      20.815 189.377 470.216 
ATOM   4546  C6   DG A 221      19.699 188.551 470.515 
ATOM   4547  O6   DG A 221      19.675 187.471 471.098 
ATOM   4548  N1   DG A 221      18.504 189.117 470.048 
ATOM   4549  C2   DG A 221      18.401 190.321 469.380 
ATOM   4550  N2   DG A 221      17.170 190.687 469.016 
ATOM   4551  N3   DG A 221      19.449 191.094 469.099 
ATOM   4552  C4   DG A 221      20.615 190.560 469.545 
ATOM   4553  P    DG A 222      22.834 196.639 468.648 
ATOM   4554  OP1  DG A 222      23.419 197.396 467.519 
ATOM   4555  OP2  DG A 222      23.644 196.590 469.886 
ATOM   4556  O5'  DG A 222      21.377 197.208 468.981 
ATOM   4557  C5'  DG A 222      20.245 196.700 468.250 
ATOM   4558  C4'  DG A 222      19.093 196.434 469.199 
ATOM   4559  O4'  DG A 222      19.139 195.094 469.767 
ATOM   4560  C3'  DG A 222      19.012 197.349 470.421 
ATOM   4561  O3'  DG A 222      17.644 197.614 470.708 
ATOM   4562  C2'  DG A 222      19.597 196.522 471.564 
ATOM   4563  C1'  DG A 222      18.952 195.196 471.171 
ATOM   4564  N9   DG A 222      19.585 194.008 471.809 
ATOM   4565  C8   DG A 222      20.908 193.795 472.133 
ATOM   4566  N7   DG A 222      21.139 192.632 472.692 
ATOM   4567  C5   DG A 222      19.882 192.033 472.742 
ATOM   4568  C6   DG A 222      19.494 190.763 473.243 
ATOM   4569  O6   DG A 222      20.193 189.890 473.752 
ATOM   4570  N1   DG A 222      18.115 190.554 473.099 
ATOM   4571  C2   DG A 222      17.228 191.455 472.543 
ATOM   4572  N2   DG A 222      15.951 191.067 472.496 
ATOM   4573  N3   DG A 222      17.592 192.647 472.073 
ATOM   4574  C4   DG A 222      18.927 192.864 472.207 
ATOM   4575  P    DC A 223      17.220 199.085 471.176 
ATOM   4576  OP1  DC A 223      17.028 199.948 469.988 
ATOM   4577  OP2  DC A 223      18.180 199.580 472.188 
ATOM   4578  O5'  DC A 223      15.807 198.801 471.869 
ATOM   4579  C5'  DC A 223      15.002 197.706 471.391 
ATOM   4580  C4'  DC A 223      14.428 196.935 472.563 
ATOM   4581  O4'  DC A 223      15.320 195.882 473.026 
ATOM   4582  C3'  DC A 223      14.140 197.754 473.822 
ATOM   4583  O3'  DC A 223      12.954 197.260 474.432 
ATOM   4584  C2'  DC A 223      15.320 197.466 474.749 
ATOM   4585  C1'  DC A 223      15.430 195.977 474.438 
ATOM   4586  N1   DC A 223      16.731 195.374 474.843 
ATOM   4587  C2   DC A 223      16.723 194.058 475.298 
ATOM   4588  O2   DC A 223      15.647 193.450 475.346 
ATOM   4589  N3   DC A 223      17.898 193.490 475.673 
ATOM   4590  C4   DC A 223      19.042 194.183 475.606 
ATOM   4591  N4   DC A 223      20.162 193.586 475.982 
ATOM   4592  C5   DC A 223      19.072 195.538 475.141 
ATOM   4593  C6   DC A 223      17.887 196.087 474.772 
ATOM   4594  P    DT A 224      11.918 198.299 475.070 
ATOM   4595  OP1  DT A 224      11.027 198.824 474.011 
ATOM   4596  OP2  DT A 224      12.653 199.311 475.860 
ATOM   4597  O5'  DT A 224      11.085 197.351 476.053 
ATOM   4598  C5'  DT A 224      10.920 195.963 475.711 
ATOM   4599  C4'  DT A 224      11.138 195.099 476.937 
ATOM   4600  O4'  DT A 224      12.537 194.734 477.120 
ATOM   4601  C3'  DT A 224      10.743 195.727 478.273 
ATOM   4602  O3'  DT A 224      10.190 194.720 479.111 
ATOM   4603  C2'  DT A 224      12.064 196.196 478.885 
ATOM   4604  C1'  DT A 224      12.891 194.983 478.471 
ATOM   4605  N1   DT A 224      14.362 195.213 478.529 
ATOM   4606  C2   DT A 224      15.147 194.147 478.893 
ATOM   4607  O2   DT A 224      14.692 193.048 479.162 
ATOM   4608  N3   DT A 224      16.506 194.398 478.936 
ATOM   4609  C4   DT A 224      17.126 195.597 478.652 
ATOM   4610  O4   DT A 224      18.352 195.701 478.726 
ATOM   4611  C5   DT A 224      16.218 196.657 478.281 
ATOM   4612  C7   DT A 224      16.810 197.996 477.956 
ATOM   4613  C6   DT A 224      14.893 196.440 478.231 
ATOM   4614  P    DA A 225       8.931 195.081 480.031 
ATOM   4615  OP1  DA A 225       7.686 194.957 479.238 
ATOM   4616  OP2  DA A 225       9.154 196.387 480.687 
ATOM   4617  O5'  DA A 225       8.991 193.913 481.123 
ATOM   4618  C5'  DA A 225       9.537 192.635 480.748 
ATOM   4619  C4'  DA A 225      10.458 192.124 481.838 
ATOM   4620  O4'  DA A 225      11.828 192.589 481.671 
ATOM   4621  C3'  DA A 225      10.098 192.543 483.264 
ATOM   4622  O3'  DA A 225      10.386 191.465 484.147 
ATOM   4623  C2'  DA A 225      11.048 193.697 483.580 
ATOM   4624  C1'  DA A 225      12.284 193.095 482.917 
ATOM   4625  N9   DA A 225      13.361 194.087 482.647 
ATOM   4626  C8   DA A 225      13.237 195.402 482.298 
ATOM   4627  N7   DA A 225      14.370 196.009 482.131 
ATOM   4628  C5   DA A 225      15.317 195.027 482.386 
ATOM   4629  C6   DA A 225      16.722 195.040 482.374 
ATOM   4630  N6   DA A 225      17.450 196.128 482.081 
ATOM   4631  N1   DA A 225      17.354 193.891 482.676 
ATOM   4632  C2   DA A 225      16.626 192.815 482.966 
ATOM   4633  N3   DA A 225      15.318 192.683 483.009 
ATOM   4634  C4   DA A 225      14.710 193.847 482.703 
ATOM   4635  P    DA A 226       9.377 191.159 485.352 
ATOM   4636  OP1  DA A 226       8.259 190.321 484.862 
ATOM   4637  OP2  DA A 226       8.996 192.426 486.014 
ATOM   4638  O5'  DA A 226      10.307 190.299 486.331 
ATOM   4639  C5'  DA A 226      11.357 189.494 485.766 
ATOM   4640  C4'  DA A 226      12.625 189.648 486.583 
ATOM   4641  O4'  DA A 226      13.443 190.766 486.131 
ATOM   4642  C3'  DA A 226      12.427 189.916 488.075 
ATOM   4643  O3'  DA A 226      13.443 189.238 488.803 
ATOM   4644  C2'  DA A 226      12.640 191.422 488.229 
ATOM   4645  C1'  DA A 226      13.817 191.534 487.265 
ATOM   4646  N9   DA A 226      14.090 192.926 486.811 
ATOM   4647  C8   DA A 226      13.197 193.932 486.578 
ATOM   4648  N7   DA A 226      13.746 195.041 486.189 
ATOM   4649  C5   DA A 226      15.103 194.750 486.161 
ATOM   4650  C6   DA A 226      16.230 195.519 485.826 
ATOM   4651  N6   DA A 226      16.162 196.800 485.436 
ATOM   4652  N1   DA A 226      17.433 194.922 485.906 
ATOM   4653  C2   DA A 226      17.494 193.648 486.294 
ATOM   4654  N3   DA A 226      16.517 192.835 486.630 
ATOM   4655  C4   DA A 226      15.323 193.457 486.541 
ATOM   4656  P    DT A 227      13.065 188.532 490.188 
ATOM   4657  OP1  DT A 227      12.505 187.187 489.922 
ATOM   4658  OP2  DT A 227      12.217 189.439 490.993 
ATOM   4659  O5'  DT A 227      14.503 188.391 490.875 
ATOM   4660  C5'  DT A 227      15.664 188.239 490.037 
ATOM   4661  C4'  DT A 227      16.789 189.118 490.546 
ATOM   4662  O4'  DT A 227      16.743 190.460 489.984 
ATOM   4663  C3'  DT A 227      16.819 189.352 492.056 
ATOM   4664  O3'  DT A 227      18.173 189.391 492.490 
ATOM   4665  C2'  DT A 227      16.209 190.741 492.245 
ATOM   4666  C1'  DT A 227      16.884 191.395 491.043 
ATOM   4667  N1   DT A 227      16.247 192.673 490.620 
ATOM   4668  C2   DT A 227      17.074 193.651 490.124 
ATOM   4669  O2   DT A 227      18.281 193.510 490.021 
ATOM   4670  N3   DT A 227      16.449 194.822 489.743 
ATOM   4671  C4   DT A 227      15.096 195.088 489.815 
ATOM   4672  O4   DT A 227      14.652 196.176 489.444 
ATOM   4673  C5   DT A 227      14.310 194.002 490.349 
ATOM   4674  C7   DT A 227      12.827 194.208 490.462 
ATOM   4675  C6   DT A 227      14.892 192.852 490.727 
ATOM   4676  P    DG A 228      18.562 188.702 493.882 
ATOM   4677  OP1  DG A 228      18.781 187.253 493.674 
ATOM   4678  OP2  DG A 228      17.565 189.067 494.911 
ATOM   4679  O5'  DG A 228      19.957 189.415 494.208 
ATOM   4680  C5'  DG A 228      20.791 189.850 493.117 
ATOM   4681  C4'  DG A 228      21.339 191.235 493.403 
ATOM   4682  O4'  DG A 228      20.445 192.290 492.945 
ATOM   4683  C3'  DG A 228      21.575 191.565 494.876 
ATOM   4684  O3'  DG A 228      22.747 192.364 494.986 
ATOM   4685  C2'  DG A 228      20.369 192.414 495.281 
ATOM   4686  C1'  DG A 228      20.290 193.232 493.995 
ATOM   4687  N9   DG A 228      18.985 193.925 493.806 
ATOM   4688  C8   DG A 228      17.720 193.514 494.165 
ATOM   4689  N7   DG A 228      16.773 194.366 493.854 
ATOM   4690  C5   DG A 228      17.460 195.416 493.247 
ATOM   4691  C6   DG A 228      16.972 196.631 492.699 
ATOM   4692  O6   DG A 228      15.815 197.037 492.636 
ATOM   4693  N1   DG A 228      18.013 197.415 492.183 
ATOM   4694  C2   DG A 228      19.351 197.069 492.194 
ATOM   4695  N2   DG A 228      20.190 197.954 491.650 
ATOM   4696  N3   DG A 228      19.807 195.928 492.707 
ATOM   4697  C4   DG A 228      18.810 195.158 493.213 
ATOM   4698  P    DT A 229      23.749 192.106 496.208 
ATOM   4699  OP1  DT A 229      24.666 190.994 495.872 
ATOM   4700  OP2  DT A 229      22.975 191.954 497.460 
ATOM   4701  O5'  DT A 229      24.563 193.483 496.244 
ATOM   4702  C5'  DT A 229      24.756 194.212 495.017 
ATOM   4703  C4'  DT A 229      24.511 195.690 495.249 
ATOM   4704  O4'  DT A 229      23.113 196.056 495.072 
ATOM   4705  C3'  DT A 229      24.855 196.210 496.645 
ATOM   4706  O3'  DT A 229      25.395 197.520 496.528 
ATOM   4707  C2'  DT A 229      23.510 196.302 497.366 
ATOM   4708  C1'  DT A 229      22.712 196.843 496.183 
ATOM   4709  N1   DT A 229      21.238 196.704 496.341 
ATOM   4710  C2   DT A 229      20.455 197.700 495.808 
ATOM   4711  O2   DT A 229      20.917 198.665 495.225 
ATOM   4712  N3   DT A 229      19.093 197.537 495.974 
ATOM   4713  C4   DT A 229      18.466 196.487 496.614 
ATOM   4714  O4   DT A 229      17.237 196.450 496.701 
ATOM   4715  C5   DT A 229      19.372 195.492 497.141 
ATOM   4716  C7   DT A 229      18.771 194.316 497.852 
ATOM   4717  C6   DT A 229      20.699 195.625 496.993 
ATOM   4718  P    DC A 230      26.620 197.942 497.468 
ATOM   4719  OP1  DC A 230      27.890 197.480 496.865 
ATOM   4720  OP2  DC A 230      26.359 197.495 498.853 
ATOM   4721  O5'  DC A 230      26.539 199.539 497.394 
ATOM   4722  C5'  DC A 230      26.023 200.158 496.201 
ATOM   4723  C4'  DC A 230      25.076 201.282 496.568 
ATOM   4724  O4'  DC A 230      23.706 200.819 496.741 
ATOM   4725  C3'  DC A 230      25.385 202.013 497.875 
ATOM   4726  O3'  DC A 230      25.084 203.393 497.712 
ATOM   4727  C2'  DC A 230      24.410 201.419 498.891 
ATOM   4728  C1'  DC A 230      23.204 201.349 497.958 
ATOM   4729  N1   DC A 230      22.122 200.448 498.444 
ATOM   4730  C2   DC A 230      20.805 200.808 498.169 
ATOM   4731  O2   DC A 230      20.590 201.850 497.539 
ATOM   4732  N3   DC A 230      19.804 200.000 498.605 
ATOM   4733  C4   DC A 230      20.078 198.879 499.284 
ATOM   4734  N4   DC A 230      19.067 198.125 499.687 
ATOM   4735  C5   DC A 230      21.426 198.491 499.578 
ATOM   4736  C6   DC A 230      22.412 199.312 499.135 
ATOM   4737  P    DG A 231      26.058 204.482 498.367 
ATOM   4738  OP1  DG A 231      27.201 204.734 497.461 
ATOM   4739  OP2  DG A 231      26.401 204.075 499.747 
ATOM   4740  O5'  DG A 231      25.109 205.771 498.407 
ATOM   4741  C5'  DG A 231      24.088 205.917 497.403 
ATOM   4742  C4'  DG A 231      22.792 206.375 498.045 
ATOM   4743  O4'  DG A 231      21.975 205.260 498.502 
ATOM   4744  C3'  DG A 231      22.940 207.256 499.285 
ATOM   4745  O3'  DG A 231      21.910 208.238 499.277 
ATOM   4746  C2'  DG A 231      22.700 206.312 500.462 
ATOM   4747  C1'  DG A 231      21.554 205.529 499.831 
ATOM   4748  N9   DG A 231      21.277 204.227 500.500 
ATOM   4749  C8   DG A 231      22.157 203.349 501.096 
ATOM   4750  N7   DG A 231      21.587 202.282 501.599 
ATOM   4751  C5   DG A 231      20.234 202.466 501.318 
ATOM   4752  C6   DG A 231      19.118 201.641 501.618 
ATOM   4753  O6   DG A 231      19.094 200.560 502.201 
ATOM   4754  N1   DG A 231      17.924 202.207 501.151 
ATOM   4755  C2   DG A 231      17.820 203.411 500.483 
ATOM   4756  N2   DG A 231      16.589 203.777 500.119 
ATOM   4757  N3   DG A 231      18.868 204.184 500.202 
ATOM   4758  C4   DG A 231      20.034 203.650 500.648 
ATOM   4759  P    DT A 232      22.254 209.728 499.751 
ATOM   4760  OP1  DT A 232      22.838 210.485 498.622 
ATOM   4761  OP2  DT A 232      23.063 209.680 500.989 
ATOM   4762  O5'  DT A 232      20.797 210.297 500.084 
ATOM   4763  C5'  DT A 232      19.664 209.789 499.353 
ATOM   4764  C4'  DT A 232      18.512 209.523 500.302 
ATOM   4765  O4'  DT A 232      18.558 208.183 500.870 
ATOM   4766  C3'  DT A 232      18.431 210.438 501.524 
ATOM   4767  O3'  DT A 232      17.063 210.704 501.811 
ATOM   4768  C2'  DT A 232      19.016 209.611 502.667 
ATOM   4769  C1'  DT A 232      18.372 208.285 502.273 
ATOM   4770  N1   DT A 232      19.005 207.098 502.912 
ATOM   4771  C2   DT A 232      18.179 206.049 503.238 
ATOM   4772  O2   DT A 232      16.979 206.059 503.027 
ATOM   4773  N3   DT A 232      18.802 204.966 503.829 
ATOM   4774  C4   DT A 232      20.147 204.850 504.113 
ATOM   4775  O4   DT A 232      20.590 203.829 504.645 
ATOM   4776  C5   DT A 232      20.931 206.001 503.734 
ATOM   4777  C7   DT A 232      22.406 205.957 504.008 
ATOM   4778  C6   DT A 232      20.352 207.067 503.158 
ATOM   4779  P    DC A 233      16.639 212.174 502.279 
ATOM   4780  OP1  DC A 233      16.447 213.037 501.091 
ATOM   4781  OP2  DC A 233      17.599 212.669 503.291 
ATOM   4782  O5'  DC A 233      15.226 211.891 502.972 
ATOM   4783  C5'  DC A 233      14.421 210.795 502.494 
ATOM   4784  C4'  DC A 233      13.847 210.024 503.666 
ATOM   4785  O4'  DC A 233      14.739 208.972 504.129 
ATOM   4786  C3'  DC A 233      13.559 210.843 504.924 
ATOM   4787  O3'  DC A 233      12.374 210.349 505.535 
ATOM   4788  C2'  DC A 233      14.739 210.555 505.852 
ATOM   4789  C1'  DC A 233      14.849 209.066 505.541 
ATOM   4790  N1   DC A 233      16.150 208.464 505.946 
ATOM   4791  C2   DC A 233      16.142 207.148 506.401 
ATOM   4792  O2   DC A 233      15.066 206.539 506.449 
ATOM   4793  N3   DC A 233      17.318 206.580 506.776 
ATOM   4794  C4   DC A 233      18.461 207.272 506.709 
ATOM   4795  N4   DC A 233      19.581 206.675 507.085 
ATOM   4796  C5   DC A 233      18.491 208.628 506.244 
ATOM   4797  C6   DC A 233      17.306 209.177 505.875 
ATOM   4798  P    DT A 234      11.337 211.389 506.173 
ATOM   4799  OP1  DT A 234      10.446 211.914 505.114 
ATOM   4800  OP2  DT A 234      12.073 212.401 506.963 
ATOM   4801  O5'  DT A 234      10.504 210.441 507.156 
ATOM   4802  C5'  DT A 234      10.340 209.052 506.814 
ATOM   4803  C4'  DT A 234      10.557 208.188 508.040 
ATOM   4804  O4'  DT A 234      11.956 207.824 508.223 
ATOM   4805  C3'  DT A 234      10.162 208.816 509.376 
ATOM   4806  O3'  DT A 234       9.609 207.809 510.214 
ATOM   4807  C2'  DT A 234      11.483 209.286 509.988 
ATOM   4808  C1'  DT A 234      12.310 208.072 509.574 
ATOM   4809  N1   DT A 234      13.781 208.302 509.632 
ATOM   4810  C2   DT A 234      14.567 207.236 509.996 
ATOM   4811  O2   DT A 234      14.112 206.138 510.265 
ATOM   4812  N3   DT A 234      15.925 207.487 510.039 
ATOM   4813  C4   DT A 234      16.545 208.687 509.755 
ATOM   4814  O4   DT A 234      17.771 208.791 509.829 
ATOM   4815  C5   DT A 234      15.637 209.746 509.384 
ATOM   4816  C7   DT A 234      16.229 211.086 509.059 
ATOM   4817  C6   DT A 234      14.312 209.529 509.334 
ATOM   4818  P    DG A 235       8.350 208.170 511.134 
ATOM   4819  OP1  DG A 235       7.105 208.046 510.341 
ATOM   4820  OP2  DG A 235       8.573 209.477 511.790 
ATOM   4821  O5'  DG A 235       8.411 207.003 512.226 
ATOM   4822  C5'  DG A 235       8.956 205.724 511.851 
ATOM   4823  C4'  DG A 235       9.877 205.213 512.941 
ATOM   4824  O4'  DG A 235      11.247 205.679 512.774 
ATOM   4825  C3'  DG A 235       9.517 205.632 514.367 
ATOM   4826  O3'  DG A 235       9.805 204.554 515.250 
ATOM   4827  C2'  DG A 235      10.468 206.786 514.683 
ATOM   4828  C1'  DG A 235      11.703 206.184 514.020 
ATOM   4829  N9   DG A 235      12.780 207.176 513.750 
ATOM   4830  C8   DG A 235      12.674 208.504 513.398 
ATOM   4831  N7   DG A 235      13.826 209.107 513.231 
ATOM   4832  C5   DG A 235      14.763 208.107 513.491 
ATOM   4833  C6   DG A 235      16.181 208.155 513.470 
ATOM   4834  O6   DG A 235      16.915 209.106 513.213 
ATOM   4835  N1   DG A 235      16.741 206.912 513.798 
ATOM   4836  C2   DG A 235      16.024 205.772 514.104 
ATOM   4837  N2   DG A 235      16.745 204.686 514.389 
ATOM   4838  N3   DG A 235      14.693 205.728 514.123 
ATOM   4839  C4   DG A 235      14.135 206.925 513.809 
ATOM   4840  P    DT A 236       8.796 204.248 516.455 
ATOM   4841  OP1  DT A 236       7.679 203.410 515.965 
ATOM   4842  OP2  DT A 236       8.415 205.515 517.117 
ATOM   4843  O5'  DT A 236       9.726 203.389 517.434 
ATOM   4844  C5'  DT A 236      10.776 202.583 516.869 
ATOM   4845  C4'  DT A 236      12.045 202.738 517.686 
ATOM   4846  O4'  DT A 236      12.862 203.855 517.234 
ATOM   4847  C3'  DT A 236      11.846 203.006 519.177 
ATOM   4848  O3'  DT A 236      12.862 202.327 519.906 
ATOM   4849  C2'  DT A 236      12.059 204.511 519.332 
ATOM   4850  C1'  DT A 236      13.236 204.623 518.368 
ATOM   4851  N1   DT A 236      13.509 206.015 517.914 
ATOM   4852  C2   DT A 236      14.822 206.356 517.695 
ATOM   4853  O2   DT A 236      15.745 205.576 517.856 
ATOM   4854  N3   DT A 236      15.036 207.654 517.276 
ATOM   4855  C4   DT A 236      14.070 208.616 517.063 
ATOM   4856  O4   DT A 236      14.383 209.747 516.687 
ATOM   4857  C5   DT A 236      12.722 208.164 517.319 
ATOM   4858  C7   DT A 236      11.609 209.149 517.112 
ATOM   4859  C6   DT A 236      12.486 206.907 517.728 
ATOM   4860  P    DA A 237      12.484 201.621 521.291 
ATOM   4861  OP1  DA A 237      11.924 200.276 521.025 
ATOM   4862  OP2  DA A 237      11.636 202.529 522.096 
ATOM   4863  O5'  DA A 237      13.922 201.480 521.978 
ATOM   4864  C5'  DA A 237      15.083 201.328 521.140 
ATOM   4865  C4'  DA A 237      16.208 202.207 521.649 
ATOM   4866  O4'  DA A 237      16.162 203.550 521.087 
ATOM   4867  C3'  DA A 237      16.238 202.441 523.159 
ATOM   4868  O3'  DA A 237      17.592 202.480 523.593 
ATOM   4869  C2'  DA A 237      15.628 203.831 523.348 
ATOM   4870  C1'  DA A 237      16.303 204.484 522.146 
ATOM   4871  N9   DA A 237      15.666 205.762 521.723 
ATOM   4872  C8   DA A 237      14.344 206.105 521.761 
ATOM   4873  N7   DA A 237      14.099 207.300 521.321 
ATOM   4874  C5   DA A 237      15.349 207.788 520.963 
ATOM   4875  C6   DA A 237      15.767 209.014 520.422 
ATOM   4876  N6   DA A 237      14.930 210.020 520.134 
ATOM   4877  N1   DA A 237      17.083 209.170 520.188 
ATOM   4878  C2   DA A 237      17.912 208.167 520.476 
ATOM   4879  N3   DA A 237      17.638 206.984 520.981 
ATOM   4880  C4   DA A 237      16.314 206.853 521.206 
ATOM   4881  P    DT A 238      17.981 201.791 524.985 
ATOM   4882  OP1  DT A 238      18.200 200.342 524.777 
ATOM   4883  OP2  DT A 238      16.984 202.157 526.014 
ATOM   4884  O5'  DT A 238      19.376 202.504 525.311 
ATOM   4885  C5'  DT A 238      20.210 202.939 524.220 
ATOM   4886  C4'  DT A 238      20.758 204.324 524.505 
ATOM   4887  O4'  DT A 238      19.865 205.380 524.048 
ATOM   4888  C3'  DT A 238      20.994 204.655 525.979 
ATOM   4889  O3'  DT A 238      22.166 205.453 526.089 
ATOM   4890  C2'  DT A 238      19.789 205.503 526.384 
ATOM   4891  C1'  DT A 238      19.709 206.322 525.098 
ATOM   4892  N1   DT A 238      18.405 207.014 524.909 
ATOM   4893  C2   DT A 238      18.432 208.243 524.293 
ATOM   4894  O2   DT A 238      19.462 208.768 523.907 
ATOM   4895  N3   DT A 238      17.205 208.855 524.136 
ATOM   4896  C4   DT A 238      15.982 208.353 524.534 
ATOM   4897  O4   DT A 238      14.948 208.995 524.339 
ATOM   4898  C5   DT A 238      16.055 207.060 525.171 
ATOM   4899  C7   DT A 238      14.769 206.441 525.635 
ATOM   4900  C6   DT A 238      17.235 206.441 525.337 
ATOM   4901  P    DA A 239      23.168 205.195 527.311 
ATOM   4902  OP1  DA A 239      24.085 204.083 526.975 
ATOM   4903  OP2  DA A 239      22.394 205.043 528.563 
ATOM   4904  O5'  DA A 239      23.983 206.572 527.347 
ATOM   4905  C5'  DA A 239      24.175 207.301 526.120 
ATOM   4906  C4'  DA A 239      23.931 208.779 526.352 
ATOM   4907  O4'  DA A 239      22.533 209.145 526.175 
ATOM   4908  C3'  DA A 239      24.274 209.299 527.748 
ATOM   4909  O3'  DA A 239      24.814 210.610 527.631 
ATOM   4910  C2'  DA A 239      22.929 209.391 528.469 
ATOM   4911  C1'  DA A 239      22.132 209.932 527.286 
ATOM   4912  N9   DA A 239      20.657 209.793 527.444 
ATOM   4913  C8   DA A 239      19.960 208.793 528.059 
ATOM   4914  N7   DA A 239      18.674 208.956 528.034 
ATOM   4915  C5   DA A 239      18.503 210.153 527.351 
ATOM   4916  C6   DA A 239      17.358 210.883 526.990 
ATOM   4917  N6   DA A 239      16.109 210.492 527.282 
ATOM   4918  N1   DA A 239      17.544 212.033 526.316 
ATOM   4919  C2   DA A 239      18.786 212.416 526.029 
ATOM   4920  N3   DA A 239      19.925 211.822 526.312 
ATOM   4921  C4   DA A 239      19.712 210.673 526.987 
ATOM   4922  P    DG A 240      26.039 211.032 528.571 
ATOM   4923  OP1  DG A 240      27.309 210.569 527.968 
ATOM   4924  OP2  DG A 240      25.778 210.585 529.956 
ATOM   4925  O5'  DG A 240      25.958 212.628 528.497 
ATOM   4926  C5'  DG A 240      25.443 213.247 527.304 
ATOM   4927  C4'  DG A 240      24.495 214.372 527.671 
ATOM   4928  O4'  DG A 240      23.125 213.909 527.844 
ATOM   4929  C3'  DG A 240      24.804 215.102 528.978 
ATOM   4930  O3'  DG A 240      24.503 216.483 528.815 
ATOM   4931  C2'  DG A 240      23.829 214.509 529.994 
ATOM   4932  C1'  DG A 240      22.623 214.438 529.061 
ATOM   4933  N9   DG A 240      21.541 213.537 529.547 
ATOM   4934  C8   DG A 240      21.641 212.359 530.254 
ATOM   4935  N7   DG A 240      20.486 211.804 530.532 
ATOM   4936  C5   DG A 240      19.556 212.676 529.969 
ATOM   4937  C6   DG A 240      18.138 212.608 529.944 
ATOM   4938  O6   DG A 240      17.400 211.750 530.421 
ATOM   4939  N1   DG A 240      17.585 213.704 529.267 
ATOM   4940  C2   DG A 240      18.307 214.729 528.689 
ATOM   4941  N2   DG A 240      17.592 215.683 528.087 
ATOM   4942  N3   DG A 240      19.637 214.792 528.712 
ATOM   4943  C4   DG A 240      20.189 213.737 529.366 
ATOM   4944  P    DT A 241      25.477 217.572 529.470 
ATOM   4945  OP1  DT A 241      26.620 217.823 528.564 
ATOM   4946  OP2  DT A 241      25.820 217.164 530.850 
ATOM   4947  O5'  DT A 241      24.528 218.860 529.510 
ATOM   4948  C5'  DT A 241      23.507 219.006 528.506 
ATOM   4949  C4'  DT A 241      22.212 219.464 529.148 
ATOM   4950  O4'  DT A 241      21.394 218.349 529.605 
ATOM   4951  C3'  DT A 241      22.359 220.346 530.388 
ATOM   4952  O3'  DT A 241      21.330 221.328 530.380 
ATOM   4953  C2'  DT A 241      22.120 219.401 531.565 
ATOM   4954  C1'  DT A 241      20.973 218.618 530.934 
ATOM   4955  N1   DT A 241      20.696 217.317 531.603 
ATOM   4956  C2   DT A 241      19.387 216.904 531.652 
ATOM   4957  O2   DT A 241      18.469 217.552 531.178 
ATOM   4958  N3   DT A 241      19.168 215.694 532.281 
ATOM   4959  C4   DT A 241      20.128 214.883 532.850 
ATOM   4960  O4   DT A 241      19.812 213.819 533.386 
ATOM   4961  C5   DT A 241      21.473 215.399 532.749 
ATOM   4962  C7   DT A 241      22.579 214.578 533.343 
ATOM   4963  C6   DT A 241      21.714 216.574 532.143 
ATOM   4964  P    DG A 242      21.673 222.817 530.854 
ATOM   4965  OP1  DG A 242      22.257 223.574 529.725 
ATOM   4966  OP2  DG A 242      22.482 222.769 532.092 
ATOM   4967  O5'  DG A 242      20.216 223.387 531.187 
ATOM   4968  C5'  DG A 242      19.084 222.879 530.456 
ATOM   4969  C4'  DG A 242      17.931 222.612 531.405 
ATOM   4970  O4'  DG A 242      17.977 221.272 531.973 
ATOM   4971  C3'  DG A 242      17.850 223.528 532.627 
ATOM   4972  O3'  DG A 242      16.482 223.793 532.914 
ATOM   4973  C2'  DG A 242      18.435 222.700 533.770 
ATOM   4974  C1'  DG A 242      17.791 221.375 533.376 
ATOM   4975  N9   DG A 242      18.424 220.187 534.015 
ATOM   4976  C8   DG A 242      19.746 219.973 534.339 
ATOM   4977  N7   DG A 242      19.978 218.811 534.898 
ATOM   4978  C5   DG A 242      18.720 218.212 534.948 
ATOM   4979  C6   DG A 242      18.332 216.941 535.449 
ATOM   4980  O6   DG A 242      19.031 216.069 535.958 
ATOM   4981  N1   DG A 242      16.954 216.733 535.304 
ATOM   4982  C2   DG A 242      16.066 217.634 534.749 
ATOM   4983  N2   DG A 242      14.790 217.246 534.702 
ATOM   4984  N3   DG A 242      16.431 218.826 534.279 
ATOM   4985  C4   DG A 242      17.765 219.043 534.413 
ATOM   4986  P    DT A 243      16.059 225.264 533.382 
ATOM   4987  OP1  DT A 243      15.867 226.126 532.194 
ATOM   4988  OP2  DT A 243      17.018 225.758 534.394 
ATOM   4989  O5'  DT A 243      14.645 224.980 534.075 
ATOM   4990  C5'  DT A 243      13.841 223.885 533.597 
ATOM   4991  C4'  DT A 243      13.266 223.114 534.769 
ATOM   4992  O4'  DT A 243      14.159 222.061 535.232 
ATOM   4993  C3'  DT A 243      12.979 223.933 536.027 
ATOM   4994  O3'  DT A 243      11.793 223.438 536.638 
ATOM   4995  C2'  DT A 243      14.159 223.644 536.955 
ATOM   4996  C1'  DT A 243      14.268 222.156 536.644 
ATOM   4997  N1   DT A 243      15.569 221.553 537.049 
ATOM   4998  C2   DT A 243      15.545 220.254 537.495 
ATOM   4999  O2   DT A 243      14.520 219.596 537.569 
ATOM   5000  N3   DT A 243      16.768 219.729 537.863 
ATOM   5001  C4   DT A 243      17.984 220.381 537.821 
ATOM   5002  O4   DT A 243      19.015 219.807 538.176 
ATOM   5003  C5   DT A 243      17.908 221.740 537.339 
ATOM   5004  C7   DT A 243      19.186 222.521 537.262 
ATOM   5005  C6   DT A 243      16.731 222.275 536.975 
ATOM   5006  P    DA A 244      10.756 224.478 537.276 
ATOM   5007  OP1  DA A 244       9.866 225.003 536.217 
ATOM   5008  OP2  DA A 244      11.492 225.490 538.066 
ATOM   5009  O5'  DA A 244       9.923 223.530 538.259 
ATOM   5010  C5'  DA A 244       9.759 222.141 537.917 
ATOM   5011  C4'  DA A 244       9.977 221.277 539.143 
ATOM   5012  O4'  DA A 244      11.375 220.913 539.326 
ATOM   5013  C3'  DA A 244       9.582 221.906 540.479 
ATOM   5014  O3'  DA A 244       9.028 220.898 541.317 
ATOM   5015  C2'  DA A 244      10.902 222.375 541.091 
ATOM   5016  C1'  DA A 244      11.729 221.162 540.677 
ATOM   5017  N9   DA A 244      13.200 221.392 540.735 
ATOM   5018  C8   DA A 244      13.890 222.541 540.471 
ATOM   5019  N7   DA A 244      15.174 222.424 540.612 
ATOM   5020  C5   DA A 244      15.352 221.103 540.996 
ATOM   5021  C6   DA A 244      16.497 220.351 541.301 
ATOM   5022  N6   DA A 244      17.741 220.849 541.265 
ATOM   5023  N1   DA A 244      16.318 219.061 541.647 
ATOM   5024  C2   DA A 244      15.080 218.572 541.680 
ATOM   5025  N3   DA A 244      13.941 219.174 541.417 
ATOM   5026  C4   DA A 244      14.148 220.462 541.074 
ATOM   5027  P    DT A 245       7.769 221.259 542.237 
ATOM   5028  OP1  DT A 245       6.524 221.135 541.444 
ATOM   5029  OP2  DT A 245       7.993 222.566 542.893 
ATOM   5030  O5'  DT A 245       7.830 220.092 543.329 
ATOM   5031  C5'  DT A 245       8.376 218.813 542.954 
ATOM   5032  C4'  DT A 245       9.296 218.303 544.044 
ATOM   5033  O4'  DT A 245      10.666 218.768 543.877 
ATOM   5034  C3'  DT A 245       8.936 218.721 545.469 
ATOM   5035  O3'  DT A 245       9.224 217.644 546.353 
ATOM   5036  C2'  DT A 245       9.887 219.875 545.786 
ATOM   5037  C1'  DT A 245      11.122 219.274 545.123 
ATOM   5038  N1   DT A 245      12.200 220.265 544.852 
ATOM   5039  C2   DT A 245      13.497 219.825 544.962 
ATOM   5040  O2   DT A 245      13.786 218.681 545.265 
ATOM   5041  N3   DT A 245      14.469 220.773 544.705 
ATOM   5042  C4   DT A 245      14.255 222.091 544.356 
ATOM   5043  O4   DT A 245      15.207 222.846 544.150 
ATOM   5044  C5   DT A 245      12.862 222.458 544.266 
ATOM   5045  C7   DT A 245      12.542 223.876 543.892 
ATOM   5046  C6   DT A 245      11.896 221.558 544.511 
ATOM   5047  P    DG A 246       8.215 217.337 547.558 
ATOM   5048  OP1  DG A 246       7.098 216.499 547.068 
ATOM   5049  OP2  DG A 246       7.834 218.604 548.220 
ATOM   5050  O5'  DG A 246       9.145 216.478 548.537 
ATOM   5051  C5'  DG A 246      10.195 215.672 547.972 
ATOM   5052  C4'  DG A 246      11.464 215.827 548.789 
ATOM   5053  O4'  DG A 246      12.281 216.944 548.337 
ATOM   5054  C3'  DG A 246      11.265 216.095 550.280 
ATOM   5055  O3'  DG A 246      12.281 215.417 551.009 
ATOM   5056  C2'  DG A 246      11.478 217.601 550.435 
ATOM   5057  C1'  DG A 246      12.656 217.712 549.471 
ATOM   5058  N9   DG A 246      12.929 219.105 549.017 
ATOM   5059  C8   DG A 246      12.042 220.131 548.778 
ATOM   5060  N7   DG A 246      12.610 221.246 548.384 
ATOM   5061  C5   DG A 246      13.969 220.935 548.362 
ATOM   5062  C6   DG A 246      15.086 221.740 548.017 
ATOM   5063  O6   DG A 246      15.105 222.913 547.653 
ATOM   5064  N1   DG A 246      16.287 221.027 548.134 
ATOM   5065  C2   DG A 246      16.394 219.709 548.531 
ATOM   5066  N2   DG A 246      17.632 219.210 548.577 
ATOM   5067  N3   DG A 246      15.346 218.954 548.854 
ATOM   5068  C4   DG A 246      14.174 219.631 548.747 
ATOM   5069  P    DC A 247      11.903 214.710 552.394 
ATOM   5070  OP1  DC A 247      11.344 213.366 552.128 
ATOM   5071  OP2  DC A 247      11.056 215.618 553.199 
ATOM   5072  O5'  DC A 247      13.341 214.569 553.081 
ATOM   5073  C5'  DC A 247      14.502 214.418 552.243 
ATOM   5074  C4'  DC A 247      15.627 215.296 552.752 
ATOM   5075  O4'  DC A 247      15.581 216.639 552.190 
ATOM   5076  C3'  DC A 247      15.657 215.531 554.262 
ATOM   5077  O3'  DC A 247      17.011 215.569 554.696 
ATOM   5078  C2'  DC A 247      15.048 216.920 554.451 
ATOM   5079  C1'  DC A 247      15.722 217.573 553.249 
ATOM   5080  N1   DC A 247      15.085 218.852 552.826 
ATOM   5081  C2   DC A 247      15.911 219.853 552.321 
ATOM   5082  O2   DC A 247      17.126 219.642 552.245 
ATOM   5083  N3   DC A 247      15.349 221.026 551.931 
ATOM   5084  C4   DC A 247      14.027 221.216 552.029 
ATOM   5085  N4   DC A 247      13.527 222.377 551.635 
ATOM   5086  C5   DC A 247      13.161 220.199 552.546 
ATOM   5087  C6   DC A 247      13.741 219.034 552.931 
ATOM   5088  P    DC A 248      17.400 214.881 556.088 
ATOM   5089  OP1  DC A 248      17.619 213.431 555.880 
ATOM   5090  OP2  DC A 248      16.404 215.246 557.117 
ATOM   5091  O5'  DC A 248      18.796 215.594 556.414 
ATOM   5092  C5'  DC A 248      19.630 216.029 555.323 
ATOM   5093  C4'  DC A 248      20.177 217.413 555.609 
ATOM   5094  O4'  DC A 248      19.284 218.469 555.151 
ATOM   5095  C3'  DC A 248      20.413 217.744 557.082 
ATOM   5096  O3'  DC A 248      21.585 218.542 557.192 
ATOM   5097  C2'  DC A 248      19.208 218.593 557.487 
ATOM   5098  C1'  DC A 248      19.128 219.411 556.201 
ATOM   5099  N1   DC A 248      17.824 220.104 556.012 
ATOM   5100  C2   DC A 248      17.834 221.350 555.389 
ATOM   5101  O2   DC A 248      18.916 221.824 555.022 
ATOM   5102  N3   DC A 248      16.656 221.998 555.208 
ATOM   5103  C4   DC A 248      15.505 221.450 555.620 
ATOM   5104  N4   DC A 248      14.382 222.123 555.420 
ATOM   5105  C5   DC A 248      15.472 220.171 556.264 
ATOM   5106  C6   DC A 248      16.661 219.539 556.436 
ATOM   5107  P    DG A 249      22.588 218.284 558.414 
ATOM   5108  OP1  DG A 249      23.504 217.172 558.078 
ATOM   5109  OP2  DG A 249      21.813 218.133 559.666 
ATOM   5110  O5'  DG A 249      23.402 219.661 558.450 
ATOM   5111  C5'  DG A 249      23.594 220.391 557.223 
ATOM   5112  C4'  DG A 249      23.350 221.869 557.455 
ATOM   5113  O4'  DG A 249      21.952 222.234 557.278 
ATOM   5114  C3'  DG A 249      23.693 222.388 558.851 
ATOM   5115  O3'  DG A 249      24.233 223.699 558.734 
ATOM   5116  C2'  DG A 249      22.349 222.480 559.572 
ATOM   5117  C1'  DG A 249      21.551 223.021 558.389 
ATOM   5118  N9   DG A 249      20.077 222.883 558.547 
ATOM   5119  C8   DG A 249      19.357 221.882 559.164 
ATOM   5120  N7   DG A 249      18.058 222.060 559.130 
ATOM   5121  C5   DG A 249      17.907 223.263 558.443 
ATOM   5122  C6   DG A 249      16.730 223.975 558.094 
ATOM   5123  O6   DG A 249      15.559 223.684 558.324 
ATOM   5124  N1   DG A 249      17.031 225.154 557.398 
ATOM   5125  C2   DG A 249      18.302 225.588 557.079 
ATOM   5126  N2   DG A 249      18.378 226.740 556.409 
ATOM   5127  N3   DG A 249      19.407 224.919 557.406 
ATOM   5128  C4   DG A 249      19.132 223.773 558.083 
ATOM   5129  P    DT A 250      25.459 224.121 559.674 
ATOM   5130  OP1  DT A 250      26.728 223.658 559.071 
ATOM   5131  OP2  DT A 250      25.197 223.674 561.059 
ATOM   5132  O5'  DT A 250      25.377 225.718 559.600 
ATOM   5133  C5'  DT A 250      24.862 226.337 558.407 
ATOM   5134  C4'  DT A 250      23.914 227.461 558.774 
ATOM   5135  O4'  DT A 250      22.544 226.998 558.947 
ATOM   5136  C3'  DT A 250      24.223 228.192 560.081 
ATOM   5137  O3'  DT A 250      23.922 229.572 559.918 
ATOM   5138  C2'  DT A 250      23.248 227.598 561.097 
ATOM   5139  C1'  DT A 250      22.042 227.528 560.164 
ATOM   5140  N1   DT A 250      20.960 226.626 560.650 
ATOM   5141  C2   DT A 250      19.666 226.996 560.371 
ATOM   5142  O2   DT A 250      19.384 228.008 559.755 
ATOM   5143  N3   DT A 250      18.691 226.136 560.838 
ATOM   5144  C4   DT A 250      18.897 224.968 561.543 
ATOM   5145  O4   DT A 250      17.942 224.280 561.909 
ATOM   5146  C5   DT A 250      20.288 224.665 561.787 
ATOM   5147  C7   DT A 250      20.601 223.411 562.549 
ATOM   5148  C6   DT A 250      21.257 225.484 561.345 
ATOM   5149  P    DT A 251      24.897 230.661 560.573 
ATOM   5150  OP1  DT A 251      26.039 230.913 559.667 
ATOM   5151  OP2  DT A 251      25.239 230.254 561.953 
ATOM   5152  O5'  DT A 251      23.948 231.949 560.613 
ATOM   5153  C5'  DT A 251      22.926 232.096 559.609 
ATOM   5154  C4'  DT A 251      21.631 232.554 560.251 
ATOM   5155  O4'  DT A 251      20.813 231.439 560.708 
ATOM   5156  C3'  DT A 251      21.778 233.435 561.491 
ATOM   5157  O3'  DT A 251      20.749 234.417 561.482 
ATOM   5158  C2'  DT A 251      21.539 232.491 562.668 
ATOM   5159  C1'  DT A 251      20.392 231.708 562.036 
ATOM   5160  N1   DT A 251      20.115 230.406 562.706 
ATOM   5161  C2   DT A 251      18.806 229.994 562.755 
ATOM   5162  O2   DT A 251      17.889 230.641 562.281 
ATOM   5163  N3   DT A 251      18.587 228.783 563.384 
ATOM   5164  C4   DT A 251      19.548 227.972 563.953 
ATOM   5165  O4   DT A 251      19.231 226.908 564.489 
ATOM   5166  C5   DT A 251      20.892 228.489 563.852 
ATOM   5167  C7   DT A 251      21.998 227.667 564.446 
ATOM   5168  C6   DT A 251      21.133 229.663 563.246 
ATOM   5169  P    DA A 252      21.092 235.907 561.957 
ATOM   5170  OP1  DA A 252      21.676 236.664 560.828 
ATOM   5171  OP2  DA A 252      21.901 235.858 563.194 
ATOM   5172  O5'  DA A 252      19.635 236.476 562.290 
ATOM   5173  C5'  DA A 252      18.503 235.968 561.559 
ATOM   5174  C4'  DA A 252      17.350 235.702 562.508 
ATOM   5175  O4'  DA A 252      17.396 234.362 563.076 
ATOM   5176  C3'  DA A 252      17.269 236.617 563.729 
ATOM   5177  O3'  DA A 252      15.902 236.882 564.017 
ATOM   5178  C2'  DA A 252      17.854 235.790 564.873 
ATOM   5179  C1'  DA A 252      17.210 234.464 564.479 
ATOM   5180  N9   DA A 252      17.843 233.276 565.118 
ATOM   5181  C8   DA A 252      19.157 233.082 565.432 
ATOM   5182  N7   DA A 252      19.401 231.935 565.986 
ATOM   5183  C5   DA A 252      18.157 231.322 566.045 
ATOM   5184  C6   DA A 252      17.739 230.072 566.531 
ATOM   5185  N6   DA A 252      18.572 229.173 567.075 
ATOM   5186  N1   DA A 252      16.429 229.777 566.437 
ATOM   5187  C2   DA A 252      15.606 230.674 565.895 
ATOM   5188  N3   DA A 252      15.880 231.865 565.410 
ATOM   5189  C4   DA A 252      17.196 232.135 565.517 
ATOM   5190  P    DA A 253      15.478 238.353 564.485 
ATOM   5191  OP1  DA A 253      15.286 239.216 563.297 
ATOM   5192  OP2  DA A 253      16.437 238.848 565.497 
ATOM   5193  O5'  DA A 253      14.065 238.069 565.178 
ATOM   5194  C5'  DA A 253      13.260 236.974 564.700 
ATOM   5195  C4'  DA A 253      12.685 236.203 565.872 
ATOM   5196  O4'  DA A 253      13.578 235.150 566.335 
ATOM   5197  C3'  DA A 253      12.398 237.022 567.130 
ATOM   5198  O3'  DA A 253      11.212 236.528 567.740 
ATOM   5199  C2'  DA A 253      13.578 236.734 568.058 
ATOM   5200  C1'  DA A 253      13.687 235.245 567.747 
ATOM   5201  N9   DA A 253      14.988 234.642 568.152 
ATOM   5202  C8   DA A 253      16.228 235.214 568.142 
ATOM   5203  N7   DA A 253      17.172 234.428 568.557 
ATOM   5204  C5   DA A 253      16.512 233.247 568.866 
ATOM   5205  C6   DA A 253      16.962 232.012 569.362 
ATOM   5206  N6   DA A 253      18.246 231.752 569.646 
ATOM   5207  N1   DA A 253      16.041 231.050 569.556 
ATOM   5208  C2   DA A 253      14.766 231.314 569.272 
ATOM   5209  N3   DA A 253      14.231 232.422 568.807 
ATOM   5210  C4   DA A 253      15.174 233.369 568.622 
ATOM   5211  P    DC A 254      10.175 237.567 568.379 
ATOM   5212  OP1  DC A 254       9.285 238.092 567.320 
ATOM   5213  OP2  DC A 254      10.911 238.580 569.169 
ATOM   5214  O5'  DC A 254       9.342 236.619 569.362 
ATOM   5215  C5'  DC A 254       9.178 235.231 569.020 
ATOM   5216  C4'  DC A 254       9.396 234.367 570.246 
ATOM   5217  O4'  DC A 254      10.794 234.002 570.429 
ATOM   5218  C3'  DC A 254       9.001 234.995 571.582 
ATOM   5219  O3'  DC A 254       8.447 233.988 572.420 
ATOM   5220  C2'  DC A 254      10.322 235.464 572.194 
ATOM   5221  C1'  DC A 254      11.148 234.251 571.780 
ATOM   5222  N1   DC A 254      12.619 234.481 571.838 
ATOM   5223  C2   DC A 254      13.430 233.410 572.205 
ATOM   5224  O2   DC A 254      12.901 232.323 572.465 
ATOM   5225  N3   DC A 254      14.773 233.600 572.264 
ATOM   5226  C4   DC A 254      15.307 234.793 571.975 
ATOM   5227  N4   DC A 254      16.623 234.927 572.047 
ATOM   5228  C5   DC A 254      14.491 235.907 571.596 
ATOM   5229  C6   DC A 254      13.151 235.698 571.543 
ATOM   5230  P    DA A 255       7.188 234.349 573.339 
ATOM   5231  OP1  DA A 255       5.943 234.225 572.547 
ATOM   5232  OP2  DA A 255       7.412 235.655 573.996 
ATOM   5233  O5'  DA A 255       7.249 233.181 574.432 
ATOM   5234  C5'  DA A 255       7.795 231.903 574.057 
ATOM   5235  C4'  DA A 255       8.715 231.392 575.147 
ATOM   5236  O4'  DA A 255      10.085 231.857 574.980 
ATOM   5237  C3'  DA A 255       8.355 231.811 576.573 
ATOM   5238  O3'  DA A 255       8.643 230.733 577.456 
ATOM   5239  C2'  DA A 255       9.306 232.965 576.889 
ATOM   5240  C1'  DA A 255      10.542 232.363 576.226 
ATOM   5241  N9   DA A 255      11.619 233.355 575.955 
ATOM   5242  C8   DA A 255      11.494 234.670 575.607 
ATOM   5243  N7   DA A 255      12.628 235.277 575.440 
ATOM   5244  C5   DA A 255      13.575 234.295 575.695 
ATOM   5245  C6   DA A 255      14.980 234.308 575.683 
ATOM   5246  N6   DA A 255      15.708 235.396 575.390 
ATOM   5247  N1   DA A 255      15.611 233.159 575.985 
ATOM   5248  C2   DA A 255      14.884 232.083 576.275 
ATOM   5249  N3   DA A 255      13.575 231.951 576.318 
ATOM   5250  C4   DA A 255      12.967 233.115 576.012 
ATOM   5251  P    DA A 256       7.634 230.427 578.661 
ATOM   5252  OP1  DA A 256       6.517 229.589 578.171 
ATOM   5253  OP2  DA A 256       7.253 231.694 579.323 
ATOM   5254  O5'  DA A 256       8.564 229.567 579.640 
ATOM   5255  C5'  DA A 256       9.615 228.762 579.075 
ATOM   5256  C4'  DA A 256      10.883 228.917 579.892 
ATOM   5257  O4'  DA A 256      11.701 230.034 579.440 
ATOM   5258  C3'  DA A 256      10.685 229.184 581.383 
ATOM   5259  O3'  DA A 256      11.701 228.506 582.112 
ATOM   5260  C2'  DA A 256      10.898 230.690 581.538 
ATOM   5261  C1'  DA A 256      12.075 230.802 580.574 
ATOM   5262  N9   DA A 256      12.348 232.194 580.120 
ATOM   5263  C8   DA A 256      11.455 233.200 579.887 
ATOM   5264  N7   DA A 256      12.003 234.309 579.498 
ATOM   5265  C5   DA A 256      13.360 234.018 579.470 
ATOM   5266  C6   DA A 256      14.488 234.787 579.135 
ATOM   5267  N6   DA A 256      14.420 236.068 578.745 
ATOM   5268  N1   DA A 256      15.691 234.190 579.215 
ATOM   5269  C2   DA A 256      15.751 232.916 579.603 
ATOM   5270  N3   DA A 256      14.775 232.103 579.938 
ATOM   5271  C4   DA A 256      13.581 232.725 579.850 
ATOM   5272  P    DC A 257      11.322 227.800 583.497 
ATOM   5273  OP1  DC A 257      10.763 226.455 583.231 
ATOM   5274  OP2  DC A 257      10.475 228.707 584.302 
ATOM   5275  O5'  DC A 257      12.761 227.659 584.184 
ATOM   5276  C5'  DC A 257      13.922 227.507 583.346 
ATOM   5277  C4'  DC A 257      15.047 228.386 583.855 
ATOM   5278  O4'  DC A 257      15.000 229.728 583.292 
ATOM   5279  C3'  DC A 257      15.076 228.620 585.365 
ATOM   5280  O3'  DC A 257      16.430 228.659 585.798 
ATOM   5281  C2'  DC A 257      14.467 230.009 585.554 
ATOM   5282  C1'  DC A 257      15.142 230.663 584.352 
ATOM   5283  N1   DC A 257      14.504 231.941 583.929 
ATOM   5284  C2   DC A 257      15.330 232.943 583.424 
ATOM   5285  O2   DC A 257      16.546 232.731 583.348 
ATOM   5286  N3   DC A 257      14.768 234.115 583.034 
ATOM   5287  C4   DC A 257      13.446 234.305 583.132 
ATOM   5288  N4   DC A 257      12.947 235.466 582.738 
ATOM   5289  C5   DC A 257      12.580 233.288 583.649 
ATOM   5290  C6   DC A 257      13.160 232.124 584.034 
ATOM   5291  P    DA A 258      16.820 227.970 587.190 
ATOM   5292  OP1  DA A 258      17.039 226.521 586.983 
ATOM   5293  OP2  DA A 258      15.823 228.335 588.220 
ATOM   5294  O5'  DA A 258      18.215 228.683 587.516 
ATOM   5295  C5'  DA A 258      19.049 229.118 586.426 
ATOM   5296  C4'  DA A 258      19.596 230.503 586.711 
ATOM   5297  O4'  DA A 258      18.703 231.558 586.254 
ATOM   5298  C3'  DA A 258      19.833 230.833 588.185 
ATOM   5299  O3'  DA A 258      21.005 231.632 588.295 
ATOM   5300  C2'  DA A 258      18.627 231.682 588.590 
ATOM   5301  C1'  DA A 258      18.548 232.500 587.304 
ATOM   5302  N9   DA A 258      17.243 233.193 587.115 
ATOM   5303  C8   DA A 258      15.997 232.769 587.477 
ATOM   5304  N7   DA A 258      15.050 233.603 587.176 
ATOM   5305  C5   DA A 258      15.716 234.659 586.569 
ATOM   5306  C6   DA A 258      15.267 235.870 586.018 
ATOM   5307  N6   DA A 258      13.978 236.238 585.990 
ATOM   5308  N1   DA A 258      16.195 236.694 585.495 
ATOM   5309  C2   DA A 258      17.473 236.323 585.525 
ATOM   5310  N3   DA A 258      18.008 235.225 586.010 
ATOM   5311  C4   DA A 258      17.059 234.417 586.527 
ATOM   5312  P    DA A 259      22.007 231.374 589.517 
ATOM   5313  OP1  DA A 259      22.923 230.262 589.181 
ATOM   5314  OP2  DA A 259      21.233 231.222 590.769 
ATOM   5315  O5'  DA A 259      22.821 232.751 589.553 
ATOM   5316  C5'  DA A 259      23.013 233.480 588.326 
ATOM   5317  C4'  DA A 259      22.769 234.958 588.558 
ATOM   5318  O4'  DA A 259      21.371 235.324 588.381 
ATOM   5319  C3'  DA A 259      23.113 235.478 589.954 
ATOM   5320  O3'  DA A 259      23.653 236.788 589.836 
ATOM   5321  C2'  DA A 259      21.768 235.570 590.674 
ATOM   5322  C1'  DA A 259      20.970 236.111 589.492 
ATOM   5323  N9   DA A 259      19.496 235.972 589.650 
ATOM   5324  C8   DA A 259      18.799 234.972 590.265 
ATOM   5325  N7   DA A 259      17.512 235.135 590.240 
ATOM   5326  C5   DA A 259      17.341 236.332 589.557 
ATOM   5327  C6   DA A 259      16.196 237.061 589.196 
ATOM   5328  N6   DA A 259      14.948 236.670 589.488 
ATOM   5329  N1   DA A 259      16.382 238.212 588.522 
ATOM   5330  C2   DA A 259      17.625 238.595 588.235 
ATOM   5331  N3   DA A 259      18.763 238.000 588.518 
ATOM   5332  C4   DA A 259      18.550 236.852 589.193 
ATOM   5333  P    DG A 260      24.878 237.210 590.777 
ATOM   5334  OP1  DG A 260      26.147 236.748 590.174 
ATOM   5335  OP2  DG A 260      24.616 236.763 592.162 
ATOM   5336  O5'  DG A 260      24.797 238.807 590.703 
ATOM   5337  C5'  DG A 260      24.281 239.426 589.510 
ATOM   5338  C4'  DG A 260      23.333 240.550 589.877 
ATOM   5339  O4'  DG A 260      21.963 240.087 590.050 
ATOM   5340  C3'  DG A 260      23.643 241.281 591.184 
ATOM   5341  O3'  DG A 260      23.341 242.661 591.021 
ATOM   5342  C2'  DG A 260      22.667 240.687 592.200 
ATOM   5343  C1'  DG A 260      21.461 240.617 591.267 
ATOM   5344  N9   DG A 260      20.379 239.716 591.753 
ATOM   5345  C8   DG A 260      20.479 238.538 592.460 
ATOM   5346  N7   DG A 260      19.324 237.982 592.738 
ATOM   5347  C5   DG A 260      18.394 238.855 592.175 
ATOM   5348  C6   DG A 260      16.976 238.787 592.150 
ATOM   5349  O6   DG A 260      16.239 237.929 592.626 
ATOM   5350  N1   DG A 260      16.424 239.882 591.472 
ATOM   5351  C2   DG A 260      17.146 240.908 590.895 
ATOM   5352  N2   DG A 260      16.431 241.862 590.293 
ATOM   5353  N3   DG A 260      18.476 240.971 590.918 
ATOM   5354  C4   DG A 260      19.027 239.916 591.572 
ATOM   5355  P    DC A 261      24.316 243.750 591.676 
ATOM   5356  OP1  DC A 261      25.459 244.002 590.770 
ATOM   5357  OP2  DC A 261      24.658 243.343 593.056 
ATOM   5358  O5'  DC A 261      23.367 245.039 591.716 
ATOM   5359  C5'  DC A 261      22.345 245.185 590.712 
ATOM   5360  C4'  DC A 261      21.050 245.643 591.354 
ATOM   5361  O4'  DC A 261      20.232 244.528 591.811 
ATOM   5362  C3'  DC A 261      21.197 246.524 592.594 
ATOM   5363  O3'  DC A 261      20.168 247.506 592.585 
ATOM   5364  C2'  DC A 261      20.958 245.580 593.771 
ATOM   5365  C1'  DC A 261      19.812 244.797 593.139 
ATOM   5366  N1   DC A 261      19.535 243.495 593.809 
ATOM   5367  C2   DC A 261      18.212 243.063 593.867 
ATOM   5368  O2   DC A 261      17.331 243.771 593.366 
ATOM   5369  N3   DC A 261      17.939 241.880 594.474 
ATOM   5370  C4   DC A 261      18.923 241.142 595.006 
ATOM   5371  N4   DC A 261      18.604 239.996 595.587 
ATOM   5372  C5   DC A 261      20.289 241.569 594.957 
ATOM   5373  C6   DC A 261      20.542 242.754 594.347 
ATOM   5374  P    DA A 262      20.511 248.996 593.060 
ATOM   5375  OP1  DA A 262      21.096 249.753 591.931 
ATOM   5376  OP2  DA A 262      21.320 248.948 594.297 
ATOM   5377  O5'  DA A 262      19.054 249.565 593.393 
ATOM   5378  C5'  DA A 262      17.922 249.057 592.662 
ATOM   5379  C4'  DA A 262      16.769 248.791 593.611 
ATOM   5380  O4'  DA A 262      16.816 247.451 594.179 
ATOM   5381  C3'  DA A 262      16.689 249.706 594.833 
ATOM   5382  O3'  DA A 262      15.321 249.972 595.120 
ATOM   5383  C2'  DA A 262      17.274 248.879 595.976 
ATOM   5384  C1'  DA A 262      16.629 247.553 595.582 
ATOM   5385  N9   DA A 262      17.262 246.366 596.221 
ATOM   5386  C8   DA A 262      18.577 246.171 596.535 
ATOM   5387  N7   DA A 262      18.820 245.024 597.089 
ATOM   5388  C5   DA A 262      17.576 244.411 597.148 
ATOM   5389  C6   DA A 262      17.158 243.161 597.634 
ATOM   5390  N6   DA A 262      17.992 242.263 598.178 
ATOM   5391  N1   DA A 262      15.848 242.866 597.540 
ATOM   5392  C2   DA A 262      15.026 243.763 596.998 
ATOM   5393  N3   DA A 262      15.299 244.955 596.513 
ATOM   5394  C4   DA A 262      16.616 245.225 596.620 
ATOM   5395  P    DT A 263      14.897 251.442 595.588 
ATOM   5396  OP1  DT A 263      14.705 252.305 594.400 
ATOM   5397  OP2  DT A 263      15.857 251.937 596.600 
ATOM   5398  O5'  DT A 263      13.484 251.159 596.281 
ATOM   5399  C5'  DT A 263      12.679 250.064 595.803 
ATOM   5400  C4'  DT A 263      12.105 249.292 596.975 
ATOM   5401  O4'  DT A 263      12.997 248.240 597.438 
ATOM   5402  C3'  DT A 263      11.817 250.111 598.233 
ATOM   5403  O3'  DT A 263      10.631 249.617 598.843 
ATOM   5404  C2'  DT A 263      12.997 249.823 599.161 
ATOM   5405  C1'  DT A 263      13.106 248.334 598.850 
ATOM   5406  N1   DT A 263      14.408 247.732 599.255 
ATOM   5407  C2   DT A 263      14.383 246.433 599.701 
ATOM   5408  O2   DT A 263      13.359 245.775 599.775 
ATOM   5409  N3   DT A 263      15.607 245.908 600.069 
ATOM   5410  C4   DT A 263      16.823 246.559 600.027 
ATOM   5411  O4   DT A 263      17.854 245.985 600.382 
ATOM   5412  C5   DT A 263      16.746 247.918 599.544 
ATOM   5413  C7   DT A 263      18.025 248.700 599.468 
ATOM   5414  C6   DT A 263      15.569 248.454 599.181 
ATOM   5415  P    DT A 264       9.595 250.657 599.481 
ATOM   5416  OP1  DT A 264       8.704 251.182 598.422 
ATOM   5417  OP2  DT A 264      10.330 251.669 600.272 
ATOM   5418  O5'  DT A 264       8.761 249.709 600.465 
ATOM   5419  C5'  DT A 264       8.597 248.320 600.123 
ATOM   5420  C4'  DT A 264       8.815 247.456 601.349 
ATOM   5421  O4'  DT A 264      10.213 247.092 601.531 
ATOM   5422  C3'  DT A 264       8.420 248.084 602.685 
ATOM   5423  O3'  DT A 264       7.867 247.077 603.523 
ATOM   5424  C2'  DT A 264       9.741 248.554 603.297 
ATOM   5425  C1'  DT A 264      10.568 247.340 602.883 
ATOM   5426  N1   DT A 264      12.039 247.570 602.941 
ATOM   5427  C2   DT A 264      12.824 246.504 603.304 
ATOM   5428  O2   DT A 264      12.369 245.406 603.574 
ATOM   5429  N3   DT A 264      14.183 246.755 603.348 
ATOM   5430  C4   DT A 264      14.803 247.955 603.064 
ATOM   5431  O4   DT A 264      16.029 248.059 603.138 
ATOM   5432  C5   DT A 264      13.895 249.014 602.693 
ATOM   5433  C7   DT A 264      14.487 250.354 602.368 
ATOM   5434  C6   DT A 264      12.570 248.797 602.643 
ATOM   5435  P    DC A 265       6.608 247.438 604.442 
ATOM   5436  OP1  DC A 265       5.363 247.314 603.650 
ATOM   5437  OP2  DC A 265       6.831 248.745 605.099 
ATOM   5438  O5'  DC A 265       6.668 246.271 605.535 
ATOM   5439  C5'  DC A 265       7.214 244.992 605.160 
ATOM   5440  C4'  DC A 265       8.135 244.481 606.250 
ATOM   5441  O4'  DC A 265       9.505 244.947 606.083 
ATOM   5442  C3'  DC A 265       7.774 244.900 607.675 
ATOM   5443  O3'  DC A 265       8.062 243.822 608.559 
ATOM   5444  C2'  DC A 265       8.725 246.054 607.992 
ATOM   5445  C1'  DC A 265       9.961 245.452 607.329 
ATOM   5446  N1   DC A 265      11.038 246.444 607.058 
ATOM   5447  C2   DC A 265      12.359 246.014 607.165 
ATOM   5448  O2   DC A 265      12.579 244.838 607.477 
ATOM   5449  N3   DC A 265      13.355 246.903 606.924 
ATOM   5450  C4   DC A 265      13.075 248.168 606.589 
ATOM   5451  N4   DC A 265      14.083 248.998 606.363 
ATOM   5452  C5   DC A 265      11.724 248.632 606.474 
ATOM   5453  C6   DC A 265      10.742 247.728 606.720 
ATOM   5454  P    DT A 266       7.053 243.516 609.764 
ATOM   5455  OP1  DT A 266       5.936 242.678 609.274 
ATOM   5456  OP2  DT A 266       6.673 244.783 610.426 
ATOM   5457  O5'  DT A 266       7.983 242.657 610.743 
ATOM   5458  C5'  DT A 266       9.034 241.851 610.178 
ATOM   5459  C4'  DT A 266      10.302 242.006 610.995 
ATOM   5460  O4'  DT A 266      11.120 243.123 610.543 
ATOM   5461  C3'  DT A 266      10.104 242.274 612.486 
ATOM   5462  O3'  DT A 266      11.120 241.595 613.215 
ATOM   5463  C2'  DT A 266      10.317 243.779 612.641 
ATOM   5464  C1'  DT A 266      11.494 243.891 611.677 
ATOM   5465  N1   DT A 266      11.767 245.283 611.223 
ATOM   5466  C2   DT A 266      13.080 245.624 611.004 
ATOM   5467  O2   DT A 266      14.002 244.844 611.165 
ATOM   5468  N3   DT A 266      13.294 246.922 610.585 
ATOM   5469  C4   DT A 266      12.327 247.884 610.372 
ATOM   5470  O4   DT A 266      12.640 249.015 609.996 
ATOM   5471  C5   DT A 266      10.980 247.432 610.628 
ATOM   5472  C7   DT A 266       9.867 248.417 610.421 
ATOM   5473  C6   DT A 266      10.743 246.175 611.037 
ATOM   5474  P    DA A 267      10.741 240.889 614.600 
ATOM   5475  OP1  DA A 267      10.182 239.544 614.334 
ATOM   5476  OP2  DA A 267       9.894 241.797 615.405 
ATOM   5477  O5'  DA A 267      12.180 240.748 615.286 
ATOM   5478  C5'  DA A 267      13.341 240.597 614.448 
ATOM   5479  C4'  DA A 267      14.466 241.475 614.958 
ATOM   5480  O4'  DA A 267      14.419 242.818 614.396 
ATOM   5481  C3'  DA A 267      14.495 241.709 616.468 
ATOM   5482  O3'  DA A 267      15.850 241.748 616.901 
ATOM   5483  C2'  DA A 267      13.886 243.099 616.657 
ATOM   5484  C1'  DA A 267      14.561 243.752 615.455 
ATOM   5485  N9   DA A 267      13.924 245.030 615.032 
ATOM   5486  C8   DA A 267      12.602 245.373 615.070 
ATOM   5487  N7   DA A 267      12.357 246.568 614.630 
ATOM   5488  C5   DA A 267      13.607 247.056 614.272 
ATOM   5489  C6   DA A 267      14.024 248.283 613.731 
ATOM   5490  N6   DA A 267      13.187 249.288 613.443 
ATOM   5491  N1   DA A 267      15.341 248.438 613.497 
ATOM   5492  C2   DA A 267      16.169 247.435 613.785 
ATOM   5493  N3   DA A 267      15.895 246.252 614.290 
ATOM   5494  C4   DA A 267      14.572 246.121 614.515 
ATOM   5495  P    DT A 268      16.239 241.059 618.293 
ATOM   5496  OP1  DT A 268      16.458 239.610 618.086 
ATOM   5497  OP2  DT A 268      15.242 241.425 619.323 
ATOM   5498  O5'  DT A 268      17.634 241.772 618.619 
ATOM   5499  C5'  DT A 268      18.468 242.207 617.529 
ATOM   5500  C4'  DT A 268      19.015 243.592 617.814 
ATOM   5501  O4'  DT A 268      18.122 244.648 617.357 
ATOM   5502  C3'  DT A 268      19.252 243.923 619.288 
ATOM   5503  O3'  DT A 268      20.424 244.721 619.398 
ATOM   5504  C2'  DT A 268      18.046 244.771 619.693 
ATOM   5505  C1'  DT A 268      17.967 245.590 618.407 
ATOM   5506  N1   DT A 268      16.662 246.282 618.218 
ATOM   5507  C2   DT A 268      16.689 247.511 617.602 
ATOM   5508  O2   DT A 268      17.720 248.036 617.216 
ATOM   5509  N3   DT A 268      15.462 248.123 617.445 
ATOM   5510  C4   DT A 268      14.240 247.621 617.843 
ATOM   5511  O4   DT A 268      13.205 248.264 617.648 
ATOM   5512  C5   DT A 268      14.313 246.328 618.479 
ATOM   5513  C7   DT A 268      13.026 245.709 618.944 
ATOM   5514  C6   DT A 268      15.493 245.710 618.646 
ATOM   5515  P    DT A 269      21.426 244.463 620.620 
ATOM   5516  OP1  DT A 269      22.343 243.351 620.284 
ATOM   5517  OP2  DT A 269      20.652 244.311 621.872 
ATOM   5518  O5'  DT A 269      22.240 245.840 620.656 
ATOM   5519  C5'  DT A 269      22.432 246.569 619.429 
ATOM   5520  C4'  DT A 269      22.188 248.047 619.661 
ATOM   5521  O4'  DT A 269      20.790 248.413 619.484 
ATOM   5522  C3'  DT A 269      22.532 248.567 621.057 
ATOM   5523  O3'  DT A 269      23.072 249.878 620.939 
ATOM   5524  C2'  DT A 269      21.187 248.659 621.777 
ATOM   5525  C1'  DT A 269      20.389 249.200 620.595 
ATOM   5526  N1   DT A 269      18.915 249.061 620.753 
ATOM   5527  C2   DT A 269      18.132 250.057 620.219 
ATOM   5528  O2   DT A 269      18.593 251.023 619.637 
ATOM   5529  N3   DT A 269      16.770 249.894 620.386 
ATOM   5530  C4   DT A 269      16.143 248.844 621.026 
ATOM   5531  O4   DT A 269      14.914 248.807 621.113 
ATOM   5532  C5   DT A 269      17.048 247.850 621.552 
ATOM   5533  C7   DT A 269      16.448 246.673 622.264 
ATOM   5534  C6   DT A 269      18.376 247.983 621.405 
ATOM   5535  P    DG A 270      24.297 250.300 621.880 
ATOM   5536  OP1  DG A 270      25.567 249.837 621.277 
ATOM   5537  OP2  DG A 270      24.035 249.853 623.265 
ATOM   5538  O5'  DG A 270      24.216 251.896 621.806 
ATOM   5539  C5'  DG A 270      23.700 252.515 620.613 
ATOM   5540  C4'  DG A 270      22.753 253.640 620.980 
ATOM   5541  O4'  DG A 270      21.382 253.177 621.153 
ATOM   5542  C3'  DG A 270      23.062 254.370 622.286 
ATOM   5543  O3'  DG A 270      22.761 255.751 622.124 
ATOM   5544  C2'  DG A 270      22.086 253.777 623.303 
ATOM   5545  C1'  DG A 270      20.881 253.706 622.370 
ATOM   5546  N9   DG A 270      19.799 252.805 622.856 
ATOM   5547  C8   DG A 270      19.898 251.627 623.563 
ATOM   5548  N7   DG A 270      18.743 251.072 623.840 
ATOM   5549  C5   DG A 270      17.813 251.944 623.278 
ATOM   5550  C6   DG A 270      16.395 251.876 623.253 
ATOM   5551  O6   DG A 270      15.658 251.018 623.729 
ATOM   5552  N1   DG A 270      15.843 252.972 622.575 
ATOM   5553  C2   DG A 270      16.565 253.997 621.998 
ATOM   5554  N2   DG A 270      15.850 254.952 621.396 
ATOM   5555  N3   DG A 270      17.895 254.060 622.021 
ATOM   5556  C4   DG A 270      18.447 253.005 622.675 
ATOM   5557  P    DA A 271      23.735 256.840 622.779 
ATOM   5558  OP1  DA A 271      24.878 257.091 621.873 
ATOM   5559  OP2  DA A 271      24.078 256.432 624.159 
ATOM   5560  O5'  DA A 271      22.786 258.128 622.819 
ATOM   5561  C5'  DA A 271      21.764 258.274 621.815 
ATOM   5562  C4'  DA A 271      20.469 258.732 622.457 
ATOM   5563  O4'  DA A 271      19.652 257.617 622.914 
ATOM   5564  C3'  DA A 271      20.617 259.614 623.697 
ATOM   5565  O3'  DA A 271      19.587 260.596 623.688 
ATOM   5566  C2'  DA A 271      20.377 258.669 624.874 
ATOM   5567  C1'  DA A 271      19.231 257.886 624.242 
ATOM   5568  N9   DA A 271      18.954 256.585 624.912 
ATOM   5569  C8   DA A 271      19.841 255.726 625.497 
ATOM   5570  N7   DA A 271      19.289 254.666 626.000 
ATOM   5571  C5   DA A 271      17.938 254.830 625.730 
ATOM   5572  C6   DA A 271      16.812 254.038 626.010 
ATOM   5573  N6   DA A 271      16.875 252.865 626.656 
ATOM   5574  N1   DA A 271      15.615 254.498 625.601 
ATOM   5575  C2   DA A 271      15.558 255.664 624.960 
ATOM   5576  N3   DA A 271      16.536 256.486 624.644 
ATOM   5577  C4   DA A 271      17.722 256.003 625.064 
ATOM   5578  P    DT A 272      19.930 262.085 624.163 
ATOM   5579  OP1  DT A 272      20.515 262.842 623.034 
ATOM   5580  OP2  DT A 272      20.740 262.037 625.400 
ATOM   5581  O5'  DT A 272      18.473 262.655 624.496 
ATOM   5582  C5'  DT A 272      17.341 262.147 623.765 
ATOM   5583  C4'  DT A 272      16.189 261.880 624.714 
ATOM   5584  O4'  DT A 272      16.235 260.540 625.282 
ATOM   5585  C3'  DT A 272      16.108 262.796 625.935 
ATOM   5586  O3'  DT A 272      14.740 263.061 626.222 
ATOM   5587  C2'  DT A 272      16.693 261.968 627.079 
ATOM   5588  C1'  DT A 272      16.048 260.643 626.685 
ATOM   5589  N1   DT A 272      16.681 259.455 627.324 
ATOM   5590  C2   DT A 272      15.856 258.406 627.650 
ATOM   5591  O2   DT A 272      14.656 258.416 627.439 
ATOM   5592  N3   DT A 272      16.479 257.323 628.241 
ATOM   5593  C4   DT A 272      17.824 257.207 628.524 
ATOM   5594  O4   DT A 272      18.266 256.186 629.057 
ATOM   5595  C5   DT A 272      18.608 258.359 628.146 
ATOM   5596  C7   DT A 272      20.083 258.314 628.420 
ATOM   5597  C6   DT A 272      18.029 259.424 627.570 
ATOM   5598  P    DA A 273      14.316 264.532 626.691 
ATOM   5599  OP1  DA A 273      14.124 265.394 625.503 
ATOM   5600  OP2  DA A 273      15.276 265.026 627.703 
ATOM   5601  O5'  DA A 273      12.903 264.248 627.384 
ATOM   5602  C5'  DA A 273      12.098 263.153 626.906 
ATOM   5603  C4'  DA A 273      11.524 262.382 628.078 
ATOM   5604  O4'  DA A 273      12.416 261.329 628.541 
ATOM   5605  C3'  DA A 273      11.236 263.201 629.336 
ATOM   5606  O3'  DA A 273      10.050 262.706 629.946 
ATOM   5607  C2'  DA A 273      12.416 262.912 630.264 
ATOM   5608  C1'  DA A 273      12.526 261.424 629.953 
ATOM   5609  N9   DA A 273      13.827 260.821 630.358 
ATOM   5610  C8   DA A 273      15.067 261.393 630.348 
ATOM   5611  N7   DA A 273      16.010 260.607 630.763 
ATOM   5612  C5   DA A 273      15.351 259.426 631.072 
ATOM   5613  C6   DA A 273      15.801 258.191 631.568 
ATOM   5614  N6   DA A 273      17.085 257.931 631.852 
ATOM   5615  N1   DA A 273      14.879 257.229 631.762 
ATOM   5616  C2   DA A 273      13.604 257.492 631.478 
ATOM   5617  N3   DA A 273      13.070 258.601 631.013 
ATOM   5618  C4   DA A 273      14.013 259.548 630.828 
ATOM   5619  P    DA A 274       9.014 263.746 630.584 
ATOM   5620  OP1  DA A 274       8.123 264.271 629.525 
ATOM   5621  OP2  DA A 274       9.749 264.758 631.375 
ATOM   5622  O5'  DA A 274       8.181 262.798 631.568 
ATOM   5623  C5'  DA A 274       8.016 261.409 631.226 
ATOM   5624  C4'  DA A 274       8.234 260.545 632.452 
ATOM   5625  O4'  DA A 274       9.633 260.181 632.634 
ATOM   5626  C3'  DA A 274       7.839 261.174 633.788 
ATOM   5627  O3'  DA A 274       7.286 260.166 634.626 
ATOM   5628  C2'  DA A 274       9.160 261.643 634.400 
ATOM   5629  C1'  DA A 274       9.987 260.430 633.986 
ATOM   5630  N9   DA A 274      11.458 260.660 634.044 
ATOM   5631  C8   DA A 274      12.148 261.809 633.780 
ATOM   5632  N7   DA A 274      13.432 261.692 633.921 
ATOM   5633  C5   DA A 274      13.609 260.371 634.304 
ATOM   5634  C6   DA A 274      14.755 259.619 634.610 
ATOM   5635  N6   DA A 274      15.999 260.117 634.574 
ATOM   5636  N1   DA A 274      14.575 258.329 634.956 
ATOM   5637  C2   DA A 274      13.337 257.840 634.989 
ATOM   5638  N3   DA A 274      12.199 258.442 634.726 
ATOM   5639  C4   DA A 274      12.406 259.730 634.383 
ATOM   5640  P    DG A 275       6.027 260.527 635.545 
ATOM   5641  OP1  DG A 275       4.782 260.403 634.753 
ATOM   5642  OP2  DG A 275       6.250 261.834 636.202 
ATOM   5643  O5'  DG A 275       6.088 259.360 636.638 
ATOM   5644  C5'  DG A 275       6.633 258.081 636.263 
ATOM   5645  C4'  DG A 275       7.554 257.571 637.353 
ATOM   5646  O4'  DG A 275       8.924 258.036 637.186 
ATOM   5647  C3'  DG A 275       7.194 257.989 638.778 
ATOM   5648  O3'  DG A 275       7.482 256.912 639.662 
ATOM   5649  C2'  DG A 275       8.144 259.143 639.095 
ATOM   5650  C1'  DG A 275       9.380 258.542 638.432 
ATOM   5651  N9   DG A 275      10.457 259.533 638.161 
ATOM   5652  C8   DG A 275      10.351 260.861 637.810 
ATOM   5653  N7   DG A 275      11.503 261.464 637.643 
ATOM   5654  C5   DG A 275      12.440 260.465 637.903 
ATOM   5655  C6   DG A 275      13.858 260.513 637.882 
ATOM   5656  O6   DG A 275      14.592 261.464 637.625 
ATOM   5657  N1   DG A 275      14.418 259.269 638.210 
ATOM   5658  C2   DG A 275      13.701 258.130 638.516 
ATOM   5659  N2   DG A 275      14.422 257.043 638.801 
ATOM   5660  N3   DG A 275      12.370 258.086 638.535 
ATOM   5661  C4   DG A 275      11.812 259.283 638.220 
ATOM   5662  P    DG A 276       6.473 256.605 640.866 
ATOM   5663  OP1  DG A 276       5.355 255.767 640.377 
ATOM   5664  OP2  DG A 276       6.092 257.872 641.529 
ATOM   5665  O5'  DG A 276       7.403 255.746 641.846 
ATOM   5666  C5'  DG A 276       8.453 254.940 641.281 
ATOM   5667  C4'  DG A 276       9.721 255.095 642.098 
ATOM   5668  O4'  DG A 276      10.539 256.212 641.646 
ATOM   5669  C3'  DG A 276       9.523 255.363 643.589 
ATOM   5670  O3'  DG A 276      10.539 254.685 644.318 
ATOM   5671  C2'  DG A 276       9.736 256.869 643.744 
ATOM   5672  C1'  DG A 276      10.913 256.980 642.780 
ATOM   5673  N9   DG A 276      11.186 258.373 642.326 
ATOM   5674  C8   DG A 276      10.300 259.400 642.086 
ATOM   5675  N7   DG A 276      10.868 260.514 641.693 
ATOM   5676  C5   DG A 276      12.226 260.203 641.671 
ATOM   5677  C6   DG A 276      13.343 261.008 641.326 
ATOM   5678  O6   DG A 276      13.362 262.181 640.962 
ATOM   5679  N1   DG A 276      14.544 260.295 641.443 
ATOM   5680  C2   DG A 276      14.652 258.977 641.840 
ATOM   5681  N2   DG A 276      15.890 258.478 641.886 
ATOM   5682  N3   DG A 276      13.604 258.222 642.163 
ATOM   5683  C4   DG A 276      12.431 258.899 642.056 
ATOM   5684  P    DT A 277      10.161 253.978 645.703 
ATOM   5685  OP1  DT A 277       9.601 252.634 645.437 
ATOM   5686  OP2  DT A 277       9.313 254.886 646.508 
ATOM   5687  O5'  DT A 277      11.599 253.837 646.389 
ATOM   5688  C5'  DT A 277      12.760 253.686 645.551 
ATOM   5689  C4'  DT A 277      13.885 254.564 646.061 
ATOM   5690  O4'  DT A 277      13.839 255.907 645.498 
ATOM   5691  C3'  DT A 277      13.915 254.799 647.571 
ATOM   5692  O3'  DT A 277      15.269 254.837 648.004 
ATOM   5693  C2'  DT A 277      13.305 256.188 647.760 
ATOM   5694  C1'  DT A 277      13.980 256.841 646.558 
ATOM   5695  N1   DT A 277      13.343 258.120 646.135 
ATOM   5696  C2   DT A 277      14.170 259.097 645.639 
ATOM   5697  O2   DT A 277      15.377 258.956 645.536 
ATOM   5698  N3   DT A 277      13.545 260.268 645.258 
ATOM   5699  C4   DT A 277      12.192 260.535 645.330 
ATOM   5700  O4   DT A 277      11.748 261.622 644.958 
ATOM   5701  C5   DT A 277      11.406 259.449 645.864 
ATOM   5702  C7   DT A 277       9.923 259.655 645.977 
ATOM   5703  C6   DT A 277      11.988 258.299 646.242 
ATOM   5704  P    DA A 278      15.658 254.149 649.396 
ATOM   5705  OP1  DA A 278      15.877 252.699 649.189 
ATOM   5706  OP2  DA A 278      14.661 254.514 650.426 
ATOM   5707  O5'  DA A 278      17.053 254.862 649.722 
ATOM   5708  C5'  DA A 278      17.887 255.297 648.632 
ATOM   5709  C4'  DA A 278      18.435 256.681 648.917 
ATOM   5710  O4'  DA A 278      17.541 257.737 648.460 
ATOM   5711  C3'  DA A 278      18.671 257.012 650.391 
ATOM   5712  O3'  DA A 278      19.843 257.810 650.501 
ATOM   5713  C2'  DA A 278      17.465 257.861 650.796 
ATOM   5714  C1'  DA A 278      17.386 258.679 649.510 
ATOM   5715  N9   DA A 278      16.081 259.372 649.321 
ATOM   5716  C8   DA A 278      14.835 258.948 649.683 
ATOM   5717  N7   DA A 278      13.888 259.782 649.382 
ATOM   5718  C5   DA A 278      14.554 260.837 648.775 
ATOM   5719  C6   DA A 278      14.105 262.049 648.224 
ATOM   5720  N6   DA A 278      12.816 262.417 648.196 
ATOM   5721  N1   DA A 278      15.033 262.873 647.701 
ATOM   5722  C2   DA A 278      16.312 262.502 647.731 
ATOM   5723  N3   DA A 278      16.846 261.403 648.216 
ATOM   5724  C4   DA A 278      15.897 260.596 648.733 
ATOM   5725  P    DA A 279      20.845 257.553 651.723 
ATOM   5726  OP1  DA A 279      21.762 256.440 651.387 
ATOM   5727  OP2  DA A 279      20.071 257.401 652.975 
ATOM   5728  O5'  DA A 279      21.659 258.929 651.759 
ATOM   5729  C5'  DA A 279      21.852 259.659 650.532 
ATOM   5730  C4'  DA A 279      21.608 261.137 650.764 
ATOM   5731  O4'  DA A 279      20.209 261.502 650.587 
ATOM   5732  C3'  DA A 279      21.951 261.656 652.160 
ATOM   5733  O3'  DA A 279      22.491 262.967 652.042 
ATOM   5734  C2'  DA A 279      20.606 261.748 652.880 
ATOM   5735  C1'  DA A 279      19.808 262.290 651.698 
ATOM   5736  N9   DA A 279      18.334 262.151 651.856 
ATOM   5737  C8   DA A 279      17.637 261.151 652.471 
ATOM   5738  N7   DA A 279      16.351 261.314 652.446 
ATOM   5739  C5   DA A 279      16.180 262.510 651.763 
ATOM   5740  C6   DA A 279      15.035 263.240 651.402 
ATOM   5741  N6   DA A 279      13.786 262.849 651.694 
ATOM   5742  N1   DA A 279      15.221 264.390 650.728 
ATOM   5743  C2   DA A 279      16.463 264.773 650.441 
ATOM   5744  N3   DA A 279      17.602 264.179 650.724 
ATOM   5745  C4   DA A 279      17.389 263.031 651.398 
ATOM   5746  P    DC A 280      23.716 263.389 652.983 
ATOM   5747  OP1  DC A 280      24.986 262.926 652.380 
ATOM   5748  OP2  DC A 280      23.455 262.942 654.368 
ATOM   5749  O5'  DC A 280      23.635 264.986 652.909 
ATOM   5750  C5'  DC A 280      23.119 265.605 651.716 
ATOM   5751  C4'  DC A 280      22.172 266.729 652.083 
ATOM   5752  O4'  DC A 280      20.802 266.266 652.256 
ATOM   5753  C3'  DC A 280      22.481 267.460 653.389 
ATOM   5754  O3'  DC A 280      22.180 268.840 653.227 
ATOM   5755  C2'  DC A 280      21.506 266.866 654.406 
ATOM   5756  C1'  DC A 280      20.300 266.796 653.473 
ATOM   5757  N1   DC A 280      19.218 265.895 653.959 
ATOM   5758  C2   DC A 280      17.901 266.255 653.684 
ATOM   5759  O2   DC A 280      17.686 267.297 653.054 
ATOM   5760  N3   DC A 280      16.900 265.447 654.119 
ATOM   5761  C4   DC A 280      17.174 264.326 654.799 
ATOM   5762  N4   DC A 280      16.163 263.572 655.202 
ATOM   5763  C5   DC A 280      18.522 263.938 655.093 
ATOM   5764  C6   DC A 280      19.508 264.759 654.650 
ATOM   5765  P    DA A 281      23.154 269.929 653.882 
ATOM   5766  OP1  DA A 281      24.297 270.181 652.976 
ATOM   5767  OP2  DA A 281      23.497 269.522 655.262 
ATOM   5768  O5'  DA A 281      22.205 271.217 653.922 
ATOM   5769  C5'  DA A 281      21.184 271.364 652.918 
ATOM   5770  C4'  DA A 281      19.888 271.822 653.560 
ATOM   5771  O4'  DA A 281      19.071 270.707 654.017 
ATOM   5772  C3'  DA A 281      20.036 272.703 654.799 
ATOM   5773  O3'  DA A 281      19.006 273.685 654.791 
ATOM   5774  C2'  DA A 281      19.797 271.759 655.977 
ATOM   5775  C1'  DA A 281      18.650 270.976 655.345 
ATOM   5776  N9   DA A 281      18.373 269.674 656.015 
ATOM   5777  C8   DA A 281      19.260 268.816 656.600 
ATOM   5778  N7   DA A 281      18.708 267.755 657.103 
ATOM   5779  C5   DA A 281      17.357 267.919 656.833 
ATOM   5780  C6   DA A 281      16.232 267.128 657.113 
ATOM   5781  N6   DA A 281      16.294 265.954 657.759 
ATOM   5782  N1   DA A 281      15.034 267.587 656.704 
ATOM   5783  C2   DA A 281      14.978 268.753 656.062 
ATOM   5784  N3   DA A 281      15.955 269.575 655.747 
ATOM   5785  C4   DA A 281      17.142 269.092 656.167 
ATOM   5786  P    DA A 282      19.350 275.175 655.266 
ATOM   5787  OP1  DA A 282      19.934 275.932 654.137 
ATOM   5788  OP2  DA A 282      20.159 275.126 656.503 
ATOM   5789  O5'  DA A 282      17.893 275.744 655.599 
ATOM   5790  C5'  DA A 282      16.760 275.236 654.868 
ATOM   5791  C4'  DA A 282      15.608 274.970 655.817 
ATOM   5792  O4'  DA A 282      15.654 273.630 656.385 
ATOM   5793  C3'  DA A 282      15.527 275.885 657.038 
ATOM   5794  O3'  DA A 282      14.159 276.151 657.325 
ATOM   5795  C2'  DA A 282      16.112 275.058 658.182 
ATOM   5796  C1'  DA A 282      15.468 273.732 657.788 
ATOM   5797  N9   DA A 282      16.101 272.544 658.427 
ATOM   5798  C8   DA A 282      17.415 272.350 658.740 
ATOM   5799  N7   DA A 282      17.659 271.203 659.295 
ATOM   5800  C5   DA A 282      16.415 270.590 659.354 
ATOM   5801  C6   DA A 282      15.996 269.340 659.840 
ATOM   5802  N6   DA A 282      16.830 268.441 660.384 
ATOM   5803  N1   DA A 282      14.686 269.045 659.746 
ATOM   5804  C2   DA A 282      13.864 269.942 659.204 
ATOM   5805  N3   DA A 282      14.138 271.133 658.719 
ATOM   5806  C4   DA A 282      15.454 271.403 658.825 
ATOM   5807  P    DG A 283      13.735 277.621 657.794 
ATOM   5808  OP1  DG A 283      13.543 278.484 656.606 
ATOM   5809  OP2  DG A 283      14.695 278.116 658.806 
ATOM   5810  O5'  DG A 283      12.322 277.337 658.487 
ATOM   5811  C5'  DG A 283      11.517 276.242 658.009 
ATOM   5812  C4'  DG A 283      10.943 275.471 659.181 
ATOM   5813  O4'  DG A 283      11.835 274.418 659.644 
ATOM   5814  C3'  DG A 283      10.655 276.290 660.439 
ATOM   5815  O3'  DG A 283       9.470 275.796 661.049 
ATOM   5816  C2'  DG A 283      11.835 276.002 661.367 
ATOM   5817  C1'  DG A 283      11.945 274.513 661.056 
ATOM   5818  N9   DG A 283      13.246 273.910 661.461 
ATOM   5819  C8   DG A 283      14.504 274.471 661.458 
ATOM   5820  N7   DG A 283      15.449 273.666 661.879 
ATOM   5821  C5   DG A 283      14.768 272.488 662.184 
ATOM   5822  C6   DG A 283      15.257 271.254 662.686 
ATOM   5823  O6   DG A 283      16.410 270.940 662.969 
ATOM   5824  N1   DG A 283      14.222 270.323 662.852 
ATOM   5825  C2   DG A 283      12.890 270.555 662.570 
ATOM   5826  N2   DG A 283      12.057 269.536 662.797 
ATOM   5827  N3   DG A 283      12.432 271.712 662.099 
ATOM   5828  C4   DG A 283      13.423 272.627 661.933 
ATOM   5829  P    DT A 284       8.433 276.835 661.687 
ATOM   5830  OP1  DT A 284       7.542 277.360 660.628 
ATOM   5831  OP2  DT A 284       9.169 277.848 662.477 
ATOM   5832  O5'  DT A 284       7.600 275.888 662.671 
ATOM   5833  C5'  DT A 284       7.436 274.499 662.329 
ATOM   5834  C4'  DT A 284       7.653 273.635 663.555 
ATOM   5835  O4'  DT A 284       9.052 273.270 663.737 
ATOM   5836  C3'  DT A 284       7.258 274.263 664.891 
ATOM   5837  O3'  DT A 284       6.705 273.256 665.729 
ATOM   5838  C2'  DT A 284       8.579 274.732 665.503 
ATOM   5839  C1'  DT A 284       9.406 273.519 665.089 
ATOM   5840  N1   DT A 284      10.877 273.749 665.147 
ATOM   5841  C2   DT A 284      11.663 272.683 665.510 
ATOM   5842  O2   DT A 284      11.208 271.585 665.780 
ATOM   5843  N3   DT A 284      13.021 272.934 665.554 
ATOM   5844  C4   DT A 284      13.641 274.134 665.270 
ATOM   5845  O4   DT A 284      14.867 274.237 665.344 
ATOM   5846  C5   DT A 284      12.733 275.193 664.898 
ATOM   5847  C7   DT A 284      13.325 276.532 664.573 
ATOM   5848  C6   DT A 284      11.408 274.976 664.849 
ATOM   5849  P    DC A 285       5.446 273.617 666.648 
ATOM   5850  OP1  DC A 285       4.201 273.493 665.856 
ATOM   5851  OP2  DC A 285       5.669 274.923 667.305 
ATOM   5852  O5'  DC A 285       5.507 272.449 667.741 
ATOM   5853  C5'  DC A 285       6.052 271.171 667.366 
ATOM   5854  C4'  DC A 285       6.973 270.660 668.456 
ATOM   5855  O4'  DC A 285       8.343 271.125 668.289 
ATOM   5856  C3'  DC A 285       6.613 271.079 669.881 
ATOM   5857  O3'  DC A 285       6.901 270.001 670.765 
ATOM   5858  C2'  DC A 285       7.564 272.233 670.198 
ATOM   5859  C1'  DC A 285       8.799 271.631 669.535 
ATOM   5860  N1   DC A 285       9.876 272.623 669.264 
ATOM   5861  C2   DC A 285      11.197 272.193 669.371 
ATOM   5862  O2   DC A 285      11.418 271.016 669.683 
ATOM   5863  N3   DC A 285      12.194 273.082 669.130 
ATOM   5864  C4   DC A 285      11.913 274.347 668.795 
ATOM   5865  N4   DC A 285      12.921 275.176 668.569 
ATOM   5866  C5   DC A 285      10.562 274.810 668.680 
ATOM   5867  C6   DC A 285       9.580 273.907 668.926 
ATOM   5868  P    DG A 286       5.892 269.695 671.969 
ATOM   5869  OP1  DG A 286       4.775 268.857 671.480 
ATOM   5870  OP2  DG A 286       5.511 270.962 672.632 
ATOM   5871  O5'  DG A 286       6.822 268.835 672.949 
ATOM   5872  C5'  DG A 286       7.872 268.030 672.384 
ATOM   5873  C4'  DG A 286       9.141 268.185 673.201 
ATOM   5874  O4'  DG A 286       9.958 269.302 672.749 
ATOM   5875  C3'  DG A 286       8.942 268.453 674.692 
ATOM   5876  O3'  DG A 286       9.958 267.774 675.421 
ATOM   5877  C2'  DG A 286       9.155 269.958 674.847 
ATOM   5878  C1'  DG A 286      10.333 270.070 673.882 
ATOM   5879  N9   DG A 286      10.605 271.462 673.429 
ATOM   5880  C8   DG A 286       9.719 272.489 673.189 
ATOM   5881  N7   DG A 286      10.287 273.604 672.796 
ATOM   5882  C5   DG A 286      11.646 273.293 672.774 
ATOM   5883  C6   DG A 286      12.763 274.098 672.429 
ATOM   5884  O6   DG A 286      12.782 275.270 672.065 
ATOM   5885  N1   DG A 286      13.964 273.384 672.546 
ATOM   5886  C2   DG A 286      14.071 272.066 672.943 
ATOM   5887  N2   DG A 286      15.309 271.568 672.989 
ATOM   5888  N3   DG A 286      13.023 271.311 673.266 
ATOM   5889  C4   DG A 286      11.851 271.989 673.159 
ATOM   5890  P    DA A 287       9.580 267.068 676.806 
ATOM   5891  OP1  DA A 287       9.020 265.723 676.540 
ATOM   5892  OP2  DA A 287       8.732 267.975 677.611 
ATOM   5893  O5'  DA A 287      11.018 266.927 677.492 
ATOM   5894  C5'  DA A 287      12.179 266.775 676.654 
ATOM   5895  C4'  DA A 287      13.304 267.654 677.164 
ATOM   5896  O4'  DA A 287      13.258 268.996 676.601 
ATOM   5897  C3'  DA A 287      13.334 267.888 678.674 
ATOM   5898  O3'  DA A 287      14.688 267.927 679.107 
ATOM   5899  C2'  DA A 287      12.724 269.277 678.863 
ATOM   5900  C1'  DA A 287      13.399 269.931 677.661 
ATOM   5901  N9   DA A 287      12.762 271.209 677.238 
ATOM   5902  C8   DA A 287      11.440 271.551 677.276 
ATOM   5903  N7   DA A 287      11.195 272.747 676.836 
ATOM   5904  C5   DA A 287      12.445 273.234 676.478 
ATOM   5905  C6   DA A 287      12.863 274.461 675.937 
ATOM   5906  N6   DA A 287      12.026 275.467 675.649 
ATOM   5907  N1   DA A 287      14.179 274.617 675.703 
ATOM   5908  C2   DA A 287      15.008 273.614 675.991 
ATOM   5909  N3   DA A 287      14.734 272.431 676.496 
ATOM   5910  C4   DA A 287      13.410 272.300 676.721 
ATOM   5911  P    DT A 288      15.077 267.238 680.499 
ATOM   5912  OP1  DT A 288      15.296 265.789 680.292 
ATOM   5913  OP2  DT A 288      14.080 267.603 681.529 
ATOM   5914  O5'  DT A 288      16.472 267.951 680.825 
ATOM   5915  C5'  DT A 288      17.306 268.386 679.734 
ATOM   5916  C4'  DT A 288      17.854 269.771 680.020 
ATOM   5917  O4'  DT A 288      16.961 270.827 679.563 
ATOM   5918  C3'  DT A 288      18.090 270.101 681.494 
ATOM   5919  O3'  DT A 288      19.262 270.900 681.604 
ATOM   5920  C2'  DT A 288      16.885 270.950 681.899 
ATOM   5921  C1'  DT A 288      16.805 271.768 680.613 
ATOM   5922  N1   DT A 288      15.501 272.461 680.424 
ATOM   5923  C2   DT A 288      15.528 273.689 679.808 
ATOM   5924  O2   DT A 288      16.558 274.214 679.422 
ATOM   5925  N3   DT A 288      14.301 274.302 679.651 
ATOM   5926  C4   DT A 288      13.078 273.800 680.049 
ATOM   5927  O4   DT A 288      12.044 274.442 679.854 
ATOM   5928  C5   DT A 288      13.151 272.507 680.685 
ATOM   5929  C7   DT A 288      11.865 271.887 681.150 
ATOM   5930  C6   DT A 288      14.331 271.888 680.852 
ATOM   5931  P    DG A 289      20.264 270.642 682.826 
ATOM   5932  OP1  DG A 289      21.181 269.530 682.490 
ATOM   5933  OP2  DG A 289      19.490 270.490 684.078 
ATOM   5934  O5'  DG A 289      21.079 272.019 682.862 
ATOM   5935  C5'  DG A 289      21.271 272.748 681.635 
ATOM   5936  C4'  DG A 289      21.027 274.226 681.867 
ATOM   5937  O4'  DG A 289      19.629 274.592 681.690 
ATOM   5938  C3'  DG A 289      21.370 274.746 683.263 
ATOM   5939  O3'  DG A 289      21.910 276.057 683.145 
ATOM   5940  C2'  DG A 289      20.025 274.838 683.983 
ATOM   5941  C1'  DG A 289      19.228 275.379 682.801 
ATOM   5942  N9   DG A 289      17.753 275.240 682.959 
ATOM   5943  C8   DG A 289      17.034 274.240 683.576 
ATOM   5944  N7   DG A 289      15.735 274.417 683.542 
ATOM   5945  C5   DG A 289      15.583 275.621 682.855 
ATOM   5946  C6   DG A 289      14.406 276.332 682.506 
ATOM   5947  O6   DG A 289      13.236 276.042 682.736 
ATOM   5948  N1   DG A 289      14.707 277.511 681.809 
ATOM   5949  C2   DG A 289      15.979 277.945 681.491 
ATOM   5950  N2   DG A 289      16.055 279.097 680.821 
ATOM   5951  N3   DG A 289      17.084 277.276 681.818 
ATOM   5952  C4   DG A 289      16.809 276.131 682.495 
ATOM   5953  P    DG A 290      23.135 276.478 684.086 
ATOM   5954  OP1  DG A 290      24.405 276.016 683.483 
ATOM   5955  OP2  DG A 290      22.874 276.031 685.471 
ATOM   5956  O5'  DG A 290      23.054 278.075 684.012 
ATOM   5957  C5'  DG A 290      22.539 278.694 682.819 
ATOM   5958  C4'  DG A 290      21.591 279.818 683.186 
ATOM   5959  O4'  DG A 290      20.221 279.355 683.359 
ATOM   5960  C3'  DG A 290      21.900 280.549 684.492 
ATOM   5961  O3'  DG A 290      21.599 281.929 684.330 
ATOM   5962  C2'  DG A 290      20.925 279.955 685.509 
ATOM   5963  C1'  DG A 290      19.719 279.885 684.576 
ATOM   5964  N9   DG A 290      18.637 278.984 685.062 
ATOM   5965  C8   DG A 290      18.737 277.806 685.769 
ATOM   5966  N7   DG A 290      17.582 277.250 686.046 
ATOM   5967  C5   DG A 290      16.652 278.123 685.484 
ATOM   5968  C6   DG A 290      15.234 278.055 685.459 
ATOM   5969  O6   DG A 290      14.496 277.197 685.935 
ATOM   5970  N1   DG A 290      14.681 279.150 684.781 
ATOM   5971  C2   DG A 290      15.403 280.176 684.204 
ATOM   5972  N2   DG A 290      14.688 281.130 683.602 
ATOM   5973  N3   DG A 290      16.733 280.239 684.227 
ATOM   5974  C4   DG A 290      17.285 279.184 684.881 
ATOM   5975  P    DA A 291      22.573 283.018 684.985 
ATOM   5976  OP1  DA A 291      23.716 283.270 684.079 
ATOM   5977  OP2  DA A 291      22.916 282.611 686.365 
ATOM   5978  O5'  DA A 291      21.624 284.307 685.025 
ATOM   5979  C5'  DA A 291      20.603 284.453 684.021 
ATOM   5980  C4'  DA A 291      19.308 284.911 684.663 
ATOM   5981  O4'  DA A 291      18.490 283.796 685.120 
ATOM   5982  C3'  DA A 291      19.455 285.792 685.902 
ATOM   5983  O3'  DA A 291      18.426 286.774 685.894 
ATOM   5984  C2'  DA A 291      19.216 284.848 687.080 
ATOM   5985  C1'  DA A 291      18.069 284.065 686.448 
ATOM   5986  N9   DA A 291      17.792 282.764 687.118 
ATOM   5987  C8   DA A 291      18.679 281.905 687.703 
ATOM   5988  N7   DA A 291      18.127 280.844 688.206 
ATOM   5989  C5   DA A 291      16.776 281.009 687.936 
ATOM   5990  C6   DA A 291      15.651 280.217 688.216 
ATOM   5991  N6   DA A 291      15.714 279.044 688.861 
ATOM   5992  N1   DA A 291      14.454 280.676 687.807 
ATOM   5993  C2   DA A 291      14.397 281.842 687.165 
ATOM   5994  N3   DA A 291      15.374 282.664 686.850 
ATOM   5995  C4   DA A 291      16.561 282.181 687.270 
ATOM   5996  P    DT A 292      18.769 288.264 686.369 
ATOM   5997  OP1  DT A 292      19.353 289.021 685.240 
ATOM   5998  OP2  DT A 292      19.578 288.216 687.606 
ATOM   5999  O5'  DT A 292      17.312 288.833 686.702 
ATOM   6000  C5'  DT A 292      16.180 288.325 685.971 
ATOM   6001  C4'  DT A 292      15.027 288.059 686.920 
ATOM   6002  O4'  DT A 292      15.073 286.719 687.488 
ATOM   6003  C3'  DT A 292      14.946 288.974 688.141 
ATOM   6004  O3'  DT A 292      13.578 289.240 688.428 
ATOM   6005  C2'  DT A 292      15.531 288.147 689.285 
ATOM   6006  C1'  DT A 292      14.887 286.821 688.891 
ATOM   6007  N1   DT A 292      15.520 285.634 689.530 
ATOM   6008  C2   DT A 292      14.694 284.585 689.856 
ATOM   6009  O2   DT A 292      13.494 284.595 689.645 
ATOM   6010  N3   DT A 292      15.317 283.502 690.447 
ATOM   6011  C4   DT A 292      16.663 283.386 690.730 
ATOM   6012  O4   DT A 292      17.105 282.365 691.263 
ATOM   6013  C5   DT A 292      17.446 284.537 690.352 
ATOM   6014  C7   DT A 292      18.921 284.493 690.626 
ATOM   6015  C6   DT A 292      16.868 285.603 689.776 
ATOM   6016  P    DT A 293      13.155 290.710 688.896 
ATOM   6017  OP1  DT A 293      12.963 291.573 687.708 
ATOM   6018  OP2  DT A 293      14.114 291.205 689.909 
ATOM   6019  O5'  DT A 293      11.741 290.427 689.590 
ATOM   6020  C5'  DT A 293      10.937 289.332 689.112 
ATOM   6021  C4'  DT A 293      10.362 288.561 690.284 
ATOM   6022  O4'  DT A 293      11.255 287.508 690.747 
ATOM   6023  C3'  DT A 293      10.075 289.379 691.542 
ATOM   6024  O3'  DT A 293       8.889 288.885 692.152 
ATOM   6025  C2'  DT A 293      11.255 289.091 692.470 
ATOM   6026  C1'  DT A 293      11.364 287.602 692.159 
ATOM   6027  N1   DT A 293      12.665 287.000 692.564 
ATOM   6028  C2   DT A 293      12.641 285.701 693.010 
ATOM   6029  O2   DT A 293      11.616 285.043 693.083 
ATOM   6030  N3   DT A 293      13.864 285.176 693.378 
ATOM   6031  C4   DT A 293      15.080 285.827 693.336 
ATOM   6032  O4   DT A 293      16.111 285.253 693.691 
ATOM   6033  C5   DT A 293      15.004 287.186 692.853 
ATOM   6034  C7   DT A 293      16.282 287.968 692.776 
ATOM   6035  C6   DT A 293      13.827 287.722 692.490 
ATOM   6036  P    DC A 294       7.852 289.925 692.790 
ATOM   6037  OP1  DC A 294       6.962 290.450 691.731 
ATOM   6038  OP2  DC A 294       8.588 290.937 693.580 
ATOM   6039  O5'  DC A 294       7.019 288.977 693.774 
ATOM   6040  C5'  DC A 294       6.855 287.588 693.432 
ATOM   6041  C4'  DC A 294       7.073 286.724 694.658 
ATOM   6042  O4'  DC A 294       8.471 286.360 694.840 
ATOM   6043  C3'  DC A 294       6.678 287.353 695.994 
ATOM   6044  O3'  DC A 294       6.124 286.345 696.832 
ATOM   6045  C2'  DC A 294       7.998 287.822 696.606 
ATOM   6046  C1'  DC A 294       8.825 286.608 696.192 
ATOM   6047  N1   DC A 294      10.296 286.838 696.250 
ATOM   6048  C2   DC A 294      11.107 285.767 696.617 
ATOM   6049  O2   DC A 294      10.577 284.681 696.877 
ATOM   6050  N3   DC A 294      12.450 285.957 696.676 
ATOM   6051  C4   DC A 294      12.984 287.150 696.387 
ATOM   6052  N4   DC A 294      14.300 287.284 696.459 
ATOM   6053  C5   DC A 294      12.168 288.265 696.008 
ATOM   6054  C6   DC A 294      10.828 288.055 695.955 
ATOM   6055  P    DC A 295       4.865 286.706 697.751 
ATOM   6056  OP1  DC A 295       3.620 286.582 696.959 
ATOM   6057  OP2  DC A 295       5.089 288.013 698.408 
ATOM   6058  O5'  DC A 295       4.926 285.539 698.844 
ATOM   6059  C5'  DC A 295       5.472 284.260 698.469 
ATOM   6060  C4'  DC A 295       6.392 283.749 699.559 
ATOM   6061  O4'  DC A 295       7.762 284.215 699.392 
ATOM   6062  C3'  DC A 295       6.032 284.168 700.984 
ATOM   6063  O3'  DC A 295       6.320 283.090 701.868 
ATOM   6064  C2'  DC A 295       6.983 285.322 701.301 
ATOM   6065  C1'  DC A 295       8.218 284.721 700.637 
ATOM   6066  N1   DC A 295       9.296 285.712 700.367 
ATOM   6067  C2   DC A 295      10.616 285.282 700.474 
ATOM   6068  O2   DC A 295      10.837 284.106 700.786 
ATOM   6069  N3   DC A 295      11.613 286.171 700.232 
ATOM   6070  C4   DC A 295      11.333 287.436 699.898 
ATOM   6071  N4   DC A 295      12.341 288.266 699.672 
ATOM   6072  C5   DC A 295       9.981 287.900 699.783 
ATOM   6073  C6   DC A 295       9.000 286.996 700.029 
ATOM   6074  P    DT A 296       5.311 282.784 703.072 
ATOM   6075  OP1  DT A 296       4.194 281.946 702.583 
ATOM   6076  OP2  DT A 296       4.930 284.051 703.734 
ATOM   6077  O5'  DT A 296       6.241 281.925 704.052 
ATOM   6078  C5'  DT A 296       7.291 281.119 703.487 
ATOM   6079  C4'  DT A 296       8.560 281.274 704.304 
ATOM   6080  O4'  DT A 296       9.377 282.391 703.852 
ATOM   6081  C3'  DT A 296       8.361 281.542 705.795 
ATOM   6082  O3'  DT A 296       9.377 280.863 706.524 
ATOM   6083  C2'  DT A 296       8.574 283.047 705.950 
ATOM   6084  C1'  DT A 296       9.752 283.159 704.985 
ATOM   6085  N1   DT A 296      10.025 284.551 704.532 
ATOM   6086  C2   DT A 296      11.338 284.892 704.313 
ATOM   6087  O2   DT A 296      12.260 284.112 704.474 
ATOM   6088  N3   DT A 296      11.552 286.190 703.894 
ATOM   6089  C4   DT A 296      10.585 287.152 703.681 
ATOM   6090  O4   DT A 296      10.898 288.283 703.305 
ATOM   6091  C5   DT A 296       9.237 286.700 703.937 
ATOM   6092  C7   DT A 296       8.124 287.685 703.730 
ATOM   6093  C6   DT A 296       9.001 285.443 704.346 
ATOM   6094  P    DC A 297       8.999 280.157 707.909 
ATOM   6095  OP1  DC A 297       8.440 278.812 707.643 
ATOM   6096  OP2  DC A 297       8.152 281.065 708.714 
ATOM   6097  O5'  DC A 297      10.437 280.016 708.595 
ATOM   6098  C5'  DC A 297      11.598 279.865 707.757 
ATOM   6099  C4'  DC A 297      12.723 280.743 708.267 
ATOM   6100  O4'  DC A 297      12.677 282.086 707.704 
ATOM   6101  C3'  DC A 297      12.753 280.977 709.777 
ATOM   6102  O3'  DC A 297      14.107 281.016 710.210 
ATOM   6103  C2'  DC A 297      12.144 282.367 709.965 
ATOM   6104  C1'  DC A 297      12.818 283.020 708.763 
ATOM   6105  N1   DC A 297      12.181 284.298 708.341 
ATOM   6106  C2   DC A 297      13.007 285.300 707.836 
ATOM   6107  O2   DC A 297      14.222 285.088 707.760 
ATOM   6108  N3   DC A 297      12.445 286.473 707.446 
ATOM   6109  C4   DC A 297      11.123 286.662 707.544 
ATOM   6110  N4   DC A 297      10.623 287.824 707.150 
ATOM   6111  C5   DC A 297      10.257 285.646 708.061 
ATOM   6112  C6   DC A 297      10.837 284.481 708.446 
ATOM   6113  P    DT A 298      14.496 280.327 711.602 
ATOM   6114  OP1  DT A 298      14.715 278.878 711.395 
ATOM   6115  OP2  DT A 298      13.500 280.693 712.632 
ATOM   6116  O5'  DT A 298      15.892 281.040 711.928 
ATOM   6117  C5'  DT A 298      16.726 281.475 710.837 
ATOM   6118  C4'  DT A 298      17.273 282.860 711.123 
ATOM   6119  O4'  DT A 298      16.380 283.916 710.666 
ATOM   6120  C3'  DT A 298      17.509 283.191 712.597 
ATOM   6121  O3'  DT A 298      18.681 283.989 712.707 
ATOM   6122  C2'  DT A 298      16.304 284.039 713.002 
ATOM   6123  C1'  DT A 298      16.225 284.858 711.716 
ATOM   6124  N1   DT A 298      14.920 285.550 711.527 
ATOM   6125  C2   DT A 298      14.947 286.779 710.911 
ATOM   6126  O2   DT A 298      15.978 287.304 710.525 
ATOM   6127  N3   DT A 298      13.720 287.391 710.754 
ATOM   6128  C4   DT A 298      12.497 286.889 711.152 
ATOM   6129  O4   DT A 298      11.463 287.532 710.956 
ATOM   6130  C5   DT A 298      12.571 285.596 711.788 
ATOM   6131  C7   DT A 298      11.284 284.977 712.253 
ATOM   6132  C6   DT A 298      13.750 284.978 711.955 
ATOM   6133  P    DC A 299      19.684 283.731 713.929 
ATOM   6134  OP1  DC A 299      20.600 282.619 713.593 
ATOM   6135  OP2  DC A 299      18.909 283.579 715.181 
ATOM   6136  O5'  DC A 299      20.498 285.108 713.965 
ATOM   6137  C5'  DC A 299      20.690 285.837 712.738 
ATOM   6138  C4'  DC A 299      20.446 287.315 712.970 
ATOM   6139  O4'  DC A 299      19.048 287.681 712.793 
ATOM   6140  C3'  DC A 299      20.789 287.835 714.366 
ATOM   6141  O3'  DC A 299      21.329 289.146 714.248 
ATOM   6142  C2'  DC A 299      19.445 287.927 715.086 
ATOM   6143  C1'  DC A 299      18.647 288.468 713.904 
ATOM   6144  N1   DC A 299      17.173 288.330 714.062 
ATOM   6145  C2   DC A 299      16.365 289.330 713.527 
ATOM   6146  O2   DC A 299      16.900 290.283 712.948 
ATOM   6147  N3   DC A 299      15.017 289.222 713.661 
ATOM   6148  C4   DC A 299      14.477 288.174 714.295
[truncated: 415,700 more chars]
