# Supplementary material for: Characterization of lncRNA-protein interactions associated with Prostate cancer and Androgen receptors by molecular docking simulations
Source: Biochem Biophys Rep. 2025 Mar 9;42:101959. doi: 10.1016/j.bbrep.2025.101959 (PMC11929892; doi:10.1016/j.bbrep.2025.101959)
Supplement: Multimedia component 29 [file mmc29.zip › bbrep_00101959_model_18.pdb]

REMARK Number:    18
REMARK Ligand:     lig_628dcb8434e2f.pdb
REMARK Contact:     0     0     0
REMARK Score:  -182.55
REMARK RMSD:    773.60
MODEL       18
ATOM      1  N   ALA A  24      30.357  -5.473 -24.875 
ATOM      2  CA  ALA A  24      30.515  -4.000 -24.871 
ATOM      3  CB  ALA A  24      29.364  -3.347 -25.653 
ATOM      4  C   ALA A  24      30.496  -3.471 -23.474 
ATOM      5  O   ALA A  24      31.409  -3.720 -22.690 
ATOM      6  N   GLN A  25      29.435  -2.716 -23.129 
ATOM      7  CA  GLN A  25      29.334  -2.167 -21.810 
ATOM      8  CB  GLN A  25      28.209  -1.135 -21.640 
ATOM      9  CG  GLN A  25      28.449   0.131 -22.464 
ATOM     10  CD  GLN A  25      27.291   1.085 -22.227 
ATOM     11  OE1 GLN A  25      26.895   1.324 -21.089 
ATOM     12  NE2 GLN A  25      26.734   1.652 -23.331 
ATOM     13  C   GLN A  25      29.084  -3.296 -20.876 
ATOM     14  O   GLN A  25      28.668  -4.376 -21.290 
ATOM     15  N   ASP A  26      29.382  -3.075 -19.584 
ATOM     16  CA  ASP A  26      29.211  -4.105 -18.606 
ATOM     17  CB  ASP A  26      30.274  -4.043 -17.495 
ATOM     18  CG  ASP A  26      30.054  -5.171 -16.494 
ATOM     19  OD1 ASP A  26      28.986  -5.191 -15.826 
ATOM     20  OD2 ASP A  26      30.966  -6.032 -16.381 
ATOM     21  C   ASP A  26      27.866  -3.939 -17.988 
ATOM     22  O   ASP A  26      27.612  -2.985 -17.253 
ATOM     23  N   ASN A  27      26.945  -4.872 -18.288 
ATOM     24  CA  ASN A  27      25.662  -4.773 -17.669 
ATOM     25  CB  ASN A  27      24.503  -4.752 -18.683 
ATOM     26  CG  ASN A  27      24.583  -3.452 -19.471 
ATOM     27  OD1 ASN A  27      24.658  -2.366 -18.897 
ATOM     28  ND2 ASN A  27      24.568  -3.560 -20.827 
ATOM     29  C   ASN A  27      25.467  -5.984 -16.812 
ATOM     30  O   ASN A  27      24.473  -6.696 -16.949 
ATOM     31  N   SER A  28      26.402  -6.226 -15.873 
ATOM     32  CA  SER A  28      26.317  -7.361 -15.002 
ATOM     33  CB  SER A  28      27.559  -7.517 -14.112 
ATOM     34  OG  SER A  28      28.707  -7.731 -14.919 
ATOM     35  C   SER A  28      25.149  -7.145 -14.100 
ATOM     36  O   SER A  28      24.492  -8.089 -13.668 
ATOM     37  N   ARG A  29      24.868  -5.864 -13.806 
ATOM     38  CA  ARG A  29      23.821  -5.471 -12.913 
ATOM     39  CB  ARG A  29      23.787  -3.948 -12.704 
ATOM     40  CG  ARG A  29      25.152  -3.369 -12.324 
ATOM     41  CD  ARG A  29      25.113  -1.897 -11.913 
ATOM     42  NE  ARG A  29      26.512  -1.383 -11.942 
ATOM     43  CZ  ARG A  29      27.390  -1.720 -10.952 
ATOM     44  NH1 ARG A  29      27.024  -2.618  -9.991 
ATOM     45  NH2 ARG A  29      28.642  -1.178 -10.929 
ATOM     46  C   ARG A  29      22.506  -5.884 -13.504 
ATOM     47  O   ARG A  29      21.579  -6.255 -12.784 
ATOM     48  N   TYR A  30      22.378  -5.784 -14.840 
ATOM     49  CA  TYR A  30      21.164  -6.163 -15.505 
ATOM     50  CB  TYR A  30      21.186  -5.817 -17.003 
ATOM     51  CG  TYR A  30      19.900  -6.271 -17.606 
ATOM     52  CD1 TYR A  30      18.727  -5.600 -17.348 
ATOM     53  CD2 TYR A  30      19.876  -7.357 -18.449 
ATOM     54  CE1 TYR A  30      17.543  -6.018 -17.911 
ATOM     55  CE2 TYR A  30      18.698  -7.778 -19.016 
ATOM     56  CZ  TYR A  30      17.529  -7.109 -18.746 
ATOM     57  OH  TYR A  30      16.316  -7.539 -19.327 
ATOM     58  C   TYR A  30      20.959  -7.638 -15.363 
ATOM     59  O   TYR A  30      19.855  -8.092 -15.068 
ATOM     60  N   THR A  31      22.033  -8.431 -15.551 
ATOM     61  CA  THR A  31      21.926  -9.861 -15.473 
ATOM     62  CB  THR A  31      23.230 -10.559 -15.736 
ATOM     63  OG1 THR A  31      23.715 -10.225 -17.028 
ATOM     64  CG2 THR A  31      23.003 -12.080 -15.628 
ATOM     65  C   THR A  31      21.490 -10.229 -14.091 
ATOM     66  O   THR A  31      20.646 -11.105 -13.907 
ATOM     67  N   HIS A  32      22.064  -9.557 -13.079 
ATOM     68  CA  HIS A  32      21.744  -9.842 -11.711 
ATOM     69  ND1 HIS A  32      22.771 -10.826  -8.882 
ATOM     70  CG  HIS A  32      22.450  -9.554  -9.301 
ATOM     71  CB  HIS A  32      22.623  -9.069 -10.710 
ATOM     72  NE2 HIS A  32      22.010  -9.743  -7.096 
ATOM     73  CD2 HIS A  32      21.986  -8.905  -8.198 
ATOM     74  CE1 HIS A  32      22.488 -10.885  -7.556 
ATOM     75  C   HIS A  32      20.311  -9.481 -11.477 
ATOM     76  O   HIS A  32      19.604 -10.145 -10.722 
ATOM     77  N   PHE A  33      19.841  -8.406 -12.133 
ATOM     78  CA  PHE A  33      18.494  -7.942 -11.975 
ATOM     79  CB  PHE A  33      18.233  -6.698 -12.850 
ATOM     80  CG  PHE A  33      16.831  -6.221 -12.683 
ATOM     81  CD1 PHE A  33      15.822  -6.729 -13.471 
ATOM     82  CD2 PHE A  33      16.525  -5.261 -11.749 
ATOM     83  CE1 PHE A  33      14.528  -6.288 -13.327 
ATOM     84  CE2 PHE A  33      15.232  -4.815 -11.599 
ATOM     85  CZ  PHE A  33      14.232  -5.330 -12.388 
ATOM     86  C   PHE A  33      17.577  -9.044 -12.410 
ATOM     87  O   PHE A  33      16.584  -9.337 -11.745 
ATOM     88  N   LEU A  34      17.891  -9.694 -13.546 
ATOM     89  CA  LEU A  34      17.052 -10.740 -14.056 
ATOM     90  CB  LEU A  34      17.509 -11.262 -15.429 
ATOM     91  CG  LEU A  34      17.352 -10.227 -16.561 
ATOM     92  CD1 LEU A  34      17.815 -10.799 -17.911 
ATOM     93  CD2 LEU A  34      15.914  -9.684 -16.622 
ATOM     94  C   LEU A  34      17.034 -11.895 -13.105 
ATOM     95  O   LEU A  34      15.977 -12.463 -12.835 
ATOM     96  N   THR A  35      18.201 -12.276 -12.555 
ATOM     97  CA  THR A  35      18.222 -13.429 -11.706 
ATOM     98  CB  THR A  35      19.611 -13.827 -11.277 
ATOM     99  OG1 THR A  35      19.582 -15.110 -10.672 
ATOM    100  CG2 THR A  35      20.183 -12.793 -10.291 
ATOM    101  C   THR A  35      17.370 -13.183 -10.496 
ATOM    102  O   THR A  35      16.600 -14.054 -10.093 
ATOM    103  N   GLN A  36      17.510 -12.004  -9.861 
ATOM    104  CA  GLN A  36      16.760 -11.714  -8.673 
ATOM    105  CB  GLN A  36      17.330 -10.515  -7.900 
ATOM    106  CG  GLN A  36      18.719 -10.776  -7.318 
ATOM    107  CD  GLN A  36      19.161  -9.521  -6.583 
ATOM    108  OE1 GLN A  36      18.999  -8.403  -7.076 
ATOM    109  NE2 GLN A  36      19.727  -9.702  -5.360 
ATOM    110  C   GLN A  36      15.306 -11.414  -8.928 
ATOM    111  O   GLN A  36      14.428 -11.820  -8.172 
ATOM    112  N   HIS A  37      15.041 -10.560  -9.926 
ATOM    113  CA  HIS A  37      13.739 -10.030 -10.232 
ATOM    114  ND1 HIS A  37      13.488  -7.875  -7.943 
ATOM    115  CG  HIS A  37      14.262  -7.931  -9.081 
ATOM    116  CB  HIS A  37      13.787  -8.508 -10.384 
ATOM    117  NE2 HIS A  37      15.483  -7.062  -7.395 
ATOM    118  CD2 HIS A  37      15.476  -7.429  -8.730 
ATOM    119  CE1 HIS A  37      14.268  -7.348  -6.966 
ATOM    120  C   HIS A  37      12.906 -10.649 -11.327 
ATOM    121  O   HIS A  37      11.752 -10.256 -11.466 
ATOM    122  N   TYR A  38      13.434 -11.530 -12.202 
ATOM    123  CA  TYR A  38      12.632 -11.883 -13.350 
ATOM    124  CB  TYR A  38      13.334 -11.414 -14.642 
ATOM    125  CG  TYR A  38      12.655 -11.872 -15.887 
ATOM    126  CD1 TYR A  38      11.465 -11.319 -16.304 
ATOM    127  CD2 TYR A  38      13.246 -12.841 -16.668 
ATOM    128  CE1 TYR A  38      10.868 -11.746 -17.467 
ATOM    129  CE2 TYR A  38      12.653 -13.271 -17.830 
ATOM    130  CZ  TYR A  38      11.459 -12.724 -18.231 
ATOM    131  OH  TYR A  38      10.848 -13.164 -19.425 
ATOM    132  C   TYR A  38      12.379 -13.364 -13.432 
ATOM    133  O   TYR A  38      13.285 -14.174 -13.250 
ATOM    134  N   ASP A  39      11.102 -13.741 -13.690 
ATOM    135  CA  ASP A  39      10.698 -15.112 -13.886 
ATOM    136  CB  ASP A  39      10.028 -15.729 -12.643 
ATOM    137  CG  ASP A  39       9.940 -17.238 -12.841 
ATOM    138  OD1 ASP A  39      10.562 -17.742 -13.815 
ATOM    139  OD2 ASP A  39       9.249 -17.904 -12.025 
ATOM    140  C   ASP A  39       9.669 -15.081 -14.984 
ATOM    141  O   ASP A  39       8.529 -14.682 -14.754 
ATOM    142  N   ALA A  40      10.037 -15.519 -16.207 
ATOM    143  CA  ALA A  40       9.168 -15.355 -17.343 
ATOM    144  CB  ALA A  40       9.809 -15.843 -18.652 
ATOM    145  C   ALA A  40       7.861 -16.082 -17.196 
ATOM    146  O   ALA A  40       6.812 -15.469 -17.390 
ATOM    147  N   LYS A  41       7.868 -17.386 -16.837 
ATOM    148  CA  LYS A  41       6.612 -18.091 -16.756 
ATOM    149  CB  LYS A  41       6.394 -19.072 -17.922 
ATOM    150  CG  LYS A  41       6.320 -18.394 -19.293 
ATOM    151  CD  LYS A  41       6.383 -19.380 -20.462 
ATOM    152  CE  LYS A  41       6.315 -18.723 -21.842 
ATOM    153  NZ  LYS A  41       6.395 -19.761 -22.893 
ATOM    154  C   LYS A  41       6.607 -18.900 -15.492 
ATOM    155  O   LYS A  41       6.979 -20.072 -15.469 
ATOM    156  N   PRO A  42       6.164 -18.261 -14.447 
ATOM    157  CA  PRO A  42       6.146 -18.766 -13.096 
ATOM    158  CD  PRO A  42       5.459 -16.998 -14.579 
ATOM    159  CB  PRO A  42       5.693 -17.583 -12.242 
ATOM    160  CG  PRO A  42       4.817 -16.760 -13.203 
ATOM    161  C   PRO A  42       5.350 -19.982 -12.740 
ATOM    162  O   PRO A  42       5.866 -20.776 -11.954 
ATOM    163  N   GLN A  43       4.106 -20.125 -13.253 
ATOM    164  CA  GLN A  43       3.233 -21.210 -12.882 
ATOM    165  CB  GLN A  43       3.921 -22.559 -12.575 
ATOM    166  CG  GLN A  43       2.969 -23.746 -12.437 
ATOM    167  CD  GLN A  43       2.653 -24.258 -13.835 
ATOM    168  OE1 GLN A  43       2.011 -23.577 -14.631 
ATOM    169  NE2 GLN A  43       3.125 -25.496 -14.144 
ATOM    170  C   GLN A  43       2.428 -20.772 -11.677 
ATOM    171  O   GLN A  43       1.781 -19.726 -11.696 
ATOM    172  N   GLY A  44       2.476 -21.564 -10.580 
ATOM    173  CA  GLY A  44       1.617 -21.423  -9.423 
ATOM    174  C   GLY A  44       1.682 -20.099  -8.711 
ATOM    175  O   GLY A  44       0.636 -19.515  -8.436 
ATOM    176  N   ARG A  45       2.881 -19.573  -8.391 
ATOM    177  CA  ARG A  45       2.966 -18.320  -7.681 
ATOM    178  CB  ARG A  45       2.277 -17.177  -8.444 
ATOM    179  CG  ARG A  45       2.951 -16.883  -9.786 
ATOM    180  CD  ARG A  45       2.084 -16.065 -10.743 
ATOM    181  NE  ARG A  45       2.134 -14.640 -10.313 
ATOM    182  CZ  ARG A  45       1.083 -13.819 -10.595 
ATOM    183  NH1 ARG A  45      -0.026 -14.325 -11.205 
ATOM    184  NH2 ARG A  45       1.132 -12.493 -10.270 
ATOM    185  C   ARG A  45       2.353 -18.422  -6.307 
ATOM    186  O   ARG A  45       1.777 -17.453  -5.809 
ATOM    187  N   ASP A  46       2.452 -19.607  -5.663 
ATOM    188  CA  ASP A  46       1.984 -19.790  -4.311 
ATOM    189  CB  ASP A  46       1.250 -21.127  -4.079 
ATOM    190  CG  ASP A  46       2.197 -22.277  -4.390 
ATOM    191  OD1 ASP A  46       3.256 -22.021  -5.022 
ATOM    192  OD2 ASP A  46       1.866 -23.431  -4.005 
ATOM    193  C   ASP A  46       3.161 -19.699  -3.376 
ATOM    194  O   ASP A  46       4.259 -19.317  -3.777 
ATOM    195  N   ASP A  47       2.954 -20.056  -2.089 
ATOM    196  CA  ASP A  47       3.986 -19.963  -1.086 
ATOM    197  CB  ASP A  47       3.505 -20.399   0.311 
ATOM    198  CG  ASP A  47       2.512 -19.366   0.829 
ATOM    199  OD1 ASP A  47       2.392 -18.285   0.192 
ATOM    200  OD2 ASP A  47       1.859 -19.643   1.870 
ATOM    201  C   ASP A  47       5.122 -20.868  -1.453 
ATOM    202  O   ASP A  47       6.290 -20.503  -1.321 
ATOM    203  N   ARG A  48       4.797 -22.077  -1.942 
ATOM    204  CA  ARG A  48       5.781 -23.061  -2.293 
ATOM    205  CB  ARG A  48       5.140 -24.351  -2.823 
ATOM    206  CG  ARG A  48       6.146 -25.430  -3.211 
ATOM    207  CD  ARG A  48       5.521 -26.560  -4.029 
ATOM    208  NE  ARG A  48       5.134 -25.982  -5.348 
ATOM    209  CZ  ARG A  48       4.541 -26.764  -6.297 
ATOM    210  NH1 ARG A  48       4.304 -28.084  -6.046 
ATOM    211  NH2 ARG A  48       4.179 -26.221  -7.497 
ATOM    212  C   ARG A  48       6.632 -22.511  -3.395 
ATOM    213  O   ARG A  48       7.843 -22.722  -3.421 
ATOM    214  N   TYR A  49       6.004 -21.778  -4.332 
ATOM    215  CA  TYR A  49       6.690 -21.207  -5.452 
ATOM    216  CB  TYR A  49       5.716 -20.385  -6.317 
ATOM    217  CG  TYR A  49       6.455 -19.484  -7.246 
ATOM    218  CD1 TYR A  49       6.995 -19.944  -8.423 
ATOM    219  CD2 TYR A  49       6.580 -18.149  -6.930 
ATOM    220  CE1 TYR A  49       7.662 -19.084  -9.266 
ATOM    221  CE2 TYR A  49       7.244 -17.287  -7.767 
ATOM    222  CZ  TYR A  49       7.787 -17.755  -8.938 
ATOM    223  OH  TYR A  49       8.468 -16.868  -9.798 
ATOM    224  C   TYR A  49       7.763 -20.299  -4.937 
ATOM    225  O   TYR A  49       8.907 -20.361  -5.387 
ATOM    226  N   CYS A  50       7.427 -19.442  -3.956 
ATOM    227  CA  CYS A  50       8.387 -18.513  -3.432 
ATOM    228  CB  CYS A  50       7.789 -17.543  -2.401 
ATOM    229  SG  CYS A  50       6.919 -16.168  -3.203 
ATOM    230  C   CYS A  50       9.521 -19.233  -2.772 
ATOM    231  O   CYS A  50      10.680 -18.874  -2.966 
ATOM    232  N   GLU A  51       9.232 -20.282  -1.984 
ATOM    233  CA  GLU A  51      10.291 -20.937  -1.274 
ATOM    234  CB  GLU A  51       9.814 -22.052  -0.328 
ATOM    235  CG  GLU A  51       9.046 -21.500   0.875 
ATOM    236  CD  GLU A  51       8.647 -22.660   1.776 
ATOM    237  OE1 GLU A  51       8.797 -23.834   1.341 
ATOM    238  OE2 GLU A  51       8.191 -22.384   2.918 
ATOM    239  C   GLU A  51      11.271 -21.539  -2.238 
ATOM    240  O   GLU A  51      12.477 -21.471  -2.014 
ATOM    241  N   SER A  52      10.782 -22.163  -3.323 
ATOM    242  CA  SER A  52      11.648 -22.819  -4.266 
ATOM    243  CB  SER A  52      10.871 -23.670  -5.287 
ATOM    244  OG  SER A  52      11.770 -24.296  -6.189 
ATOM    245  C   SER A  52      12.484 -21.840  -5.041 
ATOM    246  O   SER A  52      13.695 -22.015  -5.173 
ATOM    247  N   ILE A  53      11.853 -20.774  -5.572 
ATOM    248  CA  ILE A  53      12.510 -19.830  -6.436 
ATOM    249  CB  ILE A  53      11.569 -18.839  -7.063 
ATOM    250  CG1 ILE A  53      12.268 -18.100  -8.213 
ATOM    251  CG2 ILE A  53      11.022 -17.910  -5.967 
ATOM    252  CD1 ILE A  53      11.307 -17.285  -9.080 
ATOM    253  C   ILE A  53      13.564 -19.071  -5.697 
ATOM    254  O   ILE A  53      14.625 -18.777  -6.243 
ATOM    255  N   MET A  54      13.288 -18.724  -4.431 
ATOM    256  CA  MET A  54      14.208 -17.931  -3.681 
ATOM    257  CB  MET A  54      13.657 -17.630  -2.278 
ATOM    258  CG  MET A  54      14.129 -16.292  -1.716 
ATOM    259  SD  MET A  54      13.400 -14.851  -2.557 
ATOM    260  CE  MET A  54      13.965 -13.641  -1.327 
ATOM    261  C   MET A  54      15.482 -18.715  -3.574 
ATOM    262  O   MET A  54      16.577 -18.162  -3.661 
ATOM    263  N   ARG A  55      15.360 -20.040  -3.377 
ATOM    264  CA  ARG A  55      16.487 -20.926  -3.259 
ATOM    265  CB  ARG A  55      16.035 -22.353  -2.921 
ATOM    266  CG  ARG A  55      15.198 -22.413  -1.641 
ATOM    267  CD  ARG A  55      14.502 -23.757  -1.423 
ATOM    268  NE  ARG A  55      15.339 -24.566  -0.498 
ATOM    269  CZ  ARG A  55      15.110 -25.907  -0.399 
ATOM    270  NH1 ARG A  55      14.168 -26.490  -1.198 
ATOM    271  NH2 ARG A  55      15.823 -26.659   0.486 
ATOM    272  C   ARG A  55      17.249 -20.983  -4.555 
ATOM    273  O   ARG A  55      18.476 -20.907  -4.565 
ATOM    274  N   ARG A  56      16.538 -21.101  -5.694 
ATOM    275  CA  ARG A  56      17.186 -21.258  -6.971 
ATOM    276  CB  ARG A  56      16.203 -21.454  -8.140 
ATOM    277  CG  ARG A  56      15.409 -22.759  -8.083 
ATOM    278  CD  ARG A  56      14.767 -23.128  -9.423 
ATOM    279  NE  ARG A  56      13.877 -22.004  -9.821 
ATOM    280  CZ  ARG A  56      12.561 -22.008  -9.459 
ATOM    281  NH1 ARG A  56      12.047 -23.057  -8.752 
ATOM    282  NH2 ARG A  56      11.757 -20.960  -9.804 
ATOM    283  C   ARG A  56      17.993 -20.038  -7.297 
ATOM    284  O   ARG A  56      19.094 -20.132  -7.842 
ATOM    285  N   ARG A  57      17.434 -18.858  -6.981 
ATOM    286  CA  ARG A  57      17.989 -17.566  -7.272 
ATOM    287  CB  ARG A  57      16.981 -16.432  -7.028 
ATOM    288  CG  ARG A  57      15.720 -16.618  -7.872 
ATOM    289  CD  ARG A  57      16.007 -16.749  -9.368 
ATOM    290  NE  ARG A  57      14.774 -17.286 -10.009 
ATOM    291  CZ  ARG A  57      14.462 -16.937 -11.292 
ATOM    292  NH1 ARG A  57      15.255 -16.058 -11.970 
ATOM    293  NH2 ARG A  57      13.356 -17.462 -11.896 
ATOM    294  C   ARG A  57      19.215 -17.308  -6.446 
ATOM    295  O   ARG A  57      20.047 -16.489  -6.833 
ATOM    296  N   GLY A  58      19.345 -17.952  -5.266 
ATOM    297  CA  GLY A  58      20.518 -17.749  -4.452 
ATOM    298  C   GLY A  58      20.249 -16.676  -3.435 
ATOM    299  O   GLY A  58      21.171 -16.056  -2.910 
ATOM    300  N   LEU A  59      18.957 -16.404  -3.197 
ATOM    301  CA  LEU A  59      18.390 -15.442  -2.291 
ATOM    302  CB  LEU A  59      16.997 -14.993  -2.748 
ATOM    303  CG  LEU A  59      17.057 -14.335  -4.141 
ATOM    304  CD1 LEU A  59      15.690 -13.786  -4.573 
ATOM    305  CD2 LEU A  59      18.175 -13.282  -4.214 
ATOM    306  C   LEU A  59      18.342 -15.875  -0.842 
ATOM    307  O   LEU A  59      17.877 -15.107  -0.005 
ATOM    308  N   THR A  60      18.628 -17.158  -0.543 
ATOM    309  CA  THR A  60      18.521 -17.780   0.758 
ATOM    310  CB  THR A  60      18.422 -19.273   0.655 
ATOM    311  OG1 THR A  60      19.592 -19.810   0.057 
ATOM    312  CG2 THR A  60      17.192 -19.608  -0.204 
ATOM    313  C   THR A  60      19.582 -17.448   1.776 
ATOM    314  O   THR A  60      19.306 -17.592   2.964 
ATOM    315  N   SER A  61      20.833 -17.093   1.412 
ATOM    316  CA  SER A  61      21.758 -16.859   2.493 
ATOM    317  CB  SER A  61      22.957 -17.826   2.485 
ATOM    318  OG  SER A  61      22.517 -19.158   2.702 
ATOM    319  C   SER A  61      22.320 -15.475   2.407 
ATOM    320  O   SER A  61      23.186 -15.209   1.575 
ATOM    321  N   PRO A  62      21.889 -14.572   3.254 
ATOM    322  CA  PRO A  62      20.832 -14.844   4.197 
ATOM    323  CD  PRO A  62      22.847 -13.617   3.787 
ATOM    324  CB  PRO A  62      20.985 -13.822   5.320 
ATOM    325  CG  PRO A  62      22.467 -13.428   5.263 
ATOM    326  C   PRO A  62      19.514 -14.718   3.499 
ATOM    327  O   PRO A  62      19.488 -14.279   2.350 
ATOM    328  N   CYS A  63      18.409 -15.091   4.176 
ATOM    329  CA  CYS A  63      17.107 -15.029   3.577 
ATOM    330  CB  CYS A  63      15.980 -15.525   4.508 
ATOM    331  SG  CYS A  63      16.264 -17.191   5.180 
ATOM    332  C   CYS A  63      16.811 -13.590   3.286 
ATOM    333  O   CYS A  63      16.979 -12.728   4.148 
ATOM    334  N   LYS A  64      16.363 -13.286   2.050 
ATOM    335  CA  LYS A  64      16.024 -11.933   1.733 
ATOM    336  CB  LYS A  64      15.958 -11.675   0.217 
ATOM    337  CG  LYS A  64      15.947 -10.196  -0.175 
ATOM    338  CD  LYS A  64      16.188  -9.974  -1.671 
ATOM    339  CE  LYS A  64      16.192  -8.501  -2.084 
ATOM    340  NZ  LYS A  64      16.367  -8.389  -3.549 
ATOM    341  C   LYS A  64      14.671 -11.685   2.334 
ATOM    342  O   LYS A  64      13.782 -12.531   2.250 
ATOM    343  N   ASP A  65      14.485 -10.514   2.975 
ATOM    344  CA  ASP A  65      13.252 -10.245   3.660 
ATOM    345  CB  ASP A  65      13.310  -8.967   4.522 
ATOM    346  CG  ASP A  65      13.625  -7.757   3.647 
ATOM    347  OD1 ASP A  65      14.224  -7.939   2.553 
ATOM    348  OD2 ASP A  65      13.278  -6.626   4.077 
ATOM    349  C   ASP A  65      12.107 -10.144   2.699 
ATOM    350  O   ASP A  65      11.037 -10.700   2.946 
ATOM    351  N   ILE A  66      12.280  -9.419   1.579 
ATOM    352  CA  ILE A  66      11.198  -9.300   0.645 
ATOM    353  CB  ILE A  66      10.432  -8.019   0.848 
ATOM    354  CG1 ILE A  66       9.083  -8.013   0.109 
ATOM    355  CG2 ILE A  66      11.366  -6.859   0.468 
ATOM    356  CD1 ILE A  66       9.205  -8.016  -1.410 
ATOM    357  C   ILE A  66      11.805  -9.311  -0.725 
ATOM    358  O   ILE A  66      12.863  -8.720  -0.940 
ATOM    359  N   ASN A  67      11.179 -10.019  -1.688 
ATOM    360  CA  ASN A  67      11.720 -10.015  -3.017 
ATOM    361  CB  ASN A  67      12.741 -11.139  -3.259 
ATOM    362  CG  ASN A  67      13.477 -10.847  -4.558 
ATOM    363  OD1 ASN A  67      14.272  -9.911  -4.638 
ATOM    364  ND2 ASN A  67      13.214 -11.676  -5.603 
ATOM    365  C   ASN A  67      10.584 -10.205  -3.973 
ATOM    366  O   ASN A  67       9.740 -11.082  -3.786 
ATOM    367  N   THR A  68      10.556  -9.392  -5.048 
ATOM    368  CA  THR A  68       9.471  -9.467  -5.982 
ATOM    369  CB  THR A  68       8.762  -8.158  -6.145 
ATOM    370  OG1 THR A  68       8.269  -7.721  -4.886 
ATOM    371  CG2 THR A  68       7.598  -8.348  -7.130 
ATOM    372  C   THR A  68       9.996  -9.879  -7.324 
ATOM    373  O   THR A  68      11.059  -9.439  -7.762 
ATOM    374  N   PHE A  69       9.236 -10.761  -8.006 
ATOM    375  CA  PHE A  69       9.601 -11.241  -9.309 
ATOM    376  CB  PHE A  69       9.527 -12.774  -9.435 
ATOM    377  CG  PHE A  69      10.543 -13.384  -8.526 
ATOM    378  CD1 PHE A  69      11.831 -13.609  -8.956 
ATOM    379  CD2 PHE A  69      10.207 -13.734  -7.237 
ATOM    380  CE1 PHE A  69      12.768 -14.171  -8.120 
ATOM    381  CE2 PHE A  69      11.140 -14.295  -6.395 
ATOM    382  CZ  PHE A  69      12.423 -14.515  -6.835 
ATOM    383  C   PHE A  69       8.608 -10.690 -10.287 
ATOM    384  O   PHE A  69       7.415 -10.605 -10.001 
ATOM    385  N   ILE A  70       9.099 -10.300 -11.480 
ATOM    386  CA  ILE A  70       8.279  -9.766 -12.530 
ATOM    387  CB  ILE A  70       8.894  -8.585 -13.228 
ATOM    388  CG1 ILE A  70       9.137  -7.438 -12.235 
ATOM    389  CG2 ILE A  70       7.982  -8.201 -14.407 
ATOM    390  CD1 ILE A  70      10.026  -6.325 -12.786 
ATOM    391  C   ILE A  70       8.146 -10.852 -13.550 
ATOM    392  O   ILE A  70       9.106 -11.572 -13.824 
ATOM    393  N   HIS A  71       6.934 -11.011 -14.122 
ATOM    394  CA  HIS A  71       6.704 -12.056 -15.078 
ATOM    395  ND1 HIS A  71       6.623 -14.322 -12.875 
ATOM    396  CG  HIS A  71       5.646 -13.442 -13.288 
ATOM    397  CB  HIS A  71       5.509 -12.942 -14.696 
ATOM    398  NE2 HIS A  71       5.416 -13.823 -11.074 
ATOM    399  CD2 HIS A  71       4.918 -13.148 -12.176 
ATOM    400  CE1 HIS A  71       6.439 -14.514 -11.544 
ATOM    401  C   HIS A  71       6.415 -11.410 -16.399 
ATOM    402  O   HIS A  71       6.310 -10.188 -16.486 
ATOM    403  N   GLY A  72       6.286 -12.218 -17.476 
ATOM    404  CA  GLY A  72       6.017 -11.656 -18.772 
ATOM    405  C   GLY A  72       7.295 -11.593 -19.560 
ATOM    406  O   GLY A  72       8.294 -12.209 -19.193 
ATOM    407  N   ASN A  73       7.269 -10.867 -20.702 
ATOM    408  CA  ASN A  73       8.405 -10.782 -21.584 
ATOM    409  CB  ASN A  73       8.034 -10.508 -23.057 
ATOM    410  CG  ASN A  73       7.346  -9.151 -23.163 
ATOM    411  OD1 ASN A  73       7.968  -8.146 -23.502 
ATOM    412  ND2 ASN A  73       6.017  -9.119 -22.872 
ATOM    413  C   ASN A  73       9.371  -9.723 -21.133 
ATOM    414  O   ASN A  73       8.994  -8.716 -20.538 
ATOM    415  N   LYS A  74      10.668  -9.952 -21.434 
ATOM    416  CA  LYS A  74      11.764  -9.101 -21.052 
ATOM    417  CB  LYS A  74      13.152  -9.709 -21.329 
ATOM    418  CG  LYS A  74      13.502 -10.903 -20.438 
ATOM    419  CD  LYS A  74      14.866 -11.514 -20.762 
ATOM    420  CE  LYS A  74      14.989 -11.999 -22.206 
ATOM    421  NZ  LYS A  74      16.380 -12.427 -22.480 
ATOM    422  C   LYS A  74      11.726  -7.769 -21.741 
ATOM    423  O   LYS A  74      12.108  -6.759 -21.152 
ATOM    424  N   ARG A  75      11.268  -7.726 -23.005 
ATOM    425  CA  ARG A  75      11.336  -6.518 -23.783 
ATOM    426  CB  ARG A  75      10.706  -6.680 -25.174 
ATOM    427  CG  ARG A  75      11.275  -7.856 -25.964 
ATOM    428  CD  ARG A  75      10.777  -7.928 -27.407 
ATOM    429  NE  ARG A  75       9.288  -7.909 -27.372 
ATOM    430  CZ  ARG A  75       8.587  -9.047 -27.093 
ATOM    431  NH1 ARG A  75       9.247 -10.192 -26.754 
ATOM    432  NH2 ARG A  75       7.223  -9.036 -27.147 
ATOM    433  C   ARG A  75      10.568  -5.434 -23.096 
ATOM    434  O   ARG A  75      11.000  -4.283 -23.058 
ATOM    435  N   SER A  76       9.396  -5.775 -22.533 
ATOM    436  CA  SER A  76       8.562  -4.791 -21.905 
ATOM    437  CB  SER A  76       7.236  -5.385 -21.396 
ATOM    438  OG  SER A  76       6.471  -5.878 -22.487 
ATOM    439  C   SER A  76       9.281  -4.196 -20.730 
ATOM    440  O   SER A  76       9.132  -3.009 -20.441 
ATOM    441  N   ILE A  77      10.063  -5.017 -20.003 
ATOM    442  CA  ILE A  77      10.777  -4.552 -18.848 
ATOM    443  CB  ILE A  77      11.426  -5.664 -18.076 
ATOM    444  CG1 ILE A  77      10.357  -6.647 -17.572 
ATOM    445  CG2 ILE A  77      12.260  -5.039 -16.946 
ATOM    446  CD1 ILE A  77      10.932  -7.947 -17.010 
ATOM    447  C   ILE A  77      11.850  -3.586 -19.254 
ATOM    448  O   ILE A  77      12.029  -2.547 -18.626 
ATOM    449  N   LYS A  78      12.600  -3.902 -20.324 
ATOM    450  CA  LYS A  78      13.670  -3.048 -20.763 
ATOM    451  CB  LYS A  78      14.457  -3.613 -21.957 
ATOM    452  CG  LYS A  78      15.314  -4.836 -21.619 
ATOM    453  CD  LYS A  78      15.896  -5.526 -22.854 
ATOM    454  CE  LYS A  78      16.828  -6.696 -22.531 
ATOM    455  NZ  LYS A  78      16.037  -7.912 -22.246 
ATOM    456  C   LYS A  78      13.105  -1.727 -21.186 
ATOM    457  O   LYS A  78      13.736  -0.686 -21.012 
ATOM    458  N   ALA A  79      11.881  -1.748 -21.741 
ATOM    459  CA  ALA A  79      11.200  -0.603 -22.284 
ATOM    460  CB  ALA A  79       9.821  -0.951 -22.871 
ATOM    461  C   ALA A  79      10.987   0.445 -21.231 
ATOM    462  O   ALA A  79      10.878   1.630 -21.545 
ATOM    463  N   ILE A  80      10.868   0.044 -19.956 
ATOM    464  CA  ILE A  80      10.626   1.016 -18.927 
ATOM    465  CB  ILE A  80      10.255   0.446 -17.581 
ATOM    466  CG1 ILE A  80      11.316  -0.473 -16.984 
ATOM    467  CG2 ILE A  80       8.892  -0.240 -17.747 
ATOM    468  CD1 ILE A  80      10.900  -1.026 -15.623 
ATOM    469  C   ILE A  80      11.745   2.022 -18.874 
ATOM    470  O   ILE A  80      11.546   3.160 -18.452 
ATOM    471  N   CYS A  81      12.966   1.624 -19.275 
ATOM    472  CA  CYS A  81      14.117   2.486 -19.280 
ATOM    473  CB  CYS A  81      15.428   1.734 -19.567 
ATOM    474  SG  CYS A  81      15.754   0.459 -18.312 
ATOM    475  C   CYS A  81      13.959   3.596 -20.289 
ATOM    476  O   CYS A  81      14.689   4.586 -20.237 
ATOM    477  N   GLU A  82      13.062   3.434 -21.284 
ATOM    478  CA  GLU A  82      12.862   4.454 -22.277 
ATOM    479  CB  GLU A  82      12.970   3.920 -23.715 
ATOM    480  CG  GLU A  82      11.961   2.809 -24.013 
ATOM    481  CD  GLU A  82      12.156   2.352 -25.452 
ATOM    482  OE1 GLU A  82      12.213   3.228 -26.356 
ATOM    483  OE2 GLU A  82      12.249   1.114 -25.666 
ATOM    484  C   GLU A  82      11.484   5.028 -22.107 
ATOM    485  O   GLU A  82      10.696   4.562 -21.287 
ATOM    486  N   ASN A  83      11.173   6.085 -22.884 
ATOM    487  CA  ASN A  83       9.911   6.767 -22.808 
ATOM    488  CB  ASN A  83       9.851   8.042 -23.664 
ATOM    489  CG  ASN A  83      10.676   9.103 -22.944 
ATOM    490  OD1 ASN A  83      10.664   9.185 -21.715 
ATOM    491  ND2 ASN A  83      11.416   9.938 -23.723 
ATOM    492  C   ASN A  83       8.817   5.839 -23.229 
ATOM    493  O   ASN A  83       7.665   6.001 -22.831 
ATOM    494  N   LYS A  84       9.156   4.826 -24.043 
ATOM    495  CA  LYS A  84       8.180   3.925 -24.580 
ATOM    496  CB  LYS A  84       8.857   2.817 -25.416 
ATOM    497  CG  LYS A  84       7.921   1.834 -26.122 
ATOM    498  CD  LYS A  84       7.153   0.911 -25.178 
ATOM    499  CE  LYS A  84       6.396  -0.197 -25.909 
ATOM    500  NZ  LYS A  84       7.357  -1.190 -26.441 
ATOM    501  C   LYS A  84       7.386   3.298 -23.466 
ATOM    502  O   LYS A  84       6.161   3.232 -23.563 
ATOM    503  N   ASN A  85       8.029   2.807 -22.383 
ATOM    504  CA  ASN A  85       7.206   2.217 -21.358 
ATOM    505  CB  ASN A  85       7.343   0.680 -21.318 
ATOM    506  CG  ASN A  85       6.232   0.074 -20.468 
ATOM    507  OD1 ASN A  85       5.067   0.455 -20.576 
ATOM    508  ND2 ASN A  85       6.604  -0.897 -19.592 
ATOM    509  C   ASN A  85       7.600   2.737 -20.000 
ATOM    510  O   ASN A  85       7.516   2.004 -19.015 
ATOM    511  N   GLY A  86       7.987   4.025 -19.869 
ATOM    512  CA  GLY A  86       8.358   4.440 -18.541 
ATOM    513  C   GLY A  86       8.406   5.935 -18.432 
ATOM    514  O   GLY A  86       8.529   6.651 -19.426 
ATOM    515  N   ASN A  87       8.313   6.432 -17.176 
ATOM    516  CA  ASN A  87       8.388   7.834 -16.866 
ATOM    517  CB  ASN A  87       7.070   8.434 -16.338 
ATOM    518  CG  ASN A  87       6.033   8.383 -17.450 
ATOM    519  OD1 ASN A  87       5.564   7.312 -17.828 
ATOM    520  ND2 ASN A  87       5.650   9.574 -17.983 
ATOM    521  C   ASN A  87       9.381   7.966 -15.753 
ATOM    522  O   ASN A  87       9.660   7.005 -15.039 
ATOM    523  N   PRO A  88       9.943   9.130 -15.590 
ATOM    524  CA  PRO A  88      10.890   9.367 -14.542 
ATOM    525  CD  PRO A  88       9.915  10.189 -16.582 
ATOM    526  CB  PRO A  88      11.522  10.727 -14.851 
ATOM    527  CG  PRO A  88      10.555  11.384 -15.857 
ATOM    528  C   PRO A  88      10.168   9.304 -13.236 
ATOM    529  O   PRO A  88       9.050   9.812 -13.144 
ATOM    530  N   HIS A  89      10.804   8.706 -12.212 
ATOM    531  CA  HIS A  89      10.210   8.527 -10.923 
ATOM    532  ND1 HIS A  89       7.895   6.729  -9.424 
ATOM    533  CG  HIS A  89       9.268   6.743  -9.344 
ATOM    534  CB  HIS A  89      10.169   7.046 -10.506 
ATOM    535  NE2 HIS A  89       8.415   6.182  -7.333 
ATOM    536  CD2 HIS A  89       9.569   6.408  -8.061 
ATOM    537  CE1 HIS A  89       7.434   6.387  -8.195 
ATOM    538  C   HIS A  89      11.094   9.291 -10.006 
ATOM    539  O   HIS A  89      12.249   9.524 -10.348 
ATOM    540  N   ARG A  90      10.614   9.570  -8.777 
ATOM    541  CA  ARG A  90      11.134  10.633  -7.973 
ATOM    542  CB  ARG A  90      10.638  10.532  -6.524 
ATOM    543  CG  ARG A  90       9.118  10.621  -6.401 
ATOM    544  CD  ARG A  90       8.581  12.052  -6.436 
ATOM    545  NE  ARG A  90       7.099  11.972  -6.308 
ATOM    546  CZ  ARG A  90       6.398  13.027  -5.801 
ATOM    547  NH1 ARG A  90       7.050  14.164  -5.418 
ATOM    548  NH2 ARG A  90       5.043  12.938  -5.660 
ATOM    549  C   ARG A  90      12.627  10.723  -7.915 
ATOM    550  O   ARG A  90      13.186  11.625  -8.535 
ATOM    551  N   GLU A  91      13.353   9.801  -7.262 
ATOM    552  CA  GLU A  91      14.755  10.115  -7.224 
ATOM    553  CB  GLU A  91      15.367  10.061  -5.812 
ATOM    554  CG  GLU A  91      14.958  11.232  -4.914 
ATOM    555  CD  GLU A  91      13.537  11.000  -4.427 
ATOM    556  OE1 GLU A  91      13.280   9.918  -3.836 
ATOM    557  OE2 GLU A  91      12.688  11.907  -4.644 
ATOM    558  C   GLU A  91      15.504   9.143  -8.074 
ATOM    559  O   GLU A  91      15.859   8.056  -7.623 
ATOM    560  N   ASN A  92      15.780   9.542  -9.330 
ATOM    561  CA  ASN A  92      16.570   8.776 -10.253 
ATOM    562  CB  ASN A  92      18.015   8.583  -9.762 
ATOM    563  CG  ASN A  92      18.669   9.953  -9.678 
ATOM    564  OD1 ASN A  92      18.547  10.766 -10.593 
ATOM    565  ND2 ASN A  92      19.371  10.227  -8.547 
ATOM    566  C   ASN A  92      15.991   7.412 -10.460 
ATOM    567  O   ASN A  92      16.733   6.456 -10.678 
ATOM    568  N   LEU A  93      14.653   7.283 -10.421 
ATOM    569  CA  LEU A  93      14.046   5.998 -10.644 
ATOM    570  CB  LEU A  93      13.196   5.499  -9.462 
ATOM    571  CG  LEU A  93      14.013   5.127  -8.208 
ATOM    572  CD1 LEU A  93      13.097   4.644  -7.072 
ATOM    573  CD2 LEU A  93      15.107   4.099  -8.543 
ATOM    574  C   LEU A  93      13.141   6.137 -11.825 
ATOM    575  O   LEU A  93      12.979   7.226 -12.373 
ATOM    576  N   ARG A  94      12.563   5.007 -12.286 
ATOM    577  CA  ARG A  94      11.651   5.047 -13.395 
ATOM    578  CB  ARG A  94      12.264   4.533 -14.706 
ATOM    579  CG  ARG A  94      13.421   5.410 -15.185 
ATOM    580  CD  ARG A  94      13.981   5.008 -16.550 
ATOM    581  NE  ARG A  94      12.929   5.315 -17.557 
ATOM    582  CZ  ARG A  94      12.803   6.585 -18.040 
ATOM    583  NH1 ARG A  94      13.625   7.577 -17.590 
ATOM    584  NH2 ARG A  94      11.843   6.868 -18.966 
ATOM    585  C   ARG A  94      10.481   4.169 -13.054 
ATOM    586  O   ARG A  94      10.637   3.137 -12.403 
ATOM    587  N   ILE A  95       9.268   4.577 -13.488 
ATOM    588  CA  ILE A  95       8.059   3.839 -13.228 
ATOM    589  CB  ILE A  95       7.025   4.653 -12.501 
ATOM    590  CG1 ILE A  95       5.820   3.791 -12.084 
ATOM    591  CG2 ILE A  95       6.656   5.846 -13.397 
ATOM    592  CD1 ILE A  95       6.118   2.807 -10.956 
ATOM    593  C   ILE A  95       7.471   3.433 -14.552 
ATOM    594  O   ILE A  95       7.417   4.230 -15.487 
ATOM    595  N   SER A  96       7.017   2.167 -14.668 
ATOM    596  CA  SER A  96       6.520   1.669 -15.924 
ATOM    597  CB  SER A  96       6.521   0.132 -16.021 
ATOM    598  OG  SER A  96       5.638  -0.423 -15.057 
ATOM    599  C   SER A  96       5.122   2.137 -16.200 
ATOM    600  O   SER A  96       4.324   2.355 -15.289 
ATOM    601  N   LYS A  97       4.824   2.366 -17.497 
ATOM    602  CA  LYS A  97       3.513   2.735 -17.955 
ATOM    603  CB  LYS A  97       3.499   3.283 -19.390 
ATOM    604  CG  LYS A  97       4.096   4.687 -19.504 
ATOM    605  CD  LYS A  97       4.273   5.153 -20.949 
ATOM    606  CE  LYS A  97       4.718   6.611 -21.063 
ATOM    607  NZ  LYS A  97       6.152   6.728 -20.709 
ATOM    608  C   LYS A  97       2.610   1.543 -17.924 
ATOM    609  O   LYS A  97       1.429   1.655 -17.600 
ATOM    610  N   SER A  98       3.157   0.372 -18.304 
ATOM    611  CA  SER A  98       2.430  -0.864 -18.402 
ATOM    612  CB  SER A  98       3.113  -1.826 -19.387 
ATOM    613  OG  SER A  98       2.438  -3.069 -19.433 
ATOM    614  C   SER A  98       2.391  -1.529 -17.062 
ATOM    615  O   SER A  98       3.191  -1.233 -16.178 
ATOM    616  N   SER A  99       1.438  -2.468 -16.892 
ATOM    617  CA  SER A  99       1.316  -3.181 -15.654 
ATOM    618  CB  SER A  99      -0.138  -3.329 -15.182 
ATOM    619  OG  SER A  99      -0.171  -4.036 -13.953 
ATOM    620  C   SER A  99       1.866  -4.551 -15.901 
ATOM    621  O   SER A  99       1.756  -5.075 -17.006 
ATOM    622  N   PHE A 100       2.499  -5.160 -14.875 
ATOM    623  CA  PHE A 100       3.096  -6.452 -15.063 
ATOM    624  CB  PHE A 100       4.625  -6.462 -14.858 
ATOM    625  CG  PHE A 100       5.327  -5.637 -15.887 
ATOM    626  CD1 PHE A 100       5.439  -4.271 -15.743 
ATOM    627  CD2 PHE A 100       5.897  -6.234 -16.988 
ATOM    628  CE1 PHE A 100       6.097  -3.516 -16.687 
ATOM    629  CE2 PHE A 100       6.556  -5.484 -17.934 
ATOM    630  CZ  PHE A 100       6.657  -4.121 -17.787 
ATOM    631  C   PHE A 100       2.572  -7.384 -14.016 
ATOM    632  O   PHE A 100       2.195  -6.966 -12.922 
ATOM    633  N   GLN A 101       2.513  -8.691 -14.344 
ATOM    634  CA  GLN A 101       2.171  -9.658 -13.345 
ATOM    635  CB  GLN A 101       1.839 -11.052 -13.904 
ATOM    636  CG  GLN A 101       0.489 -11.131 -14.617 
ATOM    637  CD  GLN A 101      -0.593 -11.194 -13.547 
ATOM    638  OE1 GLN A 101      -0.366 -11.697 -12.449 
ATOM    639  NE2 GLN A 101      -1.804 -10.667 -13.873 
ATOM    640  C   GLN A 101       3.394  -9.793 -12.496 
ATOM    641  O   GLN A 101       4.508  -9.873 -13.015 
ATOM    642  N   VAL A 102       3.218  -9.802 -11.161 
ATOM    643  CA  VAL A 102       4.354  -9.886 -10.293 
ATOM    644  CB  VAL A 102       4.759  -8.562  -9.714 
ATOM    645  CG1 VAL A 102       5.195  -7.637 -10.861 
ATOM    646  CG2 VAL A 102       3.584  -8.007  -8.887 
ATOM    647  C   VAL A 102       4.011 -10.774  -9.139 
ATOM    648  O   VAL A 102       2.841 -11.025  -8.854 
ATOM    649  N   THR A 103       5.050 -11.314  -8.467 
ATOM    650  CA  THR A 103       4.829 -12.120  -7.304 
ATOM    651  CB  THR A 103       5.112 -13.577  -7.530 
ATOM    652  OG1 THR A 103       4.295 -14.080  -8.577 
ATOM    653  CG2 THR A 103       4.826 -14.343  -6.226 
ATOM    654  C   THR A 103       5.781 -11.637  -6.255 
ATOM    655  O   THR A 103       6.988 -11.574  -6.489 
ATOM    656  N   THR A 104       5.262 -11.297  -5.057 
ATOM    657  CA  THR A 104       6.109 -10.812  -4.005 
ATOM    658  CB  THR A 104       5.546  -9.614  -3.295 
ATOM    659  OG1 THR A 104       5.356  -8.546  -4.210 
ATOM    660  CG2 THR A 104       6.514  -9.193  -2.176 
ATOM    661  C   THR A 104       6.242 -11.896  -2.986 
ATOM    662  O   THR A 104       5.251 -12.502  -2.581 
ATOM    663  N   CYS A 105       7.490 -12.172  -2.555 
ATOM    664  CA  CYS A 105       7.738 -13.200  -1.586 
ATOM    665  CB  CYS A 105       8.849 -14.165  -2.029 
ATOM    666  SG  CYS A 105       8.448 -14.908  -3.639 
ATOM    667  C   CYS A 105       8.189 -12.511  -0.339 
ATOM    668  O   CYS A 105       9.178 -11.779  -0.349 
ATOM    669  N   LYS A 106       7.459 -12.730   0.774 
ATOM    670  CA  LYS A 106       7.781 -12.086   2.014 
ATOM    671  CB  LYS A 106       6.585 -11.338   2.628 
ATOM    672  CG  LYS A 106       6.127 -10.139   1.793 
ATOM    673  CD  LYS A 106       4.735  -9.634   2.178 
ATOM    674  CE  LYS A 106       4.309  -8.374   1.425 
ATOM    675  NZ  LYS A 106       5.014  -7.194   1.974 
ATOM    676  C   LYS A 106       8.204 -13.134   2.988 
ATOM    677  O   LYS A 106       7.514 -14.131   3.203 
ATOM    678  N   LEU A 107       9.370 -12.908   3.618 
ATOM    679  CA  LEU A 107       9.910 -13.866   4.533 
ATOM    680  CB  LEU A 107      11.381 -13.570   4.883 
ATOM    681  CG  LEU A 107      12.026 -14.570   5.857 
ATOM    682  CD1 LEU A 107      12.138 -15.973   5.238 
ATOM    683  CD2 LEU A 107      13.375 -14.044   6.370 
ATOM    684  C   LEU A 107       9.105 -13.824   5.787 
ATOM    685  O   LEU A 107       8.661 -12.764   6.225 
ATOM    686  N   HIS A 108       8.855 -15.005   6.380 
ATOM    687  CA  HIS A 108       8.191 -15.020   7.648 
ATOM    688  ND1 HIS A 108       6.503 -17.160   5.722 
ATOM    689  CG  HIS A 108       6.507 -16.861   7.063 
ATOM    690  CB  HIS A 108       6.725 -15.489   7.618 
ATOM    691  NE2 HIS A 108       6.076 -19.059   6.793 
ATOM    692  CD2 HIS A 108       6.247 -18.033   7.703 
ATOM    693  CE1 HIS A 108       6.239 -18.488   5.615 
ATOM    694  C   HIS A 108       8.993 -15.906   8.534 
ATOM    695  O   HIS A 108       9.644 -16.843   8.076 
ATOM    696  N   GLY A 109       8.958 -15.620   9.846 
ATOM    697  CA  GLY A 109       9.793 -16.334  10.759 
ATOM    698  C   GLY A 109      10.861 -15.362  11.144 
ATOM    699  O   GLY A 109      11.206 -14.465  10.376 
ATOM    700  N   GLY A 110      11.378 -15.513  12.376 
ATOM    701  CA  GLY A 110      12.344 -14.642  12.983 
ATOM    702  C   GLY A 110      13.717 -14.700  12.379 
ATOM    703  O   GLY A 110      14.419 -13.689  12.376 
ATOM    704  N   SER A 111      14.166 -15.876  11.892 
ATOM    705  CA  SER A 111      15.555 -15.993  11.521 
ATOM    706  CB  SER A 111      16.129 -17.404  11.740 
ATOM    707  OG  SER A 111      17.494 -17.439  11.353 
ATOM    708  C   SER A 111      15.827 -15.629  10.092 
ATOM    709  O   SER A 111      15.060 -15.888   9.167 
ATOM    710  N   PRO A 112      16.953 -14.967   9.967 
ATOM    711  CA  PRO A 112      17.492 -14.571   8.686 
ATOM    712  CD  PRO A 112      17.334 -14.031  11.015 
ATOM    713  CB  PRO A 112      18.504 -13.462   8.973 
ATOM    714  CG  PRO A 112      18.025 -12.860  10.301 
ATOM    715  C   PRO A 112      18.112 -15.709   7.930 
ATOM    716  O   PRO A 112      18.498 -15.507   6.778 
ATOM    717  N   TRP A 113      18.254 -16.900   8.543 
ATOM    718  CA  TRP A 113      18.952 -17.947   7.848 
ATOM    719  CB  TRP A 113      20.140 -18.493   8.653 
ATOM    720  CG  TRP A 113      21.239 -17.473   8.801 
ATOM    721  CD2 TRP A 113      22.171 -17.157   7.757 
ATOM    722  CD1 TRP A 113      21.549 -16.668   9.857 
ATOM    723  NE1 TRP A 113      22.625 -15.874   9.541 
ATOM    724  CE2 TRP A 113      23.017 -16.164   8.250 
ATOM    725  CE3 TRP A 113      22.310 -17.654   6.495 
ATOM    726  CZ2 TRP A 113      24.022 -15.652   7.480 
ATOM    727  CZ3 TRP A 113      23.322 -17.137   5.721 
ATOM    728  CH2 TRP A 113      24.162 -16.156   6.206 
ATOM    729  C   TRP A 113      18.019 -19.078   7.526 
ATOM    730  O   TRP A 113      16.980 -19.259   8.157 
ATOM    731  N   PRO A 114      18.387 -19.844   6.525 
ATOM    732  CA  PRO A 114      17.605 -20.941   6.018 
ATOM    733  CD  PRO A 114      19.726 -19.807   5.959 
ATOM    734  CB  PRO A 114      18.412 -21.510   4.849 
ATOM    735  CG  PRO A 114      19.865 -21.131   5.190 
ATOM    736  C   PRO A 114      17.349 -21.963   7.077 
ATOM    737  O   PRO A 114      18.132 -22.055   8.021 
ATOM    738  N   PRO A 115      16.287 -22.717   6.949 
ATOM    739  CA  PRO A 115      15.417 -22.592   5.810 
ATOM    740  CD  PRO A 115      16.308 -24.080   7.460 
ATOM    741  CB  PRO A 115      14.554 -23.850   5.796 
ATOM    742  CG  PRO A 115      15.436 -24.898   6.494 
ATOM    743  C   PRO A 115      14.624 -21.326   5.826 
ATOM    744  O   PRO A 115      14.324 -20.822   6.907 
ATOM    745  N   CYS A 116      14.262 -20.805   4.637 
ATOM    746  CA  CYS A 116      13.552 -19.559   4.576 
ATOM    747  CB  CYS A 116      14.136 -18.609   3.509 
ATOM    748  SG  CYS A 116      15.947 -18.432   3.606 
ATOM    749  C   CYS A 116      12.141 -19.851   4.153 
ATOM    750  O   CYS A 116      11.913 -20.416   3.083 
ATOM    751  N   GLN A 117      11.145 -19.461   4.980 
ATOM    752  CA  GLN A 117       9.776 -19.689   4.605 
ATOM    753  CB  GLN A 117       8.829 -20.057   5.761 
ATOM    754  CG  GLN A 117       9.262 -21.272   6.578 
ATOM    755  CD  GLN A 117       9.944 -20.724   7.818 
ATOM    756  OE1 GLN A 117      10.525 -19.641   7.791 
ATOM    757  NE2 GLN A 117       9.847 -21.480   8.943 
ATOM    758  C   GLN A 117       9.264 -18.399   4.045 
ATOM    759  O   GLN A 117       9.593 -17.322   4.542 
ATOM    760  N   TYR A 118       8.444 -18.476   2.979 
ATOM    761  CA  TYR A 118       7.961 -17.279   2.352 
ATOM    762  CB  TYR A 118       8.554 -17.047   0.952 
ATOM    763  CG  TYR A 118      10.003 -16.728   1.079 
ATOM    764  CD1 TYR A 118      10.406 -15.445   1.371 
ATOM    765  CD2 TYR A 118      10.958 -17.702   0.895 
ATOM    766  CE1 TYR A 118      11.740 -15.138   1.486 
ATOM    767  CE2 TYR A 118      12.294 -17.401   1.008 
ATOM    768  CZ  TYR A 118      12.686 -16.117   1.304 
ATOM    769  OH  TYR A 118      14.057 -15.806   1.420 
ATOM    770  C   TYR A 118       6.480 -17.356   2.150 
ATOM    771  O   TYR A 118       5.907 -18.436   2.018 
ATOM    772  N   ARG A 119       5.827 -16.174   2.139 
ATOM    773  CA  ARG A 119       4.427 -16.059   1.843 
ATOM    774  CB  ARG A 119       3.652 -15.202   2.858 
ATOM    775  CG  ARG A 119       3.673 -15.788   4.269 
ATOM    776  CD  ARG A 119       2.594 -16.840   4.518 
ATOM    777  NE  ARG A 119       2.885 -17.449   5.844 
ATOM    778  CZ  ARG A 119       1.863 -17.879   6.638 
ATOM    779  NH1 ARG A 119       0.571 -17.731   6.223 
ATOM    780  NH2 ARG A 119       2.135 -18.448   7.848 
ATOM    781  C   ARG A 119       4.365 -15.344   0.526 
ATOM    782  O   ARG A 119       5.061 -14.349   0.325 
ATOM    783  N   ALA A 120       3.524 -15.828  -0.411 
ATOM    784  CA  ALA A 120       3.516 -15.241  -1.722 
ATOM    785  CB  ALA A 120       3.540 -16.279  -2.857 
ATOM    786  C   ALA A 120       2.290 -14.411  -1.918 
ATOM    787  O   ALA A 120       1.191 -14.774  -1.498 
ATOM    788  N   THR A 121       2.473 -13.235  -2.553 
ATOM    789  CA  THR A 121       1.362 -12.387  -2.858 
ATOM    790  CB  THR A 121       1.414 -11.077  -2.132 
ATOM    791  OG1 THR A 121       1.493 -11.279  -0.729 
ATOM    792  CG2 THR A 121       0.136 -10.304  -2.467 
ATOM    793  C   THR A 121       1.454 -12.058  -4.319 
ATOM    794  O   THR A 121       2.368 -11.355  -4.746 
ATOM    795  N   ALA A 122       0.503 -12.561  -5.131 
ATOM    796  CA  ALA A 122       0.506 -12.258  -6.535 
ATOM    797  CB  ALA A 122      -0.363 -13.214  -7.372 
ATOM    798  C   ALA A 122      -0.051 -10.879  -6.695 
ATOM    799  O   ALA A 122      -0.797 -10.403  -5.841 
ATOM    800  N   GLY A 123       0.311 -10.190  -7.800 
ATOM    801  CA  GLY A 123      -0.202  -8.866  -8.009 
ATOM    802  C   GLY A 123      -0.066  -8.514  -9.455 
ATOM    803  O   GLY A 123       0.601  -9.210 -10.221 
ATOM    804  N   PHE A 124      -0.738  -7.418  -9.864 
ATOM    805  CA  PHE A 124      -0.677  -6.940 -11.215 
ATOM    806  CB  PHE A 124      -1.952  -7.333 -11.988 
ATOM    807  CG  PHE A 124      -1.880  -6.953 -13.427 
ATOM    808  CD1 PHE A 124      -1.110  -7.677 -14.309 
ATOM    809  CD2 PHE A 124      -2.620  -5.893 -13.902 
ATOM    810  CE1 PHE A 124      -1.058  -7.330 -15.640 
ATOM    811  CE2 PHE A 124      -2.573  -5.544 -15.231 
ATOM    812  CZ  PHE A 124      -1.789  -6.263 -16.103 
ATOM    813  C   PHE A 124      -0.614  -5.444 -11.112 
ATOM    814  O   PHE A 124      -1.586  -4.807 -10.707 
ATOM    815  N   ARG A 125       0.538  -4.838 -11.470 
ATOM    816  CA  ARG A 125       0.653  -3.408 -11.368 
ATOM    817  CB  ARG A 125       0.731  -2.905  -9.919 
ATOM    818  CG  ARG A 125       1.922  -3.477  -9.148 
ATOM    819  CD  ARG A 125       2.201  -2.737  -7.841 
ATOM    820  NE  ARG A 125       2.654  -1.368  -8.212 
ATOM    821  CZ  ARG A 125       2.539  -0.343  -7.320 
ATOM    822  NH1 ARG A 125       2.021  -0.575  -6.078 
ATOM    823  NH2 ARG A 125       2.940   0.912  -7.672 
ATOM    824  C   ARG A 125       1.930  -2.974 -12.029 
ATOM    825  O   ARG A 125       2.704  -3.796 -12.517 
ATOM    826  N   ASN A 126       2.164  -1.643 -12.058 
ATOM    827  CA  ASN A 126       3.348  -1.060 -12.631 
ATOM    828  CB  ASN A 126       3.319   0.475 -12.733 
ATOM    829  CG  ASN A 126       2.288   0.920 -13.750 
ATOM    830  OD1 ASN A 126       1.798   0.128 -14.551 
ATOM    831  ND2 ASN A 126       1.954   2.238 -13.724 
ATOM    832  C   ASN A 126       4.475  -1.326 -11.687 
ATOM    833  O   ASN A 126       4.252  -1.649 -10.522 
ATOM    834  N   VAL A 127       5.728  -1.187 -12.170 
ATOM    835  CA  VAL A 127       6.853  -1.442 -11.318 
ATOM    836  CB  VAL A 127       7.620  -2.670 -11.710 
ATOM    837  CG1 VAL A 127       6.692  -3.888 -11.560 
ATOM    838  CG2 VAL A 127       8.164  -2.479 -13.137 
ATOM    839  C   VAL A 127       7.801  -0.286 -11.389 
ATOM    840  O   VAL A 127       7.791   0.482 -12.349 
ATOM    841  N   VAL A 128       8.640  -0.129 -10.338 
ATOM    842  CA  VAL A 128       9.608   0.932 -10.290 
ATOM    843  CB  VAL A 128       9.558   1.739  -9.024 
ATOM    844  CG1 VAL A 128      10.684   2.788  -9.058 
ATOM    845  CG2 VAL A 128       8.156   2.343  -8.876 
ATOM    846  C   VAL A 128      10.968   0.306 -10.332 
ATOM    847  O   VAL A 128      11.242  -0.659  -9.620 
ATOM    848  N   VAL A 129      11.864   0.853 -11.180 
ATOM    849  CA  VAL A 129      13.192   0.316 -11.293 
ATOM    850  CB  VAL A 129      13.377  -0.597 -12.470 
ATOM    851  CG1 VAL A 129      12.475  -1.829 -12.285 
ATOM    852  CG2 VAL A 129      13.103   0.196 -13.761 
ATOM    853  C   VAL A 129      14.143   1.454 -11.487 
ATOM    854  O   VAL A 129      13.740   2.610 -11.599 
ATOM    855  N   ALA A 130      15.453   1.141 -11.469 
ATOM    856  CA  ALA A 130      16.471   2.102 -11.776 
ATOM    857  CB  ALA A 130      17.570   2.201 -10.704 
ATOM    858  C   ALA A 130      17.107   1.586 -13.029 
ATOM    859  O   ALA A 130      17.251   0.376 -13.195 
ATOM    860  N   CYS A 131      17.489   2.483 -13.964 
ATOM    861  CA  CYS A 131      18.044   1.992 -15.195 
ATOM    862  CB  CYS A 131      17.222   2.356 -16.450 
ATOM    863  SG  CYS A 131      15.649   1.450 -16.538 
ATOM    864  C   CYS A 131      19.424   2.528 -15.408 
ATOM    865  O   CYS A 131      19.772   3.615 -14.946 
ATOM    866  N   GLU A 132      20.255   1.724 -16.108 
ATOM    867  CA  GLU A 132      21.592   2.093 -16.475 
ATOM    868  CB  GLU A 132      22.653   1.496 -15.531 
ATOM    869  CG  GLU A 132      24.095   1.876 -15.875 
ATOM    870  CD  GLU A 132      25.017   1.153 -14.901 
ATOM    871  OE1 GLU A 132      24.867  -0.090 -14.759 
ATOM    872  OE2 GLU A 132      25.883   1.833 -14.288 
ATOM    873  C   GLU A 132      21.835   1.497 -17.828 
ATOM    874  O   GLU A 132      21.581   0.315 -18.054 
ATOM    875  N   ASN A 133      22.341   2.307 -18.771 
ATOM    876  CA  ASN A 133      22.633   1.807 -20.081 
ATOM    877  CB  ASN A 133      23.666   0.669 -20.045 
ATOM    878  CG  ASN A 133      24.142   0.395 -21.460 
ATOM    879  OD1 ASN A 133      23.716   1.047 -22.412 
ATOM    880  ND2 ASN A 133      25.042  -0.612 -21.602 
ATOM    881  C   ASN A 133      21.369   1.284 -20.700 
ATOM    882  O   ASN A 133      21.405   0.415 -21.569 
ATOM    883  N   GLY A 134      20.206   1.809 -20.274 
ATOM    884  CA  GLY A 134      18.973   1.431 -20.908 
ATOM    885  C   GLY A 134      18.488   0.100 -20.407 
ATOM    886  O   GLY A 134      17.601  -0.497 -21.016 
ATOM    887  N   LEU A 135      19.052  -0.410 -19.291 
ATOM    888  CA  LEU A 135      18.626  -1.689 -18.777 
ATOM    889  CB  LEU A 135      19.722  -2.763 -18.865 
ATOM    890  CG  LEU A 135      20.118  -3.122 -20.306 
ATOM    891  CD1 LEU A 135      21.217  -4.195 -20.327 
ATOM    892  CD2 LEU A 135      18.890  -3.538 -21.130 
ATOM    893  C   LEU A 135      18.301  -1.547 -17.317 
ATOM    894  O   LEU A 135      18.890  -0.715 -16.629 
ATOM    895  N   PRO A 136      17.352  -2.313 -16.825 
ATOM    896  CA  PRO A 136      17.021  -2.252 -15.420 
ATOM    897  CD  PRO A 136      16.196  -2.669 -17.633 
ATOM    898  CB  PRO A 136      15.657  -2.921 -15.271 
ATOM    899  CG  PRO A 136      15.011  -2.730 -16.653 
ATOM    900  C   PRO A 136      18.077  -2.865 -14.544 
ATOM    901  O   PRO A 136      18.366  -4.050 -14.698 
ATOM    902  N   VAL A 137      18.700  -2.052 -13.670 
ATOM    903  CA  VAL A 137      19.685  -2.428 -12.695 
ATOM    904  CB  VAL A 137      20.708  -1.352 -12.497 
ATOM    905  CG1 VAL A 137      21.444  -1.158 -13.835 
ATOM    906  CG2 VAL A 137      20.006  -0.082 -11.995 
ATOM    907  C   VAL A 137      19.111  -2.788 -11.354 
ATOM    908  O   VAL A 137      19.737  -3.522 -10.593 
ATOM    909  N   HIS A 138      17.948  -2.222 -10.978 
ATOM    910  CA  HIS A 138      17.482  -2.425  -9.634 
ATOM    911  ND1 HIS A 138      17.868  -2.477  -6.392 
ATOM    912  CG  HIS A 138      17.517  -1.474  -7.267 
ATOM    913  CB  HIS A 138      18.027  -1.352  -8.671 
ATOM    914  NE2 HIS A 138      16.458  -1.147  -5.302 
ATOM    915  CD2 HIS A 138      16.654  -0.671  -6.586 
ATOM    916  CE1 HIS A 138      17.208  -2.233  -5.232 
ATOM    917  C   HIS A 138      15.989  -2.347  -9.596 
ATOM    918  O   HIS A 138      15.368  -1.672 -10.416 
ATOM    919  N   LEU A 139      15.380  -3.059  -8.624 
ATOM    920  CA  LEU A 139      13.959  -3.022  -8.464 
ATOM    921  CB  LEU A 139      13.328  -4.424  -8.387 
ATOM    922  CG  LEU A 139      11.796  -4.427  -8.219 
ATOM    923  CD1 LEU A 139      11.097  -3.859  -9.466 
ATOM    924  CD2 LEU A 139      11.275  -5.821  -7.830 
ATOM    925  C   LEU A 139      13.692  -2.338  -7.155 
ATOM    926  O   LEU A 139      14.328  -2.642  -6.146 
ATOM    927  N   ASP A 140      12.744  -1.377  -7.146 
ATOM    928  CA  ASP A 140      12.392  -0.683  -5.938 
ATOM    929  CB  ASP A 140      11.787   0.709  -6.222 
ATOM    930  CG  ASP A 140      11.444   1.439  -4.927 
ATOM    931  OD1 ASP A 140      10.721   0.858  -4.076 
ATOM    932  OD2 ASP A 140      11.902   2.602  -4.774 
ATOM    933  C   ASP A 140      11.357  -1.523  -5.257 
ATOM    934  O   ASP A 140      10.230  -1.654  -5.728 
ATOM    935  N   GLN A 141      11.749  -2.130  -4.123 
ATOM    936  CA  GLN A 141      10.948  -3.011  -3.316 
ATOM    937  CB  GLN A 141      11.779  -3.783  -2.278 
ATOM    938  CG  GLN A 141      12.762  -4.776  -2.905 
ATOM    939  CD  GLN A 141      11.952  -5.908  -3.523 
ATOM    940  OE1 GLN A 141      12.497  -6.786  -4.190 
ATOM    941  NE2 GLN A 141      10.610  -5.884  -3.303 
ATOM    942  C   GLN A 141       9.851  -2.293  -2.576 
ATOM    943  O   GLN A 141       8.819  -2.893  -2.282 
ATOM    944  N   SER A 142      10.034  -0.997  -2.253 
ATOM    945  CA  SER A 142       9.150  -0.301  -1.351 
ATOM    946  CB  SER A 142       9.491   1.193  -1.188 
ATOM    947  OG  SER A 142       9.124   1.919  -2.352 
ATOM    948  C   SER A 142       7.710  -0.375  -1.771 
ATOM    949  O   SER A 142       6.824  -0.464  -0.923 
ATOM    950  N   ILE A 143       7.420  -0.350  -3.080 
ATOM    951  CA  ILE A 143       6.051  -0.356  -3.517 
ATOM    952  CB  ILE A 143       5.929  -0.210  -5.009 
ATOM    953  CG1 ILE A 143       6.581  -1.395  -5.742 
ATOM    954  CG2 ILE A 143       6.534   1.151  -5.388 
ATOM    955  CD1 ILE A 143       6.281  -1.418  -7.241 
ATOM    956  C   ILE A 143       5.389  -1.633  -3.085 
ATOM    957  O   ILE A 143       4.203  -1.660  -2.760 
ATOM    958  N   PHE A 144       6.139  -2.743  -3.129 
ATOM    959  CA  PHE A 144       5.663  -4.054  -2.785 
ATOM    960  CB  PHE A 144       6.569  -5.164  -3.332 
ATOM    961  CG  PHE A 144       6.507  -4.997  -4.812 
ATOM    962  CD1 PHE A 144       5.397  -5.403  -5.519 
ATOM    963  CD2 PHE A 144       7.560  -4.429  -5.496 
ATOM    964  CE1 PHE A 144       5.340  -5.244  -6.884 
ATOM    965  CE2 PHE A 144       7.507  -4.271  -6.860 
ATOM    966  CZ  PHE A 144       6.396  -4.677  -7.557 
ATOM    967  C   PHE A 144       5.482  -4.230  -1.309 
ATOM    968  O   PHE A 144       4.699  -5.077  -0.876 
ATOM    969  N   ARG A 145       6.264  -3.500  -0.495 
ATOM    970  CA  ARG A 145       6.177  -3.640   0.929 
ATOM    971  CB  ARG A 145       7.187  -2.736   1.646 
ATOM    972  CG  ARG A 145       8.616  -2.950   1.149 
ATOM    973  CD  ARG A 145       9.671  -2.223   1.979 
ATOM    974  NE  ARG A 145       9.994  -3.112   3.127 
ATOM    975  CZ  ARG A 145      10.901  -4.116   2.955 
ATOM    976  NH1 ARG A 145      11.537  -4.250   1.755 
ATOM    977  NH2 ARG A 145      11.162  -4.987   3.973 
ATOM    978  C   ARG A 145       4.810  -3.223   1.343 
ATOM    979  O   ARG A 145       4.160  -3.893   2.145 
ATOM    980  N   ARG A 146       4.339  -2.101   0.769 
ATOM    981  CA  ARG A 146       3.061  -1.554   1.109 
ATOM    982  CB  ARG A 146       2.944  -0.061   0.750 
ATOM    983  CG  ARG A 146       4.017   0.799   1.422 
ATOM    984  CD  ARG A 146       3.933   2.291   1.088 
ATOM    985  NE  ARG A 146       5.205   2.914   1.552 
ATOM    986  CZ  ARG A 146       6.283   2.930   0.714 
ATOM    987  NH1 ARG A 146       6.168   2.412  -0.544 
ATOM    988  NH2 ARG A 146       7.470   3.456   1.131 
ATOM    989  C   ARG A 146       2.016  -2.301   0.298 
ATOM    990  O   ARG A 146       1.257  -1.625  -0.446 
ATOM    991  OXT ARG A 146       1.959  -3.554   0.415 
TER
HEADER lig_18.pdb
ATOM      1  P    DC A   1     258.546-464.944-209.417 
ATOM      2  OP1  DC A   1     257.734-466.110-209.832 
ATOM      3  OP2  DC A   1     258.078-463.624-209.893 
ATOM      4  O5'  DC A   1     258.682-464.923-207.822 
ATOM      5  C5'  DC A   1     259.733-465.687-207.200 
ATOM      6  C4'  DC A   1     260.394-464.866-206.111 
ATOM      7  O4'  DC A   1     261.489-464.051-206.617 
ATOM      8  C3'  DC A   1     259.491-463.864-205.391 
ATOM      9  O3'  DC A   1     259.858-463.818-204.018 
ATOM     10  C2'  DC A   1     259.824-462.516-206.028 
ATOM     11  C1'  DC A   1     261.331-462.731-206.120 
ATOM     12  N1   DC A   1     262.013-461.798-207.060 
ATOM     13  C2   DC A   1     263.299-461.374-206.736 
ATOM     14  O2   DC A   1     263.817-461.785-205.691 
ATOM     15  N3   DC A   1     263.938-460.523-207.579 
ATOM     16  C4   DC A   1     263.342-460.100-208.702 
ATOM     17  N4   DC A   1     264.007-459.271-209.492 
ATOM     18  C5   DC A   1     262.020-460.524-209.054 
ATOM     19  C6   DC A   1     261.398-461.374-208.198 
ATOM     20  P    DA A   2     258.708-463.701-202.910 
ATOM     21  OP1  DA A   2     258.169-465.046-202.611 
ATOM     22  OP2  DA A   2     257.718-462.684-203.329 
ATOM     23  O5'  DA A   2     259.534-463.160-201.652 
ATOM     24  C5'  DA A   2     260.922-463.522-201.521 
ATOM     25  C4'  DA A   2     261.737-462.310-201.111 
ATOM     26  O4'  DA A   2     262.200-461.539-202.257 
ATOM     27  C3'  DA A   2     261.010-461.282-200.245 
ATOM     28  O3'  DA A   2     261.926-460.751-199.294 
ATOM     29  C2'  DA A   2     260.616-460.168-201.214 
ATOM     30  C1'  DA A   2     261.911-460.170-202.021 
ATOM     31  N9   DA A   2     261.795-459.488-203.341 
ATOM     32  C8   DA A   2     260.721-459.443-204.181 
ATOM     33  N7   DA A   2     260.930-458.763-205.266 
ATOM     34  C5   DA A   2     262.241-458.324-205.136 
ATOM     35  C6   DA A   2     263.065-457.545-205.965 
ATOM     36  N6   DA A   2     262.669-457.049-207.147 
ATOM     37  N1   DA A   2     264.316-457.294-205.536 
ATOM     38  C2   DA A   2     264.703-457.791-204.362 
ATOM     39  N3   DA A   2     264.026-458.526-203.507 
ATOM     40  C4   DA A   2     262.779-458.762-203.961 
ATOM     41  P    DT A   3     261.419-460.468-197.803 
ATOM     42  OP1  DT A   3     261.485-461.717-197.011 
ATOM     43  OP2  DT A   3     260.102-459.795-197.846 
ATOM     44  O5'  DT A   3     262.529-459.441-197.282 
ATOM     45  C5'  DT A   3     263.866-459.528-197.812 
ATOM     46  C4'  DT A   3     264.391-458.141-198.126 
ATOM     47  O4'  DT A   3     264.045-457.709-199.473 
ATOM     48  C3'  DT A   3     263.872-457.015-197.233 
ATOM     49  O3'  DT A   3     264.921-456.081-197.013 
ATOM     50  C2'  DT A   3     262.782-456.335-198.061 
ATOM     51  C1'  DT A   3     263.513-456.395-199.398 
ATOM     52  N1   DT A   3     262.624-456.188-200.576 
ATOM     53  C2   DT A   3     263.160-455.525-201.654 
ATOM     54  O2   DT A   3     264.307-455.113-201.677 
ATOM     55  N3   DT A   3     262.307-455.351-202.727 
ATOM     56  C4   DT A   3     260.996-455.774-202.808 
ATOM     57  O4   DT A   3     260.330-455.560-203.822 
ATOM     58  C5   DT A   3     260.525-456.459-201.627 
ATOM     59  C7   DT A   3     259.108-456.953-201.632 
ATOM     60  C6   DT A   3     261.332-456.642-200.570 
ATOM     61  P    DG A   4     265.084-455.423-195.563 
ATOM     62  OP1  DG A   4     265.856-456.335-194.689 
ATOM     63  OP2  DG A   4     263.758-455.006-195.055 
ATOM     64  O5'  DG A   4     265.962-454.129-195.900 
ATOM     65  C5'  DG A   4     266.878-454.176-197.010 
ATOM     66  C4'  DG A   4     266.781-452.896-197.815 
ATOM     67  O4'  DG A   4     265.757-452.965-198.849 
ATOM     68  C3'  DG A   4     266.422-451.638-197.025 
ATOM     69  O3'  DG A   4     267.140-450.534-197.564 
ATOM     70  C2'  DG A   4     264.932-451.425-197.292 
ATOM     71  C1'  DG A   4     264.965-451.791-198.773 
ATOM     72  N9   DG A   4     263.623-452.101-199.343 
ATOM     73  C8   DG A   4     262.542-452.711-198.745 
ATOM     74  N7   DG A   4     261.499-452.835-199.528 
ATOM     75  C5   DG A   4     261.917-452.267-200.730 
ATOM     76  C6   DG A   4     261.221-452.108-201.957 
ATOM     77  O6   DG A   4     260.075-452.443-202.240 
ATOM     78  N1   DG A   4     262.021-451.477-202.920 
ATOM     79  C2   DG A   4     263.322-451.056-202.724 
ATOM     80  N2   DG A   4     263.914-450.475-203.771 
ATOM     81  N3   DG A   4     263.973-451.205-201.573 
ATOM     82  C4   DG A   4     263.212-451.815-200.627 
ATOM     83  P    DA A   5     267.742-449.438-196.566 
ATOM     84  OP1  DA A   5     269.051-449.902-196.050 
ATOM     85  OP2  DA A   5     266.730-449.088-195.545 
ATOM     86  O5'  DA A   5     267.961-448.198-197.552 
ATOM     87  C5'  DA A   5     268.247-448.453-198.941 
ATOM     88  C4'  DA A   5     267.435-447.520-199.817 
ATOM     89  O4'  DA A   5     266.124-448.065-200.142 
ATOM     90  C3'  DA A   5     267.126-446.147-199.220 
ATOM     91  O3'  DA A   5     267.173-445.174-200.257 
ATOM     92  C2'  DA A   5     265.686-446.257-198.722 
ATOM     93  C1'  DA A   5     265.150-447.060-199.904 
ATOM     94  N9   DA A   5     263.850-447.731-199.631 
ATOM     95  C8   DA A   5     263.401-448.270-198.458 
ATOM     96  N7   DA A   5     262.215-448.787-198.538 
ATOM     97  C5   DA A   5     261.847-448.579-199.860 
ATOM     98  C6   DA A   5     260.687-448.903-200.583 
ATOM     99  N6   DA A   5     259.634-449.536-200.047 
ATOM    100  N1   DA A   5     260.648-448.550-201.881 
ATOM    101  C2   DA A   5     261.697-447.922-202.408 
ATOM    102  N3   DA A   5     262.828-447.569-201.835 
ATOM    103  C4   DA A   5     262.841-447.933-200.537 
ATOM    104  P    DA A   6     267.818-443.741-199.947 
ATOM    105  OP1  DA A   6     269.288-443.817-200.096 
ATOM    106  OP2  DA A   6     267.321-443.245-198.645 
ATOM    107  O5'  DA A   6     267.201-442.856-201.130 
ATOM    108  C5'  DA A   6     266.891-443.488-202.385 
ATOM    109  C4'  DA A   6     265.541-443.011-202.886 
ATOM    110  O4'  DA A   6     264.443-443.822-202.377 
ATOM    111  C3'  DA A   6     265.154-441.584-202.500 
ATOM    112  O3'  DA A   6     264.448-440.989-203.582 
ATOM    113  C2'  DA A   6     264.193-441.747-201.322 
ATOM    114  C1'  DA A   6     263.439-442.952-201.877 
ATOM    115  N9   DA A   6     262.655-443.693-200.849 
ATOM    116  C8   DA A   6     262.960-443.896-199.534 
ATOM    117  N7   DA A   6     262.070-444.586-198.890 
ATOM    118  C5   DA A   6     261.104-444.862-199.847 
ATOM    119  C6   DA A   6     259.890-445.567-199.793 
ATOM    120  N6   DA A   6     259.423-446.152-198.680 
ATOM    121  N1   DA A   6     259.170-445.650-200.927 
ATOM    122  C2   DA A   6     259.640-445.068-202.030 
ATOM    123  N3   DA A   6     260.751-444.387-202.200 
ATOM    124  C4   DA A   6     261.453-444.318-201.050 
ATOM    125  P    DG A   7     264.719-439.453-203.936 
ATOM    126  OP1  DG A   7     265.917-439.348-204.799 
ATOM    127  OP2  DG A   7     264.745-438.654-202.691 
ATOM    128  O5'  DG A   7     263.412-439.087-204.782 
ATOM    129  C5'  DG A   7     262.765-440.121-205.548 
ATOM    130  C4'  DG A   7     261.262-440.035-205.368 
ATOM    131  O4'  DG A   7     260.796-440.801-204.220 
ATOM    132  C3'  DG A   7     260.699-438.634-205.129 
ATOM    133  O3'  DG A   7     259.444-438.524-205.787 
ATOM    134  C2'  DG A   7     260.464-438.564-203.620 
ATOM    135  C1'  DG A   7     259.923-439.981-203.459 
ATOM    136  N9   DG A   7     259.936-440.471-202.053 
ATOM    137  C8   DG A   7     260.843-440.211-201.048 
ATOM    138  N7   DG A   7     260.565-440.802-199.911 
ATOM    139  C5   DG A   7     259.391-441.503-200.182 
ATOM    140  C6   DG A   7     258.607-442.333-199.338 
ATOM    141  O6   DG A   7     258.792-442.626-198.160 
ATOM    142  N1   DG A   7     257.493-442.847-200.018 
ATOM    143  C2   DG A   7     257.179-442.592-201.338 
ATOM    144  N2   DG A   7     256.072-443.179-201.801 
ATOM    145  N3   DG A   7     257.915-441.814-202.128 
ATOM    146  C4   DG A   7     258.998-441.307-201.485 
ATOM    147  P    DA A   8     259.072-437.153-206.527 
ATOM    148  OP1  DA A   8     259.664-437.146-207.884 
ATOM    149  OP2  DA A   8     259.425-436.010-205.658 
ATOM    150  O5'  DA A   8     257.480-437.274-206.636 
ATOM    151  C5'  DA A   8     256.884-438.582-206.740 
ATOM    152  C4'  DA A   8     255.671-438.672-205.836 
ATOM    153  O4'  DA A   8     256.015-439.100-204.486 
ATOM    154  C3'  DA A   8     254.901-437.369-205.624 
ATOM    155  O3'  DA A   8     253.511-437.663-205.552 
ATOM    156  C2'  DA A   8     255.362-436.864-204.257 
ATOM    157  C1'  DA A   8     255.384-438.224-203.565 
ATOM    158  N9   DA A   8     256.171-438.239-202.300 
ATOM    159  C8   DA A   8     257.305-437.542-201.997 
ATOM    160  N7   DA A   8     257.758-437.769-200.803 
ATOM    161  C5   DA A   8     256.859-438.684-200.274 
ATOM    162  C6   DA A   8     256.786-439.327-199.027 
ATOM    163  N6   DA A   8     257.675-439.134-198.041 
ATOM    164  N1   DA A   8     255.762-440.178-198.828 
ATOM    165  C2   DA A   8     254.883-440.366-199.811 
ATOM    166  N3   DA A   8     254.849-439.826-201.008 
ATOM    167  C4   DA A   8     255.884-438.978-201.182 
ATOM    168  P    DA A   9     252.470-436.666-206.250 
ATOM    169  OP1  DA A   9     252.357-436.995-207.689 
ATOM    170  OP2  DA A   9     252.832-435.268-205.930 
ATOM    171  O5'  DA A   9     251.111-437.054-205.501 
ATOM    172  C5'  DA A   9     250.936-438.401-205.024 
ATOM    173  C4'  DA A   9     250.344-438.386-203.629 
ATOM    174  O4'  DA A   9     251.365-438.311-202.594 
ATOM    175  C3'  DA A   9     249.414-437.214-203.315 
ATOM    176  O3'  DA A   9     248.356-437.677-202.484 
ATOM    177  C2'  DA A   9     250.275-436.242-202.508 
ATOM    178  C1'  DA A   9     250.997-437.295-201.673 
ATOM    179  N9   DA A   9     252.235-436.794-201.016 
ATOM    180  C8   DA A   9     253.130-435.874-201.482 
ATOM    181  N7   DA A   9     254.117-435.643-200.673 
ATOM    182  C5   DA A   9     253.859-436.471-199.588 
ATOM    183  C6   DA A   9     254.544-436.693-198.382 
ATOM    184  N6   DA A   9     255.683-436.068-198.053 
ATOM    185  N1   DA A   9     254.012-437.583-197.523 
ATOM    186  C2   DA A   9     252.880-438.201-197.856 
ATOM    187  N3   DA A   9     252.156-438.076-198.947 
ATOM    188  C4   DA A   9     252.709-437.179-199.789 
ATOM    189  P    DA A  10     246.876-437.119-202.730 
ATOM    190  OP1  DA A  10     246.227-437.896-203.809 
ATOM    191  OP2  DA A  10     246.923-435.654-202.924 
ATOM    192  O5'  DA A  10     246.176-437.453-201.330 
ATOM    193  C5'  DA A  10     246.630-438.593-200.576 
ATOM    194  C4'  DA A  10     246.754-438.229-199.110 
ATOM    195  O4'  DA A  10     248.062-437.680-198.783 
ATOM    196  C3'  DA A  10     245.773-437.173-198.602 
ATOM    197  O3'  DA A  10     245.386-437.505-197.274 
ATOM    198  C2'  DA A  10     246.585-435.878-198.562 
ATOM    199  C1'  DA A  10     247.874-436.495-198.026 
ATOM    200  N9   DA A  10     249.073-435.631-198.211 
ATOM    201  C8   DA A  10     249.354-434.780-199.241 
ATOM    202  N7   DA A  10     250.487-434.160-199.115 
ATOM    203  C5   DA A  10     250.996-434.634-197.914 
ATOM    204  C6   DA A  10     252.182-434.360-197.214 
ATOM    205  N6   DA A  10     253.114-433.499-197.645 
ATOM    206  N1   DA A  10     252.376-435.005-196.048 
ATOM    207  C2   DA A  10     251.447-435.859-195.624 
ATOM    208  N3   DA A  10     250.307-436.194-196.188 
ATOM    209  C4   DA A  10     250.137-435.535-197.353 
ATOM    210  P    DG A  11     243.864-437.284-196.831 
ATOM    211  OP1  DG A  11     243.052-438.450-197.246 
ATOM    212  OP2  DG A  11     243.396-435.964-197.307 
ATOM    213  O5'  DG A  11     243.999-437.263-195.237 
ATOM    214  C5'  DG A  11     245.050-438.027-194.615 
ATOM    215  C4'  DG A  11     245.712-437.206-193.525 
ATOM    216  O4'  DG A  11     246.807-436.391-194.032 
ATOM    217  C3'  DG A  11     244.808-436.204-192.806 
ATOM    218  O3'  DG A  11     245.175-436.158-191.432 
ATOM    219  C2'  DG A  11     245.141-434.856-193.443 
ATOM    220  C1'  DG A  11     246.649-435.070-193.535 
ATOM    221  N9   DG A  11     247.331-434.138-194.475 
ATOM    222  C8   DG A  11     246.872-433.606-195.661 
ATOM    223  N7   DG A  11     247.727-432.809-196.254 
ATOM    224  C5   DG A  11     248.829-432.812-195.401 
ATOM    225  C6   DG A  11     250.071-432.133-195.511 
ATOM    226  O6   DG A  11     250.460-431.378-196.399 
ATOM    227  N1   DG A  11     250.907-432.417-194.422 
ATOM    228  C2   DG A  11     250.586-433.247-193.367 
ATOM    229  N2   DG A  11     251.522-433.389-192.425 
ATOM    230  N3   DG A  11     249.420-433.884-193.265 
ATOM    231  C4   DG A  11     248.598-433.619-194.313 
ATOM    232  P    DA A  12     244.025-436.041-190.325 
ATOM    233  OP1  DA A  12     243.487-437.386-190.026 
ATOM    234  OP2  DA A  12     243.036-435.024-190.743 
ATOM    235  O5'  DA A  12     244.852-435.500-189.067 
ATOM    236  C5'  DA A  12     246.239-435.861-188.935 
ATOM    237  C4'  DA A  12     247.054-434.650-188.526 
ATOM    238  O4'  DA A  12     247.518-433.879-189.671 
ATOM    239  C3'  DA A  12     246.328-433.622-187.659 
ATOM    240  O3'  DA A  12     247.243-433.091-186.709 
ATOM    241  C2'  DA A  12     245.933-432.508-188.628 
ATOM    242  C1'  DA A  12     247.228-432.510-189.436 
ATOM    243  N9   DA A  12     247.113-431.828-190.755 
ATOM    244  C8   DA A  12     246.038-431.783-191.596 
ATOM    245  N7   DA A  12     246.247-431.103-192.680 
ATOM    246  C5   DA A  12     247.558-430.663-192.551 
ATOM    247  C6   DA A  12     248.382-429.885-193.380 
ATOM    248  N6   DA A  12     247.986-429.389-194.561 
ATOM    249  N1   DA A  12     249.633-429.634-192.951 
ATOM    250  C2   DA A  12     250.020-430.131-191.777 
ATOM    251  N3   DA A  12     249.343-430.866-190.922 
ATOM    252  C4   DA A  12     248.096-431.102-191.375 
ATOM    253  P    DC A  13     246.737-432.807-185.217 
ATOM    254  OP1  DC A  13     246.802-434.056-184.425 
ATOM    255  OP2  DC A  13     245.419-432.135-185.260 
ATOM    256  O5'  DC A  13     247.847-431.780-184.696 
ATOM    257  C5'  DC A  13     249.183-431.868-185.226 
ATOM    258  C4'  DC A  13     249.708-430.481-185.541 
ATOM    259  O4'  DC A  13     249.362-430.049-186.887 
ATOM    260  C3'  DC A  13     249.189-429.355-184.648 
ATOM    261  O3'  DC A  13     250.239-428.421-184.427 
ATOM    262  C2'  DC A  13     248.099-428.674-185.475 
ATOM    263  C1'  DC A  13     248.830-428.735-186.812 
ATOM    264  N1   DC A  13     247.942-428.528-187.991 
ATOM    265  C2   DC A  13     248.469-427.858-189.091 
ATOM    266  O2   DC A  13     249.642-427.467-189.046 
ATOM    267  N3   DC A  13     247.676-427.658-190.176 
ATOM    268  C4   DC A  13     246.411-428.097-190.185 
ATOM    269  N4   DC A  13     245.677-427.878-191.265 
ATOM    270  C5   DC A  13     245.849-428.788-189.062 
ATOM    271  C6   DC A  13     246.658-428.977-187.989 
ATOM    272  P    DG A  14     250.401-427.763-182.977 
ATOM    273  OP1  DG A  14     251.173-428.675-182.103 
ATOM    274  OP2  DG A  14     249.075-427.346-182.470 
ATOM    275  O5'  DG A  14     251.280-426.469-183.314 
ATOM    276  C5'  DG A  14     252.195-426.516-184.424 
ATOM    277  C4'  DG A  14     252.098-425.236-185.230 
ATOM    278  O4'  DG A  14     251.075-425.305-186.264 
ATOM    279  C3'  DG A  14     251.740-423.978-184.439 
ATOM    280  O3'  DG A  14     252.458-422.874-184.979 
ATOM    281  C2'  DG A  14     250.249-423.765-184.707 
ATOM    282  C1'  DG A  14     250.282-424.130-186.188 
ATOM    283  N9   DG A  14     248.941-424.440-186.758 
ATOM    284  C8   DG A  14     247.859-425.051-186.159 
ATOM    285  N7   DG A  14     246.816-425.175-186.942 
ATOM    286  C5   DG A  14     247.235-424.606-188.145 
ATOM    287  C6   DG A  14     246.539-424.448-189.371 
ATOM    288  O6   DG A  14     245.392-424.782-189.655 
ATOM    289  N1   DG A  14     247.338-423.817-190.335 
ATOM    290  C2   DG A  14     248.639-423.395-190.138 
ATOM    291  N2   DG A  14     249.231-422.815-191.185 
ATOM    292  N3   DG A  14     249.290-423.545-188.988 
ATOM    293  C4   DG A  14     248.529-424.155-188.042 
ATOM    294  P    DT A  15     253.059-421.778-183.980 
ATOM    295  OP1  DT A  15     254.368-422.241-183.465 
ATOM    296  OP2  DT A  15     252.047-421.427-182.960 
ATOM    297  O5'  DT A  15     253.279-420.538-184.967 
ATOM    298  C5'  DT A  15     253.564-420.793-186.355 
ATOM    299  C4'  DT A  15     252.752-419.860-187.231 
ATOM    300  O4'  DT A  15     251.441-420.405-187.556 
ATOM    301  C3'  DT A  15     252.444-418.487-186.635 
ATOM    302  O3'  DT A  15     252.490-417.514-187.672 
ATOM    303  C2'  DT A  15     251.003-418.596-186.136 
ATOM    304  C1'  DT A  15     250.467-419.400-187.318 
ATOM    305  N1   DT A  15     249.167-420.071-187.045 
ATOM    306  C2   DT A  15     248.285-420.175-188.094 
ATOM    307  O2   DT A  15     248.526-419.747-189.209 
ATOM    308  N3   DT A  15     247.088-420.803-187.803 
ATOM    309  C4   DT A  15     246.713-421.323-186.581 
ATOM    310  O4   DT A  15     245.614-421.863-186.442 
ATOM    311  C5   DT A  15     247.705-421.166-185.544 
ATOM    312  C7   DT A  15     247.375-421.704-184.182 
ATOM    313  C6   DT A  15     248.875-420.559-185.798 
ATOM    314  P    DG A  16     253.135-416.081-187.362 
ATOM    315  OP1  DG A  16     254.605-416.156-187.511 
ATOM    316  OP2  DG A  16     252.639-415.585-186.060 
ATOM    317  O5'  DG A  16     252.518-415.196-188.544 
ATOM    318  C5'  DG A  16     252.208-415.827-189.800 
ATOM    319  C4'  DG A  16     250.858-415.351-190.300 
ATOM    320  O4'  DG A  16     249.760-416.162-189.792 
ATOM    321  C3'  DG A  16     250.472-413.924-189.914 
ATOM    322  O3'  DG A  16     249.765-413.329-190.996 
ATOM    323  C2'  DG A  16     249.511-414.087-188.737 
ATOM    324  C1'  DG A  16     248.756-415.292-189.291 
ATOM    325  N9   DG A  16     247.972-416.033-188.264 
ATOM    326  C8   DG A  16     248.263-416.248-186.935 
ATOM    327  N7   DG A  16     247.356-416.947-186.296 
ATOM    328  C5   DG A  16     246.396-417.213-187.271 
ATOM    329  C6   DG A  16     245.176-417.932-187.181 
ATOM    330  O6   DG A  16     244.684-418.492-186.204 
ATOM    331  N1   DG A  16     244.505-417.960-188.411 
ATOM    332  C2   DG A  16     244.955-417.370-189.576 
ATOM    333  N2   DG A  16     244.168-417.512-190.646 
ATOM    334  N3   DG A  16     246.100-416.696-189.661 
ATOM    335  C4   DG A  16     246.762-416.660-188.475 
ATOM    336  P    DC A  17     250.037-411.793-191.350 
ATOM    337  OP1  DC A  17     251.235-411.687-192.214 
ATOM    338  OP2  DC A  17     250.062-410.994-190.105 
ATOM    339  O5'  DC A  17     248.729-411.427-192.197 
ATOM    340  C5'  DC A  17     248.082-412.461-192.962 
ATOM    341  C4'  DC A  17     246.580-412.375-192.783 
ATOM    342  O4'  DC A  17     246.114-413.141-191.635 
ATOM    343  C3'  DC A  17     246.017-410.974-192.544 
ATOM    344  O3'  DC A  17     244.761-410.864-193.202 
ATOM    345  C2'  DC A  17     245.781-410.903-191.035 
ATOM    346  C1'  DC A  17     245.240-412.320-190.874 
ATOM    347  N1   DC A  17     245.253-412.811-189.467 
ATOM    348  C2   DC A  17     244.221-413.653-189.063 
ATOM    349  O2   DC A  17     243.345-413.957-189.881 
ATOM    350  N3   DC A  17     244.215-414.110-187.785 
ATOM    351  C4   DC A  17     245.183-413.757-186.930 
ATOM    352  N4   DC A  17     245.133-414.229-185.693 
ATOM    353  C5   DC A  17     246.253-412.891-187.325 
ATOM    354  C6   DC A  17     246.241-412.445-188.606 
ATOM    355  P    DG A  18     244.390-409.493-193.942 
ATOM    356  OP1  DG A  18     244.982-409.485-195.298 
ATOM    357  OP2  DG A  18     244.742-408.350-193.072 
ATOM    358  O5'  DG A  18     242.798-409.614-194.050 
ATOM    359  C5'  DG A  18     242.202-410.921-194.155 
ATOM    360  C4'  DG A  18     240.988-411.012-193.250 
ATOM    361  O4'  DG A  18     241.332-411.440-191.901 
ATOM    362  C3'  DG A  18     240.218-409.709-193.039 
ATOM    363  O3'  DG A  18     238.828-410.002-192.966 
ATOM    364  C2'  DG A  18     240.679-409.204-191.671 
ATOM    365  C1'  DG A  18     240.702-410.564-190.979 
ATOM    366  N9   DG A  18     241.488-410.579-189.715 
ATOM    367  C8   DG A  18     242.633-409.883-189.391 
ATOM    368  N7   DG A  18     243.080-410.122-188.182 
ATOM    369  C5   DG A  18     242.166-411.041-187.668 
ATOM    370  C6   DG A  18     242.123-411.673-186.398 
ATOM    371  O6   DG A  18     242.894-411.550-185.450 
ATOM    372  N1   DG A  18     241.023-412.536-186.292 
ATOM    373  C2   DG A  18     240.089-412.760-187.285 
ATOM    374  N2   DG A  18     239.113-413.623-186.988 
ATOM    375  N3   DG A  18     240.131-412.167-188.476 
ATOM    376  C4   DG A  18     241.191-411.327-188.594 
ATOM    377  P    DG A  19     237.787-409.006-193.665 
ATOM    378  OP1  DG A  19     237.674-409.335-195.103 
ATOM    379  OP2  DG A  19     238.149-407.607-193.345 
ATOM    380  O5'  DG A  19     236.428-409.394-192.915 
ATOM    381  C5'  DG A  19     236.254-410.741-192.439 
ATOM    382  C4'  DG A  19     235.661-410.725-191.044 
ATOM    383  O4'  DG A  19     236.683-410.651-190.009 
ATOM    384  C3'  DG A  19     234.732-409.554-190.729 
ATOM    385  O3'  DG A  19     233.673-410.016-189.899 
ATOM    386  C2'  DG A  19     235.592-408.582-189.923 
ATOM    387  C1'  DG A  19     236.314-409.635-189.088 
ATOM    388  N9   DG A  19     237.552-409.134-188.431 
ATOM    389  C8   DG A  19     238.466-408.207-188.885 
ATOM    390  N7   DG A  19     239.458-407.984-188.057 
ATOM    391  C5   DG A  19     239.182-408.822-186.977 
ATOM    392  C6   DG A  19     239.898-409.021-185.769 
ATOM    393  O6   DG A  19     240.942-408.492-185.397 
ATOM    394  N1   DG A  19     239.264-409.964-184.947 
ATOM    395  C2   DG A  19     238.092-410.626-185.253 
ATOM    396  N2   DG A  19     237.649-411.489-184.335 
ATOM    397  N3   DG A  19     237.420-410.439-186.387 
ATOM    398  C4   DG A  19     238.022-409.527-187.195 
ATOM    399  P    DA A  20     232.193-409.459-190.145 
ATOM    400  OP1  DA A  20     231.544-410.236-191.224 
ATOM    401  OP2  DA A  20     232.241-407.993-190.339 
ATOM    402  O5'  DA A  20     231.493-409.793-188.744 
ATOM    403  C5'  DA A  20     231.947-410.933-187.991 
ATOM    404  C4'  DA A  20     232.071-410.569-186.525 
ATOM    405  O4'  DA A  20     233.380-410.020-186.198 
ATOM    406  C3'  DA A  20     231.090-409.513-186.016 
ATOM    407  O3'  DA A  20     230.704-409.845-184.689 
ATOM    408  C2'  DA A  20     231.902-408.218-185.976 
ATOM    409  C1'  DA A  20     233.191-408.834-185.440 
ATOM    410  N9   DA A  20     234.390-407.971-185.626 
ATOM    411  C8   DA A  20     234.671-407.120-186.655 
ATOM    412  N7   DA A  20     235.804-406.500-186.530 
ATOM    413  C5   DA A  20     236.313-406.974-185.329 
ATOM    414  C6   DA A  20     237.499-406.700-184.628 
ATOM    415  N6   DA A  20     238.432-405.839-185.060 
ATOM    416  N1   DA A  20     237.694-407.344-183.462 
ATOM    417  C2   DA A  20     236.764-408.199-183.038 
ATOM    418  N3   DA A  20     235.625-408.534-183.602 
ATOM    419  C4   DA A  20     235.454-407.875-184.768 
ATOM    420  P    DT A  21     229.181-409.624-184.246 
ATOM    421  OP1  DT A  21     228.369-410.790-184.661 
ATOM    422  OP2  DT A  21     228.713-408.304-184.722 
ATOM    423  O5'  DT A  21     229.316-409.603-182.651 
ATOM    424  C5'  DT A  21     230.367-410.366-182.029 
ATOM    425  C4'  DT A  21     231.029-409.546-180.940 
ATOM    426  O4'  DT A  21     232.124-408.730-181.446 
ATOM    427  C3'  DT A  21     230.126-408.544-180.221 
ATOM    428  O3'  DT A  21     230.492-408.497-178.847 
ATOM    429  C2'  DT A  21     230.458-407.195-180.858 
ATOM    430  C1'  DT A  21     231.966-407.410-180.949 
ATOM    431  N1   DT A  21     232.648-406.478-181.889 
ATOM    432  C2   DT A  21     233.916-406.069-181.555 
ATOM    433  O2   DT A  21     234.486-406.435-180.542 
ATOM    434  N3   DT A  21     234.517-405.204-182.450 
ATOM    435  C4   DT A  21     233.966-404.727-183.622 
ATOM    436  O4   DT A  21     234.601-403.956-184.344 
ATOM    437  C5   DT A  21     232.632-405.212-183.887 
ATOM    438  C7   DT A  21     231.959-404.742-185.143 
ATOM    439  C6   DT A  21     232.025-406.053-183.034 
ATOM    440  P    DC A  22     229.342-408.380-177.739 
ATOM    441  OP1  DC A  22     228.804-409.726-177.440 
ATOM    442  OP2  DC A  22     228.353-407.363-178.158 
ATOM    443  O5'  DC A  22     230.169-407.839-176.482 
ATOM    444  C5'  DC A  22     231.556-408.201-176.350 
ATOM    445  C4'  DC A  22     232.371-406.990-175.940 
ATOM    446  O4'  DC A  22     232.835-406.219-177.086 
ATOM    447  C3'  DC A  22     231.645-405.961-175.074 
ATOM    448  O3'  DC A  22     232.561-405.431-174.123 
ATOM    449  C2'  DC A  22     231.250-404.848-176.043 
ATOM    450  C1'  DC A  22     232.545-404.850-176.850 
ATOM    451  N1   DC A  22     232.430-404.168-178.170 
ATOM    452  C2   DC A  22     233.541-403.474-178.641 
ATOM    453  O2   DC A  22     234.568-403.454-177.952 
ATOM    454  N3   DC A  22     233.457-402.845-179.842 
ATOM    455  C4   DC A  22     232.325-402.891-180.558 
ATOM    456  N4   DC A  22     232.293-402.262-181.722 
ATOM    457  C5   DC A  22     231.171-403.599-180.090 
ATOM    458  C6   DC A  22     231.276-404.220-178.888 
ATOM    459  P    DC A  23     232.054-405.147-172.632 
ATOM    460  OP1  DC A  23     232.120-406.396-171.840 
ATOM    461  OP2  DC A  23     230.736-404.475-172.675 
ATOM    462  O5'  DC A  23     233.164-404.120-172.111 
ATOM    463  C5'  DC A  23     234.500-404.208-172.641 
ATOM    464  C4'  DC A  23     235.025-402.821-172.956 
ATOM    465  O4'  DC A  23     234.679-402.389-174.302 
ATOM    466  C3'  DC A  23     234.506-401.695-172.062 
ATOM    467  O3'  DC A  23     235.556-400.761-171.842 
ATOM    468  C2'  DC A  23     233.416-401.014-172.890 
ATOM    469  C1'  DC A  23     234.147-401.075-174.227 
ATOM    470  N1   DC A  23     233.259-400.867-175.405 
ATOM    471  C2   DC A  23     233.786-400.198-176.506 
ATOM    472  O2   DC A  23     234.959-399.807-176.461 
ATOM    473  N3   DC A  23     232.993-399.997-177.590 
ATOM    474  C4   DC A  23     231.728-400.436-177.599 
ATOM    475  N4   DC A  23     230.994-400.217-178.679 
ATOM    476  C5   DC A  23     231.166-401.127-176.477 
ATOM    477  C6   DC A  23     231.975-401.317-175.404 
ATOM    478  P    DT A  24     235.719-400.103-170.392 
ATOM    479  OP1  DT A  24     236.490-401.015-169.518 
ATOM    480  OP2  DT A  24     234.393-399.686-169.885 
ATOM    481  O5'  DT A  24     236.597-398.809-170.729 
ATOM    482  C5'  DT A  24     237.513-398.856-171.839 
ATOM    483  C4'  DT A  24     237.416-397.576-172.644 
ATOM    484  O4'  DT A  24     236.392-397.645-173.678 
ATOM    485  C3'  DT A  24     237.057-396.317-171.854 
ATOM    486  O3'  DT A  24     237.775-395.214-172.393 
ATOM    487  C2'  DT A  24     235.566-396.105-172.122 
ATOM    488  C1'  DT A  24     235.599-396.470-173.602 
ATOM    489  N1   DT A  24     234.258-396.780-174.172 
ATOM    490  C2   DT A  24     234.034-396.417-175.478 
ATOM    491  O2   DT A  24     234.875-395.865-176.166 
ATOM    492  N3   DT A  24     232.779-396.720-175.971 
ATOM    493  C4   DT A  24     231.757-397.340-175.283 
ATOM    494  O4   DT A  24     230.675-397.558-175.832 
ATOM    495  C5   DT A  24     232.086-397.682-173.920 
ATOM    496  C7   DT A  24     231.029-398.361-173.100 
ATOM    497  C6   DT A  24     233.299-397.400-173.415 
ATOM    498  P    DG A  25     238.377-394.118-171.395 
ATOM    499  OP1  DG A  25     239.685-394.581-170.879 
ATOM    500  OP2  DG A  25     237.365-393.767-170.374 
ATOM    501  O5'  DG A  25     238.596-392.877-172.382 
ATOM    502  C5'  DG A  25     238.882-393.133-173.770 
ATOM    503  C4'  DG A  25     238.070-392.200-174.646 
ATOM    504  O4'  DG A  25     236.758-392.744-174.971 
ATOM    505  C3'  DG A  25     237.761-390.827-174.049 
ATOM    506  O3'  DG A  25     237.807-389.853-175.086 
ATOM    507  C2'  DG A  25     236.320-390.936-173.551 
ATOM    508  C1'  DG A  25     235.784-391.739-174.733 
ATOM    509  N9   DG A  25     234.484-392.411-174.460 
ATOM    510  C8   DG A  25     234.016-392.959-173.286 
ATOM    511  N7   DG A  25     232.816-393.479-173.380 
ATOM    512  C5   DG A  25     232.464-393.261-174.711 
ATOM    513  C6   DG A  25     231.278-393.602-175.411 
ATOM    514  O6   DG A  25     230.277-394.178-174.994 
ATOM    515  N1   DG A  25     231.338-393.193-176.751 
ATOM    516  C2   DG A  25     232.404-392.539-177.337 
ATOM    517  N2   DG A  25     232.266-392.234-178.629 
ATOM    518  N3   DG A  25     233.517-392.220-176.679 
ATOM    519  C4   DG A  25     233.475-392.609-175.379 
ATOM    520  P    DC A  26     238.452-388.421-174.776 
ATOM    521  OP1  DC A  26     239.923-388.496-174.925 
ATOM    522  OP2  DC A  26     237.956-387.925-173.474 
ATOM    523  O5'  DC A  26     237.835-387.536-175.959 
ATOM    524  C5'  DC A  26     237.525-388.167-177.214 
ATOM    525  C4'  DC A  26     236.175-387.691-177.715 
ATOM    526  O4'  DC A  26     235.078-388.501-177.206 
ATOM    527  C3'  DC A  26     235.789-386.263-177.329 
ATOM    528  O3'  DC A  26     235.082-385.669-178.411 
ATOM    529  C2'  DC A  26     234.828-386.427-176.152 
ATOM    530  C1'  DC A  26     234.073-387.632-176.706 
ATOM    531  N1   DC A  26     233.289-388.373-175.679 
ATOM    532  C2   DC A  26     232.082-388.946-176.072 
ATOM    533  O2   DC A  26     231.716-388.817-177.245 
ATOM    534  N3   DC A  26     231.353-389.625-175.149 
ATOM    535  C4   DC A  26     231.786-389.741-173.887 
ATOM    536  N4   DC A  26     231.037-390.413-173.026 
ATOM    537  C5   DC A  26     233.023-389.158-173.463 
ATOM    538  C6   DC A  26     233.738-388.484-174.399 
ATOM    539  P    DT A  27     235.354-384.133-178.765 
ATOM    540  OP1  DT A  27     236.552-384.027-179.628 
ATOM    541  OP2  DT A  27     235.379-383.333-177.520 
ATOM    542  O5'  DT A  27     234.046-383.767-179.611 
ATOM    543  C5'  DT A  27     233.399-384.800-180.377 
ATOM    544  C4'  DT A  27     231.897-384.714-180.197 
ATOM    545  O4'  DT A  27     231.431-385.480-179.049 
ATOM    546  C3'  DT A  27     231.334-383.314-179.958 
ATOM    547  O3'  DT A  27     230.078-383.204-180.617 
ATOM    548  C2'  DT A  27     231.098-383.243-178.449 
ATOM    549  C1'  DT A  27     230.557-384.660-178.289 
ATOM    550  N1   DT A  27     230.571-385.150-176.882 
ATOM    551  C2   DT A  27     229.546-385.981-176.499 
ATOM    552  O2   DT A  27     228.650-386.321-177.253 
ATOM    553  N3   DT A  27     229.591-386.414-175.188 
ATOM    554  C4   DT A  27     230.554-386.093-174.252 
ATOM    555  O4   DT A  27     230.488-386.543-173.107 
ATOM    556  C5   DT A  27     231.587-385.217-174.748 
ATOM    557  C7   DT A  27     232.675-384.817-173.794 
ATOM    558  C6   DT A  27     231.568-384.780-176.018 
ATOM    559  P    DG A  28     229.707-381.833-181.356 
ATOM    560  OP1  DG A  28     230.299-381.825-182.713 
ATOM    561  OP2  DG A  28     230.060-380.689-180.487 
ATOM    562  O5'  DG A  28     228.115-381.954-181.465 
ATOM    563  C5'  DG A  28     227.519-383.261-181.569 
ATOM    564  C4'  DG A  28     226.306-383.352-180.665 
ATOM    565  O4'  DG A  28     226.649-383.780-179.316 
ATOM    566  C3'  DG A  28     225.535-382.049-180.453 
ATOM    567  O3'  DG A  28     224.145-382.342-180.381 
ATOM    568  C2'  DG A  28     225.997-381.543-179.086 
ATOM    569  C1'  DG A  28     226.019-382.903-178.394 
ATOM    570  N9   DG A  28     226.805-382.919-177.129 
ATOM    571  C8   DG A  28     227.950-382.223-176.806 
ATOM    572  N7   DG A  28     228.397-382.462-175.597 
ATOM    573  C5   DG A  28     227.483-383.381-175.083 
ATOM    574  C6   DG A  28     227.440-384.012-173.813 
ATOM    575  O6   DG A  28     228.211-383.889-172.865 
ATOM    576  N1   DG A  28     226.341-384.876-173.707 
ATOM    577  C2   DG A  28     225.406-385.100-174.699 
ATOM    578  N2   DG A  28     224.431-385.962-174.403 
ATOM    579  N3   DG A  28     225.449-384.507-175.891 
ATOM    580  C4   DG A  28     226.508-383.666-176.009 
ATOM    581  P    DG A  29     223.104-381.346-181.079 
ATOM    582  OP1  DG A  29     222.992-381.675-182.518 
ATOM    583  OP2  DG A  29     223.467-379.947-180.759 
ATOM    584  O5'  DG A  29     221.745-381.733-180.330 
ATOM    585  C5'  DG A  29     221.571-383.081-179.854 
ATOM    586  C4'  DG A  29     220.979-383.065-178.458 
ATOM    587  O4'  DG A  29     222.000-382.990-177.423 
ATOM    588  C3'  DG A  29     220.049-381.894-178.144 
ATOM    589  O3'  DG A  29     218.991-382.356-177.313 
ATOM    590  C2'  DG A  29     220.909-380.921-177.337 
ATOM    591  C1'  DG A  29     221.631-381.975-176.503 
ATOM    592  N9   DG A  29     222.870-381.474-175.845 
ATOM    593  C8   DG A  29     223.783-380.547-176.300 
ATOM    594  N7   DG A  29     224.775-380.324-175.472 
ATOM    595  C5   DG A  29     224.499-381.161-174.392 
ATOM    596  C6   DG A  29     225.216-381.361-173.184 
ATOM    597  O6   DG A  29     226.259-380.832-172.812 
ATOM    598  N1   DG A  29     224.582-382.304-172.362 
ATOM    599  C2   DG A  29     223.410-382.966-172.667 
ATOM    600  N2   DG A  29     222.967-383.829-171.750 
ATOM    601  N3   DG A  29     222.737-382.779-173.802 
ATOM    602  C4   DG A  29     223.339-381.867-174.610 
ATOM    603  P    DT A  30     217.510-381.799-177.559 
ATOM    604  OP1  DT A  30     216.861-382.576-178.638 
ATOM    605  OP2  DT A  30     217.558-380.333-177.753 
ATOM    606  O5'  DT A  30     216.811-382.133-176.159 
ATOM    607  C5'  DT A  30     217.264-383.273-175.406 
ATOM    608  C4'  DT A  30     217.388-382.909-173.940 
ATOM    609  O4'  DT A  30     218.697-382.359-173.613 
ATOM    610  C3'  DT A  30     216.408-381.853-173.431 
ATOM    611  O3'  DT A  30     216.021-382.185-172.103 
ATOM    612  C2'  DT A  30     217.219-380.558-173.391 
ATOM    613  C1'  DT A  30     218.508-381.174-172.855 
ATOM    614  N1   DT A  30     219.708-380.310-173.040 
ATOM    615  C2   DT A  30     220.670-380.358-172.060 
ATOM    616  O2   DT A  30     220.576-381.065-171.072 
ATOM    617  N3   DT A  30     221.766-379.543-172.266 
ATOM    618  C4   DT A  30     221.975-378.707-173.344 
ATOM    619  O4   DT A  30     222.998-378.023-173.418 
ATOM    620  C5   DT A  30     220.910-378.726-174.319 
ATOM    621  C7   DT A  30     221.056-377.844-175.524 
ATOM    622  C6   DT A  30     219.832-379.508-174.144 
ATOM    623  P    DA A  31     214.498-381.964-171.661 
ATOM    624  OP1  DA A  31     213.686-383.129-172.076 
ATOM    625  OP2  DA A  31     214.030-380.644-172.136 
ATOM    626  O5'  DA A  31     214.634-381.943-170.066 
ATOM    627  C5'  DA A  31     215.684-382.706-169.444 
ATOM    628  C4'  DA A  31     216.346-381.885-168.354 
ATOM    629  O4'  DA A  31     217.441-381.070-168.861 
ATOM    630  C3'  DA A  31     215.443-380.884-167.635 
ATOM    631  O3'  DA A  31     215.809-380.837-166.261 
ATOM    632  C2'  DA A  31     215.776-379.535-168.272 
ATOM    633  C1'  DA A  31     217.283-379.750-168.364 
ATOM    634  N9   DA A  31     217.965-378.817-169.304 
ATOM    635  C8   DA A  31     217.494-378.301-170.477 
ATOM    636  N7   DA A  31     218.330-377.509-171.075 
ATOM    637  C5   DA A  31     219.438-377.499-170.239 
ATOM    638  C6   DA A  31     220.677-376.843-170.316 
ATOM    639  N6   DA A  31     221.023-376.031-171.325 
ATOM    640  N1   DA A  31     221.551-377.052-169.314 
ATOM    641  C2   DA A  31     221.203-377.860-168.314 
ATOM    642  N3   DA A  31     220.081-378.523-168.136 
ATOM    643  C4   DA A  31     219.224-378.297-169.151 
ATOM    644  P    DG A  32     214.660-380.720-165.154 
ATOM    645  OP1  DG A  32     214.121-382.066-164.855 
ATOM    646  OP2  DG A  32     213.670-379.703-165.573 
ATOM    647  O5'  DG A  32     215.486-380.179-163.896 
ATOM    648  C5'  DG A  32     216.874-380.541-163.764 
ATOM    649  C4'  DG A  32     217.689-379.329-163.355 
ATOM    650  O4'  DG A  32     218.152-378.559-164.500 
ATOM    651  C3'  DG A  32     216.962-378.301-162.489 
ATOM    652  O3'  DG A  32     217.878-377.770-161.538 
ATOM    653  C2'  DG A  32     216.568-377.187-163.458 
ATOM    654  C1'  DG A  32     217.862-377.189-164.265 
ATOM    655  N9   DG A  32     217.747-376.507-165.584 
ATOM    656  C8   DG A  32     216.672-376.451-166.445 
ATOM    657  N7   DG A  32     216.898-375.761-167.536 
ATOM    658  C5   DG A  32     218.215-375.329-167.389 
ATOM    659  C6   DG A  32     219.021-374.540-168.250 
ATOM    660  O6   DG A  32     218.732-374.053-169.340 
ATOM    661  N1   DG A  32     220.300-374.338-167.713 
ATOM    662  C2   DG A  32     220.742-374.833-166.502 
ATOM    663  N2   DG A  32     221.998-374.528-166.168 
ATOM    664  N3   DG A  32     219.986-375.574-165.694 
ATOM    665  C4   DG A  32     218.742-375.779-166.201 
ATOM    666  P    DG A  33     217.371-377.487-160.046 
ATOM    667  OP1  DG A  33     217.437-378.736-159.254 
ATOM    668  OP2  DG A  33     216.053-376.815-160.089 
ATOM    669  O5'  DG A  33     218.481-376.460-159.525 
ATOM    670  C5'  DG A  33     219.817-376.548-160.056 
ATOM    671  C4'  DG A  33     220.343-375.161-160.370 
ATOM    672  O4'  DG A  33     219.996-374.728-161.716 
ATOM    673  C3'  DG A  33     219.824-374.035-159.477 
ATOM    674  O3'  DG A  33     220.873-373.100-159.256 
ATOM    675  C2'  DG A  33     218.734-373.354-160.305 
ATOM    676  C1'  DG A  33     219.464-373.415-161.642 
ATOM    677  N9   DG A  33     218.576-373.207-162.820 
ATOM    678  C8   DG A  33     217.264-373.587-162.999 
ATOM    679  N7   DG A  33     216.764-373.249-164.163 
ATOM    680  C5   DG A  33     217.821-372.599-164.800 
ATOM    681  C6   DG A  33     217.885-372.008-166.089 
ATOM    682  O6   DG A  33     217.011-371.936-166.948 
ATOM    683  N1   DG A  33     219.150-371.456-166.336 
ATOM    684  C2   DG A  33     220.212-371.474-165.453 
ATOM    685  N2   DG A  33     221.338-370.893-165.878 
ATOM    686  N3   DG A  33     220.151-372.028-164.245 
ATOM    687  C4   DG A  33     218.930-372.568-163.989 
ATOM    688  P    DA A  34     221.036-372.443-157.806 
ATOM    689  OP1  DA A  34     221.808-373.354-156.932 
ATOM    690  OP2  DA A  34     219.710-372.025-157.299 
ATOM    691  O5'  DA A  34     221.914-371.148-158.143 
ATOM    692  C5'  DA A  34     222.830-371.196-159.253 
ATOM    693  C4'  DA A  34     222.733-369.915-160.059 
ATOM    694  O4'  DA A  34     221.709-369.985-161.093 
ATOM    695  C3'  DA A  34     222.374-368.657-159.269 
ATOM    696  O3'  DA A  34     223.092-367.554-159.808 
ATOM    697  C2'  DA A  34     220.884-368.445-159.536 
ATOM    698  C1'  DA A  34     220.916-368.810-161.017 
ATOM    699  N9   DA A  34     219.575-369.120-161.587 
ATOM    700  C8   DA A  34     218.514-369.727-160.977 
ATOM    701  N7   DA A  34     217.474-369.856-161.742 
ATOM    702  C5   DA A  34     217.872-369.294-162.947 
ATOM    703  C6   DA A  34     217.213-369.122-164.175 
ATOM    704  N6   DA A  34     215.953-369.518-164.401 
ATOM    705  N1   DA A  34     217.900-368.523-165.167 
ATOM    706  C2   DA A  34     219.152-368.132-164.936 
ATOM    707  N3   DA A  34     219.867-368.238-163.838 
ATOM    708  C4   DA A  34     219.157-368.840-162.861 
ATOM    709  P    DG A  35     223.694-366.457-158.809 
ATOM    710  OP1  DG A  35     225.002-366.921-158.294 
ATOM    711  OP2  DG A  35     222.682-366.107-157.789 
ATOM    712  O5'  DG A  35     223.913-365.217-159.796 
ATOM    713  C5'  DG A  35     224.199-365.472-161.184 
ATOM    714  C4'  DG A  35     223.387-364.540-162.060 
ATOM    715  O4'  DG A  35     222.075-365.084-162.385 
ATOM    716  C3'  DG A  35     223.078-363.167-161.464 
ATOM    717  O3'  DG A  35     223.125-362.193-162.501 
ATOM    718  C2'  DG A  35     221.637-363.276-160.966 
ATOM    719  C1'  DG A  35     221.102-364.079-162.147 
ATOM    720  N9   DG A  35     219.801-364.751-161.875 
ATOM    721  C8   DG A  35     219.333-365.298-160.700 
ATOM    722  N7   DG A  35     218.133-365.819-160.795 
ATOM    723  C5   DG A  35     217.781-365.600-162.126 
ATOM    724  C6   DG A  35     216.595-365.942-162.826 
ATOM    725  O6   DG A  35     215.594-366.518-162.408 
ATOM    726  N1   DG A  35     216.655-365.532-164.166 
ATOM    727  C2   DG A  35     217.721-364.879-164.751 
ATOM    728  N2   DG A  35     217.584-364.574-166.043 
ATOM    729  N3   DG A  35     218.834-364.560-164.093 
ATOM    730  C4   DG A  35     218.792-364.949-162.794 
ATOM    731  P    DA A  36     223.769-360.761-162.191 
ATOM    732  OP1  DA A  36     225.240-360.836-162.340 
ATOM    733  OP2  DA A  36     223.273-360.264-160.889 
ATOM    734  O5'  DA A  36     223.153-359.875-163.373 
ATOM    735  C5'  DA A  36     222.842-360.507-164.629 
ATOM    736  C4'  DA A  36     221.492-360.031-165.129 
ATOM    737  O4'  DA A  36     220.395-360.841-164.621 
ATOM    738  C3'  DA A  36     221.106-358.603-164.743 
ATOM    739  O3'  DA A  36     220.399-358.009-165.826 
ATOM    740  C2'  DA A  36     220.145-358.767-163.566 
ATOM    741  C1'  DA A  36     219.390-359.972-164.121 
ATOM    742  N9   DA A  36     218.606-360.713-163.093 
ATOM    743  C8   DA A  36     218.912-360.916-161.778 
ATOM    744  N7   DA A  36     218.022-361.606-161.134 
ATOM    745  C5   DA A  36     217.055-361.881-162.091 
ATOM    746  C6   DA A  36     215.842-362.587-162.036 
ATOM    747  N6   DA A  36     215.375-363.171-160.924 
ATOM    748  N1   DA A  36     215.122-362.670-163.171 
ATOM    749  C2   DA A  36     215.591-362.087-164.274 
ATOM    750  N3   DA A  36     216.703-361.406-164.444 
ATOM    751  C4   DA A  36     217.404-361.337-163.294 
ATOM    752  P    DA A  37     220.671-356.472-166.180 
ATOM    753  OP1  DA A  37     221.869-356.367-167.043 
ATOM    754  OP2  DA A  37     220.697-355.673-164.935 
ATOM    755  O5'  DA A  37     219.364-356.107-167.026 
ATOM    756  C5'  DA A  37     218.716-357.140-167.792 
ATOM    757  C4'  DA A  37     217.214-357.054-167.612 
ATOM    758  O4'  DA A  37     216.748-357.820-166.464 
ATOM    759  C3'  DA A  37     216.651-355.653-167.373 
ATOM    760  O3'  DA A  37     215.395-355.544-168.031 
ATOM    761  C2'  DA A  37     216.416-355.583-165.864 
ATOM    762  C1'  DA A  37     215.875-357.000-165.703 
ATOM    763  N9   DA A  37     215.888-357.490-164.297 
ATOM    764  C8   DA A  37     216.797-357.222-163.313 
ATOM    765  N7   DA A  37     216.533-357.801-162.183 
ATOM    766  C5   DA A  37     215.364-358.505-162.433 
ATOM    767  C6   DA A  37     214.566-359.333-161.625 
ATOM    768  N6   DA A  37     214.841-359.602-160.341 
ATOM    769  N1   DA A  37     213.470-359.875-162.188 
ATOM    770  C2   DA A  37     213.202-359.605-163.465 
ATOM    771  N3   DA A  37     213.869-358.852-164.312 
ATOM    772  C4   DA A  37     214.961-358.321-163.724 
ATOM    773  P    DC A  38     215.024-354.173-168.771 
ATOM    774  OP1  DC A  38     215.616-354.165-170.128 
ATOM    775  OP2  DC A  38     215.377-353.029-167.902 
ATOM    776  O5'  DC A  38     213.432-354.294-168.880 
ATOM    777  C5'  DC A  38     212.836-355.601-168.984 
ATOM    778  C4'  DC A  38     211.623-355.691-168.080 
ATOM    779  O4'  DC A  38     211.966-356.119-166.730 
ATOM    780  C3'  DC A  38     210.852-354.388-167.868 
ATOM    781  O3'  DC A  38     209.463-354.682-167.795 
ATOM    782  C2'  DC A  38     211.314-353.883-166.500 
ATOM    783  C1'  DC A  38     211.336-355.243-165.808 
ATOM    784  N1   DC A  38     212.122-355.258-164.544 
ATOM    785  C2   DC A  38     211.674-356.078-163.510 
ATOM    786  O2   DC A  38     210.652-356.752-163.684 
ATOM    787  N3   DC A  38     212.376-356.105-162.349 
ATOM    788  C4   DC A  38     213.479-355.359-162.200 
ATOM    789  N4   DC A  38     214.129-355.422-161.047 
ATOM    790  C5   DC A  38     213.956-354.510-163.250 
ATOM    791  C6   DC A  38     213.240-354.496-164.403 
ATOM    792  P    DC A  39     208.422-353.685-168.494 
ATOM    793  OP1  DC A  39     208.309-354.015-169.933 
ATOM    794  OP2  DC A  39     208.784-352.287-168.174 
ATOM    795  O5'  DC A  39     207.062-354.073-167.745 
ATOM    796  C5'  DC A  39     206.888-355.421-167.268 
ATOM    797  C4'  DC A  39     206.296-355.405-165.873 
ATOM    798  O4'  DC A  39     207.317-355.330-164.838 
ATOM    799  C3'  DC A  39     205.366-354.233-165.559 
ATOM    800  O3'  DC A  39     204.308-354.696-164.728 
ATOM    801  C2'  DC A  39     206.227-353.261-164.752 
ATOM    802  C1'  DC A  39     206.948-354.315-163.917 
ATOM    803  N1   DC A  39     208.187-353.814-163.260 
ATOM    804  C2   DC A  39     208.509-354.325-162.005 
ATOM    805  O2   DC A  39     207.761-355.166-161.493 
ATOM    806  N3   DC A  39     209.635-353.879-161.389 
ATOM    807  C4   DC A  39     210.419-352.968-161.976 
ATOM    808  N4   DC A  39     211.505-352.565-161.335 
ATOM    809  C5   DC A  39     210.105-352.429-163.266 
ATOM    810  C6   DC A  39     208.976-352.886-163.866 
ATOM    811  P    DT A  40     202.827-354.139-164.974 
ATOM    812  OP1  DT A  40     202.178-354.916-166.053 
ATOM    813  OP2  DT A  40     202.875-352.673-165.168 
ATOM    814  O5'  DT A  40     202.128-354.472-163.574 
ATOM    815  C5'  DT A  40     202.582-355.613-162.820 
ATOM    816  C4'  DT A  40     202.706-355.249-161.354 
ATOM    817  O4'  DT A  40     204.014-354.699-161.027 
ATOM    818  C3'  DT A  40     201.725-354.193-160.845 
ATOM    819  O3'  DT A  40     201.338-354.525-159.518 
ATOM    820  C2'  DT A  40     202.536-352.898-160.805 
ATOM    821  C1'  DT A  40     203.826-353.514-160.270 
ATOM    822  N1   DT A  40     205.025-352.650-160.455 
ATOM    823  C2   DT A  40     205.987-352.697-159.475 
ATOM    824  O2   DT A  40     205.893-353.404-158.487 
ATOM    825  N3   DT A  40     207.084-351.883-159.681 
ATOM    826  C4   DT A  40     207.292-351.047-160.758 
ATOM    827  O4   DT A  40     208.315-350.363-160.833 
ATOM    828  C5   DT A  40     206.227-351.066-161.734 
ATOM    829  C7   DT A  40     206.373-350.183-162.938 
ATOM    830  C6   DT A  40     205.149-351.848-161.558 
ATOM    831  P    DA A  41     199.815-354.303-159.075 
ATOM    832  OP1  DA A  41     199.003-355.469-159.490 
ATOM    833  OP2  DA A  41     199.347-352.983-159.551 
ATOM    834  O5'  DA A  41     199.951-354.282-157.480 
ATOM    835  C5'  DA A  41     201.002-355.046-156.859 
ATOM    836  C4'  DA A  41     201.663-354.225-155.769 
ATOM    837  O4'  DA A  41     202.758-353.410-156.275 
ATOM    838  C3'  DA A  41     200.760-353.224-155.050 
ATOM    839  O3'  DA A  41     201.127-353.177-153.676 
ATOM    840  C2'  DA A  41     201.093-351.875-155.687 
ATOM    841  C1'  DA A  41     202.600-352.090-155.778 
ATOM    842  N9   DA A  41     203.282-351.157-156.719 
ATOM    843  C8   DA A  41     202.811-350.640-157.892 
ATOM    844  N7   DA A  41     203.647-349.849-158.489 
ATOM    845  C5   DA A  41     204.755-349.839-157.654 
ATOM    846  C6   DA A  41     205.994-349.183-157.731 
ATOM    847  N6   DA A  41     206.340-348.371-158.740 
ATOM    848  N1   DA A  41     206.869-349.392-156.729 
ATOM    849  C2   DA A  41     206.520-350.200-155.729 
ATOM    850  N3   DA A  41     205.398-350.863-155.551 
ATOM    851  C4   DA A  41     204.541-350.637-156.566 
ATOM    852  P    DG A  42     199.977-353.060-152.569 
ATOM    853  OP1  DG A  42     199.438-354.406-152.270 
ATOM    854  OP2  DG A  42     198.987-352.043-152.987 
ATOM    855  O5'  DG A  42     200.803-352.519-151.311 
ATOM    856  C5'  DG A  42     202.191-352.881-151.179 
ATOM    857  C4'  DG A  42     203.006-351.669-150.770 
ATOM    858  O4'  DG A  42     203.469-350.898-151.915 
ATOM    859  C3'  DG A  42     202.279-350.641-149.903 
ATOM    860  O3'  DG A  42     203.195-350.110-148.952 
ATOM    861  C2'  DG A  42     201.885-349.527-150.872 
ATOM    862  C1'  DG A  42     203.180-349.529-151.680 
ATOM    863  N9   DG A  42     203.064-348.847-152.999 
ATOM    864  C8   DG A  42     201.990-348.791-153.860 
ATOM    865  N7   DG A  42     202.215-348.101-154.951 
ATOM    866  C5   DG A  42     203.532-347.669-154.803 
ATOM    867  C6   DG A  42     204.338-346.880-155.665 
ATOM    868  O6   DG A  42     204.049-346.392-156.754 
ATOM    869  N1   DG A  42     205.617-346.677-155.128 
ATOM    870  C2   DG A  42     206.059-347.173-153.917 
ATOM    871  N2   DG A  42     207.315-346.868-153.583 
ATOM    872  N3   DG A  42     205.303-347.914-153.109 
ATOM    873  C4   DG A  42     204.060-348.119-153.615 
ATOM    874  P    DA A  43     202.688-349.827-147.461 
ATOM    875  OP1  DA A  43     202.754-351.076-146.669 
ATOM    876  OP2  DA A  43     201.371-349.155-147.504 
ATOM    877  O5'  DA A  43     203.798-348.800-146.940 
ATOM    878  C5'  DA A  43     205.135-348.887-147.470 
ATOM    879  C4'  DA A  43     205.660-347.501-147.785 
ATOM    880  O4'  DA A  43     205.314-347.068-149.131 
ATOM    881  C3'  DA A  43     205.141-346.374-146.891 
ATOM    882  O3'  DA A  43     206.190-345.440-146.671 
ATOM    883  C2'  DA A  43     204.051-345.694-147.719 
ATOM    884  C1'  DA A  43     204.782-345.754-149.056 
ATOM    885  N9   DA A  43     203.893-345.547-150.234 
ATOM    886  C8   DA A  43     202.593-345.931-150.395 
ATOM    887  N7   DA A  43     202.087-345.602-151.542 
ATOM    888  C5   DA A  43     203.125-344.952-152.193 
ATOM    889  C6   DA A  43     203.225-344.359-153.462 
ATOM    890  N6   DA A  43     202.215-344.324-154.344 
ATOM    891  N1   DA A  43     204.403-343.799-153.794 
ATOM    892  C2   DA A  43     205.403-343.837-152.914 
ATOM    893  N3   DA A  43     205.428-344.360-151.707 
ATOM    894  C4   DA A  43     204.236-344.913-151.400 
ATOM    895  P    DG A  44     206.353-344.782-145.221 
ATOM    896  OP1  DG A  44     207.125-345.694-144.347 
ATOM    897  OP2  DG A  44     205.027-344.365-144.714 
ATOM    898  O5'  DG A  44     207.231-343.488-145.558 
ATOM    899  C5'  DG A  44     208.147-343.535-146.668 
ATOM    900  C4'  DG A  44     208.050-342.255-147.474 
ATOM    901  O4'  DG A  44     207.026-342.325-148.507 
ATOM    902  C3'  DG A  44     207.691-340.997-146.683 
ATOM    903  O3'  DG A  44     208.409-339.893-147.222 
ATOM    904  C2'  DG A  44     206.201-340.784-146.951 
ATOM    905  C1'  DG A  44     206.234-341.150-148.431 
ATOM    906  N9   DG A  44     204.892-341.460-149.001 
ATOM    907  C8   DG A  44     203.811-342.070-148.403 
ATOM    908  N7   DG A  44     202.768-342.195-149.186 
ATOM    909  C5   DG A  44     203.186-341.626-150.388 
ATOM    910  C6   DG A  44     202.491-341.467-151.615 
ATOM    911  O6   DG A  44     201.344-341.802-151.899 
ATOM    912  N1   DG A  44     203.290-340.837-152.578 
ATOM    913  C2   DG A  44     204.591-340.415-152.382 
ATOM    914  N2   DG A  44     205.183-339.834-153.429 
ATOM    915  N3   DG A  44     205.242-340.565-151.231 
ATOM    916  C4   DG A  44     204.481-341.174-150.286 
ATOM    917  P    DT A  45     209.011-338.797-146.224 
ATOM    918  OP1  DT A  45     210.320-339.261-145.708 
ATOM    919  OP2  DT A  45     207.999-338.447-145.203 
ATOM    920  O5'  DT A  45     209.230-337.557-147.211 
ATOM    921  C5'  DT A  45     209.516-337.812-148.599 
ATOM    922  C4'  DT A  45     208.704-336.879-149.475 
ATOM    923  O4'  DT A  45     207.393-337.424-149.800 
ATOM    924  C3'  DT A  45     208.395-335.506-148.879 
ATOM    925  O3'  DT A  45     208.442-334.533-149.915 
ATOM    926  C2'  DT A  45     206.955-335.616-148.380 
ATOM    927  C1'  DT A  45     206.419-336.419-149.562 
ATOM    928  N1   DT A  45     205.119-337.091-149.289 
ATOM    929  C2   DT A  45     204.236-337.194-150.338 
ATOM    930  O2   DT A  45     204.478-336.766-151.453 
ATOM    931  N3   DT A  45     203.040-337.822-150.047 
ATOM    932  C4   DT A  45     202.665-338.342-148.825 
ATOM    933  O4   DT A  45     201.566-338.883-148.686 
ATOM    934  C5   DT A  45     203.656-338.185-147.788 
ATOM    935  C7   DT A  45     203.326-338.724-146.426 
ATOM    936  C6   DT A  45     204.827-337.579-148.042 
ATOM    937  P    DT A  46     209.087-333.100-149.606 
ATOM    938  OP1  DT A  46     210.557-333.176-149.754 
ATOM    939  OP2  DT A  46     208.590-332.604-148.303 
ATOM    940  O5'  DT A  46     208.470-332.215-150.788 
ATOM    941  C5'  DT A  46     208.160-332.847-152.044 
ATOM    942  C4'  DT A  46     206.810-332.371-152.544 
ATOM    943  O4'  DT A  46     205.712-333.181-152.035 
ATOM    944  C3'  DT A  46     206.423-330.943-152.158 
ATOM    945  O3'  DT A  46     205.717-330.349-153.240 
ATOM    946  C2'  DT A  46     205.462-331.106-150.981 
ATOM    947  C1'  DT A  46     204.708-332.312-151.535 
ATOM    948  N1   DT A  46     203.924-333.052-150.508 
ATOM    949  C2   DT A  46     202.736-333.612-150.911 
ATOM    950  O2   DT A  46     202.315-333.524-152.051 
ATOM    951  N3   DT A  46     202.037-334.290-149.931 
ATOM    952  C4   DT A  46     202.419-334.450-148.615 
ATOM    953  O4   DT A  46     201.708-335.079-147.828 
ATOM    954  C5   DT A  46     203.680-333.827-148.288 
ATOM    955  C7   DT A  46     204.169-333.954-146.874 
ATOM    956  C6   DT A  46     204.380-333.162-149.220 
ATOM    957  P    DG A  47     205.989-328.812-153.594 
ATOM    958  OP1  DG A  47     207.187-328.707-154.458 
ATOM    959  OP2  DG A  47     206.014-328.013-152.349 
ATOM    960  O5'  DG A  47     204.681-328.446-154.441 
ATOM    961  C5'  DG A  47     204.034-329.480-155.206 
ATOM    962  C4'  DG A  47     202.531-329.394-155.026 
ATOM    963  O4'  DG A  47     202.065-330.160-153.879 
ATOM    964  C3'  DG A  47     201.968-327.993-154.787 
ATOM    965  O3'  DG A  47     200.713-327.883-155.446 
ATOM    966  C2'  DG A  47     201.733-327.923-153.278 
ATOM    967  C1'  DG A  47     201.192-329.340-153.118 
ATOM    968  N9   DG A  47     201.205-329.830-151.711 
ATOM    969  C8   DG A  47     202.112-329.570-150.707 
ATOM    970  N7   DG A  47     201.834-330.162-149.570 
ATOM    971  C5   DG A  47     200.660-330.862-149.841 
ATOM    972  C6   DG A  47     199.876-331.692-148.997 
ATOM    973  O6   DG A  47     200.061-331.985-147.818 
ATOM    974  N1   DG A  47     198.762-332.206-149.676 
ATOM    975  C2   DG A  47     198.448-331.952-150.997 
ATOM    976  N2   DG A  47     197.341-332.538-151.459 
ATOM    977  N3   DG A  47     199.184-331.173-151.787 
ATOM    978  C4   DG A  47     200.267-330.666-151.144 
ATOM    979  P    DG A  48     200.341-326.513-156.185 
ATOM    980  OP1  DG A  48     200.933-326.505-157.542 
ATOM    981  OP2  DG A  48     200.694-325.369-155.316 
ATOM    982  O5'  DG A  48     198.749-326.633-156.294 
ATOM    983  C5'  DG A  48     198.153-327.941-156.399 
ATOM    984  C4'  DG A  48     196.940-328.031-155.494 
ATOM    985  O4'  DG A  48     197.284-328.459-154.145 
ATOM    986  C3'  DG A  48     196.170-326.728-155.282 
ATOM    987  O3'  DG A  48     194.780-327.022-155.210 
ATOM    988  C2'  DG A  48     196.631-326.223-153.915 
ATOM    989  C1'  DG A  48     196.653-327.583-153.223 
ATOM    990  N9   DG A  48     197.440-327.598-151.959 
ATOM    991  C8   DG A  48     198.585-326.902-151.635 
ATOM    992  N7   DG A  48     199.032-327.142-150.426 
ATOM    993  C5   DG A  48     198.118-328.061-149.912 
ATOM    994  C6   DG A  48     198.075-328.692-148.642 
ATOM    995  O6   DG A  48     198.845-328.569-147.694 
ATOM    996  N1   DG A  48     196.975-329.556-148.536 
ATOM    997  C2   DG A  48     196.041-329.779-149.528 
ATOM    998  N2   DG A  48     195.065-330.642-149.232 
ATOM    999  N3   DG A  48     196.083-329.187-150.720 
ATOM   1000  C4   DG A  48     197.143-328.346-150.838 
ATOM   1001  P    DG A  49     193.739-326.025-155.909 
ATOM   1002  OP1  DG A  49     193.626-326.354-157.347 
ATOM   1003  OP2  DG A  49     194.101-324.627-155.588 
ATOM   1004  O5'  DG A  49     192.380-326.413-155.159 
ATOM   1005  C5'  DG A  49     192.205-327.761-154.683 
ATOM   1006  C4'  DG A  49     191.613-327.745-153.287 
ATOM   1007  O4'  DG A  49     192.634-327.670-152.252 
ATOM   1008  C3'  DG A  49     190.683-326.573-152.973 
ATOM   1009  O3'  DG A  49     189.625-327.036-152.142 
ATOM   1010  C2'  DG A  49     191.544-325.601-152.167 
ATOM   1011  C1'  DG A  49     192.266-326.654-151.332 
ATOM   1012  N9   DG A  49     193.504-326.153-150.675 
ATOM   1013  C8   DG A  49     194.417-325.226-151.129 
ATOM   1014  N7   DG A  49     195.409-325.003-150.301 
ATOM   1015  C5   DG A  49     195.134-325.841-149.221 
ATOM   1016  C6   DG A  49     195.850-326.041-148.013 
ATOM   1017  O6   DG A  49     196.893-325.511-147.641 
ATOM   1018  N1   DG A  49     195.216-326.983-147.191 
ATOM   1019  C2   DG A  49     194.044-327.646-147.496 
ATOM   1020  N2   DG A  49     193.601-328.508-146.579 
ATOM   1021  N3   DG A  49     193.372-327.458-148.631 
ATOM   1022  C4   DG A  49     193.974-326.547-149.439 
ATOM   1023  P    DA A  50     188.145-326.479-152.388 
ATOM   1024  OP1  DA A  50     187.496-327.256-153.468 
ATOM   1025  OP2  DA A  50     188.192-325.013-152.583 
ATOM   1026  O5'  DA A  50     187.445-326.812-150.988 
ATOM   1027  C5'  DA A  50     187.899-327.952-150.235 
ATOM   1028  C4'  DA A  50     188.023-327.589-148.769 
ATOM   1029  O4'  DA A  50     189.332-327.039-148.442 
ATOM   1030  C3'  DA A  50     187.042-326.532-148.260 
ATOM   1031  O3'  DA A  50     186.655-326.865-146.933 
ATOM   1032  C2'  DA A  50     187.854-325.238-148.220 
ATOM   1033  C1'  DA A  50     189.143-325.854-147.684 
ATOM   1034  N9   DA A  50     190.342-324.990-147.869 
ATOM   1035  C8   DA A  50     190.623-324.139-148.899 
ATOM   1036  N7   DA A  50     191.756-323.520-148.773 
ATOM   1037  C5   DA A  50     192.265-323.993-147.572 
ATOM   1038  C6   DA A  50     193.451-323.719-146.872 
ATOM   1039  N6   DA A  50     194.383-322.858-147.303 
ATOM   1040  N1   DA A  50     193.645-324.364-145.706 
ATOM   1041  C2   DA A  50     192.716-325.218-145.282 
ATOM   1042  N3   DA A  50     191.576-325.553-145.846 
ATOM   1043  C4   DA A  50     191.406-324.894-147.011 
ATOM   1044  P    DA A  51     185.133-326.643-146.490 
ATOM   1045  OP1  DA A  51     184.321-327.809-146.905 
ATOM   1046  OP2  DA A  51     184.665-325.323-146.966 
ATOM   1047  O5'  DA A  51     185.268-326.622-144.895 
ATOM   1048  C5'  DA A  51     186.319-327.386-144.273 
ATOM   1049  C4'  DA A  51     186.981-326.565-143.184 
ATOM   1050  O4'  DA A  51     188.076-325.750-143.690 
ATOM   1051  C3'  DA A  51     186.077-325.563-142.464 
ATOM   1052  O3'  DA A  51     186.444-325.517-141.091 
ATOM   1053  C2'  DA A  51     186.410-324.215-143.101 
ATOM   1054  C1'  DA A  51     187.918-324.430-143.193 
ATOM   1055  N9   DA A  51     188.600-323.497-144.133 
ATOM   1056  C8   DA A  51     188.128-322.980-145.306 
ATOM   1057  N7   DA A  51     188.965-322.189-145.904 
ATOM   1058  C5   DA A  51     190.073-322.179-145.068 
ATOM   1059  C6   DA A  51     191.311-321.523-145.145 
ATOM   1060  N6   DA A  51     191.657-320.710-146.154 
ATOM   1061  N1   DA A  51     192.186-321.731-144.144 
ATOM   1062  C2   DA A  51     191.838-322.540-143.144 
ATOM   1063  N3   DA A  51     190.716-323.203-142.965 
ATOM   1064  C4   DA A  51     189.858-322.976-143.981 
ATOM   1065  P    DG A  52     185.294-325.400-139.983 
ATOM   1066  OP1  DG A  52     184.756-326.745-139.684 
ATOM   1067  OP2  DG A  52     184.305-324.383-140.402 
ATOM   1068  O5'  DG A  52     186.121-324.859-138.725 
ATOM   1069  C5'  DG A  52     187.508-325.220-138.593 
ATOM   1070  C4'  DG A  52     188.323-324.009-138.184 
ATOM   1071  O4'  DG A  52     188.787-323.238-139.330 
ATOM   1072  C3'  DG A  52     187.597-322.981-137.318 
ATOM   1073  O3'  DG A  52     188.512-322.450-136.367 
ATOM   1074  C2'  DG A  52     187.202-321.867-138.287 
ATOM   1075  C1'  DG A  52     188.497-321.869-139.094 
ATOM   1076  N9   DG A  52     188.382-321.187-140.414 
ATOM   1077  C8   DG A  52     187.307-321.130-141.274 
ATOM   1078  N7   DG A  52     187.533-320.441-142.365 
ATOM   1079  C5   DG A  52     188.850-320.009-142.218 
ATOM   1080  C6   DG A  52     189.655-319.220-143.079 
ATOM   1081  O6   DG A  52     189.367-318.732-144.169 
ATOM   1082  N1   DG A  52     190.934-319.017-142.543 
ATOM   1083  C2   DG A  52     191.377-319.513-141.331 
ATOM   1084  N2   DG A  52     192.633-319.208-140.997 
ATOM   1085  N3   DG A  52     190.621-320.254-140.523 
ATOM   1086  C4   DG A  52     189.377-320.459-141.030 
ATOM   1087  P    DA A  53     188.006-322.167-134.876 
ATOM   1088  OP1  DA A  53     188.071-323.416-134.084 
ATOM   1089  OP2  DA A  53     186.688-321.494-134.919 
ATOM   1090  O5'  DA A  53     189.116-321.140-134.355 
ATOM   1091  C5'  DA A  53     190.452-321.227-134.885 
ATOM   1092  C4'  DA A  53     190.977-319.840-135.199 
ATOM   1093  O4'  DA A  53     190.631-319.408-136.546 
ATOM   1094  C3'  DA A  53     190.458-318.714-134.306 
ATOM   1095  O3'  DA A  53     191.508-317.780-134.086 
ATOM   1096  C2'  DA A  53     189.368-318.034-135.134 
ATOM   1097  C1'  DA A  53     190.099-318.094-136.471 
ATOM   1098  N9   DA A  53     189.211-317.887-137.649 
ATOM   1099  C8   DA A  53     187.910-318.271-137.810 
ATOM   1100  N7   DA A  53     187.404-317.942-138.956 
ATOM   1101  C5   DA A  53     188.443-317.292-139.608 
ATOM   1102  C6   DA A  53     188.542-316.699-140.877 
ATOM   1103  N6   DA A  53     187.533-316.664-141.759 
ATOM   1104  N1   DA A  53     189.721-316.139-141.208 
ATOM   1105  C2   DA A  53     190.721-316.177-140.329 
ATOM   1106  N3   DA A  53     190.745-316.700-139.122 
ATOM   1107  C4   DA A  53     189.553-317.253-138.814 
ATOM   1108  P    DC A  54     191.671-317.122-132.635 
ATOM   1109  OP1  DC A  54     192.442-318.034-131.762 
ATOM   1110  OP2  DC A  54     190.344-316.705-132.128 
ATOM   1111  O5'  DC A  54     192.549-315.828-132.973 
ATOM   1112  C5'  DC A  54     193.464-315.875-134.083 
ATOM   1113  C4'  DC A  54     193.367-314.595-134.888 
ATOM   1114  O4'  DC A  54     192.344-314.664-135.922 
ATOM   1115  C3'  DC A  54     193.009-313.337-134.098 
ATOM   1116  O3'  DC A  54     193.727-312.233-134.637 
ATOM   1117  C2'  DC A  54     191.518-313.124-134.365 
ATOM   1118  C1'  DC A  54     191.551-313.490-135.846 
ATOM   1119  N1   DC A  54     190.210-313.800-136.416 
ATOM   1120  C2   DC A  54     189.967-313.438-137.739 
ATOM   1121  O2   DC A  54     190.866-312.880-138.378 
ATOM   1122  N3   DC A  54     188.750-313.711-138.276 
ATOM   1123  C4   DC A  54     187.803-314.316-137.549 
ATOM   1124  N4   DC A  54     186.633-314.561-138.118 
ATOM   1125  C5   DC A  54     188.032-314.696-136.186 
ATOM   1126  C6   DC A  54     189.254-314.414-135.667 
ATOM   1127  P    DG A  55     194.328-311.137-133.639 
ATOM   1128  OP1  DG A  55     195.637-311.601-133.123 
ATOM   1129  OP2  DG A  55     193.316-310.786-132.618 
ATOM   1130  O5'  DG A  55     194.548-309.897-134.625 
ATOM   1131  C5'  DG A  55     194.833-310.152-136.013 
ATOM   1132  C4'  DG A  55     194.021-309.219-136.890 
ATOM   1133  O4'  DG A  55     192.710-309.764-137.214 
ATOM   1134  C3'  DG A  55     193.713-307.846-136.293 
ATOM   1135  O3'  DG A  55     193.759-306.873-137.330 
ATOM   1136  C2'  DG A  55     192.272-307.955-135.795 
ATOM   1137  C1'  DG A  55     191.736-308.759-136.976 
ATOM   1138  N9   DG A  55     190.436-309.430-136.704 
ATOM   1139  C8   DG A  55     189.967-309.978-135.529 
ATOM   1140  N7   DG A  55     188.768-310.499-135.624 
ATOM   1141  C5   DG A  55     188.416-310.280-136.955 
ATOM   1142  C6   DG A  55     187.230-310.621-137.655 
ATOM   1143  O6   DG A  55     186.228-311.198-137.237 
ATOM   1144  N1   DG A  55     187.289-310.212-138.995 
ATOM   1145  C2   DG A  55     188.356-309.559-139.581 
ATOM   1146  N2   DG A  55     188.218-309.254-140.873 
ATOM   1147  N3   DG A  55     189.469-309.239-138.923 
ATOM   1148  C4   DG A  55     189.426-309.629-137.623 
ATOM   1149  P    DT A  56     194.404-305.440-137.020 
ATOM   1150  OP1  DT A  56     195.874-305.516-137.169 
ATOM   1151  OP2  DT A  56     193.908-304.944-135.718 
ATOM   1152  O5'  DT A  56     193.787-304.555-138.203 
ATOM   1153  C5'  DT A  56     193.477-305.187-139.458 
ATOM   1154  C4'  DT A  56     192.127-304.710-139.959 
ATOM   1155  O4'  DT A  56     191.029-305.521-139.450 
ATOM   1156  C3'  DT A  56     191.741-303.283-139.573 
ATOM   1157  O3'  DT A  56     191.034-302.688-140.655 
ATOM   1158  C2'  DT A  56     190.780-303.446-138.395 
ATOM   1159  C1'  DT A  56     190.025-304.651-138.950 
ATOM   1160  N1   DT A  56     189.241-305.392-137.922 
ATOM   1161  C2   DT A  56     188.053-305.952-138.326 
ATOM   1162  O2   DT A  56     187.632-305.864-139.466 
ATOM   1163  N3   DT A  56     187.354-306.629-137.346 
ATOM   1164  C4   DT A  56     187.736-306.790-136.029 
ATOM   1165  O4   DT A  56     187.026-307.419-135.243 
ATOM   1166  C5   DT A  56     188.997-306.167-135.702 
ATOM   1167  C7   DT A  56     189.487-306.294-134.289 
ATOM   1168  C6   DT A  56     189.697-305.502-136.635 
ATOM   1169  P    DC A  57     191.306-301.152-141.009 
ATOM   1170  OP1  DC A  57     192.504-301.047-141.872 
ATOM   1171  OP2  DC A  57     191.331-300.353-139.764 
ATOM   1172  O5'  DC A  57     189.998-300.786-141.855 
ATOM   1173  C5'  DC A  57     189.351-301.820-142.621 
ATOM   1174  C4'  DC A  57     187.849-301.734-142.441 
ATOM   1175  O4'  DC A  57     187.383-302.500-141.293 
ATOM   1176  C3'  DC A  57     187.286-300.333-142.202 
ATOM   1177  O3'  DC A  57     186.030-300.223-142.860 
ATOM   1178  C2'  DC A  57     187.050-300.262-140.693 
ATOM   1179  C1'  DC A  57     186.509-301.679-140.532 
ATOM   1180  N1   DC A  57     186.522-302.170-139.126 
ATOM   1181  C2   DC A  57     185.490-303.013-138.721 
ATOM   1182  O2   DC A  57     184.614-303.317-139.539 
ATOM   1183  N3   DC A  57     185.484-303.469-137.443 
ATOM   1184  C4   DC A  57     186.452-303.116-136.588 
ATOM   1185  N4   DC A  57     186.402-303.589-135.351 
ATOM   1186  C5   DC A  57     187.522-302.250-136.983 
ATOM   1187  C6   DC A  57     187.510-301.804-138.265 
ATOM   1188  P    DA A  58     185.659-298.852-143.600 
ATOM   1189  OP1  DA A  58     186.251-298.845-144.957 
ATOM   1190  OP2  DA A  58     186.011-297.709-142.731 
ATOM   1191  O5'  DA A  58     184.067-298.973-143.709 
ATOM   1192  C5'  DA A  58     183.471-300.280-143.813 
ATOM   1193  C4'  DA A  58     182.257-300.371-142.909 
ATOM   1194  O4'  DA A  58     182.601-300.799-141.559 
ATOM   1195  C3'  DA A  58     181.487-299.068-142.697 
ATOM   1196  O3'  DA A  58     180.097-299.361-142.625 
ATOM   1197  C2'  DA A  58     181.949-298.563-141.330 
ATOM   1198  C1'  DA A  58     181.971-299.923-140.638 
ATOM   1199  N9   DA A  58     182.757-299.938-139.373 
ATOM   1200  C8   DA A  58     183.891-299.241-139.070 
ATOM   1201  N7   DA A  58     184.344-299.468-137.876 
ATOM   1202  C5   DA A  58     183.446-300.383-137.347 
ATOM   1203  C6   DA A  58     183.373-301.026-136.100 
ATOM   1204  N6   DA A  58     184.261-300.833-135.114 
ATOM   1205  N1   DA A  58     182.349-301.877-135.901 
ATOM   1206  C2   DA A  58     181.470-302.065-136.884 
ATOM   1207  N3   DA A  58     181.435-301.525-138.081 
ATOM   1208  C4   DA A  58     182.470-300.677-138.255 
ATOM   1209  P    DC A  59     179.056-298.365-143.323 
ATOM   1210  OP1  DC A  59     178.943-298.694-144.762 
ATOM   1211  OP2  DC A  59     179.418-296.967-143.003 
ATOM   1212  O5'  DC A  59     177.697-298.753-142.574 
ATOM   1213  C5'  DC A  59     177.523-300.100-142.097 
ATOM   1214  C4'  DC A  59     176.931-300.085-140.702 
ATOM   1215  O4'  DC A  59     177.952-300.010-139.667 
ATOM   1216  C3'  DC A  59     176.001-298.913-140.388 
ATOM   1217  O3'  DC A  59     174.942-299.375-139.557 
ATOM   1218  C2'  DC A  59     176.861-297.941-139.581 
ATOM   1219  C1'  DC A  59     177.583-298.994-138.746 
ATOM   1220  N1   DC A  59     178.821-298.493-138.089 
ATOM   1221  C2   DC A  59     179.143-299.004-136.834 
ATOM   1222  O2   DC A  59     178.395-299.845-136.323 
ATOM   1223  N3   DC A  59     180.269-298.559-136.218 
ATOM   1224  C4   DC A  59     181.053-297.647-136.806 
ATOM   1225  N4   DC A  59     182.140-297.245-136.164 
ATOM   1226  C5   DC A  59     180.739-297.108-138.096 
ATOM   1227  C6   DC A  59     179.611-297.565-138.695 
ATOM   1228  P    DT A  60     173.462-298.818-139.803 
ATOM   1229  OP1  DT A  60     172.813-299.595-140.882 
ATOM   1230  OP2  DT A  60     173.510-297.353-139.997 
ATOM   1231  O5'  DT A  60     172.762-299.152-138.403 
ATOM   1232  C5'  DT A  60     173.216-300.292-137.649 
ATOM   1233  C4'  DT A  60     173.340-299.928-136.183 
ATOM   1234  O4'  DT A  60     174.649-299.379-135.856 
ATOM   1235  C3'  DT A  60     172.359-298.872-135.675 
ATOM   1236  O3'  DT A  60     171.973-299.204-134.347 
ATOM   1237  C2'  DT A  60     173.171-297.577-135.635 
ATOM   1238  C1'  DT A  60     174.460-298.194-135.099 
ATOM   1239  N1   DT A  60     175.660-297.330-135.284 
ATOM   1240  C2   DT A  60     176.622-297.377-134.304 
ATOM   1241  O2   DT A  60     176.528-298.084-133.316 
ATOM   1242  N3   DT A  60     177.718-296.562-134.510 
ATOM   1243  C4   DT A  60     177.926-295.726-135.587 
ATOM   1244  O4   DT A  60     178.950-295.043-135.662 
ATOM   1245  C5   DT A  60     176.862-295.745-136.563 
ATOM   1246  C7   DT A  60     177.008-294.863-137.768 
ATOM   1247  C6   DT A  60     175.784-296.527-136.387 
ATOM   1248  P    DG A  61     170.450-298.983-133.904 
ATOM   1249  OP1  DG A  61     169.638-300.149-134.319 
ATOM   1250  OP2  DG A  61     169.982-297.663-134.380 
ATOM   1251  O5'  DG A  61     170.586-298.962-132.310 
ATOM   1252  C5'  DG A  61     171.636-299.725-131.688 
ATOM   1253  C4'  DG A  61     172.298-298.905-130.598 
ATOM   1254  O4'  DG A  61     173.393-298.089-131.105 
ATOM   1255  C3'  DG A  61     171.395-297.903-129.879 
ATOM   1256  O3'  DG A  61     171.761-297.857-128.505 
ATOM   1257  C2'  DG A  61     171.727-296.555-130.516 
ATOM   1258  C1'  DG A  61     173.235-296.769-130.608 
ATOM   1259  N9   DG A  61     173.917-295.837-131.548 
ATOM   1260  C8   DG A  61     173.458-295.305-132.734 
ATOM   1261  N7   DG A  61     174.313-294.508-133.327 
ATOM   1262  C5   DG A  61     175.415-294.511-132.474 
ATOM   1263  C6   DG A  61     176.657-293.832-132.584 
ATOM   1264  O6   DG A  61     177.046-293.077-133.471 
ATOM   1265  N1   DG A  61     177.493-294.116-131.495 
ATOM   1266  C2   DG A  61     177.172-294.946-130.440 
ATOM   1267  N2   DG A  61     178.108-295.088-129.498 
ATOM   1268  N3   DG A  61     176.006-295.583-130.338 
ATOM   1269  C4   DG A  61     175.184-295.318-131.386 
ATOM   1270  P    DA A  62     170.611-297.740-127.398 
ATOM   1271  OP1  DA A  62     170.073-299.085-127.099 
ATOM   1272  OP2  DA A  62     169.622-296.723-127.816 
ATOM   1273  O5'  DA A  62     171.438-297.199-126.140 
ATOM   1274  C5'  DA A  62     172.826-297.560-126.008 
ATOM   1275  C4'  DA A  62     173.641-296.349-125.599 
ATOM   1276  O4'  DA A  62     174.104-295.578-126.744 
ATOM   1277  C3'  DA A  62     172.914-295.320-124.732 
ATOM   1278  O3'  DA A  62     173.830-294.790-123.782 
ATOM   1279  C2'  DA A  62     172.520-294.207-125.701 
ATOM   1280  C1'  DA A  62     173.814-294.209-126.509 
ATOM   1281  N9   DA A  62     173.699-293.527-127.828 
ATOM   1282  C8   DA A  62     172.624-293.482-128.669 
ATOM   1283  N7   DA A  62     172.833-292.802-129.753 
ATOM   1284  C5   DA A  62     174.144-292.362-129.624 
ATOM   1285  C6   DA A  62     174.968-291.584-130.453 
ATOM   1286  N6   DA A  62     174.572-291.088-131.634 
ATOM   1287  N1   DA A  62     176.219-291.333-130.024 
ATOM   1288  C2   DA A  62     176.607-291.830-128.850 
ATOM   1289  N3   DA A  62     175.930-292.564-127.995 
ATOM   1290  C4   DA A  62     174.682-292.801-128.448 
ATOM   1291  P    DT A  63     173.323-294.506-122.290 
ATOM   1292  OP1  DT A  63     173.389-295.755-121.498 
ATOM   1293  OP2  DT A  63     172.005-293.834-122.333 
ATOM   1294  O5'  DT A  63     174.433-293.479-121.769 
ATOM   1295  C5'  DT A  63     175.769-293.567-122.299 
ATOM   1296  C4'  DT A  63     176.294-292.180-122.614 
ATOM   1297  O4'  DT A  63     175.948-291.748-123.960 
ATOM   1298  C3'  DT A  63     175.775-291.054-121.720 
ATOM   1299  O3'  DT A  63     176.825-290.120-121.500 
ATOM   1300  C2'  DT A  63     174.686-290.373-122.548 
ATOM   1301  C1'  DT A  63     175.416-290.434-123.885 
ATOM   1302  N1   DT A  63     174.528-290.227-125.064 
ATOM   1303  C2   DT A  63     175.063-289.564-126.142 
ATOM   1304  O2   DT A  63     176.211-289.152-126.165 
ATOM   1305  N3   DT A  63     174.211-289.389-127.214 
ATOM   1306  C4   DT A  63     172.900-289.813-127.296 
ATOM   1307  O4   DT A  63     172.234-289.599-128.310 
ATOM   1308  C5   DT A  63     172.428-290.498-126.115 
ATOM   1309  C7   DT A  63     171.011-290.992-126.120 
ATOM   1310  C6   DT A  63     173.236-290.681-125.058 
ATOM   1311  P    DT A  64     176.988-289.462-120.050 
ATOM   1312  OP1  DT A  64     177.759-290.374-119.176 
ATOM   1313  OP2  DT A  64     175.662-289.045-119.543 
ATOM   1314  O5'  DT A  64     177.866-288.168-120.387 
ATOM   1315  C5'  DT A  64     178.782-288.215-121.497 
ATOM   1316  C4'  DT A  64     178.685-286.935-122.303 
ATOM   1317  O4'  DT A  64     177.661-287.004-123.336 
ATOM   1318  C3'  DT A  64     178.326-285.677-121.512 
ATOM   1319  O3'  DT A  64     179.044-284.573-122.052 
ATOM   1320  C2'  DT A  64     176.835-285.464-121.780 
ATOM   1321  C1'  DT A  64     176.868-285.829-123.261 
ATOM   1322  N1   DT A  64     175.527-286.139-123.831 
ATOM   1323  C2   DT A  64     175.303-285.776-125.136 
ATOM   1324  O2   DT A  64     176.144-285.224-125.825 
ATOM   1325  N3   DT A  64     174.048-286.079-125.630 
ATOM   1326  C4   DT A  64     173.026-286.699-124.941 
ATOM   1327  O4   DT A  64     171.944-286.918-125.491 
ATOM   1328  C5   DT A  64     173.356-287.042-123.579 
ATOM   1329  C7   DT A  64     172.298-287.720-122.758 
ATOM   1330  C6   DT A  64     174.568-286.759-123.073 
ATOM   1331  P    DA A  65     179.646-283.477-121.053 
ATOM   1332  OP1  DA A  65     180.954-283.940-120.538 
ATOM   1333  OP2  DA A  65     178.634-283.126-120.033 
ATOM   1334  O5'  DA A  65     179.865-282.237-122.040 
ATOM   1335  C5'  DA A  65     180.151-282.492-123.428 
ATOM   1336  C4'  DA A  65     179.339-281.559-124.304 
ATOM   1337  O4'  DA A  65     178.027-282.104-124.629 
ATOM   1338  C3'  DA A  65     179.030-280.186-123.708 
ATOM   1339  O3'  DA A  65     179.076-279.212-124.745 
ATOM   1340  C2'  DA A  65     177.589-280.295-123.209 
ATOM   1341  C1'  DA A  65     177.053-281.099-124.391 
ATOM   1342  N9   DA A  65     175.753-281.770-124.118 
ATOM   1343  C8   DA A  65     175.305-282.309-122.945 
ATOM   1344  N7   DA A  65     174.119-282.826-123.026 
ATOM   1345  C5   DA A  65     173.751-282.618-124.348 
ATOM   1346  C6   DA A  65     172.590-282.941-125.070 
ATOM   1347  N6   DA A  65     171.537-283.575-124.535 
ATOM   1348  N1   DA A  65     172.552-282.589-126.368 
ATOM   1349  C2   DA A  65     173.601-281.960-126.895 
ATOM   1350  N3   DA A  65     174.731-281.607-126.323 
ATOM   1351  C4   DA A  65     174.744-281.972-125.024 
ATOM   1352  P    DT A  66     179.721-277.780-124.435 
ATOM   1353  OP1  DT A  66     181.192-277.855-124.584 
ATOM   1354  OP2  DT A  66     179.225-277.284-123.133 
ATOM   1355  O5'  DT A  66     179.104-276.895-125.617 
ATOM   1356  C5'  DT A  66     178.794-277.526-126.873 
ATOM   1357  C4'  DT A  66     177.444-277.050-127.373 
ATOM   1358  O4'  DT A  66     176.347-277.860-126.865 
ATOM   1359  C3'  DT A  66     177.058-275.623-126.987 
ATOM   1360  O3'  DT A  66     176.351-275.028-128.069 
ATOM   1361  C2'  DT A  66     176.097-275.786-125.810 
ATOM   1362  C1'  DT A  66     175.342-276.991-126.364 
ATOM   1363  N1   DT A  66     174.558-277.732-125.337 
ATOM   1364  C2   DT A  66     173.370-278.291-125.740 
ATOM   1365  O2   DT A  66     172.949-278.203-126.880 
ATOM   1366  N3   DT A  66     172.671-278.969-124.761 
ATOM   1367  C4   DT A  66     173.053-279.130-123.444 
ATOM   1368  O4   DT A  66     172.343-279.759-122.657 
ATOM   1369  C5   DT A  66     174.314-278.507-123.117 
ATOM   1370  C7   DT A  66     174.804-278.634-121.704 
ATOM   1371  C6   DT A  66     175.014-277.841-124.050 
ATOM   1372  P    DG A  67     176.623-273.492-128.423 
ATOM   1373  OP1  DG A  67     177.821-273.386-129.287 
ATOM   1374  OP2  DG A  67     176.648-272.693-127.178 
ATOM   1375  O5'  DG A  67     175.315-273.126-129.270 
ATOM   1376  C5'  DG A  67     174.668-274.159-130.035 
ATOM   1377  C4'  DG A  67     173.166-274.074-129.856 
ATOM   1378  O4'  DG A  67     172.700-274.840-128.708 
ATOM   1379  C3'  DG A  67     172.603-272.673-129.617 
ATOM   1380  O3'  DG A  67     171.347-272.563-130.275 
ATOM   1381  C2'  DG A  67     172.367-272.602-128.108 
ATOM   1382  C1'  DG A  67     171.826-274.019-127.947 
ATOM   1383  N9   DG A  67     171.840-274.509-126.540 
ATOM   1384  C8   DG A  67     172.747-274.250-125.536 
ATOM   1385  N7   DG A  67     172.469-274.841-124.399 
ATOM   1386  C5   DG A  67     171.294-275.541-124.670 
ATOM   1387  C6   DG A  67     170.511-276.372-123.826 
ATOM   1388  O6   DG A  67     170.696-276.665-122.647 
ATOM   1389  N1   DG A  67     169.397-276.886-124.505 
ATOM   1390  C2   DG A  67     169.082-276.631-125.826 
ATOM   1391  N2   DG A  67     167.976-277.218-126.289 
ATOM   1392  N3   DG A  67     169.818-275.853-126.616 
ATOM   1393  C4   DG A  67     170.902-275.346-125.973 
ATOM   1394  P    DT A  68     170.976-271.192-131.015 
ATOM   1395  OP1  DT A  68     171.568-271.184-132.371 
ATOM   1396  OP2  DT A  68     171.329-270.048-130.145 
ATOM   1397  O5'  DT A  68     169.384-271.313-131.123 
ATOM   1398  C5'  DT A  68     168.788-272.620-131.228 
ATOM   1399  C4'  DT A  68     167.575-272.711-130.323 
ATOM   1400  O4'  DT A  68     167.918-273.139-128.974 
ATOM   1401  C3'  DT A  68     166.804-271.408-130.112 
ATOM   1402  O3'  DT A  68     165.414-271.701-130.039 
ATOM   1403  C2'  DT A  68     167.266-270.903-128.744 
ATOM   1404  C1'  DT A  68     167.288-272.262-128.052 
ATOM   1405  N1   DT A  68     168.074-272.278-126.788 
ATOM   1406  C2   DT A  68     167.619-273.091-125.778 
ATOM   1407  O2   DT A  68     166.619-273.782-125.882 
ATOM   1408  N3   DT A  68     168.372-273.079-124.621 
ATOM   1409  C4   DT A  68     169.515-272.339-124.396 
ATOM   1410  O4   DT A  68     170.106-272.411-123.315 
ATOM   1411  C5   DT A  68     169.914-271.517-125.513 
ATOM   1412  C7   DT A  68     171.149-270.678-125.352 
ATOM   1413  C6   DT A  68     169.200-271.508-126.650 
ATOM   1414  P    DC A  69     164.374-270.705-130.738 
ATOM   1415  OP1  DC A  69     164.261-271.034-132.176 
ATOM   1416  OP2  DC A  69     164.736-269.306-130.418 
ATOM   1417  O5'  DC A  69     163.014-271.093-129.988 
ATOM   1418  C5'  DC A  69     162.840-272.440-129.512 
ATOM   1419  C4'  DC A  69     162.248-272.424-128.117 
ATOM   1420  O4'  DC A  69     163.269-272.350-127.081 
ATOM   1421  C3'  DC A  69     161.318-271.253-127.802 
ATOM   1422  O3'  DC A  69     160.260-271.715-126.972 
ATOM   1423  C2'  DC A  69     162.178-270.281-126.996 
ATOM   1424  C1'  DC A  69     162.900-271.334-126.161 
ATOM   1425  N1   DC A  69     164.139-270.833-125.504 
ATOM   1426  C2   DC A  69     164.461-271.344-124.249 
ATOM   1427  O2   DC A  69     163.712-272.185-123.737 
ATOM   1428  N3   DC A  69     165.587-270.899-123.632 
ATOM   1429  C4   DC A  69     166.370-269.987-124.220 
ATOM   1430  N4   DC A  69     167.457-269.585-123.579 
ATOM   1431  C5   DC A  69     166.057-269.448-125.510 
ATOM   1432  C6   DC A  69     164.928-269.905-126.110 
ATOM   1433  P    DT A  70     158.779-271.158-127.218 
ATOM   1434  OP1  DT A  70     158.130-271.935-128.297 
ATOM   1435  OP2  DT A  70     158.827-269.692-127.412 
ATOM   1436  O5'  DT A  70     158.080-271.492-125.817 
ATOM   1437  C5'  DT A  70     158.534-272.632-125.064 
ATOM   1438  C4'  DT A  70     158.657-272.268-123.598 
ATOM   1439  O4'  DT A  70     159.966-271.719-123.271 
ATOM   1440  C3'  DT A  70     157.677-271.212-123.089 
ATOM   1441  O3'  DT A  70     157.290-271.544-121.762 
ATOM   1442  C2'  DT A  70     158.488-269.917-123.049 
ATOM   1443  C1'  DT A  70     159.777-270.533-122.513 
ATOM   1444  N1   DT A  70     160.977-269.670-122.699 
ATOM   1445  C2   DT A  70     161.939-269.717-121.719 
ATOM   1446  O2   DT A  70     161.845-270.424-120.731 
ATOM   1447  N3   DT A  70     163.035-268.902-121.925 
ATOM   1448  C4   DT A  70     163.244-268.066-123.002 
ATOM   1449  O4   DT A  70     164.267-267.383-123.077 
ATOM   1450  C5   DT A  70     162.179-268.085-123.977 
ATOM   1451  C7   DT A  70     162.325-267.203-125.182 
ATOM   1452  C6   DT A  70     161.101-268.867-123.802 
ATOM   1453  P    DG A  71     155.767-271.323-121.319 
ATOM   1454  OP1  DG A  71     154.955-272.489-121.734 
ATOM   1455  OP2  DG A  71     155.299-270.003-121.795 
ATOM   1456  O5'  DG A  71     155.903-271.302-119.724 
ATOM   1457  C5'  DG A  71     156.953-272.065-119.102 
ATOM   1458  C4'  DG A  71     157.615-271.245-118.013 
ATOM   1459  O4'  DG A  71     158.710-270.429-118.519 
ATOM   1460  C3'  DG A  71     156.712-270.243-117.294 
ATOM   1461  O3'  DG A  71     157.078-270.196-115.920 
ATOM   1462  C2'  DG A  71     157.045-268.894-117.931 
ATOM   1463  C1'  DG A  71     158.552-269.109-118.022 
ATOM   1464  N9   DG A  71     159.234-268.177-118.962 
ATOM   1465  C8   DG A  71     158.776-267.645-120.148 
ATOM   1466  N7   DG A  71     159.630-266.848-120.742 
ATOM   1467  C5   DG A  71     160.732-266.851-119.889 
ATOM   1468  C6   DG A  71     161.975-266.172-119.999 
ATOM   1469  O6   DG A  71     162.364-265.417-120.886 
ATOM   1470  N1   DG A  71     162.810-266.456-118.910 
ATOM   1471  C2   DG A  71     162.489-267.286-117.854 
ATOM   1472  N2   DG A  71     163.425-267.427-116.912 
ATOM   1473  N3   DG A  71     161.324-267.923-117.753 
ATOM   1474  C4   DG A  71     160.501-267.658-118.800 
ATOM   1475  P    DG A  72     155.929-270.079-114.812 
ATOM   1476  OP1  DG A  72     155.390-271.425-114.513 
ATOM   1477  OP2  DG A  72     154.939-269.062-115.231 
ATOM   1478  O5'  DG A  72     156.755-269.538-113.554 
ATOM   1479  C5'  DG A  72     158.143-269.900-113.423 
ATOM   1480  C4'  DG A  72     158.958-268.689-113.013 
ATOM   1481  O4'  DG A  72     159.421-267.918-114.159 
ATOM   1482  C3'  DG A  72     158.231-267.660-112.147 
ATOM   1483  O3'  DG A  72     159.147-267.130-111.196 
ATOM   1484  C2'  DG A  72     157.837-266.547-113.116 
ATOM   1485  C1'  DG A  72     159.131-266.549-113.923 
ATOM   1486  N9   DG A  72     159.016-265.867-115.243 
ATOM   1487  C8   DG A  72     157.941-265.810-116.103 
ATOM   1488  N7   DG A  72     158.167-265.121-117.194 
ATOM   1489  C5   DG A  72     159.484-264.689-117.047 
ATOM   1490  C6   DG A  72     160.290-263.900-117.909 
ATOM   1491  O6   DG A  72     160.001-263.412-118.998 
ATOM   1492  N1   DG A  72     161.569-263.697-117.372 
ATOM   1493  C2   DG A  72     162.011-264.192-116.161 
ATOM   1494  N2   DG A  72     163.267-263.887-115.826 
ATOM   1495  N3   DG A  72     161.255-264.933-115.353 
ATOM   1496  C4   DG A  72     160.011-265.138-115.859 
ATOM   1497  P    DT A  73     158.640-266.846-109.705 
ATOM   1498  OP1  DT A  73     158.706-268.095-108.913 
ATOM   1499  OP2  DT A  73     157.322-266.174-109.748 
ATOM   1500  O5'  DT A  73     159.750-265.819-109.184 
ATOM   1501  C5'  DT A  73     161.087-265.907-109.714 
ATOM   1502  C4'  DT A  73     161.612-264.520-110.029 
ATOM   1503  O4'  DT A  73     161.266-264.087-111.375 
ATOM   1504  C3'  DT A  73     161.093-263.394-109.135 
ATOM   1505  O3'  DT A  73     162.142-262.460-108.915 
ATOM   1506  C2'  DT A  73     160.003-262.713-109.963 
ATOM   1507  C1'  DT A  73     160.733-262.774-111.300 
ATOM   1508  N1   DT A  73     159.845-262.566-112.478 
ATOM   1509  C2   DT A  73     160.381-261.904-113.556 
ATOM   1510  O2   DT A  73     161.528-261.492-113.579 
ATOM   1511  N3   DT A  73     159.528-261.729-114.629 
ATOM   1512  C4   DT A  73     158.217-262.153-114.710 
ATOM   1513  O4   DT A  73     157.551-261.939-115.725 
ATOM   1514  C5   DT A  73     157.746-262.838-113.529 
ATOM   1515  C7   DT A  73     156.329-263.331-113.534 
ATOM   1516  C6   DT A  73     158.553-263.021-112.472 
ATOM   1517  P    DC A  74     162.305-261.802-107.465 
ATOM   1518  OP1  DC A  74     163.077-262.714-106.591 
ATOM   1519  OP2  DC A  74     160.979-261.384-106.958 
ATOM   1520  O5'  DC A  74     163.183-260.508-107.802 
ATOM   1521  C5'  DC A  74     164.099-260.555-108.912 
ATOM   1522  C4'  DC A  74     164.002-259.275-109.717 
ATOM   1523  O4'  DC A  74     162.978-259.344-110.751 
ATOM   1524  C3'  DC A  74     163.643-258.016-108.927 
ATOM   1525  O3'  DC A  74     164.361-256.913-109.466 
ATOM   1526  C2'  DC A  74     162.153-257.804-109.194 
ATOM   1527  C1'  DC A  74     162.185-258.169-110.675 
ATOM   1528  N1   DC A  74     160.844-258.479-111.245 
ATOM   1529  C2   DC A  74     160.601-258.117-112.568 
ATOM   1530  O2   DC A  74     161.500-257.560-113.208 
ATOM   1531  N3   DC A  74     159.385-258.390-113.105 
ATOM   1532  C4   DC A  74     158.438-258.996-112.378 
ATOM   1533  N4   DC A  74     157.267-259.241-112.948 
ATOM   1534  C5   DC A  74     158.667-259.376-111.016 
ATOM   1535  C6   DC A  74     159.889-259.094-110.497 
ATOM   1536  P    DA A  75     164.963-255.817-108.468 
ATOM   1537  OP1  DA A  75     166.271-256.280-107.952 
ATOM   1538  OP2  DA A  75     163.951-255.466-107.447 
ATOM   1539  O5'  DA A  75     165.182-254.576-109.455 
ATOM   1540  C5'  DA A  75     165.468-254.831-110.843 
ATOM   1541  C4'  DA A  75     164.656-253.899-111.719 
ATOM   1542  O4'  DA A  75     163.344-254.443-112.044 
ATOM   1543  C3'  DA A  75     164.347-252.526-111.122 
ATOM   1544  O3'  DA A  75     164.394-251.552-112.159 
ATOM   1545  C2'  DA A  75     162.906-252.635-110.624 
ATOM   1546  C1'  DA A  75     162.371-253.438-111.806 
ATOM   1547  N9   DA A  75     161.070-254.110-111.533 
ATOM   1548  C8   DA A  75     160.622-254.648-110.360 
ATOM   1549  N7   DA A  75     159.436-255.166-110.440 
ATOM   1550  C5   DA A  75     159.068-254.957-111.762 
ATOM   1551  C6   DA A  75     157.908-255.281-112.485 
ATOM   1552  N6   DA A  75     156.854-255.915-111.949 
ATOM   1553  N1   DA A  75     157.869-254.928-113.783 
ATOM   1554  C2   DA A  75     158.918-254.300-114.310 
ATOM   1555  N3   DA A  75     160.049-253.947-113.737 
ATOM   1556  C4   DA A  75     160.062-254.311-112.439 
ATOM   1557  P    DG A  76     165.038-250.120-111.849 
ATOM   1558  OP1  DG A  76     166.509-250.195-111.998 
ATOM   1559  OP2  DG A  76     164.542-249.624-110.547 
ATOM   1560  O5'  DG A  76     164.422-249.234-113.032 
ATOM   1561  C5'  DG A  76     164.111-249.866-114.287 
ATOM   1562  C4'  DG A  76     162.761-249.390-114.788 
ATOM   1563  O4'  DG A  76     161.664-250.200-114.279 
ATOM   1564  C3'  DG A  76     162.375-247.962-114.402 
ATOM   1565  O3'  DG A  76     161.668-247.368-115.484 
ATOM   1566  C2'  DG A  76     161.414-248.126-113.225 
ATOM   1567  C1'  DG A  76     160.659-249.331-113.779 
ATOM   1568  N9   DG A  76     159.876-250.072-112.752 
ATOM   1569  C8   DG A  76     160.167-250.286-111.422 
ATOM   1570  N7   DG A  76     159.260-250.986-110.783 
ATOM   1571  C5   DG A  76     158.300-251.251-111.758 
ATOM   1572  C6   DG A  76     157.079-251.971-111.668 
ATOM   1573  O6   DG A  76     156.588-252.531-110.692 
ATOM   1574  N1   DG A  76     156.409-251.999-112.899 
ATOM   1575  C2   DG A  76     156.859-251.409-114.064 
ATOM   1576  N2   DG A  76     156.072-251.550-115.133 
ATOM   1577  N3   DG A  76     158.004-250.735-114.148 
ATOM   1578  C4   DG A  76     158.666-250.698-112.963 
ATOM   1579  P    DT A  77     161.940-245.831-115.838 
ATOM   1580  OP1  DT A  77     163.138-245.726-116.701 
ATOM   1581  OP2  DT A  77     161.966-245.032-114.593 
ATOM   1582  O5'  DT A  77     160.633-245.466-116.684 
ATOM   1583  C5'  DT A  77     159.985-246.499-117.450 
ATOM   1584  C4'  DT A  77     158.483-246.413-117.270 
ATOM   1585  O4'  DT A  77     158.017-247.179-116.122 
ATOM   1586  C3'  DT A  77     157.920-245.013-117.031 
ATOM   1587  O3'  DT A  77     156.664-244.903-117.689 
ATOM   1588  C2'  DT A  77     157.685-244.942-115.522 
ATOM   1589  C1'  DT A  77     157.144-246.359-115.362 
ATOM   1590  N1   DT A  77     157.157-246.849-113.955 
ATOM   1591  C2   DT A  77     156.132-247.680-113.572 
ATOM   1592  O2   DT A  77     155.236-248.020-114.326 
ATOM   1593  N3   DT A  77     156.177-248.113-112.261 
ATOM   1594  C4   DT A  77     157.140-247.792-111.325 
ATOM   1595  O4   DT A  77     157.074-248.242-110.180 
ATOM   1596  C5   DT A  77     158.174-246.916-111.821 
ATOM   1597  C7   DT A  77     159.262-246.516-110.867 
ATOM   1598  C6   DT A  77     158.154-246.479-113.091 
ATOM   1599  P    DG A  78     156.293-243.532-118.429 
ATOM   1600  OP1  DG A  78     156.885-243.524-119.786 
ATOM   1601  OP2  DG A  78     156.646-242.388-117.560 
ATOM   1602  O5'  DG A  78     154.701-243.653-118.538 
ATOM   1603  C5'  DG A  78     154.105-244.960-118.642 
ATOM   1604  C4'  DG A  78     152.892-245.051-117.738 
ATOM   1605  O4'  DG A  78     153.235-245.478-116.389 
ATOM   1606  C3'  DG A  78     152.121-243.748-117.526 
ATOM   1607  O3'  DG A  78     150.732-244.041-117.454 
ATOM   1608  C2'  DG A  78     152.583-243.242-116.159 
ATOM   1609  C1'  DG A  78     152.605-244.602-115.467 
ATOM   1610  N9   DG A  78     153.391-244.617-114.202 
ATOM   1611  C8   DG A  78     154.536-243.921-113.879 
ATOM   1612  N7   DG A  78     154.983-244.161-112.670 
ATOM   1613  C5   DG A  78     154.070-245.080-112.156 
ATOM   1614  C6   DG A  78     154.026-245.711-110.886 
ATOM   1615  O6   DG A  78     154.797-245.588-109.938 
ATOM   1616  N1   DG A  78     152.927-246.575-110.780 
ATOM   1617  C2   DG A  78     151.993-246.799-111.772 
ATOM   1618  N2   DG A  78     151.017-247.661-111.476 
ATOM   1619  N3   DG A  78     152.035-246.206-112.964 
ATOM   1620  C4   DG A  78     153.095-245.365-113.082 
ATOM   1621  P    DA A  79     149.691-243.045-118.152 
ATOM   1622  OP1  DA A  79     149.578-243.374-119.591 
ATOM   1623  OP2  DA A  79     150.053-241.646-117.832 
ATOM   1624  O5'  DA A  79     148.331-243.432-117.403 
ATOM   1625  C5'  DA A  79     148.157-244.780-116.926 
ATOM   1626  C4'  DA A  79     147.565-244.764-115.531 
ATOM   1627  O4'  DA A  79     148.586-244.689-114.496 
ATOM   1628  C3'  DA A  79     146.635-243.592-115.217 
ATOM   1629  O3'  DA A  79     145.577-244.055-114.386 
ATOM   1630  C2'  DA A  79     147.496-242.620-114.410 
ATOM   1631  C1'  DA A  79     148.217-243.674-113.575 
ATOM   1632  N9   DA A  79     149.456-243.173-112.918 
ATOM   1633  C8   DA A  79     150.351-242.253-113.384 
ATOM   1634  N7   DA A  79     151.337-242.022-112.575 
ATOM   1635  C5   DA A  79     151.080-242.849-111.490 
ATOM   1636  C6   DA A  79     151.765-243.071-110.284 
ATOM   1637  N6   DA A  79     152.904-242.447-109.955 
ATOM   1638  N1   DA A  79     151.233-243.961-109.425 
ATOM   1639  C2   DA A  79     150.101-244.579-109.758 
ATOM   1640  N3   DA A  79     149.377-244.454-110.849 
ATOM   1641  C4   DA A  79     149.929-243.558-111.692 
ATOM   1642  P    DA A  80     144.096-243.498-114.632 
ATOM   1643  OP1  DA A  80     143.447-244.275-115.711 
ATOM   1644  OP2  DA A  80     144.144-242.032-114.826 
ATOM   1645  O5'  DA A  80     143.397-243.832-113.232 
ATOM   1646  C5'  DA A  80     143.851-244.972-112.479 
ATOM   1647  C4'  DA A  80     143.975-244.608-111.013 
ATOM   1648  O4'  DA A  80     145.283-244.058-110.685 
ATOM   1649  C3'  DA A  80     142.994-243.552-110.504 
ATOM   1650  O3'  DA A  80     142.607-243.884-109.176 
ATOM   1651  C2'  DA A  80     143.805-242.257-110.464 
ATOM   1652  C1'  DA A  80     145.095-242.873-109.928 
ATOM   1653  N9   DA A  80     146.294-242.009-110.113 
ATOM   1654  C8   DA A  80     146.575-241.159-111.143 
ATOM   1655  N7   DA A  80     147.708-240.539-111.017 
ATOM   1656  C5   DA A  80     148.217-241.013-109.816 
ATOM   1657  C6   DA A  80     149.403-240.739-109.116 
ATOM   1658  N6   DA A  80     150.335-239.878-109.547 
ATOM   1659  N1   DA A  80     149.597-241.383-107.950 
ATOM   1660  C2   DA A  80     148.668-242.238-107.526 
ATOM   1661  N3   DA A  80     147.528-242.573-108.090 
ATOM   1662  C4   DA A  80     147.358-241.913-109.255 
ATOM   1663  P    DG A  81     141.084-243.663-108.734 
ATOM   1664  OP1  DG A  81     140.273-244.828-109.148 
ATOM   1665  OP2  DG A  81     140.616-242.342-109.209 
ATOM   1666  O5'  DG A  81     141.220-243.641-107.139 
ATOM   1667  C5'  DG A  81     142.271-244.405-106.517 
ATOM   1668  C4'  DG A  81     142.932-243.584-105.427 
ATOM   1669  O4'  DG A  81     144.027-242.769-105.934 
ATOM   1670  C3'  DG A  81     142.029-242.583-104.708 
ATOM   1671  O3'  DG A  81     142.396-242.536-103.334 
ATOM   1672  C2'  DG A  81     142.362-241.234-105.345 
ATOM   1673  C1'  DG A  81     143.869-241.449-105.437 
ATOM   1674  N9   DG A  81     144.552-240.516-106.377 
ATOM   1675  C8   DG A  81     144.093-239.985-107.563 
ATOM   1676  N7   DG A  81     144.947-239.188-108.156 
ATOM   1677  C5   DG A  81     146.050-239.191-107.304 
ATOM   1678  C6   DG A  81     147.292-238.512-107.413 
ATOM   1679  O6   DG A  81     147.681-237.757-108.301 
ATOM   1680  N1   DG A  81     148.128-238.796-106.324 
ATOM   1681  C2   DG A  81     147.807-239.626-105.269 
ATOM   1682  N2   DG A  81     148.743-239.767-104.327 
ATOM   1683  N3   DG A  81     146.641-240.263-105.167 
ATOM   1684  C4   DG A  81     145.819-239.998-106.215 
ATOM   1685  P    DA A  82     141.246-242.419-102.227 
ATOM   1686  OP1  DA A  82     140.707-243.765-101.928 
ATOM   1687  OP2  DA A  82     140.256-241.402-102.646 
ATOM   1688  O5'  DA A  82     142.072-241.878-100.969 
ATOM   1689  C5'  DA A  82     143.460-242.240-100.837 
ATOM   1690  C4'  DA A  82     144.275-241.028-100.428 
ATOM   1691  O4'  DA A  82     144.738-240.257-101.573 
ATOM   1692  C3'  DA A  82     143.548-240.000 -99.561 
ATOM   1693  O3'  DA A  82     144.464-239.469 -98.611 
ATOM   1694  C2'  DA A  82     143.154-238.886-100.531 
ATOM   1695  C1'  DA A  82     144.449-238.888-101.338 
ATOM   1696  N9   DA A  82     144.334-238.206-102.657 
ATOM   1697  C8   DA A  82     143.259-238.161-103.498 
ATOM   1698  N7   DA A  82     143.468-237.481-104.582 
ATOM   1699  C5   DA A  82     144.779-237.042-104.453 
ATOM   1700  C6   DA A  82     145.603-236.264-105.282 
ATOM   1701  N6   DA A  82     145.207-235.767-106.463 
ATOM   1702  N1   DA A  82     146.854-236.012-104.853 
ATOM   1703  C2   DA A  82     147.241-236.509-103.679 
ATOM   1704  N3   DA A  82     146.564-237.244-102.824 
ATOM   1705  C4   DA A  82     145.317-237.480-103.277 
ATOM   1706  P    DA A  83     143.957-239.186 -97.119 
ATOM   1707  OP1  DA A  83     144.023-240.435 -96.327 
ATOM   1708  OP2  DA A  83     142.640-238.514 -97.162 
ATOM   1709  O5'  DA A  83     145.067-238.159 -96.598 
ATOM   1710  C5'  DA A  83     146.404-238.247 -97.129 
ATOM   1711  C4'  DA A  83     146.929-236.860 -97.443 
ATOM   1712  O4'  DA A  83     146.583-236.427 -98.789 
ATOM   1713  C3'  DA A  83     146.410-235.733 -96.550 
ATOM   1714  O3'  DA A  83     147.459-234.799 -96.329 
ATOM   1715  C2'  DA A  83     145.320-235.053 -97.378 
ATOM   1716  C1'  DA A  83     146.051-235.114 -98.715 
ATOM   1717  N9   DA A  83     145.162-234.906 -99.893 
ATOM   1718  C8   DA A  83     143.862-235.290-100.053 
ATOM   1719  N7   DA A  83     143.356-234.962-101.200 
ATOM   1720  C5   DA A  83     144.394-234.312-101.851 
ATOM   1721  C6   DA A  83     144.494-233.718-103.121 
ATOM   1722  N6   DA A  83     143.484-233.683-104.002 
ATOM   1723  N1   DA A  83     145.672-233.159-103.452 
ATOM   1724  C2   DA A  83     146.672-233.197-102.572 
ATOM   1725  N3   DA A  83     146.697-233.719-101.366 
ATOM   1726  C4   DA A  83     145.505-234.272-101.058 
ATOM   1727  P    DT A  84     147.622-234.142 -94.879 
ATOM   1728  OP1  DT A  84     148.394-235.053 -94.005 
ATOM   1729  OP2  DT A  84     146.296-233.724 -94.372 
ATOM   1730  O5'  DT A  84     148.501-232.847 -95.216 
ATOM   1731  C5'  DT A  84     149.416-232.895 -96.326 
ATOM   1732  C4'  DT A  84     149.319-231.614 -97.132 
ATOM   1733  O4'  DT A  84     148.295-231.684 -98.166 
ATOM   1734  C3'  DT A  84     148.961-230.356 -96.342 
ATOM   1735  O3'  DT A  84     149.678-229.253 -96.881 
ATOM   1736  C2'  DT A  84     147.470-230.143 -96.609 
ATOM   1737  C1'  DT A  84     147.503-230.509 -98.090 
ATOM   1738  N1   DT A  84     146.161-230.819 -98.660 
ATOM   1739  C2   DT A  84     145.938-230.456 -99.965 
ATOM   1740  O2   DT A  84     146.778-229.904-100.654 
ATOM   1741  N3   DT A  84     144.683-230.758-100.459 
ATOM   1742  C4   DT A  84     143.660-231.379 -99.771 
ATOM   1743  O4   DT A  84     142.578-231.597-100.320 
ATOM   1744  C5   DT A  84     143.990-231.721 -98.408 
ATOM   1745  C7   DT A  84     142.933-232.400 -97.587 
ATOM   1746  C6   DT A  84     145.202-231.438 -97.902 
ATOM   1747  P    DT A  85     150.280-228.156 -95.882 
ATOM   1748  OP1  DT A  85     151.589-228.620 -95.367 
ATOM   1749  OP2  DT A  85     149.268-227.806 -94.862 
ATOM   1750  O5'  DT A  85     150.499-226.916 -96.869 
ATOM   1751  C5'  DT A  85     150.785-227.171 -98.257 
ATOM   1752  C4'  DT A  85     149.973-226.239 -99.133 
ATOM   1753  O4'  DT A  85     148.662-226.783 -99.458 
ATOM   1754  C3'  DT A  85     149.664-224.866 -98.537 
ATOM   1755  O3'  DT A  85     149.711-223.892 -99.574 
ATOM   1756  C2'  DT A  85     148.224-224.975 -98.039 
ATOM   1757  C1'  DT A  85     147.688-225.778 -99.220 
ATOM   1758  N1   DT A  85     146.388-226.450 -98.948 
ATOM   1759  C2   DT A  85     145.505-226.553 -99.996 
ATOM   1760  O2   DT A  85     145.747-226.125-101.111 
ATOM   1761  N3   DT A  85     144.309-227.182 -99.705 
ATOM   1762  C4   DT A  85     143.934-227.701 -98.483 
ATOM   1763  O4   DT A  85     142.835-228.242 -98.344 
ATOM   1764  C5   DT A  85     144.925-227.544 -97.446 
ATOM   1765  C7   DT A  85     144.595-228.083 -96.085 
ATOM   1766  C6   DT A  85     146.096-226.938 -97.700 
ATOM   1767  P    DT A  86     150.356-222.460 -99.264 
ATOM   1768  OP1  DT A  86     151.826-222.535 -99.413 
ATOM   1769  OP2  DT A  86     149.860-221.963 -97.962 
ATOM   1770  O5'  DT A  86     149.739-221.574-100.446 
ATOM   1771  C5'  DT A  86     149.429-222.206-101.702 
ATOM   1772  C4'  DT A  86     148.079-221.730-102.202 
ATOM   1773  O4'  DT A  86     146.981-222.540-101.694 
ATOM   1774  C3'  DT A  86     147.692-220.302-101.816 
ATOM   1775  O3'  DT A  86     146.986-219.708-102.899 
ATOM   1776  C2'  DT A  86     146.731-220.466-100.639 
ATOM   1777  C1'  DT A  86     145.977-221.671-101.193 
ATOM   1778  N1   DT A  86     145.193-222.412-100.166 
ATOM   1779  C2   DT A  86     144.005-222.971-100.570 
ATOM   1780  O2   DT A  86     143.584-222.883-101.710 
ATOM   1781  N3   DT A  86     143.306-223.649 -99.590 
ATOM   1782  C4   DT A  86     143.688-223.809 -98.273 
ATOM   1783  O4   DT A  86     142.978-224.438 -97.487 
ATOM   1784  C5   DT A  86     144.949-223.186 -97.946 
ATOM   1785  C7   DT A  86     145.439-223.313 -96.533 
ATOM   1786  C6   DT A  86     145.649-222.521 -98.879 
ATOM   1787  P    DC A  87     147.258-218.171-103.252 
ATOM   1788  OP1  DC A  87     148.456-218.066-104.116 
ATOM   1789  OP2  DC A  87     147.283-217.372-102.008 
ATOM   1790  O5'  DC A  87     145.950-217.805-104.099 
ATOM   1791  C5'  DC A  87     145.303-218.839-104.864 
ATOM   1792  C4'  DC A  87     143.800-218.753-104.685 
ATOM   1793  O4'  DC A  87     143.334-219.519-103.537 
ATOM   1794  C3'  DC A  87     143.238-217.352-104.446 
ATOM   1795  O3'  DC A  87     141.982-217.242-105.104 
ATOM   1796  C2'  DC A  87     143.002-217.282-102.937 
ATOM   1797  C1'  DC A  87     142.461-218.699-102.776 
ATOM   1798  N1   DC A  87     142.474-219.189-101.370 
ATOM   1799  C2   DC A  87     141.442-220.032-100.965 
ATOM   1800  O2   DC A  87     140.566-220.336-101.783 
ATOM   1801  N3   DC A  87     141.436-220.489 -99.687 
ATOM   1802  C4   DC A  87     142.404-220.136 -98.832 
ATOM   1803  N4   DC A  87     142.354-220.608 -97.595 
ATOM   1804  C5   DC A  87     143.474-219.270 -99.227 
ATOM   1805  C6   DC A  87     143.462-218.823-100.508 
ATOM   1806  P    DC A  88     141.610-215.872-105.844 
ATOM   1807  OP1  DC A  88     142.202-215.864-107.201 
ATOM   1808  OP2  DC A  88     141.963-214.728-104.975 
ATOM   1809  O5'  DC A  88     140.018-215.993-105.953 
ATOM   1810  C5'  DC A  88     139.422-217.300-106.057 
ATOM   1811  C4'  DC A  88     138.209-217.390-105.153 
ATOM   1812  O4'  DC A  88     138.553-217.818-103.803 
ATOM   1813  C3'  DC A  88     137.439-216.087-104.941 
ATOM   1814  O3'  DC A  88     136.049-216.381-104.868 
ATOM   1815  C2'  DC A  88     137.900-215.582-103.573 
ATOM   1816  C1'  DC A  88     137.922-216.942-102.881 
ATOM   1817  N1   DC A  88     138.709-216.957-101.617 
ATOM   1818  C2   DC A  88     138.260-217.777-100.583 
ATOM   1819  O2   DC A  88     137.238-218.451-100.757 
ATOM   1820  N3   DC A  88     138.962-217.804 -99.422 
ATOM   1821  C4   DC A  88     140.065-217.058 -99.273 
ATOM   1822  N4   DC A  88     140.715-217.121 -98.120 
ATOM   1823  C5   DC A  88     140.542-216.209-100.323 
ATOM   1824  C6   DC A  88     139.826-216.195-101.476 
ATOM   1825  P    DA A  89     135.008-215.384-105.567 
ATOM   1826  OP1  DA A  89     134.895-215.713-107.005 
ATOM   1827  OP2  DA A  89     135.370-213.986-105.247 
ATOM   1828  O5'  DA A  89     133.649-215.772-104.818 
ATOM   1829  C5'  DA A  89     133.474-217.120-104.341 
ATOM   1830  C4'  DA A  89     132.882-217.104-102.946 
ATOM   1831  O4'  DA A  89     133.903-217.029-101.911 
ATOM   1832  C3'  DA A  89     131.952-215.932-102.632 
ATOM   1833  O3'  DA A  89     130.894-216.395-101.801 
ATOM   1834  C2'  DA A  89     132.813-214.960-101.825 
ATOM   1835  C1'  DA A  89     133.535-216.014-100.990 
ATOM   1836  N9   DA A  89     134.773-215.512-100.333 
ATOM   1837  C8   DA A  89     135.668-214.592-100.799 
ATOM   1838  N7   DA A  89     136.655-214.361 -99.989 
ATOM   1839  C5   DA A  89     136.397-215.189 -98.905 
ATOM   1840  C6   DA A  89     137.082-215.411 -97.699 
ATOM   1841  N6   DA A  89     138.221-214.787 -97.369 
ATOM   1842  N1   DA A  89     136.550-216.301 -96.840 
ATOM   1843  C2   DA A  89     135.419-216.919 -97.173 
ATOM   1844  N3   DA A  89     134.694-216.794 -98.263 
ATOM   1845  C4   DA A  89     135.247-215.897 -99.106 
ATOM   1846  P    DG A  90     129.414-215.838-102.047 
ATOM   1847  OP1  DG A  90     128.765-216.615-103.126 
ATOM   1848  OP2  DG A  90     129.462-214.372-102.241 
ATOM   1849  O5'  DG A  90     128.714-216.171-100.647 
ATOM   1850  C5'  DG A  90     129.168-217.312 -99.893 
ATOM   1851  C4'  DG A  90     129.292-216.948 -98.427 
ATOM   1852  O4'  DG A  90     130.601-216.398 -98.100 
ATOM   1853  C3'  DG A  90     128.311-215.892 -97.918 
ATOM   1854  O3'  DG A  90     127.924-216.224 -96.591 
ATOM   1855  C2'  DG A  90     129.123-214.597 -97.878 
ATOM   1856  C1'  DG A  90     130.412-215.213 -97.343 
ATOM   1857  N9   DG A  90     131.611-214.349 -97.528 
ATOM   1858  C8   DG A  90     131.912-213.485 -98.558 
ATOM   1859  N7   DG A  90     133.059-212.867 -98.418 
ATOM   1860  C5   DG A  90     133.553-213.355 -97.210 
ATOM   1861  C6   DG A  90     134.762-213.054 -96.528 
ATOM   1862  O6   DG A  90     135.659-212.283 -96.857 
ATOM   1863  N1   DG A  90     134.867-213.775 -95.331 
ATOM   1864  C2   DG A  90     133.928-214.669 -94.855 
ATOM   1865  N2   DG A  90     134.215-215.256 -93.690 
ATOM   1866  N3   DG A  90     132.795-214.951 -95.495 
ATOM   1867  C4   DG A  90     132.677-214.259 -96.658 
ATOM   1868  P    DA A  91     126.402-216.002 -96.148 
ATOM   1869  OP1  DA A  91     125.590-217.168 -96.563 
ATOM   1870  OP2  DA A  91     125.934-214.682 -96.624 
ATOM   1871  O5'  DA A  91     126.537-215.981 -94.553 
ATOM   1872  C5'  DA A  91     127.588-216.745 -93.932 
ATOM   1873  C4'  DA A  91     128.250-215.924 -92.842 
ATOM   1874  O4'  DA A  91     129.345-215.109 -93.348 
ATOM   1875  C3'  DA A  91     127.347-214.923 -92.123 
ATOM   1876  O3'  DA A  91     127.713-214.876 -90.749 
ATOM   1877  C2'  DA A  91     127.679-213.574 -92.760 
ATOM   1878  C1'  DA A  91     129.187-213.789 -92.851 
ATOM   1879  N9   DA A  91     129.869-212.856 -93.791 
ATOM   1880  C8   DA A  91     129.397-212.339 -94.965 
ATOM   1881  N7   DA A  91     130.234-211.548 -95.562 
ATOM   1882  C5   DA A  91     131.342-211.538 -94.727 
ATOM   1883  C6   DA A  91     132.580-210.882 -94.804 
ATOM   1884  N6   DA A  91     132.926-210.070 -95.813 
ATOM   1885  N1   DA A  91     133.455-211.090 -93.802 
ATOM   1886  C2   DA A  91     133.107-211.899 -92.802 
ATOM   1887  N3   DA A  91     131.985-212.562 -92.623 
ATOM   1888  C4   DA A  91     131.127-212.335 -93.639 
ATOM   1889  P    DA A  92     126.563-214.759 -89.642 
ATOM   1890  OP1  DA A  92     126.025-216.105 -89.342 
ATOM   1891  OP2  DA A  92     125.574-213.742 -90.060 
ATOM   1892  O5'  DA A  92     127.390-214.218 -88.384 
ATOM   1893  C5'  DA A  92     128.777-214.580 -88.252 
ATOM   1894  C4'  DA A  92     129.592-213.368 -87.842 
ATOM   1895  O4'  DA A  92     130.056-212.597 -88.988 
ATOM   1896  C3'  DA A  92     128.866-212.340 -86.976 
ATOM   1897  O3'  DA A  92     129.781-211.809 -86.025 
ATOM   1898  C2'  DA A  92     128.471-211.226 -87.945 
ATOM   1899  C1'  DA A  92     129.766-211.228 -88.753 
ATOM   1900  N9   DA A  92     129.651-210.546 -90.072 
ATOM   1901  C8   DA A  92     128.576-210.501 -90.912 
ATOM   1902  N7   DA A  92     128.785-209.821 -91.997 
ATOM   1903  C5   DA A  92     130.096-209.382 -91.868 
ATOM   1904  C6   DA A  92     130.920-208.604 -92.697 
ATOM   1905  N6   DA A  92     130.524-208.107 -93.878 
ATOM   1906  N1   DA A  92     132.171-208.352 -92.267 
ATOM   1907  C2   DA A  92     132.559-208.849 -91.094 
ATOM   1908  N3   DA A  92     131.882-209.584 -90.239 
ATOM   1909  C4   DA A  92     130.634-209.820 -90.692 
ATOM   1910  P    DG A  93     129.275-211.526 -84.534 
ATOM   1911  OP1  DG A  93     129.340-212.775 -83.742 
ATOM   1912  OP2  DG A  93     127.957-210.854 -84.577 
ATOM   1913  O5'  DG A  93     130.385-210.499 -84.013 
ATOM   1914  C5'  DG A  93     131.721-210.586 -84.543 
ATOM   1915  C4'  DG A  93     132.246-209.200 -84.858 
ATOM   1916  O4'  DG A  93     131.900-208.767 -86.204 
ATOM   1917  C3'  DG A  93     131.727-208.073 -83.964 
ATOM   1918  O3'  DG A  93     132.777-207.139 -83.744 
ATOM   1919  C2'  DG A  93     130.637-207.393 -84.792 
ATOM   1920  C1'  DG A  93     131.368-207.453 -86.129 
ATOM   1921  N9   DG A  93     130.480-207.246 -87.307 
ATOM   1922  C8   DG A  93     129.168-207.626 -87.486 
ATOM   1923  N7   DG A  93     128.668-207.288 -88.650 
ATOM   1924  C5   DG A  93     129.724-206.637 -89.288 
ATOM   1925  C6   DG A  93     129.789-206.047 -90.576 
ATOM   1926  O6   DG A  93     128.915-205.975 -91.435 
ATOM   1927  N1   DG A  93     131.054-205.495 -90.824 
ATOM   1928  C2   DG A  93     132.116-205.513 -89.940 
ATOM   1929  N2   DG A  93     133.241-204.931 -90.366 
ATOM   1930  N3   DG A  93     132.055-206.067 -88.732 
ATOM   1931  C4   DG A  93     130.834-206.607 -88.476 
ATOM   1932  P    DA A  94     132.940-206.481 -82.294 
ATOM   1933  OP1  DA A  94     133.711-207.393 -81.420 
ATOM   1934  OP2  DA A  94     131.614-206.064 -81.787 
ATOM   1935  O5'  DA A  94     133.818-205.187 -82.631 
ATOM   1936  C5'  DA A  94     134.733-205.234 -83.741 
ATOM   1937  C4'  DA A  94     134.636-203.954 -84.546 
ATOM   1938  O4'  DA A  94     133.613-204.024 -85.580 
ATOM   1939  C3'  DA A  94     134.278-202.696 -83.756 
ATOM   1940  O3'  DA A  94     134.996-201.592 -84.295 
ATOM   1941  C2'  DA A  94     132.787-202.483 -84.024 
ATOM   1942  C1'  DA A  94     132.820-202.849 -85.504 
ATOM   1943  N9   DA A  94     131.479-203.159 -86.074 
ATOM   1944  C8   DA A  94     130.418-203.766 -85.465 
ATOM   1945  N7   DA A  94     129.378-203.895 -86.229 
ATOM   1946  C5   DA A  94     129.776-203.333 -87.434 
ATOM   1947  C6   DA A  94     129.117-203.160 -88.662 
ATOM   1948  N6   DA A  94     127.857-203.557 -88.889 
ATOM   1949  N1   DA A  94     129.803-202.562 -89.655 
ATOM   1950  C2   DA A  94     131.055-202.171 -89.424 
ATOM   1951  N3   DA A  94     131.770-202.277 -88.326 
ATOM   1952  C4   DA A  94     131.061-202.879 -87.349 
ATOM   1953  P    DG A  95     135.597-200.496 -83.297 
ATOM   1954  OP1  DG A  95     136.906-200.960 -82.781 
ATOM   1955  OP2  DG A  95     134.585-200.146 -82.276 
ATOM   1956  O5'  DG A  95     135.817-199.256 -84.284 
ATOM   1957  C5'  DG A  95     136.102-199.511 -85.672 
ATOM   1958  C4'  DG A  95     135.290-198.578 -86.548 
ATOM   1959  O4'  DG A  95     133.979-199.123 -86.873 
ATOM   1960  C3'  DG A  95     134.982-197.205 -85.951 
ATOM   1961  O3'  DG A  95     135.028-196.232 -86.988 
ATOM   1962  C2'  DG A  95     133.541-197.315 -85.453 
ATOM   1963  C1'  DG A  95     133.005-198.118 -86.635 
ATOM   1964  N9   DG A  95     131.705-198.790 -86.362 
ATOM   1965  C8   DG A  95     131.236-199.337 -85.188 
ATOM   1966  N7   DG A  95     130.037-199.858 -85.282 
ATOM   1967  C5   DG A  95     129.685-199.639 -86.613 
ATOM   1968  C6   DG A  95     128.499-199.981 -87.313 
ATOM   1969  O6   DG A  95     127.497-200.557 -86.896 
ATOM   1970  N1   DG A  95     128.558-199.571 -88.653 
ATOM   1971  C2   DG A  95     129.625-198.918 -89.239 
ATOM   1972  N2   DG A  95     129.487-198.613 -90.531 
ATOM   1973  N3   DG A  95     130.738-198.598 -88.581 
ATOM   1974  C4   DG A  95     130.695-198.988 -87.281 
ATOM   1975  P    DG A  96     135.673-194.799 -86.679 
ATOM   1976  OP1  DG A  96     137.143-194.875 -86.827 
ATOM   1977  OP2  DG A  96     135.177-194.303 -85.376 
ATOM   1978  O5'  DG A  96     135.056-193.914 -87.861 
ATOM   1979  C5'  DG A  96     134.746-194.546 -89.116 
ATOM   1980  C4'  DG A  96     133.396-194.069 -89.617 
ATOM   1981  O4'  DG A  96     132.298-194.880 -89.108 
ATOM   1982  C3'  DG A  96     133.010-192.642 -89.231 
ATOM   1983  O3'  DG A  96     132.303-192.048 -90.313 
ATOM   1984  C2'  DG A  96     132.049-192.805 -88.054 
ATOM   1985  C1'  DG A  96     131.294-194.011 -88.608 
ATOM   1986  N9   DG A  96     130.510-194.751 -87.581 
ATOM   1987  C8   DG A  96     130.802-194.966 -86.251 
ATOM   1988  N7   DG A  96     129.894-195.665 -85.612 
ATOM   1989  C5   DG A  96     128.934-195.931 -86.588 
ATOM   1990  C6   DG A  96     127.714-196.650 -86.497 
ATOM   1991  O6   DG A  96     127.222-197.210 -85.521 
ATOM   1992  N1   DG A  96     127.043-196.678 -87.728 
ATOM   1993  C2   DG A  96     127.493-196.089 -88.893 
ATOM   1994  N2   DG A  96     126.706-196.230 -89.962 
ATOM   1995  N3   DG A  96     128.638-195.414 -88.978 
ATOM   1996  C4   DG A  96     129.300-195.378 -87.792 
ATOM   1997  P    DT A  97     132.575-190.511 -90.667 
ATOM   1998  OP1  DT A  97     133.773-190.406 -91.531 
ATOM   1999  OP2  DT A  97     132.600-189.712 -89.422 
ATOM   2000  O5'  DT A  97     131.267-190.145 -91.513 
ATOM   2001  C5'  DT A  97     130.620-191.179 -92.279 
ATOM   2002  C4'  DT A  97     129.118-191.093 -92.099 
ATOM   2003  O4'  DT A  97     128.652-191.859 -90.951 
ATOM   2004  C3'  DT A  97     128.555-189.692 -91.860 
ATOM   2005  O3'  DT A  97     127.299-189.582 -92.519 
ATOM   2006  C2'  DT A  97     128.319-189.622 -90.351 
ATOM   2007  C1'  DT A  97     127.778-191.039 -90.191 
ATOM   2008  N1   DT A  97     127.791-191.529 -88.784 
ATOM   2009  C2   DT A  97     126.767-192.359 -88.401 
ATOM   2010  O2   DT A  97     125.871-192.699 -89.155 
ATOM   2011  N3   DT A  97     126.812-192.793 -87.090 
ATOM   2012  C4   DT A  97     127.774-192.472 -86.155 
ATOM   2013  O4   DT A  97     127.709-192.922 -85.009 
ATOM   2014  C5   DT A  97     128.808-191.595 -86.650 
ATOM   2015  C7   DT A  97     129.896-191.196 -85.696 
ATOM   2016  C6   DT A  97     128.789-191.158 -87.920 
ATOM   2017  P    DT A  98     126.928-188.212 -93.258 
ATOM   2018  OP1  DT A  98     127.520-188.204 -94.615 
ATOM   2019  OP2  DT A  98     127.280-187.068 -92.389 
ATOM   2020  O5'  DT A  98     125.336-188.332 -93.367 
ATOM   2021  C5'  DT A  98     124.740-189.640 -93.472 
ATOM   2022  C4'  DT A  98     123.526-189.730 -92.567 
ATOM   2023  O4'  DT A  98     123.870-190.158 -91.218 
ATOM   2024  C3'  DT A  98     122.756-188.427 -92.355 
ATOM   2025  O3'  DT A  98     121.366-188.721 -92.283 
ATOM   2026  C2'  DT A  98     123.218-187.922 -90.988 
ATOM   2027  C1'  DT A  98     123.240-189.282 -90.296 
ATOM   2028  N1   DT A  98     124.026-189.297 -89.032 
ATOM   2029  C2   DT A  98     123.571-190.111 -88.021 
ATOM   2030  O2   DT A  98     122.571-190.801 -88.126 
ATOM   2031  N3   DT A  98     124.324-190.098 -86.864 
ATOM   2032  C4   DT A  98     125.467-189.358 -86.639 
ATOM   2033  O4   DT A  98     126.057-189.430 -85.559 
ATOM   2034  C5   DT A  98     125.866-188.536 -87.756 
ATOM   2035  C7   DT A  98     127.101-187.697 -87.596 
ATOM   2036  C6   DT A  98     125.152-188.528 -88.893 
ATOM   2037  P    DC A  99     120.325-187.724 -92.982 
ATOM   2038  OP1  DC A  99     120.212-188.053 -94.420 
ATOM   2039  OP2  DC A  99     120.687-186.326 -92.661 
ATOM   2040  O5'  DC A  99     118.966-188.112 -92.232 
ATOM   2041  C5'  DC A  99     118.792-189.460 -91.756 
ATOM   2042  C4'  DC A  99     118.200-189.444 -90.360 
ATOM   2043  O4'  DC A  99     119.221-189.369 -89.325 
ATOM   2044  C3'  DC A  99     117.270-188.272 -90.046 
ATOM   2045  O3'  DC A  99     116.211-188.735 -89.215 
ATOM   2046  C2'  DC A  99     118.130-187.300 -89.240 
ATOM   2047  C1'  DC A  99     118.852-188.353 -88.405 
ATOM   2048  N1   DC A  99     120.090-187.852 -87.747 
ATOM   2049  C2   DC A  99     120.412-188.363 -86.493 
ATOM   2050  O2   DC A  99     119.664-189.204 -85.981 
ATOM   2051  N3   DC A  99     121.538-187.918 -85.876 
ATOM   2052  C4   DC A  99     122.322-187.006 -86.464 
ATOM   2053  N4   DC A  99     123.409-186.604 -85.823 
ATOM   2054  C5   DC A  99     122.008-186.468 -87.754 
ATOM   2055  C6   DC A  99     120.880-186.924 -88.354 
ATOM   2056  P    DC A 100     114.731-188.177 -89.461 
ATOM   2057  OP1  DC A 100     114.082-188.955 -90.540 
ATOM   2058  OP2  DC A 100     114.779-186.712 -89.656 
ATOM   2059  O5'  DC A 100     114.031-188.511 -88.061 
ATOM   2060  C5'  DC A 100     114.485-189.651 -87.308 
ATOM   2061  C4'  DC A 100     114.609-189.288 -85.842 
ATOM   2062  O4'  DC A 100     115.918-188.738 -85.515 
ATOM   2063  C3'  DC A 100     113.628-188.231 -85.333 
ATOM   2064  O3'  DC A 100     113.242-188.564 -84.005 
ATOM   2065  C2'  DC A 100     114.440-186.937 -85.293 
ATOM   2066  C1'  DC A 100     115.729-187.553 -84.757 
ATOM   2067  N1   DC A 100     116.929-186.689 -84.942 
ATOM   2068  C2   DC A 100     117.913-186.725 -83.958 
ATOM   2069  O2   DC A 100     117.753-187.466 -82.981 
ATOM   2070  N3   DC A 100     119.014-185.945 -84.108 
ATOM   2071  C4   DC A 100     119.150-185.156 -85.181 
ATOM   2072  N4   DC A 100     120.242-184.413 -85.282 
ATOM   2073  C5   DC A 100     118.149-185.103 -86.205 
ATOM   2074  C6   DC A 100     117.056-185.891 -86.037 
ATOM   2075  P    DT A 101     111.719-188.342 -83.563 
ATOM   2076  OP1  DT A 101     110.907-189.508 -83.978 
ATOM   2077  OP2  DT A 101     111.251-187.022 -84.039 
ATOM   2078  O5'  DT A 101     111.855-188.321 -81.968 
ATOM   2079  C5'  DT A 101     112.905-189.085 -81.346 
ATOM   2080  C4'  DT A 101     113.567-188.264 -80.257 
ATOM   2081  O4'  DT A 101     114.662-187.449 -80.763 
ATOM   2082  C3'  DT A 101     112.664-187.262 -79.537 
ATOM   2083  O3'  DT A 101     113.030-187.216 -78.164 
ATOM   2084  C2'  DT A 101     112.997-185.914 -80.174 
ATOM   2085  C1'  DT A 101     114.504-186.128 -80.266 
ATOM   2086  N1   DT A 101     115.186-185.196 -81.206 
ATOM   2087  C2   DT A 101     116.454-184.787 -80.872 
ATOM   2088  O2   DT A 101     117.024-185.153 -79.859 
ATOM   2089  N3   DT A 101     117.055-183.922 -81.767 
ATOM   2090  C4   DT A 101     116.504-183.446 -82.939 
ATOM   2091  O4   DT A 101     117.139-182.674 -83.660 
ATOM   2092  C5   DT A 101     115.170-183.930 -83.204 
ATOM   2093  C7   DT A 101     114.497-183.460 -84.460 
ATOM   2094  C6   DT A 101     114.563-184.771 -82.351 
ATOM   2095  P    DC A 102     111.880-187.099 -77.056 
ATOM   2096  OP1  DC A 102     111.342-188.444 -76.757 
ATOM   2097  OP2  DC A 102     110.891-186.082 -77.475 
ATOM   2098  O5'  DC A 102     112.707-186.558 -75.798 
ATOM   2099  C5'  DC A 102     114.095-186.919 -75.666 
ATOM   2100  C4'  DC A 102     114.910-185.708 -75.257 
ATOM   2101  O4'  DC A 102     115.373-184.937 -76.403 
ATOM   2102  C3'  DC A 102     114.183-184.680 -74.391 
ATOM   2103  O3'  DC A 102     115.099-184.149 -73.440 
ATOM   2104  C2'  DC A 102     113.789-183.566 -75.360 
ATOM   2105  C1'  DC A 102     115.083-183.568 -76.167 
ATOM   2106  N1   DC A 102     114.968-182.886 -77.486 
ATOM   2107  C2   DC A 102     116.079-182.193 -77.958 
ATOM   2108  O2   DC A 102     117.106-182.172 -77.269 
ATOM   2109  N3   DC A 102     115.995-181.563 -79.158 
ATOM   2110  C4   DC A 102     114.863-181.610 -79.874 
ATOM   2111  N4   DC A 102     114.831-180.980 -81.039 
ATOM   2112  C5   DC A 102     113.709-182.317 -79.407 
ATOM   2113  C6   DC A 102     113.814-182.938 -78.205 
ATOM   2114  P    DC A 103     114.592-183.865 -71.949 
ATOM   2115  OP1  DC A 103     114.658-185.115 -71.157 
ATOM   2116  OP2  DC A 103     113.274-183.193 -71.992 
ATOM   2117  O5'  DC A 103     115.702-182.839 -71.428 
ATOM   2118  C5'  DC A 103     117.038-182.926 -71.958 
ATOM   2119  C4'  DC A 103     117.563-181.539 -72.272 
ATOM   2120  O4'  DC A 103     117.217-181.107 -73.618 
ATOM   2121  C3'  DC A 103     117.044-180.413 -71.379 
ATOM   2122  O3'  DC A 103     118.094-179.479 -71.159 
ATOM   2123  C2'  DC A 103     115.955-179.733 -72.207 
ATOM   2124  C1'  DC A 103     116.685-179.793 -73.544 
ATOM   2125  N1   DC A 103     115.797-179.586 -74.722 
ATOM   2126  C2   DC A 103     116.325-178.916 -75.823 
ATOM   2127  O2   DC A 103     117.497-178.525 -75.777 
ATOM   2128  N3   DC A 103     115.531-178.716 -76.907 
ATOM   2129  C4   DC A 103     114.266-179.155 -76.916 
ATOM   2130  N4   DC A 103     113.532-178.936 -77.996 
ATOM   2131  C5   DC A 103     113.704-179.846 -75.794 
ATOM   2132  C6   DC A 103     114.513-180.035 -74.721 
ATOM   2133  P    DC A 104     118.257-178.821 -69.708 
ATOM   2134  OP1  DC A 104     119.028-179.733 -68.835 
ATOM   2135  OP2  DC A 104     116.931-178.404 -69.201 
ATOM   2136  O5'  DC A 104     119.135-177.527 -70.045 
ATOM   2137  C5'  DC A 104     120.051-177.574 -71.155 
ATOM   2138  C4'  DC A 104     119.954-176.294 -71.961 
ATOM   2139  O4'  DC A 104     118.930-176.363 -72.995 
ATOM   2140  C3'  DC A 104     119.595-175.036 -71.171 
ATOM   2141  O3'  DC A 104     120.313-173.932 -71.710 
ATOM   2142  C2'  DC A 104     118.104-174.823 -71.438 
ATOM   2143  C1'  DC A 104     118.137-175.189 -72.919 
ATOM   2144  N1   DC A 104     116.796-175.499 -73.489 
ATOM   2145  C2   DC A 104     116.553-175.137 -74.811 
ATOM   2146  O2   DC A 104     117.452-174.579 -75.451 
ATOM   2147  N3   DC A 104     115.337-175.410 -75.349 
ATOM   2148  C4   DC A 104     114.389-176.015 -74.622 
ATOM   2149  N4   DC A 104     113.219-176.260 -75.191 
ATOM   2150  C5   DC A 104     114.619-176.395 -73.259 
ATOM   2151  C6   DC A 104     115.840-176.113 -72.740 
ATOM   2152  P    DC A 105     120.915-172.836 -70.712 
ATOM   2153  OP1  DC A 105     122.223-173.300 -70.196 
ATOM   2154  OP2  DC A 105     119.903-172.485 -69.691 
ATOM   2155  O5'  DC A 105     121.134-171.596 -71.698 
ATOM   2156  C5'  DC A 105     121.420-171.851 -73.086 
ATOM   2157  C4'  DC A 105     120.608-170.918 -73.963 
ATOM   2158  O4'  DC A 105     119.296-171.463 -74.287 
ATOM   2159  C3'  DC A 105     120.299-169.545 -73.366 
ATOM   2160  O3'  DC A 105     120.345-168.572 -74.403 
ATOM   2161  C2'  DC A 105     118.858-169.654 -72.868 
ATOM   2162  C1'  DC A 105     118.323-170.458 -74.049 
ATOM   2163  N1   DC A 105     117.022-171.129 -73.777 
ATOM   2164  C2   DC A 105     116.116-171.243 -74.828 
ATOM   2165  O2   DC A 105     116.427-170.785 -75.935 
ATOM   2166  N3   DC A 105     114.924-171.851 -74.600 
ATOM   2167  C4   DC A 105     114.626-172.333 -73.388 
ATOM   2168  N4   DC A 105     113.450-172.918 -73.216 
ATOM   2169  C5   DC A 105     115.543-172.227 -72.292 
ATOM   2170  C6   DC A 105     116.728-171.615 -72.540 
ATOM   2171  P    DG A 106     120.990-167.139 -74.093 
ATOM   2172  OP1  DG A 106     122.461-167.215 -74.242 
ATOM   2173  OP2  DG A 106     120.494-166.643 -72.791 
ATOM   2174  O5'  DG A 106     120.373-166.254 -75.275 
ATOM   2175  C5'  DG A 106     120.063-166.886 -76.531 
ATOM   2176  C4'  DG A 106     118.713-166.409 -77.032 
ATOM   2177  O4'  DG A 106     117.616-167.220 -76.523 
ATOM   2178  C3'  DG A 106     118.327-164.982 -76.646 
ATOM   2179  O3'  DG A 106     117.620-164.387 -77.728 
ATOM   2180  C2'  DG A 106     117.366-165.145 -75.468 
ATOM   2181  C1'  DG A 106     116.611-166.350 -76.023 
ATOM   2182  N9   DG A 106     115.827-167.091 -74.995 
ATOM   2183  C8   DG A 106     116.119-167.306 -73.666 
ATOM   2184  N7   DG A 106     115.211-168.005 -73.027 
ATOM   2185  C5   DG A 106     114.252-168.271 -74.002 
ATOM   2186  C6   DG A 106     113.031-168.990 -73.912 
ATOM   2187  O6   DG A 106     112.540-169.550 -72.936 
ATOM   2188  N1   DG A 106     112.361-169.018 -75.143 
ATOM   2189  C2   DG A 106     112.811-168.428 -76.308 
ATOM   2190  N2   DG A 106     112.023-168.570 -77.377 
ATOM   2191  N3   DG A 106     113.955-167.754 -76.392 
ATOM   2192  C4   DG A 106     114.618-167.718 -75.207 
ATOM   2193  P    DG A 107     117.892-162.851 -78.082 
ATOM   2194  OP1  DG A 107     119.090-162.746 -78.945 
ATOM   2195  OP2  DG A 107     117.918-162.052 -76.837 
ATOM   2196  O5'  DG A 107     116.585-162.485 -78.928 
ATOM   2197  C5'  DG A 107     115.937-163.519 -79.694 
ATOM   2198  C4'  DG A 107     114.435-163.433 -79.514 
ATOM   2199  O4'  DG A 107     113.969-164.199 -78.366 
ATOM   2200  C3'  DG A 107     113.872-162.032 -79.275 
ATOM   2201  O3'  DG A 107     112.616-161.922 -79.933 
ATOM   2202  C2'  DG A 107     113.637-161.961 -77.766 
ATOM   2203  C1'  DG A 107     113.095-163.378 -77.605 
ATOM   2204  N9   DG A 107     113.109-163.869 -76.199 
ATOM   2205  C8   DG A 107     114.016-163.609 -75.194 
ATOM   2206  N7   DG A 107     113.738-164.200 -74.057 
ATOM   2207  C5   DG A 107     112.563-164.901 -74.328 
ATOM   2208  C6   DG A 107     111.780-165.731 -73.484 
ATOM   2209  O6   DG A 107     111.965-166.024 -72.306 
ATOM   2210  N1   DG A 107     110.666-166.245 -74.164 
ATOM   2211  C2   DG A 107     110.351-165.990 -75.484 
ATOM   2212  N2   DG A 107     109.245-166.577 -75.947 
ATOM   2213  N3   DG A 107     111.087-165.212 -76.274 
ATOM   2214  C4   DG A 107     112.171-164.705 -75.631 
ATOM   2215  P    DG A 108     112.245-160.551 -80.673 
ATOM   2216  OP1  DG A 108     112.837-160.543 -82.030 
ATOM   2217  OP2  DG A 108     112.598-159.408 -79.804 
ATOM   2218  O5'  DG A 108     110.653-160.672 -80.782 
ATOM   2219  C5'  DG A 108     110.057-161.979 -80.886 
ATOM   2220  C4'  DG A 108     108.844-162.070 -79.982 
ATOM   2221  O4'  DG A 108     109.187-162.498 -78.632 
ATOM   2222  C3'  DG A 108     108.073-160.767 -79.770 
ATOM   2223  O3'  DG A 108     106.683-161.060 -79.698 
ATOM   2224  C2'  DG A 108     108.535-160.262 -78.403 
ATOM   2225  C1'  DG A 108     108.557-161.622 -77.711 
ATOM   2226  N9   DG A 108     109.343-161.637 -76.446 
ATOM   2227  C8   DG A 108     110.488-160.941 -76.122 
ATOM   2228  N7   DG A 108     110.935-161.180 -74.914 
ATOM   2229  C5   DG A 108     110.021-162.100 -74.399 
ATOM   2230  C6   DG A 108     109.978-162.731 -73.129 
ATOM   2231  O6   DG A 108     110.749-162.608 -72.182 
ATOM   2232  N1   DG A 108     108.879-163.594 -73.024 
ATOM   2233  C2   DG A 108     107.944-163.818 -74.016 
ATOM   2234  N2   DG A 108     106.969-164.681 -73.720 
ATOM   2235  N3   DG A 108     107.987-163.225 -75.208 
ATOM   2236  C4   DG A 108     109.046-162.385 -75.326 
ATOM   2237  P    DC A 109     105.643-160.064 -80.396 
ATOM   2238  OP1  DC A 109     105.530-160.393 -81.835 
ATOM   2239  OP2  DC A 109     106.005-158.666 -80.076 
ATOM   2240  O5'  DC A 109     104.283-160.452 -79.647 
ATOM   2241  C5'  DC A 109     104.109-161.799 -79.170 
ATOM   2242  C4'  DC A 109     103.517-161.784 -77.775 
ATOM   2243  O4'  DC A 109     104.538-161.709 -76.740 
ATOM   2244  C3'  DC A 109     102.587-160.612 -77.461 
ATOM   2245  O3'  DC A 109     101.529-161.074 -76.630 
ATOM   2246  C2'  DC A 109     103.448-159.640 -76.654 
ATOM   2247  C1'  DC A 109     104.169-160.693 -75.819 
ATOM   2248  N1   DC A 109     105.408-160.192 -75.162 
ATOM   2249  C2   DC A 109     105.730-160.703 -73.907 
ATOM   2250  O2   DC A 109     104.981-161.544 -73.396 
ATOM   2251  N3   DC A 109     106.856-160.258 -73.291 
ATOM   2252  C4   DC A 109     107.639-159.346 -73.879 
ATOM   2253  N4   DC A 109     108.726-158.944 -73.237 
ATOM   2254  C5   DC A 109     107.326-158.807 -75.169 
ATOM   2255  C6   DC A 109     106.197-159.264 -75.768 
ATOM   2256  P    DA A 110     100.048-160.517 -76.876 
ATOM   2257  OP1  DA A 110      99.399-161.294 -77.955 
ATOM   2258  OP2  DA A 110     100.096-159.052 -77.070 
ATOM   2259  O5'  DA A 110      99.349-160.851 -75.476 
ATOM   2260  C5'  DA A 110      99.803-161.991 -74.722 
ATOM   2261  C4'  DA A 110      99.926-161.627 -73.256 
ATOM   2262  O4'  DA A 110     101.235-161.078 -72.929 
ATOM   2263  C3'  DA A 110      98.946-160.571 -72.748 
ATOM   2264  O3'  DA A 110      98.559-160.903 -71.420 
ATOM   2265  C2'  DA A 110      99.757-159.276 -72.708 
ATOM   2266  C1'  DA A 110     101.046-159.892 -72.172 
ATOM   2267  N9   DA A 110     102.246-159.029 -72.357 
ATOM   2268  C8   DA A 110     102.527-158.178 -73.387 
ATOM   2269  N7   DA A 110     103.659-157.558 -73.261 
ATOM   2270  C5   DA A 110     104.169-158.032 -72.060 
ATOM   2271  C6   DA A 110     105.354-157.758 -71.360 
ATOM   2272  N6   DA A 110     106.287-156.897 -71.791 
ATOM   2273  N1   DA A 110     105.549-158.402 -70.194 
ATOM   2274  C2   DA A 110     104.619-159.257 -69.770 
ATOM   2275  N3   DA A 110     103.480-159.592 -70.334 
ATOM   2276  C4   DA A 110     103.309-158.933 -71.499 
ATOM   2277  P    DG A 111      97.036-160.682 -70.977 
ATOM   2278  OP1  DG A 111      96.224-161.848 -71.392 
ATOM   2279  OP2  DG A 111      96.568-159.362 -71.453 
ATOM   2280  O5'  DG A 111      97.172-160.661 -69.383 
ATOM   2281  C5'  DG A 111      98.222-161.424 -68.761 
ATOM   2282  C4'  DG A 111      98.884-160.604 -67.671 
ATOM   2283  O4'  DG A 111      99.979-159.788 -68.178 
ATOM   2284  C3'  DG A 111      97.981-159.602 -66.952 
ATOM   2285  O3'  DG A 111      98.348-159.556 -65.578 
ATOM   2286  C2'  DG A 111      98.314-158.254 -67.589 
ATOM   2287  C1'  DG A 111      99.821-158.468 -67.681 
ATOM   2288  N9   DG A 111     100.503-157.536 -68.621 
ATOM   2289  C8   DG A 111     100.045-157.004 -69.807 
ATOM   2290  N7   DG A 111     100.899-156.207 -70.400 
ATOM   2291  C5   DG A 111     102.002-156.210 -69.547 
ATOM   2292  C6   DG A 111     103.244-155.531 -69.657 
ATOM   2293  O6   DG A 111     103.633-154.776 -70.544 
ATOM   2294  N1   DG A 111     104.080-155.815 -68.568 
ATOM   2295  C2   DG A 111     103.758-156.645 -67.513 
ATOM   2296  N2   DG A 111     104.694-156.787 -66.571 
ATOM   2297  N3   DG A 111     102.593-157.282 -67.411 
ATOM   2298  C4   DG A 111     101.770-157.017 -68.459 
ATOM   2299  P    DA A 112      97.198-159.439 -64.471 
ATOM   2300  OP1  DA A 112      96.659-160.784 -64.172 
ATOM   2301  OP2  DA A 112      96.208-158.421 -64.889 
ATOM   2302  O5'  DA A 112      98.024-158.898 -63.213 
ATOM   2303  C5'  DA A 112      99.412-159.259 -63.081 
ATOM   2304  C4'  DA A 112     100.227-158.048 -62.672 
ATOM   2305  O4'  DA A 112     100.690-157.277 -63.817 
ATOM   2306  C3'  DA A 112      99.500-157.019 -61.805 
ATOM   2307  O3'  DA A 112     100.416-156.489 -60.854 
ATOM   2308  C2'  DA A 112      99.106-155.906 -62.774 
ATOM   2309  C1'  DA A 112     100.400-155.908 -63.582 
ATOM   2310  N9   DA A 112     100.285-155.226 -64.901 
ATOM   2311  C8   DA A 112      99.211-155.181 -65.742 
ATOM   2312  N7   DA A 112      99.420-154.501 -66.826 
ATOM   2313  C5   DA A 112     100.730-154.061 -66.697 
ATOM   2314  C6   DA A 112     101.555-153.283 -67.526 
ATOM   2315  N6   DA A 112     101.158-152.787 -68.707 
ATOM   2316  N1   DA A 112     102.805-153.032 -67.097 
ATOM   2317  C2   DA A 112     103.193-153.529 -65.923 
ATOM   2318  N3   DA A 112     102.516-154.263 -65.068 
ATOM   2319  C4   DA A 112     101.269-154.500 -65.521 
ATOM   2320  P    DA A 113      99.909-156.205 -59.363 
ATOM   2321  OP1  DA A 113      99.975-157.454 -58.571 
ATOM   2322  OP2  DA A 113      98.591-155.533 -59.406 
ATOM   2323  O5'  DA A 113     101.019-155.178 -58.842 
ATOM   2324  C5'  DA A 113     102.356-155.266 -59.372 
ATOM   2325  C4'  DA A 113     102.881-153.879 -59.687 
ATOM   2326  O4'  DA A 113     102.535-153.447 -61.033 
ATOM   2327  C3'  DA A 113     102.362-152.753 -58.793 
ATOM   2328  O3'  DA A 113     103.411-151.819 -58.573 
ATOM   2329  C2'  DA A 113     101.272-152.072 -59.621 
ATOM   2330  C1'  DA A 113     102.002-152.133 -60.958 
ATOM   2331  N9   DA A 113     101.114-151.926 -62.137 
ATOM   2332  C8   DA A 113      99.814-152.310 -62.297 
ATOM   2333  N7   DA A 113      99.307-151.981 -63.444 
ATOM   2334  C5   DA A 113     100.346-151.331 -64.095 
ATOM   2335  C6   DA A 113     100.445-150.737 -65.364 
ATOM   2336  N6   DA A 113      99.436-150.702 -66.246 
ATOM   2337  N1   DA A 113     101.624-150.178 -65.696 
ATOM   2338  C2   DA A 113     102.624-150.216 -64.816 
ATOM   2339  N3   DA A 113     102.648-150.739 -63.609 
ATOM   2340  C4   DA A 113     101.457-151.292 -63.302 
ATOM   2341  P    DG A 114     103.574-151.161 -57.123 
ATOM   2342  OP1  DG A 114     104.346-152.073 -56.249 
ATOM   2343  OP2  DG A 114     102.248-150.744 -56.616 
ATOM   2344  O5'  DG A 114     104.452-149.867 -57.460 
ATOM   2345  C5'  DG A 114     105.368-149.914 -58.570 
ATOM   2346  C4'  DG A 114     105.271-148.634 -59.376 
ATOM   2347  O4'  DG A 114     104.247-148.703 -60.409 
ATOM   2348  C3'  DG A 114     104.912-147.375 -58.585 
ATOM   2349  O3'  DG A 114     105.630-146.272 -59.125 
ATOM   2350  C2'  DG A 114     103.422-147.163 -58.853 
ATOM   2351  C1'  DG A 114     103.454-147.528 -60.333 
ATOM   2352  N9   DG A 114     102.113-147.838 -60.904 
ATOM   2353  C8   DG A 114     101.032-148.449 -60.305 
ATOM   2354  N7   DG A 114      99.989-148.573 -61.088 
ATOM   2355  C5   DG A 114     100.407-148.004 -62.290 
ATOM   2356  C6   DG A 114      99.711-147.846 -63.517 
ATOM   2357  O6   DG A 114      98.565-148.180 -63.801 
ATOM   2358  N1   DG A 114     100.511-147.215 -64.480 
ATOM   2359  C2   DG A 114     101.812-146.793 -64.284 
ATOM   2360  N2   DG A 114     102.403-146.213 -65.331 
ATOM   2361  N3   DG A 114     102.463-146.943 -63.133 
ATOM   2362  C4   DG A 114     101.702-147.553 -62.188 
ATOM   2363  P    DA A 115     106.232-145.176 -58.126 
ATOM   2364  OP1  DA A 115     107.541-145.639 -57.611 
ATOM   2365  OP2  DA A 115     105.220-144.825 -57.106 
ATOM   2366  O5'  DA A 115     106.451-143.936 -59.113 
ATOM   2367  C5'  DA A 115     106.737-144.191 -60.501 
ATOM   2368  C4'  DA A 115     105.925-143.258 -61.377 
ATOM   2369  O4'  DA A 115     104.614-143.803 -61.702 
ATOM   2370  C3'  DA A 115     105.616-141.885 -60.781 
ATOM   2371  O3'  DA A 115     105.663-140.911 -61.817 
ATOM   2372  C2'  DA A 115     104.175-141.994 -60.282 
ATOM   2373  C1'  DA A 115     103.640-142.798 -61.464 
ATOM   2374  N9   DA A 115     102.339-143.469 -61.191 
ATOM   2375  C8   DA A 115     101.891-144.008 -60.018 
ATOM   2376  N7   DA A 115     100.705-144.525 -60.099 
ATOM   2377  C5   DA A 115     100.337-144.317 -61.421 
ATOM   2378  C6   DA A 115      99.177-144.640 -62.143 
ATOM   2379  N6   DA A 115      98.123-145.274 -61.608 
ATOM   2380  N1   DA A 115      99.138-144.288 -63.441 
ATOM   2381  C2   DA A 115     100.187-143.659 -63.968 
ATOM   2382  N3   DA A 115     101.318-143.306 -63.396 
ATOM   2383  C4   DA A 115     101.331-143.671 -62.097 
ATOM   2384  P    DA A 116     106.307-139.479 -61.508 
ATOM   2385  OP1  DA A 116     107.778-139.554 -61.656 
ATOM   2386  OP2  DA A 116     105.811-138.983 -60.206 
ATOM   2387  O5'  DA A 116     105.691-138.594 -62.690 
ATOM   2388  C5'  DA A 116     105.381-139.225 -63.946 
ATOM   2389  C4'  DA A 116     104.031-138.749 -64.446 
ATOM   2390  O4'  DA A 116     102.933-139.559 -63.938 
ATOM   2391  C3'  DA A 116     103.644-137.322 -64.060 
ATOM   2392  O3'  DA A 116     102.937-136.727 -65.142 
ATOM   2393  C2'  DA A 116     102.683-137.485 -62.883 
ATOM   2394  C1'  DA A 116     101.928-138.690 -63.437 
ATOM   2395  N9   DA A 116     101.145-139.431 -62.410 
ATOM   2396  C8   DA A 116     101.450-139.634 -61.095 
ATOM   2397  N7   DA A 116     100.560-140.324 -60.450 
ATOM   2398  C5   DA A 116      99.593-140.599 -61.408 
ATOM   2399  C6   DA A 116      98.380-141.305 -61.353 
ATOM   2400  N6   DA A 116      97.913-141.889 -60.240 
ATOM   2401  N1   DA A 116      97.660-141.388 -62.488 
ATOM   2402  C2   DA A 116      98.129-140.805 -63.590 
ATOM   2403  N3   DA A 116      99.241-140.125 -63.761 
ATOM   2404  C4   DA A 116      99.942-140.056 -62.611 
ATOM   2405  P    DA A 117     103.209-135.191 -65.496 
ATOM   2406  OP1  DA A 117     104.407-135.085 -66.360 
ATOM   2407  OP2  DA A 117     103.235-134.392 -64.251 
ATOM   2408  O5'  DA A 117     101.902-134.825 -66.343 
ATOM   2409  C5'  DA A 117     101.255-135.858 -67.108 
ATOM   2410  C4'  DA A 117      99.752-135.773 -66.929 
ATOM   2411  O4'  DA A 117      99.286-136.539 -65.781 
ATOM   2412  C3'  DA A 117      99.189-134.372 -66.690 
ATOM   2413  O3'  DA A 117      97.933-134.262 -67.348 
ATOM   2414  C2'  DA A 117      98.954-134.301 -65.181 
ATOM   2415  C1'  DA A 117      98.413-135.718 -65.020 
ATOM   2416  N9   DA A 117      98.426-136.208 -63.613 
ATOM   2417  C8   DA A 117      99.335-135.940 -62.630 
ATOM   2418  N7   DA A 117      99.071-136.519 -61.499 
ATOM   2419  C5   DA A 117      97.902-137.224 -61.750 
ATOM   2420  C6   DA A 117      97.104-138.051 -60.942 
ATOM   2421  N6   DA A 117      97.379-138.320 -59.658 
ATOM   2422  N1   DA A 117      96.008-138.594 -61.505 
ATOM   2423  C2   DA A 117      95.740-138.324 -62.782 
ATOM   2424  N3   DA A 117      96.408-137.571 -63.628 
ATOM   2425  C4   DA A 117      97.499-137.039 -63.041 
ATOM   2426  P    DT A 118      97.562-132.891 -68.088 
ATOM   2427  OP1  DT A 118      98.154-132.883 -69.444 
ATOM   2428  OP2  DT A 118      97.915-131.747 -67.218 
ATOM   2429  O5'  DT A 118      95.970-133.012 -68.196 
ATOM   2430  C5'  DT A 118      95.374-134.319 -68.301 
ATOM   2431  C4'  DT A 118      94.161-134.410 -67.396 
ATOM   2432  O4'  DT A 118      94.504-134.838 -66.047 
ATOM   2433  C3'  DT A 118      93.390-133.107 -67.184 
ATOM   2434  O3'  DT A 118      92.001-133.400 -67.112 
ATOM   2435  C2'  DT A 118      93.852-132.602 -65.817 
ATOM   2436  C1'  DT A 118      93.874-133.961 -65.125 
ATOM   2437  N1   DT A 118      94.660-133.977 -63.861 
ATOM   2438  C2   DT A 118      94.205-134.790 -62.850 
ATOM   2439  O2   DT A 118      93.206-135.481 -62.955 
ATOM   2440  N3   DT A 118      94.958-134.778 -61.693 
ATOM   2441  C4   DT A 118      96.101-134.038 -61.468 
ATOM   2442  O4   DT A 118      96.692-134.110 -60.388 
ATOM   2443  C5   DT A 118      96.500-133.215 -62.586 
ATOM   2444  C7   DT A 118      97.735-132.377 -62.425 
ATOM   2445  C6   DT A 118      95.787-133.207 -63.723 
ATOM   2446  P    DC A 119      90.960-132.404 -67.811 
ATOM   2447  OP1  DC A 119      90.847-132.733 -69.249 
ATOM   2448  OP2  DC A 119      91.322-131.005 -67.491 
ATOM   2449  O5'  DC A 119      89.601-132.792 -67.061 
ATOM   2450  C5'  DC A 119      89.426-134.139 -66.585 
ATOM   2451  C4'  DC A 119      88.834-134.123 -65.190 
ATOM   2452  O4'  DC A 119      89.855-134.049 -64.154 
ATOM   2453  C3'  DC A 119      87.904-132.952 -64.875 
ATOM   2454  O3'  DC A 119      86.846-133.414 -64.045 
ATOM   2455  C2'  DC A 119      88.765-131.980 -64.069 
ATOM   2456  C1'  DC A 119      89.486-133.033 -63.234 
ATOM   2457  N1   DC A 119      90.725-132.532 -62.577 
ATOM   2458  C2   DC A 119      91.047-133.043 -61.322 
ATOM   2459  O2   DC A 119      90.299-133.884 -60.810 
ATOM   2460  N3   DC A 119      92.173-132.598 -60.705 
ATOM   2461  C4   DC A 119      92.957-131.686 -61.293 
ATOM   2462  N4   DC A 119      94.043-131.284 -60.652 
ATOM   2463  C5   DC A 119      92.643-131.147 -62.583 
ATOM   2464  C6   DC A 119      91.514-131.604 -63.183 
ATOM   2465  P    DA A 120      85.365-132.857 -64.291 
ATOM   2466  OP1  DA A 120      84.716-133.634 -65.370 
ATOM   2467  OP2  DA A 120      85.413-131.391 -64.485 
ATOM   2468  O5'  DA A 120      84.666-133.191 -62.890 
ATOM   2469  C5'  DA A 120      85.120-134.331 -62.137 
ATOM   2470  C4'  DA A 120      85.244-133.967 -60.671 
ATOM   2471  O4'  DA A 120      86.552-133.418 -60.344 
ATOM   2472  C3'  DA A 120      84.263-132.911 -60.162 
ATOM   2473  O3'  DA A 120      83.876-133.243 -58.835 
ATOM   2474  C2'  DA A 120      85.074-131.616 -60.122 
ATOM   2475  C1'  DA A 120      86.364-132.232 -59.586 
ATOM   2476  N9   DA A 120      87.563-131.369 -59.772 
ATOM   2477  C8   DA A 120      87.844-130.518 -60.801 
ATOM   2478  N7   DA A 120      88.977-129.898 -60.676 
ATOM   2479  C5   DA A 120      89.486-130.372 -59.475 
ATOM   2480  C6   DA A 120      90.672-130.098 -58.774 
ATOM   2481  N6   DA A 120      91.604-129.237 -59.206 
ATOM   2482  N1   DA A 120      90.866-130.742 -57.608 
ATOM   2483  C2   DA A 120      89.937-131.597 -57.184 
ATOM   2484  N3   DA A 120      88.797-131.932 -57.748 
ATOM   2485  C4   DA A 120      88.627-131.272 -58.913 
ATOM   2486  P    DC A 121      82.353-133.022 -58.392 
ATOM   2487  OP1  DC A 121      81.542-134.188 -58.807 
ATOM   2488  OP2  DC A 121      81.885-131.702 -58.868 
ATOM   2489  O5'  DC A 121      82.489-133.001 -56.797 
ATOM   2490  C5'  DC A 121      83.540-133.764 -56.175 
ATOM   2491  C4'  DC A 121      84.201-132.944 -55.086 
ATOM   2492  O4'  DC A 121      85.296-132.128 -55.592 
ATOM   2493  C3'  DC A 121      83.298-131.942 -54.367 
ATOM   2494  O3'  DC A 121      83.665-131.895 -52.993 
ATOM   2495  C2'  DC A 121      83.631-130.593 -55.003 
ATOM   2496  C1'  DC A 121      85.138-130.808 -55.095 
ATOM   2497  N1   DC A 121      85.821-129.876 -56.035 
ATOM   2498  C2   DC A 121      87.106-129.451 -55.711 
ATOM   2499  O2   DC A 121      87.624-129.863 -54.667 
ATOM   2500  N3   DC A 121      87.745-128.601 -56.555 
ATOM   2501  C4   DC A 121      87.149-128.178 -57.678 
ATOM   2502  N4   DC A 121      87.814-127.348 -58.467 
ATOM   2503  C5   DC A 121      85.827-128.601 -58.029 
ATOM   2504  C6   DC A 121      85.205-129.451 -57.173 
ATOM   2505  P    DC A 122      82.515-131.778 -51.885 
ATOM   2506  OP1  DC A 122      81.977-133.124 -51.586 
ATOM   2507  OP2  DC A 122      81.525-130.761 -52.304 
ATOM   2508  O5'  DC A 122      83.341-131.237 -50.627 
ATOM   2509  C5'  DC A 122      84.729-131.599 -50.496 
ATOM   2510  C4'  DC A 122      85.544-130.388 -50.086 
ATOM   2511  O4'  DC A 122      86.007-129.617 -51.232 
ATOM   2512  C3'  DC A 122      84.817-129.359 -49.220 
ATOM   2513  O3'  DC A 122      85.733-128.829 -48.269 
ATOM   2514  C2'  DC A 122      84.423-128.245 -50.189 
ATOM   2515  C1'  DC A 122      85.718-128.247 -50.996 
ATOM   2516  N1   DC A 122      85.603-127.566 -52.316 
ATOM   2517  C2   DC A 122      86.714-126.872 -52.787 
ATOM   2518  O2   DC A 122      87.741-126.852 -52.098 
ATOM   2519  N3   DC A 122      86.629-126.243 -53.988 
ATOM   2520  C4   DC A 122      85.498-126.289 -54.704 
ATOM   2521  N4   DC A 122      85.466-125.659 -55.868 
ATOM   2522  C5   DC A 122      84.343-126.996 -54.236 
ATOM   2523  C6   DC A 122      84.449-127.618 -53.034 
ATOM   2524  P    DA A 123      85.226-128.545 -46.778 
ATOM   2525  OP1  DA A 123      85.292-129.794 -45.986 
ATOM   2526  OP2  DA A 123      83.909-127.873 -46.821 
ATOM   2527  O5'  DA A 123      86.336-127.518 -46.257 
ATOM   2528  C5'  DA A 123      87.673-127.606 -46.787 
ATOM   2529  C4'  DA A 123      88.198-126.219 -47.101 
ATOM   2530  O4'  DA A 123      87.852-125.786 -48.448 
ATOM   2531  C3'  DA A 123      87.679-125.093 -46.208 
ATOM   2532  O3'  DA A 123      88.729-124.159 -45.988 
ATOM   2533  C2'  DA A 123      86.589-124.412 -47.036 
ATOM   2534  C1'  DA A 123      87.320-124.473 -48.373 
ATOM   2535  N9   DA A 123      86.432-124.265 -49.551 
ATOM   2536  C8   DA A 123      85.131-124.650 -49.712 
ATOM   2537  N7   DA A 123      84.625-124.321 -50.859 
ATOM   2538  C5   DA A 123      85.663-123.671 -51.510 
ATOM   2539  C6   DA A 123      85.763-123.077 -52.779 
ATOM   2540  N6   DA A 123      84.753-123.042 -53.661 
ATOM   2541  N1   DA A 123      86.941-122.518 -53.111 
ATOM   2542  C2   DA A 123      87.941-122.556 -52.231 
ATOM   2543  N3   DA A 123      87.966-123.078 -51.024 
ATOM   2544  C4   DA A 123      86.774-123.631 -50.716 
ATOM   2545  P    DT A 124      88.891-123.501 -44.538 
ATOM   2546  OP1  DT A 124      89.663-124.413 -43.664 
ATOM   2547  OP2  DT A 124      87.565-123.083 -44.031 
ATOM   2548  O5'  DT A 124      89.770-122.207 -44.875 
ATOM   2549  C5'  DT A 124      90.685-122.254 -45.985 
ATOM   2550  C4'  DT A 124      90.588-120.974 -46.790 
ATOM   2551  O4'  DT A 124      89.564-121.043 -47.824 
ATOM   2552  C3'  DT A 124      90.230-119.715 -46.000 
ATOM   2553  O3'  DT A 124      90.947-118.612 -46.539 
ATOM   2554  C2'  DT A 124      88.739-119.503 -46.267 
ATOM   2555  C1'  DT A 124      88.772-119.868 -47.748 
ATOM   2556  N1   DT A 124      87.430-120.178 -48.318 
ATOM   2557  C2   DT A 124      87.207-119.815 -49.624 
ATOM   2558  O2   DT A 124      88.047-119.263 -50.312 
ATOM   2559  N3   DT A 124      85.952-120.118 -50.117 
ATOM   2560  C4   DT A 124      84.929-120.738 -49.429 
ATOM   2561  O4   DT A 124      83.847-120.956 -49.978 
ATOM   2562  C5   DT A 124      85.259-121.080 -48.066 
ATOM   2563  C7   DT A 124      84.202-121.759 -47.245 
ATOM   2564  C6   DT A 124      86.471-120.798 -47.561 
ATOM   2565  P    DT A 125      91.549-117.515 -45.541 
ATOM   2566  OP1  DT A 125      92.858-117.979 -45.025 
ATOM   2567  OP2  DT A 125      90.537-117.165 -44.520 
ATOM   2568  O5'  DT A 125      91.769-116.275 -46.527 
ATOM   2569  C5'  DT A 125      92.054-116.530 -47.916 
ATOM   2570  C4'  DT A 125      91.242-115.598 -48.792 
ATOM   2571  O4'  DT A 125      89.931-116.142 -49.117 
ATOM   2572  C3'  DT A 125      90.933-114.225 -48.195 
ATOM   2573  O3'  DT A 125      90.980-113.251 -49.232 
ATOM   2574  C2'  DT A 125      89.493-114.334 -47.697 
ATOM   2575  C1'  DT A 125      88.957-115.137 -48.879 
ATOM   2576  N1   DT A 125      87.657-115.809 -48.606 
ATOM   2577  C2   DT A 125      86.774-115.912 -49.654 
ATOM   2578  O2   DT A 125      87.016-115.484 -50.770 
ATOM   2579  N3   DT A 125      85.578-116.541 -49.364 
ATOM   2580  C4   DT A 125      85.203-117.061 -48.141 
ATOM   2581  O4   DT A 125      84.104-117.601 -48.003 
ATOM   2582  C5   DT A 125      86.195-116.904 -47.104 
ATOM   2583  C7   DT A 125      85.864-117.442 -45.743 
ATOM   2584  C6   DT A 125      87.365-116.297 -47.359 
ATOM   2585  P    DC A 126      91.625-111.819 -48.922 
ATOM   2586  OP1  DC A 126      93.095-111.894 -49.071 
ATOM   2587  OP2  DC A 126      91.129-111.323 -47.620 
ATOM   2588  O5'  DC A 126      91.008-110.933 -50.105 
ATOM   2589  C5'  DC A 126      90.698-111.565 -51.360 
ATOM   2590  C4'  DC A 126      89.348-111.089 -51.861 
ATOM   2591  O4'  DC A 126      88.250-111.899 -51.352 
ATOM   2592  C3'  DC A 126      88.961-109.661 -51.475 
ATOM   2593  O3'  DC A 126      88.255-109.067 -52.557 
ATOM   2594  C2'  DC A 126      88.001-109.825 -50.297 
ATOM   2595  C1'  DC A 126      87.246-111.030 -50.852 
ATOM   2596  N1   DC A 126      86.462-111.771 -49.824 
ATOM   2597  C2   DC A 126      85.255-112.343 -50.218 
ATOM   2598  O2   DC A 126      84.888-112.215 -51.391 
ATOM   2599  N3   DC A 126      84.525-113.023 -49.295 
ATOM   2600  C4   DC A 126      84.958-113.139 -48.033 
ATOM   2601  N4   DC A 126      84.210-113.811 -47.172 
ATOM   2602  C5   DC A 126      86.196-112.556 -47.609 
ATOM   2603  C6   DC A 126      86.911-111.881 -48.545 
ATOM   2604  P    DC A 127      88.527-107.530 -52.911 
ATOM   2605  OP1  DC A 127      89.725-107.425 -53.774 
ATOM   2606  OP2  DC A 127      88.552-106.731 -51.666 
ATOM   2607  O5'  DC A 127      87.219-107.165 -53.757 
ATOM   2608  C5'  DC A 127      86.572-108.198 -54.523 
ATOM   2609  C4'  DC A 127      85.069-108.112 -54.343 
ATOM   2610  O4'  DC A 127      84.603-108.878 -53.195 
ATOM   2611  C3'  DC A 127      84.507-106.712 -54.104 
ATOM   2612  O3'  DC A 127      83.251-106.602 -54.762 
ATOM   2613  C2'  DC A 127      84.271-106.641 -52.595 
ATOM   2614  C1'  DC A 127      83.730-108.058 -52.434 
ATOM   2615  N1   DC A 127      83.743-108.548 -51.028 
ATOM   2616  C2   DC A 127      82.711-109.391 -50.624 
ATOM   2617  O2   DC A 127      81.835-109.695 -51.441 
ATOM   2618  N3   DC A 127      82.705-109.848 -49.345 
ATOM   2619  C4   DC A 127      83.673-109.495 -48.490 
ATOM   2620  N4   DC A 127      83.623-109.967 -47.254 
ATOM   2621  C5   DC A 127      84.743-108.629 -48.885 
ATOM   2622  C6   DC A 127      84.731-108.183 -50.167 
ATOM   2623  P    DA A 128      82.880-105.231 -55.502 
ATOM   2624  OP1  DA A 128      83.472-105.223 -56.859 
ATOM   2625  OP2  DA A 128      83.232-104.087 -54.633 
ATOM   2626  O5'  DA A 128      81.287-105.352 -55.611 
ATOM   2627  C5'  DA A 128      80.691-106.659 -55.715 
ATOM   2628  C4'  DA A 128      79.478-106.749 -54.811 
ATOM   2629  O4'  DA A 128      79.822-107.177 -53.462 
ATOM   2630  C3'  DA A 128      78.708-105.447 -54.599 
ATOM   2631  O3'  DA A 128      77.318-105.740 -54.527 
ATOM   2632  C2'  DA A 128      79.169-104.941 -53.232 
ATOM   2633  C1'  DA A 128      79.191-106.301 -52.540 
ATOM   2634  N9   DA A 128      79.978-106.316 -51.275 
ATOM   2635  C8   DA A 128      81.112-105.619 -50.972 
ATOM   2636  N7   DA A 128      81.565-105.846 -49.778 
ATOM   2637  C5   DA A 128      80.667-106.762 -49.249 
ATOM   2638  C6   DA A 128      80.593-107.405 -48.002 
ATOM   2639  N6   DA A 128      81.482-107.212 -47.017 
ATOM   2640  N1   DA A 128      79.570-108.256 -47.803 
ATOM   2641  C2   DA A 128      78.691-108.444 -48.786 
ATOM   2642  N3   DA A 128      78.656-107.904 -49.983 
ATOM   2643  C4   DA A 128      79.691-107.056 -50.157 
ATOM   2644  P    DG A 129      76.277-104.744 -55.225 
ATOM   2645  OP1  DG A 129      76.164-105.073 -56.664 
ATOM   2646  OP2  DG A 129      76.639-103.345 -54.905 
ATOM   2647  O5'  DG A 129      74.918-105.131 -54.476 
ATOM   2648  C5'  DG A 129      74.744-106.479 -53.999 
ATOM   2649  C4'  DG A 129      74.151-106.463 -52.604 
ATOM   2650  O4'  DG A 129      75.172-106.388 -51.569 
ATOM   2651  C3'  DG A 129      73.221-105.291 -52.290 
ATOM   2652  O3'  DG A 129      72.163-105.754 -51.459 
ATOM   2653  C2'  DG A 129      74.082-104.319 -51.483 
ATOM   2654  C1'  DG A 129      74.804-105.373 -50.648 
ATOM   2655  N9   DG A 129      76.042-104.872 -49.991 
ATOM   2656  C8   DG A 129      76.955-103.945 -50.445 
ATOM   2657  N7   DG A 129      77.947-103.722 -49.618 
ATOM   2658  C5   DG A 129      77.672-104.559 -48.538 
ATOM   2659  C6   DG A 129      78.388-104.759 -47.330 
ATOM   2660  O6   DG A 129      79.431-104.230 -46.958 
ATOM   2661  N1   DG A 129      77.754-105.702 -46.507 
ATOM   2662  C2   DG A 129      76.582-106.364 -46.813 
ATOM   2663  N2   DG A 129      76.139-107.227 -45.895 
ATOM   2664  N3   DG A 129      75.910-106.177 -47.948 
ATOM   2665  C4   DG A 129      76.512-105.265 -48.756 
ATOM   2666  P    DC A 130      70.683-105.197 -51.705 
ATOM   2667  OP1  DC A 130      70.034-105.974 -52.784 
ATOM   2668  OP2  DC A 130      70.731-103.731 -51.899 
ATOM   2669  O5'  DC A 130      69.983-105.531 -50.305 
ATOM   2670  C5'  DC A 130      70.437-106.671 -49.552 
ATOM   2671  C4'  DC A 130      70.561-106.307 -48.086 
ATOM   2672  O4'  DC A 130      71.870-105.757 -47.758 
ATOM   2673  C3'  DC A 130      69.580-105.251 -47.577 
ATOM   2674  O3'  DC A 130      69.193-105.583 -46.249 
ATOM   2675  C2'  DC A 130      70.392-103.956 -47.537 
ATOM   2676  C1'  DC A 130      71.681-104.572 -47.001 
ATOM   2677  N1   DC A 130      72.880-103.708 -47.186 
ATOM   2678  C2   DC A 130      73.865-103.745 -46.202 
ATOM   2679  O2   DC A 130      73.704-104.485 -45.225 
ATOM   2680  N3   DC A 130      74.966-102.964 -46.351 
ATOM   2681  C4   DC A 130      75.102-102.175 -47.425 
ATOM   2682  N4   DC A 130      76.193-101.433 -47.526 
ATOM   2683  C5   DC A 130      74.101-102.122 -48.449 
ATOM   2684  C6   DC A 130      73.007-102.910 -48.280 
ATOM   2685  P    DT A 131      67.671-105.362 -45.806 
ATOM   2686  OP1  DT A 131      66.859-106.527 -46.221 
ATOM   2687  OP2  DT A 131      67.203-104.041 -46.282 
ATOM   2688  O5'  DT A 131      67.806-105.340 -44.212 
ATOM   2689  C5'  DT A 131      68.857-106.104 -43.590 
ATOM   2690  C4'  DT A 131      69.519-105.283 -42.500 
ATOM   2691  O4'  DT A 131      70.614-104.468 -43.007 
ATOM   2692  C3'  DT A 131      68.616-104.282 -41.781 
ATOM   2693  O3'  DT A 131      68.982-104.235 -40.407 
ATOM   2694  C2'  DT A 131      68.948-102.933 -42.418 
ATOM   2695  C1'  DT A 131      70.456-103.148 -42.510 
ATOM   2696  N1   DT A 131      71.138-102.215 -43.450 
ATOM   2697  C2   DT A 131      72.406-101.806 -43.116 
ATOM   2698  O2   DT A 131      72.976-102.173 -42.102 
ATOM   2699  N3   DT A 131      73.007-100.941 -44.011 
ATOM   2700  C4   DT A 131      72.456-100.465 -45.182 
ATOM   2701  O4   DT A 131      73.091 -99.693 -45.904 
ATOM   2702  C5   DT A 131      71.122-100.950 -45.448 
ATOM   2703  C7   DT A 131      70.449-100.479 -46.704 
ATOM   2704  C6   DT A 131      70.515-101.791 -44.595 
ATOM   2705  P    DG A 132      67.832-104.118 -39.300 
ATOM   2706  OP1  DG A 132      67.294-105.464 -39.001 
ATOM   2707  OP2  DG A 132      66.843-103.101 -39.718 
ATOM   2708  O5'  DG A 132      68.659-103.577 -38.042 
ATOM   2709  C5'  DG A 132      70.046-103.939 -37.910 
ATOM   2710  C4'  DG A 132      70.861-102.727 -37.501 
ATOM   2711  O4'  DG A 132      71.325-101.956 -38.646 
ATOM   2712  C3'  DG A 132      70.135-101.699 -36.634 
ATOM   2713  O3'  DG A 132      71.050-101.168 -35.684 
ATOM   2714  C2'  DG A 132      69.740-100.585 -37.603 
ATOM   2715  C1'  DG A 132      71.035-100.587 -38.411 
ATOM   2716  N9   DG A 132      70.920 -99.905 -39.730 
ATOM   2717  C8   DG A 132      69.845 -99.849 -40.591 
ATOM   2718  N7   DG A 132      70.071 -99.159 -41.682 
ATOM   2719  C5   DG A 132      71.388 -98.727 -41.534 
ATOM   2720  C6   DG A 132      72.193 -97.938 -42.396 
ATOM   2721  O6   DG A 132      71.905 -97.450 -43.486 
ATOM   2722  N1   DG A 132      73.472 -97.736 -41.859 
ATOM   2723  C2   DG A 132      73.915 -98.231 -40.648 
ATOM   2724  N2   DG A 132      75.171 -97.926 -40.314 
ATOM   2725  N3   DG A 132      73.159 -98.972 -39.840 
ATOM   2726  C4   DG A 132      71.915 -99.177 -40.347 
ATOM   2727  P    DA A 133      70.544-100.885 -34.192 
ATOM   2728  OP1  DA A 133      70.609-102.134 -33.400 
ATOM   2729  OP2  DA A 133      69.226-100.213 -34.235 
ATOM   2730  O5'  DA A 133      71.654 -99.858 -33.671 
ATOM   2731  C5'  DA A 133      72.990 -99.946 -34.202 
ATOM   2732  C4'  DA A 133      73.515 -98.559 -34.516 
ATOM   2733  O4'  DA A 133      73.169 -98.126 -35.862 
ATOM   2734  C3'  DA A 133      72.996 -97.432 -33.623 
ATOM   2735  O3'  DA A 133      74.046 -96.498 -33.402 
ATOM   2736  C2'  DA A 133      71.906 -96.752 -34.451 
ATOM   2737  C1'  DA A 133      72.637 -96.812 -35.788 
ATOM   2738  N9   DA A 133      71.749 -96.605 -36.966 
ATOM   2739  C8   DA A 133      70.448 -96.989 -37.126 
ATOM   2740  N7   DA A 133      69.942 -96.661 -38.273 
ATOM   2741  C5   DA A 133      70.981 -96.011 -38.924 
ATOM   2742  C6   DA A 133      71.080 -95.417 -40.194 
ATOM   2743  N6   DA A 133      70.071 -95.382 -41.075 
ATOM   2744  N1   DA A 133      72.259 -94.858 -40.525 
ATOM   2745  C2   DA A 133      73.259 -94.895 -39.645 
ATOM   2746  N3   DA A 133      73.283 -95.418 -38.439 
ATOM   2747  C4   DA A 133      72.092 -95.971 -38.131 
ATOM   2748  P    DT A 134      74.209 -95.841 -31.952 
ATOM   2749  OP1  DT A 134      74.980 -96.752 -31.078 
ATOM   2750  OP2  DT A 134      72.883 -95.423 -31.445 
ATOM   2751  O5'  DT A 134      75.087 -94.546 -32.289 
ATOM   2752  C5'  DT A 134      76.002 -94.594 -33.399 
ATOM   2753  C4'  DT A 134      75.905 -93.313 -34.205 
ATOM   2754  O4'  DT A 134      74.882 -93.383 -35.239 
ATOM   2755  C3'  DT A 134      75.547 -92.055 -33.415 
ATOM   2756  O3'  DT A 134      76.265 -90.952 -33.954 
ATOM   2757  C2'  DT A 134      74.056 -91.842 -33.682 
ATOM   2758  C1'  DT A 134      74.089 -92.208 -35.163 
ATOM   2759  N1   DT A 134      72.748 -92.518 -35.733 
ATOM   2760  C2   DT A 134      72.524 -92.155 -37.038 
ATOM   2761  O2   DT A 134      73.365 -91.603 -37.727 
ATOM   2762  N3   DT A 134      71.269 -92.457 -37.532 
ATOM   2763  C4   DT A 134      70.247 -93.078 -36.844 
ATOM   2764  O4   DT A 134      69.164 -93.296 -37.393 
ATOM   2765  C5   DT A 134      70.576 -93.420 -35.481 
ATOM   2766  C7   DT A 134      69.519 -94.099 -34.660 
ATOM   2767  C6   DT A 134      71.789 -93.137 -34.975 
ATOM   2768  P    DG A 135      76.867 -89.855 -32.955 
ATOM   2769  OP1  DG A 135      78.175 -90.319 -32.440 
ATOM   2770  OP2  DG A 135      75.855 -89.505 -31.935 
ATOM   2771  O5'  DG A 135      77.086 -88.615 -33.942 
ATOM   2772  C5'  DG A 135      77.371 -88.870 -35.330 
ATOM   2773  C4'  DG A 135      76.559 -87.938 -36.206 
ATOM   2774  O4'  DG A 135      75.248 -88.482 -36.531 
ATOM   2775  C3'  DG A 135      76.251 -86.565 -35.610 
ATOM   2776  O3'  DG A 135      76.297 -85.591 -36.647 
ATOM   2777  C2'  DG A 135      74.810 -86.674 -35.112 
ATOM   2778  C1'  DG A 135      74.274 -87.477 -36.293 
ATOM   2779  N9   DG A 135      72.974 -88.149 -36.021 
ATOM   2780  C8   DG A 135      72.505 -88.696 -34.846 
ATOM   2781  N7   DG A 135      71.306 -89.217 -34.940 
ATOM   2782  C5   DG A 135      70.954 -88.998 -36.272 
ATOM   2783  C6   DG A 135      69.768 -89.340 -36.971 
ATOM   2784  O6   DG A 135      68.766 -89.916 -36.554 
ATOM   2785  N1   DG A 135      69.827 -88.930 -38.312 
ATOM   2786  C2   DG A 135      70.894 -88.277 -38.897 
ATOM   2787  N2   DG A 135      70.756 -87.972 -40.189 
ATOM   2788  N3   DG A 135      72.007 -87.958 -38.239 
ATOM   2789  C4   DG A 135      71.965 -88.347 -36.939 
ATOM   2790  P    DT A 136      76.942 -84.159 -36.337 
ATOM   2791  OP1  DT A 136      78.413 -84.234 -36.486 
ATOM   2792  OP2  DT A 136      76.446 -83.662 -35.035 
ATOM   2793  O5'  DT A 136      76.325 -83.273 -37.519 
ATOM   2794  C5'  DT A 136      76.015 -83.905 -38.775 
ATOM   2795  C4'  DT A 136      74.665 -83.429 -39.275 
ATOM   2796  O4'  DT A 136      73.567 -84.239 -38.767 
ATOM   2797  C3'  DT A 136      74.279 -82.001 -38.889 
ATOM   2798  O3'  DT A 136      73.572 -81.407 -39.972 
ATOM   2799  C2'  DT A 136      73.318 -82.165 -37.712 
ATOM   2800  C1'  DT A 136      72.563 -83.370 -38.266 
ATOM   2801  N1   DT A 136      71.779 -84.111 -37.239 
ATOM   2802  C2   DT A 136      70.591 -84.670 -37.642 
ATOM   2803  O2   DT A 136      70.170 -84.582 -38.783 
ATOM   2804  N3   DT A 136      69.892 -85.348 -36.663 
ATOM   2805  C4   DT A 136      70.274 -85.508 -35.346 
ATOM   2806  O4   DT A 136      69.564 -86.137 -34.560 
ATOM   2807  C5   DT A 136      71.535 -84.885 -35.019 
ATOM   2808  C7   DT A 136      72.025 -85.012 -33.606 
ATOM   2809  C6   DT A 136      72.235 -84.220 -35.952 
ATOM   2810  P    DC A 137      73.844 -79.870 -40.325 
ATOM   2811  OP1  DC A 137      75.042 -79.765 -41.189 
ATOM   2812  OP2  DC A 137      73.869 -79.071 -39.080 
ATOM   2813  O5'  DC A 137      72.536 -79.504 -41.172 
ATOM   2814  C5'  DC A 137      71.889 -80.538 -41.937 
ATOM   2815  C4'  DC A 137      70.387 -80.452 -41.758 
ATOM   2816  O4'  DC A 137      69.921 -81.218 -40.610 
ATOM   2817  C3'  DC A 137      69.824 -79.051 -41.519 
ATOM   2818  O3'  DC A 137      68.568 -78.941 -42.177 
ATOM   2819  C2'  DC A 137      69.588 -78.981 -40.010 
ATOM   2820  C1'  DC A 137      69.047 -80.398 -39.849 
ATOM   2821  N1   DC A 137      69.060 -80.888 -38.442 
ATOM   2822  C2   DC A 137      68.028 -81.731 -38.038 
ATOM   2823  O2   DC A 137      67.152 -82.035 -38.856 
ATOM   2824  N3   DC A 137      68.022 -82.188 -36.760 
ATOM   2825  C4   DC A 137      68.990 -81.835 -35.905 
ATOM   2826  N4   DC A 137      68.940 -82.307 -34.668 
ATOM   2827  C5   DC A 137      70.060 -80.969 -36.300 
ATOM   2828  C6   DC A 137      70.048 -80.522 -37.581 
ATOM   2829  P    DA A 138      68.197 -77.571 -42.917 
ATOM   2830  OP1  DA A 138      68.789 -77.563 -44.273 
ATOM   2831  OP2  DA A 138      68.549 -76.427 -42.048 
ATOM   2832  O5'  DA A 138      66.605 -77.692 -43.026 
ATOM   2833  C5'  DA A 138      66.009 -78.999 -43.130 
ATOM   2834  C4'  DA A 138      64.795 -79.089 -42.226 
ATOM   2835  O4'  DA A 138      65.139 -79.517 -40.876 
ATOM   2836  C3'  DA A 138      64.025 -77.786 -42.014 
ATOM   2837  O3'  DA A 138      62.635 -78.080 -41.941 
ATOM   2838  C2'  DA A 138      64.487 -77.281 -40.646 
ATOM   2839  C1'  DA A 138      64.509 -78.641 -39.954 
ATOM   2840  N9   DA A 138      65.295 -78.656 -38.690 
ATOM   2841  C8   DA A 138      66.429 -77.959 -38.387 
ATOM   2842  N7   DA A 138      66.883 -78.186 -37.193 
ATOM   2843  C5   DA A 138      65.984 -79.102 -36.663 
ATOM   2844  C6   DA A 138      65.911 -79.744 -35.417 
ATOM   2845  N6   DA A 138      66.799 -79.551 -34.431 
ATOM   2846  N1   DA A 138      64.887 -80.595 -35.218 
ATOM   2847  C2   DA A 138      64.008 -80.783 -36.200 
ATOM   2848  N3   DA A 138      63.973 -80.243 -37.398 
ATOM   2849  C4   DA A 138      65.008 -79.395 -37.572 
ATOM   2850  P    DC A 139      61.594 -77.083 -42.640 
ATOM   2851  OP1  DC A 139      61.482 -77.412 -44.078 
ATOM   2852  OP2  DC A 139      61.956 -75.685 -42.320 
ATOM   2853  O5'  DC A 139      60.235 -77.471 -41.890 
ATOM   2854  C5'  DC A 139      60.061 -78.819 -41.414 
ATOM   2855  C4'  DC A 139      59.469 -78.803 -40.019 
ATOM   2856  O4'  DC A 139      60.490 -78.728 -38.984 
ATOM   2857  C3'  DC A 139      58.539 -77.631 -39.704 
ATOM   2858  O3'  DC A 139      57.481 -78.094 -38.874 
ATOM   2859  C2'  DC A 139      59.399 -76.659 -38.898 
ATOM   2860  C1'  DC A 139      60.121 -77.713 -38.063 
ATOM   2861  N1   DC A 139      61.360 -77.211 -37.406 
ATOM   2862  C2   DC A 139      61.681 -77.722 -36.151 
ATOM   2863  O2   DC A 139      60.933 -78.564 -35.639 
ATOM   2864  N3   DC A 139      62.807 -77.277 -35.535 
ATOM   2865  C4   DC A 139      63.591 -76.366 -36.122 
ATOM   2866  N4   DC A 139      64.678 -75.963 -35.481 
ATOM   2867  C5   DC A 139      63.278 -75.827 -37.412 
ATOM   2868  C6   DC A 139      62.149 -76.284 -38.012 
ATOM   2869  P    DC A 140      56.000 -77.537 -39.120 
ATOM   2870  OP1  DC A 140      55.351 -78.314 -40.199 
ATOM   2871  OP2  DC A 140      56.048 -76.071 -39.314 
ATOM   2872  O5'  DC A 140      55.300 -77.870 -37.720 
ATOM   2873  C5'  DC A 140      55.754 -79.010 -36.966 
ATOM   2874  C4'  DC A 140      55.878 -78.647 -35.500 
ATOM   2875  O4'  DC A 140      57.187 -78.097 -35.173 
ATOM   2876  C3'  DC A 140      54.897 -77.591 -34.991 
ATOM   2877  O3'  DC A 140      54.511 -77.923 -33.664 
ATOM   2878  C2'  DC A 140      55.709 -76.296 -34.951 
ATOM   2879  C1'  DC A 140      56.998 -76.912 -34.416 
ATOM   2880  N1   DC A 140      58.198 -76.048 -34.601 
ATOM   2881  C2   DC A 140      59.182 -76.085 -33.616 
ATOM   2882  O2   DC A 140      59.022 -76.825 -32.639 
ATOM   2883  N3   DC A 140      60.283 -75.304 -33.766 
ATOM   2884  C4   DC A 140      60.419 -74.515 -34.840 
ATOM   2885  N4   DC A 140      61.511 -73.773 -34.940 
ATOM   2886  C5   DC A 140      59.418 -74.462 -35.863 
ATOM   2887  C6   DC A 140      58.325 -75.250 -35.695 
ATOM   2888  P    DC A 141      52.988 -77.701 -33.221 
ATOM   2889  OP1  DC A 141      52.176 -78.867 -33.636 
ATOM   2890  OP2  DC A 141      52.520 -76.381 -33.697 
ATOM   2891  O5'  DC A 141      53.124 -77.680 -31.626 
ATOM   2892  C5'  DC A 141      54.174 -78.444 -31.004 
ATOM   2893  C4'  DC A 141      54.836 -77.623 -29.915 
ATOM   2894  O4'  DC A 141      55.931 -76.808 -30.421 
ATOM   2895  C3'  DC A 141      53.933 -76.622 -29.196 
ATOM   2896  O3'  DC A 141      54.299 -76.575 -27.822 
ATOM   2897  C2'  DC A 141      54.266 -75.273 -29.833 
ATOM   2898  C1'  DC A 141      55.773 -75.488 -29.924 
ATOM   2899  N1   DC A 141      56.455 -74.555 -30.864 
ATOM   2900  C2   DC A 141      57.741 -74.131 -30.540 
ATOM   2901  O2   DC A 141      58.259 -74.542 -29.496 
ATOM   2902  N3   DC A 141      58.379 -73.280 -31.384 
ATOM   2903  C4   DC A 141      57.784 -72.857 -32.507 
ATOM   2904  N4   DC A 141      58.448 -72.028 -33.296 
ATOM   2905  C5   DC A 141      56.462 -73.281 -32.858 
ATOM   2906  C6   DC A 141      55.840 -74.131 -32.002 
ATOM   2907  P    DC A 142      53.150 -76.458 -26.715 
ATOM   2908  OP1  DC A 142      52.611 -77.804 -26.415 
ATOM   2909  OP2  DC A 142      52.160 -75.441 -27.133 
ATOM   2910  O5'  DC A 142      53.976 -75.917 -25.457 
ATOM   2911  C5'  DC A 142      55.364 -76.279 -25.325 
ATOM   2912  C4'  DC A 142      56.179 -75.067 -24.915 
ATOM   2913  O4'  DC A 142      56.642 -74.296 -26.061 
ATOM   2914  C3'  DC A 142      55.452 -74.039 -24.049 
ATOM   2915  O3'  DC A 142      56.368 -73.508 -23.098 
ATOM   2916  C2'  DC A 142      55.058 -72.925 -25.018 
ATOM   2917  C1'  DC A 142      56.352 -72.927 -25.825 
ATOM   2918  N1   DC A 142      56.237 -72.245 -27.145 
ATOM   2919  C2   DC A 142      57.349 -71.552 -27.616 
ATOM   2920  O2   DC A 142      58.375 -71.531 -26.927 
ATOM   2921  N3   DC A 142      57.264 -70.922 -28.817 
ATOM   2922  C4   DC A 142      56.133 -70.969 -29.533 
ATOM   2923  N4   DC A 142      56.100 -70.339 -30.697 
ATOM   2924  C5   DC A 142      54.978 -71.676 -29.065 
ATOM   2925  C6   DC A 142      55.083 -72.298 -27.863 
ATOM   2926  P    DA A 143      55.861 -73.225 -21.607 
ATOM   2927  OP1  DA A 143      55.927 -74.474 -20.815 
ATOM   2928  OP2  DA A 143      54.543 -72.553 -21.650 
ATOM   2929  O5'  DA A 143      56.971 -72.198 -21.086 
ATOM   2930  C5'  DA A 143      58.307 -72.285 -21.616 
ATOM   2931  C4'  DA A 143      58.832 -70.898 -21.931 
ATOM   2932  O4'  DA A 143      58.486 -70.466 -23.277 
ATOM   2933  C3'  DA A 143      58.313 -69.772 -21.037 
ATOM   2934  O3'  DA A 143      59.363 -68.838 -20.817 
ATOM   2935  C2'  DA A 143      57.224 -69.092 -21.865 
ATOM   2936  C1'  DA A 143      57.954 -69.152 -23.202 
ATOM   2937  N9   DA A 143      57.066 -68.945 -24.380 
ATOM   2938  C8   DA A 143      55.766 -69.329 -24.541 
ATOM   2939  N7   DA A 143      55.259 -69.000 -25.688 
ATOM   2940  C5   DA A 143      56.298 -68.350 -26.339 
ATOM   2941  C6   DA A 143      56.397 -67.757 -27.608 
ATOM   2942  N6   DA A 143      55.388 -67.722 -28.490 
ATOM   2943  N1   DA A 143      57.576 -67.197 -27.940 
ATOM   2944  C2   DA A 143      58.576 -67.235 -27.060 
ATOM   2945  N3   DA A 143      58.600 -67.758 -25.853 
ATOM   2946  C4   DA A 143      57.409 -68.311 -25.545 
ATOM   2947  P    DG A 144      59.526 -68.180 -19.367 
ATOM   2948  OP1  DG A 144      60.297 -69.092 -18.493 
ATOM   2949  OP2  DG A 144      58.200 -67.763 -18.860 
ATOM   2950  O5'  DG A 144      60.404 -66.886 -19.704 
ATOM   2951  C5'  DG A 144      61.320 -66.933 -20.814 
ATOM   2952  C4'  DG A 144      61.223 -65.653 -21.619 
ATOM   2953  O4'  DG A 144      60.199 -65.723 -22.653 
ATOM   2954  C3'  DG A 144      60.864 -64.395 -20.829 
ATOM   2955  O3'  DG A 144      61.582 -63.291 -21.368 
ATOM   2956  C2'  DG A 144      59.373 -64.182 -21.097 
ATOM   2957  C1'  DG A 144      59.406 -64.548 -22.577 
ATOM   2958  N9   DG A 144      58.065 -64.858 -23.147 
ATOM   2959  C8   DG A 144      56.984 -65.468 -22.549 
ATOM   2960  N7   DG A 144      55.941 -65.592 -23.332 
ATOM   2961  C5   DG A 144      56.359 -65.024 -24.534 
ATOM   2962  C6   DG A 144      55.663 -64.865 -25.761 
ATOM   2963  O6   DG A 144      54.516 -65.200 -26.044 
ATOM   2964  N1   DG A 144      56.463 -64.234 -26.724 
ATOM   2965  C2   DG A 144      57.763 -63.813 -26.528 
ATOM   2966  N2   DG A 144      58.355 -63.232 -27.575 
ATOM   2967  N3   DG A 144      58.415 -63.962 -25.377 
ATOM   2968  C4   DG A 144      57.654 -64.572 -24.432 
ATOM   2969  P    DA A 145      62.184 -62.195 -20.370 
ATOM   2970  OP1  DA A 145      63.492 -62.659 -19.854 
ATOM   2971  OP2  DA A 145      61.172 -61.845 -19.349 
ATOM   2972  O5'  DA A 145      62.403 -60.955 -21.357 
ATOM   2973  C5'  DA A 145      62.689 -61.210 -22.745 
ATOM   2974  C4'  DA A 145      61.877 -60.277 -23.621 
ATOM   2975  O4'  DA A 145      60.565 -60.822 -23.946 
ATOM   2976  C3'  DA A 145      61.568 -58.904 -23.024 
ATOM   2977  O3'  DA A 145      61.614 -57.931 -24.061 
ATOM   2978  C2'  DA A 145      60.127 -59.014 -22.526 
ATOM   2979  C1'  DA A 145      59.592 -59.817 -23.708 
ATOM   2980  N9   DA A 145      58.291 -60.489 -23.435 
ATOM   2981  C8   DA A 145      57.843 -61.027 -22.262 
ATOM   2982  N7   DA A 145      56.657 -61.545 -22.343 
ATOM   2983  C5   DA A 145      56.289 -61.336 -23.664 
ATOM   2984  C6   DA A 145      55.129 -61.660 -24.387 
ATOM   2985  N6   DA A 145      54.075 -62.293 -23.851 
ATOM   2986  N1   DA A 145      55.090 -61.307 -25.685 
ATOM   2987  C2   DA A 145      56.139 -60.679 -26.212 
ATOM   2988  N3   DA A 145      57.270 -60.326 -25.640 
ATOM   2989  C4   DA A 145      57.282 -60.690 -24.341 
ATOM   2990  P    DG A 146      62.259 -56.498 -23.752 
ATOM   2991  OP1  DG A 146      63.730 -56.574 -23.900 
ATOM   2992  OP2  DG A 146      61.763 -56.002 -22.449 
ATOM   2993  O5'  DG A 146      61.642 -55.613 -24.934 
ATOM   2994  C5'  DG A 146      61.332 -56.245 -26.189 
ATOM   2995  C4'  DG A 146      59.982 -55.768 -26.690 
ATOM   2996  O4'  DG A 146      58.885 -56.579 -26.181 
ATOM   2997  C3'  DG A 146      59.596 -54.341 -26.304 
ATOM   2998  O3'  DG A 146      58.889 -53.747 -27.386 
ATOM   2999  C2'  DG A 146      58.635 -54.504 -25.127 
ATOM   3000  C1'  DG A 146      57.880 -55.709 -25.681 
ATOM   3001  N9   DG A 146      57.096 -56.450 -24.654 
ATOM   3002  C8   DG A 146      57.388 -56.665 -23.324 
ATOM   3003  N7   DG A 146      56.480 -57.364 -22.685 
ATOM   3004  C5   DG A 146      55.521 -57.630 -23.661 
ATOM   3005  C6   DG A 146      54.300 -58.349 -23.570 
ATOM   3006  O6   DG A 146      53.809 -58.909 -22.594 
ATOM   3007  N1   DG A 146      53.630 -58.377 -24.801 
ATOM   3008  C2   DG A 146      54.080 -57.788 -25.966 
ATOM   3009  N2   DG A 146      53.292 -57.929 -27.035 
ATOM   3010  N3   DG A 146      55.225 -57.113 -26.051 
ATOM   3011  C4   DG A 146      55.887 -57.077 -24.865 
ATOM   3012  P    DA A 147      59.161 -52.210 -27.740 
ATOM   3013  OP1  DA A 147      60.359 -52.105 -28.604 
ATOM   3014  OP2  DA A 147      59.187 -51.411 -26.495 
ATOM   3015  O5'  DA A 147      57.854 -51.844 -28.586 
ATOM   3016  C5'  DA A 147      57.206 -52.878 -29.352 
ATOM   3017  C4'  DA A 147      55.704 -52.792 -29.172 
ATOM   3018  O4'  DA A 147      55.238 -53.558 -28.024 
ATOM   3019  C3'  DA A 147      55.141 -51.391 -28.933 
ATOM   3020  O3'  DA A 147      53.885 -51.281 -29.592 
ATOM   3021  C2'  DA A 147      54.906 -51.321 -27.424 
ATOM   3022  C1'  DA A 147      54.364 -52.738 -27.264 
ATOM   3023  N9   DA A 147      54.378 -53.228 -25.857 
ATOM   3024  C8   DA A 147      55.287 -52.959 -24.874 
ATOM   3025  N7   DA A 147      55.023 -53.538 -23.743 
ATOM   3026  C5   DA A 147      53.853 -54.243 -23.993 
ATOM   3027  C6   DA A 147      53.056 -55.070 -23.186 
ATOM   3028  N6   DA A 147      53.331 -55.339 -21.902 
ATOM   3029  N1   DA A 147      51.960 -55.613 -23.749 
ATOM   3030  C2   DA A 147      51.692 -55.343 -25.025 
ATOM   3031  N3   DA A 147      52.359 -54.590 -25.872 
ATOM   3032  C4   DA A 147      53.451 -54.058 -25.284 
ATOM   3033  P    DG A 148      53.514 -49.911 -30.331 
ATOM   3034  OP1  DG A 148      54.106 -49.903 -31.688 
ATOM   3035  OP2  DG A 148      53.867 -48.767 -29.462 
ATOM   3036  O5'  DG A 148      51.922 -50.031 -30.440 
ATOM   3037  C5'  DG A 148      51.326 -51.339 -30.545 
ATOM   3038  C4'  DG A 148      50.113 -51.429 -29.640 
ATOM   3039  O4'  DG A 148      50.456 -51.857 -28.291 
ATOM   3040  C3'  DG A 148      49.342 -50.126 -29.428 
ATOM   3041  O3'  DG A 148      47.952 -50.420 -29.356 
ATOM   3042  C2'  DG A 148      49.804 -49.621 -28.061 
ATOM   3043  C1'  DG A 148      49.826 -50.981 -27.369 
ATOM   3044  N9   DG A 148      50.612 -50.996 -26.104 
ATOM   3045  C8   DG A 148      51.757 -50.300 -25.781 
ATOM   3046  N7   DG A 148      52.204 -50.540 -24.572 
ATOM   3047  C5   DG A 148      51.290 -51.459 -24.058 
ATOM   3048  C6   DG A 148      51.247 -52.090 -22.788 
ATOM   3049  O6   DG A 148      52.018 -51.967 -21.840 
ATOM   3050  N1   DG A 148      50.148 -52.953 -22.682 
ATOM   3051  C2   DG A 148      49.213 -53.177 -23.674 
ATOM   3052  N2   DG A 148      48.238 -54.040 -23.378 
ATOM   3053  N3   DG A 148      49.256 -52.585 -24.866 
ATOM   3054  C4   DG A 148      50.316 -51.744 -24.984 
ATOM   3055  P    DA A 149      46.912 -49.423 -30.055 
ATOM   3056  OP1  DA A 149      46.799 -49.752 -31.493 
ATOM   3057  OP2  DA A 149      47.274 -48.025 -29.734 
ATOM   3058  O5'  DA A 149      45.552 -49.811 -29.305 
ATOM   3059  C5'  DA A 149      45.378 -51.159 -28.829 
ATOM   3060  C4'  DA A 149      44.786 -51.143 -27.433 
ATOM   3061  O4'  DA A 149      45.807 -51.068 -26.398 
ATOM   3062  C3'  DA A 149      43.856 -49.971 -27.119 
ATOM   3063  O3'  DA A 149      42.798 -50.434 -26.288 
ATOM   3064  C2'  DA A 149      44.717 -48.999 -26.313 
ATOM   3065  C1'  DA A 149      45.438 -50.052 -25.478 
ATOM   3066  N9   DA A 149      46.677 -49.551 -24.820 
ATOM   3067  C8   DA A 149      47.572 -48.631 -25.287 
ATOM   3068  N7   DA A 149      48.558 -48.400 -24.477 
ATOM   3069  C5   DA A 149      48.301 -49.228 -23.393 
ATOM   3070  C6   DA A 149      48.985 -49.450 -22.186 
ATOM   3071  N6   DA A 149      50.125 -48.825 -21.857 
ATOM   3072  N1   DA A 149      48.454 -50.340 -21.327 
ATOM   3073  C2   DA A 149      47.322 -50.958 -21.660 
ATOM   3074  N3   DA A 149      46.598 -50.833 -22.751 
ATOM   3075  C4   DA A 149      47.150 -49.936 -23.594 
ATOM   3076  P    DG A 150      41.317 -49.876 -26.534 
ATOM   3077  OP1  DG A 150      40.668 -50.654 -27.613 
ATOM   3078  OP2  DG A 150      41.365 -48.411 -26.729 
ATOM   3079  O5'  DG A 150      40.618 -50.210 -25.134 
ATOM   3080  C5'  DG A 150      41.072 -51.350 -24.381 
ATOM   3081  C4'  DG A 150      41.195 -50.987 -22.915 
ATOM   3082  O4'  DG A 150      42.504 -50.437 -22.588 
ATOM   3083  C3'  DG A 150      40.215 -49.930 -22.406 
ATOM   3084  O3'  DG A 150      39.828 -50.262 -21.078 
ATOM   3085  C2'  DG A 150      41.026 -48.636 -22.366 
ATOM   3086  C1'  DG A 150      42.315 -49.252 -21.830 
ATOM   3087  N9   DG A 150      43.515 -48.388 -22.015 
ATOM   3088  C8   DG A 150      43.815 -47.524 -23.046 
ATOM   3089  N7   DG A 150      44.963 -46.905 -22.906 
ATOM   3090  C5   DG A 150      45.457 -47.393 -21.697 
ATOM   3091  C6   DG A 150      46.665 -47.092 -21.016 
ATOM   3092  O6   DG A 150      47.562 -46.321 -21.345 
ATOM   3093  N1   DG A 150      46.770 -47.813 -19.818 
ATOM   3094  C2   DG A 150      45.832 -48.707 -19.342 
ATOM   3095  N2   DG A 150      46.119 -49.295 -18.178 
ATOM   3096  N3   DG A 150      44.699 -48.990 -19.982 
ATOM   3097  C4   DG A 150      44.581 -48.298 -21.146 
ATOM   3098  P    DT A 151      38.305 -50.041 -20.636 
ATOM   3099  OP1  DT A 151      37.493 -51.207 -21.051 
ATOM   3100  OP2  DT A 151      37.837 -48.721 -21.111 
ATOM   3101  O5'  DT A 151      38.441 -50.020 -19.041 
ATOM   3102  C5'  DT A 151      39.491 -50.784 -18.419 
ATOM   3103  C4'  DT A 151      40.153 -49.963 -17.330 
ATOM   3104  O4'  DT A 151      41.248 -49.148 -17.836 
ATOM   3105  C3'  DT A 151      39.250 -48.961 -16.610 
ATOM   3106  O3'  DT A 151      39.617 -48.915 -15.236 
ATOM   3107  C2'  DT A 151      39.583 -47.613 -17.247 
ATOM   3108  C1'  DT A 151      41.090 -47.827 -17.339 
ATOM   3109  N1   DT A 151      41.772 -46.895 -18.279 
ATOM   3110  C2   DT A 151      43.040 -46.486 -17.945 
ATOM   3111  O2   DT A 151      43.610 -46.852 -16.932 
ATOM   3112  N3   DT A 151      43.641 -45.621 -18.840 
ATOM   3113  C4   DT A 151      43.090 -45.145 -20.012 
ATOM   3114  O4   DT A 151      43.726 -44.373 -20.733 
ATOM   3115  C5   DT A 151      41.757 -45.629 -20.277 
ATOM   3116  C7   DT A 151      41.084 -45.159 -21.533 
ATOM   3117  C6   DT A 151      41.149 -46.470 -19.424 
ATOM   3118  P    DT A 152      38.467 -48.798 -14.129 
ATOM   3119  OP1  DT A 152      37.928 -50.143 -13.830 
ATOM   3120  OP2  DT A 152      37.477 -47.781 -14.548 
ATOM   3121  O5'  DT A 152      39.293 -48.257 -12.871 
ATOM   3122  C5'  DT A 152      40.681 -48.618 -12.739 
ATOM   3123  C4'  DT A 152      41.496 -47.407 -12.330 
ATOM   3124  O4'  DT A 152      41.959 -46.636 -13.476 
ATOM   3125  C3'  DT A 152      40.769 -46.379 -11.464 
ATOM   3126  O3'  DT A 152      41.685 -45.848 -10.513 
ATOM   3127  C2'  DT A 152      40.375 -45.265 -12.433 
ATOM   3128  C1'  DT A 152      41.669 -45.267 -13.240 
ATOM   3129  N1   DT A 152      41.554 -44.585 -14.559 
ATOM   3130  C2   DT A 152      42.660 -43.905 -15.010 
ATOM   3131  O2   DT A 152      43.703 -43.844 -14.383 
ATOM   3132  N3   DT A 152      42.515 -43.285 -16.237 
ATOM   3133  C4   DT A 152      41.384 -43.290 -17.028 
ATOM   3134  O4   DT A 152      41.374 -42.697 -18.109 
ATOM   3135  C5   DT A 152      40.277 -44.029 -16.470 
ATOM   3136  C7   DT A 152      39.008 -44.084 -17.268 
ATOM   3137  C6   DT A 152      40.390 -44.641 -15.280 
ATOM   3138  P    DC A 153      41.178 -45.564  -9.022 
ATOM   3139  OP1  DC A 153      41.244 -46.814  -8.230 
ATOM   3140  OP2  DC A 153      39.860 -44.892  -9.064 
ATOM   3141  O5'  DC A 153      42.288 -44.538  -8.500 
ATOM   3142  C5'  DC A 153      43.625 -44.625  -9.031 
ATOM   3143  C4'  DC A 153      44.150 -43.238  -9.345 
ATOM   3144  O4'  DC A 153      43.804 -42.806 -10.691 
ATOM   3145  C3'  DC A 153      43.631 -42.112  -8.452 
ATOM   3146  O3'  DC A 153      44.680 -41.178  -8.232 
ATOM   3147  C2'  DC A 153      42.541 -41.432  -9.280 
ATOM   3148  C1'  DC A 153      43.271 -41.492 -10.617 
ATOM   3149  N1   DC A 153      42.383 -41.285 -11.795 
ATOM   3150  C2   DC A 153      42.911 -40.615 -12.895 
ATOM   3151  O2   DC A 153      44.083 -40.224 -12.850 
ATOM   3152  N3   DC A 153      42.117 -40.415 -13.980 
ATOM   3153  C4   DC A 153      40.853 -40.854 -13.989 
ATOM   3154  N4   DC A 153      40.119 -40.635 -15.069 
ATOM   3155  C5   DC A 153      40.290 -41.545 -12.866 
ATOM   3156  C6   DC A 153      41.099 -41.734 -11.793 
ATOM   3157  P    DC A 154      44.843 -40.520  -6.781 
ATOM   3158  OP1  DC A 154      45.615 -41.432  -5.907 
ATOM   3159  OP2  DC A 154      43.517 -40.103  -6.274 
ATOM   3160  O5'  DC A 154      45.721 -39.226  -7.118 
ATOM   3161  C5'  DC A 154      46.637 -39.273  -8.228 
ATOM   3162  C4'  DC A 154      46.540 -37.993  -9.034 
ATOM   3163  O4'  DC A 154      45.516 -38.062 -10.068 
ATOM   3164  C3'  DC A 154      46.181 -36.735  -8.244 
ATOM   3165  O3'  DC A 154      46.899 -35.631  -8.783 
ATOM   3166  C2'  DC A 154      44.691 -36.522  -8.511 
ATOM   3167  C1'  DC A 154      44.723 -36.888  -9.992 
ATOM   3168  N1   DC A 154      43.382 -37.197 -10.562 
ATOM   3169  C2   DC A 154      43.140 -36.836 -11.884 
ATOM   3170  O2   DC A 154      44.038 -36.278 -12.524 
ATOM   3171  N3   DC A 154      41.923 -37.109 -12.422 
ATOM   3172  C4   DC A 154      40.976 -37.714 -11.695 
ATOM   3173  N4   DC A 154      39.806 -37.959 -12.264 
ATOM   3174  C5   DC A 154      41.205 -38.094 -10.332 
ATOM   3175  C6   DC A 154      42.427 -37.812  -9.813 
ATOM   3176  P    DA A 155      47.501 -34.535  -7.784 
ATOM   3177  OP1  DA A 155      48.810 -34.998  -7.269 
ATOM   3178  OP2  DA A 155      46.489 -34.184  -6.764 
ATOM   3179  O5'  DA A 155      47.720 -33.295  -8.771 
ATOM   3180  C5'  DA A 155      48.006 -33.550 -10.159 
ATOM   3181  C4'  DA A 155      47.194 -32.617 -11.035 
ATOM   3182  O4'  DA A 155      45.883 -33.162 -11.360 
ATOM   3183  C3'  DA A 155      46.885 -31.244 -10.439 
ATOM   3184  O3'  DA A 155      46.932 -30.271 -11.476 
ATOM   3185  C2'  DA A 155      45.444 -31.353  -9.941 
ATOM   3186  C1'  DA A 155      44.909 -32.157 -11.122 
ATOM   3187  N9   DA A 155      43.609 -32.828 -10.850 
ATOM   3188  C8   DA A 155      43.160 -33.367  -9.677 
ATOM   3189  N7   DA A 155      41.974 -33.884  -9.757 
ATOM   3190  C5   DA A 155      41.606 -33.676 -11.079 
ATOM   3191  C6   DA A 155      40.446 -34.000 -11.802 
ATOM   3192  N6   DA A 155      39.392 -34.633 -11.266 
ATOM   3193  N1   DA A 155      40.407 -33.647 -13.100 
ATOM   3194  C2   DA A 155      41.456 -33.019 -13.627 
ATOM   3195  N3   DA A 155      42.587 -32.665 -13.054 
ATOM   3196  C4   DA A 155      42.600 -33.030 -11.756 
ATOM   3197  P    DA A 156      47.576 -28.838 -11.166 
ATOM   3198  OP1  DA A 156      49.047 -28.914 -11.315 
ATOM   3199  OP2  DA A 156      47.080 -28.342  -9.864 
ATOM   3200  O5'  DA A 156      46.960 -27.953 -12.348 
ATOM   3201  C5'  DA A 156      46.650 -28.584 -13.604 
ATOM   3202  C4'  DA A 156      45.300 -28.108 -14.105 
ATOM   3203  O4'  DA A 156      44.202 -28.919 -13.596 
ATOM   3204  C3'  DA A 156      44.913 -26.681 -13.719 
ATOM   3205  O3'  DA A 156      44.206 -26.086 -14.801 
ATOM   3206  C2'  DA A 156      43.952 -26.844 -12.541 
ATOM   3207  C1'  DA A 156      43.198 -28.049 -13.096 
ATOM   3208  N9   DA A 156      42.414 -28.790 -12.068 
ATOM   3209  C8   DA A 156      42.719 -28.993 -10.753 
ATOM   3210  N7   DA A 156      41.829 -29.683 -10.109 
ATOM   3211  C5   DA A 156      40.862 -29.958 -11.066 
ATOM   3212  C6   DA A 156      39.649 -30.664 -11.011 
ATOM   3213  N6   DA A 156      39.182 -31.248  -9.899 
ATOM   3214  N1   DA A 156      38.929 -30.747 -12.146 
ATOM   3215  C2   DA A 156      39.398 -30.165 -13.249 
ATOM   3216  N3   DA A 156      40.510 -29.484 -13.419 
ATOM   3217  C4   DA A 156      41.212 -29.415 -12.269 
ATOM   3218  P    DC A 157      44.478 -24.550 -15.155 
ATOM   3219  OP1  DC A 157      45.676 -24.445 -16.018 
ATOM   3220  OP2  DC A 157      44.504 -23.751 -13.910 
ATOM   3221  O5'  DC A 157      43.171 -24.184 -16.001 
ATOM   3222  C5'  DC A 157      42.524 -25.218 -16.767 
ATOM   3223  C4'  DC A 157      41.021 -25.132 -16.587 
ATOM   3224  O4'  DC A 157      40.555 -25.898 -15.439 
ATOM   3225  C3'  DC A 157      40.458 -23.731 -16.348 
ATOM   3226  O3'  DC A 157      39.202 -23.621 -17.006 
ATOM   3227  C2'  DC A 157      40.223 -23.660 -14.839 
ATOM   3228  C1'  DC A 157      39.682 -25.077 -14.678 
ATOM   3229  N1   DC A 157      39.695 -25.568 -13.272 
ATOM   3230  C2   DC A 157      38.663 -26.411 -12.867 
ATOM   3231  O2   DC A 157      37.787 -26.714 -13.685 
ATOM   3232  N3   DC A 157      38.657 -26.867 -11.589 
ATOM   3233  C4   DC A 157      39.625 -26.514 -10.734 
ATOM   3234  N4   DC A 157      39.574 -26.987  -9.497 
ATOM   3235  C5   DC A 157      40.695 -25.648 -11.129 
ATOM   3236  C6   DC A 157      40.683 -25.202 -12.411 
ATOM   3237  P    DA A 158      38.831 -22.250 -17.746 
ATOM   3238  OP1  DA A 158      39.423 -22.242 -19.103 
ATOM   3239  OP2  DA A 158      39.184 -21.107 -16.877 
ATOM   3240  O5'  DA A 158      37.239 -22.371 -17.855 
ATOM   3241  C5'  DA A 158      36.643 -23.678 -17.959 
ATOM   3242  C4'  DA A 158      35.430 -23.769 -17.055 
ATOM   3243  O4'  DA A 158      35.773 -24.197 -15.705 
ATOM   3244  C3'  DA A 158      34.660 -22.466 -16.843 
ATOM   3245  O3'  DA A 158      33.270 -22.759 -16.771 
ATOM   3246  C2'  DA A 158      35.121 -21.961 -15.476 
ATOM   3247  C1'  DA A 158      35.143 -23.321 -14.784 
ATOM   3248  N9   DA A 158      35.930 -23.336 -13.519 
ATOM   3249  C8   DA A 158      37.064 -22.639 -13.216 
ATOM   3250  N7   DA A 158      37.517 -22.866 -12.022 
ATOM   3251  C5   DA A 158      36.618 -23.781 -11.493 
ATOM   3252  C6   DA A 158      36.545 -24.424 -10.246 
ATOM   3253  N6   DA A 158      37.434 -24.231  -9.260 
ATOM   3254  N1   DA A 158      35.521 -25.275 -10.047 
ATOM   3255  C2   DA A 158      34.642 -25.463 -11.029 
ATOM   3256  N3   DA A 158      34.608 -24.923 -12.227 
ATOM   3257  C4   DA A 158      35.642 -24.075 -12.401 
ATOM   3258  P    DC A 159      32.229 -21.763 -17.469 
ATOM   3259  OP1  DC A 159      32.116 -22.092 -18.908 
ATOM   3260  OP2  DC A 159      32.591 -20.364 -17.149 
ATOM   3261  O5'  DC A 159      30.870 -22.151 -16.720 
ATOM   3262  C5'  DC A 159      30.695 -23.498 -16.243 
ATOM   3263  C4'  DC A 159      30.103 -23.482 -14.848 
ATOM   3264  O4'  DC A 159      31.124 -23.408 -13.813 
ATOM   3265  C3'  DC A 159      29.173 -22.311 -14.534 
ATOM   3266  O3'  DC A 159      28.115 -22.773 -13.703 
ATOM   3267  C2'  DC A 159      30.034 -21.339 -13.727 
ATOM   3268  C1'  DC A 159      30.755 -22.392 -12.892 
ATOM   3269  N1   DC A 159      31.994 -21.891 -12.235 
ATOM   3270  C2   DC A 159      32.316 -22.402 -10.980 
ATOM   3271  O2   DC A 159      31.568 -23.243 -10.469 
ATOM   3272  N3   DC A 159      33.442 -21.957 -10.364 
ATOM   3273  C4   DC A 159      34.226 -21.045 -10.951 
ATOM   3274  N4   DC A 159      35.312 -20.643 -10.310 
ATOM   3275  C5   DC A 159      33.912 -20.506 -12.241 
ATOM   3276  C6   DC A 159      32.783 -20.963 -12.841 
ATOM   3277  P    DA A 160      26.634 -22.216 -13.949 
ATOM   3278  OP1  DA A 160      25.986 -22.993 -15.028 
ATOM   3279  OP2  DA A 160      26.682 -20.750 -14.143 
ATOM   3280  O5'  DA A 160      25.935 -22.550 -12.549 
ATOM   3281  C5'  DA A 160      26.389 -23.690 -11.795 
ATOM   3282  C4'  DA A 160      26.513 -23.326 -10.329 
ATOM   3283  O4'  DA A 160      27.821 -22.777 -10.002 
ATOM   3284  C3'  DA A 160      25.532 -22.270  -9.821 
ATOM   3285  O3'  DA A 160      25.145 -22.602  -8.493 
ATOM   3286  C2'  DA A 160      26.344 -20.975  -9.780 
ATOM   3287  C1'  DA A 160      27.633 -21.591  -9.245 
ATOM   3288  N9   DA A 160      28.832 -20.728  -9.430 
ATOM   3289  C8   DA A 160      29.113 -19.877 -10.460 
ATOM   3290  N7   DA A 160      30.246 -19.257 -10.334 
ATOM   3291  C5   DA A 160      30.755 -19.731  -9.133 
ATOM   3292  C6   DA A 160      31.941 -19.457  -8.433 
ATOM   3293  N6   DA A 160      32.873 -18.596  -8.864 
ATOM   3294  N1   DA A 160      32.135 -20.101  -7.266 
ATOM   3295  C2   DA A 160      31.206 -20.956  -6.843 
ATOM   3296  N3   DA A 160      30.066 -21.291  -7.407 
ATOM   3297  C4   DA A 160      29.896 -20.632  -8.572 
ATOM   3298  P    DC A 161      23.623 -22.381  -8.050 
ATOM   3299  OP1  DC A 161      22.811 -23.547  -8.465 
ATOM   3300  OP2  DC A 161      23.155 -21.061  -8.526 
ATOM   3301  O5'  DC A 161      23.758 -22.360  -6.455 
ATOM   3302  C5'  DC A 161      24.809 -23.123  -5.834 
ATOM   3303  C4'  DC A 161      25.470 -22.303  -4.744 
ATOM   3304  O4'  DC A 161      26.565 -21.487  -5.250 
ATOM   3305  C3'  DC A 161      24.567 -21.301  -4.025 
ATOM   3306  O3'  DC A 161      24.934 -21.255  -2.651 
ATOM   3307  C2'  DC A 161      24.900 -19.952  -4.662 
ATOM   3308  C1'  DC A 161      26.407 -20.167  -4.753 
ATOM   3309  N1   DC A 161      27.090 -19.235  -5.694 
ATOM   3310  C2   DC A 161      28.376 -18.811  -5.369 
ATOM   3311  O2   DC A 161      28.893 -19.222  -4.325 
ATOM   3312  N3   DC A 161      29.014 -17.960  -6.213 
ATOM   3313  C4   DC A 161      28.418 -17.537  -7.336 
ATOM   3314  N4   DC A 161      29.083 -16.708  -8.126 
ATOM   3315  C5   DC A 161      27.096 -17.960  -7.688 
ATOM   3316  C6   DC A 161      26.474 -18.810  -6.831 
ATOM   3317  P    DA A 162      23.784 -21.138  -1.544 
ATOM   3318  OP1  DA A 162      23.246 -22.483  -1.245 
ATOM   3319  OP2  DA A 162      22.795 -20.120  -1.962 
ATOM   3320  O5'  DA A 162      24.610 -20.597  -0.286 
ATOM   3321  C5'  DA A 162      25.998 -20.958  -0.154 
ATOM   3322  C4'  DA A 162      26.813 -19.747   0.255 
ATOM   3323  O4'  DA A 162      27.277 -18.976  -0.890 
ATOM   3324  C3'  DA A 162      26.087 -18.718   1.122 
ATOM   3325  O3'  DA A 162      27.002 -18.188   2.073 
ATOM   3326  C2'  DA A 162      25.692 -17.605   0.153 
ATOM   3327  C1'  DA A 162      26.987 -17.607  -0.655 
ATOM   3328  N9   DA A 162      26.872 -16.925  -1.974 
ATOM   3329  C8   DA A 162      25.797 -16.880  -2.815 
ATOM   3330  N7   DA A 162      26.006 -16.200  -3.899 
ATOM   3331  C5   DA A 162      27.317 -15.760  -3.770 
ATOM   3332  C6   DA A 162      28.141 -14.982  -4.599 
ATOM   3333  N6   DA A 162      27.745 -14.486  -5.780 
ATOM   3334  N1   DA A 162      29.392 -14.731  -4.170 
ATOM   3335  C2   DA A 162      29.779 -15.227  -2.996 
ATOM   3336  N3   DA A 162      29.102 -15.962  -2.141 
ATOM   3337  C4   DA A 162      27.855 -16.199  -2.594 
ATOM   3338  P    DT A 163      26.495 -17.904   3.564 
ATOM   3339  OP1  DT A 163      26.561 -19.153   4.356 
ATOM   3340  OP2  DT A 163      25.178 -17.232   3.521 
ATOM   3341  O5'  DT A 163      27.605 -16.877   4.085 
ATOM   3342  C5'  DT A 163      28.942 -16.965   3.555 
ATOM   3343  C4'  DT A 163      29.467 -15.578   3.240 
ATOM   3344  O4'  DT A 163      29.121 -15.146   1.894 
ATOM   3345  C3'  DT A 163      28.948 -14.452   4.134 
ATOM   3346  O3'  DT A 163      29.998 -13.518   4.354 
ATOM   3347  C2'  DT A 163      27.858 -13.771   3.306 
ATOM   3348  C1'  DT A 163      28.589 -13.832   1.969 
ATOM   3349  N1   DT A 163      27.701 -13.625   0.790 
ATOM   3350  C2   DT A 163      28.236 -12.962  -0.287 
ATOM   3351  O2   DT A 163      29.383 -12.550  -0.310 
ATOM   3352  N3   DT A 163      27.383 -12.787  -1.360 
ATOM   3353  C4   DT A 163      26.073 -13.211  -1.441 
ATOM   3354  O4   DT A 163      25.406 -12.997  -2.456 
ATOM   3355  C5   DT A 163      25.601 -13.896  -0.261 
ATOM   3356  C7   DT A 163      24.184 -14.390  -0.266 
ATOM   3357  C6   DT A 163      26.408 -14.079   0.797 
ATOM   3358  P    DT A 164      30.160 -12.860   5.804 
ATOM   3359  OP1  DT A 164      30.932 -13.772   6.678 
ATOM   3360  OP2  DT A 164      28.834 -12.443   6.311 
ATOM   3361  O5'  DT A 164      31.039 -11.566   5.467 
ATOM   3362  C5'  DT A 164      31.954 -11.613   4.357 
ATOM   3363  C4'  DT A 164      31.857 -10.333   3.551 
ATOM   3364  O4'  DT A 164      30.834 -10.402   2.518 
ATOM   3365  C3'  DT A 164      31.499  -9.074   4.342 
ATOM   3366  O3'  DT A 164      32.217  -7.971   3.803 
ATOM   3367  C2'  DT A 164      30.008  -8.862   4.074 
ATOM   3368  C1'  DT A 164      30.041  -9.227   2.594 
ATOM   3369  N1   DT A 164      28.699  -9.537   2.023 
ATOM   3370  C2   DT A 164      28.476  -9.174   0.718 
ATOM   3371  O2   DT A 164      29.317  -8.622   0.030 
ATOM   3372  N3   DT A 164      27.221  -9.477   0.224 
ATOM   3373  C4   DT A 164      26.198 -10.097   0.913 
ATOM   3374  O4   DT A 164      25.116 -10.315   0.363 
ATOM   3375  C5   DT A 164      26.528 -10.440   2.275 
ATOM   3376  C7   DT A 164      25.471 -11.118   3.096 
ATOM   3377  C6   DT A 164      27.740 -10.157   2.781 
ATOM   3378  P    DA A 165      32.818  -6.875   4.801 
ATOM   3379  OP1  DA A 165      34.127  -7.338   5.316 
ATOM   3380  OP2  DA A 165      31.806  -6.524   5.821 
ATOM   3381  O5'  DA A 165      33.038  -5.635   3.814 
ATOM   3382  C5'  DA A 165      33.323  -5.890   2.426 
ATOM   3383  C4'  DA A 165      32.511  -4.957   1.550 
ATOM   3384  O4'  DA A 165      31.200  -5.501   1.225 
ATOM   3385  C3'  DA A 165      32.203  -3.584   2.146 
ATOM   3386  O3'  DA A 165      32.249  -2.610   1.110 
ATOM   3387  C2'  DA A 165      30.762  -3.693   2.645 
ATOM   3388  C1'  DA A 165      30.226  -4.497   1.463 
ATOM   3389  N9   DA A 165      28.926  -5.168   1.736 
ATOM   3390  C8   DA A 165      28.478  -5.707   2.909 
ATOM   3391  N7   DA A 165      27.291  -6.224   2.828 
ATOM   3392  C5   DA A 165      26.924  -6.016   1.506 
ATOM   3393  C6   DA A 165      25.763  -6.339   0.784 
ATOM   3394  N6   DA A 165      24.710  -6.973   1.320 
ATOM   3395  N1   DA A 165      25.724  -5.987  -0.514 
ATOM   3396  C2   DA A 165      26.773  -5.358  -1.041 
ATOM   3397  N3   DA A 165      27.904  -5.005  -0.469 
ATOM   3398  C4   DA A 165      27.917  -5.369   0.830 
ATOM   3399  P    DT A 166      32.894  -1.178   1.419 
ATOM   3400  OP1  DT A 166      34.364  -1.253   1.271 
ATOM   3401  OP2  DT A 166      32.398  -0.682   2.722 
ATOM   3402  O5'  DT A 166      32.277  -0.293   0.237 
ATOM   3403  C5'  DT A 166      31.967  -0.924  -1.019 
ATOM   3404  C4'  DT A 166      30.617  -0.448  -1.519 
ATOM   3405  O4'  DT A 166      29.519  -1.258  -1.011 
ATOM   3406  C3'  DT A 166      30.230   0.980  -1.133 
ATOM   3407  O3'  DT A 166      29.524   1.574  -2.215 
ATOM   3408  C2'  DT A 166      29.270   0.816   0.044 
ATOM   3409  C1'  DT A 166      28.515  -0.389  -0.510 
ATOM   3410  N1   DT A 166      27.731  -1.130   0.517 
ATOM   3411  C2   DT A 166      26.543  -1.689   0.114 
ATOM   3412  O2   DT A 166      26.122  -1.601  -1.026 
ATOM   3413  N3   DT A 166      25.844  -2.367   1.093 
ATOM   3414  C4   DT A 166      26.226  -2.528   2.410 
ATOM   3415  O4   DT A 166      25.516  -3.157   3.197 
ATOM   3416  C5   DT A 166      27.487  -1.905   2.737 
ATOM   3417  C7   DT A 166      27.977  -2.032   4.151 
ATOM   3418  C6   DT A 166      28.187  -1.239   1.804 
ATOM   3419  P    DA A 167      29.796   3.110  -2.569 
ATOM   3420  OP1  DA A 167      30.994   3.216  -3.433 
ATOM   3421  OP2  DA A 167      29.821   3.909  -1.324 
ATOM   3422  O5'  DA A 167      28.488   3.476  -3.416 
ATOM   3423  C5'  DA A 167      27.841   2.443  -4.181 
ATOM   3424  C4'  DA A 167      26.338   2.528  -4.001 
ATOM   3425  O4'  DA A 167      25.872   1.763  -2.854 
ATOM   3426  C3'  DA A 167      25.776   3.929  -3.763 
ATOM   3427  O3'  DA A 167      24.520   4.039  -4.421 
ATOM   3428  C2'  DA A 167      25.540   4.000  -2.254 
ATOM   3429  C1'  DA A 167      24.999   2.583  -2.093 
ATOM   3430  N9   DA A 167      25.012   2.093  -0.686 
ATOM   3431  C8   DA A 167      25.922   2.361   0.297 
ATOM   3432  N7   DA A 167      25.658   1.782   1.428 
ATOM   3433  C5   DA A 167      24.488   1.077   1.177 
ATOM   3434  C6   DA A 167      23.691   0.250   1.985 
ATOM   3435  N6   DA A 167      23.965  -0.019   3.269 
ATOM   3436  N1   DA A 167      22.595  -0.293   1.422 
ATOM   3437  C2   DA A 167      22.326  -0.023   0.145 
ATOM   3438  N3   DA A 167      22.994   0.730  -0.701 
ATOM   3439  C4   DA A 167      24.085   1.262  -0.114 
ATOM   3440  P    DG A 168      24.149   5.410  -5.160 
ATOM   3441  OP1  DG A 168      24.741   5.418  -6.517 
ATOM   3442  OP2  DG A 168      24.501   6.554  -4.291 
ATOM   3443  O5'  DG A 168      22.556   5.289  -5.269 
ATOM   3444  C5'  DG A 168      21.960   3.982  -5.374 
ATOM   3445  C4'  DG A 168      20.747   3.891  -4.469 
ATOM   3446  O4'  DG A 168      21.091   3.463  -3.120 
ATOM   3447  C3'  DG A 168      19.977   5.194  -4.257 
ATOM   3448  O3'  DG A 168      18.587   4.901  -4.185 
ATOM   3449  C2'  DG A 168      20.438   5.699  -2.890 
ATOM   3450  C1'  DG A 168      20.460   4.340  -2.198 
ATOM   3451  N9   DG A 168      21.247   4.324  -0.934 
ATOM   3452  C8   DG A 168      22.392   5.020  -0.610 
ATOM   3453  N7   DG A 168      22.839   4.781   0.599 
ATOM   3454  C5   DG A 168      21.925   3.862   1.113 
ATOM   3455  C6   DG A 168      21.882   3.230   2.383 
ATOM   3456  O6   DG A 168      22.653   3.354   3.331 
ATOM   3457  N1   DG A 168      20.782   2.367   2.489 
ATOM   3458  C2   DG A 168      19.848   2.143   1.496 
ATOM   3459  N2   DG A 168      18.872   1.281   1.793 
ATOM   3460  N3   DG A 168      19.890   2.736   0.305 
ATOM   3461  C4   DG A 168      20.950   3.577   0.187 
ATOM   3462  P    DA A 169      17.546   5.897  -4.884 
ATOM   3463  OP1  DA A 169      17.433   5.568  -6.322 
ATOM   3464  OP2  DA A 169      17.908   7.296  -4.563 
ATOM   3465  O5'  DA A 169      16.187   5.509  -4.134 
ATOM   3466  C5'  DA A 169      16.013   4.162  -3.658 
ATOM   3467  C4'  DA A 169      15.420   4.178  -2.262 
ATOM   3468  O4'  DA A 169      16.441   4.252  -1.227 
ATOM   3469  C3'  DA A 169      14.490   5.349  -1.948 
ATOM   3470  O3'  DA A 169      13.432   4.887  -1.117 
ATOM   3471  C2'  DA A 169      15.351   6.321  -1.142 
ATOM   3472  C1'  DA A 169      16.073   5.268  -0.307 
ATOM   3473  N9   DA A 169      17.311   5.769   0.350 
ATOM   3474  C8   DA A 169      18.206   6.689  -0.116 
ATOM   3475  N7   DA A 169      19.193   6.920   0.694 
ATOM   3476  C5   DA A 169      18.935   6.092   1.778 
ATOM   3477  C6   DA A 169      19.620   5.871   2.985 
ATOM   3478  N6   DA A 169      20.759   6.495   3.314 
ATOM   3479  N1   DA A 169      19.088   4.980   3.844 
ATOM   3480  C2   DA A 169      17.957   4.363   3.510 
ATOM   3481  N3   DA A 169      17.232   4.488   2.420 
ATOM   3482  C4   DA A 169      17.785   5.384   1.577 
ATOM   3483  P    DT A 170      11.952   5.444  -1.364 
ATOM   3484  OP1  DT A 170      11.303   4.667  -2.443 
ATOM   3485  OP2  DT A 170      12.000   6.910  -1.558 
ATOM   3486  O5'  DT A 170      11.252   5.110   0.037 
ATOM   3487  C5'  DT A 170      11.706   3.970   0.790 
ATOM   3488  C4'  DT A 170      11.830   4.334   2.256 
ATOM   3489  O4'  DT A 170      13.139   4.883   2.583 
ATOM   3490  C3'  DT A 170      10.849   5.390   2.765 
ATOM   3491  O3'  DT A 170      10.462   5.058   4.092 
ATOM   3492  C2'  DT A 170      11.661   6.685   2.805 
ATOM   3493  C1'  DT A 170      12.950   6.069   3.341 
ATOM   3494  N1   DT A 170      14.149   6.932   3.155 
ATOM   3495  C2   DT A 170      15.112   6.885   4.135 
ATOM   3496  O2   DT A 170      15.017   6.178   5.123 
ATOM   3497  N3   DT A 170      16.208   7.700   3.929 
ATOM   3498  C4   DT A 170      16.416   8.536   2.852 
ATOM   3499  O4   DT A 170      17.440   9.220   2.777 
ATOM   3500  C5   DT A 170      15.351   8.517   1.877 
ATOM   3501  C7   DT A 170      15.498   9.399   0.672 
ATOM   3502  C6   DT A 170      14.274   7.735   2.052 
ATOM   3503  P    DT A 171       8.940   5.279   4.535 
ATOM   3504  OP1  DT A 171       8.128   4.113   4.120 
ATOM   3505  OP2  DT A 171       8.472   6.599   4.059 
ATOM   3506  O5'  DT A 171       9.075   5.300   6.130 
ATOM   3507  C5'  DT A 171      10.126   4.537   6.752 
ATOM   3508  C4'  DT A 171      10.788   5.357   7.841 
ATOM   3509  O4'  DT A 171      11.883   6.173   7.335 
ATOM   3510  C3'  DT A 171       9.885   6.359   8.561 
ATOM   3511  O3'  DT A 171      10.251   6.406   9.934 
ATOM   3512  C2'  DT A 171      10.217   7.708   7.924 
ATOM   3513  C1'  DT A 171      11.725   7.493   7.832 
ATOM   3514  N1   DT A 171      12.407   8.426   6.892 
ATOM   3515  C2   DT A 171      13.675   8.834   7.226 
ATOM   3516  O2   DT A 171      14.245   8.468   8.239 
ATOM   3517  N3   DT A 171      14.276   9.700   6.331 
ATOM   3518  C4   DT A 171      13.725  10.176   5.159 
ATOM   3519  O4   DT A 171      14.360  10.948   4.438 
ATOM   3520  C5   DT A 171      12.391   9.691   4.894 
ATOM   3521  C7   DT A 171      11.718  10.162   3.638 
ATOM   3522  C6   DT A 171      11.784   8.850   5.747 
ATOM   3523  P    DA A 172       9.101   6.523  11.042 
ATOM   3524  OP1  DA A 172       8.563   5.177  11.341 
ATOM   3525  OP2  DA A 172       8.112   7.540  10.623 
ATOM   3526  O5'  DA A 172       9.928   7.064  12.300 
ATOM   3527  C5'  DA A 172      11.315   6.702  12.431 
ATOM   3528  C4'  DA A 172      12.130   7.913  12.841 
ATOM   3529  O4'  DA A 172      12.594   8.684  11.695 
ATOM   3530  C3'  DA A 172      11.404   8.942  13.707 
ATOM   3531  O3'  DA A 172      12.320   9.472  14.658 
ATOM   3532  C2'  DA A 172      11.009  10.056  12.738 
ATOM   3533  C1'  DA A 172      12.304  10.054  11.931 
ATOM   3534  N9   DA A 172      12.189  10.735  10.611 
ATOM   3535  C8   DA A 172      11.114  10.780   9.771 
ATOM   3536  N7   DA A 172      11.323  11.461   8.686 
ATOM   3537  C5   DA A 172      12.634  11.900   8.816 
ATOM   3538  C6   DA A 172      13.458  12.678   7.987 
ATOM   3539  N6   DA A 172      13.062  13.175   6.805 
ATOM   3540  N1   DA A 172      14.709  12.930   8.416 
ATOM   3541  C2   DA A 172      15.097  12.433   9.590 
ATOM   3542  N3   DA A 172      14.420  11.698  10.445 
ATOM   3543  C4   DA A 172      13.172  11.462   9.991 
ATOM   3544  P    DC A 173      11.813   9.756  16.149 
ATOM   3545  OP1  DC A 173      11.878   8.507  16.941 
ATOM   3546  OP2  DC A 173      10.495  10.428  16.106 
ATOM   3547  O5'  DC A 173      12.923  10.783  16.670 
ATOM   3548  C5'  DC A 173      14.259  10.695  16.140 
ATOM   3549  C4'  DC A 173      14.784  12.082  15.826 
ATOM   3550  O4'  DC A 173      14.438  12.515  14.479 
ATOM   3551  C3'  DC A 173      14.265  13.208  16.719 
ATOM   3552  O3'  DC A 173      15.315  14.143  16.939 
ATOM   3553  C2'  DC A 173      13.175  13.889  15.891 
ATOM   3554  C1'  DC A 173      13.906  13.828  14.554 
ATOM   3555  N1   DC A 173      13.018  14.036  13.376 
ATOM   3556  C2   DC A 173      13.545  14.706  12.275 
ATOM   3557  O2   DC A 173      14.718  15.096  12.320 
ATOM   3558  N3   DC A 173      12.752  14.906  11.191 
ATOM   3559  C4   DC A 173      11.487  14.467  11.182 
ATOM   3560  N4   DC A 173      10.753  14.686  10.102 
ATOM   3561  C5   DC A 173      10.925  13.776  12.304 
ATOM   3562  C6   DC A 173      11.734  13.587  13.377 
ATOM   3563  P    DT A 174      15.478  14.800  18.389 
ATOM   3564  OP1  DT A 174      16.249  13.888  19.263 
ATOM   3565  OP2  DT A 174      14.152  15.218  18.897 
ATOM   3566  O5'  DT A 174      16.356  16.094  18.052 
ATOM   3567  C5'  DT A 174      17.271  16.047  16.942 
ATOM   3568  C4'  DT A 174      17.175  17.327  16.137 
ATOM   3569  O4'  DT A 174      16.151  17.258  15.103 
ATOM   3570  C3'  DT A 174      16.816  18.586  16.927 
ATOM   3571  O3'  DT A 174      17.534  19.689  16.388 
ATOM   3572  C2'  DT A 174      15.325  18.798  16.660 
ATOM   3573  C1'  DT A 174      15.358  18.433  15.179 
ATOM   3574  N1   DT A 174      14.017  18.123  14.609 
ATOM   3575  C2   DT A 174      13.793  18.486  13.303 
ATOM   3576  O2   DT A 174      14.634  19.038  12.615 
ATOM   3577  N3   DT A 174      12.538  18.183  12.810 
ATOM   3578  C4   DT A 174      11.516  17.563  13.498 
ATOM   3579  O4   DT A 174      10.434  17.345  12.949 
ATOM   3580  C5   DT A 174      11.845  17.221  14.861 
ATOM   3581  C7   DT A 174      10.788  16.542  15.682 
ATOM   3582  C6   DT A 174      13.058  17.503  15.366 
ATOM   3583  P    DC A 175      18.136  20.786  17.386 
ATOM   3584  OP1  DC A 175      19.444  20.322  17.902 
ATOM   3585  OP2  DC A 175      17.124  21.136  18.407 
ATOM   3586  O5'  DC A 175      18.355  22.026  16.400 
ATOM   3587  C5'  DC A 175      18.640  21.771  15.011 
ATOM   3588  C4'  DC A 175      17.828  22.703  14.135 
ATOM   3589  O4'  DC A 175      16.517  22.159  13.810 
ATOM   3590  C3'  DC A 175      17.520  24.076  14.732 
ATOM   3591  O3'  DC A 175      17.566  25.050  13.695 
ATOM   3592  C2'  DC A 175      16.079  23.967  15.230 
ATOM   3593  C1'  DC A 175      15.543  23.164  14.048 
ATOM   3594  N1   DC A 175      14.243  22.492  14.321 
ATOM   3595  C2   DC A 175      13.337  22.379  13.269 
ATOM   3596  O2   DC A 175      13.648  22.836  12.163 
ATOM   3597  N3   DC A 175      12.145  21.770  13.498 
ATOM   3598  C4   DC A 175      11.846  21.288  14.710 
ATOM   3599  N4   DC A 175      10.671  20.703  14.882 
ATOM   3600  C5   DC A 175      12.764  21.395  15.806 
ATOM   3601  C6   DC A 175      13.949  22.006  15.558 
ATOM   3602  P    DA A 176      18.211  26.482  14.005 
ATOM   3603  OP1  DA A 176      19.682  26.407  13.856 
ATOM   3604  OP2  DA A 176      17.715  26.978  15.307 
ATOM   3605  O5'  DA A 176      17.594  27.368  12.822 
ATOM   3606  C5'  DA A 176      17.284  26.736  11.567 
ATOM   3607  C4'  DA A 176      15.934  27.212  11.066 
ATOM   3608  O4'  DA A 176      14.836  26.402  11.575 
ATOM   3609  C3'  DA A 176      15.548  28.640  11.452 
ATOM   3610  O3'  DA A 176      14.841  29.234  10.370 
ATOM   3611  C2'  DA A 176      14.587  28.476  12.630 
ATOM   3612  C1'  DA A 176      13.832  27.271  12.075 
ATOM   3613  N9   DA A 176      13.048  26.530  13.103 
ATOM   3614  C8   DA A 176      13.353  26.327  14.418 
ATOM   3615  N7   DA A 176      12.464  25.637  15.062 
ATOM   3616  C5   DA A 176      11.497  25.362  14.105 
ATOM   3617  C6   DA A 176      10.283  24.656  14.159 
ATOM   3618  N6   DA A 176       9.817  24.072  15.272 
ATOM   3619  N1   DA A 176       9.564  24.573  13.025 
ATOM   3620  C2   DA A 176      10.033  25.156  11.922 
ATOM   3621  N3   DA A 176      11.144  25.837  11.752 
ATOM   3622  C4   DA A 176      11.846  25.906  12.902 
ATOM   3623  P    DG A 177      15.113  30.771  10.016 
ATOM   3624  OP1  DG A 177      16.311  30.876   9.153 
ATOM   3625  OP2  DG A 177      15.138  31.570  11.261 
ATOM   3626  O5'  DG A 177      13.805  31.136   9.170 
ATOM   3627  C5'  DG A 177      13.158  30.103   8.404 
ATOM   3628  C4'  DG A 177      11.656  30.189   8.584 
ATOM   3629  O4'  DG A 177      11.190  29.423   9.732 
ATOM   3630  C3'  DG A 177      11.093  31.589   8.823 
ATOM   3631  O3'  DG A 177       9.837  31.699   8.165 
ATOM   3632  C2'  DG A 177      10.857  31.660  10.332 
ATOM   3633  C1'  DG A 177      10.316  30.243  10.493 
ATOM   3634  N9   DG A 177      10.330  29.753  11.899 
ATOM   3635  C8   DG A 177      11.236  30.013  12.904 
ATOM   3636  N7   DG A 177      10.958  29.421  14.041 
ATOM   3637  C5   DG A 177       9.784  28.721  13.770 
ATOM   3638  C6   DG A 177       9.001  27.890  14.614 
ATOM   3639  O6   DG A 177       9.185  27.598  15.792 
ATOM   3640  N1   DG A 177       7.887  27.376  13.934 
ATOM   3641  C2   DG A 177       7.572  27.631  12.614 
ATOM   3642  N2   DG A 177       6.466  27.044  12.151 
ATOM   3643  N3   DG A 177       8.308  28.409  11.824 
ATOM   3644  C4   DG A 177       9.392  28.916  12.466 
ATOM   3645  P    DA A 178       9.466  33.070   7.425 
ATOM   3646  OP1  DA A 178      10.058  33.078   6.068 
ATOM   3647  OP2  DA A 178       9.819  34.214   8.294 
ATOM   3648  O5'  DA A 178       7.874  32.949   7.316 
ATOM   3649  C5'  DA A 178       7.278  31.642   7.212 
ATOM   3650  C4'  DA A 178       6.064  31.552   8.116 
ATOM   3651  O4'  DA A 178       6.408  31.124   9.466 
ATOM   3652  C3'  DA A 178       5.294  32.855   8.328 
ATOM   3653  O3'  DA A 178       3.904  32.561   8.400 
ATOM   3654  C2'  DA A 178       5.756  33.360   9.695 
ATOM   3655  C1'  DA A 178       5.778  32.000  10.387 
ATOM   3656  N9   DA A 178       6.564  31.985  11.652 
ATOM   3657  C8   DA A 178       7.698  32.682  11.955 
ATOM   3658  N7   DA A 178       8.152  32.455  13.149 
ATOM   3659  C5   DA A 178       7.253  31.539  13.678 
ATOM   3660  C6   DA A 178       7.180  30.896  14.925 
ATOM   3661  N6   DA A 178       8.068  31.089  15.910 
ATOM   3662  N1   DA A 178       6.156  30.045  15.124 
ATOM   3663  C2   DA A 178       5.277  29.857  14.141 
ATOM   3664  N3   DA A 178       5.242  30.397  12.944 
ATOM   3665  C4   DA A 178       6.277  31.245  12.770 
ATOM   3666  P    DA A 179       2.863  33.557   7.702 
ATOM   3667  OP1  DA A 179       2.751  33.228   6.263 
ATOM   3668  OP2  DA A 179       3.225  34.956   8.022 
ATOM   3669  O5'  DA A 179       1.504  33.170   8.451 
ATOM   3670  C5'  DA A 179       1.330  31.822   8.928 
ATOM   3671  C4'  DA A 179       0.738  31.838  10.323 
ATOM   3672  O4'  DA A 179       1.759  31.913  11.358 
ATOM   3673  C3'  DA A 179      -0.192  33.010  10.637 
ATOM   3674  O3'  DA A 179      -1.250  32.547  11.468 
ATOM   3675  C2'  DA A 179       0.668  33.982  11.444 
ATOM   3676  C1'  DA A 179       1.390  32.928  12.279 
ATOM   3677  N9   DA A 179       2.629  33.429  12.936 
ATOM   3678  C8   DA A 179       3.523  34.350  12.470 
ATOM   3679  N7   DA A 179       4.510  34.580  13.279 
ATOM   3680  C5   DA A 179       4.252  33.753  14.364 
ATOM   3681  C6   DA A 179       4.937  33.531  15.570 
ATOM   3682  N6   DA A 179       6.077  34.155  15.899 
ATOM   3683  N1   DA A 179       4.406  32.641  16.429 
ATOM   3684  C2   DA A 179       3.274  32.023  16.096 
ATOM   3685  N3   DA A 179       2.549  32.148  15.005 
ATOM   3686  C4   DA A 179       3.102  33.045  14.163 
ATOM   3687  P    DG A 180      -2.731  33.104  11.222 
ATOM   3688  OP1  DG A 180      -3.380  32.327  10.143 
ATOM   3689  OP2  DG A 180      -2.683  34.570  11.028 
ATOM   3690  O5'  DG A 180      -3.430  32.770  12.622 
ATOM   3691  C5'  DG A 180      -2.977  31.630  13.375 
ATOM   3692  C4'  DG A 180      -2.853  31.994  14.841 
ATOM   3693  O4'  DG A 180      -1.544  32.544  15.169 
ATOM   3694  C3'  DG A 180      -3.834  33.050  15.350 
ATOM   3695  O3'  DG A 180      -4.220  32.718  16.678 
ATOM   3696  C2'  DG A 180      -3.022  34.345  15.390 
ATOM   3697  C1'  DG A 180      -1.733  33.729  15.926 
ATOM   3698  N9   DG A 180      -0.533  34.593  15.741 
ATOM   3699  C8   DG A 180      -0.233  35.457  14.710 
ATOM   3700  N7   DG A 180       0.915  36.075  14.850 
ATOM   3701  C5   DG A 180       1.409  35.587  16.059 
ATOM   3702  C6   DG A 180       2.617  35.888  16.740 
ATOM   3703  O6   DG A 180       3.514  36.659  16.412 
ATOM   3704  N1   DG A 180       2.722  35.167  17.938 
ATOM   3705  C2   DG A 180       1.783  34.273  18.414 
ATOM   3706  N2   DG A 180       2.071  33.686  19.578 
ATOM   3707  N3   DG A 180       0.650  33.991  17.774 
ATOM   3708  C4   DG A 180       0.533  34.682  16.610 
ATOM   3709  P    DC A 181      -5.743  32.939  17.121 
ATOM   3710  OP1  DC A 181      -6.555  31.774  16.706 
ATOM   3711  OP2  DC A 181      -6.211  34.260  16.645 
ATOM   3712  O5'  DC A 181      -5.607  32.961  18.715 
ATOM   3713  C5'  DC A 181      -4.557  32.197  19.337 
ATOM   3714  C4'  DC A 181      -3.895  33.018  20.427 
ATOM   3715  O4'  DC A 181      -2.800  33.833  19.920 
ATOM   3716  C3'  DC A 181      -4.798  34.019  21.146 
ATOM   3717  O3'  DC A 181      -4.432  34.066  22.520 
ATOM   3718  C2'  DC A 181      -4.465  35.368  20.509 
ATOM   3719  C1'  DC A 181      -2.958  35.153  20.417 
ATOM   3720  N1   DC A 181      -2.276  36.086  19.477 
ATOM   3721  C2   DC A 181      -0.990  36.510  19.802 
ATOM   3722  O2   DC A 181      -0.472  36.098  20.846 
ATOM   3723  N3   DC A 181      -0.351  37.361  18.958 
ATOM   3724  C4   DC A 181      -0.947  37.783  17.835 
ATOM   3725  N4   DC A 181      -0.283  38.613  17.045 
ATOM   3726  C5   DC A 181      -2.269  37.360  17.483 
ATOM   3727  C6   DC A 181      -2.891  36.510  18.339 
ATOM   3728  P    DA A 182      -5.581  34.183  23.627 
ATOM   3729  OP1  DA A 182      -6.120  32.837  23.926 
ATOM   3730  OP2  DA A 182      -6.571  35.200  23.209 
ATOM   3731  O5'  DA A 182      -4.755  34.724  24.885 
ATOM   3732  C5'  DA A 182      -3.367  34.362  25.017 
ATOM   3733  C4'  DA A 182      -2.552  35.574  25.426 
ATOM   3734  O4'  DA A 182      -2.089  36.345  24.281 
ATOM   3735  C3'  DA A 182      -3.279  36.602  26.293 
ATOM   3736  O3'  DA A 182      -2.363  37.133  27.243 
ATOM   3737  C2'  DA A 182      -3.673  37.716  25.324 
ATOM   3738  C1'  DA A 182      -2.379  37.714  24.516 
ATOM   3739  N9   DA A 182      -2.494  38.396  23.197 
ATOM   3740  C8   DA A 182      -3.569  38.441  22.356 
ATOM   3741  N7   DA A 182      -3.360  39.121  21.272 
ATOM   3742  C5   DA A 182      -2.049  39.560  21.401 
ATOM   3743  C6   DA A 182      -1.224  40.338  20.572 
ATOM   3744  N6   DA A 182      -1.621  40.835  19.391 
ATOM   3745  N1   DA A 182       0.026  40.590  21.001 
ATOM   3746  C2   DA A 182       0.414  40.093  22.175 
ATOM   3747  N3   DA A 182      -0.263  39.358  23.030 
ATOM   3748  C4   DA A 182      -1.511  39.122  22.577 
ATOM   3749  P    DG A 183      -2.870  37.416  28.735 
ATOM   3750  OP1  DG A 183      -2.804  36.167  29.527 
ATOM   3751  OP2  DG A 183      -4.188  38.088  28.692 
ATOM   3752  O5'  DG A 183      -1.760  38.443  29.256 
ATOM   3753  C5'  DG A 183      -0.424  38.355  28.726 
ATOM   3754  C4'  DG A 183       0.101  39.742  28.411 
ATOM   3755  O4'  DG A 183      -0.245  40.175  27.065 
ATOM   3756  C3'  DG A 183      -0.418  40.869  29.304 
ATOM   3757  O3'  DG A 183       0.632  41.803  29.525 
ATOM   3758  C2'  DG A 183      -1.507  41.549  28.477 
ATOM   3759  C1'  DG A 183      -0.777  41.489  27.139 
ATOM   3760  N9   DG A 183      -1.665  41.696  25.961 
ATOM   3761  C8   DG A 183      -2.977  41.316  25.783 
ATOM   3762  N7   DG A 183      -3.477  41.654  24.618 
ATOM   3763  C5   DG A 183      -2.421  42.304  23.981 
ATOM   3764  C6   DG A 183      -2.356  42.895  22.692 
ATOM   3765  O6   DG A 183      -3.230  42.967  21.833 
ATOM   3766  N1   DG A 183      -1.091  43.447  22.445 
ATOM   3767  C2   DG A 183      -0.029  43.429  23.328 
ATOM   3768  N2   DG A 183       1.097  44.010  22.903 
ATOM   3769  N3   DG A 183      -0.090  42.875  24.537 
ATOM   3770  C4   DG A 183      -1.311  42.335  24.792 
ATOM   3771  P    DA A 184       0.795  42.460  30.975 
ATOM   3772  OP1  DA A 184       1.566  41.549  31.849 
ATOM   3773  OP2  DA A 184      -0.531  42.878  31.482 
ATOM   3774  O5'  DA A 184       1.673  43.755  30.638 
ATOM   3775  C5'  DA A 184       2.589  43.707  29.528 
ATOM   3776  C4'  DA A 184       2.492  44.988  28.722 
ATOM   3777  O4'  DA A 184       1.468  44.918  27.688 
ATOM   3778  C3'  DA A 184       2.133  46.246  29.513 
ATOM   3779  O3'  DA A 184       2.851  47.349  28.973 
ATOM   3780  C2'  DA A 184       0.643  46.459  29.245 
ATOM   3781  C1'  DA A 184       0.675  46.093  27.764 
ATOM   3782  N9   DA A 184      -0.666  45.783  27.194 
ATOM   3783  C8   DA A 184      -1.727  45.176  27.804 
ATOM   3784  N7   DA A 184      -2.767  45.047  27.040 
ATOM   3785  C5   DA A 184      -2.369  45.609  25.834 
ATOM   3786  C6   DA A 184      -3.028  45.781  24.606 
ATOM   3787  N6   DA A 184      -4.288  45.385  24.380 
ATOM   3788  N1   DA A 184      -2.341  46.380  23.614 
ATOM   3789  C2   DA A 184      -1.089  46.771  23.845 
ATOM   3790  N3   DA A 184      -0.375  46.665  24.943 
ATOM   3791  C4   DA A 184      -1.084  46.063  25.920 
ATOM   3792  P    DA A 185       3.453  48.446  29.972 
ATOM   3793  OP1  DA A 185       4.761  47.982  30.487 
ATOM   3794  OP2  DA A 185       2.441  48.796  30.992 
ATOM   3795  O5'  DA A 185       3.672  49.686  28.985 
ATOM   3796  C5'  DA A 185       3.958  49.431  27.597 
ATOM   3797  C4'  DA A 185       3.146  50.364  26.721 
ATOM   3798  O4'  DA A 185       1.834  49.819  26.396 
ATOM   3799  C3'  DA A 185       2.837  51.737  27.317 
ATOM   3800  O3'  DA A 185       2.883  52.710  26.280 
ATOM   3801  C2'  DA A 185       1.396  51.627  27.815 
ATOM   3802  C1'  DA A 185       0.861  50.824  26.634 
ATOM   3803  N9   DA A 185      -0.440  50.152  26.907 
ATOM   3804  C8   DA A 185      -0.888  49.614  28.079 
ATOM   3805  N7   DA A 185      -2.074  49.096  27.999 
ATOM   3806  C5   DA A 185      -2.442  49.305  26.677 
ATOM   3807  C6   DA A 185      -3.602  48.981  25.954 
ATOM   3808  N6   DA A 185      -4.656  48.348  26.490 
ATOM   3809  N1   DA A 185      -3.641  49.334  24.657 
ATOM   3810  C2   DA A 185      -2.592  49.962  24.130 
ATOM   3811  N3   DA A 185      -1.461  50.315  24.702 
ATOM   3812  C4   DA A 185      -1.449  49.951  26.000 
ATOM   3813  P    DC A 186       3.528  54.143  26.590 
ATOM   3814  OP1  DC A 186       4.999  54.067  26.441 
ATOM   3815  OP2  DC A 186       3.032  54.639  27.892 
ATOM   3816  O5'  DC A 186       2.911  55.028  25.408 
ATOM   3817  C5'  DC A 186       2.601  54.396  24.152 
ATOM   3818  C4'  DC A 186       1.251  54.872  23.652 
ATOM   3819  O4'  DC A 186       0.154  54.062  24.160 
ATOM   3820  C3'  DC A 186       0.865  56.300  24.038 
ATOM   3821  O3'  DC A 186       0.158  56.894  22.956 
ATOM   3822  C2'  DC A 186      -0.096  56.136  25.215 
ATOM   3823  C1'  DC A 186      -0.851  54.931  24.661 
ATOM   3824  N1   DC A 186      -1.635  54.191  25.688 
ATOM   3825  C2   DC A 186      -2.841  53.618  25.295 
ATOM   3826  O2   DC A 186      -3.208  53.746  24.122 
ATOM   3827  N3   DC A 186      -3.571  52.939  26.218 
ATOM   3828  C4   DC A 186      -3.138  52.823  27.479 
ATOM   3829  N4   DC A 186      -3.886  52.151  28.341 
ATOM   3830  C5   DC A 186      -1.900  53.405  27.903 
ATOM   3831  C6   DC A 186      -1.186  54.080  26.967 
ATOM   3832  P    DA A 187       0.430  58.431  22.602 
ATOM   3833  OP1  DA A 187       1.628  58.536  21.738 
ATOM   3834  OP2  DA A 187       0.456  59.230  23.847 
ATOM   3835  O5'  DA A 187      -0.877  58.797  21.755 
ATOM   3836  C5'  DA A 187      -1.525  57.763  20.990 
ATOM   3837  C4'  DA A 187      -3.027  57.849  21.169 
ATOM   3838  O4'  DA A 187      -3.493  57.083  22.317 
ATOM   3839  C3'  DA A 187      -3.590  59.250  21.408 
ATOM   3840  O3'  DA A 187      -4.846  59.360  20.750 
ATOM   3841  C2'  DA A 187      -3.825  59.320  22.917 
ATOM   3842  C1'  DA A 187      -4.367  57.903  23.078 
ATOM   3843  N9   DA A 187      -4.353  57.413  24.485 
ATOM   3844  C8   DA A 187      -3.444  57.682  25.468 
ATOM   3845  N7   DA A 187      -3.708  57.103  26.598 
ATOM   3846  C5   DA A 187      -4.878  56.398  26.348 
ATOM   3847  C6   DA A 187      -5.675  55.570  27.156 
ATOM   3848  N6   DA A 187      -5.400  55.302  28.440 
ATOM   3849  N1   DA A 187      -6.771  55.028  26.593 
ATOM   3850  C2   DA A 187      -7.039  55.298  25.316 
ATOM   3851  N3   DA A 187      -6.372  56.051  24.469 
ATOM   3852  C4   DA A 187      -5.280  56.582  25.057 
ATOM   3853  P    DG A 188      -5.217  60.730  20.010 
ATOM   3854  OP1  DG A 188      -4.625  60.738  18.654 
ATOM   3855  OP2  DG A 188      -4.864  61.874  20.880 
ATOM   3856  O5'  DG A 188      -6.809  60.609  19.902 
ATOM   3857  C5'  DG A 188      -7.405  59.302  19.797 
ATOM   3858  C4'  DG A 188      -8.618  59.212  20.702 
ATOM   3859  O4'  DG A 188      -8.275  58.784  22.051 
ATOM   3860  C3'  DG A 188      -9.389  60.515  20.913 
ATOM   3861  O3'  DG A 188     -10.779  60.221  20.986 
ATOM   3862  C2'  DG A 188      -8.927  61.020  22.281 
ATOM   3863  C1'  DG A 188      -8.905  59.660  22.973 
ATOM   3864  N9   DG A 188      -8.119  59.645  24.237 
ATOM   3865  C8   DG A 188      -6.974  60.341  24.561 
ATOM   3866  N7   DG A 188      -6.527  60.101  25.770 
ATOM   3867  C5   DG A 188      -7.441  59.182  26.284 
ATOM   3868  C6   DG A 188      -7.484  58.551  27.554 
ATOM   3869  O6   DG A 188      -6.713  58.674  28.502 
ATOM   3870  N1   DG A 188      -8.583  57.687  27.660 
ATOM   3871  C2   DG A 188      -9.517  57.464  26.667 
ATOM   3872  N2   DG A 188     -10.493  56.601  26.964 
ATOM   3873  N3   DG A 188      -9.475  58.056  25.476 
ATOM   3874  C4   DG A 188      -8.415  58.897  25.358 
ATOM   3875  P    DA A 189     -11.819  61.218  20.287 
ATOM   3876  OP1  DA A 189     -11.932  60.889  18.849 
ATOM   3877  OP2  DA A 189     -11.457  62.616  20.607 
ATOM   3878  O5'  DA A 189     -13.179  60.830  21.037 
ATOM   3879  C5'  DA A 189     -13.353  59.482  21.513 
ATOM   3880  C4'  DA A 189     -13.945  59.498  22.908 
ATOM   3881  O4'  DA A 189     -12.924  59.573  23.943 
ATOM   3882  C3'  DA A 189     -14.875  60.670  23.223 
ATOM   3883  O3'  DA A 189     -15.933  60.207  24.053 
ATOM   3884  C2'  DA A 189     -14.014  61.642  24.029 
ATOM   3885  C1'  DA A 189     -13.293  60.588  24.864 
ATOM   3886  N9   DA A 189     -12.054  61.090  25.521 
ATOM   3887  C8   DA A 189     -11.159  62.010  25.055 
ATOM   3888  N7   DA A 189     -10.173  62.241  25.865 
ATOM   3889  C5   DA A 189     -10.430  61.413  26.949 
ATOM   3890  C6   DA A 189      -9.746  61.191  28.156 
ATOM   3891  N6   DA A 189      -8.606  61.816  28.485 
ATOM   3892  N1   DA A 189     -10.277  60.301  29.014 
ATOM   3893  C2   DA A 189     -11.409  59.683  28.681 
ATOM   3894  N3   DA A 189     -12.133  59.808  27.591 
ATOM   3895  C4   DA A 189     -11.581  60.705  26.748 
ATOM   3896  P    DG A 190     -17.414  60.764  23.807 
ATOM   3897  OP1  DG A 190     -18.063  59.987  22.728 
ATOM   3898  OP2  DG A 190     -17.366  62.230  23.613 
ATOM   3899  O5'  DG A 190     -18.113  60.431  25.208 
ATOM   3900  C5'  DG A 190     -17.659  59.291  25.961 
ATOM   3901  C4'  DG A 190     -17.536  59.654  27.427 
ATOM   3902  O4'  DG A 190     -16.227  60.204  27.754 
ATOM   3903  C3'  DG A 190     -18.516  60.711  27.936 
ATOM   3904  O3'  DG A 190     -18.903  60.378  29.263 
ATOM   3905  C2'  DG A 190     -17.705  62.005  27.976 
ATOM   3906  C1'  DG A 190     -16.416  61.389  28.512 
ATOM   3907  N9   DG A 190     -15.216  62.253  28.326 
ATOM   3908  C8   DG A 190     -14.915  63.117  27.296 
ATOM   3909  N7   DG A 190     -13.768  63.735  27.436 
ATOM   3910  C5   DG A 190     -13.274  63.248  28.644 
ATOM   3911  C6   DG A 190     -12.066  63.548  29.326 
ATOM   3912  O6   DG A 190     -11.169  64.319  28.997 
ATOM   3913  N1   DG A 190     -11.961  62.828  30.523 
ATOM   3914  C2   DG A 190     -12.899  61.933  30.999 
ATOM   3915  N2   DG A 190     -12.612  61.346  32.164 
ATOM   3916  N3   DG A 190     -14.032  61.651  30.359 
ATOM   3917  C4   DG A 190     -14.150  62.343  29.196 
ATOM   3918  P    DT A 191     -20.426  60.600  29.706 
ATOM   3919  OP1  DT A 191     -21.238  59.434  29.291 
ATOM   3920  OP2  DT A 191     -20.894  61.920  29.230 
ATOM   3921  O5'  DT A 191     -20.290  60.621  31.301 
ATOM   3922  C5'  DT A 191     -19.240  59.857  31.923 
ATOM   3923  C4'  DT A 191     -18.578  60.678  33.012 
ATOM   3924  O4'  DT A 191     -17.483  61.493  32.506 
ATOM   3925  C3'  DT A 191     -19.481  61.680  33.731 
ATOM   3926  O3'  DT A 191     -19.114  61.726  35.105 
ATOM   3927  C2'  DT A 191     -19.148  63.028  33.094 
ATOM   3928  C1'  DT A 191     -17.641  62.813  33.003 
ATOM   3929  N1   DT A 191     -16.959  63.746  32.063 
ATOM   3930  C2   DT A 191     -15.691  64.155  32.397 
ATOM   3931  O2   DT A 191     -15.121  63.789  33.410 
ATOM   3932  N3   DT A 191     -15.090  65.020  31.502 
ATOM   3933  C4   DT A 191     -15.641  65.496  30.330 
ATOM   3934  O4   DT A 191     -15.005  66.268  29.608 
ATOM   3935  C5   DT A 191     -16.974  65.012  30.065 
ATOM   3936  C7   DT A 191     -17.647  65.482  28.809 
ATOM   3937  C6   DT A 191     -17.582  64.170  30.918 
ATOM   3938  P    DG A 192     -20.264  61.843  36.213 
ATOM   3939  OP1  DG A 192     -20.803  60.497  36.512 
ATOM   3940  OP2  DG A 192     -21.254  62.860  35.794 
ATOM   3941  O5'  DG A 192     -19.438  62.384  37.470 
ATOM   3942  C5'  DG A 192     -18.050  62.022  37.602 
ATOM   3943  C4'  DG A 192     -17.235  63.234  38.012 
ATOM   3944  O4'  DG A 192     -16.772  64.005  36.866 
ATOM   3945  C3'  DG A 192     -17.962  64.262  38.878 
ATOM   3946  O3'  DG A 192     -17.046  64.793  39.829 
ATOM   3947  C2'  DG A 192     -18.356  65.376  37.909 
ATOM   3948  C1'  DG A 192     -17.061  65.374  37.102 
ATOM   3949  N9   DG A 192     -17.177  66.056  35.782 
ATOM   3950  C8   DG A 192     -18.251  66.112  34.922 
ATOM   3951  N7   DG A 192     -18.026  66.802  33.830 
ATOM   3952  C5   DG A 192     -16.709  67.234  33.978 
ATOM   3953  C6   DG A 192     -15.903  68.023  33.116 
ATOM   3954  O6   DG A 192     -16.192  68.511  32.027 
ATOM   3955  N1   DG A 192     -14.624  68.226  33.653 
ATOM   3956  C2   DG A 192     -14.182  67.730  34.864 
ATOM   3957  N2   DG A 192     -12.926  68.035  35.199 
ATOM   3958  N3   DG A 192     -14.938  66.989  35.672 
ATOM   3959  C4   DG A 192     -16.181  66.784  35.166 
ATOM   3960  P    DA A 193     -17.553  65.076  41.320 
ATOM   3961  OP1  DA A 193     -17.487  63.827  42.112 
ATOM   3962  OP2  DA A 193     -18.870  65.748  41.277 
ATOM   3963  O5'  DA A 193     -16.443  66.103  41.841 
ATOM   3964  C5'  DA A 193     -15.106  66.016  41.311 
ATOM   3965  C4'  DA A 193     -14.581  67.403  40.996 
ATOM   3966  O4'  DA A 193     -14.927  67.835  39.650 
ATOM   3967  C3'  DA A 193     -15.100  68.529  41.890 
ATOM   3968  O3'  DA A 193     -14.051  69.463  42.110 
ATOM   3969  C2'  DA A 193     -16.190  69.209  41.062 
ATOM   3970  C1'  DA A 193     -15.459  69.149  39.725 
ATOM   3971  N9   DA A 193     -16.348  69.356  38.547 
ATOM   3972  C8   DA A 193     -17.648  68.972  38.386 
ATOM   3973  N7   DA A 193     -18.154  69.301  37.239 
ATOM   3974  C5   DA A 193     -17.116  69.951  36.588 
ATOM   3975  C6   DA A 193     -17.016  70.544  35.319 
ATOM   3976  N6   DA A 193     -18.026  70.579  34.437 
ATOM   3977  N1   DA A 193     -15.838  71.104  34.987 
ATOM   3978  C2   DA A 193     -14.838  71.066  35.867 
ATOM   3979  N3   DA A 193     -14.813  70.543  37.074 
ATOM   3980  C4   DA A 193     -16.005  69.990  37.382 
ATOM   3981  P    DT A 194     -13.888  70.121  43.560 
ATOM   3982  OP1  DT A 194     -13.116  69.209  44.434 
ATOM   3983  OP2  DT A 194     -15.214  70.538  44.067 
ATOM   3984  O5'  DT A 194     -13.010  71.415  43.223 
ATOM   3985  C5'  DT A 194     -12.094  71.368  42.113 
ATOM   3986  C4'  DT A 194     -12.191  72.648  41.308 
ATOM   3987  O4'  DT A 194     -13.215  72.579  40.274 
ATOM   3988  C3'  DT A 194     -12.550  73.906  42.098 
ATOM   3989  O3'  DT A 194     -11.832  75.010  41.559 
ATOM   3990  C2'  DT A 194     -14.040  74.119  41.830 
ATOM   3991  C1'  DT A 194     -14.007  73.753  40.350 
ATOM   3992  N1   DT A 194     -15.349  73.443  39.780 
ATOM   3993  C2   DT A 194     -15.572  73.806  38.474 
ATOM   3994  O2   DT A 194     -14.732  74.359  37.786 
ATOM   3995  N3   DT A 194     -16.827  73.504  37.981 
ATOM   3996  C4   DT A 194     -17.850  72.883  38.669 
ATOM   3997  O4   DT A 194     -18.932  72.665  38.120 
ATOM   3998  C5   DT A 194     -17.520  72.541  40.032 
ATOM   3999  C7   DT A 194     -18.577  71.863  40.852 
ATOM   4000  C6   DT A 194     -16.308  72.824  40.537 
ATOM   4001  P    DG A 195     -11.230  76.106  42.557 
ATOM   4002  OP1  DG A 195      -9.921  75.642  43.073 
ATOM   4003  OP2  DG A 195     -12.242  76.456  43.578 
ATOM   4004  O5'  DG A 195     -11.011  77.346  41.570 
ATOM   4005  C5'  DG A 195     -10.725  77.091  40.182 
ATOM   4006  C4'  DG A 195     -11.537  78.024  39.306 
ATOM   4007  O4'  DG A 195     -12.848  77.479  38.981 
ATOM   4008  C3'  DG A 195     -11.846  79.397  39.903 
ATOM   4009  O3'  DG A 195     -11.799  80.370  38.866 
ATOM   4010  C2'  DG A 195     -13.286  79.287  40.401 
ATOM   4011  C1'  DG A 195     -13.822  78.484  39.219 
ATOM   4012  N9   DG A 195     -15.122  77.813  39.492 
ATOM   4013  C8   DG A 195     -15.591  77.265  40.666 
ATOM   4014  N7   DG A 195     -16.791  76.744  40.572 
ATOM   4015  C5   DG A 195     -17.143  76.963  39.241 
ATOM   4016  C6   DG A 195     -18.328  76.622  38.541 
ATOM   4017  O6   DG A 195     -19.330  76.045  38.958 
ATOM   4018  N1   DG A 195     -18.269  77.031  37.201 
ATOM   4019  C2   DG A 195     -17.203  77.684  36.615 
ATOM   4020  N2   DG A 195     -17.340  77.989  35.323 
ATOM   4021  N3   DG A 195     -16.089  78.004  37.273 
ATOM   4022  C4   DG A 195     -16.132  77.614  38.573 
ATOM   4023  P    DA A 196     -11.155  81.803  39.176 
ATOM   4024  OP1  DA A 196      -9.684  81.727  39.027 
ATOM   4025  OP2  DA A 196     -11.651  82.299  40.478 
ATOM   4026  O5'  DA A 196     -11.771  82.688  37.993 
ATOM   4027  C5'  DA A 196     -12.081  82.056  36.738 
ATOM   4028  C4'  DA A 196     -13.431  82.533  36.237 
ATOM   4029  O4'  DA A 196     -14.529  81.722  36.746 
ATOM   4030  C3'  DA A 196     -13.818  83.960  36.623 
ATOM   4031  O3'  DA A 196     -14.524  84.555  35.541 
ATOM   4032  C2'  DA A 196     -14.779  83.797  37.800 
ATOM   4033  C1'  DA A 196     -15.533  82.592  37.246 
ATOM   4034  N9   DA A 196     -16.317  81.851  38.273 
ATOM   4035  C8   DA A 196     -16.012  81.647  39.588 
ATOM   4036  N7   DA A 196     -16.902  80.958  40.233 
ATOM   4037  C5   DA A 196     -17.869  80.682  39.276 
ATOM   4038  C6   DA A 196     -19.082  79.977  39.330 
ATOM   4039  N6   DA A 196     -19.549  79.392  40.443 
ATOM   4040  N1   DA A 196     -19.802  79.894  38.196 
ATOM   4041  C2   DA A 196     -19.332  80.476  37.093 
ATOM   4042  N3   DA A 196     -18.221  81.157  36.923 
ATOM   4043  C4   DA A 196     -17.519  81.226  38.072 
ATOM   4044  P    DA A 197     -14.253  86.091  35.187 
ATOM   4045  OP1  DA A 197     -13.055  86.196  34.323 
ATOM   4046  OP2  DA A 197     -14.227  86.890  36.432 
ATOM   4047  O5'  DA A 197     -15.560  86.457  34.341 
ATOM   4048  C5'  DA A 197     -16.207  85.423  33.575 
ATOM   4049  C4'  DA A 197     -17.710  85.509  33.755 
ATOM   4050  O4'  DA A 197     -18.176  84.743  34.903 
ATOM   4051  C3'  DA A 197     -18.273  86.910  33.994 
ATOM   4052  O3'  DA A 197     -19.528  87.020  33.335 
ATOM   4053  C2'  DA A 197     -18.508  86.980  35.503 
ATOM   4054  C1'  DA A 197     -19.049  85.563  35.663 
ATOM   4055  N9   DA A 197     -19.036  85.073  37.070 
ATOM   4056  C8   DA A 197     -18.126  85.342  38.053 
ATOM   4057  N7   DA A 197     -18.390  84.763  39.184 
ATOM   4058  C5   DA A 197     -19.560  84.058  38.934 
ATOM   4059  C6   DA A 197     -20.358  83.231  39.741 
ATOM   4060  N6   DA A 197     -20.083  82.962  41.025 
ATOM   4061  N1   DA A 197     -21.453  82.688  39.178 
ATOM   4062  C2   DA A 197     -21.722  82.958  37.902 
ATOM   4063  N3   DA A 197     -21.054  83.711  37.055 
ATOM   4064  C4   DA A 197     -19.963  84.243  37.643 
ATOM   4065  P    DC A 198     -19.900  88.391  32.596 
ATOM   4066  OP1  DC A 198     -19.308  88.398  31.239 
ATOM   4067  OP2  DC A 198     -19.547  89.534  33.465 
ATOM   4068  O5'  DC A 198     -21.492  88.270  32.487 
ATOM   4069  C5'  DC A 198     -22.088  86.962  32.383 
ATOM   4070  C4'  DC A 198     -23.301  86.872  33.287 
ATOM   4071  O4'  DC A 198     -22.957  86.444  34.636 
ATOM   4072  C3'  DC A 198     -24.071  88.175  33.499 
ATOM   4073  O3'  DC A 198     -25.461  87.881  33.571 
ATOM   4074  C2'  DC A 198     -23.610  88.680  34.866 
ATOM   4075  C1'  DC A 198     -23.588  87.320  35.558 
ATOM   4076  N1   DC A 198     -22.801  87.305  36.823 
ATOM   4077  C2   DC A 198     -23.250  86.486  37.856 
ATOM   4078  O2   DC A 198     -24.272  85.811  37.682 
ATOM   4079  N3   DC A 198     -22.548  86.458  39.018 
ATOM   4080  C4   DC A 198     -21.445  87.204  39.167 
ATOM   4081  N4   DC A 198     -20.795  87.141  40.319 
ATOM   4082  C5   DC A 198     -20.968  88.053  38.116 
ATOM   4083  C6   DC A 198     -21.684  88.067  36.964 
ATOM   4084  P    DA A 199     -26.502  88.878  32.873 
ATOM   4085  OP1  DA A 199     -26.615  88.549  31.434 
ATOM   4086  OP2  DA A 199     -26.140  90.276  33.193 
ATOM   4087  O5'  DA A 199     -27.861  88.490  33.622 
ATOM   4088  C5'  DA A 199     -28.036  87.142  34.098 
ATOM   4089  C4'  DA A 199     -28.628  87.158  35.494 
ATOM   4090  O4'  DA A 199     -27.607  87.233  36.529 
ATOM   4091  C3'  DA A 199     -29.558  88.330  35.808 
ATOM   4092  O3'  DA A 199     -30.616  87.867  36.639 
ATOM   4093  C2'  DA A 199     -28.697  89.302  36.615 
ATOM   4094  C1'  DA A 199     -27.975  88.249  37.449 
ATOM   4095  N9   DA A 199     -26.737  88.750  38.107 
ATOM   4096  C8   DA A 199     -25.842  89.670  37.641 
ATOM   4097  N7   DA A 199     -24.856  89.901  38.450 
ATOM   4098  C5   DA A 199     -25.113  89.073  39.535 
ATOM   4099  C6   DA A 199     -24.428  88.851  40.741 
ATOM   4100  N6   DA A 199     -23.289  89.476  41.070 
ATOM   4101  N1   DA A 199     -24.960  87.961  41.600 
ATOM   4102  C2   DA A 199     -26.092  87.343  41.267 
ATOM   4103  N3   DA A 199     -26.816  87.468  40.176 
ATOM   4104  C4   DA A 199     -26.263  88.365  39.333 
ATOM   4105  P    DA A 200     -32.096  88.425  36.393 
ATOM   4106  OP1  DA A 200     -32.745  87.647  35.314 
ATOM   4107  OP2  DA A 200     -32.049  89.890  36.199 
ATOM   4108  O5'  DA A 200     -32.796  88.091  37.793 
ATOM   4109  C5'  DA A 200     -32.342  86.951  38.546 
ATOM   4110  C4'  DA A 200     -32.218  87.315  40.012 
ATOM   4111  O4'  DA A 200     -30.910  87.864  40.339 
ATOM   4112  C3'  DA A 200     -33.199  88.371  40.521 
ATOM   4113  O3'  DA A 200     -33.586  88.039  41.849 
ATOM   4114  C2'  DA A 200     -32.387  89.666  40.561 
ATOM   4115  C1'  DA A 200     -31.098  89.049  41.097 
ATOM   4116  N9   DA A 200     -29.899  89.913  40.912 
ATOM   4117  C8   DA A 200     -29.618  90.764  39.882 
ATOM   4118  N7   DA A 200     -28.485  91.383  40.008 
ATOM   4119  C5   DA A 200     -27.976  90.910  41.209 
ATOM   4120  C6   DA A 200     -26.790  91.184  41.909 
ATOM   4121  N6   DA A 200     -25.858  92.045  41.478 
ATOM   4122  N1   DA A 200     -26.596  90.539  43.075 
ATOM   4123  C2   DA A 200     -27.525  89.685  43.499 
ATOM   4124  N3   DA A 200     -28.665  89.350  42.935 
ATOM   4125  C4   DA A 200     -28.835  90.009  41.770 
ATOM   4126  P    DC A 201     -35.108  88.260  42.291 
ATOM   4127  OP1  DC A 201     -35.920  87.094  41.876 
ATOM   4128  OP2  DC A 201     -35.576  89.580  41.816 
ATOM   4129  O5'  DC A 201     -34.973  88.281  43.886 
ATOM   4130  C5'  DC A 201     -33.922  87.517  44.508 
ATOM   4131  C4'  DC A 201     -33.261  88.338  45.598 
ATOM   4132  O4'  DC A 201     -32.166  89.153  45.091 
ATOM   4133  C3'  DC A 201     -34.164  89.340  46.317 
ATOM   4134  O3'  DC A 201     -33.797  89.386  47.691 
ATOM   4135  C2'  DC A 201     -33.831  90.688  45.680 
ATOM   4136  C1'  DC A 201     -32.323  90.474  45.588 
ATOM   4137  N1   DC A 201     -31.641  91.406  44.648 
ATOM   4138  C2   DC A 201     -30.355  91.830  44.972 
ATOM   4139  O2   DC A 201     -29.837  91.419  46.017 
ATOM   4140  N3   DC A 201     -29.717  92.681  44.129 
ATOM   4141  C4   DC A 201     -30.313  93.104  43.006 
ATOM   4142  N4   DC A 201     -29.648  93.933  42.216 
ATOM   4143  C5   DC A 201     -31.635  92.681  42.654 
ATOM   4144  C6   DC A 201     -32.257  91.830  43.510 
ATOM   4145  P    DT A 202     -34.947  89.503  48.798 
ATOM   4146  OP1  DT A 202     -35.485  88.158  49.097 
ATOM   4147  OP2  DT A 202     -35.936  90.520  48.379 
ATOM   4148  O5'  DT A 202     -34.121  90.044  50.056 
ATOM   4149  C5'  DT A 202     -32.733  89.683  50.188 
ATOM   4150  C4'  DT A 202     -31.918  90.894  50.597 
ATOM   4151  O4'  DT A 202     -31.454  91.665  49.451 
ATOM   4152  C3'  DT A 202     -32.644  91.922  51.463 
ATOM   4153  O3'  DT A 202     -31.729  92.453  52.414 
ATOM   4154  C2'  DT A 202     -33.039  93.036  50.494 
ATOM   4155  C1'  DT A 202     -31.744  93.034  49.687 
ATOM   4156  N1   DT A 202     -31.859  93.716  48.368 
ATOM   4157  C2   DT A 202     -30.754  94.396  47.917 
ATOM   4158  O2   DT A 202     -29.711  94.457  48.544 
ATOM   4159  N3   DT A 202     -30.899  95.016  46.690 
ATOM   4160  C4   DT A 202     -32.029  95.011  45.899 
ATOM   4161  O4   DT A 202     -32.039  95.604  44.818 
ATOM   4162  C5   DT A 202     -33.136  94.272  46.458 
ATOM   4163  C7   DT A 202     -34.406  94.218  45.659 
ATOM   4164  C6   DT A 202     -33.024  93.660  47.647 
ATOM   4165  P    DT A 203     -32.236  92.737  53.906 
ATOM   4166  OP1  DT A 203     -32.170  91.488  54.698 
ATOM   4167  OP2  DT A 203     -33.553  93.409  53.863 
ATOM   4168  O5'  DT A 203     -31.125  93.764  54.427 
ATOM   4169  C5'  DT A 203     -29.789  93.676  53.896 
ATOM   4170  C4'  DT A 203     -29.264  95.063  53.582 
ATOM   4171  O4'  DT A 203     -29.610  95.495  52.236 
ATOM   4172  C3'  DT A 203     -29.783  96.189  54.475 
ATOM   4173  O3'  DT A 203     -28.733  97.123  54.696 
ATOM   4174  C2'  DT A 203     -30.873  96.869  53.647 
ATOM   4175  C1'  DT A 203     -30.142  96.809  52.310 
ATOM   4176  N1   DT A 203     -31.030  97.016  51.132 
ATOM   4177  C2   DT A 203     -30.495  97.679  50.054 
ATOM   4178  O2   DT A 203     -29.348  98.091  50.031 
ATOM   4179  N3   DT A 203     -31.347  97.853  48.981 
ATOM   4180  C4   DT A 203     -32.658  97.430  48.900 
ATOM   4181  O4   DT A 203     -33.325  97.644  47.886 
ATOM   4182  C5   DT A 203     -33.130  96.745  50.081 
ATOM   4183  C7   DT A 203     -34.547  96.251  50.076 
ATOM   4184  C6   DT A 203     -32.323  96.562  51.138 
ATOM   4185  P    DC A 204     -28.571  97.781  56.146 
ATOM   4186  OP1  DC A 204     -27.799  96.869  57.020 
ATOM   4187  OP2  DC A 204     -29.897  98.198  56.653 
ATOM   4188  O5'  DC A 204     -27.692  99.075  55.809 
ATOM   4189  C5'  DC A 204     -26.777  99.028  54.699 
ATOM   4190  C4'  DC A 204     -26.874 100.308  53.893 
ATOM   4191  O4'  DC A 204     -27.897 100.239  52.859 
ATOM   4192  C3'  DC A 204     -27.232 101.566  54.683 
ATOM   4193  O3'  DC A 204     -26.514 102.670  54.144 
ATOM   4194  C2'  DC A 204     -28.723 101.779  54.416 
ATOM   4195  C1'  DC A 204     -28.690 101.413  52.935 
ATOM   4196  N1   DC A 204     -30.032 101.104  52.365 
ATOM   4197  C2   DC A 204     -30.274 101.465  51.043 
ATOM   4198  O2   DC A 204     -29.375 102.023  50.403 
ATOM   4199  N3   DC A 204     -31.491 101.192  50.505 
ATOM   4200  C4   DC A 204     -32.438 100.587  51.232 
ATOM   4201  N4   DC A 204     -33.608 100.342  50.663 
ATOM   4202  C5   DC A 204     -32.209 100.207  52.595 
ATOM   4203  C6   DC A 204     -30.987 100.489  53.114 
ATOM   4204  P    DA A 205     -25.913 103.766  55.143 
ATOM   4205  OP1  DA A 205     -24.604 103.303  55.658 
ATOM   4206  OP2  DA A 205     -26.925 104.117  56.163 
ATOM   4207  O5'  DA A 205     -25.693 105.006  54.156 
ATOM   4208  C5'  DA A 205     -25.408 104.751  52.768 
ATOM   4209  C4'  DA A 205     -26.220 105.684  51.892 
ATOM   4210  O4'  DA A 205     -27.531 105.139  51.567 
ATOM   4211  C3'  DA A 205     -26.528 107.057  52.488 
ATOM   4212  O3'  DA A 205     -26.482 108.030  51.451 
ATOM   4213  C2'  DA A 205     -27.969 106.948  52.986 
ATOM   4214  C1'  DA A 205     -28.505 106.144  51.805 
ATOM   4215  N9   DA A 205     -29.805 105.473  52.077 
ATOM   4216  C8   DA A 205     -30.253 104.934  53.250 
ATOM   4217  N7   DA A 205     -31.440 104.417  53.170 
ATOM   4218  C5   DA A 205     -31.807 104.625  51.848 
ATOM   4219  C6   DA A 205     -32.968 104.302  51.125 
ATOM   4220  N6   DA A 205     -34.021 103.668  51.661 
ATOM   4221  N1   DA A 205     -33.007 104.654  49.827 
ATOM   4222  C2   DA A 205     -31.958 105.282  49.300 
ATOM   4223  N3   DA A 205     -30.827 105.636  49.873 
ATOM   4224  C4   DA A 205     -30.814 105.271  51.171 
ATOM   4225  P    DT A 206     -25.837 109.463  51.761 
ATOM   4226  OP1  DT A 206     -24.367 109.388  51.612 
ATOM   4227  OP2  DT A 206     -26.333 109.959  53.063 
ATOM   4228  O5'  DT A 206     -26.454 110.348  50.579 
ATOM   4229  C5'  DT A 206     -26.764 109.717  49.323 
ATOM   4230  C4'  DT A 206     -28.114 110.193  48.823 
ATOM   4231  O4'  DT A 206     -29.212 109.382  49.331 
ATOM   4232  C3'  DT A 206     -28.500 111.620  49.209 
ATOM   4233  O3'  DT A 206     -29.207 112.215  48.126 
ATOM   4234  C2'  DT A 206     -29.461 111.457  50.386 
ATOM   4235  C1'  DT A 206     -30.216 110.252  49.831 
ATOM   4236  N1   DT A 206     -31.000 109.511  50.859 
ATOM   4237  C2   DT A 206     -32.188 108.952  50.455 
ATOM   4238  O2   DT A 206     -32.609 109.040  49.315 
ATOM   4239  N3   DT A 206     -32.887 108.274  51.435 
ATOM   4240  C4   DT A 206     -32.505 108.113  52.752 
ATOM   4241  O4   DT A 206     -33.215 107.484  53.538 
ATOM   4242  C5   DT A 206     -31.244 108.736  53.079 
ATOM   4243  C7   DT A 206     -30.754 108.609  54.492 
ATOM   4244  C6   DT A 206     -30.544 109.402  52.146 
ATOM   4245  P    DC A 207     -28.935 113.751  47.772 
ATOM   4246  OP1  DC A 207     -27.737 113.856  46.909 
ATOM   4247  OP2  DC A 207     -28.910 114.550  49.017 
ATOM   4248  O5'  DC A 207     -30.243 114.117  46.926 
ATOM   4249  C5'  DC A 207     -30.890 113.083  46.160 
ATOM   4250  C4'  DC A 207     -32.392 113.169  46.340 
ATOM   4251  O4'  DC A 207     -32.858 112.403  47.488 
ATOM   4252  C3'  DC A 207     -32.955 114.570  46.579 
ATOM   4253  O3'  DC A 207     -34.211 114.680  45.921 
ATOM   4254  C2'  DC A 207     -33.191 114.641  48.088 
ATOM   4255  C1'  DC A 207     -33.732 113.224  48.249 
ATOM   4256  N1   DC A 207     -33.719 112.733  49.655 
ATOM   4257  C2   DC A 207     -34.751 111.890  50.060 
ATOM   4258  O2   DC A 207     -35.627 111.587  49.242 
ATOM   4259  N3   DC A 207     -34.757 111.434  51.338 
ATOM   4260  C4   DC A 207     -33.789 111.787  52.193 
ATOM   4261  N4   DC A 207     -33.839 111.314  53.430 
ATOM   4262  C5   DC A 207     -32.719 112.653  51.798 
ATOM   4263  C6   DC A 207     -32.731 113.099  50.517 
ATOM   4264  P    DA A 208     -34.582 116.051  45.181 
ATOM   4265  OP1  DA A 208     -33.990 116.059  43.824 
ATOM   4266  OP2  DA A 208     -34.230 117.194  46.050 
ATOM   4267  O5'  DA A 208     -36.174 115.930  45.072 
ATOM   4268  C5'  DA A 208     -36.770 114.623  44.968 
ATOM   4269  C4'  DA A 208     -37.984 114.532  45.872 
ATOM   4270  O4'  DA A 208     -37.640 114.104  47.222 
ATOM   4271  C3'  DA A 208     -38.754 115.835  46.084 
ATOM   4272  O3'  DA A 208     -40.144 115.542  46.156 
ATOM   4273  C2'  DA A 208     -38.293 116.340  47.452 
ATOM   4274  C1'  DA A 208     -38.271 114.980  48.143 
ATOM   4275  N9   DA A 208     -37.484 114.965  49.408 
ATOM   4276  C8   DA A 208     -36.350 115.663  49.711 
ATOM   4277  N7   DA A 208     -35.897 115.435  50.905 
ATOM   4278  C5   DA A 208     -36.795 114.520  51.434 
ATOM   4279  C6   DA A 208     -36.869 113.877  52.681 
ATOM   4280  N6   DA A 208     -35.980 114.070  53.667 
ATOM   4281  N1   DA A 208     -37.892 113.026  52.880 
ATOM   4282  C2   DA A 208     -38.771 112.838  51.898 
ATOM   4283  N3   DA A 208     -38.806 113.378  50.700 
ATOM   4284  C4   DA A 208     -37.771 114.226  50.526 
ATOM   4285  P    DA A 209     -41.185 116.538  45.458 
ATOM   4286  OP1  DA A 209     -41.298 116.209  44.019 
ATOM   4287  OP2  DA A 209     -40.823 117.937  45.778 
ATOM   4288  O5'  DA A 209     -42.544 116.150  46.207 
ATOM   4289  C5'  DA A 209     -42.718 114.803  46.684 
ATOM   4290  C4'  DA A 209     -43.311 114.819  48.079 
ATOM   4291  O4'  DA A 209     -42.290 114.893  49.114 
ATOM   4292  C3'  DA A 209     -44.241 115.990  48.393 
ATOM   4293  O3'  DA A 209     -45.299 115.528  49.224 
ATOM   4294  C2'  DA A 209     -43.380 116.962  49.200 
ATOM   4295  C1'  DA A 209     -42.658 115.909  50.035 
ATOM   4296  N9   DA A 209     -41.420 116.410  50.692 
ATOM   4297  C8   DA A 209     -40.525 117.330  50.226 
ATOM   4298  N7   DA A 209     -39.538 117.561  51.036 
ATOM   4299  C5   DA A 209     -39.796 116.733  52.120 
ATOM   4300  C6   DA A 209     -39.111 116.511  53.326 
ATOM   4301  N6   DA A 209     -37.972 117.136  53.656 
ATOM   4302  N1   DA A 209     -39.642 115.621  54.185 
ATOM   4303  C2   DA A 209     -40.774 115.004  53.852 
ATOM   4304  N3   DA A 209     -41.499 115.129  52.762 
ATOM   4305  C4   DA A 209     -40.946 116.025  51.919 
ATOM   4306  P    DG A 210     -46.779 116.085  48.978 
ATOM   4307  OP1  DG A 210     -47.428 115.308  47.899 
ATOM   4308  OP2  DG A 210     -46.731 117.551  48.784 
ATOM   4309  O5'  DG A 210     -47.479 115.751  50.378 
ATOM   4310  C5'  DG A 210     -47.025 114.611  51.132 
ATOM   4311  C4'  DG A 210     -46.901 114.975  52.598 
ATOM   4312  O4'  DG A 210     -45.592 115.524  52.925 
ATOM   4313  C3'  DG A 210     -47.882 116.031  53.107 
ATOM   4314  O3'  DG A 210     -48.268 115.699  54.434 
ATOM   4315  C2'  DG A 210     -47.070 117.326  53.147 
ATOM   4316  C1'  DG A 210     -45.781 116.710  53.682 
ATOM   4317  N9   DG A 210     -44.582 117.573  53.497 
ATOM   4318  C8   DG A 210     -44.281 118.437  52.467 
ATOM   4319  N7   DG A 210     -43.134 119.056  52.607 
ATOM   4320  C5   DG A 210     -42.640 118.568  53.815 
ATOM   4321  C6   DG A 210     -41.431 118.869  54.497 
ATOM   4322  O6   DG A 210     -40.534 119.640  54.168 
ATOM   4323  N1   DG A 210     -41.326 118.148  55.694 
ATOM   4324  C2   DG A 210     -42.265 117.254  56.170 
ATOM   4325  N2   DG A 210     -41.977 116.667  57.335 
ATOM   4326  N3   DG A 210     -43.398 116.972  55.530 
ATOM   4327  C4   DG A 210     -43.516 117.663  54.367 
ATOM   4328  P    DA A 211     -49.791 115.920  54.877 
ATOM   4329  OP1  DA A 211     -50.603 114.754  54.462 
ATOM   4330  OP2  DA A 211     -50.259 117.240  54.401 
ATOM   4331  O5'  DA A 211     -49.656 115.941  56.472 
ATOM   4332  C5'  DA A 211     -48.605 115.178  57.093 
ATOM   4333  C4'  DA A 211     -47.943 115.998  58.183 
ATOM   4334  O4'  DA A 211     -46.848 116.814  57.677 
ATOM   4335  C3'  DA A 211     -48.846 117.000  58.902 
ATOM   4336  O3'  DA A 211     -48.480 117.046  60.276 
ATOM   4337  C2'  DA A 211     -48.514 118.349  58.265 
ATOM   4338  C1'  DA A 211     -47.006 118.134  58.174 
ATOM   4339  N9   DA A 211     -46.324 119.066  57.233 
ATOM   4340  C8   DA A 211     -46.795 119.583  56.060 
ATOM   4341  N7   DA A 211     -45.959 120.374  55.463 
ATOM   4342  C5   DA A 211     -44.851 120.385  56.298 
ATOM   4343  C6   DA A 211     -43.612 121.041  56.221 
ATOM   4344  N6   DA A 211     -43.267 121.853  55.212 
ATOM   4345  N1   DA A 211     -42.738 120.832  57.223 
ATOM   4346  C2   DA A 211     -43.086 120.024  58.223 
ATOM   4347  N3   DA A 211     -44.208 119.360  58.401 
ATOM   4348  C4   DA A 211     -45.066 119.587  57.386 
ATOM   4349  P    DA A 212     -49.630 117.163  61.383 
ATOM   4350  OP1  DA A 212     -50.168 115.818  61.682 
ATOM   4351  OP2  DA A 212     -50.619 118.181  60.965 
ATOM   4352  O5'  DA A 212     -48.803 117.705  62.641 
ATOM   4353  C5'  DA A 212     -47.416 117.343  62.773 
ATOM   4354  C4'  DA A 212     -46.601 118.554  63.182 
ATOM   4355  O4'  DA A 212     -46.137 119.325  62.037 
ATOM   4356  C3'  DA A 212     -47.327 119.583  64.049 
ATOM   4357  O3'  DA A 212     -46.411 120.113  65.000 
ATOM   4358  C2'  DA A 212     -47.722 120.696  63.080 
ATOM   4359  C1'  DA A 212     -46.427 120.694  62.272 
ATOM   4360  N9   DA A 212     -46.542 121.376  60.953 
ATOM   4361  C8   DA A 212     -47.617 121.421  60.112 
ATOM   4362  N7   DA A 212     -47.408 122.101  59.028 
ATOM   4363  C5   DA A 212     -46.097 122.541  59.157 
ATOM   4364  C6   DA A 212     -45.273 123.319  58.328 
ATOM   4365  N6   DA A 212     -45.669 123.816  57.147 
ATOM   4366  N1   DA A 212     -44.022 123.570  58.757 
ATOM   4367  C2   DA A 212     -43.634 123.074  59.931 
ATOM   4368  N3   DA A 212     -44.311 122.339  60.786 
ATOM   4369  C4   DA A 212     -45.559 122.102  60.333 
ATOM   4370  P    DA A 213     -46.918 120.397  66.491 
ATOM   4371  OP1  DA A 213     -46.852 119.148  67.283 
ATOM   4372  OP2  DA A 213     -48.236 121.069  66.448 
ATOM   4373  O5'  DA A 213     -45.808 121.424  67.012 
ATOM   4374  C5'  DA A 213     -44.472 121.336  66.482 
ATOM   4375  C4'  DA A 213     -43.947 122.723  66.167 
ATOM   4376  O4'  DA A 213     -44.293 123.155  64.821 
ATOM   4377  C3'  DA A 213     -44.466 123.849  67.061 
ATOM   4378  O3'  DA A 213     -43.416 124.783  67.281 
ATOM   4379  C2'  DA A 213     -45.556 124.530  66.233 
ATOM   4380  C1'  DA A 213     -44.825 124.469  64.896 
ATOM   4381  N9   DA A 213     -45.713 124.677  63.718 
ATOM   4382  C8   DA A 213     -47.014 124.292  63.557 
ATOM   4383  N7   DA A 213     -47.520 124.621  62.410 
ATOM   4384  C5   DA A 213     -46.481 125.271  61.759 
ATOM   4385  C6   DA A 213     -46.382 125.865  60.490 
ATOM   4386  N6   DA A 213     -47.391 125.900  59.608 
ATOM   4387  N1   DA A 213     -45.203 126.424  60.158 
ATOM   4388  C2   DA A 213     -44.203 126.386  61.038 
ATOM   4389  N3   DA A 213     -44.179 125.863  62.245 
ATOM   4390  C4   DA A 213     -45.370 125.311  62.552 
ATOM   4391  P    DT A 214     -43.253 125.441  68.731 
ATOM   4392  OP1  DT A 214     -42.482 124.529  69.605 
ATOM   4393  OP2  DT A 214     -44.579 125.858  69.238 
ATOM   4394  O5'  DT A 214     -42.375 126.735  68.394 
ATOM   4395  C5'  DT A 214     -41.459 126.688  67.284 
ATOM   4396  C4'  DT A 214     -41.556 127.968  66.478 
ATOM   4397  O4'  DT A 214     -42.580 127.899  65.445 
ATOM   4398  C3'  DT A 214     -41.915 129.227  67.269 
ATOM   4399  O3'  DT A 214     -41.197 130.330  66.730 
ATOM   4400  C2'  DT A 214     -43.406 129.439  67.001 
ATOM   4401  C1'  DT A 214     -43.373 129.074  65.521 
ATOM   4402  N1   DT A 214     -44.714 128.764  64.951 
ATOM   4403  C2   DT A 214     -44.938 129.127  63.645 
ATOM   4404  O2   DT A 214     -44.097 129.679  62.957 
ATOM   4405  N3   DT A 214     -46.193 128.824  63.151 
ATOM   4406  C4   DT A 214     -47.215 128.204  63.840 
ATOM   4407  O4   DT A 214     -48.297 127.986  63.290 
ATOM   4408  C5   DT A 214     -46.886 127.861  65.202 
ATOM   4409  C7   DT A 214     -47.943 127.183  66.023 
ATOM   4410  C6   DT A 214     -45.673 128.144  65.708 
ATOM   4411  P    DA A 215     -40.595 131.426  67.728 
ATOM   4412  OP1  DA A 215     -39.287 130.963  68.244 
ATOM   4413  OP2  DA A 215     -41.607 131.777  68.749 
ATOM   4414  O5'  DA A 215     -40.376 132.667  66.741 
ATOM   4415  C5'  DA A 215     -40.090 132.411  65.353 
ATOM   4416  C4'  DA A 215     -40.902 133.344  64.477 
ATOM   4417  O4'  DA A 215     -42.214 132.800  64.152 
ATOM   4418  C3'  DA A 215     -41.211 134.717  65.073 
ATOM   4419  O3'  DA A 215     -41.165 135.691  64.037 
ATOM   4420  C2'  DA A 215     -42.652 134.608  65.572 
ATOM   4421  C1'  DA A 215     -43.188 133.804  64.390 
ATOM   4422  N9   DA A 215     -44.488 133.133  64.663 
ATOM   4423  C8   DA A 215     -44.936 132.594  65.836 
ATOM   4424  N7   DA A 215     -46.122 132.077  65.755 
ATOM   4425  C5   DA A 215     -46.490 132.285  64.434 
ATOM   4426  C6   DA A 215     -47.651 131.962  63.711 
ATOM   4427  N6   DA A 215     -48.704 131.328  64.247 
ATOM   4428  N1   DA A 215     -47.689 132.314  62.413 
ATOM   4429  C2   DA A 215     -46.640 132.943  61.886 
ATOM   4430  N3   DA A 215     -45.510 133.296  62.458 
ATOM   4431  C4   DA A 215     -45.497 132.932  63.757 
ATOM   4432  P    DT A 216     -40.520 137.123  64.346 
ATOM   4433  OP1  DT A 216     -39.049 137.048  64.198 
ATOM   4434  OP2  DT A 216     -41.016 137.619  65.649 
ATOM   4435  O5'  DT A 216     -41.137 138.008  63.164 
ATOM   4436  C5'  DT A 216     -41.447 137.377  61.908 
ATOM   4437  C4'  DT A 216     -42.797 137.853  61.408 
ATOM   4438  O4'  DT A 216     -43.894 137.043  61.917 
ATOM   4439  C3'  DT A 216     -43.183 139.281  61.794 
ATOM   4440  O3'  DT A 216     -43.890 139.875  60.712 
ATOM   4441  C2'  DT A 216     -44.144 139.117  62.971 
ATOM   4442  C1'  DT A 216     -44.899 137.912  62.417 
ATOM   4443  N1   DT A 216     -45.683 137.171  63.444 
ATOM   4444  C2   DT A 216     -46.871 136.612  63.041 
ATOM   4445  O2   DT A 216     -47.292 136.700  61.901 
ATOM   4446  N3   DT A 216     -47.570 135.934  64.021 
ATOM   4447  C4   DT A 216     -47.188 135.773  65.337 
ATOM   4448  O4   DT A 216     -47.898 135.145  66.124 
ATOM   4449  C5   DT A 216     -45.927 136.396  65.664 
ATOM   4450  C7   DT A 216     -45.437 136.269  67.078 
ATOM   4451  C6   DT A 216     -45.227 137.062  64.732 
ATOM   4452  P    DC A 217     -43.618 141.411  60.358 
ATOM   4453  OP1  DC A 217     -42.420 141.517  59.494 
ATOM   4454  OP2  DC A 217     -43.593 142.210  61.603 
ATOM   4455  O5'  DC A 217     -44.926 141.777  59.511 
ATOM   4456  C5'  DC A 217     -45.573 140.744  58.746 
ATOM   4457  C4'  DC A 217     -47.075 140.829  58.926 
ATOM   4458  O4'  DC A 217     -47.541 140.064  60.073 
ATOM   4459  C3'  DC A 217     -47.638 142.230  59.164 
ATOM   4460  O3'  DC A 217     -48.894 142.340  58.506 
ATOM   4461  C2'  DC A 217     -47.874 142.301  60.674 
ATOM   4462  C1'  DC A 217     -48.415 140.884  60.834 
ATOM   4463  N1   DC A 217     -48.401 140.394  62.241 
ATOM   4464  C2   DC A 217     -49.434 139.551  62.645 
ATOM   4465  O2   DC A 217     -50.310 139.247  61.827 
ATOM   4466  N3   DC A 217     -49.440 139.094  63.923 
ATOM   4467  C4   DC A 217     -48.472 139.447  64.779 
ATOM   4468  N4   DC A 217     -48.522 138.975  66.015 
ATOM   4469  C5   DC A 217     -47.402 140.313  64.384 
ATOM   4470  C6   DC A 217     -47.414 140.759  63.102 
ATOM   4471  P    DT A 218     -49.265 143.711  57.767 
ATOM   4472  OP1  DT A 218     -48.673 143.719  56.410 
ATOM   4473  OP2  DT A 218     -48.912 144.855  58.636 
ATOM   4474  O5'  DT A 218     -50.857 143.590  57.658 
ATOM   4475  C5'  DT A 218     -51.453 142.283  57.553 
ATOM   4476  C4'  DT A 218     -52.666 142.192  58.458 
ATOM   4477  O4'  DT A 218     -52.323 141.764  59.807 
ATOM   4478  C3'  DT A 218     -53.437 143.495  58.670 
ATOM   4479  O3'  DT A 218     -54.827 143.202  58.742 
ATOM   4480  C2'  DT A 218     -52.975 144.000  60.037 
ATOM   4481  C1'  DT A 218     -52.953 142.641  60.729 
ATOM   4482  N1   DT A 218     -52.167 142.625  61.993 
ATOM   4483  C2   DT A 218     -52.622 141.812  63.004 
ATOM   4484  O2   DT A 218     -53.622 141.121  62.899 
ATOM   4485  N3   DT A 218     -51.869 141.824  64.161 
ATOM   4486  C4   DT A 218     -50.726 142.564  64.386 
ATOM   4487  O4   DT A 218     -50.136 142.492  65.466 
ATOM   4488  C5   DT A 218     -50.327 143.387  63.268 
ATOM   4489  C7   DT A 218     -49.092 144.225  63.429 
ATOM   4490  C6   DT A 218     -51.041 143.395  62.132 
ATOM   4491  P    DC A 219     -55.868 144.198  58.043 
ATOM   4492  OP1  DC A 219     -55.980 143.869  56.605 
ATOM   4493  OP2  DC A 219     -55.506 145.597  58.364 
ATOM   4494  O5'  DC A 219     -57.227 143.811  58.793 
ATOM   4495  C5'  DC A 219     -57.401 142.463  59.269 
ATOM   4496  C4'  DC A 219     -57.993 142.479  60.665 
ATOM   4497  O4'  DC A 219     -56.972 142.553  61.700 
ATOM   4498  C3'  DC A 219     -58.923 143.650  60.979 
ATOM   4499  O3'  DC A 219     -59.981 143.188  61.810 
ATOM   4500  C2'  DC A 219     -58.063 144.622  61.785 
ATOM   4501  C1'  DC A 219     -57.341 143.569  62.620 
ATOM   4502  N1   DC A 219     -56.102 144.070  63.277 
ATOM   4503  C2   DC A 219     -55.781 143.559  64.532 
ATOM   4504  O2   DC A 219     -56.529 142.718  65.044 
ATOM   4505  N3   DC A 219     -54.655 144.004  65.149 
ATOM   4506  C4   DC A 219     -53.871 144.916  64.561 
ATOM   4507  N4   DC A 219     -52.784 145.318  65.202 
ATOM   4508  C5   DC A 219     -54.184 145.455  63.271 
ATOM   4509  C6   DC A 219     -55.313 144.998  62.671 
ATOM   4510  P    DA A 220     -61.462 143.745  61.564 
ATOM   4511  OP1  DA A 220     -62.111 142.968  60.484 
ATOM   4512  OP2  DA A 220     -61.414 145.211  61.369 
ATOM   4513  O5'  DA A 220     -62.161 143.411  62.964 
ATOM   4514  C5'  DA A 220     -61.708 142.271  63.717 
ATOM   4515  C4'  DA A 220     -61.584 142.635  65.183 
ATOM   4516  O4'  DA A 220     -60.275 143.185  65.510 
ATOM   4517  C3'  DA A 220     -62.565 143.691  65.692 
ATOM   4518  O3'  DA A 220     -62.951 143.359  67.019 
ATOM   4519  C2'  DA A 220     -61.753 144.986  65.732 
ATOM   4520  C1'  DA A 220     -60.464 144.370  66.268 
ATOM   4521  N9   DA A 220     -59.264 145.234  66.082 
ATOM   4522  C8   DA A 220     -58.983 146.084  65.053 
ATOM   4523  N7   DA A 220     -57.851 146.704  65.179 
ATOM   4524  C5   DA A 220     -57.341 146.230  66.380 
ATOM   4525  C6   DA A 220     -56.156 146.504  67.080 
ATOM   4526  N6   DA A 220     -55.223 147.365  66.649 
ATOM   4527  N1   DA A 220     -55.961 145.860  68.246 
ATOM   4528  C2   DA A 220     -56.891 145.005  68.670 
ATOM   4529  N3   DA A 220     -58.030 144.670  68.106 
ATOM   4530  C4   DA A 220     -58.201 145.330  66.941 
ATOM   4531  P    DG A 221     -64.474 143.580  67.462 
ATOM   4532  OP1  DG A 221     -65.286 142.414  67.047 
ATOM   4533  OP2  DG A 221     -64.942 144.900  66.986 
ATOM   4534  O5'  DG A 221     -64.338 143.601  69.057 
ATOM   4535  C5'  DG A 221     -63.288 142.838  69.679 
ATOM   4536  C4'  DG A 221     -62.626 143.659  70.768 
ATOM   4537  O4'  DG A 221     -61.531 144.474  70.262 
ATOM   4538  C3'  DG A 221     -63.529 144.660  71.488 
ATOM   4539  O3'  DG A 221     -63.163 144.707  72.861 
ATOM   4540  C2'  DG A 221     -63.196 146.009  70.851 
ATOM   4541  C1'  DG A 221     -61.689 145.794  70.759 
ATOM   4542  N9   DG A 221     -61.007 146.727  69.819 
ATOM   4543  C8   DG A 221     -61.465 147.258  68.633 
ATOM   4544  N7   DG A 221     -60.611 148.055  68.039 
ATOM   4545  C5   DG A 221     -59.509 148.052  68.892 
ATOM   4546  C6   DG A 221     -58.266 148.731  68.782 
ATOM   4547  O6   DG A 221     -57.877 149.486  67.895 
ATOM   4548  N1   DG A 221     -57.431 148.447  69.871 
ATOM   4549  C2   DG A 221     -57.752 147.617  70.927 
ATOM   4550  N2   DG A 221     -56.816 147.476  71.869 
ATOM   4551  N3   DG A 221     -58.918 146.980  71.028 
ATOM   4552  C4   DG A 221     -59.740 147.245  69.981 
ATOM   4553  P    DG A 222     -64.312 144.824  73.969 
ATOM   4554  OP1  DG A 222     -64.851 143.478  74.268 
ATOM   4555  OP2  DG A 222     -65.302 145.841  73.550 
ATOM   4556  O5'  DG A 222     -63.486 145.365  75.227 
ATOM   4557  C5'  DG A 222     -62.098 145.003  75.358 
ATOM   4558  C4'  DG A 222     -61.283 146.215  75.768 
ATOM   4559  O4'  DG A 222     -60.820 146.985  74.622 
ATOM   4560  C3'  DG A 222     -62.010 147.243  76.634 
ATOM   4561  O3'  DG A 222     -61.094 147.773  77.585 
ATOM   4562  C2'  DG A 222     -62.404 148.357  75.665 
ATOM   4563  C1'  DG A 222     -61.110 148.355  74.858 
ATOM   4564  N9   DG A 222     -61.225 149.036  73.538 
ATOM   4565  C8   DG A 222     -62.300 149.093  72.678 
ATOM   4566  N7   DG A 222     -62.074 149.783  71.587 
ATOM   4567  C5   DG A 222     -60.757 150.214  71.734 
ATOM   4568  C6   DG A 222     -59.951 151.003  70.873 
ATOM   4569  O6   DG A 222     -60.240 151.491  69.783 
ATOM   4570  N1   DG A 222     -58.672 151.206  71.409 
ATOM   4571  C2   DG A 222     -58.230 150.711  72.620 
ATOM   4572  N2   DG A 222     -56.974 151.016  72.955 
ATOM   4573  N3   DG A 222     -58.986 149.970  73.429 
ATOM   4574  C4   DG A 222     -60.230 149.765  72.922 
ATOM   4575  P    DC A 223     -61.601 148.057  79.076 
ATOM   4576  OP1  DC A 223     -61.535 146.808  79.868 
ATOM   4577  OP2  DC A 223     -62.919 148.729  79.033 
ATOM   4578  O5'  DC A 223     -60.491 149.084  79.597 
ATOM   4579  C5'  DC A 223     -59.155 148.996  79.067 
ATOM   4580  C4'  DC A 223     -58.629 150.383  78.753 
ATOM   4581  O4'  DC A 223     -58.976 150.816  77.406 
ATOM   4582  C3'  DC A 223     -59.149 151.509  79.646 
ATOM   4583  O3'  DC A 223     -58.099 152.444  79.866 
ATOM   4584  C2'  DC A 223     -60.238 152.190  78.818 
ATOM   4585  C1'  DC A 223     -59.508 152.129  77.481 
ATOM   4586  N1   DC A 223     -60.396 152.337  76.303 
ATOM   4587  C2   DC A 223     -59.868 153.007  75.202 
ATOM   4588  O2   DC A 223     -58.696 153.397  75.247 
ATOM   4589  N3   DC A 223     -60.662 153.207  74.118 
ATOM   4590  C4   DC A 223     -61.927 152.768  74.109 
ATOM   4591  N4   DC A 223     -62.660 152.987  73.029 
ATOM   4592  C5   DC A 223     -62.489 152.077  75.231 
ATOM   4593  C6   DC A 223     -61.680 151.888  76.304 
ATOM   4594  P    DT A 224     -57.936 153.101  81.316 
ATOM   4595  OP1  DT A 224     -57.164 152.190  82.190 
ATOM   4596  OP2  DT A 224     -59.262 153.519  81.824 
ATOM   4597  O5'  DT A 224     -57.058 154.396  80.979 
ATOM   4598  C5'  DT A 224     -56.142 154.348  79.869 
ATOM   4599  C4'  DT A 224     -56.239 155.629  79.064 
ATOM   4600  O4'  DT A 224     -57.263 155.559  78.030 
ATOM   4601  C3'  DT A 224     -56.598 156.887  79.854 
ATOM   4602  O3'  DT A 224     -55.880 157.990  79.315 
ATOM   4603  C2'  DT A 224     -58.088 157.099  79.587 
ATOM   4604  C1'  DT A 224     -58.056 156.734  78.106 
ATOM   4605  N1   DT A 224     -59.397 156.424  77.536 
ATOM   4606  C2   DT A 224     -59.621 156.787  76.230 
ATOM   4607  O2   DT A 224     -58.780 157.339  75.542 
ATOM   4608  N3   DT A 224     -60.876 156.485  75.737 
ATOM   4609  C4   DT A 224     -61.898 155.864  76.425 
ATOM   4610  O4   DT A 224     -62.980 155.646  75.876 
ATOM   4611  C5   DT A 224     -61.568 155.522  77.788 
ATOM   4612  C7   DT A 224     -62.625 154.843  78.609 
ATOM   4613  C6   DT A 224     -60.356 155.805  78.294 
ATOM   4614  P    DA A 225     -55.278 159.087  80.313 
ATOM   4615  OP1  DA A 225     -53.970 158.623  80.829 
ATOM   4616  OP2  DA A 225     -56.290 159.437  81.334 
ATOM   4617  O5'  DA A 225     -55.059 160.327  79.327 
ATOM   4618  C5'  DA A 225     -54.773 160.072  77.938 
ATOM   4619  C4'  DA A 225     -55.585 161.004  77.062 
ATOM   4620  O4'  DA A 225     -56.897 160.460  76.737 
ATOM   4621  C3'  DA A 225     -55.894 162.377  77.659 
ATOM   4622  O3'  DA A 225     -55.847 163.351  76.622 
ATOM   4623  C2'  DA A 225     -57.335 162.268  78.157 
ATOM   4624  C1'  DA A 225     -57.870 161.465  76.975 
ATOM   4625  N9   DA A 225     -59.171 160.793  77.248 
ATOM   4626  C8   DA A 225     -59.619 160.255  78.421 
ATOM   4627  N7   DA A 225     -60.805 159.737  78.341 
ATOM   4628  C5   DA A 225     -61.173 159.946  77.019 
ATOM   4629  C6   DA A 225     -62.333 159.622  76.296 
ATOM   4630  N6   DA A 225     -63.387 158.989  76.832 
ATOM   4631  N1   DA A 225     -62.372 159.975  74.998 
ATOM   4632  C2   DA A 225     -61.323 160.603  74.471 
ATOM   4633  N3   DA A 225     -60.192 160.956  75.044 
ATOM   4634  C4   DA A 225     -60.180 160.592  76.342 
ATOM   4635  P    DA A 226     -55.203 164.783  76.932 
ATOM   4636  OP1  DA A 226     -53.732 164.708  76.783 
ATOM   4637  OP2  DA A 226     -55.699 165.279  78.234 
ATOM   4638  O5'  DA A 226     -55.819 165.669  75.749 
ATOM   4639  C5'  DA A 226     -56.130 165.037  74.494 
ATOM   4640  C4'  DA A 226     -57.480 165.513  73.993 
ATOM   4641  O4'  DA A 226     -58.577 164.703  74.502 
ATOM   4642  C3'  DA A 226     -57.866 166.941  74.379 
ATOM   4643  O3'  DA A 226     -58.573 167.535  73.297 
ATOM   4644  C2'  DA A 226     -58.827 166.777  75.557 
ATOM   4645  C1'  DA A 226     -59.582 165.572  75.002 
ATOM   4646  N9   DA A 226     -60.366 164.831  76.030 
ATOM   4647  C8   DA A 226     -60.060 164.628  77.345 
ATOM   4648  N7   DA A 226     -60.950 163.938  77.989 
ATOM   4649  C5   DA A 226     -61.917 163.663  77.032 
ATOM   4650  C6   DA A 226     -63.130 162.957  77.086 
ATOM   4651  N6   DA A 226     -63.597 162.373  78.199 
ATOM   4652  N1   DA A 226     -63.850 162.874  75.952 
ATOM   4653  C2   DA A 226     -63.381 163.457  74.849 
ATOM   4654  N3   DA A 226     -62.269 164.138  74.679 
ATOM   4655  C4   DA A 226     -61.568 164.207  75.829 
ATOM   4656  P    DT A 227     -58.301 169.072  72.943 
ATOM   4657  OP1  DT A 227     -57.103 169.177  72.080 
ATOM   4658  OP2  DT A 227     -58.275 169.871  74.188 
ATOM   4659  O5'  DT A 227     -59.608 169.437  72.097 
ATOM   4660  C5'  DT A 227     -60.256 168.404  71.331 
ATOM   4661  C4'  DT A 227     -61.758 168.490  71.511 
ATOM   4662  O4'  DT A 227     -62.224 167.724  72.659 
ATOM   4663  C3'  DT A 227     -62.321 169.891  71.750 
ATOM   4664  O3'  DT A 227     -63.577 170.000  71.092 
ATOM   4665  C2'  DT A 227     -62.556 169.961  73.259 
ATOM   4666  C1'  DT A 227     -63.097 168.544  73.420 
ATOM   4667  N1   DT A 227     -63.084 168.054  74.826 
ATOM   4668  C2   DT A 227     -64.109 167.223  75.209 
ATOM   4669  O2   DT A 227     -65.005 166.883  74.455 
ATOM   4670  N3   DT A 227     -64.064 166.790  76.520 
ATOM   4671  C4   DT A 227     -63.101 167.111  77.456 
ATOM   4672  O4   DT A 227     -63.167 166.661  78.601 
ATOM   4673  C5   DT A 227     -62.067 167.987  76.960 
ATOM   4674  C7   DT A 227     -60.979 168.387  77.914 
ATOM   4675  C6   DT A 227     -62.087 168.424  75.690 
ATOM   4676  P    DG A 228     -63.948 171.371  70.352 
ATOM   4677  OP1  DG A 228     -63.356 171.379  68.995 
ATOM   4678  OP2  DG A 228     -63.595 172.515  71.221 
ATOM   4679  O5'  DG A 228     -65.540 171.250  70.243 
ATOM   4680  C5'  DG A 228     -66.136 169.943  70.139 
ATOM   4681  C4'  DG A 228     -67.349 169.853  71.043 
ATOM   4682  O4'  DG A 228     -67.006 169.425  72.393 
ATOM   4683  C3'  DG A 228     -68.120 171.156  71.255 
ATOM   4684  O3'  DG A 228     -69.509 170.862  71.327 
ATOM   4685  C2'  DG A 228     -67.658 171.661  72.622 
ATOM   4686  C1'  DG A 228     -67.636 170.301  73.314 
ATOM   4687  N9   DG A 228     -66.850 170.286  74.579 
ATOM   4688  C8   DG A 228     -65.705 170.982  74.902 
ATOM   4689  N7   DG A 228     -65.258 170.742  76.111 
ATOM   4690  C5   DG A 228     -66.171 169.823  76.626 
ATOM   4691  C6   DG A 228     -66.215 169.192  77.896 
ATOM   4692  O6   DG A 228     -65.444 169.315  78.843 
ATOM   4693  N1   DG A 228     -67.314 168.328  78.001 
ATOM   4694  C2   DG A 228     -68.248 168.104  77.009 
ATOM   4695  N2   DG A 228     -69.224 167.242  77.305 
ATOM   4696  N3   DG A 228     -68.206 168.697  75.817 
ATOM   4697  C4   DG A 228     -67.146 169.538  75.699 
ATOM   4698  P    DT A 229     -70.550 171.859  70.629 
ATOM   4699  OP1  DT A 229     -70.663 171.529  69.190 
ATOM   4700  OP2  DT A 229     -70.188 173.257  70.949 
ATOM   4701  O5'  DT A 229     -71.910 171.471  71.378 
ATOM   4702  C5'  DT A 229     -72.084 170.123  71.855 
ATOM   4703  C4'  DT A 229     -72.676 170.139  73.250 
ATOM   4704  O4'  DT A 229     -71.655 170.214  74.285 
ATOM   4705  C3'  DT A 229     -73.606 171.311  73.564 
ATOM   4706  O3'  DT A 229     -74.664 170.848  74.395 
ATOM   4707  C2'  DT A 229     -72.745 172.283  74.371 
ATOM   4708  C1'  DT A 229     -72.024 171.229  75.206 
ATOM   4709  N1   DT A 229     -70.785 171.730  75.863 
ATOM   4710  C2   DT A 229     -70.481 171.216  77.101 
ATOM   4711  O2   DT A 229     -71.174 170.386  77.661 
ATOM   4712  N3   DT A 229     -69.326 171.706  77.679 
ATOM   4713  C4   DT A 229     -68.471 172.642  77.135 
ATOM   4714  O4   DT A 229     -67.465 173.004  77.748 
ATOM   4715  C5   DT A 229     -68.874 173.123  75.834 
ATOM   4716  C7   DT A 229     -67.999 174.145  75.171 
ATOM   4717  C6   DT A 229     -69.992 172.665  75.249 
ATOM   4718  P    DC A 230     -76.145 171.405  74.149 
ATOM   4719  OP1  DC A 230     -76.794 170.628  73.070 
ATOM   4720  OP2  DC A 230     -76.097 172.871  73.955 
ATOM   4721  O5'  DC A 230     -76.844 171.072  75.549 
ATOM   4722  C5'  DC A 230     -76.390 169.931  76.303 
ATOM   4723  C4'  DC A 230     -76.267 170.295  77.769 
ATOM   4724  O4'  DC A 230     -74.958 170.845  78.096 
ATOM   4725  C3'  DC A 230     -77.247 171.351  78.277 
ATOM   4726  O3'  DC A 230     -77.634 171.019  79.605 
ATOM   4727  C2'  DC A 230     -76.436 172.646  78.317 
ATOM   4728  C1'  DC A 230     -75.147 172.030  78.853 
ATOM   4729  N1   DC A 230     -73.947 172.894  78.668 
ATOM   4730  C2   DC A 230     -72.963 172.857  79.653 
ATOM   4731  O2   DC A 230     -73.123 172.117  80.629 
ATOM   4732  N3   DC A 230     -71.862 173.638  79.503 
ATOM   4733  C4   DC A 230     -71.725 174.427  78.429 
ATOM   4734  N4   DC A 230     -70.634 175.169  78.328 
ATOM   4735  C5   DC A 230     -72.727 174.480  77.405 
ATOM   4736  C6   DC A 230     -73.820 173.692  77.574 
ATOM   4737  P    DG A 231     -79.157 171.241  80.048 
ATOM   4738  OP1  DG A 231     -79.969 170.075  79.633 
ATOM   4739  OP2  DG A 231     -79.625 172.561  79.572 
ATOM   4740  O5'  DG A 231     -79.021 171.262  81.642 
ATOM   4741  C5'  DG A 231     -77.970 170.498  82.264 
ATOM   4742  C4'  DG A 231     -77.309 171.319  83.354 
ATOM   4743  O4'  DG A 231     -76.214 172.134  82.847 
ATOM   4744  C3'  DG A 231     -78.212 172.320  84.073 
ATOM   4745  O3'  DG A 231     -77.845 172.367  85.447 
ATOM   4746  C2'  DG A 231     -77.879 173.669  83.436 
ATOM   4747  C1'  DG A 231     -76.372 173.454  83.344 
ATOM   4748  N9   DG A 231     -75.690 174.387  82.404 
ATOM   4749  C8   DG A 231     -76.148 174.919  81.218 
ATOM   4750  N7   DG A 231     -75.294 175.715  80.625 
ATOM   4751  C5   DG A 231     -74.191 175.712  81.478 
ATOM   4752  C6   DG A 231     -72.949 176.391  81.368 
ATOM   4753  O6   DG A 231     -72.560 177.147  80.480 
ATOM   4754  N1   DG A 231     -72.113 176.108  82.457 
ATOM   4755  C2   DG A 231     -72.435 175.277  83.512 
ATOM   4756  N2   DG A 231     -71.498 175.136  84.454 
ATOM   4757  N3   DG A 231     -73.600 174.640  83.614 
ATOM   4758  C4   DG A 231     -74.422 174.905  82.566 
ATOM   4759  P    DT A 232     -78.995 172.484  86.554 
ATOM   4760  OP1  DT A 232     -79.534 171.138  86.853 
ATOM   4761  OP2  DT A 232     -79.985 173.501  86.136 
ATOM   4762  O5'  DT A 232     -78.169 173.025  87.812 
ATOM   4763  C5'  DT A 232     -76.781 172.663  87.944 
ATOM   4764  C4'  DT A 232     -75.966 173.875  88.353 
ATOM   4765  O4'  DT A 232     -75.503 174.646  87.208 
ATOM   4766  C3'  DT A 232     -76.693 174.903  89.220 
ATOM   4767  O3'  DT A 232     -75.777 175.434  90.170 
ATOM   4768  C2'  DT A 232     -77.087 176.017  88.251 
ATOM   4769  C1'  DT A 232     -75.792 176.015  87.443 
ATOM   4770  N1   DT A 232     -75.908 176.697  86.124 
ATOM   4771  C2   DT A 232     -74.802 177.376  85.673 
ATOM   4772  O2   DT A 232     -73.759 177.437  86.300 
ATOM   4773  N3   DT A 232     -74.947 177.997  84.446 
ATOM   4774  C4   DT A 232     -76.078 177.992  83.656 
ATOM   4775  O4   DT A 232     -76.088 178.585  82.574 
ATOM   4776  C5   DT A 232     -77.184 177.253  84.214 
ATOM   4777  C7   DT A 232     -78.454 177.198  83.416 
ATOM   4778  C6   DT A 232     -77.072 176.641  85.403 
ATOM   4779  P    DC A 233     -76.284 175.717  91.662 
ATOM   4780  OP1  DC A 233     -76.218 174.468  92.454 
ATOM   4781  OP2  DC A 233     -77.601 176.389  91.619 
ATOM   4782  O5'  DC A 233     -75.174 176.744  92.183 
ATOM   4783  C5'  DC A 233     -73.837 176.656  91.653 
ATOM   4784  C4'  DC A 233     -73.312 178.043  91.338 
ATOM   4785  O4'  DC A 233     -73.658 178.476  89.992 
ATOM   4786  C3'  DC A 233     -73.831 179.170  92.232 
ATOM   4787  O3'  DC A 233     -72.782 180.104  92.452 
ATOM   4788  C2'  DC A 233     -74.921 179.850  91.404 
ATOM   4789  C1'  DC A 233     -74.190 179.790  90.067 
ATOM   4790  N1   DC A 233     -75.079 179.997  88.888 
ATOM   4791  C2   DC A 233     -74.551 180.667  87.788 
ATOM   4792  O2   DC A 233     -73.378 181.058  87.833 
ATOM   4793  N3   DC A 233     -75.345 180.867  86.704 
ATOM   4794  C4   DC A 233     -76.609 180.428  86.694 
ATOM   4795  N4   DC A 233     -77.343 180.647  85.614 
ATOM   4796  C5   DC A 233     -77.172 179.737  87.817 
ATOM   4797  C6   DC A 233     -76.363 179.548  88.890 
ATOM   4798  P    DT A 234     -72.619 180.761  93.902 
ATOM   4799  OP1  DT A 234     -71.847 179.850  94.776 
ATOM   4800  OP2  DT A 234     -73.945 181.179  94.409 
ATOM   4801  O5'  DT A 234     -71.741 182.056  93.565 
ATOM   4802  C5'  DT A 234     -70.825 182.008  92.455 
ATOM   4803  C4'  DT A 234     -70.922 183.289  91.649 
ATOM   4804  O4'  DT A 234     -71.946 183.219  90.615 
ATOM   4805  C3'  DT A 234     -71.281 184.547  92.440 
ATOM   4806  O3'  DT A 234     -70.563 185.651  91.900 
ATOM   4807  C2'  DT A 234     -72.771 184.760  92.172 
ATOM   4808  C1'  DT A 234     -72.738 184.394  90.691 
ATOM   4809  N1   DT A 234     -74.080 184.084  90.121 
ATOM   4810  C2   DT A 234     -74.303 184.447  88.816 
ATOM   4811  O2   DT A 234     -73.463 184.999  88.127 
ATOM   4812  N3   DT A 234     -75.558 184.145  88.322 
ATOM   4813  C4   DT A 234     -76.581 183.524  89.011 
ATOM   4814  O4   DT A 234     -77.663 183.306  88.461 
ATOM   4815  C5   DT A 234     -76.251 183.182  90.373 
ATOM   4816  C7   DT A 234     -77.308 182.504  91.194 
ATOM   4817  C6   DT A 234     -75.039 183.465  90.879 
ATOM   4818  P    DG A 235     -69.961 186.747  92.899 
ATOM   4819  OP1  DG A 235     -68.652 186.283  93.414 
ATOM   4820  OP2  DG A 235     -70.973 187.097  93.919 
ATOM   4821  O5'  DG A 235     -69.742 187.987  91.912 
ATOM   4822  C5'  DG A 235     -69.456 187.732  90.524 
ATOM   4823  C4'  DG A 235     -70.268 188.665  89.648 
ATOM   4824  O4'  DG A 235     -71.579 188.120  89.323 
ATOM   4825  C3'  DG A 235     -70.577 190.038  90.244 
ATOM   4826  O3'  DG A 235     -70.530 191.011  89.207 
ATOM   4827  C2'  DG A 235     -72.017 189.928  90.743 
ATOM   4828  C1'  DG A 235     -72.553 189.125  89.561 
ATOM   4829  N9   DG A 235     -73.853 188.453  89.834 
ATOM   4830  C8   DG A 235     -74.322 187.906  91.008 
ATOM   4831  N7   DG A 235     -75.522 187.385  90.914 
ATOM   4832  C5   DG A 235     -75.874 187.604  89.583 
ATOM   4833  C6   DG A 235     -77.059 187.262  88.883 
ATOM   4834  O6   DG A 235     -78.061 186.686  89.300 
ATOM   4835  N1   DG A 235     -77.000 187.672  87.543 
ATOM   4836  C2   DG A 235     -75.934 188.325  86.957 
ATOM   4837  N2   DG A 235     -76.071 188.630  85.665 
ATOM   4838  N3   DG A 235     -74.820 188.645  87.615 
ATOM   4839  C4   DG A 235     -74.863 188.255  88.915 
ATOM   4840  P    DT A 236     -69.885 192.444  89.517 
ATOM   4841  OP1  DT A 236     -68.415 192.368  89.368 
ATOM   4842  OP2  DT A 236     -70.382 192.940  90.819 
ATOM   4843  O5'  DT A 236     -70.502 193.329  88.335 
ATOM   4844  C5'  DT A 236     -70.812 192.697  87.079 
ATOM   4845  C4'  DT A 236     -72.162 193.173  86.579 
ATOM   4846  O4'  DT A 236     -73.260 192.363  87.087 
ATOM   4847  C3'  DT A 236     -72.549 194.601  86.965 
ATOM   4848  O3'  DT A 236     -73.255 195.195  85.883 
ATOM   4849  C2'  DT A 236     -73.510 194.437  88.142 
ATOM   4850  C1'  DT A 236     -74.264 193.232  87.588 
ATOM   4851  N1   DT A 236     -75.048 192.492  88.615 
ATOM   4852  C2   DT A 236     -76.236 191.932  88.212 
ATOM   4853  O2   DT A 236     -76.657 192.020  87.071 
ATOM   4854  N3   DT A 236     -76.935 191.254  89.191 
ATOM   4855  C4   DT A 236     -76.553 191.094  90.508 
ATOM   4856  O4   DT A 236     -77.264 190.465  91.295 
ATOM   4857  C5   DT A 236     -75.292 191.717  90.835 
ATOM   4858  C7   DT A 236     -74.803 191.590  92.248 
ATOM   4859  C6   DT A 236     -74.592 192.382  89.902 
ATOM   4860  P    DA A 237     -72.984 196.732  85.529 
ATOM   4861  OP1  DA A 237     -71.785 196.837  84.665 
ATOM   4862  OP2  DA A 237     -72.958 197.531  86.774 
ATOM   4863  O5'  DA A 237     -74.291 197.098  84.682 
ATOM   4864  C5'  DA A 237     -74.938 196.064  83.917 
ATOM   4865  C4'  DA A 237     -76.441 196.150  84.096 
ATOM   4866  O4'  DA A 237     -76.907 195.384  85.244 
ATOM   4867  C3'  DA A 237     -77.004 197.551  84.335 
ATOM   4868  O3'  DA A 237     -78.259 197.661  83.677 
ATOM   4869  C2'  DA A 237     -77.239 197.621  85.844 
ATOM   4870  C1'  DA A 237     -77.780 196.204  86.005 
ATOM   4871  N9   DA A 237     -77.767 195.714  87.412 
ATOM   4872  C8   DA A 237     -76.857 195.983  88.395 
ATOM   4873  N7   DA A 237     -77.121 195.404  89.525 
ATOM   4874  C5   DA A 237     -78.291 194.699  89.275 
ATOM   4875  C6   DA A 237     -79.089 193.871  90.083 
ATOM   4876  N6   DA A 237     -78.814 193.603  91.367 
ATOM   4877  N1   DA A 237     -80.184 193.329  89.520 
ATOM   4878  C2   DA A 237     -80.453 193.599  88.243 
ATOM   4879  N3   DA A 237     -79.785 194.352  87.396 
ATOM   4880  C4   DA A 237     -78.694 194.883  87.984 
ATOM   4881  P    DT A 238     -78.631 199.031  82.937 
ATOM   4882  OP1  DT A 238     -78.039 199.039  81.581 
ATOM   4883  OP2  DT A 238     -78.278 200.175  83.807 
ATOM   4884  O5'  DT A 238     -80.223 198.910  82.829 
ATOM   4885  C5'  DT A 238     -80.819 197.603  82.724 
ATOM   4886  C4'  DT A 238     -82.032 197.513  83.629 
ATOM   4887  O4'  DT A 238     -81.688 197.085  84.978 
ATOM   4888  C3'  DT A 238     -82.802 198.816  83.840 
ATOM   4889  O3'  DT A 238     -84.192 198.522  83.913 
ATOM   4890  C2'  DT A 238     -82.341 199.321  85.208 
ATOM   4891  C1'  DT A 238     -82.319 197.961  85.900 
ATOM   4892  N1   DT A 238     -81.532 197.946  87.164 
ATOM   4893  C2   DT A 238     -81.988 197.132  88.174 
ATOM   4894  O2   DT A 238     -82.987 196.442  88.070 
ATOM   4895  N3   DT A 238     -81.234 197.145  89.331 
ATOM   4896  C4   DT A 238     -80.091 197.885  89.556 
ATOM   4897  O4   DT A 238     -79.501 197.813  90.637 
ATOM   4898  C5   DT A 238     -79.693 198.707  88.439 
ATOM   4899  C7   DT A 238     -78.458 199.546  88.600 
ATOM   4900  C6   DT A 238     -80.406 198.715  87.302 
ATOM   4901  P    DA A 239     -85.233 199.519  83.214 
ATOM   4902  OP1  DA A 239     -85.346 199.190  81.776 
ATOM   4903  OP2  DA A 239     -84.871 200.917  83.534 
ATOM   4904  O5'  DA A 239     -86.592 199.131  83.964 
ATOM   4905  C5'  DA A 239     -86.767 197.783  84.440 
ATOM   4906  C4'  DA A 239     -87.359 197.799  85.835 
ATOM   4907  O4'  DA A 239     -86.338 197.874  86.871 
ATOM   4908  C3'  DA A 239     -88.289 198.971  86.150 
ATOM   4909  O3'  DA A 239     -89.347 198.508  86.980 
ATOM   4910  C2'  DA A 239     -87.428 199.943  86.956 
ATOM   4911  C1'  DA A 239     -86.706 198.889  87.791 
ATOM   4912  N9   DA A 239     -85.468 199.391  88.448 
ATOM   4913  C8   DA A 239     -84.573 200.311  87.982 
ATOM   4914  N7   DA A 239     -83.586 200.542  88.792 
ATOM   4915  C5   DA A 239     -83.844 199.714  89.876 
ATOM   4916  C6   DA A 239     -83.159 199.492  91.083 
ATOM   4917  N6   DA A 239     -82.020 200.117  91.412 
ATOM   4918  N1   DA A 239     -83.691 198.602  91.941 
ATOM   4919  C2   DA A 239     -84.823 197.984  91.608 
ATOM   4920  N3   DA A 239     -85.547 198.109  90.518 
ATOM   4921  C4   DA A 239     -84.994 199.006  89.675 
ATOM   4922  P    DG A 240     -90.827 199.065  86.734 
ATOM   4923  OP1  DG A 240     -91.476 198.288  85.655 
ATOM   4924  OP2  DG A 240     -90.780 200.531  86.540 
ATOM   4925  O5'  DG A 240     -91.527 198.732  88.135 
ATOM   4926  C5'  DG A 240     -91.073 197.592  88.888 
ATOM   4927  C4'  DG A 240     -90.949 197.955  90.354 
ATOM   4928  O4'  DG A 240     -89.641 198.505  90.681 
ATOM   4929  C3'  DG A 240     -91.930 199.012  90.863 
ATOM   4930  O3'  DG A 240     -92.317 198.679  92.190 
ATOM   4931  C2'  DG A 240     -91.118 200.306  90.903 
ATOM   4932  C1'  DG A 240     -89.829 199.690  91.439 
ATOM   4933  N9   DG A 240     -88.630 200.554  91.253 
ATOM   4934  C8   DG A 240     -88.329 201.418  90.223 
ATOM   4935  N7   DG A 240     -87.182 202.037  90.363 
ATOM   4936  C5   DG A 240     -86.688 201.549  91.572 
ATOM   4937  C6   DG A 240     -85.480 201.850  92.253 
ATOM   4938  O6   DG A 240     -84.582 202.621  91.924 
ATOM   4939  N1   DG A 240     -85.375 201.129  93.450 
ATOM   4940  C2   DG A 240     -86.313 200.234  93.926 
ATOM   4941  N2   DG A 240     -86.026 199.647  95.091 
ATOM   4942  N3   DG A 240     -87.446 199.952  93.286 
ATOM   4943  C4   DG A 240     -87.564 200.644  92.123 
ATOM   4944  P    DT A 241     -93.839 198.901  92.633 
ATOM   4945  OP1  DT A 241     -94.651 197.735  92.218 
ATOM   4946  OP2  DT A 241     -94.307 200.221  92.157 
ATOM   4947  O5'  DT A 241     -93.704 198.922  94.228 
ATOM   4948  C5'  DT A 241     -92.653 198.158  94.850 
ATOM   4949  C4'  DT A 241     -91.991 198.979  95.939 
ATOM   4950  O4'  DT A 241     -90.896 199.794  95.433 
ATOM   4951  C3'  DT A 241     -92.895 199.981  96.658 
ATOM   4952  O3'  DT A 241     -92.528 200.027  98.032 
ATOM   4953  C2'  DT A 241     -92.562 201.329  96.021 
ATOM   4954  C1'  DT A 241     -91.054 201.114  95.930 
ATOM   4955  N1   DT A 241     -90.372 202.047  94.990 
ATOM   4956  C2   DT A 241     -89.104 202.456  95.324 
ATOM   4957  O2   DT A 241     -88.535 202.090  96.337 
ATOM   4958  N3   DT A 241     -88.503 203.321  94.429 
ATOM   4959  C4   DT A 241     -89.054 203.797  93.257 
ATOM   4960  O4   DT A 241     -88.419 204.569  92.535 
ATOM   4961  C5   DT A 241     -90.388 203.313  92.992 
ATOM   4962  C7   DT A 241     -91.061 203.783  91.736 
ATOM   4963  C6   DT A 241     -90.996 202.471  93.845 
ATOM   4964  P    DG A 242     -93.678 200.144  99.140 
ATOM   4965  OP1  DG A 242     -94.216 198.798  99.439 
ATOM   4966  OP2  DG A 242     -94.667 201.161  98.721 
ATOM   4967  O5'  DG A 242     -92.852 200.685 100.397 
ATOM   4968  C5'  DG A 242     -91.464 200.323 100.529 
ATOM   4969  C4'  DG A 242     -90.649 201.535 100.939 
ATOM   4970  O4'  DG A 242     -90.185 202.306  99.793 
ATOM   4971  C3'  DG A 242     -91.375 202.563 101.805 
ATOM   4972  O3'  DG A 242     -90.460 203.094 102.756 
ATOM   4973  C2'  DG A 242     -91.770 203.677 100.836 
ATOM   4974  C1'  DG A 242     -90.475 203.675 100.029 
ATOM   4975  N9   DG A 242     -90.590 204.357  98.709 
ATOM   4976  C8   DG A 242     -91.665 204.413  97.849 
ATOM   4977  N7   DG A 242     -91.439 205.103  96.758 
ATOM   4978  C5   DG A 242     -90.122 205.535  96.905 
ATOM   4979  C6   DG A 242     -89.317 206.324  96.043 
ATOM   4980  O6   DG A 242     -89.605 206.812  94.954 
ATOM   4981  N1   DG A 242     -88.038 206.527  96.580 
ATOM   4982  C2   DG A 242     -87.595 206.031  97.791 
ATOM   4983  N2   DG A 242     -86.339 206.336  98.126 
ATOM   4984  N3   DG A 242     -88.352 205.290  98.599 
ATOM   4985  C4   DG A 242     -89.595 205.085  98.093 
ATOM   4986  P    DT A 243     -90.966 203.377 104.247 
ATOM   4987  OP1  DT A 243     -90.901 202.128 105.039 
ATOM   4988  OP2  DT A 243     -92.284 204.049 104.204 
ATOM   4989  O5'  DT A 243     -89.856 204.404 104.768 
ATOM   4990  C5'  DT A 243     -88.520 204.317 104.238 
ATOM   4991  C4'  DT A 243     -87.995 205.704 103.923 
ATOM   4992  O4'  DT A 243     -88.341 206.136 102.577 
ATOM   4993  C3'  DT A 243     -88.514 206.830 104.817 
ATOM   4994  O3'  DT A 243     -87.464 207.764 105.037 
ATOM   4995  C2'  DT A 243     -89.604 207.510 103.989 
ATOM   4996  C1'  DT A 243     -88.873 207.450 102.652 
ATOM   4997  N1   DT A 243     -89.761 207.657 101.474 
ATOM   4998  C2   DT A 243     -89.226 208.320 100.396 
ATOM   4999  O2   DT A 243     -88.078 208.732 100.373 
ATOM   5000  N3   DT A 243     -90.078 208.494  99.323 
ATOM   5001  C4   DT A 243     -91.389 208.071  99.242 
ATOM   5002  O4   DT A 243     -92.055 208.285  98.227 
ATOM   5003  C5   DT A 243     -91.861 207.386 100.423 
ATOM   5004  C7   DT A 243     -93.278 206.892 100.418 
ATOM   5005  C6   DT A 243     -91.054 207.203 101.480 
ATOM   5006  P    DA A 244     -87.301 208.422 106.487 
ATOM   5007  OP1  DA A 244     -86.530 207.510 107.361 
ATOM   5008  OP2  DA A 244     -88.628 208.839 106.994 
ATOM   5009  O5'  DA A 244     -86.423 209.716 106.150 
ATOM   5010  C5'  DA A 244     -85.508 209.669 105.040 
ATOM   5011  C4'  DA A 244     -85.605 210.949 104.235 
ATOM   5012  O4'  DA A 244     -86.628 210.880 103.201 
ATOM   5013  C3'  DA A 244     -85.963 212.207 105.025 
ATOM   5014  O3'  DA A 244     -85.245 213.311 104.486 
ATOM   5015  C2'  DA A 244     -87.454 212.420 104.757 
ATOM   5016  C1'  DA A 244     -87.421 212.054 103.277 
ATOM   5017  N9   DA A 244     -88.762 211.744 102.707 
ATOM   5018  C8   DA A 244     -89.823 211.137 103.316 
ATOM   5019  N7   DA A 244     -90.863 211.008 102.552 
ATOM   5020  C5   DA A 244     -90.465 211.570 101.347 
ATOM   5021  C6   DA A 244     -91.124 211.743 100.119 
ATOM   5022  N6   DA A 244     -92.384 211.346  99.892 
ATOM   5023  N1   DA A 244     -90.438 212.341  99.126 
ATOM   5024  C2   DA A 244     -89.186 212.732  99.357 
ATOM   5025  N3   DA A 244     -88.471 212.626 100.455 
ATOM   5026  C4   DA A 244     -89.180 212.024 101.432 
ATOM   5027  P    DT A 245     -84.644 214.407 105.484 
ATOM   5028  OP1  DT A 245     -83.335 213.943 106.000 
ATOM   5029  OP2  DT A 245     -85.656 214.757 106.505 
ATOM   5030  O5'  DT A 245     -84.424 215.647 104.497 
ATOM   5031  C5'  DT A 245     -84.139 215.392 103.109 
ATOM   5032  C4'  DT A 245     -84.951 216.325 102.233 
ATOM   5033  O4'  DT A 245     -86.262 215.780 101.908 
ATOM   5034  C3'  DT A 245     -85.259 217.698 102.830 
ATOM   5035  O3'  DT A 245     -85.213 218.671 101.793 
ATOM   5036  C2'  DT A 245     -86.700 217.588 103.328 
ATOM   5037  C1'  DT A 245     -87.236 216.785 102.146 
ATOM   5038  N1   DT A 245     -88.536 216.114 102.419 
ATOM   5039  C2   DT A 245     -89.418 216.010 101.370 
ATOM   5040  O2   DT A 245     -89.177 216.438 100.255 
ATOM   5041  N3   DT A 245     -90.615 215.382 101.661 
ATOM   5042  C4   DT A 245     -90.990 214.862 102.884 
ATOM   5043  O4   DT A 245     -92.089 214.321 103.022 
ATOM   5044  C5   DT A 245     -89.998 215.019 103.921 
ATOM   5045  C7   DT A 245     -90.328 214.481 105.282 
ATOM   5046  C6   DT A 245     -88.828 215.626 103.666 
ATOM   5047  P    DG A 246     -84.568 220.104 102.103 
ATOM   5048  OP1  DG A 246     -83.098 220.028 101.954 
ATOM   5049  OP2  DG A 246     -85.064 220.600 103.405 
ATOM   5050  O5'  DG A 246     -85.185 220.989 100.920 
ATOM   5051  C5'  DG A 246     -85.495 220.357  99.665 
ATOM   5052  C4'  DG A 246     -86.845 220.834  99.164 
ATOM   5053  O4'  DG A 246     -87.943 220.023  99.673 
ATOM   5054  C3'  DG A 246     -87.231 222.261  99.550 
ATOM   5055  O3'  DG A 246     -87.938 222.856  98.468 
ATOM   5056  C2'  DG A 246     -88.192 222.098 100.727 
ATOM   5057  C1'  DG A 246     -88.947 220.893 100.173 
ATOM   5058  N9   DG A 246     -89.731 220.152 101.200 
ATOM   5059  C8   DG A 246     -89.440 219.937 102.530 
ATOM   5060  N7   DG A 246     -90.347 219.238 103.169 
ATOM   5061  C5   DG A 246     -91.307 218.972 102.193 
ATOM   5062  C6   DG A 246     -92.527 218.253 102.284 
ATOM   5063  O6   DG A 246     -93.019 217.693 103.260 
ATOM   5064  N1   DG A 246     -93.198 218.225 101.053 
ATOM   5065  C2   DG A 246     -92.748 218.814  99.888 
ATOM   5066  N2   DG A 246     -93.535 218.673  98.819 
ATOM   5067  N3   DG A 246     -91.603 219.489  99.803 
ATOM   5068  C4   DG A 246     -90.941 219.525 100.989 
ATOM   5069  P    DC A 247     -87.666 224.392  98.114 
ATOM   5070  OP1  DC A 247     -86.468 224.497  97.251 
ATOM   5071  OP2  DC A 247     -87.641 225.191  99.359 
ATOM   5072  O5'  DC A 247     -88.974 224.758  97.268 
ATOM   5073  C5'  DC A 247     -89.621 223.724  96.502 
ATOM   5074  C4'  DC A 247     -91.123 223.810  96.682 
ATOM   5075  O4'  DC A 247     -91.589 223.044  97.830 
ATOM   5076  C3'  DC A 247     -91.686 225.211  96.921 
ATOM   5077  O3'  DC A 247     -92.942 225.321  96.263 
ATOM   5078  C2'  DC A 247     -91.922 225.281  98.430 
ATOM   5079  C1'  DC A 247     -92.463 223.864  98.590 
ATOM   5080  N1   DC A 247     -92.450 223.374  99.997 
ATOM   5081  C2   DC A 247     -93.482 222.531 100.401 
ATOM   5082  O2   DC A 247     -94.358 222.227  99.583 
ATOM   5083  N3   DC A 247     -93.488 222.075 101.680 
ATOM   5084  C4   DC A 247     -92.520 222.427 102.535 
ATOM   5085  N4   DC A 247     -92.570 221.955 103.771 
ATOM   5086  C5   DC A 247     -91.450 223.294 102.140 
ATOM   5087  C6   DC A 247     -91.462 223.740 100.858 
ATOM   5088  P    DC A 248     -93.313 226.692  95.523 
ATOM   5089  OP1  DC A 248     -92.721 226.699  94.166 
ATOM   5090  OP2  DC A 248     -92.961 227.835  96.392 
ATOM   5091  O5'  DC A 248     -94.905 226.571  95.414 
ATOM   5092  C5'  DC A 248     -95.501 225.263  95.310 
ATOM   5093  C4'  DC A 248     -96.715 225.173  96.214 
ATOM   5094  O4'  DC A 248     -96.371 224.745  97.563 
ATOM   5095  C3'  DC A 248     -97.485 226.476  96.426 
ATOM   5096  O3'  DC A 248     -98.875 226.182  96.498 
ATOM   5097  C2'  DC A 248     -97.024 226.981  97.793 
ATOM   5098  C1'  DC A 248     -97.001 225.621  98.485 
ATOM   5099  N1   DC A 248     -96.215 225.606  99.750 
ATOM   5100  C2   DC A 248     -96.664 224.787 100.783 
ATOM   5101  O2   DC A 248     -97.686 224.112 100.609 
ATOM   5102  N3   DC A 248     -95.961 224.759 101.945 
ATOM   5103  C4   DC A 248     -94.858 225.505 102.094 
ATOM   5104  N4   DC A 248     -94.209 225.442 103.246 
ATOM   5105  C5   DC A 248     -94.381 226.354 101.043 
ATOM   5106  C6   DC A 248     -95.097 226.368  99.891 
ATOM   5107  P    DG A 249     -99.916 227.179  95.800 
ATOM   5108  OP1  DG A 249    -100.029 226.850  94.361 
ATOM   5109  OP2  DG A 249     -99.554 228.577  96.120 
ATOM   5110  O5'  DG A 249    -101.275 226.791  96.549 
ATOM   5111  C5'  DG A 249    -101.449 225.443  97.025 
ATOM   5112  C4'  DG A 249    -102.042 225.459  98.421 
ATOM   5113  O4'  DG A 249    -101.020 225.534  99.456 
ATOM   5114  C3'  DG A 249    -102.971 226.631  98.735 
ATOM   5115  O3'  DG A 249    -104.030 226.168  99.566 
ATOM   5116  C2'  DG A 249    -102.111 227.603  99.542 
ATOM   5117  C1'  DG A 249    -101.389 226.550 100.376 
ATOM   5118  N9   DG A 249    -100.151 227.051 101.034 
ATOM   5119  C8   DG A 249     -99.237 227.978 100.579 
ATOM   5120  N7   DG A 249     -98.245 228.201 101.407 
ATOM   5121  C5   DG A 249     -98.521 227.363 102.487 
ATOM   5122  C6   DG A 249     -97.805 227.163 103.695 
ATOM   5123  O6   DG A 249     -96.761 227.693 104.067 
ATOM   5124  N1   DG A 249     -98.439 226.221 104.517 
ATOM   5125  C2   DG A 249     -99.611 225.558 104.212 
ATOM   5126  N2   DG A 249    -100.054 224.696 105.129 
ATOM   5127  N3   DG A 249    -100.283 225.746 103.077 
ATOM   5128  C4   DG A 249     -99.681 226.657 102.269 
ATOM   5129  P    DT A 250    -105.510 226.726  99.320 
ATOM   5130  OP1  DT A 250    -106.159 225.948  98.241 
ATOM   5131  OP2  DT A 250    -105.462 228.191  99.126 
ATOM   5132  O5'  DT A 250    -106.210 226.392 100.720 
ATOM   5133  C5'  DT A 250    -105.756 225.252 101.473 
ATOM   5134  C4'  DT A 250    -105.632 225.616 102.939 
ATOM   5135  O4'  DT A 250    -104.323 226.165 103.267 
ATOM   5136  C3'  DT A 250    -106.613 226.672 103.448 
ATOM   5137  O3'  DT A 250    -106.999 226.340 104.776 
ATOM   5138  C2'  DT A 250    -105.801 227.967 103.488 
ATOM   5139  C1'  DT A 250    -104.512 227.350 104.024 
ATOM   5140  N1   DT A 250    -103.313 228.214 103.839 
ATOM   5141  C2   DT A 250    -102.350 228.167 104.819 
ATOM   5142  O2   DT A 250    -102.444 227.460 105.807 
ATOM   5143  N3   DT A 250    -101.254 228.982 104.613 
ATOM   5144  C4   DT A 250    -101.046 229.818 103.535 
ATOM   5145  O4   DT A 250    -100.022 230.501 103.461 
ATOM   5146  C5   DT A 250    -102.111 229.799 102.560 
ATOM   5147  C7   DT A 250    -101.964 230.681 101.355 
ATOM   5148  C6   DT A 250    -103.188 229.016 102.735 
ATOM   5149  P    DT A 251    -108.522 226.561 105.218 
ATOM   5150  OP1  DT A 251    -109.334 225.395 104.804 
ATOM   5151  OP2  DT A 251    -108.990 227.881 104.743 
ATOM   5152  O5'  DT A 251    -108.387 226.582 106.813 
ATOM   5153  C5'  DT A 251    -107.336 225.818 107.435 
ATOM   5154  C4'  DT A 251    -106.674 226.639 108.525 
ATOM   5155  O4'  DT A 251    -105.579 227.454 108.018 
ATOM   5156  C3'  DT A 251    -107.577 227.641 109.244 
ATOM   5157  O3'  DT A 251    -107.211 227.687 110.618 
ATOM   5158  C2'  DT A 251    -107.245 228.989 108.607 
ATOM   5159  C1'  DT A 251    -105.737 228.775 108.515 
ATOM   5160  N1   DT A 251    -105.055 229.707 107.575 
ATOM   5161  C2   DT A 251    -103.787 230.116 107.909 
ATOM   5162  O2   DT A 251    -103.217 229.750 108.922 
ATOM   5163  N3   DT A 251    -103.186 230.981 107.014 
ATOM   5164  C4   DT A 251    -103.737 231.458 105.843 
ATOM   5165  O4   DT A 251    -103.102 232.229 105.121 
ATOM   5166  C5   DT A 251    -105.071 230.973 105.577 
ATOM   5167  C7   DT A 251    -105.744 231.443 104.321 
ATOM   5168  C6   DT A 251    -105.678 230.132 106.430 
ATOM   5169  P    DA A 252    -108.361 227.804 111.725 
ATOM   5170  OP1  DA A 252    -108.899 226.459 112.024 
ATOM   5171  OP2  DA A 252    -109.350 228.821 111.306 
ATOM   5172  O5'  DA A 252    -107.534 228.345 112.983 
ATOM   5173  C5'  DA A 252    -106.147 227.984 113.115 
ATOM   5174  C4'  DA A 252    -105.332 229.195 113.524 
ATOM   5175  O4'  DA A 252    -104.868 229.966 112.379 
ATOM   5176  C3'  DA A 252    -106.058 230.224 114.391 
ATOM   5177  O3'  DA A 252    -105.142 230.754 115.341 
ATOM   5178  C2'  DA A 252    -106.453 231.337 113.421 
ATOM   5179  C1'  DA A 252    -105.158 231.335 112.614 
ATOM   5180  N9   DA A 252    -105.273 232.017 111.295 
ATOM   5181  C8   DA A 252    -106.348 232.062 110.454 
ATOM   5182  N7   DA A 252    -106.139 232.742 109.370 
ATOM   5183  C5   DA A 252    -104.828 233.182 109.499 
ATOM   5184  C6   DA A 252    -104.004 233.960 108.670 
ATOM   5185  N6   DA A 252    -104.400 234.456 107.489 
ATOM   5186  N1   DA A 252    -102.753 234.211 109.099 
ATOM   5187  C2   DA A 252    -102.365 233.714 110.273 
ATOM   5188  N3   DA A 252    -103.042 232.979 111.128 
ATOM   5189  C4   DA A 252    -104.290 232.743 110.674 
ATOM   5190  P    DA A 253    -105.649 231.038 116.833 
ATOM   5191  OP1  DA A 253    -105.583 229.789 117.625 
ATOM   5192  OP2  DA A 253    -106.967 231.710 116.790 
ATOM   5193  O5'  DA A 253    -104.539 232.065 117.354 
ATOM   5194  C5'  DA A 253    -103.203 231.977 116.823 
ATOM   5195  C4'  DA A 253    -102.678 233.364 116.509 
ATOM   5196  O4'  DA A 253    -103.024 233.796 115.163 
ATOM   5197  C3'  DA A 253    -103.197 234.490 117.402 
ATOM   5198  O3'  DA A 253    -102.147 235.424 117.623 
ATOM   5199  C2'  DA A 253    -104.287 235.170 116.574 
ATOM   5200  C1'  DA A 253    -103.556 235.110 115.237 
ATOM   5201  N9   DA A 253    -104.444 235.317 114.059 
ATOM   5202  C8   DA A 253    -105.744 234.933 113.899 
ATOM   5203  N7   DA A 253    -106.251 235.262 112.752 
ATOM   5204  C5   DA A 253    -105.212 235.912 112.101 
ATOM   5205  C6   DA A 253    -105.113 236.505 110.831 
ATOM   5206  N6   DA A 253    -106.122 236.540 109.950 
ATOM   5207  N1   DA A 253    -103.934 237.065 110.500 
ATOM   5208  C2   DA A 253    -102.934 237.027 111.379 
ATOM   5209  N3   DA A 253    -102.910 236.504 112.586 
ATOM   5210  C4   DA A 253    -104.101 235.951 112.894 
ATOM   5211  P    DC A 254    -101.984 236.082 119.073 
ATOM   5212  OP1  DC A 254    -101.213 235.170 119.947 
ATOM   5213  OP2  DC A 254    -103.310 236.499 119.580 
ATOM   5214  O5'  DC A 254    -101.106 237.376 118.736 
ATOM   5215  C5'  DC A 254    -100.190 237.329 117.626 
ATOM   5216  C4'  DC A 254    -100.287 238.609 116.820 
ATOM   5217  O4'  DC A 254    -101.311 238.540 115.786 
ATOM   5218  C3'  DC A 254    -100.646 239.867 117.610 
ATOM   5219  O3'  DC A 254     -99.928 240.971 117.071 
ATOM   5220  C2'  DC A 254    -102.137 240.080 117.343 
ATOM   5221  C1'  DC A 254    -102.104 239.714 115.862 
ATOM   5222  N1   DC A 254    -103.445 239.405 115.292 
ATOM   5223  C2   DC A 254    -103.688 239.767 113.970 
ATOM   5224  O2   DC A 254    -102.789 240.324 113.330 
ATOM   5225  N3   DC A 254    -104.904 239.493 113.432 
ATOM   5226  C4   DC A 254    -105.852 238.888 114.160 
ATOM   5227  N4   DC A 254    -107.022 238.643 113.590 
ATOM   5228  C5   DC A 254    -105.622 238.508 115.522 
ATOM   5229  C6   DC A 254    -104.401 238.790 116.041 
ATOM   5230  P    DA A 255     -99.326 242.067 118.070 
ATOM   5231  OP1  DA A 255     -98.018 241.604 118.585 
ATOM   5232  OP2  DA A 255    -100.338 242.418 119.090 
ATOM   5233  O5'  DA A 255     -99.107 243.307 117.083 
ATOM   5234  C5'  DA A 255     -98.821 243.052 115.695 
ATOM   5235  C4'  DA A 255     -99.633 243.985 114.819 
ATOM   5236  O4'  DA A 255    -100.945 243.440 114.494 
ATOM   5237  C3'  DA A 255     -99.942 245.358 115.415 
ATOM   5238  O3'  DA A 255     -99.896 246.331 114.378 
ATOM   5239  C2'  DA A 255    -101.383 245.249 115.913 
ATOM   5240  C1'  DA A 255    -101.919 244.445 114.732 
ATOM   5241  N9   DA A 255    -103.219 243.774 115.004 
ATOM   5242  C8   DA A 255    -103.667 243.235 116.177 
ATOM   5243  N7   DA A 255    -104.853 242.718 116.097 
ATOM   5244  C5   DA A 255    -105.221 242.926 114.775 
ATOM   5245  C6   DA A 255    -106.382 242.603 114.052 
ATOM   5246  N6   DA A 255    -107.435 241.969 114.588 
ATOM   5247  N1   DA A 255    -106.420 242.955 112.755 
ATOM   5248  C2   DA A 255    -105.371 243.583 112.228 
ATOM   5249  N3   DA A 255    -104.241 243.937 112.800 
ATOM   5250  C4   DA A 255    -104.228 243.572 114.098 
ATOM   5251  P    DA A 256     -99.251 247.764 114.688 
ATOM   5252  OP1  DA A 256     -97.780 247.689 114.539 
ATOM   5253  OP2  DA A 256     -99.747 248.260 115.990 
ATOM   5254  O5'  DA A 256     -99.868 248.649 113.506 
ATOM   5255  C5'  DA A 256    -100.178 248.018 112.250 
ATOM   5256  C4'  DA A 256    -101.528 248.494 111.750 
ATOM   5257  O4'  DA A 256    -102.625 247.683 112.258 
ATOM   5258  C3'  DA A 256    -101.914 249.921 112.136 
ATOM   5259  O3'  DA A 256    -102.621 250.516 111.053 
ATOM   5260  C2'  DA A 256    -102.875 249.758 113.313 
ATOM   5261  C1'  DA A 256    -103.630 248.553 112.758 
ATOM   5262  N9   DA A 256    -104.414 247.812 113.786 
ATOM   5263  C8   DA A 256    -104.109 247.609 115.101 
ATOM   5264  N7   DA A 256    -104.998 246.919 115.745 
ATOM   5265  C5   DA A 256    -105.965 246.644 114.788 
ATOM   5266  C6   DA A 256    -107.179 245.938 114.843 
ATOM   5267  N6   DA A 256    -107.645 245.354 115.955 
ATOM   5268  N1   DA A 256    -107.898 245.855 113.708 
ATOM   5269  C2   DA A 256    -107.429 246.437 112.605 
ATOM   5270  N3   DA A 256    -106.317 247.118 112.435 
ATOM   5271  C4   DA A 256    -105.616 247.187 113.585 
ATOM   5272  P    DC A 257    -102.349 252.052 110.700 
ATOM   5273  OP1  DC A 257    -101.151 252.157 109.836 
ATOM   5274  OP2  DC A 257    -102.324 252.851 111.944 
ATOM   5275  O5'  DC A 257    -103.657 252.418 109.853 
ATOM   5276  C5'  DC A 257    -104.304 251.384 109.087 
ATOM   5277  C4'  DC A 257    -105.806 251.470 109.267 
ATOM   5278  O4'  DC A 257    -106.272 250.704 110.415 
ATOM   5279  C3'  DC A 257    -106.369 252.871 109.506 
ATOM   5280  O3'  DC A 257    -107.625 252.981 108.848 
ATOM   5281  C2'  DC A 257    -106.605 252.942 111.015 
ATOM   5282  C1'  DC A 257    -107.146 251.525 111.176 
ATOM   5283  N1   DC A 257    -107.132 251.034 112.582 
ATOM   5284  C2   DC A 257    -108.165 250.192 112.987 
ATOM   5285  O2   DC A 257    -109.041 249.888 112.169 
ATOM   5286  N3   DC A 257    -108.171 249.735 114.265 
ATOM   5287  C4   DC A 257    -107.203 250.088 115.120 
ATOM   5288  N4   DC A 257    -107.253 249.616 116.357 
ATOM   5289  C5   DC A 257    -106.133 250.954 114.725 
ATOM   5290  C6   DC A 257    -106.145 251.400 113.444 
ATOM   5291  P    DA A 258    -107.996 254.352 108.108 
ATOM   5292  OP1  DA A 258    -107.404 254.360 106.751 
ATOM   5293  OP2  DA A 258    -107.643 255.495 108.977 
ATOM   5294  O5'  DA A 258    -109.588 254.231 107.999 
ATOM   5295  C5'  DA A 258    -110.184 252.924 107.895 
ATOM   5296  C4'  DA A 258    -111.397 252.833 108.799 
ATOM   5297  O4'  DA A 258    -111.054 252.405 110.149 
ATOM   5298  C3'  DA A 258    -112.168 254.136 109.011 
ATOM   5299  O3'  DA A 258    -113.558 253.843 109.084 
ATOM   5300  C2'  DA A 258    -111.706 254.641 110.379 
ATOM   5301  C1'  DA A 258    -111.684 253.281 111.071 
ATOM   5302  N9   DA A 258    -110.898 253.266 112.335 
ATOM   5303  C8   DA A 258    -109.764 253.964 112.638 
ATOM   5304  N7   DA A 258    -109.310 253.736 113.832 
ATOM   5305  C5   DA A 258    -110.209 252.821 114.362 
ATOM   5306  C6   DA A 258    -110.282 252.178 115.608 
ATOM   5307  N6   DA A 258    -109.394 252.371 116.594 
ATOM   5308  N1   DA A 258    -111.306 251.327 115.807 
ATOM   5309  C2   DA A 258    -112.185 251.139 114.825 
ATOM   5310  N3   DA A 258    -112.220 251.679 113.627 
ATOM   5311  C4   DA A 258    -111.185 252.527 113.453 
ATOM   5312  P    DA A 259    -114.598 254.839 108.385 
ATOM   5313  OP1  DA A 259    -114.711 254.510 106.946 
ATOM   5314  OP2  DA A 259    -114.236 256.238 108.705 
ATOM   5315  O5'  DA A 259    -115.958 254.451 109.134 
ATOM   5316  C5'  DA A 259    -116.132 253.104 109.611 
ATOM   5317  C4'  DA A 259    -116.724 253.120 111.006 
ATOM   5318  O4'  DA A 259    -115.703 253.194 112.041 
ATOM   5319  C3'  DA A 259    -117.654 254.291 111.320 
ATOM   5320  O3'  DA A 259    -118.712 253.829 112.151 
ATOM   5321  C2'  DA A 259    -116.794 255.263 112.127 
ATOM   5322  C1'  DA A 259    -116.072 254.210 112.962 
ATOM   5323  N9   DA A 259    -114.833 254.711 113.619 
ATOM   5324  C8   DA A 259    -113.939 255.631 113.153 
ATOM   5325  N7   DA A 259    -112.952 255.862 113.963 
ATOM   5326  C5   DA A 259    -113.210 255.034 115.047 
ATOM   5327  C6   DA A 259    -112.525 254.812 116.253 
ATOM   5328  N6   DA A 259    -111.385 255.437 116.583 
ATOM   5329  N1   DA A 259    -113.056 253.922 117.112 
ATOM   5330  C2   DA A 259    -114.188 253.305 116.779 
ATOM   5331  N3   DA A 259    -114.913 253.430 115.689 
ATOM   5332  C4   DA A 259    -114.360 254.326 114.846 
ATOM   5333  P    DG A 260    -120.193 254.386 111.905 
ATOM   5334  OP1  DG A 260    -120.842 253.609 110.826 
ATOM   5335  OP2  DG A 260    -120.145 255.852 111.711 
ATOM   5336  O5'  DG A 260    -120.892 254.052 113.305 
ATOM   5337  C5'  DG A 260    -120.438 252.912 114.059 
ATOM   5338  C4'  DG A 260    -120.315 253.276 115.525 
ATOM   5339  O4'  DG A 260    -119.006 253.825 115.852 
ATOM   5340  C3'  DG A 260    -121.296 254.332 116.034 
ATOM   5341  O3'  DG A 260    -121.682 254.000 117.361 
ATOM   5342  C2'  DG A 260    -120.484 255.627 116.074 
ATOM   5343  C1'  DG A 260    -119.195 255.011 116.609 
ATOM   5344  N9   DG A 260    -117.995 255.874 116.424 
ATOM   5345  C8   DG A 260    -117.695 256.738 115.394 
ATOM   5346  N7   DG A 260    -116.547 257.357 115.534 
ATOM   5347  C5   DG A 260    -116.053 256.869 116.742 
ATOM   5348  C6   DG A 260    -114.845 257.170 117.424 
ATOM   5349  O6   DG A 260    -113.948 257.941 117.095 
ATOM   5350  N1   DG A 260    -114.740 256.449 118.621 
ATOM   5351  C2   DG A 260    -115.678 255.555 119.097 
ATOM   5352  N2   DG A 260    -115.391 254.968 120.262 
ATOM   5353  N3   DG A 260    -116.812 255.273 118.457 
ATOM   5354  C4   DG A 260    -116.929 255.964 117.294 
ATOM   5355  P    DC A 261    -123.205 254.221 117.804 
ATOM   5356  OP1  DC A 261    -124.017 253.055 117.389 
ATOM   5357  OP2  DC A 261    -123.673 255.541 117.328 
ATOM   5358  O5'  DC A 261    -123.069 254.242 119.399 
ATOM   5359  C5'  DC A 261    -122.019 253.479 120.020 
ATOM   5360  C4'  DC A 261    -121.357 254.299 121.110 
ATOM   5361  O4'  DC A 261    -120.262 255.115 120.604 
ATOM   5362  C3'  DC A 261    -122.260 255.301 121.829 
ATOM   5363  O3'  DC A 261    -121.894 255.348 123.203 
ATOM   5364  C2'  DC A 261    -121.927 256.650 121.192 
ATOM   5365  C1'  DC A 261    -120.420 256.435 121.101 
ATOM   5366  N1   DC A 261    -119.738 257.367 120.161 
ATOM   5367  C2   DC A 261    -118.452 257.791 120.485 
ATOM   5368  O2   DC A 261    -117.934 257.380 121.529 
ATOM   5369  N3   DC A 261    -117.813 258.642 119.641 
ATOM   5370  C4   DC A 261    -118.409 259.065 118.518 
ATOM   5371  N4   DC A 261    -117.745 259.894 117.728 
ATOM   5372  C5   DC A 261    -119.731 258.642 118.166 
ATOM   5373  C6   DC A 261    -120.353 257.792 119.023 
ATOM   5374  P    DA A 262    -123.043 255.465 124.310 
ATOM   5375  OP1  DA A 262    -123.582 254.119 124.610 
ATOM   5376  OP2  DA A 262    -124.033 256.482 123.892 
ATOM   5377  O5'  DA A 262    -122.217 256.006 125.568 
ATOM   5378  C5'  DA A 262    -120.829 255.644 125.700 
ATOM   5379  C4'  DA A 262    -120.014 256.855 126.110 
ATOM   5380  O4'  DA A 262    -119.551 257.626 124.964 
ATOM   5381  C3'  DA A 262    -120.741 257.884 126.976 
ATOM   5382  O3'  DA A 262    -119.825 258.414 127.927 
ATOM   5383  C2'  DA A 262    -121.135 258.997 126.007 
ATOM   5384  C1'  DA A 262    -119.841 258.995 125.199 
ATOM   5385  N9   DA A 262    -119.956 259.677 123.880 
ATOM   5386  C8   DA A 262    -121.031 259.722 123.040 
ATOM   5387  N7   DA A 262    -120.821 260.402 121.955 
ATOM   5388  C5   DA A 262    -119.511 260.842 122.084 
ATOM   5389  C6   DA A 262    -118.686 261.620 121.255 
ATOM   5390  N6   DA A 262    -119.083 262.117 120.074 
ATOM   5391  N1   DA A 262    -117.436 261.871 121.684 
ATOM   5392  C2   DA A 262    -117.048 261.375 122.858 
ATOM   5393  N3   DA A 262    -117.725 260.640 123.713 
ATOM   5394  C4   DA A 262    -118.972 260.403 123.260 
ATOM   5395  P    DT A 263    -120.332 258.698 129.418 
ATOM   5396  OP1  DT A 263    -120.266 257.449 130.210 
ATOM   5397  OP2  DT A 263    -121.650 259.370 129.375 
ATOM   5398  O5'  DT A 263    -119.222 259.725 129.939 
ATOM   5399  C5'  DT A 263    -117.885 259.637 129.409 
ATOM   5400  C4'  DT A 263    -117.360 261.024 129.094 
ATOM   5401  O4'  DT A 263    -117.707 261.457 127.748 
ATOM   5402  C3'  DT A 263    -117.879 262.150 129.988 
ATOM   5403  O3'  DT A 263    -116.830 263.084 130.208 
ATOM   5404  C2'  DT A 263    -118.969 262.831 129.160 
ATOM   5405  C1'  DT A 263    -118.239 262.770 127.823 
ATOM   5406  N1   DT A 263    -119.127 262.978 126.645 
ATOM   5407  C2   DT A 263    -118.591 263.640 125.567 
ATOM   5408  O2   DT A 263    -117.444 264.052 125.544 
ATOM   5409  N3   DT A 263    -119.444 263.815 124.494 
ATOM   5410  C4   DT A 263    -120.755 263.391 124.413 
ATOM   5411  O4   DT A 263    -121.421 263.605 123.398 
ATOM   5412  C5   DT A 263    -121.227 262.706 125.593 
ATOM   5413  C7   DT A 263    -122.643 262.212 125.588 
ATOM   5414  C6   DT A 263    -120.419 262.523 126.651 
ATOM   5415  P    DT A 264    -116.667 263.742 131.658 
ATOM   5416  OP1  DT A 264    -115.895 262.830 132.532 
ATOM   5417  OP2  DT A 264    -117.993 264.159 132.165 
ATOM   5418  O5'  DT A 264    -115.789 265.036 131.321 
ATOM   5419  C5'  DT A 264    -114.873 264.989 130.211 
ATOM   5420  C4'  DT A 264    -114.970 266.269 129.406 
ATOM   5421  O4'  DT A 264    -115.994 266.200 128.372 
ATOM   5422  C3'  DT A 264    -115.329 267.528 130.196 
ATOM   5423  O3'  DT A 264    -114.611 268.631 129.657 
ATOM   5424  C2'  DT A 264    -116.819 267.740 129.928 
ATOM   5425  C1'  DT A 264    -116.787 267.375 128.448 
ATOM   5426  N1   DT A 264    -118.128 267.065 127.878 
ATOM   5427  C2   DT A 264    -118.351 267.428 126.572 
ATOM   5428  O2   DT A 264    -117.511 267.980 125.884 
ATOM   5429  N3   DT A 264    -119.607 267.125 126.079 
ATOM   5430  C4   DT A 264    -120.629 266.505 126.767 
ATOM   5431  O4   DT A 264    -121.711 266.287 126.217 
ATOM   5432  C5   DT A 264    -120.299 266.162 128.130 
ATOM   5433  C7   DT A 264    -121.356 265.484 128.950 
ATOM   5434  C6   DT A 264    -119.087 266.445 128.635 
ATOM   5435  P    DC A 265    -114.009 269.727 130.655 
ATOM   5436  OP1  DC A 265    -112.701 269.264 131.171 
ATOM   5437  OP2  DC A 265    -115.021 270.078 131.676 
ATOM   5438  O5'  DC A 265    -113.790 270.968 129.668 
ATOM   5439  C5'  DC A 265    -113.504 270.712 128.280 
ATOM   5440  C4'  DC A 265    -114.316 271.645 127.404 
ATOM   5441  O4'  DC A 265    -115.628 271.101 127.079 
ATOM   5442  C3'  DC A 265    -114.625 273.018 128.001 
ATOM   5443  O3'  DC A 265    -114.578 273.992 126.964 
ATOM   5444  C2'  DC A 265    -116.066 272.909 128.499 
ATOM   5445  C1'  DC A 265    -116.601 272.106 127.317 
ATOM   5446  N1   DC A 265    -117.902 271.434 127.590 
ATOM   5447  C2   DC A 265    -118.808 271.320 126.538 
ATOM   5448  O2   DC A 265    -118.497 271.778 125.431 
ATOM   5449  N3   DC A 265    -119.999 270.712 126.766 
ATOM   5450  C4   DC A 265    -120.298 270.230 127.979 
ATOM   5451  N4   DC A 265    -121.474 269.645 128.151 
ATOM   5452  C5   DC A 265    -119.381 270.337 129.075 
ATOM   5453  C6   DC A 265    -118.196 270.948 128.826 
ATOM   5454  P    DT A 266    -113.934 275.424 127.273 
ATOM   5455  OP1  DT A 266    -112.463 275.349 127.125 
ATOM   5456  OP2  DT A 266    -114.430 275.920 128.576 
ATOM   5457  O5'  DT A 266    -114.550 276.310 126.091 
ATOM   5458  C5'  DT A 266    -114.861 275.678 124.836 
ATOM   5459  C4'  DT A 266    -116.211 276.154 124.335 
ATOM   5460  O4'  DT A 266    -117.308 275.344 124.844 
ATOM   5461  C3'  DT A 266    -116.597 277.582 124.721 
ATOM   5462  O3'  DT A 266    -117.304 278.176 123.639 
ATOM   5463  C2'  DT A 266    -117.558 277.418 125.898 
ATOM   5464  C1'  DT A 266    -118.313 276.213 125.344 
ATOM   5465  N1   DT A 266    -119.097 275.472 126.371 
ATOM   5466  C2   DT A 266    -120.285 274.913 125.968 
ATOM   5467  O2   DT A 266    -120.705 275.001 124.828 
ATOM   5468  N3   DT A 266    -120.984 274.235 126.948 
ATOM   5469  C4   DT A 266    -120.602 274.074 128.264 
ATOM   5470  O4   DT A 266    -121.312 273.446 129.051 
ATOM   5471  C5   DT A 266    -119.340 274.697 128.591 
ATOM   5472  C7   DT A 266    -118.851 274.570 130.005 
ATOM   5473  C6   DT A 266    -118.640 275.363 127.659 
ATOM   5474  P    DA A 267    -117.032 279.712 123.285 
ATOM   5475  OP1  DA A 267    -115.834 279.818 122.421 
ATOM   5476  OP2  DA A 267    -117.006 280.511 124.530 
ATOM   5477  O5'  DA A 267    -118.339 280.078 122.438 
ATOM   5478  C5'  DA A 267    -118.987 279.045 121.673 
ATOM   5479  C4'  DA A 267    -120.489 279.131 121.853 
ATOM   5480  O4'  DA A 267    -120.955 278.365 123.000 
ATOM   5481  C3'  DA A 267    -121.052 280.531 122.092 
ATOM   5482  O3'  DA A 267    -122.308 280.641 121.433 
ATOM   5483  C2'  DA A 267    -121.287 280.602 123.601 
ATOM   5484  C1'  DA A 267    -121.828 279.185 123.761 
ATOM   5485  N9   DA A 267    -121.815 278.695 125.168 
ATOM   5486  C8   DA A 267    -120.906 278.963 126.151 
ATOM   5487  N7   DA A 267    -121.170 278.384 127.282 
ATOM   5488  C5   DA A 267    -122.339 277.679 127.032 
ATOM   5489  C6   DA A 267    -123.137 276.852 127.839 
ATOM   5490  N6   DA A 267    -122.862 276.583 129.123 
ATOM   5491  N1   DA A 267    -124.233 276.309 127.276 
ATOM   5492  C2   DA A 267    -124.501 276.579 125.999 
ATOM   5493  N3   DA A 267    -123.834 277.332 125.153 
ATOM   5494  C4   DA A 267    -122.742 277.864 125.740 
ATOM   5495  P    DT A 268    -122.679 282.012 120.694 
ATOM   5496  OP1  DT A 268    -122.087 282.020 119.337 
ATOM   5497  OP2  DT A 268    -122.326 283.156 121.563 
ATOM   5498  O5'  DT A 268    -124.271 281.891 120.585 
ATOM   5499  C5'  DT A 268    -124.867 280.584 120.480 
ATOM   5500  C4'  DT A 268    -126.080 280.493 121.385 
ATOM   5501  O4'  DT A 268    -125.737 280.066 122.734 
ATOM   5502  C3'  DT A 268    -126.851 281.796 121.597 
ATOM   5503  O3'  DT A 268    -128.240 281.503 121.669 
ATOM   5504  C2'  DT A 268    -126.389 282.301 122.964 
ATOM   5505  C1'  DT A 268    -126.367 280.942 123.656 
ATOM   5506  N1   DT A 268    -125.581 280.927 124.920 
ATOM   5507  C2   DT A 268    -126.036 280.113 125.931 
ATOM   5508  O2   DT A 268    -127.036 279.422 125.826 
ATOM   5509  N3   DT A 268    -125.283 280.125 127.088 
ATOM   5510  C4   DT A 268    -124.140 280.865 127.313 
ATOM   5511  O4   DT A 268    -123.549 280.793 128.393 
ATOM   5512  C5   DT A 268    -123.741 281.688 126.196 
ATOM   5513  C7   DT A 268    -122.506 282.526 126.356 
ATOM   5514  C6   DT A 268    -124.455 281.696 125.059 
ATOM   5515  P    DT A 269    -129.281 282.499 120.970 
ATOM   5516  OP1  DT A 269    -129.394 282.170 119.532 
ATOM   5517  OP2  DT A 269    -128.919 283.898 121.291 
ATOM   5518  O5'  DT A 269    -130.641 282.112 121.720 
ATOM   5519  C5'  DT A 269    -130.815 280.764 122.196 
ATOM   5520  C4'  DT A 269    -131.407 280.780 123.592 
ATOM   5521  O4'  DT A 269    -130.386 280.854 124.627 
ATOM   5522  C3'  DT A 269    -132.337 281.951 123.906 
ATOM   5523  O3'  DT A 269    -133.395 281.489 124.737 
ATOM   5524  C2'  DT A 269    -131.476 282.924 124.712 
ATOM   5525  C1'  DT A 269    -130.755 281.870 125.547 
ATOM   5526  N1   DT A 269    -129.516 282.371 126.205 
ATOM   5527  C2   DT A 269    -129.212 281.857 127.442 
ATOM   5528  O2   DT A 269    -129.905 281.027 128.003 
ATOM   5529  N3   DT A 269    -128.057 282.346 128.021 
ATOM   5530  C4   DT A 269    -127.202 283.283 127.477 
ATOM   5531  O4   DT A 269    -126.196 283.644 128.090 
ATOM   5532  C5   DT A 269    -127.605 283.764 126.176 
ATOM   5533  C7   DT A 269    -126.730 284.786 125.513 
ATOM   5534  C6   DT A 269    -128.723 283.306 125.590 
ATOM   5535  P    DG A 270    -134.876 282.046 124.491 
ATOM   5536  OP1  DG A 270    -135.525 281.269 123.412 
ATOM   5537  OP2  DG A 270    -134.828 283.512 124.296 
ATOM   5538  O5'  DG A 270    -135.575 281.712 125.891 
ATOM   5539  C5'  DG A 270    -135.121 280.572 126.644 
ATOM   5540  C4'  DG A 270    -134.997 280.936 128.110 
ATOM   5541  O4'  DG A 270    -133.689 281.486 128.437 
ATOM   5542  C3'  DG A 270    -135.978 281.992 128.619 
ATOM   5543  O3'  DG A 270    -136.365 281.660 129.947 
ATOM   5544  C2'  DG A 270    -135.167 283.287 128.659 
ATOM   5545  C1'  DG A 270    -133.877 282.671 129.195 
ATOM   5546  N9   DG A 270    -132.678 283.535 129.010 
ATOM   5547  C8   DG A 270    -132.377 284.398 127.979 
ATOM   5548  N7   DG A 270    -131.230 285.017 128.119 
ATOM   5549  C5   DG A 270    -130.736 284.529 129.328 
ATOM   5550  C6   DG A 270    -129.528 284.830 130.009 
ATOM   5551  O6   DG A 270    -128.631 285.601 129.680 
ATOM   5552  N1   DG A 270    -129.423 284.109 131.206 
ATOM   5553  C2   DG A 270    -130.361 283.215 131.683 
ATOM   5554  N2   DG A 270    -130.074 282.628 132.847 
ATOM   5555  N3   DG A 270    -131.494 282.933 131.043 
ATOM   5556  C4   DG A 270    -131.612 283.624 129.879 
ATOM   5557  P    DA A 271    -137.888 281.881 130.389 
ATOM   5558  OP1  DA A 271    -138.699 280.716 129.974 
ATOM   5559  OP2  DA A 271    -138.356 283.201 129.913 
ATOM   5560  O5'  DA A 271    -137.752 281.902 131.984 
ATOM   5561  C5'  DA A 271    -136.701 281.139 132.606 
ATOM   5562  C4'  DA A 271    -136.040 281.960 133.695 
ATOM   5563  O4'  DA A 271    -134.945 282.775 133.189 
ATOM   5564  C3'  DA A 271    -136.943 282.961 134.415 
ATOM   5565  O3'  DA A 271    -136.576 283.008 135.788 
ATOM   5566  C2'  DA A 271    -136.610 284.310 133.778 
ATOM   5567  C1'  DA A 271    -135.103 284.095 133.686 
ATOM   5568  N9   DA A 271    -134.421 285.028 132.746 
ATOM   5569  C8   DA A 271    -134.892 285.544 131.573 
ATOM   5570  N7   DA A 271    -134.056 286.336 130.975 
ATOM   5571  C5   DA A 271    -132.948 286.346 131.811 
ATOM   5572  C6   DA A 271    -131.709 287.002 131.734 
ATOM   5573  N6   DA A 271    -131.363 287.814 130.725 
ATOM   5574  N1   DA A 271    -130.834 286.793 132.735 
ATOM   5575  C2   DA A 271    -131.183 285.985 133.735 
ATOM   5576  N3   DA A 271    -132.305 285.322 133.914 
ATOM   5577  C4   DA A 271    -133.162 285.548 132.898 
ATOM   5578  P    DT A 272    -137.726 283.125 136.896 
ATOM   5579  OP1  DT A 272    -138.265 281.779 137.195 
ATOM   5580  OP2  DT A 272    -138.716 284.142 136.477 
ATOM   5581  O5'  DT A 272    -136.900 283.666 138.154 
ATOM   5582  C5'  DT A 272    -135.512 283.304 138.286 
ATOM   5583  C4'  DT A 272    -134.697 284.516 138.695 
ATOM   5584  O4'  DT A 272    -134.234 285.286 137.549 
ATOM   5585  C3'  DT A 272    -135.424 285.544 139.561 
ATOM   5586  O3'  DT A 272    -134.508 286.074 140.512 
ATOM   5587  C2'  DT A 272    -135.818 286.658 138.592 
ATOM   5588  C1'  DT A 272    -134.523 286.656 137.785 
ATOM   5589  N1   DT A 272    -134.639 287.338 136.466 
ATOM   5590  C2   DT A 272    -133.533 288.017 136.015 
ATOM   5591  O2   DT A 272    -132.490 288.078 136.642 
ATOM   5592  N3   DT A 272    -133.678 288.638 134.788 
ATOM   5593  C4   DT A 272    -134.808 288.633 133.997 
ATOM   5594  O4   DT A 272    -134.819 289.226 132.916 
ATOM   5595  C5   DT A 272    -135.915 287.894 134.555 
ATOM   5596  C7   DT A 272    -137.185 287.839 133.757 
ATOM   5597  C6   DT A 272    -135.803 287.282 135.745 
ATOM   5598  P    DA A 273    -135.015 286.358 142.003 
ATOM   5599  OP1  DA A 273    -134.949 285.109 142.795 
ATOM   5600  OP2  DA A 273    -136.332 287.030 141.960 
ATOM   5601  O5'  DA A 273    -133.905 287.385 142.524 
ATOM   5602  C5'  DA A 273    -132.568 287.297 141.994 
ATOM   5603  C4'  DA A 273    -132.043 288.684 141.680 
ATOM   5604  O4'  DA A 273    -132.389 289.117 140.334 
ATOM   5605  C3'  DA A 273    -132.562 289.811 142.573 
ATOM   5606  O3'  DA A 273    -131.513 290.745 142.793 
ATOM   5607  C2'  DA A 273    -133.652 290.491 141.745 
ATOM   5608  C1'  DA A 273    -132.921 290.430 140.408 
ATOM   5609  N9   DA A 273    -133.810 290.638 139.230 
ATOM   5610  C8   DA A 273    -135.110 290.254 139.070 
ATOM   5611  N7   DA A 273    -135.616 290.582 137.923 
ATOM   5612  C5   DA A 273    -134.578 291.232 137.271 
ATOM   5613  C6   DA A 273    -134.478 291.826 136.002 
ATOM   5614  N6   DA A 273    -135.488 291.861 135.120 
ATOM   5615  N1   DA A 273    -133.300 292.385 135.671 
ATOM   5616  C2   DA A 273    -132.300 292.347 136.550 
ATOM   5617  N3   DA A 273    -132.275 291.825 137.757 
ATOM   5618  C4   DA A 273    -133.467 291.272 138.065 
ATOM   5619  P    DA A 274    -131.350 291.402 144.244 
ATOM   5620  OP1  DA A 274    -130.578 290.491 145.117 
ATOM   5621  OP2  DA A 274    -132.676 291.820 144.751 
ATOM   5622  O5'  DA A 274    -130.472 292.697 143.907 
ATOM   5623  C5'  DA A 274    -129.556 292.649 142.796 
ATOM   5624  C4'  DA A 274    -129.653 293.930 141.991 
ATOM   5625  O4'  DA A 274    -130.677 293.860 140.957 
ATOM   5626  C3'  DA A 274    -130.012 295.188 142.781 
ATOM   5627  O3'  DA A 274    -129.294 296.291 142.242 
ATOM   5628  C2'  DA A 274    -131.502 295.400 142.514 
ATOM   5629  C1'  DA A 274    -131.469 295.035 141.033 
ATOM   5630  N9   DA A 274    -132.811 294.725 140.463 
ATOM   5631  C8   DA A 274    -133.872 294.118 141.073 
ATOM   5632  N7   DA A 274    -134.911 293.989 140.308 
ATOM   5633  C5   DA A 274    -134.514 294.551 139.103 
ATOM   5634  C6   DA A 274    -135.172 294.723 137.875 
ATOM   5635  N6   DA A 274    -136.433 294.327 137.649 
ATOM   5636  N1   DA A 274    -134.486 295.322 136.883 
ATOM   5637  C2   DA A 274    -133.234 295.713 137.114 
ATOM   5638  N3   DA A 274    -132.519 295.607 138.211 
ATOM   5639  C4   DA A 274    -133.229 295.005 139.189 
ATOM   5640  P    DG A 275    -128.692 297.388 143.240 
ATOM   5641  OP1  DG A 275    -127.383 296.924 143.756 
ATOM   5642  OP2  DG A 275    -129.704 297.738 144.261 
ATOM   5643  O5'  DG A 275    -128.473 298.628 142.254 
ATOM   5644  C5'  DG A 275    -128.187 298.373 140.866 
ATOM   5645  C4'  DG A 275    -128.999 299.305 139.989 
ATOM   5646  O4'  DG A 275    -130.310 298.761 139.665 
ATOM   5647  C3'  DG A 275    -129.308 300.678 140.586 
ATOM   5648  O3'  DG A 275    -129.261 301.652 139.549 
ATOM   5649  C2'  DG A 275    -130.748 300.569 141.084 
ATOM   5650  C1'  DG A 275    -131.284 299.766 139.903 
ATOM   5651  N9   DG A 275    -132.584 299.094 140.175 
ATOM   5652  C8   DG A 275    -133.053 298.547 141.350 
ATOM   5653  N7   DG A 275    -134.253 298.026 141.255 
ATOM   5654  C5   DG A 275    -134.605 298.245 139.924 
ATOM   5655  C6   DG A 275    -135.790 297.903 139.224 
ATOM   5656  O6   DG A 275    -136.792 297.327 139.642 
ATOM   5657  N1   DG A 275    -135.731 298.313 137.884 
ATOM   5658  C2   DG A 275    -134.665 298.966 137.298 
ATOM   5659  N2   DG A 275    -134.802 299.271 136.006 
ATOM   5660  N3   DG A 275    -133.551 299.285 137.956 
ATOM   5661  C4   DG A 275    -133.594 298.896 139.256 
ATOM   5662  P    DG A 276    -128.616 303.084 139.859 
ATOM   5663  OP1  DG A 276    -127.146 303.009 139.710 
ATOM   5664  OP2  DG A 276    -129.113 303.580 141.161 
ATOM   5665  O5'  DG A 276    -129.233 303.970 138.676 
ATOM   5666  C5'  DG A 276    -129.543 303.338 137.421 
ATOM   5667  C4'  DG A 276    -130.893 303.814 136.920 
ATOM   5668  O4'  DG A 276    -131.991 303.004 137.429 
ATOM   5669  C3'  DG A 276    -131.280 305.242 137.306 
ATOM   5670  O3'  DG A 276    -131.986 305.836 136.224 
ATOM   5671  C2'  DG A 276    -132.241 305.078 138.484 
ATOM   5672  C1'  DG A 276    -132.995 303.873 137.929 
ATOM   5673  N9   DG A 276    -133.779 303.132 138.957 
ATOM   5674  C8   DG A 276    -133.488 302.918 140.286 
ATOM   5675  N7   DG A 276    -134.395 302.219 140.925 
ATOM   5676  C5   DG A 276    -135.355 301.953 139.950 
ATOM   5677  C6   DG A 276    -136.575 301.233 140.040 
ATOM   5678  O6   DG A 276    -137.067 300.673 141.016 
ATOM   5679  N1   DG A 276    -137.246 301.206 138.809 
ATOM   5680  C2   DG A 276    -136.796 301.795 137.644 
ATOM   5681  N2   DG A 276    -137.583 301.654 136.575 
ATOM   5682  N3   DG A 276    -135.651 302.469 137.560 
ATOM   5683  C4   DG A 276    -134.989 302.506 138.745 
ATOM   5684  P    DT A 277    -131.714 307.373 135.870 
ATOM   5685  OP1  DT A 277    -130.516 307.478 135.007 
ATOM   5686  OP2  DT A 277    -131.689 308.172 137.115 
ATOM   5687  O5'  DT A 277    -133.022 307.738 135.024 
ATOM   5688  C5'  DT A 277    -133.669 306.705 134.258 
ATOM   5689  C4'  DT A 277    -135.172 306.791 134.438 
ATOM   5690  O4'  DT A 277    -135.638 306.025 135.586 
ATOM   5691  C3'  DT A 277    -135.735 308.192 134.677 
ATOM   5692  O3'  DT A 277    -136.990 308.301 134.019 
ATOM   5693  C2'  DT A 277    -135.970 308.262 136.186 
ATOM   5694  C1'  DT A 277    -136.511 306.845 136.347 
ATOM   5695  N1   DT A 277    -136.498 306.355 137.753 
ATOM   5696  C2   DT A 277    -137.523 305.524 138.136 
ATOM   5697  O2   DT A 277    -138.418 305.185 137.382 
ATOM   5698  N3   DT A 277    -137.478 305.091 139.447 
ATOM   5699  C4   DT A 277    -136.515 305.412 140.383 
ATOM   5700  O4   DT A 277    -136.581 304.962 141.528 
ATOM   5701  C5   DT A 277    -135.481 306.288 139.887 
ATOM   5702  C7   DT A 277    -134.393 306.688 140.841 
ATOM   5703  C6   DT A 277    -135.501 306.725 138.617 
ATOM   5704  P    DA A 278    -137.362 309.672 133.279 
ATOM   5705  OP1  DA A 278    -136.770 309.680 131.922 
ATOM   5706  OP2  DA A 278    -137.009 310.816 134.148 
ATOM   5707  O5'  DA A 278    -138.954 309.551 133.170 
ATOM   5708  C5'  DA A 278    -139.550 308.244 133.066 
ATOM   5709  C4'  DA A 278    -140.763 308.154 133.970 
ATOM   5710  O4'  DA A 278    -140.419 307.726 135.320 
ATOM   5711  C3'  DA A 278    -141.533 309.457 134.182 
ATOM   5712  O3'  DA A 278    -142.923 309.163 134.254 
ATOM   5713  C2'  DA A 278    -141.072 309.962 135.549 
ATOM   5714  C1'  DA A 278    -141.050 308.602 136.241 
ATOM   5715  N9   DA A 278    -140.263 308.587 137.506 
ATOM   5716  C8   DA A 278    -139.129 309.284 137.809 
ATOM   5717  N7   DA A 278    -138.676 309.057 139.003 
ATOM   5718  C5   DA A 278    -139.575 308.141 139.532 
ATOM   5719  C6   DA A 278    -139.648 307.499 140.779 
ATOM   5720  N6   DA A 278    -138.759 307.691 141.765 
ATOM   5721  N1   DA A 278    -140.672 306.647 140.978 
ATOM   5722  C2   DA A 278    -141.550 306.460 139.996 
ATOM   5723  N3   DA A 278    -141.585 307.000 138.798 
ATOM   5724  C4   DA A 278    -140.550 307.847 138.624 
ATOM   5725  P    DA A 279    -143.964 310.160 133.556 
ATOM   5726  OP1  DA A 279    -144.077 309.830 132.117 
ATOM   5727  OP2  DA A 279    -143.602 311.558 133.876 
ATOM   5728  O5'  DA A 279    -145.323 309.772 134.305 
ATOM   5729  C5'  DA A 279    -145.498 308.424 134.782 
ATOM   5730  C4'  DA A 279    -146.090 308.440 136.177 
ATOM   5731  O4'  DA A 279    -145.069 308.515 137.212 
ATOM   5732  C3'  DA A 279    -147.020 309.612 136.491 
ATOM   5733  O3'  DA A 279    -148.078 309.149 137.322 
ATOM   5734  C2'  DA A 279    -146.159 310.584 137.298 
ATOM   5735  C1'  DA A 279    -145.437 309.530 138.133 
ATOM   5736  N9   DA A 279    -144.199 310.031 138.790 
ATOM   5737  C8   DA A 279    -143.304 310.952 138.324 
ATOM   5738  N7   DA A 279    -142.317 311.183 139.134 
ATOM   5739  C5   DA A 279    -142.575 310.355 140.218 
ATOM   5740  C6   DA A 279    -141.890 310.133 141.424 
ATOM   5741  N6   DA A 279    -140.751 310.757 141.753 
ATOM   5742  N1   DA A 279    -142.422 309.243 142.283 
ATOM   5743  C2   DA A 279    -143.554 308.625 141.950 
ATOM   5744  N3   DA A 279    -144.278 308.750 140.860 
ATOM   5745  C4   DA A 279    -143.725 309.647 140.017 
ATOM   5746  P    DC A 280    -149.558 309.706 137.076 
ATOM   5747  OP1  DC A 280    -150.207 308.929 135.997 
ATOM   5748  OP2  DC A 280    -149.510 311.172 136.882 
ATOM   5749  O5'  DC A 280    -150.258 309.373 138.476 
ATOM   5750  C5'  DC A 280    -149.804 308.232 139.230 
ATOM   5751  C4'  DC A 280    -149.680 308.596 140.696 
ATOM   5752  O4'  DC A 280    -148.371 309.146 141.023 
ATOM   5753  C3'  DC A 280    -150.661 309.652 141.204 
ATOM   5754  O3'  DC A 280    -151.048 309.320 142.532 
ATOM   5755  C2'  DC A 280    -149.849 310.947 141.244 
ATOM   5756  C1'  DC A 280    -148.560 310.331 141.780 
ATOM   5757  N1   DC A 280    -147.361 311.195 141.595 
ATOM   5758  C2   DC A 280    -146.376 311.158 142.580 
ATOM   5759  O2   DC A 280    -146.537 310.418 143.556 
ATOM   5760  N3   DC A 280    -145.275 311.939 142.430 
ATOM   5761  C4   DC A 280    -145.139 312.728 141.356 
ATOM   5762  N4   DC A 280    -144.048 313.470 141.255 
ATOM   5763  C5   DC A 280    -146.141 312.781 140.332 
ATOM   5764  C6   DC A 280    -147.234 311.993 140.501 
ATOM   5765  P    DA A 281    -152.570 309.542 142.975 
ATOM   5766  OP1  DA A 281    -153.382 308.376 142.560 
ATOM   5767  OP2  DA A 281    -153.038 310.862 142.499 
ATOM   5768  O5'  DA A 281    -152.435 309.563 144.569 
ATOM   5769  C5'  DA A 281    -151.384 308.799 145.191 
ATOM   5770  C4'  DA A 281    -150.722 309.620 146.281 
ATOM   5771  O4'  DA A 281    -149.627 310.435 145.774 
ATOM   5772  C3'  DA A 281    -151.626 310.621 147.000 
ATOM   5773  O3'  DA A 281    -151.259 310.668 148.374 
ATOM   5774  C2'  DA A 281    -151.293 311.970 146.363 
ATOM   5775  C1'  DA A 281    -149.785 311.755 146.271 
ATOM   5776  N9   DA A 281    -149.103 312.688 145.331 
ATOM   5777  C8   DA A 281    -149.575 313.205 144.158 
ATOM   5778  N7   DA A 281    -148.738 313.996 143.561 
ATOM   5779  C5   DA A 281    -147.630 314.006 144.396 
ATOM   5780  C6   DA A 281    -146.392 314.662 144.319 
ATOM   5781  N6   DA A 281    -146.046 315.474 143.310 
ATOM   5782  N1   DA A 281    -145.517 314.453 145.321 
ATOM   5783  C2   DA A 281    -145.865 313.645 146.321 
ATOM   5784  N3   DA A 281    -146.987 312.982 146.499 
ATOM   5785  C4   DA A 281    -147.845 313.208 145.484 
ATOM   5786  P    DA A 282    -152.409 310.785 149.481 
ATOM   5787  OP1  DA A 282    -152.947 309.439 149.780 
ATOM   5788  OP2  DA A 282    -153.398 311.802 149.063 
ATOM   5789  O5'  DA A 282    -151.582 311.326 150.739 
ATOM   5790  C5'  DA A 282    -150.195 310.964 150.871 
ATOM   5791  C4'  DA A 282    -149.380 312.176 151.280 
ATOM   5792  O4'  DA A 282    -148.916 312.947 150.135 
ATOM   5793  C3'  DA A 282    -150.106 313.204 152.147 
ATOM   5794  O3'  DA A 282    -149.191 313.735 153.097 
ATOM   5795  C2'  DA A 282    -150.501 314.318 151.178 
ATOM   5796  C1'  DA A 282    -149.206 314.316 150.370 
ATOM   5797  N9   DA A 282    -149.321 314.998 149.051 
ATOM   5798  C8   DA A 282    -150.396 315.043 148.210 
ATOM   5799  N7   DA A 282    -150.187 315.723 147.126 
ATOM   5800  C5   DA A 282    -148.876 316.162 147.255 
ATOM   5801  C6   DA A 282    -148.052 316.940 146.426 
ATOM   5802  N6   DA A 282    -148.448 317.437 145.245 
ATOM   5803  N1   DA A 282    -146.801 317.192 146.855 
ATOM   5804  C2   DA A 282    -146.414 316.695 148.029 
ATOM   5805  N3   DA A 282    -147.091 315.960 148.884 
ATOM   5806  C4   DA A 282    -148.338 315.724 148.431 
ATOM   5807  P    DG A 283    -149.697 314.018 154.589 
ATOM   5808  OP1  DG A 283    -149.632 312.769 155.381 
ATOM   5809  OP2  DG A 283    -151.015 314.690 154.546 
ATOM   5810  O5'  DG A 283    -148.587 315.045 155.110 
ATOM   5811  C5'  DG A 283    -147.251 314.957 154.580 
ATOM   5812  C4'  DG A 283    -146.726 316.344 154.265 
ATOM   5813  O4'  DG A 283    -147.072 316.777 152.919 
ATOM   5814  C3'  DG A 283    -147.245 317.471 155.159 
ATOM   5815  O3'  DG A 283    -146.195 318.405 155.379 
ATOM   5816  C2'  DG A 283    -148.335 318.151 154.331 
ATOM   5817  C1'  DG A 283    -147.604 318.091 152.994 
ATOM   5818  N9   DG A 283    -148.492 318.298 151.815 
ATOM   5819  C8   DG A 283    -149.804 317.918 151.637 
ATOM   5820  N7   DG A 283    -150.304 318.256 150.473 
ATOM   5821  C5   DG A 283    -149.248 318.907 149.835 
ATOM   5822  C6   DG A 283    -149.183 319.497 148.546 
ATOM   5823  O6   DG A 283    -150.057 319.569 147.687 
ATOM   5824  N1   DG A 283    -147.918 320.049 148.299 
ATOM   5825  C2   DG A 283    -146.856 320.031 149.183 
ATOM   5826  N2   DG A 283    -145.731 320.612 148.757 
ATOM   5827  N3   DG A 283    -146.917 319.477 150.391 
ATOM   5828  C4   DG A 283    -148.138 318.937 150.647 
ATOM   5829  P    DT A 284    -146.032 319.063 156.829 
ATOM   5830  OP1  DT A 284    -145.261 318.151 157.703 
ATOM   5831  OP2  DT A 284    -147.359 319.480 157.336 
ATOM   5832  O5'  DT A 284    -145.154 320.357 156.492 
ATOM   5833  C5'  DT A 284    -144.239 320.310 155.382 
ATOM   5834  C4'  DT A 284    -144.336 321.590 154.576 
ATOM   5835  O4'  DT A 284    -145.359 321.520 153.543 
ATOM   5836  C3'  DT A 284    -144.694 322.848 155.367 
ATOM   5837  O3'  DT A 284    -143.976 323.952 154.827 
ATOM   5838  C2'  DT A 284    -146.185 323.061 155.099 
ATOM   5839  C1'  DT A 284    -146.152 322.695 153.619 
ATOM   5840  N1   DT A 284    -147.493 322.385 153.048 
ATOM   5841  C2   DT A 284    -147.717 322.748 151.743 
ATOM   5842  O2   DT A 284    -146.876 323.300 151.054 
ATOM   5843  N3   DT A 284    -148.972 322.446 151.249 
ATOM   5844  C4   DT A 284    -149.995 321.825 151.938 
ATOM   5845  O4   DT A 284    -151.077 321.607 151.388 
ATOM   5846  C5   DT A 284    -149.665 321.483 153.300 
ATOM   5847  C7   DT A 284    -150.722 320.805 154.121 
ATOM   5848  C6   DT A 284    -148.452 321.766 153.806 
ATOM   5849  P    DC A 285    -143.375 325.048 155.826 
ATOM   5850  OP1  DC A 285    -142.066 324.584 156.341 
ATOM   5851  OP2  DC A 285    -144.387 325.398 156.846 
ATOM   5852  O5'  DC A 285    -143.155 326.288 154.839 
ATOM   5853  C5'  DC A 285    -142.870 326.033 153.451 
ATOM   5854  C4'  DC A 285    -143.682 326.966 152.575 
ATOM   5855  O4'  DC A 285    -144.993 326.421 152.250 
ATOM   5856  C3'  DC A 285    -143.990 328.339 153.171 
ATOM   5857  O3'  DC A 285    -143.944 329.312 152.135 
ATOM   5858  C2'  DC A 285    -145.431 328.229 153.670 
ATOM   5859  C1'  DC A 285    -145.967 327.426 152.488 
ATOM   5860  N1   DC A 285    -147.267 326.754 152.761 
ATOM   5861  C2   DC A 285    -148.173 326.641 151.709 
ATOM   5862  O2   DC A 285    -147.862 327.098 150.602 
ATOM   5863  N3   DC A 285    -149.365 326.033 151.937 
ATOM   5864  C4   DC A 285    -149.664 325.551 153.149 
ATOM   5865  N4   DC A 285    -150.840 324.965 153.322 
ATOM   5866  C5   DC A 285    -148.747 325.657 154.245 
ATOM   5867  C6   DC A 285    -147.561 326.269 153.997 
ATOM   5868  P    DG A 286    -143.299 330.745 152.444 
ATOM   5869  OP1  DG A 286    -141.829 330.669 152.296 
ATOM   5870  OP2  DG A 286    -143.795 331.241 153.746 
ATOM   5871  O5'  DG A 286    -143.916 331.630 151.262 
ATOM   5872  C5'  DG A 286    -144.226 330.998 150.006 
ATOM   5873  C4'  DG A 286    -145.576 331.474 149.506 
ATOM   5874  O4'  DG A 286    -146.674 330.664 150.014 
ATOM   5875  C3'  DG A 286    -145.962 332.902 149.892 
ATOM   5876  O3'  DG A 286    -146.669 333.496 148.810 
ATOM   5877  C2'  DG A 286    -146.923 332.739 151.069 
ATOM   5878  C1'  DG A 286    -147.678 331.533 150.515 
ATOM   5879  N9   DG A 286    -148.462 330.793 151.542 
ATOM   5880  C8   DG A 286    -148.171 330.578 152.871 
ATOM   5881  N7   DG A 286    -149.078 329.879 153.510 
ATOM   5882  C5   DG A 286    -150.038 329.613 152.535 
ATOM   5883  C6   DG A 286    -151.258 328.893 152.625 
ATOM   5884  O6   DG A 286    -151.750 328.334 153.602 
ATOM   5885  N1   DG A 286    -151.929 328.866 151.395 
ATOM   5886  C2   DG A 286    -151.479 329.455 150.230 
ATOM   5887  N2   DG A 286    -152.266 329.314 149.160 
ATOM   5888  N3   DG A 286    -150.334 330.130 150.145 
ATOM   5889  C4   DG A 286    -149.672 330.166 151.331 
ATOM   5890  P    DA A 287    -146.397 335.033 148.456 
ATOM   5891  OP1  DA A 287    -145.199 335.138 147.592 
ATOM   5892  OP2  DA A 287    -146.372 335.832 149.701 
ATOM   5893  O5'  DA A 287    -147.705 335.399 147.609 
ATOM   5894  C5'  DA A 287    -148.352 334.365 146.844 
ATOM   5895  C4'  DA A 287    -149.854 334.451 147.023 
ATOM   5896  O4'  DA A 287    -150.320 333.685 148.171 
ATOM   5897  C3'  DA A 287    -150.417 335.852 147.262 
ATOM   5898  O3'  DA A 287    -151.673 335.962 146.604 
ATOM   5899  C2'  DA A 287    -150.653 335.922 148.771 
ATOM   5900  C1'  DA A 287    -151.194 334.505 148.932 
ATOM   5901  N9   DA A 287    -151.181 334.015 150.339 
ATOM   5902  C8   DA A 287    -150.271 334.284 151.322 
ATOM   5903  N7   DA A 287    -150.535 333.705 152.452 
ATOM   5904  C5   DA A 287    -151.705 333.000 152.202 
ATOM   5905  C6   DA A 287    -152.502 332.172 153.010 
ATOM   5906  N6   DA A 287    -152.228 331.904 154.294 
ATOM   5907  N1   DA A 287    -153.598 331.630 152.447 
ATOM   5908  C2   DA A 287    -153.866 331.900 151.170 
ATOM   5909  N3   DA A 287    -153.199 332.653 150.324 
ATOM   5910  C4   DA A 287    -152.107 333.185 150.911 
ATOM   5911  P    DT A 288    -152.044 337.332 145.864 
ATOM   5912  OP1  DT A 288    -151.452 337.340 144.508 
ATOM   5913  OP2  DT A 288    -151.692 338.476 146.734 
ATOM   5914  O5'  DT A 288    -153.636 337.212 145.756 
ATOM   5915  C5'  DT A 288    -154.232 335.904 145.651 
ATOM   5916  C4'  DT A 288    -155.446 335.814 146.556 
ATOM   5917  O4'  DT A 288    -155.102 335.386 147.905 
ATOM   5918  C3'  DT A 288    -156.216 337.117 146.768 
ATOM   5919  O3'  DT A 288    -157.606 336.823 146.840 
ATOM   5920  C2'  DT A 288    -155.754 337.622 148.135 
ATOM   5921  C1'  DT A 288    -155.732 336.262 148.827 
ATOM   5922  N1   DT A 288    -154.946 336.247 150.091 
ATOM   5923  C2   DT A 288    -155.401 335.433 151.102 
ATOM   5924  O2   DT A 288    -156.401 334.743 150.997 
ATOM   5925  N3   DT A 288    -154.648 335.446 152.259 
ATOM   5926  C4   DT A 288    -153.505 336.186 152.483 
ATOM   5927  O4   DT A 288    -152.915 336.114 153.564 
ATOM   5928  C5   DT A 288    -153.107 337.008 151.366 
ATOM   5929  C7   DT A 288    -151.871 337.847 151.527 
ATOM   5930  C6   DT A 288    -153.820 337.016 150.229 
ATOM   5931  P    DG A 289    -158.647 337.820 146.141 
ATOM   5932  OP1  DG A 289    -158.760 337.491 144.703 
ATOM   5933  OP2  DG A 289    -158.285 339.218 146.461 
ATOM   5934  O5'  DG A 289    -160.006 337.432 146.891 
ATOM   5935  C5'  DG A 289    -160.180 336.084 147.367 
ATOM   5936  C4'  DG A 289    -160.772 336.100 148.762 
ATOM   5937  O4'  DG A 289    -159.751 336.175 149.798 
ATOM   5938  C3'  DG A 289    -161.702 337.272 149.077 
ATOM   5939  O3'  DG A 289    -162.761 336.809 149.907 
ATOM   5940  C2'  DG A 289    -160.842 338.244 149.883 
ATOM   5941  C1'  DG A 289    -160.120 337.190 150.718 
ATOM   5942  N9   DG A 289    -158.882 337.692 151.375 
ATOM   5943  C8   DG A 289    -157.968 338.619 150.921 
ATOM   5944  N7   DG A 289    -156.976 338.842 151.749 
ATOM   5945  C5   DG A 289    -157.252 338.004 152.829 
ATOM   5946  C6   DG A 289    -156.535 337.804 154.037 
ATOM   5947  O6   DG A 289    -155.492 338.334 154.409 
ATOM   5948  N1   DG A 289    -157.170 336.862 154.859 
ATOM   5949  C2   DG A 289    -158.342 336.199 154.553 
ATOM   5950  N2   DG A 289    -158.785 335.337 155.471 
ATOM   5951  N3   DG A 289    -159.014 336.387 153.419 
ATOM   5952  C4   DG A 289    -158.412 337.298 152.611 
ATOM   5953  P    DG A 290    -164.241 337.366 149.661 
ATOM   5954  OP1  DG A 290    -164.890 336.589 148.582 
ATOM   5955  OP2  DG A 290    -164.193 338.832 149.467 
ATOM   5956  O5'  DG A 290    -164.941 337.033 151.062 
ATOM   5957  C5'  DG A 290    -164.487 335.893 151.815 
ATOM   5958  C4'  DG A 290    -164.363 336.256 153.281 
ATOM   5959  O4'  DG A 290    -163.054 336.806 153.608 
ATOM   5960  C3'  DG A 290    -165.344 337.313 153.790 
ATOM   5961  O3'  DG A 290    -165.730 336.980 155.117 
ATOM   5962  C2'  DG A 290    -164.532 338.607 153.830 
ATOM   5963  C1'  DG A 290    -163.243 337.991 154.366 
ATOM   5964  N9   DG A 290    -162.044 338.855 154.180 
ATOM   5965  C8   DG A 290    -161.743 339.719 153.150 
ATOM   5966  N7   DG A 290    -160.595 340.338 153.290 
ATOM   5967  C5   DG A 290    -160.102 339.850 154.499 
ATOM   5968  C6   DG A 290    -158.893 340.151 155.180 
ATOM   5969  O6   DG A 290    -157.996 340.922 154.851 
ATOM   5970  N1   DG A 290    -158.788 339.430 156.377 
ATOM   5971  C2   DG A 290    -159.727 338.536 156.853 
ATOM   5972  N2   DG A 290    -159.439 337.948 158.018 
ATOM   5973  N3   DG A 290    -160.860 338.253 156.214 
ATOM   5974  C4   DG A 290    -160.978 338.945 155.050 
ATOM   5975  P    DA A 291    -167.253 337.202 155.560 
ATOM   5976  OP1  DA A 291    -168.065 336.036 155.145 
ATOM   5977  OP2  DA A 291    -167.721 338.522 155.084 
ATOM   5978  O5'  DA A 291    -167.117 337.223 157.155 
ATOM   5979  C5'  DA A 291    -166.067 336.459 157.777 
ATOM   5980  C4'  DA A 291    -165.405 337.280 158.866 
ATOM   5981  O4'  DA A 291    -164.310 338.095 158.360 
ATOM   5982  C3'  DA A 291    -166.308 338.282 159.585 
ATOM   5983  O3'  DA A 291    -165.942 338.328 160.959 
ATOM   5984  C2'  DA A 291    -165.975 339.630 158.949 
ATOM   5985  C1'  DA A 291    -164.468 339.415 158.857 
ATOM   5986  N9   DA A 291    -163.786 340.348 157.917 
ATOM   5987  C8   DA A 291    -164.257 340.865 156.743 
ATOM   5988  N7   DA A 291    -163.421 341.656 156.146 
ATOM   5989  C5   DA A 291    -162.313 341.666 156.982 
ATOM   5990  C6   DA A 291    -161.074 342.322 156.905 
ATOM   5991  N6   DA A 291    -160.729 343.135 155.896 
ATOM   5992  N1   DA A 291    -160.200 342.114 157.906 
ATOM   5993  C2   DA A 291    -160.548 341.305 158.906 
ATOM   5994  N3   DA A 291    -161.670 340.642 159.085 
ATOM   5995  C4   DA A 291    -162.527 340.869 158.069 
ATOM   5996  P    DT A 292    -167.092 338.445 162.067 
ATOM   5997  OP1  DT A 292    -167.630 337.100 162.366 
ATOM   5998  OP2  DT A 292    -168.081 339.462 161.648 
ATOM   5999  O5'  DT A 292    -166.265 338.986 163.325 
ATOM   6000  C5'  DT A 292    -164.877 338.624 163.456 
ATOM   6001  C4'  DT A 292    -164.062 339.836 163.866 
ATOM   6002  O4'  DT A 292    -163.599 340.607 162.720 
ATOM   6003  C3'  DT A 292    -164.789 340.864 164.732 
ATOM   6004  O3'  DT A 292    -163.873 341.395 165.683 
ATOM   6005  C2'  DT A 292    -165.183 341.978 163.763 
ATOM   6006  C1'  DT A 292    -163.889 341.976 162.956 
ATOM   6007  N1   DT A 292    -164.004 342.658 161.636 
ATOM   6008  C2   DT A 292    -162.898 343.338 161.186 
ATOM   6009  O2   DT A 292    -161.855 343.399 161.813 
ATOM   6010  N3   DT A 292    -163.043 343.958 159.959 
ATOM   6011  C4   DT A 292    -164.174 343.953 159.168 
ATOM   6012  O4   DT A 292    -164.184 344.546 158.087 
ATOM   6013  C5   DT A 292    -165.281 343.214 159.726 
ATOM   6014  C7   DT A 292    -166.551 343.159 158.928 
ATOM   6015  C6   DT A 292    -165.168 342.602 160.916 
ATOM   6016  P    DT A 293    -164.380 341.678 167.174 
ATOM   6017  OP1  DT A 293    -164.314 340.429 167.966 
ATOM   6018  OP2  DT A 293    -165.698 342.351 167.131 
ATOM   6019  O5'  DT A 293    -163.270 342.705 167.695 
ATOM   6020  C5'  DT A 293    -161.934 342.618 167.165 
ATOM   6021  C4'  DT A 293    -161.409 344.005 166.851 
ATOM   6022  O4'  DT A 293    -161.755 344.437 165.504 
ATOM   6023  C3'  DT A 293    -161.928 345.131 167.744 
ATOM   6024  O3'  DT A 293    -160.878 346.065 167.964 
ATOM   6025  C2'  DT A 293    -163.017 345.811 166.916 
ATOM   6026  C1'  DT A 293    -162.287 345.751 165.579 
ATOM   6027  N1   DT A 293    -163.175 345.958 164.401 
ATOM   6028  C2   DT A 293    -162.640 346.621 163.323 
ATOM   6029  O2   DT A 293    -161.492 347.033 163.300 
ATOM   6030  N3   DT A 293    -163.492 346.795 162.250 
ATOM   6031  C4   DT A 293    -164.803 346.372 162.169 
ATOM   6032  O4   DT A 293    -165.469 346.586 161.154 
ATOM   6033  C5   DT A 293    -165.275 345.687 163.350 
ATOM   6034  C7   DT A 293    -166.692 345.193 163.345 
ATOM   6035  C6   DT A 293    -164.467 345.504 164.407 
ATOM   6036  P    DC A 294    -160.715 346.723 169.414 
ATOM   6037  OP1  DC A 294    -159.944 345.811 170.288 
ATOM   6038  OP2  DC A 294    -162.041 347.140 169.921 
ATOM   6039  O5'  DC A 294    -159.837 348.017 169.077 
ATOM   6040  C5'  DC A 294    -158.921 347.970 167.967 
ATOM   6041  C4'  DC A 294    -159.018 349.250 167.162 
ATOM   6042  O4'  DC A 294    -160.042 349.181 166.128 
ATOM   6043  C3'  DC A 294    -159.377 350.508 167.952 
ATOM   6044  O3'  DC A 294    -158.659 351.612 167.413 
ATOM   6045  C2'  DC A 294    -160.868 350.721 167.685 
ATOM   6046  C1'  DC A 294    -160.835 350.355 166.204 
ATOM   6047  N1   DC A 294    -162.176 350.045 165.634 
ATOM   6048  C2   DC A 294    -162.419 350.407 164.311 
ATOM   6049  O2   DC A 294    -161.520 350.965 163.671 
ATOM   6050  N3   DC A 294    -163.635 350.134 163.774 
ATOM   6051  C4   DC A 294    -164.583 349.529 164.501 
ATOM   6052  N4   DC A 294    -165.753 349.284 163.932 
ATOM   6053  C5   DC A 294    -164.353 349.149 165.863 
ATOM   6054  C6   DC A 294    -163.132 349.431 166.382 
ATOM   6055  P    DC A 295    -158.057 352.708 168.411 
ATOM   6056  OP1  DC A 295    -156.749 352.244 168.927 
ATOM   6057  OP2  DC A 295    -159.069 353.059 169.432 
ATOM   6058  O5'  DC A 295    -157.838 353.948 167.425 
ATOM   6059  C5'  DC A 295    -157.552 353.693 166.036 
ATOM   6060  C4'  DC A 295    -158.364 354.626 165.160 
ATOM   6061  O4'  DC A 295    -159.676 354.081 164.835 
ATOM   6062  C3'  DC A 295    -158.673 355.999 165.757 
ATOM   6063  O3'  DC A 295    -158.627 356.972 164.720 
ATOM   6064  C2'  DC A 295    -160.114 355.890 166.255 
ATOM   6065  C1'  DC A 295    -160.650 355.086 165.073 
ATOM   6066  N1   DC A 295    -161.950 354.415 165.346 
ATOM   6067  C2   DC A 295    -162.856 354.301 164.294 
ATOM   6068  O2   DC A 295    -162.545 354.759 163.188 
ATOM   6069  N3   DC A 295    -164.048 353.693 164.523 
ATOM   6070  C4   DC A 295    -164.346 353.211 165.735 
ATOM   6071  N4   DC A 295    -165.522 352.625 165.907 
ATOM   6072  C5   DC A 295    -163.429 353.317 166.831 
ATOM   6073  C6   DC A 295    -162.244 353.929 166.582 
ATOM   6074  P    DT A 296    -157.982 358.405 165.030 
ATOM   6075  OP1  DT A 296    -156.511 358.329 164.881 
ATOM   6076  OP2  DT A 296    -158.478 358.901 166.332 
ATOM   6077  O5'  DT A 296    -158.599 359.290 163.847 
ATOM   6078  C5'  DT A 296    -158.909 358.658 162.592 
ATOM   6079  C4'  DT A 296    -160.259 359.135 162.091 
ATOM   6080  O4'  DT A 296    -161.356 358.324 162.600 
ATOM   6081  C3'  DT A 296    -160.645 360.562 162.477 
ATOM   6082  O3'  DT A 296    -161.352 361.157 161.395 
ATOM   6083  C2'  DT A 296    -161.606 360.399 163.654 
ATOM   6084  C1'  DT A 296    -162.361 359.194 163.100 
ATOM   6085  N1   DT A 296    -163.145 358.453 164.128 
ATOM   6086  C2   DT A 296    -164.333 357.893 163.724 
ATOM   6087  O2   DT A 296    -164.754 357.981 162.584 
ATOM   6088  N3   DT A 296    -165.032 357.216 164.704 
ATOM   6089  C4   DT A 296    -164.650 357.055 166.020 
ATOM   6090  O4   DT A 296    -165.360 356.426 166.807 
ATOM   6091  C5   DT A 296    -163.388 357.678 166.348 
ATOM   6092  C7   DT A 296    -162.899 357.551 167.761 
ATOM   6093  C6   DT A 296    -162.689 358.343 165.415 
ATOM   6094  P    DC A 297    -161.080 362.693 161.041 
ATOM   6095  OP1  DC A 297    -159.882 362.798 160.178 
ATOM   6096  OP2  DC A 297    -161.055 363.492 162.286 
ATOM   6097  O5'  DC A 297    -162.388 363.059 160.195 
ATOM   6098  C5'  DC A 297    -163.035 362.025 159.429 
ATOM   6099  C4'  DC A 297    -164.537 362.111 159.609 
ATOM   6100  O4'  DC A 297    -165.003 361.345 160.757 
ATOM   6101  C3'  DC A 297    -165.100 363.512 159.848 
ATOM   6102  O3'  DC A 297    -166.356 363.622 159.190 
ATOM   6103  C2'  DC A 297    -165.336 363.582 161.357 
ATOM   6104  C1'  DC A 297    -165.877 362.165 161.518 
ATOM   6105  N1   DC A 297    -165.863 361.675 162.924 
ATOM   6106  C2   DC A 297    -166.896 360.832 163.328 
ATOM   6107  O2   DC A 297    -167.772 360.528 162.510 
ATOM   6108  N3   DC A 297    -166.902 360.376 164.607 
ATOM   6109  C4   DC A 297    -165.934 360.728 165.462 
ATOM   6110  N4   DC A 297    -165.984 360.256 166.698 
ATOM   6111  C5   DC A 297    -164.864 361.595 165.067 
ATOM   6112  C6   DC A 297    -164.876 362.041 163.785 
ATOM   6113  P    DT A 298    -166.727 364.993 158.450 
ATOM   6114  OP1  DT A 298    -166.135 365.000 157.093 
ATOM   6115  OP2  DT A 298    -166.374 366.136 159.319 
ATOM   6116  O5'  DT A 298    -168.319 364.872 158.341 
ATOM   6117  C5'  DT A 298    -168.915 363.565 158.237 
ATOM   6118  C4'  DT A 298    -170.128 363.474 159.141 
ATOM   6119  O4'  DT A 298    -169.785 363.046 160.490 
ATOM   6120  C3'  DT A 298    -170.899 364.777 159.353 
ATOM   6121  O3'  DT A 298    -172.289 364.483 159.425 
ATOM   6122  C2'  DT A 298    -170.437 365.282 160.720 
ATOM   6123  C1'  DT A 298    -170.415 363.922 161.412 
ATOM   6124  N1   DT A 298    -169.629 363.907 162.677 
ATOM   6125  C2   DT A 298    -170.084 363.094 163.687 
ATOM   6126  O2   DT A 298    -171.084 362.403 163.582 
ATOM   6127  N3   DT A 298    -169.331 363.106 164.844 
ATOM   6128  C4   DT A 298    -168.188 363.846 165.069 
ATOM   6129  O4   DT A 298    -167.597 363.774 166.149 
ATOM   6130  C5   DT A 298    -167.789 364.668 163.952 
ATOM   6131  C7   DT A 298    -166.554 365.507 164.113 
ATOM   6132  C6   DT A 298    -168.503 364.676 162.815 
ATOM   6133  P    DC A 299    -173.329 365.480 158.727 
ATOM   6134  OP1  DC A 299    -173.442 365.151 157.288 
ATOM   6135  OP2  DC A 299    -172.967 366.878 159.047 
ATOM   6136  O5'  DC A 299    -174.689 365.092 159.476 
ATOM   6137  C5'  DC A 299    -174.863 363.745 159.953 
ATOM   6138  C4'  DC A 299    -175.455 363.760 161.348 
ATOM   6139  O4'  DC A 299    -174.434 363.835 162.383 
ATOM   6140  C3'  DC A 299    -176.385 364.932 161.662 
ATOM   6141  O3'  DC A 299    -177.443 364.469 162.493 
ATOM   6142  C2'  DC A 299    -175.525 365.904 162.469 
ATOM   6143  C1'  DC A 299    -174.803 364.851 163.304 
ATOM   6144  N1   DC A 299    -173.564 365.352 163.961 
ATOM   6145  C2   DC A 299    -173.242 364.841 165.215 
ATOM   6146  O2   DC A 299    -173.991 364.000 165.727 
ATOM   6147  N3   DC A 299    -172.116 365.286 165.832 
ATOM   6148  C4   DC A 299    -171.333 366.198 165.244
[truncated: 415,700 more chars]
