# Supplementary material for: Characterization of lncRNA-protein interactions associated with Prostate cancer and Androgen receptors by molecular docking simulations
Source: Biochem Biophys Rep. 2025 Mar 9;42:101959. doi: 10.1016/j.bbrep.2025.101959 (PMC11929892; doi:10.1016/j.bbrep.2025.101959)
Supplement: Multimedia component 30 [file mmc30.zip › bbrep_00101959_model_19.pdb]

REMARK Number:    19
REMARK Ligand:     lig_628dcb8434e2f.pdb
REMARK Contact:     0     0     0
REMARK Score:  -182.34
REMARK RMSD:    831.33
MODEL       19
ATOM      1  N   ALA A  24      30.357  -5.473 -24.875 
ATOM      2  CA  ALA A  24      30.515  -4.000 -24.871 
ATOM      3  CB  ALA A  24      29.364  -3.347 -25.653 
ATOM      4  C   ALA A  24      30.496  -3.471 -23.474 
ATOM      5  O   ALA A  24      31.409  -3.720 -22.690 
ATOM      6  N   GLN A  25      29.435  -2.716 -23.129 
ATOM      7  CA  GLN A  25      29.334  -2.167 -21.810 
ATOM      8  CB  GLN A  25      28.209  -1.135 -21.640 
ATOM      9  CG  GLN A  25      28.449   0.131 -22.464 
ATOM     10  CD  GLN A  25      27.291   1.085 -22.227 
ATOM     11  OE1 GLN A  25      26.895   1.324 -21.089 
ATOM     12  NE2 GLN A  25      26.734   1.652 -23.331 
ATOM     13  C   GLN A  25      29.084  -3.296 -20.876 
ATOM     14  O   GLN A  25      28.668  -4.376 -21.290 
ATOM     15  N   ASP A  26      29.382  -3.075 -19.584 
ATOM     16  CA  ASP A  26      29.211  -4.105 -18.606 
ATOM     17  CB  ASP A  26      30.274  -4.043 -17.495 
ATOM     18  CG  ASP A  26      30.054  -5.171 -16.494 
ATOM     19  OD1 ASP A  26      28.986  -5.191 -15.826 
ATOM     20  OD2 ASP A  26      30.966  -6.032 -16.381 
ATOM     21  C   ASP A  26      27.866  -3.939 -17.988 
ATOM     22  O   ASP A  26      27.612  -2.985 -17.253 
ATOM     23  N   ASN A  27      26.945  -4.872 -18.288 
ATOM     24  CA  ASN A  27      25.662  -4.773 -17.669 
ATOM     25  CB  ASN A  27      24.503  -4.752 -18.683 
ATOM     26  CG  ASN A  27      24.583  -3.452 -19.471 
ATOM     27  OD1 ASN A  27      24.658  -2.366 -18.897 
ATOM     28  ND2 ASN A  27      24.568  -3.560 -20.827 
ATOM     29  C   ASN A  27      25.467  -5.984 -16.812 
ATOM     30  O   ASN A  27      24.473  -6.696 -16.949 
ATOM     31  N   SER A  28      26.402  -6.226 -15.873 
ATOM     32  CA  SER A  28      26.317  -7.361 -15.002 
ATOM     33  CB  SER A  28      27.559  -7.517 -14.112 
ATOM     34  OG  SER A  28      28.707  -7.731 -14.919 
ATOM     35  C   SER A  28      25.149  -7.145 -14.100 
ATOM     36  O   SER A  28      24.492  -8.089 -13.668 
ATOM     37  N   ARG A  29      24.868  -5.864 -13.806 
ATOM     38  CA  ARG A  29      23.821  -5.471 -12.913 
ATOM     39  CB  ARG A  29      23.787  -3.948 -12.704 
ATOM     40  CG  ARG A  29      25.152  -3.369 -12.324 
ATOM     41  CD  ARG A  29      25.113  -1.897 -11.913 
ATOM     42  NE  ARG A  29      26.512  -1.383 -11.942 
ATOM     43  CZ  ARG A  29      27.390  -1.720 -10.952 
ATOM     44  NH1 ARG A  29      27.024  -2.618  -9.991 
ATOM     45  NH2 ARG A  29      28.642  -1.178 -10.929 
ATOM     46  C   ARG A  29      22.506  -5.884 -13.504 
ATOM     47  O   ARG A  29      21.579  -6.255 -12.784 
ATOM     48  N   TYR A  30      22.378  -5.784 -14.840 
ATOM     49  CA  TYR A  30      21.164  -6.163 -15.505 
ATOM     50  CB  TYR A  30      21.186  -5.817 -17.003 
ATOM     51  CG  TYR A  30      19.900  -6.271 -17.606 
ATOM     52  CD1 TYR A  30      18.727  -5.600 -17.348 
ATOM     53  CD2 TYR A  30      19.876  -7.357 -18.449 
ATOM     54  CE1 TYR A  30      17.543  -6.018 -17.911 
ATOM     55  CE2 TYR A  30      18.698  -7.778 -19.016 
ATOM     56  CZ  TYR A  30      17.529  -7.109 -18.746 
ATOM     57  OH  TYR A  30      16.316  -7.539 -19.327 
ATOM     58  C   TYR A  30      20.959  -7.638 -15.363 
ATOM     59  O   TYR A  30      19.855  -8.092 -15.068 
ATOM     60  N   THR A  31      22.033  -8.431 -15.551 
ATOM     61  CA  THR A  31      21.926  -9.861 -15.473 
ATOM     62  CB  THR A  31      23.230 -10.559 -15.736 
ATOM     63  OG1 THR A  31      23.715 -10.225 -17.028 
ATOM     64  CG2 THR A  31      23.003 -12.080 -15.628 
ATOM     65  C   THR A  31      21.490 -10.229 -14.091 
ATOM     66  O   THR A  31      20.646 -11.105 -13.907 
ATOM     67  N   HIS A  32      22.064  -9.557 -13.079 
ATOM     68  CA  HIS A  32      21.744  -9.842 -11.711 
ATOM     69  ND1 HIS A  32      22.771 -10.826  -8.882 
ATOM     70  CG  HIS A  32      22.450  -9.554  -9.301 
ATOM     71  CB  HIS A  32      22.623  -9.069 -10.710 
ATOM     72  NE2 HIS A  32      22.010  -9.743  -7.096 
ATOM     73  CD2 HIS A  32      21.986  -8.905  -8.198 
ATOM     74  CE1 HIS A  32      22.488 -10.885  -7.556 
ATOM     75  C   HIS A  32      20.311  -9.481 -11.477 
ATOM     76  O   HIS A  32      19.604 -10.145 -10.722 
ATOM     77  N   PHE A  33      19.841  -8.406 -12.133 
ATOM     78  CA  PHE A  33      18.494  -7.942 -11.975 
ATOM     79  CB  PHE A  33      18.233  -6.698 -12.850 
ATOM     80  CG  PHE A  33      16.831  -6.221 -12.683 
ATOM     81  CD1 PHE A  33      15.822  -6.729 -13.471 
ATOM     82  CD2 PHE A  33      16.525  -5.261 -11.749 
ATOM     83  CE1 PHE A  33      14.528  -6.288 -13.327 
ATOM     84  CE2 PHE A  33      15.232  -4.815 -11.599 
ATOM     85  CZ  PHE A  33      14.232  -5.330 -12.388 
ATOM     86  C   PHE A  33      17.577  -9.044 -12.410 
ATOM     87  O   PHE A  33      16.584  -9.337 -11.745 
ATOM     88  N   LEU A  34      17.891  -9.694 -13.546 
ATOM     89  CA  LEU A  34      17.052 -10.740 -14.056 
ATOM     90  CB  LEU A  34      17.509 -11.262 -15.429 
ATOM     91  CG  LEU A  34      17.352 -10.227 -16.561 
ATOM     92  CD1 LEU A  34      17.815 -10.799 -17.911 
ATOM     93  CD2 LEU A  34      15.914  -9.684 -16.622 
ATOM     94  C   LEU A  34      17.034 -11.895 -13.105 
ATOM     95  O   LEU A  34      15.977 -12.463 -12.835 
ATOM     96  N   THR A  35      18.201 -12.276 -12.555 
ATOM     97  CA  THR A  35      18.222 -13.429 -11.706 
ATOM     98  CB  THR A  35      19.611 -13.827 -11.277 
ATOM     99  OG1 THR A  35      19.582 -15.110 -10.672 
ATOM    100  CG2 THR A  35      20.183 -12.793 -10.291 
ATOM    101  C   THR A  35      17.370 -13.183 -10.496 
ATOM    102  O   THR A  35      16.600 -14.054 -10.093 
ATOM    103  N   GLN A  36      17.510 -12.004  -9.861 
ATOM    104  CA  GLN A  36      16.760 -11.714  -8.673 
ATOM    105  CB  GLN A  36      17.330 -10.515  -7.900 
ATOM    106  CG  GLN A  36      18.719 -10.776  -7.318 
ATOM    107  CD  GLN A  36      19.161  -9.521  -6.583 
ATOM    108  OE1 GLN A  36      18.999  -8.403  -7.076 
ATOM    109  NE2 GLN A  36      19.727  -9.702  -5.360 
ATOM    110  C   GLN A  36      15.306 -11.414  -8.928 
ATOM    111  O   GLN A  36      14.428 -11.820  -8.172 
ATOM    112  N   HIS A  37      15.041 -10.560  -9.926 
ATOM    113  CA  HIS A  37      13.739 -10.030 -10.232 
ATOM    114  ND1 HIS A  37      13.488  -7.875  -7.943 
ATOM    115  CG  HIS A  37      14.262  -7.931  -9.081 
ATOM    116  CB  HIS A  37      13.787  -8.508 -10.384 
ATOM    117  NE2 HIS A  37      15.483  -7.062  -7.395 
ATOM    118  CD2 HIS A  37      15.476  -7.429  -8.730 
ATOM    119  CE1 HIS A  37      14.268  -7.348  -6.966 
ATOM    120  C   HIS A  37      12.906 -10.649 -11.327 
ATOM    121  O   HIS A  37      11.752 -10.256 -11.466 
ATOM    122  N   TYR A  38      13.434 -11.530 -12.202 
ATOM    123  CA  TYR A  38      12.632 -11.883 -13.350 
ATOM    124  CB  TYR A  38      13.334 -11.414 -14.642 
ATOM    125  CG  TYR A  38      12.655 -11.872 -15.887 
ATOM    126  CD1 TYR A  38      11.465 -11.319 -16.304 
ATOM    127  CD2 TYR A  38      13.246 -12.841 -16.668 
ATOM    128  CE1 TYR A  38      10.868 -11.746 -17.467 
ATOM    129  CE2 TYR A  38      12.653 -13.271 -17.830 
ATOM    130  CZ  TYR A  38      11.459 -12.724 -18.231 
ATOM    131  OH  TYR A  38      10.848 -13.164 -19.425 
ATOM    132  C   TYR A  38      12.379 -13.364 -13.432 
ATOM    133  O   TYR A  38      13.285 -14.174 -13.250 
ATOM    134  N   ASP A  39      11.102 -13.741 -13.690 
ATOM    135  CA  ASP A  39      10.698 -15.112 -13.886 
ATOM    136  CB  ASP A  39      10.028 -15.729 -12.643 
ATOM    137  CG  ASP A  39       9.940 -17.238 -12.841 
ATOM    138  OD1 ASP A  39      10.562 -17.742 -13.815 
ATOM    139  OD2 ASP A  39       9.249 -17.904 -12.025 
ATOM    140  C   ASP A  39       9.669 -15.081 -14.984 
ATOM    141  O   ASP A  39       8.529 -14.682 -14.754 
ATOM    142  N   ALA A  40      10.037 -15.519 -16.207 
ATOM    143  CA  ALA A  40       9.168 -15.355 -17.343 
ATOM    144  CB  ALA A  40       9.809 -15.843 -18.652 
ATOM    145  C   ALA A  40       7.861 -16.082 -17.196 
ATOM    146  O   ALA A  40       6.812 -15.469 -17.390 
ATOM    147  N   LYS A  41       7.868 -17.386 -16.837 
ATOM    148  CA  LYS A  41       6.612 -18.091 -16.756 
ATOM    149  CB  LYS A  41       6.394 -19.072 -17.922 
ATOM    150  CG  LYS A  41       6.320 -18.394 -19.293 
ATOM    151  CD  LYS A  41       6.383 -19.380 -20.462 
ATOM    152  CE  LYS A  41       6.315 -18.723 -21.842 
ATOM    153  NZ  LYS A  41       6.395 -19.761 -22.893 
ATOM    154  C   LYS A  41       6.607 -18.900 -15.492 
ATOM    155  O   LYS A  41       6.979 -20.072 -15.469 
ATOM    156  N   PRO A  42       6.164 -18.261 -14.447 
ATOM    157  CA  PRO A  42       6.146 -18.766 -13.096 
ATOM    158  CD  PRO A  42       5.459 -16.998 -14.579 
ATOM    159  CB  PRO A  42       5.693 -17.583 -12.242 
ATOM    160  CG  PRO A  42       4.817 -16.760 -13.203 
ATOM    161  C   PRO A  42       5.350 -19.982 -12.740 
ATOM    162  O   PRO A  42       5.866 -20.776 -11.954 
ATOM    163  N   GLN A  43       4.106 -20.125 -13.253 
ATOM    164  CA  GLN A  43       3.233 -21.210 -12.882 
ATOM    165  CB  GLN A  43       3.921 -22.559 -12.575 
ATOM    166  CG  GLN A  43       2.969 -23.746 -12.437 
ATOM    167  CD  GLN A  43       2.653 -24.258 -13.835 
ATOM    168  OE1 GLN A  43       2.011 -23.577 -14.631 
ATOM    169  NE2 GLN A  43       3.125 -25.496 -14.144 
ATOM    170  C   GLN A  43       2.428 -20.772 -11.677 
ATOM    171  O   GLN A  43       1.781 -19.726 -11.696 
ATOM    172  N   GLY A  44       2.476 -21.564 -10.580 
ATOM    173  CA  GLY A  44       1.617 -21.423  -9.423 
ATOM    174  C   GLY A  44       1.682 -20.099  -8.711 
ATOM    175  O   GLY A  44       0.636 -19.515  -8.436 
ATOM    176  N   ARG A  45       2.881 -19.573  -8.391 
ATOM    177  CA  ARG A  45       2.966 -18.320  -7.681 
ATOM    178  CB  ARG A  45       2.277 -17.177  -8.444 
ATOM    179  CG  ARG A  45       2.951 -16.883  -9.786 
ATOM    180  CD  ARG A  45       2.084 -16.065 -10.743 
ATOM    181  NE  ARG A  45       2.134 -14.640 -10.313 
ATOM    182  CZ  ARG A  45       1.083 -13.819 -10.595 
ATOM    183  NH1 ARG A  45      -0.026 -14.325 -11.205 
ATOM    184  NH2 ARG A  45       1.132 -12.493 -10.270 
ATOM    185  C   ARG A  45       2.353 -18.422  -6.307 
ATOM    186  O   ARG A  45       1.777 -17.453  -5.809 
ATOM    187  N   ASP A  46       2.452 -19.607  -5.663 
ATOM    188  CA  ASP A  46       1.984 -19.790  -4.311 
ATOM    189  CB  ASP A  46       1.250 -21.127  -4.079 
ATOM    190  CG  ASP A  46       2.197 -22.277  -4.390 
ATOM    191  OD1 ASP A  46       3.256 -22.021  -5.022 
ATOM    192  OD2 ASP A  46       1.866 -23.431  -4.005 
ATOM    193  C   ASP A  46       3.161 -19.699  -3.376 
ATOM    194  O   ASP A  46       4.259 -19.317  -3.777 
ATOM    195  N   ASP A  47       2.954 -20.056  -2.089 
ATOM    196  CA  ASP A  47       3.986 -19.963  -1.086 
ATOM    197  CB  ASP A  47       3.505 -20.399   0.311 
ATOM    198  CG  ASP A  47       2.512 -19.366   0.829 
ATOM    199  OD1 ASP A  47       2.392 -18.285   0.192 
ATOM    200  OD2 ASP A  47       1.859 -19.643   1.870 
ATOM    201  C   ASP A  47       5.122 -20.868  -1.453 
ATOM    202  O   ASP A  47       6.290 -20.503  -1.321 
ATOM    203  N   ARG A  48       4.797 -22.077  -1.942 
ATOM    204  CA  ARG A  48       5.781 -23.061  -2.293 
ATOM    205  CB  ARG A  48       5.140 -24.351  -2.823 
ATOM    206  CG  ARG A  48       6.146 -25.430  -3.211 
ATOM    207  CD  ARG A  48       5.521 -26.560  -4.029 
ATOM    208  NE  ARG A  48       5.134 -25.982  -5.348 
ATOM    209  CZ  ARG A  48       4.541 -26.764  -6.297 
ATOM    210  NH1 ARG A  48       4.304 -28.084  -6.046 
ATOM    211  NH2 ARG A  48       4.179 -26.221  -7.497 
ATOM    212  C   ARG A  48       6.632 -22.511  -3.395 
ATOM    213  O   ARG A  48       7.843 -22.722  -3.421 
ATOM    214  N   TYR A  49       6.004 -21.778  -4.332 
ATOM    215  CA  TYR A  49       6.690 -21.207  -5.452 
ATOM    216  CB  TYR A  49       5.716 -20.385  -6.317 
ATOM    217  CG  TYR A  49       6.455 -19.484  -7.246 
ATOM    218  CD1 TYR A  49       6.995 -19.944  -8.423 
ATOM    219  CD2 TYR A  49       6.580 -18.149  -6.930 
ATOM    220  CE1 TYR A  49       7.662 -19.084  -9.266 
ATOM    221  CE2 TYR A  49       7.244 -17.287  -7.767 
ATOM    222  CZ  TYR A  49       7.787 -17.755  -8.938 
ATOM    223  OH  TYR A  49       8.468 -16.868  -9.798 
ATOM    224  C   TYR A  49       7.763 -20.299  -4.937 
ATOM    225  O   TYR A  49       8.907 -20.361  -5.387 
ATOM    226  N   CYS A  50       7.427 -19.442  -3.956 
ATOM    227  CA  CYS A  50       8.387 -18.513  -3.432 
ATOM    228  CB  CYS A  50       7.789 -17.543  -2.401 
ATOM    229  SG  CYS A  50       6.919 -16.168  -3.203 
ATOM    230  C   CYS A  50       9.521 -19.233  -2.772 
ATOM    231  O   CYS A  50      10.680 -18.874  -2.966 
ATOM    232  N   GLU A  51       9.232 -20.282  -1.984 
ATOM    233  CA  GLU A  51      10.291 -20.937  -1.274 
ATOM    234  CB  GLU A  51       9.814 -22.052  -0.328 
ATOM    235  CG  GLU A  51       9.046 -21.500   0.875 
ATOM    236  CD  GLU A  51       8.647 -22.660   1.776 
ATOM    237  OE1 GLU A  51       8.797 -23.834   1.341 
ATOM    238  OE2 GLU A  51       8.191 -22.384   2.918 
ATOM    239  C   GLU A  51      11.271 -21.539  -2.238 
ATOM    240  O   GLU A  51      12.477 -21.471  -2.014 
ATOM    241  N   SER A  52      10.782 -22.163  -3.323 
ATOM    242  CA  SER A  52      11.648 -22.819  -4.266 
ATOM    243  CB  SER A  52      10.871 -23.670  -5.287 
ATOM    244  OG  SER A  52      11.770 -24.296  -6.189 
ATOM    245  C   SER A  52      12.484 -21.840  -5.041 
ATOM    246  O   SER A  52      13.695 -22.015  -5.173 
ATOM    247  N   ILE A  53      11.853 -20.774  -5.572 
ATOM    248  CA  ILE A  53      12.510 -19.830  -6.436 
ATOM    249  CB  ILE A  53      11.569 -18.839  -7.063 
ATOM    250  CG1 ILE A  53      12.268 -18.100  -8.213 
ATOM    251  CG2 ILE A  53      11.022 -17.910  -5.967 
ATOM    252  CD1 ILE A  53      11.307 -17.285  -9.080 
ATOM    253  C   ILE A  53      13.564 -19.071  -5.697 
ATOM    254  O   ILE A  53      14.625 -18.777  -6.243 
ATOM    255  N   MET A  54      13.288 -18.724  -4.431 
ATOM    256  CA  MET A  54      14.208 -17.931  -3.681 
ATOM    257  CB  MET A  54      13.657 -17.630  -2.278 
ATOM    258  CG  MET A  54      14.129 -16.292  -1.716 
ATOM    259  SD  MET A  54      13.400 -14.851  -2.557 
ATOM    260  CE  MET A  54      13.965 -13.641  -1.327 
ATOM    261  C   MET A  54      15.482 -18.715  -3.574 
ATOM    262  O   MET A  54      16.577 -18.162  -3.661 
ATOM    263  N   ARG A  55      15.360 -20.040  -3.377 
ATOM    264  CA  ARG A  55      16.487 -20.926  -3.259 
ATOM    265  CB  ARG A  55      16.035 -22.353  -2.921 
ATOM    266  CG  ARG A  55      15.198 -22.413  -1.641 
ATOM    267  CD  ARG A  55      14.502 -23.757  -1.423 
ATOM    268  NE  ARG A  55      15.339 -24.566  -0.498 
ATOM    269  CZ  ARG A  55      15.110 -25.907  -0.399 
ATOM    270  NH1 ARG A  55      14.168 -26.490  -1.198 
ATOM    271  NH2 ARG A  55      15.823 -26.659   0.486 
ATOM    272  C   ARG A  55      17.249 -20.983  -4.555 
ATOM    273  O   ARG A  55      18.476 -20.907  -4.565 
ATOM    274  N   ARG A  56      16.538 -21.101  -5.694 
ATOM    275  CA  ARG A  56      17.186 -21.258  -6.971 
ATOM    276  CB  ARG A  56      16.203 -21.454  -8.140 
ATOM    277  CG  ARG A  56      15.409 -22.759  -8.083 
ATOM    278  CD  ARG A  56      14.767 -23.128  -9.423 
ATOM    279  NE  ARG A  56      13.877 -22.004  -9.821 
ATOM    280  CZ  ARG A  56      12.561 -22.008  -9.459 
ATOM    281  NH1 ARG A  56      12.047 -23.057  -8.752 
ATOM    282  NH2 ARG A  56      11.757 -20.960  -9.804 
ATOM    283  C   ARG A  56      17.993 -20.038  -7.297 
ATOM    284  O   ARG A  56      19.094 -20.132  -7.842 
ATOM    285  N   ARG A  57      17.434 -18.858  -6.981 
ATOM    286  CA  ARG A  57      17.989 -17.566  -7.272 
ATOM    287  CB  ARG A  57      16.981 -16.432  -7.028 
ATOM    288  CG  ARG A  57      15.720 -16.618  -7.872 
ATOM    289  CD  ARG A  57      16.007 -16.749  -9.368 
ATOM    290  NE  ARG A  57      14.774 -17.286 -10.009 
ATOM    291  CZ  ARG A  57      14.462 -16.937 -11.292 
ATOM    292  NH1 ARG A  57      15.255 -16.058 -11.970 
ATOM    293  NH2 ARG A  57      13.356 -17.462 -11.896 
ATOM    294  C   ARG A  57      19.215 -17.308  -6.446 
ATOM    295  O   ARG A  57      20.047 -16.489  -6.833 
ATOM    296  N   GLY A  58      19.345 -17.952  -5.266 
ATOM    297  CA  GLY A  58      20.518 -17.749  -4.452 
ATOM    298  C   GLY A  58      20.249 -16.676  -3.435 
ATOM    299  O   GLY A  58      21.171 -16.056  -2.910 
ATOM    300  N   LEU A  59      18.957 -16.404  -3.197 
ATOM    301  CA  LEU A  59      18.390 -15.442  -2.291 
ATOM    302  CB  LEU A  59      16.997 -14.993  -2.748 
ATOM    303  CG  LEU A  59      17.057 -14.335  -4.141 
ATOM    304  CD1 LEU A  59      15.690 -13.786  -4.573 
ATOM    305  CD2 LEU A  59      18.175 -13.282  -4.214 
ATOM    306  C   LEU A  59      18.342 -15.875  -0.842 
ATOM    307  O   LEU A  59      17.877 -15.107  -0.005 
ATOM    308  N   THR A  60      18.628 -17.158  -0.543 
ATOM    309  CA  THR A  60      18.521 -17.780   0.758 
ATOM    310  CB  THR A  60      18.422 -19.273   0.655 
ATOM    311  OG1 THR A  60      19.592 -19.810   0.057 
ATOM    312  CG2 THR A  60      17.192 -19.608  -0.204 
ATOM    313  C   THR A  60      19.582 -17.448   1.776 
ATOM    314  O   THR A  60      19.306 -17.592   2.964 
ATOM    315  N   SER A  61      20.833 -17.093   1.412 
ATOM    316  CA  SER A  61      21.758 -16.859   2.493 
ATOM    317  CB  SER A  61      22.957 -17.826   2.485 
ATOM    318  OG  SER A  61      22.517 -19.158   2.702 
ATOM    319  C   SER A  61      22.320 -15.475   2.407 
ATOM    320  O   SER A  61      23.186 -15.209   1.575 
ATOM    321  N   PRO A  62      21.889 -14.572   3.254 
ATOM    322  CA  PRO A  62      20.832 -14.844   4.197 
ATOM    323  CD  PRO A  62      22.847 -13.617   3.787 
ATOM    324  CB  PRO A  62      20.985 -13.822   5.320 
ATOM    325  CG  PRO A  62      22.467 -13.428   5.263 
ATOM    326  C   PRO A  62      19.514 -14.718   3.499 
ATOM    327  O   PRO A  62      19.488 -14.279   2.350 
ATOM    328  N   CYS A  63      18.409 -15.091   4.176 
ATOM    329  CA  CYS A  63      17.107 -15.029   3.577 
ATOM    330  CB  CYS A  63      15.980 -15.525   4.508 
ATOM    331  SG  CYS A  63      16.264 -17.191   5.180 
ATOM    332  C   CYS A  63      16.811 -13.590   3.286 
ATOM    333  O   CYS A  63      16.979 -12.728   4.148 
ATOM    334  N   LYS A  64      16.363 -13.286   2.050 
ATOM    335  CA  LYS A  64      16.024 -11.933   1.733 
ATOM    336  CB  LYS A  64      15.958 -11.675   0.217 
ATOM    337  CG  LYS A  64      15.947 -10.196  -0.175 
ATOM    338  CD  LYS A  64      16.188  -9.974  -1.671 
ATOM    339  CE  LYS A  64      16.192  -8.501  -2.084 
ATOM    340  NZ  LYS A  64      16.367  -8.389  -3.549 
ATOM    341  C   LYS A  64      14.671 -11.685   2.334 
ATOM    342  O   LYS A  64      13.782 -12.531   2.250 
ATOM    343  N   ASP A  65      14.485 -10.514   2.975 
ATOM    344  CA  ASP A  65      13.252 -10.245   3.660 
ATOM    345  CB  ASP A  65      13.310  -8.967   4.522 
ATOM    346  CG  ASP A  65      13.625  -7.757   3.647 
ATOM    347  OD1 ASP A  65      14.224  -7.939   2.553 
ATOM    348  OD2 ASP A  65      13.278  -6.626   4.077 
ATOM    349  C   ASP A  65      12.107 -10.144   2.699 
ATOM    350  O   ASP A  65      11.037 -10.700   2.946 
ATOM    351  N   ILE A  66      12.280  -9.419   1.579 
ATOM    352  CA  ILE A  66      11.198  -9.300   0.645 
ATOM    353  CB  ILE A  66      10.432  -8.019   0.848 
ATOM    354  CG1 ILE A  66       9.083  -8.013   0.109 
ATOM    355  CG2 ILE A  66      11.366  -6.859   0.468 
ATOM    356  CD1 ILE A  66       9.205  -8.016  -1.410 
ATOM    357  C   ILE A  66      11.805  -9.311  -0.725 
ATOM    358  O   ILE A  66      12.863  -8.720  -0.940 
ATOM    359  N   ASN A  67      11.179 -10.019  -1.688 
ATOM    360  CA  ASN A  67      11.720 -10.015  -3.017 
ATOM    361  CB  ASN A  67      12.741 -11.139  -3.259 
ATOM    362  CG  ASN A  67      13.477 -10.847  -4.558 
ATOM    363  OD1 ASN A  67      14.272  -9.911  -4.638 
ATOM    364  ND2 ASN A  67      13.214 -11.676  -5.603 
ATOM    365  C   ASN A  67      10.584 -10.205  -3.973 
ATOM    366  O   ASN A  67       9.740 -11.082  -3.786 
ATOM    367  N   THR A  68      10.556  -9.392  -5.048 
ATOM    368  CA  THR A  68       9.471  -9.467  -5.982 
ATOM    369  CB  THR A  68       8.762  -8.158  -6.145 
ATOM    370  OG1 THR A  68       8.269  -7.721  -4.886 
ATOM    371  CG2 THR A  68       7.598  -8.348  -7.130 
ATOM    372  C   THR A  68       9.996  -9.879  -7.324 
ATOM    373  O   THR A  68      11.059  -9.439  -7.762 
ATOM    374  N   PHE A  69       9.236 -10.761  -8.006 
ATOM    375  CA  PHE A  69       9.601 -11.241  -9.309 
ATOM    376  CB  PHE A  69       9.527 -12.774  -9.435 
ATOM    377  CG  PHE A  69      10.543 -13.384  -8.526 
ATOM    378  CD1 PHE A  69      11.831 -13.609  -8.956 
ATOM    379  CD2 PHE A  69      10.207 -13.734  -7.237 
ATOM    380  CE1 PHE A  69      12.768 -14.171  -8.120 
ATOM    381  CE2 PHE A  69      11.140 -14.295  -6.395 
ATOM    382  CZ  PHE A  69      12.423 -14.515  -6.835 
ATOM    383  C   PHE A  69       8.608 -10.690 -10.287 
ATOM    384  O   PHE A  69       7.415 -10.605 -10.001 
ATOM    385  N   ILE A  70       9.099 -10.300 -11.480 
ATOM    386  CA  ILE A  70       8.279  -9.766 -12.530 
ATOM    387  CB  ILE A  70       8.894  -8.585 -13.228 
ATOM    388  CG1 ILE A  70       9.137  -7.438 -12.235 
ATOM    389  CG2 ILE A  70       7.982  -8.201 -14.407 
ATOM    390  CD1 ILE A  70      10.026  -6.325 -12.786 
ATOM    391  C   ILE A  70       8.146 -10.852 -13.550 
ATOM    392  O   ILE A  70       9.106 -11.572 -13.824 
ATOM    393  N   HIS A  71       6.934 -11.011 -14.122 
ATOM    394  CA  HIS A  71       6.704 -12.056 -15.078 
ATOM    395  ND1 HIS A  71       6.623 -14.322 -12.875 
ATOM    396  CG  HIS A  71       5.646 -13.442 -13.288 
ATOM    397  CB  HIS A  71       5.509 -12.942 -14.696 
ATOM    398  NE2 HIS A  71       5.416 -13.823 -11.074 
ATOM    399  CD2 HIS A  71       4.918 -13.148 -12.176 
ATOM    400  CE1 HIS A  71       6.439 -14.514 -11.544 
ATOM    401  C   HIS A  71       6.415 -11.410 -16.399 
ATOM    402  O   HIS A  71       6.310 -10.188 -16.486 
ATOM    403  N   GLY A  72       6.286 -12.218 -17.476 
ATOM    404  CA  GLY A  72       6.017 -11.656 -18.772 
ATOM    405  C   GLY A  72       7.295 -11.593 -19.560 
ATOM    406  O   GLY A  72       8.294 -12.209 -19.193 
ATOM    407  N   ASN A  73       7.269 -10.867 -20.702 
ATOM    408  CA  ASN A  73       8.405 -10.782 -21.584 
ATOM    409  CB  ASN A  73       8.034 -10.508 -23.057 
ATOM    410  CG  ASN A  73       7.346  -9.151 -23.163 
ATOM    411  OD1 ASN A  73       7.968  -8.146 -23.502 
ATOM    412  ND2 ASN A  73       6.017  -9.119 -22.872 
ATOM    413  C   ASN A  73       9.371  -9.723 -21.133 
ATOM    414  O   ASN A  73       8.994  -8.716 -20.538 
ATOM    415  N   LYS A  74      10.668  -9.952 -21.434 
ATOM    416  CA  LYS A  74      11.764  -9.101 -21.052 
ATOM    417  CB  LYS A  74      13.152  -9.709 -21.329 
ATOM    418  CG  LYS A  74      13.502 -10.903 -20.438 
ATOM    419  CD  LYS A  74      14.866 -11.514 -20.762 
ATOM    420  CE  LYS A  74      14.989 -11.999 -22.206 
ATOM    421  NZ  LYS A  74      16.380 -12.427 -22.480 
ATOM    422  C   LYS A  74      11.726  -7.769 -21.741 
ATOM    423  O   LYS A  74      12.108  -6.759 -21.152 
ATOM    424  N   ARG A  75      11.268  -7.726 -23.005 
ATOM    425  CA  ARG A  75      11.336  -6.518 -23.783 
ATOM    426  CB  ARG A  75      10.706  -6.680 -25.174 
ATOM    427  CG  ARG A  75      11.275  -7.856 -25.964 
ATOM    428  CD  ARG A  75      10.777  -7.928 -27.407 
ATOM    429  NE  ARG A  75       9.288  -7.909 -27.372 
ATOM    430  CZ  ARG A  75       8.587  -9.047 -27.093 
ATOM    431  NH1 ARG A  75       9.247 -10.192 -26.754 
ATOM    432  NH2 ARG A  75       7.223  -9.036 -27.147 
ATOM    433  C   ARG A  75      10.568  -5.434 -23.096 
ATOM    434  O   ARG A  75      11.000  -4.283 -23.058 
ATOM    435  N   SER A  76       9.396  -5.775 -22.533 
ATOM    436  CA  SER A  76       8.562  -4.791 -21.905 
ATOM    437  CB  SER A  76       7.236  -5.385 -21.396 
ATOM    438  OG  SER A  76       6.471  -5.878 -22.487 
ATOM    439  C   SER A  76       9.281  -4.196 -20.730 
ATOM    440  O   SER A  76       9.132  -3.009 -20.441 
ATOM    441  N   ILE A  77      10.063  -5.017 -20.003 
ATOM    442  CA  ILE A  77      10.777  -4.552 -18.848 
ATOM    443  CB  ILE A  77      11.426  -5.664 -18.076 
ATOM    444  CG1 ILE A  77      10.357  -6.647 -17.572 
ATOM    445  CG2 ILE A  77      12.260  -5.039 -16.946 
ATOM    446  CD1 ILE A  77      10.932  -7.947 -17.010 
ATOM    447  C   ILE A  77      11.850  -3.586 -19.254 
ATOM    448  O   ILE A  77      12.029  -2.547 -18.626 
ATOM    449  N   LYS A  78      12.600  -3.902 -20.324 
ATOM    450  CA  LYS A  78      13.670  -3.048 -20.763 
ATOM    451  CB  LYS A  78      14.457  -3.613 -21.957 
ATOM    452  CG  LYS A  78      15.314  -4.836 -21.619 
ATOM    453  CD  LYS A  78      15.896  -5.526 -22.854 
ATOM    454  CE  LYS A  78      16.828  -6.696 -22.531 
ATOM    455  NZ  LYS A  78      16.037  -7.912 -22.246 
ATOM    456  C   LYS A  78      13.105  -1.727 -21.186 
ATOM    457  O   LYS A  78      13.736  -0.686 -21.012 
ATOM    458  N   ALA A  79      11.881  -1.748 -21.741 
ATOM    459  CA  ALA A  79      11.200  -0.603 -22.284 
ATOM    460  CB  ALA A  79       9.821  -0.951 -22.871 
ATOM    461  C   ALA A  79      10.987   0.445 -21.231 
ATOM    462  O   ALA A  79      10.878   1.630 -21.545 
ATOM    463  N   ILE A  80      10.868   0.044 -19.956 
ATOM    464  CA  ILE A  80      10.626   1.016 -18.927 
ATOM    465  CB  ILE A  80      10.255   0.446 -17.581 
ATOM    466  CG1 ILE A  80      11.316  -0.473 -16.984 
ATOM    467  CG2 ILE A  80       8.892  -0.240 -17.747 
ATOM    468  CD1 ILE A  80      10.900  -1.026 -15.623 
ATOM    469  C   ILE A  80      11.745   2.022 -18.874 
ATOM    470  O   ILE A  80      11.546   3.160 -18.452 
ATOM    471  N   CYS A  81      12.966   1.624 -19.275 
ATOM    472  CA  CYS A  81      14.117   2.486 -19.280 
ATOM    473  CB  CYS A  81      15.428   1.734 -19.567 
ATOM    474  SG  CYS A  81      15.754   0.459 -18.312 
ATOM    475  C   CYS A  81      13.959   3.596 -20.289 
ATOM    476  O   CYS A  81      14.689   4.586 -20.237 
ATOM    477  N   GLU A  82      13.062   3.434 -21.284 
ATOM    478  CA  GLU A  82      12.862   4.454 -22.277 
ATOM    479  CB  GLU A  82      12.970   3.920 -23.715 
ATOM    480  CG  GLU A  82      11.961   2.809 -24.013 
ATOM    481  CD  GLU A  82      12.156   2.352 -25.452 
ATOM    482  OE1 GLU A  82      12.213   3.228 -26.356 
ATOM    483  OE2 GLU A  82      12.249   1.114 -25.666 
ATOM    484  C   GLU A  82      11.484   5.028 -22.107 
ATOM    485  O   GLU A  82      10.696   4.562 -21.287 
ATOM    486  N   ASN A  83      11.173   6.085 -22.884 
ATOM    487  CA  ASN A  83       9.911   6.767 -22.808 
ATOM    488  CB  ASN A  83       9.851   8.042 -23.664 
ATOM    489  CG  ASN A  83      10.676   9.103 -22.944 
ATOM    490  OD1 ASN A  83      10.664   9.185 -21.715 
ATOM    491  ND2 ASN A  83      11.416   9.938 -23.723 
ATOM    492  C   ASN A  83       8.817   5.839 -23.229 
ATOM    493  O   ASN A  83       7.665   6.001 -22.831 
ATOM    494  N   LYS A  84       9.156   4.826 -24.043 
ATOM    495  CA  LYS A  84       8.180   3.925 -24.580 
ATOM    496  CB  LYS A  84       8.857   2.817 -25.416 
ATOM    497  CG  LYS A  84       7.921   1.834 -26.122 
ATOM    498  CD  LYS A  84       7.153   0.911 -25.178 
ATOM    499  CE  LYS A  84       6.396  -0.197 -25.909 
ATOM    500  NZ  LYS A  84       7.357  -1.190 -26.441 
ATOM    501  C   LYS A  84       7.386   3.298 -23.466 
ATOM    502  O   LYS A  84       6.161   3.232 -23.563 
ATOM    503  N   ASN A  85       8.029   2.807 -22.383 
ATOM    504  CA  ASN A  85       7.206   2.217 -21.358 
ATOM    505  CB  ASN A  85       7.343   0.680 -21.318 
ATOM    506  CG  ASN A  85       6.232   0.074 -20.468 
ATOM    507  OD1 ASN A  85       5.067   0.455 -20.576 
ATOM    508  ND2 ASN A  85       6.604  -0.897 -19.592 
ATOM    509  C   ASN A  85       7.600   2.737 -20.000 
ATOM    510  O   ASN A  85       7.516   2.004 -19.015 
ATOM    511  N   GLY A  86       7.987   4.025 -19.869 
ATOM    512  CA  GLY A  86       8.358   4.440 -18.541 
ATOM    513  C   GLY A  86       8.406   5.935 -18.432 
ATOM    514  O   GLY A  86       8.529   6.651 -19.426 
ATOM    515  N   ASN A  87       8.313   6.432 -17.176 
ATOM    516  CA  ASN A  87       8.388   7.834 -16.866 
ATOM    517  CB  ASN A  87       7.070   8.434 -16.338 
ATOM    518  CG  ASN A  87       6.033   8.383 -17.450 
ATOM    519  OD1 ASN A  87       5.564   7.312 -17.828 
ATOM    520  ND2 ASN A  87       5.650   9.574 -17.983 
ATOM    521  C   ASN A  87       9.381   7.966 -15.753 
ATOM    522  O   ASN A  87       9.660   7.005 -15.039 
ATOM    523  N   PRO A  88       9.943   9.130 -15.590 
ATOM    524  CA  PRO A  88      10.890   9.367 -14.542 
ATOM    525  CD  PRO A  88       9.915  10.189 -16.582 
ATOM    526  CB  PRO A  88      11.522  10.727 -14.851 
ATOM    527  CG  PRO A  88      10.555  11.384 -15.857 
ATOM    528  C   PRO A  88      10.168   9.304 -13.236 
ATOM    529  O   PRO A  88       9.050   9.812 -13.144 
ATOM    530  N   HIS A  89      10.804   8.706 -12.212 
ATOM    531  CA  HIS A  89      10.210   8.527 -10.923 
ATOM    532  ND1 HIS A  89       7.895   6.729  -9.424 
ATOM    533  CG  HIS A  89       9.268   6.743  -9.344 
ATOM    534  CB  HIS A  89      10.169   7.046 -10.506 
ATOM    535  NE2 HIS A  89       8.415   6.182  -7.333 
ATOM    536  CD2 HIS A  89       9.569   6.408  -8.061 
ATOM    537  CE1 HIS A  89       7.434   6.387  -8.195 
ATOM    538  C   HIS A  89      11.094   9.291 -10.006 
ATOM    539  O   HIS A  89      12.249   9.524 -10.348 
ATOM    540  N   ARG A  90      10.614   9.570  -8.777 
ATOM    541  CA  ARG A  90      11.134  10.633  -7.973 
ATOM    542  CB  ARG A  90      10.638  10.532  -6.524 
ATOM    543  CG  ARG A  90       9.118  10.621  -6.401 
ATOM    544  CD  ARG A  90       8.581  12.052  -6.436 
ATOM    545  NE  ARG A  90       7.099  11.972  -6.308 
ATOM    546  CZ  ARG A  90       6.398  13.027  -5.801 
ATOM    547  NH1 ARG A  90       7.050  14.164  -5.418 
ATOM    548  NH2 ARG A  90       5.043  12.938  -5.660 
ATOM    549  C   ARG A  90      12.627  10.723  -7.915 
ATOM    550  O   ARG A  90      13.186  11.625  -8.535 
ATOM    551  N   GLU A  91      13.353   9.801  -7.262 
ATOM    552  CA  GLU A  91      14.755  10.115  -7.224 
ATOM    553  CB  GLU A  91      15.367  10.061  -5.812 
ATOM    554  CG  GLU A  91      14.958  11.232  -4.914 
ATOM    555  CD  GLU A  91      13.537  11.000  -4.427 
ATOM    556  OE1 GLU A  91      13.280   9.918  -3.836 
ATOM    557  OE2 GLU A  91      12.688  11.907  -4.644 
ATOM    558  C   GLU A  91      15.504   9.143  -8.074 
ATOM    559  O   GLU A  91      15.859   8.056  -7.623 
ATOM    560  N   ASN A  92      15.780   9.542  -9.330 
ATOM    561  CA  ASN A  92      16.570   8.776 -10.253 
ATOM    562  CB  ASN A  92      18.015   8.583  -9.762 
ATOM    563  CG  ASN A  92      18.669   9.953  -9.678 
ATOM    564  OD1 ASN A  92      18.547  10.766 -10.593 
ATOM    565  ND2 ASN A  92      19.371  10.227  -8.547 
ATOM    566  C   ASN A  92      15.991   7.412 -10.460 
ATOM    567  O   ASN A  92      16.733   6.456 -10.678 
ATOM    568  N   LEU A  93      14.653   7.283 -10.421 
ATOM    569  CA  LEU A  93      14.046   5.998 -10.644 
ATOM    570  CB  LEU A  93      13.196   5.499  -9.462 
ATOM    571  CG  LEU A  93      14.013   5.127  -8.208 
ATOM    572  CD1 LEU A  93      13.097   4.644  -7.072 
ATOM    573  CD2 LEU A  93      15.107   4.099  -8.543 
ATOM    574  C   LEU A  93      13.141   6.137 -11.825 
ATOM    575  O   LEU A  93      12.979   7.226 -12.373 
ATOM    576  N   ARG A  94      12.563   5.007 -12.286 
ATOM    577  CA  ARG A  94      11.651   5.047 -13.395 
ATOM    578  CB  ARG A  94      12.264   4.533 -14.706 
ATOM    579  CG  ARG A  94      13.421   5.410 -15.185 
ATOM    580  CD  ARG A  94      13.981   5.008 -16.550 
ATOM    581  NE  ARG A  94      12.929   5.315 -17.557 
ATOM    582  CZ  ARG A  94      12.803   6.585 -18.040 
ATOM    583  NH1 ARG A  94      13.625   7.577 -17.590 
ATOM    584  NH2 ARG A  94      11.843   6.868 -18.966 
ATOM    585  C   ARG A  94      10.481   4.169 -13.054 
ATOM    586  O   ARG A  94      10.637   3.137 -12.403 
ATOM    587  N   ILE A  95       9.268   4.577 -13.488 
ATOM    588  CA  ILE A  95       8.059   3.839 -13.228 
ATOM    589  CB  ILE A  95       7.025   4.653 -12.501 
ATOM    590  CG1 ILE A  95       5.820   3.791 -12.084 
ATOM    591  CG2 ILE A  95       6.656   5.846 -13.397 
ATOM    592  CD1 ILE A  95       6.118   2.807 -10.956 
ATOM    593  C   ILE A  95       7.471   3.433 -14.552 
ATOM    594  O   ILE A  95       7.417   4.230 -15.487 
ATOM    595  N   SER A  96       7.017   2.167 -14.668 
ATOM    596  CA  SER A  96       6.520   1.669 -15.924 
ATOM    597  CB  SER A  96       6.521   0.132 -16.021 
ATOM    598  OG  SER A  96       5.638  -0.423 -15.057 
ATOM    599  C   SER A  96       5.122   2.137 -16.200 
ATOM    600  O   SER A  96       4.324   2.355 -15.289 
ATOM    601  N   LYS A  97       4.824   2.366 -17.497 
ATOM    602  CA  LYS A  97       3.513   2.735 -17.955 
ATOM    603  CB  LYS A  97       3.499   3.283 -19.390 
ATOM    604  CG  LYS A  97       4.096   4.687 -19.504 
ATOM    605  CD  LYS A  97       4.273   5.153 -20.949 
ATOM    606  CE  LYS A  97       4.718   6.611 -21.063 
ATOM    607  NZ  LYS A  97       6.152   6.728 -20.709 
ATOM    608  C   LYS A  97       2.610   1.543 -17.924 
ATOM    609  O   LYS A  97       1.429   1.655 -17.600 
ATOM    610  N   SER A  98       3.157   0.372 -18.304 
ATOM    611  CA  SER A  98       2.430  -0.864 -18.402 
ATOM    612  CB  SER A  98       3.113  -1.826 -19.387 
ATOM    613  OG  SER A  98       2.438  -3.069 -19.433 
ATOM    614  C   SER A  98       2.391  -1.529 -17.062 
ATOM    615  O   SER A  98       3.191  -1.233 -16.178 
ATOM    616  N   SER A  99       1.438  -2.468 -16.892 
ATOM    617  CA  SER A  99       1.316  -3.181 -15.654 
ATOM    618  CB  SER A  99      -0.138  -3.329 -15.182 
ATOM    619  OG  SER A  99      -0.171  -4.036 -13.953 
ATOM    620  C   SER A  99       1.866  -4.551 -15.901 
ATOM    621  O   SER A  99       1.756  -5.075 -17.006 
ATOM    622  N   PHE A 100       2.499  -5.160 -14.875 
ATOM    623  CA  PHE A 100       3.096  -6.452 -15.063 
ATOM    624  CB  PHE A 100       4.625  -6.462 -14.858 
ATOM    625  CG  PHE A 100       5.327  -5.637 -15.887 
ATOM    626  CD1 PHE A 100       5.439  -4.271 -15.743 
ATOM    627  CD2 PHE A 100       5.897  -6.234 -16.988 
ATOM    628  CE1 PHE A 100       6.097  -3.516 -16.687 
ATOM    629  CE2 PHE A 100       6.556  -5.484 -17.934 
ATOM    630  CZ  PHE A 100       6.657  -4.121 -17.787 
ATOM    631  C   PHE A 100       2.572  -7.384 -14.016 
ATOM    632  O   PHE A 100       2.195  -6.966 -12.922 
ATOM    633  N   GLN A 101       2.513  -8.691 -14.344 
ATOM    634  CA  GLN A 101       2.171  -9.658 -13.345 
ATOM    635  CB  GLN A 101       1.839 -11.052 -13.904 
ATOM    636  CG  GLN A 101       0.489 -11.131 -14.617 
ATOM    637  CD  GLN A 101      -0.593 -11.194 -13.547 
ATOM    638  OE1 GLN A 101      -0.366 -11.697 -12.449 
ATOM    639  NE2 GLN A 101      -1.804 -10.667 -13.873 
ATOM    640  C   GLN A 101       3.394  -9.793 -12.496 
ATOM    641  O   GLN A 101       4.508  -9.873 -13.015 
ATOM    642  N   VAL A 102       3.218  -9.802 -11.161 
ATOM    643  CA  VAL A 102       4.354  -9.886 -10.293 
ATOM    644  CB  VAL A 102       4.759  -8.562  -9.714 
ATOM    645  CG1 VAL A 102       5.195  -7.637 -10.861 
ATOM    646  CG2 VAL A 102       3.584  -8.007  -8.887 
ATOM    647  C   VAL A 102       4.011 -10.774  -9.139 
ATOM    648  O   VAL A 102       2.841 -11.025  -8.854 
ATOM    649  N   THR A 103       5.050 -11.314  -8.467 
ATOM    650  CA  THR A 103       4.829 -12.120  -7.304 
ATOM    651  CB  THR A 103       5.112 -13.577  -7.530 
ATOM    652  OG1 THR A 103       4.295 -14.080  -8.577 
ATOM    653  CG2 THR A 103       4.826 -14.343  -6.226 
ATOM    654  C   THR A 103       5.781 -11.637  -6.255 
ATOM    655  O   THR A 103       6.988 -11.574  -6.489 
ATOM    656  N   THR A 104       5.262 -11.297  -5.057 
ATOM    657  CA  THR A 104       6.109 -10.812  -4.005 
ATOM    658  CB  THR A 104       5.546  -9.614  -3.295 
ATOM    659  OG1 THR A 104       5.356  -8.546  -4.210 
ATOM    660  CG2 THR A 104       6.514  -9.193  -2.176 
ATOM    661  C   THR A 104       6.242 -11.896  -2.986 
ATOM    662  O   THR A 104       5.251 -12.502  -2.581 
ATOM    663  N   CYS A 105       7.490 -12.172  -2.555 
ATOM    664  CA  CYS A 105       7.738 -13.200  -1.586 
ATOM    665  CB  CYS A 105       8.849 -14.165  -2.029 
ATOM    666  SG  CYS A 105       8.448 -14.908  -3.639 
ATOM    667  C   CYS A 105       8.189 -12.511  -0.339 
ATOM    668  O   CYS A 105       9.178 -11.779  -0.349 
ATOM    669  N   LYS A 106       7.459 -12.730   0.774 
ATOM    670  CA  LYS A 106       7.781 -12.086   2.014 
ATOM    671  CB  LYS A 106       6.585 -11.338   2.628 
ATOM    672  CG  LYS A 106       6.127 -10.139   1.793 
ATOM    673  CD  LYS A 106       4.735  -9.634   2.178 
ATOM    674  CE  LYS A 106       4.309  -8.374   1.425 
ATOM    675  NZ  LYS A 106       5.014  -7.194   1.974 
ATOM    676  C   LYS A 106       8.204 -13.134   2.988 
ATOM    677  O   LYS A 106       7.514 -14.131   3.203 
ATOM    678  N   LEU A 107       9.370 -12.908   3.618 
ATOM    679  CA  LEU A 107       9.910 -13.866   4.533 
ATOM    680  CB  LEU A 107      11.381 -13.570   4.883 
ATOM    681  CG  LEU A 107      12.026 -14.570   5.857 
ATOM    682  CD1 LEU A 107      12.138 -15.973   5.238 
ATOM    683  CD2 LEU A 107      13.375 -14.044   6.370 
ATOM    684  C   LEU A 107       9.105 -13.824   5.787 
ATOM    685  O   LEU A 107       8.661 -12.764   6.225 
ATOM    686  N   HIS A 108       8.855 -15.005   6.380 
ATOM    687  CA  HIS A 108       8.191 -15.020   7.648 
ATOM    688  ND1 HIS A 108       6.503 -17.160   5.722 
ATOM    689  CG  HIS A 108       6.507 -16.861   7.063 
ATOM    690  CB  HIS A 108       6.725 -15.489   7.618 
ATOM    691  NE2 HIS A 108       6.076 -19.059   6.793 
ATOM    692  CD2 HIS A 108       6.247 -18.033   7.703 
ATOM    693  CE1 HIS A 108       6.239 -18.488   5.615 
ATOM    694  C   HIS A 108       8.993 -15.906   8.534 
ATOM    695  O   HIS A 108       9.644 -16.843   8.076 
ATOM    696  N   GLY A 109       8.958 -15.620   9.846 
ATOM    697  CA  GLY A 109       9.793 -16.334  10.759 
ATOM    698  C   GLY A 109      10.861 -15.362  11.144 
ATOM    699  O   GLY A 109      11.206 -14.465  10.376 
ATOM    700  N   GLY A 110      11.378 -15.513  12.376 
ATOM    701  CA  GLY A 110      12.344 -14.642  12.983 
ATOM    702  C   GLY A 110      13.717 -14.700  12.379 
ATOM    703  O   GLY A 110      14.419 -13.689  12.376 
ATOM    704  N   SER A 111      14.166 -15.876  11.892 
ATOM    705  CA  SER A 111      15.555 -15.993  11.521 
ATOM    706  CB  SER A 111      16.129 -17.404  11.740 
ATOM    707  OG  SER A 111      17.494 -17.439  11.353 
ATOM    708  C   SER A 111      15.827 -15.629  10.092 
ATOM    709  O   SER A 111      15.060 -15.888   9.167 
ATOM    710  N   PRO A 112      16.953 -14.967   9.967 
ATOM    711  CA  PRO A 112      17.492 -14.571   8.686 
ATOM    712  CD  PRO A 112      17.334 -14.031  11.015 
ATOM    713  CB  PRO A 112      18.504 -13.462   8.973 
ATOM    714  CG  PRO A 112      18.025 -12.860  10.301 
ATOM    715  C   PRO A 112      18.112 -15.709   7.930 
ATOM    716  O   PRO A 112      18.498 -15.507   6.778 
ATOM    717  N   TRP A 113      18.254 -16.900   8.543 
ATOM    718  CA  TRP A 113      18.952 -17.947   7.848 
ATOM    719  CB  TRP A 113      20.140 -18.493   8.653 
ATOM    720  CG  TRP A 113      21.239 -17.473   8.801 
ATOM    721  CD2 TRP A 113      22.171 -17.157   7.757 
ATOM    722  CD1 TRP A 113      21.549 -16.668   9.857 
ATOM    723  NE1 TRP A 113      22.625 -15.874   9.541 
ATOM    724  CE2 TRP A 113      23.017 -16.164   8.250 
ATOM    725  CE3 TRP A 113      22.310 -17.654   6.495 
ATOM    726  CZ2 TRP A 113      24.022 -15.652   7.480 
ATOM    727  CZ3 TRP A 113      23.322 -17.137   5.721 
ATOM    728  CH2 TRP A 113      24.162 -16.156   6.206 
ATOM    729  C   TRP A 113      18.019 -19.078   7.526 
ATOM    730  O   TRP A 113      16.980 -19.259   8.157 
ATOM    731  N   PRO A 114      18.387 -19.844   6.525 
ATOM    732  CA  PRO A 114      17.605 -20.941   6.018 
ATOM    733  CD  PRO A 114      19.726 -19.807   5.959 
ATOM    734  CB  PRO A 114      18.412 -21.510   4.849 
ATOM    735  CG  PRO A 114      19.865 -21.131   5.190 
ATOM    736  C   PRO A 114      17.349 -21.963   7.077 
ATOM    737  O   PRO A 114      18.132 -22.055   8.021 
ATOM    738  N   PRO A 115      16.287 -22.717   6.949 
ATOM    739  CA  PRO A 115      15.417 -22.592   5.810 
ATOM    740  CD  PRO A 115      16.308 -24.080   7.460 
ATOM    741  CB  PRO A 115      14.554 -23.850   5.796 
ATOM    742  CG  PRO A 115      15.436 -24.898   6.494 
ATOM    743  C   PRO A 115      14.624 -21.326   5.826 
ATOM    744  O   PRO A 115      14.324 -20.822   6.907 
ATOM    745  N   CYS A 116      14.262 -20.805   4.637 
ATOM    746  CA  CYS A 116      13.552 -19.559   4.576 
ATOM    747  CB  CYS A 116      14.136 -18.609   3.509 
ATOM    748  SG  CYS A 116      15.947 -18.432   3.606 
ATOM    749  C   CYS A 116      12.141 -19.851   4.153 
ATOM    750  O   CYS A 116      11.913 -20.416   3.083 
ATOM    751  N   GLN A 117      11.145 -19.461   4.980 
ATOM    752  CA  GLN A 117       9.776 -19.689   4.605 
ATOM    753  CB  GLN A 117       8.829 -20.057   5.761 
ATOM    754  CG  GLN A 117       9.262 -21.272   6.578 
ATOM    755  CD  GLN A 117       9.944 -20.724   7.818 
ATOM    756  OE1 GLN A 117      10.525 -19.641   7.791 
ATOM    757  NE2 GLN A 117       9.847 -21.480   8.943 
ATOM    758  C   GLN A 117       9.264 -18.399   4.045 
ATOM    759  O   GLN A 117       9.593 -17.322   4.542 
ATOM    760  N   TYR A 118       8.444 -18.476   2.979 
ATOM    761  CA  TYR A 118       7.961 -17.279   2.352 
ATOM    762  CB  TYR A 118       8.554 -17.047   0.952 
ATOM    763  CG  TYR A 118      10.003 -16.728   1.079 
ATOM    764  CD1 TYR A 118      10.406 -15.445   1.371 
ATOM    765  CD2 TYR A 118      10.958 -17.702   0.895 
ATOM    766  CE1 TYR A 118      11.740 -15.138   1.486 
ATOM    767  CE2 TYR A 118      12.294 -17.401   1.008 
ATOM    768  CZ  TYR A 118      12.686 -16.117   1.304 
ATOM    769  OH  TYR A 118      14.057 -15.806   1.420 
ATOM    770  C   TYR A 118       6.480 -17.356   2.150 
ATOM    771  O   TYR A 118       5.907 -18.436   2.018 
ATOM    772  N   ARG A 119       5.827 -16.174   2.139 
ATOM    773  CA  ARG A 119       4.427 -16.059   1.843 
ATOM    774  CB  ARG A 119       3.652 -15.202   2.858 
ATOM    775  CG  ARG A 119       3.673 -15.788   4.269 
ATOM    776  CD  ARG A 119       2.594 -16.840   4.518 
ATOM    777  NE  ARG A 119       2.885 -17.449   5.844 
ATOM    778  CZ  ARG A 119       1.863 -17.879   6.638 
ATOM    779  NH1 ARG A 119       0.571 -17.731   6.223 
ATOM    780  NH2 ARG A 119       2.135 -18.448   7.848 
ATOM    781  C   ARG A 119       4.365 -15.344   0.526 
ATOM    782  O   ARG A 119       5.061 -14.349   0.325 
ATOM    783  N   ALA A 120       3.524 -15.828  -0.411 
ATOM    784  CA  ALA A 120       3.516 -15.241  -1.722 
ATOM    785  CB  ALA A 120       3.540 -16.279  -2.857 
ATOM    786  C   ALA A 120       2.290 -14.411  -1.918 
ATOM    787  O   ALA A 120       1.191 -14.774  -1.498 
ATOM    788  N   THR A 121       2.473 -13.235  -2.553 
ATOM    789  CA  THR A 121       1.362 -12.387  -2.858 
ATOM    790  CB  THR A 121       1.414 -11.077  -2.132 
ATOM    791  OG1 THR A 121       1.493 -11.279  -0.729 
ATOM    792  CG2 THR A 121       0.136 -10.304  -2.467 
ATOM    793  C   THR A 121       1.454 -12.058  -4.319 
ATOM    794  O   THR A 121       2.368 -11.355  -4.746 
ATOM    795  N   ALA A 122       0.503 -12.561  -5.131 
ATOM    796  CA  ALA A 122       0.506 -12.258  -6.535 
ATOM    797  CB  ALA A 122      -0.363 -13.214  -7.372 
ATOM    798  C   ALA A 122      -0.051 -10.879  -6.695 
ATOM    799  O   ALA A 122      -0.797 -10.403  -5.841 
ATOM    800  N   GLY A 123       0.311 -10.190  -7.800 
ATOM    801  CA  GLY A 123      -0.202  -8.866  -8.009 
ATOM    802  C   GLY A 123      -0.066  -8.514  -9.455 
ATOM    803  O   GLY A 123       0.601  -9.210 -10.221 
ATOM    804  N   PHE A 124      -0.738  -7.418  -9.864 
ATOM    805  CA  PHE A 124      -0.677  -6.940 -11.215 
ATOM    806  CB  PHE A 124      -1.952  -7.333 -11.988 
ATOM    807  CG  PHE A 124      -1.880  -6.953 -13.427 
ATOM    808  CD1 PHE A 124      -1.110  -7.677 -14.309 
ATOM    809  CD2 PHE A 124      -2.620  -5.893 -13.902 
ATOM    810  CE1 PHE A 124      -1.058  -7.330 -15.640 
ATOM    811  CE2 PHE A 124      -2.573  -5.544 -15.231 
ATOM    812  CZ  PHE A 124      -1.789  -6.263 -16.103 
ATOM    813  C   PHE A 124      -0.614  -5.444 -11.112 
ATOM    814  O   PHE A 124      -1.586  -4.807 -10.707 
ATOM    815  N   ARG A 125       0.538  -4.838 -11.470 
ATOM    816  CA  ARG A 125       0.653  -3.408 -11.368 
ATOM    817  CB  ARG A 125       0.731  -2.905  -9.919 
ATOM    818  CG  ARG A 125       1.922  -3.477  -9.148 
ATOM    819  CD  ARG A 125       2.201  -2.737  -7.841 
ATOM    820  NE  ARG A 125       2.654  -1.368  -8.212 
ATOM    821  CZ  ARG A 125       2.539  -0.343  -7.320 
ATOM    822  NH1 ARG A 125       2.021  -0.575  -6.078 
ATOM    823  NH2 ARG A 125       2.940   0.912  -7.672 
ATOM    824  C   ARG A 125       1.930  -2.974 -12.029 
ATOM    825  O   ARG A 125       2.704  -3.796 -12.517 
ATOM    826  N   ASN A 126       2.164  -1.643 -12.058 
ATOM    827  CA  ASN A 126       3.348  -1.060 -12.631 
ATOM    828  CB  ASN A 126       3.319   0.475 -12.733 
ATOM    829  CG  ASN A 126       2.288   0.920 -13.750 
ATOM    830  OD1 ASN A 126       1.798   0.128 -14.551 
ATOM    831  ND2 ASN A 126       1.954   2.238 -13.724 
ATOM    832  C   ASN A 126       4.475  -1.326 -11.687 
ATOM    833  O   ASN A 126       4.252  -1.649 -10.522 
ATOM    834  N   VAL A 127       5.728  -1.187 -12.170 
ATOM    835  CA  VAL A 127       6.853  -1.442 -11.318 
ATOM    836  CB  VAL A 127       7.620  -2.670 -11.710 
ATOM    837  CG1 VAL A 127       6.692  -3.888 -11.560 
ATOM    838  CG2 VAL A 127       8.164  -2.479 -13.137 
ATOM    839  C   VAL A 127       7.801  -0.286 -11.389 
ATOM    840  O   VAL A 127       7.791   0.482 -12.349 
ATOM    841  N   VAL A 128       8.640  -0.129 -10.338 
ATOM    842  CA  VAL A 128       9.608   0.932 -10.290 
ATOM    843  CB  VAL A 128       9.558   1.739  -9.024 
ATOM    844  CG1 VAL A 128      10.684   2.788  -9.058 
ATOM    845  CG2 VAL A 128       8.156   2.343  -8.876 
ATOM    846  C   VAL A 128      10.968   0.306 -10.332 
ATOM    847  O   VAL A 128      11.242  -0.659  -9.620 
ATOM    848  N   VAL A 129      11.864   0.853 -11.180 
ATOM    849  CA  VAL A 129      13.192   0.316 -11.293 
ATOM    850  CB  VAL A 129      13.377  -0.597 -12.470 
ATOM    851  CG1 VAL A 129      12.475  -1.829 -12.285 
ATOM    852  CG2 VAL A 129      13.103   0.196 -13.761 
ATOM    853  C   VAL A 129      14.143   1.454 -11.487 
ATOM    854  O   VAL A 129      13.740   2.610 -11.599 
ATOM    855  N   ALA A 130      15.453   1.141 -11.469 
ATOM    856  CA  ALA A 130      16.471   2.102 -11.776 
ATOM    857  CB  ALA A 130      17.570   2.201 -10.704 
ATOM    858  C   ALA A 130      17.107   1.586 -13.029 
ATOM    859  O   ALA A 130      17.251   0.376 -13.195 
ATOM    860  N   CYS A 131      17.489   2.483 -13.964 
ATOM    861  CA  CYS A 131      18.044   1.992 -15.195 
ATOM    862  CB  CYS A 131      17.222   2.356 -16.450 
ATOM    863  SG  CYS A 131      15.649   1.450 -16.538 
ATOM    864  C   CYS A 131      19.424   2.528 -15.408 
ATOM    865  O   CYS A 131      19.772   3.615 -14.946 
ATOM    866  N   GLU A 132      20.255   1.724 -16.108 
ATOM    867  CA  GLU A 132      21.592   2.093 -16.475 
ATOM    868  CB  GLU A 132      22.653   1.496 -15.531 
ATOM    869  CG  GLU A 132      24.095   1.876 -15.875 
ATOM    870  CD  GLU A 132      25.017   1.153 -14.901 
ATOM    871  OE1 GLU A 132      24.867  -0.090 -14.759 
ATOM    872  OE2 GLU A 132      25.883   1.833 -14.288 
ATOM    873  C   GLU A 132      21.835   1.497 -17.828 
ATOM    874  O   GLU A 132      21.581   0.315 -18.054 
ATOM    875  N   ASN A 133      22.341   2.307 -18.771 
ATOM    876  CA  ASN A 133      22.633   1.807 -20.081 
ATOM    877  CB  ASN A 133      23.666   0.669 -20.045 
ATOM    878  CG  ASN A 133      24.142   0.395 -21.460 
ATOM    879  OD1 ASN A 133      23.716   1.047 -22.412 
ATOM    880  ND2 ASN A 133      25.042  -0.612 -21.602 
ATOM    881  C   ASN A 133      21.369   1.284 -20.700 
ATOM    882  O   ASN A 133      21.405   0.415 -21.569 
ATOM    883  N   GLY A 134      20.206   1.809 -20.274 
ATOM    884  CA  GLY A 134      18.973   1.431 -20.908 
ATOM    885  C   GLY A 134      18.488   0.100 -20.407 
ATOM    886  O   GLY A 134      17.601  -0.497 -21.016 
ATOM    887  N   LEU A 135      19.052  -0.410 -19.291 
ATOM    888  CA  LEU A 135      18.626  -1.689 -18.777 
ATOM    889  CB  LEU A 135      19.722  -2.763 -18.865 
ATOM    890  CG  LEU A 135      20.118  -3.122 -20.306 
ATOM    891  CD1 LEU A 135      21.217  -4.195 -20.327 
ATOM    892  CD2 LEU A 135      18.890  -3.538 -21.130 
ATOM    893  C   LEU A 135      18.301  -1.547 -17.317 
ATOM    894  O   LEU A 135      18.890  -0.715 -16.629 
ATOM    895  N   PRO A 136      17.352  -2.313 -16.825 
ATOM    896  CA  PRO A 136      17.021  -2.252 -15.420 
ATOM    897  CD  PRO A 136      16.196  -2.669 -17.633 
ATOM    898  CB  PRO A 136      15.657  -2.921 -15.271 
ATOM    899  CG  PRO A 136      15.011  -2.730 -16.653 
ATOM    900  C   PRO A 136      18.077  -2.865 -14.544 
ATOM    901  O   PRO A 136      18.366  -4.050 -14.698 
ATOM    902  N   VAL A 137      18.700  -2.052 -13.670 
ATOM    903  CA  VAL A 137      19.685  -2.428 -12.695 
ATOM    904  CB  VAL A 137      20.708  -1.352 -12.497 
ATOM    905  CG1 VAL A 137      21.444  -1.158 -13.835 
ATOM    906  CG2 VAL A 137      20.006  -0.082 -11.995 
ATOM    907  C   VAL A 137      19.111  -2.788 -11.354 
ATOM    908  O   VAL A 137      19.737  -3.522 -10.593 
ATOM    909  N   HIS A 138      17.948  -2.222 -10.978 
ATOM    910  CA  HIS A 138      17.482  -2.425  -9.634 
ATOM    911  ND1 HIS A 138      17.868  -2.477  -6.392 
ATOM    912  CG  HIS A 138      17.517  -1.474  -7.267 
ATOM    913  CB  HIS A 138      18.027  -1.352  -8.671 
ATOM    914  NE2 HIS A 138      16.458  -1.147  -5.302 
ATOM    915  CD2 HIS A 138      16.654  -0.671  -6.586 
ATOM    916  CE1 HIS A 138      17.208  -2.233  -5.232 
ATOM    917  C   HIS A 138      15.989  -2.347  -9.596 
ATOM    918  O   HIS A 138      15.368  -1.672 -10.416 
ATOM    919  N   LEU A 139      15.380  -3.059  -8.624 
ATOM    920  CA  LEU A 139      13.959  -3.022  -8.464 
ATOM    921  CB  LEU A 139      13.328  -4.424  -8.387 
ATOM    922  CG  LEU A 139      11.796  -4.427  -8.219 
ATOM    923  CD1 LEU A 139      11.097  -3.859  -9.466 
ATOM    924  CD2 LEU A 139      11.275  -5.821  -7.830 
ATOM    925  C   LEU A 139      13.692  -2.338  -7.155 
ATOM    926  O   LEU A 139      14.328  -2.642  -6.146 
ATOM    927  N   ASP A 140      12.744  -1.377  -7.146 
ATOM    928  CA  ASP A 140      12.392  -0.683  -5.938 
ATOM    929  CB  ASP A 140      11.787   0.709  -6.222 
ATOM    930  CG  ASP A 140      11.444   1.439  -4.927 
ATOM    931  OD1 ASP A 140      10.721   0.858  -4.076 
ATOM    932  OD2 ASP A 140      11.902   2.602  -4.774 
ATOM    933  C   ASP A 140      11.357  -1.523  -5.257 
ATOM    934  O   ASP A 140      10.230  -1.654  -5.728 
ATOM    935  N   GLN A 141      11.749  -2.130  -4.123 
ATOM    936  CA  GLN A 141      10.948  -3.011  -3.316 
ATOM    937  CB  GLN A 141      11.779  -3.783  -2.278 
ATOM    938  CG  GLN A 141      12.762  -4.776  -2.905 
ATOM    939  CD  GLN A 141      11.952  -5.908  -3.523 
ATOM    940  OE1 GLN A 141      12.497  -6.786  -4.190 
ATOM    941  NE2 GLN A 141      10.610  -5.884  -3.303 
ATOM    942  C   GLN A 141       9.851  -2.293  -2.576 
ATOM    943  O   GLN A 141       8.819  -2.893  -2.282 
ATOM    944  N   SER A 142      10.034  -0.997  -2.253 
ATOM    945  CA  SER A 142       9.150  -0.301  -1.351 
ATOM    946  CB  SER A 142       9.491   1.193  -1.188 
ATOM    947  OG  SER A 142       9.124   1.919  -2.352 
ATOM    948  C   SER A 142       7.710  -0.375  -1.771 
ATOM    949  O   SER A 142       6.824  -0.464  -0.923 
ATOM    950  N   ILE A 143       7.420  -0.350  -3.080 
ATOM    951  CA  ILE A 143       6.051  -0.356  -3.517 
ATOM    952  CB  ILE A 143       5.929  -0.210  -5.009 
ATOM    953  CG1 ILE A 143       6.581  -1.395  -5.742 
ATOM    954  CG2 ILE A 143       6.534   1.151  -5.388 
ATOM    955  CD1 ILE A 143       6.281  -1.418  -7.241 
ATOM    956  C   ILE A 143       5.389  -1.633  -3.085 
ATOM    957  O   ILE A 143       4.203  -1.660  -2.760 
ATOM    958  N   PHE A 144       6.139  -2.743  -3.129 
ATOM    959  CA  PHE A 144       5.663  -4.054  -2.785 
ATOM    960  CB  PHE A 144       6.569  -5.164  -3.332 
ATOM    961  CG  PHE A 144       6.507  -4.997  -4.812 
ATOM    962  CD1 PHE A 144       5.397  -5.403  -5.519 
ATOM    963  CD2 PHE A 144       7.560  -4.429  -5.496 
ATOM    964  CE1 PHE A 144       5.340  -5.244  -6.884 
ATOM    965  CE2 PHE A 144       7.507  -4.271  -6.860 
ATOM    966  CZ  PHE A 144       6.396  -4.677  -7.557 
ATOM    967  C   PHE A 144       5.482  -4.230  -1.309 
ATOM    968  O   PHE A 144       4.699  -5.077  -0.876 
ATOM    969  N   ARG A 145       6.264  -3.500  -0.495 
ATOM    970  CA  ARG A 145       6.177  -3.640   0.929 
ATOM    971  CB  ARG A 145       7.187  -2.736   1.646 
ATOM    972  CG  ARG A 145       8.616  -2.950   1.149 
ATOM    973  CD  ARG A 145       9.671  -2.223   1.979 
ATOM    974  NE  ARG A 145       9.994  -3.112   3.127 
ATOM    975  CZ  ARG A 145      10.901  -4.116   2.955 
ATOM    976  NH1 ARG A 145      11.537  -4.250   1.755 
ATOM    977  NH2 ARG A 145      11.162  -4.987   3.973 
ATOM    978  C   ARG A 145       4.810  -3.223   1.343 
ATOM    979  O   ARG A 145       4.160  -3.893   2.145 
ATOM    980  N   ARG A 146       4.339  -2.101   0.769 
ATOM    981  CA  ARG A 146       3.061  -1.554   1.109 
ATOM    982  CB  ARG A 146       2.944  -0.061   0.750 
ATOM    983  CG  ARG A 146       4.017   0.799   1.422 
ATOM    984  CD  ARG A 146       3.933   2.291   1.088 
ATOM    985  NE  ARG A 146       5.205   2.914   1.552 
ATOM    986  CZ  ARG A 146       6.283   2.930   0.714 
ATOM    987  NH1 ARG A 146       6.168   2.412  -0.544 
ATOM    988  NH2 ARG A 146       7.470   3.456   1.131 
ATOM    989  C   ARG A 146       2.016  -2.301   0.298 
ATOM    990  O   ARG A 146       1.257  -1.625  -0.446 
ATOM    991  OXT ARG A 146       1.959  -3.554   0.415 
TER
HEADER lig_19.pdb
ATOM      1  P    DC A   1     -12.368-244.402-486.266 
ATOM      2  OP1  DC A   1     -11.179-244.909-486.986 
ATOM      3  OP2  DC A   1     -12.476-244.782-484.840 
ATOM      4  O5'  DC A   1     -12.442-242.809-486.404 
ATOM      5  C5'  DC A   1     -13.083-242.237-487.559 
ATOM      6  C4'  DC A   1     -13.974-241.083-487.139 
ATOM      7  O4'  DC A   1     -15.319-241.519-486.792 
ATOM      8  C3'  DC A   1     -13.512-240.299-485.911 
ATOM      9  O3'  DC A   1     -13.815-238.923-486.103 
ATOM     10  C2'  DC A   1     -14.372-240.832-484.765 
ATOM     11  C1'  DC A   1     -15.675-240.926-485.552 
ATOM     12  N1   DC A   1     -16.704-241.788-484.906 
ATOM     13  C2   DC A   1     -18.040-241.423-485.047 
ATOM     14  O2   DC A   1     -18.315-240.407-485.696 
ATOM     15  N3   DC A   1     -18.992-242.195-484.464 
ATOM     16  C4   DC A   1     -18.653-243.289-483.769 
ATOM     17  N4   DC A   1     -19.619-244.009-483.220 
ATOM     18  C5   DC A   1     -17.285-243.682-483.611 
ATOM     19  C6   DC A   1     -16.348-242.897-484.200 
ATOM     20  P    DA A   2     -12.764-237.820-485.613 
ATOM     21  OP1  DA A   2     -11.729-237.626-486.653 
ATOM     22  OP2  DA A   2     -12.271-238.170-484.263 
ATOM     23  O5'  DA A   2     -13.689-236.518-485.525 
ATOM     24  C5'  DA A   2     -14.817-236.402-486.414 
ATOM     25  C4'  DA A   2     -16.027-235.896-485.652 
ATOM     26  O4'  DA A   2     -16.799-236.978-485.055 
ATOM     27  C3'  DA A   2     -15.732-234.962-484.479 
ATOM     28  O3'  DA A   2     -16.747-233.967-484.417 
ATOM     29  C2'  DA A   2     -15.844-235.849-483.240 
ATOM     30  C1'  DA A   2     -17.062-236.643-483.701 
ATOM     31  N9   DA A   2     -17.274-237.909-482.945 
ATOM     32  C8   DA A   2     -16.336-238.753-482.424 
ATOM     33  N7   DA A   2     -16.836-239.782-481.813 
ATOM     34  C5   DA A   2     -18.208-239.610-481.937 
ATOM     35  C6   DA A   2     -19.302-240.372-481.496 
ATOM     36  N6   DA A   2     -19.177-241.516-480.807 
ATOM     37  N1   DA A   2     -20.534-239.914-481.788 
ATOM     38  C2   DA A   2     -20.651-238.777-482.472 
ATOM     39  N3   DA A   2     -19.708-237.985-482.934 
ATOM     40  C4   DA A   2     -18.486-238.465-482.628 
ATOM     41  P    DT A   3     -16.337-232.463-484.053 
ATOM     42  OP1  DT A   3     -15.877-231.766-485.275 
ATOM     43  OP2  DT A   3     -15.393-232.467-482.914 
ATOM     44  O5'  DT A   3     -17.741-231.858-483.585 
ATOM     45  C5'  DT A   3     -18.954-232.381-484.159 
ATOM     46  C4'  DT A   3     -19.994-232.587-483.075 
ATOM     47  O4'  DT A   3     -19.896-233.901-482.454 
ATOM     48  C3'  DT A   3     -19.927-231.617-481.896 
ATOM     49  O3'  DT A   3     -21.251-231.319-481.469 
ATOM     50  C2'  DT A   3     -19.225-232.402-480.788 
ATOM     51  C1'  DT A   3     -19.922-233.733-481.045 
ATOM     52  N1   DT A   3     -19.231-234.900-480.428 
ATOM     53  C2   DT A   3     -20.024-235.921-479.962 
ATOM     54  O2   DT A   3     -21.241-235.904-480.037 
ATOM     55  N3   DT A   3     -19.349-236.985-479.396 
ATOM     56  C4   DT A   3     -17.981-237.109-479.260 
ATOM     57  O4   DT A   3     -17.492-238.110-478.735 
ATOM     58  C5   DT A   3     -17.235-235.986-479.779 
ATOM     59  C7   DT A   3     -15.739-236.040-479.671 
ATOM     60  C6   DT A   3     -17.865-234.939-480.334 
ATOM     61  P    DG A   4     -21.605-229.823-481.025 
ATOM     62  OP1  DG A   4     -21.923-229.013-482.222 
ATOM     63  OP2  DG A   4     -20.532-229.297-480.151 
ATOM     64  O5'  DG A   4     -22.934-230.055-480.164 
ATOM     65  C5'  DG A   4     -23.797-231.158-480.497 
ATOM     66  C4'  DG A   4     -24.242-231.867-479.233 
ATOM     67  O4'  DG A   4     -23.313-232.912-478.825 
ATOM     68  C3'  DG A   4     -24.378-230.988-477.990 
ATOM     69  O3'  DG A   4     -25.492-231.438-477.227 
ATOM     70  C2'  DG A   4     -23.103-231.252-477.189 
ATOM     71  C1'  DG A   4     -23.044-232.755-477.440 
ATOM     72  N9   DG A   4     -21.711-233.358-477.157 
ATOM     73  C8   DG A   4     -20.456-232.816-477.328 
ATOM     74  N7   DG A   4     -19.477-233.615-476.979 
ATOM     75  C5   DG A   4     -20.130-234.768-476.545 
ATOM     76  C6   DG A   4     -19.599-235.985-476.045 
ATOM     77  O6   DG A   4     -18.425-236.303-475.881 
ATOM     78  N1   DG A   4     -20.617-236.892-475.721 
ATOM     79  C2   DG A   4     -21.971-236.654-475.861 
ATOM     80  N2   DG A   4     -22.782-237.650-475.495 
ATOM     81  N3   DG A   4     -22.468-235.512-476.330 
ATOM     82  C4   DG A   4     -21.494-234.621-476.650 
ATOM     83  P    DA A   5     -26.439-230.355-476.525 
ATOM     84  OP1  DA A   5     -27.439-229.865-477.501 
ATOM     85  OP2  DA A   5     -25.609-229.320-475.871 
ATOM     86  O5'  DA A   5     -27.165-231.245-475.412 
ATOM     87  C5'  DA A   5     -27.379-232.646-475.668 
ATOM     88  C4'  DA A   5     -27.032-233.457-474.436 
ATOM     89  O4'  DA A   5     -25.626-233.833-474.395 
ATOM     90  C3'  DA A   5     -27.267-232.763-473.094 
ATOM     91  O3'  DA A   5     -27.731-233.724-472.153 
ATOM     92  C2'  DA A   5     -25.882-232.287-472.658 
ATOM     93  C1'  DA A   5     -25.118-233.529-473.105 
ATOM     94  N9   DA A   5     -23.649-233.318-473.225 
ATOM     95  C8   DA A   5     -22.982-232.193-473.617 
ATOM     96  N7   DA A   5     -21.691-232.321-473.617 
ATOM     97  C5   DA A   5     -21.485-233.627-473.195 
ATOM     98  C6   DA A   5     -20.318-234.382-472.986 
ATOM     99  N6   DA A   5     -19.082-233.903-473.185 
ATOM    100  N1   DA A   5     -20.470-235.650-472.563 
ATOM    101  C2   DA A   5     -21.700-236.120-472.368 
ATOM    102  N3   DA A   5     -22.856-235.513-472.528 
ATOM    103  C4   DA A   5     -22.677-234.245-472.952 
ATOM    104  P    DA A   6     -28.876-233.303-471.116 
ATOM    105  OP1  DA A   6     -30.202-233.445-471.756 
ATOM    106  OP2  DA A   6     -28.567-231.972-470.549 
ATOM    107  O5'  DA A   6     -28.701-234.422-469.984 
ATOM    108  C5'  DA A   6     -28.215-235.723-470.359 
ATOM    109  C4'  DA A   6     -27.181-236.199-469.356 
ATOM    110  O4'  DA A   6     -25.835-235.761-469.698 
ATOM    111  C3'  DA A   6     -27.373-235.711-467.921 
ATOM    112  O3'  DA A   6     -26.998-236.752-467.026 
ATOM    113  C2'  DA A   6     -26.382-234.557-467.767 
ATOM    114  C1'  DA A   6     -25.235-235.206-468.537 
ATOM    115  N9   DA A   6     -24.186-234.243-468.973 
ATOM    116  C8   DA A   6     -24.337-232.945-469.365 
ATOM    117  N7   DA A   6     -23.225-232.361-469.688 
ATOM    118  C5   DA A   6     -22.264-233.344-469.496 
ATOM    119  C6   DA A   6     -20.869-233.352-469.666 
ATOM    120  N6   DA A   6     -20.169-232.290-470.090 
ATOM    121  N1   DA A   6     -20.218-234.496-469.384 
ATOM    122  C2   DA A   6     -20.919-235.548-468.964 
ATOM    123  N3   DA A   6     -22.214-235.658-468.769 
ATOM    124  C4   DA A   6     -22.843-234.500-469.057 
ATOM    125  P    DG A   7     -27.865-236.988-465.703 
ATOM    126  OP1  DG A   7     -29.039-237.831-466.024 
ATOM    127  OP2  DG A   7     -28.157-235.687-465.062 
ATOM    128  O5'  DG A   7     -26.840-237.816-464.796 
ATOM    129  C5'  DG A   7     -25.867-238.662-465.438 
ATOM    130  C4'  DG A   7     -24.514-238.489-464.777 
ATOM    131  O4'  DG A   7     -23.742-237.405-465.369 
ATOM    132  C3'  DG A   7     -24.539-238.152-463.287 
ATOM    133  O3'  DG A   7     -23.453-238.810-462.647 
ATOM    134  C2'  DG A   7     -24.295-236.643-463.227 
ATOM    135  C1'  DG A   7     -23.234-236.593-464.322 
ATOM    136  N9   DG A   7     -23.001-235.227-464.868 
ATOM    137  C8   DG A   7     -23.899-234.198-465.053 
ATOM    138  N7   DG A   7     -23.369-233.111-465.559 
ATOM    139  C5   DG A   7     -22.024-233.443-465.719 
ATOM    140  C6   DG A   7     -20.946-232.670-466.225 
ATOM    141  O6   DG A   7     -20.957-231.515-466.643 
ATOM    142  N1   DG A   7     -19.746-233.395-466.212 
ATOM    143  C2   DG A   7     -19.607-234.696-465.769 
ATOM    144  N2   DG A   7     -18.377-235.210-465.839 
ATOM    145  N3   DG A   7     -20.619-235.419-465.295 
ATOM    146  C4   DG A   7     -21.789-234.731-465.300 
ATOM    147  P    DA A   8     -23.679-239.449-461.196 
ATOM    148  OP1  DA A   8     -24.277-240.797-461.335 
ATOM    149  OP2  DA A   8     -24.421-238.494-460.344 
ATOM    150  O5'  DA A   8     -22.173-239.580-460.671 
ATOM    151  C5'  DA A   8     -21.115-239.787-461.626 
ATOM    152  C4'  DA A   8     -19.932-238.902-461.288 
ATOM    153  O4'  DA A   8     -20.029-237.585-461.904 
ATOM    154  C3'  DA A   8     -19.729-238.600-459.804 
ATOM    155  O3'  DA A   8     -18.334-238.562-459.528 
ATOM    156  C2'  DA A   8     -20.301-237.195-459.612 
ATOM    157  C1'  DA A   8     -19.760-236.606-460.912 
ATOM    158  N9   DA A   8     -20.430-235.340-461.319 
ATOM    159  C8   DA A   8     -21.734-234.976-461.148 
ATOM    160  N7   DA A   8     -22.017-233.798-461.612 
ATOM    161  C5   DA A   8     -20.812-233.346-462.131 
ATOM    162  C6   DA A   8     -20.445-232.151-462.772 
ATOM    163  N6   DA A   8     -21.301-231.147-463.010 
ATOM    164  N1   DA A   8     -19.162-232.025-463.160 
ATOM    165  C2   DA A   8     -18.318-233.026-462.921 
ATOM    166  N3   DA A   8     -18.543-234.181-462.335 
ATOM    167  C4   DA A   8     -19.833-234.282-461.955 
ATOM    168  P    DA A   9     -17.796-239.193-458.159 
ATOM    169  OP1  DA A   9     -17.616-240.653-458.322 
ATOM    170  OP2  DA A   9     -18.667-238.767-457.041 
ATOM    171  O5'  DA A   9     -16.367-238.486-458.026 
ATOM    172  C5'  DA A   9     -15.659-238.113-459.222 
ATOM    173  C4'  DA A   9     -15.069-236.725-459.064 
ATOM    174  O4'  DA A   9     -15.998-235.679-459.467 
ATOM    175  C3'  DA A   9     -14.664-236.333-457.644 
ATOM    176  O3'  DA A   9     -13.479-235.548-457.704 
ATOM    177  C2'  DA A   9     -15.807-235.449-457.146 
ATOM    178  C1'  DA A   9     -16.025-234.689-458.450 
ATOM    179  N9   DA A   9     -17.335-233.985-458.523 
ATOM    180  C8   DA A   9     -18.537-234.374-458.003 
ATOM    181  N7   DA A   9     -19.504-233.541-458.234 
ATOM    182  C5   DA A   9     -18.901-232.524-458.961 
ATOM    183  C6   DA A   9     -19.398-231.331-459.514 
ATOM    184  N6   DA A   9     -20.678-230.947-459.413 
ATOM    185  N1   DA A   9     -18.527-230.546-460.175 
ATOM    186  C2   DA A   9     -17.257-230.933-460.272 
ATOM    187  N3   DA A   9     -16.681-232.018-459.800 
ATOM    188  C4   DA A   9     -17.573-232.787-459.143 
ATOM    189  P    DA A  10     -12.348-235.764-456.592 
ATOM    190  OP1  DA A  10     -11.486-236.904-456.978 
ATOM    191  OP2  DA A  10     -12.976-235.848-455.255 
ATOM    192  O5'  DA A  10     -11.522-234.399-456.712 
ATOM    193  C5'  DA A  10     -11.462-233.728-457.985 
ATOM    194  C4'  DA A  10     -11.664-232.238-457.796 
ATOM    195  O4'  DA A  10     -13.071-231.860-457.831 
ATOM    196  C3'  DA A  10     -11.160-231.661-456.474 
ATOM    197  O3'  DA A  10     -10.625-230.365-456.712 
ATOM    198  C2'  DA A  10     -12.414-231.518-455.611 
ATOM    199  C1'  DA A  10     -13.336-231.018-456.719 
ATOM    200  N9   DA A  10     -14.784-231.129-456.390 
ATOM    201  C8   DA A  10     -15.415-232.090-455.655 
ATOM    202  N7   DA A  10     -16.695-231.909-455.542 
ATOM    203  C5   DA A  10     -16.932-230.742-456.256 
ATOM    204  C6   DA A  10     -18.103-230.013-456.519 
ATOM    205  N6   DA A  10     -19.314-230.371-456.070 
ATOM    206  N1   DA A  10     -17.984-228.896-457.262 
ATOM    207  C2   DA A  10     -16.778-228.545-457.705 
ATOM    208  N3   DA A  10     -15.621-229.142-457.525 
ATOM    209  C4   DA A  10     -15.767-230.257-456.778 
ATOM    210  P    DG A  11      -9.297-229.920-455.936 
ATOM    211  OP1  DG A  11      -8.108-230.427-456.656 
ATOM    212  OP2  DG A  11      -9.404-230.300-454.510 
ATOM    213  O5'  DG A  11      -9.370-228.327-456.074 
ATOM    214  C5'  DG A  11     -10.012-227.755-457.229 
ATOM    215  C4'  DG A  11     -10.902-226.602-456.809 
ATOM    216  O4'  DG A  11     -12.248-227.037-456.462 
ATOM    217  C3'  DG A  11     -10.440-225.818-455.581 
ATOM    218  O3'  DG A  11     -10.744-224.441-455.773 
ATOM    219  C2'  DG A  11     -11.300-226.350-454.436 
ATOM    220  C1'  DG A  11     -12.604-226.444-455.222 
ATOM    221  N9   DG A  11     -13.632-227.307-454.576 
ATOM    222  C8   DG A  11     -13.464-228.454-453.831 
ATOM    223  N7   DG A  11     -14.585-228.979-453.399 
ATOM    224  C5   DG A  11     -15.564-228.119-453.893 
ATOM    225  C6   DG A  11     -16.977-228.168-453.755 
ATOM    226  O6   DG A  11     -17.664-228.993-453.159 
ATOM    227  N1   DG A  11     -17.592-227.096-454.416 
ATOM    228  C2   DG A  11     -16.931-226.108-455.118 
ATOM    229  N2   DG A  11     -17.700-225.171-455.679 
ATOM    230  N3   DG A  11     -15.606-226.064-455.248 
ATOM    231  C4   DG A  11     -14.994-227.096-454.612 
ATOM    232  P    DA A  12      -9.693-223.338-455.283 
ATOM    233  OP1  DA A  12      -8.657-223.144-456.323 
ATOM    234  OP2  DA A  12      -9.199-223.688-453.933 
ATOM    235  O5'  DA A  12     -10.618-222.036-455.196 
ATOM    236  C5'  DA A  12     -11.745-221.920-456.084 
ATOM    237  C4'  DA A  12     -12.955-221.415-455.322 
ATOM    238  O4'  DA A  12     -13.727-222.496-454.725 
ATOM    239  C3'  DA A  12     -12.660-220.480-454.149 
ATOM    240  O3'  DA A  12     -13.675-219.485-454.087 
ATOM    241  C2'  DA A  12     -12.772-221.367-452.910 
ATOM    242  C1'  DA A  12     -13.991-222.162-453.371 
ATOM    243  N9   DA A  12     -14.202-223.427-452.615 
ATOM    244  C8   DA A  12     -13.264-224.271-452.094 
ATOM    245  N7   DA A  12     -13.764-225.301-451.483 
ATOM    246  C5   DA A  12     -15.136-225.128-451.607 
ATOM    247  C6   DA A  12     -16.231-225.890-451.166 
ATOM    248  N6   DA A  12     -16.106-227.034-450.477 
ATOM    249  N1   DA A  12     -17.462-225.432-451.458 
ATOM    250  C2   DA A  12     -17.579-224.295-452.142 
ATOM    251  N3   DA A  12     -16.636-223.503-452.604 
ATOM    252  C4   DA A  12     -15.414-223.984-452.298 
ATOM    253  P    DC A  13     -13.266-217.981-453.723 
ATOM    254  OP1  DC A  13     -12.805-217.284-454.945 
ATOM    255  OP2  DC A  13     -12.321-217.985-452.584 
ATOM    256  O5'  DC A  13     -14.670-217.376-453.255 
ATOM    257  C5'  DC A  13     -15.883-217.900-453.829 
ATOM    258  C4'  DC A  13     -16.922-218.106-452.745 
ATOM    259  O4'  DC A  13     -16.825-219.419-452.125 
ATOM    260  C3'  DC A  13     -16.856-217.135-451.566 
ATOM    261  O3'  DC A  13     -18.179-216.837-451.139 
ATOM    262  C2'  DC A  13     -16.153-217.920-450.458 
ATOM    263  C1'  DC A  13     -16.850-219.251-450.715 
ATOM    264  N1   DC A  13     -16.160-220.418-450.098 
ATOM    265  C2   DC A  13     -16.949-221.461-449.621 
ATOM    266  O2   DC A  13     -18.178-221.377-449.729 
ATOM    267  N3   DC A  13     -16.339-222.535-449.054 
ATOM    268  C4   DC A  13     -15.005-222.587-448.956 
ATOM    269  N4   DC A  13     -14.457-223.654-448.395 
ATOM    270  C5   DC A  13     -14.175-221.524-449.439 
ATOM    271  C6   DC A  13     -14.803-220.461-450.002 
ATOM    272  P    DG A  14     -18.534-215.341-450.695 
ATOM    273  OP1  DG A  14     -18.851-214.531-451.892 
ATOM    274  OP2  DG A  14     -17.461-214.816-449.821 
ATOM    275  O5'  DG A  14     -19.862-215.573-449.834 
ATOM    276  C5'  DG A  14     -20.726-216.676-450.167 
ATOM    277  C4'  DG A  14     -21.170-217.385-448.903 
ATOM    278  O4'  DG A  14     -20.241-218.430-448.495 
ATOM    279  C3'  DG A  14     -21.307-216.506-447.660 
ATOM    280  O3'  DG A  14     -22.421-216.956-446.897 
ATOM    281  C2'  DG A  14     -20.031-216.770-446.859 
ATOM    282  C1'  DG A  14     -19.972-218.273-447.111 
ATOM    283  N9   DG A  14     -18.640-218.876-446.827 
ATOM    284  C8   DG A  14     -17.384-218.334-446.999 
ATOM    285  N7   DG A  14     -16.406-219.133-446.649 
ATOM    286  C5   DG A  14     -17.059-220.286-446.215 
ATOM    287  C6   DG A  14     -16.528-221.504-445.716 
ATOM    288  O6   DG A  14     -15.353-221.821-445.551 
ATOM    289  N1   DG A  14     -17.546-222.410-445.391 
ATOM    290  C2   DG A  14     -18.900-222.172-445.531 
ATOM    291  N2   DG A  14     -19.711-223.168-445.165 
ATOM    292  N3   DG A  14     -19.396-221.030-446.001 
ATOM    293  C4   DG A  14     -18.422-220.139-446.320 
ATOM    294  P    DT A  15     -23.368-215.874-446.196 
ATOM    295  OP1  DT A  15     -24.368-215.383-447.171 
ATOM    296  OP2  DT A  15     -22.538-214.838-445.541 
ATOM    297  O5'  DT A  15     -24.094-216.763-445.082 
ATOM    298  C5'  DT A  15     -24.307-218.164-445.338 
ATOM    299  C4'  DT A  15     -23.961-218.975-444.106 
ATOM    300  O4'  DT A  15     -22.554-219.351-444.066 
ATOM    301  C3'  DT A  15     -24.195-218.281-442.764 
ATOM    302  O3'  DT A  15     -24.660-219.242-441.823 
ATOM    303  C2'  DT A  15     -22.810-217.805-442.328 
ATOM    304  C1'  DT A  15     -22.046-219.047-442.775 
ATOM    305  N1   DT A  15     -20.577-218.836-442.895 
ATOM    306  C2   DT A  15     -19.765-219.897-442.573 
ATOM    307  O2   DT A  15     -20.197-220.975-442.203 
ATOM    308  N3   DT A  15     -18.408-219.664-442.695 
ATOM    309  C4   DT A  15     -17.814-218.487-443.102 
ATOM    310  O4   DT A  15     -16.586-218.398-443.172 
ATOM    311  C5   DT A  15     -18.748-217.433-443.417 
ATOM    312  C7   DT A  15     -18.182-216.118-443.869 
ATOM    313  C6   DT A  15     -20.071-217.631-443.308 
ATOM    314  P    DG A  16     -25.804-218.821-440.786 
ATOM    315  OP1  DG A  16     -27.131-218.963-441.426 
ATOM    316  OP2  DG A  16     -25.495-217.490-440.220 
ATOM    317  O5'  DG A  16     -25.630-219.940-439.654 
ATOM    318  C5'  DG A  16     -25.143-221.242-440.029 
ATOM    319  C4'  DG A  16     -24.109-221.717-439.026 
ATOM    320  O4'  DG A  16     -22.763-221.279-439.368 
ATOM    321  C3'  DG A  16     -24.302-221.229-437.591 
ATOM    322  O3'  DG A  16     -23.926-222.270-436.696 
ATOM    323  C2'  DG A  16     -23.311-220.075-437.437 
ATOM    324  C1'  DG A  16     -22.164-220.724-438.207 
ATOM    325  N9   DG A  16     -21.114-219.761-438.643 
ATOM    326  C8   DG A  16     -21.248-218.449-439.041 
ATOM    327  N7   DG A  16     -20.115-217.872-439.365 
ATOM    328  C5   DG A  16     -19.166-218.872-439.166 
ATOM    329  C6   DG A  16     -17.758-218.846-439.349 
ATOM    330  O6   DG A  16     -17.050-217.919-439.731 
ATOM    331  N1   DG A  16     -17.177-220.081-439.029 
ATOM    332  C2   DG A  16     -17.866-221.195-438.591 
ATOM    333  N2   DG A  16     -17.127-222.279-438.340 
ATOM    334  N3   DG A  16     -19.186-221.220-438.420 
ATOM    335  C4   DG A  16     -19.764-220.029-438.725 
ATOM    336  P    DC A  17     -24.794-222.506-435.373 
ATOM    337  OP1  DC A  17     -25.968-223.349-435.694 
ATOM    338  OP2  DC A  17     -25.085-221.205-434.732 
ATOM    339  O5'  DC A  17     -23.768-223.334-434.466 
ATOM    340  C5'  DC A  17     -22.795-224.180-435.108 
ATOM    341  C4'  DC A  17     -21.443-224.007-434.447 
ATOM    342  O4'  DC A  17     -20.670-222.924-435.039 
ATOM    343  C3'  DC A  17     -21.468-223.670-432.957 
ATOM    344  O3'  DC A  17     -20.382-224.329-432.317 
ATOM    345  C2'  DC A  17     -21.223-222.162-432.897 
ATOM    346  C1'  DC A  17     -20.162-222.111-433.992 
ATOM    347  N1   DC A  17     -19.930-220.745-434.538 
ATOM    348  C2   DC A  17     -18.635-220.413-434.929 
ATOM    349  O2   DC A  17     -17.741-221.259-434.808 
ATOM    350  N3   DC A  17     -18.402-219.173-435.428 
ATOM    351  C4   DC A  17     -19.398-218.285-435.542 
ATOM    352  N4   DC A  17     -19.120-217.088-436.036 
ATOM    353  C5   DC A  17     -20.736-218.606-435.146 
ATOM    354  C6   DC A  17     -20.949-219.851-434.649 
ATOM    355  P    DG A  18     -20.608-224.967-430.866 
ATOM    356  OP1  DG A  18     -21.205-226.315-431.005 
ATOM    357  OP2  DG A  18     -21.350-224.013-430.014 
ATOM    358  O5'  DG A  18     -19.102-225.098-430.341 
ATOM    359  C5'  DG A  18     -18.044-225.305-431.296 
ATOM    360  C4'  DG A  18     -16.860-224.420-430.958 
ATOM    361  O4'  DG A  18     -16.957-223.103-431.574 
ATOM    362  C3'  DG A  18     -16.657-224.118-429.474 
ATOM    363  O3'  DG A  18     -15.262-224.080-429.198 
ATOM    364  C2'  DG A  18     -17.229-222.713-429.282 
ATOM    365  C1'  DG A  18     -16.689-222.124-430.582 
ATOM    366  N9   DG A  18     -17.358-220.858-430.989 
ATOM    367  C8   DG A  18     -18.672-220.474-430.824 
ATOM    368  N7   DG A  18     -18.943-219.282-431.299 
ATOM    369  C5   DG A  18     -17.723-218.845-431.814 
ATOM    370  C6   DG A  18     -17.388-217.626-432.457 
ATOM    371  O6   DG A  18     -18.109-216.665-432.711 
ATOM    372  N1   DG A  18     -16.034-217.595-432.821 
ATOM    373  C2   DG A  18     -15.124-218.609-432.593 
ATOM    374  N2   DG A  18     -13.878-218.386-433.017 
ATOM    375  N3   DG A  18     -15.441-219.753-431.989 
ATOM    376  C4   DG A  18     -16.749-219.799-431.630 
ATOM    377  P    DG A  19     -14.724-224.711-427.829 
ATOM    378  OP1  DG A  19     -14.545-226.171-427.992 
ATOM    379  OP2  DG A  19     -15.595-224.285-426.711 
ATOM    380  O5'  DG A  19     -13.295-224.004-427.696 
ATOM    381  C5'  DG A  19     -12.587-223.631-428.893 
ATOM    382  C4'  DG A  19     -11.998-222.243-428.735 
ATOM    383  O4'  DG A  19     -12.926-221.197-429.137 
ATOM    384  C3'  DG A  19     -11.593-221.851-427.314 
ATOM    385  O3'  DG A  19     -10.408-221.066-427.374 
ATOM    386  C2'  DG A  19     -12.736-220.967-426.816 
ATOM    387  C1'  DG A  19     -12.953-220.207-428.120 
ATOM    388  N9   DG A  19     -14.264-219.503-428.193 
ATOM    389  C8   DG A  19     -15.484-219.880-427.675 
ATOM    390  N7   DG A  19     -16.452-219.029-427.917 
ATOM    391  C5   DG A  19     -15.829-218.017-428.645 
ATOM    392  C6   DG A  19     -16.364-216.821-429.190 
ATOM    393  O6   DG A  19     -17.517-216.402-429.141 
ATOM    394  N1   DG A  19     -15.380-216.077-429.857 
ATOM    395  C2   DG A  19     -14.054-216.441-429.981 
ATOM    396  N2   DG A  19     -13.274-215.593-430.656 
ATOM    397  N3   DG A  19     -13.553-217.564-429.469 
ATOM    398  C4   DG A  19     -14.494-218.297-428.819 
ATOM    399  P    DA A  20      -9.276-221.282-426.262 
ATOM    400  OP1  DA A  20      -8.414-222.422-426.648 
ATOM    401  OP2  DA A  20      -9.904-221.367-424.925 
ATOM    402  O5'  DA A  20      -8.450-219.917-426.382 
ATOM    403  C5'  DA A  20      -8.391-219.247-427.655 
ATOM    404  C4'  DA A  20      -8.593-217.756-427.466 
ATOM    405  O4'  DA A  20      -9.999-217.378-427.501 
ATOM    406  C3'  DA A  20      -8.089-217.179-426.144 
ATOM    407  O3'  DA A  20      -7.553-215.883-426.382 
ATOM    408  C2'  DA A  20      -9.342-217.036-425.281 
ATOM    409  C1'  DA A  20     -10.264-216.536-426.390 
ATOM    410  N9   DA A  20     -11.713-216.647-426.060 
ATOM    411  C8   DA A  20     -12.344-217.608-425.325 
ATOM    412  N7   DA A  20     -13.623-217.427-425.213 
ATOM    413  C5   DA A  20     -13.860-216.260-425.926 
ATOM    414  C6   DA A  20     -15.031-215.531-426.189 
ATOM    415  N6   DA A  20     -16.242-215.889-425.740 
ATOM    416  N1   DA A  20     -14.913-214.415-426.932 
ATOM    417  C2   DA A  20     -13.707-214.063-427.375 
ATOM    418  N3   DA A  20     -12.549-214.660-427.195 
ATOM    419  C4   DA A  20     -12.696-215.775-426.448 
ATOM    420  P    DT A  21      -6.225-215.438-425.606 
ATOM    421  OP1  DT A  21      -5.036-215.945-426.326 
ATOM    422  OP2  DT A  21      -6.333-215.818-424.181 
ATOM    423  O5'  DT A  21      -6.299-213.845-425.744 
ATOM    424  C5'  DT A  21      -6.940-213.273-426.899 
ATOM    425  C4'  DT A  21      -7.831-212.120-426.479 
ATOM    426  O4'  DT A  21      -9.176-212.555-426.132 
ATOM    427  C3'  DT A  21      -7.368-211.336-425.251 
ATOM    428  O3'  DT A  21      -7.672-209.959-425.443 
ATOM    429  C2'  DT A  21      -8.228-211.868-424.106 
ATOM    430  C1'  DT A  21      -9.532-211.962-424.892 
ATOM    431  N1   DT A  21     -10.561-212.825-424.246 
ATOM    432  C2   DT A  21     -11.874-212.450-424.394 
ATOM    433  O2   DT A  21     -12.215-211.462-425.021 
ATOM    434  N3   DT A  21     -12.799-213.273-423.781 
ATOM    435  C4   DT A  21     -12.524-214.411-423.051 
ATOM    436  O4   DT A  21     -13.438-215.068-422.548 
ATOM    437  C5   DT A  21     -11.119-214.723-422.950 
ATOM    438  C7   DT A  21     -10.732-215.946-422.172 
ATOM    439  C6   DT A  21     -10.198-213.940-423.537 
ATOM    440  P    DC A  22      -6.621-208.856-424.953 
ATOM    441  OP1  DC A  22      -5.586-208.662-425.993 
ATOM    442  OP2  DC A  22      -6.128-209.206-423.603 
ATOM    443  O5'  DC A  22      -7.546-207.554-424.866 
ATOM    444  C5'  DC A  22      -8.674-207.438-425.754 
ATOM    445  C4'  DC A  22      -9.884-206.933-424.992 
ATOM    446  O4'  DC A  22     -10.655-208.014-424.395 
ATOM    447  C3'  DC A  22      -9.589-205.998-423.819 
ATOM    448  O3'  DC A  22     -10.603-205.003-423.757 
ATOM    449  C2'  DC A  22      -9.701-206.885-422.580 
ATOM    450  C1'  DC A  22     -10.919-207.680-423.041 
ATOM    451  N1   DC A  22     -11.131-208.946-422.285 
ATOM    452  C2   DC A  22     -12.442-209.355-422.058 
ATOM    453  O2   DC A  22     -13.368-208.657-422.490 
ATOM    454  N3   DC A  22     -12.657-210.506-421.370 
ATOM    455  C4   DC A  22     -11.626-211.233-420.919 
ATOM    456  N4   DC A  22     -11.887-212.348-420.253 
ATOM    457  C5   DC A  22     -10.270-210.829-421.141 
ATOM    458  C6   DC A  22     -10.077-209.676-421.830 
ATOM    459  P    DC A  23     -10.194-203.499-423.393 
ATOM    460  OP1  DC A  23      -9.733-202.802-424.616 
ATOM    461  OP2  DC A  23      -9.250-203.503-422.254 
ATOM    462  O5'  DC A  23     -11.598-202.894-422.925 
ATOM    463  C5'  DC A  23     -12.811-203.418-423.499 
ATOM    464  C4'  DC A  23     -13.851-203.624-422.415 
ATOM    465  O4'  DC A  23     -13.753-204.937-421.795 
ATOM    466  C3'  DC A  23     -13.784-202.653-421.236 
ATOM    467  O3'  DC A  23     -15.108-202.355-420.809 
ATOM    468  C2'  DC A  23     -13.082-203.438-420.128 
ATOM    469  C1'  DC A  23     -13.779-204.769-420.385 
ATOM    470  N1   DC A  23     -13.088-205.936-419.768 
ATOM    471  C2   DC A  23     -13.877-206.980-419.291 
ATOM    472  O2   DC A  23     -15.106-206.896-419.399 
ATOM    473  N3   DC A  23     -13.267-208.053-418.724 
ATOM    474  C4   DC A  23     -11.933-208.105-418.626 
ATOM    475  N4   DC A  23     -11.385-209.172-418.065 
ATOM    476  C5   DC A  23     -11.103-207.042-419.109 
ATOM    477  C6   DC A  23     -11.732-205.979-419.672 
ATOM    478  P    DT A  24     -15.462-200.859-420.365 
ATOM    479  OP1  DT A  24     -15.780-200.049-421.562 
ATOM    480  OP2  DT A  24     -14.389-200.334-419.492 
ATOM    481  O5'  DT A  24     -16.791-201.091-419.504 
ATOM    482  C5'  DT A  24     -17.654-202.194-419.837 
ATOM    483  C4'  DT A  24     -18.099-202.903-418.573 
ATOM    484  O4'  DT A  24     -17.170-203.948-418.165 
ATOM    485  C3'  DT A  24     -18.235-202.024-417.330 
ATOM    486  O3'  DT A  24     -19.349-202.474-416.568 
ATOM    487  C2'  DT A  24     -16.960-202.288-416.529 
ATOM    488  C1'  DT A  24     -16.901-203.791-416.781 
ATOM    489  N1   DT A  24     -15.568-204.394-416.498 
ATOM    490  C2   DT A  24     -15.554-205.671-415.992 
ATOM    491  O2   DT A  24     -16.569-206.309-415.773 
ATOM    492  N3   DT A  24     -14.301-206.197-415.741 
ATOM    493  C4   DT A  24     -13.092-205.565-415.950 
ATOM    494  O4   DT A  24     -12.032-206.138-415.687 
ATOM    495  C5   DT A  24     -13.209-204.229-416.483 
ATOM    496  C7   DT A  24     -11.941-203.470-416.740 
ATOM    497  C6   DT A  24     -14.415-203.693-416.735 
ATOM    498  P    DG A  25     -20.296-201.392-415.866 
ATOM    499  OP1  DG A  25     -21.296-200.901-416.841 
ATOM    500  OP2  DG A  25     -19.466-200.357-415.211 
ATOM    501  O5'  DG A  25     -21.022-202.282-414.752 
ATOM    502  C5'  DG A  25     -21.236-203.682-415.008 
ATOM    503  C4'  DG A  25     -20.889-204.494-413.776 
ATOM    504  O4'  DG A  25     -19.483-204.869-413.736 
ATOM    505  C3'  DG A  25     -21.124-203.799-412.435 
ATOM    506  O3'  DG A  25     -21.588-204.760-411.493 
ATOM    507  C2'  DG A  25     -19.739-203.323-411.998 
ATOM    508  C1'  DG A  25     -18.975-204.565-412.445 
ATOM    509  N9   DG A  25     -17.506-204.355-412.565 
ATOM    510  C8   DG A  25     -16.816-203.228-412.958 
ATOM    511  N7   DG A  25     -15.513-203.371-412.955 
ATOM    512  C5   DG A  25     -15.325-204.685-412.529 
ATOM    513  C6   DG A  25     -14.128-205.419-412.327 
ATOM    514  O6   DG A  25     -12.965-205.054-412.487 
ATOM    515  N1   DG A  25     -14.393-206.724-411.889 
ATOM    516  C2   DG A  25     -15.651-207.250-411.674 
ATOM    517  N2   DG A  25     -15.693-208.517-411.256 
ATOM    518  N3   DG A  25     -16.775-206.561-411.863 
ATOM    519  C4   DG A  25     -16.535-205.294-412.288 
ATOM    520  P    DC A  26     -22.733-204.340-410.456 
ATOM    521  OP1  DC A  26     -24.059-204.481-411.096 
ATOM    522  OP2  DC A  26     -22.424-203.008-409.890 
ATOM    523  O5'  DC A  26     -22.558-205.458-409.324 
ATOM    524  C5'  DC A  26     -22.072-206.760-409.699 
ATOM    525  C4'  DC A  26     -21.038-207.235-408.696 
ATOM    526  O4'  DC A  26     -19.691-206.797-409.038 
ATOM    527  C3'  DC A  26     -21.230-206.747-407.261 
ATOM    528  O3'  DC A  26     -20.855-207.788-406.367 
ATOM    529  C2'  DC A  26     -20.239-205.593-407.107 
ATOM    530  C1'  DC A  26     -19.092-206.242-407.877 
ATOM    531  N1   DC A  26     -18.043-205.280-408.313 
ATOM    532  C2   DC A  26     -16.723-205.724-408.336 
ATOM    533  O2   DC A  26     -16.481-206.888-407.997 
ATOM    534  N3   DC A  26     -15.751-204.861-408.729 
ATOM    535  C4   DC A  26     -16.057-203.608-409.089 
ATOM    536  N4   DC A  26     -15.073-202.805-409.465 
ATOM    537  C5   DC A  26     -17.407-203.131-409.072 
ATOM    538  C6   DC A  26     -18.364-204.008-408.675 
ATOM    539  P    DT A  27     -21.722-208.024-405.043 
ATOM    540  OP1  DT A  27     -22.896-208.867-405.364 
ATOM    541  OP2  DT A  27     -22.014-206.723-404.402 
ATOM    542  O5'  DT A  27     -20.697-208.852-404.136 
ATOM    543  C5'  DT A  27     -19.724-209.698-404.778 
ATOM    544  C4'  DT A  27     -18.371-209.525-404.117 
ATOM    545  O4'  DT A  27     -17.599-208.442-404.710 
ATOM    546  C3'  DT A  27     -18.396-209.188-402.627 
ATOM    547  O3'  DT A  27     -17.310-209.847-401.987 
ATOM    548  C2'  DT A  27     -18.152-207.680-402.567 
ATOM    549  C1'  DT A  27     -17.091-207.629-403.662 
ATOM    550  N1   DT A  27     -16.858-206.263-404.208 
ATOM    551  C2   DT A  27     -15.576-205.951-404.589 
ATOM    552  O2   DT A  27     -14.647-206.736-404.497 
ATOM    553  N3   DT A  27     -15.398-204.676-405.089 
ATOM    554  C4   DT A  27     -16.373-203.711-405.236 
ATOM    555  O4   DT A  27     -16.094-202.603-405.697 
ATOM    556  C5   DT A  27     -17.687-204.131-404.809 
ATOM    557  C7   DT A  27     -18.808-203.141-404.935 
ATOM    558  C6   DT A  27     -17.888-205.366-404.318 
ATOM    559  P    DG A  28     -17.536-210.485-400.536 
ATOM    560  OP1  DG A  28     -18.134-211.833-400.675 
ATOM    561  OP2  DG A  28     -18.278-209.531-399.684 
ATOM    562  O5'  DG A  28     -16.030-210.617-400.011 
ATOM    563  C5'  DG A  28     -14.972-210.823-400.966 
ATOM    564  C4'  DG A  28     -13.789-209.938-400.629 
ATOM    565  O4'  DG A  28     -13.886-208.621-401.244 
ATOM    566  C3'  DG A  28     -13.586-209.637-399.144 
ATOM    567  O3'  DG A  28     -12.191-209.598-398.869 
ATOM    568  C2'  DG A  28     -14.158-208.232-398.952 
ATOM    569  C1'  DG A  28     -13.617-207.642-400.252 
ATOM    570  N9   DG A  28     -14.286-206.376-400.659 
ATOM    571  C8   DG A  28     -15.600-205.992-400.495 
ATOM    572  N7   DG A  28     -15.871-204.800-400.969 
ATOM    573  C5   DG A  28     -14.651-204.364-401.484 
ATOM    574  C6   DG A  28     -14.316-203.144-402.128 
ATOM    575  O6   DG A  28     -15.037-202.184-402.381 
ATOM    576  N1   DG A  28     -12.962-203.113-402.491 
ATOM    577  C2   DG A  28     -12.053-204.127-402.263 
ATOM    578  N2   DG A  28     -10.806-203.904-402.687 
ATOM    579  N3   DG A  28     -12.369-205.271-401.659 
ATOM    580  C4   DG A  28     -13.678-205.317-401.300 
ATOM    581  P    DG A  29     -11.653-210.229-397.499 
ATOM    582  OP1  DG A  29     -11.473-211.689-397.662 
ATOM    583  OP2  DG A  29     -12.524-209.803-396.381 
ATOM    584  O5'  DG A  29     -10.224-209.523-397.366 
ATOM    585  C5'  DG A  29      -9.516-209.149-398.563 
ATOM    586  C4'  DG A  29      -8.926-207.762-398.405 
ATOM    587  O4'  DG A  29      -9.855-206.715-398.807 
ATOM    588  C3'  DG A  29      -8.521-207.369-396.984 
ATOM    589  O3'  DG A  29      -7.336-206.584-397.044 
ATOM    590  C2'  DG A  29      -9.664-206.485-396.486 
ATOM    591  C1'  DG A  29      -9.882-205.725-397.790 
ATOM    592  N9   DG A  29     -11.192-205.022-397.863 
ATOM    593  C8   DG A  29     -12.413-205.398-397.345 
ATOM    594  N7   DG A  29     -13.381-204.547-397.587 
ATOM    595  C5   DG A  29     -12.758-203.535-398.315 
ATOM    596  C6   DG A  29     -13.293-202.339-398.860 
ATOM    597  O6   DG A  29     -14.445-201.920-398.811 
ATOM    598  N1   DG A  29     -12.309-201.595-399.527 
ATOM    599  C2   DG A  29     -10.983-201.959-399.651 
ATOM    600  N2   DG A  29     -10.202-201.112-400.326 
ATOM    601  N3   DG A  29     -10.481-203.082-399.140 
ATOM    602  C4   DG A  29     -11.423-203.815-398.490 
ATOM    603  P    DT A  30      -6.205-206.801-395.932 
ATOM    604  OP1  DT A  30      -5.343-207.940-396.318 
ATOM    605  OP2  DT A  30      -6.833-206.885-394.595 
ATOM    606  O5'  DT A  30      -5.379-205.435-396.053 
ATOM    607  C5'  DT A  30      -5.319-204.765-397.326 
ATOM    608  C4'  DT A  30      -5.521-203.275-397.136 
ATOM    609  O4'  DT A  30      -6.928-202.896-397.171 
ATOM    610  C3'  DT A  30      -5.017-202.697-395.814 
ATOM    611  O3'  DT A  30      -4.482-201.401-396.052 
ATOM    612  C2'  DT A  30      -6.271-202.554-394.951 
ATOM    613  C1'  DT A  30      -7.193-202.054-396.060 
ATOM    614  N1   DT A  30      -8.641-202.165-395.730 
ATOM    615  C2   DT A  30      -9.470-201.183-396.217 
ATOM    616  O2   DT A  30      -9.069-200.251-396.892 
ATOM    617  N3   DT A  30     -10.805-201.318-395.891 
ATOM    618  C4   DT A  30     -11.366-202.329-395.137 
ATOM    619  O4   DT A  30     -12.577-202.344-394.910 
ATOM    620  C5   DT A  30     -10.416-203.312-394.670 
ATOM    621  C7   DT A  30     -10.943-204.447-393.841 
ATOM    622  C6   DT A  30      -9.112-203.204-394.972 
ATOM    623  P    DA A  31      -3.154-200.956-395.276 
ATOM    624  OP1  DA A  31      -1.965-201.464-395.997 
ATOM    625  OP2  DA A  31      -3.261-201.337-393.851 
ATOM    626  O5'  DA A  31      -3.227-199.363-395.414 
ATOM    627  C5'  DA A  31      -3.869-198.791-396.569 
ATOM    628  C4'  DA A  31      -4.759-197.638-396.149 
ATOM    629  O4'  DA A  31      -6.105-198.073-395.802 
ATOM    630  C3'  DA A  31      -4.297-196.854-394.921 
ATOM    631  O3'  DA A  31      -4.601-195.477-395.113 
ATOM    632  C2'  DA A  31      -5.157-197.386-393.776 
ATOM    633  C1'  DA A  31      -6.460-197.480-394.562 
ATOM    634  N9   DA A  31      -7.489-198.343-393.916 
ATOM    635  C8   DA A  31      -7.303-199.478-393.180 
ATOM    636  N7   DA A  31      -8.405-200.008-392.747 
ATOM    637  C5   DA A  31      -9.395-199.165-393.229 
ATOM    638  C6   DA A  31     -10.794-199.182-393.113 
ATOM    639  N6   DA A  31     -11.469-200.125-392.440 
ATOM    640  N1   DA A  31     -11.478-198.191-393.715 
ATOM    641  C2   DA A  31     -10.803-197.257-394.383 
ATOM    642  N3   DA A  31      -9.505-197.138-394.559 
ATOM    643  C4   DA A  31      -8.844-198.141-393.946 
ATOM    644  P    DG A  32      -3.550-194.374-394.623 
ATOM    645  OP1  DG A  32      -2.514-194.180-395.663 
ATOM    646  OP2  DG A  32      -3.056-194.724-393.273 
ATOM    647  O5'  DG A  32      -4.475-193.072-394.536 
ATOM    648  C5'  DG A  32      -5.602-192.956-395.424 
ATOM    649  C4'  DG A  32      -6.812-192.451-394.663 
ATOM    650  O4'  DG A  32      -7.584-193.532-394.065 
ATOM    651  C3'  DG A  32      -6.517-191.517-393.489 
ATOM    652  O3'  DG A  32      -7.532-190.521-393.427 
ATOM    653  C2'  DG A  32      -6.629-192.403-392.250 
ATOM    654  C1'  DG A  32      -7.848-193.198-392.711 
ATOM    655  N9   DG A  32      -8.059-194.464-391.955 
ATOM    656  C8   DG A  32      -7.126-195.327-391.423 
ATOM    657  N7   DG A  32      -7.646-196.362-390.809 
ATOM    658  C5   DG A  32      -9.020-196.171-390.943 
ATOM    659  C6   DG A  32     -10.102-196.965-390.483 
ATOM    660  O6   DG A  32     -10.070-198.018-389.851 
ATOM    661  N1   DG A  32     -11.337-196.404-390.837 
ATOM    662  C2   DG A  32     -11.503-195.229-391.545 
ATOM    663  N2   DG A  32     -12.765-194.862-391.783 
ATOM    664  N3   DG A  32     -10.487-194.485-391.977 
ATOM    665  C4   DG A  32      -9.283-195.016-391.641 
ATOM    666  P    DG A  33      -7.122-189.017-393.064 
ATOM    667  OP1  DG A  33      -6.662-188.320-394.286 
ATOM    668  OP2  DG A  33      -6.178-189.021-391.924 
ATOM    669  O5'  DG A  33      -8.527-188.412-392.595 
ATOM    670  C5'  DG A  33      -9.740-188.936-393.169 
ATOM    671  C4'  DG A  33     -10.779-189.142-392.085 
ATOM    672  O4'  DG A  33     -10.682-190.455-391.465 
ATOM    673  C3'  DG A  33     -10.713-188.172-390.906 
ATOM    674  O3'  DG A  33     -12.036-187.874-390.479 
ATOM    675  C2'  DG A  33     -10.010-188.956-389.798 
ATOM    676  C1'  DG A  33     -10.707-190.287-390.056 
ATOM    677  N9   DG A  33     -10.017-191.454-389.438 
ATOM    678  C8   DG A  33      -8.669-191.672-389.256 
ATOM    679  N7   DG A  33      -8.385-192.812-388.673 
ATOM    680  C5   DG A  33      -9.636-193.390-388.453 
ATOM    681  C6   DG A  33      -9.975-194.631-387.854 
ATOM    682  O6   DG A  33      -9.233-195.490-387.387 
ATOM    683  N1   DG A  33     -11.364-194.826-387.832 
ATOM    684  C2   DG A  33     -12.300-193.937-388.325 
ATOM    685  N2   DG A  33     -13.578-194.309-388.210 
ATOM    686  N3   DG A  33     -11.980-192.774-388.887 
ATOM    687  C4   DG A  33     -10.637-192.569-388.916 
ATOM    688  P    DA A  34     -12.391-186.377-390.035 
ATOM    689  OP1  DA A  34     -12.708-185.567-391.232 
ATOM    690  OP2  DA A  34     -11.318-185.852-389.162 
ATOM    691  O5'  DA A  34     -13.719-186.610-389.174 
ATOM    692  C5'  DA A  34     -14.583-187.712-389.507 
ATOM    693  C4'  DA A  34     -15.027-188.421-388.244 
ATOM    694  O4'  DA A  34     -14.098-189.466-387.835 
ATOM    695  C3'  DA A  34     -15.164-187.543-387.000 
ATOM    696  O3'  DA A  34     -16.277-187.992-386.238 
ATOM    697  C2'  DA A  34     -13.888-187.806-386.199 
ATOM    698  C1'  DA A  34     -13.829-189.310-386.451 
ATOM    699  N9   DA A  34     -12.497-189.912-386.168 
ATOM    700  C8   DA A  34     -11.260-189.359-386.345 
ATOM    701  N7   DA A  34     -10.283-190.139-386.002 
ATOM    702  C5   DA A  34     -10.914-191.296-385.566 
ATOM    703  C6   DA A  34     -10.423-192.513-385.068 
ATOM    704  N6   DA A  34      -9.118-192.779-384.918 
ATOM    705  N1   DA A  34     -11.326-193.453-384.726 
ATOM    706  C2   DA A  34     -12.621-193.182-384.877 
ATOM    707  N3   DA A  34     -13.195-192.090-385.329 
ATOM    708  C4   DA A  34     -12.270-191.166-385.663 
ATOM    709  P    DG A  35     -17.224-186.910-385.536 
ATOM    710  OP1  DG A  35     -18.225-186.419-386.511 
ATOM    711  OP2  DG A  35     -16.395-185.875-384.881 
ATOM    712  O5'  DG A  35     -17.951-187.800-384.422 
ATOM    713  C5'  DG A  35     -18.164-189.200-384.678 
ATOM    714  C4'  DG A  35     -17.818-190.012-383.446 
ATOM    715  O4'  DG A  35     -16.411-190.387-383.406 
ATOM    716  C3'  DG A  35     -18.052-189.317-382.105 
ATOM    717  O3'  DG A  35     -18.517-190.279-381.164 
ATOM    718  C2'  DG A  35     -16.667-188.841-381.668 
ATOM    719  C1'  DG A  35     -15.903-190.084-382.116 
ATOM    720  N9   DG A  35     -14.434-189.873-382.235 
ATOM    721  C8   DG A  35     -13.745-188.746-382.628 
ATOM    722  N7   DG A  35     -12.441-188.889-382.625 
ATOM    723  C5   DG A  35     -12.254-190.203-382.199 
ATOM    724  C6   DG A  35     -11.056-190.937-381.998 
ATOM    725  O6   DG A  35      -9.894-190.572-382.157 
ATOM    726  N1   DG A  35     -11.322-192.242-381.559 
ATOM    727  C2   DG A  35     -12.580-192.769-381.344 
ATOM    728  N2   DG A  35     -12.622-194.035-380.926 
ATOM    729  N3   DG A  35     -13.704-192.079-381.533 
ATOM    730  C4   DG A  35     -13.463-190.812-381.958 
ATOM    731  P    DA A  36     -19.661-189.858-380.126 
ATOM    732  OP1  DA A  36     -20.988-189.999-380.766 
ATOM    733  OP2  DA A  36     -19.352-188.526-379.560 
ATOM    734  O5'  DA A  36     -19.487-190.976-378.994 
ATOM    735  C5'  DA A  36     -19.000-192.278-379.369 
ATOM    736  C4'  DA A  36     -17.966-192.753-378.366 
ATOM    737  O4'  DA A  36     -16.620-192.315-378.708 
ATOM    738  C3'  DA A  36     -18.158-192.265-376.931 
ATOM    739  O3'  DA A  36     -17.783-193.306-376.037 
ATOM    740  C2'  DA A  36     -17.168-191.112-376.777 
ATOM    741  C1'  DA A  36     -16.021-191.760-377.547 
ATOM    742  N9   DA A  36     -14.971-190.798-377.983 
ATOM    743  C8   DA A  36     -15.122-189.499-378.375 
ATOM    744  N7   DA A  36     -14.010-188.915-378.698 
ATOM    745  C5   DA A  36     -13.049-189.898-378.506 
ATOM    746  C6   DA A  36     -11.655-189.907-378.677 
ATOM    747  N6   DA A  36     -10.955-188.845-379.100 
ATOM    748  N1   DA A  36     -11.003-191.050-378.395 
ATOM    749  C2   DA A  36     -11.704-192.103-377.975 
ATOM    750  N3   DA A  36     -13.000-192.213-377.779 
ATOM    751  C4   DA A  36     -13.628-191.055-378.068 
ATOM    752  P    DA A  37     -18.651-193.542-374.713 
ATOM    753  OP1  DA A  37     -19.825-194.386-375.034 
ATOM    754  OP2  DA A  37     -18.942-192.241-374.072 
ATOM    755  O5'  DA A  37     -17.625-194.370-373.806 
ATOM    756  C5'  DA A  37     -16.652-195.216-374.448 
ATOM    757  C4'  DA A  37     -15.299-195.043-373.787 
ATOM    758  O4'  DA A  37     -14.527-193.960-374.380 
ATOM    759  C3'  DA A  37     -15.325-194.706-372.297 
ATOM    760  O3'  DA A  37     -14.239-195.365-371.657 
ATOM    761  C2'  DA A  37     -15.080-193.198-372.237 
ATOM    762  C1'  DA A  37     -14.019-193.148-373.332 
ATOM    763  N9   DA A  37     -13.786-191.781-373.878 
ATOM    764  C8   DA A  37     -14.691-190.773-374.055 
ATOM    765  N7   DA A  37     -14.179-189.691-374.555 
ATOM    766  C5   DA A  37     -12.836-190.003-374.722 
ATOM    767  C6   DA A  37     -11.748-189.266-375.218 
ATOM    768  N6   DA A  37     -11.847-188.003-375.656 
ATOM    769  N1   DA A  37     -10.549-189.877-375.245 
ATOM    770  C2   DA A  37     -10.456-191.132-374.809 
ATOM    771  N3   DA A  37     -11.397-191.915-374.328 
ATOM    772  C4   DA A  37     -12.587-191.280-374.310 
ATOM    773  P    DC A  38     -14.465-196.004-370.206 
ATOM    774  OP1  DC A  38     -15.062-197.351-370.345 
ATOM    775  OP2  DC A  38     -15.206-195.049-369.354 
ATOM    776  O5'  DC A  38     -12.959-196.135-369.681 
ATOM    777  C5'  DC A  38     -11.901-196.341-370.636 
ATOM    778  C4'  DC A  38     -10.717-195.456-370.299 
ATOM    779  O4'  DC A  38     -10.814-194.139-370.914 
ATOM    780  C3'  DC A  38     -10.514-195.155-368.814 
ATOM    781  O3'  DC A  38      -9.119-195.116-368.539 
ATOM    782  C2'  DC A  38     -11.086-193.750-368.622 
ATOM    783  C1'  DC A  38     -10.546-193.161-369.922 
ATOM    784  N1   DC A  38     -11.215-191.894-370.329 
ATOM    785  C2   DC A  38     -10.442-190.928-370.970 
ATOM    786  O2   DC A  38      -9.244-191.161-371.172 
ATOM    787  N3   DC A  38     -11.033-189.766-371.348 
ATOM    788  C4   DC A  38     -12.334-189.553-371.110 
ATOM    789  N4   DC A  38     -12.863-188.402-371.499 
ATOM    790  C5   DC A  38     -13.146-190.533-370.452 
ATOM    791  C6   DC A  38     -12.536-191.687-370.081 
ATOM    792  P    DC A  39      -8.581-195.748-367.169 
ATOM    793  OP1  DC A  39      -8.402-197.207-367.332 
ATOM    794  OP2  DC A  39      -9.452-195.321-366.051 
ATOM    795  O5'  DC A  39      -7.152-195.041-367.036 
ATOM    796  C5'  DC A  39      -6.444-194.667-368.233 
ATOM    797  C4'  DC A  39      -5.855-193.280-368.075 
ATOM    798  O4'  DC A  39      -6.783-192.233-368.477 
ATOM    799  C3'  DC A  39      -5.450-192.887-366.654 
ATOM    800  O3'  DC A  39      -4.265-192.102-366.714 
ATOM    801  C2'  DC A  39      -6.593-192.003-366.156 
ATOM    802  C1'  DC A  39      -6.810-191.243-367.461 
ATOM    803  N1   DC A  39      -8.121-190.540-367.533 
ATOM    804  C2   DC A  39      -8.169-189.324-368.210 
ATOM    805  O2   DC A  39      -7.131-188.882-368.719 
ATOM    806  N3   DC A  39      -9.355-188.666-368.287 
ATOM    807  C4   DC A  39     -10.456-189.178-367.724 
ATOM    808  N4   DC A  39     -11.588-188.499-367.826 
ATOM    809  C5   DC A  39     -10.428-190.427-367.022 
ATOM    810  C6   DC A  39      -9.233-191.068-366.956 
ATOM    811  P    DT A  40      -3.133-192.319-365.602 
ATOM    812  OP1  DT A  40      -2.271-193.458-365.988 
ATOM    813  OP2  DT A  40      -3.761-192.403-364.266 
ATOM    814  O5'  DT A  40      -2.307-190.953-365.723 
ATOM    815  C5'  DT A  40      -2.248-190.283-366.996 
ATOM    816  C4'  DT A  40      -2.450-188.793-366.806 
ATOM    817  O4'  DT A  40      -3.856-188.414-366.841 
ATOM    818  C3'  DT A  40      -1.946-188.215-365.484 
ATOM    819  O3'  DT A  40      -1.410-186.919-365.722 
ATOM    820  C2'  DT A  40      -3.199-188.072-364.621 
ATOM    821  C1'  DT A  40      -4.121-187.573-365.730 
ATOM    822  N1   DT A  40      -5.570-187.683-365.400 
ATOM    823  C2   DT A  40      -6.398-186.701-365.887 
ATOM    824  O2   DT A  40      -5.997-185.769-366.562 
ATOM    825  N3   DT A  40      -7.734-186.837-365.561 
ATOM    826  C4   DT A  40      -8.294-187.847-364.807 
ATOM    827  O4   DT A  40      -9.506-187.862-364.580 
ATOM    828  C5   DT A  40      -7.345-188.830-364.340 
ATOM    829  C7   DT A  40      -7.871-189.965-363.511 
ATOM    830  C6   DT A  40      -6.041-188.722-364.643 
ATOM    831  P    DA A  41      -0.082-186.474-364.946 
ATOM    832  OP1  DA A  41       1.107-186.982-365.667 
ATOM    833  OP2  DA A  41      -0.190-186.855-363.521 
ATOM    834  O5'  DA A  41      -0.156-184.881-365.084 
ATOM    835  C5'  DA A  41      -0.797-184.309-366.239 
ATOM    836  C4'  DA A  41      -1.688-183.156-365.819 
ATOM    837  O4'  DA A  41      -3.033-183.591-365.472 
ATOM    838  C3'  DA A  41      -1.225-182.372-364.592 
ATOM    839  O3'  DA A  41      -1.529-180.995-364.783 
ATOM    840  C2'  DA A  41      -2.085-182.904-363.446 
ATOM    841  C1'  DA A  41      -3.389-182.999-364.232 
ATOM    842  N9   DA A  41      -4.417-183.861-363.586 
ATOM    843  C8   DA A  41      -4.231-184.997-362.850 
ATOM    844  N7   DA A  41      -5.333-185.526-362.417 
ATOM    845  C5   DA A  41      -6.324-184.683-362.900 
ATOM    846  C6   DA A  41      -7.723-184.700-362.783 
ATOM    847  N6   DA A  41      -8.398-185.643-362.110 
ATOM    848  N1   DA A  41      -8.407-183.709-363.385 
ATOM    849  C2   DA A  41      -7.732-182.775-364.053 
ATOM    850  N3   DA A  41      -6.433-182.656-364.229 
ATOM    851  C4   DA A  41      -5.773-183.659-363.616 
ATOM    852  P    DG A  42      -0.478-179.892-364.293 
ATOM    853  OP1  DG A  42       0.557-179.699-365.333 
ATOM    854  OP2  DG A  42       0.015-180.242-362.943 
ATOM    855  O5'  DG A  42      -1.403-178.591-364.206 
ATOM    856  C5'  DG A  42      -2.531-178.474-365.094 
ATOM    857  C4'  DG A  42      -3.741-177.969-364.333 
ATOM    858  O4'  DG A  42      -4.512-179.050-363.735 
ATOM    859  C3'  DG A  42      -3.446-177.035-363.160 
ATOM    860  O3'  DG A  42      -4.460-176.039-363.097 
ATOM    861  C2'  DG A  42      -3.558-177.922-361.920 
ATOM    862  C1'  DG A  42      -4.776-178.716-362.381 
ATOM    863  N9   DG A  42      -4.988-179.982-361.625 
ATOM    864  C8   DG A  42      -4.055-180.845-361.093 
ATOM    865  N7   DG A  42      -4.574-181.880-360.479 
ATOM    866  C5   DG A  42      -5.948-181.689-360.613 
ATOM    867  C6   DG A  42      -7.031-182.483-360.153 
ATOM    868  O6   DG A  42      -6.998-183.536-359.521 
ATOM    869  N1   DG A  42      -8.265-181.922-360.507 
ATOM    870  C2   DG A  42      -8.432-180.747-361.215 
ATOM    871  N2   DG A  42      -9.693-180.380-361.453 
ATOM    872  N3   DG A  42      -7.416-180.003-361.647 
ATOM    873  C4   DG A  42      -6.211-180.534-361.311 
ATOM    874  P    DA A  43      -4.051-174.535-362.734 
ATOM    875  OP1  DA A  43      -3.590-173.838-363.956 
ATOM    876  OP2  DA A  43      -3.107-174.540-361.594 
ATOM    877  O5'  DA A  43      -5.455-173.930-362.265 
ATOM    878  C5'  DA A  43      -6.668-174.454-362.839 
ATOM    879  C4'  DA A  43      -7.708-174.660-361.755 
ATOM    880  O4'  DA A  43      -7.610-175.973-361.135 
ATOM    881  C3'  DA A  43      -7.641-173.690-360.576 
ATOM    882  O3'  DA A  43      -8.965-173.392-360.149 
ATOM    883  C2'  DA A  43      -6.938-174.474-359.468 
ATOM    884  C1'  DA A  43      -7.636-175.806-359.726 
ATOM    885  N9   DA A  43      -6.945-176.973-359.108 
ATOM    886  C8   DA A  43      -5.605-177.172-358.936 
ATOM    887  N7   DA A  43      -5.312-178.296-358.360 
ATOM    888  C5   DA A  43      -6.546-178.888-358.133 
ATOM    889  C6   DA A  43      -6.918-180.109-357.546 
ATOM    890  N6   DA A  43      -6.038-180.994-357.057 
ATOM    891  N1   DA A  43      -8.233-180.388-357.477 
ATOM    892  C2   DA A  43      -9.104-179.505-357.964 
ATOM    893  N3   DA A  43      -8.876-178.340-358.531 
ATOM    894  C4   DA A  43      -7.553-178.084-358.587 
ATOM    895  P    DG A  44      -9.319-171.895-359.705 
ATOM    896  OP1  DG A  44      -9.636-171.085-360.902 
ATOM    897  OP2  DG A  44      -8.246-171.370-358.832 
ATOM    898  O5'  DG A  44     -10.648-172.128-358.844 
ATOM    899  C5'  DG A  44     -11.511-173.230-359.177 
ATOM    900  C4'  DG A  44     -11.956-173.939-357.914 
ATOM    901  O4'  DG A  44     -11.027-174.984-357.506 
ATOM    902  C3'  DG A  44     -12.092-173.061-356.670 
ATOM    903  O3'  DG A  44     -13.206-173.510-355.908 
ATOM    904  C2'  DG A  44     -10.817-173.324-355.869 
ATOM    905  C1'  DG A  44     -10.758-174.828-356.121 
ATOM    906  N9   DG A  44      -9.425-175.431-355.838 
ATOM    907  C8   DG A  44      -8.169-174.889-356.009 
ATOM    908  N7   DG A  44      -7.191-175.688-355.660 
ATOM    909  C5   DG A  44      -7.844-176.840-355.226 
ATOM    910  C6   DG A  44      -7.313-178.058-354.726 
ATOM    911  O6   DG A  44      -6.139-178.375-354.561 
ATOM    912  N1   DG A  44      -8.331-178.965-354.401 
ATOM    913  C2   DG A  44      -9.685-178.727-354.541 
ATOM    914  N2   DG A  44     -10.496-179.722-354.175 
ATOM    915  N3   DG A  44     -10.181-177.585-355.011 
ATOM    916  C4   DG A  44      -9.207-176.694-355.330 
ATOM    917  P    DT A  45     -14.153-172.428-355.206 
ATOM    918  OP1  DT A  45     -15.153-171.937-356.181 
ATOM    919  OP2  DT A  45     -13.323-171.393-354.551 
ATOM    920  O5'  DT A  45     -14.879-173.318-354.092 
ATOM    921  C5'  DT A  45     -15.093-174.719-354.349 
ATOM    922  C4'  DT A  45     -14.746-175.530-353.116 
ATOM    923  O4'  DT A  45     -13.340-175.905-353.076 
ATOM    924  C3'  DT A  45     -14.981-174.836-351.775 
ATOM    925  O3'  DT A  45     -15.445-175.797-350.834 
ATOM    926  C2'  DT A  45     -13.596-174.359-351.338 
ATOM    927  C1'  DT A  45     -12.832-175.602-351.786 
ATOM    928  N1   DT A  45     -11.363-175.391-351.905 
ATOM    929  C2   DT A  45     -10.551-176.452-351.583 
ATOM    930  O2   DT A  45     -10.982-177.530-351.214 
ATOM    931  N3   DT A  45      -9.194-176.218-351.705 
ATOM    932  C4   DT A  45      -8.599-175.041-352.112 
ATOM    933  O4   DT A  45      -7.371-174.953-352.182 
ATOM    934  C5   DT A  45      -9.533-173.987-352.428 
ATOM    935  C7   DT A  45      -8.967-172.672-352.879 
ATOM    936  C6   DT A  45     -10.857-174.186-352.318 
ATOM    937  P    DT A  46     -16.590-175.376-349.796 
ATOM    938  OP1  DT A  46     -17.916-175.517-350.436 
ATOM    939  OP2  DT A  46     -16.281-174.045-349.230 
ATOM    940  O5'  DT A  46     -16.415-176.494-348.664 
ATOM    941  C5'  DT A  46     -15.929-177.796-349.039 
ATOM    942  C4'  DT A  46     -14.894-178.271-348.037 
ATOM    943  O4'  DT A  46     -13.548-177.833-348.378 
ATOM    944  C3'  DT A  46     -15.087-177.783-346.601 
ATOM    945  O3'  DT A  46     -14.712-178.824-345.707 
ATOM    946  C2'  DT A  46     -14.096-176.630-346.448 
ATOM    947  C1'  DT A  46     -12.949-177.278-347.217 
ATOM    948  N1   DT A  46     -11.899-176.316-347.653 
ATOM    949  C2   DT A  46     -10.603-176.770-347.670 
ATOM    950  O2   DT A  46     -10.293-177.904-347.349 
ATOM    951  N3   DT A  46      -9.658-175.849-348.079 
ATOM    952  C4   DT A  46      -9.896-174.545-348.462 
ATOM    953  O4   DT A  46      -8.967-173.813-348.809 
ATOM    954  C5   DT A  46     -11.288-174.162-348.411 
ATOM    955  C7   DT A  46     -11.635-172.758-348.813 
ATOM    956  C6   DT A  46     -12.228-175.036-348.017 
ATOM    957  P    DG A  47     -15.579-179.061-344.383 
ATOM    958  OP1  DG A  47     -16.753-179.904-344.704 
ATOM    959  OP2  DG A  47     -15.871-177.760-343.742 
ATOM    960  O5'  DG A  47     -14.554-179.889-343.476 
ATOM    961  C5'  DG A  47     -13.581-180.734-344.118 
ATOM    962  C4'  DG A  47     -12.228-180.562-343.457 
ATOM    963  O4'  DG A  47     -11.456-179.478-344.050 
ATOM    964  C3'  DG A  47     -12.253-180.224-341.967 
ATOM    965  O3'  DG A  47     -11.167-180.883-341.327 
ATOM    966  C2'  DG A  47     -12.009-178.716-341.907 
ATOM    967  C1'  DG A  47     -10.948-178.666-343.002 
ATOM    968  N9   DG A  47     -10.715-177.299-343.548 
ATOM    969  C8   DG A  47     -11.613-176.271-343.734 
ATOM    970  N7   DG A  47     -11.082-175.183-344.240 
ATOM    971  C5   DG A  47      -9.738-175.515-344.400 
ATOM    972  C6   DG A  47      -8.660-174.742-344.906 
ATOM    973  O6   DG A  47      -8.671-173.587-345.324 
ATOM    974  N1   DG A  47      -7.460-175.467-344.893 
ATOM    975  C2   DG A  47      -7.321-176.768-344.449 
ATOM    976  N2   DG A  47      -6.091-177.283-344.520 
ATOM    977  N3   DG A  47      -8.332-177.492-343.976 
ATOM    978  C4   DG A  47      -9.503-176.804-343.981 
ATOM    979  P    DG A  48     -11.393-181.522-339.876 
ATOM    980  OP1  DG A  48     -11.991-182.869-340.015 
ATOM    981  OP2  DG A  48     -12.135-180.567-339.024 
ATOM    982  O5'  DG A  48      -9.887-181.653-339.351 
ATOM    983  C5'  DG A  48      -8.829-181.859-340.307 
ATOM    984  C4'  DG A  48      -7.646-180.974-339.969 
ATOM    985  O4'  DG A  48      -7.743-179.658-340.584 
ATOM    986  C3'  DG A  48      -7.443-180.673-338.484 
ATOM    987  O3'  DG A  48      -6.048-180.634-338.209 
ATOM    988  C2'  DG A  48      -8.015-179.268-338.293 
ATOM    989  C1'  DG A  48      -7.474-178.679-339.592 
ATOM    990  N9   DG A  48      -8.143-177.412-339.999 
ATOM    991  C8   DG A  48      -9.457-177.028-339.835 
ATOM    992  N7   DG A  48      -9.728-175.836-340.309 
ATOM    993  C5   DG A  48      -8.508-175.400-340.824 
ATOM    994  C6   DG A  48      -8.173-174.181-341.468 
ATOM    995  O6   DG A  48      -8.894-173.220-341.721 
ATOM    996  N1   DG A  48      -6.819-174.149-341.831 
ATOM    997  C2   DG A  48      -5.910-175.163-341.603 
ATOM    998  N2   DG A  48      -4.663-174.940-342.027 
ATOM    999  N3   DG A  48      -6.226-176.307-340.999 
ATOM   1000  C4   DG A  48      -7.535-176.353-340.640 
ATOM   1001  P    DG A  49      -5.510-181.266-336.839 
ATOM   1002  OP1  DG A  49      -5.330-182.726-337.002 
ATOM   1003  OP2  DG A  49      -6.381-180.839-335.721 
ATOM   1004  O5'  DG A  49      -4.081-180.559-336.706 
ATOM   1005  C5'  DG A  49      -3.373-180.185-337.903 
ATOM   1006  C4'  DG A  49      -2.783-178.798-337.745 
ATOM   1007  O4'  DG A  49      -3.712-177.751-338.147 
ATOM   1008  C3'  DG A  49      -2.378-178.405-336.324 
ATOM   1009  O3'  DG A  49      -1.193-177.620-336.384 
ATOM   1010  C2'  DG A  49      -3.521-177.521-335.826 
ATOM   1011  C1'  DG A  49      -3.739-176.761-337.131 
ATOM   1012  N9   DG A  49      -5.049-176.058-337.204 
ATOM   1013  C8   DG A  49      -6.270-176.434-336.685 
ATOM   1014  N7   DG A  49      -7.238-175.583-336.927 
ATOM   1015  C5   DG A  49      -6.615-174.571-337.656 
ATOM   1016  C6   DG A  49      -7.149-173.376-338.200 
ATOM   1017  O6   DG A  49      -8.302-172.956-338.151 
ATOM   1018  N1   DG A  49      -6.166-172.631-338.867 
ATOM   1019  C2   DG A  49      -4.840-172.995-338.991 
ATOM   1020  N2   DG A  49      -4.059-172.148-339.666 
ATOM   1021  N3   DG A  49      -4.338-174.118-338.480 
ATOM   1022  C4   DG A  49      -5.280-174.851-337.830 
ATOM   1023  P    DA A  50      -0.062-177.837-335.272 
ATOM   1024  OP1  DA A  50       0.800-178.976-335.658 
ATOM   1025  OP2  DA A  50      -0.690-177.921-333.936 
ATOM   1026  O5'  DA A  50       0.764-176.471-335.393 
ATOM   1027  C5'  DA A  50       0.824-175.801-336.666 
ATOM   1028  C4'  DA A  50       0.622-174.311-336.477 
ATOM   1029  O4'  DA A  50      -0.785-173.933-336.511 
ATOM   1030  C3'  DA A  50       1.126-173.733-335.154 
ATOM   1031  O3'  DA A  50       1.661-172.437-335.392 
ATOM   1032  C2'  DA A  50      -0.128-173.590-334.291 
ATOM   1033  C1'  DA A  50      -1.049-173.091-335.400 
ATOM   1034  N9   DA A  50      -2.498-173.201-335.070 
ATOM   1035  C8   DA A  50      -3.129-174.162-334.335 
ATOM   1036  N7   DA A  50      -4.409-173.981-334.223 
ATOM   1037  C5   DA A  50      -4.646-172.814-334.936 
ATOM   1038  C6   DA A  50      -5.817-172.085-335.199 
ATOM   1039  N6   DA A  50      -7.028-172.444-334.751 
ATOM   1040  N1   DA A  50      -5.698-170.969-335.942 
ATOM   1041  C2   DA A  50      -4.492-170.618-336.386 
ATOM   1042  N3   DA A  50      -3.335-171.215-336.206 
ATOM   1043  C4   DA A  50      -3.481-172.329-335.458 
ATOM   1044  P    DA A  51       2.989-171.992-334.616 
ATOM   1045  OP1  DA A  51       4.178-172.500-335.337 
ATOM   1046  OP2  DA A  51       2.882-172.373-333.191 
ATOM   1047  O5'  DA A  51       2.916-170.399-334.754 
ATOM   1048  C5'  DA A  51       2.274-169.827-335.909 
ATOM   1049  C4'  DA A  51       1.384-168.674-335.490 
ATOM   1050  O4'  DA A  51       0.038-169.109-335.142 
ATOM   1051  C3'  DA A  51       1.846-167.890-334.262 
ATOM   1052  O3'  DA A  51       1.542-166.513-334.453 
ATOM   1053  C2'  DA A  51       0.986-168.422-333.116 
ATOM   1054  C1'  DA A  51      -0.317-168.517-333.902 
ATOM   1055  N9   DA A  51      -1.346-169.379-333.256 
ATOM   1056  C8   DA A  51      -1.160-170.515-332.520 
ATOM   1057  N7   DA A  51      -2.262-171.044-332.087 
ATOM   1058  C5   DA A  51      -3.252-170.201-332.570 
ATOM   1059  C6   DA A  51      -4.651-170.218-332.453 
ATOM   1060  N6   DA A  51      -5.326-171.161-331.780 
ATOM   1061  N1   DA A  51      -5.335-169.228-333.055 
ATOM   1062  C2   DA A  51      -4.660-168.294-333.723 
ATOM   1063  N3   DA A  51      -3.362-168.174-333.899 
ATOM   1064  C4   DA A  51      -2.701-169.177-333.287 
ATOM   1065  P    DG A  52       2.594-165.410-333.963 
ATOM   1066  OP1  DG A  52       3.629-165.217-335.003 
ATOM   1067  OP2  DG A  52       3.087-165.761-332.613 
ATOM   1068  O5'  DG A  52       1.668-164.109-333.876 
ATOM   1069  C5'  DG A  52       0.541-163.992-334.764 
ATOM   1070  C4'  DG A  52      -0.669-163.487-334.003 
ATOM   1071  O4'  DG A  52      -1.441-164.568-333.405 
ATOM   1072  C3'  DG A  52      -0.374-162.553-332.830 
ATOM   1073  O3'  DG A  52      -1.389-161.557-332.767 
ATOM   1074  C2'  DG A  52      -0.486-163.440-331.590 
ATOM   1075  C1'  DG A  52      -1.705-164.234-332.051 
ATOM   1076  N9   DG A  52      -1.916-165.500-331.295 
ATOM   1077  C8   DG A  52      -0.983-166.363-330.763 
ATOM   1078  N7   DG A  52      -1.503-167.398-330.149 
ATOM   1079  C5   DG A  52      -2.877-167.207-330.284 
ATOM   1080  C6   DG A  52      -3.959-168.001-329.823 
ATOM   1081  O6   DG A  52      -3.927-169.054-329.191 
ATOM   1082  N1   DG A  52      -5.194-167.440-330.177 
ATOM   1083  C2   DG A  52      -5.360-166.265-330.885 
ATOM   1084  N2   DG A  52      -6.622-165.899-331.124 
ATOM   1085  N3   DG A  52      -4.344-165.521-331.317 
ATOM   1086  C4   DG A  52      -3.140-166.052-330.981 
ATOM   1087  P    DA A  53      -0.979-160.054-332.404 
ATOM   1088  OP1  DA A  53      -0.519-159.356-333.626 
ATOM   1089  OP2  DA A  53      -0.035-160.058-331.264 
ATOM   1090  O5'  DA A  53      -2.384-159.448-331.935 
ATOM   1091  C5'  DA A  53      -3.597-159.972-332.509 
ATOM   1092  C4'  DA A  53      -4.636-160.178-331.425 
ATOM   1093  O4'  DA A  53      -4.539-161.491-330.805 
ATOM   1094  C3'  DA A  53      -4.569-159.208-330.246 
ATOM   1095  O3'  DA A  53      -5.893-158.910-329.819 
ATOM   1096  C2'  DA A  53      -3.867-159.992-329.138 
ATOM   1097  C1'  DA A  53      -4.564-161.324-329.396 
ATOM   1098  N9   DA A  53      -3.874-162.491-328.778 
ATOM   1099  C8   DA A  53      -2.534-162.690-328.606 
ATOM   1100  N7   DA A  53      -2.241-163.814-328.030 
ATOM   1101  C5   DA A  53      -3.475-164.406-327.803 
ATOM   1102  C6   DA A  53      -3.847-165.627-327.216 
ATOM   1103  N6   DA A  53      -2.966-166.512-326.728 
ATOM   1104  N1   DA A  53      -5.162-165.906-327.147 
ATOM   1105  C2   DA A  53      -6.033-165.023-327.634 
ATOM   1106  N3   DA A  53      -5.805-163.858-328.201 
ATOM   1107  C4   DA A  53      -4.481-163.602-328.257 
ATOM   1108  P    DC A  54      -6.248-157.413-329.375 
ATOM   1109  OP1  DC A  54      -6.565-156.603-330.572 
ATOM   1110  OP2  DC A  54      -5.175-156.888-328.502 
ATOM   1111  O5'  DC A  54      -7.576-157.646-328.515 
ATOM   1112  C5'  DC A  54      -8.440-158.748-328.847 
ATOM   1113  C4'  DC A  54      -8.884-159.457-327.584 
ATOM   1114  O4'  DC A  54      -7.955-160.502-327.176 
ATOM   1115  C3'  DC A  54      -9.021-158.579-326.340 
ATOM   1116  O3'  DC A  54     -10.134-159.028-325.578 
ATOM   1117  C2'  DC A  54      -7.745-158.842-325.539 
ATOM   1118  C1'  DC A  54      -7.686-160.346-325.791 
ATOM   1119  N1   DC A  54      -6.354-160.949-325.508 
ATOM   1120  C2   DC A  54      -6.322-162.243-324.994 
ATOM   1121  O2   DC A  54      -7.391-162.832-324.797 
ATOM   1122  N3   DC A  54      -5.117-162.809-324.729 
ATOM   1123  C4   DC A  54      -3.982-162.137-324.957 
ATOM   1124  N4   DC A  54      -2.832-162.733-324.682 
ATOM   1125  C5   DC A  54      -3.992-160.805-325.484 
ATOM   1126  C6   DC A  54      -5.206-160.256-325.742 
ATOM   1127  P    DG A  55     -11.081-157.946-324.876 
ATOM   1128  OP1  DG A  55     -12.082-157.455-325.851 
ATOM   1129  OP2  DG A  55     -10.252-156.911-324.221 
ATOM   1130  O5'  DG A  55     -11.807-158.836-323.762 
ATOM   1131  C5'  DG A  55     -12.021-160.237-324.019 
ATOM   1132  C4'  DG A  55     -11.675-161.048-322.786 
ATOM   1133  O4'  DG A  55     -10.268-161.424-322.746 
ATOM   1134  C3'  DG A  55     -11.909-160.354-321.445 
ATOM   1135  O3'  DG A  55     -12.374-161.315-320.504 
ATOM   1136  C2'  DG A  55     -10.524-159.877-321.008 
ATOM   1137  C1'  DG A  55      -9.760-161.120-321.456 
ATOM   1138  N9   DG A  55      -8.291-160.909-321.575 
ATOM   1139  C8   DG A  55      -7.602-159.783-321.968 
ATOM   1140  N7   DG A  55      -6.298-159.925-321.965 
ATOM   1141  C5   DG A  55      -6.111-161.240-321.539 
ATOM   1142  C6   DG A  55      -4.913-161.973-321.338 
ATOM   1143  O6   DG A  55      -3.751-161.608-321.497 
ATOM   1144  N1   DG A  55      -5.179-163.278-320.899 
ATOM   1145  C2   DG A  55      -6.437-163.805-320.684 
ATOM   1146  N2   DG A  55      -6.478-165.072-320.266 
ATOM   1147  N3   DG A  55      -7.561-163.115-320.874 
ATOM   1148  C4   DG A  55      -7.320-161.849-321.298 
ATOM   1149  P    DT A  56     -13.518-160.894-319.466 
ATOM   1150  OP1  DT A  56     -14.845-161.035-320.107 
ATOM   1151  OP2  DT A  56     -13.209-159.563-318.900 
ATOM   1152  O5'  DT A  56     -13.344-162.012-318.334 
ATOM   1153  C5'  DT A  56     -12.857-163.314-318.709 
ATOM   1154  C4'  DT A  56     -11.823-163.789-317.707 
ATOM   1155  O4'  DT A  56     -10.477-163.352-318.049 
ATOM   1156  C3'  DT A  56     -12.015-163.301-316.271 
ATOM   1157  O3'  DT A  56     -11.640-164.342-315.377 
ATOM   1158  C2'  DT A  56     -11.025-162.148-316.118 
ATOM   1159  C1'  DT A  56      -9.878-162.797-316.888 
ATOM   1160  N1   DT A  56      -8.828-161.834-317.323 
ATOM   1161  C2   DT A  56      -7.531-162.288-317.340 
ATOM   1162  O2   DT A  56      -7.222-163.422-317.019 
ATOM   1163  N3   DT A  56      -6.586-161.367-317.749 
ATOM   1164  C4   DT A  56      -6.825-160.063-318.133 
ATOM   1165  O4   DT A  56      -5.896-159.331-318.479 
ATOM   1166  C5   DT A  56      -8.217-159.680-318.081 
ATOM   1167  C7   DT A  56      -8.564-158.276-318.483 
ATOM   1168  C6   DT A  56      -9.156-160.554-317.687 
ATOM   1169  P    DC A  57     -12.508-164.579-314.053 
ATOM   1170  OP1  DC A  57     -13.682-165.422-314.374 
ATOM   1171  OP2  DC A  57     -12.799-163.278-313.412 
ATOM   1172  O5'  DC A  57     -11.482-165.407-313.147 
ATOM   1173  C5'  DC A  57     -10.509-166.252-313.788 
ATOM   1174  C4'  DC A  57      -9.156-166.080-313.128 
ATOM   1175  O4'  DC A  57      -8.384-164.996-313.720 
ATOM   1176  C3'  DC A  57      -9.182-165.742-311.637 
ATOM   1177  O3'  DC A  57      -8.096-166.401-310.997 
ATOM   1178  C2'  DC A  57      -8.937-164.234-311.577 
ATOM   1179  C1'  DC A  57      -7.876-164.184-312.672 
ATOM   1180  N1   DC A  57      -7.643-162.817-313.218 
ATOM   1181  C2   DC A  57      -6.348-162.486-313.609 
ATOM   1182  O2   DC A  57      -5.455-163.331-313.488 
ATOM   1183  N3   DC A  57      -6.116-161.245-314.108 
ATOM   1184  C4   DC A  57      -7.112-160.358-314.223 
ATOM   1185  N4   DC A  57      -6.834-159.160-314.716 
ATOM   1186  C5   DC A  57      -8.450-160.678-313.826 
ATOM   1187  C6   DC A  57      -8.663-161.923-313.329 
ATOM   1188  P    DA A  58      -8.322-167.040-309.547 
ATOM   1189  OP1  DA A  58      -8.919-168.387-309.685 
ATOM   1190  OP2  DA A  58      -9.063-166.085-308.694 
ATOM   1191  O5'  DA A  58      -6.816-167.171-309.021 
ATOM   1192  C5'  DA A  58      -5.758-167.377-309.977 
ATOM   1193  C4'  DA A  58      -4.574-166.492-309.639 
ATOM   1194  O4'  DA A  58      -4.671-165.176-310.254 
ATOM   1195  C3'  DA A  58      -4.371-166.191-308.154 
ATOM   1196  O3'  DA A  58      -2.976-166.152-307.879 
ATOM   1197  C2'  DA A  58      -4.943-164.786-307.963 
ATOM   1198  C1'  DA A  58      -4.403-164.197-309.262 
ATOM   1199  N9   DA A  58      -5.072-162.930-309.669 
ATOM   1200  C8   DA A  58      -6.377-162.567-309.498 
ATOM   1201  N7   DA A  58      -6.660-161.389-309.963 
ATOM   1202  C5   DA A  58      -5.454-160.937-310.481 
ATOM   1203  C6   DA A  58      -5.088-159.742-311.122 
ATOM   1204  N6   DA A  58      -5.943-158.737-311.360 
ATOM   1205  N1   DA A  58      -3.805-159.615-311.510 
ATOM   1206  C2   DA A  58      -2.960-160.617-311.271 
ATOM   1207  N3   DA A  58      -3.185-161.771-310.685 
ATOM   1208  C4   DA A  58      -4.476-161.873-310.306 
ATOM   1209  P    DC A  59      -2.438-166.784-306.509 
ATOM   1210  OP1  DC A  59      -2.259-168.244-306.673 
ATOM   1211  OP2  DC A  59      -3.309-166.357-305.391 
ATOM   1212  O5'  DC A  59      -1.009-166.077-306.376 
ATOM   1213  C5'  DC A  59      -0.301-165.703-307.573 
ATOM   1214  C4'  DC A  59       0.288-164.316-307.415 
ATOM   1215  O4'  DC A  59      -0.640-163.269-307.817 
ATOM   1216  C3'  DC A  59       0.693-163.923-305.994 
ATOM   1217  O3'  DC A  59       1.878-163.138-306.054 
ATOM   1218  C2'  DC A  59      -0.450-163.039-305.496 
ATOM   1219  C1'  DC A  59      -0.667-162.279-306.801 
ATOM   1220  N1   DC A  59      -1.978-161.576-306.874 
ATOM   1221  C2   DC A  59      -2.025-160.360-307.551 
ATOM   1222  O2   DC A  59      -0.988-159.919-308.059 
ATOM   1223  N3   DC A  59      -3.212-159.702-307.628 
ATOM   1224  C4   DC A  59      -4.313-160.214-307.064 
ATOM   1225  N4   DC A  59      -5.445-159.535-307.166 
ATOM   1226  C5   DC A  59      -4.285-161.463-306.362 
ATOM   1227  C6   DC A  59      -3.090-162.105-306.296 
ATOM   1228  P    DT A  60       3.010-163.355-304.942 
ATOM   1229  OP1  DT A  60       3.872-164.494-305.328 
ATOM   1230  OP2  DT A  60       2.382-163.439-303.606 
ATOM   1231  O5'  DT A  60       3.836-161.989-305.063 
ATOM   1232  C5'  DT A  60       3.895-161.319-306.336 
ATOM   1233  C4'  DT A  60       3.693-159.829-306.147 
ATOM   1234  O4'  DT A  60       2.287-159.451-306.181 
ATOM   1235  C3'  DT A  60       4.197-159.251-304.824 
ATOM   1236  O3'  DT A  60       4.733-157.956-305.062 
ATOM   1237  C2'  DT A  60       2.944-159.108-303.961 
ATOM   1238  C1'  DT A  60       2.022-158.609-305.070 
ATOM   1239  N1   DT A  60       0.573-158.719-304.740 
ATOM   1240  C2   DT A  60      -0.255-157.737-305.228 
ATOM   1241  O2   DT A  60       0.146-156.805-305.902 
ATOM   1242  N3   DT A  60      -1.591-157.873-304.901 
ATOM   1243  C4   DT A  60      -2.151-158.883-304.147 
ATOM   1244  O4   DT A  60      -3.363-158.898-303.920 
ATOM   1245  C5   DT A  60      -1.202-159.866-303.680 
ATOM   1246  C7   DT A  60      -1.728-161.001-302.851 
ATOM   1247  C6   DT A  60       0.102-159.759-303.983 
ATOM   1248  P    DG A  61       6.061-157.511-304.286 
ATOM   1249  OP1  DG A  61       7.250-158.018-305.007 
ATOM   1250  OP2  DG A  61       5.954-157.891-302.861 
ATOM   1251  O5'  DG A  61       5.987-155.918-304.424 
ATOM   1252  C5'  DG A  61       5.346-155.345-305.579 
ATOM   1253  C4'  DG A  61       4.455-154.192-305.160 
ATOM   1254  O4'  DG A  61       3.110-154.627-304.812 
ATOM   1255  C3'  DG A  61       4.918-153.408-303.932 
ATOM   1256  O3'  DG A  61       4.614-152.032-304.123 
ATOM   1257  C2'  DG A  61       4.058-153.940-302.786 
ATOM   1258  C1'  DG A  61       2.754-154.035-303.573 
ATOM   1259  N9   DG A  61       1.726-154.897-302.926 
ATOM   1260  C8   DG A  61       1.893-156.044-302.181 
ATOM   1261  N7   DG A  61       0.773-156.570-301.750 
ATOM   1262  C5   DG A  61      -0.207-155.710-302.244 
ATOM   1263  C6   DG A  61      -1.619-155.758-302.105 
ATOM   1264  O6   DG A  61      -2.306-156.584-301.509 
ATOM   1265  N1   DG A  61      -2.235-154.686-302.766 
ATOM   1266  C2   DG A  61      -1.574-153.698-303.469 
ATOM   1267  N2   DG A  61      -2.343-152.762-304.029 
ATOM   1268  N3   DG A  61      -0.248-153.654-303.598 
ATOM   1269  C4   DG A  61       0.364-154.686-302.963 
ATOM   1270  P    DA A  62       5.665-150.928-303.634 
ATOM   1271  OP1  DA A  62       6.700-150.735-304.673 
ATOM   1272  OP2  DA A  62       6.158-151.279-302.283 
ATOM   1273  O5'  DA A  62       4.740-149.627-303.546 
ATOM   1274  C5'  DA A  62       3.612-149.510-304.434 
ATOM   1275  C4'  DA A  62       2.402-149.005-303.673 
ATOM   1276  O4'  DA A  62       1.631-150.086-303.075 
ATOM   1277  C3'  DA A  62       2.697-148.071-302.500 
ATOM   1278  O3'  DA A  62       1.683-147.076-302.437 
ATOM   1279  C2'  DA A  62       2.585-148.958-301.260 
ATOM   1280  C1'  DA A  62       1.367-149.752-301.721 
ATOM   1281  N9   DA A  62       1.155-151.018-300.965 
ATOM   1282  C8   DA A  62       2.094-151.862-300.445 
ATOM   1283  N7   DA A  62       1.593-152.891-299.834 
ATOM   1284  C5   DA A  62       0.221-152.718-299.958 
ATOM   1285  C6   DA A  62      -0.873-153.480-299.516 
ATOM   1286  N6   DA A  62      -0.748-154.625-298.828 
ATOM   1287  N1   DA A  62      -2.105-153.023-299.808 
ATOM   1288  C2   DA A  62      -2.222-151.886-300.493 
ATOM   1289  N3   DA A  62      -1.279-151.094-300.954 
ATOM   1290  C4   DA A  62      -0.057-151.574-300.648 
ATOM   1291  P    DT A  63       2.092-145.572-302.074 
ATOM   1292  OP1  DT A  63       2.553-144.874-303.296 
ATOM   1293  OP2  DT A  63       3.036-145.576-300.935 
ATOM   1294  O5'  DT A  63       0.688-144.966-301.605 
ATOM   1295  C5'  DT A  63      -0.525-145.490-302.179 
ATOM   1296  C4'  DT A  63      -1.565-145.696-301.096 
ATOM   1297  O4'  DT A  63      -1.467-147.009-300.475 
ATOM   1298  C3'  DT A  63      -1.498-144.726-299.916 
ATOM   1299  O3'  DT A  63      -2.822-144.428-299.490 
ATOM   1300  C2'  DT A  63      -0.795-145.510-298.809 
ATOM   1301  C1'  DT A  63      -1.492-146.842-299.066 
ATOM   1302  N1   DT A  63      -0.802-148.009-298.448 
ATOM   1303  C2   DT A  63      -1.595-149.030-297.983 
ATOM   1304  O2   DT A  63      -2.812-149.012-298.057 
ATOM   1305  N3   DT A  63      -0.920-150.094-297.416 
ATOM   1306  C4   DT A  63       0.448-150.218-297.281 
ATOM   1307  O4   DT A  63       0.938-151.219-296.756 
ATOM   1308  C5   DT A  63       1.194-149.095-297.799 
ATOM   1309  C7   DT A  63       2.690-149.149-297.691 
ATOM   1310  C6   DT A  63       0.564-148.048-298.355 
ATOM   1311  P    DT A  64      -3.176-142.932-299.045 
ATOM   1312  OP1  DT A  64      -3.493-142.121-300.243 
ATOM   1313  OP2  DT A  64      -2.103-142.406-298.172 
ATOM   1314  O5'  DT A  64      -4.504-143.164-298.185 
ATOM   1315  C5'  DT A  64      -5.368-144.267-298.518 
ATOM   1316  C4'  DT A  64      -5.813-144.975-297.254 
ATOM   1317  O4'  DT A  64      -4.884-146.020-296.846 
ATOM   1318  C3'  DT A  64      -5.949-144.097-296.010 
ATOM   1319  O3'  DT A  64      -7.063-144.546-295.248 
ATOM   1320  C2'  DT A  64      -4.674-144.360-295.209 
ATOM   1321  C1'  DT A  64      -4.615-145.864-295.461 
ATOM   1322  N1   DT A  64      -3.282-146.467-295.178 
ATOM   1323  C2   DT A  64      -3.268-147.744-294.672 
ATOM   1324  O2   DT A  64      -4.283-148.382-294.454 
ATOM   1325  N3   DT A  64      -2.014-148.269-294.421 
ATOM   1326  C4   DT A  64      -0.805-147.637-294.630 
ATOM   1327  O4   DT A  64       0.254-148.211-294.367 
ATOM   1328  C5   DT A  64      -0.923-146.301-295.163 
ATOM   1329  C7   DT A  64       0.345-145.542-295.420 
ATOM   1330  C6   DT A  64      -2.129-145.766-295.416 
ATOM   1331  P    DA A  65      -8.010-143.464-294.546 
ATOM   1332  OP1  DA A  65      -9.010-142.973-295.521 
ATOM   1333  OP2  DA A  65      -7.180-142.429-293.891 
ATOM   1334  O5'  DA A  65      -8.736-144.354-293.432 
ATOM   1335  C5'  DA A  65      -8.950-145.755-293.689 
ATOM   1336  C4'  DA A  65      -8.603-146.566-292.456 
ATOM   1337  O4'  DA A  65      -7.196-146.942-292.416 
ATOM   1338  C3'  DA A  65      -8.838-145.872-291.115 
ATOM   1339  O3'  DA A  65      -9.302-146.833-290.174 
ATOM   1340  C2'  DA A  65      -7.453-145.395-290.678 
ATOM   1341  C1'  DA A  65      -6.689-146.638-291.126 
ATOM   1342  N9   DA A  65      -5.220-146.427-291.245 
ATOM   1343  C8   DA A  65      -4.553-145.301-291.638 
ATOM   1344  N7   DA A  65      -3.262-145.430-291.638 
ATOM   1345  C5   DA A  65      -3.056-146.736-291.216 
ATOM   1346  C6   DA A  65      -1.889-147.490-291.007 
ATOM   1347  N6   DA A  65      -0.652-147.012-291.206 
ATOM   1348  N1   DA A  65      -2.041-148.759-290.584 
ATOM   1349  C2   DA A  65      -3.271-149.229-290.389 
ATOM   1350  N3   DA A  65      -4.427-148.622-290.549 
ATOM   1351  C4   DA A  65      -4.247-147.354-290.972 
ATOM   1352  P    DT A  66     -10.446-146.412-289.136 
ATOM   1353  OP1  DT A  66     -11.773-146.553-289.777 
ATOM   1354  OP2  DT A  66     -10.138-145.081-288.570 
ATOM   1355  O5'  DT A  66     -10.272-147.530-288.004 
ATOM   1356  C5'  DT A  66      -9.785-148.832-288.379 
ATOM   1357  C4'  DT A  66      -8.751-149.307-287.377 
ATOM   1358  O4'  DT A  66      -7.405-148.870-287.719 
ATOM   1359  C3'  DT A  66      -8.944-148.819-285.941 
ATOM   1360  O3'  DT A  66      -8.569-149.860-285.047 
ATOM   1361  C2'  DT A  66      -7.953-147.666-285.788 
ATOM   1362  C1'  DT A  66      -6.806-148.315-286.558 
ATOM   1363  N1   DT A  66      -5.756-147.352-286.994 
ATOM   1364  C2   DT A  66      -4.460-147.806-287.010 
ATOM   1365  O2   DT A  66      -4.150-148.940-286.689 
ATOM   1366  N3   DT A  66      -3.515-146.885-287.419 
ATOM   1367  C4   DT A  66      -3.753-145.581-287.803 
ATOM   1368  O4   DT A  66      -2.824-144.850-288.149 
ATOM   1369  C5   DT A  66      -5.145-145.198-287.751 
ATOM   1370  C7   DT A  66      -5.492-143.794-288.153 
ATOM   1371  C6   DT A  66      -6.084-146.073-287.358 
ATOM   1372  P    DG A  67      -9.436-150.097-283.723 
ATOM   1373  OP1  DG A  67     -10.610-150.940-284.044 
ATOM   1374  OP2  DG A  67      -9.728-148.796-283.082 
ATOM   1375  O5'  DG A  67      -8.411-150.925-282.817 
ATOM   1376  C5'  DG A  67      -7.438-151.771-283.458 
ATOM   1377  C4'  DG A  67      -6.085-151.598-282.798 
ATOM   1378  O4'  DG A  67      -5.313-150.514-283.390 
ATOM   1379  C3'  DG A  67      -6.110-151.260-281.307 
ATOM   1380  O3'  DG A  67      -5.024-151.919-280.667 
ATOM   1381  C2'  DG A  67      -5.865-149.752-281.247 
ATOM   1382  C1'  DG A  67      -4.805-149.702-282.342 
ATOM   1383  N9   DG A  67      -4.572-148.336-282.888 
ATOM   1384  C8   DG A  67      -5.470-147.307-283.074 
ATOM   1385  N7   DG A  67      -4.939-146.220-283.580 
ATOM   1386  C5   DG A  67      -3.595-146.552-283.740 
ATOM   1387  C6   DG A  67      -2.517-145.779-284.246 
ATOM   1388  O6   DG A  67      -2.528-144.624-284.664 
ATOM   1389  N1   DG A  67      -1.317-146.504-284.233 
ATOM   1390  C2   DG A  67      -1.178-147.804-283.789 
ATOM   1391  N2   DG A  67       0.052-148.319-283.860 
ATOM   1392  N3   DG A  67      -2.189-148.528-283.316 
ATOM   1393  C4   DG A  67      -3.360-147.840-283.321 
ATOM   1394  P    DT A  68      -5.250-152.558-279.217 
ATOM   1395  OP1  DT A  68      -5.848-153.905-279.355 
ATOM   1396  OP2  DT A  68      -5.992-151.603-278.364 
ATOM   1397  O5'  DT A  68      -3.744-152.689-278.691 
ATOM   1398  C5'  DT A  68      -2.686-152.895-279.647 
ATOM   1399  C4'  DT A  68      -1.503-152.011-279.309 
ATOM   1400  O4'  DT A  68      -1.600-150.694-279.924 
ATOM   1401  C3'  DT A  68      -1.300-151.709-277.824 
ATOM   1402  O3'  DT A  68       0.095-151.671-277.549 
ATOM   1403  C2'  DT A  68      -1.872-150.304-277.633 
ATOM   1404  C1'  DT A  68      -1.331-149.715-278.932 
ATOM   1405  N1   DT A  68      -2.000-148.448-279.339 
ATOM   1406  C2   DT A  68      -1.224-147.505-279.970 
ATOM   1407  O2   DT A  68      -0.038-147.670-280.201 
ATOM   1408  N3   DT A  68      -1.878-146.344-280.332 
ATOM   1409  C4   DT A  68      -3.211-146.055-280.120 
ATOM   1410  O4   DT A  68      -3.685-144.978-280.490 
ATOM   1411  C5   DT A  68      -3.942-147.105-279.452 
ATOM   1412  C7   DT A  68      -5.401-146.871-279.181 
ATOM   1413  C6   DT A  68      -3.332-148.244-279.088 
ATOM   1414  P    DC A  69       0.633-152.302-276.179 
ATOM   1415  OP1  DC A  69       0.813-153.762-276.343 
ATOM   1416  OP2  DC A  69      -0.238-151.876-275.062 
ATOM   1417  O5'  DC A  69       2.062-151.595-276.046 
ATOM   1418  C5'  DC A  69       2.770-151.222-277.243 
ATOM   1419  C4'  DC A  69       3.360-149.834-277.085 
ATOM   1420  O4'  DC A  69       2.431-148.788-277.487 
ATOM   1421  C3'  DC A  69       3.765-149.441-275.664 
ATOM   1422  O3'  DC A  69       4.950-148.656-275.724 
ATOM   1423  C2'  DC A  69       2.622-148.558-275.166 
ATOM   1424  C1'  DC A  69       2.404-147.797-276.471 
ATOM   1425  N1   DC A  69       1.094-147.094-276.544 
ATOM   1426  C2   DC A  69       1.046-145.878-277.221 
ATOM   1427  O2   DC A  69       2.083-145.437-277.729 
ATOM   1428  N3   DC A  69      -0.141-145.221-277.298 
ATOM   1429  C4   DC A  69      -1.241-145.732-276.734 
ATOM   1430  N4   DC A  69      -2.374-145.054-276.836 
ATOM   1431  C5   DC A  69      -1.213-146.981-276.032 
ATOM   1432  C6   DC A  69      -0.019-147.623-275.966 
ATOM   1433  P    DT A  70       6.081-148.873-274.613 
ATOM   1434  OP1  DT A  70       6.943-150.012-274.998 
ATOM   1435  OP2  DT A  70       5.453-148.957-273.276 
ATOM   1436  O5'  DT A  70       6.907-147.507-274.733 
ATOM   1437  C5'  DT A  70       6.967-146.837-276.006 
ATOM   1438  C4'  DT A  70       6.765-145.347-275.817 
ATOM   1439  O4'  DT A  70       5.358-144.969-275.852 
ATOM   1440  C3'  DT A  70       7.269-144.770-274.494 
ATOM   1441  O3'  DT A  70       7.804-143.474-274.732 
ATOM   1442  C2'  DT A  70       6.015-144.626-273.631 
ATOM   1443  C1'  DT A  70       5.094-144.127-274.740 
ATOM   1444  N1   DT A  70       3.645-144.237-274.411 
ATOM   1445  C2   DT A  70       2.816-143.255-274.898 
ATOM   1446  O2   DT A  70       3.218-142.323-275.573 
ATOM   1447  N3   DT A  70       1.481-143.391-274.571 
ATOM   1448  C4   DT A  70       0.921-144.401-273.817 
ATOM   1449  O4   DT A  70      -0.291-144.416-273.590 
ATOM   1450  C5   DT A  70       1.870-145.384-273.350 
ATOM   1451  C7   DT A  70       1.343-146.519-272.522 
ATOM   1452  C6   DT A  70       3.174-145.277-273.653 
ATOM   1453  P    DG A  71       9.132-143.029-273.956 
ATOM   1454  OP1  DG A  71      10.321-143.536-274.677 
ATOM   1455  OP2  DG A  71       9.025-143.409-272.531 
ATOM   1456  O5'  DG A  71       9.059-141.436-274.094 
ATOM   1457  C5'  DG A  71       8.417-140.863-275.250 
ATOM   1458  C4'  DG A  71       7.527-139.710-274.830 
ATOM   1459  O4'  DG A  71       6.181-140.145-274.482 
ATOM   1460  C3'  DG A  71       7.989-138.926-273.602 
ATOM   1461  O3'  DG A  71       7.685-137.550-273.793 
ATOM   1462  C2'  DG A  71       7.129-139.458-272.456 
ATOM   1463  C1'  DG A  71       5.826-139.553-273.243 
ATOM   1464  N9   DG A  71       4.797-140.415-272.597 
ATOM   1465  C8   DG A  71       4.965-141.562-271.851 
ATOM   1466  N7   DG A  71       3.845-142.088-271.420 
ATOM   1467  C5   DG A  71       2.865-141.228-271.914 
ATOM   1468  C6   DG A  71       1.453-141.276-271.775 
ATOM   1469  O6   DG A  71       0.765-142.102-271.179 
ATOM   1470  N1   DG A  71       0.837-140.205-272.436 
ATOM   1471  C2   DG A  71       1.498-139.216-273.139 
ATOM   1472  N2   DG A  71       0.729-138.280-273.699 
ATOM   1473  N3   DG A  71       2.823-139.172-273.268 
ATOM   1474  C4   DG A  71       3.435-140.204-272.633 
ATOM   1475  P    DG A  72       8.737-136.447-273.304 
ATOM   1476  OP1  DG A  72       9.772-136.253-274.343 
ATOM   1477  OP2  DG A  72       9.230-136.797-271.953 
ATOM   1478  O5'  DG A  72       7.811-135.145-273.216 
ATOM   1479  C5'  DG A  72       6.684-135.029-274.104 
ATOM   1480  C4'  DG A  72       5.474-134.523-273.343 
ATOM   1481  O4'  DG A  72       4.702-135.604-272.745 
ATOM   1482  C3'  DG A  72       5.769-133.589-272.170 
ATOM   1483  O3'  DG A  72       4.754-132.594-272.107 
ATOM   1484  C2'  DG A  72       5.657-134.476-270.930 
ATOM   1485  C1'  DG A  72       4.438-135.270-271.391 
ATOM   1486  N9   DG A  72       4.227-136.536-270.635 
ATOM   1487  C8   DG A  72       5.160-137.399-270.103 
ATOM   1488  N7   DG A  72       4.641-138.434-269.489 
ATOM   1489  C5   DG A  72       3.266-138.244-269.624 
ATOM   1490  C6   DG A  72       2.184-139.037-269.163 
ATOM   1491  O6   DG A  72       2.216-140.090-268.531 
ATOM   1492  N1   DG A  72       0.949-138.476-269.517 
ATOM   1493  C2   DG A  72       0.783-137.302-270.225 
ATOM   1494  N2   DG A  72      -0.478-136.935-270.464 
ATOM   1495  N3   DG A  72       1.799-136.557-270.658 
ATOM   1496  C4   DG A  72       3.003-137.088-270.321 
ATOM   1497  P    DT A  73       5.164-131.090-271.744 
ATOM   1498  OP1  DT A  73       5.624-130.392-272.966 
ATOM   1499  OP2  DT A  73       6.108-131.094-270.605 
ATOM   1500  O5'  DT A  73       3.759-130.484-271.275 
ATOM   1501  C5'  DT A  73       2.546-131.008-271.849 
ATOM   1502  C4'  DT A  73       1.507-131.214-270.766 
ATOM   1503  O4'  DT A  73       1.604-132.527-270.145 
ATOM   1504  C3'  DT A  73       1.574-130.244-269.587 
ATOM   1505  O3'  DT A  73       0.250-129.946-269.160 
ATOM   1506  C2'  DT A  73       2.276-131.028-268.479 
ATOM   1507  C1'  DT A  73       1.579-132.360-268.736 
ATOM   1508  N1   DT A  73       2.270-133.527-268.118 
ATOM   1509  C2   DT A  73       1.477-134.548-267.653 
ATOM   1510  O2   DT A  73       0.260-134.531-267.727 
ATOM   1511  N3   DT A  73       2.151-135.612-267.086 
ATOM   1512  C4   DT A  73       3.519-135.736-266.951 
ATOM   1513  O4   DT A  73       4.009-136.737-266.426 
ATOM   1514  C5   DT A  73       4.266-134.613-267.469 
ATOM   1515  C7   DT A  73       5.762-134.667-267.361 
ATOM   1516  C6   DT A  73       3.636-133.566-268.025 
ATOM   1517  P    DC A  74      -0.104-128.450-268.716 
ATOM   1518  OP1  DC A  74      -0.422-127.639-269.913 
ATOM   1519  OP2  DC A  74       0.968-127.924-267.842 
ATOM   1520  O5'  DC A  74      -1.433-128.682-267.855 
ATOM   1521  C5'  DC A  74      -2.297-129.785-268.188 
ATOM   1522  C4'  DC A  74      -2.741-130.494-266.924 
ATOM   1523  O4'  DC A  74      -1.812-131.538-266.516 
ATOM   1524  C3'  DC A  74      -2.878-129.615-265.681 
ATOM   1525  O3'  DC A  74      -3.991-130.064-264.918 
ATOM   1526  C2'  DC A  74      -1.602-129.879-264.879 
ATOM   1527  C1'  DC A  74      -1.543-131.382-265.131 
ATOM   1528  N1   DC A  74      -0.210-131.985-264.848 
ATOM   1529  C2   DC A  74      -0.179-133.279-264.335 
ATOM   1530  O2   DC A  74      -1.248-133.868-264.138 
ATOM   1531  N3   DC A  74       1.026-133.845-264.069 
ATOM   1532  C4   DC A  74       2.161-133.173-264.297 
ATOM   1533  N4   DC A  74       3.311-133.770-264.022 
ATOM   1534  C5   DC A  74       2.151-131.841-264.824 
ATOM   1535  C6   DC A  74       0.937-131.292-265.082 
ATOM   1536  P    DA A  75      -4.938-128.982-264.216 
ATOM   1537  OP1  DA A  75      -5.939-128.491-265.191 
ATOM   1538  OP2  DA A  75      -4.109-127.947-263.561 
ATOM   1539  O5'  DA A  75      -5.664-129.872-263.102 
ATOM   1540  C5'  DA A  75      -5.878-131.273-263.359 
ATOM   1541  C4'  DA A  75      -5.532-132.084-262.126 
ATOM   1542  O4'  DA A  75      -4.125-132.460-262.086 
ATOM   1543  C3'  DA A  75      -5.766-131.390-260.785 
ATOM   1544  O3'  DA A  75      -6.230-132.351-259.844 
ATOM   1545  C2'  DA A  75      -4.381-130.913-260.348 
ATOM   1546  C1'  DA A  75      -3.617-132.156-260.796 
ATOM   1547  N9   DA A  75      -2.148-131.945-260.915 
ATOM   1548  C8   DA A  75      -1.481-130.819-261.308 
ATOM   1549  N7   DA A  75      -0.191-130.948-261.308 
ATOM   1550  C5   DA A  75       0.016-132.254-260.886 
ATOM   1551  C6   DA A  75       1.182-133.008-260.677 
ATOM   1552  N6   DA A  75       2.419-132.530-260.876 
ATOM   1553  N1   DA A  75       1.031-134.277-260.254 
ATOM   1554  C2   DA A  75      -0.199-134.747-260.059 
ATOM   1555  N3   DA A  75      -1.356-134.140-260.219 
ATOM   1556  C4   DA A  75      -1.176-132.872-260.642 
ATOM   1557  P    DG A  76      -7.375-131.930-258.806 
ATOM   1558  OP1  DG A  76      -8.702-132.071-259.447 
ATOM   1559  OP2  DG A  76      -7.066-130.599-258.240 
ATOM   1560  O5'  DG A  76      -7.201-133.049-257.674 
ATOM   1561  C5'  DG A  76      -6.714-134.350-258.049 
ATOM   1562  C4'  DG A  76      -5.680-134.825-257.047 
ATOM   1563  O4'  DG A  76      -4.334-134.388-257.389 
ATOM   1564  C3'  DG A  76      -5.872-134.338-255.611 
ATOM   1565  O3'  DG A  76      -5.497-135.379-254.717 
ATOM   1566  C2'  DG A  76      -4.882-133.184-255.458 
ATOM   1567  C1'  DG A  76      -3.735-133.833-256.228 
ATOM   1568  N9   DG A  76      -2.685-132.870-256.664 
ATOM   1569  C8   DG A  76      -2.819-131.558-257.062 
ATOM   1570  N7   DG A  76      -1.686-130.980-257.385 
ATOM   1571  C5   DG A  76      -0.736-131.981-257.186 
ATOM   1572  C6   DG A  76       0.671-131.955-257.369 
ATOM   1573  O6   DG A  76       1.379-131.027-257.751 
ATOM   1574  N1   DG A  76       1.252-133.190-257.050 
ATOM   1575  C2   DG A  76       0.564-134.304-256.612 
ATOM   1576  N2   DG A  76       1.303-135.387-256.361 
ATOM   1577  N3   DG A  76      -0.756-134.328-256.441 
ATOM   1578  C4   DG A  76      -1.335-133.138-256.746 
ATOM   1579  P    DT A  77      -6.365-135.615-253.394 
ATOM   1580  OP1  DT A  77      -7.539-136.458-253.714 
ATOM   1581  OP2  DT A  77      -6.656-134.314-252.752 
ATOM   1582  O5'  DT A  77      -5.339-136.443-252.487 
ATOM   1583  C5'  DT A  77      -4.366-137.289-253.128 
ATOM   1584  C4'  DT A  77      -3.013-137.116-252.468 
ATOM   1585  O4'  DT A  77      -2.241-136.032-253.060 
ATOM   1586  C3'  DT A  77      -3.039-136.778-250.977 
ATOM   1587  O3'  DT A  77      -1.953-137.437-250.337 
ATOM   1588  C2'  DT A  77      -2.794-135.270-250.918 
ATOM   1589  C1'  DT A  77      -1.733-135.220-252.013 
ATOM   1590  N1   DT A  77      -1.500-133.854-252.558 
ATOM   1591  C2   DT A  77      -0.218-133.542-252.939 
ATOM   1592  O2   DT A  77       0.711-134.327-252.848 
ATOM   1593  N3   DT A  77      -0.040-132.267-253.439 
ATOM   1594  C4   DT A  77      -1.016-131.302-253.587 
ATOM   1595  O4   DT A  77      -0.736-130.194-254.047 
ATOM   1596  C5   DT A  77      -2.329-131.722-253.160 
ATOM   1597  C7   DT A  77      -3.450-130.732-253.285 
ATOM   1598  C6   DT A  77      -2.530-132.956-252.669 
ATOM   1599  P    DG A  78      -2.179-138.076-248.887 
ATOM   1600  OP1  DG A  78      -2.776-139.423-249.025 
ATOM   1601  OP2  DG A  78      -2.920-137.121-248.035 
ATOM   1602  O5'  DG A  78      -0.673-138.207-248.361 
ATOM   1603  C5'  DG A  78       0.385-138.413-249.317 
ATOM   1604  C4'  DG A  78       1.569-137.529-248.979 
ATOM   1605  O4'  DG A  78       1.472-136.212-249.595 
ATOM   1606  C3'  DG A  78       1.772-137.227-247.495 
ATOM   1607  O3'  DG A  78       3.167-137.189-247.219 
ATOM   1608  C2'  DG A  78       1.200-135.822-247.303 
ATOM   1609  C1'  DG A  78       1.741-135.233-248.603 
ATOM   1610  N9   DG A  78       1.071-133.966-249.009 
ATOM   1611  C8   DG A  78      -0.242-133.582-248.845 
ATOM   1612  N7   DG A  78      -0.514-132.391-249.320 
ATOM   1613  C5   DG A  78       0.706-131.954-249.834 
ATOM   1614  C6   DG A  78       1.042-130.735-250.478 
ATOM   1615  O6   DG A  78       0.320-129.774-250.731 
ATOM   1616  N1   DG A  78       2.395-130.703-250.842 
ATOM   1617  C2   DG A  78       3.305-131.717-250.613 
ATOM   1618  N2   DG A  78       4.551-131.494-251.037 
ATOM   1619  N3   DG A  78       2.988-132.861-250.009 
ATOM   1620  C4   DG A  78       1.680-132.907-249.650 
ATOM   1621  P    DA A  79       3.705-137.820-245.849 
ATOM   1622  OP1  DA A  79       3.884-139.280-246.013 
ATOM   1623  OP2  DA A  79       2.834-137.394-244.732 
ATOM   1624  O5'  DA A  79       5.134-137.113-245.716 
ATOM   1625  C5'  DA A  79       5.842-136.740-246.913 
ATOM   1626  C4'  DA A  79       6.431-135.352-246.755 
ATOM   1627  O4'  DA A  79       5.503-134.306-247.157 
ATOM   1628  C3'  DA A  79       6.836-134.960-245.335 
ATOM   1629  O3'  DA A  79       8.021-134.174-245.394 
ATOM   1630  C2'  DA A  79       5.693-134.076-244.836 
ATOM   1631  C1'  DA A  79       5.476-133.315-246.141 
ATOM   1632  N9   DA A  79       4.165-132.612-246.214 
ATOM   1633  C8   DA A  79       2.964-133.001-245.694 
ATOM   1634  N7   DA A  79       1.997-132.168-245.925 
ATOM   1635  C5   DA A  79       2.600-131.150-246.652 
ATOM   1636  C6   DA A  79       2.103-129.958-247.204 
ATOM   1637  N6   DA A  79       0.823-129.574-247.104 
ATOM   1638  N1   DA A  79       2.973-129.172-247.866 
ATOM   1639  C2   DA A  79       4.244-129.560-247.963 
ATOM   1640  N3   DA A  79       4.819-130.644-247.491 
ATOM   1641  C4   DA A  79       3.928-131.413-246.833 
ATOM   1642  P    DA A  80       9.153-134.391-244.283 
ATOM   1643  OP1  DA A  80      10.015-135.530-244.668 
ATOM   1644  OP2  DA A  80       8.525-134.475-242.946 
ATOM   1645  O5'  DA A  80       9.979-133.025-244.403 
ATOM   1646  C5'  DA A  80      10.039-132.355-245.676 
ATOM   1647  C4'  DA A  80       9.836-130.865-245.487 
ATOM   1648  O4'  DA A  80       8.430-130.487-245.522 
ATOM   1649  C3'  DA A  80      10.340-130.288-244.165 
ATOM   1650  O3'  DA A  80      10.876-128.992-244.402 
ATOM   1651  C2'  DA A  80       9.087-130.145-243.301 
ATOM   1652  C1'  DA A  80       8.165-129.645-244.410 
ATOM   1653  N9   DA A  80       6.717-129.755-244.081 
ATOM   1654  C8   DA A  80       6.085-130.717-243.345 
ATOM   1655  N7   DA A  80       4.806-130.535-243.233 
ATOM   1656  C5   DA A  80       4.569-129.369-243.947 
ATOM   1657  C6   DA A  80       3.398-128.640-244.209 
ATOM   1658  N6   DA A  80       2.187-128.998-243.761 
ATOM   1659  N1   DA A  80       3.516-127.523-244.952 
ATOM   1660  C2   DA A  80       4.722-127.172-245.396 
ATOM   1661  N3   DA A  80       5.880-127.769-245.216 
ATOM   1662  C4   DA A  80       5.734-128.883-244.469 
ATOM   1663  P    DG A  81      12.204-128.547-243.627 
ATOM   1664  OP1  DG A  81      13.393-129.054-244.347 
ATOM   1665  OP2  DG A  81      12.097-128.927-242.201 
ATOM   1666  O5'  DG A  81      12.130-126.954-243.764 
ATOM   1667  C5'  DG A  81      11.489-126.382-244.920 
ATOM   1668  C4'  DG A  81      10.598-125.228-244.500 
ATOM   1669  O4'  DG A  81       9.253-125.663-244.153 
ATOM   1670  C3'  DG A  81      11.061-124.444-243.272 
ATOM   1671  O3'  DG A  81      10.757-123.068-243.463 
ATOM   1672  C2'  DG A  81      10.201-124.976-242.126 
ATOM   1673  C1'  DG A  81       8.897-125.071-242.913 
ATOM   1674  N9   DG A  81       7.869-125.933-242.267 
ATOM   1675  C8   DG A  81       8.037-127.080-241.521 
ATOM   1676  N7   DG A  81       6.916-127.606-241.090 
ATOM   1677  C5   DG A  81       5.936-126.746-241.584 
ATOM   1678  C6   DG A  81       4.524-126.795-241.445 
ATOM   1679  O6   DG A  81       3.837-127.620-240.849 
ATOM   1680  N1   DG A  81       3.908-125.723-242.106 
ATOM   1681  C2   DG A  81       4.569-124.734-242.809 
ATOM   1682  N2   DG A  81       3.800-123.798-243.369 
ATOM   1683  N3   DG A  81       5.895-124.690-242.938 
ATOM   1684  C4   DG A  81       6.507-125.722-242.303 
ATOM   1685  P    DA A  82      11.808-121.965-242.974 
ATOM   1686  OP1  DA A  82      12.843-121.771-244.013 
ATOM   1687  OP2  DA A  82      12.301-122.315-241.624 
ATOM   1688  O5'  DA A  82      10.883-120.663-242.886 
ATOM   1689  C5'  DA A  82       9.755-120.547-243.775 
ATOM   1690  C4'  DA A  82       8.545-120.041-243.013 
ATOM   1691  O4'  DA A  82       7.774-121.122-242.415 
ATOM   1692  C3'  DA A  82       8.840-119.107-241.840 
ATOM   1693  O3'  DA A  82       7.826-118.112-241.777 
ATOM   1694  C2'  DA A  82       8.728-119.994-240.601 
ATOM   1695  C1'  DA A  82       7.510-120.788-241.062 
ATOM   1696  N9   DA A  82       7.298-122.054-240.306 
ATOM   1697  C8   DA A  82       8.237-122.898-239.785 
ATOM   1698  N7   DA A  82       7.737-123.927-239.174 
ATOM   1699  C5   DA A  82       6.364-123.755-239.298 
ATOM   1700  C6   DA A  82       5.270-124.516-238.857 
ATOM   1701  N6   DA A  82       5.395-125.661-238.168 
ATOM   1702  N1   DA A  82       4.038-124.059-239.148 
ATOM   1703  C2   DA A  82       3.921-122.922-239.833 
ATOM   1704  N3   DA A  82       4.864-122.130-240.294 
ATOM   1705  C4   DA A  82       6.086-122.610-239.988 
ATOM   1706  P    DA A  83       8.235-116.608-241.414 
ATOM   1707  OP1  DA A  83       8.696-115.910-242.636 
ATOM   1708  OP2  DA A  83       9.180-116.612-240.275 
ATOM   1709  O5'  DA A  83       6.831-116.002-240.946 
ATOM   1710  C5'  DA A  83       5.618-116.526-241.520 
ATOM   1711  C4'  DA A  83       4.578-116.732-240.436 
ATOM   1712  O4'  DA A  83       4.676-118.046-239.815 
ATOM   1713  C3'  DA A  83       4.645-115.762-239.257 
ATOM   1714  O3'  DA A  83       3.322-115.464-238.830 
ATOM   1715  C2'  DA A  83       5.348-116.546-238.149 
ATOM   1716  C1'  DA A  83       4.651-117.878-238.406 
ATOM   1717  N9   DA A  83       5.341-119.045-237.789 
ATOM   1718  C8   DA A  83       6.681-119.245-237.616 
ATOM   1719  N7   DA A  83       6.974-120.368-237.040 
ATOM   1720  C5   DA A  83       5.740-120.960-236.813 
ATOM   1721  C6   DA A  83       5.368-122.181-236.226 
ATOM   1722  N6   DA A  83       6.248-123.066-235.738 
ATOM   1723  N1   DA A  83       4.053-122.460-236.158 
ATOM   1724  C2   DA A  83       3.182-121.577-236.645 
ATOM   1725  N3   DA A  83       3.410-120.412-237.212 
ATOM   1726  C4   DA A  83       4.733-120.157-237.267 
ATOM   1727  P    DT A  84       2.967-113.968-238.386 
ATOM   1728  OP1  DT A  84       2.650-113.157-239.583 
ATOM   1729  OP2  DT A  84       4.040-113.442-237.512 
ATOM   1730  O5'  DT A  84       1.639-114.200-237.525 
ATOM   1731  C5'  DT A  84       0.775-115.303-237.858 
ATOM   1732  C4'  DT A  84       0.330-116.012-236.594 
ATOM   1733  O4'  DT A  84       1.259-117.056-236.186 
ATOM   1734  C3'  DT A  84       0.194-115.133-235.351 
ATOM   1735  O3'  DT A  84      -0.920-115.583-234.588 
ATOM   1736  C2'  DT A  84       1.470-115.397-234.549 
ATOM   1737  C1'  DT A  84       1.528-116.900-234.801 
ATOM   1738  N1   DT A  84       2.861-117.503-234.518 
ATOM   1739  C2   DT A  84       2.875-118.780-234.012 
ATOM   1740  O2   DT A  84       1.860-119.418-233.794 
ATOM   1741  N3   DT A  84       4.129-119.305-233.762 
ATOM   1742  C4   DT A  84       5.338-118.674-233.971 
ATOM   1743  O4   DT A  84       6.397-119.247-233.707 
ATOM   1744  C5   DT A  84       5.220-117.337-234.503 
ATOM   1745  C7   DT A  84       6.488-116.578-234.761 
ATOM   1746  C6   DT A  84       4.014-116.802-234.756 
ATOM   1747  P    DT A  85      -1.867-114.500-233.886 
ATOM   1748  OP1  DT A  85      -2.867-114.010-234.862 
ATOM   1749  OP2  DT A  85      -1.037-113.465-233.232 
ATOM   1750  O5'  DT A  85      -2.593-115.390-232.772 
ATOM   1751  C5'  DT A  85      -2.807-116.791-233.029 
ATOM   1752  C4'  DT A  85      -2.460-117.602-231.796 
ATOM   1753  O4'  DT A  85      -1.053-117.978-231.756 
ATOM   1754  C3'  DT A  85      -2.695-116.908-230.455 
ATOM   1755  O3'  DT A  85      -3.159-117.869-229.514 
ATOM   1756  C2'  DT A  85      -1.310-116.431-230.018 
ATOM   1757  C1'  DT A  85      -0.546-117.674-230.466 
ATOM   1758  N1   DT A  85       0.923-117.463-230.585 
ATOM   1759  C2   DT A  85       1.736-118.524-230.263 
ATOM   1760  O2   DT A  85       1.304-119.602-229.894 
ATOM   1761  N3   DT A  85       3.092-118.291-230.385 
ATOM   1762  C4   DT A  85       3.687-117.114-230.793 
ATOM   1763  O4   DT A  85       4.915-117.025-230.863 
ATOM   1764  C5   DT A  85       2.753-116.060-231.108 
ATOM   1765  C7   DT A  85       3.319-114.745-231.559 
ATOM   1766  C6   DT A  85       1.429-116.258-230.998 
ATOM   1767  P    DT A  86      -4.303-117.448-228.476 
ATOM   1768  OP1  DT A  86      -5.630-117.590-229.117 
ATOM   1769  OP2  DT A  86      -3.994-116.117-227.910 
ATOM   1770  O5'  DT A  86      -4.129-118.567-227.345 
ATOM   1771  C5'  DT A  86      -3.642-119.868-227.719 
ATOM   1772  C4'  DT A  86      -2.608-120.344-226.717 
ATOM   1773  O4'  DT A  86      -1.262-119.906-227.059 
ATOM   1774  C3'  DT A  86      -2.801-119.856-225.281 
ATOM   1775  O3'  DT A  86      -2.426-120.897-224.387 
ATOM   1776  C2'  DT A  86      -1.810-118.702-225.128 
ATOM   1777  C1'  DT A  86      -0.663-119.351-225.898 
ATOM   1778  N1   DT A  86       0.387-118.388-226.334 
ATOM   1779  C2   DT A  86       1.683-118.842-226.351 
ATOM   1780  O2   DT A  86       1.993-119.976-226.030 
ATOM   1781  N3   DT A  86       2.628-117.922-226.759 
ATOM   1782  C4   DT A  86       2.390-116.617-227.143 
ATOM   1783  O4   DT A  86       3.319-115.886-227.489 
ATOM   1784  C5   DT A  86       0.998-116.234-227.091 
ATOM   1785  C7   DT A  86       0.651-114.830-227.493 
ATOM   1786  C6   DT A  86       0.059-117.109-226.698 
ATOM   1787  P    DC A  87      -3.293-121.133-223.064 
ATOM   1788  OP1  DC A  87      -4.467-121.976-223.385 
ATOM   1789  OP2  DC A  87      -3.585-119.832-222.422 
ATOM   1790  O5'  DC A  87      -2.268-121.961-222.157 
ATOM   1791  C5'  DC A  87      -1.295-122.807-222.798 
ATOM   1792  C4'  DC A  87       0.058-122.634-222.138 
ATOM   1793  O4'  DC A  87       0.830-121.550-222.730 
ATOM   1794  C3'  DC A  87       0.033-122.296-220.647 
ATOM   1795  O3'  DC A  87       1.119-122.955-220.008 
ATOM   1796  C2'  DC A  87       0.278-120.788-220.588 
ATOM   1797  C1'  DC A  87       1.338-120.738-221.683 
ATOM   1798  N1   DC A  87       1.571-119.372-222.228 
ATOM   1799  C2   DC A  87       2.866-119.040-222.619 
ATOM   1800  O2   DC A  87       3.760-119.886-222.498 
ATOM   1801  N3   DC A  87       3.099-117.799-223.118 
ATOM   1802  C4   DC A  87       2.103-116.912-223.233 
ATOM   1803  N4   DC A  87       2.381-115.715-223.726 
ATOM   1804  C5   DC A  87       0.764-117.232-222.837 
ATOM   1805  C6   DC A  87       0.552-118.477-222.340 
ATOM   1806  P    DC A  88       0.893-123.594-218.557 
ATOM   1807  OP1  DC A  88       0.296-124.941-218.695 
ATOM   1808  OP2  DC A  88       0.151-122.639-217.705 
ATOM   1809  O5'  DC A  88       2.399-123.725-218.031 
ATOM   1810  C5'  DC A  88       3.457-123.932-218.987 
ATOM   1811  C4'  DC A  88       4.641-123.047-218.649 
ATOM   1812  O4'  DC A  88       4.544-121.730-219.265 
ATOM   1813  C3'  DC A  88       4.843-122.745-217.165 
ATOM   1814  O3'  DC A  88       6.238-122.707-216.889 
ATOM   1815  C2'  DC A  88       4.271-121.340-216.973 
ATOM   1816  C1'  DC A  88       4.812-120.751-218.273 
ATOM   1817  N1   DC A  88       4.143-119.485-218.679 
ATOM   1818  C2   DC A  88       4.915-118.519-219.320 
ATOM   1819  O2   DC A  88       6.113-118.751-219.523 
ATOM   1820  N3   DC A  88       4.325-117.356-219.698 
ATOM   1821  C4   DC A  88       3.023-117.143-219.460 
ATOM   1822  N4   DC A  88       2.494-115.993-219.849 
ATOM   1823  C5   DC A  88       2.212-118.123-218.802 
ATOM   1824  C6   DC A  88       2.821-119.278-218.432 
ATOM   1825  P    DA A  89       6.776-123.338-215.519 
ATOM   1826  OP1  DA A  89       6.956-124.798-215.683 
ATOM   1827  OP2  DA A  89       5.905-122.912-214.402 
ATOM   1828  O5'  DA A  89       8.205-122.631-215.386 
ATOM   1829  C5'  DA A  89       8.913-122.258-216.583 
ATOM   1830  C4'  DA A  89       9.503-120.870-216.425 
ATOM   1831  O4'  DA A  89       8.574-119.824-216.828 
ATOM   1832  C3'  DA A  89       9.908-120.478-215.005 
ATOM   1833  O3'  DA A  89      11.093-119.693-215.064 
ATOM   1834  C2'  DA A  89       8.765-119.594-214.506 
ATOM   1835  C1'  DA A  89       8.548-118.833-215.811 
ATOM   1836  N9   DA A  89       7.237-118.130-215.884 
ATOM   1837  C8   DA A  89       6.036-118.519-215.364 
ATOM   1838  N7   DA A  89       5.069-117.686-215.595 
ATOM   1839  C5   DA A  89       5.671-116.668-216.322 
ATOM   1840  C6   DA A  89       5.174-115.476-216.874 
ATOM   1841  N6   DA A  89       3.894-115.092-216.774 
ATOM   1842  N1   DA A  89       6.045-114.690-217.536 
ATOM   1843  C2   DA A  89       7.315-115.078-217.633 
ATOM   1844  N3   DA A  89       7.891-116.162-217.161 
ATOM   1845  C4   DA A  89       6.999-116.932-216.503 
ATOM   1846  P    DG A  90      12.224-119.909-213.953 
ATOM   1847  OP1  DG A  90      13.086-121.049-214.338 
ATOM   1848  OP2  DG A  90      11.596-119.993-212.616 
ATOM   1849  O5'  DG A  90      13.050-118.544-214.073 
ATOM   1850  C5'  DG A  90      13.110-117.873-215.346 
ATOM   1851  C4'  DG A  90      12.908-116.383-215.157 
ATOM   1852  O4'  DG A  90      11.501-116.005-215.192 
ATOM   1853  C3'  DG A  90      13.412-115.806-213.835 
ATOM   1854  O3'  DG A  90      13.947-114.510-214.072 
ATOM   1855  C2'  DG A  90      12.158-115.663-212.971 
ATOM   1856  C1'  DG A  90      11.237-115.163-214.080 
ATOM   1857  N9   DG A  90       9.788-115.273-213.751 
ATOM   1858  C8   DG A  90       9.134-116.234-213.011 
ATOM   1859  N7   DG A  90       7.841-116.039-212.907 
ATOM   1860  C5   DG A  90       7.625-114.866-213.627 
ATOM   1861  C6   DG A  90       6.422-114.154-213.873 
ATOM   1862  O6   DG A  90       5.282-114.416-213.500 
ATOM   1863  N1   DG A  90       6.653-113.012-214.653 
ATOM   1864  C2   DG A  90       7.885-112.612-215.133 
ATOM   1865  N2   DG A  90       7.895-111.492-215.860 
ATOM   1866  N3   DG A  90       9.013-113.281-214.902 
ATOM   1867  C4   DG A  90       8.806-114.391-214.146 
ATOM   1868  P    DA A  91      15.275-114.065-213.297 
ATOM   1869  OP1  DA A  91      16.464-114.572-214.017 
ATOM   1870  OP2  DA A  91      15.168-114.445-211.871 
ATOM   1871  O5'  DA A  91      15.202-112.472-213.435 
ATOM   1872  C5'  DA A  91      14.560-111.900-214.590 
ATOM   1873  C4'  DA A  91      13.670-110.746-214.170 
ATOM   1874  O4'  DA A  91      12.325-111.181-213.823 
ATOM   1875  C3'  DA A  91      14.132-109.962-212.942 
ATOM   1876  O3'  DA A  91      13.828-108.586-213.133 
ATOM   1877  C2'  DA A  91      13.272-110.495-211.796 
ATOM   1878  C1'  DA A  91      11.969-110.589-212.583 
ATOM   1879  N9   DA A  91      10.940-111.451-211.937 
ATOM   1880  C8   DA A  91      11.126-112.587-211.201 
ATOM   1881  N7   DA A  91      10.024-113.117-210.767 
ATOM   1882  C5   DA A  91       9.034-112.273-211.250 
ATOM   1883  C6   DA A  91       7.635-112.291-211.133 
ATOM   1884  N6   DA A  91       6.960-113.234-210.460 
ATOM   1885  N1   DA A  91       6.951-111.300-211.735 
ATOM   1886  C2   DA A  91       7.626-110.366-212.403 
ATOM   1887  N3   DA A  91       8.924-110.247-212.579 
ATOM   1888  C4   DA A  91       9.585-111.250-211.967 
ATOM   1889  P    DA A  92      14.880-107.483-212.644 
ATOM   1890  OP1  DA A  92      15.915-107.289-213.684 
ATOM   1891  OP2  DA A  92      15.373-107.833-211.294 
ATOM   1892  O5'  DA A  92      13.954-106.181-212.556 
ATOM   1893  C5'  DA A  92      12.827-106.065-213.445 
ATOM   1894  C4'  DA A  92      11.617-105.559-212.683 
ATOM   1895  O4'  DA A  92      10.845-106.641-212.085 
ATOM   1896  C3'  DA A  92      11.912-104.625-211.510 
ATOM   1897  O3'  DA A  92      10.897-103.630-211.447 
ATOM   1898  C2'  DA A  92      11.800-105.512-210.271 
ATOM   1899  C1'  DA A  92      10.581-106.306-210.732 
ATOM   1900  N9   DA A  92      10.370-107.572-209.976 
ATOM   1901  C8   DA A  92      11.308-108.416-209.455 
ATOM   1902  N7   DA A  92      10.808-109.445-208.844 
ATOM   1903  C5   DA A  92       9.436-109.273-208.968 
ATOM   1904  C6   DA A  92       8.342-110.035-208.527 
ATOM   1905  N6   DA A  92       8.466-111.179-207.838 
ATOM   1906  N1   DA A  92       7.110-109.577-208.818 
ATOM   1907  C2   DA A  92       6.993-108.440-209.503 
ATOM   1908  N3   DA A  92       7.936-107.648-209.964 
ATOM   1909  C4   DA A  92       9.158-108.128-209.659 
ATOM   1910  P    DG A  93      11.307-102.126-211.084 
ATOM   1911  OP1  DG A  93      11.767-101.429-212.306 
ATOM   1912  OP2  DG A  93      12.251-102.130-209.945 
ATOM   1913  O5'  DG A  93       9.902-101.521-210.616 
ATOM   1914  C5'  DG A  93       8.690-102.044-211.190 
ATOM   1915  C4'  DG A  93       7.650-102.251-210.106 
ATOM   1916  O4'  DG A  93       7.747-103.564-209.485 
ATOM   1917  C3'  DG A  93       7.717-101.280-208.927 
ATOM   1918  O3'  DG A  93       6.393-100.982-208.500 
ATOM   1919  C2'  DG A  93       8.419-102.065-207.819 
ATOM   1920  C1'  DG A  93       7.722-103.396-208.076 
ATOM   1921  N9   DG A  93       8.413-104.563-207.459 
ATOM   1922  C8   DG A  93       9.760-104.781-207.276 
ATOM   1923  N7   DG A  93      10.044-105.921-206.694 
ATOM   1924  C5   DG A  93       8.794-106.499-206.474 
ATOM   1925  C6   DG A  93       8.454-107.740-205.875 
ATOM   1926  O6   DG A  93       9.197-108.598-205.408 
ATOM   1927  N1   DG A  93       7.066-107.934-205.853 
ATOM   1928  C2   DG A  93       6.130-107.046-206.346 
ATOM   1929  N2   DG A  93       4.851-107.417-206.230 
ATOM   1930  N3   DG A  93       6.449-105.883-206.908 
ATOM   1931  C4   DG A  93       7.792-105.678-206.937 
ATOM   1932  P    DA A  94       6.039 -99.486-208.056 
ATOM   1933  OP1  DA A  94       5.721 -98.676-209.253 
ATOM   1934  OP2  DA A  94       7.111 -98.960-207.182 
ATOM   1935  O5'  DA A  94       4.710 -99.718-207.195 
ATOM   1936  C5'  DA A  94       3.846-100.821-207.528 
ATOM   1937  C4'  DA A  94       3.402-101.530-206.264 
ATOM   1938  O4'  DA A  94       4.331-102.575-205.856 
ATOM   1939  C3'  DA A  94       3.265-100.651-205.021 
ATOM   1940  O3'  DA A  94       2.152-101.101-204.258 
ATOM   1941  C2'  DA A  94       4.541-100.915-204.220 
ATOM   1942  C1'  DA A  94       4.600-102.418-204.471 
ATOM   1943  N9   DA A  94       5.933-103.021-204.188 
ATOM   1944  C8   DA A  94       7.169-102.468-204.365 
ATOM   1945  N7   DA A  94       8.146-103.248-204.022 
ATOM   1946  C5   DA A  94       7.515-104.405-203.587 
ATOM   1947  C6   DA A  94       8.006-105.622-203.088 
ATOM   1948  N6   DA A  94       9.312-105.888-202.939 
ATOM   1949  N1   DA A  94       7.104-106.561-202.747 
ATOM   1950  C2   DA A  94       5.808-106.291-202.898 
ATOM   1951  N3   DA A  94       5.234-105.198-203.349 
ATOM   1952  C4   DA A  94       6.159-104.275-203.684 
ATOM   1953  P    DG A  95       1.205-100.018-203.556 
ATOM   1954  OP1  DG A  95       0.204 -99.528-204.532 
ATOM   1955  OP2  DG A  95       2.034 -98.983-202.902 
ATOM   1956  O5'  DG A  95       0.479-100.908-202.443 
ATOM   1957  C5'  DG A  95       0.265-102.309-202.699 
ATOM   1958  C4'  DG A  95       0.611-103.120-201.467 
ATOM   1959  O4'  DG A  95       2.018-103.496-201.426 
ATOM   1960  C3'  DG A  95       0.377-102.426-200.125 
ATOM   1961  O3'  DG A  95      -0.087-103.387-199.184 
ATOM   1962  C2'  DG A  95       1.762-101.950-199.688 
ATOM   1963  C1'  DG A  95       2.526-103.192-200.136 
ATOM   1964  N9   DG A  95       3.995-102.981-200.255 
ATOM   1965  C8   DG A  95       4.684-101.855-200.648 
ATOM   1966  N7   DG A  95       5.988-101.998-200.645 
ATOM   1967  C5   DG A  95       6.176-103.312-200.219 
ATOM   1968  C6   DG A  95       7.373-104.045-200.018 
ATOM   1969  O6   DG A  95       8.535-103.681-200.178 
ATOM   1970  N1   DG A  95       7.108-105.351-199.579 
ATOM   1971  C2   DG A  95       5.849-105.877-199.364 
ATOM   1972  N2   DG A  95       5.808-107.144-198.946 
ATOM   1973  N3   DG A  95       4.725-105.188-199.554 
ATOM   1974  C4   DG A  95       4.966-103.921-199.979 
ATOM   1975  P    DG A  96      -1.232-102.966-198.146 
ATOM   1976  OP1  DG A  96      -2.559-103.108-198.787 
ATOM   1977  OP2  DG A  96      -0.923-101.635-197.580 
ATOM   1978  O5'  DG A  96      -1.058-104.085-197.015 
ATOM   1979  C5'  DG A  96      -0.571-105.386-197.389 
ATOM   1980  C4'  DG A  96       0.463-105.862-196.387 
ATOM   1981  O4'  DG A  96       1.809-105.424-196.729 
ATOM   1982  C3'  DG A  96       0.271-105.374-194.951 
ATOM   1983  O3'  DG A  96       0.646-106.415-194.057 
ATOM   1984  C2'  DG A  96       1.262-104.220-194.798 
ATOM   1985  C1'  DG A  96       2.408-104.869-195.568 
ATOM   1986  N9   DG A  96       3.458-103.906-196.004 
ATOM   1987  C8   DG A  96       3.324-102.594-196.402 
ATOM   1988  N7   DG A  96       4.457-102.017-196.726 
ATOM   1989  C5   DG A  96       5.407-103.017-196.527 
ATOM   1990  C6   DG A  96       6.814-102.991-196.709 
ATOM   1991  O6   DG A  96       7.522-102.063-197.092 
ATOM   1992  N1   DG A  96       7.395-104.226-196.390 
ATOM   1993  C2   DG A  96       6.707-105.340-195.952 
ATOM   1994  N2   DG A  96       7.446-106.424-195.701 
ATOM   1995  N3   DG A  96       5.387-105.365-195.781 
ATOM   1996  C4   DG A  96       4.808-104.174-196.086 
ATOM   1997  P    DT A  97      -0.222-106.651-192.734 
ATOM   1998  OP1  DT A  97      -1.396-107.494-193.055 
ATOM   1999  OP2  DT A  97      -0.513-105.350-192.092 
ATOM   2000  O5'  DT A  97       0.804-107.479-191.827 
ATOM   2001  C5'  DT A  97       1.777-108.325-192.468 
ATOM   2002  C4'  DT A  97       3.130-108.152-191.808 
ATOM   2003  O4'  DT A  97       3.902-107.068-192.400 
ATOM   2004  C3'  DT A  97       3.104-107.815-190.317 
ATOM   2005  O3'  DT A  97       4.190-108.473-189.678 
ATOM   2006  C2'  DT A  97       3.349-106.306-190.258 
ATOM   2007  C1'  DT A  97       4.410-106.256-191.353 
ATOM   2008  N1   DT A  97       4.643-104.890-191.899 
ATOM   2009  C2   DT A  97       5.925-104.578-192.280 
ATOM   2010  O2   DT A  97       6.854-105.363-192.188 
ATOM   2011  N3   DT A  97       6.103-103.303-192.780 
ATOM   2012  C4   DT A  97       5.127-102.338-192.927 
ATOM   2013  O4   DT A  97       5.407-101.230-193.388 
ATOM   2014  C5   DT A  97       3.814-102.758-192.500 
ATOM   2015  C7   DT A  97       2.693-101.768-192.625 
ATOM   2016  C6   DT A  97       3.613-103.992-192.009 
ATOM   2017  P    DT A  98       3.964-109.112-188.227 
ATOM   2018  OP1  DT A  98       3.367-110.460-188.366 
ATOM   2019  OP2  DT A  98       3.223-108.157-187.375 
ATOM   2020  O5'  DT A  98       5.470-109.243-187.702 
ATOM   2021  C5'  DT A  98       6.528-109.450-188.657 
ATOM   2022  C4'  DT A  98       7.712-108.565-188.319 
ATOM   2023  O4'  DT A  98       7.615-107.248-188.935 
ATOM   2024  C3'  DT A  98       7.915-108.263-186.835 
ATOM   2025  O3'  DT A  98       9.310-108.225-186.559 
ATOM   2026  C2'  DT A  98       7.343-106.858-186.643 
ATOM   2027  C1'  DT A  98       7.884-106.269-187.943 
ATOM   2028  N1   DT A  98       7.214-105.003-188.350 
ATOM   2029  C2   DT A  98       7.990-104.060-188.981 
ATOM   2030  O2   DT A  98       9.176-104.224-189.212 
ATOM   2031  N3   DT A  98       7.336-102.899-189.342 
ATOM   2032  C4   DT A  98       6.004-102.609-189.130 
ATOM   2033  O4   DT A  98       5.530-101.533-189.500 
ATOM   2034  C5   DT A  98       5.272-103.659-188.462 
ATOM   2035  C7   DT A  98       3.814-103.426-188.192 
ATOM   2036  C6   DT A  98       5.882-104.798-188.099 
ATOM   2037  P    DC A  99       9.848-108.856-185.189 
ATOM   2038  OP1  DC A  99      10.027-110.316-185.353 
ATOM   2039  OP2  DC A  99       8.977-108.430-184.072 
ATOM   2040  O5'  DC A  99      11.277-108.149-185.056 
ATOM   2041  C5'  DC A  99      11.985-107.776-186.253 
ATOM   2042  C4'  DC A  99      12.575-106.388-186.095 
ATOM   2043  O4'  DC A  99      11.646-105.342-186.498 
ATOM   2044  C3'  DC A  99      12.979-105.996-184.675 
ATOM   2045  O3'  DC A  99      14.164-105.211-184.734 
ATOM   2046  C2'  DC A  99      11.836-105.112-184.176 
ATOM   2047  C1'  DC A  99      11.619-104.351-185.481 
ATOM   2048  N1   DC A  99      10.309-103.648-185.554 
ATOM   2049  C2   DC A  99      10.261-102.432-186.231 
ATOM   2050  O2   DC A  99      11.298-101.991-186.739 
ATOM   2051  N3   DC A  99       9.074-101.775-186.308 
ATOM   2052  C4   DC A  99       7.973-102.286-185.744 
ATOM   2053  N4   DC A  99       6.841-101.608-185.847 
ATOM   2054  C5   DC A  99       8.002-103.535-185.043 
ATOM   2055  C6   DC A  99       9.196-104.177-184.976 
ATOM   2056  P    DC A 100      15.296-105.427-183.623 
ATOM   2057  OP1  DC A 100      16.158-106.567-184.008 
ATOM   2058  OP2  DC A 100      14.668-105.511-182.286 
ATOM   2059  O5'  DC A 100      16.122-104.062-183.743 
ATOM   2060  C5'  DC A 100      16.182-103.391-185.016 
ATOM   2061  C4'  DC A 100      15.979-101.901-184.827 
ATOM   2062  O4'  DC A 100      14.573-101.523-184.862 
ATOM   2063  C3'  DC A 100      16.484-101.324-183.505 
ATOM   2064  O3'  DC A 100      17.019-100.028-183.743 
ATOM   2065  C2'  DC A 100      15.230-101.181-182.642 
ATOM   2066  C1'  DC A 100      14.308-100.681-183.750 
ATOM   2067  N1   DC A 100      12.860-100.792-183.421 
ATOM   2068  C2   DC A 100      12.006 -99.804-183.907 
ATOM   2069  O2   DC A 100      12.481 -98.887-184.586 
ATOM   2070  N3   DC A 100      10.682 -99.886-183.617 
ATOM   2071  C4   DC A 100      10.207-100.897-182.878 
ATOM   2072  N4   DC A 100       8.908-100.933-182.623 
ATOM   2073  C5   DC A 100      11.068-101.922-182.368 
ATOM   2074  C6   DC A 100      12.388-101.822-182.668 
ATOM   2075  P    DT A 101      18.347 -99.583-182.967 
ATOM   2076  OP1  DT A 101      19.536-100.090-183.687 
ATOM   2077  OP2  DT A 101      18.240 -99.963-181.541 
ATOM   2078  O5'  DT A 101      18.273 -97.990-183.105 
ATOM   2079  C5'  DT A 101      17.632 -97.418-184.260 
ATOM   2080  C4'  DT A 101      16.742 -96.265-183.840 
ATOM   2081  O4'  DT A 101      15.396 -96.700-183.493 
ATOM   2082  C3'  DT A 101      17.204 -95.481-182.612 
ATOM   2083  O3'  DT A 101      16.900 -94.104-182.803 
ATOM   2084  C2'  DT A 101      16.344 -96.013-181.466 
ATOM   2085  C1'  DT A 101      15.040 -96.107-182.253 
ATOM   2086  N1   DT A 101      14.012 -96.970-181.607 
ATOM   2087  C2   DT A 101      12.698 -96.595-181.755 
ATOM   2088  O2   DT A 101      12.357 -95.607-182.381 
ATOM   2089  N3   DT A 101      11.773 -97.418-181.142 
ATOM   2090  C4   DT A 101      12.048 -98.556-180.411 
ATOM   2091  O4   DT A 101      11.134 -99.213-179.908 
ATOM   2092  C5   DT A 101      13.454 -98.868-180.311 
ATOM   2093  C7   DT A 101      13.840-100.091-179.533 
ATOM   2094  C6   DT A 101      14.375 -98.085-180.897 
ATOM   2095  P    DC A 102      17.951 -93.001-182.314 
ATOM   2096  OP1  DC A 102      18.986 -92.807-183.354 
ATOM   2097  OP2  DC A 102      18.444 -93.351-180.964 
ATOM   2098  O5'  DC A 102      17.026 -91.699-182.226 
ATOM   2099  C5'  DC A 102      15.898 -91.583-183.115 
ATOM   2100  C4'  DC A 102      14.688 -91.078-182.353 
ATOM   2101  O4'  DC A 102      13.917 -92.159-181.756 
ATOM   2102  C3'  DC A 102      14.983 -90.143-181.180 
ATOM   2103  O3'  DC A 102      13.969 -89.148-181.117 
ATOM   2104  C2'  DC A 102      14.871 -91.030-179.941 
ATOM   2105  C1'  DC A 102      13.653 -91.825-180.402 
ATOM   2106  N1   DC A 102      13.441 -93.090-179.646 
ATOM   2107  C2   DC A 102      12.130 -93.499-179.419 
ATOM   2108  O2   DC A 102      11.205 -92.802-179.851 
ATOM   2109  N3   DC A 102      11.915 -94.651-178.731 
ATOM   2110  C4   DC A 102      12.946 -95.378-178.280 
ATOM   2111  N4   DC A 102      12.685 -96.493-177.614 
ATOM   2112  C5   DC A 102      14.303 -94.974-178.502 
ATOM   2113  C6   DC A 102      14.495 -93.821-179.191 
ATOM   2114  P    DC A 103      14.378 -87.644-180.754 
ATOM   2115  OP1  DC A 103      14.839 -86.947-181.976 
ATOM   2116  OP2  DC A 103      15.323 -87.648-179.615 
ATOM   2117  O5'  DC A 103      12.974 -87.039-180.286 
ATOM   2118  C5'  DC A 103      11.761 -87.563-180.860 
ATOM   2119  C4'  DC A 103      10.721 -87.769-179.776 
ATOM   2120  O4'  DC A 103      10.819 -89.082-179.155 
ATOM   2121  C3'  DC A 103      10.788 -86.798-178.597 
ATOM   2122  O3'  DC A 103       9.465 -86.500-178.170 
ATOM   2123  C2'  DC A 103      11.491 -87.583-177.489 
ATOM   2124  C1'  DC A 103      10.794 -88.914-177.746 
ATOM   2125  N1   DC A 103      11.484 -90.081-177.129 
ATOM   2126  C2   DC A 103      10.695 -91.124-176.652 
ATOM   2127  O2   DC A 103       9.466 -91.040-176.760 
ATOM   2128  N3   DC A 103      11.305 -92.198-176.085 
ATOM   2129  C4   DC A 103      12.639 -92.250-175.986 
ATOM   2130  N4   DC A 103      13.187 -93.317-175.426 
ATOM   2131  C5   DC A 103      13.469 -91.187-176.470 
ATOM   2132  C6   DC A 103      12.840 -90.124-177.033 
ATOM   2133  P    DC A 104       9.110 -85.004-177.726 
ATOM   2134  OP1  DC A 104       8.793 -84.194-178.923 
ATOM   2135  OP2  DC A 104      10.183 -84.479-176.852 
ATOM   2136  O5'  DC A 104       7.782 -85.236-176.865 
ATOM   2137  C5'  DC A 104       6.918 -86.339-177.198 
ATOM   2138  C4'  DC A 104       6.473 -87.048-175.934 
ATOM   2139  O4'  DC A 104       7.402 -88.093-175.526 
ATOM   2140  C3'  DC A 104       6.337 -86.169-174.691 
ATOM   2141  O3'  DC A 104       5.223 -86.619-173.928 
ATOM   2142  C2'  DC A 104       7.613 -86.433-173.890 
ATOM   2143  C1'  DC A 104       7.671 -87.936-174.141 
ATOM   2144  N1   DC A 104       9.004 -88.539-173.858 
ATOM   2145  C2   DC A 104       9.035 -89.833-173.345 
ATOM   2146  O2   DC A 104       7.967 -90.422-173.148 
ATOM   2147  N3   DC A 104      10.240 -90.400-173.080 
ATOM   2148  C4   DC A 104      11.376 -89.728-173.307 
ATOM   2149  N4   DC A 104      12.526 -90.324-173.032 
ATOM   2150  C5   DC A 104      11.365 -88.395-173.834 
ATOM   2151  C6   DC A 104      10.151 -87.847-174.093 
ATOM   2152  P    DC A 105       4.276 -85.537-173.226 
ATOM   2153  OP1  DC A 105       3.276 -85.046-174.202 
ATOM   2154  OP2  DC A 105       5.106 -84.501-172.572 
ATOM   2155  O5'  DC A 105       3.550 -86.426-172.113 
ATOM   2156  C5'  DC A 105       3.337 -87.827-172.369 
ATOM   2157  C4'  DC A 105       3.683 -88.638-171.137 
ATOM   2158  O4'  DC A 105       5.090 -89.014-171.096 
ATOM   2159  C3'  DC A 105       3.448 -87.944-169.795 
ATOM   2160  O3'  DC A 105       2.984 -88.905-168.854 
ATOM   2161  C2'  DC A 105       4.833 -87.468-169.359 
ATOM   2162  C1'  DC A 105       5.598 -88.710-169.806 
ATOM   2163  N1   DC A 105       7.066 -88.499-169.925 
ATOM   2164  C2   DC A 105       7.904 -89.564-169.603 
ATOM   2165  O2   DC A 105       7.398 -90.631-169.235 
ATOM   2166  N3   DC A 105       9.247 -89.392-169.704 
ATOM   2167  C4   DC A 105       9.756 -88.222-170.107 
ATOM   2168  N4   DC A 105      11.073 -88.104-170.190 
ATOM   2169  C5   DC A 105       8.912 -87.113-170.443 
ATOM   2170  C6   DC A 105       7.574 -87.305-170.335 
ATOM   2171  P    DG A 106       1.840 -88.484-167.817 
ATOM   2172  OP1  DG A 106       0.513 -88.626-168.457 
ATOM   2173  OP2  DG A 106       2.149 -87.153-167.250 
ATOM   2174  O5'  DG A 106       2.014 -89.603-166.685 
ATOM   2175  C5'  DG A 106       2.501 -90.905-167.060 
ATOM   2176  C4'  DG A 106       3.535 -91.380-166.057 
ATOM   2177  O4'  DG A 106       4.881 -90.942-166.399 
ATOM   2178  C3'  DG A 106       3.342 -90.892-164.621 
ATOM   2179  O3'  DG A 106       3.717 -91.933-163.727 
ATOM   2180  C2'  DG A 106       4.333 -89.738-164.468 
ATOM   2181  C1'  DG A 106       5.480 -90.387-165.238 
ATOM   2182  N9   DG A 106       6.530 -89.424-165.674 
ATOM   2183  C8   DG A 106       6.396 -88.112-166.072 
ATOM   2184  N7   DG A 106       7.528 -87.535-166.396 
ATOM   2185  C5   DG A 106       8.478 -88.535-166.197 
ATOM   2186  C6   DG A 106       9.886 -88.509-166.380 
ATOM   2187  O6   DG A 106      10.594 -87.582-166.762 
ATOM   2188  N1   DG A 106      10.467 -89.744-166.060 
ATOM   2189  C2   DG A 106       9.778 -90.858-165.622 
ATOM   2190  N2   DG A 106      10.517 -91.942-165.371 
ATOM   2191  N3   DG A 106       8.458 -90.883-165.451 
ATOM   2192  C4   DG A 106       7.880 -89.692-165.756 
ATOM   2193  P    DG A 107       2.850 -92.169-162.404 
ATOM   2194  OP1  DG A 107       1.676 -93.012-162.725 
ATOM   2195  OP2  DG A 107       2.558 -90.868-161.763 
ATOM   2196  O5'  DG A 107       3.875 -92.997-161.497 
ATOM   2197  C5'  DG A 107       4.848 -93.843-162.139 
ATOM   2198  C4'  DG A 107       6.201 -93.670-161.478 
ATOM   2199  O4'  DG A 107       6.973 -92.587-162.070 
ATOM   2200  C3'  DG A 107       6.176 -93.333-159.988 
ATOM   2201  O3'  DG A 107       7.262 -93.991-159.348 
ATOM   2202  C2'  DG A 107       6.421 -91.825-159.928 
ATOM   2203  C1'  DG A 107       7.481 -91.774-161.023 
ATOM   2204  N9   DG A 107       7.714 -90.408-161.569 
ATOM   2205  C8   DG A 107       6.816 -89.379-161.754 
ATOM   2206  N7   DG A 107       7.347 -88.292-162.260 
ATOM   2207  C5   DG A 107       8.691 -88.624-162.420 
ATOM   2208  C6   DG A 107       9.769 -87.851-162.926 
ATOM   2209  O6   DG A 107       9.758 -86.696-163.344 
ATOM   2210  N1   DG A 107      10.969 -88.576-162.913 
ATOM   2211  C2   DG A 107      11.108 -89.877-162.470 
ATOM   2212  N2   DG A 107      12.338 -90.391-162.540 
ATOM   2213  N3   DG A 107      10.097 -90.601-161.996 
ATOM   2214  C4   DG A 107       8.926 -89.912-162.001 
ATOM   2215  P    DG A 108       7.036 -94.630-157.897 
ATOM   2216  OP1  DG A 108       6.439 -95.978-158.036 
ATOM   2217  OP2  DG A 108       6.294 -93.676-157.045 
ATOM   2218  O5'  DG A 108       8.542 -94.761-157.372 
ATOM   2219  C5'  DG A 108       9.600 -94.968-158.327 
ATOM   2220  C4'  DG A 108      10.784 -94.083-157.989 
ATOM   2221  O4'  DG A 108      10.687 -92.766-158.605 
ATOM   2222  C3'  DG A 108      10.986 -93.781-156.505 
ATOM   2223  O3'  DG A 108      12.381 -93.743-156.229 
ATOM   2224  C2'  DG A 108      10.415 -92.376-156.313 
ATOM   2225  C1'  DG A 108      10.955 -91.787-157.613 
ATOM   2226  N9   DG A 108      10.286 -90.521-158.020 
ATOM   2227  C8   DG A 108       8.972 -90.137-157.855 
ATOM   2228  N7   DG A 108       8.701 -88.945-158.330 
ATOM   2229  C5   DG A 108       9.921 -88.508-158.844 
ATOM   2230  C6   DG A 108      10.256 -87.289-159.488 
ATOM   2231  O6   DG A 108       9.535 -86.328-159.742 
ATOM   2232  N1   DG A 108      11.610 -87.258-159.852 
ATOM   2233  C2   DG A 108      12.519 -88.272-159.624 
ATOM   2234  N2   DG A 108      13.766 -88.049-160.048 
ATOM   2235  N3   DG A 108      12.203 -89.416-159.020 
ATOM   2236  C4   DG A 108      10.894 -89.462-158.660 
ATOM   2237  P    DC A 109      12.919 -94.374-154.860 
ATOM   2238  OP1  DC A 109      13.099 -95.834-155.023 
ATOM   2239  OP2  DC A 109      12.048 -93.948-153.742 
ATOM   2240  O5'  DC A 109      14.348 -93.667-154.726 
ATOM   2241  C5'  DC A 109      15.057 -93.294-155.923 
ATOM   2242  C4'  DC A 109      15.646 -91.906-155.765 
ATOM   2243  O4'  DC A 109      14.717 -90.860-156.168 
ATOM   2244  C3'  DC A 109      16.051 -91.514-154.345 
ATOM   2245  O3'  DC A 109      17.236 -90.729-154.404 
ATOM   2246  C2'  DC A 109      14.908 -90.630-153.847 
ATOM   2247  C1'  DC A 109      14.691 -89.870-155.151 
ATOM   2248  N1   DC A 109      13.380 -89.166-155.224 
ATOM   2249  C2   DC A 109      13.332 -87.951-155.901 
ATOM   2250  O2   DC A 109      14.369 -87.509-156.409 
ATOM   2251  N3   DC A 109      12.146 -87.293-155.978 
ATOM   2252  C4   DC A 109      11.045 -87.805-155.414 
ATOM   2253  N4   DC A 109       9.912 -87.126-155.517 
ATOM   2254  C5   DC A 109      11.073 -89.054-154.713 
ATOM   2255  C6   DC A 109      12.268 -89.695-154.646 
ATOM   2256  P    DA A 110      18.368 -90.945-153.293 
ATOM   2257  OP1  DA A 110      19.229 -92.085-153.679 
ATOM   2258  OP2  DA A 110      17.740 -91.030-151.956 
ATOM   2259  O5'  DA A 110      19.193 -89.580-153.413 
ATOM   2260  C5'  DA A 110      19.253 -88.910-154.686 
ATOM   2261  C4'  DA A 110      19.051 -87.420-154.497 
ATOM   2262  O4'  DA A 110      17.645 -87.041-154.532 
ATOM   2263  C3'  DA A 110      19.555 -86.842-153.175 
ATOM   2264  O3'  DA A 110      20.090 -85.546-153.413 
ATOM   2265  C2'  DA A 110      18.301 -86.699-152.312 
ATOM   2266  C1'  DA A 110      17.380 -86.199-153.420 
ATOM   2267  N9   DA A 110      15.931 -86.310-153.091 
ATOM   2268  C8   DA A 110      15.300 -87.271-152.355 
ATOM   2269  N7   DA A 110      14.021 -87.090-152.243 
ATOM   2270  C5   DA A 110      13.784 -85.923-152.957 
ATOM   2271  C6   DA A 110      12.613 -85.194-153.220 
ATOM   2272  N6   DA A 110      11.401 -85.552-152.771 
ATOM   2273  N1   DA A 110      12.731 -84.078-153.963 
ATOM   2274  C2   DA A 110      13.937 -83.726-154.406 
ATOM   2275  N3   DA A 110      15.094 -84.323-154.226 
ATOM   2276  C4   DA A 110      14.948 -85.438-153.479 
ATOM   2277  P    DG A 111      21.418 -85.101-152.637 
ATOM   2278  OP1  DG A 111      22.607 -85.608-153.357 
ATOM   2279  OP2  DG A 111      21.311 -85.481-151.211 
ATOM   2280  O5'  DG A 111      21.345 -83.508-152.775 
ATOM   2281  C5'  DG A 111      20.703 -82.936-153.930 
ATOM   2282  C4'  DG A 111      19.813 -81.783-153.510 
ATOM   2283  O4'  DG A 111      18.468 -82.218-153.163 
ATOM   2284  C3'  DG A 111      20.275 -80.999-152.282 
ATOM   2285  O3'  DG A 111      19.971 -79.622-152.474 
ATOM   2286  C2'  DG A 111      19.415 -81.531-151.137 
ATOM   2287  C1'  DG A 111      18.112 -81.625-151.923 
ATOM   2288  N9   DG A 111      17.083 -82.488-151.277 
ATOM   2289  C8   DG A 111      17.251 -83.635-150.531 
ATOM   2290  N7   DG A 111      16.131 -84.160-150.100 
ATOM   2291  C5   DG A 111      15.151 -83.300-150.594 
ATOM   2292  C6   DG A 111      13.739 -83.349-150.456 
ATOM   2293  O6   DG A 111      13.051 -84.174-149.860 
ATOM   2294  N1   DG A 111      13.123 -82.277-151.117 
ATOM   2295  C2   DG A 111      13.784 -81.289-151.819 
ATOM   2296  N2   DG A 111      13.015 -80.352-152.380 
ATOM   2297  N3   DG A 111      15.109 -81.245-151.949 
ATOM   2298  C4   DG A 111      15.721 -82.277-151.313 
ATOM   2299  P    DA A 112      21.023 -78.519-151.984 
ATOM   2300  OP1  DA A 112      22.058 -78.325-153.024 
ATOM   2301  OP2  DA A 112      21.516 -78.869-150.634 
ATOM   2302  O5'  DA A 112      20.098 -77.217-151.897 
ATOM   2303  C5'  DA A 112      18.970 -77.101-152.785 
ATOM   2304  C4'  DA A 112      17.760 -76.596-152.023 
ATOM   2305  O4'  DA A 112      16.988 -77.677-151.426 
ATOM   2306  C3'  DA A 112      18.055 -75.661-150.850 
ATOM   2307  O3'  DA A 112      17.040 -74.666-150.788 
ATOM   2308  C2'  DA A 112      17.943 -76.548-149.611 
ATOM   2309  C1'  DA A 112      16.725 -77.343-150.072 
ATOM   2310  N9   DA A 112      16.513 -78.609-149.316 
ATOM   2311  C8   DA A 112      17.451 -79.453-148.795 
ATOM   2312  N7   DA A 112      16.951 -80.482-148.184 
ATOM   2313  C5   DA A 112      15.579 -80.309-148.308 
ATOM   2314  C6   DA A 112      14.485 -81.071-147.867 
ATOM   2315  N6   DA A 112      14.610 -82.215-147.178 
ATOM   2316  N1   DA A 112      13.253 -80.613-148.159 
ATOM   2317  C2   DA A 112      13.136 -79.476-148.843 
ATOM   2318  N3   DA A 112      14.079 -78.684-149.305 
ATOM   2319  C4   DA A 112      15.301 -79.165-148.999 
ATOM   2320  P    DA A 113      17.450 -73.162-150.424 
ATOM   2321  OP1  DA A 113      17.910 -72.465-151.646 
ATOM   2322  OP2  DA A 113      18.394 -73.166-149.285 
ATOM   2323  O5'  DA A 113      16.045 -72.557-149.956 
ATOM   2324  C5'  DA A 113      14.833 -73.081-150.530 
ATOM   2325  C4'  DA A 113      13.793 -73.287-149.446 
ATOM   2326  O4'  DA A 113      13.891 -74.600-148.825 
ATOM   2327  C3'  DA A 113      13.860 -72.316-148.267 
ATOM   2328  O3'  DA A 113      12.536 -72.018-147.840 
ATOM   2329  C2'  DA A 113      14.562 -73.101-147.159 
ATOM   2330  C1'  DA A 113      13.865 -74.432-147.416 
ATOM   2331  N9   DA A 113      14.556 -75.599-146.799 
ATOM   2332  C8   DA A 113      15.895 -75.799-146.627 
ATOM   2333  N7   DA A 113      16.189 -76.923-146.051 
ATOM   2334  C5   DA A 113      14.954 -77.515-145.823 
ATOM   2335  C6   DA A 113      14.582 -78.735-145.236 
ATOM   2336  N6   DA A 113      15.463 -79.621-144.748 
ATOM   2337  N1   DA A 113      13.267 -79.015-145.168 
ATOM   2338  C2   DA A 113      12.396 -78.132-145.655 
ATOM   2339  N3   DA A 113      12.625 -76.967-146.222 
ATOM   2340  C4   DA A 113      13.948 -76.711-146.278 
ATOM   2341  P    DG A 114      12.182 -70.522-147.396 
ATOM   2342  OP1  DG A 114      11.864 -69.712-148.593 
ATOM   2343  OP2  DG A 114      13.254 -69.997-146.522 
ATOM   2344  O5'  DG A 114      10.853 -70.754-146.535 
ATOM   2345  C5'  DG A 114       9.989 -71.857-146.868 
ATOM   2346  C4'  DG A 114       9.545 -72.566-145.604 
ATOM   2347  O4'  DG A 114      10.474 -73.611-145.196 
ATOM   2348  C3'  DG A 114       9.408 -71.687-144.361 
ATOM   2349  O3'  DG A 114       8.295 -72.137-143.598 
ATOM   2350  C2'  DG A 114      10.684 -71.951-143.560 
ATOM   2351  C1'  DG A 114      10.743 -73.454-143.811 
ATOM   2352  N9   DG A 114      12.076 -74.057-143.528 
ATOM   2353  C8   DG A 114      13.331 -73.515-143.699 
ATOM   2354  N7   DG A 114      14.309 -74.314-143.350 
ATOM   2355  C5   DG A 114      13.656 -75.467-142.916 
ATOM   2356  C6   DG A 114      14.188 -76.685-142.417 
ATOM   2357  O6   DG A 114      15.362 -77.002-142.252 
ATOM   2358  N1   DG A 114      13.169 -77.591-142.092 
ATOM   2359  C2   DG A 114      11.816 -77.353-142.232 
ATOM   2360  N2   DG A 114      11.005 -78.349-141.866 
ATOM   2361  N3   DG A 114      11.319 -76.211-142.701 
ATOM   2362  C4   DG A 114      12.293 -75.320-143.021 
ATOM   2363  P    DA A 115       7.348 -71.055-142.897 
ATOM   2364  OP1  DA A 115       6.347 -70.564-143.872 
ATOM   2365  OP2  DA A 115       8.177 -70.020-142.242 
ATOM   2366  O5'  DA A 115       6.622 -71.945-141.783 
ATOM   2367  C5'  DA A 115       6.408 -73.345-142.039 
ATOM   2368  C4'  DA A 115       6.754 -74.157-140.807 
ATOM   2369  O4'  DA A 115       8.161 -74.532-140.766 
ATOM   2370  C3'  DA A 115       6.520 -73.462-139.465 
ATOM   2371  O3'  DA A 115       6.056 -74.423-138.524 
ATOM   2372  C2'  DA A 115       7.905 -72.986-139.029 
ATOM   2373  C1'  DA A 115       8.669 -74.228-139.476 
ATOM   2374  N9   DA A 115      10.138 -74.018-139.596 
ATOM   2375  C8   DA A 115      10.805 -72.892-139.988 
ATOM   2376  N7   DA A 115      12.096 -73.021-139.988 
ATOM   2377  C5   DA A 115      12.302 -74.326-139.566 
ATOM   2378  C6   DA A 115      13.468 -75.081-139.357 
ATOM   2379  N6   DA A 115      14.705 -74.603-139.556 
ATOM   2380  N1   DA A 115      13.317 -76.349-138.934 
ATOM   2381  C2   DA A 115      12.087 -76.819-138.739 
ATOM   2382  N3   DA A 115      10.930 -76.212-138.899 
ATOM   2383  C4   DA A 115      11.110 -74.945-139.323 
ATOM   2384  P    DA A 116       4.911 -74.003-137.487 
ATOM   2385  OP1  DA A 116       3.584 -74.144-138.127 
ATOM   2386  OP2  DA A 116       5.220 -72.671-136.921 
ATOM   2387  O5'  DA A 116       5.085 -75.121-136.355 
ATOM   2388  C5'  DA A 116       5.572 -76.423-136.730 
ATOM   2389  C4'  DA A 116       6.606 -76.898-135.727 
ATOM   2390  O4'  DA A 116       7.952 -76.460-136.069 
ATOM   2391  C3'  DA A 116       6.414 -76.410-134.292 
ATOM   2392  O3'  DA A 116       6.789 -77.451-133.397 
ATOM   2393  C2'  DA A 116       7.405 -75.256-134.138 
ATOM   2394  C1'  DA A 116       8.551 -75.905-134.908 
ATOM   2395  N9   DA A 116       9.601 -74.943-135.344 
ATOM   2396  C8   DA A 116       9.450 -73.644-135.736 
ATOM   2397  N7   DA A 116      10.562 -73.060-136.059 
ATOM   2398  C5   DA A 116      11.523 -74.043-135.867 
ATOM   2399  C6   DA A 116      12.918 -74.052-136.037 
ATOM   2400  N6   DA A 116      13.618 -72.990-136.461 
ATOM   2401  N1   DA A 116      13.569 -75.195-135.755 
ATOM   2402  C2   DA A 116      12.868 -76.247-135.335 
ATOM   2403  N3   DA A 116      11.573 -76.357-135.140 
ATOM   2404  C4   DA A 116      10.944 -75.200-135.428 
ATOM   2405  P    DA A 117       5.921 -77.687-132.074 
ATOM   2406  OP1  DA A 117       4.747 -78.530-132.395 
ATOM   2407  OP2  DA A 117       5.630 -76.386-131.433 
ATOM   2408  O5'  DA A 117       6.947 -78.515-131.167 
ATOM   2409  C5'  DA A 117       7.920 -79.361-131.809 
ATOM   2410  C4'  DA A 117       9.273 -79.188-131.148 
ATOM   2411  O4'  DA A 117      10.045 -78.105-131.740 
ATOM   2412  C3'  DA A 117       9.247 -78.851-129.658 
ATOM   2413  O3'  DA A 117      10.333 -79.510-129.018 
ATOM   2414  C2'  DA A 117       9.492 -77.343-129.598 
ATOM   2415  C1'  DA A 117      10.553 -77.292-130.693 
ATOM   2416  N9   DA A 117      10.786 -75.926-131.239 
ATOM   2417  C8   DA A 117       9.881 -74.918-131.416 
ATOM   2418  N7   DA A 117      10.394 -73.836-131.916 
ATOM   2419  C5   DA A 117      11.736 -74.148-132.083 
ATOM   2420  C6   DA A 117      12.824 -73.410-132.578 
ATOM   2421  N6   DA A 117      12.726 -72.148-133.017 
ATOM   2422  N1   DA A 117      14.023 -74.021-132.606 
ATOM   2423  C2   DA A 117      14.116 -75.277-132.170 
ATOM   2424  N3   DA A 117      13.175 -76.060-131.688 
ATOM   2425  C4   DA A 117      11.985 -75.425-131.671 
ATOM   2426  P    DT A 118      10.107 -80.148-127.567 
ATOM   2427  OP1  DT A 118       9.510 -81.496-127.706 
ATOM   2428  OP2  DT A 118       9.366 -79.194-126.715 
ATOM   2429  O5'  DT A 118      11.613 -80.280-127.042 
ATOM   2430  C5'  DT A 118      12.671 -80.486-127.997 
ATOM   2431  C4'  DT A 118      13.855 -79.601-127.659 
ATOM   2432  O4'  DT A 118      13.758 -78.284-128.275 
ATOM   2433  C3'  DT A 118      14.058 -79.299-126.175 
ATOM   2434  O3'  DT A 118      15.453 -79.261-125.899 
ATOM   2435  C2'  DT A 118      13.486 -77.895-125.983 
ATOM   2436  C1'  DT A 118      14.027 -77.305-127.283 
ATOM   2437  N1   DT A 118      13.357 -76.039-127.690 
ATOM   2438  C2   DT A 118      14.133 -75.096-128.321 
ATOM   2439  O2   DT A 118      15.319 -75.260-128.552 
ATOM   2440  N3   DT A 118      13.479 -73.935-128.682 
ATOM   2441  C4   DT A 118      12.147 -73.646-128.471 
ATOM   2442  O4   DT A 118      11.673 -72.569-128.840 
ATOM   2443  C5   DT A 118      11.415 -74.695-127.802 
ATOM   2444  C7   DT A 118       9.957 -74.462-127.532 
ATOM   2445  C6   DT A 118      12.025 -75.834-127.439 
ATOM   2446  P    DC A 119      15.991 -79.892-124.530 
ATOM   2447  OP1  DC A 119      16.171 -81.352-124.693 
ATOM   2448  OP2  DC A 119      15.120 -79.466-123.412 
ATOM   2449  O5'  DC A 119      17.420 -79.185-124.397 
ATOM   2450  C5'  DC A 119      18.128 -78.812-125.593 
ATOM   2451  C4'  DC A 119      18.718 -77.425-125.436 
ATOM   2452  O4'  DC A 119      17.789 -76.378-125.838 
ATOM   2453  C3'  DC A 119      19.123 -77.032-124.015 
ATOM   2454  O3'  DC A 119      20.307 -76.247-124.075 
ATOM   2455  C2'  DC A 119      17.979 -76.148-123.517 
ATOM   2456  C1'  DC A 119      17.762 -75.388-124.821 
ATOM   2457  N1   DC A 119      16.452 -74.685-124.894 
ATOM   2458  C2   DC A 119      16.404 -73.469-125.571 
ATOM   2459  O2   DC A 119      17.441 -73.027-126.079 
ATOM   2460  N3   DC A 119      15.217 -72.811-125.648 
ATOM   2461  C4   DC A 119      14.117 -73.323-125.084 
ATOM   2462  N4   DC A 119      12.984 -72.644-125.187 
ATOM   2463  C5   DC A 119      14.145 -74.572-124.383 
ATOM   2464  C6   DC A 119      15.339 -75.213-124.317 
ATOM   2465  P    DA A 120      21.439 -76.463-122.963 
ATOM   2466  OP1  DA A 120      22.301 -77.603-123.349 
ATOM   2467  OP2  DA A 120      20.811 -76.548-121.626 
ATOM   2468  O5'  DA A 120      22.265 -75.098-123.083 
ATOM   2469  C5'  DA A 120      22.325 -74.428-124.356 
ATOM   2470  C4'  DA A 120      22.122 -72.938-124.167 
ATOM   2471  O4'  DA A 120      20.716 -72.559-124.202 
ATOM   2472  C3'  DA A 120      22.627 -72.360-122.845 
ATOM   2473  O3'  DA A 120      23.162 -71.064-123.083 
ATOM   2474  C2'  DA A 120      21.373 -72.217-121.982 
ATOM   2475  C1'  DA A 120      20.451 -71.717-123.091 
ATOM   2476  N9   DA A 120      19.003 -71.828-122.761 
ATOM   2477  C8   DA A 120      18.371 -72.789-122.026 
ATOM   2478  N7   DA A 120      17.092 -72.608-121.913 
ATOM   2479  C5   DA A 120      16.855 -71.441-122.627 
ATOM   2480  C6   DA A 120      15.684 -70.712-122.890 
ATOM   2481  N6   DA A 120      14.473 -71.070-122.441 
ATOM   2482  N1   DA A 120      15.802 -69.596-123.633 
ATOM   2483  C2   DA A 120      17.009 -69.244-124.076 
ATOM   2484  N3   DA A 120      18.166 -69.841-123.896 
ATOM   2485  C4   DA A 120      18.020 -70.956-123.149 
ATOM   2486  P    DC A 121      24.490 -70.619-122.307 
ATOM   2487  OP1  DC A 121      25.679 -71.127-123.027 
ATOM   2488  OP2  DC A 121      24.383 -71.000-120.882 
ATOM   2489  O5'  DC A 121      24.416 -69.026-122.445 
ATOM   2490  C5'  DC A 121      23.775 -68.454-123.600 
ATOM   2491  C4'  DC A 121      22.885 -67.301-123.180 
ATOM   2492  O4'  DC A 121      21.539 -67.736-122.833 
ATOM   2493  C3'  DC A 121      23.347 -66.517-121.952 
ATOM   2494  O3'  DC A 121      23.043 -65.140-122.144 
ATOM   2495  C2'  DC A 121      22.487 -67.049-120.807 
ATOM   2496  C1'  DC A 121      21.183 -67.143-121.593 
ATOM   2497  N1   DC A 121      20.155 -68.006-120.947 
ATOM   2498  C2   DC A 121      18.819 -67.640-121.088 
ATOM   2499  O2   DC A 121      18.544 -66.625-121.737 
ATOM   2500  N3   DC A 121      17.866 -68.412-120.506 
ATOM   2501  C4   DC A 121      18.205 -69.506-119.810 
ATOM   2502  N4   DC A 121      17.239 -70.226-119.261 
ATOM   2503  C5   DC A 121      19.573 -69.899-119.652 
ATOM   2504  C6   DC A 121      20.511 -69.114-120.241 
ATOM   2505  P    DC A 122      24.094 -64.037-121.654 
ATOM   2506  OP1  DC A 122      25.129 -63.843-122.694 
ATOM   2507  OP2  DC A 122      24.587 -64.387-120.304 
ATOM   2508  O5'  DC A 122      23.169 -62.735-121.567 
ATOM   2509  C5'  DC A 122      22.042 -62.619-122.455 
ATOM   2510  C4'  DC A 122      20.831 -62.114-121.693 
ATOM   2511  O4'  DC A 122      20.060 -63.195-121.096 
ATOM   2512  C3'  DC A 122      21.126 -61.180-120.520 
ATOM   2513  O3'  DC A 122      20.112 -60.184-120.458 
ATOM   2514  C2'  DC A 122      21.014 -62.066-119.281 
ATOM   2515  C1'  DC A 122      19.796 -62.861-119.742 
ATOM   2516  N1   DC A 122      19.584 -64.127-118.986 
ATOM   2517  C2   DC A 122      18.273 -64.536-118.759 
ATOM   2518  O2   DC A 122      17.348 -63.838-119.191 
ATOM   2519  N3   DC A 122      18.058 -65.687-118.071 
ATOM   2520  C4   DC A 122      19.089 -66.414-117.620 
ATOM   2521  N4   DC A 122      18.828 -67.529-116.954 
ATOM   2522  C5   DC A 122      20.446 -66.010-117.842 
ATOM   2523  C6   DC A 122      20.638 -64.857-118.531 
ATOM   2524  P    DA A 123      20.521 -58.680-120.094 
ATOM   2525  OP1  DA A 123      20.982 -57.983-121.317 
ATOM   2526  OP2  DA A 123      21.466 -58.684-118.955 
ATOM   2527  O5'  DA A 123      19.117 -58.075-119.626 
ATOM   2528  C5'  DA A 123      17.904 -58.599-120.200 
ATOM   2529  C4'  DA A 123      16.864 -58.805-119.116 
ATOM   2530  O4'  DA A 123      16.962 -60.118-118.496 
ATOM   2531  C3'  DA A 123      16.931 -57.835-117.937 
ATOM   2532  O3'  DA A 123      15.608 -57.537-117.510 
ATOM   2533  C2'  DA A 123      17.634 -58.619-116.829 
ATOM   2534  C1'  DA A 123      16.937 -59.950-117.086 
ATOM   2535  N9   DA A 123      17.627 -61.117-116.469 
ATOM   2536  C8   DA A 123      18.967 -61.317-116.297 
ATOM   2537  N7   DA A 123      19.260 -62.441-115.721 
ATOM   2538  C5   DA A 123      18.026 -63.033-115.493 
ATOM   2539  C6   DA A 123      17.654 -64.254-114.906 
ATOM   2540  N6   DA A 123      18.535 -65.139-114.418 
ATOM   2541  N1   DA A 123      16.339 -64.533-114.838 
ATOM   2542  C2   DA A 123      15.468 -63.650-115.325 
ATOM   2543  N3   DA A 123      15.696 -62.485-115.892 
ATOM   2544  C4   DA A 123      17.020 -62.229-115.948 
ATOM   2545  P    DT A 124      15.253 -56.040-117.066 
ATOM   2546  OP1  DT A 124      14.936 -55.230-118.263 
ATOM   2547  OP2  DT A 124      16.326 -55.515-116.193 
ATOM   2548  O5'  DT A 124      13.925 -56.273-116.205 
ATOM   2549  C5'  DT A 124      13.061 -57.375-116.538 
ATOM   2550  C4'  DT A 124      12.616 -58.084-115.274 
ATOM   2551  O4'  DT A 124      13.546 -59.129-114.866 
ATOM   2552  C3'  DT A 124      12.480 -57.206-114.031 
ATOM   2553  O3'  DT A 124      11.366 -57.655-113.269 
ATOM   2554  C2'  DT A 124      13.756 -57.469-113.230 
ATOM   2555  C1'  DT A 124      13.814 -58.972-113.482 
ATOM   2556  N1   DT A 124      15.147 -59.575-113.199 
ATOM   2557  C2   DT A 124      15.161 -60.852-112.693 
ATOM   2558  O2   DT A 124      14.146 -61.491-112.474 
ATOM   2559  N3   DT A 124      16.415 -61.378-112.442 
ATOM   2560  C4   DT A 124      17.624 -60.746-112.651 
ATOM   2561  O4   DT A 124      18.683 -61.319-112.388 
ATOM   2562  C5   DT A 124      17.506 -59.410-113.184 
ATOM   2563  C7   DT A 124      18.775 -58.651-113.441 
ATOM   2564  C6   DT A 124      16.300 -58.874-113.436 
ATOM   2565  P    DT A 125      10.419 -56.573-112.567 
ATOM   2566  OP1  DT A 125       9.419 -56.082-113.542 
ATOM   2567  OP2  DT A 125      11.249 -55.538-111.912 
ATOM   2568  O5'  DT A 125       9.693 -57.463-111.453 
ATOM   2569  C5'  DT A 125       9.480 -58.863-111.709 
ATOM   2570  C4'  DT A 125       9.826 -59.675-110.477 
ATOM   2571  O4'  DT A 125      11.233 -60.050-110.437 
ATOM   2572  C3'  DT A 125       9.591 -58.980-109.135 
ATOM   2573  O3'  DT A 125       9.127 -59.941-108.194 
ATOM   2574  C2'  DT A 125      10.976 -58.504-108.699 
ATOM   2575  C1'  DT A 125      11.741 -59.747-109.146 
ATOM   2576  N1   DT A 125      13.209 -59.536-109.266 
ATOM   2577  C2   DT A 125      14.022 -60.596-108.944 
ATOM   2578  O2   DT A 125      13.590 -61.674-108.575 
ATOM   2579  N3   DT A 125      15.379 -60.363-109.066 
ATOM   2580  C4   DT A 125      15.973 -59.186-109.473 
ATOM   2581  O4   DT A 125      17.201 -59.097-109.543 
ATOM   2582  C5   DT A 125      15.039 -58.132-109.788 
ATOM   2583  C7   DT A 125      15.605 -56.817-110.240 
ATOM   2584  C6   DT A 125      13.716 -58.331-109.679 
ATOM   2585  P    DC A 126       7.983 -59.521-107.157 
ATOM   2586  OP1  DC A 126       6.656 -59.662-107.797 
ATOM   2587  OP2  DC A 126       8.292 -58.189-106.591 
ATOM   2588  O5'  DC A 126       8.157 -60.639-106.025 
ATOM   2589  C5'  DC A 126       8.644 -61.941-106.400 
ATOM   2590  C4'  DC A 126       9.678 -62.416-105.397 
ATOM   2591  O4'  DC A 126      11.024 -61.978-105.739 
ATOM   2592  C3'  DC A 126       9.485 -61.928-103.962 
ATOM   2593  O3'  DC A 126       9.860 -62.969-103.067 
ATOM   2594  C2'  DC A 126      10.476 -60.775-103.808 
ATOM   2595  C1'  DC A 126      11.623 -61.423-104.578 
ATOM   2596  N1   DC A 126      12.673 -60.461-105.014 
ATOM   2597  C2   DC A 126      13.992 -60.905-105.037 
ATOM   2598  O2   DC A 126      14.235 -62.069-104.698 
ATOM   2599  N3   DC A 126      14.964 -60.042-105.430 
ATOM   2600  C4   DC A 126      14.659 -58.789-105.790 
ATOM   2601  N4   DC A 126      15.642 -57.986-106.166 
ATOM   2602  C5   DC A 126      13.308 -58.312-105.773 
ATOM   2603  C6   DC A 126      12.351 -59.189-105.376 
ATOM   2604  P    DC A 127       8.993 -63.205-101.744 
ATOM   2605  OP1  DC A 127       7.819 -64.049-102.065 
ATOM   2606  OP2  DC A 127       8.701 -61.904-101.103 
ATOM   2607  O5'  DC A 127      10.019 -64.033-100.837 
ATOM   2608  C5'  DC A 127      10.991 -64.879-101.479 
ATOM   2609  C4'  DC A 127      12.344 -64.706-100.818 
ATOM   2610  O4'  DC A 127      13.116 -63.623-101.410 
ATOM   2611  C3'  DC A 127      12.319 -64.369 -99.328 
ATOM   2612  O3'  DC A 127      13.405 -65.028 -98.688 
ATOM   2613  C2'  DC A 127      12.564 -62.861 -99.268 
ATOM   2614  C1'  DC A 127      13.624 -62.811-100.363 
ATOM   2615  N1   DC A 127      13.857 -61.444-100.909 
ATOM   2616  C2   DC A 127      15.152 -61.112-101.300 
ATOM   2617  O2   DC A 127      16.046 -61.958-101.179 
ATOM   2618  N3   DC A 127      15.385 -59.872-101.799 
ATOM   2619  C4   DC A 127      14.389 -58.984-101.913 
ATOM   2620  N4   DC A 127      14.667 -57.787-102.407 
ATOM   2621  C5   DC A 127      13.050 -59.305-101.517 
ATOM   2622  C6   DC A 127      12.838 -60.550-101.020 
ATOM   2623  P    DA A 128      13.179 -65.667 -97.237 
ATOM   2624  OP1  DA A 128      12.582 -67.014 -97.376 
ATOM   2625  OP2  DA A 128      12.437 -64.712 -96.385 
ATOM   2626  O5'  DA A 128      14.685 -65.798 -96.712 
ATOM   2627  C5'  DA A 128      15.743 -66.004 -97.667 
ATOM   2628  C4'  DA A 128      16.927 -65.119 -97.330 
ATOM   2629  O4'  DA A 128      16.830 -63.802 -97.945 
ATOM   2630  C3'  DA A 128      17.130 -64.818 -95.845 
ATOM   2631  O3'  DA A 128      18.524 -64.779 -95.569 
ATOM   2632  C2'  DA A 128      16.558 -63.413 -95.653 
ATOM   2633  C1'  DA A 128      17.098 -62.824 -96.953 
ATOM   2634  N9   DA A 128      16.429 -61.557 -97.360 
ATOM   2635  C8   DA A 128      15.124 -61.193 -97.189 
ATOM   2636  N7   DA A 128      14.841 -60.016 -97.653 
ATOM   2637  C5   DA A 128      16.047 -59.563 -98.172 
ATOM   2638  C6   DA A 128      16.413 -58.369 -98.813 
ATOM   2639  N6   DA A 128      15.558 -57.364 -99.051 
ATOM   2640  N1   DA A 128      17.696 -58.242 -99.201 
ATOM   2641  C2   DA A 128      18.541 -59.243 -98.962 
ATOM   2642  N3   DA A 128      18.316 -60.398 -98.376 
ATOM   2643  C4   DA A 128      17.025 -60.499 -97.996 
ATOM   2644  P    DG A 129      19.062 -65.411 -94.200 
ATOM   2645  OP1  DG A 129      19.242 -66.870 -94.363 
ATOM   2646  OP2  DG A 129      18.191 -64.984 -93.082 
ATOM   2647  O5'  DG A 129      20.491 -64.704 -94.067 
ATOM   2648  C5'  DG A 129      21.200 -64.330 -95.264 
ATOM   2649  C4'  DG A 129      21.789 -62.943 -95.106 
ATOM   2650  O4'  DG A 129      20.860 -61.896 -95.508 
ATOM   2651  C3'  DG A 129      22.194 -62.550 -93.685 
ATOM   2652  O3'  DG A 129      23.379 -61.765 -93.745 
ATOM   2653  C2'  DG A 129      21.051 -61.666 -93.187 
ATOM   2654  C1'  DG A 129      20.834 -60.906 -94.491 
ATOM   2655  N9   DG A 129      19.523 -60.203 -94.564 
ATOM   2656  C8   DG A 129      18.303 -60.579 -94.046 
ATOM   2657  N7   DG A 129      17.335 -59.728 -94.288 
ATOM   2658  C5   DG A 129      17.958 -58.716 -95.016 
ATOM   2659  C6   DG A 129      17.423 -57.520 -95.561 
ATOM   2660  O6   DG A 129      16.270 -57.101 -95.512 
ATOM   2661  N1   DG A 129      18.407 -56.776 -96.228 
ATOM   2662  C2   DG A 129      19.733 -57.140 -96.352 
ATOM   2663  N2   DG A 129      20.513 -56.293 -97.027 
ATOM   2664  N3   DG A 129      20.234 -58.263 -95.841 
ATOM   2665  C4   DG A 129      19.293 -58.996 -95.190 
ATOM   2666  P    DC A 130      24.511 -61.982 -92.633 
ATOM   2667  OP1  DC A 130      25.372 -63.121 -93.019 
ATOM   2668  OP2  DC A 130      23.883 -62.066 -91.296 
ATOM   2669  O5'  DC A 130      25.336 -60.616 -92.753 
ATOM   2670  C5'  DC A 130      25.396 -59.946 -94.026 
ATOM   2671  C4'  DC A 130      25.194 -58.456 -93.837 
ATOM   2672  O4'  DC A 130      23.788 -58.077 -93.872 
ATOM   2673  C3'  DC A 130      25.698 -57.878 -92.515 
ATOM   2674  O3'  DC A 130      26.233 -56.582 -92.753 
ATOM   2675  C2'  DC A 130      24.445 -57.735 -91.652 
ATOM   2676  C1'  DC A 130      23.523 -57.236 -92.761 
ATOM   2677  N1   DC A 130      22.074 -57.346 -92.431 
ATOM   2678  C2   DC A 130      21.221 -56.358 -92.917 
ATOM   2679  O2   DC A 130      21.696 -55.441 -93.596 
ATOM   2680  N3   DC A 130      19.897 -56.440 -92.627 
ATOM   2681  C4   DC A 130      19.421 -57.451 -91.888 
ATOM   2682  N4   DC A 130      18.123 -57.487 -91.633 
ATOM   2683  C5   DC A 130      20.282 -58.477 -91.378 
ATOM   2684  C6   DC A 130      21.603 -58.377 -91.679 
ATOM   2685  P    DT A 131      27.561 -56.137 -91.977 
ATOM   2686  OP1  DT A 131      28.751 -56.645 -92.698 
ATOM   2687  OP2  DT A 131      27.454 -56.518 -90.552 
ATOM   2688  O5'  DT A 131      27.488 -54.544 -92.115 
ATOM   2689  C5'  DT A 131      26.846 -53.972 -93.270 
ATOM   2690  C4'  DT A 131      25.956 -52.819 -92.850 
ATOM   2691  O4'  DT A 131      24.611 -53.254 -92.503 
ATOM   2692  C3'  DT A 131      26.418 -52.035 -91.622 
ATOM   2693  O3'  DT A 131      26.114 -50.658 -91.814 
ATOM   2694  C2'  DT A 131      25.558 -52.567 -90.477 
ATOM   2695  C1'  DT A 131      24.255 -52.661 -91.263 
ATOM   2696  N1   DT A 131      23.226 -53.524 -90.617 
ATOM   2697  C2   DT A 131      21.913 -53.150 -90.765 
ATOM   2698  O2   DT A 131      21.571 -52.161 -91.392 
ATOM   2699  N3   DT A 131      20.987 -53.972 -90.152 
ATOM   2700  C4   DT A 131      21.262 -55.110 -89.422 
ATOM   2701  O4   DT A 131      20.348 -55.767 -88.919 
ATOM   2702  C5   DT A 131      22.668 -55.422 -89.322 
ATOM   2703  C7   DT A 131      23.055 -56.645 -88.543 
ATOM   2704  C6   DT A 131      23.589 -54.639 -89.908 
ATOM   2705  P    DG A 132      27.166 -49.555 -91.324 
ATOM   2706  OP1  DG A 132      28.201 -49.362 -92.364 
ATOM   2707  OP2  DG A 132      27.659 -49.905 -89.974 
ATOM   2708  O5'  DG A 132      26.241 -48.254 -91.237 
ATOM   2709  C5'  DG A 132      25.113 -48.137 -92.125 
ATOM   2710  C4'  DG A 132      23.903 -47.632 -91.364 
ATOM   2711  O4'  DG A 132      23.131 -48.713 -90.766 
ATOM   2712  C3'  DG A 132      24.198 -46.698 -90.190 
ATOM   2713  O3'  DG A 132      23.183 -45.702 -90.128 
ATOM   2714  C2'  DG A 132      24.086 -47.585 -88.951 
ATOM   2715  C1'  DG A 132      22.868 -48.379 -89.412 
ATOM   2716  N9   DG A 132      22.656 -49.645 -88.656 
ATOM   2717  C8   DG A 132      23.589 -50.508 -88.124 
ATOM   2718  N7   DG A 132      23.070 -51.543 -87.510 
ATOM   2719  C5   DG A 132      21.695 -51.352 -87.644 
ATOM   2720  C6   DG A 132      20.613 -52.146 -87.184 
ATOM   2721  O6   DG A 132      20.646 -53.199 -86.552 
ATOM   2722  N1   DG A 132      19.378 -51.585 -87.538 
ATOM   2723  C2   DG A 132      19.212 -50.410 -88.245 
ATOM   2724  N2   DG A 132      17.951 -50.043 -88.484 
ATOM   2725  N3   DG A 132      20.228 -49.666 -88.678 
ATOM   2726  C4   DG A 132      21.432 -50.197 -88.342 
ATOM   2727  P    DA A 133      23.593 -44.198 -89.765 
ATOM   2728  OP1  DA A 133      24.053 -43.501 -90.987 
ATOM   2729  OP2  DA A 133      24.537 -44.203 -88.625 
ATOM   2730  O5'  DA A 133      22.188 -43.593 -89.296 
ATOM   2731  C5'  DA A 133      20.976 -44.117 -89.870 
ATOM   2732  C4'  DA A 133      19.936 -44.323 -88.786 
ATOM   2733  O4'  DA A 133      20.034 -45.636 -88.166 
ATOM   2734  C3'  DA A 133      20.003 -43.353 -87.607 
ATOM   2735  O3'  DA A 133      18.679 -43.055 -87.180 
ATOM   2736  C2'  DA A 133      20.705 -44.137 -86.499 
ATOM   2737  C1'  DA A 133      20.008 -45.469 -86.756 
ATOM   2738  N9   DA A 133      20.699 -46.636 -86.139 
ATOM   2739  C8   DA A 133      22.038 -46.835 -85.967 
ATOM   2740  N7   DA A 133      22.332 -47.959 -85.391 
ATOM   2741  C5   DA A 133      21.097 -48.551 -85.164 
ATOM   2742  C6   DA A 133      20.725 -49.772 -84.576 
ATOM   2743  N6   DA A 133      21.606 -50.657 -84.088 
ATOM   2744  N1   DA A 133      19.410 -50.051 -84.508 
ATOM   2745  C2   DA A 133      18.539 -49.168 -84.995 
ATOM   2746  N3   DA A 133      18.768 -48.003 -85.562 
ATOM   2747  C4   DA A 133      20.091 -47.747 -85.618 
ATOM   2748  P    DT A 134      18.325 -41.558 -86.736 
ATOM   2749  OP1  DT A 134      18.007 -40.748 -87.933 
ATOM   2750  OP2  DT A 134      19.397 -41.033 -85.863 
ATOM   2751  O5'  DT A 134      16.996 -41.791 -85.875 
ATOM   2752  C5'  DT A 134      16.132 -42.893 -86.208 
ATOM   2753  C4'  DT A 134      15.688 -43.602 -84.945 
ATOM   2754  O4'  DT A 134      16.617 -44.647 -84.536 
ATOM   2755  C3'  DT A 134      15.552 -42.724 -83.701 
ATOM   2756  O3'  DT A 134      14.438 -43.173 -82.939 
ATOM   2757  C2'  DT A 134      16.827 -42.987 -82.900 
ATOM   2758  C1'  DT A 134      16.886 -44.491 -83.152 
ATOM   2759  N1   DT A 134      18.219 -45.094 -82.869 
ATOM   2760  C2   DT A 134      18.233 -46.370 -82.363 
ATOM   2761  O2   DT A 134      17.218 -47.009 -82.144 
ATOM   2762  N3   DT A 134      19.486 -46.896 -82.112 
ATOM   2763  C4   DT A 134      20.695 -46.264 -82.321 
ATOM   2764  O4   DT A 134      21.755 -46.837 -82.058 
ATOM   2765  C5   DT A 134      20.578 -44.928 -82.854 
ATOM   2766  C7   DT A 134      21.846 -44.169 -83.111 
ATOM   2767  C6   DT A 134      19.372 -44.392 -83.106 
ATOM   2768  P    DG A 135      13.491 -42.091 -82.237 
ATOM   2769  OP1  DG A 135      12.490 -41.600 -83.212 
ATOM   2770  OP2  DG A 135      14.320 -41.056 -81.582 
ATOM   2771  O5'  DG A 135      12.765 -42.981 -81.123 
ATOM   2772  C5'  DG A 135      12.551 -44.382 -81.379 
ATOM   2773  C4'  DG A 135      12.897 -45.193 -80.147 
ATOM   2774  O4'  DG A 135      14.304 -45.568 -80.107 
ATOM   2775  C3'  DG A 135      12.663 -44.498 -78.806 
ATOM   2776  O3'  DG A 135      12.199 -45.460 -77.865 
ATOM   2777  C2'  DG A 135      14.048 -44.022 -78.369 
ATOM   2778  C1'  DG A 135      14.812 -45.265 -78.816 
ATOM   2779  N9   DG A 135      16.281 -45.054 -78.936 
ATOM   2780  C8   DG A 135      16.970 -43.927 -79.329 
ATOM   2781  N7   DG A 135      18.274 -44.070 -79.326 
ATOM   2782  C5   DG A 135      18.462 -45.384 -78.900 
ATOM   2783  C6   DG A 135      19.659 -46.118 -78.699 
ATOM   2784  O6   DG A 135      20.822 -45.753 -78.858 
ATOM   2785  N1   DG A 135      19.394 -47.423 -78.260 
ATOM   2786  C2   DG A 135      18.135 -47.950 -78.045 
ATOM   2787  N2   DG A 135      18.094 -49.217 -77.627 
ATOM   2788  N3   DG A 135      17.011 -47.260 -78.234 
ATOM   2789  C4   DG A 135      17.252 -45.993 -78.659 
ATOM   2790  P    DT A 136      11.054 -45.039 -76.827 
ATOM   2791  OP1  DT A 136       9.728 -45.180 -77.467 
ATOM   2792  OP2  DT A 136      11.363 -43.708 -76.261 
ATOM   2793  O5'  DT A 136      11.228 -46.157 -75.695 
ATOM   2794  C5'  DT A 136      11.715 -47.459 -76.070 
ATOM   2795  C4'  DT A 136      12.749 -47.934 -75.067 
ATOM   2796  O4'  DT A 136      14.095 -47.496 -75.409 
ATOM   2797  C3'  DT A 136      12.557 -47.446 -73.632 
ATOM   2798  O3'  DT A 136      12.932 -48.487 -72.738 
ATOM   2799  C2'  DT A 136      13.548 -46.293 -73.478 
ATOM   2800  C1'  DT A 136      14.695 -46.941 -74.248 
ATOM   2801  N1   DT A 136      15.744 -45.979 -74.684 
ATOM   2802  C2   DT A 136      17.041 -46.433 -74.701 
ATOM   2803  O2   DT A 136      17.350 -47.567 -74.380 
ATOM   2804  N3   DT A 136      17.986 -45.512 -75.110 
ATOM   2805  C4   DT A 136      17.747 -44.208 -75.493 
ATOM   2806  O4   DT A 136      18.676 -43.476 -75.840 
ATOM   2807  C5   DT A 136      16.356 -43.825 -75.442 
ATOM   2808  C7   DT A 136      16.008 -42.421 -75.844 
ATOM   2809  C6   DT A 136      15.416 -44.699 -75.048 
ATOM   2810  P    DC A 137      12.064 -48.724 -71.414 
ATOM   2811  OP1  DC A 137      10.890 -49.567 -71.735 
ATOM   2812  OP2  DC A 137      11.773 -47.423 -70.773 
ATOM   2813  O5'  DC A 137      13.090 -49.552 -70.507 
ATOM   2814  C5'  DC A 137      14.063 -50.397 -71.149 
ATOM   2815  C4'  DC A 137      15.416 -50.225 -70.488 
ATOM   2816  O4'  DC A 137      16.188 -49.141 -71.081 
ATOM   2817  C3'  DC A 137      15.391 -49.887 -68.998 
ATOM   2818  O3'  DC A 137      16.476 -50.546 -68.358 
ATOM   2819  C2'  DC A 137      15.635 -48.379 -68.938 
ATOM   2820  C1'  DC A 137      16.696 -48.329 -70.033 
ATOM   2821  N1   DC A 137      16.929 -46.962 -70.579 
ATOM   2822  C2   DC A 137      18.224 -46.631 -70.970 
ATOM   2823  O2   DC A 137      19.118 -47.476 -70.849 
ATOM   2824  N3   DC A 137      18.456 -45.390 -71.469 
ATOM   2825  C4   DC A 137      17.460 -44.503 -71.584 
ATOM   2826  N4   DC A 137      17.738 -43.305 -72.077 
ATOM   2827  C5   DC A 137      16.122 -44.823 -71.187 
ATOM   2828  C6   DC A 137      15.910 -46.068 -70.690 
ATOM   2829  P    DA A 138      16.251 -51.185 -66.907 
ATOM   2830  OP1  DA A 138      15.653 -52.532 -67.046 
ATOM   2831  OP2  DA A 138      15.509 -50.230 -66.055 
ATOM   2832  O5'  DA A 138      17.757 -51.316 -66.382 
ATOM   2833  C5'  DA A 138      18.814 -51.522 -67.337 
ATOM   2834  C4'  DA A 138      19.998 -50.637 -67.000 
ATOM   2835  O4'  DA A 138      19.901 -49.321 -67.615 
ATOM   2836  C3'  DA A 138      20.201 -50.336 -65.515 
ATOM   2837  O3'  DA A 138      21.596 -50.297 -65.240 
ATOM   2838  C2'  DA A 138      19.629 -48.931 -65.323 
ATOM   2839  C1'  DA A 138      20.170 -48.342 -66.623 
ATOM   2840  N9   DA A 138      19.500 -47.075 -67.030 
ATOM   2841  C8   DA A 138      18.195 -46.712 -66.859 
ATOM   2842  N7   DA A 138      17.913 -45.534 -67.324 
ATOM   2843  C5   DA A 138      19.118 -45.082 -67.842 
ATOM   2844  C6   DA A 138      19.485 -43.887 -68.483 
ATOM   2845  N6   DA A 138      18.629 -42.882 -68.721 
ATOM   2846  N1   DA A 138      20.768 -43.760 -68.871 
ATOM   2847  C2   DA A 138      21.612 -44.762 -68.632 
ATOM   2848  N3   DA A 138      21.387 -45.916 -68.046 
ATOM   2849  C4   DA A 138      20.096 -46.017 -67.667 
ATOM   2850  P    DC A 139      22.134 -50.929 -63.870 
ATOM   2851  OP1  DC A 139      22.314 -52.389 -64.033 
ATOM   2852  OP2  DC A 139      21.263 -50.502 -62.752 
ATOM   2853  O5'  DC A 139      23.563 -50.222 -63.737 
ATOM   2854  C5'  DC A 139      24.271 -49.848 -64.934 
ATOM   2855  C4'  DC A 139      24.861 -48.461 -64.776 
ATOM   2856  O4'  DC A 139      23.932 -47.414 -65.178 
ATOM   2857  C3'  DC A 139      25.266 -48.068 -63.355 
ATOM   2858  O3'  DC A 139      26.450 -47.283 -63.415 
ATOM   2859  C2'  DC A 139      24.123 -47.184 -62.857 
ATOM   2860  C1'  DC A 139      23.905 -46.424 -64.161 
ATOM   2861  N1   DC A 139      22.595 -45.721 -64.234 
ATOM   2862  C2   DC A 139      22.547 -44.505 -64.911 
ATOM   2863  O2   DC A 139      23.584 -44.063 -65.420 
ATOM   2864  N3   DC A 139      21.360 -43.847 -64.988 
ATOM   2865  C4   DC A 139      20.260 -44.359 -64.424 
ATOM   2866  N4   DC A 139      19.127 -43.680 -64.527 
ATOM   2867  C5   DC A 139      20.288 -45.608 -63.723 
ATOM   2868  C6   DC A 139      21.482 -46.249 -63.657 
ATOM   2869  P    DC A 140      27.582 -47.500 -62.303 
ATOM   2870  OP1  DC A 140      28.444 -48.639 -62.689 
ATOM   2871  OP2  DC A 140      26.954 -47.584 -60.966 
ATOM   2872  O5'  DC A 140      28.408 -46.134 -62.424 
ATOM   2873  C5'  DC A 140      28.468 -45.464 -63.697 
ATOM   2874  C4'  DC A 140      28.265 -43.974 -63.507 
ATOM   2875  O4'  DC A 140      26.859 -43.596 -63.542 
ATOM   2876  C3'  DC A 140      28.770 -43.396 -62.185 
ATOM   2877  O3'  DC A 140      29.305 -42.100 -62.423 
ATOM   2878  C2'  DC A 140      27.516 -43.253 -61.322 
ATOM   2879  C1'  DC A 140      26.594 -42.754 -62.431 
ATOM   2880  N1   DC A 140      25.146 -42.864 -62.101 
ATOM   2881  C2   DC A 140      24.292 -41.876 -62.588 
ATOM   2882  O2   DC A 140      24.767 -40.959 -63.266 
ATOM   2883  N3   DC A 140      22.968 -41.959 -62.297 
ATOM   2884  C4   DC A 140      22.493 -42.969 -61.559 
ATOM   2885  N4   DC A 140      21.194 -43.005 -61.303 
ATOM   2886  C5   DC A 140      23.354 -43.995 -61.048 
ATOM   2887  C6   DC A 140      24.674 -43.895 -61.349 
ATOM   2888  P    DC A 141      30.633 -41.655 -61.647 
ATOM   2889  OP1  DC A 141      31.822 -42.163 -62.368 
ATOM   2890  OP2  DC A 141      30.526 -42.036 -60.222 
ATOM   2891  O5'  DC A 141      30.559 -40.062 -61.785 
ATOM   2892  C5'  DC A 141      29.918 -39.490 -62.940 
ATOM   2893  C4'  DC A 141      29.028 -38.337 -62.520 
ATOM   2894  O4'  DC A 141      27.682 -38.772 -62.173 
ATOM   2895  C3'  DC A 141      29.490 -37.553 -61.293 
ATOM   2896  O3'  DC A 141      29.186 -36.176 -61.484 
ATOM   2897  C2'  DC A 141      28.630 -38.085 -60.147 
ATOM   2898  C1'  DC A 141      27.326 -38.180 -60.933 
ATOM   2899  N1   DC A 141      26.298 -39.042 -60.287 
ATOM   2900  C2   DC A 141      24.962 -38.676 -60.428 
ATOM   2901  O2   DC A 141      24.687 -37.661 -61.077 
ATOM   2902  N3   DC A 141      24.009 -39.449 -59.846 
ATOM   2903  C4   DC A 141      24.348 -40.542 -59.150 
ATOM   2904  N4   DC A 141      23.382 -41.262 -58.601 
ATOM   2905  C5   DC A 141      25.716 -40.936 -58.993 
ATOM   2906  C6   DC A 141      26.654 -40.150 -59.582 
ATOM   2907  P    DC A 142      30.237 -35.073 -60.994 
ATOM   2908  OP1  DC A 142      31.273 -34.880 -62.034 
ATOM   2909  OP2  DC A 142      30.730 -35.424 -59.644 
ATOM   2910  O5'  DC A 142      29.312 -33.772 -60.907 
ATOM   2911  C5'  DC A 142      28.185 -33.655 -61.795 
ATOM   2912  C4'  DC A 142      26.974 -33.150 -61.034 
ATOM   2913  O4'  DC A 142      26.203 -34.231 -60.436 
ATOM   2914  C3'  DC A 142      27.269 -32.216 -59.861 
ATOM   2915  O3'  DC A 142      26.255 -31.220 -59.798 
ATOM   2916  C2'  DC A 142      27.158 -33.103 -58.621 
ATOM   2917  C1'  DC A 142      25.939 -33.897 -59.082 
ATOM   2918  N1   DC A 142      25.727 -35.163 -58.326 
ATOM   2919  C2   DC A 142      24.416 -35.572 -58.099 
ATOM   2920  O2   DC A 142      23.491 -34.875 -58.531 
ATOM   2921  N3   DC A 142      24.201 -36.723 -57.411 
ATOM   2922  C4   DC A 142      25.232 -37.450 -56.960 
ATOM   2923  N4   DC A 142      24.971 -38.565 -56.295 
ATOM   2924  C5   DC A 142      26.589 -37.046 -57.182 
ATOM   2925  C6   DC A 142      26.781 -35.893 -57.872 
ATOM   2926  P    DA A 143      26.664 -29.717 -59.435 
ATOM   2927  OP1  DA A 143      27.125 -29.019 -60.657 
ATOM   2928  OP2  DA A 143      27.609 -29.721 -58.295 
ATOM   2929  O5'  DA A 143      25.260 -29.111 -58.966 
ATOM   2930  C5'  DA A 143      24.047 -29.635 -59.540 
ATOM   2931  C4'  DA A 143      23.007 -29.841 -58.456 
ATOM   2932  O4'  DA A 143      23.105 -31.154 -57.836 
ATOM   2933  C3'  DA A 143      23.074 -28.871 -57.277 
ATOM   2934  O3'  DA A 143      21.751 -28.573 -56.850 
ATOM   2935  C2'  DA A 143      23.777 -29.655 -56.169 
ATOM   2936  C1'  DA A 143      23.080 -30.987 -56.427 
ATOM   2937  N9   DA A 143      23.770 -32.154 -55.809 
ATOM   2938  C8   DA A 143      25.110 -32.353 -55.637 
ATOM   2939  N7   DA A 143      25.403 -33.477 -55.061 
ATOM   2940  C5   DA A 143      24.169 -34.069 -54.834 
ATOM   2941  C6   DA A 143      23.797 -35.290 -54.246 
ATOM   2942  N6   DA A 143      24.678 -36.175 -53.758 
ATOM   2943  N1   DA A 143      22.482 -35.569 -54.178 
ATOM   2944  C2   DA A 143      21.611 -34.686 -54.665 
ATOM   2945  N3   DA A 143      21.839 -33.521 -55.232 
ATOM   2946  C4   DA A 143      23.163 -33.265 -55.288 
ATOM   2947  P    DG A 144      21.396 -27.076 -56.406 
ATOM   2948  OP1  DG A 144      21.079 -26.266 -57.603 
ATOM   2949  OP2  DG A 144      22.469 -26.551 -55.533 
ATOM   2950  O5'  DG A 144      20.068 -27.309 -55.545 
ATOM   2951  C5'  DG A 144      19.204 -28.411 -55.878 
ATOM   2952  C4'  DG A 144      18.759 -29.120 -54.615 
ATOM   2953  O4'  DG A 144      19.689 -30.165 -54.207 
ATOM   2954  C3'  DG A 144      18.623 -28.242 -53.371 
ATOM   2955  O3'  DG A 144      17.509 -28.691 -52.609 
ATOM   2956  C2'  DG A 144      19.899 -28.505 -52.570 
ATOM   2957  C1'  DG A 144      19.957 -30.009 -52.822 
ATOM   2958  N9   DG A 144      21.290 -30.612 -52.539 
ATOM   2959  C8   DG A 144      22.546 -30.070 -52.710 
ATOM   2960  N7   DG A 144      23.524 -30.869 -52.361 
ATOM   2961  C5   DG A 144      22.871 -32.022 -51.927 
ATOM   2962  C6   DG A 144      23.402 -33.239 -51.427 
ATOM   2963  O6   DG A 144      24.577 -33.556 -51.262 
ATOM   2964  N1   DG A 144      22.384 -34.146 -51.102 
ATOM   2965  C2   DG A 144      21.030 -33.908 -51.242 
ATOM   2966  N2   DG A 144      20.219 -34.904 -50.876 
ATOM   2967  N3   DG A 144      20.534 -32.766 -51.712 
ATOM   2968  C4   DG A 144      21.508 -31.875 -52.031 
ATOM   2969  P    DA A 145      16.562 -27.609 -51.907 
ATOM   2970  OP1  DA A 145      15.562 -27.118 -52.882 
ATOM   2971  OP2  DA A 145      17.392 -26.574 -51.252 
ATOM   2972  O5'  DA A 145      15.836 -28.499 -50.793 
ATOM   2973  C5'  DA A 145      15.623 -29.900 -51.049 
ATOM   2974  C4'  DA A 145      15.969 -30.711 -49.817 
ATOM   2975  O4'  DA A 145      17.376 -31.087 -49.777 
ATOM   2976  C3'  DA A 145      15.734 -30.017 -48.476 
ATOM   2977  O3'  DA A 145      15.270 -30.978 -47.535 
ATOM   2978  C2'  DA A 145      17.119 -29.540 -48.039 
ATOM   2979  C1'  DA A 145      17.884 -30.783 -48.487 
ATOM   2980  N9   DA A 145      19.352 -30.572 -48.606 
ATOM   2981  C8   DA A 145      20.020 -29.446 -48.998 
ATOM   2982  N7   DA A 145      21.310 -29.575 -48.999 
ATOM   2983  C5   DA A 145      21.517 -30.880 -48.576 
ATOM   2984  C6   DA A 145      22.683 -31.635 -48.368 
ATOM   2985  N6   DA A 145      23.920 -31.157 -48.566 
ATOM   2986  N1   DA A 145      22.532 -32.904 -47.945 
ATOM   2987  C2   DA A 145      21.301 -33.373 -47.749 
ATOM   2988  N3   DA A 145      20.145 -32.767 -47.910 
ATOM   2989  C4   DA A 145      20.325 -31.499 -48.333 
ATOM   2990  P    DG A 146      14.126 -30.557 -46.497 
ATOM   2991  OP1  DG A 146      12.799 -30.698 -47.137 
ATOM   2992  OP2  DG A 146      14.435 -29.226 -45.931 
ATOM   2993  O5'  DG A 146      14.300 -31.675 -45.365 
ATOM   2994  C5'  DG A 146      14.787 -32.977 -45.740 
ATOM   2995  C4'  DG A 146      15.821 -33.452 -44.738 
ATOM   2996  O4'  DG A 146      17.167 -33.015 -45.079 
ATOM   2997  C3'  DG A 146      15.628 -32.964 -43.302 
ATOM   2998  O3'  DG A 146      16.003 -34.005 -42.408 
ATOM   2999  C2'  DG A 146      16.619 -31.811 -43.148 
ATOM   3000  C1'  DG A 146      17.766 -32.460 -43.918 
ATOM   3001  N9   DG A 146      18.816 -31.497 -44.354 
ATOM   3002  C8   DG A 146      18.682 -30.185 -44.752 
ATOM   3003  N7   DG A 146      19.814 -29.607 -45.076 
ATOM   3004  C5   DG A 146      20.764 -30.608 -44.877 
ATOM   3005  C6   DG A 146      22.172 -30.582 -45.060 
ATOM   3006  O6   DG A 146      22.880 -29.654 -45.442 
ATOM   3007  N1   DG A 146      22.753 -31.817 -44.741 
ATOM   3008  C2   DG A 146      22.064 -32.931 -44.302 
ATOM   3009  N2   DG A 146      22.803 -34.014 -44.051 
ATOM   3010  N3   DG A 146      20.744 -32.955 -44.131 
ATOM   3011  C4   DG A 146      20.166 -31.764 -44.437 
ATOM   3012  P    DA A 147      15.136 -34.242 -41.084 
ATOM   3013  OP1  DA A 147      13.962 -35.085 -41.405 
ATOM   3014  OP2  DA A 147      14.844 -32.941 -40.443 
ATOM   3015  O5'  DA A 147      16.162 -35.070 -40.177 
ATOM   3016  C5'  DA A 147      17.134 -35.915 -40.819 
ATOM   3017  C4'  DA A 147      18.487 -35.743 -40.158 
ATOM   3018  O4'  DA A 147      19.259 -34.659 -40.751 
ATOM   3019  C3'  DA A 147      18.462 -35.405 -38.668 
ATOM   3020  O3'  DA A 147      19.548 -36.064 -38.028 
ATOM   3021  C2'  DA A 147      18.707 -33.897 -38.608 
ATOM   3022  C1'  DA A 147      19.767 -33.847 -39.703 
ATOM   3023  N9   DA A 147      20.000 -32.480 -40.249 
ATOM   3024  C8   DA A 147      19.096 -31.472 -40.426 
ATOM   3025  N7   DA A 147      19.608 -30.390 -40.926 
ATOM   3026  C5   DA A 147      20.951 -30.702 -41.093 
ATOM   3027  C6   DA A 147      22.039 -29.965 -41.589 
ATOM   3028  N6   DA A 147      21.940 -28.702 -42.027 
ATOM   3029  N1   DA A 147      23.238 -30.576 -41.616 
ATOM   3030  C2   DA A 147      23.331 -31.831 -41.180 
ATOM   3031  N3   DA A 147      22.390 -32.614 -40.699 
ATOM   3032  C4   DA A 147      21.200 -31.979 -40.681 
ATOM   3033  P    DG A 148      19.322 -36.703 -36.577 
ATOM   3034  OP1  DG A 148      18.725 -38.050 -36.716 
ATOM   3035  OP2  DG A 148      18.580 -35.748 -35.725 
ATOM   3036  O5'  DG A 148      20.828 -36.834 -36.052 
ATOM   3037  C5'  DG A 148      21.886 -37.040 -37.008 
ATOM   3038  C4'  DG A 148      23.070 -36.155 -36.670 
ATOM   3039  O4'  DG A 148      22.973 -34.839 -37.285 
ATOM   3040  C3'  DG A 148      23.273 -35.854 -35.185 
ATOM   3041  O3'  DG A 148      24.667 -35.815 -34.910 
ATOM   3042  C2'  DG A 148      22.701 -34.449 -34.994 
ATOM   3043  C1'  DG A 148      23.241 -33.860 -36.293 
ATOM   3044  N9   DG A 148      22.572 -32.593 -36.700 
ATOM   3045  C8   DG A 148      21.258 -32.209 -36.536 
ATOM   3046  N7   DG A 148      20.987 -31.018 -37.010 
ATOM   3047  C5   DG A 148      22.207 -30.581 -37.525 
ATOM   3048  C6   DG A 148      22.542 -29.362 -38.169 
ATOM   3049  O6   DG A 148      21.821 -28.401 -38.422 
ATOM   3050  N1   DG A 148      23.896 -29.330 -38.532 
ATOM   3051  C2   DG A 148      24.805 -30.344 -38.304 
ATOM   3052  N2   DG A 148      26.052 -30.121 -38.728 
ATOM   3053  N3   DG A 148      24.489 -31.488 -37.700 
ATOM   3054  C4   DG A 148      23.180 -31.534 -37.341 
ATOM   3055  P    DA A 149      25.205 -36.447 -33.540 
ATOM   3056  OP1  DA A 149      25.385 -37.907 -33.703 
ATOM   3057  OP2  DA A 149      24.335 -36.020 -32.422 
ATOM   3058  O5'  DA A 149      26.635 -35.740 -33.407 
ATOM   3059  C5'  DA A 149      27.343 -35.366 -34.604 
ATOM   3060  C4'  DA A 149      27.932 -33.979 -34.446 
ATOM   3061  O4'  DA A 149      27.003 -32.932 -34.848 
ATOM   3062  C3'  DA A 149      28.337 -33.586 -33.025 
ATOM   3063  O3'  DA A 149      29.522 -32.801 -33.085 
ATOM   3064  C2'  DA A 149      27.194 -32.702 -32.527 
ATOM   3065  C1'  DA A 149      26.977 -31.942 -33.832 
ATOM   3066  N9   DA A 149      25.666 -31.239 -33.904 
ATOM   3067  C8   DA A 149      24.465 -31.628 -33.385 
ATOM   3068  N7   DA A 149      23.498 -30.795 -33.615 
ATOM   3069  C5   DA A 149      24.101 -29.777 -34.343 
ATOM   3070  C6   DA A 149      23.604 -28.585 -34.895 
ATOM   3071  N6   DA A 149      22.324 -28.200 -34.794 
ATOM   3072  N1   DA A 149      24.474 -27.799 -35.556 
ATOM   3073  C2   DA A 149      25.744 -28.187 -35.653 
ATOM   3074  N3   DA A 149      26.320 -29.271 -35.182 
ATOM   3075  C4   DA A 149      25.428 -30.040 -34.524 
ATOM   3076  P    DG A 150      30.654 -33.018 -31.973 
ATOM   3077  OP1  DG A 150      31.515 -34.157 -32.359 
ATOM   3078  OP2  DG A 150      30.026 -33.102 -30.637 
ATOM   3079  O5'  DG A 150      31.480 -31.652 -32.094 
ATOM   3080  C5'  DG A 150      31.539 -30.982 -33.367 
ATOM   3081  C4'  DG A 150      31.337 -29.492 -33.177 
ATOM   3082  O4'  DG A 150      29.931 -29.114 -33.212 
ATOM   3083  C3'  DG A 150      31.841 -28.914 -31.855 
ATOM   3084  O3'  DG A 150      32.376 -27.619 -32.093 
ATOM   3085  C2'  DG A 150      30.588 -28.771 -30.992 
ATOM   3086  C1'  DG A 150      29.666 -28.272 -32.101 
ATOM   3087  N9   DG A 150      28.217 -28.382 -31.771 
ATOM   3088  C8   DG A 150      27.563 -29.343 -31.031 
ATOM   3089  N7   DG A 150      26.271 -29.148 -30.927 
ATOM   3090  C5   DG A 150      26.054 -27.974 -31.648 
ATOM   3091  C6   DG A 150      24.851 -27.262 -31.894 
ATOM   3092  O6   DG A 150      23.711 -27.525 -31.520 
ATOM   3093  N1   DG A 150      25.083 -26.121 -32.674 
ATOM   3094  C2   DG A 150      26.314 -25.721 -33.153 
ATOM   3095  N2   DG A 150      26.325 -24.601 -33.880 
ATOM   3096  N3   DG A 150      27.442 -26.389 -32.923 
ATOM   3097  C4   DG A 150      27.235 -27.499 -32.167 
ATOM   3098  P    DT A 151      33.705 -27.174 -31.317 
ATOM   3099  OP1  DT A 151      34.894 -27.681 -32.038 
ATOM   3100  OP2  DT A 151      33.597 -27.554 -29.892 
ATOM   3101  O5'  DT A 151      33.631 -25.581 -31.455 
ATOM   3102  C5'  DT A 151      32.989 -25.008 -32.610 
ATOM   3103  C4'  DT A 151      32.099 -23.855 -32.191 
ATOM   3104  O4'  DT A 151      30.754 -24.290 -31.843 
ATOM   3105  C3'  DT A 151      32.561 -23.071 -30.963 
ATOM   3106  O3'  DT A 151      32.258 -21.695 -31.154 
ATOM   3107  C2'  DT A 151      31.701 -23.603 -29.817 
ATOM   3108  C1'  DT A 151      30.398 -23.698 -30.603 
ATOM   3109  N1   DT A 151      29.369 -24.560 -29.957 
ATOM   3110  C2   DT A 151      28.056 -24.186 -30.105 
ATOM   3111  O2   DT A 151      27.715 -23.198 -30.732 
ATOM   3112  N3   DT A 151      27.131 -25.009 -29.492 
ATOM   3113  C4   DT A 151      27.405 -26.146 -28.762 
ATOM   3114  O4   DT A 151      26.491 -26.803 -28.259 
ATOM   3115  C5   DT A 151      28.811 -26.458 -28.662 
ATOM   3116  C7   DT A 151      29.198 -27.681 -27.883 
ATOM   3117  C6   DT A 151      29.732 -25.676 -29.248 
ATOM   3118  P    DT A 152      33.309 -20.591 -30.664 
ATOM   3119  OP1  DT A 152      34.344 -20.398 -31.704 
ATOM   3120  OP2  DT A 152      33.802 -20.942 -29.314 
ATOM   3121  O5'  DT A 152      32.384 -19.290 -30.577 
ATOM   3122  C5'  DT A 152      31.256 -19.173 -31.465 
ATOM   3123  C4'  DT A 152      30.046 -18.668 -30.704 
ATOM   3124  O4'  DT A 152      29.274 -19.749 -30.106 
ATOM   3125  C3'  DT A 152      30.341 -17.734 -29.531 
ATOM   3126  O3'  DT A 152      29.326 -16.739 -29.468 
ATOM   3127  C2'  DT A 152      30.229 -18.621 -28.291 
ATOM   3128  C1'  DT A 152      29.011 -19.415 -28.752 
ATOM   3129  N1   DT A 152      28.799 -20.681 -27.996 
ATOM   3130  C2   DT A 152      27.499 -21.071 -27.781 
ATOM   3131  O2   DT A 152      26.541 -20.432 -28.178 
ATOM   3132  N3   DT A 152      27.343 -22.249 -27.076 
ATOM   3133  C4   DT A 152      28.354 -23.048 -26.582 
ATOM   3134  O4   DT A 152      28.090 -24.082 -25.964 
ATOM   3135  C5   DT A 152      29.682 -22.555 -26.858 
ATOM   3136  C7   DT A 152      30.840 -23.366 -26.354 
ATOM   3137  C6   DT A 152      29.864 -21.414 -27.540 
ATOM   3138  P    DC A 153      29.736 -15.235 -29.105 
ATOM   3139  OP1  DC A 153      30.196 -14.537 -30.327 
ATOM   3140  OP2  DC A 153      30.680 -15.239 -27.965 
ATOM   3141  O5'  DC A 153      28.332 -14.629 -28.636 
ATOM   3142  C5'  DC A 153      27.119 -15.153 -29.210 
ATOM   3143  C4'  DC A 153      26.079 -15.359 -28.126 
ATOM   3144  O4'  DC A 153      26.177 -16.672 -27.506 
ATOM   3145  C3'  DC A 153      26.146 -14.389 -26.947 
ATOM   3146  O3'  DC A 153      24.822 -14.091 -26.520 
ATOM   3147  C2'  DC A 153      26.848 -15.173 -25.839 
ATOM   3148  C1'  DC A 153      26.151 -16.505 -26.097 
ATOM   3149  N1   DC A 153      26.842 -17.672 -25.479 
ATOM   3150  C2   DC A 153      26.053 -18.715 -25.002 
ATOM   3151  O2   DC A 153      24.823 -18.631 -25.111 
ATOM   3152  N3   DC A 153      26.662 -19.788 -24.435 
ATOM   3153  C4   DC A 153      27.997 -19.841 -24.337 
ATOM   3154  N4   DC A 153      28.544 -20.908 -23.776 
ATOM   3155  C5   DC A 153      28.827 -18.777 -24.821 
ATOM   3156  C6   DC A 153      28.198 -17.715 -25.384 
ATOM   3157  P    DC A 154      24.468 -12.594 -26.076 
ATOM   3158  OP1  DC A 154      24.150 -11.784 -27.273 
ATOM   3159  OP2  DC A 154      25.541 -12.069 -25.203 
ATOM   3160  O5'  DC A 154      23.139 -12.827 -25.215 
ATOM   3161  C5'  DC A 154      22.276 -13.929 -25.548 
ATOM   3162  C4'  DC A 154      21.831 -14.638 -24.285 
ATOM   3163  O4'  DC A 154      22.760 -15.683 -23.877 
ATOM   3164  C3'  DC A 154      21.695 -13.760 -23.041 
ATOM   3165  O3'  DC A 154      20.581 -14.209 -22.279 
ATOM   3166  C2'  DC A 154      22.970 -14.023 -22.240 
ATOM   3167  C1'  DC A 154      23.029 -15.527 -22.492 
ATOM   3168  N1   DC A 154      24.362 -16.130 -22.209 
ATOM   3169  C2   DC A 154      24.393 -17.424 -21.695 
ATOM   3170  O2   DC A 154      23.325 -18.013 -21.498 
ATOM   3171  N3   DC A 154      25.598 -17.990 -21.430 
ATOM   3172  C4   DC A 154      26.734 -17.318 -21.658 
ATOM   3173  N4   DC A 154      27.884 -17.914 -21.383 
ATOM   3174  C5   DC A 154      26.723 -15.986 -22.185 
ATOM   3175  C6   DC A 154      25.509 -15.437 -22.443 
ATOM   3176  P    DA A 155      19.634 -13.127 -21.577 
ATOM   3177  OP1  DA A 155      18.633 -12.636 -22.552 
ATOM   3178  OP2  DA A 155      20.464 -12.092 -20.922 
ATOM   3179  O5'  DA A 155      18.908 -14.017 -20.463 
ATOM   3180  C5'  DA A 155      18.694 -15.418 -20.720 
ATOM   3181  C4'  DA A 155      19.040 -16.229 -19.487 
ATOM   3182  O4'  DA A 155      20.447 -16.605 -19.447 
ATOM   3183  C3'  DA A 155      18.806 -15.535 -18.146 
ATOM   3184  O3'  DA A 155      18.342 -16.496 -17.205 
ATOM   3185  C2'  DA A 155      20.191 -15.058 -17.709 
ATOM   3186  C1'  DA A 155      20.955 -16.301 -18.157 
ATOM   3187  N9   DA A 155      22.424 -16.090 -18.276 
ATOM   3188  C8   DA A 155      23.091 -14.964 -18.669 
ATOM   3189  N7   DA A 155      24.382 -15.093 -18.669 
ATOM   3190  C5   DA A 155      24.588 -16.399 -18.247 
ATOM   3191  C6   DA A 155      25.755 -17.153 -18.038 
ATOM   3192  N6   DA A 155      26.991 -16.675 -18.237 
ATOM   3193  N1   DA A 155      25.603 -18.422 -17.615 
ATOM   3194  C2   DA A 155      24.373 -18.891 -17.419 
ATOM   3195  N3   DA A 155      23.216 -18.285 -17.580 
ATOM   3196  C4   DA A 155      23.396 -17.017 -18.003 
ATOM   3197  P    DA A 156      17.197 -16.075 -16.167 
ATOM   3198  OP1  DA A 156      15.871 -16.216 -16.808 
ATOM   3199  OP2  DA A 156      17.506 -14.744 -15.601 
ATOM   3200  O5'  DA A 156      17.372 -17.193 -15.035 
ATOM   3201  C5'  DA A 156      17.858 -18.495 -15.410 
ATOM   3202  C4'  DA A 156      18.892 -18.970 -14.408 
ATOM   3203  O4'  DA A 156      20.238 -18.533 -14.750 
ATOM   3204  C3'  DA A 156      18.700 -18.482 -12.972 
ATOM   3205  O3'  DA A 156      19.075 -19.523 -12.078 
ATOM   3206  C2'  DA A 156      19.691 -17.329 -12.819 
ATOM   3207  C1'  DA A 156      20.838 -17.978 -13.589 
ATOM   3208  N9   DA A 156      21.887 -17.015 -14.024 
ATOM   3209  C8   DA A 156      21.736 -15.716 -14.417 
ATOM   3210  N7   DA A 156      22.848 -15.132 -14.739 
ATOM   3211  C5   DA A 156      23.809 -16.116 -14.547 
ATOM   3212  C6   DA A 156      25.204 -16.124 -14.718 
ATOM   3213  N6   DA A 156      25.904 -15.062 -15.141 
ATOM   3214  N1   DA A 156      25.855 -17.268 -14.436 
ATOM   3215  C2   DA A 156      25.154 -18.320 -14.016 
ATOM   3216  N3   DA A 156      23.859 -18.430 -13.820 
ATOM   3217  C4   DA A 156      23.230 -17.272 -14.109 
ATOM   3218  P    DC A 157      18.207 -19.760 -10.754 
ATOM   3219  OP1  DC A 157      17.033 -20.603 -11.075 
ATOM   3220  OP2  DC A 157      17.916 -18.459 -10.113 
ATOM   3221  O5'  DC A 157      19.233 -20.588  -9.847 
ATOM   3222  C5'  DC A 157      20.206 -21.434 -10.489 
ATOM   3223  C4'  DC A 157      21.559 -21.261  -9.828 
ATOM   3224  O4'  DC A 157      22.331 -20.177 -10.421 
ATOM   3225  C3'  DC A 157      21.534 -20.923  -8.338 
ATOM   3226  O3'  DC A 157      22.620 -21.582  -7.698 
ATOM   3227  C2'  DC A 157      21.778 -19.415  -8.278 
ATOM   3228  C1'  DC A 157      22.839 -19.365  -9.373 
ATOM   3229  N1   DC A 157      23.072 -17.999  -9.919 
ATOM   3230  C2   DC A 157      24.367 -17.667 -10.310 
ATOM   3231  O2   DC A 157      25.261 -18.513 -10.189 
ATOM   3232  N3   DC A 157      24.599 -16.426 -10.809 
ATOM   3233  C4   DC A 157      23.603 -15.539 -10.924 
ATOM   3234  N4   DC A 157      23.881 -14.341 -11.417 
ATOM   3235  C5   DC A 157      22.265 -15.859 -10.527 
ATOM   3236  C6   DC A 157      22.053 -17.104 -10.030 
ATOM   3237  P    DA A 158      22.394 -22.221  -6.248 
ATOM   3238  OP1  DA A 158      21.796 -23.568  -6.386 
ATOM   3239  OP2  DA A 158      21.652 -21.266  -5.395 
ATOM   3240  O5'  DA A 158      23.900 -22.352  -5.722 
ATOM   3241  C5'  DA A 158      24.958 -22.558  -6.678 
ATOM   3242  C4'  DA A 158      26.141 -21.674  -6.340 
ATOM   3243  O4'  DA A 158      26.044 -20.357  -6.955 
ATOM   3244  C3'  DA A 158      26.344 -21.372  -4.855 
ATOM   3245  O3'  DA A 158      27.739 -21.334  -4.580 
ATOM   3246  C2'  DA A 158      25.772 -19.967  -4.664 
ATOM   3247  C1'  DA A 158      26.313 -19.378  -5.963 
ATOM   3248  N9   DA A 158      25.643 -18.111  -6.370 
ATOM   3249  C8   DA A 158      24.338 -17.748  -6.199 
ATOM   3250  N7   DA A 158      24.056 -16.570  -6.664 
ATOM   3251  C5   DA A 158      25.261 -16.118  -7.182 
ATOM   3252  C6   DA A 158      25.628 -14.923  -7.823 
ATOM   3253  N6   DA A 158      24.772 -13.918  -8.061 
ATOM   3254  N1   DA A 158      26.911 -14.797  -8.211 
ATOM   3255  C2   DA A 158      27.755 -15.798  -7.972 
ATOM   3256  N3   DA A 158      27.530 -16.952  -7.386 
ATOM   3257  C4   DA A 158      26.240 -17.054  -7.007 
ATOM   3258  P    DC A 159      28.277 -21.965  -3.210 
ATOM   3259  OP1  DC A 159      28.457 -23.425  -3.374 
ATOM   3260  OP2  DC A 159      27.406 -21.538  -2.092 
ATOM   3261  O5'  DC A 159      29.706 -21.258  -3.077 
ATOM   3262  C5'  DC A 159      30.414 -20.885  -4.274 
ATOM   3263  C4'  DC A 159      31.004 -19.497  -4.116 
ATOM   3264  O4'  DC A 159      30.075 -18.450  -4.518 
ATOM   3265  C3'  DC A 159      31.409 -19.104  -2.695 
ATOM   3266  O3'  DC A 159      32.594 -18.319  -2.755 
ATOM   3267  C2'  DC A 159      30.266 -18.221  -2.197 
ATOM   3268  C1'  DC A 159      30.048 -17.460  -3.502 
ATOM   3269  N1   DC A 159      28.738 -16.757  -3.575 
ATOM   3270  C2   DC A 159      28.690 -15.541  -4.252 
ATOM   3271  O2   DC A 159      29.727 -15.100  -4.760 
ATOM   3272  N3   DC A 159      27.503 -14.884  -4.328 
ATOM   3273  C4   DC A 159      26.403 -15.395  -3.765 
ATOM   3274  N4   DC A 159      25.270 -14.717  -3.867 
ATOM   3275  C5   DC A 159      26.431 -16.644  -3.063 
ATOM   3276  C6   DC A 159      27.625 -17.286  -2.997 
ATOM   3277  P    DA A 160      33.725 -18.536  -1.643 
ATOM   3278  OP1  DA A 160      34.587 -19.675  -2.029 
ATOM   3279  OP2  DA A 160      33.097 -18.620  -0.307 
ATOM   3280  O5'  DA A 160      34.551 -17.170  -1.764 
ATOM   3281  C5'  DA A 160      34.611 -16.500  -3.037 
ATOM   3282  C4'  DA A 160      34.408 -15.010  -2.848 
ATOM   3283  O4'  DA A 160      33.002 -14.632  -2.882 
ATOM   3284  C3'  DA A 160      34.913 -14.433  -1.525 
ATOM   3285  O3'  DA A 160      35.448 -13.137  -1.763 
ATOM   3286  C2'  DA A 160      33.659 -14.289  -0.662 
ATOM   3287  C1'  DA A 160      32.737 -13.790  -1.771 
ATOM   3288  N9   DA A 160      31.289 -13.900  -1.441 
ATOM   3289  C8   DA A 160      30.658 -14.861  -0.706 
ATOM   3290  N7   DA A 160      29.378 -14.680  -0.594 
ATOM   3291  C5   DA A 160      29.141 -13.514  -1.307 
ATOM   3292  C6   DA A 160      27.970 -12.785  -1.570 
ATOM   3293  N6   DA A 160      26.759 -13.143  -1.122 
ATOM   3294  N1   DA A 160      28.089 -11.668  -2.313 
ATOM   3295  C2   DA A 160      29.295 -11.317  -2.757 
ATOM   3296  N3   DA A 160      30.452 -11.914  -2.577 
ATOM   3297  C4   DA A 160      30.306 -13.028  -1.829 
ATOM   3298  P    DC A 161      36.776 -12.692  -0.987 
ATOM   3299  OP1  DC A 161      37.965 -13.199  -1.708 
ATOM   3300  OP2  DC A 161      36.669 -13.072   0.438 
ATOM   3301  O5'  DC A 161      36.702 -11.099  -1.125 
ATOM   3302  C5'  DC A 161      36.061 -10.526  -2.280 
ATOM   3303  C4'  DC A 161      35.171  -9.373  -1.861 
ATOM   3304  O4'  DC A 161      33.825  -9.808  -1.513 
ATOM   3305  C3'  DC A 161      35.633  -8.589  -0.633 
ATOM   3306  O3'  DC A 161      35.329  -7.213  -0.824 
ATOM   3307  C2'  DC A 161      34.773  -9.121   0.513 
ATOM   3308  C1'  DC A 161      33.469  -9.216  -0.273 
ATOM   3309  N1   DC A 161      32.441 -10.078   0.373 
ATOM   3310  C2   DC A 161      31.105  -9.712   0.232 
ATOM   3311  O2   DC A 161      30.830  -8.697  -0.418 
ATOM   3312  N3   DC A 161      30.152 -10.485   0.814 
ATOM   3313  C4   DC A 161      30.491 -11.578   1.510 
ATOM   3314  N4   DC A 161      29.525 -12.299   2.059 
ATOM   3315  C5   DC A 161      31.859 -11.972   1.667 
ATOM   3316  C6   DC A 161      32.797 -11.187   1.078 
ATOM   3317  P    DA A 162      36.380  -6.110  -0.335 
ATOM   3318  OP1  DA A 162      37.416  -5.916  -1.374 
ATOM   3319  OP2  DA A 162      36.874  -6.460   1.016 
ATOM   3320  O5'  DA A 162      35.455  -4.808  -0.247 
ATOM   3321  C5'  DA A 162      34.328  -4.691  -1.135 
ATOM   3322  C4'  DA A 162      33.118  -4.186  -0.374 
ATOM   3323  O4'  DA A 162      32.346  -5.267   0.224 
ATOM   3324  C3'  DA A 162      33.413  -3.252   0.799 
ATOM   3325  O3'  DA A 162      32.398  -2.257   0.862 
ATOM   3326  C2'  DA A 162      33.301  -4.139   2.039 
ATOM   3327  C1'  DA A 162      32.082  -4.933   1.578 
ATOM   3328  N9   DA A 162      31.871  -6.199   2.334 
ATOM   3329  C8   DA A 162      32.809  -7.043   2.854 
ATOM   3330  N7   DA A 162      32.309  -8.072   3.465 
ATOM   3331  C5   DA A 162      30.937  -7.900   3.341 
ATOM   3332  C6   DA A 162      29.842  -8.661   3.783 
ATOM   3333  N6   DA A 162      29.967  -9.806   4.471 
ATOM   3334  N1   DA A 162      28.611  -8.204   3.491 
ATOM   3335  C2   DA A 162      28.494  -7.067   2.806 
ATOM   3336  N3   DA A 162      29.437  -6.275   2.345 
ATOM   3337  C4   DA A 162      30.658  -6.755   2.651 
ATOM   3338  P    DT A 163      32.807  -0.753   1.225 
ATOM   3339  OP1  DT A 163      33.268  -0.055   0.003 
ATOM   3340  OP2  DT A 163      33.752  -0.757   2.364 
ATOM   3341  O5'  DT A 163      31.403  -0.147   1.694 
ATOM   3342  C5'  DT A 163      30.190  -0.671   1.120 
ATOM   3343  C4'  DT A 163      29.150  -0.877   2.204 
ATOM   3344  O4'  DT A 163      29.248  -2.190   2.824 
ATOM   3345  C3'  DT A 163      29.217   0.093   3.383 
ATOM   3346  O3'  DT A 163      27.894   0.391   3.809 
ATOM   3347  C2'  DT A 163      29.920  -0.691   4.490 
ATOM   3348  C1'  DT A 163      29.223  -2.023   4.233 
ATOM   3349  N1   DT A 163      29.913  -3.190   4.851 
ATOM   3350  C2   DT A 163      29.121  -4.211   5.316 
ATOM   3351  O2   DT A 163      27.904  -4.194   5.242 
ATOM   3352  N3   DT A 163      29.795  -5.275   5.883 
ATOM   3353  C4   DT A 163      31.163  -5.399   6.018 
ATOM   3354  O4   DT A 163      31.653  -6.400   6.543 
ATOM   3355  C5   DT A 163      31.910  -4.276   5.500 
ATOM   3356  C7   DT A 163      33.405  -4.330   5.608 
ATOM   3357  C6   DT A 163      31.279  -3.229   4.944 
ATOM   3358  P    DT A 164      27.539   1.887   4.254 
ATOM   3359  OP1  DT A 164      27.222   2.698   3.057 
ATOM   3360  OP2  DT A 164      28.612   2.413   5.127 
ATOM   3361  O5'  DT A 164      26.211   1.655   5.114 
ATOM   3362  C5'  DT A 164      25.347   0.552   4.781 
ATOM   3363  C4'  DT A 164      24.902  -0.157   6.045 
ATOM   3364  O4'  DT A 164      25.832  -1.201   6.453 
ATOM   3365  C3'  DT A 164      24.766   0.722   7.289 
ATOM   3366  O3'  DT A 164      23.652   0.273   8.051 
ATOM   3367  C2'  DT A 164      26.042   0.458   8.090 
ATOM   3368  C1'  DT A 164      26.101  -1.045   7.838 
ATOM   3369  N1   DT A 164      27.433  -1.648   8.121 
ATOM   3370  C2   DT A 164      27.447  -2.925   8.627 
ATOM   3371  O2   DT A 164      26.432  -3.563   8.845 
ATOM   3372  N3   DT A 164      28.701  -3.450   8.878 
ATOM   3373  C4   DT A 164      29.910  -2.819   8.669 
ATOM   3374  O4   DT A 164      30.969  -3.392   8.932 
ATOM   3375  C5   DT A 164      29.792  -1.482   8.136 
ATOM   3376  C7   DT A 164      31.061  -0.723   7.879 
ATOM   3377  C6   DT A 164      28.586  -0.947   7.883 
ATOM   3378  P    DA A 165      22.705   1.355   8.753 
ATOM   3379  OP1  DA A 165      21.705   1.846   7.778 
ATOM   3380  OP2  DA A 165      23.535   2.390   9.408 
ATOM   3381  O5'  DA A 165      21.979   0.465   9.867 
ATOM   3382  C5'  DA A 165      21.766  -0.936   9.610 
ATOM   3383  C4'  DA A 165      22.112  -1.747  10.843 
ATOM   3384  O4'  DA A 165      23.519  -2.123  10.883 
ATOM   3385  C3'  DA A 165      21.878  -1.053  12.184 
ATOM   3386  O3'  DA A 165      21.413  -2.014  13.125 
ATOM   3387  C2'  DA A 165      23.263  -0.576  12.621 
ATOM   3388  C1'  DA A 165      24.027  -1.819  12.173 
ATOM   3389  N9   DA A 165      25.496  -1.608  12.054 
ATOM   3390  C8   DA A 165      26.163  -0.482  11.661 
ATOM   3391  N7   DA A 165      27.453  -0.611  11.661 
ATOM   3392  C5   DA A 165      27.660  -1.917  12.083 
ATOM   3393  C6   DA A 165      28.826  -2.671  12.292 
ATOM   3394  N6   DA A 165      30.063  -2.193  12.093 
ATOM   3395  N1   DA A 165      28.675  -3.940  12.715 
ATOM   3396  C2   DA A 165      27.444  -4.410  12.911 
ATOM   3397  N3   DA A 165      26.288  -3.803  12.750 
ATOM   3398  C4   DA A 165      26.468  -2.535  12.327 
ATOM   3399  P    DT A 166      20.269  -1.593  14.163 
ATOM   3400  OP1  DT A 166      18.942  -1.734  13.522 
ATOM   3401  OP2  DT A 166      20.578  -0.262  14.729 
ATOM   3402  O5'  DT A 166      20.443  -2.712  15.295 
ATOM   3403  C5'  DT A 166      20.930  -4.013  14.920 
ATOM   3404  C4'  DT A 166      21.964  -4.488  15.922 
ATOM   3405  O4'  DT A 166      23.310  -4.051  15.580 
ATOM   3406  C3'  DT A 166      21.771  -4.001  17.358 
ATOM   3407  O3'  DT A 166      22.147  -5.042  18.252 
ATOM   3408  C2'  DT A 166      22.762  -2.847  17.511 
ATOM   3409  C1'  DT A 166      23.909  -3.496  16.741 
ATOM   3410  N1   DT A 166      24.959  -2.533  16.306 
ATOM   3411  C2   DT A 166      26.255  -2.987  16.289 
ATOM   3412  O2   DT A 166      26.565  -4.121  16.610 
ATOM   3413  N3   DT A 166      27.201  -2.066  15.880 
ATOM   3414  C4   DT A 166      26.962  -0.762  15.496 
ATOM   3415  O4   DT A 166      27.891  -0.031  15.150 
ATOM   3416  C5   DT A 166      25.570  -0.379  15.548 
ATOM   3417  C7   DT A 166      25.223   1.025  15.146 
ATOM   3418  C6   DT A 166      24.631  -1.254  15.941 
ATOM   3419  P    DA A 167      21.279  -5.278  19.576 
ATOM   3420  OP1  DA A 167      20.105  -6.121  19.255 
ATOM   3421  OP2  DA A 167      20.987  -3.977  20.217 
ATOM   3422  O5'  DA A 167      22.305  -6.106  20.482 
ATOM   3423  C5'  DA A 167      23.277  -6.952  19.841 
ATOM   3424  C4'  DA A 167      24.630  -6.779  20.501 
ATOM   3425  O4'  DA A 167      25.403  -5.695  19.909 
ATOM   3426  C3'  DA A 167      24.605  -6.441  21.992 
ATOM   3427  O3'  DA A 167      25.691  -7.100  22.632 
ATOM   3428  C2'  DA A 167      24.850  -4.933  22.052 
ATOM   3429  C1'  DA A 167      25.910  -4.883  20.957 
ATOM   3430  N9   DA A 167      26.143  -3.517  20.411 
ATOM   3431  C8   DA A 167      25.239  -2.509  20.234 
ATOM   3432  N7   DA A 167      25.751  -1.426  19.734 
ATOM   3433  C5   DA A 167      27.094  -1.738  19.567 
ATOM   3434  C6   DA A 167      28.182  -1.001  19.071 
ATOM   3435  N6   DA A 167      28.083   0.262  18.633 
ATOM   3436  N1   DA A 167      29.381  -1.612  19.043 
ATOM   3437  C2   DA A 167      29.474  -2.868  19.480 
ATOM   3438  N3   DA A 167      28.533  -3.650  19.961 
ATOM   3439  C4   DA A 167      27.343  -3.015  19.979 
ATOM   3440  P    DG A 168      25.465  -7.739  24.082 
ATOM   3441  OP1  DG A 168      24.868  -9.086  23.944 
ATOM   3442  OP2  DG A 168      24.723  -6.784  24.935 
ATOM   3443  O5'  DG A 168      26.971  -7.870  24.608 
ATOM   3444  C5'  DG A 168      28.029  -8.076  23.652 
ATOM   3445  C4'  DG A 168      29.213  -7.192  23.990 
ATOM   3446  O4'  DG A 168      29.116  -5.875  23.375 
ATOM   3447  C3'  DG A 168      29.416  -6.890  25.475 
ATOM   3448  O3'  DG A 168      30.811  -6.852  25.750 
ATOM   3449  C2'  DG A 168      28.844  -5.485  25.666 
ATOM   3450  C1'  DG A 168      29.384  -4.896  24.367 
ATOM   3451  N9   DG A 168      28.715  -3.629  23.960 
ATOM   3452  C8   DG A 168      27.401  -3.245  24.124 
ATOM   3453  N7   DG A 168      27.130  -2.054  23.650 
ATOM   3454  C5   DG A 168      28.350  -1.617  23.135 
ATOM   3455  C6   DG A 168      28.685  -0.398  22.491 
ATOM   3456  O6   DG A 168      27.964   0.563  22.238 
ATOM   3457  N1   DG A 168      30.039  -0.366  22.127 
ATOM   3458  C2   DG A 168      30.948  -1.380  22.356 
ATOM   3459  N2   DG A 168      32.195  -1.157  21.932 
ATOM   3460  N3   DG A 168      30.632  -2.524  22.960 
ATOM   3461  C4   DG A 168      29.323  -2.570  23.319 
ATOM   3462  P    DA A 169      31.348  -7.483  27.120 
ATOM   3463  OP1  DA A 169      31.528  -8.943  26.956 
ATOM   3464  OP2  DA A 169      30.478  -7.057  28.237 
ATOM   3465  O5'  DA A 169      32.778  -6.776  27.253 
ATOM   3466  C5'  DA A 169      33.486  -6.403  26.056 
ATOM   3467  C4'  DA A 169      34.075  -5.015  26.214 
ATOM   3468  O4'  DA A 169      33.146  -3.969  25.812 
ATOM   3469  C3'  DA A 169      34.480  -4.623  27.635 
ATOM   3470  O3'  DA A 169      35.665  -3.837  27.575 
ATOM   3471  C2'  DA A 169      33.337  -3.739  28.133 
ATOM   3472  C1'  DA A 169      33.120  -2.978  26.828 
ATOM   3473  N9   DA A 169      31.809  -2.275  26.755 
ATOM   3474  C8   DA A 169      30.608  -2.664  27.275 
ATOM   3475  N7   DA A 169      29.641  -1.831  27.044 
ATOM   3476  C5   DA A 169      30.244  -0.813  26.317 
ATOM   3477  C6   DA A 169      29.747   0.379  25.765 
ATOM   3478  N6   DA A 169      28.467   0.763  25.866 
ATOM   3479  N1   DA A 169      30.617   1.165  25.103 
ATOM   3480  C2   DA A 169      31.887   0.777  25.006 
ATOM   3481  N3   DA A 169      32.463  -0.307  25.478 
ATOM   3482  C4   DA A 169      31.571  -1.076  26.136 
ATOM   3483  P    DT A 170      36.797  -4.054  28.686 
ATOM   3484  OP1  DT A 170      37.658  -5.193  28.301 
ATOM   3485  OP2  DT A 170      36.169  -4.138  30.023 
ATOM   3486  O5'  DT A 170      37.623  -2.688  28.566 
ATOM   3487  C5'  DT A 170      37.682  -2.018  27.293 
ATOM   3488  C4'  DT A 170      37.480  -0.528  27.482 
ATOM   3489  O4'  DT A 170      36.074  -0.150  27.448 
ATOM   3490  C3'  DT A 170      37.984   0.049  28.805 
ATOM   3491  O3'  DT A 170      38.519   1.345  28.567 
ATOM   3492  C2'  DT A 170      36.731   0.193  29.668 
ATOM   3493  C1'  DT A 170      35.809   0.692  28.559 
ATOM   3494  N1   DT A 170      34.360   0.582  28.889 
ATOM   3495  C2   DT A 170      33.531   1.564  28.401 
ATOM   3496  O2   DT A 170      33.933   2.495  27.726 
ATOM   3497  N3   DT A 170      32.196   1.428  28.728 
ATOM   3498  C4   DT A 170      31.636   0.418  29.482 
ATOM   3499  O4   DT A 170      30.424   0.403  29.709 
ATOM   3500  C5   DT A 170      32.585  -0.565  29.949 
ATOM   3501  C7   DT A 170      32.059  -1.700  30.777 
ATOM   3502  C6   DT A 170      33.889  -0.458  29.646 
ATOM   3503  P    DT A 171      39.848   1.790  29.343 
ATOM   3504  OP1  DT A 171      41.037   1.283  28.622 
ATOM   3505  OP2  DT A 171      39.740   1.410  30.768 
ATOM   3506  O5'  DT A 171      39.774   3.383  29.205 
ATOM   3507  C5'  DT A 171      39.133   3.955  28.050 
ATOM   3508  C4'  DT A 171      38.242   5.109  28.469 
ATOM   3509  O4'  DT A 171      36.897   4.674  28.817 
ATOM   3510  C3'  DT A 171      38.704   5.893  29.697 
ATOM   3511  O3'  DT A 171      38.401   7.269  29.506 
ATOM   3512  C2'  DT A 171      37.844   5.361  30.843 
ATOM   3513  C1'  DT A 171      36.541   5.266  30.056 
ATOM   3514  N1   DT A 171      35.512   4.404  30.702 
ATOM   3515  C2   DT A 171      34.199   4.778  30.554 
ATOM   3516  O2   DT A 171      33.858   5.766  29.928 
ATOM   3517  N3   DT A 171      33.274   3.955  31.168 
ATOM   3518  C4   DT A 171      33.549   2.817  31.898 
ATOM   3519  O4   DT A 171      32.634   2.161  32.401 
ATOM   3520  C5   DT A 171      34.954   2.505  31.998 
ATOM   3521  C7   DT A 171      35.341   1.282  32.777 
ATOM   3522  C6   DT A 171      35.875   3.288  31.412 
ATOM   3523  P    DA A 172      39.452   8.372  29.995 
ATOM   3524  OP1  DA A 172      40.487   8.566  28.956 
ATOM   3525  OP2  DA A 172      39.945   8.022  31.346 
ATOM   3526  O5'  DA A 172      38.527   9.674  30.083 
ATOM   3527  C5'  DA A 172      37.399   9.790  29.195 
ATOM   3528  C4'  DA A 172      36.189  10.296  29.956 
ATOM   3529  O4'  DA A 172      35.417   9.215  30.554 
ATOM   3530  C3'  DA A 172      36.484  11.230  31.129 
ATOM   3531  O3'  DA A 172      35.469  12.225  31.192 
ATOM   3532  C2'  DA A 172      36.372  10.343  32.369 
ATOM   3533  C1'  DA A 172      35.154   9.549  31.908 
ATOM   3534  N9   DA A 172      34.942   8.283  32.664 
ATOM   3535  C8   DA A 172      35.880   7.439  33.184 
ATOM   3536  N7   DA A 172      35.380   6.410  33.795 
ATOM   3537  C5   DA A 172      34.008   6.582  33.671 
ATOM   3538  C6   DA A 172      32.914   5.821  34.113 
ATOM   3539  N6   DA A 172      33.039   4.676  34.801 
ATOM   3540  N1   DA A 172      31.682   6.278  33.821 
ATOM   3541  C2   DA A 172      31.565   7.415  33.136 
ATOM   3542  N3   DA A 172      32.508   8.207  32.675 
ATOM   3543  C4   DA A 172      33.730   7.727  32.981 
ATOM   3544  P    DC A 173      35.879  13.729  31.555 
ATOM   3545  OP1  DC A 173      36.339  14.427  30.333 
ATOM   3546  OP2  DC A 173      36.823  13.725  32.694 
ATOM   3547  O5'  DC A 173      34.475  14.335  32.024 
ATOM   3548  C5'  DC A 173      33.262  13.811  31.450 
ATOM   3549  C4'  DC A 173      32.222  13.605  32.533 
ATOM   3550  O4'  DC A 173      32.320  12.291  33.154 
ATOM   3551  C3'  DC A 173      32.289  14.575  33.712 
ATOM   3552  O3'  DC A 173      30.965  14.873  34.139 
ATOM   3553  C2'  DC A 173      32.991  13.791  34.820 
ATOM   3554  C1'  DC A 173      32.294  12.459  34.563 
ATOM   3555  N1   DC A 173      32.985  11.292  35.181 
ATOM   3556  C2   DC A 173      32.196  10.249  35.657 
ATOM   3557  O2   DC A 173      30.966  10.333  35.549 
ATOM   3558  N3   DC A 173      32.806   9.176  36.225 
ATOM   3559  C4   DC A 173      34.140   9.123  36.323 
ATOM   3560  N4   DC A 173      34.687   8.056  36.884 
ATOM   3561  C5   DC A 173      34.970  10.186  35.839 
ATOM   3562  C6   DC A 173      34.341  11.249  35.276 
ATOM   3563  P    DT A 174      30.611  16.369  34.584 
ATOM   3564  OP1  DT A 174      30.293  17.180  33.386 
ATOM   3565  OP2  DT A 174      31.684  16.895  35.457 
ATOM   3566  O5'  DT A 174      29.282  16.137  35.444 
ATOM   3567  C5'  DT A 174      28.419  15.034  35.111 
ATOM   3568  C4'  DT A 174      27.974  14.325  36.375 
ATOM   3569  O4'  DT A 174      28.903  13.281  36.783 
ATOM   3570  C3'  DT A 174      27.838  15.204  37.618 
ATOM   3571  O3'  DT A 174      26.724  14.754  38.381 
ATOM   3572  C2'  DT A 174      29.113  14.940  38.420 
ATOM   3573  C1'  DT A 174      29.172  13.437  38.168 
ATOM   3574  N1   DT A 174      30.505  12.834  38.451 
ATOM   3575  C2   DT A 174      30.519  11.557  38.957 
ATOM   3576  O2   DT A 174      29.504  10.919  39.175 
ATOM   3577  N3   DT A 174      31.772  11.032  39.208 
ATOM   3578  C4   DT A 174      32.981  11.663  38.998 
ATOM   3579  O4   DT A 174      34.041  11.090  39.262 
ATOM   3580  C5   DT A 174      32.864  13.000  38.466 
ATOM   3581  C7   DT A 174      34.132  13.759  38.209 
ATOM   3582  C6   DT A 174      31.658  13.535  38.213 
ATOM   3583  P    DC A 175      25.777  15.837  39.083 
ATOM   3584  OP1  DC A 175      24.777  16.327  38.108 
ATOM   3585  OP2  DC A 175      26.607  16.872  39.738 
ATOM   3586  O5'  DC A 175      25.051  14.947  40.197 
ATOM   3587  C5'  DC A 175      24.837  13.546  39.940 
ATOM   3588  C4'  DC A 175      25.184  12.735  41.173 
ATOM   3589  O4'  DC A 175      26.590  12.359  41.213 
ATOM   3590  C3'  DC A 175      24.949  13.429  42.514 
ATOM   3591  O3'  DC A 175      24.485  12.468  43.455 
ATOM   3592  C2'  DC A 175      26.334  13.906  42.951 
ATOM   3593  C1'  DC A 175      27.098  12.663  42.503 
ATOM   3594  N1   DC A 175      28.567  12.874  42.384 
ATOM   3595  C2   DC A 175      29.405  11.809  42.706 
ATOM   3596  O2   DC A 175      28.898  10.742  43.074 
ATOM   3597  N3   DC A 175      30.747  11.981  42.605 
ATOM   3598  C4   DC A 175      31.257  13.152  42.203 
ATOM   3599  N4   DC A 175      32.573  13.270  42.120 
ATOM   3600  C5   DC A 175      30.413  14.260  41.866 
ATOM   3601  C6   DC A 175      29.074  14.068  41.975 
ATOM   3602  P    DA A 176      23.340  12.889  44.493 
ATOM   3603  OP1  DA A 176      22.014  12.747  43.852 
ATOM   3604  OP2  DA A 176      23.649  14.220  45.059 
ATOM   3605  O5'  DA A 176      23.515  11.770  45.625 
ATOM   3606  C5'  DA A 176      24.001  10.469  45.250 
ATOM   3607  C4'  DA A 176      25.035   9.994  46.252 
ATOM   3608  O4'  DA A 176      26.381  10.431  45.910 
ATOM   3609  C3'  DA A 176      24.843  10.481  47.688 
ATOM   3610  O3'  DA A 176      25.218   9.440  48.582 
ATOM   3611  C2'  DA A 176      25.834  11.635  47.841 
ATOM   3612  C1'  DA A 176      26.981  10.986  47.071 
ATOM   3613  N9   DA A 176      28.030  11.949  46.635 
ATOM   3614  C8   DA A 176      27.879  13.248  46.243 
ATOM   3615  N7   DA A 176      28.991  13.831  45.921 
ATOM   3616  C5   DA A 176      29.952  12.848  46.113 
ATOM   3617  C6   DA A 176      31.347  12.840  45.942 
ATOM   3618  N6   DA A 176      32.047  13.902  45.519 
ATOM   3619  N1   DA A 176      31.998  11.696  46.224 
ATOM   3620  C2   DA A 176      31.297  10.644  46.644 
ATOM   3621  N3   DA A 176      30.002  10.534  46.840 
ATOM   3622  C4   DA A 176      29.373  11.692  46.551 
ATOM   3623  P    DG A 177      24.351   9.204  49.905 
ATOM   3624  OP1  DG A 177      23.177   8.361  49.585 
ATOM   3625  OP2  DG A 177      24.059  10.505  50.547 
ATOM   3626  O5'  DG A 177      25.376   8.376  50.812 
ATOM   3627  C5'  DG A 177      26.349   7.530  50.171 
ATOM   3628  C4'  DG A 177      27.702   7.703  50.831 
ATOM   3629  O4'  DG A 177      28.474   8.787  50.239 
ATOM   3630  C3'  DG A 177      27.677   8.041  52.322 
ATOM   3631  O3'  DG A 177      28.763   7.382  52.962 
ATOM   3632  C2'  DG A 177      27.921   9.549  52.382 
ATOM   3633  C1'  DG A 177      28.982   9.599  51.286 
ATOM   3634  N9   DG A 177      29.215  10.965  50.741 
ATOM   3635  C8   DG A 177      28.317  11.994  50.555 
ATOM   3636  N7   DG A 177      28.847  13.081  50.049 
ATOM   3637  C5   DG A 177      30.192  12.749  49.889 
ATOM   3638  C6   DG A 177      31.270  13.522  49.383 
ATOM   3639  O6   DG A 177      31.259  14.677  48.965 
ATOM   3640  N1   DG A 177      32.470  12.797  49.396 
ATOM   3641  C2   DG A 177      32.609  11.496  49.840 
ATOM   3642  N2   DG A 177      33.839  10.982  49.769 
ATOM   3643  N3   DG A 177      31.597  10.773  50.313 
ATOM   3644  C4   DG A 177      30.427  11.461  50.308 
ATOM   3645  P    DA A 178      28.537   6.743  54.412 
ATOM   3646  OP1  DA A 178      27.939   5.396  54.274 
ATOM   3647  OP2  DA A 178      27.795   7.698  55.264 
ATOM   3648  O5'  DA A 178      30.043   6.612  54.938 
ATOM   3649  C5'  DA A 178      31.101   6.405  53.982 
ATOM   3650  C4'  DA A 178      32.284   7.290  54.320 
ATOM   3651  O4'  DA A 178      32.187   8.607  53.704 
ATOM   3652  C3'  DA A 178      32.487   7.592  55.805 
ATOM   3653  O3'  DA A 178      33.882   7.630  56.080 
ATOM   3654  C2'  DA A 178      31.915   8.997  55.996 
ATOM   3655  C1'  DA A 178      32.456   9.586  54.697 
ATOM   3656  N9   DA A 178      31.786  10.852  54.290 
ATOM   3657  C8   DA A 178      30.482  11.216  54.461 
ATOM   3658  N7   DA A 178      30.199  12.394  53.996 
ATOM   3659  C5   DA A 178      31.404  12.846  53.478 
ATOM   3660  C6   DA A 178      31.771  14.041  52.837 
ATOM   3661  N6   DA A 178      30.915  15.045  52.598 
ATOM   3662  N1   DA A 178      33.054  14.167  52.448 
ATOM   3663  C2   DA A 178      33.898  13.166  52.687 
ATOM   3664  N3   DA A 178      33.673  12.011  53.274 
ATOM   3665  C4   DA A 178      32.383  11.910  53.653 
ATOM   3666  P    DA A 179      34.420   6.999  57.450 
ATOM   3667  OP1  DA A 179      34.600   5.539  57.286 
ATOM   3668  OP2  DA A 179      33.549   7.425  58.567 
ATOM   3669  O5'  DA A 179      35.849   7.706  57.583 
ATOM   3670  C5'  DA A 179      36.557   8.079  56.386 
ATOM   3671  C4'  DA A 179      37.147   9.467  56.544 
ATOM   3672  O4'  DA A 179      36.218  10.513  56.142 
ATOM   3673  C3'  DA A 179      37.552   9.859  57.965 
ATOM   3674  O3'  DA A 179      38.737  10.644  57.905 
ATOM   3675  C2'  DA A 179      36.409  10.743  58.463 
ATOM   3676  C1'  DA A 179      36.191  11.504  57.158 
ATOM   3677  N9   DA A 179      34.881  12.207  57.085 
ATOM   3678  C8   DA A 179      33.679  11.818  57.605 
ATOM   3679  N7   DA A 179      32.712  12.651  57.374 
ATOM   3680  C5   DA A 179      33.315  13.669  56.647 
ATOM   3681  C6   DA A 179      32.818  14.861  56.095 
ATOM   3682  N6   DA A 179      31.538  15.245  56.195 
ATOM   3683  N1   DA A 179      33.689  15.647  55.433 
ATOM   3684  C2   DA A 179      34.959  15.259  55.336 
ATOM   3685  N3   DA A 179      35.535  14.175  55.808 
ATOM   3686  C4   DA A 179      34.643  13.406  56.466 
ATOM   3687  P    DG A 180      39.868  10.428  59.016 
ATOM   3688  OP1  DG A 180      40.730   9.289  58.631 
ATOM   3689  OP2  DG A 180      39.240  10.344  60.353 
ATOM   3690  O5'  DG A 180      40.694  11.793  58.896 
ATOM   3691  C5'  DG A 180      40.754  12.464  57.623 
ATOM   3692  C4'  DG A 180      40.551  13.954  57.812 
ATOM   3693  O4'  DG A 180      39.145  14.332  57.777 
ATOM   3694  C3'  DG A 180      41.056  14.531  59.134 
ATOM   3695  O3'  DG A 180      41.591  15.827  58.897 
ATOM   3696  C2'  DG A 180      39.802  14.674  59.998 
ATOM   3697  C1'  DG A 180      38.880  15.174  58.889 
ATOM   3698  N9   DG A 180      37.432  15.064  59.218 
ATOM   3699  C8   DG A 180      36.777  14.103  59.958 
ATOM   3700  N7   DG A 180      35.485  14.298  60.063 
ATOM   3701  C5   DG A 180      35.269  15.471  59.342 
ATOM   3702  C6   DG A 180      34.065  16.183  59.096 
ATOM   3703  O6   DG A 180      32.926  15.921  59.469 
ATOM   3704  N1   DG A 180      34.297  17.325  58.316 
ATOM   3705  C2   DG A 180      35.529  17.725  57.837 
ATOM   3706  N2   DG A 180      35.539  18.845  57.109 
ATOM   3707  N3   DG A 180      36.657  17.056  58.067 
ATOM   3708  C4   DG A 180      36.450  15.946  58.823 
ATOM   3709  P    DC A 181      42.919  16.272  59.672 
ATOM   3710  OP1  DC A 181      44.108  15.765  58.952 
ATOM   3711  OP2  DC A 181      42.812  15.892  61.098 
ATOM   3712  O5'  DC A 181      42.846  17.865  59.535 
ATOM   3713  C5'  DC A 181      42.204  18.437  58.379 
ATOM   3714  C4'  DC A 181      41.314  19.591  58.799 
ATOM   3715  O4'  DC A 181      39.968  19.156  59.146 
ATOM   3716  C3'  DC A 181      41.776  20.375  60.027 
ATOM   3717  O3'  DC A 181      41.472  21.751  59.836 
ATOM   3718  C2'  DC A 181      40.916  19.842  61.173 
ATOM   3719  C1'  DC A 181      39.612  19.748  60.386 
ATOM   3720  N1   DC A 181      38.584  18.886  61.032 
ATOM   3721  C2   DC A 181      37.248  19.252  60.892 
ATOM   3722  O2   DC A 181      36.973  20.267  60.242 
ATOM   3723  N3   DC A 181      36.295  18.479  61.474 
ATOM   3724  C4   DC A 181      36.634  17.386  62.170 
ATOM   3725  N4   DC A 181      35.668  16.665  62.718 
ATOM   3726  C5   DC A 181      38.002  16.992  62.327 
ATOM   3727  C6   DC A 181      38.940  17.777  61.738 
ATOM   3728  P    DA A 182      42.523  22.854  60.325 
ATOM   3729  OP1  DA A 182      43.559  23.048  59.286 
ATOM   3730  OP2  DA A 182      43.017  22.504  61.676 
ATOM   3731  O5'  DA A 182      41.598  24.156  60.413 
ATOM   3732  C5'  DA A 182      40.471  24.272  59.524 
ATOM   3733  C4'  DA A 182      39.261  24.778  60.286 
ATOM   3734  O4'  DA A 182      38.489  23.696  60.884 
ATOM   3735  C3'  DA A 182      39.556  25.712  61.459 
ATOM   3736  O3'  DA A 182      38.541  26.707  61.522 
ATOM   3737  C2'  DA A 182      39.444  24.825  62.698 
ATOM   3738  C1'  DA A 182      38.225  24.031  62.237 
ATOM   3739  N9   DA A 182      38.014  22.765  62.994 
ATOM   3740  C8   DA A 182      38.952  21.921  63.514 
ATOM   3741  N7   DA A 182      38.452  20.892  64.125 
ATOM   3742  C5   DA A 182      37.080  21.064  64.001 
ATOM   3743  C6   DA A 182      35.985  20.302  64.442 
ATOM   3744  N6   DA A 182      36.110  19.158  65.131 
ATOM   3745  N1   DA A 182      34.754  20.760  64.151 
ATOM   3746  C2   DA A 182      34.637  21.897  63.466 
ATOM   3747  N3   DA A 182      35.580  22.689  63.005 
ATOM   3748  C4   DA A 182      36.802  22.209  63.311 
ATOM   3749  P    DG A 183      38.950  28.211  61.885 
ATOM   3750  OP1  DG A 183      39.411  28.909  60.663 
ATOM   3751  OP2  DG A 183      39.895  28.207  63.024 
ATOM   3752  O5'  DG A 183      37.546  28.816  62.353 
ATOM   3753  C5'  DG A 183      36.333  28.293  61.779 
ATOM   3754  C4'  DG A 183      35.294  28.087  62.863 
ATOM   3755  O4'  DG A 183      35.391  26.773  63.484 
ATOM   3756  C3'  DG A 183      35.360  29.057  64.042 
ATOM   3757  O3'  DG A 183      34.037  29.355  64.469 
ATOM   3758  C2'  DG A 183      36.063  28.272  65.150 
ATOM   3759  C1'  DG A 183      35.366  26.941  64.893 
ATOM   3760  N9   DG A 183      36.056  25.774  65.511 
ATOM   3761  C8   DG A 183      37.404  25.556  65.693 
ATOM   3762  N7   DG A 183      37.687  24.416  66.275 
ATOM   3763  C5   DG A 183      36.437  23.838  66.495 
ATOM   3764  C6   DG A 183      36.098  22.597  67.094 
ATOM   3765  O6   DG A 183      36.840  21.739  67.561 
ATOM   3766  N1   DG A 183      34.709  22.403  67.116 
ATOM   3767  C2   DG A 183      33.773  23.291  66.623 
ATOM   3768  N2   DG A 183      32.495  22.920  66.739 
ATOM   3769  N3   DG A 183      34.093  24.454  66.061 
ATOM   3770  C4   DG A 183      35.436  24.659  66.032 
ATOM   3771  P    DA A 184      33.682  30.851  64.913 
ATOM   3772  OP1  DA A 184      33.365  31.661  63.716 
ATOM   3773  OP2  DA A 184      34.755  31.377  65.787 
ATOM   3774  O5'  DA A 184      32.354  30.619  65.774 
ATOM   3775  C5'  DA A 184      31.490  29.516  65.441 
ATOM   3776  C4'  DA A 184      31.046  28.807  66.705 
ATOM   3777  O4'  DA A 184      31.975  27.762  67.113 
ATOM   3778  C3'  DA A 184      30.909  29.686  67.948 
ATOM   3779  O3'  DA A 184      29.795  29.236  68.711 
ATOM   3780  C2'  DA A 184      32.185  29.422  68.750 
ATOM   3781  C1'  DA A 184      32.244  27.919  68.498 
ATOM   3782  N9   DA A 184      33.576  27.316  68.781 
ATOM   3783  C8   DA A 184      34.813  27.869  68.604 
ATOM   3784  N7   DA A 184      35.790  27.089  68.947 
ATOM   3785  C5   DA A 184      35.159  25.932  69.383 
ATOM   3786  C6   DA A 184      35.650  24.715  69.881 
ATOM   3787  N6   DA A 184      36.955  24.449  70.030 
ATOM   3788  N1   DA A 184      34.747  23.776  70.223 
ATOM   3789  C2   DA A 184      33.452  24.046  70.071 
ATOM   3790  N3   DA A 184      32.878  25.139  69.620 
ATOM   3791  C4   DA A 184      33.803  26.062  69.285 
ATOM   3792  P    DA A 185      28.848  30.319  69.413 
ATOM   3793  OP1  DA A 185      27.848  30.809  68.437 
ATOM   3794  OP2  DA A 185      29.678  31.354  70.068 
ATOM   3795  O5'  DA A 185      28.122  29.429  70.527 
ATOM   3796  C5'  DA A 185      27.909  28.028  70.270 
ATOM   3797  C4'  DA A 185      28.255  27.217  71.503 
ATOM   3798  O4'  DA A 185      29.662  26.841  71.543 
ATOM   3799  C3'  DA A 185      28.021  27.911  72.844 
ATOM   3800  O3'  DA A 185      27.556  26.950  73.785 
ATOM   3801  C2'  DA A 185      29.406  28.387  73.281 
ATOM   3802  C1'  DA A 185      30.170  27.145  72.833 
ATOM   3803  N9   DA A 185      31.639  27.356  72.714 
ATOM   3804  C8   DA A 185      32.306  28.482  72.321 
ATOM   3805  N7   DA A 185      33.596  28.353  72.321 
ATOM   3806  C5   DA A 185      33.803  27.047  72.743 
ATOM   3807  C6   DA A 185      34.969  26.292  72.952 
ATOM   3808  N6   DA A 185      36.206  26.771  72.753 
ATOM   3809  N1   DA A 185      34.818  25.024  73.375 
ATOM   3810  C2   DA A 185      33.587  24.554  73.570 
ATOM   3811  N3   DA A 185      32.431  25.161  73.410 
ATOM   3812  C4   DA A 185      32.611  26.429  72.987 
ATOM   3813  P    DC A 186      26.412  27.371  74.823 
ATOM   3814  OP1  DC A 186      25.085  27.229  74.182 
ATOM   3815  OP2  DC A 186      26.721  28.702  75.389 
ATOM   3816  O5'  DC A 186      26.586  26.252  75.954 
ATOM   3817  C5'  DC A 186      27.073  24.951  75.580 
ATOM   3818  C4'  DC A 186      28.107  24.475  76.582 
ATOM   3819  O4'  DC A 186      29.453  24.913  76.240 
ATOM   3820  C3'  DC A 186      27.914  24.963  78.018 
ATOM   3821  O3'  DC A 186      28.290  23.922  78.912 
ATOM   3822  C2'  DC A 186      28.905  26.117  78.171 
ATOM   3823  C1'  DC A 186      30.052  25.468  77.401 
ATOM   3824  N1   DC A 186      31.102  26.431  76.965 
ATOM   3825  C2   DC A 186      32.421  25.986  76.943 
ATOM   3826  O2   DC A 186      32.664  24.822  77.281 
ATOM   3827  N3   DC A 186      33.393  26.849  76.549 
ATOM   3828  C4   DC A 186      33.088  28.102  76.190 
ATOM   3829  N4   DC A 186      34.072  28.905  75.814 
ATOM   3830  C5   DC A 186      31.738  28.579  76.207 
ATOM   3831  C6   DC A 186      30.781  27.702  76.603 
ATOM   3832  P    DA A 187      27.422  23.686  80.235 
ATOM   3833  OP1  DA A 187      26.248  22.843  79.915 
ATOM   3834  OP2  DA A 187      27.131  24.987  80.877 
ATOM   3835  O5'  DA A 187      28.448  22.858  81.142 
ATOM   3836  C5'  DA A 187      29.420  22.012  80.501 
ATOM   3837  C4'  DA A 187      30.773  22.185  81.161 
ATOM   3838  O4'  DA A 187      31.546  23.269  80.569 
ATOM   3839  C3'  DA A 187      30.748  22.523  82.652 
ATOM   3840  O3'  DA A 187      31.834  21.864  83.291 
ATOM   3841  C2'  DA A 187      30.993  24.031  82.711 
ATOM   3842  C1'  DA A 187      32.054  24.081  81.616 
ATOM   3843  N9   DA A 187      32.286  25.447  81.071 
ATOM   3844  C8   DA A 187      31.382  26.455  80.893 
ATOM   3845  N7   DA A 187      31.894  27.537  80.394 
ATOM   3846  C5   DA A 187      33.237  27.226  80.226 
ATOM   3847  C6   DA A 187      34.325  27.963  79.731 
ATOM   3848  N6   DA A 187      34.226  29.225  79.293 
ATOM   3849  N1   DA A 187      35.524  27.352  79.703 
ATOM   3850  C2   DA A 187      35.617  26.096  80.140 
ATOM   3851  N3   DA A 187      34.676  25.314  80.621 
ATOM   3852  C4   DA A 187      33.486  25.948  80.639 
ATOM   3853  P    DG A 188      31.608  21.225  84.742 
ATOM   3854  OP1  DG A 188      31.011  19.877  84.604 
ATOM   3855  OP2  DG A 188      30.866  22.180  85.594 
ATOM   3856  O5'  DG A 188      33.114  21.094  85.268 
ATOM   3857  C5'  DG A 188      34.172  20.887  84.312 
ATOM   3858  C4'  DG A 188      35.356  21.772  84.650 
ATOM   3859  O4'  DG A 188      35.259  23.089  84.034 
ATOM   3860  C3'  DG A 188      35.559  22.074  86.134 
ATOM   3861  O3'  DG A 188      36.954  22.112  86.410 
ATOM   3862  C2'  DG A 188      34.987  23.479  86.326 
ATOM   3863  C1'  DG A 188      35.527  24.068  85.026 
ATOM   3864  N9   DG A 188      34.858  25.334  84.620 
ATOM   3865  C8   DG A 188      33.544  25.719  84.784 
ATOM   3866  N7   DG A 188      33.273  26.910  84.309 
ATOM   3867  C5   DG A 188      34.493  27.347  83.795 
ATOM   3868  C6   DG A 188      34.828  28.566  83.151 
ATOM   3869  O6   DG A 188      34.107  29.527  82.898 
ATOM   3870  N1   DG A 188      36.182  28.598  82.787 
ATOM   3871  C2   DG A 188      37.092  27.584  83.016 
ATOM   3872  N2   DG A 188      38.338  27.807  82.592 
ATOM   3873  N3   DG A 188      36.775  26.440  83.620 
ATOM   3874  C4   DG A 188      35.467  26.394  83.979 
ATOM   3875  P    DA A 189      37.492  21.481  87.780 
ATOM   3876  OP1  DA A 189      37.671  20.021  87.616 
ATOM   3877  OP2  DA A 189      36.621  21.907  88.897 
ATOM   3878  O5'  DA A 189      38.921  22.188  87.913 
ATOM   3879  C5'  DA A 189      39.629  22.561  86.716 
ATOM   3880  C4'  DA A 189      40.218  23.949  86.874 
ATOM   3881  O4'  DA A 189      39.289  24.995  86.472 
ATOM   3882  C3'  DA A 189      40.623  24.341  88.294 
ATOM   3883  O3'  DA A 189      41.808  25.126  88.235 
ATOM   3884  C2'  DA A 189      39.480  25.225  88.793 
ATOM   3885  C1'  DA A 189      39.263  25.986  87.488 
ATOM   3886  N9   DA A 189      37.952  26.689  87.415 
ATOM   3887  C8   DA A 189      36.751  26.300  87.935 
ATOM   3888  N7   DA A 189      35.784  27.133  87.704 
ATOM   3889  C5   DA A 189      36.387  28.150  86.977 
ATOM   3890  C6   DA A 189      35.890  29.343  86.425 
ATOM   3891  N6   DA A 189      34.610  29.727  86.525 
ATOM   3892  N1   DA A 189      36.760  30.128  85.763 
ATOM   3893  C2   DA A 189      38.030  29.741  85.666 
ATOM   3894  N3   DA A 189      38.606  28.657  86.138 
ATOM   3895  C4   DA A 189      37.714  27.887  86.796 
ATOM   3896  P    DG A 190      42.940  24.910  89.346 
ATOM   3897  OP1  DG A 190      43.802  23.770  88.961 
ATOM   3898  OP2  DG A 190      42.312  24.826  90.683 
ATOM   3899  O5'  DG A 190      43.766  26.275  89.226 
ATOM   3900  C5'  DG A 190      43.825  26.946  87.953 
ATOM   3901  C4'  DG A 190      43.623  28.436  88.142 
ATOM   3902  O4'  DG A 190      42.217  28.814  88.107 
ATOM   3903  C3'  DG A 190      44.127  29.013  89.464 
ATOM   3904  O3'  DG A 190      44.663  30.309  89.227 
ATOM   3905  C2'  DG A 190      42.874  29.156  90.328 
ATOM   3906  C1'  DG A 190      41.952  29.656  89.219 
ATOM   3907  N9   DG A 190      40.503  29.545  89.548 
ATOM   3908  C8   DG A 190      39.849  28.585  90.288 
ATOM   3909  N7   DG A 190      38.557  28.780  90.392 
ATOM   3910  C5   DG A 190      38.340  29.953  89.672 
ATOM   3911  C6   DG A 190      37.137  30.665  89.426 
ATOM   3912  O6   DG A 190      35.997  30.402  89.799 
ATOM   3913  N1   DG A 190      37.369  31.807  88.646 
ATOM   3914  C2   DG A 190      38.600  32.207  88.166 
ATOM   3915  N2   DG A 190      38.611  33.327  87.439 
ATOM   3916  N3   DG A 190      39.729  31.538  88.397 
ATOM   3917  C4   DG A 190      39.521  30.428  89.153 
ATOM   3918  P    DT A 191      45.991  30.754  90.002 
ATOM   3919  OP1  DT A 191      47.180  30.247  89.282 
ATOM   3920  OP2  DT A 191      45.883  30.374  91.428 
ATOM   3921  O5'  DT A 191      45.917  32.347  89.865 
ATOM   3922  C5'  DT A 191      45.276  32.919  88.709 
ATOM   3923  C4'  DT A 191      44.385  34.072  89.129 
ATOM   3924  O4'  DT A 191      43.040  33.637  89.476 
ATOM   3925  C3'  DT A 191      44.848  34.856  90.357 
ATOM   3926  O3'  DT A 191      44.544  36.233  90.166 
ATOM   3927  C2'  DT A 191      43.987  34.324  91.503 
ATOM   3928  C1'  DT A 191      42.684  34.230  90.716 
ATOM   3929  N1   DT A 191      41.655  33.368  91.362 
ATOM   3930  C2   DT A 191      40.342  33.742  91.214 
ATOM   3931  O2   DT A 191      40.001  34.730  90.588 
ATOM   3932  N3   DT A 191      39.417  32.919  91.828 
ATOM   3933  C4   DT A 191      39.692  31.781  92.558 
ATOM   3934  O4   DT A 191      38.777  31.124  93.061 
ATOM   3935  C5   DT A 191      41.097  31.469  92.658 
ATOM   3936  C7   DT A 191      41.484  30.246  93.436 
ATOM   3937  C6   DT A 191      42.018  32.252  92.072 
ATOM   3938  P    DG A 192      45.595  37.336  90.655 
ATOM   3939  OP1  DG A 192      46.630  37.530  89.616 
ATOM   3940  OP2  DG A 192      46.088  36.986  92.005 
ATOM   3941  O5'  DG A 192      44.670  38.638  90.743 
ATOM   3942  C5'  DG A 192      43.542  38.754  89.854 
ATOM   3943  C4'  DG A 192      42.332  39.259  90.616 
ATOM   3944  O4'  DG A 192      41.561  38.178  91.214 
ATOM   3945  C3'  DG A 192      42.627  40.194  91.789 
ATOM   3946  O3'  DG A 192      41.613  41.189  91.852 
ATOM   3947  C2'  DG A 192      42.515  39.307  93.028 
ATOM   3948  C1'  DG A 192      41.297  38.512  92.567 
ATOM   3949  N9   DG A 192      41.085  37.247  93.323 
ATOM   3950  C8   DG A 192      42.018  36.383  93.856 
ATOM   3951  N7   DG A 192      41.499  35.349  94.469 
ATOM   3952  C5   DG A 192      40.125  35.539  94.335 
ATOM   3953  C6   DG A 192      39.042  34.745  94.796 
ATOM   3954  O6   DG A 192      39.075  33.693  95.428 
ATOM   3955  N1   DG A 192      37.808  35.307  94.441 
ATOM   3956  C2   DG A 192      37.641  36.481  93.734 
ATOM   3957  N2   DG A 192      36.380  36.848  93.495 
ATOM   3958  N3   DG A 192      38.657  37.225  93.301 
ATOM   3959  C4   DG A 192      39.861  36.694  93.638 
ATOM   3960  P    DA A 193      42.022  42.693  92.215 
ATOM   3961  OP1  DA A 193      42.483  43.390  90.993 
ATOM   3962  OP2  DA A 193      42.966  42.689  93.354 
ATOM   3963  O5'  DA A 193      40.618  43.298  92.683 
ATOM   3964  C5'  DA A 193      39.405  42.774  92.109 
ATOM   3965  C4'  DA A 193      38.365  42.568  93.193 
ATOM   3966  O4'  DA A 193      38.463  41.255  93.814 
ATOM   3967  C3'  DA A 193      38.432  43.539  94.372 
ATOM   3968  O3'  DA A 193      37.108  43.837  94.799 
ATOM   3969  C2'  DA A 193      39.134  42.754  95.480 
ATOM   3970  C1'  DA A 193      38.437  41.423  95.223 
ATOM   3971  N9   DA A 193      39.128  40.256  95.840 
ATOM   3972  C8   DA A 193      40.468  40.056  96.013 
ATOM   3973  N7   DA A 193      40.761  38.932  96.588 
ATOM   3974  C5   DA A 193      39.527  38.340  96.816 
ATOM   3975  C6   DA A 193      39.155  37.120  97.403 
ATOM   3976  N6   DA A 193      40.035  36.234  97.891 
ATOM   3977  N1   DA A 193      37.839  36.841  97.471 
ATOM   3978  C2   DA A 193      36.969  37.724  96.984 
ATOM   3979  N3   DA A 193      37.197  38.888  96.417 
ATOM   3980  C4   DA A 193      38.520  39.144  96.362 
ATOM   3981  P    DT A 194      36.754  45.333  95.243 
ATOM   3982  OP1  DT A 194      36.436  46.143  94.046 
ATOM   3983  OP2  DT A 194      37.827  45.858  96.117 
ATOM   3984  O5'  DT A 194      35.425  45.101  96.104 
ATOM   3985  C5'  DT A 194      34.562  43.998  95.771 
ATOM   3986  C4'  DT A 194      34.117  43.289  97.035 
ATOM   3987  O4'  DT A 194      35.046  42.244  97.443 
ATOM   3988  C3'  DT A 194      33.981  44.168  98.278 
ATOM   3989  O3'  DT A 194      32.867  43.718  99.041 
ATOM   3990  C2'  DT A 194      35.256  43.904  99.080 
ATOM   3991  C1'  DT A 194      35.315  42.401  98.828 
ATOM   3992  N1   DT A 194      36.648  41.798  99.111 
ATOM   3993  C2   DT A 194      36.662  40.521  99.617 
ATOM   3994  O2   DT A 194      35.647  39.883  99.835 
ATOM   3995  N3   DT A 194      37.915  39.996  99.867 
ATOM   3996  C4   DT A 194      39.124  40.627  99.658 
ATOM   3997  O4   DT A 194      40.184  40.054  99.921 
ATOM   3998  C5   DT A 194      39.007  41.963  99.126 
ATOM   3999  C7   DT A 194      40.275  42.722  98.868 
ATOM   4000  C6   DT A 194      37.801  42.499  98.873 
ATOM   4001  P    DG A 195      31.920  44.801  99.743 
ATOM   4002  OP1  DG A 195      30.920  45.291  98.767 
ATOM   4003  OP2  DG A 195      32.750  45.836 100.397 
ATOM   4004  O5'  DG A 195      31.194  43.911 100.857 
ATOM   4005  C5'  DG A 195      30.980  42.510 100.600 
ATOM   4006  C4'  DG A 195      31.327  41.699 101.833 
ATOM   4007  O4'  DG A 195      32.733  41.323 101.873 
ATOM   4008  C3'  DG A 195      31.092  42.393 103.174 
ATOM   4009  O3'  DG A 195      30.628  41.432 104.115 
ATOM   4010  C2'  DG A 195      32.477  42.869 103.611 
ATOM   4011  C1'  DG A 195      33.241  41.627 103.163 
ATOM   4012  N9   DG A 195      34.710  41.838 103.044 
ATOM   4013  C8   DG A 195      35.400  42.964 102.651 
ATOM   4014  N7   DG A 195      36.703  42.821 102.654 
ATOM   4015  C5   DG A 195      36.891  41.507 103.080 
ATOM   4016  C6   DG A 195      38.088  40.773 103.281 
ATOM   4017  O6   DG A 195      39.251  41.138 103.121 
ATOM   4018  N1   DG A 195      37.823  39.468 103.720 
ATOM   4019  C2   DG A 195      36.565  38.942 103.935 
ATOM   4020  N2   DG A 195      36.523  37.675 104.353 
ATOM   4021  N3   DG A 195      35.441  39.631 103.745 
ATOM   4022  C4   DG A 195      35.681  40.898 103.321 
ATOM   4023  P    DA A 196      29.483  41.853 105.153 
ATOM   4024  OP1  DA A 196      28.157  41.711 104.512 
ATOM   4025  OP2  DA A 196      29.792  43.184 105.719 
ATOM   4026  O5'  DA A 196      29.658  40.734 106.284 
ATOM   4027  C5'  DA A 196      30.144  39.433 105.910 
ATOM   4028  C4'  DA A 196      31.178  38.957 106.912 
ATOM   4029  O4'  DA A 196      32.524  39.395 106.570 
ATOM   4030  C3'  DA A 196      30.986  39.445 108.348 
ATOM   4031  O3'  DA A 196      31.361  38.404 109.242 
ATOM   4032  C2'  DA A 196      31.977  40.599 108.501 
ATOM   4033  C1'  DA A 196      33.124  39.950 107.731 
ATOM   4034  N9   DA A 196      34.173  40.913 107.295 
ATOM   4035  C8   DA A 196      34.022  42.211 106.903 
ATOM   4036  N7   DA A 196      35.134  42.795 106.581 
ATOM   4037  C5   DA A 196      36.095  41.812 106.772 
ATOM   4038  C6   DA A 196      37.490  41.803 106.602 
ATOM   4039  N6   DA A 196      38.190  42.866 106.179 
ATOM   4040  N1   DA A 196      38.141  40.660 106.884 
ATOM   4041  C2   DA A 196      37.440  39.608 107.304 
ATOM   4042  N3   DA A 196      36.145  39.498 107.500 
ATOM   4043  C4   DA A 196      35.516  40.655 107.211 
ATOM   4044  P    DA A 197      30.494  38.168 110.565 
ATOM   4045  OP1  DA A 197      29.320  37.325 110.244 
ATOM   4046  OP2  DA A 197      30.202  39.469 111.207 
ATOM   4047  O5'  DA A 197      31.519  37.340 111.472 
ATOM   4048  C5'  DA A 197      32.492  36.494 110.831 
ATOM   4049  C4'  DA A 197      33.845  36.667 111.491 
ATOM   4050  O4'  DA A 197      34.617  37.751 110.899 
ATOM   4051  C3'  DA A 197      33.820  37.004 112.982 
ATOM   4052  O3'  DA A 197      34.906  36.346 113.621 
ATOM   4053  C2'  DA A 197      34.064  38.512 113.041 
ATOM   4054  C1'  DA A 197      35.125  38.563 111.946 
ATOM   4055  N9   DA A 197      35.358  39.929 111.401 
ATOM   4056  C8   DA A 197      34.453  40.937 111.223 
ATOM   4057  N7   DA A 197      34.966  42.019 110.724 
ATOM   4058  C5   DA A 197      36.308  41.708 110.556 
ATOM   4059  C6   DA A 197      37.396  42.445 110.061 
ATOM   4060  N6   DA A 197      37.298  43.707 109.623 
ATOM   4061  N1   DA A 197      38.596  41.834 110.033 
ATOM   4062  C2   DA A 197      38.688  40.578 110.470 
ATOM   4063  N3   DA A 197      37.748  39.795 110.951 
ATOM   4064  C4   DA A 197      36.557  40.430 110.968 
ATOM   4065  P    DC A 198      34.680  35.707 115.072 
ATOM   4066  OP1  DC A 198      34.082  34.359 114.934 
ATOM   4067  OP2  DC A 198      33.938  36.661 115.924 
ATOM   4068  O5'  DC A 198      36.186  35.576 115.598 
ATOM   4069  C5'  DC A 198      37.244  35.369 114.642 
ATOM   4070  C4'  DC A 198      38.427  36.254 114.980 
ATOM   4071  O4'  DC A 198      38.330  37.571 114.364 
ATOM   4072  C3'  DC A 198      38.630  36.556 116.464 
ATOM   4073  O3'  DC A 198      40.025  36.594 116.740 
ATOM   4074  C2'  DC A 198      38.058  37.961 116.656 
ATOM   4075  C1'  DC A 198      38.599  38.550 115.356 
ATOM   4076  N1   DC A 198      37.930  39.816 114.950 
ATOM   4077  C2   DC A 198      38.702  40.782 114.309 
ATOM   4078  O2   DC A 198      39.900  40.550 114.106 
ATOM   4079  N3   DC A 198      38.111  41.945 113.930 
ATOM   4080  C4   DC A 198      36.810  42.158 114.168 
ATOM   4081  N4   DC A 198      36.281  43.308 113.780 
ATOM   4082  C5   DC A 198      35.999  41.178 114.827 
ATOM   4083  C6   DC A 198      36.608  40.023 115.197 
ATOM   4084  P    DA A 199      40.563  35.963 118.110 
ATOM   4085  OP1  DA A 199      40.743  34.503 117.946 
ATOM   4086  OP2  DA A 199      39.692  36.389 119.227 
ATOM   4087  O5'  DA A 199      41.992  36.670 118.243 
ATOM   4088  C5'  DA A 199      42.700  37.043 117.046 
ATOM   4089  C4'  DA A 199      43.290  38.431 117.204 
ATOM   4090  O4'  DA A 199      42.361  39.477 116.801 
ATOM   4091  C3'  DA A 199      43.695  38.823 118.624 
ATOM   4092  O3'  DA A 199      44.880  39.608 118.565 
ATOM   4093  C2'  DA A 199      42.552  39.707 119.123 
ATOM   4094  C1'  DA A 199      42.334  40.467 117.818 
ATOM   4095  N9   DA A 199      41.024  41.171 117.745 
ATOM   4096  C8   DA A 199      39.822  40.782 118.265 
ATOM   4097  N7   DA A 199      38.855  41.615 118.034 
ATOM   4098  C5   DA A 199      39.458  42.632 117.307 
ATOM   4099  C6   DA A 199      38.961  43.825 116.755 
ATOM   4100  N6   DA A 199      37.681  44.209 116.855 
ATOM   4101  N1   DA A 199      39.832  44.610 116.093 
ATOM   4102  C2   DA A 199      41.102  44.223 115.996 
ATOM   4103  N3   DA A 199      41.678  43.138 116.468 
ATOM   4104  C4   DA A 199      40.786  42.369 117.126 
ATOM   4105  P    DA A 200      46.011  39.392 119.676 
ATOM   4106  OP1  DA A 200      46.873  38.252 119.291 
ATOM   4107  OP2  DA A 200      45.383  39.307 121.013 
ATOM   4108  O5'  DA A 200      46.837  40.757 119.556 
ATOM   4109  C5'  DA A 200      46.897  41.428 118.283 
ATOM   4110  C4'  DA A 200      46.695  42.918 118.472 
ATOM   4111  O4'  DA A 200      45.288  43.296 118.437 
ATOM   4112  C3'  DA A 200      47.199  43.495 119.794 
ATOM   4113  O3'  DA A 200      47.734  44.791 119.556 
ATOM   4114  C2'  DA A 200      45.945  43.638 120.657 
ATOM   4115  C1'  DA A 200      45.023  44.138 119.549 
ATOM   4116  N9   DA A 200      43.575  44.027 119.878 
ATOM   4117  C8   DA A 200      42.944  43.066 120.614 
ATOM   4118  N7   DA A 200      41.664  43.247 120.726 
ATOM   4119  C5   DA A 200      41.427  44.414 120.012 
ATOM   4120  C6   DA A 200      40.256  45.143 119.750 
ATOM   4121  N6   DA A 200      39.045  44.785 120.198 
ATOM   4122  N1   DA A 200      40.375  46.259 119.006 
ATOM   4123  C2   DA A 200      41.581  46.611 118.563 
ATOM   4124  N3   DA A 200      42.738  46.014 118.743 
ATOM   4125  C4   DA A 200      42.592  44.899 119.490 
ATOM   4126  P    DC A 201      49.062  45.236 120.332 
ATOM   4127  OP1  DC A 201      50.251  44.729 119.612 
ATOM   4128  OP2  DC A 201      48.955  44.856 121.758 
ATOM   4129  O5'  DC A 201      48.989  46.829 120.194 
ATOM   4130  C5'  DC A 201      48.347  47.401 119.039 
ATOM   4131  C4'  DC A 201      47.457  48.554 119.459 
ATOM   4132  O4'  DC A 201      46.111  48.119 119.806 
ATOM   4133  C3'  DC A 201      47.919  49.338 120.687 
ATOM   4134  O3'  DC A 201      47.615  50.715 120.496 
ATOM   4135  C2'  DC A 201      47.059  48.806 121.833 
ATOM   4136  C1'  DC A 201      45.756  48.712 121.046 
ATOM   4137  N1   DC A 201      44.727  47.849 121.692 
ATOM   4138  C2   DC A 201      43.391  48.215 121.552 
ATOM   4139  O2   DC A 201      43.116  49.231 120.902 
ATOM   4140  N3   DC A 201      42.438  47.443 122.134 
ATOM   4141  C4   DC A 201      42.777  46.349 122.830 
ATOM   4142  N4   DC A 201      41.811  45.629 123.378 
ATOM   4143  C5   DC A 201      44.145  45.956 122.987 
ATOM   4144  C6   DC A 201      45.083  46.741 122.398 
ATOM   4145  P    DT A 202      48.666  51.818 120.985 
ATOM   4146  OP1  DT A 202      49.702  52.012 119.945 
ATOM   4147  OP2  DT A 202      49.160  51.468 122.335 
ATOM   4148  O5'  DT A 202      47.741  53.120 121.073 
ATOM   4149  C5'  DT A 202      46.614  53.236 120.184 
ATOM   4150  C4'  DT A 202      45.404  53.741 120.946 
ATOM   4151  O4'  DT A 202      44.632  52.660 121.543 
ATOM   4152  C3'  DT A 202      45.699  54.676 122.119 
ATOM   4153  O3'  DT A 202      44.684  55.671 122.182 
ATOM   4154  C2'  DT A 202      45.587  53.789 123.358 
ATOM   4155  C1'  DT A 202      44.368  52.994 122.897 
ATOM   4156  N1   DT A 202      44.157  51.728 123.653 
ATOM   4157  C2   DT A 202      42.857  51.339 123.869 
ATOM   4158  O2   DT A 202      41.898  51.978 123.472 
ATOM   4159  N3   DT A 202      42.700  50.160 124.574 
ATOM   4160  C4   DT A 202      43.711  49.362 125.068 
ATOM   4161  O4   DT A 202      43.447  48.328 125.685 
ATOM   4162  C5   DT A 202      45.040  49.854 124.792 
ATOM   4163  C7   DT A 202      46.198  49.043 125.295 
ATOM   4164  C6   DT A 202      45.221  50.996 124.109 
ATOM   4165  P    DT A 203      45.094  57.175 122.545 
ATOM   4166  OP1  DT A 203      45.554  57.872 121.323 
ATOM   4167  OP2  DT A 203      46.038  57.171 123.684 
ATOM   4168  O5'  DT A 203      43.689  57.780 123.013 
ATOM   4169  C5'  DT A 203      42.476  57.256 122.439 
ATOM   4170  C4'  DT A 203      41.437  57.050 123.523 
ATOM   4171  O4'  DT A 203      41.534  55.737 124.144 
ATOM   4172  C3'  DT A 203      41.503  58.021 124.702 
ATOM   4173  O3'  DT A 203      40.180  58.319 125.129 
ATOM   4174  C2'  DT A 203      42.206  57.236 125.810 
ATOM   4175  C1'  DT A 203      41.509  55.905 125.553 
ATOM   4176  N1   DT A 203      42.199  54.738 126.170 
ATOM   4177  C2   DT A 203      41.407  53.717 126.636 
ATOM   4178  O2   DT A 203      40.190  53.734 126.562 
ATOM   4179  N3   DT A 203      42.081  52.652 127.202 
ATOM   4180  C4   DT A 203      43.449  52.529 127.338 
ATOM   4181  O4   DT A 203      43.939  51.528 127.863 
ATOM   4182  C5   DT A 203      44.196  53.651 126.820 
ATOM   4183  C7   DT A 203      45.691  53.598 126.927 
ATOM   4184  C6   DT A 203      43.565  54.699 126.264 
ATOM   4185  P    DC A 204      39.825  59.815 125.573 
ATOM   4186  OP1  DC A 204      39.508  60.625 124.376 
ATOM   4187  OP2  DC A 204      40.898  60.340 126.447 
ATOM   4188  O5'  DC A 204      38.497  59.583 126.434 
ATOM   4189  C5'  DC A 204      37.633  58.480 126.101 
ATOM   4190  C4'  DC A 204      37.189  57.771 127.365 
ATOM   4191  O4'  DC A 204      38.118  56.726 127.773 
ATOM   4192  C3'  DC A 204      37.052  58.650 128.608 
ATOM   4193  O3'  DC A 204      35.939  58.200 129.371 
ATOM   4194  C2'  DC A 204      38.328  58.386 129.409 
ATOM   4195  C1'  DC A 204      38.387  56.883 129.158 
ATOM   4196  N1   DC A 204      39.719  56.280 129.441 
ATOM   4197  C2   DC A 204      39.751  54.986 129.954 
ATOM   4198  O2   DC A 204      38.682  54.397 130.151 
ATOM   4199  N3   DC A 204      40.956  54.419 130.219 
ATOM   4200  C4   DC A 204      42.091  55.091 129.992 
ATOM   4201  N4   DC A 204      43.241  54.495 130.267 
ATOM   4202  C5   DC A 204      42.081  56.423 129.465 
ATOM   4203  C6   DC A 204      40.867  56.972 129.206 
ATOM   4204  P    DA A 205      34.992  59.282 130.073 
ATOM   4205  OP1  DA A 205      33.991  59.773 129.097 
ATOM   4206  OP2  DA A 205      35.821  60.317 130.727 
ATOM   4207  O5'  DA A 205      34.265  58.392 131.186 
ATOM   4208  C5'  DA A 205      34.052  56.992 130.930 
ATOM   4209  C4'  DA A 205      34.398  56.180 132.162 
ATOM   4210  O4'  DA A 205      35.805  55.805 132.203 
ATOM   4211  C3'  DA A 205      34.164  56.875 133.504 
ATOM   4212  O3'  DA A 205      33.699  55.914 134.445 
ATOM   4213  C2'  DA A 205      35.549  57.351 133.941 
ATOM   4214  C1'  DA A 205      36.313  56.109 133.493 
ATOM   4215  N9   DA A 205      37.782  56.319 133.374 
ATOM   4216  C8   DA A 205      38.449  57.445 132.981 
ATOM   4217  N7   DA A 205      39.739  57.316 132.981 
ATOM   4218  C5   DA A 205      39.946  56.011 133.403 
ATOM   4219  C6   DA A 205      41.112  55.256 133.612 
ATOM   4220  N6   DA A 205      42.349  55.734 133.413 
ATOM   4221  N1   DA A 205      40.961  53.988 134.035 
ATOM   4222  C2   DA A 205      39.731  53.518 134.230 
ATOM   4223  N3   DA A 205      38.574  54.125 134.070 
ATOM   4224  C4   DA A 205      38.754  55.392 133.647 
ATOM   4225  P    DT A 206      32.555  56.334 135.483 
ATOM   4226  OP1  DT A 206      31.228  56.193 134.842 
ATOM   4227  OP2  DT A 206      32.864  57.666 136.049 
ATOM   4228  O5'  DT A 206      32.729  55.216 136.614 
ATOM   4229  C5'  DT A 206      33.216  53.914 136.240 
ATOM   4230  C4'  DT A 206      34.250  53.439 137.242 
ATOM   4231  O4'  DT A 206      35.596  53.877 136.900 
ATOM   4232  C3'  DT A 206      34.058  53.927 138.678 
ATOM   4233  O3'  DT A 206      34.433  52.886 139.572 
ATOM   4234  C2'  DT A 206      35.048  55.081 138.831 
ATOM   4235  C1'  DT A 206      36.195  54.432 138.061 
ATOM   4236  N1   DT A 206      37.245  55.395 137.625 
ATOM   4237  C2   DT A 206      38.541  54.940 137.608 
ATOM   4238  O2   DT A 206      38.851  53.807 137.929 
ATOM   4239  N3   DT A 206      39.487  55.861 137.200 
ATOM   4240  C4   DT A 206      39.248  57.165 136.816 
ATOM   4241  O4   DT A 206      40.177  57.897 136.469 
ATOM   4242  C5   DT A 206      37.856  57.549 136.867 
ATOM   4243  C7   DT A 206      37.509  58.953 136.466 
ATOM   4244  C6   DT A 206      36.917  56.674 137.261 
ATOM   4245  P    DC A 207      33.565  52.650 140.895 
ATOM   4246  OP1  DC A 207      32.391  51.807 140.574 
ATOM   4247  OP2  DC A 207      33.274  53.951 141.536 
ATOM   4248  O5'  DC A 207      34.591  51.822 141.802 
ATOM   4249  C5'  DC A 207      35.564  50.976 141.160 
ATOM   4250  C4'  DC A 207      36.917  51.149 141.821 
ATOM   4251  O4'  DC A 207      37.689  52.232 141.229 
ATOM   4252  C3'  DC A 207      36.891  51.486 143.312 
ATOM   4253  O3'  DC A 207      37.977  50.827 143.951 
ATOM   4254  C2'  DC A 207      37.136  52.994 143.371 
ATOM   4255  C1'  DC A 207      38.197  53.045 142.276 
ATOM   4256  N1   DC A 207      38.430  54.411 141.730 
ATOM   4257  C2   DC A 207      39.724  54.743 141.340 
ATOM   4258  O2   DC A 207      40.618  53.897 141.460 
ATOM   4259  N3   DC A 207      39.957  55.983 140.841 
ATOM   4260  C4   DC A 207      38.961  56.871 140.726 
ATOM   4261  N4   DC A 207      39.239  58.068 140.233 
ATOM   4262  C5   DC A 207      37.623  56.550 141.122 
ATOM   4263  C6   DC A 207      37.410  55.305 141.619 
ATOM   4264  P    DA A 208      37.751  50.189 145.402 
ATOM   4265  OP1  DA A 208      37.154  48.841 145.263 
ATOM   4266  OP2  DA A 208      37.010  51.143 146.254 
ATOM   4267  O5'  DA A 208      39.257  50.058 145.927 
ATOM   4268  C5'  DA A 208      40.315  49.851 144.972 
ATOM   4269  C4'  DA A 208      41.499  50.736 145.310 
ATOM   4270  O4'  DA A 208      41.402  52.053 144.694 
ATOM   4271  C3'  DA A 208      41.702  51.038 146.794 
ATOM   4272  O3'  DA A 208      43.097  51.076 147.070 
ATOM   4273  C2'  DA A 208      41.130  52.442 146.986 
ATOM   4274  C1'  DA A 208      41.670  53.032 145.686 
ATOM   4275  N9   DA A 208      41.001  54.298 145.279 
ATOM   4276  C8   DA A 208      39.696  54.662 145.451 
ATOM   4277  N7   DA A 208      39.413  55.840 144.986 
ATOM   4278  C5   DA A 208      40.619  56.292 144.468 
ATOM   4279  C6   DA A 208      40.985  57.487 143.826 
ATOM   4280  N6   DA A 208      40.130  58.491 143.588 
ATOM   4281  N1   DA A 208      42.268  57.613 143.438 
ATOM   4282  C2   DA A 208      43.113  56.612 143.677 
ATOM   4283  N3   DA A 208      42.888  55.457 144.263 
ATOM   4284  C4   DA A 208      41.597  55.356 144.643 
ATOM   4285  P    DA A 209      43.635  50.445 148.440 
ATOM   4286  OP1  DA A 209      43.814  48.985 148.276 
ATOM   4287  OP2  DA A 209      42.764  50.871 149.557 
ATOM   4288  O5'  DA A 209      45.064  51.152 148.573 
ATOM   4289  C5'  DA A 209      45.772  51.525 147.376 
ATOM   4290  C4'  DA A 209      46.361  52.912 147.534 
ATOM   4291  O4'  DA A 209      45.433  53.959 147.131 
ATOM   4292  C3'  DA A 209      46.766  53.305 148.954 
ATOM   4293  O3'  DA A 209      47.951  54.090 148.895 
ATOM   4294  C2'  DA A 209      45.623  54.189 149.452 
ATOM   4295  C1'  DA A 209      45.406  54.949 148.148 
ATOM   4296  N9   DA A 209      44.095  55.652 148.075 
ATOM   4297  C8   DA A 209      42.894  55.264 148.595 
ATOM   4298  N7   DA A 209      41.927  56.097 148.364 
ATOM   4299  C5   DA A 209      42.530  57.114 147.637 
ATOM   4300  C6   DA A 209      42.033  58.307 147.084 
ATOM   4301  N6   DA A 209      40.753  58.691 147.185 
ATOM   4302  N1   DA A 209      42.903  59.092 146.423 
ATOM   4303  C2   DA A 209      44.174  58.705 146.326 
ATOM   4304  N3   DA A 209      44.749  57.620 146.798 
ATOM   4305  C4   DA A 209      43.857  56.851 147.455 
ATOM   4306  P    DG A 210      49.083  53.874 150.006 
ATOM   4307  OP1  DG A 210      49.945  52.734 149.620 
ATOM   4308  OP2  DG A 210      48.455  53.789 151.343 
ATOM   4309  O5'  DG A 210      49.909  55.239 149.886 
ATOM   4310  C5'  DG A 210      49.968  55.909 148.613 
ATOM   4311  C4'  DG A 210      49.766  57.399 148.802 
ATOM   4312  O4'  DG A 210      48.360  57.778 148.767 
ATOM   4313  C3'  DG A 210      50.270  57.977 150.124 
ATOM   4314  O3'  DG A 210      50.806  59.273 149.886 
ATOM   4315  C2'  DG A 210      49.017  58.120 150.987 
ATOM   4316  C1'  DG A 210      48.095  58.620 149.879 
ATOM   4317  N9   DG A 210      46.646  58.509 150.208 
ATOM   4318  C8   DG A 210      45.992  57.548 150.948 
ATOM   4319  N7   DG A 210      44.700  57.744 151.052 
ATOM   4320  C5   DG A 210      44.483  58.917 150.332 
ATOM   4321  C6   DG A 210      43.280  59.629 150.086 
ATOM   4322  O6   DG A 210      42.140  59.366 150.459 
ATOM   4323  N1   DG A 210      43.512  60.770 149.306 
ATOM   4324  C2   DG A 210      44.743  61.171 148.826 
ATOM   4325  N2   DG A 210      44.754  62.291 148.099 
ATOM   4326  N3   DG A 210      45.872  60.502 149.057 
ATOM   4327  C4   DG A 210      45.664  59.392 149.813 
ATOM   4328  P    DA A 211      52.134  59.718 150.662 
ATOM   4329  OP1  DA A 211      53.323  59.210 149.942 
ATOM   4330  OP2  DA A 211      52.026  59.337 152.088 
ATOM   4331  O5'  DA A 211      52.060  61.311 150.524 
ATOM   4332  C5'  DA A 211      51.419  61.883 149.369 
ATOM   4333  C4'  DA A 211      50.528  63.036 149.789 
ATOM   4334  O4'  DA A 211      49.183  62.601 150.136 
ATOM   4335  C3'  DA A 211      50.991  63.820 151.017 
ATOM   4336  O3'  DA A 211      50.687  65.197 150.825 
ATOM   4337  C2'  DA A 211      50.131  63.288 152.163 
ATOM   4338  C1'  DA A 211      48.827  63.194 151.376 
ATOM   4339  N9   DA A 211      47.799  62.331 152.022 
ATOM   4340  C8   DA A 211      47.985  61.196 152.758 
ATOM   4341  N7   DA A 211      46.883  60.666 153.192 
ATOM   4342  C5   DA A 211      45.892  61.509 152.709 
ATOM   4343  C6   DA A 211      44.493  61.492 152.826 
ATOM   4344  N6   DA A 211      43.818  60.549 153.499 
ATOM   4345  N1   DA A 211      43.809  62.483 152.224 
ATOM   4346  C2   DA A 211      44.484  63.417 151.556 
ATOM   4347  N3   DA A 211      45.783  63.536 151.380 
ATOM   4348  C4   DA A 211      46.443  62.533 151.992 
ATOM   4349  P    DA A 212      51.738  66.300 151.315 
ATOM   4350  OP1  DA A 212      52.773  66.494 150.275 
ATOM   4351  OP2  DA A 212      52.231  65.950 152.665 
ATOM   4352  O5'  DA A 212      50.813  67.602 151.403 
ATOM   4353  C5'  DA A 212      49.685  67.718 150.514 
ATOM   4354  C4'  DA A 212      48.475  68.223 151.276 
ATOM   4355  O4'  DA A 212      47.704  67.142 151.873 
ATOM   4356  C3'  DA A 212      48.770  69.157 152.449 
ATOM   4357  O3'  DA A 212      47.756  70.153 152.511 
ATOM   4358  C2'  DA A 212      48.658  68.271 153.688 
ATOM   4359  C1'  DA A 212      47.440  67.476 153.227 
ATOM   4360  N9   DA A 212      47.228  66.210 153.983 
ATOM   4361  C8   DA A 212      48.166  65.366 154.504 
ATOM   4362  N7   DA A 212      47.666  64.337 155.115 
ATOM   4363  C5   DA A 212      46.294  64.510 154.991 
ATOM   4364  C6   DA A 212      45.200  63.748 155.432 
ATOM   4365  N6   DA A 212      45.325  62.604 156.121 
ATOM   4366  N1   DA A 212      43.968  64.206 155.140 
ATOM   4367  C2   DA A 212      43.851  65.342 154.456 
ATOM   4368  N3   DA A 212      44.794  66.135 153.994 
ATOM   4369  C4   DA A 212      46.016  65.654 154.300 
ATOM   4370  P    DA A 213      48.165  71.657 152.875 
ATOM   4371  OP1  DA A 213      48.626  72.354 151.653 
ATOM   4372  OP2  DA A 213      49.109  71.653 154.014 
ATOM   4373  O5'  DA A 213      46.761  72.262 153.343 
ATOM   4374  C5'  DA A 213      45.548  71.738 152.769 
ATOM   4375  C4'  DA A 213      44.508  71.532 153.853 
ATOM   4376  O4'  DA A 213      44.606  70.219 154.474 
ATOM   4377  C3'  DA A 213      44.575  72.502 155.032 
ATOM   4378  O3'  DA A 213      43.251  72.800 155.459 
ATOM   4379  C2'  DA A 213      45.278  71.718 156.140 
ATOM   4380  C1'  DA A 213      44.580  70.387 155.883 
ATOM   4381  N9   DA A 213      45.271  69.220 156.500 
ATOM   4382  C8   DA A 213      46.611  69.020 156.672 
ATOM   4383  N7   DA A 213      46.904  67.896 157.248 
ATOM   4384  C5   DA A 213      45.670  67.304 157.476 
ATOM   4385  C6   DA A 213      45.298  66.083 158.063 
ATOM   4386  N6   DA A 213      46.178  65.198 158.551 
ATOM   4387  N1   DA A 213      43.982  65.804 158.131 
ATOM   4388  C2   DA A 213      43.112  66.687 157.644 
ATOM   4389  N3   DA A 213      43.340  67.852 157.077 
ATOM   4390  C4   DA A 213      44.663  68.108 157.021 
ATOM   4391  P    DT A 214      42.897  74.297 155.903 
ATOM   4392  OP1  DT A 214      42.579  75.107 154.706 
ATOM   4393  OP2  DT A 214      43.970  74.822 156.777 
ATOM   4394  O5'  DT A 214      41.568  74.064 156.764 
ATOM   4395  C5'  DT A 214      40.705  72.962 156.431 
ATOM   4396  C4'  DT A 214      40.260  72.253 157.695 
ATOM   4397  O4'  DT A 214      41.189  71.208 158.103 
ATOM   4398  C3'  DT A 214      40.124  73.131 158.938 
ATOM   4399  O3'  DT A 214      39.010  72.682 159.701 
ATOM   4400  C2'  DT A 214      41.399  72.868 159.739 
ATOM   4401  C1'  DT A 214      41.458  71.365 159.488 
ATOM   4402  N1   DT A 214      42.791  70.762 159.771 
ATOM   4403  C2   DT A 214      42.805  69.485 160.276 
ATOM   4404  O2   DT A 214      41.790  68.847 160.495 
ATOM   4405  N3   DT A 214      44.059  68.959 160.527 
ATOM   4406  C4   DT A 214      45.267  69.591 160.318 
ATOM   4407  O4   DT A 214      46.327  69.018 160.581 
ATOM   4408  C5   DT A 214      45.150  70.927 159.785 
ATOM   4409  C7   DT A 214      46.418  71.686 159.528 
ATOM   4410  C6   DT A 214      43.944  71.463 159.533 
ATOM   4411  P    DA A 215      38.063  73.764 160.403 
ATOM   4412  OP1  DA A 215      37.063  74.255 159.427 
ATOM   4413  OP2  DA A 215      38.893  74.799 161.057 
ATOM   4414  O5'  DA A 215      37.337  72.874 161.516 
ATOM   4415  C5'  DA A 215      37.123  71.474 161.260 
ATOM   4416  C4'  DA A 215      37.470  70.662 162.492 
ATOM   4417  O4'  DA A 215      38.876  70.287 162.533 
ATOM   4418  C3'  DA A 215      37.235  71.357 163.834 
ATOM   4419  O3'  DA A 215      36.771  70.396 164.775 
ATOM   4420  C2'  DA A 215      38.620  71.833 164.270 
ATOM   4421  C1'  DA A 215      39.384  70.590 163.823 
ATOM   4422  N9   DA A 215      40.853  70.801 163.703 
ATOM   4423  C8   DA A 215      41.520  71.927 163.311 
ATOM   4424  N7   DA A 215      42.811  71.798 163.311 
ATOM   4425  C5   DA A 215      43.017  70.493 163.733 
ATOM   4426  C6   DA A 215      44.184  69.738 163.942 
ATOM   4427  N6   DA A 215      45.421  70.216 163.743 
ATOM   4428  N1   DA A 215      44.032  68.470 164.365 
ATOM   4429  C2   DA A 215      42.802  68.000 164.560 
ATOM   4430  N3   DA A 215      41.646  68.607 164.400 
ATOM   4431  C4   DA A 215      41.825  69.874 163.976 
ATOM   4432  P    DT A 216      35.626  70.816 165.812 
ATOM   4433  OP1  DT A 216      34.300  70.675 165.172 
ATOM   4434  OP2  DT A 216      35.935  72.148 166.378 
ATOM   4435  O5'  DT A 216      35.801  69.698 166.944 
ATOM   4436  C5'  DT A 216      36.287  68.396 166.569 
ATOM   4437  C4'  DT A 216      37.322  67.921 167.572 
ATOM   4438  O4'  DT A 216      38.668  68.359 167.230 
ATOM   4439  C3'  DT A 216      37.129  68.409 169.007 
ATOM   4440  O3'  DT A 216      37.504  67.368 169.902 
ATOM   4441  C2'  DT A 216      38.120  69.562 169.161 
ATOM   4442  C1'  DT A 216      39.267  68.914 168.391 
ATOM   4443  N1   DT A 216      40.317  69.876 167.955 
ATOM   4444  C2   DT A 216      41.613  69.422 167.938 
ATOM   4445  O2   DT A 216      41.923  68.288 168.259 
ATOM   4446  N3   DT A 216      42.558  70.343 167.530 
ATOM   4447  C4   DT A 216      42.320  71.647 167.146 
ATOM   4448  O4   DT A 216      43.249  72.379 166.799 
ATOM   4449  C5   DT A 216      40.928  72.031 167.197 
ATOM   4450  C7   DT A 216      40.581  73.435 166.796 
ATOM   4451  C6   DT A 216      39.988  71.156 167.591 
ATOM   4452  P    DC A 217      36.637  67.132 171.225 
ATOM   4453  OP1  DC A 217      35.463  66.288 170.904 
ATOM   4454  OP2  DC A 217      36.345  68.433 171.866 
ATOM   4455  O5'  DC A 217      37.662  66.304 172.132 
ATOM   4456  C5'  DC A 217      38.635  65.458 171.490 
ATOM   4457  C4'  DC A 217      39.988  65.631 172.151 
ATOM   4458  O4'  DC A 217      40.760  66.714 171.559 
ATOM   4459  C3'  DC A 217      39.963  65.968 173.641 
ATOM   4460  O3'  DC A 217      41.049  65.309 174.281 
ATOM   4461  C2'  DC A 217      40.207  67.476 173.701 
ATOM   4462  C1'  DC A 217      41.268  67.527 172.606 
ATOM   4463  N1   DC A 217      41.501  68.893 172.060 
ATOM   4464  C2   DC A 217      42.796  69.225 171.670 
ATOM   4465  O2   DC A 217      43.690  68.379 171.790 
ATOM   4466  N3   DC A 217      43.029  70.465 171.170 
ATOM   4467  C4   DC A 217      42.033  71.353 171.056 
ATOM   4468  N4   DC A 217      42.311  72.550 170.563 
ATOM   4469  C5   DC A 217      40.694  71.032 171.452 
ATOM   4470  C6   DC A 217      40.482  69.787 171.949 
ATOM   4471  P    DT A 218      40.823  64.670 175.732 
ATOM   4472  OP1  DT A 218      40.225  63.323 175.593 
ATOM   4473  OP2  DT A 218      40.081  65.625 176.584 
ATOM   4474  O5'  DT A 218      42.329  64.539 176.257 
ATOM   4475  C5'  DT A 218      43.387  64.333 175.302 
ATOM   4476  C4'  DT A 218      44.570  65.218 175.640 
ATOM   4477  O4'  DT A 218      44.473  66.535 175.024 
ATOM   4478  C3'  DT A 218      44.773  65.519 177.124 
ATOM   4479  O3'  DT A 218      46.168  65.558 177.400 
ATOM   4480  C2'  DT A 218      44.201  66.924 177.316 
ATOM   4481  C1'  DT A 218      44.742  67.513 176.016 
ATOM   4482  N1   DT A 218      44.073  68.780 175.609 
ATOM   4483  C2   DT A 218      44.849  69.723 174.978 
ATOM   4484  O2   DT A 218      46.035  69.559 174.747 
ATOM   4485  N3   DT A 218      44.195  70.884 174.617 
ATOM   4486  C4   DT A 218      42.862  71.173 174.828 
ATOM   4487  O4   DT A 218      42.388  72.250 174.459 
ATOM   4488  C5   DT A 218      42.131  70.124 175.497 
ATOM   4489  C7   DT A 218      40.672  70.357 175.767 
ATOM   4490  C6   DT A 218      42.741  68.985 175.860 
ATOM   4491  P    DC A 219      46.706  64.926 178.769 
ATOM   4492  OP1  DC A 219      46.886  63.467 178.606 
ATOM   4493  OP2  DC A 219      45.835  65.353 179.887 
ATOM   4494  O5'  DC A 219      48.135  65.633 178.902 
ATOM   4495  C5'  DC A 219      48.843  66.007 177.706 
ATOM   4496  C4'  DC A 219      49.433  67.394 177.863 
ATOM   4497  O4'  DC A 219      48.504  68.441 177.461 
ATOM   4498  C3'  DC A 219      49.838  67.787 179.284 
ATOM   4499  O3'  DC A 219      51.023  68.572 179.224 
ATOM   4500  C2'  DC A 219      48.695  68.671 179.782 
ATOM   4501  C1'  DC A 219      48.477  69.431 178.478 
ATOM   4502  N1   DC A 219      47.167  70.134 178.405 
ATOM   4503  C2   DC A 219      47.119  71.350 177.728 
ATOM   4504  O2   DC A 219      48.156  71.792 177.220 
ATOM   4505  N3   DC A 219      45.932  72.008 177.651 
ATOM   4506  C4   DC A 219      44.832  71.496 178.215 
ATOM   4507  N4   DC A 219      43.699  72.175 178.112 
ATOM   4508  C5   DC A 219      44.860  70.247 178.916 
ATOM   4509  C6   DC A 219      46.054  69.606 178.983 
ATOM   4510  P    DA A 220      52.154  68.355 180.336 
ATOM   4511  OP1  DA A 220      53.016  67.216 179.950 
ATOM   4512  OP2  DA A 220      51.526  68.271 181.673 
ATOM   4513  O5'  DA A 220      52.980  69.721 180.216 
ATOM   4514  C5'  DA A 220      53.040  70.391 178.943 
ATOM   4515  C4'  DA A 220      52.838  71.881 179.132 
ATOM   4516  O4'  DA A 220      51.431  72.260 179.097 
ATOM   4517  C3'  DA A 220      53.342  72.459 180.454 
ATOM   4518  O3'  DA A 220      53.877  73.755 180.216 
ATOM   4519  C2'  DA A 220      52.088  72.602 181.317 
ATOM   4520  C1'  DA A 220      51.166  73.101 180.208 
ATOM   4521  N9   DA A 220      49.718  72.991 180.538 
ATOM   4522  C8   DA A 220      49.087  72.030 181.273 
ATOM   4523  N7   DA A 220      47.807  72.211 181.386 
ATOM   4524  C5   DA A 220      47.570  73.378 180.672 
ATOM   4525  C6   DA A 220      46.399  74.107 180.409 
ATOM   4526  N6   DA A 220      45.188  73.749 180.858 
ATOM   4527  N1   DA A 220      46.518  75.223 179.666 
ATOM   4528  C2   DA A 220      47.724  75.575 179.223 
ATOM   4529  N3   DA A 220      48.881  74.977 179.403 
ATOM   4530  C4   DA A 220      48.735  73.863 180.150 
ATOM   4531  P    DG A 221      55.205  74.200 180.992 
ATOM   4532  OP1  DG A 221      56.394  73.692 180.272 
ATOM   4533  OP2  DG A 221      55.098  73.819 182.417 
ATOM   4534  O5'  DG A 221      55.132  75.793 180.854 
ATOM   4535  C5'  DG A 221      54.490  76.365 179.699 
ATOM   4536  C4'  DG A 221      53.600  77.518 180.119 
ATOM   4537  O4'  DG A 221      52.254  77.083 180.466 
ATOM   4538  C3'  DG A 221      54.062  78.302 181.347 
ATOM   4539  O3'  DG A 221      53.758  79.679 181.155 
ATOM   4540  C2'  DG A 221      53.202  77.770 182.492 
ATOM   4541  C1'  DG A 221      51.899  77.676 181.706 
ATOM   4542  N9   DG A 221      50.870  76.813 182.352 
ATOM   4543  C8   DG A 221      51.038  75.666 183.097 
ATOM   4544  N7   DG A 221      49.918  75.141 183.529 
ATOM   4545  C5   DG A 221      48.938  76.000 183.035 
ATOM   4546  C6   DG A 221      47.526  75.952 183.173 
ATOM   4547  O6   DG A 221      46.838  75.127 183.769 
ATOM   4548  N1   DG A 221      46.910  77.024 182.512 
ATOM   4549  C2   DG A 221      47.571  78.012 181.810 
ATOM   4550  N2   DG A 221      46.802  78.949 181.249 
ATOM   4551  N3   DG A 221      48.896  78.056 181.680 
ATOM   4552  C4   DG A 221      49.508  77.024 182.316 
ATOM   4553  P    DG A 222      54.810  80.782 181.645 
ATOM   4554  OP1  DG A 222      55.845  80.975 180.605 
ATOM   4555  OP2  DG A 222      55.303  80.432 182.995 
ATOM   4556  O5'  DG A 222      53.884  82.083 181.732 
ATOM   4557  C5'  DG A 222      52.757  82.200 180.844 
ATOM   4558  C4'  DG A 222      51.547  82.705 181.606 
ATOM   4559  O4'  DG A 222      50.775  81.624 182.203 
ATOM   4560  C3'  DG A 222      51.842  83.639 182.779 
ATOM   4561  O3'  DG A 222      50.827  84.635 182.841 
ATOM   4562  C2'  DG A 222      51.730  82.752 184.018 
ATOM   4563  C1'  DG A 222      50.511  81.958 183.557 
ATOM   4564  N9   DG A 222      50.300  80.692 184.313 
ATOM   4565  C8   DG A 222      51.233  79.829 184.846 
ATOM   4566  N7   DG A 222      50.713  78.794 185.459 
ATOM   4567  C5   DG A 222      49.339  78.985 185.325 
ATOM   4568  C6   DG A 222      48.257  78.191 185.786 
ATOM   4569  O6   DG A 222      48.289  77.138 186.417 
ATOM   4570  N1   DG A 222      47.022  78.752 185.431 
ATOM   4571  C2   DG A 222      46.856  79.927 184.724 
ATOM   4572  N2   DG A 222      45.594  80.294 184.485 
ATOM   4573  N3   DG A 222      47.872  80.671 184.291 
ATOM   4574  C4   DG A 222      49.076  80.140 184.627 
ATOM   4575  P    DC A 223      51.237  86.139 183.205 
ATOM   4576  OP1  DC A 223      51.697  86.836 181.983 
ATOM   4577  OP2  DC A 223      52.181  86.134 184.344 
ATOM   4578  O5'  DC A 223      49.832  86.744 183.673 
ATOM   4579  C5'  DC A 223      48.619  86.220 183.099 
ATOM   4580  C4'  DC A 223      47.580  86.014 184.183 
ATOM   4581  O4'  DC A 223      47.677  84.701 184.803 
ATOM   4582  C3'  DC A 223      47.646  86.984 185.362 
ATOM   4583  O3'  DC A 223      46.323  87.282 185.789 
ATOM   4584  C2'  DC A 223      48.349  86.200 186.470 
ATOM   4585  C1'  DC A 223      47.652  84.868 186.213 
ATOM   4586  N1   DC A 223      48.342  83.701 186.830 
ATOM   4587  C2   DC A 223      47.553  82.658 187.307 
ATOM   4588  O2   DC A 223      46.324  82.742 187.199 
ATOM   4589  N3   DC A 223      48.163  81.585 187.874 
ATOM   4590  C4   DC A 223      49.497  81.533 187.972 
ATOM   4591  N4   DC A 223      50.045  80.466 188.533 
ATOM   4592  C5   DC A 223      50.327  82.596 187.489 
ATOM   4593  C6   DC A 223      49.699  83.659 186.926 
ATOM   4594  P    DT A 224      45.968  88.779 186.233 
ATOM   4595  OP1  DT A 224      45.651  89.589 185.036 
ATOM   4596  OP2  DT A 224      47.041  89.304 187.106 
ATOM   4597  O5'  DT A 224      44.640  88.546 187.094 
ATOM   4598  C5'  DT A 224      43.776  87.444 186.761 
ATOM   4599  C4'  DT A 224      43.332  86.735 188.025 
ATOM   4600  O4'  DT A 224      44.261  85.690 188.433 
ATOM   4601  C3'  DT A 224      43.195  87.613 189.268 
ATOM   4602  O3'  DT A 224      42.082  87.164 190.031 
ATOM   4603  C2'  DT A 224      44.471  87.350 190.069 
ATOM   4604  C1'  DT A 224      44.530  85.846 189.817 
ATOM   4605  N1   DT A 224      45.862  85.243 190.101 
ATOM   4606  C2   DT A 224      45.876  83.967 190.606 
ATOM   4607  O2   DT A 224      44.861  83.328 190.825 
ATOM   4608  N3   DT A 224      47.130  83.441 190.857 
ATOM   4609  C4   DT A 224      48.339  84.073 190.648 
ATOM   4610  O4   DT A 224      49.398  83.500 190.911 
ATOM   4611  C5   DT A 224      48.221  85.409 190.115 
ATOM   4612  C7   DT A 224      49.490  86.168 189.858 
ATOM   4613  C6   DT A 224      47.015  85.945 189.863 
ATOM   4614  P    DA A 225      41.135  88.246 190.732 
ATOM   4615  OP1  DA A 225      40.134  88.737 189.757 
ATOM   4616  OP2  DA A 225      41.964  89.281 191.387 
ATOM   4617  O5'  DA A 225      40.409  87.356 191.846 
ATOM   4618  C5'  DA A 225      40.195  85.955 191.590 
ATOM   4619  C4'  DA A 225      40.541  85.144 192.822 
ATOM   4620  O4'  DA A 225      41.948  84.769 192.862 
ATOM   4621  C3'  DA A 225      40.307  85.839 194.164 
ATOM   4622  O3'  DA A 225      39.842  84.877 195.105 
ATOM   4623  C2'  DA A 225      41.692  86.315 194.600 
ATOM   4624  C1'  DA A 225      42.456  85.072 194.153 
ATOM   4625  N9   DA A 225      43.925  85.283 194.033 
ATOM   4626  C8   DA A 225      44.592  86.409 193.641 
ATOM   4627  N7   DA A 225      45.882  86.280 193.641 
ATOM   4628  C5   DA A 225      46.089  84.975 194.063 
ATOM   4629  C6   DA A 225      47.255  84.220 194.272 
ATOM   4630  N6   DA A 225      48.492  84.698 194.073 
ATOM   4631  N1   DA A 225      47.104  82.952 194.695 
ATOM   4632  C2   DA A 225      45.874  82.482 194.890 
ATOM   4633  N3   DA A 225      44.717  83.088 194.730 
ATOM   4634  C4   DA A 225      44.897  84.356 194.306 
ATOM   4635  P    DA A 226      38.698  85.298 196.142 
ATOM   4636  OP1  DA A 226      37.371  85.157 195.502 
ATOM   4637  OP2  DA A 226      39.007  86.630 196.708 
ATOM   4638  O5'  DA A 226      38.872  84.180 197.274 
ATOM   4639  C5'  DA A 226      39.359  82.878 196.899 
ATOM   4640  C4'  DA A 226      40.393  82.403 197.902 
ATOM   4641  O4'  DA A 226      41.739  82.841 197.560 
ATOM   4642  C3'  DA A 226      40.201  82.891 199.337 
ATOM   4643  O3'  DA A 226      40.576  81.850 200.232 
ATOM   4644  C2'  DA A 226      41.191  84.044 199.491 
ATOM   4645  C1'  DA A 226      42.338  83.396 198.721 
ATOM   4646  N9   DA A 226      43.388  84.358 198.285 
ATOM   4647  C8   DA A 226      43.237  85.657 197.893 
ATOM   4648  N7   DA A 226      44.349  86.241 197.570 
ATOM   4649  C5   DA A 226      45.310  85.258 197.762 
ATOM   4650  C6   DA A 226      46.704  85.249 197.592 
ATOM   4651  N6   DA A 226      47.404  86.311 197.168 
ATOM   4652  N1   DA A 226      47.356  84.106 197.874 
ATOM   4653  C2   DA A 226      46.655  83.053 198.293 
ATOM   4654  N3   DA A 226      45.359  82.943 198.489 
ATOM   4655  C4   DA A 226      44.731  84.101 198.201 
ATOM   4656  P    DT A 227      39.708  81.613 201.555 
ATOM   4657  OP1  DT A 227      38.534  80.770 201.234 
ATOM   4658  OP2  DT A 227      39.417  82.915 202.196 
ATOM   4659  O5'  DT A 227      40.734  80.785 202.462 
ATOM   4660  C5'  DT A 227      41.707  79.940 201.820 
ATOM   4661  C4'  DT A 227      43.060  80.113 202.481 
ATOM   4662  O4'  DT A 227      43.832  81.196 201.889 
ATOM   4663  C3'  DT A 227      43.034  80.450 203.971 
ATOM   4664  O3'  DT A 227      44.120  79.791 204.611 
ATOM   4665  C2'  DT A 227      43.279  81.958 204.031 
ATOM   4666  C1'  DT A 227      44.340  82.008 202.936 
ATOM   4667  N1   DT A 227      44.573  83.375 202.390 
ATOM   4668  C2   DT A 227      45.855  83.686 202.009 
ATOM   4669  O2   DT A 227      46.784  82.902 202.101 
ATOM   4670  N3   DT A 227      46.033  84.962 201.509 
ATOM   4671  C4   DT A 227      45.057  85.927 201.362 
ATOM   4672  O4   DT A 227      45.337  87.035 200.901 
ATOM   4673  C5   DT A 227      43.744  85.506 201.789 
ATOM   4674  C7   DT A 227      42.623  86.497 201.663 
ATOM   4675  C6   DT A 227      43.543  84.272 202.280 
ATOM   4676  P    DG A 228      43.894  79.152 206.062 
ATOM   4677  OP1  DG A 228      43.297  77.805 205.923 
ATOM   4678  OP2  DG A 228      43.153  80.107 206.914 
ATOM   4679  O5'  DG A 228      45.400  79.021 206.587 
ATOM   4680  C5'  DG A 228      46.458  78.815 205.632 
ATOM   4681  C4'  DG A 228      47.642  79.700 205.969 
ATOM   4682  O4'  DG A 228      47.545  81.016 205.354 
ATOM   4683  C3'  DG A 228      47.845  80.001 207.454 
ATOM   4684  O3'  DG A 228      49.240  80.040 207.730 
ATOM   4685  C2'  DG A 228      47.273  81.406 207.646 
ATOM   4686  C1'  DG A 228      47.813  81.995 206.346 
ATOM   4687  N9   DG A 228      47.144  83.262 205.939 
ATOM   4688  C8   DG A 228      45.831  83.646 206.104 
ATOM   4689  N7   DG A 228      45.559  84.838 205.629 
ATOM   4690  C5   DG A 228      46.779  85.274 205.114 
ATOM   4691  C6   DG A 228      47.115  86.493 204.470 
ATOM   4692  O6   DG A 228      46.393  87.454 204.217 
ATOM   4693  N1   DG A 228      48.468  86.525 204.107 
ATOM   4694  C2   DG A 228      49.378  85.511 204.335 
ATOM   4695  N2   DG A 228      50.624  85.734 203.911 
ATOM   4696  N3   DG A 228      49.061  84.367 204.939 
ATOM   4697  C4   DG A 228      47.753  84.321 205.298 
ATOM   4698  P    DT A 229      49.778  79.408 209.099 
ATOM   4699  OP1  DT A 229      49.957  77.948 208.936 
ATOM   4700  OP2  DT A 229      48.907  79.835 210.217 
ATOM   4701  O5'  DT A 229      51.207  80.115 209.232 
ATOM   4702  C5'  DT A 229      51.915  80.489 208.035 
ATOM   4703  C4'  DT A 229      52.504  81.876 208.193 
ATOM   4704  O4'  DT A 229      51.576  82.923 207.791 
ATOM   4705  C3'  DT A 229      52.909  82.269 209.614 
ATOM   4706  O3'  DT A 229      54.094  83.054 209.554 
ATOM   4707  C2'  DT A 229      51.766  83.153 210.112 
ATOM   4708  C1'  DT A 229      51.549  83.913 208.808 
ATOM   4709  N1   DT A 229      50.238  84.616 208.735 
ATOM   4710  C2   DT A 229      50.208  85.815 208.063 
ATOM   4711  O2   DT A 229      51.192  86.306 207.540 
ATOM   4712  N3   DT A 229      48.975  86.438 208.017 
ATOM   4713  C4   DT A 229      47.801  85.972 208.573 
ATOM   4714  O4   DT A 229      46.757  86.619 208.467 
ATOM   4715  C5   DT A 229      47.934  84.707 209.257 
ATOM   4716  C7   DT A 229      46.703  84.130 209.892 
ATOM   4717  C6   DT A 229      49.120  84.080 209.318 
ATOM   4718  P    DC A 230      55.226  82.837 210.666 
ATOM   4719  OP1  DC A 230      56.088  81.698 210.280 
ATOM   4720  OP2  DC A 230      54.598  82.753 212.003 
ATOM   4721  O5'  DC A 230      56.052  84.203 210.546 
ATOM   4722  C5'  DC A 230      56.111  84.873 209.273 
ATOM   4723  C4'  DC A 230      55.909  86.363 209.462 
ATOM   4724  O4'  DC A 230      54.503  86.741 209.427 
ATOM   4725  C3'  DC A 230      56.413  86.941 210.784 
ATOM   4726  O3'  DC A 230      56.949  88.237 210.546 
ATOM   4727  C2'  DC A 230      55.160  87.084 211.647 
ATOM   4728  C1'  DC A 230      54.238  87.583 210.538 
ATOM   4729  N1   DC A 230      52.789  87.473 210.868 
ATOM   4730  C2   DC A 230      51.936  88.461 210.382 
ATOM   4731  O2   DC A 230      52.411  89.378 209.703 
ATOM   4732  N3   DC A 230      50.612  88.378 210.672 
ATOM   4733  C4   DC A 230      50.137  87.368 211.411 
ATOM   4734  N4   DC A 230      48.838  87.332 211.666 
ATOM   4735  C5   DC A 230      50.998  86.342 211.921 
ATOM   4736  C6   DC A 230      52.318  86.442 211.620 
ATOM   4737  P    DG A 231      58.277  88.682 211.322 
ATOM   4738  OP1  DG A 231      59.466  88.174 210.601 
ATOM   4739  OP2  DG A 231      58.169  88.301 212.747 
ATOM   4740  O5'  DG A 231      58.203  90.275 211.184 
ATOM   4741  C5'  DG A 231      57.562  90.847 210.029 
ATOM   4742  C4'  DG A 231      56.671  92.000 210.449 
ATOM   4743  O4'  DG A 231      55.326  91.565 210.796 
ATOM   4744  C3'  DG A 231      57.134  92.784 211.677 
ATOM   4745  O3'  DG A 231      56.830  94.161 211.485 
ATOM   4746  C2'  DG A 231      56.274  92.252 212.822 
ATOM   4747  C1'  DG A 231      54.970  92.157 212.036 
ATOM   4748  N9   DG A 231      53.942  91.295 212.682 
ATOM   4749  C8   DG A 231      54.109  90.148 213.427 
ATOM   4750  N7   DG A 231      52.989  89.623 213.858 
ATOM   4751  C5   DG A 231      52.009  90.482 213.365 
ATOM   4752  C6   DG A 231      50.597  90.434 213.503 
ATOM   4753  O6   DG A 231      49.910  89.609 214.099 
ATOM   4754  N1   DG A 231      49.981  91.506 212.842 
ATOM   4755  C2   DG A 231      50.642  92.494 212.140 
ATOM   4756  N2   DG A 231      49.873  93.431 211.579 
ATOM   4757  N3   DG A 231      51.968  92.538 212.010 
ATOM   4758  C4   DG A 231      52.580  91.506 212.646 
ATOM   4759  P    DT A 232      57.881  95.264 211.975 
ATOM   4760  OP1  DT A 232      58.916  95.457 210.935 
ATOM   4761  OP2  DT A 232      58.374  94.913 213.325 
ATOM   4762  O5'  DT A 232      56.956  96.565 212.062 
ATOM   4763  C5'  DT A 232      55.828  96.682 211.174 
ATOM   4764  C4'  DT A 232      54.618  97.187 211.936 
ATOM   4765  O4'  DT A 232      53.847  96.106 212.533 
ATOM   4766  C3'  DT A 232      54.913  98.121 213.109 
ATOM   4767  O3'  DT A 232      53.899  99.117 213.171 
ATOM   4768  C2'  DT A 232      54.801  97.234 214.348 
ATOM   4769  C1'  DT A 232      53.583  96.440 213.887 
ATOM   4770  N1   DT A 232      53.371  95.174 214.643 
ATOM   4771  C2   DT A 232      52.071  94.785 214.858 
ATOM   4772  O2   DT A 232      51.113  95.423 214.461 
ATOM   4773  N3   DT A 232      51.915  93.606 215.564 
ATOM   4774  C4   DT A 232      52.926  92.808 216.057 
ATOM   4775  O4   DT A 232      52.662  91.773 216.675 
ATOM   4776  C5   DT A 232      54.254  93.300 215.781 
ATOM   4777  C7   DT A 232      55.413  92.489 216.285 
ATOM   4778  C6   DT A 232      54.436  94.441 215.099 
ATOM   4779  P    DC A 233      54.308 100.620 213.534 
ATOM   4780  OP1  DC A 233      54.769 101.318 212.312 
ATOM   4781  OP2  DC A 233      55.252 100.616 214.674 
ATOM   4782  O5'  DC A 233      52.904 101.226 214.003 
ATOM   4783  C5'  DC A 233      51.691 100.702 213.429 
ATOM   4784  C4'  DC A 233      50.651 100.496 214.513 
ATOM   4785  O4'  DC A 233      50.749  99.183 215.133 
ATOM   4786  C3'  DC A 233      50.718 101.466 215.692 
ATOM   4787  O3'  DC A 233      49.394 101.764 216.119 
ATOM   4788  C2'  DC A 233      51.421 100.682 216.800 
ATOM   4789  C1'  DC A 233      50.724  99.350 216.543 
ATOM   4790  N1   DC A 233      51.414  98.183 217.160 
ATOM   4791  C2   DC A 233      50.625  97.140 217.637 
ATOM   4792  O2   DC A 233      49.396  97.224 217.529 
ATOM   4793  N3   DC A 233      51.235  96.067 218.204 
ATOM   4794  C4   DC A 233      52.569  96.014 218.302 
ATOM   4795  N4   DC A 233      53.117  94.947 218.863 
ATOM   4796  C5   DC A 233      53.399  97.078 217.819 
ATOM   4797  C6   DC A 233      52.770  98.140 217.256 
ATOM   4798  P    DT A 234      49.040 103.261 216.563 
ATOM   4799  OP1  DT A 234      48.723 104.071 215.366 
ATOM   4800  OP2  DT A 234      50.113 103.786 217.436 
ATOM   4801  O5'  DT A 234      47.712 103.028 217.424 
ATOM   4802  C5'  DT A 234      46.848 101.926 217.091 
ATOM   4803  C4'  DT A 234      46.403 101.217 218.355 
ATOM   4804  O4'  DT A 234      47.332 100.172 218.763 
ATOM   4805  C3'  DT A 234      46.267 102.095 219.598 
ATOM   4806  O3'  DT A 234      45.153 101.646 220.360 
ATOM   4807  C2'  DT A 234      47.542 101.832 220.399 
ATOM   4808  C1'  DT A 234      47.601 100.328 220.147 
ATOM   4809  N1   DT A 234      48.934  99.725 220.430 
ATOM   4810  C2   DT A 234      48.948  98.449 220.936 
ATOM   4811  O2   DT A 234      47.933  97.810 221.155 
ATOM   4812  N3   DT A 234      50.202  97.923 221.187 
ATOM   4813  C4   DT A 234      51.411  98.555 220.978 
ATOM   4814  O4   DT A 234      52.470  97.981 221.241 
ATOM   4815  C5   DT A 234      51.293  99.891 220.445 
ATOM   4816  C7   DT A 234      52.561 100.650 220.188 
ATOM   4817  C6   DT A 234      50.087 100.427 220.193 
ATOM   4818  P    DG A 235      44.206 102.728 221.062 
ATOM   4819  OP1  DG A 235      43.206 103.219 220.087 
ATOM   4820  OP2  DG A 235      45.036 103.763 221.717 
ATOM   4821  O5'  DG A 235      43.480 101.838 222.176 
ATOM   4822  C5'  DG A 235      43.266 100.437 221.920 
ATOM   4823  C4'  DG A 235      43.613  99.626 223.152 
ATOM   4824  O4'  DG A 235      45.020  99.250 223.192 
ATOM   4825  C3'  DG A 235      43.378 100.320 224.493 
ATOM   4826  O3'  DG A 235      42.914  99.359 225.434 
ATOM   4827  C2'  DG A 235      44.763 100.797 224.930 
ATOM   4828  C1'  DG A 235      45.527  99.554 224.483 
ATOM   4829  N9   DG A 235      46.996  99.765 224.363 
ATOM   4830  C8   DG A 235      47.686 100.892 223.970 
ATOM   4831  N7   DG A 235      48.989 100.749 223.973 
ATOM   4832  C5   DG A 235      49.177  99.434 224.399 
ATOM   4833  C6   DG A 235      50.374  98.701 224.600 
ATOM   4834  O6   DG A 235      51.537  99.066 224.441 
ATOM   4835  N1   DG A 235      50.109  97.396 225.039 
ATOM   4836  C2   DG A 235      48.851  96.869 225.254 
ATOM   4837  N2   DG A 235      48.809  95.602 225.672 
ATOM   4838  N3   DG A 235      47.727  97.559 225.065 
ATOM   4839  C4   DG A 235      47.967  98.826 224.640 
ATOM   4840  P    DT A 236      41.770  99.780 226.472 
ATOM   4841  OP1  DT A 236      40.443  99.639 225.832 
ATOM   4842  OP2  DT A 236      42.078 101.111 227.038 
ATOM   4843  O5'  DT A 236      41.944  98.662 227.604 
ATOM   4844  C5'  DT A 236      42.430  97.360 227.229 
ATOM   4845  C4'  DT A 236      43.465  96.885 228.232 
ATOM   4846  O4'  DT A 236      44.811  97.322 227.890 
ATOM   4847  C3'  DT A 236      43.272  97.373 229.667 
ATOM   4848  O3'  DT A 236      43.647  96.332 230.561 
ATOM   4849  C2'  DT A 236      44.263  98.526 229.821 
ATOM   4850  C1'  DT A 236      45.410  97.877 229.051 
ATOM   4851  N1   DT A 236      46.460  98.840 228.615 
ATOM   4852  C2   DT A 236      47.756  98.386 228.598 
ATOM   4853  O2   DT A 236      48.066  97.252 228.919 
ATOM   4854  N3   DT A 236      48.701  99.307 228.190 
ATOM   4855  C4   DT A 236      48.463 100.611 227.806 
ATOM   4856  O4   DT A 236      49.392 101.343 227.459 
ATOM   4857  C5   DT A 236      47.071 100.994 227.857 
ATOM   4858  C7   DT A 236      46.724 102.398 227.456 
ATOM   4859  C6   DT A 236      46.132 100.120 228.251 
ATOM   4860  P    DA A 237      42.780  96.095 231.885 
ATOM   4861  OP1  DA A 237      41.606  95.252 231.564 
ATOM   4862  OP2  DA A 237      42.488  97.396 232.526 
ATOM   4863  O5'  DA A 237      43.805  95.267 232.792 
ATOM   4864  C5'  DA A 237      44.778  94.422 232.150 
ATOM   4865  C4'  DA A 237      46.131  94.594 232.811 
ATOM   4866  O4'  DA A 237      46.903  95.678 232.219 
ATOM   4867  C3'  DA A 237      46.106  94.932 234.301 
ATOM   4868  O3'  DA A 237      47.192  94.273 234.941 
ATOM   4869  C2'  DA A 237      46.351  96.440 234.361 
ATOM   4870  C1'  DA A 237      47.411  96.490 233.266 
ATOM   4871  N9   DA A 237      47.644  97.857 232.720 
ATOM   4872  C8   DA A 237      46.740  98.865 232.543 
ATOM   4873  N7   DA A 237      47.252  99.947 232.043 
ATOM   4874  C5   DA A 237      48.595  99.635 231.876 
ATOM   4875  C6   DA A 237      49.683 100.372 231.380 
ATOM   4876  N6   DA A 237      49.584 101.635 230.942 
ATOM   4877  N1   DA A 237      50.882  99.761 231.353 
ATOM   4878  C2   DA A 237      50.975  98.506 231.789 
ATOM   4879  N3   DA A 237      50.034  97.723 232.270 
ATOM   4880  C4   DA A 237      48.844  98.358 232.288 
ATOM   4881  P    DT A 238      46.966  93.634 236.392 
ATOM   4882  OP1  DT A 238      46.368  92.287 236.253 
ATOM   4883  OP2  DT A 238      46.224  94.589 237.244 
ATOM   4884  O5'  DT A 238      48.472  93.503 236.917 
ATOM   4885  C5'  DT A 238      49.530  93.297 235.962 
ATOM   4886  C4'  DT A 238      50.713  94.182 236.299 
ATOM   4887  O4'  DT A 238      50.616  95.498 235.684 
ATOM   4888  C3'  DT A 238      50.916  94.483 237.784 
ATOM   4889  O3'  DT A 238      52.311  94.522 238.059 
ATOM   4890  C2'  DT A 238      50.344  95.888 237.976 
ATOM   4891  C1'  DT A 238      50.885  96.477 236.676 
ATOM   4892  N1   DT A 238      50.216  97.744 236.269 
ATOM   4893  C2   DT A 238      50.992  98.687 235.638 
ATOM   4894  O2   DT A 238      52.178  98.523 235.407 
ATOM   4895  N3   DT A 238      50.338  99.848 235.277 
ATOM   4896  C4   DT A 238      49.005 100.137 235.488 
ATOM   4897  O4   DT A 238      48.531 101.214 235.119 
ATOM   4898  C5   DT A 238      48.274  99.088 236.157 
ATOM   4899  C7   DT A 238      46.815  99.321 236.427 
ATOM   4900  C6   DT A 238      48.884  97.948 236.520 
ATOM   4901  P    DA A 239      52.849  93.890 239.429 
ATOM   4902  OP1  DA A 239      53.029  92.430 239.266 
ATOM   4903  OP2  DA A 239      51.978  94.317 240.547 
ATOM   4904  O5'  DA A 239      54.278  94.597 239.562 
ATOM   4905  C5'  DA A 239      54.986  94.971 238.365 
ATOM   4906  C4'  DA A 239      55.576  96.358 238.523 
ATOM   4907  O4'  DA A 239      54.647  97.405 238.121 
ATOM   4908  C3'  DA A 239      55.981  96.751 239.944 
ATOM   4909  O3'  DA A 239      57.166  97.536 239.884 
ATOM   4910  C2'  DA A 239      54.838  97.635 240.442 
ATOM   4911  C1'  DA A 239      54.620  98.395 239.138 
ATOM   4912  N9   DA A 239      53.310  99.098 239.065 
ATOM   4913  C8   DA A 239      52.109  98.709 239.585 
ATOM   4914  N7   DA A 239      51.142  99.542 239.354 
ATOM   4915  C5   DA A 239      51.744 100.560 238.627 
ATOM   4916  C6   DA A 239      51.247 101.752 238.074 
ATOM   4917  N6   DA A 239      49.967 102.137 238.175 
ATOM   4918  N1   DA A 239      52.118 102.538 237.413 
ATOM   4919  C2   DA A 239      53.388 102.150 237.316 
ATOM   4920  N3   DA A 239      53.964 101.066 237.787 
ATOM   4921  C4   DA A 239      53.072 100.297 238.445 
ATOM   4922  P    DG A 240      58.297  97.319 240.996 
ATOM   4923  OP1  DG A 240      59.159  96.180 240.610 
ATOM   4924  OP2  DG A 240      57.669  97.235 242.333 
ATOM   4925  O5'  DG A 240      59.123  98.685 240.876 
ATOM   4926  C5'  DG A 240      59.183  99.355 239.602 
ATOM   4927  C4'  DG A 240      58.981 100.845 239.792 
ATOM   4928  O4'  DG A 240      57.574 101.223 239.757 
ATOM   4929  C3'  DG A 240      59.485 101.423 241.114 
ATOM   4930  O3'  DG A 240      60.020 102.718 240.876 
ATOM   4931  C2'  DG A 240      58.231 101.566 241.977 
ATOM   4932  C1'  DG A 240      57.310 102.065 240.868 
ATOM   4933  N9   DG A 240      55.861 101.955 241.198 
ATOM   4934  C8   DG A 240      55.207 100.994 241.938 
ATOM   4935  N7   DG A 240      53.914 101.189 242.042 
ATOM   4936  C5   DG A 240      53.698 102.363 241.321 
ATOM   4937  C6   DG A 240      52.495 103.075 241.075 
ATOM   4938  O6   DG A 240      51.355 102.812 241.449 
ATOM   4939  N1   DG A 240      52.726 104.216 240.295 
ATOM   4940  C2   DG A 240      53.958 104.616 239.816 
ATOM   4941  N2   DG A 240      53.968 105.736 239.089 
ATOM   4942  N3   DG A 240      55.086 103.948 240.047 
ATOM   4943  C4   DG A 240      54.879 102.838 240.802 
ATOM   4944  P    DT A 241      61.348 103.163 241.652 
ATOM   4945  OP1  DT A 241      62.537 102.656 240.931 
ATOM   4946  OP2  DT A 241      61.241 102.783 243.077 
ATOM   4947  O5'  DT A 241      61.275 104.757 241.514 
ATOM   4948  C5'  DT A 241      60.633 105.329 240.359 
ATOM   4949  C4'  DT A 241      59.743 106.482 240.779 
ATOM   4950  O4'  DT A 241      58.397 106.047 241.126 
ATOM   4951  C3'  DT A 241      60.205 107.266 242.007 
ATOM   4952  O3'  DT A 241      59.901 108.642 241.815 
ATOM   4953  C2'  DT A 241      59.345 106.734 243.152 
ATOM   4954  C1'  DT A 241      58.042 106.639 242.366 
ATOM   4955  N1   DT A 241      57.013 105.777 243.012 
ATOM   4956  C2   DT A 241      55.700 106.151 242.864 
ATOM   4957  O2   DT A 241      55.358 107.139 242.237 
ATOM   4958  N3   DT A 241      54.774 105.329 243.477 
ATOM   4959  C4   DT A 241      55.049 104.191 244.207 
ATOM   4960  O4   DT A 241      54.135 103.534 244.710 
ATOM   4961  C5   DT A 241      56.455 103.879 244.307 
ATOM   4962  C7   DT A 241      56.842 102.656 245.086 
ATOM   4963  C6   DT A 241      57.376 104.661 243.721 
ATOM   4964  P    DG A 242      60.953 109.746 242.305 
ATOM   4965  OP1  DG A 242      61.988 109.939 241.265 
ATOM   4966  OP2  DG A 242      61.446 109.395 243.655 
ATOM   4967  O5'  DG A 242      60.027 111.047 242.392 
ATOM   4968  C5'  DG A 242      58.900 111.164 241.504 
ATOM   4969  C4'  DG A 242      57.690 111.669 242.265 
ATOM   4970  O4'  DG A 242      56.918 110.588 242.863 
ATOM   4971  C3'  DG A 242      57.985 112.603 243.439 
ATOM   4972  O3'  DG A 242      56.970 113.598 243.501 
ATOM   4973  C2'  DG A 242      57.873 111.716 244.678 
ATOM   4974  C1'  DG A 242      56.654 110.922 244.217 
ATOM   4975  N9   DG A 242      56.443 109.656 244.973 
ATOM   4976  C8   DG A 242      57.376 108.793 245.505 
ATOM   4977  N7   DG A 242      56.856 107.758 246.119 
ATOM   4978  C5   DG A 242      55.482 107.948 245.985 
ATOM   4979  C6   DG A 242      54.400 107.155 246.445 
ATOM   4980  O6   DG A 242      54.432 106.102 247.077 
ATOM   4981  N1   DG A 242      53.165 107.716 246.091 
ATOM   4982  C2   DG A 242      52.999 108.891 245.383 
ATOM   4983  N2   DG A 242      51.738 109.257 245.145 
ATOM   4984  N3   DG A 242      54.015 109.635 244.951 
ATOM   4985  C4   DG A 242      55.219 109.104 245.287 
ATOM   4986  P    DT A 243      57.380 115.102 243.864 
ATOM   4987  OP1  DT A 243      57.840 115.800 242.642 
ATOM   4988  OP2  DT A 243      58.324 115.098 245.004 
ATOM   4989  O5'  DT A 243      55.975 115.708 244.333 
ATOM   4990  C5'  DT A 243      54.762 115.184 243.759 
ATOM   4991  C4'  DT A 243      53.723 114.978 244.843 
ATOM   4992  O4'  DT A 243      53.820 113.665 245.463 
ATOM   4993  C3'  DT A 243      53.790 115.948 246.022 
ATOM   4994  O3'  DT A 243      52.466 116.246 246.449 
ATOM   4995  C2'  DT A 243      54.492 115.164 247.130 
ATOM   4996  C1'  DT A 243      53.795 113.832 246.872 
ATOM   4997  N1   DT A 243      54.486 112.665 247.490 
ATOM   4998  C2   DT A 243      53.693 111.644 247.955 
ATOM   4999  O2   DT A 243      52.476 111.662 247.881 
ATOM   5000  N3   DT A 243      54.367 110.580 248.522 
ATOM   5001  C4   DT A 243      55.735 110.457 248.657 
ATOM   5002  O4   DT A 243      56.225 109.455 249.183 
ATOM   5003  C5   DT A 243      56.482 111.579 248.139 
ATOM   5004  C7   DT A 243      57.978 111.525 248.247 
ATOM   5005  C6   DT A 243      55.852 112.627 247.584 
ATOM   5006  P    DA A 244      52.112 117.743 246.893 
ATOM   5007  OP1  DA A 244      51.794 118.553 245.696 
ATOM   5008  OP2  DA A 244      53.184 118.268 247.766 
ATOM   5009  O5'  DA A 244      50.783 117.510 247.754 
ATOM   5010  C5'  DA A 244      49.919 116.408 247.421 
ATOM   5011  C4'  DA A 244      49.475 115.699 248.684 
ATOM   5012  O4'  DA A 244      50.404 114.654 249.093 
ATOM   5013  C3'  DA A 244      49.338 116.577 249.928 
ATOM   5014  O3'  DA A 244      48.225 116.128 250.690 
ATOM   5015  C2'  DA A 244      50.614 116.314 250.729 
ATOM   5016  C1'  DA A 244      50.673 114.810 250.477 
ATOM   5017  N9   DA A 244      52.006 114.207 250.760 
ATOM   5018  C8   DA A 244      53.242 114.761 250.583 
ATOM   5019  N7   DA A 244      54.219 113.980 250.926 
ATOM   5020  C5   DA A 244      53.588 112.824 251.362 
ATOM   5021  C6   DA A 244      54.079 111.606 251.860 
ATOM   5022  N6   DA A 244      55.385 111.340 252.010 
ATOM   5023  N1   DA A 244      53.176 110.667 252.202 
ATOM   5024  C2   DA A 244      51.881 110.937 252.051 
ATOM   5025  N3   DA A 244      51.307 112.030 251.599 
ATOM   5026  C4   DA A 244      52.232 112.954 251.265 
ATOM   5027  P    DT A 245      47.278 117.210 251.392 
ATOM   5028  OP1  DT A 245      46.277 117.701 250.417 
ATOM   5029  OP2  DT A 245      48.107 118.245 252.047 
ATOM   5030  O5'  DT A 245      46.552 116.320 252.506 
ATOM   5031  C5'  DT A 245      46.338 114.919 252.250 
ATOM   5032  C4'  DT A 245      46.684 114.108 253.482 
ATOM   5033  O4'  DT A 245      48.091 113.732 253.522 
ATOM   5034  C3'  DT A 245      46.450 114.802 254.823 
ATOM   5035  O3'  DT A 245      45.985 113.841 255.764 
ATOM   5036  C2'  DT A 245      47.835 115.279 255.260 
ATOM   5037  C1'  DT A 245      48.599 114.036 254.812 
ATOM   5038  N1   DT A 245      50.068 114.247 254.693 
ATOM   5039  C2   DT A 245      50.880 113.186 255.015 
ATOM   5040  O2   DT A 245      50.449 112.108 255.384 
ATOM   5041  N3   DT A 245      52.237 113.419 254.893 
ATOM   5042  C4   DT A 245      52.832 114.596 254.486 
ATOM   5043  O4   DT A 245      54.059 114.685 254.416 
ATOM   5044  C5   DT A 245      51.897 115.651 254.170 
ATOM   5045  C7   DT A 245      52.463 116.965 253.719 
ATOM   5046  C6   DT A 245      50.574 115.452 254.280 
ATOM   5047  P    DG A 246      44.841 114.262 256.802 
ATOM   5048  OP1  DG A 246      43.514 114.121 256.162 
ATOM   5049  OP2  DG A 246      45.150 115.593 257.368 
ATOM   5050  O5'  DG A 246      45.015 113.144 257.934 
ATOM   5051  C5'  DG A 246      45.502 111.842 257.559 
ATOM   5052  C4'  DG A 246      46.536 111.367 258.562 
ATOM   5053  O4'  DG A 246      47.882 111.804 258.220 
ATOM   5054  C3'  DG A 246      46.344 111.855 259.997 
ATOM   5055  O3'  DG A 246      46.719 110.814 260.891 
ATOM   5056  C2'  DG A 246      47.334 113.008 260.151 
ATOM   5057  C1'  DG A 246      48.481 112.359 259.381 
ATOM   5058  N9   DG A 246      49.531 113.322 258.945 
ATOM   5059  C8   DG A 246      49.397 114.634 258.547 
ATOM   5060  N7   DG A 246      50.530 115.212 258.223 
ATOM   5061  C5   DG A 246      51.480 114.211 258.422 
ATOM   5062  C6   DG A 246      52.887 114.237 258.239 
ATOM   5063  O6   DG A 246      53.595 115.165 257.857 
ATOM   5064  N1   DG A 246      53.468 113.002 258.558 
ATOM   5065  C2   DG A 246      52.780 111.888 258.997 
ATOM   5066  N2   DG A 246      53.519 110.805 259.248 
ATOM   5067  N3   DG A 246      51.460 111.864 259.168 
ATOM   5068  C4   DG A 246      50.881 113.055 258.862 
ATOM   5069  P    DC A 247      45.851 110.577 262.215 
ATOM   5070  OP1  DC A 247      44.677 109.734 261.894 
ATOM   5071  OP2  DC A 247      45.560 111.878 262.856 
ATOM   5072  O5'  DC A 247      46.877 109.749 263.122 
ATOM   5073  C5'  DC A 247      47.850 108.903 262.480 
ATOM   5074  C4'  DC A 247      49.203 109.076 263.141 
ATOM   5075  O4'  DC A 247      49.975 110.160 262.548 
ATOM   5076  C3'  DC A 247      49.177 109.414 264.631 
ATOM   5077  O3'  DC A 247      50.263 108.755 265.271 
ATOM   5078  C2'  DC A 247      49.422 110.922 264.691 
ATOM   5079  C1'  DC A 247      50.483 110.972 263.596 
ATOM   5080  N1   DC A 247      50.716 112.338 263.050 
ATOM   5081  C2   DC A 247      52.011 112.670 262.659 
ATOM   5082  O2   DC A 247      52.904 111.825 262.780 
ATOM   5083  N3   DC A 247      52.243 113.911 262.160 
ATOM   5084  C4   DC A 247      51.247 114.798 262.045 
ATOM   5085  N4   DC A 247      51.525 115.996 261.552 
ATOM   5086  C5   DC A 247      49.909 114.478 262.442 
ATOM   5087  C6   DC A 247      49.696 113.233 262.939 
ATOM   5088  P    DC A 248      50.037 108.116 266.722 
ATOM   5089  OP1  DC A 248      49.440 106.769 266.583 
ATOM   5090  OP2  DC A 248      49.296 109.071 267.574 
ATOM   5091  O5'  DC A 248      51.543 107.985 267.247 
ATOM   5092  C5'  DC A 248      52.601 107.779 266.291 
ATOM   5093  C4'  DC A 248      53.785 108.664 266.629 
ATOM   5094  O4'  DC A 248      53.688 109.980 266.014 
ATOM   5095  C3'  DC A 248      53.988 108.965 268.114 
ATOM   5096  O3'  DC A 248      55.383 109.003 268.389 
ATOM   5097  C2'  DC A 248      53.416 110.370 268.305 
ATOM   5098  C1'  DC A 248      53.956 110.959 267.006 
ATOM   5099  N1   DC A 248      53.287 112.226 266.599 
ATOM   5100  C2   DC A 248      54.060 113.192 265.958 
ATOM   5101  O2   DC A 248      55.258 112.959 265.755 
ATOM   5102  N3   DC A 248      53.469 114.354 265.580 
ATOM   5103  C4   DC A 248      52.168 114.567 265.818 
ATOM   5104  N4   DC A 248      51.639 115.717 265.429 
ATOM   5105  C5   DC A 248      51.356 113.587 266.476 
ATOM   5106  C6   DC A 248      51.966 112.432 266.847 
ATOM   5107  P    DG A 249      55.921 108.372 269.759 
ATOM   5108  OP1  DG A 249      56.100 106.912 269.596 
ATOM   5109  OP2  DG A 249      55.050 108.799 270.877 
ATOM   5110  O5'  DG A 249      57.350 109.079 269.892 
ATOM   5111  C5'  DG A 249      58.058 109.452 268.695 
ATOM   5112  C4'  DG A 249      58.647 110.840 268.853 
ATOM   5113  O4'  DG A 249      57.719 111.887 268.451 
ATOM   5114  C3'  DG A 249      59.052 111.233 270.274 
ATOM   5115  O3'  DG A 249      60.237 112.018 270.214 
ATOM   5116  C2'  DG A 249      57.909 112.117 270.772 
ATOM   5117  C1'  DG A 249      57.692 112.877 269.467 
ATOM   5118  N9   DG A 249      56.381 113.580 269.395 
ATOM   5119  C8   DG A 249      55.161 113.204 269.913 
ATOM   5120  N7   DG A 249      54.193 114.054 269.671 
ATOM   5121  C5   DG A 249      54.816 115.066 268.942 
ATOM   5122  C6   DG A 249      54.281 116.262 268.398 
ATOM   5123  O6   DG A 249      53.128 116.682 268.447 
ATOM   5124  N1   DG A 249      55.265 117.007 267.731 
ATOM   5125  C2   DG A 249      56.591 116.643 267.607 
ATOM   5126  N2   DG A 249      57.371 117.490 266.932 
ATOM   5127  N3   DG A 249      57.092 115.520 268.118 
ATOM   5128  C4   DG A 249      56.151 114.787 268.768 
ATOM   5129  P    DT A 250      61.369 111.801 271.326 
ATOM   5130  OP1  DT A 250      62.231 110.662 270.940 
ATOM   5131  OP2  DT A 250      60.741 111.717 272.662 
ATOM   5132  O5'  DT A 250      62.195 113.167 271.205 
ATOM   5133  C5'  DT A 250      62.255 113.837 269.932 
ATOM   5134  C4'  DT A 250      62.052 115.327 270.122 
ATOM   5135  O4'  DT A 250      60.646 115.705 270.087 
ATOM   5136  C3'  DT A 250      62.556 115.905 271.444 
ATOM   5137  O3'  DT A 250      63.092 117.200 271.206 
ATOM   5138  C2'  DT A 250      61.303 116.048 272.307 
ATOM   5139  C1'  DT A 250      60.381 116.547 271.198 
ATOM   5140  N1   DT A 250      58.933 116.437 271.528 
ATOM   5141  C2   DT A 250      58.104 117.419 271.041 
ATOM   5142  O2   DT A 250      58.505 118.351 270.366 
ATOM   5143  N3   DT A 250      56.768 117.283 271.367 
ATOM   5144  C4   DT A 250      56.208 116.273 272.121 
ATOM   5145  O4   DT A 250      54.996 116.258 272.348 
ATOM   5146  C5   DT A 250      57.157 115.290 272.588 
ATOM   5147  C7   DT A 250      56.631 114.155 273.417 
ATOM   5148  C6   DT A 250      58.462 115.397 272.285 
ATOM   5149  P    DT A 251      64.420 117.645 271.982 
ATOM   5150  OP1  DT A 251      65.609 117.138 271.261 
ATOM   5151  OP2  DT A 251      64.313 117.265 273.407 
ATOM   5152  O5'  DT A 251      64.346 119.238 271.844 
ATOM   5153  C5'  DT A 251      63.705 119.811 270.689 
ATOM   5154  C4'  DT A 251      62.814 120.964 271.109 
ATOM   5155  O4'  DT A 251      61.469 120.529 271.456 
ATOM   5156  C3'  DT A 251      63.277 121.748 272.336 
ATOM   5157  O3'  DT A 251      62.973 123.124 272.145 
ATOM   5158  C2'  DT A 251      62.417 121.216 273.482 
ATOM   5159  C1'  DT A 251      61.113 121.121 272.696 
ATOM   5160  N1   DT A 251      60.085 120.259 273.342 
ATOM   5161  C2   DT A 251      58.771 120.633 273.194 
ATOM   5162  O2   DT A 251      58.430 121.621 272.567 
ATOM   5163  N3   DT A 251      57.846 119.810 273.807 
ATOM   5164  C4   DT A 251      58.121 118.673 274.537 
ATOM   5165  O4   DT A 251      57.207 118.016 275.040 
ATOM   5166  C5   DT A 251      59.527 118.361 274.637 
ATOM   5167  C7   DT A 251      59.913 117.137 275.416 
ATOM   5168  C6   DT A 251      60.448 119.143 274.051 
ATOM   5169  P    DA A 252      64.024 124.227 272.635 
ATOM   5170  OP1  DA A 252      65.059 124.421 271.595 
ATOM   5171  OP2  DA A 252      64.517 123.877 273.985 
ATOM   5172  O5'  DA A 252      63.099 125.529 272.722 
ATOM   5173  C5'  DA A 252      61.971 125.646 271.834 
ATOM   5174  C4'  DA A 252      60.761 126.151 272.595 
ATOM   5175  O4'  DA A 252      59.990 125.070 273.193 
ATOM   5176  C3'  DA A 252      61.056 127.085 273.768 
ATOM   5177  O3'  DA A 252      60.042 128.080 273.831 
ATOM   5178  C2'  DA A 252      60.944 126.198 275.008 
ATOM   5179  C1'  DA A 252      59.726 125.404 274.547 
ATOM   5180  N9   DA A 252      59.514 124.138 275.303 
ATOM   5181  C8   DA A 252      60.453 123.294 275.823 
ATOM   5182  N7   DA A 252      59.953 122.265 276.434 
ATOM   5183  C5   DA A 252      58.580 122.437 276.311 
ATOM   5184  C6   DA A 252      57.486 121.676 276.752 
ATOM   5185  N6   DA A 252      57.611 120.531 277.440 
ATOM   5186  N1   DA A 252      56.254 122.133 276.460 
ATOM   5187  C2   DA A 252      56.137 123.270 275.776 
ATOM   5188  N3   DA A 252      57.080 124.062 275.314 
ATOM   5189  C4   DA A 252      58.302 123.582 275.620 
ATOM   5190  P    DA A 253      60.451 129.584 274.194 
ATOM   5191  OP1  DA A 253      60.912 130.282 272.972 
ATOM   5192  OP2  DA A 253      61.396 129.580 275.334 
ATOM   5193  O5'  DA A 253      59.047 130.190 274.663 
ATOM   5194  C5'  DA A 253      57.834 129.666 274.089 
ATOM   5195  C4'  DA A 253      56.794 129.460 275.173 
ATOM   5196  O4'  DA A 253      56.892 128.147 275.793 
ATOM   5197  C3'  DA A 253      56.861 130.430 276.352 
ATOM   5198  O3'  DA A 253      55.538 130.728 276.779 
ATOM   5199  C2'  DA A 253      57.564 129.646 277.460 
ATOM   5200  C1'  DA A 253      56.867 128.314 277.202 
ATOM   5201  N9   DA A 253      57.557 127.147 277.820 
ATOM   5202  C8   DA A 253      58.897 126.947 277.992 
ATOM   5203  N7   DA A 253      59.190 125.824 278.568 
ATOM   5204  C5   DA A 253      57.956 125.232 278.795 
ATOM   5205  C6   DA A 253      57.584 124.011 279.382 
ATOM   5206  N6   DA A 253      58.464 123.126 279.871 
ATOM   5207  N1   DA A 253      56.269 123.732 279.451 
ATOM   5208  C2   DA A 253      55.398 124.615 278.964 
ATOM   5209  N3   DA A 253      55.626 125.780 278.397 
ATOM   5210  C4   DA A 253      56.949 126.035 278.341 
ATOM   5211  P    DC A 254      55.183 132.224 277.223 
ATOM   5212  OP1  DC A 254      54.866 133.035 276.026 
ATOM   5213  OP2  DC A 254      56.256 132.750 278.096 
ATOM   5214  O5'  DC A 254      53.855 131.992 278.084 
ATOM   5215  C5'  DC A 254      52.991 130.889 277.751 
ATOM   5216  C4'  DC A 254      52.546 130.180 279.014 
ATOM   5217  O4'  DC A 254      53.475 129.136 279.422 
ATOM   5218  C3'  DC A 254      52.410 131.059 280.258 
ATOM   5219  O3'  DC A 254      51.296 130.610 281.020 
ATOM   5220  C2'  DC A 254      53.686 130.795 281.059 
ATOM   5221  C1'  DC A 254      53.744 129.292 280.807 
ATOM   5222  N1   DC A 254      55.077 128.689 281.090 
ATOM   5223  C2   DC A 254      55.108 127.395 281.604 
ATOM   5224  O2   DC A 254      54.040 126.806 281.801 
ATOM   5225  N3   DC A 254      56.313 126.829 281.869 
ATOM   5226  C4   DC A 254      57.449 127.501 281.641 
ATOM   5227  N4   DC A 254      58.599 126.904 281.916 
ATOM   5228  C5   DC A 254      57.438 128.833 281.114 
ATOM   5229  C6   DC A 254      56.224 129.382 280.856 
ATOM   5230  P    DA A 255      50.349 131.692 281.722 
ATOM   5231  OP1  DA A 255      49.349 132.183 280.747 
ATOM   5232  OP2  DA A 255      51.179 132.727 282.377 
ATOM   5233  O5'  DA A 255      49.623 130.802 282.836 
ATOM   5234  C5'  DA A 255      49.409 129.401 282.579 
ATOM   5235  C4'  DA A 255      49.756 128.590 283.812 
ATOM   5236  O4'  DA A 255      51.163 128.214 283.852 
ATOM   5237  C3'  DA A 255      49.521 129.284 285.153 
ATOM   5238  O3'  DA A 255      49.057 128.323 286.094 
ATOM   5239  C2'  DA A 255      50.906 129.761 285.590 
ATOM   5240  C1'  DA A 255      51.670 128.518 285.142 
ATOM   5241  N9   DA A 255      53.139 128.729 285.023 
ATOM   5242  C8   DA A 255      53.806 129.855 284.631 
ATOM   5243  N7   DA A 255      55.097 129.726 284.630 
ATOM   5244  C5   DA A 255      55.303 128.420 285.053 
ATOM   5245  C6   DA A 255      56.470 127.666 285.261 
ATOM   5246  N6   DA A 255      57.707 128.144 285.062 
ATOM   5247  N1   DA A 255      56.318 126.397 285.684 
ATOM   5248  C2   DA A 255      55.088 125.927 285.880 
ATOM   5249  N3   DA A 255      53.932 126.534 285.719 
ATOM   5250  C4   DA A 255      54.112 127.802 285.296 
ATOM   5251  P    DA A 256      47.913 128.744 287.132 
ATOM   5252  OP1  DA A 256      46.586 128.603 286.492 
ATOM   5253  OP2  DA A 256      48.222 130.075 287.698 
ATOM   5254  O5'  DA A 256      48.087 127.626 288.264 
ATOM   5255  C5'  DA A 256      48.574 126.324 287.889 
ATOM   5256  C4'  DA A 256      49.608 125.849 288.891 
ATOM   5257  O4'  DA A 256      50.954 126.286 288.549 
ATOM   5258  C3'  DA A 256      49.415 126.336 290.327 
ATOM   5259  O3'  DA A 256      49.790 125.295 291.221 
ATOM   5260  C2'  DA A 256      50.406 127.490 290.480 
ATOM   5261  C1'  DA A 256      51.553 126.841 289.710 
ATOM   5262  N9   DA A 256      52.603 127.804 289.275 
ATOM   5263  C8   DA A 256      52.451 129.103 288.882 
ATOM   5264  N7   DA A 256      53.564 129.687 288.560 
ATOM   5265  C5   DA A 256      54.525 128.703 288.752 
ATOM   5266  C6   DA A 256      55.919 128.695 288.581 
ATOM   5267  N6   DA A 256      56.619 129.757 288.158 
ATOM   5268  N1   DA A 256      56.571 127.551 288.863 
ATOM   5269  C2   DA A 256      55.869 126.499 289.283 
ATOM   5270  N3   DA A 256      54.574 126.389 289.479 
ATOM   5271  C4   DA A 256      53.945 127.547 289.190 
ATOM   5272  P    DC A 257      48.923 125.059 292.545 
ATOM   5273  OP1  DC A 257      47.749 124.216 292.224 
ATOM   5274  OP2  DC A 257      48.631 126.360 293.186 
ATOM   5275  O5'  DC A 257      49.948 124.231 293.452 
ATOM   5276  C5'  DC A 257      50.921 123.385 292.810 
ATOM   5277  C4'  DC A 257      52.274 123.558 293.471 
ATOM   5278  O4'  DC A 257      53.046 124.642 292.878 
ATOM   5279  C3'  DC A 257      52.249 123.896 294.961 
ATOM   5280  O3'  DC A 257      53.335 123.237 295.601 
ATOM   5281  C2'  DC A 257      52.494 125.404 295.021 
ATOM   5282  C1'  DC A 257      53.554 125.454 293.926 
ATOM   5283  N1   DC A 257      53.787 126.820 293.380 
ATOM   5284  C2   DC A 257      55.082 127.152 292.989 
ATOM   5285  O2   DC A 257      55.976 126.306 293.110 
ATOM   5286  N3   DC A 257      55.315 128.393 292.490 
ATOM   5287  C4   DC A 257      54.319 129.280 292.375 
ATOM   5288  N4   DC A 257      54.597 130.478 291.882 
ATOM   5289  C5   DC A 257      52.980 128.960 292.772 
ATOM   5290  C6   DC A 257      52.768 127.715 293.269 
ATOM   5291  P    DA A 258      53.109 122.598 297.051 
ATOM   5292  OP1  DA A 258      52.512 121.251 296.913 
ATOM   5293  OP2  DA A 258      52.367 123.553 297.904 
ATOM   5294  O5'  DA A 258      54.615 122.467 297.577 
ATOM   5295  C5'  DA A 258      55.673 122.261 296.621 
ATOM   5296  C4'  DA A 258      56.857 123.145 296.959 
ATOM   5297  O4'  DA A 258      56.760 124.462 296.344 
ATOM   5298  C3'  DA A 258      57.059 123.447 298.444 
ATOM   5299  O3'  DA A 258      58.454 123.485 298.719 
ATOM   5300  C2'  DA A 258      56.487 124.852 298.635 
ATOM   5301  C1'  DA A 258      57.028 125.441 297.336 
ATOM   5302  N9   DA A 258      56.359 126.708 296.929 
ATOM   5303  C8   DA A 258      55.054 127.071 297.100 
ATOM   5304  N7   DA A 258      54.771 128.249 296.635 
ATOM   5305  C5   DA A 258      55.977 128.701 296.117 
ATOM   5306  C6   DA A 258      56.343 129.896 295.476 
ATOM   5307  N6   DA A 258      55.488 130.901 295.238 
ATOM   5308  N1   DA A 258      57.626 130.022 295.088 
ATOM   5309  C2   DA A 258      58.471 129.021 295.327 
ATOM   5310  N3   DA A 258      58.246 127.866 295.913 
ATOM   5311  C4   DA A 258      56.955 127.765 296.292 
ATOM   5312  P    DA A 259      58.992 122.854 300.089 
ATOM   5313  OP1  DA A 259      59.172 121.394 299.926 
ATOM   5314  OP2  DA A 259      58.121 123.280 301.207 
ATOM   5315  O5'  DA A 259      60.421 123.561 300.222 
ATOM   5316  C5'  DA A 259      61.129 123.934 299.025 
ATOM   5317  C4'  DA A 259      61.719 125.322 299.183 
ATOM   5318  O4'  DA A 259      60.790 126.368 298.781 
ATOM   5319  C3'  DA A 259      62.124 125.714 300.604 
ATOM   5320  O3'  DA A 259      63.309 126.500 300.544 
ATOM   5321  C2'  DA A 259      60.981 126.598 301.102 
ATOM   5322  C1'  DA A 259      60.763 127.359 299.797 
ATOM   5323  N9   DA A 259      59.453 128.062 299.724 
ATOM   5324  C8   DA A 259      58.252 127.673 300.244 
ATOM   5325  N7   DA A 259      57.285 128.506 300.013 
ATOM   5326  C5   DA A 259      57.887 129.524 299.286 
ATOM   5327  C6   DA A 259      57.390 130.716 298.734 
ATOM   5328  N6   DA A 259      56.110 131.100 298.835 
ATOM   5329  N1   DA A 259      58.261 131.502 298.073 
ATOM   5330  C2   DA A 259      59.531 131.114 297.975 
ATOM   5331  N3   DA A 259      60.107 130.030 298.447 
ATOM   5332  C4   DA A 259      59.215 129.261 299.105 
ATOM   5333  P    DG A 260      64.440 126.283 301.656 
ATOM   5334  OP1  DG A 260      65.302 125.144 301.270 
ATOM   5335  OP2  DG A 260      63.812 126.199 302.992 
ATOM   5336  O5'  DG A 260      65.266 127.649 301.535 
ATOM   5337  C5'  DG A 260      65.326 128.319 300.262 
ATOM   5338  C4'  DG A 260      65.124 129.809 300.451 
ATOM   5339  O4'  DG A 260      63.717 130.187 300.417 
ATOM   5340  C3'  DG A 260      65.628 130.386 301.774 
ATOM   5341  O3'  DG A 260      66.163 131.682 301.536 
ATOM   5342  C2'  DG A 260      64.374 130.530 302.637 
ATOM   5343  C1'  DG A 260      63.453 131.029 301.528 
ATOM   5344  N9   DG A 260      62.004 130.919 301.858 
ATOM   5345  C8   DG A 260      61.350 129.958 302.597 
ATOM   5346  N7   DG A 260      60.057 130.153 302.702 
ATOM   5347  C5   DG A 260      59.841 131.326 301.981 
ATOM   5348  C6   DG A 260      58.638 132.039 301.735 
ATOM   5349  O6   DG A 260      57.498 131.776 302.108 
ATOM   5350  N1   DG A 260      58.869 133.180 300.955 
ATOM   5351  C2   DG A 260      60.101 133.580 300.476 
ATOM   5352  N2   DG A 260      60.111 134.700 299.749 
ATOM   5353  N3   DG A 260      61.229 132.911 300.706 
ATOM   5354  C4   DG A 260      61.022 131.801 301.462 
ATOM   5355  P    DC A 261      67.491 132.127 302.312 
ATOM   5356  OP1  DC A 261      68.680 131.620 301.591 
ATOM   5357  OP2  DC A 261      67.384 131.747 303.737 
ATOM   5358  O5'  DC A 261      67.418 133.720 302.174 
ATOM   5359  C5'  DC A 261      66.776 134.293 301.019 
ATOM   5360  C4'  DC A 261      65.886 135.446 301.438 
ATOM   5361  O4'  DC A 261      64.541 135.011 301.786 
ATOM   5362  C3'  DC A 261      66.348 136.230 302.666 
ATOM   5363  O3'  DC A 261      66.044 137.606 302.475 
ATOM   5364  C2'  DC A 261      65.488 135.698 303.812 
ATOM   5365  C1'  DC A 261      64.185 135.603 303.026 
ATOM   5366  N1   DC A 261      63.156 134.741 303.672 
ATOM   5367  C2   DC A 261      61.820 135.107 303.531 
ATOM   5368  O2   DC A 261      61.545 136.122 302.882 
ATOM   5369  N3   DC A 261      60.868 134.334 304.113 
ATOM   5370  C4   DC A 261      61.207 133.241 304.809 
ATOM   5371  N4   DC A 261      60.240 132.520 305.358 
ATOM   5372  C5   DC A 261      62.575 132.847 304.966 
ATOM   5373  C6   DC A 261      63.512 133.632 304.377 
ATOM   5374  P    DA A 262      67.096 138.709 302.965 
ATOM   5375  OP1  DA A 262      68.131 138.903 301.925 
ATOM   5376  OP2  DA A 262      67.589 138.359 304.315 
ATOM   5377  O5'  DA A 262      66.170 140.011 303.052 
ATOM   5378  C5'  DA A 262      65.043 140.127 302.164 
ATOM   5379  C4'  DA A 262      63.833 140.633 302.925 
ATOM   5380  O4'  DA A 262      63.061 139.552 303.523 
ATOM   5381  C3'  DA A 262      64.128 141.567 304.098 
ATOM   5382  O3'  DA A 262      63.113 142.562 304.161 
ATOM   5383  C2'  DA A 262      64.016 140.680 305.338 
ATOM   5384  C1'  DA A 262      62.797 139.886 304.877 
ATOM   5385  N9   DA A 262      62.586 138.620 305.633 
ATOM   5386  C8   DA A 262      63.524 137.776 306.153 
ATOM   5387  N7   DA A 262      63.024 136.747 306.764 
ATOM   5388  C5   DA A 262      61.652 136.919 306.641 
ATOM   5389  C6   DA A 262      60.558 136.158 307.082 
ATOM   5390  N6   DA A 262      60.682 135.013 307.770 
ATOM   5391  N1   DA A 262      59.326 136.615 306.790 
ATOM   5392  C2   DA A 262      59.209 137.752 306.105 
ATOM   5393  N3   DA A 262      60.152 138.544 305.644 
ATOM   5394  C4   DA A 262      61.374 138.064 305.950 
ATOM   5395  P    DT A 263      63.523 144.066 304.524 
ATOM   5396  OP1  DT A 263      63.983 144.764 303.302 
ATOM   5397  OP2  DT A 263      64.467 144.062 305.663 
ATOM   5398  O5'  DT A 263      62.118 144.672 304.993 
ATOM   5399  C5'  DT A 263      60.906 144.148 304.419 
ATOM   5400  C4'  DT A 263      59.866 143.942 305.503 
ATOM   5401  O4'  DT A 263      59.963 142.628 306.123 
ATOM   5402  C3'  DT A 263      59.933 144.912 306.682 
ATOM   5403  O3'  DT A 263      58.609 145.210 307.108 
ATOM   5404  C2'  DT A 263      60.635 144.128 307.789 
ATOM   5405  C1'  DT A 263      59.938 142.796 307.532 
ATOM   5406  N1   DT A 263      60.629 141.629 308.150 
ATOM   5407  C2   DT A 263      59.836 140.608 308.615 
ATOM   5408  O2   DT A 263      58.619 140.625 308.541 
ATOM   5409  N3   DT A 263      60.510 139.544 309.182 
ATOM   5410  C4   DT A 263      61.878 139.420 309.317 
ATOM   5411  O4   DT A 263      62.368 138.419 309.842 
ATOM   5412  C5   DT A 263      62.625 140.543 308.799 
ATOM   5413  C7   DT A 263      64.121 140.489 308.907 
ATOM   5414  C6   DT A 263      61.995 141.590 308.243 
ATOM   5415  P    DT A 264      58.255 146.706 307.553 
ATOM   5416  OP1  DT A 264      57.937 147.517 306.356 
ATOM   5417  OP2  DT A 264      59.327 147.232 308.426 
ATOM   5418  O5'  DT A 264      56.926 146.474 308.413 
ATOM   5419  C5'  DT A 264      56.062 145.371 308.080 
ATOM   5420  C4'  DT A 264      55.618 144.662 309.344 
ATOM   5421  O4'  DT A 264      56.547 143.618 309.752 
ATOM   5422  C3'  DT A 264      55.481 145.541 310.588 
ATOM   5423  O3'  DT A 264      54.368 145.091 311.350 
ATOM   5424  C2'  DT A 264      56.757 145.277 311.389 
ATOM   5425  C1'  DT A 264      56.816 143.774 311.137 
ATOM   5426  N1   DT A 264      58.149 143.171 311.420 
ATOM   5427  C2   DT A 264      58.163 141.894 311.926 
ATOM   5428  O2   DT A 264      57.148 141.256 312.144 
ATOM   5429  N3   DT A 264      59.416 141.369 312.177 
ATOM   5430  C4   DT A 264      60.625 142.000 311.968 
ATOM   5431  O4   DT A 264      61.685 141.427 312.231 
ATOM   5432  C5   DT A 264      60.508 143.337 311.435 
ATOM   5433  C7   DT A 264      61.776 144.096 311.178 
ATOM   5434  C6   DT A 264      59.301 143.872 311.182 
ATOM   5435  P    DC A 265      53.421 146.174 312.052 
ATOM   5436  OP1  DC A 265      52.420 146.664 311.077 
ATOM   5437  OP2  DC A 265      54.250 147.209 312.707 
ATOM   5438  O5'  DC A 265      52.695 145.284 313.166 
ATOM   5439  C5'  DC A 265      52.481 143.883 312.909 
ATOM   5440  C4'  DC A 265      52.827 143.072 314.142 
ATOM   5441  O4'  DC A 265      54.234 142.696 314.182 
ATOM   5442  C3'  DC A 265      52.593 143.766 315.483 
ATOM   5443  O3'  DC A 265      52.129 142.805 316.424 
ATOM   5444  C2'  DC A 265      53.978 144.243 315.920 
ATOM   5445  C1'  DC A 265      54.742 143.000 315.472 
ATOM   5446  N1   DC A 265      56.211 143.211 315.353 
ATOM   5447  C2   DC A 265      57.049 142.146 315.675 
ATOM   5448  O2   DC A 265      56.542 141.079 316.044 
ATOM   5449  N3   DC A 265      58.391 142.318 315.574 
ATOM   5450  C4   DC A 265      58.900 143.489 315.172 
ATOM   5451  N4   DC A 265      60.217 143.607 315.089 
ATOM   5452  C5   DC A 265      58.057 144.597 314.836 
ATOM   5453  C6   DC A 265      56.718 144.405 314.944 
ATOM   5454  P    DT A 266      50.984 143.226 317.462 
ATOM   5455  OP1  DT A 266      49.657 143.084 316.821 
ATOM   5456  OP2  DT A 266      51.293 144.557 318.028 
ATOM   5457  O5'  DT A 266      51.158 142.107 318.594 
ATOM   5458  C5'  DT A 266      51.645 140.806 318.219 
ATOM   5459  C4'  DT A 266      52.679 140.331 319.221 
ATOM   5460  O4'  DT A 266      54.025 140.768 318.879 
ATOM   5461  C3'  DT A 266      52.487 140.818 320.657 
ATOM   5462  O3'  DT A 266      52.862 139.777 321.551 
ATOM   5463  C2'  DT A 266      53.478 141.972 320.810 
ATOM   5464  C1'  DT A 266      54.624 141.323 320.040 
ATOM   5465  N1   DT A 266      55.674 142.286 319.605 
ATOM   5466  C2   DT A 266      56.971 141.832 319.588 
ATOM   5467  O2   DT A 266      57.280 140.698 319.909 
ATOM   5468  N3   DT A 266      57.916 142.752 319.179 
ATOM   5469  C4   DT A 266      57.677 144.057 318.795 
ATOM   5470  O4   DT A 266      58.606 144.788 318.449 
ATOM   5471  C5   DT A 266      56.285 144.440 318.847 
ATOM   5472  C7   DT A 266      55.938 145.844 318.445 
ATOM   5473  C6   DT A 266      55.346 143.565 319.241 
ATOM   5474  P    DA A 267      51.994 139.541 322.875 
ATOM   5475  OP1  DA A 267      50.820 138.698 322.554 
ATOM   5476  OP2  DA A 267      51.703 140.842 323.516 
ATOM   5477  O5'  DA A 267      53.020 138.713 323.781 
ATOM   5478  C5'  DA A 267      53.993 137.867 323.140 
ATOM   5479  C4'  DA A 267      55.346 138.040 323.800 
ATOM   5480  O4'  DA A 267      56.118 139.124 323.208 
ATOM   5481  C3'  DA A 267      55.320 138.378 325.291 
ATOM   5482  O3'  DA A 267      56.406 137.719 325.931 
ATOM   5483  C2'  DA A 267      55.565 139.886 325.351 
ATOM   5484  C1'  DA A 267      56.626 139.936 324.256 
ATOM   5485  N9   DA A 267      56.859 141.302 323.710 
ATOM   5486  C8   DA A 267      55.954 142.310 323.533 
ATOM   5487  N7   DA A 267      56.467 143.393 323.033 
ATOM   5488  C5   DA A 267      57.809 143.081 322.866 
ATOM   5489  C6   DA A 267      58.897 143.818 322.370 
ATOM   5490  N6   DA A 267      58.798 145.080 321.932 
ATOM   5491  N1   DA A 267      60.096 143.207 322.342 
ATOM   5492  C2   DA A 267      60.189 141.951 322.779 
ATOM   5493  N3   DA A 267      59.248 141.169 323.260 
ATOM   5494  C4   DA A 267      58.058 141.804 323.278 
ATOM   5495  P    DT A 268      56.180 137.080 327.381 
ATOM   5496  OP1  DT A 268      55.583 135.733 327.243 
ATOM   5497  OP2  DT A 268      55.439 138.035 328.234 
ATOM   5498  O5'  DT A 268      57.686 136.949 327.907 
ATOM   5499  C5'  DT A 268      58.744 136.742 326.951 
ATOM   5500  C4'  DT A 268      59.928 137.627 327.289 
ATOM   5501  O4'  DT A 268      59.831 138.944 326.674 
ATOM   5502  C3'  DT A 268      60.131 137.929 328.774 
ATOM   5503  O3'  DT A 268      61.526 137.967 329.049 
ATOM   5504  C2'  DT A 268      59.559 139.334 328.965 
ATOM   5505  C1'  DT A 268      60.100 139.923 327.666 
ATOM   5506  N1   DT A 268      59.430 141.189 327.259 
ATOM   5507  C2   DT A 268      60.206 142.132 326.628 
ATOM   5508  O2   DT A 268      61.392 141.968 326.397 
ATOM   5509  N3   DT A 268      59.552 143.294 326.266 
ATOM   5510  C4   DT A 268      58.220 143.583 326.478 
ATOM   5511  O4   DT A 268      57.746 144.660 326.109 
ATOM   5512  C5   DT A 268      57.488 142.533 327.147 
ATOM   5513  C7   DT A 268      56.030 142.766 327.417 
ATOM   5514  C6   DT A 268      58.098 141.394 327.510 
ATOM   5515  P    DT A 269      62.064 137.336 330.419 
ATOM   5516  OP1  DT A 269      62.243 135.876 330.255 
ATOM   5517  OP2  DT A 269      61.193 137.762 331.536 
ATOM   5518  O5'  DT A 269      63.493 138.043 330.552 
ATOM   5519  C5'  DT A 269      64.201 138.416 329.355 
ATOM   5520  C4'  DT A 269      64.791 139.804 329.513 
ATOM   5521  O4'  DT A 269      63.862 140.850 329.111 
ATOM   5522  C3'  DT A 269      65.195 140.196 330.934 
ATOM   5523  O3'  DT A 269      66.380 140.981 330.874 
ATOM   5524  C2'  DT A 269      64.052 141.080 331.432 
ATOM   5525  C1'  DT A 269      63.835 141.841 330.127 
ATOM   5526  N1   DT A 269      62.525 142.544 330.054 
ATOM   5527  C2   DT A 269      62.494 143.742 329.383 
ATOM   5528  O2   DT A 269      63.478 144.234 328.859 
ATOM   5529  N3   DT A 269      61.261 144.366 329.337 
ATOM   5530  C4   DT A 269      60.087 143.900 329.893 
ATOM   5531  O4   DT A 269      59.044 144.547 329.787 
ATOM   5532  C5   DT A 269      60.220 142.635 330.577 
ATOM   5533  C7   DT A 269      58.989 142.057 331.211 
ATOM   5534  C6   DT A 269      61.406 142.008 330.637 
ATOM   5535  P    DG A 270      67.512 140.765 331.986 
ATOM   5536  OP1  DG A 270      68.374 139.626 331.600 
ATOM   5537  OP2  DG A 270      66.884 140.681 333.322 
ATOM   5538  O5'  DG A 270      68.338 142.130 331.865 
ATOM   5539  C5'  DG A 270      68.398 142.801 330.592 
ATOM   5540  C4'  DG A 270      68.195 144.291 330.781 
ATOM   5541  O4'  DG A 270      66.789 144.669 330.747 
ATOM   5542  C3'  DG A 270      68.700 144.868 332.104 
ATOM   5543  O3'  DG A 270      69.235 146.164 331.866 
ATOM   5544  C2'  DG A 270      67.446 145.011 332.967 
ATOM   5545  C1'  DG A 270      66.524 145.511 331.858 
ATOM   5546  N9   DG A 270      65.076 145.401 332.188 
ATOM   5547  C8   DG A 270      64.421 144.440 332.927 
ATOM   5548  N7   DG A 270      63.129 144.635 333.032 
ATOM   5549  C5   DG A 270      62.912 145.808 332.311 
ATOM   5550  C6   DG A 270      61.709 146.520 332.065 
ATOM   5551  O6   DG A 270      60.569 146.258 332.438 
ATOM   5552  N1   DG A 270      61.941 147.662 331.285 
ATOM   5553  C2   DG A 270      63.172 148.062 330.806 
ATOM   5554  N2   DG A 270      63.183 149.182 330.078 
ATOM   5555  N3   DG A 270      64.301 147.393 331.036 
ATOM   5556  C4   DG A 270      64.093 146.283 331.792 
ATOM   5557  P    DA A 271      70.563 146.609 332.642 
ATOM   5558  OP1  DA A 271      71.752 146.102 331.921 
ATOM   5559  OP2  DA A 271      70.456 146.229 334.067 
ATOM   5560  O5'  DA A 271      70.489 148.202 332.504 
ATOM   5561  C5'  DA A 271      69.848 148.774 331.349 
ATOM   5562  C4'  DA A 271      68.958 149.928 331.768 
ATOM   5563  O4'  DA A 271      67.612 149.493 332.116 
ATOM   5564  C3'  DA A 271      69.420 150.712 332.996 
ATOM   5565  O3'  DA A 271      69.116 152.088 332.805 
ATOM   5566  C2'  DA A 271      68.560 150.180 334.142 
ATOM   5567  C1'  DA A 271      67.256 150.085 333.355 
ATOM   5568  N9   DA A 271      66.228 149.223 334.002 
ATOM   5569  C8   DA A 271      66.414 148.087 334.737 
ATOM   5570  N7   DA A 271      65.312 147.557 335.171 
ATOM   5571  C5   DA A 271      64.321 148.401 334.688 
ATOM   5572  C6   DA A 271      62.922 148.383 334.805 
ATOM   5573  N6   DA A 271      62.248 147.440 335.478 
ATOM   5574  N1   DA A 271      62.238 149.374 334.203 
ATOM   5575  C2   DA A 271      62.914 150.308 333.535 
ATOM   5576  N3   DA A 271      64.212 150.427 333.359 
ATOM   5577  C4   DA A 271      64.872 149.424 333.971 
ATOM   5578  P    DT A 272      70.167 153.191 333.294 
ATOM   5579  OP1  DT A 272      71.202 153.385 332.255 
ATOM   5580  OP2  DT A 272      70.660 152.841 334.645 
ATOM   5581  O5'  DT A 272      69.242 154.493 333.382 
ATOM   5582  C5'  DT A 272      68.114 154.609 332.494 
ATOM   5583  C4'  DT A 272      66.904 155.115 333.255 
ATOM   5584  O4'  DT A 272      66.133 154.033 333.853 
ATOM   5585  C3'  DT A 272      67.199 156.049 334.428 
ATOM   5586  O3'  DT A 272      66.185 157.044 334.491 
ATOM   5587  C2'  DT A 272      67.087 155.162 335.668 
ATOM   5588  C1'  DT A 272      65.869 154.368 335.207 
ATOM   5589  N1   DT A 272      65.657 153.102 335.963 
ATOM   5590  C2   DT A 272      64.357 152.712 336.178 
ATOM   5591  O2   DT A 272      63.399 153.351 335.781 
ATOM   5592  N3   DT A 272      64.201 151.534 336.883 
ATOM   5593  C4   DT A 272      65.212 150.735 337.377 
ATOM   5594  O4   DT A 272      64.948 149.701 337.994 
ATOM   5595  C5   DT A 272      66.540 151.227 337.101 
ATOM   5596  C7   DT A 272      67.699 150.417 337.604 
ATOM   5597  C6   DT A 272      66.722 152.369 336.418 
ATOM   5598  P    DA A 273      66.594 158.548 334.854 
ATOM   5599  OP1  DA A 273      67.055 159.245 333.632 
ATOM   5600  OP2  DA A 273      67.539 158.544 335.993 
ATOM   5601  O5'  DA A 273      65.190 159.153 335.323 
ATOM   5602  C5'  DA A 273      63.977 158.630 334.749 
ATOM   5603  C4'  DA A 273      62.937 158.424 335.832 
ATOM   5604  O4'  DA A 273      63.035 157.110 336.453 
ATOM   5605  C3'  DA A 273      63.004 159.394 337.012 
ATOM   5606  O3'  DA A 273      61.681 159.692 337.438 
ATOM   5607  C2'  DA A 273      63.707 158.609 338.119 
ATOM   5608  C1'  DA A 273      63.010 157.278 337.862 
ATOM   5609  N9   DA A 273      63.700 156.111 338.480 
ATOM   5610  C8   DA A 273      65.040 155.911 338.652 
ATOM   5611  N7   DA A 273      65.333 154.788 339.228 
ATOM   5612  C5   DA A 273      64.099 154.195 339.455 
ATOM   5613  C6   DA A 273      63.727 152.975 340.042 
ATOM   5614  N6   DA A 273      64.608 152.090 340.530 
ATOM   5615  N1   DA A 273      62.412 152.696 340.111 
ATOM   5616  C2   DA A 273      61.541 153.579 339.624 
ATOM   5617  N3   DA A 273      61.769 154.743 339.057 
ATOM   5618  C4   DA A 273      63.092 154.999 339.001 
ATOM   5619  P    DA A 274      61.326 161.188 337.883 
ATOM   5620  OP1  DA A 274      61.009 161.998 336.685 
ATOM   5621  OP2  DA A 274      62.399 161.714 338.756 
ATOM   5622  O5'  DA A 274      59.998 160.956 338.743 
ATOM   5623  C5'  DA A 274      59.134 159.853 338.410 
ATOM   5624  C4'  DA A 274      58.689 159.144 339.674 
ATOM   5625  O4'  DA A 274      59.618 158.099 340.082 
ATOM   5626  C3'  DA A 274      58.553 160.023 340.918 
ATOM   5627  O3'  DA A 274      57.439 159.573 341.680 
ATOM   5628  C2'  DA A 274      59.829 159.759 341.719 
ATOM   5629  C1'  DA A 274      59.887 158.256 341.467 
ATOM   5630  N9   DA A 274      61.220 157.653 341.750 
ATOM   5631  C8   DA A 274      62.456 158.206 341.573 
ATOM   5632  N7   DA A 274      63.434 157.426 341.916 
ATOM   5633  C5   DA A 274      62.802 156.269 342.352 
ATOM   5634  C6   DA A 274      63.294 155.052 342.850 
ATOM   5635  N6   DA A 274      64.599 154.786 342.999 
ATOM   5636  N1   DA A 274      62.391 154.113 343.192 
ATOM   5637  C2   DA A 274      61.096 154.383 343.040 
ATOM   5638  N3   DA A 274      60.522 155.476 342.589 
ATOM   5639  C4   DA A 274      61.446 156.399 342.255 
ATOM   5640  P    DG A 275      56.492 160.656 342.382 
ATOM   5641  OP1  DG A 275      55.492 161.146 341.407 
ATOM   5642  OP2  DG A 275      57.322 161.691 343.037 
ATOM   5643  O5'  DG A 275      55.766 159.766 343.496 
ATOM   5644  C5'  DG A 275      55.553 158.365 343.239 
ATOM   5645  C4'  DG A 275      55.899 157.554 344.472 
ATOM   5646  O4'  DG A 275      57.306 157.178 344.512 
ATOM   5647  C3'  DG A 275      55.664 158.248 345.813 
ATOM   5648  O3'  DG A 275      55.200 157.287 346.754 
ATOM   5649  C2'  DG A 275      57.049 158.724 346.250 
ATOM   5650  C1'  DG A 275      57.814 157.482 345.802 
ATOM   5651  N9   DG A 275      59.282 157.693 345.683 
ATOM   5652  C8   DG A 275      59.972 158.819 345.290 
ATOM   5653  N7   DG A 275      61.275 158.676 345.293 
ATOM   5654  C5   DG A 275      61.463 157.362 345.719 
ATOM   5655  C6   DG A 275      62.661 156.629 345.920 
ATOM   5656  O6   DG A 275      63.823 156.993 345.761 
ATOM   5657  N1   DG A 275      62.395 155.323 346.359 
ATOM   5658  C2   DG A 275      61.137 154.797 346.574 
ATOM   5659  N2   DG A 275      61.095 153.530 346.992 
ATOM   5660  N3   DG A 275      60.013 155.486 346.384 
ATOM   5661  C4   DG A 275      60.254 156.753 345.960 
ATOM   5662  P    DG A 276      54.056 157.708 347.792 
ATOM   5663  OP1  DG A 276      52.729 157.566 347.151 
ATOM   5664  OP2  DG A 276      54.365 159.039 348.358 
ATOM   5665  O5'  DG A 276      54.230 156.589 348.924 
ATOM   5666  C5'  DG A 276      54.717 155.288 348.549 
ATOM   5667  C4'  DG A 276      55.751 154.812 349.551 
ATOM   5668  O4'  DG A 276      57.097 155.250 349.209 
ATOM   5669  C3'  DG A 276      55.558 155.300 350.987 
ATOM   5670  O3'  DG A 276      55.933 154.259 351.881 
ATOM   5671  C2'  DG A 276      56.549 156.454 351.140 
ATOM   5672  C1'  DG A 276      57.696 155.805 350.370 
ATOM   5673  N9   DG A 276      58.746 156.768 349.934 
ATOM   5674  C8   DG A 276      58.612 158.080 349.536 
ATOM   5675  N7   DG A 276      59.744 158.657 349.213 
ATOM   5676  C5   DG A 276      60.694 157.657 349.412 
ATOM   5677  C6   DG A 276      62.102 157.683 349.229 
ATOM   5678  O6   DG A 276      62.810 158.611 348.847 
ATOM   5679  N1   DG A 276      62.683 156.448 349.548 
ATOM   5680  C2   DG A 276      61.994 155.334 349.986 
ATOM   5681  N2   DG A 276      62.733 154.250 350.237 
ATOM   5682  N3   DG A 276      60.674 155.309 350.157 
ATOM   5683  C4   DG A 276      60.096 156.500 349.852 
ATOM   5684  P    DT A 277      55.066 154.023 353.205 
ATOM   5685  OP1  DT A 277      53.892 153.180 352.884 
ATOM   5686  OP2  DT A 277      54.774 155.324 353.846 
ATOM   5687  O5'  DT A 277      56.091 153.195 354.111 
ATOM   5688  C5'  DT A 277      57.064 152.349 353.470 
ATOM   5689  C4'  DT A 277      58.417 152.522 354.130 
ATOM   5690  O4'  DT A 277      59.189 153.606 353.538 
ATOM   5691  C3'  DT A 277      58.392 152.860 355.621 
ATOM   5692  O3'  DT A 277      59.478 152.201 356.261 
ATOM   5693  C2'  DT A 277      58.637 154.368 355.681 
ATOM   5694  C1'  DT A 277      59.697 154.418 354.586 
ATOM   5695  N1   DT A 277      59.930 155.784 354.040 
ATOM   5696  C2   DT A 277      61.213 156.096 353.659 
ATOM   5697  O2   DT A 277      62.141 155.311 353.750 
ATOM   5698  N3   DT A 277      61.390 157.371 353.159 
ATOM   5699  C4   DT A 277      60.415 158.336 353.011 
ATOM   5700  O4   DT A 277      60.695 159.444 352.551 
ATOM   5701  C5   DT A 277      59.102 157.916 353.438 
ATOM   5702  C7   DT A 277      57.981 158.906 353.313 
ATOM   5703  C6   DT A 277      58.900 156.682 353.929 
ATOM   5704  P    DA A 278      59.252 151.562 357.711 
ATOM   5705  OP1  DA A 278      58.655 150.214 357.573 
ATOM   5706  OP2  DA A 278      58.510 152.517 358.564 
ATOM   5707  O5'  DA A 278      60.758 151.431 358.237 
ATOM   5708  C5'  DA A 278      61.816 151.224 357.281 
ATOM   5709  C4'  DA A 278      63.000 152.109 357.619 
ATOM   5710  O4'  DA A 278      62.903 153.426 357.003 
ATOM   5711  C3'  DA A 278      63.202 152.411 359.104 
ATOM   5712  O3'  DA A 278      64.597 152.449 359.379 
ATOM   5713  C2'  DA A 278      62.631 153.816 359.295 
ATOM   5714  C1'  DA A 278      63.171 154.405 357.996 
ATOM   5715  N9   DA A 278      62.502 155.671 357.589 
ATOM   5716  C8   DA A 278      61.197 156.035 357.760 
ATOM   5717  N7   DA A 278      60.914 157.213 357.295 
ATOM   5718  C5   DA A 278      62.120 157.665 356.777 
ATOM   5719  C6   DA A 278      62.486 158.860 356.136 
ATOM   5720  N6   DA A 278      61.631 159.864 355.897 
ATOM   5721  N1   DA A 278      63.769 158.986 355.747 
ATOM   5722  C2   DA A 278      64.614 157.985 355.986 
ATOM   5723  N3   DA A 278      64.389 156.830 356.573 
ATOM   5724  C4   DA A 278      63.098 156.729 356.952 
ATOM   5725  P    DA A 279      65.135 151.818 360.749 
ATOM   5726  OP1  DA A 279      65.315 150.358 360.585 
ATOM   5727  OP2  DA A 279      64.264 152.244 361.866 
ATOM   5728  O5'  DA A 279      66.564 152.525 360.882 
ATOM   5729  C5'  DA A 279      67.272 152.898 359.685 
ATOM   5730  C4'  DA A 279      67.862 154.286 359.843 
ATOM   5731  O4'  DA A 279      66.933 155.332 359.441 
ATOM   5732  C3'  DA A 279      68.267 154.678 361.264 
ATOM   5733  O3'  DA A 279      69.452 155.463 361.204 
ATOM   5734  C2'  DA A 279      67.124 155.562 361.762 
ATOM   5735  C1'  DA A 279      66.907 156.323 360.457 
ATOM   5736  N9   DA A 279      65.596 157.026 360.384 
ATOM   5737  C8   DA A 279      64.395 156.637 360.904 
ATOM   5738  N7   DA A 279      63.428 157.470 360.673 
ATOM   5739  C5   DA A 279      64.030 158.487 359.946 
ATOM   5740  C6   DA A 279      63.533 159.680 359.394 
ATOM   5741  N6   DA A 279      62.253 160.064 359.495 
ATOM   5742  N1   DA A 279      64.404 160.466 358.732 
ATOM   5743  C2   DA A 279      65.674 160.078 358.635 
ATOM   5744  N3   DA A 279      66.250 158.994 359.107 
ATOM   5745  C4   DA A 279      65.358 158.224 359.765 
ATOM   5746  P    DC A 280      70.583 155.247 362.315 
ATOM   5747  OP1  DC A 280      71.445 154.107 361.930 
ATOM   5748  OP2  DC A 280      69.956 155.163 363.652 
ATOM   5749  O5'  DC A 280      71.409 156.612 362.195 
ATOM   5750  C5'  DC A 280      71.469 157.283 360.922 
ATOM   5751  C4'  DC A 280      71.267 158.773 361.111 
ATOM   5752  O4'  DC A 280      69.861 159.151 361.076 
ATOM   5753  C3'  DC A 280      71.771 159.350 362.434 
ATOM   5754  O3'  DC A 280      72.306 160.646 362.196 
ATOM   5755  C2'  DC A 280      70.517 159.493 363.297 
ATOM   5756  C1'  DC A 280      69.596 159.993 362.188 
ATOM   5757  N1   DC A 280      68.147 159.882 362.517 
ATOM   5758  C2   DC A 280      67.294 160.870 362.031 
ATOM   5759  O2   DC A 280      67.769 161.788 361.352 
ATOM   5760  N3   DC A 280      65.970 160.788 362.321 
ATOM   5761  C4   DC A 280      65.494 159.777 363.060 
ATOM   5762  N4   DC A 280      64.196 159.741 363.316 
ATOM   5763  C5   DC A 280      66.355 158.752 363.570 
ATOM   5764  C6   DC A 280      67.676 158.852 363.270 
ATOM   5765  P    DA A 281      73.634 161.091 362.971 
ATOM   5766  OP1  DA A 281      74.823 160.584 362.251 
ATOM   5767  OP2  DA A 281      73.527 160.711 364.397 
ATOM   5768  O5'  DA A 281      73.561 162.684 362.834 
ATOM   5769  C5'  DA A 281      72.919 163.256 361.678 
ATOM   5770  C4'  DA A 281      72.029 164.409 362.098 
ATOM   5771  O4'  DA A 281      70.684 163.974 362.445 
ATOM   5772  C3'  DA A 281      72.491 165.193 363.326 
ATOM   5773  O3'  DA A 281      72.187 166.570 363.135 
ATOM   5774  C2'  DA A 281      71.631 164.661 364.472 
ATOM   5775  C1'  DA A 281      70.328 164.567 363.685 
ATOM   5776  N9   DA A 281      69.299 163.705 364.331 
ATOM   5777  C8   DA A 281      69.485 162.569 365.067 
ATOM   5778  N7   DA A 281      68.383 162.039 365.501 
ATOM   5779  C5   DA A 281      67.393 162.883 365.018 
ATOM   5780  C6   DA A 281      65.994 162.865 365.135 
ATOM   5781  N6   DA A 281      65.319 161.922 365.808 
ATOM   5782  N1   DA A 281      65.310 163.856 364.533 
ATOM   5783  C2   DA A 281      65.985 164.790 363.865 
ATOM   5784  N3   DA A 281      67.283 164.909 363.689 
ATOM   5785  C4   DA A 281      67.944 163.906 364.301 
ATOM   5786  P    DA A 282      73.239 167.673 363.624 
ATOM   5787  OP1  DA A 282      74.274 167.867 362.585 
ATOM   5788  OP2  DA A 282      73.732 167.323 364.975 
ATOM   5789  O5'  DA A 282      72.314 168.975 363.712 
ATOM   5790  C5'  DA A 282      71.186 169.091 362.824 
ATOM   5791  C4'  DA A 282      69.976 169.596 363.585 
ATOM   5792  O4'  DA A 282      69.204 168.515 364.183 
ATOM   5793  C3'  DA A 282      70.271 170.531 364.758 
ATOM   5794  O3'  DA A 282      69.256 171.526 364.821 
ATOM   5795  C2'  DA A 282      70.159 169.644 365.997 
ATOM   5796  C1'  DA A 282      68.941 168.850 365.537 
ATOM   5797  N9   DA A 282      68.729 167.584 366.293 
ATOM   5798  C8   DA A 282      69.667 166.740 366.813 
ATOM   5799  N7   DA A 282      69.167 165.710 367.424 
ATOM   5800  C5   DA A 282      67.795 165.883 367.300 
ATOM   5801  C6   DA A 282      66.701 165.121 367.742 
ATOM   5802  N6   DA A 282      66.826 163.977 368.430 
ATOM   5803  N1   DA A 282      65.469 165.579 367.450 
ATOM   5804  C2   DA A 282      65.352 166.716 366.765 
ATOM   5805  N3   DA A 282      66.295 167.508 366.304 
ATOM   5806  C4   DA A 282      67.517 167.028 366.610 
ATOM   5807  P    DG A 283      69.666 173.030 365.184 
ATOM   5808  OP1  DG A 283      70.126 173.727 363.962 
ATOM   5809  OP2  DG A 283      70.610 173.026 366.323 
ATOM   5810  O5'  DG A 283      68.261 173.635 365.653 
ATOM   5811  C5'  DG A 283      67.049 173.111 365.078 
ATOM   5812  C4'  DG A 283      66.009 172.905 366.162 
ATOM   5813  O4'  DG A 283      66.107 171.592 366.783 
ATOM   5814  C3'  DG A 283      66.076 173.876 367.341 
ATOM   5815  O3'  DG A 283      64.752 174.174 367.768 
ATOM   5816  C2'  DG A 283      66.778 173.091 368.449 
ATOM   5817  C1'  DG A 283      66.081 171.760 368.192 
ATOM   5818  N9   DG A 283      66.772 170.593 368.810 
ATOM   5819  C8   DG A 283      68.119 170.375 368.992 
ATOM   5820  N7   DG A 283      68.403 169.235 369.574 
ATOM   5821  C5   DG A 283      67.153 168.657 369.794 
ATOM   5822  C6   DG A 283      66.813 167.416 370.393 
ATOM   5823  O6   DG A 283      67.556 166.557 370.861 
ATOM   5824  N1   DG A 283      65.425 167.221 370.415 
ATOM   5825  C2   DG A 283      64.489 168.110 369.922 
ATOM   5826  N2   DG A 283      63.211 167.739 370.038 
ATOM   5827  N3   DG A 283      64.808 169.273 369.360 
ATOM   5828  C4   DG A 283      66.151 169.478 369.331 
ATOM   5829  P    DT A 284      64.398 175.670 368.212 
ATOM   5830  OP1  DT A 284      64.080 176.480 367.015 
ATOM   5831  OP2  DT A 284      65.470 176.195 369.086 
ATOM   5832  O5'  DT A 284      63.069 175.438 369.073 
ATOM   5833  C5'  DT A 284      62.205 174.335 368.740 
ATOM   5834  C4'  DT A 284      61.761 173.626 370.004 
ATOM   5835  O4'  DT A 284      62.690 172.581 370.412 
ATOM   5836  C3'  DT A 284      61.624 174.505 371.247 
ATOM   5837  O3'  DT A 284      60.511 174.055 372.010 
ATOM   5838  C2'  DT A 284      62.900 174.241 372.049 
ATOM   5839  C1'  DT A 284      62.959 172.738 371.797 
ATOM   5840  N1   DT A 284      64.292 172.135 372.080 
ATOM   5841  C2   DT A 284      64.306 170.858 372.586 
ATOM   5842  O2   DT A 284      63.291 170.220 372.804 
ATOM   5843  N3   DT A 284      65.559 170.333 372.837 
ATOM   5844  C4   DT A 284      66.768 170.964 372.627 
ATOM   5845  O4   DT A 284      67.828 170.391 372.891 
ATOM   5846  C5   DT A 284      66.651 172.300 372.095 
ATOM   5847  C7   DT A 284      67.919 173.059 371.838 
ATOM   5848  C6   DT A 284      65.444 172.836 371.842 
ATOM   5849  P    DC A 285      59.564 175.138 372.712 
ATOM   5850  OP1  DC A 285      58.563 175.628 371.736 
ATOM   5851  OP2  DC A 285      60.393 176.173 373.367 
ATOM   5852  O5'  DC A 285      58.838 174.248 373.826 
ATOM   5853  C5'  DC A 285      58.624 172.847 373.569 
ATOM   5854  C4'  DC A 285      58.970 172.036 374.802 
ATOM   5855  O4'  DC A 285      60.377 171.660 374.842 
ATOM   5856  C3'  DC A 285      58.736 172.730 376.143 
ATOM   5857  O3'  DC A 285      58.272 171.769 377.084 
ATOM   5858  C2'  DC A 285      60.121 173.206 376.580 
ATOM   5859  C1'  DC A 285      60.885 171.964 376.132 
ATOM   5860  N1   DC A 285      62.354 172.175 376.013 
ATOM   5861  C2   DC A 285      63.192 171.110 376.335 
ATOM   5862  O2   DC A 285      62.685 170.043 376.703 
ATOM   5863  N3   DC A 285      64.534 171.282 376.234 
ATOM   5864  C4   DC A 285      65.043 172.452 375.832 
ATOM   5865  N4   DC A 285      66.360 172.570 375.749 
ATOM   5866  C5   DC A 285      64.200 173.561 375.495 
ATOM   5867  C6   DC A 285      62.861 173.369 375.604 
ATOM   5868  P    DG A 286      57.127 172.190 378.122 
ATOM   5869  OP1  DG A 286      55.800 172.048 377.481 
ATOM   5870  OP2  DG A 286      57.436 173.521 378.688 
ATOM   5871  O5'  DG A 286      57.301 171.071 379.254 
ATOM   5872  C5'  DG A 286      57.788 169.770 378.879 
ATOM   5873  C4'  DG A 286      58.822 169.294 379.881 
ATOM   5874  O4'  DG A 286      60.168 169.732 379.539 
ATOM   5875  C3'  DG A 286      58.630 169.782 381.317 
ATOM   5876  O3'  DG A 286      59.005 168.741 382.211 
ATOM   5877  C2'  DG A 286      59.621 170.936 381.470 
ATOM   5878  C1'  DG A 286      60.767 170.287 380.700 
ATOM   5879  N9   DG A 286      61.817 171.250 380.264 
ATOM   5880  C8   DG A 286      61.683 172.562 379.866 
ATOM   5881  N7   DG A 286      62.816 173.139 379.543 
ATOM   5882  C5   DG A 286      63.766 172.139 379.742 
ATOM   5883  C6   DG A 286      65.173 172.165 379.559 
ATOM   5884  O6   DG A 286      65.881 173.093 379.176 
ATOM   5885  N1   DG A 286      65.754 170.930 379.878 
ATOM   5886  C2   DG A 286      65.066 169.816 380.316 
ATOM   5887  N2   DG A 286      65.805 168.732 380.567 
ATOM   5888  N3   DG A 286      63.746 169.791 380.487 
ATOM   5889  C4   DG A 286      63.167 170.982 380.182 
ATOM   5890  P    DA A 287      58.137 168.505 383.534 
ATOM   5891  OP1  DA A 287      56.963 167.662 383.214 
ATOM   5892  OP2  DA A 287      57.846 169.806 384.176 
ATOM   5893  O5'  DA A 287      59.163 167.677 384.441 
ATOM   5894  C5'  DA A 287      60.136 166.831 383.800 
ATOM   5895  C4'  DA A 287      61.489 167.004 384.460 
ATOM   5896  O4'  DA A 287      62.261 168.088 383.868 
ATOM   5897  C3'  DA A 287      61.463 167.341 385.951 
ATOM   5898  O3'  DA A 287      62.549 166.683 386.591 
ATOM   5899  C2'  DA A 287      61.708 168.850 386.010 
ATOM   5900  C1'  DA A 287      62.769 168.900 384.915 
ATOM   5901  N9   DA A 287      63.002 170.266 384.370 
ATOM   5902  C8   DA A 287      62.097 171.274 384.192 
ATOM   5903  N7   DA A 287      62.610 172.356 383.693 
ATOM   5904  C5   DA A 287      63.952 172.045 383.525 
ATOM   5905  C6   DA A 287      65.040 172.782 383.030 
ATOM   5906  N6   DA A 287      64.942 174.044 382.592 
ATOM   5907  N1   DA A 287      66.239 172.171 383.002 
ATOM   5908  C2   DA A 287      66.332 170.915 383.439 
ATOM   5909  N3   DA A 287      65.391 170.132 383.920 
ATOM   5910  C4   DA A 287      64.201 170.767 383.938 
ATOM   5911  P    DT A 288      62.323 166.044 388.041 
ATOM   5912  OP1  DT A 288      61.726 164.696 387.903 
ATOM   5913  OP2  DT A 288      61.582 166.998 388.893 
ATOM   5914  O5'  DT A 288      63.829 165.913 388.567 
ATOM   5915  C5'  DT A 288      64.887 165.706 387.611 
ATOM   5916  C4'  DT A 288      66.071 166.591 387.949 
ATOM   5917  O4'  DT A 288      65.974 167.908 387.333 
ATOM   5918  C3'  DT A 288      66.274 166.893 389.434 
ATOM   5919  O3'  DT A 288      67.669 166.931 389.709 
ATOM   5920  C2'  DT A 288      65.702 168.298 389.625 
ATOM   5921  C1'  DT A 288      66.243 168.887 388.325 
ATOM   5922  N1   DT A 288      65.573 170.153 387.919 
ATOM   5923  C2   DT A 288      66.349 171.096 387.287 
ATOM   5924  O2   DT A 288      67.535 170.932 387.057 
ATOM   5925  N3   DT A 288      65.695 172.257 386.926 
ATOM   5926  C4   DT A 288      64.363 172.546 387.138 
ATOM   5927  O4   DT A 288      63.889 173.623 386.768 
ATOM   5928  C5   DT A 288      63.631 171.497 387.806 
ATOM   5929  C7   DT A 288      62.173 171.730 388.076 
ATOM   5930  C6   DT A 288      64.241 170.358 388.170 
ATOM   5931  P    DG A 289      68.207 166.300 391.079 
ATOM   5932  OP1  DG A 289      68.387 164.840 390.915 
ATOM   5933  OP2  DG A 289      67.336 166.726 392.196 
ATOM   5934  O5'  DG A 289      69.636 167.007 391.212 
ATOM   5935  C5'  DG A 289      70.344 167.380 390.015 
ATOM   5936  C4'  DG A 289      70.934 168.768 390.173 
ATOM   5937  O4'  DG A 289      70.005 169.814 389.771 
ATOM   5938  C3'  DG A 289      71.339 169.160 391.594 
ATOM   5939  O3'  DG A 289      72.523 169.945 391.534 
ATOM   5940  C2'  DG A 289      70.195 170.044 392.092 
ATOM   5941  C1'  DG A 289      69.978 170.804 390.787 
ATOM   5942  N9   DG A 289      68.668 171.508 390.714 
ATOM   5943  C8   DG A 289      67.447 171.131 391.232 
ATOM   5944  N7   DG A 289      66.479 171.982 390.991 
ATOM   5945  C5   DG A 289      67.102 172.994 390.262 
ATOM   5946  C6   DG A 289      66.567 174.190 389.717 
ATOM   5947  O6   DG A 289      65.414 174.609 389.766 
ATOM   5948  N1   DG A 289      67.551 174.934 389.051 
ATOM   5949  C2   DG A 289      68.877 174.570 388.927 
ATOM   5950  N2   DG A 289      69.658 175.418 388.252 
ATOM   5951  N3   DG A 289      69.378 173.447 389.438 
ATOM   5952  C4   DG A 289      68.437 172.714 390.088 
ATOM   5953  P    DG A 290      73.655 169.729 392.645 
ATOM   5954  OP1  DG A 290      74.517 168.589 392.260 
ATOM   5955  OP2  DG A 290      73.027 169.644 393.982 
ATOM   5956  O5'  DG A 290      74.481 171.094 392.525 
ATOM   5957  C5'  DG A 290      74.541 171.765 391.252 
ATOM   5958  C4'  DG A 290      74.338 173.255 391.441 
ATOM   5959  O4'  DG A 290      72.932 173.633 391.406 
ATOM   5960  C3'  DG A 290      74.843 173.832 392.763 
ATOM   5961  O3'  DG A 290      75.378 175.128 392.526 
ATOM   5962  C2'  DG A 290      73.589 173.975 393.627 
ATOM   5963  C1'  DG A 290      72.667 174.475 392.518 
ATOM   5964  N9   DG A 290      71.219 174.364 392.847 
ATOM   5965  C8   DG A 290      70.564 173.404 393.587 
ATOM   5966  N7   DG A 290      69.272 173.599 393.692 
ATOM   5967  C5   DG A 290      69.055 174.772 392.971 
ATOM   5968  C6   DG A 290      67.852 175.484 392.725 
ATOM   5969  O6   DG A 290      66.713 175.221 393.098 
ATOM   5970  N1   DG A 290      68.084 176.626 391.945 
ATOM   5971  C2   DG A 290      69.316 177.026 391.466 
ATOM   5972  N2   DG A 290      69.326 178.146 390.738 
ATOM   5973  N3   DG A 290      70.444 176.357 391.696 
ATOM   5974  C4   DG A 290      70.236 175.247 392.452 
ATOM   5975  P    DA A 291      76.706 175.573 393.301 
ATOM   5976  OP1  DA A 291      77.895 175.066 392.581 
ATOM   5977  OP2  DA A 291      76.599 175.193 394.727 
ATOM   5978  O5'  DA A 291      76.632 177.166 393.164 
ATOM   5979  C5'  DA A 291      75.991 177.738 392.008 
ATOM   5980  C4'  DA A 291      75.101 178.891 392.428 
ATOM   5981  O4'  DA A 291      73.755 178.456 392.775 
ATOM   5982  C3'  DA A 291      75.563 179.675 393.656 
ATOM   5983  O3'  DA A 291      75.259 181.052 393.465 
ATOM   5984  C2'  DA A 291      74.703 179.143 394.802 
ATOM   5985  C1'  DA A 291      73.399 179.049 394.015 
ATOM   5986  N9   DA A 291      72.371 178.186 394.661 
ATOM   5987  C8   DA A 291      72.557 177.051 395.397 
ATOM   5988  N7   DA A 291      71.455 176.521 395.831 
ATOM   5989  C5   DA A 291      70.464 177.365 395.348 
ATOM   5990  C6   DA A 291      69.065 177.347 395.465 
ATOM   5991  N6   DA A 291      68.391 176.404 396.138 
ATOM   5992  N1   DA A 291      68.381 178.338 394.863 
ATOM   5993  C2   DA A 291      69.057 179.272 394.195 
ATOM   5994  N3   DA A 291      70.355 179.391 394.019 
ATOM   5995  C4   DA A 291      71.015 178.388 394.631 
ATOM   5996  P    DT A 292      76.310 182.155 393.954 
ATOM   5997  OP1  DT A 292      77.345 182.349 392.915 
ATOM   5998  OP2  DT A 292      76.803 181.805 395.304 
ATOM   5999  O5'  DT A 292      75.385 183.457 394.042 
ATOM   6000  C5'  DT A 292      74.258 183.573 393.153 
ATOM   6001  C4'  DT A 292      73.047 184.078 393.915 
ATOM   6002  O4'  DT A 292      72.276 182.997 394.513 
ATOM   6003  C3'  DT A 292      73.342 185.013 395.088 
ATOM   6004  O3'  DT A 292      72.328 186.008 395.151 
ATOM   6005  C2'  DT A 292      73.230 184.126 396.327 
ATOM   6006  C1'  DT A 292      72.012 183.331 395.866 
ATOM   6007  N1   DT A 292      71.800 182.065 396.622 
ATOM   6008  C2   DT A 292      70.500 181.676 396.838 
ATOM   6009  O2   DT A 292      69.542 182.315 396.441 
ATOM   6010  N3   DT A 292      70.344 180.497 397.543 
ATOM   6011  C4   DT A 292      71.355 179.699 398.037 
ATOM   6012  O4   DT A 292      71.091 178.665 398.654 
ATOM   6013  C5   DT A 292      72.683 180.191 397.761 
ATOM   6014  C7   DT A 292      73.842 179.380 398.264 
ATOM   6015  C6   DT A 292      72.865 181.333 397.078 
ATOM   6016  P    DT A 293      72.737 187.512 395.514 
ATOM   6017  OP1  DT A 293      73.198 188.209 394.292 
ATOM   6018  OP2  DT A 293      73.682 187.508 396.653 
ATOM   6019  O5'  DT A 293      71.333 188.117 395.982 
ATOM   6020  C5'  DT A 293      70.120 187.593 395.408 
ATOM   6021  C4'  DT A 293      69.080 187.387 396.492 
ATOM   6022  O4'  DT A 293      69.178 186.074 397.113 
ATOM   6023  C3'  DT A 293      69.147 188.358 397.671 
ATOM   6024  O3'  DT A 293      67.824 188.656 398.098 
ATOM   6025  C2'  DT A 293      69.850 187.573 398.779 
ATOM   6026  C1'  DT A 293      69.153 186.242 398.522 
ATOM   6027  N1   DT A 293      69.843 185.075 399.139 
ATOM   6028  C2   DT A 293      69.051 184.054 399.605 
ATOM   6029  O2   DT A 293      67.834 184.071 399.531 
ATOM   6030  N3   DT A 293      69.725 182.989 400.172 
ATOM   6031  C4   DT A 293      71.093 182.866 400.307 
ATOM   6032  O4   DT A 293      71.583 181.865 400.832 
ATOM   6033  C5   DT A 293      71.840 183.988 399.789 
ATOM   6034  C7   DT A 293      73.335 183.935 399.897 
ATOM   6035  C6   DT A 293      71.209 185.036 399.233 
ATOM   6036  P    DC A 294      67.469 190.152 398.542 
ATOM   6037  OP1  DC A 294      67.152 190.962 397.345 
ATOM   6038  OP2  DC A 294      68.542 190.677 399.416 
ATOM   6039  O5'  DC A 294      66.141 189.920 399.403 
ATOM   6040  C5'  DC A 294      65.277 188.817 399.070 
ATOM   6041  C4'  DC A 294      64.832 188.108 400.334 
ATOM   6042  O4'  DC A 294      65.762 187.063 400.742 
ATOM   6043  C3'  DC A 294      64.696 188.987 401.577 
ATOM   6044  O3'  DC A 294      63.582 188.537 402.340 
ATOM   6045  C2'  DC A 294      65.972 188.723 402.379 
ATOM   6046  C1'  DC A 294      66.030 187.220 402.127 
ATOM   6047  N1   DC A 294      67.363 186.617 402.410 
ATOM   6048  C2   DC A 294      67.395 185.323 402.923 
ATOM   6049  O2   DC A 294      66.326 184.734 403.120 
ATOM   6050  N3   DC A 294      68.599 184.756 403.189 
ATOM   6051  C4   DC A 294      69.735 185.428 402.961 
ATOM   6052  N4   DC A 294      70.885 184.832 403.236 
ATOM   6053  C5   DC A 294      69.724 186.760 402.434 
ATOM   6054  C6   DC A 294      68.510 187.309 402.176 
ATOM   6055  P    DC A 295      62.635 189.619 403.042 
ATOM   6056  OP1  DC A 295      61.635 190.110 402.066 
ATOM   6057  OP2  DC A 295      63.465 190.655 403.696 
ATOM   6058  O5'  DC A 295      61.909 188.729 404.156 
ATOM   6059  C5'  DC A 295      61.696 187.329 403.899 
ATOM   6060  C4'  DC A 295      62.042 186.518 405.132 
ATOM   6061  O4'  DC A 295      63.449 186.142 405.172 
ATOM   6062  C3'  DC A 295      61.807 187.212 406.473 
ATOM   6063  O3'  DC A 295      61.343 186.251 407.414 
ATOM   6064  C2'  DC A 295      63.192 187.688 406.910 
ATOM   6065  C1'  DC A 295      63.957 186.446 406.462 
ATOM   6066  N1   DC A 295      65.425 186.656 406.343 
ATOM   6067  C2   DC A 295      66.263 185.592 406.665 
ATOM   6068  O2   DC A 295      65.757 184.525 407.033 
ATOM   6069  N3   DC A 295      67.606 185.764 406.564 
ATOM   6070  C4   DC A 295      68.115 186.934 406.161 
ATOM   6071  N4   DC A 295      69.432 187.052 406.078 
ATOM   6072  C5   DC A 295      67.271 188.043 405.825 
ATOM   6073  C6   DC A 295      65.933 187.851 405.934 
ATOM   6074  P    DT A 296      60.199 186.672 408.452 
ATOM   6075  OP1  DT A 296      58.872 186.530 407.811 
ATOM   6076  OP2  DT A 296      60.508 188.003 409.018 
ATOM   6077  O5'  DT A 296      60.373 185.553 409.583 
ATOM   6078  C5'  DT A 296      60.860 184.251 409.209 
ATOM   6079  C4'  DT A 296      61.894 183.776 410.211 
ATOM   6080  O4'  DT A 296      63.240 184.214 409.869 
ATOM   6081  C3'  DT A 296      61.701 184.264 411.647 
ATOM   6082  O3'  DT A 296      62.076 183.223 412.541 
ATOM   6083  C2'  DT A 296      62.692 185.418 411.800 
ATOM   6084  C1'  DT A 296      63.839 184.769 411.030 
ATOM   6085  N1   DT A 296      64.889 185.732 410.594 
ATOM   6086  C2   DT A 296      66.185 185.277 410.577 
ATOM   6087  O2   DT A 296      66.495 184.144 410.898 
ATOM   6088  N3   DT A 296      67.130 186.198 410.169 
ATOM   6089  C4   DT A 296      66.892 187.502 409.785 
ATOM   6090  O4   DT A 296      67.821 188.234 409.439 
ATOM   6091  C5   DT A 296      65.500 187.886 409.837 
ATOM   6092  C7   DT A 296      65.153 189.290 409.435 
ATOM   6093  C6   DT A 296      64.561 187.011 410.230 
ATOM   6094  P    DC A 297      61.209 182.987 413.864 
ATOM   6095  OP1  DC A 297      60.035 182.144 413.543 
ATOM   6096  OP2  DC A 297      60.917 184.288 414.506 
ATOM   6097  O5'  DC A 297      62.235 182.159 414.771 
ATOM   6098  C5'  DC A 297      63.207 181.313 414.130 
ATOM   6099  C4'  DC A 297      64.560 181.486 414.790 
ATOM   6100  O4'  DC A 297      65.332 182.569 414.198 
ATOM   6101  C3'  DC A 297      64.535 181.823 416.281 
ATOM   6102  O3'  DC A 297      65.621 181.164 416.920 
ATOM   6103  C2'  DC A 297      64.780 183.331 416.340 
ATOM   6104  C1'  DC A 297      65.840 183.382 415.245 
ATOM   6105  N1   DC A 297      66.073 184.748 414.700 
ATOM   6106  C2   DC A 297      67.368 185.080 414.309 
ATOM   6107  O2   DC A 297      68.262 184.234 414.430 
ATOM   6108  N3   DC A 297      67.601 186.320 413.810 
ATOM   6109  C4   DC A 297      66.605 187.208 413.695 
ATOM   6110  N4   DC A 297      66.883 188.405 413.202 
ATOM   6111  C5   DC A 297      65.266 186.887 414.091 
ATOM   6112  C6   DC A 297      65.054 185.642 414.588 
ATOM   6113  P    DT A 298      65.395 180.526 418.371 
ATOM   6114  OP1  DT A 298      64.798 179.178 418.233 
ATOM   6115  OP2  DT A 298      64.653 181.480 419.223 
ATOM   6116  O5'  DT A 298      66.901 180.395 418.897 
ATOM   6117  C5'  DT A 298      67.959 180.188 417.941 
ATOM   6118  C4'  DT A 298      69.143 181.073 418.279 
ATOM   6119  O4'  DT A 298      69.046 182.390 417.663 
ATOM   6120  C3'  DT A 298      69.346 181.375 419.763 
ATOM   6121  O3'  DT A 298      70.740 181.413 420.039 
ATOM   6122  C2'  DT A 298      68.774 182.779 419.955 
ATOM   6123  C1'  DT A 298      69.314 183.369 418.655 
ATOM   6124  N1   DT A 298      68.645 184.635 418.249 
ATOM   6125  C2   DT A 298      69.421 185.578 417.617 
ATOM   6126  O2   DT A 298      70.607 185.414 417.386 
ATOM   6127  N3   DT A 298      68.767 186.739 417.256 
ATOM   6128  C4   DT A 298      67.434 187.028 417.468 
ATOM   6129  O4   DT A 298      66.960 188.105 417.098 
ATOM   6130  C5   DT A 298      66.703 185.979 418.136 
ATOM   6131  C7   DT A 298      65.244 186.212 418.406 
ATOM   6132  C6   DT A 298      67.313 184.840 418.499 
ATOM   6133  P    DC A 299      71.278 180.782 421.409 
ATOM   6134  OP1  DC A 299      71.458 179.322 421.245 
ATOM   6135  OP2  DC A 299      70.407 181.208 422.526 
ATOM   6136  O5'  DC A 299      72.707 181.489 421.542 
ATOM   6137  C5'  DC A 299      73.416 181.862 420.345 
ATOM   6138  C4'  DC A 299      74.005 183.250 420.503 
ATOM   6139  O4'  DC A 299      73.076 184.296 420.100 
ATOM   6140  C3'  DC A 299      74.410 183.642 421.923 
ATOM   6141  O3'  DC A 299      75.595 184.427 421.864 
ATOM   6142  C2'  DC A 299      73.267 184.526 422.422 
ATOM   6143  C1'  DC A 299      73.050 185.286 421.117 
ATOM   6144  N1   DC A 299      71.739 185.989 421.044 
ATOM   6145  C2   DC A 299      71.691 187.205 420.367 
ATOM   6146  O2   DC A 299      72.728 187.647 419.859 
ATOM   6147  N3   DC A 299      70.505 187.863 420.290 
ATOM   6148  C4   DC A 299      69.404 187.351 420.854
[truncated: 415,700 more chars]
